# Supplementary material for: Effect of Electrode Belt and Body Positions on Regional Pulmonary Ventilation- and Perfusion-Related Impedance Changes Measured by Electric Impedance Tomography
Source: PLoS One. 2016 Jun 2;11(6):e0155913. doi: 10.1371/journal.pone.0155913 (PMC4890811; doi:10.1371/journal.pone.0155913)
Supplement: S1 Dataset — (ZIP) [file pone.0155913.s001.zip › Dataset/Fp12-left-6i.txt]

Patient Name:	Fp12
Registry:	Fp12
Investigator:	 
Diagnosys:	 
Notes:	v�nster6i           
Sample Rate [Hz]:	50.08
Time Base 	Pixels Mean 	Pixels Sum 	UPPER RIGHT		UPPER LEFT		LOWER RIGHT		LOWER LEFT		QRS	ETCO2	Paw	Flow (L/min)	Volume	Analog1	Analog2	AnalogSum
0.000000	0.002847	1.682314	-1.750203	-0.145449	0.056625	3.521342	0.000000	-10.000000	-0.533333	29.333334	274.333344	1023.000000	1023.000000	2046.000000
0.020000	0.005058	2.989349	-0.820009	-0.171069	0.098631	3.881796	0.000000	-10.000000	-0.550000	29.233334	284.000000	1023.000000	1023.000000	2046.000000
0.040000	0.008706	5.145311	-0.874903	0.162468	1.886542	3.971204	0.000000	-10.000000	-0.550000	29.433332	293.666656	1023.000000	1023.000000	2046.000000
0.060000	0.011160	6.595643	-0.251131	0.048824	2.537213	4.260736	0.000000	-10.000000	-0.541667	29.266666	303.500000	1023.000000	1023.000000	2046.000000
0.080000	0.011926	7.048547	1.242016	-0.567990	1.855870	4.518651	0.000000	-10.000000	-0.525000	29.183332	313.500000	1023.000000	1023.000000	2046.000000
0.100000	0.013732	8.115419	1.833736	-0.727879	2.279438	4.730124	0.000000	-10.000000	-0.508333	28.616667	323.166656	1023.000000	1023.000000	2046.000000
0.120000	0.016279	9.620697	1.541270	-0.245934	3.831582	4.493779	0.000000	-10.000000	-0.483333	28.366667	332.833344	1023.000000	1023.000000	2046.000000
0.140000	0.017230	10.182799	2.132320	-0.531802	3.741999	4.840283	0.000000	-10.000000	-0.483333	28.033333	342.166656	1023.000000	1023.000000	2046.000000
0.160000	0.017244	10.191236	3.130208	-0.747217	2.876543	4.931701	0.000000	-10.000000	-0.466667	27.950001	351.666656	1023.000000	1023.000000	2046.000000
0.180000	0.019291	11.401271	3.057521	-0.519062	3.654383	5.208428	0.000000	-10.000000	-0.458333	27.583334	361.000000	1023.000000	1023.000000	2046.000000
0.200000	0.021533	12.725847	2.718717	0.085033	4.677221	5.244877	0.000000	-10.000000	-0.425000	27.200001	370.333344	1023.000000	1023.000000	2046.000000
0.220000	0.022356	13.212384	3.642291	-0.063261	3.872432	5.760924	0.000000	-10.000000	-0.408333	26.966667	379.500000	1023.000000	1023.000000	2046.000000
0.240000	0.024329	14.378569	3.975214	0.179982	4.010731	6.212642	0.000000	-10.000000	-0.400000	27.016666	388.500000	1023.000000	1023.000000	2046.000000
0.260000	0.027278	16.121347	3.492567	0.963043	5.435248	6.230490	0.000000	-10.000000	-0.400000	27.083334	397.500000	1023.000000	1023.000000	2046.000000
0.280000	0.029051	17.169125	4.071602	0.827349	5.307579	6.962595	0.000000	-10.000000	-0.400000	27.083334	406.500000	1023.000000	1023.000000	2046.000000
0.300000	0.030178	17.835176	5.147575	0.925822	4.539567	7.222213	0.000000	-10.000000	-0.391667	26.800001	415.500000	1023.000000	1023.000000	2046.000000
0.320000	0.032849	19.413900	5.245605	1.217186	5.238069	7.713040	0.000000	-10.000000	-0.391667	26.416666	424.500000	1023.000000	1023.000000	2046.000000
0.340000	0.035935	21.237825	4.881430	1.991558	6.627189	7.737649	0.000000	-10.000000	-0.383333	26.116667	433.333344	1023.000000	1023.000000	2046.000000
0.360000	0.037148	21.954735	5.739953	1.782432	5.967128	8.465222	0.000000	-10.000000	-0.375000	26.066668	442.166656	1023.000000	1023.000000	2046.000000
0.380000	0.038838	22.952999	6.380989	2.039782	5.730426	8.801801	0.000000	-10.000000	-0.366667	26.016666	450.833344	1023.000000	1023.000000	2046.000000
0.400000	0.041804	24.705875	5.845754	2.791805	7.221303	8.847013	0.000000	-10.000000	-0.375000	25.816668	459.500000	1023.000000	1023.000000	2046.000000
0.420000	0.043625	25.782293	6.349058	2.703015	7.177253	9.552968	0.000000	-10.000000	-0.391667	25.416666	468.166656	1023.000000	1023.000000	2046.000000
0.440000	0.044840	26.500280	7.488226	2.965408	6.349497	9.697148	0.000000	-10.000000	-0.400000	25.416666	476.666656	1023.000000	1023.000000	2046.000000
0.460000	0.047351	27.984344	7.185879	3.337044	7.403483	10.057937	0.000000	-10.000000	-0.400000	25.333334	485.333344	1023.000000	1023.000000	2046.000000
0.480000	0.049437	29.217520	6.804382	3.935047	8.312201	10.165891	0.000000	-10.000000	-0.400000	25.483334	493.666656	1023.000000	1023.000000	2046.000000
0.500000	0.049976	29.535744	7.500896	3.702277	7.674611	10.657959	0.000000	-10.000000	-0.383333	25.116667	502.333344	1023.000000	1023.000000	2046.000000
0.520000	0.050830	30.040253	8.311099	3.844358	6.953102	10.931695	0.000000	-10.000000	-0.383333	25.100000	510.666656	1023.000000	1023.000000	2046.000000
0.540000	0.053098	31.380903	7.682165	4.298780	8.332582	11.067377	0.000000	-10.000000	-0.358333	24.583334	519.166687	1023.000000	1023.000000	2046.000000
0.560000	0.054221	32.044472	7.734723	4.185209	8.505680	11.618859	0.000000	-10.000000	-0.350000	24.366667	527.500000	1023.000000	1023.000000	2046.000000
0.580000	0.052861	31.240816	8.369363	3.966081	7.500622	11.404750	0.000000	-10.000000	-0.316667	23.733334	535.833313	1023.000000	1023.000000	2046.000000
0.600000	0.052363	30.946720	8.133481	4.080166	7.556322	11.176751	0.000000	-10.000000	-0.300000	23.316668	544.000000	1023.000000	1023.000000	2046.000000
0.620000	0.052079	30.778490	7.173908	4.398553	8.534952	10.671078	0.000000	-10.000000	-0.283333	22.716667	551.666687	1023.000000	1023.000000	2046.000000
0.640000	0.050618	29.915010	6.646213	4.094132	8.371833	10.802833	0.000000	-10.000000	-0.275000	22.466667	559.333313	1023.000000	1023.000000	2046.000000
0.660000	0.047929	28.326235	6.846981	3.880244	7.119741	10.479268	0.000000	-10.000000	-0.266667	22.300001	566.666687	1023.000000	1023.000000	2046.000000
0.680000	0.046752	27.630444	6.464619	3.934283	6.912689	10.318851	0.000000	-10.000000	-0.258333	22.200001	574.166687	1023.000000	1023.000000	2046.000000
0.700000	0.046841	27.683327	5.401301	4.421443	7.900334	9.960247	0.000000	-10.000000	-0.250000	21.983334	581.500000	1023.000000	1023.000000	2046.000000
0.720000	0.046344	27.389315	5.345861	4.035303	7.530303	10.477847	0.000000	-10.000000	-0.250000	21.683332	588.833313	1023.000000	1023.000000	2046.000000
0.740000	0.045592	26.945147	5.799214	4.085207	6.643015	10.417709	0.000000	-10.000000	-0.241667	21.500000	596.166687	1023.000000	1023.000000	2046.000000
0.760000	0.046462	27.459236	5.458405	4.443382	7.054338	10.503111	0.000000	-10.000000	-0.225000	21.150000	603.333313	1023.000000	1023.000000	2046.000000
0.780000	0.047794	28.246124	4.773918	4.995589	7.944721	10.531897	0.000000	-10.000000	-0.225000	20.800001	610.500000	1023.000000	1023.000000	2046.000000
0.800000	0.047860	28.285240	5.069172	4.745336	7.362105	11.108626	0.000000	-10.000000	-0.225000	20.483334	617.500000	1023.000000	1023.000000	2046.000000
0.820000	0.047947	28.336905	5.520831	5.051869	6.630584	11.133620	0.000000	-10.000000	-0.225000	20.166666	624.500000	1023.000000	1023.000000	2046.000000
0.840000	0.049645	29.340166	4.802593	5.724130	7.827759	10.985684	0.000000	-10.000000	-0.208333	20.033333	631.333313	1023.000000	1023.000000	2046.000000
0.860000	0.050541	29.869516	4.881921	5.502575	7.814974	11.670047	0.000000	-10.000000	-0.200000	19.616667	638.000000	1023.000000	1023.000000	2046.000000
0.880000	0.050850	30.052599	5.785442	5.759161	6.939395	11.568600	0.000000	-10.000000	-0.191667	19.383333	644.666687	1023.000000	1023.000000	2046.000000
0.900000	0.052757	31.179266	5.566915	6.113389	7.952234	11.546729	0.000000	-10.000000	-0.175000	18.900000	651.166687	1023.000000	1023.000000	2046.000000
0.920000	0.054538	32.231926	5.582396	6.086260	8.657093	11.906177	0.000000	-10.000000	-0.158333	18.516666	657.500000	1023.000000	1023.000000	2046.000000
0.940000	0.055046	32.532139	6.751349	5.753301	7.922485	12.105002	0.000000	-10.000000	-0.150000	18.133333	663.500000	1023.000000	1023.000000	2046.000000
0.960000	0.056794	33.564995	7.217017	5.921655	8.375072	12.051251	0.000000	-10.000000	-0.133333	17.816668	669.500000	1023.000000	1023.000000	2046.000000
0.980000	0.058860	34.786526	7.086800	6.031721	9.669742	11.998263	0.000000	-10.000000	-0.100000	17.150000	675.500000	1023.000000	1023.000000	2046.000000
1.000000	0.059584	35.214275	8.100115	5.330539	9.397274	12.386346	0.000000	-10.000000	-0.066667	16.150000	681.500000	1023.000000	1023.000000	2046.000000
1.020000	0.060045	35.486435	9.005251	5.159033	9.093646	12.228503	0.000000	-10.000000	-0.058333	15.033334	687.166687	1023.000000	1023.000000	2046.000000
1.040000	0.061293	36.223915	8.611969	5.382638	10.421232	11.808077	0.000000	-10.000000	-0.050000	13.933333	692.500000	1023.000000	1023.000000	2046.000000
1.060000	0.061199	36.168869	9.122258	4.650999	10.314551	12.081059	0.000000	-10.000000	-0.033333	12.333333	697.333313	1023.000000	1023.000000	2046.000000
1.080000	0.060372	35.679760	10.050140	4.534657	9.484482	11.610482	0.000000	-10.000000	-0.008333	10.300000	701.833313	1023.000000	1023.000000	2046.000000
1.100000	0.060929	36.008839	9.526619	4.898255	10.558760	11.025206	0.000000	-10.000000	0.008333	7.733334	705.666687	1023.000000	1023.000000	2046.000000
1.120000	0.061056	36.084167	9.567218	4.521140	10.604681	11.391129	0.000000	-10.000000	0.025000	5.116667	708.833313	1023.000000	1023.000000	2046.000000
1.140000	0.060272	35.620682	10.423871	4.449713	9.482580	11.264518	0.000000	-10.000000	0.050000	1.933333	710.833313	1023.000000	1023.000000	2046.000000
1.160000	0.061181	36.157944	10.013144	4.844274	10.281041	11.019486	0.000000	-10.000000	0.066667	-0.533333	711.833313	1023.000000	1023.000000	2046.000000
1.180000	0.062007	36.646034	9.742755	4.878944	10.819306	11.205028	0.000000	-10.000000	0.066667	-2.500000	712.000000	1023.000000	1023.000000	2046.000000
1.200000	0.061736	36.485748	10.561755	4.524223	9.948008	11.451760	0.000000	-10.000000	0.075000	-3.533334	712.000000	1023.000000	1023.000000	2046.000000
1.220000	0.062107	36.705349	10.713556	4.700061	9.942146	11.349584	0.000000	-10.000000	0.075000	-4.533333	712.000000	1023.000000	1023.000000	2046.000000
1.240000	0.063141	37.316338	10.215019	5.230020	10.893398	10.977899	0.000000	-10.000000	0.083333	-5.350000	712.000000	1023.000000	1023.000000	2046.000000
1.260000	0.063290	37.404243	10.476746	4.673957	10.672293	11.581246	0.000000	-10.000000	0.083333	-5.983334	712.000000	1023.000000	1023.000000	2046.000000
1.280000	0.063359	37.445000	11.286231	4.856883	9.874193	11.427694	0.000000	-10.000000	0.091667	-6.550000	712.000000	1023.000000	1023.000000	2046.000000
1.300000	0.064813	38.304501	10.717156	5.551111	11.024864	11.011369	0.000000	-10.000000	0.100000	-7.066667	712.000000	1023.000000	1023.000000	2046.000000
1.320000	0.065755	38.860931	11.002856	5.141443	10.862496	11.854136	0.000000	-10.000000	0.100000	-7.516667	712.000000	1023.000000	1023.000000	2046.000000
1.340000	0.066228	39.140800	11.680770	5.448841	10.180602	11.830587	0.000000	-10.000000	0.100000	-8.000000	712.000000	1023.000000	1023.000000	2046.000000
1.360000	0.067047	39.624809	11.016695	5.959708	11.159210	11.489195	0.000000	-10.000000	0.100000	-8.533334	708.500000	1023.000000	1023.000000	2046.000000
1.380000	0.066589	39.354073	11.387454	5.432173	10.552670	11.981776	0.000000	-10.000000	0.108333	-9.116667	700.833313	1023.000000	1023.000000	2046.000000
1.400000	0.065437	38.673504	11.610363	5.472911	9.979763	11.610468	0.000000	-10.000000	0.116667	-9.783334	692.166687	1023.000000	1023.000000	2046.000000
1.420000	0.064512	38.126713	10.655029	5.501840	10.701097	11.268744	0.000000	-10.000000	0.133333	-10.550000	685.666687	1023.000000	1023.000000	2046.000000
1.440000	0.061750	36.494507	11.034922	4.998440	9.465541	10.995604	0.000000	-10.000000	0.141667	-11.566667	682.000000	1023.000000	1023.000000	2046.000000
1.460000	0.060108	35.523865	10.447228	5.159138	9.617162	10.300338	0.000000	-10.000000	0.150000	-12.666667	678.000000	1023.000000	1023.000000	2046.000000
1.480000	0.058381	34.503380	9.604831	4.824929	9.842649	10.230969	0.000000	-10.000000	0.166667	-13.666667	673.833313	1023.000000	1023.000000	2046.000000
1.500000	0.055142	32.588860	9.724478	4.438351	8.656483	9.769547	0.000000	-10.000000	0.200000	-14.633334	669.333313	1023.000000	1023.000000	2046.000000
1.520000	0.052209	30.855696	9.046111	4.432415	8.336250	9.040920	0.000000	-10.000000	0.233333	-15.466667	664.500000	1023.000000	1023.000000	2046.000000
1.540000	0.049816	29.441481	7.928795	4.534619	8.619353	8.358712	0.000000	-10.000000	0.250000	-16.233334	659.333313	1023.000000	1023.000000	2046.000000
1.560000	0.047208	27.899899	7.848104	3.951679	7.676405	8.423710	0.000000	-10.000000	0.266667	-16.816668	654.000000	1023.000000	1023.000000	2046.000000
1.580000	0.044872	26.519180	7.878467	3.818529	6.727464	8.094721	0.000000	-10.000000	0.275000	-17.366667	648.333313	1023.000000	1023.000000	2046.000000
1.600000	0.043602	25.768738	6.882019	4.353948	7.261494	7.271276	0.000000	-10.000000	0.291667	-18.000000	642.500000	1023.000000	1023.000000	2046.000000
1.620000	0.042503	25.119432	6.392750	4.001473	7.121847	7.603362	0.000000	-10.000000	0.308333	-18.633333	636.500000	1023.000000	1023.000000	2046.000000
1.640000	0.040595	23.991419	6.644280	3.770558	5.960993	7.615586	0.000000	-10.000000	0.350000	-19.383333	630.333313	1023.000000	1023.000000	2046.000000
1.660000	0.039521	23.356649	6.149013	3.975155	5.903677	7.328805	0.000000	-10.000000	0.383333	-20.150000	623.833313	1023.000000	1023.000000	2046.000000
1.680000	0.038746	22.898842	5.247910	4.181766	6.346833	7.122334	0.000000	-10.000000	0.400000	-20.750000	617.000000	1023.000000	1023.000000	2046.000000
1.700000	0.037441	22.127926	5.573516	3.770403	5.476606	7.307401	0.000000	-10.000000	0.400000	-21.116667	610.000000	1023.000000	1023.000000	2046.000000
1.720000	0.036422	21.525198	5.477565	3.826246	5.141998	7.079390	0.000000	-10.000000	0.416667	-21.366667	603.000000	1023.000000	1023.000000	2046.000000
1.740000	0.036163	21.372486	4.868727	4.316760	5.832652	6.354347	0.000000	-10.000000	0.425000	-21.633333	596.000000	1023.000000	1023.000000	2046.000000
1.760000	0.035790	21.151688	5.012762	3.664394	5.725681	6.748851	0.000000	-10.000000	0.433333	-22.133333	588.833313	1023.000000	1023.000000	2046.000000
1.780000	0.034727	20.523411	5.727648	3.172632	4.975882	6.647249	0.000000	-10.000000	0.433333	-22.666666	581.500000	1023.000000	1023.000000	2046.000000
1.800000	0.034425	20.344959	5.909625	2.893194	5.182559	6.359582	0.000000	-10.000000	0.441667	-23.166666	573.833313	1023.000000	1023.000000	2046.000000
1.820000	0.034003	20.095940	5.533220	3.057649	6.074162	5.430909	0.000000	-10.000000	0.450000	-23.150000	566.000000	1023.000000	1023.000000	2046.000000
1.840000	0.033639	19.880842	5.771994	2.240264	6.287209	5.581375	0.000000	-10.000000	0.441667	-23.166668	558.166687	1023.000000	1023.000000	2046.000000
1.860000	0.032166	19.010303	6.607437	1.474585	5.643366	5.284914	0.000000	-10.000000	0.441667	-23.000000	550.500000	1023.000000	1023.000000	2046.000000
1.880000	0.031027	18.336924	6.783642	1.025287	5.853950	4.674044	0.000000	-10.000000	0.441667	-23.133333	542.833313	1023.000000	1023.000000	2046.000000
1.900000	0.030170	17.830473	6.467846	1.001356	6.567122	3.794150	0.000000	-10.000000	0.450000	-23.100000	535.000000	1023.000000	1023.000000	2046.000000
1.920000	0.028932	17.099014	6.893928	0.133706	6.317889	3.753491	0.000000	-10.000000	0.450000	-23.116667	527.333313	1023.000000	1023.000000	2046.000000
1.940000	0.026992	15.952299	7.484936	-0.364668	5.553302	3.278731	0.000000	-10.000000	0.450000	-23.200001	519.666687	1023.000000	1023.000000	2046.000000
1.960000	0.025949	15.335676	7.188876	-0.299880	5.994632	2.452048	0.000000	-10.000000	0.450000	-23.250000	512.000000	1023.000000	1023.000000	2046.000000
1.980000	0.025179	14.881066	6.812346	-0.085893	6.454448	1.700165	0.000000	-10.000000	0.450000	-23.233334	504.000000	1023.000000	1023.000000	2046.000000
2.000000	0.024534	14.499372	6.984140	-0.641634	6.270908	1.885958	0.000000	-10.000000	0.441667	-23.049999	496.333344	1023.000000	1023.000000	2046.000000
2.020000	0.023517	13.898287	7.589210	-0.902576	5.471173	1.740480	0.000000	-10.000000	0.441667	-22.566666	488.666656	1023.000000	1023.000000	2046.000000
2.040000	0.023292	13.765390	7.004788	-0.367932	6.305057	0.823477	0.000000	-10.000000	0.416667	-22.383333	481.333344	1023.000000	1023.000000	2046.000000
2.060000	0.023091	13.646685	6.950953	-0.760836	6.406056	1.050512	0.000000	-10.000000	0.408333	-21.983334	473.666656	1023.000000	1023.000000	2046.000000
2.080000	0.022123	13.074398	7.449745	-1.120071	5.748818	0.995907	0.000000	-10.000000	0.400000	-21.883333	466.333344	1023.000000	1023.000000	2046.000000
2.100000	0.021496	12.704167	7.584349	-1.304841	5.522321	0.902339	0.000000	-10.000000	0.408333	-21.616667	459.000000	1023.000000	1023.000000	2046.000000
2.120000	0.021056	12.443920	6.982673	-0.800227	6.260280	0.001194	0.000000	-10.000000	0.400000	-21.483334	451.833344	1023.000000	1023.000000	2046.000000
2.140000	0.020725	12.248588	6.970487	-1.230102	6.271344	0.236858	0.000000	-10.000000	0.391667	-21.400002	444.666656	1023.000000	1023.000000	2046.000000
2.160000	0.019582	11.572819	7.424961	-1.525730	5.514239	0.159349	0.000000	-10.000000	0.383333	-21.016666	437.500000	1023.000000	1023.000000	2046.000000
2.180000	0.019431	11.483833	7.304329	-1.398498	5.726843	-0.148841	0.000000	-10.000000	0.400000	-20.883333	430.500000	1023.000000	1023.000000	2046.000000
2.200000	0.019498	11.523329	6.746607	-1.032746	6.363416	-0.553949	0.000000	-10.000000	0.383333	-20.616667	423.500000	1023.000000	1023.000000	2046.000000
2.220000	0.019659	11.618502	7.075563	-1.328772	6.017534	-0.145824	0.000000	-10.000000	0.375000	-20.550001	416.500000	1023.000000	1023.000000	2046.000000
2.240000	0.019303	11.408218	7.334282	-1.408748	5.461118	0.021566	0.000000	-10.000000	0.350000	-20.366667	409.666656	1023.000000	1023.000000	2046.000000
2.260000	0.018774	11.095234	6.654750	-0.777600	6.029439	-0.811355	0.000000	-10.000000	0.350000	-20.266666	402.833344	1023.000000	1023.000000	2046.000000
2.280000	0.018569	10.974424	6.520644	-0.993366	5.942410	-0.495264	0.000000	-10.000000	0.350000	-20.200001	396.166656	1023.000000	1023.000000	2046.000000
2.300000	0.017524	10.356837	6.941263	-1.300906	5.171602	-0.455123	0.000000	-10.000000	0.358333	-20.083334	389.333344	1023.000000	1023.000000	2046.000000
2.320000	0.016987	10.039412	6.849597	-1.412771	5.149665	-0.547079	0.000000	-10.000000	0.366667	-20.116667	382.666656	1023.000000	1023.000000	2046.000000
2.340000	0.015771	9.320489	6.107884	-1.185628	5.738378	-1.340145	0.000000	-10.000000	0.366667	-20.133333	376.000000	1023.000000	1023.000000	2046.000000
2.360000	0.013631	8.055964	5.958180	-1.693573	5.234776	-1.443420	0.000000	-10.000000	0.358333	-20.200001	369.333344	1023.000000	1023.000000	2046.000000
2.380000	0.010969	6.482882	5.943538	-2.104276	4.303991	-1.660371	0.000000	-10.000000	0.358333	-19.950001	362.500000	1023.000000	1023.000000	2046.000000
2.400000	0.008531	5.041683	4.963192	-1.874545	4.538599	-2.585564	0.000000	-10.000000	0.358333	-19.733334	355.833344	1023.000000	1023.000000	2046.000000
2.420000	0.005927	3.502625	4.001474	-1.822144	4.473639	-3.150344	0.000000	-10.000000	0.358333	-19.350000	349.166656	1023.000000	1023.000000	2046.000000
2.440000	0.003143	1.857731	3.622148	-2.162893	3.679776	-3.281299	0.000000	-10.000000	0.350000	-18.916668	342.833344	1023.000000	1023.000000	2046.000000
2.460000	0.000396	0.233782	3.505869	-2.446022	2.588731	-3.414795	0.000000	-10.000000	0.350000	-18.533335	336.500000	1023.000000	1023.000000	2046.000000
2.480000	-0.001276	-0.754150	2.524821	-1.981014	2.897593	-4.195551	0.000000	-10.000000	0.316667	-18.100000	330.500000	1023.000000	1023.000000	2046.000000
2.500000	-0.002773	-1.638986	1.811640	-1.941251	2.833707	-4.343081	0.000000	-10.000000	0.291667	-17.799999	324.500000	1023.000000	1023.000000	2046.000000
2.520000	-0.004168	-2.463398	1.612645	-2.210838	2.284262	-4.149466	0.000000	-10.000000	0.266667	-17.483334	318.500000	1023.000000	1023.000000	2046.000000
2.540000	-0.005744	-3.394885	1.656608	-2.400363	1.383496	-4.034625	0.000000	-10.000000	0.275000	-17.333334	310.500000	1023.000000	1023.000000	2046.000000
2.560000	-0.006688	-3.952901	1.019906	-2.270041	1.488137	-4.190903	0.000000	-10.000000	0.266667	-17.250000	300.833344	1023.000000	1023.000000	2046.000000
2.580000	-0.007746	-4.578045	0.264458	-1.869506	1.698145	-4.671142	0.000000	-10.000000	0.258333	-17.200001	293.166656	1023.000000	1023.000000	2046.000000
2.600000	-0.008329	-4.922601	0.030385	-2.136984	1.402740	-4.218741	0.000000	-10.000000	0.250000	-17.150000	289.500000	1023.000000	1023.000000	2046.000000
2.620000	-0.009383	-5.545109	0.221910	-2.297789	0.602737	-4.071968	0.000000	-10.000000	0.250000	-16.966667	287.500000	1023.000000	1023.000000	2046.000000
2.640000	-0.009796	-5.789598	-0.084954	-2.269651	0.721764	-4.156757	0.000000	-10.000000	0.250000	-16.900000	283.833344	1023.000000	1023.000000	2046.000000
2.660000	-0.010068	-5.950349	-0.545779	-1.935097	1.125630	-4.595104	0.000000	-10.000000	0.250000	-16.716667	278.166656	1023.000000	1023.000000	2046.000000
2.680000	-0.009985	-5.901082	-0.392228	-2.300961	0.967966	-4.175858	0.000000	-10.000000	0.258333	-16.716667	272.666656	1023.000000	1023.000000	2046.000000
2.700000	-0.010342	-6.112085	0.157470	-2.684055	0.359664	-3.945164	0.000000	-10.000000	0.258333	-16.800001	267.000000	1023.000000	1023.000000	2046.000000
2.720000	-0.010239	-6.051461	0.014379	-2.647870	0.867614	-4.285584	0.000000	-10.000000	0.258333	-16.800001	261.333344	1023.000000	1023.000000	2046.000000
2.740000	-0.010401	-6.147058	-0.251742	-2.701615	1.361835	-4.555536	0.000000	-10.000000	0.250000	-16.766666	255.833328	1023.000000	1023.000000	2046.000000
2.760000	-0.010693	-6.319747	0.148722	-3.254265	1.180748	-4.394953	0.000000	-10.000000	0.250000	-16.566668	250.166672	1023.000000	1023.000000	2046.000000
2.780000	-0.011875	-7.018157	0.678719	-3.943001	0.600449	-4.354324	0.000000	-10.000000	0.250000	-16.600000	244.666672	1023.000000	1023.000000	2046.000000
2.800000	-0.012865	-7.602929	0.493135	-4.222020	0.946743	-4.820787	0.000000	-10.000000	0.250000	-16.633333	239.000000	1023.000000	1023.000000	2046.000000
2.820000	-0.014173	-8.376242	0.124023	-4.202935	1.263369	-5.560699	0.000000	-10.000000	0.250000	-16.500000	233.500000	1023.000000	1023.000000	2046.000000
2.840000	-0.015341	-9.066470	0.076298	-4.665936	1.072323	-5.549154	0.000000	-10.000000	0.250000	-16.466667	228.000000	1023.000000	1023.000000	2046.000000
2.860000	-0.016770	-9.911223	0.416162	-4.977612	0.311044	-5.660817	0.000000	-10.000000	0.250000	-16.283335	222.500000	1023.000000	1023.000000	2046.000000
2.880000	-0.017801	-10.520252	0.449641	-5.189916	-0.021278	-5.758699	0.000000	-10.000000	0.250000	-16.200001	217.000000	1023.000000	1023.000000	2046.000000
2.900000	-0.018593	-10.988575	-0.192834	-4.704724	0.479963	-6.570980	0.000000	-10.000000	0.250000	-15.916667	211.666672	1023.000000	1023.000000	2046.000000
2.920000	-0.019088	-11.280985	-0.461535	-4.809825	0.424170	-6.433795	0.000000	-10.000000	0.241667	-15.733334	206.333328	1023.000000	1023.000000	2046.000000
2.940000	-0.019530	-11.542194	-0.346745	-4.903851	0.037727	-6.329325	0.000000	-10.000000	0.241667	-15.533334	201.166672	1023.000000	1023.000000	2046.000000
2.960000	-0.020256	-11.971372	-0.015138	-5.263150	-0.671024	-6.022059	0.000000	-10.000000	0.233333	-15.316667	195.833328	1023.000000	1023.000000	2046.000000
2.980000	-0.020467	-12.095923	-0.546744	-4.839048	-0.167482	-6.542649	0.000000	-10.000000	0.225000	-15.116667	190.666672	1023.000000	1023.000000	2046.000000
3.000000	-0.020741	-12.257957	-0.909145	-4.764163	-0.014087	-6.570563	0.000000	-10.000000	0.216667	-14.816667	185.500000	1023.000000	1023.000000	2046.000000
3.020000	-0.021018	-12.421779	-0.726119	-4.892531	-0.464458	-6.338672	0.000000	-10.000000	0.208333	-14.750000	180.666672	1023.000000	1023.000000	2046.000000
3.040000	-0.021654	-12.797566	-0.431293	-5.140014	-1.121078	-6.105182	0.000000	-10.000000	0.216667	-14.516666	175.833328	1023.000000	1023.000000	2046.000000
3.060000	-0.021698	-12.823329	-0.780202	-4.943847	-0.791990	-6.307291	0.000000	-10.000000	0.216667	-14.350000	171.000000	1023.000000	1023.000000	2046.000000
3.080000	-0.022229	-13.137321	-1.296370	-4.654931	-0.474922	-6.711099	0.000000	-10.000000	0.233333	-13.916667	166.166672	1023.000000	1023.000000	2046.000000
3.100000	-0.022281	-13.168054	-1.278591	-4.819202	-0.711926	-6.358334	0.000000	-10.000000	0.216667	-13.633333	161.500000	1023.000000	1023.000000	2046.000000
3.120000	-0.022832	-13.493839	-1.155185	-4.848357	-1.202555	-6.287743	0.000000	-10.000000	0.208333	-13.433333	157.000000	1023.000000	1023.000000	2046.000000
3.140000	-0.023191	-13.705820	-1.041782	-5.046456	-1.582172	-6.035409	0.000000	-10.000000	0.191667	-13.266667	152.500000	1023.000000	1023.000000	2046.000000
3.160000	-0.023558	-13.922721	-1.608611	-4.594899	-1.104907	-6.614305	0.000000	-10.000000	0.191667	-13.100000	148.166672	1023.000000	1023.000000	2046.000000
3.180000	-0.023922	-14.138017	-1.842539	-4.521676	-1.116746	-6.657055	0.000000	-10.000000	0.175000	-12.766667	143.666672	1023.000000	1023.000000	2046.000000
3.200000	-0.023990	-14.178044	-1.842500	-4.610190	-1.323044	-6.402310	0.000000	-10.000000	0.158333	-12.650001	139.333328	1023.000000	1023.000000	2046.000000
3.220000	-0.024474	-14.464323	-1.665238	-4.683389	-1.864485	-6.251213	0.000000	-10.000000	0.150000	-12.550000	135.000000	1023.000000	1023.000000	2046.000000
3.240000	-0.024769	-14.638743	-1.621163	-4.826025	-2.113086	-6.078468	0.000000	-10.000000	0.150000	-12.566667	131.000000	1023.000000	1023.000000	2046.000000
3.260000	-0.024940	-14.739430	-2.143972	-4.363726	-1.561175	-6.670557	0.000000	-10.000000	0.133333	-12.416667	127.000000	1023.000000	1023.000000	2046.000000
3.280000	-0.024895	-14.713017	-2.232529	-4.480431	-1.633647	-6.366411	0.000000	-10.000000	0.133333	-12.266667	122.666664	1023.000000	1023.000000	2046.000000
3.300000	-0.024977	-14.761250	-2.084691	-4.409459	-1.987933	-6.279166	0.000000	-10.000000	0.125000	-12.133333	118.333336	1023.000000	1023.000000	2046.000000
3.320000	-0.025377	-14.997985	-1.940515	-4.508171	-2.524973	-6.024325	0.000000	-10.000000	0.133333	-11.966667	114.000000	1023.000000	1023.000000	2046.000000
3.340000	-0.025775	-15.232834	-2.468771	-4.152430	-2.130729	-6.480904	0.000000	-10.000000	0.125000	-11.800000	110.000000	1023.000000	1023.000000	2046.000000
3.360000	-0.026681	-15.768213	-2.891422	-4.122201	-2.188127	-6.566463	0.000000	-10.000000	0.125000	-11.633333	106.333336	1023.000000	1023.000000	2046.000000
3.380000	-0.027275	-16.119253	-2.937466	-4.050923	-2.643453	-6.487412	0.000000	-10.000000	0.125000	-11.466667	102.666664	1023.000000	1023.000000	2046.000000
3.400000	-0.028373	-16.768311	-2.774894	-4.262742	-3.450083	-6.280593	0.000000	-10.000000	0.125000	-11.150001	99.000000	1023.000000	1023.000000	2046.000000
3.420000	-0.028257	-16.699883	-2.922613	-4.271443	-3.199164	-6.306663	0.000000	-10.000000	0.116667	-10.950001	95.000000	1023.000000	1023.000000	2046.000000
3.440000	-0.028520	-16.855371	-3.350827	-4.003541	-2.821288	-6.679716	0.000000	-10.000000	0.125000	-10.883334	91.333336	1023.000000	1023.000000	2046.000000
3.460000	-0.028498	-16.842167	-3.362859	-4.145755	-2.869706	-6.463847	0.000000	-10.000000	0.125000	-11.100000	87.666664	1023.000000	1023.000000	2046.000000
3.480000	-0.029419	-17.386868	-3.172145	-4.241899	-3.422639	-6.550185	0.000000	-10.000000	0.125000	-11.100000	84.000000	1023.000000	1023.000000	2046.000000
3.500000	-0.030720	-18.155560	-3.503117	-4.467129	-3.527534	-6.657779	0.000000	-10.000000	0.116667	-10.950001	80.333336	1023.000000	1023.000000	2046.000000
3.520000	-0.033008	-19.507706	-4.421329	-4.211873	-3.343172	-7.531332	0.000000	-10.000000	0.108333	-10.566668	76.666664	1023.000000	1023.000000	2046.000000
3.540000	-0.035168	-20.784380	-5.035947	-4.389000	-3.764537	-7.594896	0.000000	-10.000000	0.108333	-10.150001	73.166664	1023.000000	1023.000000	2046.000000
3.560000	-0.037419	-22.114708	-5.332505	-4.414686	-4.661994	-7.705524	0.000000	-10.000000	0.100000	-9.650001	69.666664	1023.000000	1023.000000	2046.000000
3.580000	-0.038979	-23.036688	-5.644959	-4.499395	-5.203382	-7.688951	0.000000	-10.000000	0.100000	-9.216667	66.500000	1023.000000	1023.000000	2046.000000
3.600000	-0.040335	-23.837917	-6.466115	-4.096042	-4.879774	-8.395987	0.000000	-10.000000	0.100000	-9.033334	63.500000	1023.000000	1023.000000	2046.000000
3.620000	-0.041091	-24.284769	-6.733006	-4.258773	-5.252923	-8.040067	0.000000	-10.000000	0.100000	-9.000000	60.500000	1023.000000	1023.000000	2046.000000
3.640000	-0.042007	-24.826420	-6.769614	-4.205673	-5.970740	-7.880394	0.000000	-10.000000	0.100000	-9.166667	57.500000	1023.000000	1023.000000	2046.000000
3.660000	-0.042365	-25.037552	-7.180678	-4.084033	-5.844851	-7.927989	0.000000	-10.000000	0.100000	-9.183333	54.333332	1023.000000	1023.000000	2046.000000
3.680000	-0.043140	-25.495903	-7.799934	-3.834862	-5.637693	-8.223413	0.000000	-10.000000	0.100000	-9.200001	51.166668	1023.000000	1023.000000	2046.000000
3.700000	-0.043258	-25.565254	-7.855417	-3.950181	-5.946624	-7.813033	0.000000	-10.000000	0.108333	-9.000000	48.000000	1023.000000	1023.000000	2046.000000
3.720000	-0.043693	-25.822514	-7.702138	-3.995229	-6.596765	-7.528381	0.000000	-10.000000	0.108333	-8.816667	45.000000	1023.000000	1023.000000	2046.000000
3.740000	-0.043604	-25.769941	-8.063103	-3.695878	-6.208831	-7.802131	0.000000	-10.000000	0.108333	-8.566667	42.166668	1023.000000	1023.000000	2046.000000
3.760000	-0.043794	-25.881985	-8.275509	-3.677104	-6.022305	-7.907067	0.000000	-10.000000	0.100000	-8.400001	39.333332	1023.000000	1023.000000	2046.000000
3.780000	-0.043363	-25.627460	-8.047223	-3.891387	-6.179891	-7.508959	0.000000	-10.000000	0.100000	-8.283334	36.500000	1023.000000	1023.000000	2046.000000
3.800000	-0.043023	-25.426668	-7.613629	-4.047999	-6.538682	-7.226358	0.000000	-10.000000	0.108333	-8.283334	33.666668	1023.000000	1023.000000	2046.000000
3.820000	-0.042296	-24.996992	-7.606314	-3.972031	-5.889927	-7.528720	0.000000	-10.000000	0.108333	-8.266666	30.833334	1023.000000	1023.000000	2046.000000
3.840000	-0.042250	-24.969620	-7.556368	-4.323198	-5.611438	-7.478615	0.000000	-10.000000	0.108333	-8.133333	28.166666	1023.000000	1023.000000	2046.000000
3.860000	-0.041879	-24.750332	-7.073737	-4.555892	-5.748918	-7.371785	0.000000	-10.000000	0.100000	-7.966667	26.333334	1023.000000	1023.000000	2046.000000
3.880000	-0.041819	-24.714956	-6.641871	-4.963548	-5.837614	-7.271924	0.000000	-10.000000	0.100000	-7.850000	23.833334	1023.000000	1023.000000	2046.000000
3.900000	-0.042568	-25.157650	-6.769661	-5.010048	-5.334427	-8.043513	0.000000	-10.000000	0.100000	-7.933333	21.166666	1023.000000	1023.000000	2046.000000
3.920000	-0.043238	-25.553448	-6.636680	-5.584754	-5.408465	-7.923548	0.000000	-10.000000	0.100000	-7.983334	17.666666	1023.000000	1023.000000	2046.000000
3.940000	-0.043928	-25.961603	-6.363982	-5.798377	-5.833663	-7.965583	0.000000	-10.000000	0.100000	-8.000000	14.833333	1023.000000	1023.000000	2046.000000
3.960000	-0.044410	-26.246141	-6.246875	-6.013529	-5.979140	-8.006598	0.000000	-10.000000	0.091667	-7.933333	12.166667	1023.000000	1023.000000	2046.000000
3.980000	-0.045202	-26.714569	-6.626529	-5.731970	-5.508133	-8.847937	0.000000	-10.000000	0.091667	-7.800000	9.500000	1023.000000	1023.000000	2046.000000
4.000000	-0.045507	-26.894686	-6.572313	-6.024074	-5.775076	-8.523221	0.000000	-10.000000	0.083333	-7.550000	7.000000	1023.000000	1023.000000	2046.000000
4.020000	-0.045599	-26.948893	-6.353837	-5.971529	-6.337366	-8.286161	0.000000	-10.000000	0.083333	-7.183333	4.500000	1023.000000	1023.000000	2046.000000
4.040000	-0.045568	-26.930418	-6.658222	-5.590048	-5.825220	-8.856926	0.000000	-10.000000	0.083333	-6.850000	2.166667	1023.000000	1023.000000	2046.000000
4.060000	-0.045745	-27.035433	-6.716380	-5.893192	-5.903398	-8.522464	0.000000	-10.000000	0.083333	-6.650000	0.166667	1023.000000	1023.000000	2046.000000
4.080000	-0.045522	-26.903624	-6.523521	-5.738603	-6.320169	-8.321330	0.000000	-10.000000	0.091667	-6.450000	-1.666667	1023.000000	1023.000000	2046.000000
4.100000	-0.045053	-26.626539	-6.579625	-5.595030	-6.041134	-8.410749	0.000000	-10.000000	0.075000	-6.150000	-3.500000	1023.000000	1023.000000	2046.000000
4.120000	-0.045326	-26.787607	-6.748755	-5.629228	-5.874083	-8.535542	0.000000	-10.000000	0.075000	-5.733334	-5.500000	1023.000000	1023.000000	2046.000000
4.140000	-0.045126	-26.669573	-6.561612	-5.662127	-6.154176	-8.291657	0.000000	-10.000000	0.058333	-5.233334	-7.500000	1023.000000	1023.000000	2046.000000
4.160000	-0.044825	-26.491623	-6.439966	-5.669045	-6.365908	-8.016704	0.000000	-10.000000	0.058333	-4.783333	-9.500000	1023.000000	1023.000000	2046.000000
4.180000	-0.044971	-26.577795	-6.692966	-5.347400	-5.890231	-8.647200	0.000000	-10.000000	0.050000	-4.266667	-11.166667	1023.000000	1023.000000	2046.000000
4.200000	-0.044784	-26.467361	-6.586675	-5.620484	-6.095837	-8.164367	0.000000	-10.000000	0.058333	-3.766667	-12.666667	1023.000000	1023.000000	2046.000000
4.220000	-0.044502	-26.300482	-6.473060	-5.519659	-6.403979	-7.903784	0.000000	-10.000000	0.058333	-3.183333	-13.833333	1023.000000	1023.000000	2046.000000
4.240000	-0.044678	-26.404789	-6.715324	-5.283007	-5.923636	-8.482821	0.000000	-10.000000	0.058333	-2.466667	-15.000000	1023.000000	1023.000000	2046.000000
4.260000	-0.044527	-26.315189	-6.559140	-5.561451	-6.191076	-8.003522	0.000000	-10.000000	0.050000	-1.550000	-15.666667	1023.000000	1023.000000	2046.000000
4.280000	-0.044123	-26.076704	-6.497333	-5.415280	-6.394924	-7.769168	0.000000	-10.000000	0.041667	-0.683333	-16.000000	1023.000000	1023.000000	2046.000000
4.300000	-0.043999	-26.003328	-6.644388	-5.112468	-5.871060	-8.375413	0.000000	-10.000000	0.033333	0.583333	-16.000000	1023.000000	1023.000000	2046.000000
4.320000	-0.043812	-25.893133	-6.452894	-5.375034	-6.093190	-7.972016	0.000000	-10.000000	0.016667	2.066667	-16.000000	1023.000000	1023.000000	2046.000000
4.340000	-0.043129	-25.489487	-6.225444	-5.302077	-6.296606	-7.665360	0.000000	-10.000000	0.008333	4.316667	-16.000000	1023.000000	1023.000000	2046.000000
4.360000	-0.042656	-25.209435	-6.300343	-5.024184	-5.757357	-8.127551	0.000000	-10.000000	-0.008333	6.633334	-16.000000	1023.000000	1023.000000	2046.000000
4.380000	-0.041944	-24.789152	-6.057386	-5.336465	-5.769125	-7.626175	0.000000	-10.000000	-0.016667	8.350000	-16.000000	1023.000000	1023.000000	2046.000000
4.400000	-0.040455	-23.909140	-5.704814	-5.146400	-5.821476	-7.236450	0.000000	-10.000000	-0.050000	10.516667	-16.000000	1023.000000	1023.000000	2046.000000
4.420000	-0.039118	-23.118464	-5.760040	-4.689419	-5.032075	-7.636930	0.000000	-10.000000	-0.091667	12.483334	-16.000000	1023.000000	1023.000000	2046.000000
4.440000	-0.038006	-22.461462	-5.399483	-5.012311	-5.076376	-6.973292	0.000000	-10.000000	-0.141667	14.933333	-16.000000	1023.000000	1023.000000	2046.000000
4.460000	-0.036322	-21.466406	-5.075292	-4.763841	-4.994649	-6.632625	0.000000	-10.000000	-0.175000	16.500000	-2.666667	1023.000000	1023.000000	2046.000000
4.480000	-0.035609	-21.045034	-5.123895	-4.438552	-4.505894	-6.976693	0.000000	-10.000000	-0.216667	18.400000	14.166667	1023.000000	1023.000000	2046.000000
4.500000	-0.034724	-20.521814	-4.802026	-4.696414	-4.589099	-6.434274	0.000000	-10.000000	-0.250000	19.816668	31.000000	1023.000000	1023.000000	2046.000000
4.520000	-0.032904	-19.446058	-4.590454	-4.415029	-4.493402	-5.947175	0.000000	-10.000000	-0.291667	21.266666	36.833332	1023.000000	1023.000000	2046.000000
4.540000	-0.031973	-18.896271	-4.609731	-4.110599	-3.997097	-6.178844	0.000000	-10.000000	-0.300000	22.083334	41.500000	1023.000000	1023.000000	2046.000000
4.560000	-0.030595	-18.081833	-4.223363	-4.551415	-4.012385	-5.294671	0.000000	-10.000000	-0.325000	23.116667	48.666668	1023.000000	1023.000000	2046.000000
4.580000	-0.028441	-16.808430	-4.079005	-4.315632	-3.729405	-4.684388	0.000000	-10.000000	-0.341667	23.633333	56.166668	1023.000000	1023.000000	2046.000000
4.600000	-0.027310	-16.140224	-4.138161	-3.913835	-3.080631	-5.007598	0.000000	-10.000000	-0.375000	24.216667	64.000000	1023.000000	1023.000000	2046.000000
4.620000	-0.026806	-15.842431	-3.970111	-4.371994	-3.164679	-4.335647	0.000000	-10.000000	-0.408333	24.883333	72.000000	1023.000000	1023.000000	2046.000000
4.640000	-0.026240	-15.508115	-4.187729	-4.207222	-3.078734	-4.034430	0.000000	-10.000000	-0.433333	25.550001	77.333336	1023.000000	1023.000000	2046.000000
4.660000	-0.027143	-16.041264	-4.629197	-3.925932	-2.852770	-4.633364	0.000000	-10.000000	-0.450000	26.133333	85.833336	1023.000000	1023.000000	2046.000000
4.680000	-0.028375	-16.769390	-4.841476	-4.401788	-3.368985	-4.157139	0.000000	-10.000000	-0.450000	26.533335	94.666664	1023.000000	1023.000000	2046.000000
4.700000	-0.027982	-16.537638	-5.210868	-4.126195	-3.433082	-3.767493	0.000000	-10.000000	-0.483333	27.066668	106.500000	1023.000000	1023.000000	2046.000000
4.720000	-0.027668	-16.351706	-5.617686	-3.620811	-3.073727	-4.039480	0.000000	-10.000000	-0.500000	27.566668	115.500000	1023.000000	1023.000000	2046.000000
4.740000	-0.027273	-16.118259	-5.437067	-4.036846	-3.485902	-3.158445	0.000000	-10.000000	-0.516667	28.150002	124.500000	1023.000000	1023.000000	2046.000000
4.760000	-0.025723	-15.202281	-5.630241	-3.571699	-3.350482	-2.649859	0.000000	-10.000000	-0.491667	28.433334	133.833328	1023.000000	1023.000000	2046.000000
4.780000	-0.024388	-14.413477	-5.856162	-2.971946	-2.770605	-2.814764	0.000000	-10.000000	-0.500000	28.666668	143.166672	1023.000000	1023.000000	2046.000000
4.800000	-0.023697	-14.005011	-5.648645	-3.322020	-3.165343	-1.869004	0.000000	-10.000000	-0.508333	28.700001	149.500000	1023.000000	1023.000000	2046.000000
4.820000	-0.021470	-12.688867	-5.745469	-2.793056	-2.853014	-1.297327	0.000000	-10.000000	-0.533333	28.916666	155.833328	1023.000000	1023.000000	2046.000000
4.840000	-0.019732	-11.661427	-5.725174	-2.235679	-2.412198	-1.288375	0.000000	-10.000000	-0.541667	29.133333	165.500000	1023.000000	1023.000000	2046.000000
4.860000	-0.018334	-10.835328	-5.326241	-2.405669	-2.714788	-0.388631	0.000000	-10.000000	-0.550000	29.350000	175.166672	1023.000000	1023.000000	2046.000000
4.880000	-0.015350	-9.071940	-5.266292	-1.759881	-2.216510	0.170742	0.000000	-10.000000	-0.541667	29.416668	188.166672	1023.000000	1023.000000	2046.000000
4.900000	-0.012817	-7.574668	-4.968059	-1.079137	-1.560031	0.032558	0.000000	-10.000000	-0.525000	29.150000	198.000000	1023.000000	1023.000000	2046.000000
4.920000	-0.010743	-6.349306	-4.166718	-1.366481	-1.773589	0.957482	0.000000	-10.000000	-0.516667	28.883333	211.000000	1023.000000	1023.000000	2046.000000
4.940000	-0.007127	-4.211919	-3.681920	-0.927922	-1.144861	1.542784	0.000000	-10.000000	-0.516667	28.750000	217.333328	1023.000000	1023.000000	2046.000000
4.960000	-0.004057	-2.397853	-3.136495	-0.482197	-0.219801	1.440640	0.000000	-10.000000	-0.533333	28.900000	226.833328	1023.000000	1023.000000	2046.000000
4.980000	-0.002124	-1.255063	-1.994659	-1.153673	-0.381784	2.275054	0.000000	-10.000000	-0.533333	29.066668	236.500000	1023.000000	1023.000000	2046.000000
5.000000	0.001099	0.649762	-1.475172	-1.014043	0.483428	2.655549	0.000000	-10.000000	-0.533333	29.133333	249.500000	1023.000000	1023.000000	2046.000000
5.020000	0.003469	2.049946	-0.872839	-0.799353	1.404962	2.317177	0.000000	-10.000000	-0.525000	29.050001	256.166656	1023.000000	1023.000000	2046.000000
5.040000	0.004117	2.433435	0.108803	-1.676052	1.050382	2.950302	0.000000	-10.000000	-0.508333	28.600000	262.666656	1023.000000	1023.000000	2046.000000
5.060000	0.006033	3.565436	0.397205	-1.544197	1.578662	3.133766	0.000000	-10.000000	-0.500000	28.350000	269.000000	1023.000000	1023.000000	2046.000000
5.080000	0.007657	4.525471	0.627693	-1.099821	2.318023	2.679578	0.000000	-10.000000	-0.491667	27.816668	278.500000	1023.000000	1023.000000	2046.000000
5.100000	0.007936	4.690098	1.281079	-1.623377	1.761954	3.270441	0.000000	-10.000000	-0.491667	27.833334	287.833344	1023.000000	1023.000000	2046.000000
5.120000	0.010382	6.135493	1.051513	-1.059827	2.716398	3.427410	0.000000	-10.000000	-0.491667	27.816668	300.166656	1023.000000	1023.000000	2046.000000
5.140000	0.011599	6.854825	1.334207	-0.787646	2.893298	3.414967	0.000000	-10.000000	-0.491667	28.000000	312.500000	1023.000000	1023.000000	2046.000000
5.160000	0.012673	7.489458	1.969969	-1.059449	2.443532	4.135406	0.000000	-10.000000	-0.491667	28.299999	325.000000	1023.000000	1023.000000	2046.000000
5.180000	0.015336	9.063478	1.944448	-0.599592	3.098425	4.620196	0.000000	-10.000000	-0.483333	28.533333	331.333344	1023.000000	1023.000000	2046.000000
5.200000	0.018024	10.652004	2.075797	0.188725	3.978906	4.408577	0.000000	-10.000000	-0.483333	28.650000	337.500000	1023.000000	1023.000000	2046.000000
5.220000	0.019298	11.405076	2.985605	-0.306317	3.400661	5.325128	0.000000	-10.000000	-0.491667	28.516666	347.000000	1023.000000	1023.000000	2046.000000
5.240000	0.021659	12.800556	3.298810	0.035255	3.727769	5.738722	0.000000	-10.000000	-0.508333	28.300001	359.666656	1023.000000	1023.000000	2046.000000
5.260000	0.025258	14.927529	3.250371	0.845476	4.996044	5.835638	0.000000	-10.000000	-0.516667	28.316668	372.500000	1023.000000	1023.000000	2046.000000
5.280000	0.026700	15.779960	3.985261	0.695315	4.680471	6.418913	0.000000	-10.000000	-0.525000	28.266668	378.833344	1023.000000	1023.000000	2046.000000
5.300000	0.028284	16.715609	4.553235	0.735896	4.466039	6.960439	0.000000	-10.000000	-0.508333	28.166668	385.166656	1023.000000	1023.000000	2046.000000
5.320000	0.031561	18.652649	4.304897	1.406824	5.665044	7.275883	0.000000	-10.000000	-0.483333	27.916668	391.333344	1023.000000	1023.000000	2046.000000
5.340000	0.033453	19.770922	4.701485	1.817816	5.920154	7.331467	0.000000	-10.000000	-0.458333	27.483334	400.666656	1023.000000	1023.000000	2046.000000
5.360000	0.034417	20.340366	5.503726	1.474295	5.276320	8.086025	0.000000	-10.000000	-0.450000	27.166668	413.000000	1023.000000	1023.000000	2046.000000
5.380000	0.036824	21.763006	5.541533	1.867900	5.840138	8.513435	0.000000	-10.000000	-0.441667	27.083334	425.333344	1023.000000	1023.000000	2046.000000
5.400000	0.039918	23.591545	5.345191	2.780101	7.090864	8.375389	0.000000	-10.000000	-0.433333	27.183334	434.500000	1023.000000	1023.000000	2046.000000
5.420000	0.040734	24.073597	6.008897	2.613886	6.650516	8.800298	0.000000	-10.000000	-0.416667	26.950001	443.500000	1023.000000	1023.000000	2046.000000
5.440000	0.041040	24.254892	6.423154	2.501801	6.179076	9.150860	0.000000	-10.000000	-0.408333	26.750000	452.500000	1023.000000	1023.000000	2046.000000
5.460000	0.043352	25.620796	5.932082	3.130050	7.299341	9.259323	0.000000	-10.000000	-0.400000	26.483334	464.333344	1023.000000	1023.000000	2046.000000
5.480000	0.044477	26.285662	6.138627	3.629679	7.430409	9.086946	0.000000	-10.000000	-0.400000	26.566668	470.166656	1023.000000	1023.000000	2046.000000
5.500000	0.045177	26.699762	6.965882	3.217403	6.655310	9.861167	0.000000	-10.000000	-0.391667	26.299999	476.000000	1023.000000	1023.000000	2046.000000
5.520000	0.046516	27.490847	7.014327	3.178288	6.903813	10.394419	0.000000	-10.000000	-0.383333	26.200001	482.000000	1023.000000	1023.000000	2046.000000
5.540000	0.048541	28.687984	6.506558	3.821819	8.084941	10.274667	0.000000	-10.000000	-0.366667	25.550001	493.666656	1023.000000	1023.000000	2046.000000
5.560000	0.047785	28.240656	6.606418	3.740735	7.742308	10.151195	0.000000	-10.000000	-0.358333	25.200001	505.166656	1023.000000	1023.000000	2046.000000
5.580000	0.046198	27.302725	6.875126	3.294812	6.854928	10.277859	0.000000	-10.000000	-0.350000	24.750000	513.666687	1023.000000	1023.000000	2046.000000
5.600000	0.045321	26.784880	6.192888	3.305894	7.025429	10.260670	0.000000	-10.000000	-0.341667	24.600000	519.333313	1023.000000	1023.000000	2046.000000
5.620000	0.044904	26.538008	5.108125	4.006442	7.890640	9.532801	0.000000	-10.000000	-0.325000	24.283333	524.833313	1023.000000	1023.000000	2046.000000
5.640000	0.042552	25.148085	5.240637	3.516536	6.760695	9.630217	0.000000	-10.000000	-0.308333	23.950001	533.000000	1023.000000	1023.000000	2046.000000
5.660000	0.040500	23.935699	5.175972	3.240348	5.856327	9.663053	0.000000	-10.000000	-0.283333	23.516666	543.666687	1023.000000	1023.000000	2046.000000
5.680000	0.041156	24.323084	4.276332	3.617737	6.745767	9.683247	0.000000	-10.000000	-0.266667	23.150002	551.666687	1023.000000	1023.000000	2046.000000
5.700000	0.041493	24.522364	3.866232	4.170429	7.173585	9.312119	0.000000	-10.000000	-0.241667	22.416668	562.000000	1023.000000	1023.000000	2046.000000
5.720000	0.040573	23.978907	4.494376	3.572088	5.977998	9.934444	0.000000	-10.000000	-0.233333	22.033333	567.000000	1023.000000	1023.000000	2046.000000
5.740000	0.040769	24.094469	4.201126	3.729715	5.944917	10.218711	0.000000	-10.000000	-0.233333	21.716667	574.333313	1023.000000	1023.000000	2046.000000
5.760000	0.042913	25.361357	3.413868	4.739516	7.318842	9.889131	0.000000	-10.000000	-0.225000	21.433334	581.500000	1023.000000	1023.000000	2046.000000
5.780000	0.042731	25.253780	3.992562	4.500607	6.405288	10.355324	0.000000	-10.000000	-0.216667	21.150002	588.666687	1023.000000	1023.000000	2046.000000
5.800000	0.042452	25.088995	4.266827	4.437282	5.694516	10.690372	0.000000	-10.000000	-0.191667	20.716667	598.166687	1023.000000	1023.000000	2046.000000
5.820000	0.044542	26.324594	3.541664	5.096039	6.926116	10.760776	0.000000	-10.000000	-0.183333	20.633335	602.833313	1023.000000	1023.000000	2046.000000
5.840000	0.045605	26.952682	3.661838	5.556097	7.137731	10.597016	0.000000	-10.000000	-0.183333	20.250000	609.833313	1023.000000	1023.000000	2046.000000
5.860000	0.045306	26.775589	4.648660	5.069362	6.034635	11.022933	0.000000	-10.000000	-0.183333	19.550001	614.500000	1023.000000	1023.000000	2046.000000
5.880000	0.046908	27.722912	4.559718	5.196501	6.692427	11.274267	0.000000	-10.000000	-0.166667	18.716667	623.166687	1023.000000	1023.000000	2046.000000
5.900000	0.049543	29.279989	4.446430	5.918972	8.079102	10.835485	0.000000	-10.000000	-0.141667	18.183334	629.500000	1023.000000	1023.000000	2046.000000
5.920000	0.050443	29.811623	5.378111	5.598218	7.749062	11.086231	0.000000	-10.000000	-0.116667	17.683334	635.500000	1023.000000	1023.000000	2046.000000
5.940000	0.050870	30.064102	6.395119	5.129536	7.246765	11.292682	0.000000	-10.000000	-0.108333	17.216667	639.500000	1023.000000	1023.000000	2046.000000
5.960000	0.052525	31.042250	6.646425	4.906435	7.951245	11.538145	0.000000	-10.000000	-0.083333	16.166668	647.166687	1023.000000	1023.000000	2046.000000
5.980000	0.055068	32.545456	6.392416	5.420147	9.724346	11.008547	0.000000	-10.000000	-0.066667	15.483334	652.833313	1023.000000	1023.000000	2046.000000
6.000000	0.055226	32.638477	7.534398	4.670003	9.136341	11.297736	0.000000	-10.000000	-0.041667	14.683333	658.333313	1023.000000	1023.000000	2046.000000
6.020000	0.054465	32.188538	8.442597	4.099860	8.396937	11.249143	0.000000	-10.000000	-0.041667	13.900001	661.833313	1023.000000	1023.000000	2046.000000
6.040000	0.055381	32.730339	8.201880	4.107415	9.371185	11.049860	0.000000	-10.000000	-0.025000	12.666667	666.666687	1023.000000	1023.000000	2046.000000
6.060000	0.056320	33.285408	7.997717	4.596903	10.451893	10.238896	0.000000	-10.000000	-0.008333	9.950000	672.166687	1023.000000	1023.000000	2046.000000
6.080000	0.055190	32.617069	8.965039	3.910347	9.325658	10.416026	0.000000	-10.000000	0.016667	7.800000	676.000000	1023.000000	1023.000000	2046.000000
6.100000	0.054475	32.194885	9.403246	3.698602	8.700270	10.392768	0.000000	-10.000000	0.033333	5.483333	679.166687	1023.000000	1023.000000	2046.000000
6.120000	0.055936	33.058186	8.911718	3.940663	9.705971	10.499834	0.000000	-10.000000	0.041667	3.450000	681.000000	1023.000000	1023.000000	2046.000000
6.140000	0.057462	33.960201	8.657332	4.592667	10.604780	10.105422	0.000000	-10.000000	0.050000	1.416667	682.833313	1023.000000	1023.000000	2046.000000
6.160000	0.057283	33.854530	9.486044	4.122764	9.768111	10.477611	0.000000	-10.000000	0.058333	-0.650000	684.000000	1023.000000	1023.000000	2046.000000
6.180000	0.056949	33.656971	10.145263	3.917378	9.008334	10.585998	0.000000	-10.000000	0.066667	-1.300000	684.000000	1023.000000	1023.000000	2046.000000
6.200000	0.058260	34.431671	9.737789	4.120249	9.828789	10.744843	0.000000	-10.000000	0.066667	-2.200000	684.000000	1023.000000	1023.000000	2046.000000
6.220000	0.059847	35.369663	9.287167	4.884633	10.974969	10.222893	0.000000	-10.000000	0.066667	-2.883333	684.000000	1023.000000	1023.000000	2046.000000
6.240000	0.059707	35.286919	9.893598	4.560681	10.336154	10.496487	0.000000	-10.000000	0.075000	-4.133333	684.000000	1023.000000	1023.000000	2046.000000
6.260000	0.059040	34.892830	10.640322	4.243680	9.433757	10.575072	0.000000	-10.000000	0.091667	-5.750000	684.000000	1023.000000	1023.000000	2046.000000
6.280000	0.059774	35.326691	10.695901	4.297072	9.581861	10.751855	0.000000	-10.000000	0.100000	-6.933333	684.000000	1023.000000	1023.000000	2046.000000
6.300000	0.062043	36.667168	10.129820	4.963009	10.918936	10.655401	0.000000	-10.000000	0.100000	-7.866667	684.000000	1023.000000	1023.000000	2046.000000
6.320000	0.063132	37.310722	10.157958	5.299385	11.218678	10.634703	0.000000	-10.000000	0.100000	-8.416667	684.000000	1023.000000	1023.000000	2046.000000
6.340000	0.062362	36.855793	11.020209	4.862342	10.083338	10.889903	0.000000	-10.000000	0.108333	-9.233334	684.000000	1023.000000	1023.000000	2046.000000
6.360000	0.061670	36.447098	11.484946	4.691169	9.338518	10.932465	0.000000	-10.000000	0.125000	-10.200000	676.333313	1023.000000	1023.000000	2046.000000
6.380000	0.061643	36.431129	10.786469	4.735257	10.034426	10.874980	0.000000	-10.000000	0.141667	-10.933333	668.666687	1023.000000	1023.000000	2046.000000
6.400000	0.061188	36.162388	10.148334	5.135438	10.745190	10.133428	0.000000	-10.000000	0.158333	-11.600000	659.666687	1023.000000	1023.000000	2046.000000
6.420000	0.058554	34.605350	10.342560	4.450912	9.822303	9.989574	0.000000	-10.000000	0.175000	-12.100000	657.000000	1023.000000	1023.000000	2046.000000
6.440000	0.055361	32.718307	10.559396	4.066193	8.602053	9.490667	0.000000	-10.000000	0.191667	-12.833334	653.000000	1023.000000	1023.000000	2046.000000
6.460000	0.053452	31.589893	9.831889	3.781443	8.706971	9.269590	0.000000	-10.000000	0.216667	-13.816667	647.333313	1023.000000	1023.000000	2046.000000
6.480000	0.052262	30.886641	8.716333	4.128557	9.588615	8.453135	0.000000	-10.000000	0.233333	-14.500000	643.000000	1023.000000	1023.000000	2046.000000
6.500000	0.049325	29.150826	8.118954	4.021327	9.269685	7.740860	0.000000	-10.000000	0.250000	-15.366667	638.166687	1023.000000	1023.000000	2046.000000
6.520000	0.045263	26.750418	8.238193	3.377000	7.836761	7.298463	0.000000	-10.000000	0.258333	-15.883333	634.666687	1023.000000	1023.000000	2046.000000
6.540000	0.041188	24.341906	8.060171	2.999825	6.642359	6.639551	0.000000	-10.000000	0.266667	-16.583334	629.166687	1023.000000	1023.000000	2046.000000
6.560000	0.039084	23.098412	7.256095	2.794784	6.765605	6.281926	0.000000	-10.000000	0.283333	-17.266666	623.833313	1023.000000	1023.000000	2046.000000
6.580000	0.038068	22.497984	6.178261	3.232524	7.706836	5.380364	0.000000	-10.000000	0.316667	-18.266666	618.000000	1023.000000	1023.000000	2046.000000
6.600000	0.036012	21.283371	5.885795	2.983322	7.429963	4.984292	0.000000	-10.000000	0.358333	-19.383333	612.000000	1023.000000	1023.000000	2046.000000
6.620000	0.033525	19.813074	6.124850	2.500573	6.423811	4.763840	0.000000	-10.000000	0.391667	-20.533333	605.333313	1023.000000	1023.000000	2046.000000
6.640000	0.030684	18.134380	6.237632	2.182393	5.332666	4.381690	0.000000	-10.000000	0.416667	-21.550001	598.500000	1023.000000	1023.000000	2046.000000
6.660000	0.029338	17.338610	5.641149	2.027967	5.448133	4.221361	0.000000	-10.000000	0.433333	-22.616667	588.666687	1023.000000	1023.000000	2046.000000
6.680000	0.029158	17.232172	4.676808	2.469836	6.485378	3.600150	0.000000	-10.000000	0.450000	-23.250000	581.166687	1023.000000	1023.000000	2046.000000
6.700000	0.028128	16.623384	4.489651	2.322243	6.414746	3.396744	0.000000	-10.000000	0.475000	-23.833334	573.333313	1023.000000	1023.000000	2046.000000
6.720000	0.026085	15.416476	5.161785	1.842511	5.226966	3.185215	0.000000	-10.000000	0.500000	-24.116667	568.000000	1023.000000	1023.000000	2046.000000
6.740000	0.024516	14.488694	5.280273	1.585495	4.754739	2.868187	0.000000	-10.000000	0.525000	-24.550001	560.000000	1023.000000	1023.000000	2046.000000
6.760000	0.024608	14.543220	4.941201	1.488049	5.439627	2.674342	0.000000	-10.000000	0.533333	-24.833334	549.166687	1023.000000	1023.000000	2046.000000
6.780000	0.025016	14.784232	4.524415	1.684055	6.497293	2.078470	0.000000	-10.000000	0.541667	-25.066666	541.000000	1023.000000	1023.000000	2046.000000
6.800000	0.024032	14.202910	5.062971	0.883264	6.065646	2.191031	0.000000	-10.000000	0.550000	-25.216667	532.666687	1023.000000	1023.000000	2046.000000
6.820000	0.022145	13.087814	5.877219	0.354699	5.202723	1.653173	0.000000	-10.000000	0.541667	-25.049999	527.166687	1023.000000	1023.000000	2046.000000
6.840000	0.021164	12.507659	5.886978	-0.179373	5.392226	1.407829	0.000000	-10.000000	0.541667	-24.900000	518.666687	1023.000000	1023.000000	2046.000000
6.860000	0.021477	12.692859	5.237932	-0.111645	6.859970	0.706602	0.000000	-10.000000	0.525000	-24.616667	510.333344	1023.000000	1023.000000	2046.000000
6.880000	0.020431	12.074848	5.501684	-0.815251	6.800614	0.587801	0.000000	-10.000000	0.525000	-24.516666	502.000000	1023.000000	1023.000000	2046.000000
6.900000	0.018085	10.687978	6.354887	-1.485981	5.654465	0.164607	0.000000	-10.000000	0.508333	-24.366667	494.000000	1023.000000	1023.000000	2046.000000
6.920000	0.016313	9.640837	6.478582	-1.921648	5.325426	-0.241525	0.000000	-10.000000	0.508333	-24.233334	486.000000	1023.000000	1023.000000	2046.000000
6.940000	0.016150	9.544437	5.639327	-1.625525	6.541696	-1.011060	0.000000	-10.000000	0.500000	-24.133333	478.000000	1023.000000	1023.000000	2046.000000
6.960000	0.015332	9.061115	5.572039	-1.808434	6.550819	-1.253308	0.000000	-10.000000	0.500000	-23.933334	467.333344	1023.000000	1023.000000	2046.000000
6.980000	0.013620	8.049660	6.216736	-2.210321	5.497612	-1.454368	0.000000	-10.000000	0.500000	-23.783333	459.333344	1023.000000	1023.000000	2046.000000
7.000000	0.012147	7.178954	6.373965	-2.371770	4.884656	-1.707898	0.000000	-10.000000	0.500000	-23.666666	451.333344	1023.000000	1023.000000	2046.000000
7.020000	0.012099	7.150363	5.754339	-2.225217	5.603889	-1.982647	0.000000	-10.000000	0.500000	-23.500000	446.000000	1023.000000	1023.000000	2046.000000
7.040000	0.012286	7.261232	5.180484	-1.891570	6.346917	-2.374599	0.000000	-10.000000	0.491667	-23.416666	438.000000	1023.000000	1023.000000	2046.000000
7.060000	0.011711	6.921109	5.400220	-2.234193	5.993567	-2.238486	0.000000	-10.000000	0.475000	-23.166666	427.666656	1023.000000	1023.000000	2046.000000
7.080000	0.010281	6.076293	5.875103	-2.628368	5.111139	-2.281582	0.000000	-10.000000	0.458333	-23.100000	420.000000	1023.000000	1023.000000	2046.000000
7.100000	0.008804	5.203354	6.069335	-2.814059	4.413158	-2.465079	0.000000	-10.000000	0.441667	-22.833334	412.333344	1023.000000	1023.000000	2046.000000
7.120000	0.008510	5.029165	5.583211	-2.767836	4.785457	-2.571666	0.000000	-10.000000	0.441667	-22.600000	407.333344	1023.000000	1023.000000	2046.000000
7.140000	0.008645	5.109175	4.705176	-2.328337	5.788699	-3.056362	0.000000	-10.000000	0.433333	-22.366667	399.666656	1023.000000	1023.000000	2046.000000
7.160000	0.007932	4.688056	4.875441	-2.788815	5.345359	-2.743929	0.000000	-10.000000	0.425000	-22.116667	389.833344	1023.000000	1023.000000	2046.000000
7.180000	0.006293	3.719308	5.306014	-3.011080	4.356829	-2.932454	0.000000	-10.000000	0.408333	-21.983334	382.333344	1023.000000	1023.000000	2046.000000
7.200000	0.005745	3.395089	5.191377	-2.985574	4.168303	-2.979017	0.000000	-10.000000	0.400000	-21.800001	375.000000	1023.000000	1023.000000	2046.000000
7.220000	0.006792	4.014255	4.358539	-2.321250	5.338145	-3.361179	0.000000	-10.000000	0.400000	-21.683334	370.166656	1023.000000	1023.000000	2046.000000
7.240000	0.006736	3.981054	4.272062	-2.491321	5.190595	-2.990282	0.000000	-10.000000	0.400000	-21.566668	363.000000	1023.000000	1023.000000	2046.000000
7.260000	0.005367	3.171671	4.700369	-2.701238	4.174922	-3.002383	0.000000	-10.000000	0.400000	-21.316668	353.500000	1023.000000	1023.000000	2046.000000
7.280000	0.003801	2.246459	4.731169	-2.645494	3.400242	-3.239458	0.000000	-10.000000	0.400000	-21.133333	346.333344	1023.000000	1023.000000	2046.000000
7.300000	0.003782	2.235337	3.995726	-2.323400	3.981542	-3.418531	0.000000	-10.000000	0.391667	-20.800001	339.166656	1023.000000	1023.000000	2046.000000
7.320000	0.003886	2.296788	3.611827	-2.462256	4.443736	-3.296519	0.000000	-10.000000	0.391667	-20.500000	334.500000	1023.000000	1023.000000	2046.000000
7.340000	0.002630	1.554058	3.868688	-3.042099	3.767255	-3.039785	0.000000	-10.000000	0.400000	-20.333334	327.666656	1023.000000	1023.000000	2046.000000
7.360000	-0.000023	-0.013789	4.006086	-3.126449	2.757910	-3.651335	0.000000	-10.000000	0.400000	-20.266668	321.000000	1023.000000	1023.000000	2046.000000
7.380000	-0.001497	-0.884571	3.006399	-2.888193	3.248359	-4.251136	0.000000	-10.000000	0.391667	-20.466667	314.333344	1023.000000	1023.000000	2046.000000
7.400000	-0.003419	-2.020443	2.012603	-2.976915	3.428427	-4.484558	0.000000	-10.000000	0.366667	-20.300001	307.500000	1023.000000	1023.000000	2046.000000
7.420000	-0.006631	-3.918934	2.042821	-3.469187	2.128380	-4.620948	0.000000	-10.000000	0.358333	-20.083334	300.500000	1023.000000	1023.000000	2046.000000
7.440000	-0.009897	-5.849200	1.666406	-3.548739	1.099684	-5.066550	0.000000	-10.000000	0.358333	-19.583334	293.833344	1023.000000	1023.000000	2046.000000
7.460000	-0.011531	-6.814629	0.271262	-2.988098	1.753314	-5.851108	0.000000	-10.000000	0.358333	-18.950001	285.166656	1023.000000	1023.000000	2046.000000
7.480000	-0.013196	-7.798645	-0.289011	-3.247146	1.438243	-5.700731	0.000000	-10.000000	0.358333	-18.416668	278.833344	1023.000000	1023.000000	2046.000000
7.500000	-0.015695	-9.275839	-0.045620	-3.531876	0.120362	-5.818705	0.000000	-10.000000	0.350000	-18.033335	272.500000	1023.000000	1023.000000	2046.000000
7.520000	-0.017573	-10.385430	-0.465106	-3.554131	-0.458149	-5.908045	0.000000	-10.000000	0.333333	-17.866667	268.500000	1023.000000	1023.000000	2046.000000
7.540000	-0.018006	-10.641792	-1.675889	-2.917662	0.386136	-6.434377	0.000000	-10.000000	0.308333	-17.766666	262.500000	1023.000000	1023.000000	2046.000000
7.560000	-0.019041	-11.253510	-1.763870	-3.430470	-0.202647	-5.856522	0.000000	-10.000000	0.291667	-17.666668	256.500000	1023.000000	1023.000000	2046.000000
7.580000	-0.020966	-12.390957	-1.598768	-3.572948	-1.316499	-5.902742	0.000000	-10.000000	0.291667	-17.583334	250.500000	1023.000000	1023.000000	2046.000000
7.600000	-0.021642	-12.790659	-2.287968	-3.329363	-1.158345	-6.014984	0.000000	-10.000000	0.291667	-17.433334	244.666672	1023.000000	1023.000000	2046.000000
7.620000	-0.021656	-12.798414	-3.152117	-2.814461	-0.513496	-6.318339	0.000000	-10.000000	0.283333	-17.183334	239.000000	1023.000000	1023.000000	2046.000000
7.640000	-0.022063	-13.039451	-3.068024	-3.232398	-0.986356	-5.752673	0.000000	-10.000000	0.275000	-17.116667	233.333328	1023.000000	1023.000000	2046.000000
7.660000	-0.023153	-13.683512	-2.564751	-3.394670	-1.979364	-5.744728	0.000000	-10.000000	0.283333	-16.983334	227.500000	1023.000000	1023.000000	2046.000000
7.680000	-0.023413	-13.837156	-2.731977	-3.368899	-1.987473	-5.748808	0.000000	-10.000000	0.283333	-16.983334	221.833328	1023.000000	1023.000000	2046.000000
7.700000	-0.022742	-13.440792	-3.329011	-2.919141	-0.991630	-6.201011	0.000000	-10.000000	0.291667	-16.816668	216.166672	1023.000000	1023.000000	2046.000000
7.720000	-0.022459	-13.273540	-3.047985	-3.508018	-1.114741	-5.602798	0.000000	-10.000000	0.283333	-16.716667	210.666672	1023.000000	1023.000000	2046.000000
7.740000	-0.023319	-13.781240	-2.315986	-3.953036	-1.912526	-5.599692	0.000000	-10.000000	0.275000	-16.450001	205.000000	1023.000000	1023.000000	2046.000000
7.760000	-0.023636	-13.968694	-2.374540	-4.053156	-1.722121	-5.818877	0.000000	-10.000000	0.258333	-16.166666	199.500000	1023.000000	1023.000000	2046.000000
7.780000	-0.023311	-13.776528	-2.927613	-3.844475	-0.640343	-6.364097	0.000000	-10.000000	0.250000	-15.966666	194.000000	1023.000000	1023.000000	2046.000000
7.800000	-0.024161	-14.279396	-2.357065	-4.794014	-1.147230	-5.981087	0.000000	-10.000000	0.250000	-15.916667	188.666672	1023.000000	1023.000000	2046.000000
7.820000	-0.026032	-15.384627	-1.805969	-5.279017	-2.071036	-6.228605	0.000000	-10.000000	0.241667	-15.966667	183.333328	1023.000000	1023.000000	2046.000000
7.840000	-0.026874	-15.882244	-2.159875	-5.239429	-1.780828	-6.702112	0.000000	-10.000000	0.241667	-15.783334	178.166672	1023.000000	1023.000000	2046.000000
7.860000	-0.027083	-16.006329	-2.653022	-5.034529	-1.168290	-7.150487	0.000000	-10.000000	0.241667	-15.550000	172.833328	1023.000000	1023.000000	2046.000000
7.880000	-0.027968	-16.529371	-2.238232	-5.552111	-1.842414	-6.896616	0.000000	-10.000000	0.241667	-15.400000	167.666672	1023.000000	1023.000000	2046.000000
7.900000	-0.029166	-17.237360	-1.866408	-5.653453	-2.687000	-7.030499	0.000000	-10.000000	0.233333	-15.200000	162.500000	1023.000000	1023.000000	2046.000000
7.920000	-0.029135	-17.219006	-2.517058	-5.150420	-2.081324	-7.470203	0.000000	-10.000000	0.225000	-15.033334	157.500000	1023.000000	1023.000000	2046.000000
7.940000	-0.028780	-17.008835	-2.982504	-4.918447	-1.595930	-7.511955	0.000000	-10.000000	0.225000	-14.783334	152.500000	1023.000000	1023.000000	2046.000000
7.960000	-0.029258	-17.291569	-2.410333	-5.355300	-2.425924	-7.100011	0.000000	-10.000000	0.233333	-14.766666	147.500000	1023.000000	1023.000000	2046.000000
7.980000	-0.029886	-17.662838	-2.188852	-5.390768	-3.000826	-7.082393	0.000000	-10.000000	0.225000	-14.683333	142.500000	1023.000000	1023.000000	2046.000000
8.000000	-0.029532	-17.453627	-3.001040	-4.727377	-2.083896	-7.641313	0.000000	-10.000000	0.216667	-14.583334	137.666672	1023.000000	1023.000000	2046.000000
8.020000	-0.029027	-17.154854	-3.021711	-4.915357	-2.044835	-7.172951	0.000000	-10.000000	0.200000	-14.350000	132.833328	1023.000000	1023.000000	2046.000000
8.040000	-0.029869	-17.652737	-2.387399	-5.211461	-3.066648	-6.987229	0.000000	-10.000000	0.208333	-14.166667	128.000000	1023.000000	1023.000000	2046.000000
8.060000	-0.030001	-17.730303	-2.703662	-4.994877	-2.876553	-7.155211	0.000000	-10.000000	0.208333	-13.950000	123.166664	1023.000000	1023.000000	2046.000000
8.080000	-0.029613	-17.501093	-3.310465	-4.515251	-2.190305	-7.485072	0.000000	-10.000000	0.208333	-13.750000	118.500000	1023.000000	1023.000000	2046.000000
8.100000	-0.029534	-17.454330	-2.934151	-4.905254	-2.667572	-6.947354	0.000000	-10.000000	0.200000	-13.500000	114.000000	1023.000000	1023.000000	2046.000000
8.120000	-0.030411	-17.972857	-2.584226	-5.075288	-3.480409	-6.832933	0.000000	-10.000000	0.200000	-13.233334	109.500000	1023.000000	1023.000000	2046.000000
8.140000	-0.030373	-17.950342	-3.222620	-4.528522	-2.847486	-7.351713	0.000000	-10.000000	0.200000	-13.066667	105.166664	1023.000000	1023.000000	2046.000000
8.160000	-0.030049	-17.758877	-3.629624	-4.406894	-2.473222	-7.249138	0.000000	-10.000000	0.200000	-12.883333	100.666664	1023.000000	1023.000000	2046.000000
8.180000	-0.030303	-17.909098	-3.199371	-4.787024	-3.066357	-6.856345	0.000000	-10.000000	0.183333	-12.650000	96.333336	1023.000000	1023.000000	2046.000000
8.200000	-0.031119	-18.391165	-2.947920	-4.906336	-3.746239	-6.790669	0.000000	-10.000000	0.158333	-12.333333	92.000000	1023.000000	1023.000000	2046.000000
8.220000	-0.030724	-18.158085	-3.768857	-4.167188	-2.807009	-7.415030	0.000000	-10.000000	0.141667	-12.133333	88.000000	1023.000000	1023.000000	2046.000000
8.240000	-0.030003	-17.731558	-3.720614	-4.278747	-2.775961	-6.956235	0.000000	-10.000000	0.133333	-11.983334	84.000000	1023.000000	1023.000000	2046.000000
8.260000	-0.030368	-17.947294	-3.150482	-4.488862	-3.581468	-6.726482	0.000000	-10.000000	0.141667	-11.733334	80.000000	1023.000000	1023.000000	2046.000000
8.280000	-0.031048	-18.349163	-3.186783	-4.574502	-4.014824	-6.573055	0.000000	-10.000000	0.133333	-11.466667	76.000000	1023.000000	1023.000000	2046.000000
8.300000	-0.031368	-18.538401	-4.045522	-3.786274	-3.306630	-7.399974	0.000000	-10.000000	0.133333	-11.200000	72.000000	1023.000000	1023.000000	2046.000000
8.320000	-0.031213	-18.446819	-4.119958	-3.897597	-3.362567	-7.066698	0.000000	-10.000000	0.116667	-10.883333	68.333336	1023.000000	1023.000000	2046.000000
8.340000	-0.031826	-18.809259	-3.622461	-4.334141	-4.145088	-6.707570	0.000000	-10.000000	0.108333	-10.500000	64.666664	1023.000000	1023.000000	2046.000000
8.360000	-0.032251	-19.060299	-3.452530	-4.550209	-4.584483	-6.473077	0.000000	-10.000000	0.108333	-10.233334	61.333332	1023.000000	1023.000000	2046.000000
8.380000	-0.032302	-19.090748	-4.219647	-3.913380	-3.780997	-7.176723	0.000000	-10.000000	0.108333	-10.233334	57.833332	1023.000000	1023.000000	2046.000000
8.400000	-0.032462	-19.185190	-4.440897	-3.962484	-3.571284	-7.210524	0.000000	-10.000000	0.108333	-10.333333	54.500000	1023.000000	1023.000000	2046.000000
8.420000	-0.034085	-20.144413	-4.197867	-4.439340	-4.366806	-7.140401	0.000000	-10.000000	0.100000	-10.300000	51.000000	1023.000000	1023.000000	2046.000000
8.440000	-0.036434	-21.532356	-4.404617	-4.759466	-5.137352	-7.230922	0.000000	-10.000000	0.100000	-9.983334	47.500000	1023.000000	1023.000000	2046.000000
8.460000	-0.038517	-22.763708	-5.766639	-4.143364	-4.558959	-8.294745	0.000000	-10.000000	0.100000	-9.466667	44.166668	1023.000000	1023.000000	2046.000000
8.480000	-0.040259	-23.792780	-6.209738	-4.440312	-5.021929	-8.120801	0.000000	-10.000000	0.091667	-8.633333	41.000000	1023.000000	1023.000000	2046.000000
8.500000	-0.042671	-25.218807	-6.170118	-4.740178	-6.176680	-8.131832	0.000000	-10.000000	0.100000	-7.850000	38.166668	1023.000000	1023.000000	2046.000000
8.520000	-0.044187	-26.114416	-6.911831	-4.490961	-6.144511	-8.567112	0.000000	-10.000000	0.100000	-7.100000	35.666668	1023.000000	1023.000000	2046.000000
8.540000	-0.044852	-26.507324	-7.619029	-4.293430	-5.905236	-8.689629	0.000000	-10.000000	0.108333	-6.933333	31.833334	1023.000000	1023.000000	2046.000000
8.560000	-0.046012	-27.192896	-7.409780	-4.575388	-6.792300	-8.415428	0.000000	-10.000000	0.091667	-6.816667	27.166666	1023.000000	1023.000000	2046.000000
8.580000	-0.047125	-27.850590	-7.646605	-4.703376	-7.223153	-8.277455	0.000000	-10.000000	0.083333	-6.833333	23.166666	1023.000000	1023.000000	2046.000000
8.600000	-0.047601	-28.132099	-8.686290	-3.978549	-6.516129	-8.951133	0.000000	-10.000000	0.075000	-6.700000	21.500000	1023.000000	1023.000000	2046.000000
8.620000	-0.047656	-28.164930	-8.738331	-4.234838	-6.789077	-8.402684	0.000000	-10.000000	0.075000	-6.700000	21.500000	1023.000000	1023.000000	2046.000000
8.640000	-0.048536	-28.684649	-8.433737	-4.449202	-7.658376	-8.143334	0.000000	-10.000000	0.075000	-6.533334	20.833334	1023.000000	1023.000000	2046.000000
8.660000	-0.048679	-28.769245	-8.813464	-4.235874	-7.466863	-8.253044	0.000000	-10.000000	0.075000	-6.166667	19.500000	1023.000000	1023.000000	2046.000000
8.680000	-0.048448	-28.632515	-9.334880	-3.880069	-6.936681	-8.480885	0.000000	-10.000000	0.075000	-5.750000	17.500000	1023.000000	1023.000000	2046.000000
8.700000	-0.048258	-28.520493	-8.778943	-4.218897	-7.441372	-8.081281	0.000000	-10.000000	0.066667	-5.416667	15.500000	1023.000000	1023.000000	2046.000000
8.720000	-0.048438	-28.626690	-8.353491	-4.607699	-7.891766	-7.773735	0.000000	-10.000000	0.066667	-5.083333	13.500000	1023.000000	1023.000000	2046.000000
8.740000	-0.047592	-28.127165	-8.860197	-4.101231	-6.812520	-8.353216	0.000000	-10.000000	0.066667	-4.916667	11.833333	1023.000000	1023.000000	2046.000000
8.760000	-0.047034	-27.797010	-8.280475	-4.644354	-7.010536	-7.861645	0.000000	-10.000000	0.066667	-4.816667	10.166667	1023.000000	1023.000000	2046.000000
8.780000	-0.047073	-27.820045	-7.597865	-5.167564	-7.447548	-7.607068	0.000000	-10.000000	0.058333	-4.700000	8.666667	1023.000000	1023.000000	2046.000000
8.800000	-0.046567	-27.521338	-8.032996	-4.791720	-6.267787	-8.428835	0.000000	-10.000000	0.050000	-4.366667	7.000000	1023.000000	1023.000000	2046.000000
8.820000	-0.046483	-27.471479	-7.291145	-5.553749	-6.613875	-8.012710	0.000000	-10.000000	0.050000	-3.916667	5.666667	1023.000000	1023.000000	2046.000000
8.840000	-0.047023	-27.790525	-6.858538	-6.016063	-6.859053	-8.056872	0.000000	-10.000000	0.050000	-3.416667	4.333333	1023.000000	1023.000000	2046.000000
8.860000	-0.046649	-27.569305	-7.196167	-5.750245	-6.002033	-8.620860	0.000000	-10.000000	0.050000	-1.750000	3.166667	1023.000000	1023.000000	2046.000000
8.880000	-0.046902	-27.719078	-6.468933	-6.335646	-6.646473	-8.268025	0.000000	-10.000000	0.041667	0.633333	2.333333	1023.000000	1023.000000	2046.000000
8.900000	-0.046537	-27.503374	-6.626289	-6.095034	-6.022300	-8.759750	0.000000	-10.000000	0.025000	3.866667	2.000000	1023.000000	1023.000000	2046.000000
8.920000	-0.045156	-26.687363	-6.643557	-6.090072	-5.578099	-8.375635	0.000000	-10.000000	-0.016667	7.183333	2.000000	1023.000000	1023.000000	2046.000000
8.940000	-0.044333	-26.200609	-5.776878	-6.306148	-6.238300	-7.879283	0.000000	-10.000000	-0.058333	10.483334	2.000000	1023.000000	1023.000000	2046.000000
8.960000	-0.042735	-25.256300	-6.152570	-5.681009	-5.233763	-8.188958	0.000000	-10.000000	-0.116667	13.366667	2.000000	1023.000000	1023.000000	2046.000000
8.980000	-0.040395	-23.873169	-5.986533	-5.541018	-4.786904	-7.558713	0.000000	-10.000000	-0.175000	15.400001	2.000000	1023.000000	1023.000000	2046.000000
9.000000	-0.038682	-22.861105	-5.034969	-5.677625	-5.293442	-6.855069	0.000000	-10.000000	-0.225000	17.450001	5.666667	1023.000000	1023.000000	2046.000000
9.020000	-0.036434	-21.532206	-4.951365	-5.379122	-4.554450	-6.647270	0.000000	-10.000000	-0.291667	20.316668	20.666666	1023.000000	1023.000000	2046.000000
9.040000	-0.033708	-19.921679	-4.958761	-4.946495	-3.728402	-6.288020	0.000000	-10.000000	-0.333333	22.683334	35.666668	1023.000000	1023.000000	2046.000000
9.060000	-0.031203	-18.440853	-4.025621	-4.987273	-3.930444	-5.497516	0.000000	-10.000000	-0.375000	24.200001	47.000000	1023.000000	1023.000000	2046.000000
9.080000	-0.028938	-17.102299	-3.485425	-4.988539	-3.824836	-4.803499	0.000000	-10.000000	-0.375000	24.200001	47.000000	1023.000000	1023.000000	2046.000000
9.100000	-0.026189	-15.477622	-3.766985	-4.148514	-2.643044	-4.919080	0.000000	-10.000000	-0.391667	24.683334	49.666668	1023.000000	1023.000000	2046.000000
9.120000	-0.023428	-13.845852	-3.027280	-4.230539	-2.623919	-3.964114	0.000000	-10.000000	-0.408333	25.216667	55.166668	1023.000000	1023.000000	2046.000000
9.140000	-0.021325	-12.603010	-2.192756	-4.339182	-2.909062	-3.162009	0.000000	-10.000000	-0.416667	25.950001	63.500000	1023.000000	1023.000000	2046.000000
9.160000	-0.018544	-10.959742	-2.522901	-3.474647	-1.607742	-3.354452	0.000000	-10.000000	-0.416667	26.316668	72.166664	1023.000000	1023.000000	2046.000000
9.180000	-0.015621	-9.231884	-1.973193	-3.499221	-1.389525	-2.369946	0.000000	-10.000000	-0.416667	26.850000	80.833336	1023.000000	1023.000000	2046.000000
9.200000	-0.013612	-8.044568	-1.071328	-3.579150	-1.823426	-1.570664	0.000000	-10.000000	-0.433333	27.200001	89.666664	1023.000000	1023.000000	2046.000000
9.220000	-0.010928	-6.458644	-1.413134	-2.743341	-0.529850	-1.772319	0.000000	-10.000000	-0.441667	27.416666	98.666664	1023.000000	1023.000000	2046.000000
9.240000	-0.008338	-4.927500	-0.800882	-2.739742	-0.486556	-0.900320	0.000000	-10.000000	-0.466667	27.633333	107.833336	1023.000000	1023.000000	2046.000000
9.260000	-0.006371	-3.765370	-0.038599	-2.822081	-0.763328	-0.141361	0.000000	-10.000000	-0.508333	28.200001	117.166664	1023.000000	1023.000000	2046.000000
9.280000	-0.004450	-2.629907	-0.471618	-1.992860	0.316518	-0.481947	0.000000	-10.000000	-0.550000	29.033333	126.333336	1023.000000	1023.000000	2046.000000
9.300000	-0.002617	-1.546640	-0.081065	-1.987312	0.371573	0.150164	0.000000	-10.000000	-0.583333	29.716667	135.833328	1023.000000	1023.000000	2046.000000
9.320000	-0.001720	-1.016623	0.561464	-2.136167	-0.191258	0.749338	0.000000	-10.000000	-0.583333	30.183334	145.500000	1023.000000	1023.000000	2046.000000
9.340000	-0.000391	-0.230795	0.184331	-1.521188	0.605143	0.500919	0.000000	-10.000000	-0.591667	30.683334	155.500000	1023.000000	1023.000000	2046.000000
9.360000	0.001666	0.984649	0.185993	-1.268599	1.058562	1.008694	0.000000	-10.000000	-0.600000	30.916668	165.666672	1023.000000	1023.000000	2046.000000
9.380000	0.003379	1.996939	1.027130	-1.319434	0.479999	1.809245	0.000000	-10.000000	-0.608333	31.200001	176.000000	1023.000000	1023.000000	2046.000000
9.400000	0.005647	3.337397	1.404127	-1.368423	0.776217	2.525475	0.000000	-10.000000	-0.600000	31.066668	186.333328	1023.000000	1023.000000	2046.000000
9.420000	0.007953	4.700026	1.056968	-0.677629	1.823239	2.497448	0.000000	-10.000000	-0.591667	31.216667	196.833328	1023.000000	1023.000000	2046.000000
9.440000	0.009791	5.786335	1.560390	-0.589078	1.736254	3.078768	0.000000	-10.000000	-0.591667	30.916666	207.166672	1023.000000	1023.000000	2046.000000
9.460000	0.009925	5.865598	1.804758	-0.873290	1.392140	3.541990	0.000000	-10.000000	-0.600000	31.000000	217.666672	1023.000000	1023.000000	2046.000000
9.480000	0.009049	5.348055	0.816477	-0.313759	2.087776	2.757561	0.000000	-10.000000	-0.600000	30.650000	228.000000	1023.000000	1023.000000	2046.000000
9.500000	0.008406	4.968223	0.526484	-0.453142	1.781820	3.113061	0.000000	-10.000000	-0.600000	30.766666	238.333328	1023.000000	1023.000000	2046.000000
9.520000	0.007417	4.383556	0.633012	-0.671682	0.862786	3.559440	0.000000	-10.000000	-0.591667	30.600000	248.500000	1023.000000	1023.000000	2046.000000
9.540000	0.007628	4.507996	-0.113702	-0.119875	1.537072	3.204501	0.000000	-10.000000	-0.583333	30.733334	258.666656	1023.000000	1023.000000	2046.000000
9.560000	0.008416	4.973789	-0.385686	-0.044870	1.680380	3.723965	0.000000	-10.000000	-0.575000	30.483334	269.000000	1023.000000	1023.000000	2046.000000
9.580000	0.009582	5.662880	-0.002874	0.158867	1.261852	4.245035	0.000000	-10.000000	-0.566667	30.333334	279.333344	1023.000000	1023.000000	2046.000000
9.600000	0.010594	6.261261	0.145180	0.164724	1.044316	4.907041	0.000000	-10.000000	-0.566667	30.200001	289.500000	1023.000000	1023.000000	2046.000000
9.620000	0.011888	7.025960	-0.423216	0.939837	1.748045	4.761295	0.000000	-10.000000	-0.558333	30.266668	299.500000	1023.000000	1023.000000	2046.000000
9.640000	0.013527	7.994215	-0.616300	1.225661	1.961066	5.423788	0.000000	-10.000000	-0.566667	29.983334	309.500000	1023.000000	1023.000000	2046.000000
9.660000	0.015075	8.909317	-0.176709	1.520876	1.527505	6.037645	0.000000	-10.000000	-0.558333	29.633333	319.500000	1023.000000	1023.000000	2046.000000
9.680000	0.016472	9.734887	0.001015	1.597419	1.378818	6.757636	0.000000	-10.000000	-0.558333	29.033333	329.500000	1023.000000	1023.000000	2046.000000
9.700000	0.018127	10.713104	-0.429945	2.445387	2.148310	6.549352	0.000000	-10.000000	-0.550000	28.933332	339.333344	1023.000000	1023.000000	2046.000000
9.720000	0.020127	11.895032	-0.182241	2.635922	2.250827	7.190525	0.000000	-10.000000	-0.533333	28.750000	349.000000	1023.000000	1023.000000	2046.000000
9.740000	0.021969	12.983966	0.567189	2.808026	1.912237	7.696513	0.000000	-10.000000	-0.525000	28.750000	358.666656	1023.000000	1023.000000	2046.000000
9.760000	0.024074	14.227839	0.919004	2.937196	2.336933	8.034707	0.000000	-10.000000	-0.508333	28.483334	368.166656	1023.000000	1023.000000	2046.000000
9.780000	0.026300	15.543040	0.970493	3.370148	3.221579	7.980819	0.000000	-10.000000	-0.508333	28.316668	377.833344	1023.000000	1023.000000	2046.000000
9.800000	0.028846	17.047979	1.947521	3.321301	3.252362	8.526795	0.000000	-10.000000	-0.508333	28.283333	387.166656	1023.000000	1023.000000	2046.000000
9.820000	0.030993	18.316689	2.837207	3.041327	3.373797	9.064359	0.000000	-10.000000	-0.491667	28.150000	396.833344	1023.000000	1023.000000	2046.000000
9.840000	0.033061	19.539040	2.971613	3.338040	4.565567	8.663820	0.000000	-10.000000	-0.475000	27.883333	406.166656	1023.000000	1023.000000	2046.000000
9.860000	0.035114	20.752579	3.729777	2.975827	4.840066	9.206908	0.000000	-10.000000	-0.433333	27.300001	415.500000	1023.000000	1023.000000	2046.000000
9.880000	0.036595	21.627569	4.726574	2.688294	4.507807	9.704893	0.000000	-10.000000	-0.416667	26.833334	424.666656	1023.000000	1023.000000	2046.000000
9.900000	0.037655	22.254086	4.761528	2.967449	5.321868	9.203240	0.000000	-10.000000	-0.400000	26.616667	433.666656	1023.000000	1023.000000	2046.000000
9.920000	0.039016	23.058672	4.989801	2.845178	5.728111	9.495581	0.000000	-10.000000	-0.400000	26.533333	442.666656	1023.000000	1023.000000	2046.000000
9.940000	0.040252	23.789089	5.796138	2.876283	5.338285	9.778384	0.000000	-10.000000	-0.400000	26.166666	451.500000	1023.000000	1023.000000	2046.000000
9.960000	0.041387	24.459686	5.939173	2.976398	5.614935	9.929181	0.000000	-10.000000	-0.408333	25.666666	460.333344	1023.000000	1023.000000	2046.000000
9.980000	0.043032	25.432077	5.729339	3.534104	6.352232	9.816402	0.000000	-10.000000	-0.408333	25.650000	469.000000	1023.000000	1023.000000	2046.000000
10.000000	0.045136	26.675196	6.371388	3.680687	6.160339	10.462780	0.000000	-10.000000	-0.400000	25.816668	477.500000	1023.000000	1023.000000	2046.000000
10.020000	0.046871	27.700739	6.881172	3.665709	6.053901	11.099957	0.000000	-10.000000	-0.375000	26.000000	486.166656	1023.000000	1023.000000	2046.000000
10.040000	0.048640	28.746429	6.726280	4.307561	6.923257	10.789330	0.000000	-10.000000	-0.375000	25.516666	494.833344	1023.000000	1023.000000	2046.000000
10.060000	0.050955	30.114290	7.334493	4.326123	6.962333	11.491343	0.000000	-10.000000	-0.383333	25.433334	503.500000	1023.000000	1023.000000	2046.000000
10.080000	0.053049	31.351770	7.994068	4.382794	6.908710	12.066197	0.000000	-10.000000	-0.400000	25.250000	511.833344	1023.000000	1023.000000	2046.000000
10.100000	0.055010	32.511150	7.925661	5.075502	7.867914	11.642074	0.000000	-10.000000	-0.400000	25.183334	520.333313	1023.000000	1023.000000	2046.000000
10.120000	0.057481	33.971512	8.416821	5.188229	8.064217	12.302246	0.000000	-10.000000	-0.391667	24.816668	528.666687	1023.000000	1023.000000	2046.000000
10.140000	0.059392	35.100918	9.070869	5.327063	7.849351	12.853635	0.000000	-10.000000	-0.375000	24.483334	537.000000	1023.000000	1023.000000	2046.000000
10.160000	0.060923	36.005371	8.888816	5.923121	8.643182	12.550254	0.000000	-10.000000	-0.358333	24.266666	545.333313	1023.000000	1023.000000	2046.000000
10.180000	0.062567	36.977150	9.102831	6.015564	8.937348	12.921406	0.000000	-10.000000	-0.333333	23.766666	553.666687	1023.000000	1023.000000	2046.000000
10.200000	0.063874	37.749378	9.801050	6.107205	8.515783	13.325338	0.000000	-10.000000	-0.308333	23.316668	561.833313	1023.000000	1023.000000	2046.000000
10.220000	0.064540	38.142948	9.835599	6.107088	8.911170	13.289092	0.000000	-10.000000	-0.291667	23.016666	569.500000	1023.000000	1023.000000	2046.000000
10.240000	0.064377	38.046627	9.498635	6.132003	9.325387	13.090600	0.000000	-10.000000	-0.275000	22.733334	577.166687	1023.000000	1023.000000	2046.000000
10.260000	0.063865	37.744190	9.671926	6.066059	9.004619	13.001590	0.000000	-10.000000	-0.266667	22.483334	584.833313	1023.000000	1023.000000	2046.000000
10.280000	0.063356	37.443249	9.531667	6.037109	8.967474	12.907000	0.000000	-10.000000	-0.250000	21.683334	592.500000	1023.000000	1023.000000	2046.000000
10.300000	0.061700	36.464504	8.847497	6.104383	9.280218	12.232407	0.000000	-10.000000	-0.241667	21.066668	599.833313	1023.000000	1023.000000	2046.000000
10.320000	0.060239	35.601131	8.724438	5.958915	8.694812	12.222965	0.000000	-10.000000	-0.225000	20.283333	606.833313	1023.000000	1023.000000	2046.000000
10.340000	0.058481	34.562481	8.324694	5.853008	8.369568	12.015211	0.000000	-10.000000	-0.208333	19.500000	613.666687	1023.000000	1023.000000	2046.000000
10.360000	0.056970	33.669102	7.584717	5.995073	8.594870	11.494444	0.000000	-10.000000	-0.183333	18.783333	620.166687	1023.000000	1023.000000	2046.000000
10.380000	0.056328	33.289906	7.756584	5.864258	8.008187	11.660875	0.000000	-10.000000	-0.166667	17.900000	626.500000	1023.000000	1023.000000	2046.000000
10.400000	0.056009	33.101173	7.512356	5.893970	8.047335	11.647511	0.000000	-10.000000	-0.133333	17.316668	632.500000	1023.000000	1023.000000	2046.000000
10.420000	0.055716	32.928242	7.005419	6.085503	8.306858	11.530461	0.000000	-10.000000	-0.116667	16.433334	638.500000	1023.000000	1023.000000	2046.000000
10.440000	0.055885	33.027920	7.342684	6.177687	7.633430	11.874119	0.000000	-10.000000	-0.075000	15.600000	644.333313	1023.000000	1023.000000	2046.000000
10.460000	0.055825	32.992405	6.804330	6.568971	8.007470	11.611633	0.000000	-10.000000	-0.066667	14.550000	649.833313	1023.000000	1023.000000	2046.000000
10.480000	0.055800	32.977928	6.501508	6.509847	7.993799	11.972774	0.000000	-10.000000	-0.041667	13.083333	654.833313	1023.000000	1023.000000	2046.000000
10.500000	0.056152	33.185776	6.752940	6.683279	7.379530	12.370026	0.000000	-10.000000	-0.033333	11.566667	659.500000	1023.000000	1023.000000	2046.000000
10.520000	0.056075	33.140396	6.159027	7.154709	7.885335	11.941324	0.000000	-10.000000	-0.008333	9.933333	663.500000	1023.000000	1023.000000	2046.000000
10.540000	0.056457	33.366013	6.301337	7.015806	7.648647	12.400224	0.000000	-10.000000	0.000000	8.550000	667.166687	1023.000000	1023.000000	2046.000000
10.560000	0.057120	33.757809	6.536853	7.168016	7.374123	12.678815	0.000000	-10.000000	0.000000	7.066667	670.166687	1023.000000	1023.000000	2046.000000
10.580000	0.057334	33.884609	6.345850	7.466596	7.916060	12.156102	0.000000	-10.000000	0.000000	5.683333	673.000000	1023.000000	1023.000000	2046.000000
10.600000	0.058077	34.323738	6.903303	7.080553	7.656634	12.683248	0.000000	-10.000000	0.016667	4.050000	675.000000	1023.000000	1023.000000	2046.000000
10.620000	0.058907	34.814095	7.140904	7.069920	7.948193	12.655078	0.000000	-10.000000	0.033333	2.583333	676.666687	1023.000000	1023.000000	2046.000000
10.640000	0.059278	35.033447	7.155944	6.935325	8.442186	12.499994	0.000000	-10.000000	0.050000	1.100000	677.500000	1023.000000	1023.000000	2046.000000
10.660000	0.060009	35.465244	7.906123	6.534743	8.338933	12.685447	0.000000	-10.000000	0.050000	-0.266667	678.000000	1023.000000	1023.000000	2046.000000
10.680000	0.060663	35.851574	8.078140	6.260900	8.919842	12.592693	0.000000	-10.000000	0.050000	-1.450000	678.000000	1023.000000	1023.000000	2046.000000
10.700000	0.060259	35.612900	8.246264	6.006916	9.149895	12.209826	0.000000	-10.000000	0.041667	-2.683333	678.000000	1023.000000	1023.000000	2046.000000
10.720000	0.059988	35.453182	8.932936	5.515615	8.763843	12.240788	0.000000	-10.000000	0.041667	-3.533333	678.000000	1023.000000	1023.000000	2046.000000
10.740000	0.059976	35.445972	9.091313	5.272188	8.961279	12.121193	0.000000	-10.000000	0.041667	-4.533333	678.000000	1023.000000	1023.000000	2046.000000
10.760000	0.058954	34.842075	9.034372	5.346339	9.096131	11.365233	0.000000	-10.000000	0.066667	-5.416667	678.000000	1023.000000	1023.000000	2046.000000
10.780000	0.058583	34.622776	9.325185	4.997897	8.843554	11.456141	0.000000	-10.000000	0.075000	-6.216667	678.000000	1023.000000	1023.000000	2046.000000
10.800000	0.059064	34.906971	9.440015	5.080211	8.852576	11.534167	0.000000	-10.000000	0.066667	-6.800000	678.000000	1023.000000	1023.000000	2046.000000
10.820000	0.058886	34.801819	9.178049	5.453846	9.232555	10.937368	0.000000	-10.000000	0.066667	-7.133333	678.000000	1023.000000	1023.000000	2046.000000
10.840000	0.058835	34.771427	9.605213	4.931258	8.835670	11.399287	0.000000	-10.000000	0.075000	-7.383333	678.000000	1023.000000	1023.000000	2046.000000
10.860000	0.059834	35.362019	9.911158	5.121305	8.848779	11.480778	0.000000	-10.000000	0.100000	-7.616667	678.000000	1023.000000	1023.000000	2046.000000
10.880000	0.059901	35.401363	9.801002	5.429758	9.240399	10.930206	0.000000	-10.000000	0.091667	-7.783333	674.500000	1023.000000	1023.000000	2046.000000
10.900000	0.060340	35.660656	10.198748	5.058364	9.056138	11.347405	0.000000	-10.000000	0.083333	-7.850000	666.833313	1023.000000	1023.000000	2046.000000
10.920000	0.061701	36.465473	10.565060	5.251754	9.128424	11.520237	0.000000	-10.000000	0.066667	-7.866667	658.333313	1023.000000	1023.000000	2046.000000
10.940000	0.062768	37.095783	10.372819	5.804778	9.752113	11.166072	0.000000	-10.000000	0.075000	-7.983333	652.333313	1023.000000	1023.000000	2046.000000
10.960000	0.063306	37.413963	10.656438	5.527129	9.520069	11.710327	0.000000	-10.000000	0.075000	-8.200000	649.666687	1023.000000	1023.000000	2046.000000
10.980000	0.064285	37.992146	10.984055	5.779291	9.375260	11.853539	0.000000	-10.000000	0.083333	-8.583333	646.833313	1023.000000	1023.000000	2046.000000
11.000000	0.064756	38.270893	10.777885	6.341054	9.861930	11.290025	0.000000	-10.000000	0.083333	-9.000000	644.000000	1023.000000	1023.000000	2046.000000
11.020000	0.063516	37.538136	10.934813	5.624951	9.250867	11.727504	0.000000	-10.000000	0.100000	-9.500000	641.000000	1023.000000	1023.000000	2046.000000
11.040000	0.063140	37.315712	11.087039	5.596115	9.069459	11.563100	0.000000	-10.000000	0.108333	-10.100000	638.000000	1023.000000	1023.000000	2046.000000
11.060000	0.061597	36.403717	10.444294	5.776709	9.368773	10.813942	0.000000	-10.000000	0.125000	-10.950000	634.666687	1023.000000	1023.000000	2046.000000
11.080000	0.058950	34.839733	10.137123	5.261952	8.804160	10.636497	0.000000	-10.000000	0.133333	-12.050000	631.000000	1023.000000	1023.000000	2046.000000
11.100000	0.056867	33.608601	10.062442	4.948055	8.221391	10.376714	0.000000	-10.000000	0.166667	-13.233334	626.833313	1023.000000	1023.000000	2046.000000
11.120000	0.054864	32.424728	9.190616	5.031247	8.546665	9.656199	0.000000	-10.000000	0.200000	-14.166667	622.500000	1023.000000	1023.000000	2046.000000
11.140000	0.051304	30.320713	8.669500	4.570475	7.957243	9.123495	0.000000	-10.000000	0.233333	-15.250001	617.666687	1023.000000	1023.000000	2046.000000
11.160000	0.048023	28.381578	8.484890	4.337236	7.020563	8.538889	0.000000	-10.000000	0.250000	-16.100000	612.666687	1023.000000	1023.000000	2046.000000
11.180000	0.045696	27.006201	7.482334	4.538529	7.355525	7.629812	0.000000	-10.000000	0.258333	-17.166668	607.166687	1023.000000	1023.000000	2046.000000
11.200000	0.042655	25.208855	7.228724	4.018696	6.634091	7.327344	0.000000	-10.000000	0.266667	-17.800001	601.500000	1023.000000	1023.000000	2046.000000
11.220000	0.040621	24.006762	7.167222	3.769272	5.971524	7.098743	0.000000	-10.000000	0.291667	-18.616667	595.500000	1023.000000	1023.000000	2046.000000
11.240000	0.039516	23.353758	6.364754	4.157828	6.494761	6.336414	0.000000	-10.000000	0.316667	-19.283333	589.333313	1023.000000	1023.000000	2046.000000
11.260000	0.037313	22.052126	6.167981	3.696055	5.834819	6.353271	0.000000	-10.000000	0.350000	-20.049999	583.000000	1023.000000	1023.000000	2046.000000
11.280000	0.035983	21.266211	6.179689	3.554245	5.283971	6.248306	0.000000	-10.000000	0.375000	-20.616667	576.333313	1023.000000	1023.000000	2046.000000
11.300000	0.035291	20.857033	5.330725	3.909641	5.899730	5.716937	0.000000	-10.000000	0.391667	-21.066668	569.500000	1023.000000	1023.000000	2046.000000
11.320000	0.033509	19.803785	5.213262	3.616767	5.371827	5.601928	0.000000	-10.000000	0.400000	-21.466667	562.333313	1023.000000	1023.000000	2046.000000
11.340000	0.032112	18.977922	5.397525	3.269849	4.713464	5.597085	0.000000	-10.000000	0.400000	-21.816668	555.166687	1023.000000	1023.000000	2046.000000
11.360000	0.031974	18.896469	4.879169	3.492114	5.306234	5.218952	0.000000	-10.000000	0.400000	-22.200001	547.833313	1023.000000	1023.000000	2046.000000
11.380000	0.030911	18.268534	4.967903	3.297151	5.156306	4.847173	0.000000	-10.000000	0.408333	-22.483334	540.500000	1023.000000	1023.000000	2046.000000
11.400000	0.030075	17.774460	5.465169	2.814677	4.629285	4.865328	0.000000	-10.000000	0.408333	-22.666668	532.833313	1023.000000	1023.000000	2046.000000
11.420000	0.030236	17.869286	5.060149	3.009286	5.599042	4.200809	0.000000	-10.000000	0.416667	-22.766668	525.333313	1023.000000	1023.000000	2046.000000
11.440000	0.029196	17.254934	5.615094	2.178272	5.153271	4.308297	0.000000	-10.000000	0.408333	-22.833334	517.666687	1023.000000	1023.000000	2046.000000
11.460000	0.028642	16.927399	6.007093	1.747144	5.076149	4.097013	0.000000	-10.000000	0.408333	-22.683334	510.166656	1023.000000	1023.000000	2046.000000
11.480000	0.028604	16.904932	5.668676	1.853759	6.158177	3.224319	0.000000	-10.000000	0.400000	-22.433334	502.500000	1023.000000	1023.000000	2046.000000
11.500000	0.027029	15.974184	6.261287	0.769225	5.659952	3.283720	0.000000	-10.000000	0.400000	-22.050001	495.000000	1023.000000	1023.000000	2046.000000
11.520000	0.026069	15.406731	6.642530	0.290216	5.539185	2.934800	0.000000	-10.000000	0.400000	-22.066668	487.500000	1023.000000	1023.000000	2046.000000
11.540000	0.025616	15.139261	6.230993	0.435838	6.443492	2.028937	0.000000	-10.000000	0.400000	-21.950001	480.166656	1023.000000	1023.000000	2046.000000
11.560000	0.023666	13.986868	6.705116	-0.378281	5.807322	1.852712	0.000000	-10.000000	0.400000	-21.900002	472.833344	1023.000000	1023.000000	2046.000000
11.580000	0.022229	13.137276	7.063613	-0.708118	5.339997	1.441783	0.000000	-10.000000	0.400000	-21.666668	465.666656	1023.000000	1023.000000	2046.000000
11.600000	0.022035	13.022416	6.445094	-0.304226	6.303698	0.577849	0.000000	-10.000000	0.400000	-21.366667	458.333344	1023.000000	1023.000000	2046.000000
11.620000	0.020640	12.198056	6.744915	-0.791838	5.662398	0.582580	0.000000	-10.000000	0.400000	-20.983334	451.333344	1023.000000	1023.000000	2046.000000
11.640000	0.019852	11.732781	7.027335	-0.957796	5.223427	0.439815	0.000000	-10.000000	0.400000	-20.666668	444.333344	1023.000000	1023.000000	2046.000000
11.660000	0.020325	12.011781	6.344877	-0.561216	6.302053	-0.073933	0.000000	-10.000000	0.383333	-20.516666	437.500000	1023.000000	1023.000000	2046.000000
11.680000	0.019500	11.524677	6.606463	-0.776123	5.869924	-0.175587	0.000000	-10.000000	0.366667	-20.483334	430.500000	1023.000000	1023.000000	2046.000000
11.700000	0.018439	10.897466	7.081407	-1.210490	5.180606	-0.154058	0.000000	-10.000000	0.375000	-20.133333	423.666656	1023.000000	1023.000000	2046.000000
11.720000	0.018868	11.151009	6.645589	-1.081082	5.849879	-0.263377	0.000000	-10.000000	0.375000	-19.866667	417.000000	1023.000000	1023.000000	2046.000000
11.740000	0.018575	10.977565	6.474705	-0.731790	6.114842	-0.880193	0.000000	-10.000000	0.375000	-19.483334	410.333344	1023.000000	1023.000000	2046.000000
11.760000	0.017275	10.209328	7.097725	-1.407676	5.148090	-0.628812	0.000000	-10.000000	0.350000	-19.433334	403.833344	1023.000000	1023.000000	2046.000000
11.780000	0.017830	10.537542	6.776898	-1.284061	5.700151	-0.655446	0.000000	-10.000000	0.350000	-19.416668	397.166656	1023.000000	1023.000000	2046.000000
11.800000	0.018417	10.884398	6.425612	-0.604051	6.363838	-1.301000	0.000000	-10.000000	0.358333	-19.250000	390.833344	1023.000000	1023.000000	2046.000000
11.820000	0.017665	10.439895	7.016722	-1.194944	5.338500	-0.720383	0.000000	-10.000000	0.358333	-19.150000	384.333344	1023.000000	1023.000000	2046.000000
11.840000	0.018245	10.782890	6.699317	-0.997799	5.711779	-0.630407	0.000000	-10.000000	0.358333	-19.083334	378.000000	1023.000000	1023.000000	2046.000000
11.860000	0.018518	10.944267	6.246335	-0.227704	6.293372	-1.367736	0.000000	-10.000000	0.350000	-19.233334	371.666656	1023.000000	1023.000000	2046.000000
11.880000	0.017042	10.072000	6.770975	-0.855425	5.069576	-0.913126	0.000000	-10.000000	0.350000	-19.150000	365.166656	1023.000000	1023.000000	2046.000000
11.900000	0.017052	10.077559	6.627841	-1.006662	5.280288	-0.823908	0.000000	-10.000000	0.350000	-19.133333	358.833344	1023.000000	1023.000000	2046.000000
11.920000	0.016619	9.821837	5.938399	-0.489796	6.019087	-1.645853	0.000000	-10.000000	0.350000	-19.066668	352.333344	1023.000000	1023.000000	2046.000000
11.940000	0.013421	7.931701	6.186285	-1.304792	4.678912	-1.628705	0.000000	-10.000000	0.350000	-19.350000	346.000000	1023.000000	1023.000000	2046.000000
11.960000	0.011830	6.991423	5.218784	-1.280632	5.040921	-1.987650	0.000000	-10.000000	0.358333	-19.516666	339.500000	1023.000000	1023.000000	2046.000000
11.980000	0.009407	5.559827	4.451744	-1.150217	4.896726	-2.638427	0.000000	-10.000000	0.366667	-19.716667	333.000000	1023.000000	1023.000000	2046.000000
12.000000	0.005742	3.393709	4.525270	-1.784253	3.392513	-2.739820	0.000000	-10.000000	0.375000	-19.783333	326.500000	1023.000000	1023.000000	2046.000000
12.020000	0.003975	2.349065	3.259862	-1.558919	3.858510	-3.210387	0.000000	-10.000000	0.366667	-19.616667	320.000000	1023.000000	1023.000000	2046.000000
12.040000	0.001799	1.063320	2.427144	-1.153972	3.757604	-3.967456	0.000000	-10.000000	0.358333	-19.483334	313.333344	1023.000000	1023.000000	2046.000000
12.060000	-0.001531	-0.904992	2.606574	-1.731877	2.099337	-3.879026	0.000000	-10.000000	0.350000	-19.049999	306.833344	1023.000000	1023.000000	2046.000000
12.080000	-0.002674	-1.580064	1.855195	-1.733774	2.191929	-3.893414	0.000000	-10.000000	0.333333	-18.783333	300.500000	1023.000000	1023.000000	2046.000000
12.100000	-0.003433	-2.028705	0.782673	-1.065429	2.787185	-4.533135	0.000000	-10.000000	0.333333	-18.350000	294.500000	1023.000000	1023.000000	2046.000000
12.120000	-0.005508	-3.255515	0.919426	-1.601554	1.620665	-4.194052	0.000000	-10.000000	0.341667	-18.350000	288.333344	1023.000000	1023.000000	2046.000000
12.140000	-0.007180	-4.243091	0.759846	-1.808499	0.854572	-4.049009	0.000000	-10.000000	0.358333	-18.366667	282.000000	1023.000000	1023.000000	2046.000000
12.160000	-0.007128	-4.212887	-0.419532	-1.207790	1.847757	-4.433322	0.000000	-10.000000	0.341667	-18.433332	275.666656	1023.000000	1023.000000	2046.000000
12.180000	-0.008476	-5.009412	-0.439718	-1.468571	1.125395	-4.226518	0.000000	-10.000000	0.316667	-18.400000	269.500000	1023.000000	1023.000000	2046.000000
12.200000	-0.010251	-6.058152	-0.170593	-1.755623	-0.009237	-4.122700	0.000000	-10.000000	0.300000	-18.250000	263.500000	1023.000000	1023.000000	2046.000000
12.220000	-0.009720	-5.744392	-1.128767	-1.440066	1.025868	-4.201427	0.000000	-10.000000	0.316667	-18.216667	257.500000	1023.000000	1023.000000	2046.000000
12.240000	-0.010046	-5.937409	-1.387272	-1.206476	1.092480	-4.436141	0.000000	-10.000000	0.308333	-17.850000	251.500000	1023.000000	1023.000000	2046.000000
12.260000	-0.011266	-6.658491	-0.658293	-1.862646	-0.030448	-4.107103	0.000000	-10.000000	0.291667	-17.700001	245.500000	1023.000000	1023.000000	2046.000000
12.280000	-0.011303	-6.679923	-0.504261	-2.101168	-0.163074	-3.911420	0.000000	-10.000000	0.266667	-17.516666	239.500000	1023.000000	1023.000000	2046.000000
12.300000	-0.010250	-6.057842	-1.235911	-1.705518	1.236035	-4.352448	0.000000	-10.000000	0.258333	-17.466667	233.500000	1023.000000	1023.000000	2046.000000
12.320000	-0.010760	-6.358883	-0.808173	-2.146056	0.889091	-4.293746	0.000000	-10.000000	0.258333	-17.183334	227.666672	1023.000000	1023.000000	2046.000000
12.340000	-0.012168	-7.191422	-0.044651	-2.724505	-0.081322	-4.340943	0.000000	-10.000000	0.250000	-17.000000	222.000000	1023.000000	1023.000000	2046.000000
12.360000	-0.011771	-6.956454	-0.637504	-2.853252	1.061588	-4.527287	0.000000	-10.000000	0.250000	-16.683334	216.333328	1023.000000	1023.000000	2046.000000
12.380000	-0.012796	-7.562294	-0.666641	-3.083658	1.171836	-4.983831	0.000000	-10.000000	0.250000	-16.616667	210.833328	1023.000000	1023.000000	2046.000000
12.400000	-0.015266	-9.022429	0.191576	-3.936685	-0.153620	-5.123700	0.000000	-10.000000	0.250000	-16.416668	205.166672	1023.000000	1023.000000	2046.000000
12.420000	-0.015698	-9.277663	-0.453240	-4.135801	0.669304	-5.357927	0.000000	-10.000000	0.241667	-16.350000	199.833328	1023.000000	1023.000000	2046.000000
12.440000	-0.016559	-9.786174	-0.875489	-3.927786	1.042797	-6.025696	0.000000	-10.000000	0.241667	-16.216667	194.166672	1023.000000	1023.000000	2046.000000
12.460000	-0.018819	-11.122250	-0.118934	-4.505945	-0.467785	-6.029585	0.000000	-10.000000	0.241667	-16.100000	188.833328	1023.000000	1023.000000	2046.000000
12.480000	-0.019201	-11.347883	-0.492169	-4.534630	-0.246520	-6.074565	0.000000	-10.000000	0.233333	-15.866667	183.333328	1023.000000	1023.000000	2046.000000
12.500000	-0.019035	-11.249484	-1.219890	-3.870094	0.558464	-6.717965	0.000000	-10.000000	0.225000	-15.583333	178.166672	1023.000000	1023.000000	2046.000000
12.520000	-0.020601	-12.175167	-0.572816	-4.472217	-0.739930	-6.390204	0.000000	-10.000000	0.225000	-15.266666	173.000000	1023.000000	1023.000000	2046.000000
12.540000	-0.021247	-12.556794	-0.504443	-4.565912	-1.156110	-6.330329	0.000000	-10.000000	0.241667	-15.200000	167.833328	1023.000000	1023.000000	2046.000000
12.560000	-0.020414	-12.064814	-1.499858	-4.002909	0.178220	-6.740266	0.000000	-10.000000	0.250000	-14.883333	162.666672	1023.000000	1023.000000	2046.000000
12.580000	-0.021123	-12.483645	-1.300612	-4.252945	-0.383690	-6.546398	0.000000	-10.000000	0.233333	-14.633333	157.666672	1023.000000	1023.000000	2046.000000
12.600000	-0.022639	-13.379847	-0.616581	-4.542254	-1.636969	-6.584042	0.000000	-10.000000	0.225000	-14.183333	152.833328	1023.000000	1023.000000	2046.000000
12.620000	-0.022031	-13.020206	-1.397158	-4.365957	-0.714244	-6.542848	0.000000	-10.000000	0.208333	-14.066667	148.166672	1023.000000	1023.000000	2046.000000
12.640000	-0.022095	-13.058066	-1.783202	-4.133069	-0.402984	-6.738811	0.000000	-10.000000	0.208333	-13.983334	143.500000	1023.000000	1023.000000	2046.000000
12.660000	-0.023658	-13.981887	-1.085540	-4.562295	-1.745545	-6.588506	0.000000	-10.000000	0.200000	-13.816667	138.833328	1023.000000	1023.000000	2046.000000
12.680000	-0.023481	-13.877287	-1.293299	-4.518136	-1.578539	-6.487313	0.000000	-10.000000	0.208333	-13.633333	134.166672	1023.000000	1023.000000	2046.000000
12.700000	-0.022722	-13.428820	-2.147731	-3.915915	-0.473563	-6.891611	0.000000	-10.000000	0.208333	-13.416667	129.500000	1023.000000	1023.000000	2046.000000
12.720000	-0.023139	-13.675412	-1.662733	-4.289701	-1.286269	-6.436709	0.000000	-10.000000	0.208333	-13.233334	125.000000	1023.000000	1023.000000	2046.000000
12.740000	-0.023559	-13.923589	-1.157126	-4.228134	-2.154271	-6.384058	0.000000	-10.000000	0.200000	-13.000000	120.500000	1023.000000	1023.000000	2046.000000
12.760000	-0.022453	-13.269502	-2.025001	-3.782348	-1.061501	-6.400652	0.000000	-10.000000	0.183333	-12.666667	116.166664	1023.000000	1023.000000	2046.000000
12.780000	-0.022653	-13.388006	-2.286781	-3.571363	-1.039008	-6.490854	0.000000	-10.000000	0.166667	-12.550000	112.000000	1023.000000	1023.000000	2046.000000
12.800000	-0.024311	-14.367841	-1.387734	-3.911128	-2.717576	-6.351402	0.000000	-10.000000	0.150000	-12.383333	108.000000	1023.000000	1023.000000	2046.000000
12.820000	-0.023685	-13.997764	-1.873622	-3.912910	-2.045082	-6.166150	0.000000	-10.000000	0.141667	-12.300000	104.000000	1023.000000	1023.000000	2046.000000
12.840000	-0.023273	-13.754604	-2.454018	-3.684513	-1.392463	-6.223609	0.000000	-10.000000	0.133333	-12.183333	99.666664	1023.000000	1023.000000	2046.000000
12.860000	-0.025262	-14.929734	-1.726258	-4.042496	-2.782184	-6.378796	0.000000	-10.000000	0.133333	-12.233334	95.333336	1023.000000	1023.000000	2046.000000
12.880000	-0.025823	-15.261122	-2.446870	-3.915384	-2.237655	-6.661212	0.000000	-10.000000	0.141667	-12.383334	91.000000	1023.000000	1023.000000	2046.000000
12.900000	-0.027432	-16.212269	-3.373535	-3.880800	-1.983809	-6.974123	0.000000	-10.000000	0.141667	-12.266667	87.000000	1023.000000	1023.000000	2046.000000
12.920000	-0.030758	-18.177731	-2.861434	-4.244668	-3.833097	-7.238532	0.000000	-10.000000	0.133333	-11.966667	83.000000	1023.000000	1023.000000	2046.000000
12.940000	-0.031824	-18.807756	-4.235790	-3.971945	-2.976003	-7.624018	0.000000	-10.000000	0.116667	-11.333333	79.000000	1023.000000	1023.000000	2046.000000
12.960000	-0.033704	-19.918957	-4.869445	-4.007634	-3.297884	-7.743995	0.000000	-10.000000	0.108333	-10.800000	75.333336	1023.000000	1023.000000	2046.000000
12.980000	-0.036454	-21.544451	-4.460160	-4.142011	-4.998013	-7.944266	0.000000	-10.000000	0.100000	-10.116667	71.666664	1023.000000	1023.000000	2046.000000
13.000000	-0.036614	-21.638821	-5.707902	-3.727913	-3.950768	-8.252237	0.000000	-10.000000	0.100000	-9.666667	68.333336	1023.000000	1023.000000	2046.000000
13.020000	-0.037841	-22.363871	-6.133060	-3.957658	-4.326931	-7.946223	0.000000	-10.000000	0.100000	-9.400001	65.000000	1023.000000	1023.000000	2046.000000
13.040000	-0.039792	-23.517288	-5.630867	-4.009582	-5.766321	-8.110518	0.000000	-10.000000	0.100000	-9.383334	62.000000	1023.000000	1023.000000	2046.000000
13.060000	-0.039627	-23.419323	-6.651824	-3.685463	-4.836843	-8.245193	0.000000	-10.000000	0.100000	-9.533334	58.833332	1023.000000	1023.000000	2046.000000
13.080000	-0.040206	-23.761766	-7.120323	-3.832475	-4.919684	-7.889285	0.000000	-10.000000	0.100000	-9.616667	55.666668	1023.000000	1023.000000	2046.000000
13.100000	-0.041837	-24.725584	-6.520941	-3.962363	-6.324943	-7.917336	0.000000	-10.000000	0.100000	-9.633333	52.333332	1023.000000	1023.000000	2046.000000
13.120000	-0.041405	-24.470093	-7.199651	-3.726945	-5.667637	-7.875860	0.000000	-10.000000	0.091667	-9.400001	49.166668	1023.000000	1023.000000	2046.000000
13.140000	-0.041222	-24.361973	-7.902196	-3.532214	-5.156500	-7.771062	0.000000	-10.000000	0.083333	-9.100000	46.000000	1023.000000	1023.000000	2046.000000
13.160000	-0.042415	-25.067268	-7.146214	-3.849847	-6.410793	-7.660415	0.000000	-10.000000	0.083333	-8.766666	43.000000	1023.000000	1023.000000	2046.000000
13.180000	-0.041533	-24.546253	-7.392780	-3.652924	-5.861591	-7.638958	0.000000	-10.000000	0.083333	-8.483334	40.000000	1023.000000	1023.000000	2046.000000
13.200000	-0.040871	-24.154522	-7.721151	-3.713495	-5.304499	-7.415378	0.000000	-10.000000	0.091667	-8.383333	37.166668	1023.000000	1023.000000	2046.000000
13.220000	-0.041435	-24.487787	-6.752585	-3.994724	-6.348478	-7.392000	0.000000	-10.000000	0.091667	-8.433333	34.333332	1023.000000	1023.000000	2046.000000
13.240000	-0.040334	-23.837637	-6.910604	-3.963275	-5.576431	-7.387328	0.000000	-10.000000	0.091667	-8.366667	31.500000	1023.000000	1023.000000	2046.000000
13.260000	-0.039606	-23.406921	-7.117658	-4.222885	-4.829505	-7.236874	0.000000	-10.000000	0.091667	-8.150001	28.666666	1023.000000	1023.000000	2046.000000
13.280000	-0.040579	-23.982265	-6.095673	-4.733573	-5.790668	-7.362351	0.000000	-10.000000	0.091667	-7.883334	26.000000	1023.000000	1023.000000	2046.000000
13.300000	-0.040514	-23.943951	-6.082062	-4.953393	-5.328664	-7.579831	0.000000	-10.000000	0.100000	-7.833333	23.333334	1023.000000	1023.000000	2046.000000
13.320000	-0.040673	-24.037558	-6.535008	-5.085144	-4.548512	-7.868894	0.000000	-10.000000	0.100000	-7.883334	20.666666	1023.000000	1023.000000	2046.000000
13.340000	-0.042471	-25.100344	-5.810724	-5.789254	-5.589364	-7.911002	0.000000	-10.000000	0.091667	-7.866667	18.000000	1023.000000	1023.000000	2046.000000
13.360000	-0.043039	-25.435963	-5.684960	-5.808924	-5.698590	-8.243488	0.000000	-10.000000	0.091667	-7.916667	15.333333	1023.000000	1023.000000	2046.000000
13.380000	-0.042914	-25.361935	-6.372630	-5.502710	-4.851045	-8.635550	0.000000	-10.000000	0.091667	-7.800000	12.666667	1023.000000	1023.000000	2046.000000
13.400000	-0.043869	-25.926615	-6.036953	-5.985107	-5.523572	-8.380982	0.000000	-10.000000	0.091667	-7.650000	10.000000	1023.000000	1023.000000	2046.000000
13.420000	-0.044617	-26.368839	-5.533680	-5.863025	-6.356016	-8.616117	0.000000	-10.000000	0.083333	-7.233334	7.666667	1023.000000	1023.000000	2046.000000
13.440000	-0.043945	-25.971586	-6.373821	-5.422620	-5.252869	-8.922277	0.000000	-10.000000	0.075000	-6.816667	5.166667	1023.000000	1023.000000	2046.000000
13.460000	-0.043884	-25.935575	-6.461227	-5.772319	-5.270600	-8.431429	0.000000	-10.000000	0.066667	-6.466667	2.833333	1023.000000	1023.000000	2046.000000
13.480000	-0.044612	-26.365973	-5.648190	-5.763765	-6.436696	-8.517322	0.000000	-10.000000	0.058333	-6.116667	0.833333	1023.000000	1023.000000	2046.000000
13.500000	-0.043749	-25.855835	-6.120148	-5.406240	-5.653606	-8.675841	0.000000	-10.000000	0.058333	-5.750000	-0.833333	1023.000000	1023.000000	2046.000000
13.520000	-0.043131	-25.490519	-6.467335	-5.325583	-5.156069	-8.541531	0.000000	-10.000000	0.058333	-5.300000	-2.500000	1023.000000	1023.000000	2046.000000
13.540000	-0.043624	-25.781786	-5.868842	-5.722006	-5.951972	-8.238965	0.000000	-10.000000	0.050000	-4.650000	-4.166667	1023.000000	1023.000000	2046.000000
13.560000	-0.043271	-25.573204	-5.566350	-5.484259	-6.185824	-8.336769	0.000000	-10.000000	0.041667	-3.300000	-5.666667	1023.000000	1023.000000	2046.000000
13.580000	-0.042209	-24.945576	-6.304699	-5.254881	-5.020041	-8.365952	0.000000	-10.000000	0.025000	-0.900000	-6.500000	1023.000000	1023.000000	2046.000000
13.600000	-0.042414	-25.066799	-5.604252	-5.621558	-5.808628	-8.032362	0.000000	-10.000000	0.008333	1.916667	-7.000000	1023.000000	1023.000000	2046.000000
13.620000	-0.041257	-24.382948	-5.411774	-5.295718	-5.553571	-8.121883	0.000000	-10.000000	-0.033333	5.166667	-7.000000	1023.000000	1023.000000	2046.000000
13.640000	-0.039784	-23.512377	-5.840249	-5.159966	-4.645486	-7.866677	0.000000	-10.000000	-0.075000	8.216667	-7.000000	1023.000000	1023.000000	2046.000000
13.660000	-0.039220	-23.179287	-5.043509	-5.401077	-5.273448	-7.461251	0.000000	-10.000000	-0.108333	11.283334	-7.000000	1023.000000	1023.000000	2046.000000
13.680000	-0.037607	-22.225563	-4.738810	-5.117992	-5.066802	-7.301961	0.000000	-10.000000	-0.150000	13.783334	-7.000000	1023.000000	1023.000000	2046.000000
13.700000	-0.035444	-20.947695	-5.178189	-4.678395	-3.863240	-7.227871	0.000000	-10.000000	-0.166667	15.750001	-7.000000	1023.000000	1023.000000	2046.000000
13.720000	-0.034105	-20.156300	-4.513179	-5.020859	-4.126513	-6.495749	0.000000	-10.000000	-0.216667	17.666668	3.000000	1023.000000	1023.000000	2046.000000
13.740000	-0.032170	-19.012186	-3.888007	-4.658528	-4.159390	-6.306261	0.000000	-10.000000	-0.250000	19.316668	14.500000	1023.000000	1023.000000	2046.000000
13.760000	-0.029463	-17.412605	-4.304962	-4.092376	-2.750797	-6.264470	0.000000	-10.000000	-0.300000	20.816668	28.166666	1023.000000	1023.000000	2046.000000
13.780000	-0.028195	-16.663469	-3.644822	-4.468441	-3.114339	-5.435867	0.000000	-10.000000	-0.333333	22.083334	34.333332	1023.000000	1023.000000	2046.000000
13.800000	-0.026417	-15.612513	-3.117095	-4.011220	-3.167876	-5.316321	0.000000	-10.000000	-0.366667	23.316668	41.500000	1023.000000	1023.000000	2046.000000
13.820000	-0.024596	-14.536223	-3.644014	-3.785248	-2.149911	-4.957050	0.000000	-10.000000	-0.408333	24.533333	49.166668	1023.000000	1023.000000	2046.000000
13.840000	-0.023634	-13.967578	-2.582651	-3.824659	-3.137315	-4.422953	0.000000	-10.000000	-0.450000	25.500000	57.000000	1023.000000	1023.000000	2046.000000
13.860000	-0.021686	-12.816471	-2.902431	-3.310132	-2.210781	-4.393127	0.000000	-10.000000	-0.491667	26.200001	65.333336	1023.000000	1023.000000	2046.000000
13.880000	-0.019421	-11.477534	-2.914907	-3.669437	-1.702913	-3.190277	0.000000	-10.000000	-0.508333	27.000000	74.000000	1023.000000	1023.000000	2046.000000
13.900000	-0.018046	-10.664934	-1.945360	-3.438033	-2.451590	-2.829952	0.000000	-10.000000	-0.508333	27.516666	83.000000	1023.000000	1023.000000	2046.000000
13.920000	-0.015858	-9.372226	-2.486421	-2.802012	-1.171326	-2.912466	0.000000	-10.000000	-0.516667	28.016666	92.166664	1023.000000	1023.000000	2046.000000
13.940000	-0.014901	-8.806281	-2.269739	-3.262688	-1.292363	-1.981490	0.000000	-10.000000	-0.533333	28.366667	101.333336	1023.000000	1023.000000	2046.000000
13.960000	-0.015005	-8.867724	-2.053963	-3.092422	-1.721758	-1.999581	0.000000	-10.000000	-0.558333	28.850000	110.833336	1023.000000	1023.000000	2046.000000
13.980000	-0.015261	-9.019504	-3.075976	-2.618093	-0.900336	-2.425100	0.000000	-10.000000	-0.583333	29.450001	120.166664	1023.000000	1023.000000	2046.000000
14.000000	-0.016136	-9.536264	-3.191845	-3.025664	-1.523373	-1.795383	0.000000	-10.000000	-0.608333	29.833334	129.833328	1023.000000	1023.000000	2046.000000
14.020000	-0.016029	-9.473318	-3.198239	-2.709388	-1.944165	-1.621525	0.000000	-10.000000	-0.641667	30.183334	139.500000	1023.000000	1023.000000	2046.000000
14.040000	-0.014819	-8.757780	-3.994451	-2.227518	-1.085322	-1.450489	0.000000	-10.000000	-0.641667	30.450001	149.500000	1023.000000	1023.000000	2046.000000
14.060000	-0.014274	-8.435936	-3.528665	-2.431068	-1.816304	-0.659899	0.000000	-10.000000	-0.633333	30.450001	159.833328	1023.000000	1023.000000	2046.000000
14.080000	-0.012775	-7.550132	-3.710463	-1.883344	-1.546259	-0.410065	0.000000	-10.000000	-0.608333	30.466667	170.166672	1023.000000	1023.000000	2046.000000
14.100000	-0.010996	-6.498794	-4.315422	-1.359268	-0.785436	-0.038668	0.000000	-10.000000	-0.600000	30.366667	180.500000	1023.000000	1023.000000	2046.000000
14.120000	-0.009921	-5.863178	-3.850653	-1.469666	-1.344826	0.801967	0.000000	-10.000000	-0.600000	30.600000	190.500000	1023.000000	1023.000000	2046.000000
14.140000	-0.008104	-4.789731	-3.686624	-0.957221	-1.336759	1.190873	0.000000	-10.000000	-0.600000	30.750000	200.500000	1023.000000	1023.000000	2046.000000
14.160000	-0.005765	-3.407119	-4.282142	-0.308369	-0.296194	1.479587	0.000000	-10.000000	-0.600000	30.833334	210.833328	1023.000000	1023.000000	2046.000000
14.180000	-0.004262	-2.519039	-3.568860	-0.424392	-0.867289	2.341502	0.000000	-10.000000	-0.600000	30.766666	221.166672	1023.000000	1023.000000	2046.000000
14.200000	-0.002034	-1.202148	-3.158123	0.093403	-0.776377	2.638948	0.000000	-10.000000	-0.608333	30.916668	231.500000	1023.000000	1023.000000	2046.000000
14.220000	0.000851	0.502700	-3.352732	0.675154	0.337816	2.842463	0.000000	-10.000000	-0.616667	31.083334	241.833328	1023.000000	1023.000000	2046.000000
14.240000	0.003089	1.825846	-2.188689	0.558701	-0.140359	3.596193	0.000000	-10.000000	-0.633333	31.300001	252.166672	1023.000000	1023.000000	2046.000000
14.260000	0.006159	3.639889	-1.671277	1.011968	0.571216	3.727983	0.000000	-10.000000	-0.641667	31.333334	262.666656	1023.000000	1023.000000	2046.000000
14.280000	0.009396	5.553241	-1.368625	1.034546	1.625070	4.262250	0.000000	-10.000000	-0.650000	31.500000	273.000000	1023.000000	1023.000000	2046.000000
14.300000	0.011585	6.846999	-0.016479	0.639409	1.408675	4.815394	0.000000	-10.000000	-0.633333	31.400000	283.500000	1023.000000	1023.000000	2046.000000
14.320000	0.014172	8.375773	0.724904	0.725469	2.070395	4.855004	0.000000	-10.000000	-0.608333	31.200001	294.000000	1023.000000	1023.000000	2046.000000
14.340000	0.016623	9.824100	0.939153	0.750811	3.242174	4.891962	0.000000	-10.000000	-0.575000	30.583334	304.333344	1023.000000	1023.000000	2046.000000
14.360000	0.017612	10.408693	2.069843	0.224985	2.798766	5.315100	0.000000	-10.000000	-0.575000	30.116667	314.500000	1023.000000	1023.000000	2046.000000
14.380000	0.019165	11.326810	2.460373	0.481356	3.278889	5.106192	0.000000	-10.000000	-0.558333	29.733334	324.500000	1023.000000	1023.000000	2046.000000
14.400000	0.020930	12.369763	2.384061	0.500345	4.065404	5.419953	0.000000	-10.000000	-0.558333	29.433334	334.500000	1023.000000	1023.000000	2046.000000
14.420000	0.021658	12.799660	3.344770	0.348637	3.316303	5.789949	0.000000	-10.000000	-0.525000	29.116667	344.500000	1023.000000	1023.000000	2046.000000
14.440000	0.023401	13.829916	3.246747	0.881761	4.043405	5.658003	0.000000	-10.000000	-0.525000	28.650000	354.500000	1023.000000	1023.000000	2046.000000
14.460000	0.025627	15.145418	3.166803	1.209091	4.689877	6.079648	0.000000	-10.000000	-0.508333	28.866667	364.166656	1023.000000	1023.000000	2046.000000
14.480000	0.027064	15.994573	4.007002	1.094041	4.173436	6.720094	0.000000	-10.000000	-0.516667	28.916666	373.833344	1023.000000	1023.000000	2046.000000
14.500000	0.029396	17.373123	4.359048	1.486731	4.438386	7.088959	0.000000	-10.000000	-0.508333	29.183334	383.500000	1023.000000	1023.000000	2046.000000
14.520000	0.032052	18.942465	4.212930	2.213140	5.450410	7.065985	0.000000	-10.000000	-0.508333	28.700001	393.166656	1023.000000	1023.000000	2046.000000
14.540000	0.034054	20.126139	4.954491	1.978911	5.244559	7.948177	0.000000	-10.000000	-0.491667	28.250000	405.833344	1023.000000	1023.000000	2046.000000
14.560000	0.036070	21.317503	5.636716	2.145249	5.105745	8.429792	0.000000	-10.000000	-0.483333	27.700001	415.166656	1023.000000	1023.000000	2046.000000
14.580000	0.038631	22.830973	5.405687	2.968471	6.246583	8.210232	0.000000	-10.000000	-0.466667	27.500000	424.666656	1023.000000	1023.000000	2046.000000
14.600000	0.041113	24.297758	5.803070	2.874294	6.528885	9.091510	0.000000	-10.000000	-0.458333	27.550001	431.000000	1023.000000	1023.000000	2046.000000
14.620000	0.043048	25.441551	6.796378	2.970107	6.006246	9.668821	0.000000	-10.000000	-0.450000	27.400002	440.333344	1023.000000	1023.000000	2046.000000
14.640000	0.045824	27.081745	6.578855	3.844862	7.132037	9.525990	0.000000	-10.000000	-0.458333	27.183334	449.500000	1023.000000	1023.000000	2046.000000
14.660000	0.048195	28.483034	6.666034	3.971214	7.644709	10.201077	0.000000	-10.000000	-0.458333	27.000000	458.500000	1023.000000	1023.000000	2046.000000
14.680000	0.049435	29.216261	7.586229	4.013944	6.852661	10.763427	0.000000	-10.000000	-0.458333	26.983334	467.500000	1023.000000	1023.000000	2046.000000
14.700000	0.051315	30.327211	7.370306	4.730029	7.750500	10.476377	0.000000	-10.000000	-0.433333	26.816668	476.500000	1023.000000	1023.000000	2046.000000
14.720000	0.053273	31.484417	7.527447	4.599311	7.957751	11.399908	0.000000	-10.000000	-0.416667	26.533333	485.500000	1023.000000	1023.000000	2046.000000
14.740000	0.054499	32.208679	8.279444	4.634896	7.382279	11.912059	0.000000	-10.000000	-0.391667	26.200001	494.500000	1023.000000	1023.000000	2046.000000
14.760000	0.055578	32.846737	7.673618	5.257836	8.350345	11.564939	0.000000	-10.000000	-0.391667	26.000000	503.333344	1023.000000	1023.000000	2046.000000
14.780000	0.055063	32.542114	7.822296	4.811104	7.957795	11.950919	0.000000	-10.000000	-0.383333	25.783333	512.166687	1023.000000	1023.000000	2046.000000
14.800000	0.054572	32.252174	7.867424	4.915893	7.667485	11.801371	0.000000	-10.000000	-0.391667	25.333334	520.666687	1023.000000	1023.000000	2046.000000
14.820000	0.053881	31.843672	7.041958	5.354603	8.279443	11.167667	0.000000	-10.000000	-0.375000	24.850000	529.333313	1023.000000	1023.000000	2046.000000
14.840000	0.052384	30.959177	6.862723	4.917612	7.687114	11.491729	0.000000	-10.000000	-0.366667	24.350000	537.666687	1023.000000	1023.000000	2046.000000
14.860000	0.050973	30.125202	6.686219	4.912969	7.137102	11.388911	0.000000	-10.000000	-0.350000	24.283333	546.000000	1023.000000	1023.000000	2046.000000
14.880000	0.050066	29.588894	5.635922	5.317891	7.728357	10.906723	0.000000	-10.000000	-0.350000	24.233334	551.333313	1023.000000	1023.000000	2046.000000
14.900000	0.049055	28.991781	5.949592	5.045125	6.772566	11.224499	0.000000	-10.000000	-0.333333	23.750000	559.333313	1023.000000	1023.000000	2046.000000
14.920000	0.048977	28.945524	5.442642	5.499163	7.271540	10.732181	0.000000	-10.000000	-0.325000	23.400002	567.333313	1023.000000	1023.000000	2046.000000
14.940000	0.049268	29.117407	5.095879	5.351813	7.426391	11.243323	0.000000	-10.000000	-0.308333	22.683334	577.666687	1023.000000	1023.000000	2046.000000
14.960000	0.049356	29.169163	5.607960	5.371598	6.665702	11.523902	0.000000	-10.000000	-0.300000	22.450001	585.333313	1023.000000	1023.000000	2046.000000
14.980000	0.050108	29.613939	4.830598	6.102472	7.587433	11.093435	0.000000	-10.000000	-0.266667	21.766666	592.666687	1023.000000	1023.000000	2046.000000
15.000000	0.050346	29.754604	5.070950	5.906638	7.060347	11.716670	0.000000	-10.000000	-0.241667	21.166666	600.166687	1023.000000	1023.000000	2046.000000
15.020000	0.051176	30.244892	5.136879	6.245169	7.100348	11.762495	0.000000	-10.000000	-0.233333	20.516666	607.333313	1023.000000	1023.000000	2046.000000
15.040000	0.052211	30.856514	4.671075	6.629318	7.678339	11.877783	0.000000	-10.000000	-0.225000	19.850000	614.500000	1023.000000	1023.000000	2046.000000
15.060000	0.052671	31.128269	5.346721	6.645371	6.852726	12.283451	0.000000	-10.000000	-0.225000	19.350000	621.166687	1023.000000	1023.000000	2046.000000
15.080000	0.053965	31.893583	5.233638	7.127229	7.569431	11.963284	0.000000	-10.000000	-0.208333	18.700001	627.666687	1023.000000	1023.000000	2046.000000
15.100000	0.055261	32.659092	5.245864	7.126431	7.945082	12.341716	0.000000	-10.000000	-0.191667	18.100000	634.000000	1023.000000	1023.000000	2046.000000
15.120000	0.056177	33.200439	6.244004	6.928762	7.371733	12.655938	0.000000	-10.000000	-0.166667	17.700001	640.333313	1023.000000	1023.000000	2046.000000
15.140000	0.057882	34.207993	6.503715	7.094331	8.041561	12.568384	0.000000	-10.000000	-0.133333	17.350000	646.500000	1023.000000	1023.000000	2046.000000
15.160000	0.059415	35.114456	6.625914	7.229812	8.763791	12.494939	0.000000	-10.000000	-0.116667	16.983334	652.166687	1023.000000	1023.000000	2046.000000
15.180000	0.060748	35.902027	7.402765	6.863106	8.869938	12.766218	0.000000	-10.000000	-0.083333	16.116667	657.833313	1023.000000	1023.000000	2046.000000
15.200000	0.061660	36.440849	8.227118	6.373910	8.838182	13.001638	0.000000	-10.000000	-0.066667	15.183333	663.166687	1023.000000	1023.000000	2046.000000
15.220000	0.062417	36.888287	8.216434	6.588392	9.803599	12.279861	0.000000	-10.000000	-0.058333	13.950001	668.500000	1023.000000	1023.000000	2046.000000
15.240000	0.063066	37.271927	8.636460	6.115833	9.991875	12.527758	0.000000	-10.000000	-0.041667	12.466667	673.333313	1023.000000	1023.000000	2046.000000
15.260000	0.062592	36.991619	9.539355	5.580644	9.317172	12.554447	0.000000	-10.000000	-0.025000	10.766667	677.833313	1023.000000	1023.000000	2046.000000
15.280000	0.062753	37.087006	9.497572	5.675356	9.942448	11.971631	0.000000	-10.000000	0.000000	8.766666	681.666687	1023.000000	1023.000000	2046.000000
15.300000	0.063104	37.294559	9.327332	5.695483	10.371459	11.900287	0.000000	-10.000000	0.000000	7.016667	684.833313	1023.000000	1023.000000	2046.000000
15.320000	0.062890	37.168255	10.105105	5.474586	9.542633	12.045931	0.000000	-10.000000	0.008333	5.383333	687.333313	1023.000000	1023.000000	2046.000000
15.340000	0.063650	37.616936	9.877435	5.909949	10.303894	11.525656	0.000000	-10.000000	0.025000	4.250000	689.500000	1023.000000	1023.000000	2046.000000
15.360000	0.064568	38.159485	9.804529	5.849616	10.590645	11.914696	0.000000	-10.000000	0.041667	3.066667	691.166687	1023.000000	1023.000000	2046.000000
15.380000	0.064931	38.374065	10.650469	5.634007	9.796858	12.292734	0.000000	-10.000000	0.050000	1.700000	692.333313	1023.000000	1023.000000	2046.000000
15.400000	0.065730	38.846542	10.336394	6.189339	10.628085	11.692722	0.000000	-10.000000	0.041667	-0.016667	692.833313	1023.000000	1023.000000	2046.000000
15.420000	0.066278	39.170307	10.514494	5.963737	10.468403	12.223675	0.000000	-10.000000	0.041667	-1.516667	693.000000	1023.000000	1023.000000	2046.000000
15.440000	0.066748	39.448269	10.986493	5.871515	10.166454	12.423807	0.000000	-10.000000	0.050000	-2.800000	693.000000	1023.000000	1023.000000	2046.000000
15.460000	0.067308	39.779274	10.500164	6.350702	10.954607	11.973801	0.000000	-10.000000	0.058333	-3.716667	693.000000	1023.000000	1023.000000	2046.000000
15.480000	0.067763	40.047962	10.859452	6.181348	10.682882	12.324281	0.000000	-10.000000	0.058333	-4.583333	693.000000	1023.000000	1023.000000	2046.000000
15.500000	0.068563	40.520645	11.383162	6.150409	10.410160	12.576913	0.000000	-10.000000	0.058333	-5.250000	693.000000	1023.000000	1023.000000	2046.000000
15.520000	0.069793	41.247375	11.057580	6.762750	11.229972	12.197074	0.000000	-10.000000	0.058333	-5.700000	693.000000	1023.000000	1023.000000	2046.000000
15.540000	0.070510	41.671440	11.439256	6.691443	10.826590	12.714152	0.000000	-10.000000	0.066667	-6.083333	693.000000	1023.000000	1023.000000	2046.000000
15.560000	0.070929	41.918915	11.708374	6.690726	10.734469	12.785346	0.000000	-10.000000	0.075000	-6.516667	693.000000	1023.000000	1023.000000	2046.000000
15.580000	0.071355	42.170795	11.382483	7.007512	11.152490	12.628310	0.000000	-10.000000	0.091667	-7.133333	693.000000	1023.000000	1023.000000	2046.000000
15.600000	0.070165	41.467686	11.671672	6.691408	10.335089	12.769515	0.000000	-10.000000	0.100000	-7.916667	693.000000	1023.000000	1023.000000	2046.000000
15.620000	0.069197	40.895611	11.449437	6.626212	10.445751	12.374209	0.000000	-10.000000	0.100000	-8.866667	689.500000	1023.000000	1023.000000	2046.000000
15.640000	0.067424	39.847572	10.702272	6.489364	10.691224	11.964712	0.000000	-10.000000	0.108333	-9.933333	681.833313	1023.000000	1023.000000	2046.000000
15.660000	0.065045	38.441666	10.791348	6.262578	9.641831	11.745908	0.000000	-10.000000	0.125000	-11.066667	672.833313	1023.000000	1023.000000	2046.000000
15.680000	0.063207	37.355301	10.132052	6.304826	10.034582	10.883841	0.000000	-10.000000	0.150000	-11.816667	666.000000	1023.000000	1023.000000	2046.000000
15.700000	0.060755	35.906319	9.456266	5.862494	9.725666	10.861894	0.000000	-10.000000	0.158333	-12.600000	662.000000	1023.000000	1023.000000	2046.000000
15.720000	0.057374	33.907917	9.351595	5.490891	8.501364	10.564067	0.000000	-10.000000	0.158333	-13.250000	657.833313	1023.000000	1023.000000	2046.000000
15.740000	0.054498	32.208260	8.362329	5.742947	8.690637	9.412347	0.000000	-10.000000	0.175000	-13.966667	653.500000	1023.000000	1023.000000	2046.000000
15.760000	0.052137	30.812948	7.730982	5.371710	8.285997	9.424259	0.000000	-10.000000	0.200000	-14.350000	648.833313	1023.000000	1023.000000	2046.000000
15.780000	0.049818	29.442293	7.766727	5.081205	7.214531	9.379830	0.000000	-10.000000	0.233333	-14.733334	644.000000	1023.000000	1023.000000	2046.000000
15.800000	0.048092	28.422606	7.003255	5.431625	7.504608	8.483117	0.000000	-10.000000	0.241667	-15.266666	639.000000	1023.000000	1023.000000	2046.000000
15.820000	0.046873	27.701796	6.538054	5.222566	7.297966	8.643209	0.000000	-10.000000	0.250000	-15.966666	633.833313	1023.000000	1023.000000	2046.000000
15.840000	0.045223	26.726946	6.552391	5.097899	6.405540	8.671114	0.000000	-10.000000	0.250000	-16.683332	628.666687	1023.000000	1023.000000	2046.000000
15.860000	0.044205	26.124939	6.010252	5.231789	6.626035	8.256864	0.000000	-10.000000	0.266667	-17.383333	623.166687	1023.000000	1023.000000	2046.000000
15.880000	0.043161	25.508024	5.389699	5.149693	6.687582	8.281051	0.000000	-10.000000	0.291667	-18.100000	617.500000	1023.000000	1023.000000	2046.000000
15.900000	0.042032	24.841181	5.557936	5.110305	5.842812	8.330128	0.000000	-10.000000	0.325000	-18.800001	611.333313	1023.000000	1023.000000	2046.000000
15.920000	0.041397	24.465490	5.409437	5.065893	5.840858	8.149303	0.000000	-10.000000	0.341667	-19.416668	605.000000	1023.000000	1023.000000	2046.000000
15.940000	0.040709	24.059177	4.925790	5.198649	6.221253	7.713483	0.000000	-10.000000	0.350000	-19.833334	598.500000	1023.000000	1023.000000	2046.000000
15.960000	0.040005	23.643097	5.364876	4.957456	5.504990	7.815776	0.000000	-10.000000	0.358333	-20.183334	591.833313	1023.000000	1023.000000	2046.000000
15.980000	0.039947	23.608522	5.524365	4.863755	5.874466	7.345936	0.000000	-10.000000	0.375000	-20.683334	585.166687	1023.000000	1023.000000	2046.000000
16.000000	0.039761	23.498783	5.381339	4.502509	6.341839	7.273096	0.000000	-10.000000	0.391667	-21.300001	578.166687	1023.000000	1023.000000	2046.000000
16.020000	0.038891	22.984791	6.130373	4.002851	5.636235	7.215331	0.000000	-10.000000	0.400000	-21.783333	571.166687	1023.000000	1023.000000	2046.000000
16.040001	0.038396	22.691959	6.093622	3.860967	6.578155	6.159215	0.000000	-10.000000	0.400000	-21.950001	563.833313	1023.000000	1023.000000	2046.000000
16.059999	0.037451	22.133587	6.322757	3.049500	6.607370	6.153960	0.000000	-10.000000	0.400000	-22.233334	556.500000	1023.000000	1023.000000	2046.000000
16.080000	0.036108	21.339901	6.969283	2.260550	6.365314	5.744754	0.000000	-10.000000	0.416667	-22.600000	549.000000	1023.000000	1023.000000	2046.000000
16.100000	0.034689	20.501268	6.731079	1.940937	7.097540	4.731713	0.000000	-10.000000	0.433333	-23.150000	541.500000	1023.000000	1023.000000	2046.000000
16.120001	0.032834	19.404844	7.195210	1.312319	6.454801	4.442514	0.000000	-10.000000	0.450000	-23.450001	533.833313	1023.000000	1023.000000	2046.000000
16.139999	0.031343	18.523436	7.277458	1.033067	6.812861	3.400050	0.000000	-10.000000	0.458333	-23.750000	526.000000	1023.000000	1023.000000	2046.000000
16.160000	0.029901	17.671392	7.104923	0.565684	6.958958	3.041827	0.000000	-10.000000	0.483333	-23.933332	518.000000	1023.000000	1023.000000	2046.000000
16.180000	0.028354	16.757223	7.479852	0.345248	6.194834	2.737288	0.000000	-10.000000	0.508333	-24.116667	510.000000	1023.000000	1023.000000	2046.000000
16.200001	0.027435	16.213873	7.157005	0.503359	6.943110	1.610398	0.000000	-10.000000	0.516667	-24.116667	502.000000	1023.000000	1023.000000	2046.000000
16.219999	0.026511	15.667760	7.282841	0.107380	6.566024	1.711515	0.000000	-10.000000	0.508333	-24.016666	494.000000	1023.000000	1023.000000	2046.000000
16.240000	0.025896	15.304243	7.555104	-0.090015	6.377410	1.461745	0.000000	-10.000000	0.491667	-23.916666	486.000000	1023.000000	1023.000000	2046.000000
16.260000	0.025265	14.931594	7.226216	-0.063254	6.897445	0.871187	0.000000	-10.000000	0.491667	-23.833334	478.000000	1023.000000	1023.000000	2046.000000
16.280001	0.024495	14.476445	7.453346	-0.218002	6.398422	0.842678	0.000000	-10.000000	0.475000	-23.666666	470.000000	1023.000000	1023.000000	2046.000000
16.299999	0.024014	14.192504	7.470962	-0.234033	6.667742	0.287833	0.000000	-10.000000	0.475000	-23.550001	462.000000	1023.000000	1023.000000	2046.000000
16.320000	0.023375	13.814418	7.167337	-0.545835	6.823698	0.369217	0.000000	-10.000000	0.466667	-23.416668	454.000000	1023.000000	1023.000000	2046.000000
16.340000	0.022460	13.274020	7.442244	-0.729654	6.205804	0.355626	0.000000	-10.000000	0.483333	-23.366667	446.166656	1023.000000	1023.000000	2046.000000
16.360001	0.021654	12.797478	7.023080	-0.574455	6.812352	-0.463500	0.000000	-10.000000	0.466667	-23.116667	438.500000	1023.000000	1023.000000	2046.000000
16.379999	0.020721	12.246054	7.110115	-0.810266	6.262485	-0.316280	0.000000	-10.000000	0.450000	-23.000000	430.833344	1023.000000	1023.000000	2046.000000
16.400000	0.020057	11.853551	7.027025	-0.827571	6.459311	-0.805213	0.000000	-10.000000	0.416667	-22.750000	423.166656	1023.000000	1023.000000	2046.000000
16.420000	0.019188	11.340261	6.751382	-1.067984	6.584361	-0.927499	0.000000	-10.000000	0.408333	-22.600000	415.500000	1023.000000	1023.000000	2046.000000
16.440001	0.018567	10.973290	7.006420	-1.110987	5.921280	-0.843422	0.000000	-10.000000	0.400000	-22.400000	408.000000	1023.000000	1023.000000	2046.000000
16.459999	0.018320	10.827336	6.701778	-0.806871	6.602331	-1.669901	0.000000	-10.000000	0.400000	-22.250000	400.500000	1023.000000	1023.000000	2046.000000
16.480000	0.018253	10.787255	6.725697	-1.036367	6.365255	-1.267330	0.000000	-10.000000	0.400000	-22.133333	393.000000	1023.000000	1023.000000	2046.000000
16.500000	0.017905	10.581635	6.752406	-0.959967	6.073600	-1.284404	0.000000	-10.000000	0.400000	-21.900000	385.666656	1023.000000	1023.000000	2046.000000
16.520000	0.016492	9.746858	6.217808	-0.906775	6.261838	-1.826013	0.000000	-10.000000	0.400000	-21.683334	378.333344	1023.000000	1023.000000	2046.000000
16.540001	0.015452	9.131847	6.350383	-0.942746	5.457117	-1.732907	0.000000	-10.000000	0.400000	-21.383333	371.166656	1023.000000	1023.000000	2046.000000
16.559999	0.014639	8.651407	6.144167	-0.966245	5.528637	-2.055153	0.000000	-10.000000	0.400000	-21.133333	364.000000	1023.000000	1023.000000	2046.000000
16.580000	0.013869	8.196721	5.793631	-1.263654	5.638644	-1.971900	0.000000	-10.000000	0.383333	-21.116667	357.000000	1023.000000	1023.000000	2046.000000
16.600000	0.013048	7.711514	5.886764	-1.344664	4.969831	-1.800417	0.000000	-10.000000	0.383333	-21.333334	350.000000	1023.000000	1023.000000	2046.000000
16.620001	0.011763	6.951944	5.342068	-1.154776	5.593215	-2.828563	0.000000	-10.000000	0.383333	-21.566668	342.833344	1023.000000	1023.000000	2046.000000
16.639999	0.009684	5.723163	5.175648	-1.700050	4.985746	-2.738182	0.000000	-10.000000	0.391667	-21.383333	335.666656	1023.000000	1023.000000	2046.000000
16.660000	0.007122	4.208838	4.627269	-1.882846	4.425348	-2.960933	0.000000	-10.000000	0.375000	-21.200001	328.500000	1023.000000	1023.000000	2046.000000
16.680000	0.003722	2.199927	3.708938	-1.878529	4.333747	-3.964229	0.000000	-10.000000	0.358333	-20.633333	321.500000	1023.000000	1023.000000	2046.000000
16.700001	0.000677	0.400139	3.117592	-2.008582	3.411977	-4.120847	0.000000	-10.000000	0.341667	-20.233334	314.500000	1023.000000	1023.000000	2046.000000
16.719999	-0.001487	-0.878802	2.402595	-1.922517	3.216192	-4.575072	0.000000	-10.000000	0.308333	-19.366667	307.833344	1023.000000	1023.000000	2046.000000
16.740000	-0.003904	-2.307338	1.801235	-2.214992	2.811089	-4.704670	0.000000	-10.000000	0.308333	-18.766666	301.166656	1023.000000	1023.000000	2046.000000
16.760000	-0.005512	-3.257512	1.522221	-2.133533	1.937248	-4.583447	0.000000	-10.000000	0.316667	-18.450001	294.833344	1023.000000	1023.000000	2046.000000
16.780001	-0.007104	-4.198225	0.853569	-1.959956	2.160321	-5.252159	0.000000	-10.000000	0.316667	-18.333334	288.500000	1023.000000	1023.000000	2046.000000
16.799999	-0.008401	-4.965017	0.517933	-2.115147	1.500334	-4.868137	0.000000	-10.000000	0.316667	-18.433334	282.500000	1023.000000	1023.000000	2046.000000
16.820000	-0.009272	-5.479702	0.059860	-1.820449	1.532306	-5.251419	0.000000	-10.000000	0.300000	-18.333334	276.500000	1023.000000	1023.000000	2046.000000
16.840000	-0.010639	-6.287919	-0.372037	-2.187752	1.210271	-4.938402	0.000000	-10.000000	0.316667	-18.316668	270.500000	1023.000000	1023.000000	2046.000000
16.860001	-0.011186	-6.611154	-0.552682	-2.041462	0.678092	-4.695101	0.000000	-10.000000	0.300000	-18.283335	264.500000	1023.000000	1023.000000	2046.000000
16.879999	-0.012094	-7.147769	-0.967304	-1.902790	0.876197	-5.153872	0.000000	-10.000000	0.300000	-18.300001	260.500000	1023.000000	1023.000000	2046.000000
16.900000	-0.012616	-7.456073	-0.938612	-2.011729	0.338081	-4.843813	0.000000	-10.000000	0.300000	-18.233334	254.166672	1023.000000	1023.000000	2046.000000
16.920000	-0.012514	-7.395855	-1.103168	-1.818134	0.620814	-5.095366	0.000000	-10.000000	0.300000	-18.183334	247.833328	1023.000000	1023.000000	2046.000000
16.940001	-0.013054	-7.714934	-1.055085	-2.368340	0.459371	-4.750881	0.000000	-10.000000	0.291667	-17.900000	239.500000	1023.000000	1023.000000	2046.000000
16.959999	-0.012655	-7.478955	-0.862739	-2.349851	0.268863	-4.535229	0.000000	-10.000000	0.291667	-17.816668	233.666672	1023.000000	1023.000000	2046.000000
16.980000	-0.013090	-7.736287	-0.915913	-2.337770	0.688916	-5.171519	0.000000	-10.000000	0.275000	-17.516666	228.000000	1023.000000	1023.000000	2046.000000
17.000000	-0.013532	-7.997518	-0.584518	-2.945987	0.432667	-4.899681	0.000000	-10.000000	0.266667	-17.350000	222.333328	1023.000000	1023.000000	2046.000000
17.020000	-0.013470	-7.960786	-0.623812	-3.065158	0.695850	-4.967665	0.000000	-10.000000	0.250000	-17.050001	216.500000	1023.000000	1023.000000	2046.000000
17.040001	-0.014953	-8.837302	-0.543801	-3.571459	0.748612	-5.470654	0.000000	-10.000000	0.250000	-16.933334	210.666672	1023.000000	1023.000000	2046.000000
17.059999	-0.016087	-9.507380	-0.328134	-4.055840	0.360693	-5.484099	0.000000	-10.000000	0.241667	-16.850000	205.000000	1023.000000	1023.000000	2046.000000
17.080000	-0.016605	-9.813322	-0.554507	-4.056874	0.703394	-5.905334	0.000000	-10.000000	0.241667	-16.766666	199.333328	1023.000000	1023.000000	2046.000000
17.100000	-0.018543	-10.958831	-0.473181	-4.597294	0.328707	-6.217062	0.000000	-10.000000	0.241667	-16.616667	193.833328	1023.000000	1023.000000	2046.000000
17.120001	-0.019561	-11.560332	-0.517972	-4.677943	-0.077714	-6.286703	0.000000	-10.000000	0.250000	-16.466667	188.166672	1023.000000	1023.000000	2046.000000
17.139999	-0.019868	-11.742109	-0.817471	-4.333653	0.230732	-6.821716	0.000000	-10.000000	0.233333	-16.133333	182.833328	1023.000000	1023.000000	2046.000000
17.160000	-0.021269	-12.569806	-0.740306	-4.805158	-0.324252	-6.700090	0.000000	-10.000000	0.225000	-15.800000	177.333328	1023.000000	1023.000000	2046.000000
17.180000	-0.021624	-12.779630	-0.824601	-4.614068	-0.639554	-6.701407	0.000000	-10.000000	0.216667	-15.533334	172.166672	1023.000000	1023.000000	2046.000000
17.200001	-0.021445	-12.673939	-1.225311	-4.185508	-0.113244	-7.149877	0.000000	-10.000000	0.225000	-15.350000	166.833328	1023.000000	1023.000000	2046.000000
17.219999	-0.022677	-13.402210	-1.116325	-4.771033	-0.717241	-6.797612	0.000000	-10.000000	0.225000	-15.100000	161.666672	1023.000000	1023.000000	2046.000000
17.240000	-0.022847	-13.502306	-1.238446	-4.569808	-0.956926	-6.737126	0.000000	-10.000000	0.216667	-14.800000	156.500000	1023.000000	1023.000000	2046.000000
17.260000	-0.022598	-13.355295	-1.569606	-4.145758	-0.438342	-7.201589	0.000000	-10.000000	0.208333	-14.533334	151.666672	1023.000000	1023.000000	2046.000000
17.280001	-0.023808	-14.070399	-1.376642	-4.796971	-1.150795	-6.745991	0.000000	-10.000000	0.200000	-14.383333	146.833328	1023.000000	1023.000000	2046.000000
17.299999	-0.023809	-14.071220	-1.542755	-4.566918	-1.298586	-6.662961	0.000000	-10.000000	0.200000	-14.066667	142.000000	1023.000000	1023.000000	2046.000000
17.320000	-0.023458	-13.863703	-1.892499	-4.102887	-0.741524	-7.126792	0.000000	-10.000000	0.191667	-13.883333	137.333328	1023.000000	1023.000000	2046.000000
17.340000	-0.024783	-14.646525	-1.698706	-4.695593	-1.518318	-6.733908	0.000000	-10.000000	0.183333	-13.683333	132.666672	1023.000000	1023.000000	2046.000000
17.360001	-0.024835	-14.677643	-1.821067	-4.473141	-1.669425	-6.714009	0.000000	-10.000000	0.175000	-13.466666	128.166672	1023.000000	1023.000000	2046.000000
17.379999	-0.024427	-14.436580	-2.216053	-3.959214	-1.077669	-7.183644	0.000000	-10.000000	0.183333	-13.333333	123.500000	1023.000000	1023.000000	2046.000000
17.400000	-0.025692	-15.184008	-1.991781	-4.599955	-1.860613	-6.731659	0.000000	-10.000000	0.183333	-12.966667	119.166664	1023.000000	1023.000000	2046.000000
17.420000	-0.025428	-15.028052	-2.266256	-4.264996	-1.828979	-6.667821	0.000000	-10.000000	0.175000	-12.883333	114.833336	1023.000000	1023.000000	2046.000000
17.440001	-0.025765	-15.227327	-2.408128	-4.016387	-1.653916	-7.148897	0.000000	-10.000000	0.158333	-12.616667	110.500000	1023.000000	1023.000000	2046.000000
17.459999	-0.026535	-15.682305	-2.243081	-4.400760	-2.242880	-6.795585	0.000000	-10.000000	0.141667	-12.416667	106.166664	1023.000000	1023.000000	2046.000000
17.480000	-0.025425	-15.026217	-2.642558	-3.981110	-1.667379	-6.735170	0.000000	-10.000000	0.125000	-12.133333	102.000000	1023.000000	1023.000000	2046.000000
17.500000	-0.025937	-15.328506	-2.557361	-3.924726	-1.907377	-6.939042	0.000000	-10.000000	0.125000	-11.816667	98.000000	1023.000000	1023.000000	2046.000000
17.520000	-0.026611	-15.726942	-2.483003	-4.087045	-2.484580	-6.672314	0.000000	-10.000000	0.125000	-11.800000	94.000000	1023.000000	1023.000000	2046.000000
17.540001	-0.026161	-15.461133	-2.994245	-3.664099	-2.068884	-6.733906	0.000000	-10.000000	0.133333	-11.733334	90.000000	1023.000000	1023.000000	2046.000000
17.559999	-0.027314	-16.142746	-3.105732	-3.504697	-2.415954	-7.116362	0.000000	-10.000000	0.116667	-11.683333	86.000000	1023.000000	1023.000000	2046.000000
17.580000	-0.028589	-16.896154	-2.844414	-4.001720	-3.302725	-6.747297	0.000000	-10.000000	0.116667	-11.383333	82.166664	1023.000000	1023.000000	2046.000000
17.600000	-0.027997	-16.546522	-3.175813	-3.838934	-2.996481	-6.535294	0.000000	-10.000000	0.108333	-11.300000	78.500000	1023.000000	1023.000000	2046.000000
17.620001	-0.027700	-16.370485	-3.394796	-3.395785	-2.541390	-7.038515	0.000000	-10.000000	0.116667	-11.366667	74.833336	1023.000000	1023.000000	2046.000000
17.639999	-0.029022	-17.152027	-3.073696	-4.084136	-3.308368	-6.685826	0.000000	-10.000000	0.116667	-11.633333	71.000000	1023.000000	1023.000000	2046.000000
17.660000	-0.029666	-17.532396	-3.308583	-4.067993	-3.382011	-6.773808	0.000000	-10.000000	0.125000	-11.533334	67.000000	1023.000000	1023.000000	2046.000000
17.680000	-0.030254	-17.879930	-4.139661	-3.661794	-2.766223	-7.312253	0.000000	-10.000000	0.116667	-11.183333	63.000000	1023.000000	1023.000000	2046.000000
17.700001	-0.033204	-19.623472	-4.265378	-4.101281	-3.753545	-7.503268	0.000000	-10.000000	0.108333	-10.433333	59.333332	1023.000000	1023.000000	2046.000000
17.719999	-0.036052	-21.307020	-4.742085	-4.291341	-4.580764	-7.692831	0.000000	-10.000000	0.100000	-9.716667	55.833332	1023.000000	1023.000000	2046.000000
17.740000	-0.036980	-21.855005	-5.842062	-3.831235	-4.060007	-8.121701	0.000000	-10.000000	0.100000	-9.050000	52.666668	1023.000000	1023.000000	2046.000000
17.760000	-0.039017	-23.058855	-6.054989	-3.906838	-4.696541	-8.400487	0.000000	-10.000000	0.091667	-8.583333	49.500000	1023.000000	1023.000000	2046.000000
17.780001	-0.041213	-24.357079	-6.077346	-4.364735	-5.738189	-8.176808	0.000000	-10.000000	0.091667	-8.416667	46.666668	1023.000000	1023.000000	2046.000000
17.799999	-0.041003	-24.232626	-6.869900	-3.948992	-5.202439	-8.211294	0.000000	-10.000000	0.091667	-8.516666	43.833332	1023.000000	1023.000000	2046.000000
17.820000	-0.041663	-24.623068	-7.343702	-3.500960	-5.055081	-8.723325	0.000000	-10.000000	0.100000	-8.850000	41.000000	1023.000000	1023.000000	2046.000000
17.840000	-0.043443	-25.674700	-7.104053	-4.183037	-6.213957	-8.173653	0.000000	-10.000000	0.100000	-9.083333	38.000000	1023.000000	1023.000000	2046.000000
17.860001	-0.043642	-25.792555	-7.630132	-3.943180	-6.126838	-8.092404	0.000000	-10.000000	0.091667	-9.216666	35.000000	1023.000000	1023.000000	2046.000000
17.879999	-0.043146	-25.499502	-8.227569	-3.247286	-5.389317	-8.635330	0.000000	-10.000000	0.083333	-9.233334	33.000000	1023.000000	1023.000000	2046.000000
17.900000	-0.044596	-26.355995	-7.787606	-3.998084	-6.566474	-8.003833	0.000000	-10.000000	0.083333	-9.050000	30.000000	1023.000000	1023.000000	2046.000000
17.920000	-0.044627	-26.374502	-8.063214	-3.851634	-6.586258	-7.873396	0.000000	-10.000000	0.083333	-8.766667	27.000000	1023.000000	1023.000000	2046.000000
17.940001	-0.043464	-25.687456	-8.562569	-3.202304	-5.547442	-8.375141	0.000000	-10.000000	0.100000	-8.550000	23.000000	1023.000000	1023.000000	2046.000000
17.959999	-0.044171	-26.104876	-7.790834	-3.925750	-6.534934	-7.853358	0.000000	-10.000000	0.100000	-8.550000	20.166666	1023.000000	1023.000000	2046.000000
17.980000	-0.044010	-26.009991	-7.612724	-4.078316	-6.653285	-7.665667	0.000000	-10.000000	0.100000	-8.650001	17.333334	1023.000000	1023.000000	2046.000000
18.000000	-0.042213	-24.947760	-8.038564	-3.621748	-5.306609	-7.980838	0.000000	-10.000000	0.083333	-8.466667	14.500000	1023.000000	1023.000000	2046.000000
18.020000	-0.042647	-25.204351	-7.260285	-4.264354	-5.876873	-7.802839	0.000000	-10.000000	0.083333	-8.216667	11.500000	1023.000000	1023.000000	2046.000000
18.040001	-0.043291	-25.585255	-6.793080	-4.778009	-6.339221	-7.674944	0.000000	-10.000000	0.083333	-7.916667	8.666667	1023.000000	1023.000000	2046.000000
18.059999	-0.042003	-24.824057	-7.328305	-4.494750	-4.888416	-8.112585	0.000000	-10.000000	0.075000	-7.833333	6.000000	1023.000000	1023.000000	2046.000000
18.080000	-0.043192	-25.526300	-6.691126	-5.129419	-5.488032	-8.217723	0.000000	-10.000000	0.066667	-7.916667	3.500000	1023.000000	1023.000000	2046.000000
18.100000	-0.044727	-26.433388	-6.228572	-5.731147	-6.303935	-8.169735	0.000000	-10.000000	0.066667	-7.966667	1.333333	1023.000000	1023.000000	2046.000000
18.120001	-0.044028	-26.020668	-6.792751	-5.501371	-5.279184	-8.447363	0.000000	-10.000000	0.083333	-8.016667	-1.000000	1023.000000	1023.000000	2046.000000
18.139999	-0.044552	-26.330097	-6.621811	-5.409782	-5.337395	-8.961110	0.000000	-10.000000	0.083333	-7.850000	-3.333333	1023.000000	1023.000000	2046.000000
18.160000	-0.046181	-27.292696	-6.004878	-6.059829	-6.501248	-8.726742	0.000000	-10.000000	0.083333	-7.566667	-6.000000	1023.000000	1023.000000	2046.000000
18.180000	-0.045395	-26.828600	-6.586846	-5.755938	-5.801010	-8.684805	0.000000	-10.000000	0.075000	-7.133333	-8.500000	1023.000000	1023.000000	2046.000000
18.200001	-0.044847	-26.504801	-6.826855	-5.204982	-5.260395	-9.212569	0.000000	-10.000000	0.066667	-6.750000	-11.000000	1023.000000	1023.000000	2046.000000
18.219999	-0.046055	-27.218327	-6.079192	-5.877794	-6.594416	-8.666925	0.000000	-10.000000	0.058333	-6.433333	-13.333333	1023.000000	1023.000000	2046.000000
18.240000	-0.045264	-26.751026	-6.535597	-5.649229	-6.063748	-8.502453	0.000000	-10.000000	0.050000	-6.166667	-15.500000	1023.000000	1023.000000	2046.000000
18.260000	-0.044263	-26.159344	-6.798808	-4.978458	-5.259966	-9.122112	0.000000	-10.000000	0.050000	-5.950000	-16.833334	1023.000000	1023.000000	2046.000000
18.280001	-0.045220	-26.725065	-6.017069	-5.674136	-6.490723	-8.543136	0.000000	-10.000000	0.050000	-5.533333	-18.833334	1023.000000	1023.000000	2046.000000
18.299999	-0.044649	-26.387421	-6.326705	-5.511689	-6.139304	-8.409723	0.000000	-10.000000	0.050000	-5.050000	-20.500000	1023.000000	1023.000000	2046.000000
18.320000	-0.043428	-25.666231	-6.752269	-4.820563	-5.128865	-8.964533	0.000000	-10.000000	0.050000	-4.450000	-22.833334	1023.000000	1023.000000	2046.000000
18.340000	-0.044517	-26.309744	-5.940809	-5.526958	-6.380792	-8.461185	0.000000	-10.000000	0.050000	-4.100000	-24.166666	1023.000000	1023.000000	2046.000000
18.360001	-0.044264	-26.160271	-6.171479	-5.470527	-6.282808	-8.235458	0.000000	-10.000000	0.050000	-3.833333	-25.666666	1023.000000	1023.000000	2046.000000
18.379999	-0.042998	-25.411846	-6.770300	-4.689519	-5.060256	-8.891770	0.000000	-10.000000	0.050000	-3.583333	-27.000000	1023.000000	1023.000000	2046.000000
18.400000	-0.044023	-26.017874	-5.931063	-5.362761	-6.383206	-8.340845	0.000000	-10.000000	0.050000	-3.283333	-28.333334	1023.000000	1023.000000	2046.000000
18.420000	-0.044244	-26.148083	-6.153729	-5.354605	-6.432377	-8.207371	0.000000	-10.000000	0.050000	-3.066667	-29.166666	1023.000000	1023.000000	2046.000000
18.440001	-0.042730	-25.253338	-6.933328	-4.552774	-5.046016	-8.721221	0.000000	-10.000000	0.050000	-2.916667	-29.833334	1023.000000	1023.000000	2046.000000
18.459999	-0.043437	-25.671305	-6.345881	-5.061422	-5.955984	-8.308017	0.000000	-10.000000	0.050000	-2.800000	-30.666666	1023.000000	1023.000000	2046.000000
18.480000	-0.044364	-26.219374	-6.042822	-5.242175	-6.763052	-8.171326	0.000000	-10.000000	0.050000	-2.633333	-31.833334	1023.000000	1023.000000	2046.000000
18.500000	-0.042343	-25.024439	-6.996056	-4.423769	-5.064827	-8.539786	0.000000	-10.000000	0.050000	-2.316667	-33.000000	1023.000000	1023.000000	2046.000000
18.520000	-0.042462	-25.095234	-6.305237	-4.776818	-5.791279	-8.221901	0.000000	-10.000000	0.050000	-2.083333	-33.666668	1023.000000	1023.000000	2046.000000
18.540001	-0.043237	-25.552780	-5.858906	-4.983998	-6.659036	-8.050840	0.000000	-10.000000	0.041667	-0.616667	-34.000000	1023.000000	1023.000000	2046.000000
18.559999	-0.041535	-24.547440	-6.634879	-4.405606	-5.307901	-8.199052	0.000000	-10.000000	0.016667	1.200000	-34.000000	1023.000000	1023.000000	2046.000000
18.580000	-0.041386	-24.458975	-6.387034	-4.281781	-5.450139	-8.340021	0.000000	-10.000000	-0.008333	3.016667	-34.000000	1023.000000	1023.000000	2046.000000
18.600000	-0.042008	-24.826931	-5.467299	-4.705040	-6.714957	-7.939636	0.000000	-10.000000	-0.041667	5.900000	-34.000000	1023.000000	1023.000000	2046.000000
18.620001	-0.040374	-23.860928	-5.929657	-4.582530	-5.655759	-7.692981	0.000000	-10.000000	-0.058333	8.250000	-34.000000	1023.000000	1023.000000	2046.000000
18.639999	-0.038760	-22.907434	-5.868135	-4.356319	-5.105601	-7.577380	0.000000	-10.000000	-0.083333	11.400001	-34.000000	1023.000000	1023.000000	2046.000000
18.660000	-0.039240	-23.191132	-5.084189	-4.725667	-6.076317	-7.304957	0.000000	-10.000000	-0.108333	12.883333	-34.000000	1023.000000	1023.000000	2046.000000
18.680000	-0.037372	-22.086876	-5.781386	-4.405702	-4.734771	-7.165018	0.000000	-10.000000	-0.158333	14.800000	-34.000000	1023.000000	1023.000000	2046.000000
18.700001	-0.036991	-21.861591	-6.006243	-4.254575	-4.341201	-7.259573	0.000000	-10.000000	-0.200000	16.833334	-24.500000	1023.000000	1023.000000	2046.000000
18.719999	-0.038812	-22.938114	-5.418960	-4.754008	-5.747622	-7.017524	0.000000	-10.000000	-0.291667	19.516666	-2.500000	1023.000000	1023.000000	2046.000000
18.740000	-0.037878	-22.385780	-6.629664	-4.318330	-4.393509	-7.044276	0.000000	-10.000000	-0.358333	21.766666	19.500000	1023.000000	1023.000000	2046.000000
18.760000	-0.038258	-22.610310	-6.574059	-4.384065	-4.861097	-6.791088	0.000000	-10.000000	-0.416667	23.633333	34.333332	1023.000000	1023.000000	2046.000000
18.780001	-0.038955	-23.022564	-6.414650	-4.606094	-5.720938	-6.280882	0.000000	-10.000000	-0.433333	24.600000	39.333332	1023.000000	1023.000000	2046.000000
18.799999	-0.036945	-21.834333	-7.479802	-3.755207	-4.103323	-6.496002	0.000000	-10.000000	-0.441667	26.050001	47.333332	1023.000000	1023.000000	2046.000000
18.820000	-0.037545	-22.188900	-6.679656	-4.290849	-5.522501	-5.695894	0.000000	-10.000000	-0.483333	27.533333	59.000000	1023.000000	1023.000000	2046.000000
18.840000	-0.035789	-21.151379	-7.261835	-3.942009	-4.746605	-5.200930	0.000000	-10.000000	-0.500000	28.583334	68.000000	1023.000000	1023.000000	2046.000000
18.860001	-0.034003	-20.095564	-7.591372	-3.427416	-4.106284	-4.970491	0.000000	-10.000000	-0.533333	29.116667	77.166664	1023.000000	1023.000000	2046.000000
18.879999	-0.034097	-20.151052	-6.717511	-3.629266	-5.475079	-4.329196	0.000000	-10.000000	-0.541667	29.200001	83.666664	1023.000000	1023.000000	2046.000000
18.900000	-0.031072	-18.363325	-7.551692	-2.974235	-3.927613	-3.909784	0.000000	-10.000000	-0.558333	29.483334	93.333336	1023.000000	1023.000000	2046.000000
18.920000	-0.029232	-17.275900	-7.302579	-2.782000	-3.851811	-3.339510	0.000000	-10.000000	-0.558333	29.850000	103.000000	1023.000000	1023.000000	2046.000000
18.940001	-0.028701	-16.962549	-6.384725	-2.853639	-4.923954	-2.800231	0.000000	-10.000000	-0.575000	30.433332	116.166664	1023.000000	1023.000000	2046.000000
18.959999	-0.025301	-14.952982	-6.842860	-2.244495	-3.468592	-2.397036	0.000000	-10.000000	-0.583333	30.833334	129.666672	1023.000000	1023.000000	2046.000000
18.980000	-0.022428	-13.254932	-6.480282	-1.929097	-2.853839	-1.991715	0.000000	-10.000000	-0.600000	31.183334	140.000000	1023.000000	1023.000000	2046.000000
19.000000	-0.021164	-12.507660	-5.011968	-2.189231	-3.872352	-1.434109	0.000000	-10.000000	-0.608333	31.350000	146.833328	1023.000000	1023.000000	2046.000000
19.020000	-0.017166	-10.145388	-5.175126	-1.747136	-2.179797	-1.043329	0.000000	-10.000000	-0.641667	32.016666	157.166672	1023.000000	1023.000000	2046.000000
19.040001	-0.014264	-8.429837	-4.378973	-1.818873	-1.627544	-0.604447	0.000000	-10.000000	-0.675000	32.683334	167.500000	1023.000000	1023.000000	2046.000000
19.059999	-0.013153	-7.773269	-2.865114	-2.252094	-2.430708	-0.225353	0.000000	-10.000000	-0.683333	32.883335	178.166672	1023.000000	1023.000000	2046.000000
19.080000	-0.009441	-5.579400	-3.103408	-1.962304	-0.314116	-0.199572	0.000000	-10.000000	-0.666667	32.533333	185.500000	1023.000000	1023.000000	2046.000000
19.100000	-0.007952	-4.699898	-2.101499	-2.484973	-0.412028	0.298602	0.000000	-10.000000	-0.633333	31.966667	196.500000	1023.000000	1023.000000	2046.000000
19.120001	-0.007284	-4.304706	-1.096301	-2.695136	-1.034326	0.521056	0.000000	-10.000000	-0.608333	31.633333	210.833328	1023.000000	1023.000000	2046.000000
19.139999	-0.004253	-2.513712	-1.688327	-2.071281	0.964177	0.281719	0.000000	-10.000000	-0.583333	31.333334	221.500000	1023.000000	1023.000000	2046.000000
19.160000	-0.003791	-2.240276	-0.637778	-2.560424	0.108398	0.849527	0.000000	-10.000000	-0.591667	31.016666	232.000000	1023.000000	1023.000000	2046.000000
19.180000	-0.002748	-1.623826	-0.187427	-2.445459	-0.076788	1.085848	0.000000	-10.000000	-0.600000	30.966667	239.000000	1023.000000	1023.000000	2046.000000
19.200001	0.000293	0.172982	-0.887406	-1.694224	1.762736	0.991875	0.000000	-10.000000	-0.616667	30.900002	249.333328	1023.000000	1023.000000	2046.000000
19.219999	0.001431	0.845702	0.165045	-2.001743	0.940330	1.742071	0.000000	-10.000000	-0.625000	31.383333	259.666656	1023.000000	1023.000000	2046.000000
19.240000	0.003217	1.900992	0.667603	-1.745610	0.859322	2.119678	0.000000	-10.000000	-0.641667	31.683334	270.000000	1023.000000	1023.000000	2046.000000
19.260000	0.006917	4.087844	0.126638	-0.964060	2.740942	2.184325	0.000000	-10.000000	-0.650000	32.083332	280.500000	1023.000000	1023.000000	2046.000000
19.280001	0.008713	5.149556	1.221186	-1.248972	2.205834	2.971508	0.000000	-10.000000	-0.650000	32.183334	291.166656	1023.000000	1023.000000	2046.000000
19.299999	0.010368	6.127417	2.081188	-1.095888	1.804791	3.337325	0.000000	-10.000000	-0.650000	32.099998	301.833344	1023.000000	1023.000000	2046.000000
19.320000	0.014267	8.432016	1.629162	-0.290019	3.715573	3.377300	0.000000	-10.000000	-0.641667	31.900000	312.666656	1023.000000	1023.000000	2046.000000
19.340000	0.016479	9.738884	2.493878	-0.486343	3.525744	4.205604	0.000000	-10.000000	-0.641667	31.816666	323.333344	1023.000000	1023.000000	2046.000000
19.360001	0.018299	10.814932	3.477687	-0.252010	3.015909	4.573346	0.000000	-10.000000	-0.641667	31.950001	334.000000	1023.000000	1023.000000	2046.000000
19.379999	0.022300	13.179359	2.863379	0.624447	5.019121	4.672412	0.000000	-10.000000	-0.650000	31.900000	344.666656	1023.000000	1023.000000	2046.000000
19.400000	0.023717	14.016744	3.907388	0.367311	4.322726	5.419318	0.000000	-10.000000	-0.650000	31.916668	355.166656	1023.000000	1023.000000	2046.000000
19.420000	0.025733	15.208049	4.152591	0.759896	4.543292	5.752269	0.000000	-10.000000	-0.658333	31.966667	365.833344	1023.000000	1023.000000	2046.000000
19.440001	0.028485	16.834578	3.877420	1.297244	5.656313	6.003601	0.000000	-10.000000	-0.658333	32.049999	376.500000	1023.000000	1023.000000	2046.000000
19.459999	0.029454	17.407610	5.199398	1.404417	4.367110	6.436684	0.000000	-10.000000	-0.650000	31.866667	387.333344	1023.000000	1023.000000	2046.000000
19.480000	0.032477	19.193638	4.450772	1.895961	6.188821	6.658084	0.000000	-10.000000	-0.641667	31.783333	398.000000	1023.000000	1023.000000	2046.000000
19.500000	0.033119	19.573587	5.104573	1.474082	5.601285	7.393648	0.000000	-10.000000	-0.633333	31.683334	408.500000	1023.000000	1023.000000	2046.000000
19.520000	0.032651	19.296700	5.165532	1.586704	5.219989	7.324475	0.000000	-10.000000	-0.625000	31.450001	419.000000	1023.000000	1023.000000	2046.000000
19.540001	0.033896	20.032259	4.156857	2.322740	6.633469	6.919193	0.000000	-10.000000	-0.600000	30.900000	429.666656	1023.000000	1023.000000	2046.000000
19.559999	0.032368	19.129522	4.585471	1.801438	5.401539	7.341073	0.000000	-10.000000	-0.583333	30.533333	440.166656	1023.000000	1023.000000	2046.000000
19.580000	0.031760	18.770199	4.002705	2.119933	5.401185	7.246376	0.000000	-10.000000	-0.566667	30.400000	450.500000	1023.000000	1023.000000	2046.000000
19.600000	0.031935	18.873556	3.109289	2.380736	6.030903	7.352626	0.000000	-10.000000	-0.575000	30.000000	460.500000	1023.000000	1023.000000	2046.000000
19.620001	0.030166	17.827974	3.766793	2.231723	4.418411	7.411047	0.000000	-10.000000	-0.541667	29.800001	470.500000	1023.000000	1023.000000	2046.000000
19.639999	0.031114	18.388285	2.757781	2.752639	5.518518	7.359346	0.000000	-10.000000	-0.525000	29.050001	480.500000	1023.000000	1023.000000	2046.000000
19.660000	0.031724	18.748743	2.635394	2.554192	5.477684	8.081471	0.000000	-10.000000	-0.491667	28.783333	490.333344	1023.000000	1023.000000	2046.000000
19.680000	0.031249	18.467995	3.223285	2.709187	4.327995	8.207528	0.000000	-10.000000	-0.500000	27.916666	500.000000	1023.000000	1023.000000	2046.000000
19.700001	0.033371	19.722544	2.282499	3.531349	5.709198	8.199497	0.000000	-10.000000	-0.475000	27.700001	509.500000	1023.000000	1023.000000	2046.000000
19.719999	0.034435	20.350807	2.370977	3.400637	5.567422	9.011771	0.000000	-10.000000	-0.441667	27.233334	518.833313	1023.000000	1023.000000	2046.000000
19.740000	0.034480	20.377672	3.007970	3.677435	4.490258	9.202010	0.000000	-10.000000	-0.408333	27.033335	528.000000	1023.000000	1023.000000	2046.000000
19.760000	0.036713	21.697432	2.067403	4.506159	5.938187	9.185683	0.000000	-10.000000	-0.400000	26.533335	537.000000	1023.000000	1023.000000	2046.000000
19.780001	0.037575	22.206747	2.557420	4.263577	5.396912	9.988839	0.000000	-10.000000	-0.391667	26.066668	546.000000	1023.000000	1023.000000	2046.000000
19.799999	0.038109	22.522356	3.061593	4.530443	4.797449	10.132870	0.000000	-10.000000	-0.391667	25.466667	554.833313	1023.000000	1023.000000	2046.000000
19.820000	0.040625	24.009514	2.408689	5.270695	6.347207	9.982924	0.000000	-10.000000	-0.375000	24.983334	563.500000	1023.000000	1023.000000	2046.000000
19.840000	0.041877	24.749493	3.255660	4.849909	5.977746	10.666179	0.000000	-10.000000	-0.366667	24.633333	571.833313	1023.000000	1023.000000	2046.000000
19.860001	0.042628	25.192926	4.159055	4.860213	5.441449	10.732210	0.000000	-10.000000	-0.333333	24.283335	580.000000	1023.000000	1023.000000	2046.000000
19.879999	0.045461	26.867498	3.849370	5.449876	7.072223	10.496031	0.000000	-10.000000	-0.333333	23.833334	588.000000	1023.000000	1023.000000	2046.000000
19.900000	0.047321	27.966661	4.631593	4.941694	7.245482	11.147892	0.000000	-10.000000	-0.325000	23.516666	596.000000	1023.000000	1023.000000	2046.000000
19.920000	0.048085	28.418375	5.775373	4.734001	6.790644	11.118358	0.000000	-10.000000	-0.316667	23.166666	604.000000	1023.000000	1023.000000	2046.000000
19.940001	0.050482	29.834980	5.521872	5.056933	8.473134	10.783041	0.000000	-10.000000	-0.291667	22.816668	612.000000	1023.000000	1023.000000	2046.000000
19.959999	0.051827	30.630007	6.369766	4.399339	8.513532	11.347369	0.000000	-10.000000	-0.266667	22.166666	619.666687	1023.000000	1023.000000	2046.000000
19.980000	0.051626	30.511257	7.465624	4.157576	7.739455	11.148602	0.000000	-10.000000	-0.233333	21.616667	627.166687	1023.000000	1023.000000	2046.000000
20.000000	0.053291	31.494865	7.109270	4.609011	9.248652	10.527934	0.000000	-10.000000	-0.200000	21.116667	634.333313	1023.000000	1023.000000	2046.000000
20.020000	0.054141	31.997482	7.693876	4.101449	9.260609	10.941548	0.000000	-10.000000	-0.200000	20.566668	641.500000	1023.000000	1023.000000	2046.000000
20.040001	0.054187	32.024406	8.656588	4.072412	8.440948	10.854459	0.000000	-10.000000	-0.208333	19.966667	648.500000	1023.000000	1023.000000	2046.000000
20.059999	0.056259	33.248787	8.085691	4.681147	9.992495	10.489454	0.000000	-10.000000	-0.216667	19.350000	655.333313	1023.000000	1023.000000	2046.000000
20.080000	0.056929	33.645035	9.132866	4.215715	9.226747	11.069707	0.000000	-10.000000	-0.191667	18.950001	662.000000	1023.000000	1023.000000	2046.000000
20.100000	0.058576	34.618298	9.088809	4.744232	9.994994	10.790264	0.000000	-10.000000	-0.191667	18.583334	668.333313	1023.000000	1023.000000	2046.000000
20.120001	0.060651	35.844471	9.445404	4.522027	10.426306	11.450732	0.000000	-10.000000	-0.183333	18.333334	674.500000	1023.000000	1023.000000	2046.000000
20.139999	0.061579	36.393406	10.370556	4.710559	9.844194	11.468096	0.000000	-10.000000	-0.175000	17.816668	680.500000	1023.000000	1023.000000	2046.000000
20.160000	0.064365	38.039436	9.967853	5.365740	11.373220	11.332623	0.000000	-10.000000	-0.141667	17.266666	686.500000	1023.000000	1023.000000	2046.000000
20.180000	0.065356	38.625534	11.123218	5.093817	10.504637	11.903863	0.000000	-10.000000	-0.100000	16.350000	692.500000	1023.000000	1023.000000	2046.000000
20.200001	0.067488	39.885574	10.950422	5.811402	11.392928	11.730821	0.000000	-10.000000	-0.075000	15.316668	698.166687	1023.000000	1023.000000	2046.000000
20.219999	0.069364	40.994282	11.000735	5.718059	11.824883	12.450605	0.000000	-10.000000	-0.058333	14.050000	703.500000	1023.000000	1023.000000	2046.000000
20.240000	0.069347	40.983864	12.024889	5.797612	10.728917	12.432446	0.000000	-10.000000	-0.050000	12.516667	708.333313	1023.000000	1023.000000	2046.000000
20.260000	0.070572	41.708267	11.221774	6.467267	11.988702	12.030523	0.000000	-10.000000	-0.025000	10.983334	712.833313	1023.000000	1023.000000	2046.000000
20.280001	0.070195	41.485439	11.694811	5.769519	11.473759	12.547352	0.000000	-10.000000	-0.008333	9.616667	716.833313	1023.000000	1023.000000	2046.000000
20.299999	0.069166	40.877331	11.666609	5.797976	11.056452	12.356295	0.000000	-10.000000	0.000000	8.600000	720.333313	1023.000000	1023.000000	2046.000000
20.320000	0.068907	40.724220	10.753085	6.086511	11.918044	11.966580	0.000000	-10.000000	0.000000	7.466667	723.333313	1023.000000	1023.000000	2046.000000
20.340000	0.067247	39.742798	11.243107	5.677062	10.801869	12.020760	0.000000	-10.000000	0.008333	6.200000	726.000000	1023.000000	1023.000000	2046.000000
20.360001	0.065608	38.774292	10.615087	5.760858	10.824593	11.573757	0.000000	-10.000000	0.016667	4.983334	728.333313	1023.000000	1023.000000	2046.000000
20.379999	0.064263	37.979450	9.599008	5.895763	11.323977	11.160703	0.000000	-10.000000	0.033333	3.616667	730.166687	1023.000000	1023.000000	2046.000000
20.400000	0.061363	36.265354	9.711228	5.434347	10.031075	11.088703	0.000000	-10.000000	0.041667	1.700000	731.666687	1023.000000	1023.000000	2046.000000
20.420000	0.059215	34.996075	9.078761	5.556448	9.751835	10.609031	0.000000	-10.000000	0.050000	-0.216667	732.500000	1023.000000	1023.000000	2046.000000
20.440001	0.058357	34.488934	8.195919	5.792640	10.131157	10.369216	0.000000	-10.000000	0.058333	-1.766667	733.000000	1023.000000	1023.000000	2046.000000
20.459999	0.056508	33.396465	8.513179	5.343526	8.944319	10.595443	0.000000	-10.000000	0.058333	-2.633333	733.000000	1023.000000	1023.000000	2046.000000
20.480000	0.055690	32.912907	7.807041	5.772484	9.104853	10.228530	0.000000	-10.000000	0.058333	-3.500000	733.000000	1023.000000	1023.000000	2046.000000
20.500000	0.055816	32.987240	7.197507	5.894515	9.419666	10.475554	0.000000	-10.000000	0.050000	-4.300000	733.000000	1023.000000	1023.000000	2046.000000
20.520000	0.054451	32.180264	7.638064	5.677624	8.127008	10.737568	0.000000	-10.000000	0.050000	-5.066667	733.000000	1023.000000	1023.000000	2046.000000
20.540001	0.054164	32.010830	6.824747	6.196199	8.539352	10.450533	0.000000	-10.000000	0.066667	-6.183333	733.000000	1023.000000	1023.000000	2046.000000
20.559999	0.054462	32.187115	6.252722	6.365464	8.896389	10.672541	0.000000	-10.000000	0.083333	-7.266667	733.000000	1023.000000	1023.000000	2046.000000
20.580000	0.053404	31.561590	6.810578	6.092927	7.709391	10.948694	0.000000	-10.000000	0.100000	-8.050000	733.000000	1023.000000	1023.000000	2046.000000
20.600000	0.053425	31.574112	6.349280	6.588178	8.097960	10.538692	0.000000	-10.000000	0.108333	-8.350000	733.000000	1023.000000	1023.000000	2046.000000
20.620001	0.054121	31.985449	6.131422	6.574955	8.520146	10.758926	0.000000	-10.000000	0.108333	-8.533334	733.000000	1023.000000	1023.000000	2046.000000
20.639999	0.053482	31.607872	6.983266	6.110997	7.542150	10.971459	0.000000	-10.000000	0.108333	-8.966667	724.833313	1023.000000	1023.000000	2046.000000
20.660000	0.053838	31.818314	6.805139	6.337293	8.183887	10.491996	0.000000	-10.000000	0.100000	-9.300000	716.666687	1023.000000	1023.000000	2046.000000
20.680000	0.054728	32.344212	6.894834	5.963586	8.699227	10.786566	0.000000	-10.000000	0.100000	-9.733334	707.333313	1023.000000	1023.000000	2046.000000
20.700001	0.054136	31.994247	7.843482	5.377405	7.890079	10.883283	0.000000	-10.000000	0.108333	-9.900001	705.166687	1023.000000	1023.000000	2046.000000
20.719999	0.054550	32.238953	7.386225	5.674367	9.141514	10.036847	0.000000	-10.000000	0.125000	-10.583334	701.833313	1023.000000	1023.000000	2046.000000
20.740000	0.054588	32.261326	7.836654	4.834486	9.247938	10.342245	0.000000	-10.000000	0.141667	-11.350000	698.500000	1023.000000	1023.000000	2046.000000
20.760000	0.053237	31.462837	8.785037	4.172833	8.243915	10.261050	0.000000	-10.000000	0.150000	-12.516667	694.666687	1023.000000	1023.000000	2046.000000
20.780001	0.052717	31.155695	8.238269	4.488864	9.274547	9.154016	0.000000	-10.000000	0.158333	-13.483334	690.500000	1023.000000	1023.000000	2046.000000
20.799999	0.051855	30.646418	8.729318	3.686119	8.920292	9.310689	0.000000	-10.000000	0.191667	-14.483334	685.833313	1023.000000	1023.000000	2046.000000
20.820000	0.050194	29.664843	9.245303	3.279428	8.181715	8.958396	0.000000	-10.000000	0.225000	-15.550000	681.000000	1023.000000	1023.000000	2046.000000
20.840000	0.049620	29.325567	8.509285	3.792244	9.038476	7.985564	0.000000	-10.000000	0.258333	-16.516666	675.833313	1023.000000	1023.000000	2046.000000
20.860001	0.048944	28.926155	8.884072	3.239893	8.604065	8.198125	0.000000	-10.000000	0.283333	-17.666666	670.333313	1023.000000	1023.000000	2046.000000
20.879999	0.047701	28.191504	9.250495	2.991469	7.986092	7.963448	0.000000	-10.000000	0.325000	-18.633333	664.500000	1023.000000	1023.000000	2046.000000
20.900000	0.047639	28.154665	8.563385	3.373613	8.977432	7.240236	0.000000	-10.000000	0.366667	-19.783333	658.166687	1023.000000	1023.000000	2046.000000
20.920000	0.046709	27.605141	9.330798	2.723359	8.169842	7.381142	0.000000	-10.000000	0.391667	-20.650000	651.666687	1023.000000	1023.000000	2046.000000
20.940001	0.046071	27.227888	9.479625	2.666670	8.122021	6.959573	0.000000	-10.000000	0.400000	-21.550001	644.666687	1023.000000	1023.000000	2046.000000
20.959999	0.046409	27.427950	9.055429	2.981594	8.974734	6.416194	0.000000	-10.000000	0.416667	-22.216667	637.500000	1023.000000	1023.000000	2046.000000
20.980000	0.046276	27.348938	9.716525	2.553471	8.506558	6.572384	0.000000	-10.000000	0.433333	-22.966667	630.000000	1023.000000	1023.000000	2046.000000
21.000000	0.045675	26.993979	10.009974	2.366411	8.128576	6.489016	0.000000	-10.000000	0.466667	-23.583334	622.500000	1023.000000	1023.000000	2046.000000
21.020000	0.045160	26.689581	9.263395	2.958196	9.100338	5.367652	0.000000	-10.000000	0.500000	-24.216667	614.666687	1023.000000	1023.000000	2046.000000
21.040001	0.044386	26.232014	9.654671	2.345137	8.727737	5.504468	0.000000	-10.000000	0.533333	-24.900000	606.500000	1023.000000	1023.000000	2046.000000
21.059999	0.041737	24.666712	10.047819	1.697803	7.741220	5.179870	0.000000	-10.000000	0.550000	-25.583334	598.000000	1023.000000	1023.000000	2046.000000
21.080000	0.039819	23.533304	9.052686	2.095415	8.498566	3.886637	0.000000	-10.000000	0.550000	-26.116667	589.500000	1023.000000	1023.000000	2046.000000
21.100000	0.037571	22.204332	8.720309	1.505476	8.278078	3.700469	0.000000	-10.000000	0.541667	-26.416666	580.833313	1023.000000	1023.000000	2046.000000
21.120001	0.034611	20.454809	8.888220	0.970892	7.242860	3.352837	0.000000	-10.000000	0.558333	-26.666666	572.000000	1023.000000	1023.000000	2046.000000
21.139999	0.032147	18.998865	7.952583	1.095821	7.689142	2.261320	0.000000	-10.000000	0.583333	-26.916666	563.000000	1023.000000	1023.000000	2046.000000
21.160000	0.029789	17.605162	7.315119	0.762179	7.708910	1.818954	0.000000	-10.000000	0.608333	-26.983334	554.000000	1023.000000	1023.000000	2046.000000
21.180000	0.026117	15.435160	7.502398	0.196351	6.399961	1.336450	0.000000	-10.000000	0.591667	-27.000000	545.000000	1023.000000	1023.000000	2046.000000
21.200001	0.022945	13.560378	6.476879	0.461418	6.540437	0.081644	0.000000	-10.000000	0.583333	-26.833334	536.000000	1023.000000	1023.000000	2046.000000
21.219999	0.020761	12.269822	5.829571	0.259135	6.377780	-0.196664	0.000000	-10.000000	0.566667	-26.750000	527.000000	1023.000000	1023.000000	2046.000000
21.240000	0.018146	10.724115	6.046338	-0.140781	5.151199	-0.332641	0.000000	-10.000000	0.558333	-26.550001	518.166687	1023.000000	1023.000000	2046.000000
21.260000	0.016560	9.786705	4.913489	0.421112	5.810516	-1.358412	0.000000	-10.000000	0.541667	-26.250000	509.333344	1023.000000	1023.000000	2046.000000
21.280001	0.015403	9.103249	4.747547	0.060539	5.333781	-1.038617	0.000000	-10.000000	0.541667	-26.050001	500.666656	1023.000000	1023.000000	2046.000000
21.299999	0.013556	8.011762	4.802126	-0.201512	4.381885	-0.970737	0.000000	-10.000000	0.541667	-25.866667	491.833344	1023.000000	1023.000000	2046.000000
21.320000	0.012528	7.403843	3.637933	0.454309	5.068954	-1.757353	0.000000	-10.000000	0.541667	-25.633333	483.333344	1023.000000	1023.000000	2046.000000
21.340000	0.011549	6.825584	3.673499	0.103874	4.398418	-1.350208	0.000000	-10.000000	0.525000	-25.500000	474.666656	1023.000000	1023.000000	2046.000000
21.360001	0.010115	5.977720	3.748298	-0.227761	3.580007	-1.122823	0.000000	-10.000000	0.525000	-25.233334	466.333344	1023.000000	1023.000000	2046.000000
21.379999	0.009613	5.681361	2.738658	0.368086	4.359795	-1.785179	0.000000	-10.000000	0.516667	-25.250000	457.666656	1023.000000	1023.000000	2046.000000
21.400000	0.008775	5.186245	3.138599	-0.105410	3.556923	-1.403867	0.000000	-10.000000	0.516667	-24.916668	449.333344	1023.000000	1023.000000	2046.000000
21.420000	0.008327	4.921003	2.899630	-0.028186	3.900622	-1.851063	0.000000	-10.000000	0.525000	-24.816668	441.000000	1023.000000	1023.000000	2046.000000
21.440001	0.008511	5.030193	2.848343	-0.335702	4.073289	-1.555737	0.000000	-10.000000	0.516667	-24.633333	432.833344	1023.000000	1023.000000	2046.000000
21.459999	0.007729	4.568055	3.640403	-0.988523	3.232704	-1.316529	0.000000	-10.000000	0.516667	-24.500000	424.500000	1023.000000	1023.000000	2046.000000
21.480000	0.007531	4.450973	2.951793	-0.558371	4.322576	-2.265025	0.000000	-10.000000	0.500000	-24.250000	416.166656	1023.000000	1023.000000	2046.000000
21.500000	0.007227	4.271293	3.385123	-1.196715	4.102382	-2.019498	0.000000	-10.000000	0.500000	-23.883333	408.000000	1023.000000	1023.000000	2046.000000
21.520000	0.006128	3.621530	3.789840	-1.837732	3.753035	-2.083613	0.000000	-10.000000	0.500000	-23.616667	400.000000	1023.000000	1023.000000	2046.000000
21.540001	0.005306	3.135781	3.195797	-1.791496	4.582561	-2.851081	0.000000	-10.000000	0.491667	-23.299999	392.333344	1023.000000	1023.000000	2046.000000
21.559999	0.003738	2.209091	3.764307	-2.545706	3.754312	-2.763823	0.000000	-10.000000	0.475000	-23.283333	384.666656	1023.000000	1023.000000	2046.000000
21.580000	0.002312	1.366387	3.495220	-2.638818	4.067369	-3.557384	0.000000	-10.000000	0.458333	-23.133333	377.000000	1023.000000	1023.000000	2046.000000
21.600000	0.001401	0.827760	3.338279	-2.977629	4.064878	-3.597768	0.000000	-10.000000	0.458333	-23.166668	369.000000	1023.000000	1023.000000	2046.000000
21.620001	-0.000200	-0.118493	3.722032	-3.353352	3.239598	-3.726771	0.000000	-10.000000	0.466667	-23.150002	361.333344	1023.000000	1023.000000	2046.000000
21.639999	-0.000945	-0.558284	2.911735	-2.881119	3.937504	-4.526404	0.000000	-10.000000	0.458333	-23.066668	353.666656	1023.000000	1023.000000	2046.000000
21.660000	-0.001996	-1.179513	3.400402	-3.223509	2.969311	-4.325716	0.000000	-10.000000	0.433333	-22.916668	346.000000	1023.000000	1023.000000	2046.000000
21.680000	-0.002596	-1.534354	2.934825	-3.027584	3.377307	-4.818901	0.000000	-10.000000	0.408333	-22.766666	338.333344	1023.000000	1023.000000	2046.000000
21.700001	-0.002771	-1.637831	2.575937	-3.108992	3.505220	-4.609996	0.000000	-10.000000	0.400000	-22.733334	330.666656	1023.000000	1023.000000	2046.000000
21.719999	-0.003728	-2.203296	3.130103	-3.484699	2.507080	-4.355780	0.000000	-10.000000	0.391667	-22.533333	323.166656	1023.000000	1023.000000	2046.000000
21.740000	-0.004101	-2.423668	2.339525	-2.924726	3.269658	-5.108126	0.000000	-10.000000	0.391667	-22.366667	315.500000	1023.000000	1023.000000	2046.000000
21.760000	-0.004456	-2.633237	2.577055	-3.206084	2.733970	-4.738178	0.000000	-10.000000	0.391667	-22.066668	308.166656	1023.000000	1023.000000	2046.000000
21.780001	-0.005211	-3.079920	2.598442	-3.398355	2.465673	-4.745680	0.000000	-10.000000	0.400000	-22.150000	300.833344	1023.000000	1023.000000	2046.000000
21.799999	-0.005212	-3.080234	1.967567	-3.045123	3.022081	-5.024759	0.000000	-10.000000	0.391667	-21.966667	293.500000	1023.000000	1023.000000	2046.000000
21.820000	-0.005305	-3.135149	2.461222	-3.202644	2.276595	-4.670323	0.000000	-10.000000	0.383333	-21.833334	286.000000	1023.000000	1023.000000	2046.000000
21.840000	-0.005211	-3.079663	2.235782	-3.083799	2.408425	-4.640070	0.000000	-10.000000	0.366667	-21.516668	278.666656	1023.000000	1023.000000	2046.000000
21.860001	-0.004824	-2.851049	1.626367	-2.647688	2.879373	-4.709101	0.000000	-10.000000	0.375000	-21.233334	271.500000	1023.000000	1023.000000	2046.000000
21.879999	-0.005156	-3.047424	2.058597	-2.633182	2.065816	-4.538654	0.000000	-10.000000	0.383333	-21.183334	264.500000	1023.000000	1023.000000	2046.000000
21.900000	-0.005592	-3.304597	1.996115	-2.675190	1.807350	-4.432871	0.000000	-10.000000	0.400000	-20.916666	257.500000	1023.000000	1023.000000	2046.000000
21.920000	-0.005813	-3.435661	1.511860	-2.491755	2.243749	-4.699515	0.000000	-10.000000	0.383333	-20.766666	250.500000	1023.000000	1023.000000	2046.000000
21.940001	-0.006599	-3.900279	1.721899	-2.757214	1.672564	-4.537527	0.000000	-10.000000	0.375000	-20.549999	243.500000	1023.000000	1023.000000	2046.000000
21.959999	-0.008745	-5.168153	1.471051	-3.074636	1.221452	-4.786020	0.000000	-10.000000	0.358333	-20.450001	236.500000	1023.000000	1023.000000	2046.000000
21.980000	-0.010612	-6.271960	0.355236	-2.653481	1.684982	-5.658699	0.000000	-10.000000	0.358333	-20.600000	229.666672	1023.000000	1023.000000	2046.000000
22.000000	-0.012823	-7.578569	0.189874	-3.026724	0.825729	-5.567448	0.000000	-10.000000	0.350000	-20.466667	222.833328	1023.000000	1023.000000	2046.000000
22.020000	-0.015491	-9.154973	-0.076529	-3.401223	-0.055021	-5.622200	0.000000	-10.000000	0.350000	-20.283335	216.166672	1023.000000	1023.000000	2046.000000
22.040001	-0.017767	-10.500336	-1.321038	-2.814486	0.297963	-6.662775	0.000000	-10.000000	0.350000	-19.600000	209.333328	1023.000000	1023.000000	2046.000000
22.059999	-0.019806	-11.705413	-1.586730	-2.934063	-0.564239	-6.620380	0.000000	-10.000000	0.316667	-19.116667	202.833328	1023.000000	1023.000000	2046.000000
22.080000	-0.021956	-12.975761	-1.829255	-3.201047	-1.388085	-6.557374	0.000000	-10.000000	0.300000	-18.533333	196.500000	1023.000000	1023.000000	2046.000000
22.100000	-0.023439	-13.852430	-2.852300	-2.734302	-1.031866	-7.233963	0.000000	-10.000000	0.300000	-18.166668	190.500000	1023.000000	1023.000000	2046.000000
22.120001	-0.024611	-14.545291	-2.903096	-2.891840	-1.764720	-6.985634	0.000000	-10.000000	0.316667	-17.866667	184.500000	1023.000000	1023.000000	2046.000000
22.139999	-0.025977	-15.352169	-3.085116	-3.126031	-2.330282	-6.810740	0.000000	-10.000000	0.316667	-17.883333	178.500000	1023.000000	1023.000000	2046.000000
22.160000	-0.026838	-15.861298	-4.025836	-2.685437	-1.893554	-7.256471	0.000000	-10.000000	0.283333	-17.850000	172.500000	1023.000000	1023.000000	2046.000000
22.180000	-0.027683	-16.360422	-3.982280	-2.803855	-2.640536	-6.933751	0.000000	-10.000000	0.266667	-17.766666	166.500000	1023.000000	1023.000000	2046.000000
22.200001	-0.028509	-16.848959	-4.221727	-2.908587	-2.907831	-6.810815	0.000000	-10.000000	0.250000	-17.550001	160.500000	1023.000000	1023.000000	2046.000000
22.219999	-0.029013	-17.146872	-5.020329	-2.544990	-2.496929	-7.084625	0.000000	-10.000000	0.250000	-17.150000	154.500000	1023.000000	1023.000000	2046.000000
22.240000	-0.029428	-17.391985	-4.688541	-2.695882	-3.255880	-6.751681	0.000000	-10.000000	0.250000	-16.866667	148.666672	1023.000000	1023.000000	2046.000000
22.260000	-0.029940	-17.694613	-4.751626	-2.869751	-3.380026	-6.693210	0.000000	-10.000000	0.250000	-16.500000	143.000000	1023.000000	1023.000000	2046.000000
22.280001	-0.029798	-17.610424	-5.282764	-2.689088	-2.774213	-6.864358	0.000000	-10.000000	0.241667	-16.400000	137.500000	1023.000000	1023.000000	2046.000000
22.299999	-0.029602	-17.494812	-4.665509	-2.982305	-3.365713	-6.481286	0.000000	-10.000000	0.233333	-16.216667	132.000000	1023.000000	1023.000000	2046.000000
22.320000	-0.029599	-17.492905	-4.617701	-3.150101	-3.170207	-6.554896	0.000000	-10.000000	0.225000	-16.083334	126.666664	1023.000000	1023.000000	2046.000000
22.340000	-0.029573	-17.477365	-4.962536	-3.207786	-2.606231	-6.700811	0.000000	-10.000000	0.216667	-15.850000	121.333336	1023.000000	1023.000000	2046.000000
22.360001	-0.029766	-17.591959	-4.222466	-3.636152	-3.222733	-6.510608	0.000000	-10.000000	0.208333	-15.433333	116.000000	1023.000000	1023.000000	2046.000000
22.379999	-0.030393	-17.962362	-4.166908	-4.007436	-3.024258	-6.763761	0.000000	-10.000000	0.208333	-15.183333	110.666664	1023.000000	1023.000000	2046.000000
22.400000	-0.031077	-18.366278	-4.466133	-4.211988	-2.563824	-7.124331	0.000000	-10.000000	0.208333	-14.850000	105.500000	1023.000000	1023.000000	2046.000000
22.420000	-0.032018	-18.922895	-3.885711	-4.677680	-3.312730	-7.046774	0.000000	-10.000000	0.208333	-14.816667	100.666664	1023.000000	1023.000000	2046.000000
22.440001	-0.033159	-19.597160	-4.112054	-4.854573	-3.128221	-7.502314	0.000000	-10.000000	0.200000	-14.416667	95.833336	1023.000000	1023.000000	2046.000000
22.459999	-0.033987	-20.086180	-4.443976	-4.944499	-2.913122	-7.784583	0.000000	-10.000000	0.200000	-14.266666	91.000000	1023.000000	1023.000000	2046.000000
22.480000	-0.034592	-20.443899	-4.063098	-5.063229	-3.584803	-7.732769	0.000000	-10.000000	0.191667	-13.866667	86.166664	1023.000000	1023.000000	2046.000000
22.500000	-0.035148	-20.772223	-4.078882	-5.142621	-3.748474	-7.802247	0.000000	-10.000000	0.191667	-13.633333	81.500000	1023.000000	1023.000000	2046.000000
22.520000	-0.035657	-21.073380	-4.591754	-4.860703	-3.365275	-8.255649	0.000000	-10.000000	0.183333	-13.200000	77.000000	1023.000000	1023.000000	2046.000000
22.540001	-0.035637	-21.061245	-4.363227	-4.977045	-3.748589	-7.972384	0.000000	-10.000000	0.191667	-12.900001	72.500000	1023.000000	1023.000000	2046.000000
22.559999	-0.035751	-21.128859	-4.265308	-5.123315	-4.059818	-7.680416	0.000000	-10.000000	0.158333	-12.616667	68.166664	1023.000000	1023.000000	2046.000000
22.580000	-0.036137	-21.356939	-4.777300	-4.799402	-3.605406	-8.174831	0.000000	-10.000000	0.141667	-12.300000	64.000000	1023.000000	1023.000000	2046.000000
22.600000	-0.035998	-21.275068	-4.537056	-4.910700	-3.963406	-7.863906	0.000000	-10.000000	0.108333	-11.866667	60.000000	1023.000000	1023.000000	2046.000000
22.620001	-0.035976	-21.262014	-4.339711	-5.040003	-4.309135	-7.573165	0.000000	-10.000000	0.108333	-11.450000	56.000000	1023.000000	1023.000000	2046.000000
22.639999	-0.036427	-21.528326	-4.836748	-4.670365	-3.868414	-8.152798	0.000000	-10.000000	0.100000	-11.166667	52.000000	1023.000000	1023.000000	2046.000000
22.660000	-0.036190	-21.388498	-4.804687	-4.810826	-3.974876	-7.798110	0.000000	-10.000000	0.100000	-10.950000	48.333332	1023.000000	1023.000000	2046.000000
22.680000	-0.036106	-21.338877	-4.480950	-4.892934	-4.476656	-7.488336	0.000000	-10.000000	0.100000	-10.700000	44.666668	1023.000000	1023.000000	2046.000000
22.700001	-0.036424	-21.526791	-4.934472	-4.511718	-3.997262	-8.083338	0.000000	-10.000000	0.100000	-10.516666	41.166668	1023.000000	1023.000000	2046.000000
22.719999	-0.036201	-21.394741	-4.950225	-4.678838	-4.040978	-7.724700	0.000000	-10.000000	0.091667	-10.166667	37.500000	1023.000000	1023.000000	2046.000000
22.740000	-0.035812	-21.164780	-4.589761	-4.701618	-4.530196	-7.343205	0.000000	-10.000000	0.091667	-9.833334	34.166668	1023.000000	1023.000000	2046.000000
22.760000	-0.035730	-21.116261	-5.023327	-4.230476	-3.944913	-7.917543	0.000000	-10.000000	0.091667	-9.416667	31.000000	1023.000000	1023.000000	2046.000000
22.780001	-0.035206	-20.806591	-4.871420	-4.345507	-4.192015	-7.397650	0.000000	-10.000000	0.100000	-9.216667	27.833334	1023.000000	1023.000000	2046.000000
22.799999	-0.035153	-20.775675	-4.692653	-4.326371	-4.607826	-7.148825	0.000000	-10.000000	0.100000	-9.116667	24.666666	1023.000000	1023.000000	2046.000000
22.820000	-0.035459	-20.956364	-5.189034	-3.874850	-4.161427	-7.731053	0.000000	-10.000000	0.091667	-9.000000	21.500000	1023.000000	1023.000000	2046.000000
22.840000	-0.035475	-20.965557	-4.868430	-4.175198	-4.705887	-7.216042	0.000000	-10.000000	0.083333	-8.716667	18.500000	1023.000000	1023.000000	2046.000000
22.860001	-0.035143	-20.769295	-4.611432	-4.394662	-4.897712	-6.865489	0.000000	-10.000000	0.066667	-8.316667	15.666667	1023.000000	1023.000000	2046.000000
22.879999	-0.035601	-21.040195	-5.076959	-4.076513	-4.379569	-7.507154	0.000000	-10.000000	0.066667	-8.016666	13.000000	1023.000000	1023.000000	2046.000000
22.900000	-0.036123	-21.348497	-5.169442	-4.356420	-4.516909	-7.305727	0.000000	-10.000000	0.066667	-7.933333	10.333333	1023.000000	1023.000000	2046.000000
22.920000	-0.037232	-22.004356	-5.182060	-4.413570	-5.013431	-7.395295	0.000000	-10.000000	0.066667	-7.800000	7.666667	1023.000000	1023.000000	2046.000000
22.940001	-0.039301	-23.226715	-5.960678	-4.172943	-4.895467	-8.197627	0.000000	-10.000000	0.058333	-7.216667	5.000000	1023.000000	1023.000000	2046.000000
22.959999	-0.041234	-24.369156	-6.429194	-4.558421	-5.299126	-8.082415	0.000000	-10.000000	0.050000	-6.466667	2.666667	1023.000000	1023.000000	2046.000000
22.980000	-0.042868	-25.334785	-6.596631	-4.511809	-6.078234	-8.148110	0.000000	-10.000000	0.050000	-5.400000	0.833333	1023.000000	1023.000000	2046.000000
23.000000	-0.044678	-26.404867	-7.412438	-4.168753	-5.944037	-8.879639	0.000000	-10.000000	0.050000	-4.650000	-0.666667	1023.000000	1023.000000	2046.000000
23.020000	-0.045955	-27.159531	-7.823676	-4.461215	-6.288301	-8.586340	0.000000	-10.000000	0.050000	-3.900000	-2.000000	1023.000000	1023.000000	2046.000000
23.040001	-0.046512	-27.488531	-7.838811	-4.355175	-6.825864	-8.468681	0.000000	-10.000000	0.050000	-3.616667	-3.333333	1023.000000	1023.000000	2046.000000
23.059999	-0.047513	-28.080391	-8.446027	-4.024046	-6.607549	-9.002769	0.000000	-10.000000	0.050000	-3.633333	-4.500000	1023.000000	1023.000000	2046.000000
23.080000	-0.048267	-28.525976	-8.710950	-4.305355	-6.890254	-8.619415	0.000000	-10.000000	0.050000	-3.950000	-5.666667	1023.000000	1023.000000	2046.000000
23.100000	-0.048448	-28.633022	-8.665683	-4.215307	-7.333534	-8.418498	0.000000	-10.000000	0.050000	-4.400000	-7.000000	1023.000000	1023.000000	2046.000000
23.120001	-0.048795	-28.837561	-9.139534	-3.944613	-7.127112	-8.626303	0.000000	-10.000000	0.050000	-4.783333	-8.666667	1023.000000	1023.000000	2046.000000
23.139999	-0.049442	-29.220427	-9.520782	-4.016643	-7.180980	-8.502021	0.000000	-10.000000	0.050000	-5.033333	-10.166667	1023.000000	1023.000000	2046.000000
23.160000	-0.049322	-29.149035	-9.344376	-3.980876	-7.587027	-8.236757	0.000000	-10.000000	0.050000	-5.083333	-11.833333	1023.000000	1023.000000	2046.000000
23.180000	-0.049094	-29.014816	-9.573061	-3.872507	-7.438931	-8.130318	0.000000	-10.000000	0.050000	-5.016667	-13.500000	1023.000000	1023.000000	2046.000000
23.200001	-0.049616	-29.322964	-9.725251	-3.865436	-7.392322	-8.339954	0.000000	-10.000000	0.050000	-5.000000	-15.333333	1023.000000	1023.000000	2046.000000
23.219999	-0.049154	-29.050179	-9.354789	-4.101216	-7.560323	-8.033851	0.000000	-10.000000	0.050000	-5.116667	-17.000000	1023.000000	1023.000000	2046.000000
23.240000	-0.048173	-28.470442	-9.103020	-4.162890	-7.438319	-7.766213	0.000000	-10.000000	0.058333	-5.450000	-18.666666	1023.000000	1023.000000	2046.000000
23.260000	-0.048155	-28.459429	-9.193099	-4.030548	-6.995253	-8.240529	0.000000	-10.000000	0.058333	-5.800000	-20.500000	1023.000000	1023.000000	2046.000000
23.280001	-0.047998	-28.366922	-8.804470	-4.656245	-7.067079	-7.839129	0.000000	-10.000000	0.058333	-5.833333	-22.500000	1023.000000	1023.000000	2046.000000
23.299999	-0.047323	-27.967936	-8.316076	-4.854089	-7.039525	-7.758245	0.000000	-10.000000	0.050000	-5.583333	-24.500000	1023.000000	1023.000000	2046.000000
23.320000	-0.047605	-28.134501	-8.419928	-4.846249	-6.543312	-8.325013	0.000000	-10.000000	0.050000	-5.266667	-26.333334	1023.000000	1023.000000	2046.000000
23.340000	-0.048409	-28.609694	-8.172845	-5.577470	-6.686233	-8.173146	0.000000	-10.000000	0.050000	-5.250000	-28.000000	1023.000000	1023.000000	2046.000000
23.360001	-0.048706	-28.785206	-7.728975	-5.762691	-7.038361	-8.255177	0.000000	-10.000000	0.050000	-5.216667	-29.666666	1023.000000	1023.000000	2046.000000
23.379999	-0.049267	-29.117043	-7.990462	-5.590127	-6.607547	-8.928905	0.000000	-10.000000	0.050000	-5.083333	-31.500000	1023.000000	1023.000000	2046.000000
23.400000	-0.050371	-29.769022	-7.825591	-6.172088	-7.000560	-8.770783	0.000000	-10.000000	0.050000	-4.850000	-33.333332	1023.000000	1023.000000	2046.000000
23.420000	-0.050301	-29.727613	-7.518809	-6.154365	-7.294538	-8.759901	0.000000	-10.000000	0.058333	-4.583333	-35.000000	1023.000000	1023.000000	2046.000000
23.440001	-0.049982	-29.539465	-7.895798	-5.727103	-6.763471	-9.153093	0.000000	-10.000000	0.058333	-4.083333	-36.500000	1023.000000	1023.000000	2046.000000
23.459999	-0.050371	-29.769518	-7.808618	-5.927574	-6.982859	-9.050468	0.000000	-10.000000	0.058333	-3.516667	-37.833332	1023.000000	1023.000000	2046.000000
23.480000	-0.050041	-29.574259	-7.541798	-5.944170	-7.250794	-8.837497	0.000000	-10.000000	0.050000	-3.000000	-39.000000	1023.000000	1023.000000	2046.000000
23.500000	-0.049051	-28.989286	-7.712269	-5.648376	-6.740119	-8.888522	0.000000	-10.000000	0.050000	-2.533333	-40.000000	1023.000000	1023.000000	2046.000000
23.520000	-0.049058	-28.993120	-7.581596	-5.590618	-6.813437	-9.007469	0.000000	-10.000000	0.050000	-1.533333	-40.666668	1023.000000	1023.000000	2046.000000
23.540001	-0.048593	-28.718357	-7.145112	-5.826641	-7.109453	-8.637153	0.000000	-10.000000	0.033333	-0.300000	-41.000000	1023.000000	1023.000000	2046.000000
23.559999	-0.047024	-27.791225	-7.085922	-5.628514	-6.657371	-8.419418	0.000000	-10.000000	0.016667	1.250000	-41.000000	1023.000000	1023.000000	2046.000000
23.580000	-0.046563	-27.518658	-7.101342	-5.224333	-6.336905	-8.856078	0.000000	-10.000000	0.000000	2.900000	-41.000000	1023.000000	1023.000000	2046.000000
23.600000	-0.046040	-27.209827	-6.684236	-5.636280	-6.617394	-8.271916	0.000000	-10.000000	0.000000	4.933333	-41.000000	1023.000000	1023.000000	2046.000000
23.620001	-0.044204	-26.124617	-6.434473	-5.345965	-6.292803	-8.051375	0.000000	-10.000000	-0.008333	7.100000	-41.000000	1023.000000	1023.000000	2046.000000
23.639999	-0.042462	-25.094772	-6.563416	-4.883212	-5.455154	-8.192990	0.000000	-10.000000	-0.041667	9.316667	-41.000000	1023.000000	1023.000000	2046.000000
23.660000	-0.041463	-24.504848	-6.151763	-5.128122	-5.556217	-7.668745	0.000000	-10.000000	-0.100000	11.883333	-41.000000	1023.000000	1023.000000	2046.000000
23.680000	-0.039580	-23.391531	-5.663222	-4.974589	-5.468037	-7.285683	0.000000	-10.000000	-0.166667	14.366667	-41.000000	1023.000000	1023.000000	2046.000000
23.700001	-0.037536	-22.183512	-5.773458	-4.386438	-4.532780	-7.490837	0.000000	-10.000000	-0.216667	16.783333	-30.166666	1023.000000	1023.000000	2046.000000
23.719999	-0.036262	-21.430798	-5.195814	-4.853169	-4.782427	-6.599387	0.000000	-10.000000	-0.208333	15.216667	-12.500000	1023.000000	1023.000000	2046.000000
23.740000	-0.033451	-19.769800	-4.959963	-4.476596	-4.176375	-6.156865	0.000000	-10.000000	-0.133333	9.650001	1.166667	1023.000000	1023.000000	2046.000000
23.760000	-0.031592	-18.670738	-4.824914	-3.979534	-3.577773	-6.288519	0.000000	-10.000000	-0.050000	3.366667	4.000000	1023.000000	1023.000000	2046.000000
23.780001	-0.030165	-17.827478	-4.189763	-4.281233	-3.826962	-5.529521	0.000000	-10.000000	0.000000	0.000000	0.000000	1023.000000	1023.000000	2046.000000
23.799999	-0.027602	-16.312735	-4.129479	-3.876210	-3.114669	-5.192377	0.000000	-10.000000	0.000000	0.000000	0.000000	1023.000000	1023.000000	2046.000000
23.820000	-0.026345	-15.569628	-3.958566	-3.432240	-2.877677	-5.301145	0.000000	-10.000000	0.000000	0.000000	0.000000	1023.000000	1023.000000	2046.000000
23.840000	-0.025358	-14.986761	-3.323555	-3.720438	-3.323113	-4.619655	0.000000	-10.000000	0.000000	0.000000	0.000000	1023.000000	1023.000000	2046.000000
23.860001	-0.023123	-13.665880	-3.385283	-3.438011	-2.834342	-4.008244	0.000000	-10.000000	0.000000	0.000000	0.000000	1023.000000	1023.000000	2046.000000
23.879999	-0.021470	-12.688501	-3.227113	-3.147476	-2.321875	-3.992038	0.000000	-10.000000	0.000000	0.000000	0.000000	1023.000000	1023.000000	2046.000000
23.900000	-0.020168	-11.919352	-2.627771	-3.603812	-2.673170	-3.014598	0.000000	-10.000000	0.000000	0.000000	0.000000	1023.000000	1023.000000	2046.000000
23.920000	-0.017814	-10.527868	-2.831191	-3.185726	-1.851838	-2.659114	0.000000	-10.000000	0.000000	0.000000	0.000000	1023.000000	1023.000000	2046.000000
23.940001	-0.016747	-9.897260	-2.805844	-2.851152	-1.511683	-2.728582	0.000000	-10.000000	0.000000	0.000000	0.000000	1023.000000	1023.000000	2046.000000
23.959999	-0.017247	-10.192820	-2.473186	-3.314763	-2.194874	-2.209998	0.000000	-10.000000	0.000000	0.000000	0.000000	1023.000000	1023.000000	2046.000000
23.980000	-0.016966	-10.026685	-3.389058	-2.888141	-1.309844	-2.439642	0.000000	-10.000000	0.000000	0.000000	0.000000	1023.000000	1023.000000	2046.000000
24.000000	-0.018231	-10.774473	-3.633595	-2.923767	-1.776494	-2.440617	0.000000	-10.000000	0.000000	0.000000	0.000000	1023.000000	1023.000000	2046.000000
24.020000	-0.019055	-11.261787	-3.548383	-3.199221	-2.541916	-1.972268	0.000000	-10.000000	0.000000	0.000000	0.000000	1023.000000	1023.000000	2046.000000
24.040001	-0.017667	-10.440963	-4.207961	-2.752894	-1.755940	-1.724167	0.000000	-10.000000	0.000000	0.000000	0.000000	1023.000000	1023.000000	2046.000000
24.059999	-0.017006	-10.050472	-4.328752	-2.396729	-1.706236	-1.618757	0.000000	-10.000000	0.000000	0.000000	0.000000	1023.000000	1023.000000	2046.000000
24.080000	-0.016706	-9.873485	-3.995160	-2.680934	-2.325683	-0.871707	0.000000	-10.000000	0.000000	0.000000	0.000000	1023.000000	1023.000000	2046.000000
24.100000	-0.014566	-8.608355	-4.375630	-2.226248	-1.616052	-0.390425	0.000000	-10.000000	0.000000	0.000000	0.000000	1023.000000	1023.000000	2046.000000
24.120001	-0.013152	-7.772545	-4.632607	-1.484509	-1.219862	-0.435568	0.000000	-10.000000	0.000000	0.000000	0.000000	1023.000000	1023.000000	2046.000000
24.139999	-0.012701	-7.506439	-4.099408	-1.830510	-2.051975	0.475454	0.000000	-10.000000	0.000000	0.000000	0.000000	1023.000000	1023.000000	2046.000000
24.160000	-0.010130	-5.986829	-4.484459	-1.303052	-1.185568	0.986250	0.000000	-10.000000	0.000000	0.000000	0.000000	1023.000000	1023.000000	2046.000000
24.180000	-0.008190	-4.840301	-4.562574	-0.539705	-0.719475	0.981452	0.000000	-10.000000	0.000000	0.000000	0.000000	1023.000000	1023.000000	2046.000000
24.200001	-0.007254	-4.287172	-3.727300	-0.875535	-1.530410	1.846072	0.000000	-10.000000	0.000000	0.000000	0.000000	1023.000000	1023.000000	2046.000000
24.219999	-0.004419	-2.611622	-3.672783	-0.520705	-0.806376	2.388242	0.000000	-10.000000	0.000000	0.000000	0.000000	1023.000000	1023.000000	2046.000000
24.240000	-0.001531	-0.904682	-3.581578	0.319117	0.165056	2.192724	0.000000	-10.000000	0.000000	0.000000	0.000000	1023.000000	1023.000000	2046.000000
24.260000	0.000411	0.242898	-2.517504	-0.067687	-0.165310	2.993399	0.000000	-10.000000	0.000000	0.000000	0.000000	1023.000000	1023.000000	2046.000000
24.280001	0.002649	1.565763	-1.468374	-0.192791	-0.234337	3.461265	0.000000	-10.000000	0.000000	0.000000	0.000000	1023.000000	1023.000000	2046.000000
24.299999	0.006274	3.708129	-1.443389	0.253838	1.479939	3.417740	0.000000	-10.000000	0.000000	0.000000	0.000000	1023.000000	1023.000000	2046.000000
24.320000	0.008281	4.894123	-0.373506	-0.155845	1.566231	3.857243	0.000000	-10.000000	0.000000	0.000000	0.000000	1023.000000	1023.000000	2046.000000
24.340000	0.009569	5.655010	0.845757	-0.673221	1.272873	4.209600	0.000000	-10.000000	0.000000	0.000000	0.000000	1023.000000	1023.000000	2046.000000
24.360001	0.012481	7.376497	0.870232	-0.512274	2.585966	4.432573	0.000000	-10.000000	0.000000	0.000000	0.000000	1023.000000	1023.000000	2046.000000
24.379999	0.014366	8.490056	1.193476	-0.104274	3.240159	4.160695	0.000000	-10.000000	0.000000	0.000000	0.000000	1023.000000	1023.000000	2046.000000
24.400000	0.014818	8.757463	2.322451	-0.710160	2.439852	4.705319	0.000000	-10.000000	0.000000	0.000000	0.000000	1023.000000	1023.000000	2046.000000
24.420000	0.016611	9.816961	2.451355	-0.580589	2.934888	5.011307	0.000000	-10.000000	0.000000	0.000000	0.000000	1023.000000	1023.000000	2046.000000
24.440001	0.018990	11.223001	2.174451	0.324695	4.121985	4.601871	0.000000	-10.000000	0.000000	0.000000	0.000000	1023.000000	1023.000000	2046.000000
24.459999	0.020145	11.905403	3.067681	-0.049255	3.439405	5.447571	0.000000	-10.000000	0.000000	0.000000	0.000000	1023.000000	1023.000000	2046.000000
24.480000	0.021823	12.897301	3.631013	0.086249	3.270609	5.909430	0.000000	-10.000000	0.000000	0.000000	0.000000	1023.000000	1023.000000	2046.000000
24.500000	0.025302	14.953197	3.350364	0.708951	4.650689	6.243193	0.000000	-10.000000	0.000000	0.000000	0.000000	1023.000000	1023.000000	2046.000000
24.520000	0.027813	16.437372	3.750804	1.260066	5.018236	6.408267	0.000000	-10.000000	0.000000	0.000000	0.000000	1023.000000	1023.000000	2046.000000
24.540001	0.029090	17.192423	4.893538	0.925694	4.187038	7.186153	0.000000	-10.000000	0.000000	0.000000	0.000000	1023.000000	1023.000000	2046.000000
24.559999	0.032305	19.092529	4.986208	1.262162	5.087067	7.757092	0.000000	-10.000000	0.000000	0.000000	0.000000	1023.000000	1023.000000	2046.000000
24.580000	0.035388	20.914509	4.912037	2.194514	6.232580	7.575379	0.000000	-10.000000	0.000000	0.000000	0.000000	1023.000000	1023.000000	2046.000000
24.600000	0.036834	21.768972	6.085388	1.833020	5.413643	8.436921	0.000000	-10.000000	0.000000	0.000000	0.000000	1023.000000	1023.000000	2046.000000
24.620001	0.039625	23.418600	6.352658	2.117705	5.901307	9.046929	0.000000	-10.000000	0.000000	0.000000	0.000000	1023.000000	1023.000000	2046.000000
24.639999	0.043122	25.485298	6.059326	3.172173	7.346581	8.907217	0.000000	-10.000000	0.000000	0.000000	0.000000	1023.000000	1023.000000	2046.000000
24.660000	0.044392	26.235653	7.064479	2.891827	6.545643	9.733704	0.000000	-10.000000	0.000000	0.000000	0.000000	1023.000000	1023.000000	2046.000000
24.680000	0.046748	27.628235	7.123122	3.221693	7.067868	10.215552	0.000000	-10.000000	0.000000	0.000000	0.000000	1023.000000	1023.000000	2046.000000
24.700001	0.049095	29.015049	7.016220	4.026763	7.930949	10.041118	0.000000	-10.000000	0.000000	0.000000	0.000000	1023.000000	1023.000000	2046.000000
24.719999	0.049875	29.475996	8.236389	3.750170	6.697199	10.792239	0.000000	-10.000000	0.000000	0.000000	0.000000	1023.000000	1023.000000	2046.000000
24.740000	0.052453	30.999514	7.737837	4.018509	7.919054	11.324114	0.000000	-10.000000	0.000000	0.000000	0.000000	1023.000000	1023.000000	2046.000000
24.760000	0.053758	31.770803	7.554617	4.512780	8.435650	11.267756	0.000000	-10.000000	0.000000	0.000000	0.000000	1023.000000	1023.000000	2046.000000
24.780001	0.052371	30.951086	8.259938	4.107624	7.145816	11.437708	0.000000	-10.000000	0.000000	0.000000	0.000000	1023.000000	1023.000000	2046.000000
24.799999	0.053159	31.417053	7.264863	4.514384	8.382142	11.255664	0.000000	-10.000000	0.000000	0.000000	0.000000	1023.000000	1023.000000	2046.000000
24.820000	0.052158	30.825361	7.029017	4.505126	8.079707	11.211513	0.000000	-10.000000	0.000000	0.000000	0.000000	1023.000000	1023.000000	2046.000000
24.840000	0.050130	29.626574	7.305891	4.331160	6.765141	11.224382	0.000000	-10.000000	0.000000	0.000000	0.000000	1023.000000	1023.000000	2046.000000
24.860001	0.050221	29.680779	5.945626	4.894819	7.984756	10.855577	0.000000	-10.000000	0.000000	0.000000	0.000000	1023.000000	1023.000000	2046.000000
24.879999	0.049112	29.025303	6.067740	4.679449	7.127483	11.150632	0.000000	-10.000000	0.000000	0.000000	0.000000	1023.000000	1023.000000	2046.000000
24.900000	0.048665	28.760948	6.107522	4.652730	6.619173	11.381522	0.000000	-10.000000	0.000000	0.000000	0.000000	1023.000000	1023.000000	2046.000000
24.920000	0.049693	29.368752	5.186983	5.278574	7.725731	11.177464	0.000000	-10.000000	0.000000	0.000000	0.000000	1023.000000	1023.000000	2046.000000
24.940001	0.048955	28.932381	6.046607	5.062116	6.288767	11.534890	0.000000	-10.000000	0.000000	0.000000	0.000000	1023.000000	1023.000000	2046.000000
24.959999	0.050751	29.993643	5.198247	5.538356	7.498216	11.758824	0.000000	-10.000000	0.000000	0.000000	0.000000	1023.000000	1023.000000	2046.000000
24.980000	0.051483	30.426435	5.174134	5.813998	7.408107	12.030196	0.000000	-10.000000	0.000000	0.000000	0.000000	1023.000000	1023.000000	2046.000000
25.000000	0.051503	30.438534	5.755119	5.858515	6.429897	12.395001	0.000000	-10.000000	0.000000	0.000000	0.000000	1023.000000	1023.000000	2046.000000
25.020000	0.053629	31.694963	4.778619	6.700213	8.007554	12.208576	0.000000	-10.000000	0.000000	0.000000	0.000000	1023.000000	1023.000000	2046.000000
25.040001	0.053716	31.746185	5.512092	6.470404	6.988337	12.775352	0.000000	-10.000000	0.000000	0.000000	0.000000	1023.000000	1023.000000	2046.000000
25.059999	0.055278	32.669239	5.604820	6.745482	7.301754	13.017184	0.000000	-10.000000	0.000000	0.000000	0.000000	1023.000000	1023.000000	2046.000000
25.080000	0.057433	33.942993	5.242764	7.352365	8.453675	12.894188	0.000000	-10.000000	0.000000	0.000000	0.000000	1023.000000	1023.000000	2046.000000
25.100000	0.057621	34.054230	6.611400	7.025546	7.226490	13.190793	0.000000	-10.000000	0.000000	0.000000	0.000000	1023.000000	1023.000000	2046.000000
25.120001	0.060234	35.598591	6.400004	7.277610	8.665649	13.255326	0.000000	-10.000000	0.000000	0.000000	0.000000	1023.000000	1023.000000	2046.000000
25.139999	0.062044	36.667721	6.947314	7.208786	8.973538	13.538082	0.000000	-10.000000	0.000000	0.000000	0.000000	1023.000000	1023.000000	2046.000000
25.160000	0.062958	37.208241	8.355767	7.006289	8.196576	13.649607	0.000000	-10.000000	0.000000	0.000000	0.000000	1023.000000	1023.000000	2046.000000
25.180000	0.066175	39.109322	8.110744	7.272460	10.127680	13.598435	0.000000	-10.000000	0.000000	0.000000	0.000000	1023.000000	1023.000000	2046.000000
25.200001	0.067354	39.806187	8.804072	6.845589	10.232678	13.923845	0.000000	-10.000000	0.000000	0.000000	0.000000	1023.000000	1023.000000	2046.000000
25.219999	0.067781	40.058750	10.121671	6.579192	9.443664	13.914225	0.000000	-10.000000	0.000000	0.000000	0.000000	1023.000000	1023.000000	2046.000000
25.240000	0.069950	41.340244	9.686090	6.882886	11.126938	13.644331	0.000000	-10.000000	0.000000	0.000000	0.000000	1023.000000	1023.000000	2046.000000
25.260000	0.070280	41.535366	10.428051	6.485923	10.813381	13.808010	0.000000	-10.000000	0.000000	0.000000	0.000000	1023.000000	1023.000000	2046.000000
25.280001	0.070096	41.427029	11.430125	6.424990	9.921807	13.650106	0.000000	-10.000000	0.000000	0.000000	0.000000	1023.000000	1023.000000	2046.000000
25.299999	0.072190	42.664360	10.784490	6.926453	11.522080	13.431335	0.000000	-10.000000	0.000000	0.000000	0.000000	1023.000000	1023.000000	2046.000000
25.320000	0.073015	43.151867	11.303374	6.784795	11.242384	13.821315	0.000000	-10.000000	0.000000	0.000000	0.000000	1023.000000	1023.000000	2046.000000
25.340000	0.073645	43.524040	12.310169	6.819299	10.393734	14.000838	0.000000	-10.000000	0.000000	0.000000	0.000000	1023.000000	1023.000000	2046.000000
25.360001	0.076148	45.003513	11.683134	7.394403	12.025211	13.900765	0.000000	-10.000000	0.000000	0.000000	0.000000	1023.000000	1023.000000	2046.000000
25.379999	0.077423	45.756832	12.186943	7.197884	11.928499	14.443505	0.000000	-10.000000	0.000000	0.000000	0.000000	1023.000000	1023.000000	2046.000000
25.400000	0.078176	46.202053	13.205660	7.340263	11.168125	14.488006	0.000000	-10.000000	0.000000	0.000000	0.000000	1023.000000	1023.000000	2046.000000
25.420000	0.081032	47.890209	12.590084	8.005417	12.871515	14.423191	0.000000	-10.000000	0.000000	0.000000	0.000000	1023.000000	1023.000000	2046.000000
25.440001	0.082560	48.792896	13.124873	7.872638	12.744298	15.051085	0.000000	-10.000000	0.000000	0.000000	0.000000	1023.000000	1023.000000	2046.000000
25.459999	0.083569	49.389484	14.138415	8.090896	11.880078	15.280095	0.000000	-10.000000	0.000000	0.000000	0.000000	1023.000000	1023.000000	2046.000000
25.480000	0.086364	51.041012	13.496606	8.737960	13.382365	15.424083	0.000000	-10.000000	0.000000	0.000000	0.000000	1023.000000	1023.000000	2046.000000
25.500000	0.087660	51.806847	13.672408	8.750703	13.417824	15.965914	0.000000	-10.000000	0.000000	0.000000	0.000000	1023.000000	1023.000000	2046.000000
25.520000	0.088001	52.008442	14.781898	8.858863	12.299125	16.068558	0.000000	-10.000000	0.000000	0.000000	0.000000	1023.000000	1023.000000	2046.000000
25.540001	0.089126	52.673649	13.973300	9.292154	13.530329	15.877867	0.000000	-10.000000	0.000000	0.000000	0.000000	1023.000000	1023.000000	2046.000000
25.559999	0.088787	52.473179	14.009995	8.895512	13.285004	16.282669	0.000000	-10.000000	0.000000	0.000000	0.000000	1023.000000	1023.000000	2046.000000
25.580000	0.086867	51.338417	14.567198	8.761327	12.062624	15.947268	0.000000	-10.000000	0.000000	0.000000	0.000000	1023.000000	1023.000000	2046.000000
25.600000	0.086595	51.177444	13.275311	9.186766	13.324098	15.391270	0.000000	-10.000000	0.000000	0.000000	0.000000	1023.000000	1023.000000	2046.000000
25.620001	0.084968	50.216236	12.867980	8.706803	13.112117	15.529334	0.000000	-10.000000	0.000000	0.000000	0.000000	1023.000000	1023.000000	2046.000000
25.639999	0.081733	48.304028	13.187894	8.454601	11.654754	15.006780	0.000000	-10.000000	0.000000	0.000000	0.000000	1023.000000	1023.000000	2046.000000
25.660000	0.080066	47.319046	11.828881	8.685812	12.376942	14.427412	0.000000	-10.000000	0.000000	0.000000	0.000000	1023.000000	1023.000000	2046.000000
25.680000	0.077677	45.907318	11.137044	8.293097	12.016562	14.460613	0.000000	-10.000000	0.000000	0.000000	0.000000	1023.000000	1023.000000	2046.000000
25.700001	0.074868	44.246723	11.528125	8.243167	10.457301	14.018131	0.000000	-10.000000	0.000000	0.000000	0.000000	1023.000000	1023.000000	2046.000000
25.719999	0.074229	43.869370	10.428216	8.554431	11.195148	13.691574	0.000000	-10.000000	0.000000	0.000000	0.000000	1023.000000	1023.000000	2046.000000
25.740000	0.073276	43.305840	9.894163	8.307571	11.074278	14.029826	0.000000	-10.000000	0.000000	0.000000	0.000000	1023.000000	1023.000000	2046.000000
25.760000	0.071502	42.257526	10.399851	8.346043	9.666683	13.844951	0.000000	-10.000000	0.000000	0.000000	0.000000	1023.000000	1023.000000	2046.000000
25.780001	0.071675	42.360123	9.444522	8.803862	10.412829	13.698910	0.000000	-10.000000	0.000000	0.000000	0.000000	1023.000000	1023.000000	2046.000000
25.799999	0.071341	42.162575	8.686488	8.790880	10.626446	14.058760	0.000000	-10.000000	0.033333	-2.300000	0.000000	1023.000000	1023.000000	2046.000000
25.820000	0.069664	41.171154	9.255625	8.759660	9.126863	14.029006	0.000000	-10.000000	0.058333	-4.900000	0.000000	1023.000000	1023.000000	2046.000000
25.840000	0.070020	41.382072	8.396110	9.208348	9.875003	13.902610	0.000000	-10.000000	0.091667	-7.783334	0.000000	1023.000000	1023.000000	2046.000000
25.860001	0.069922	41.323689	7.951484	9.092089	9.940465	14.339651	0.000000	-10.000000	0.091667	-8.533334	0.000000	1023.000000	1023.000000	2046.000000
25.879999	0.068892	40.715012	8.781997	9.096654	8.628978	14.207382	0.000000	-10.000000	0.100000	-9.133334	0.000000	1023.000000	1023.000000	2046.000000
25.900000	0.069727	41.208679	8.096569	9.452035	9.712622	13.947453	0.000000	-10.000000	0.100000	-9.450001	0.000000	1023.000000	1023.000000	2046.000000
25.920000	0.070005	41.373085	8.099972	8.949423	9.853950	14.469740	0.000000	-10.000000	0.108333	-9.850000	0.000000	1023.000000	1023.000000	2046.000000
25.940001	0.069311	40.962875	9.220368	8.726304	8.702216	14.313988	0.000000	-10.000000	0.108333	-10.250000	0.000000	1023.000000	1023.000000	2046.000000
25.959999	0.070322	41.560390	8.911351	8.895297	9.752528	14.001213	0.000000	-10.000000	0.116667	-10.583334	0.000000	1023.000000	1023.000000	2046.000000
25.980000	0.070791	41.837528	8.801906	8.356692	10.396905	14.282025	0.000000	-10.000000	0.116667	-10.933333	0.000000	1023.000000	1023.000000	2046.000000
26.000000	0.069768	41.232960	9.987445	7.864619	9.404540	13.976357	0.000000	-10.000000	0.133333	-11.366667	0.000000	1023.000000	1023.000000	2046.000000
26.020000	0.070060	41.405739	9.559548	7.838778	10.638907	13.368505	0.000000	-10.000000	0.141667	-12.233334	0.000000	1023.000000	1023.000000	2046.000000
26.040001	0.069195	40.894054	9.787050	6.944094	10.503740	13.659168	0.000000	-10.000000	0.141667	-13.050000	0.000000	1023.000000	1023.000000	2046.000000
26.059999	0.067522	39.905212	10.717258	6.622405	9.462283	13.103267	0.000000	-10.000000	0.175000	-13.800000	0.000000	1023.000000	1023.000000	2046.000000
26.080000	0.067058	39.631157	9.972252	6.839088	10.614717	12.205100	0.000000	-10.000000	0.208333	-14.650001	0.000000	1023.000000	1023.000000	2046.000000
26.100000	0.066095	39.062336	10.192382	6.148012	10.257380	12.464563	0.000000	-10.000000	0.241667	-15.483334	0.000000	1023.000000	1023.000000	2046.000000
26.120001	0.064707	38.241898	10.903408	6.130567	9.197025	12.010898	0.000000	-10.000000	0.241667	-16.366667	0.000000	1023.000000	1023.000000	2046.000000
26.139999	0.064782	38.286236	10.243085	6.570398	10.172824	11.299928	0.000000	-10.000000	0.258333	-17.150000	0.000000	1023.000000	1023.000000	2046.000000
26.160000	0.064307	38.005508	10.339144	5.930064	10.009421	11.726878	0.000000	-10.000000	0.283333	-18.050001	0.000000	1023.000000	1023.000000	2046.000000
26.180000	0.063108	37.296906	11.112010	5.728627	9.024016	11.432253	0.000000	-10.000000	0.325000	-18.950001	0.000000	1023.000000	1023.000000	2046.000000
26.200001	0.063165	37.330338	10.718765	5.946425	9.745939	10.919209	0.000000	-10.000000	0.350000	-19.700001	0.000000	1023.000000	1023.000000	2046.000000
26.219999	0.062999	37.232525	10.431074	5.637308	10.092701	11.071440	0.000000	-10.000000	0.383333	-20.333334	0.000000	1023.000000	1023.000000	2046.000000
26.240000	0.061764	36.502552	11.291739	5.397822	8.980729	10.832260	0.000000	-10.000000	0.391667	-21.150000	0.000000	1023.000000	1023.000000	2046.000000
26.260000	0.061653	36.436802	10.910860	5.676679	9.680479	10.168785	0.000000	-10.000000	0.400000	-21.883333	0.000000	1023.000000	1023.000000	2046.000000
26.280001	0.061746	36.491997	10.753531	5.344919	10.028607	10.364941	0.000000	-10.000000	0.416667	-22.716667	0.000000	1023.000000	1023.000000	2046.000000
26.299999	0.060911	35.998524	11.558005	5.210837	9.065664	10.164016	0.000000	-10.000000	0.433333	-23.366667	0.000000	1023.000000	1023.000000	2046.000000
26.320000	0.060811	35.939495	11.150727	5.524377	9.751514	9.512877	0.000000	-10.000000	0.483333	-24.116667	0.000000	1023.000000	1023.000000	2046.000000
26.340000	0.060211	35.584831	10.841374	5.105870	10.054662	9.582923	0.000000	-10.000000	0.516667	-24.900002	0.000000	1023.000000	1023.000000	2046.000000
26.360001	0.058357	34.488762	11.686975	4.728431	8.898801	9.174556	0.000000	-10.000000	0.558333	-25.633335	0.000000	1023.000000	1023.000000	2046.000000
26.379999	0.056782	33.558186	11.153681	4.694379	9.431641	8.278484	0.000000	-10.000000	0.583333	-26.466667	0.000000	1023.000000	1023.000000	2046.000000
26.400000	0.054984	32.495342	10.454671	4.244025	9.791473	8.005172	0.000000	-10.000000	0.625000	-27.100000	0.000000	1023.000000	1023.000000	2046.000000
26.420000	0.051190	30.253119	10.774352	3.634927	8.582834	7.261004	0.000000	-10.000000	0.666667	-27.916668	0.000000	1023.000000	1023.000000	2046.000000
26.440001	0.048329	28.562160	10.068269	3.585320	8.696173	6.212399	0.000000	-10.000000	0.683333	-28.550001	0.000000	1023.000000	1023.000000	2046.000000
26.459999	0.045473	26.874537	9.132008	3.159924	8.975962	5.606643	0.000000	-10.000000	0.683333	-29.083334	0.000000	1023.000000	1023.000000	2046.000000
26.480000	0.041518	24.537373	9.170034	2.446356	7.879260	5.041722	0.000000	-10.000000	0.683333	-29.283335	0.000000	1023.000000	1023.000000	2046.000000
26.500000	0.038002	22.459333	8.661919	2.327465	7.314610	4.155340	0.000000	-10.000000	0.675000	-29.283335	0.000000	1023.000000	1023.000000	2046.000000
26.520000	0.035254	20.835365	7.411000	2.712531	7.825320	2.886513	0.000000	-10.000000	0.666667	-29.016666	0.000000	1023.000000	1023.000000	2046.000000
26.540001	0.032371	19.131197	7.260266	2.004392	6.978583	2.887956	0.000000	-10.000000	0.641667	-28.483334	0.000000	1023.000000	1023.000000	2046.000000
26.559999	0.030024	17.744251	7.259434	1.965567	6.154893	2.364357	0.000000	-10.000000	0.625000	-27.900000	0.000000	1023.000000	1023.000000	2046.000000
26.580000	0.028605	16.905659	6.147563	2.280494	6.815595	1.662006	0.000000	-10.000000	0.608333	-27.550001	0.000000	1023.000000	1023.000000	2046.000000
26.600000	0.026441	15.626591	6.405363	1.796921	5.664860	1.759448	0.000000	-10.000000	0.583333	-27.583334	0.000000	1023.000000	1023.000000	2046.000000
26.620001	0.025186	14.884733	5.814782	2.176343	5.785911	1.107697	0.000000	-10.000000	0.583333	-27.616667	0.000000	1023.000000	1023.000000	2046.000000
26.639999	0.024211	14.308722	5.013061	1.857525	5.993242	1.444893	0.000000	-10.000000	0.600000	-27.683334	0.000000	1023.000000	1023.000000	2046.000000
26.660000	0.022579	13.344093	5.433321	1.722819	4.760043	1.427911	0.000000	-10.000000	0.600000	-27.450001	0.000000	1023.000000	1023.000000	2046.000000
26.680000	0.021935	12.963437	4.416085	2.209423	5.605935	0.731994	0.000000	-10.000000	0.583333	-27.250000	0.000000	1023.000000	1023.000000	2046.000000
26.700001	0.020853	12.324082	4.527472	1.587420	4.978238	1.230952	0.000000	-10.000000	0.550000	-26.966667	0.000000	1023.000000	1023.000000	2046.000000
26.719999	0.020142	11.903796	4.650273	1.737617	4.667339	0.848568	0.000000	-10.000000	0.541667	-26.683334	0.000000	1023.000000	1023.000000	2046.000000
26.740000	0.020084	11.869500	4.126870	1.531277	5.271777	0.939576	0.000000	-10.000000	0.541667	-26.316668	0.000000	1023.000000	1023.000000	2046.000000
26.760000	0.019265	11.385847	5.015871	0.972216	4.290052	1.107707	0.000000	-10.000000	0.541667	-26.100000	0.000000	1023.000000	1023.000000	2046.000000
26.780001	0.019111	11.294380	4.638209	1.141526	5.122575	0.392069	0.000000	-10.000000	0.550000	-26.200001	0.000000	1023.000000	1023.000000	2046.000000
26.799999	0.018856	11.143720	4.626987	0.415249	5.415564	0.685920	0.000000	-10.000000	0.550000	-26.266666	0.000000	1023.000000	1023.000000	2046.000000
26.820000	0.017856	10.552931	5.437787	-0.059909	4.721685	0.453367	0.000000	-10.000000	0.541667	-26.150002	0.000000	1023.000000	1023.000000	2046.000000
26.840000	0.017182	10.154794	4.873254	0.060193	5.739473	-0.518126	0.000000	-10.000000	0.533333	-25.883335	0.000000	1023.000000	1023.000000	2046.000000
26.860001	0.015835	9.358452	5.207424	-0.922796	5.388124	-0.314301	0.000000	-10.000000	0.525000	-25.766668	0.000000	1023.000000	1023.000000	2046.000000
26.879999	0.014463	8.547804	5.597411	-1.308027	4.922343	-0.663922	0.000000	-10.000000	0.525000	-25.666668	0.000000	1023.000000	1023.000000	2046.000000
26.900000	0.013357	7.893872	4.961354	-1.187065	5.646299	-1.526716	0.000000	-10.000000	0.525000	-25.566668	0.000000	1023.000000	1023.000000	2046.000000
26.920000	0.011759	6.949623	5.362871	-1.834480	4.962380	-1.541148	0.000000	-10.000000	0.516667	-25.350000	0.000000	1023.000000	1023.000000	2046.000000
26.940001	0.010604	6.266892	5.409312	-1.941382	4.681761	-1.882798	0.000000	-10.000000	0.508333	-25.066668	0.000000	1023.000000	1023.000000	2046.000000
26.959999	0.010077	5.955713	4.663136	-1.487682	5.341562	-2.561303	0.000000	-10.000000	0.500000	-24.583334	0.000000	1023.000000	1023.000000	2046.000000
26.980000	0.009272	5.480031	4.852915	-1.882010	4.898912	-2.389786	0.000000	-10.000000	0.491667	-24.383333	0.000000	1023.000000	1023.000000	2046.000000
27.000000	0.008196	4.844023	5.250514	-2.155019	4.107067	-2.358539	0.000000	-10.000000	0.491667	-24.083334	0.000000	1023.000000	1023.000000	2046.000000
27.020000	0.007740	4.574335	4.562327	-1.635508	4.814326	-3.166810	0.000000	-10.000000	0.466667	-23.800001	0.000000	1023.000000	1023.000000	2046.000000
27.040001	0.007392	4.368465	4.370711	-1.784495	4.880286	-3.098036	0.000000	-10.000000	0.458333	-23.350000	0.000000	1023.000000	1023.000000	2046.000000
27.059999	0.006622	3.913419	4.578042	-2.117570	4.395615	-2.942668	0.000000	-10.000000	0.433333	-23.116667	0.000000	1023.000000	1023.000000	2046.000000
27.080000	0.005740	3.392225	4.813540	-2.402044	3.808843	-2.828114	0.000000	-10.000000	0.425000	-23.000000	0.000000	1023.000000	1023.000000	2046.000000
27.100000	0.005288	3.125134	4.237350	-1.954519	4.347919	-3.505615	0.000000	-10.000000	0.416667	-22.850000	0.000000	1023.000000	1023.000000	2046.000000
27.120001	0.005020	2.966998	3.800502	-1.945625	4.611368	-3.499247	0.000000	-10.000000	0.416667	-22.983334	0.000000	1023.000000	1023.000000	2046.000000
27.139999	0.004575	2.703915	4.158731	-2.202197	4.006699	-3.259319	0.000000	-10.000000	0.416667	-22.966667	0.000000	1023.000000	1023.000000	2046.000000
27.160000	0.004485	2.650673	4.325725	-2.223340	3.679539	-3.131252	0.000000	-10.000000	0.408333	-22.966667	0.000000	1023.000000	1023.000000	2046.000000
27.180000	0.004569	2.700206	3.642883	-1.571413	4.285221	-3.656485	0.000000	-10.000000	0.400000	-22.700001	0.000000	1023.000000	1023.000000	2046.000000
27.200001	0.004098	2.421870	3.584003	-1.878994	3.968846	-3.251984	0.000000	-10.000000	0.400000	-22.716667	0.000000	1023.000000	1023.000000	2046.000000
27.219999	0.003177	1.877715	3.999790	-2.013209	2.982969	-3.091835	0.000000	-10.000000	0.400000	-22.533333	0.000000	1023.000000	1023.000000	2046.000000
27.240000	0.002543	1.502989	3.385362	-1.567842	3.480894	-3.795425	0.000000	-10.000000	0.391667	-22.333334	0.000000	1023.000000	1023.000000	2046.000000
27.260000	0.002333	1.378609	3.089318	-1.894433	3.587701	-3.403976	0.000000	-10.000000	0.391667	-22.050001	0.000000	1023.000000	1023.000000	2046.000000
27.280001	0.000802	0.473988	3.442570	-2.205823	2.691449	-3.454208	0.000000	-10.000000	0.391667	-22.116667	0.000000	1023.000000	1023.000000	2046.000000
27.299999	-0.000782	-0.462249	2.877697	-2.069382	2.856265	-4.126829	0.000000	-10.000000	0.400000	-22.183334	0.000000	1023.000000	1023.000000	2046.000000
27.320000	-0.003136	-1.853084	1.895496	-2.105184	2.926286	-4.569682	0.000000	-10.000000	0.400000	-22.216667	0.000000	1023.000000	1023.000000	2046.000000
27.340000	-0.006235	-3.684780	1.786266	-2.538779	1.740921	-4.673187	0.000000	-10.000000	0.391667	-21.750000	0.000000	1023.000000	1023.000000	2046.000000
27.360001	-0.008763	-5.178658	1.153834	-2.591209	1.325171	-5.066453	0.000000	-10.000000	0.375000	-21.483334	0.000000	1023.000000	1023.000000	2046.000000
27.379999	-0.011304	-6.680442	-0.084855	-2.217158	1.413786	-5.792215	0.000000	-10.000000	0.358333	-20.866667	0.000000	1023.000000	1023.000000	2046.000000
27.400000	-0.013780	-8.143961	-0.244869	-2.478539	0.348982	-5.769533	0.000000	-10.000000	0.325000	-20.633333	0.000000	1023.000000	1023.000000	2046.000000
27.420000	-0.015547	-9.188159	-0.594214	-2.478940	-0.151237	-5.963768	0.000000	-10.000000	0.325000	-20.000000	0.000000	1023.000000	1023.000000	2046.000000
27.440001	-0.017115	-10.114824	-1.550312	-2.094741	0.051293	-6.521064	0.000000	-10.000000	0.325000	-19.850000	0.000000	1023.000000	1023.000000	2046.000000
27.459999	-0.018396	-10.872087	-1.738152	-2.366812	-0.571564	-6.195559	0.000000	-10.000000	0.350000	-19.583334	0.000000	1023.000000	1023.000000	2046.000000
27.480000	-0.019845	-11.728533	-1.642219	-2.597381	-1.507782	-5.981151	0.000000	-10.000000	0.350000	-19.516666	0.000000	1023.000000	1023.000000	2046.000000
27.500000	-0.020727	-12.249463	-2.554042	-2.077143	-0.963076	-6.655201	0.000000	-10.000000	0.333333	-19.299999	0.000000	1023.000000	1023.000000	2046.000000
27.520000	-0.021565	-12.745080	-3.111288	-2.242507	-1.103068	-6.288218	0.000000	-10.000000	0.333333	-19.166666	0.000000	1023.000000	1023.000000	2046.000000
27.540001	-0.022742	-13.440259	-2.937623	-2.430097	-2.037735	-6.034803	0.000000	-10.000000	0.316667	-18.950001	0.000000	1023.000000	1023.000000	2046.000000
27.559999	-0.023190	-13.705350	-3.456589	-2.145849	-1.714676	-6.388235	0.000000	-10.000000	0.333333	-18.666668	0.000000	1023.000000	1023.000000	2046.000000
27.580000	-0.023527	-13.904159	-3.877005	-2.072689	-1.565764	-6.388700	0.000000	-10.000000	0.300000	-18.366667	0.000000	1023.000000	1023.000000	2046.000000
27.600000	-0.024067	-14.223622	-3.569607	-2.374835	-2.169718	-6.109463	0.000000	-10.000000	0.291667	-18.016666	0.000000	1023.000000	1023.000000	2046.000000
27.620001	-0.024132	-14.261816	-3.199758	-2.738534	-2.520541	-5.802983	0.000000	-10.000000	0.258333	-17.850000	0.000000	1023.000000	1023.000000	2046.000000
27.639999	-0.023945	-14.151553	-3.616799	-2.359005	-1.757137	-6.418612	0.000000	-10.000000	0.258333	-17.683334	0.000000	1023.000000	1023.000000	2046.000000
27.660000	-0.023908	-14.129544	-3.499892	-2.871639	-1.799705	-5.958309	0.000000	-10.000000	0.241667	-17.450001	0.000000	1023.000000	1023.000000	2046.000000
27.680000	-0.024374	-14.404967	-2.871961	-3.315088	-2.446325	-5.771595	0.000000	-10.000000	0.241667	-17.066668	0.000000	1023.000000	1023.000000	2046.000000
27.700001	-0.024569	-14.520278	-3.226447	-3.199342	-1.606685	-6.487804	0.000000	-10.000000	0.241667	-16.716667	0.000000	1023.000000	1023.000000	2046.000000
27.719999	-0.025376	-14.997132	-3.273508	-3.775486	-1.575955	-6.372184	0.000000	-10.000000	0.250000	-16.483334	0.000000	1023.000000	1023.000000	2046.000000
27.740000	-0.026923	-15.911320	-2.755072	-4.326007	-2.409948	-6.420294	0.000000	-10.000000	0.250000	-16.400000	0.000000	1023.000000	1023.000000	2046.000000
27.760000	-0.027863	-16.466904	-2.898780	-4.445772	-2.147078	-6.975273	0.000000	-10.000000	0.250000	-16.250000	0.000000	1023.000000	1023.000000	2046.000000
27.780001	-0.028831	-17.039152	-3.239160	-4.658336	-1.966995	-7.174662	0.000000	-10.000000	0.250000	-16.183334	0.000000	1023.000000	1023.000000	2046.000000
27.799999	-0.030073	-17.772915	-2.845568	-4.841852	-2.873305	-7.212189	0.000000	-10.000000	0.241667	-15.816668	0.000000	1023.000000	1023.000000	2046.000000
27.820000	-0.030332	-17.926256	-3.041215	-4.752808	-2.616041	-7.516192	0.000000	-10.000000	0.225000	-15.416667	0.000000	1023.000000	1023.000000	2046.000000
27.840000	-0.030786	-18.194481	-3.416017	-4.604298	-2.435504	-7.738662	0.000000	-10.000000	0.208333	-14.966667	0.000000	1023.000000	1023.000000	2046.000000
27.860001	-0.031171	-18.422083	-3.298466	-4.652587	-2.871557	-7.599473	0.000000	-10.000000	0.208333	-14.816667	0.000000	1023.000000	1023.000000	2046.000000
27.879999	-0.031337	-18.520271	-3.055643	-4.828809	-3.240960	-7.394859	0.000000	-10.000000	0.208333	-14.616667	0.000000	1023.000000	1023.000000	2046.000000
27.900000	-0.031482	-18.605989	-3.579636	-4.516495	-2.730309	-7.779549	0.000000	-10.000000	0.216667	-14.400001	0.000000	1023.000000	1023.000000	2046.000000
27.920000	-0.031724	-18.748720	-3.363056	-4.665865	-3.259846	-7.459952	0.000000	-10.000000	0.208333	-14.000000	0.000000	1023.000000	1023.000000	2046.000000
27.940001	-0.031694	-18.730917	-3.202704	-4.754793	-3.472252	-7.301167	0.000000	-10.000000	0.208333	-13.683333	0.000000	1023.000000	1023.000000	2046.000000
27.959999	-0.031761	-18.770956	-3.755431	-4.439577	-2.865341	-7.710606	0.000000	-10.000000	0.200000	-13.383334	0.000000	1023.000000	1023.000000	2046.000000
27.980000	-0.032055	-18.944475	-3.479301	-4.590679	-3.491634	-7.382862	0.000000	-10.000000	0.191667	-13.166667	0.000000	1023.000000	1023.000000	2046.000000
28.000000	-0.032085	-18.962088	-3.337057	-4.683672	-3.652876	-7.288483	0.000000	-10.000000	0.183333	-12.950000	0.000000	1023.000000	1023.000000	2046.000000
28.020000	-0.032244	-19.056221	-3.907547	-4.371815	-3.120901	-7.655959	0.000000	-10.000000	0.158333	-12.700000	0.000000	1023.000000	1023.000000	2046.000000
28.040001	-0.032482	-19.196781	-3.788227	-4.500202	-3.600660	-7.307693	0.000000	-10.000000	0.133333	-12.300000	0.000000	1023.000000	1023.000000	2046.000000
28.059999	-0.032566	-19.246286	-3.565125	-4.594439	-3.966872	-7.119850	0.000000	-10.000000	0.108333	-11.966667	0.000000	1023.000000	1023.000000	2046.000000
28.080000	-0.032413	-19.156252	-4.074104	-4.213197	-3.277162	-7.591788	0.000000	-10.000000	0.100000	-11.600000	0.000000	1023.000000	1023.000000	2046.000000
28.100000	-0.032275	-19.074608	-3.857041	-4.296790	-3.792585	-7.128191	0.000000	-10.000000	0.100000	-11.316667	0.000000	1023.000000	1023.000000	2046.000000
28.120001	-0.032022	-18.925259	-3.644034	-4.378379	-4.091091	-6.811755	0.000000	-10.000000	0.100000	-11.033334	0.000000	1023.000000	1023.000000	2046.000000
28.139999	-0.032133	-18.990797	-4.258667	-3.839730	-3.438163	-7.454237	0.000000	-10.000000	0.108333	-10.766666	0.000000	1023.000000	1023.000000	2046.000000
28.160000	-0.032688	-19.318613	-4.213723	-4.074938	-3.992339	-7.037613	0.000000	-10.000000	0.108333	-10.550000	0.000000	1023.000000	1023.000000	2046.000000
28.180000	-0.032894	-19.440569	-3.878825	-4.084259	-4.659381	-6.818103	0.000000	-10.000000	0.100000	-10.216667	0.000000	1023.000000	1023.000000	2046.000000
28.200001	-0.033232	-19.640022	-4.299596	-3.857126	-4.041070	-7.442229	0.000000	-10.000000	0.091667	-10.033334	0.000000	1023.000000	1023.000000	2046.000000
28.219999	-0.032877	-19.430588	-4.360583	-4.112958	-4.095002	-6.862046	0.000000	-10.000000	0.091667	-9.983334	0.000000	1023.000000	1023.000000	2046.000000
28.240000	-0.033554	-19.830526	-4.117094	-4.262677	-4.694237	-6.756519	0.000000	-10.000000	0.100000	-10.100000	0.000000	1023.000000	1023.000000	2046.000000
28.260000	-0.034283	-20.261255	-4.607952	-4.004682	-4.158677	-7.489946	0.000000	-10.000000	0.100000	-10.133333	0.000000	1023.000000	1023.000000	2046.000000
28.280001	-0.036214	-21.402248	-5.135562	-4.318270	-4.363267	-7.585149	0.000000	-10.000000	0.091667	-9.816667	0.000000	1023.000000	1023.000000	2046.000000
28.299999	-0.038287	-22.627901	-5.370391	-4.370574	-5.205841	-7.681097	0.000000	-10.000000	0.091667	-9.300000	0.000000	1023.000000	1023.000000	2046.000000
28.320000	-0.040260	-23.793694	-5.875221	-4.415526	-5.581487	-7.921459	0.000000	-10.000000	0.083333	-8.383333	0.000000	1023.000000	1023.000000	2046.000000
28.340000	-0.042444	-25.084581	-6.774123	-4.172861	-5.486802	-8.650796	0.000000	-10.000000	0.075000	-7.616667	0.000000	1023.000000	1023.000000	2046.000000
28.360001	-0.043672	-25.810116	-7.065965	-4.268812	-6.061788	-8.413550	0.000000	-10.000000	0.058333	-6.933333	0.000000	1023.000000	1023.000000	2046.000000
28.379999	-0.044879	-26.523224	-7.070263	-4.367665	-6.877495	-8.207800	0.000000	-10.000000	0.041667	-6.616667	0.000000	1023.000000	1023.000000	2046.000000
28.400000	-0.045713	-27.016239	-7.833506	-3.957086	-6.285058	-8.940588	0.000000	-10.000000	0.050000	-6.416667	0.000000	1023.000000	1023.000000	2046.000000
28.420000	-0.046323	-27.376701	-8.101735	-4.185597	-6.618203	-8.471167	0.000000	-10.000000	0.058333	-6.333333	0.000000	1023.000000	1023.000000	2046.000000
28.440001	-0.046927	-27.733856	-8.094469	-4.178525	-7.266366	-8.194496	0.000000	-10.000000	0.075000	-6.333333	0.000000	1023.000000	1023.000000	2046.000000
28.459999	-0.047449	-28.042267	-8.647053	-3.773476	-6.871971	-8.749768	0.000000	-10.000000	0.075000	-6.366667	0.000000	1023.000000	1023.000000	2046.000000
28.480000	-0.047873	-28.293060	-8.916176	-4.038192	-6.991264	-8.347429	0.000000	-10.000000	0.066667	-6.333333	0.000000	1023.000000	1023.000000	2046.000000
28.500000	-0.048010	-28.373646	-8.804381	-3.899751	-7.560035	-8.109477	0.000000	-10.000000	0.066667	-6.233334	0.000000	1023.000000	1023.000000	2046.000000
28.520000	-0.048062	-28.404713	-8.991530	-3.817482	-7.438307	-8.157392	0.000000	-10.000000	0.066667	-6.033333	0.000000	1023.000000	1023.000000	2046.000000
28.540001	-0.048297	-28.543491	-9.230477	-3.834884	-7.170671	-8.307458	0.000000	-10.000000	0.075000	-5.850000	0.000000	1023.000000	1023.000000	2046.000000
28.559999	-0.047881	-28.297951	-8.912080	-3.993881	-7.466660	-7.925329	0.000000	-10.000000	0.075000	-5.783333	0.000000	1023.000000	1023.000000	2046.000000
28.580000	-0.047287	-27.946651	-8.615482	-4.129035	-7.512441	-7.689693	0.000000	-10.000000	0.075000	-6.016667	0.000000	1023.000000	1023.000000	2046.000000
28.600000	-0.047040	-27.800419	-8.739056	-4.092134	-6.842152	-8.127078	0.000000	-10.000000	0.058333	-6.300000	0.000000	1023.000000	1023.000000	2046.000000
28.620001	-0.046727	-27.615736	-8.269494	-4.499095	-7.071095	-7.776051	0.000000	-10.000000	0.058333	-6.350000	0.000000	1023.000000	1023.000000	2046.000000
28.639999	-0.046211	-27.310942	-7.876617	-4.803012	-7.077743	-7.553569	0.000000	-10.000000	0.058333	-6.166667	0.000000	1023.000000	1023.000000	2046.000000
28.660000	-0.046680	-27.588026	-8.020314	-4.867255	-6.407321	-8.293138	0.000000	-10.000000	0.075000	-5.983334	0.000000	1023.000000	1023.000000	2046.000000
28.680000	-0.047018	-27.787754	-7.661190	-5.499985	-6.601024	-8.025556	0.000000	-10.000000	0.075000	-6.000000	0.000000	1023.000000	1023.000000	2046.000000
28.700001	-0.047445	-28.040081	-7.369824	-5.710340	-6.980180	-7.979736	0.000000	-10.000000	0.066667	-5.983334	0.000000	1023.000000	1023.000000	2046.000000
28.719999	-0.048246	-28.513271	-7.480732	-5.643443	-6.529363	-8.859733	0.000000	-10.000000	0.066667	-5.883334	0.000000	1023.000000	1023.000000	2046.000000
28.740000	-0.048804	-28.842966	-7.341351	-6.092983	-6.777398	-8.631233	0.000000	-10.000000	0.058333	-5.633334	0.000000	1023.000000	1023.000000	2046.000000
28.760000	-0.048918	-28.910738	-7.133634	-6.075424	-7.162884	-8.538796	0.000000	-10.000000	0.058333	-4.950000	0.000000	1023.000000	1023.000000	2046.000000
28.780001	-0.048982	-28.948132	-7.408045	-5.698110	-6.641437	-9.200541	0.000000	-10.000000	0.050000	-3.433333	0.000000	1023.000000	1023.000000	2046.000000
28.799999	-0.049064	-28.996868	-7.363511	-6.016452	-6.766191	-8.850714	0.000000	-10.000000	0.033333	-1.333333	0.000000	1023.000000	1023.000000	2046.000000
28.820000	-0.048370	-28.586588	-7.107114	-5.825053	-6.914448	-8.739972	0.000000	-10.000000	0.016667	1.050000	0.000000	1023.000000	1023.000000	2046.000000
28.840000	-0.047125	-27.850803	-6.968531	-5.765585	-6.676536	-8.440152	0.000000	-10.000000	0.000000	3.533333	0.000000	1023.000000	1023.000000	2046.000000
28.860001	-0.046448	-27.450993	-6.936512	-5.485829	-6.289258	-8.739394	0.000000	-10.000000	-0.016667	6.550000	0.000000	1023.000000	1023.000000	2046.000000
28.879999	-0.045260	-26.748590	-6.690362	-5.734643	-6.187800	-8.135786	0.000000	-10.000000	-0.058333	9.816667	0.000000	1023.000000	1023.000000	2046.000000
28.900000	-0.043383	-25.639080	-6.289295	-5.478942	-6.208897	-7.661946	0.000000	-10.000000	-0.116667	12.950000	0.000000	1023.000000	1023.000000	2046.000000
28.920000	-0.041835	-24.724560	-6.251348	-4.971037	-5.490453	-8.011722	0.000000	-10.000000	-0.175000	15.350000	0.000000	1023.000000	1023.000000	2046.000000
28.940001	-0.040429	-23.893538	-5.913393	-5.280318	-5.406418	-7.293409	0.000000	-10.000000	-0.200000	17.299999	3.333333	1023.000000	1023.000000	2046.000000
28.959999	-0.038315	-22.644138	-5.553217	-5.005677	-5.384007	-6.701237	0.000000	-10.000000	-0.233333	18.933334	11.666667	1023.000000	1023.000000	2046.000000
28.980000	-0.036607	-21.634888	-5.459459	-4.616284	-4.620306	-6.938838	0.000000	-10.000000	-0.275000	20.466667	22.166666	1023.000000	1023.000000	2046.000000
29.000000	-0.034686	-20.499144	-5.008014	-4.734873	-4.592883	-6.163374	0.000000	-10.000000	-0.333333	21.966667	31.833334	1023.000000	1023.000000	2046.000000
29.020000	-0.032154	-19.003159	-4.771459	-4.412066	-4.082406	-5.737230	0.000000	-10.000000	-0.358333	23.183334	38.833332	1023.000000	1023.000000	2046.000000
29.040001	-0.030727	-18.159576	-4.488411	-4.376713	-3.745042	-5.549410	0.000000	-10.000000	-0.375000	24.350000	46.333332	1023.000000	1023.000000	2046.000000
29.059999	-0.028375	-16.769358	-4.038664	-4.146606	-3.696466	-4.887620	0.000000	-10.000000	-0.400000	24.983334	54.166668	1023.000000	1023.000000	2046.000000
29.080000	-0.025837	-15.269696	-3.816687	-3.645313	-2.882548	-4.925148	0.000000	-10.000000	-0.433333	25.816668	62.500000	1023.000000	1023.000000	2046.000000
29.100000	-0.024124	-14.257446	-3.338564	-3.978790	-2.831057	-4.109036	0.000000	-10.000000	-0.475000	26.550001	71.000000	1023.000000	1023.000000	2046.000000
29.120001	-0.021683	-12.814500	-2.975505	-3.608879	-2.641630	-3.588486	0.000000	-10.000000	-0.508333	27.416668	79.666664	1023.000000	1023.000000	2046.000000
29.139999	-0.019786	-11.693732	-2.875871	-3.032518	-1.936344	-3.848999	0.000000	-10.000000	-0.541667	28.100000	88.666664	1023.000000	1023.000000	2046.000000
29.160000	-0.018730	-11.069234	-2.465983	-3.393619	-2.200697	-3.008934	0.000000	-10.000000	-0.566667	28.683334	98.000000	1023.000000	1023.000000	2046.000000
29.180000	-0.016705	-9.872401	-2.319507	-2.909056	-2.070448	-2.573390	0.000000	-10.000000	-0.583333	29.283335	107.666664	1023.000000	1023.000000	2046.000000
29.200001	-0.014980	-8.853159	-2.060040	-2.439772	-1.615247	-2.738099	0.000000	-10.000000	-0.600000	29.883333	117.333336	1023.000000	1023.000000	2046.000000
29.219999	-0.013780	-8.143937	-1.593288	-2.848315	-1.946462	-1.755872	0.000000	-10.000000	-0.591667	30.316668	127.333336	1023.000000	1023.000000	2046.000000
29.240000	-0.010785	-6.373649	-1.624702	-2.422385	-1.169186	-1.157375	0.000000	-10.000000	-0.591667	30.750000	137.333328	1023.000000	1023.000000	2046.000000
29.260000	-0.009616	-5.682902	-1.382987	-2.375296	-1.022947	-0.901672	0.000000	-10.000000	-0.591667	30.733334	147.500000	1023.000000	1023.000000	2046.000000
29.280001	-0.008351	-4.935569	-1.097548	-2.400490	-1.070310	-0.367221	0.000000	-10.000000	-0.600000	30.950001	157.500000	1023.000000	1023.000000	2046.000000
29.299999	-0.007315	-4.323152	-1.479342	-2.131153	-0.507436	-0.205220	0.000000	-10.000000	-0.600000	30.833334	167.833328	1023.000000	1023.000000	2046.000000
29.320000	-0.008459	-4.999511	-1.863093	-1.963023	-0.468620	-0.704775	0.000000	-10.000000	-0.600000	31.200001	178.166672	1023.000000	1023.000000	2046.000000
29.340000	-0.010128	-5.985768	-1.960908	-2.462374	-1.225849	-0.336636	0.000000	-10.000000	-0.600000	31.066668	188.666672	1023.000000	1023.000000	2046.000000
29.360001	-0.009624	-5.687910	-2.556635	-2.114948	-0.963278	-0.053049	0.000000	-10.000000	-0.608333	31.166666	199.000000	1023.000000	1023.000000	2046.000000
29.379999	-0.009434	-5.575669	-2.885342	-1.664270	-0.775129	-0.250929	0.000000	-10.000000	-0.600000	30.900000	209.333328	1023.000000	1023.000000	2046.000000
29.400000	-0.009362	-5.533222	-2.693565	-2.115381	-1.304304	0.580028	0.000000	-10.000000	-0.608333	31.100000	219.666672	1023.000000	1023.000000	2046.000000
29.420000	-0.007650	-4.521241	-2.919636	-1.642863	-1.015569	1.056827	0.000000	-10.000000	-0.600000	31.100000	230.000000	1023.000000	1023.000000	2046.000000
29.440001	-0.005806	-3.431215	-3.278809	-0.823092	-0.241709	0.912396	0.000000	-10.000000	-0.608333	31.283333	240.333328	1023.000000	1023.000000	2046.000000
29.459999	-0.005307	-3.136183	-2.896486	-1.189599	-0.863164	1.813066	0.000000	-10.000000	-0.608333	31.233334	250.833328	1023.000000	1023.000000	2046.000000
29.480000	-0.003599	-2.126836	-2.979142	-0.735295	-0.748683	2.336284	0.000000	-10.000000	-0.608333	31.233334	261.166656	1023.000000	1023.000000	2046.000000
29.500000	-0.001103	-0.652109	-3.323454	0.103071	0.135103	2.433171	0.000000	-10.000000	-0.608333	31.166668	271.833344	1023.000000	1023.000000	2046.000000
29.520000	-0.000119	-0.070255	-2.875706	0.033218	-0.283949	3.056183	0.000000	-10.000000	-0.600000	31.083334	282.166656	1023.000000	1023.000000	2046.000000
29.540001	0.001369	0.809003	-2.486089	0.143304	-0.476366	3.628155	0.000000	-10.000000	-0.616667	31.216667	292.500000	1023.000000	1023.000000	2046.000000
29.559999	0.004603	2.720458	-2.507752	0.721228	0.403433	4.103549	0.000000	-10.000000	-0.625000	31.316668	302.833344	1023.000000	1023.000000	2046.000000
29.580000	0.007258	4.289227	-2.181424	1.410406	1.056671	4.003573	0.000000	-10.000000	-0.641667	31.600000	313.166656	1023.000000	1023.000000	2046.000000
29.600000	0.009152	5.408935	-1.042048	0.900533	0.697687	4.852763	0.000000	-10.000000	-0.650000	32.000000	323.833344	1023.000000	1023.000000	2046.000000
29.620001	0.011600	6.855319	-0.295974	0.955198	0.984379	5.211716	0.000000	-10.000000	-0.675000	32.500000	334.333344	1023.000000	1023.000000	2046.000000
29.639999	0.015347	9.069780	-0.026610	1.308644	2.325310	5.462436	0.000000	-10.000000	-0.666667	32.583336	345.166656	1023.000000	1023.000000	2046.000000
29.660000	0.017866	10.558609	0.797777	1.409392	2.988480	5.362960	0.000000	-10.000000	-0.658333	32.416668	356.000000	1023.000000	1023.000000	2046.000000
29.680000	0.019082	11.277221	2.070906	0.531679	2.579251	6.095385	0.000000	-10.000000	-0.641667	31.983335	366.833344	1023.000000	1023.000000	2046.000000
29.700001	0.021150	12.499381	2.581605	0.533475	3.032224	6.352077	0.000000	-10.000000	-0.633333	31.750002	377.666656	1023.000000	1023.000000	2046.000000
29.719999	0.024342	14.386402	2.660865	0.997488	4.337208	6.390840	0.000000	-10.000000	-0.625000	31.466667	388.333344	1023.000000	1023.000000	2046.000000
29.740000	0.025999	15.365282	3.106566	1.331758	4.752706	6.174252	0.000000	-10.000000	-0.600000	31.100000	399.000000	1023.000000	1023.000000	2046.000000
29.760000	0.026730	15.797334	4.066120	0.821431	4.149464	6.760318	0.000000	-10.000000	-0.600000	30.883333	409.333344	1023.000000	1023.000000	2046.000000
29.780001	0.027927	16.504921	4.556152	0.873123	4.017205	7.058440	0.000000	-10.000000	-0.583333	30.683334	419.500000	1023.000000	1023.000000	2046.000000
29.799999	0.030910	18.267813	4.435627	1.376321	5.008817	7.447048	0.000000	-10.000000	-0.600000	30.516666	429.833344	1023.000000	1023.000000	2046.000000
29.820000	0.033464	19.777498	4.485772	2.187370	5.797563	7.306793	0.000000	-10.000000	-0.575000	30.333334	440.166656	1023.000000	1023.000000	2046.000000
29.840000	0.034905	20.628839	5.377687	1.859843	5.224221	8.167088	0.000000	-10.000000	-0.566667	30.233334	450.500000	1023.000000	1023.000000	2046.000000
29.860001	0.036606	21.634245	6.004759	1.951310	5.022858	8.655318	0.000000	-10.000000	-0.550000	30.200001	460.500000	1023.000000	1023.000000	2046.000000
29.879999	0.040180	23.746492	5.916214	2.495778	6.202390	9.132110	0.000000	-10.000000	-0.558333	30.066668	470.500000	1023.000000	1023.000000	2046.000000
29.900000	0.043212	25.538588	6.068057	3.354007	7.103094	9.013431	0.000000	-10.000000	-0.558333	29.900000	477.166656	1023.000000	1023.000000	2046.000000
29.920000	0.044693	26.413572	7.043462	3.043994	6.527948	9.798169	0.000000	-10.000000	-0.541667	29.683334	487.166656	1023.000000	1023.000000	2046.000000
29.940001	0.046711	27.606195	7.718654	3.166988	6.362691	10.357863	0.000000	-10.000000	-0.533333	29.683334	497.166656	1023.000000	1023.000000	2046.000000
29.959999	0.050438	29.808983	7.544829	3.806125	7.547884	10.910146	0.000000	-10.000000	-0.516667	29.616667	510.500000	1023.000000	1023.000000	2046.000000
29.980000	0.053579	31.665144	7.548589	4.780709	8.520307	10.815539	0.000000	-10.000000	-0.525000	29.850000	520.500000	1023.000000	1023.000000	2046.000000
30.000000	0.054783	32.377018	8.460604	4.497094	7.764871	11.654449	0.000000	-10.000000	-0.525000	29.683334	530.500000	1023.000000	1023.000000	2046.000000
30.020000	0.055636	32.881134	8.993663	4.578780	7.269828	12.038863	0.000000	-10.000000	-0.541667	29.700001	540.500000	1023.000000	1023.000000	2046.000000
30.040001	0.059128	34.944420	8.707829	5.220883	8.534270	12.481439	0.000000	-10.000000	-0.516667	29.566668	550.500000	1023.000000	1023.000000	2046.000000
30.059999	0.061296	36.226070	8.732401	5.926977	9.195375	12.371319	0.000000	-10.000000	-0.508333	29.533333	560.500000	1023.000000	1023.000000	2046.000000
30.080000	0.061458	36.321457	9.541099	5.427395	8.260522	13.092440	0.000000	-10.000000	-0.491667	29.416666	570.166687	1023.000000	1023.000000	2046.000000
30.100000	0.060515	35.764591	9.539501	5.292939	7.830711	13.101439	0.000000	-10.000000	-0.500000	29.000000	579.833313	1023.000000	1023.000000	2046.000000
30.120001	0.061691	36.459103	8.759807	5.788023	8.933006	12.978268	0.000000	-10.000000	-0.508333	28.933334	589.500000	1023.000000	1023.000000	2046.000000
30.139999	0.061536	36.367603	8.186226	6.348458	9.502445	12.330474	0.000000	-10.000000	-0.508333	28.716667	599.166687	1023.000000	1023.000000	2046.000000
30.160000	0.058983	34.858730	8.562444	5.619026	8.022829	12.654432	0.000000	-10.000000	-0.500000	28.733334	608.833313	1023.000000	1023.000000	2046.000000
30.180000	0.057317	33.874588	8.008107	5.553448	7.620905	12.692127	0.000000	-10.000000	-0.458333	28.183334	618.333313	1023.000000	1023.000000	2046.000000
30.200001	0.058019	34.289364	6.851521	6.428249	8.920269	12.089324	0.000000	-10.000000	-0.441667	27.616667	628.000000	1023.000000	1023.000000	2046.000000
30.219999	0.057363	33.901379	7.038809	6.245695	8.336002	12.280870	0.000000	-10.000000	-0.416667	26.933332	637.333313	1023.000000	1023.000000	2046.000000
30.240000	0.055988	33.089111	7.522905	5.850279	7.148869	12.567057	0.000000	-10.000000	-0.416667	26.566668	646.500000	1023.000000	1023.000000	2046.000000
30.260000	0.056994	33.683594	6.889375	6.142236	7.785938	12.866044	0.000000	-10.000000	-0.391667	26.100000	655.333313	1023.000000	1023.000000	2046.000000
30.280001	0.058617	34.642677	6.262550	7.137270	8.840874	12.401981	0.000000	-10.000000	-0.383333	25.700001	664.166687	1023.000000	1023.000000	2046.000000
30.299999	0.058392	34.509541	7.017735	6.735857	7.688000	13.067949	0.000000	-10.000000	-0.366667	25.033335	672.666687	1023.000000	1023.000000	2046.000000
30.320000	0.058362	34.491928	7.061828	6.829535	7.192326	13.408238	0.000000	-10.000000	-0.366667	24.400002	681.333313	1023.000000	1023.000000	2046.000000
30.340000	0.060804	35.934956	6.183166	7.673769	8.663331	13.414691	0.000000	-10.000000	-0.350000	24.016668	689.666687	1023.000000	1023.000000	2046.000000
30.360001	0.062050	36.671589	6.291880	8.092875	8.714777	13.572057	0.000000	-10.000000	-0.350000	23.883333	698.000000	1023.000000	1023.000000	2046.000000
30.379999	0.061826	36.538914	7.244606	7.799176	7.444020	14.051111	0.000000	-10.000000	-0.325000	23.783333	706.000000	1023.000000	1023.000000	2046.000000
30.400000	0.063608	37.592136	6.998716	8.067660	8.076821	14.448940	0.000000	-10.000000	-0.316667	23.516666	713.833313	1023.000000	1023.000000	2046.000000
30.420000	0.066363	39.220764	6.858256	8.918854	9.381214	14.062439	0.000000	-10.000000	-0.283333	23.100000	721.500000	1023.000000	1023.000000	2046.000000
30.440001	0.067024	39.611160	8.105852	8.298235	8.546992	14.660080	0.000000	-10.000000	-0.266667	22.700001	729.166687	1023.000000	1023.000000	2046.000000
30.459999	0.067764	40.048443	8.828011	8.055690	8.267924	14.896820	0.000000	-10.000000	-0.250000	22.416666	736.833313	1023.000000	1023.000000	2046.000000
30.480000	0.071032	41.979801	8.488503	8.526419	10.139830	14.825049	0.000000	-10.000000	-0.233333	21.866667	744.500000	1023.000000	1023.000000	2046.000000
30.500000	0.073250	43.290997	9.014839	8.641318	10.915483	14.719354	0.000000	-10.000000	-0.225000	21.233334	751.833313	1023.000000	1023.000000	2046.000000
30.520000	0.073409	43.384727	10.460792	7.829059	10.064142	15.030733	0.000000	-10.000000	-0.208333	20.116667	759.000000	1023.000000	1023.000000	2046.000000
30.540001	0.074092	43.788368	11.055160	7.495202	9.986822	15.251186	0.000000	-10.000000	-0.200000	19.300001	765.833313	1023.000000	1023.000000	2046.000000
30.559999	0.076354	45.125061	10.625677	7.987936	11.679689	14.831757	0.000000	-10.000000	-0.175000	18.516668	772.333313	1023.000000	1023.000000	2046.000000
30.580000	0.076830	45.406590	11.384718	7.712607	11.466080	14.843185	0.000000	-10.000000	-0.141667	17.850000	778.500000	1023.000000	1023.000000	2046.000000
30.600000	0.076001	44.916702	12.330212	7.408535	10.484901	14.693053	0.000000	-10.000000	-0.108333	17.016668	784.500000	1023.000000	1023.000000	2046.000000
30.620001	0.077453	45.774940	11.948811	7.570580	11.422255	14.833295	0.000000	-10.000000	-0.075000	16.133335	790.500000	1023.000000	1023.000000	2046.000000
30.639999	0.079310	46.872196	11.681861	8.283158	12.453139	14.454037	0.000000	-10.000000	-0.050000	15.233334	796.166687	1023.000000	1023.000000	2046.000000
30.660000	0.079511	46.991230	12.683734	7.913485	11.496138	14.897872	0.000000	-10.000000	-0.041667	14.200000	801.500000	1023.000000	1023.000000	2046.000000
30.680000	0.079603	47.045387	13.367672	7.798341	10.770152	15.109221	0.000000	-10.000000	-0.033333	13.033334	806.333313	1023.000000	1023.000000	2046.000000
30.700001	0.082141	48.545094	12.782660	8.272862	12.245471	15.244102	0.000000	-10.000000	-0.025000	11.683333	810.833313	1023.000000	1023.000000	2046.000000
30.719999	0.084269	49.802746	12.818838	8.758362	13.064374	15.161170	0.000000	-10.000000	-0.008333	10.366667	815.000000	1023.000000	1023.000000	2046.000000
30.740000	0.084726	50.073296	13.965567	8.449811	12.094094	15.563822	0.000000	-10.000000	0.008333	9.066667	818.666687	1023.000000	1023.000000	2046.000000
30.760000	0.086075	50.870296	14.290453	8.628090	12.042432	15.909323	0.000000	-10.000000	0.016667	7.500000	822.000000	1023.000000	1023.000000	2046.000000
30.780001	0.089169	52.699131	13.591362	9.584987	13.758609	15.764173	0.000000	-10.000000	0.025000	6.150000	824.833313	1023.000000	1023.000000	2046.000000
30.799999	0.089860	53.107368	14.323936	9.323528	13.095104	16.364801	0.000000	-10.000000	0.033333	4.833333	827.166687	1023.000000	1023.000000	2046.000000
30.820000	0.089748	53.040867	15.038207	9.404140	12.135849	16.462673	0.000000	-10.000000	0.041667	3.683333	829.000000	1023.000000	1023.000000	2046.000000
30.840000	0.091281	53.946877	14.042884	10.008739	13.654016	16.241240	0.000000	-10.000000	0.058333	2.033333	830.166687	1023.000000	1023.000000	2046.000000
30.860001	0.090487	53.478085	14.263378	9.594715	13.173111	16.446880	0.000000	-10.000000	0.075000	-0.100000	830.833313	1023.000000	1023.000000	2046.000000
30.879999	0.087807	51.893684	14.604428	9.204602	11.886305	16.198349	0.000000	-10.000000	0.083333	-2.150000	831.000000	1023.000000	1023.000000	2046.000000
30.900000	0.086762	51.276096	13.550126	9.270399	12.542808	15.912765	0.000000	-10.000000	0.083333	-3.483333	831.000000	1023.000000	1023.000000	2046.000000
30.920000	0.085872	50.750141	12.546646	9.527211	13.301651	15.374633	0.000000	-10.000000	0.083333	-5.216667	831.000000	1023.000000	1023.000000	2046.000000
30.940001	0.082517	48.767830	12.730386	8.762536	11.939735	15.335174	0.000000	-10.000000	0.100000	-6.866667	831.000000	1023.000000	1023.000000	2046.000000
30.959999	0.078599	46.452236	12.462916	8.514249	10.726862	14.748207	0.000000	-10.000000	0.125000	-9.066667	831.000000	1023.000000	1023.000000	2046.000000
30.980000	0.076838	45.411366	11.040641	8.756489	11.476226	14.138010	0.000000	-10.000000	0.150000	-10.266666	831.000000	1023.000000	1023.000000	2046.000000
31.000000	0.074865	44.244968	10.302446	8.664706	11.423263	13.854553	0.000000	-10.000000	0.166667	-11.333334	831.000000	1023.000000	1023.000000	2046.000000
31.020000	0.071842	42.458427	10.649776	8.225995	9.926440	13.656216	0.000000	-10.000000	0.166667	-11.950000	824.000000	1023.000000	1023.000000	2046.000000
31.040001	0.069735	41.213257	10.302492	8.146200	9.211009	13.553557	0.000000	-10.000000	0.158333	-12.533334	815.666687	1023.000000	1023.000000	2046.000000
31.059999	0.069761	41.228458	8.927316	8.779838	10.494396	13.026910	0.000000	-10.000000	0.166667	-13.133333	805.833313	1023.000000	1023.000000	2046.000000
31.080000	0.068371	40.407173	9.067321	8.397898	9.602900	13.339055	0.000000	-10.000000	0.191667	-13.916667	801.500000	1023.000000	1023.000000	2046.000000
31.100000	0.066235	39.144909	9.222343	8.377485	8.375051	13.170032	0.000000	-10.000000	0.225000	-14.700000	796.833313	1023.000000	1023.000000	2046.000000
31.120001	0.065925	38.961376	8.294091	8.625796	8.913020	13.128469	0.000000	-10.000000	0.250000	-15.383333	791.833313	1023.000000	1023.000000	2046.000000
31.139999	0.065751	38.858559	7.566197	8.899367	9.386168	13.006827	0.000000	-10.000000	0.266667	-16.066668	786.666687	1023.000000	1023.000000	2046.000000
31.160000	0.064067	37.863747	8.137873	8.480853	8.090082	13.154937	0.000000	-10.000000	0.275000	-16.766666	781.166687	1023.000000	1023.000000	2046.000000
31.180000	0.063098	37.291023	8.109257	8.407015	7.657848	13.116901	0.000000	-10.000000	0.283333	-17.400000	775.666687	1023.000000	1023.000000	2046.000000
31.200001	0.063757	37.680214	7.253946	8.900029	8.973125	12.553114	0.000000	-10.000000	0.291667	-18.000000	769.833313	1023.000000	1023.000000	2046.000000
31.219999	0.062921	37.186447	8.003666	8.120848	8.207813	12.854119	0.000000	-10.000000	0.316667	-18.583334	763.833313	1023.000000	1023.000000	2046.000000
31.240000	0.061645	36.432091	8.743580	7.713832	7.358837	12.615840	0.000000	-10.000000	0.350000	-19.483334	757.666687	1023.000000	1023.000000	2046.000000
31.260000	0.062036	36.663330	8.214485	7.757021	8.546866	12.144958	0.000000	-10.000000	0.383333	-20.066668	751.166687	1023.000000	1023.000000	2046.000000
31.280001	0.062181	36.749187	8.163659	7.362381	9.205103	12.018044	0.000000	-10.000000	0.400000	-20.799999	744.500000	1023.000000	1023.000000	2046.000000
31.299999	0.060399	35.695980	9.212933	6.374972	8.268297	11.839778	0.000000	-10.000000	0.400000	-21.350000	737.500000	1023.000000	1023.000000	2046.000000
31.320000	0.058773	34.734558	9.535550	5.753351	8.039413	11.406242	0.000000	-10.000000	0.408333	-22.200001	730.333313	1023.000000	1023.000000	2046.000000
31.340000	0.058476	34.559391	9.068727	5.704994	9.147973	10.637696	0.000000	-10.000000	0.441667	-23.016666	722.833313	1023.000000	1023.000000	2046.000000
31.360001	0.057078	33.733021	9.126174	5.047736	9.307868	10.251243	0.000000	-10.000000	0.483333	-23.666668	715.000000	1023.000000	1023.000000	2046.000000
31.379999	0.054273	32.075378	9.989453	4.192987	8.205629	9.687309	0.000000	-10.000000	0.525000	-24.266666	707.000000	1023.000000	1023.000000	2046.000000
31.400000	0.052225	30.864874	10.101288	3.858542	7.875341	9.029702	0.000000	-10.000000	0.541667	-24.566668	701.666687	1023.000000	1023.000000	2046.000000
31.420000	0.051707	30.558884	9.356261	4.174083	8.998815	8.029725	0.000000	-10.000000	0.566667	-25.333334	693.500000	1023.000000	1023.000000	2046.000000
31.440001	0.050548	29.873940	9.489933	3.546749	8.853724	7.983534	0.000000	-10.000000	0.583333	-26.033333	685.166687	1023.000000	1023.000000	2046.000000
31.459999	0.048227	28.502184	10.244287	3.042661	7.834403	7.380832	0.000000	-10.000000	0.633333	-27.216667	673.666687	1023.000000	1023.000000	2046.000000
31.480000	0.047348	27.982538	9.883121	3.011802	8.335336	6.752280	0.000000	-10.000000	0.658333	-27.716667	664.666687	1023.000000	1023.000000	2046.000000
31.500000	0.046933	27.737402	9.459514	2.860708	9.057224	6.359956	0.000000	-10.000000	0.691667	-28.183334	655.333313	1023.000000	1023.000000	2046.000000
31.520000	0.044826	26.492052	10.333347	2.332721	7.903332	5.922651	0.000000	-10.000000	0.691667	-28.366667	646.000000	1023.000000	1023.000000	2046.000000
31.540001	0.044121	26.075457	10.000268	2.366179	8.386660	5.322351	0.000000	-10.000000	0.700000	-28.650000	636.500000	1023.000000	1023.000000	2046.000000
31.559999	0.044193	26.118187	9.625103	2.384755	9.151412	4.956917	0.000000	-10.000000	0.708333	-28.950001	627.000000	1023.000000	1023.000000	2046.000000
31.580000	0.043144	25.498322	10.407096	1.980668	8.304901	4.805656	0.000000	-10.000000	0.708333	-29.116667	617.333313	1023.000000	1023.000000	2046.000000
31.600000	0.042796	25.292542	10.345436	1.974731	8.304923	4.667451	0.000000	-10.000000	0.716667	-29.166666	607.500000	1023.000000	1023.000000	2046.000000
31.620001	0.043376	25.634943	9.589565	2.499146	9.476219	4.070012	0.000000	-10.000000	0.708333	-29.083334	597.833313	1023.000000	1023.000000	2046.000000
31.639999	0.042402	25.059433	10.209643	1.965893	8.595237	4.288660	0.000000	-10.000000	0.708333	-28.750000	588.166687	1023.000000	1023.000000	2046.000000
31.660000	0.041115	24.298895	10.445597	1.911727	7.899608	4.041963	0.000000	-10.000000	0.700000	-28.700001	578.666687	1023.000000	1023.000000	2046.000000
31.680000	0.040973	24.214989	9.555293	2.290198	9.117086	3.252412	0.000000	-10.000000	0.700000	-28.583334	569.000000	1023.000000	1023.000000	2046.000000
31.700001	0.038573	22.796780	9.838309	1.490683	8.113921	3.353865	0.000000	-10.000000	0.683333	-28.633333	559.333313	1023.000000	1023.000000	2046.000000
31.719999	0.035913	21.224598	9.121741	1.656715	8.034909	2.411232	0.000000	-10.000000	0.683333	-28.316668	549.833313	1023.000000	1023.000000	2046.000000
31.740000	0.033914	20.043285	8.255473	1.222647	8.259745	2.305419	0.000000	-10.000000	0.683333	-28.100000	543.500000	1023.000000	1023.000000	2046.000000
31.760000	0.029993	17.725588	8.464345	0.722491	6.709163	1.829589	0.000000	-10.000000	0.691667	-27.950001	534.166687	1023.000000	1023.000000	2046.000000
31.780001	0.027715	16.379297	7.146383	1.197654	7.384508	0.650752	0.000000	-10.000000	0.675000	-27.983334	524.666687	1023.000000	1023.000000	2046.000000
31.799999	0.024923	14.729777	6.572174	0.618485	6.851799	0.687319	0.000000	-10.000000	0.658333	-27.850000	512.000000	1023.000000	1023.000000	2046.000000
31.820000	0.021594	12.762221	6.564633	0.571542	5.502350	0.123696	0.000000	-10.000000	0.650000	-27.683334	502.666656	1023.000000	1023.000000	2046.000000
31.840000	0.019942	11.785896	5.247326	1.205521	6.233146	-0.900097	0.000000	-10.000000	0.650000	-27.450001	493.500000	1023.000000	1023.000000	2046.000000
31.860001	0.018175	10.741446	5.171282	0.603054	5.495271	-0.528161	0.000000	-10.000000	0.650000	-27.383335	487.500000	1023.000000	1023.000000	2046.000000
31.879999	0.015719	9.289809	5.235958	0.492395	4.358684	-0.797226	0.000000	-10.000000	0.650000	-27.300001	481.500000	1023.000000	1023.000000	2046.000000
31.900000	0.014740	8.711513	3.962545	1.193555	5.138145	-1.582733	0.000000	-10.000000	0.658333	-27.416668	475.333344	1023.000000	1023.000000	2046.000000
31.920000	0.013930	8.232723	3.650198	0.801396	4.876519	-1.095390	0.000000	-10.000000	0.658333	-27.550001	463.166656	1023.000000	1023.000000	2046.000000
31.940001	0.011807	6.977988	3.988311	0.525852	3.542273	-1.078448	0.000000	-10.000000	0.658333	-27.483334	450.833344	1023.000000	1023.000000	2046.000000
31.959999	0.010972	6.484704	3.000506	1.006530	4.108993	-1.631325	0.000000	-10.000000	0.650000	-27.300001	441.666656	1023.000000	1023.000000	2046.000000
31.980000	0.010439	6.169372	2.564646	0.784671	4.139962	-1.319908	0.000000	-10.000000	0.650000	-27.033333	435.500000	1023.000000	1023.000000	2046.000000
32.000000	0.008771	5.183563	3.112456	0.430519	2.881232	-1.240644	0.000000	-10.000000	0.650000	-26.933334	426.500000	1023.000000	1023.000000	2046.000000
32.020000	0.008536	5.044600	2.384859	0.793513	3.642969	-1.776741	0.000000	-10.000000	0.633333	-26.766666	414.500000	1023.000000	1023.000000	2046.000000
32.040001	0.008584	5.073003	2.282356	0.345430	3.842128	-1.396910	0.000000	-10.000000	0.616667	-26.666668	405.500000	1023.000000	1023.000000	2046.000000
32.060001	0.007530	4.450480	3.083348	-0.226147	2.852774	-1.259496	0.000000	-10.000000	0.600000	-26.633333	396.666656	1023.000000	1023.000000	2046.000000
32.080002	0.007155	4.228385	2.639271	-0.103057	3.522805	-1.830633	0.000000	-10.000000	0.600000	-26.666668	390.833344	1023.000000	1023.000000	2046.000000
32.099998	0.007069	4.177523	2.453902	-0.427337	3.978703	-1.827746	0.000000	-10.000000	0.583333	-26.366667	382.000000	1023.000000	1023.000000	2046.000000
32.119999	0.005576	3.295249	3.290304	-1.209053	2.960513	-1.746514	0.000000	-10.000000	0.566667	-25.966667	376.166656	1023.000000	1023.000000	2046.000000
32.139999	0.004605	2.721756	2.769937	-1.182464	3.705387	-2.571105	0.000000	-10.000000	0.550000	-25.683334	364.666656	1023.000000	1023.000000	2046.000000
32.160000	0.003751	2.216557	2.646853	-1.915852	3.881016	-2.395461	0.000000	-10.000000	0.550000	-25.566668	353.333344	1023.000000	1023.000000	2046.000000
32.180000	0.001493	0.882092	3.365608	-2.599878	2.694669	-2.578306	0.000000	-10.000000	0.550000	-25.516666	344.833344	1023.000000	1023.000000	2046.000000
32.200001	0.000254	0.150063	2.619920	-2.330381	3.423054	-3.562529	0.000000	-10.000000	0.541667	-25.216667	339.000000	1023.000000	1023.000000	2046.000000
32.220001	-0.000625	-0.369330	2.482101	-2.746391	3.362566	-3.467605	0.000000	-10.000000	0.533333	-25.033335	330.666656	1023.000000	1023.000000	2046.000000
32.240002	-0.002325	-1.374109	2.954641	-3.052153	2.302558	-3.579154	0.000000	-10.000000	0.516667	-24.616667	319.333344	1023.000000	1023.000000	2046.000000
32.259998	-0.003148	-1.860255	2.333504	-2.645926	2.753954	-4.301786	0.000000	-10.000000	0.508333	-24.333334	311.000000	1023.000000	1023.000000	2046.000000
32.279999	-0.003381	-1.998402	1.967588	-2.715741	2.967521	-4.217770	0.000000	-10.000000	0.508333	-24.150000	305.333344	1023.000000	1023.000000	2046.000000
32.299999	-0.004773	-2.820839	2.519877	-3.150676	1.876611	-4.066651	0.000000	-10.000000	0.516667	-23.866667	297.333344	1023.000000	1023.000000	2046.000000
32.320000	-0.005412	-3.198633	1.971987	-2.827581	2.289204	-4.632244	0.000000	-10.000000	0.491667	-23.383333	287.000000	1023.000000	1023.000000	2046.000000
32.340000	-0.005482	-3.239852	1.563034	-2.937398	2.594857	-4.460345	0.000000	-10.000000	0.458333	-22.850000	279.333344	1023.000000	1023.000000	2046.000000
32.360001	-0.006714	-3.968147	2.158283	-3.265296	1.438623	-4.299756	0.000000	-10.000000	0.425000	-22.549999	271.833344	1023.000000	1023.000000	2046.000000
32.380001	-0.007109	-4.201529	1.469959	-2.773226	2.123765	-5.022027	0.000000	-10.000000	0.425000	-22.450001	266.666656	1023.000000	1023.000000	2046.000000
32.400002	-0.007023	-4.150614	1.454667	-3.137464	2.038624	-4.506441	0.000000	-10.000000	0.425000	-22.133333	259.000000	1023.000000	1023.000000	2046.000000
32.419998	-0.007360	-4.349908	1.977935	-3.235068	1.230862	-4.323637	0.000000	-10.000000	0.425000	-22.000000	254.166672	1023.000000	1023.000000	2046.000000
32.439999	-0.007033	-4.156232	1.118516	-2.478398	2.085871	-4.882221	0.000000	-10.000000	0.416667	-21.650002	244.333328	1023.000000	1023.000000	2046.000000
32.459999	-0.007085	-4.186959	1.339400	-2.815592	1.566887	-4.277653	0.000000	-10.000000	0.408333	-21.516668	237.000000	1023.000000	1023.000000	2046.000000
32.480000	-0.007675	-4.536123	1.361386	-2.665179	1.098193	-4.330523	0.000000	-10.000000	0.400000	-21.466667	229.666672	1023.000000	1023.000000	2046.000000
32.500000	-0.007755	-4.583498	0.716090	-2.374830	1.554375	-4.479133	0.000000	-10.000000	0.400000	-21.350000	225.000000	1023.000000	1023.000000	2046.000000
32.520000	-0.008706	-5.145239	1.344367	-2.849404	0.597931	-4.238133	0.000000	-10.000000	0.400000	-21.200001	215.666672	1023.000000	1023.000000	2046.000000
32.540001	-0.010089	-5.962677	0.773209	-2.758594	0.800671	-4.777962	0.000000	-10.000000	0.391667	-20.816668	204.000000	1023.000000	1023.000000	2046.000000
32.560001	-0.011646	-6.882796	-0.062351	-2.732182	1.036101	-5.124363	0.000000	-10.000000	0.383333	-20.716667	194.666672	1023.000000	1023.000000	2046.000000
32.580002	-0.014332	-8.470147	0.261902	-3.213905	-0.395204	-5.122940	0.000000	-10.000000	0.366667	-20.350000	187.666672	1023.000000	1023.000000	2046.000000
32.599998	-0.016581	-9.799497	-1.057573	-2.769336	0.125733	-6.098321	0.000000	-10.000000	0.358333	-20.049999	185.333328	1023.000000	1023.000000	2046.000000
32.619999	-0.018549	-10.962569	-1.449574	-3.113189	-0.438014	-5.961792	0.000000	-10.000000	0.350000	-19.566668	180.833328	1023.000000	1023.000000	2046.000000
32.639999	-0.021281	-12.577153	-1.473235	-3.399437	-1.685350	-6.019131	0.000000	-10.000000	0.333333	-19.183334	176.500000	1023.000000	1023.000000	2046.000000
32.660000	-0.023229	-13.728317	-2.795602	-2.671639	-1.211244	-7.049833	0.000000	-10.000000	0.333333	-18.600000	170.000000	1023.000000	1023.000000	2046.000000
32.680000	-0.024559	-14.514520	-3.034629	-2.912720	-1.804023	-6.763148	0.000000	-10.000000	0.333333	-18.166666	163.666672	1023.000000	1023.000000	2046.000000
32.700001	-0.026398	-15.601507	-2.880337	-3.244774	-2.908032	-6.568364	0.000000	-10.000000	0.333333	-17.816668	155.666672	1023.000000	1023.000000	2046.000000
32.720001	-0.027714	-16.379179	-3.885861	-2.697186	-2.500041	-7.296093	0.000000	-10.000000	0.316667	-17.666668	149.833328	1023.000000	1023.000000	2046.000000
32.740002	-0.028274	-16.709698	-4.327584	-2.812654	-2.620663	-6.948797	0.000000	-10.000000	0.300000	-17.566668	144.166672	1023.000000	1023.000000	2046.000000
32.759998	-0.029799	-17.611143	-4.051078	-3.139356	-3.813472	-6.607237	0.000000	-10.000000	0.300000	-17.500000	140.333328	1023.000000	1023.000000	2046.000000
32.779999	-0.030570	-18.066778	-4.924587	-2.677437	-3.350853	-7.113902	0.000000	-10.000000	0.283333	-17.283333	134.500000	1023.000000	1023.000000	2046.000000
32.799999	-0.030838	-18.225086	-5.372123	-2.688877	-3.300272	-6.863812	0.000000	-10.000000	0.266667	-17.016666	128.500000	1023.000000	1023.000000	2046.000000
32.820000	-0.031648	-18.704077	-4.959160	-2.943777	-4.273734	-6.527406	0.000000	-10.000000	0.250000	-16.600000	122.833336	1023.000000	1023.000000	2046.000000
32.840000	-0.032217	-19.040442	-5.244853	-2.956972	-4.194561	-6.644054	0.000000	-10.000000	0.250000	-16.366667	117.166664	1023.000000	1023.000000	2046.000000
32.860001	-0.032211	-19.036455	-5.783420	-2.688827	-3.694718	-6.869490	0.000000	-10.000000	0.250000	-16.033333	111.833336	1023.000000	1023.000000	2046.000000
32.880001	-0.032163	-19.008444	-5.151238	-3.106500	-4.318643	-6.432065	0.000000	-10.000000	0.250000	-15.800000	106.333336	1023.000000	1023.000000	2046.000000
32.900002	-0.032295	-19.086281	-4.910784	-3.531529	-4.500607	-6.143361	0.000000	-10.000000	0.250000	-15.600000	101.166664	1023.000000	1023.000000	2046.000000
32.919998	-0.032040	-18.935438	-5.439415	-3.066105	-3.588937	-6.840982	0.000000	-10.000000	0.258333	-15.400001	95.833336	1023.000000	1023.000000	2046.000000
32.939999	-0.031837	-18.815653	-4.949877	-3.634848	-3.843798	-6.387130	0.000000	-10.000000	0.258333	-15.133333	90.666664	1023.000000	1023.000000	2046.000000
32.959999	-0.032493	-19.203428	-4.397691	-4.257761	-4.373988	-6.173988	0.000000	-10.000000	0.258333	-14.733334	85.666664	1023.000000	1023.000000	2046.000000
32.980000	-0.033130	-19.579897	-4.851163	-4.075856	-3.551106	-7.101772	0.000000	-10.000000	0.250000	-14.400001	80.833336	1023.000000	1023.000000	2046.000000
33.000000	-0.033688	-19.909477	-4.617336	-4.683861	-3.746559	-6.861721	0.000000	-10.000000	0.241667	-14.333334	76.000000	1023.000000	1023.000000	2046.000000
33.020000	-0.035026	-20.700548	-4.034141	-5.339107	-4.570843	-6.756457	0.000000	-10.000000	0.241667	-14.250000	71.166664	1023.000000	1023.000000	2046.000000
33.040001	-0.035890	-21.210714	-4.548172	-5.097026	-4.015109	-7.550407	0.000000	-10.000000	0.233333	-14.233334	66.500000	1023.000000	1023.000000	2046.000000
33.060001	-0.036282	-21.442656	-4.741898	-5.184580	-3.930767	-7.585410	0.000000	-10.000000	0.233333	-14.083334	61.833332	1023.000000	1023.000000	2046.000000
33.080002	-0.037093	-21.922152	-4.241765	-5.389751	-4.776289	-7.514347	0.000000	-10.000000	0.216667	-13.900001	57.000000	1023.000000	1023.000000	2046.000000
33.099998	-0.037513	-22.169966	-4.411714	-5.356111	-4.745459	-7.656683	0.000000	-10.000000	0.208333	-13.466667	52.333332	1023.000000	1023.000000	2046.000000
33.119999	-0.037756	-22.313570	-5.021342	-4.975685	-4.268589	-8.047956	0.000000	-10.000000	0.200000	-13.066667	47.833332	1023.000000	1023.000000	2046.000000
33.139999	-0.037760	-22.316116	-4.730058	-5.170207	-4.674729	-7.741122	0.000000	-10.000000	0.191667	-12.683333	43.500000	1023.000000	1023.000000	2046.000000
33.160000	-0.038142	-22.541941	-4.380513	-5.529002	-5.296217	-7.336209	0.000000	-10.000000	0.175000	-12.400000	39.166668	1023.000000	1023.000000	2046.000000
33.180000	-0.038267	-22.615934	-4.957846	-5.017607	-4.693222	-7.947261	0.000000	-10.000000	0.150000	-12.133333	35.000000	1023.000000	1023.000000	2046.000000
33.200001	-0.038123	-22.530548	-5.191487	-5.013397	-4.554205	-7.771458	0.000000	-10.000000	0.133333	-11.700000	31.000000	1023.000000	1023.000000	2046.000000
33.220001	-0.038109	-22.522610	-4.771927	-5.072710	-5.110177	-7.567796	0.000000	-10.000000	0.116667	-11.350000	27.000000	1023.000000	1023.000000	2046.000000
33.240002	-0.038498	-22.752043	-4.664423	-5.347651	-5.456769	-7.283200	0.000000	-10.000000	0.116667	-10.850000	23.333334	1023.000000	1023.000000	2046.000000
33.259998	-0.038528	-22.770226	-5.353544	-4.732457	-4.702773	-7.981452	0.000000	-10.000000	0.108333	-10.483334	19.666666	1023.000000	1023.000000	2046.000000
33.279999	-0.038138	-22.539736	-5.243951	-4.841702	-4.839087	-7.614997	0.000000	-10.000000	0.108333	-10.050000	16.333334	1023.000000	1023.000000	2046.000000
33.299999	-0.037936	-22.420074	-4.801026	-4.932870	-5.408165	-7.278015	0.000000	-10.000000	0.091667	-9.666667	12.833333	1023.000000	1023.000000	2046.000000
33.320000	-0.037474	-22.147297	-4.907099	-4.720531	-5.189462	-7.330206	0.000000	-10.000000	0.091667	-9.150001	9.666667	1023.000000	1023.000000	2046.000000
33.340000	-0.037092	-21.921087	-5.394840	-4.376149	-4.711236	-7.438862	0.000000	-10.000000	0.091667	-8.716667	6.500000	1023.000000	1023.000000	2046.000000
33.360001	-0.037001	-21.867823	-5.037921	-4.403786	-5.259963	-7.166152	0.000000	-10.000000	0.091667	-8.350000	3.666667	1023.000000	1023.000000	2046.000000
33.380001	-0.037151	-21.956232	-4.801875	-4.673550	-5.761754	-6.719054	0.000000	-10.000000	0.083333	-8.183333	1.166667	1023.000000	1023.000000	2046.000000
33.400002	-0.037313	-22.052017	-5.342328	-4.205421	-5.142591	-7.361678	0.000000	-10.000000	0.075000	-7.916667	-1.166667	1023.000000	1023.000000	2046.000000
33.419998	-0.036916	-21.817072	-5.253212	-4.453490	-5.178523	-6.931846	0.000000	-10.000000	0.075000	-7.583333	-3.666667	1023.000000	1023.000000	2046.000000
33.439999	-0.038010	-22.464088	-4.996104	-4.677767	-5.858694	-6.931524	0.000000	-10.000000	0.075000	-7.316667	-6.166667	1023.000000	1023.000000	2046.000000
33.459999	-0.039347	-23.253944	-5.605666	-4.493489	-5.595499	-7.559290	0.000000	-10.000000	0.083333	-7.233334	-8.666667	1023.000000	1023.000000	2046.000000
33.480000	-0.041084	-24.280613	-6.288146	-4.541756	-5.623095	-7.827615	0.000000	-10.000000	0.083333	-7.150000	-11.000000	1023.000000	1023.000000	2046.000000
33.500000	-0.042648	-25.205093	-6.452547	-4.704278	-6.202780	-7.845489	0.000000	-10.000000	0.075000	-6.733334	-13.333333	1023.000000	1023.000000	2046.000000
33.520000	-0.044480	-26.287777	-6.643295	-4.836822	-6.926563	-7.881096	0.000000	-10.000000	0.058333	-6.033334	-15.500000	1023.000000	1023.000000	2046.000000
33.540001	-0.046259	-27.339132	-7.419555	-4.595084	-6.920140	-8.404354	0.000000	-10.000000	0.050000	-5.016667	-17.500000	1023.000000	1023.000000	2046.000000
33.560001	-0.047793	-28.245914	-8.180407	-4.369870	-6.906493	-8.789146	0.000000	-10.000000	0.050000	-4.100000	-19.333334	1023.000000	1023.000000	2046.000000
33.580002	-0.048546	-28.690832	-8.203447	-4.429589	-7.439959	-8.617837	0.000000	-10.000000	0.050000	-3.116667	-20.833334	1023.000000	1023.000000	2046.000000
33.599998	-0.049415	-29.204216	-8.119150	-4.608030	-8.112157	-8.364880	0.000000	-10.000000	0.050000	-2.500000	-21.833334	1023.000000	1023.000000	2046.000000
33.619999	-0.049893	-29.487047	-8.755967	-4.282505	-7.742873	-8.705701	0.000000	-10.000000	0.050000	-2.066667	-22.666666	1023.000000	1023.000000	2046.000000
33.639999	-0.050366	-29.766394	-9.245505	-4.182969	-7.626257	-8.711660	0.000000	-10.000000	0.041667	-1.566667	-23.333334	1023.000000	1023.000000	2046.000000
33.660000	-0.050070	-29.591547	-9.125834	-4.247354	-7.871980	-8.346379	0.000000	-10.000000	0.033333	-0.516667	-23.833334	1023.000000	1023.000000	2046.000000
33.680000	-0.049728	-29.389418	-8.956119	-4.312341	-8.224069	-7.896890	0.000000	-10.000000	0.016667	1.400000	-24.000000	1023.000000	1023.000000	2046.000000
33.700001	-0.049209	-29.082525	-9.327744	-3.955061	-7.656856	-8.142865	0.000000	-10.000000	0.008333	4.150000	-24.000000	1023.000000	1023.000000	2046.000000
33.720001	-0.048407	-28.608391	-9.426455	-3.961986	-7.430887	-7.789062	0.000000	-10.000000	-0.016667	7.400000	-24.000000	1023.000000	1023.000000	2046.000000
33.740002	-0.046905	-27.720585	-8.930654	-3.928026	-7.515389	-7.346515	0.000000	-10.000000	-0.058333	10.533334	-24.000000	1023.000000	1023.000000	2046.000000
33.759998	-0.045113	-26.661934	-8.434470	-4.150968	-7.430501	-6.645995	0.000000	-10.000000	-0.108333	13.250000	-24.000000	1023.000000	1023.000000	2046.000000
33.779999	-0.043160	-25.507622	-8.493158	-3.731305	-6.497914	-6.785244	0.000000	-10.000000	-0.166667	15.300000	-24.000000	1023.000000	1023.000000	2046.000000
33.799999	-0.041074	-24.274923	-8.030602	-3.950056	-6.088607	-6.205657	0.000000	-10.000000	-0.200000	17.150002	-16.000000	1023.000000	1023.000000	2046.000000
33.820000	-0.038632	-22.831438	-7.193865	-4.005913	-5.930016	-5.701644	0.000000	-10.000000	-0.275000	19.500000	2.833333	1023.000000	1023.000000	2046.000000
33.840000	-0.036301	-21.453806	-6.392580	-4.330073	-5.671244	-5.059909	0.000000	-10.000000	-0.325000	21.400002	21.666666	1023.000000	1023.000000	2046.000000
33.860001	-0.034489	-20.383121	-6.147454	-4.130786	-4.721388	-5.383492	0.000000	-10.000000	-0.358333	23.066668	35.000000	1023.000000	1023.000000	2046.000000
33.880001	-0.032900	-19.443871	-5.603259	-4.602037	-4.345470	-4.893105	0.000000	-10.000000	-0.366667	23.733334	39.833332	1023.000000	1023.000000	2046.000000
33.900002	-0.031007	-18.325035	-4.709706	-4.692604	-4.425207	-4.497518	0.000000	-10.000000	-0.400000	24.783335	47.500000	1023.000000	1023.000000	2046.000000
33.919998	-0.029430	-17.393234	-4.316679	-4.813562	-4.042764	-4.220229	0.000000	-10.000000	-0.450000	25.816668	55.500000	1023.000000	1023.000000	2046.000000
33.939999	-0.028182	-16.655607	-4.333632	-4.503057	-3.379234	-4.439682	0.000000	-10.000000	-0.483333	26.816668	64.166664	1023.000000	1023.000000	2046.000000
33.959999	-0.026115	-15.433866	-3.765362	-4.588371	-3.344467	-3.735666	0.000000	-10.000000	-0.508333	27.616667	73.000000	1023.000000	1023.000000	2046.000000
33.980000	-0.023942	-14.149428	-3.277168	-4.403148	-3.323916	-3.145196	0.000000	-10.000000	-0.541667	28.316668	82.166664	1023.000000	1023.000000	2046.000000
34.000000	-0.022129	-13.078240	-3.307744	-3.828841	-2.580318	-3.361338	0.000000	-10.000000	-0.575000	29.116667	91.333336	1023.000000	1023.000000	2046.000000
34.020000	-0.019646	-11.610535	-2.811623	-3.922815	-2.435923	-2.440174	0.000000	-10.000000	-0.591667	30.050001	100.833336	1023.000000	1023.000000	2046.000000
34.040001	-0.016721	-9.881910	-2.162332	-3.668564	-2.327119	-1.723895	0.000000	-10.000000	-0.625000	30.800001	110.500000	1023.000000	1023.000000	2046.000000
34.060001	-0.014436	-8.531415	-2.090666	-3.143538	-1.483442	-1.813769	0.000000	-10.000000	-0.641667	31.300001	120.833336	1023.000000	1023.000000	2046.000000
34.080002	-0.011443	-6.762892	-1.464444	-3.148251	-1.211032	-0.939165	0.000000	-10.000000	-0.675000	31.783333	131.166672	1023.000000	1023.000000	2046.000000
34.099998	-0.008427	-4.980375	-0.773825	-2.948380	-1.051370	-0.206800	0.000000	-10.000000	-0.683333	32.316666	141.833328	1023.000000	1023.000000	2046.000000
34.119999	-0.006098	-3.604115	-0.615761	-2.393609	-0.330393	-0.264352	0.000000	-10.000000	-0.708333	32.766666	152.500000	1023.000000	1023.000000	2046.000000
34.139999	-0.003371	-1.992486	-0.030792	-2.464414	-0.109659	0.612379	0.000000	-10.000000	-0.725000	32.966667	163.500000	1023.000000	1023.000000	2046.000000
34.160000	-0.000267	-0.157843	0.624108	-2.170379	0.118492	1.269936	0.000000	-10.000000	-0.733333	32.933334	174.500000	1023.000000	1023.000000	2046.000000
34.180000	0.002039	1.205220	0.730825	-1.593756	0.859564	1.208586	0.000000	-10.000000	-0.733333	33.166668	185.500000	1023.000000	1023.000000	2046.000000
34.200001	0.004474	2.643885	1.151642	-1.691887	1.140026	2.044104	0.000000	-10.000000	-0.716667	33.316666	196.500000	1023.000000	1023.000000	2046.000000
34.220001	0.007488	4.425676	1.799197	-1.306132	1.252922	2.679689	0.000000	-10.000000	-0.725000	33.816666	207.500000	1023.000000	1023.000000	2046.000000
34.240002	0.009640	5.697426	1.823356	-0.683764	2.031291	2.526543	0.000000	-10.000000	-0.716667	33.849998	218.666672	1023.000000	1023.000000	2046.000000
34.259998	0.011322	6.691461	2.179600	-0.885885	2.096668	3.301078	0.000000	-10.000000	-0.725000	34.033333	230.000000	1023.000000	1023.000000	2046.000000
34.279999	0.013408	7.924060	2.680041	-0.525657	2.048783	3.720892	0.000000	-10.000000	-0.725000	34.000000	241.333328	1023.000000	1023.000000	2046.000000
34.299999	0.014636	8.649826	2.526191	0.082323	2.670400	3.370912	0.000000	-10.000000	-0.741667	34.016666	252.666672	1023.000000	1023.000000	2046.000000
34.320000	0.016319	9.644601	2.979005	-0.134148	2.557916	4.241827	0.000000	-10.000000	-0.741667	34.033333	264.000000	1023.000000	1023.000000	2046.000000
34.340000	0.018704	11.054331	3.363047	0.124740	2.625093	4.941451	0.000000	-10.000000	-0.750000	34.150002	275.500000	1023.000000	1023.000000	2046.000000
34.360001	0.020736	12.255084	3.384593	0.582581	3.378880	4.909029	0.000000	-10.000000	-0.733333	34.183334	286.833344	1023.000000	1023.000000	2046.000000
34.380001	0.022098	13.059879	3.735497	0.351053	3.264992	5.708336	0.000000	-10.000000	-0.725000	33.983334	298.166656	1023.000000	1023.000000	2046.000000
34.400002	0.023747	14.034488	3.668073	0.791639	3.663546	5.911230	0.000000	-10.000000	-0.700000	33.850002	309.500000	1023.000000	1023.000000	2046.000000
34.419998	0.022990	13.586991	3.259839	1.026945	3.804729	5.495478	0.000000	-10.000000	-0.708333	33.866669	320.833344	1023.000000	1023.000000	2046.000000
34.439999	0.021965	12.981096	3.082848	0.771117	3.303617	5.823514	0.000000	-10.000000	-0.708333	34.016666	332.166656	1023.000000	1023.000000	2046.000000
34.459999	0.021687	12.816995	2.451108	1.067608	3.437926	5.860352	0.000000	-10.000000	-0.708333	33.766666	343.500000	1023.000000	1023.000000	2046.000000
34.480000	0.020895	12.348901	2.025716	1.290919	3.308887	5.723379	0.000000	-10.000000	-0.691667	33.533333	354.833344	1023.000000	1023.000000	2046.000000
34.500000	0.021177	12.515498	2.043177	1.243294	2.878522	6.350506	0.000000	-10.000000	-0.675000	33.200001	366.000000	1023.000000	1023.000000	2046.000000
34.520000	0.022542	13.322102	1.687484	1.726170	3.335384	6.573064	0.000000	-10.000000	-0.658333	33.266666	377.000000	1023.000000	1023.000000	2046.000000
34.540001	0.023196	13.708837	1.567364	1.866431	3.276126	6.998917	0.000000	-10.000000	-0.666667	32.916668	388.166656	1023.000000	1023.000000	2046.000000
34.560001	0.024529	14.496549	1.780932	2.170268	2.992119	7.553230	0.000000	-10.000000	-0.683333	32.849998	399.333344	1023.000000	1023.000000	2046.000000
34.580002	0.026782	15.828250	1.444421	2.882596	3.676075	7.825158	0.000000	-10.000000	-0.700000	32.516666	410.333344	1023.000000	1023.000000	2046.000000
34.599998	0.027759	16.405603	1.398553	3.314049	3.568744	8.124257	0.000000	-10.000000	-0.683333	32.366665	421.166656	1023.000000	1023.000000	2046.000000
34.619999	0.028985	17.130291	1.703142	3.289076	3.206300	8.931773	0.000000	-10.000000	-0.666667	32.066666	431.833344	1023.000000	1023.000000	2046.000000
34.639999	0.031361	18.534191	1.691723	3.847150	3.526200	9.469118	0.000000	-10.000000	-0.650000	31.866667	442.666656	1023.000000	1023.000000	2046.000000
34.660000	0.033359	19.715164	1.489823	4.745637	4.190224	9.289481	0.000000	-10.000000	-0.650000	32.066666	453.333344	1023.000000	1023.000000	2046.000000
34.680000	0.034803	20.568829	2.137300	4.471028	3.823177	10.137324	0.000000	-10.000000	-0.658333	32.133335	464.166656	1023.000000	1023.000000	2046.000000
34.700001	0.037436	22.124832	2.643235	4.795105	4.040087	10.646405	0.000000	-10.000000	-0.658333	32.250000	474.833344	1023.000000	1023.000000	2046.000000
34.720001	0.040000	23.639788	2.776737	5.417797	5.030726	10.414528	0.000000	-10.000000	-0.658333	32.216667	485.666656	1023.000000	1023.000000	2046.000000
34.740002	0.041667	24.625446	3.818051	4.848953	4.731653	11.226789	0.000000	-10.000000	-0.641667	31.950001	496.333344	1023.000000	1023.000000	2046.000000
34.759998	0.044549	26.328354	4.518617	4.970361	5.235807	11.603569	0.000000	-10.000000	-0.633333	31.550001	507.000000	1023.000000	1023.000000	2046.000000
34.779999	0.047420	28.025082	4.795188	5.430622	6.482053	11.317220	0.000000	-10.000000	-0.591667	31.150002	517.666687	1023.000000	1023.000000	2046.000000
34.799999	0.048856	28.873926	5.736660	4.779288	6.425326	11.932652	0.000000	-10.000000	-0.583333	30.983334	528.166687	1023.000000	1023.000000	2046.000000
34.820000	0.050680	29.952026	6.558478	4.665109	6.470700	12.257739	0.000000	-10.000000	-0.558333	30.833334	538.500000	1023.000000	1023.000000	2046.000000
34.840000	0.052857	31.238493	6.608809	5.141141	7.525804	11.962738	0.000000	-10.000000	-0.566667	30.383333	548.833313	1023.000000	1023.000000	2046.000000
34.860001	0.053570	31.659731	7.280812	4.792763	7.372276	12.213881	0.000000	-10.000000	-0.533333	30.083334	559.166687	1023.000000	1023.000000	2046.000000
34.880001	0.054244	32.058281	7.970280	4.653608	7.053839	12.380552	0.000000	-10.000000	-0.516667	29.716667	569.500000	1023.000000	1023.000000	2046.000000
34.900002	0.056593	33.446495	7.924074	5.087024	7.979218	12.456181	0.000000	-10.000000	-0.516667	29.300001	579.333313	1023.000000	1023.000000	2046.000000
34.919998	0.057876	34.204575	8.152496	5.565555	8.221301	12.265221	0.000000	-10.000000	-0.500000	29.083334	589.000000	1023.000000	1023.000000	2046.000000
34.939999	0.058649	34.661690	8.840877	5.175119	7.711062	12.934633	0.000000	-10.000000	-0.475000	28.666668	598.666687	1023.000000	1023.000000	2046.000000
34.959999	0.060952	36.022869	9.029634	5.481649	8.232616	13.278972	0.000000	-10.000000	-0.441667	28.283335	608.333313	1023.000000	1023.000000	2046.000000
34.980000	0.063191	37.345894	8.943604	6.253364	9.190565	12.958362	0.000000	-10.000000	-0.425000	27.716667	617.833313	1023.000000	1023.000000	2046.000000
35.000000	0.064343	38.026421	9.760148	5.805766	8.775662	13.684843	0.000000	-10.000000	-0.416667	27.150002	627.166687	1023.000000	1023.000000	2046.000000
35.020000	0.066248	39.152340	10.243906	5.992326	8.935940	13.980168	0.000000	-10.000000	-0.391667	26.733334	636.333313	1023.000000	1023.000000	2046.000000
35.040001	0.068945	40.746265	10.087473	6.829998	10.210255	13.618540	0.000000	-10.000000	-0.383333	26.133333	645.333313	1023.000000	1023.000000	2046.000000
35.060001	0.070482	41.655010	10.912603	6.552201	9.903983	14.286223	0.000000	-10.000000	-0.383333	25.500000	654.166687	1023.000000	1023.000000	2046.000000
35.080002	0.072362	42.765827	11.619068	6.674488	9.787048	14.685222	0.000000	-10.000000	-0.391667	25.350000	662.666687	1023.000000	1023.000000	2046.000000
35.099998	0.075715	44.747536	11.286017	7.476199	11.212278	14.773041	0.000000	-10.000000	-0.400000	25.250000	671.333313	1023.000000	1023.000000	2046.000000
35.119999	0.077301	45.684914	11.767276	7.745257	11.166072	15.006310	0.000000	-10.000000	-0.391667	25.266666	679.666687	1023.000000	1023.000000	2046.000000
35.139999	0.077931	46.057034	12.705091	7.532727	10.418819	15.400397	0.000000	-10.000000	-0.391667	24.900000	688.333313	1023.000000	1023.000000	2046.000000
35.160000	0.079719	47.114029	12.678926	7.732766	10.913376	15.788962	0.000000	-10.000000	-0.358333	24.450001	696.666687	1023.000000	1023.000000	2046.000000
35.180000	0.081322	48.061211	12.282799	8.441585	11.971221	15.365605	0.000000	-10.000000	-0.341667	24.016666	705.000000	1023.000000	1023.000000	2046.000000
35.200001	0.080828	47.769268	12.651388	8.020422	11.383521	15.713936	0.000000	-10.000000	-0.291667	23.616667	713.000000	1023.000000	1023.000000	2046.000000
35.220001	0.079394	46.921738	12.821449	7.791210	10.719558	15.589522	0.000000	-10.000000	-0.275000	23.000000	721.000000	1023.000000	1023.000000	2046.000000
35.240002	0.079622	47.056747	11.772373	8.364872	11.973010	14.946493	0.000000	-10.000000	-0.225000	22.316668	728.666687	1023.000000	1023.000000	2046.000000
35.259998	0.077592	45.857048	11.570176	8.039689	11.424830	14.822353	0.000000	-10.000000	-0.208333	21.216667	736.166687	1023.000000	1023.000000	2046.000000
35.279999	0.074530	44.047020	11.682542	7.508854	10.133085	14.722539	0.000000	-10.000000	-0.175000	20.000000	743.333313	1023.000000	1023.000000	2046.000000
35.299999	0.073317	43.330250	10.920463	7.534132	10.317450	14.558206	0.000000	-10.000000	-0.150000	18.650000	750.166687	1023.000000	1023.000000	2046.000000
35.320000	0.072984	43.133324	9.922065	8.264982	11.108497	13.837781	0.000000	-10.000000	-0.108333	17.366667	756.500000	1023.000000	1023.000000	2046.000000
35.340000	0.071599	42.314739	10.049268	7.911926	10.278638	14.074908	0.000000	-10.000000	-0.075000	16.316666	762.500000	1023.000000	1023.000000	2046.000000
35.360001	0.070151	41.459293	10.410679	7.639887	9.164004	14.244723	0.000000	-10.000000	-0.050000	15.016666	768.166687	1023.000000	1023.000000	2046.000000
35.380001	0.071114	42.028217	9.470215	8.115956	10.173429	14.268615	0.000000	-10.000000	-0.033333	13.600000	773.500000	1023.000000	1023.000000	2046.000000
35.400002	0.071541	42.280735	8.988293	8.835912	10.529531	13.927001	0.000000	-10.000000	-0.016667	11.933333	778.333313	1023.000000	1023.000000	2046.000000
35.419998	0.070557	41.698982	9.366576	8.421911	9.460033	14.450462	0.000000	-10.000000	-0.008333	10.383333	782.666687	1023.000000	1023.000000	2046.000000
35.439999	0.070121	41.441586	9.401560	8.480086	8.869991	14.689950	0.000000	-10.000000	0.000000	8.800000	786.500000	1023.000000	1023.000000	2046.000000
35.459999	0.071391	42.192310	8.448368	9.122033	10.005370	14.616538	0.000000	-10.000000	0.000000	7.300000	789.666687	1023.000000	1023.000000	2046.000000
35.480000	0.071668	42.356030	8.357805	9.525787	9.873727	14.598711	0.000000	-10.000000	0.016667	5.800000	792.333313	1023.000000	1023.000000	2046.000000
35.500000	0.070752	41.814148	9.003371	9.154289	8.708319	14.948168	0.000000	-10.000000	0.033333	4.383334	794.500000	1023.000000	1023.000000	2046.000000
35.520000	0.071772	42.417336	8.712340	9.201698	9.277481	15.225815	0.000000	-10.000000	0.041667	2.400000	796.166687	1023.000000	1023.000000	2046.000000
35.540001	0.073042	43.167686	8.246151	9.855226	10.326813	14.739497	0.000000	-10.000000	0.050000	0.266667	797.333313	1023.000000	1023.000000	2046.000000
35.560001	0.072740	42.989143	9.033116	9.192799	9.613203	15.150024	0.000000	-10.000000	0.050000	-1.666667	797.833313	1023.000000	1023.000000	2046.000000
35.580002	0.072609	42.912186	9.806163	8.842679	9.032982	15.230360	0.000000	-10.000000	0.058333	-2.933333	798.000000	1023.000000	1023.000000	2046.000000
35.599998	0.074361	43.947582	9.220233	9.118943	10.733348	14.875058	0.000000	-10.000000	0.050000	-3.933333	798.000000	1023.000000	1023.000000	2046.000000
35.619999	0.074482	44.018753	9.714292	8.649004	10.804467	14.850990	0.000000	-10.000000	0.066667	-5.066667	798.000000	1023.000000	1023.000000	2046.000000
35.639999	0.073276	43.306194	10.812571	7.886234	9.818686	14.788706	0.000000	-10.000000	0.083333	-6.283333	798.000000	1023.000000	1023.000000	2046.000000
35.660000	0.073701	43.557365	10.565216	7.549069	10.664915	14.778168	0.000000	-10.000000	0.100000	-7.433333	798.000000	1023.000000	1023.000000	2046.000000
35.680000	0.073687	43.548904	10.355274	7.726090	11.397008	14.070534	0.000000	-10.000000	0.108333	-8.333334	798.000000	1023.000000	1023.000000	2046.000000
35.700001	0.071673	42.358467	11.414035	6.980519	10.004992	13.958920	0.000000	-10.000000	0.116667	-9.216667	798.000000	1023.000000	1023.000000	2046.000000
35.720001	0.071436	42.218876	11.305813	6.831112	10.241309	13.840642	0.000000	-10.000000	0.133333	-9.983334	798.000000	1023.000000	1023.000000	2046.000000
35.740002	0.071839	42.456631	10.606965	7.355410	11.307413	13.186842	0.000000	-10.000000	0.141667	-10.683333	790.666687	1023.000000	1023.000000	2046.000000
35.759998	0.070817	41.853100	11.294729	6.904057	10.274885	13.379428	0.000000	-10.000000	0.141667	-11.133333	782.000000	1023.000000	1023.000000	2046.000000
35.779999	0.070336	41.568489	11.635423	6.714613	9.806768	13.411685	0.000000	-10.000000	0.141667	-11.416667	772.000000	1023.000000	1023.000000	2046.000000
35.799999	0.071396	42.195023	10.918938	7.158065	11.114476	13.003544	0.000000	-10.000000	0.141667	-11.833333	768.000000	1023.000000	1023.000000	2046.000000
35.820000	0.070982	41.950516	11.397729	6.838292	10.530131	13.184364	0.000000	-10.000000	0.150000	-12.416667	764.000000	1023.000000	1023.000000	2046.000000
35.840000	0.070346	41.574310	12.252713	6.688951	9.505788	13.126859	0.000000	-10.000000	0.166667	-13.066667	760.000000	1023.000000	1023.000000	2046.000000
35.860001	0.072202	42.671192	11.489498	7.162596	11.003302	13.015798	0.000000	-10.000000	0.200000	-13.766666	755.666687	1023.000000	1023.000000	2046.000000
35.880001	0.072940	43.107315	11.600088	7.306784	11.020796	13.179647	0.000000	-10.000000	0.233333	-14.466667	751.166687	1023.000000	1023.000000	2046.000000
35.900002	0.072105	42.614059	12.527828	7.123117	9.732279	13.230835	0.000000	-10.000000	0.250000	-15.250000	746.166687	1023.000000	1023.000000	2046.000000
35.919998	0.073131	43.220230	11.923384	7.373781	10.773845	13.149219	0.000000	-10.000000	0.266667	-15.983334	741.166687	1023.000000	1023.000000	2046.000000
35.939999	0.072922	43.097111	11.752446	7.445293	10.892966	13.006406	0.000000	-10.000000	0.275000	-16.816668	735.833313	1023.000000	1023.000000	2046.000000
35.959999	0.070252	41.519108	12.440784	6.876288	9.499236	12.702799	0.000000	-10.000000	0.291667	-17.733334	730.333313	1023.000000	1023.000000	2046.000000
35.980000	0.069113	40.845943	11.876083	6.668898	9.755780	12.545181	0.000000	-10.000000	0.316667	-18.700001	724.333313	1023.000000	1023.000000	2046.000000
36.000000	0.067281	39.763233	10.750433	6.915421	10.518603	11.578776	0.000000	-10.000000	0.358333	-19.716667	718.000000	1023.000000	1023.000000	2046.000000
36.020000	0.063838	37.728180	11.021597	6.131423	9.251126	11.324034	0.000000	-10.000000	0.391667	-20.733334	711.333313	1023.000000	1023.000000	2046.000000
36.040001	0.060383	35.686607	10.866466	5.642967	8.422295	10.754881	0.000000	-10.000000	0.400000	-21.550001	704.333313	1023.000000	1023.000000	2046.000000
36.060001	0.058377	34.500980	9.400418	5.851134	9.506034	9.743392	0.000000	-10.000000	0.416667	-22.333334	697.166687	1023.000000	1023.000000	2046.000000
36.080002	0.054719	32.338814	9.033612	5.293751	8.684336	9.327115	0.000000	-10.000000	0.458333	-23.216667	689.666687	1023.000000	1023.000000	2046.000000
36.099998	0.050376	29.771961	9.208258	4.953485	7.076835	8.533385	0.000000	-10.000000	0.500000	-24.133333	682.000000	1023.000000	1023.000000	2046.000000
36.119999	0.048518	28.674398	8.225582	4.982872	7.431695	8.034251	0.000000	-10.000000	0.533333	-24.816668	674.000000	1023.000000	1023.000000	2046.000000
36.139999	0.046908	27.722345	7.208943	5.183641	7.859317	7.470445	0.000000	-10.000000	0.541667	-25.066668	665.666687	1023.000000	1023.000000	2046.000000
36.160000	0.044058	26.038179	7.419478	4.718005	6.521919	7.378776	0.000000	-10.000000	0.566667	-25.483334	657.333313	1023.000000	1023.000000	2046.000000
36.180000	0.041975	24.807362	7.323944	4.763651	5.646110	7.073657	0.000000	-10.000000	0.575000	-25.866667	648.666687	1023.000000	1023.000000	2046.000000
36.200001	0.041548	24.554890	6.178797	5.130506	6.405492	6.840094	0.000000	-10.000000	0.600000	-26.600000	640.166687	1023.000000	1023.000000	2046.000000
36.220001	0.040663	24.031548	5.463576	5.317513	6.431576	6.818882	0.000000	-10.000000	0.625000	-27.350000	631.333313	1023.000000	1023.000000	2046.000000
36.240002	0.038610	22.818277	5.663928	4.933613	5.270123	6.950614	0.000000	-10.000000	0.666667	-27.966667	622.333313	1023.000000	1023.000000	2046.000000
36.259998	0.037173	21.969402	5.755219	4.905357	4.430561	6.878265	0.000000	-10.000000	0.691667	-28.483334	613.000000	1023.000000	1023.000000	2046.000000
36.279999	0.037273	22.028095	4.806660	5.237028	5.339707	6.644701	0.000000	-10.000000	0.700000	-28.550001	603.333313	1023.000000	1023.000000	2046.000000
36.299999	0.036939	21.831024	4.408961	5.112018	5.592225	6.717820	0.000000	-10.000000	0.700000	-28.700001	593.833313	1023.000000	1023.000000	2046.000000
36.320000	0.035394	20.918045	5.177996	4.610709	4.490519	6.638822	0.000000	-10.000000	0.691667	-28.583334	584.166687	1023.000000	1023.000000	2046.000000
36.340000	0.034660	20.484121	5.553011	4.245670	4.127963	6.557477	0.000000	-10.000000	0.700000	-28.683334	574.833313	1023.000000	1023.000000	2046.000000
36.360001	0.035027	20.700827	5.080545	4.240411	5.171173	6.208698	0.000000	-10.000000	0.691667	-28.800001	565.166687	1023.000000	1023.000000	2046.000000
36.380001	0.034801	20.567377	4.854099	3.995723	5.772396	5.945160	0.000000	-10.000000	0.700000	-28.966667	555.500000	1023.000000	1023.000000	2046.000000
36.400002	0.033420	19.751108	5.463619	3.058437	5.271865	5.957186	0.000000	-10.000000	0.700000	-29.100000	545.833313	1023.000000	1023.000000	2046.000000
36.419998	0.031575	18.660757	6.103736	2.531626	4.660300	5.365094	0.000000	-10.000000	0.708333	-28.966667	536.166687	1023.000000	1023.000000	2046.000000
36.439999	0.030702	18.145124	5.979822	2.112072	5.135195	4.918036	0.000000	-10.000000	0.708333	-28.816666	526.500000	1023.000000	1023.000000	2046.000000
36.459999	0.029914	17.679005	5.531103	2.004942	5.968424	4.174536	0.000000	-10.000000	0.691667	-28.616667	516.833313	1023.000000	1023.000000	2046.000000
36.480000	0.027946	16.516180	5.843380	1.051638	5.448391	4.172771	0.000000	-10.000000	0.683333	-28.383333	507.166656	1023.000000	1023.000000	2046.000000
36.500000	0.025605	15.132419	6.456964	0.755716	4.485280	3.434458	0.000000	-10.000000	0.675000	-28.166668	497.833344	1023.000000	1023.000000	2046.000000
36.520000	0.024630	14.556488	6.328355	0.682318	4.588423	2.957392	0.000000	-10.000000	0.666667	-27.933334	488.333344	1023.000000	1023.000000	2046.000000
36.540001	0.024388	14.413342	5.639039	1.045501	5.488150	2.240652	0.000000	-10.000000	0.658333	-27.850000	479.000000	1023.000000	1023.000000	2046.000000
36.560001	0.023683	13.996616	5.615476	0.607697	5.400575	2.372869	0.000000	-10.000000	0.641667	-27.650000	469.666656	1023.000000	1023.000000	2046.000000
36.580002	0.022069	13.042923	6.231089	0.324577	4.457568	2.029689	0.000000	-10.000000	0.641667	-27.533333	460.500000	1023.000000	1023.000000	2046.000000
36.599998	0.021448	12.675755	6.373955	0.305629	4.271629	1.724541	0.000000	-10.000000	0.608333	-27.183332	451.500000	1023.000000	1023.000000	2046.000000
36.619999	0.021490	12.700522	5.657766	0.663430	5.245584	1.133743	0.000000	-10.000000	0.583333	-26.750000	442.500000	1023.000000	1023.000000	2046.000000
36.639999	0.021039	12.434101	5.564714	0.249008	5.258650	1.361729	0.000000	-10.000000	0.558333	-26.200001	433.500000	1023.000000	1023.000000	2046.000000
36.660000	0.019553	11.555915	6.073969	-0.072675	4.399750	1.154871	0.000000	-10.000000	0.558333	-25.833334	424.666656	1023.000000	1023.000000	2046.000000
36.680000	0.018374	10.859134	6.206749	-0.161945	3.947480	0.866849	0.000000	-10.000000	0.558333	-25.683334	416.000000	1023.000000	1023.000000	2046.000000
36.700001	0.018168	10.737223	5.329565	0.220429	4.962549	0.224680	0.000000	-10.000000	0.550000	-25.550001	407.500000	1023.000000	1023.000000	2046.000000
36.720001	0.017695	10.457547	5.116985	-0.111646	5.015981	0.436228	0.000000	-10.000000	0.558333	-25.600000	398.833344	1023.000000	1023.000000	2046.000000
36.740002	0.016878	9.975146	5.558536	-0.368915	4.396745	0.388781	0.000000	-10.000000	0.558333	-25.500000	390.333344	1023.000000	1023.000000	2046.000000
36.759998	0.016309	9.638882	5.891318	-0.284711	3.798629	0.233646	0.000000	-10.000000	0.550000	-25.500000	381.666656	1023.000000	1023.000000	2046.000000
36.779999	0.016348	9.661626	5.248769	0.084522	4.404096	-0.075761	0.000000	-10.000000	0.541667	-25.350000	373.333344	1023.000000	1023.000000	2046.000000
36.799999	0.015920	9.408594	4.650405	0.322049	4.820393	-0.384253	0.000000	-10.000000	0.541667	-25.350000	364.833344	1023.000000	1023.000000	2046.000000
36.820000	0.014742	8.712794	4.828723	-0.206199	4.146003	-0.055733	0.000000	-10.000000	0.550000	-25.300001	356.500000	1023.000000	1023.000000	2046.000000
36.840000	0.012754	7.537618	5.150445	-0.375266	3.089815	-0.327375	0.000000	-10.000000	0.541667	-25.050001	348.000000	1023.000000	1023.000000	2046.000000
36.860001	0.012495	7.384705	4.632483	-0.166661	3.588592	-0.669708	0.000000	-10.000000	0.541667	-24.866667	339.500000	1023.000000	1023.000000	2046.000000
36.880001	0.011781	6.962284	3.942761	-0.048922	4.134573	-1.066128	0.000000	-10.000000	0.541667	-24.816668	331.166656	1023.000000	1023.000000	2046.000000
36.900002	0.009844	5.818004	3.969193	-0.799956	3.545205	-0.896437	0.000000	-10.000000	0.550000	-25.100000	323.000000	1023.000000	1023.000000	2046.000000
36.919998	0.006525	3.856383	4.129923	-1.072441	2.354108	-1.555207	0.000000	-10.000000	0.550000	-25.183334	314.666656	1023.000000	1023.000000	2046.000000
36.939999	0.003892	2.300266	2.942920	-0.850449	2.692145	-2.484350	0.000000	-10.000000	0.541667	-25.116667	306.333344	1023.000000	1023.000000	2046.000000
36.959999	0.000933	0.551560	1.921588	-1.200959	2.509321	-2.678389	0.000000	-10.000000	0.525000	-24.850000	297.833344	1023.000000	1023.000000	2046.000000
36.980000	-0.002681	-1.584517	1.795735	-1.526375	1.188345	-3.042223	0.000000	-10.000000	0.508333	-24.483334	289.500000	1023.000000	1023.000000	2046.000000
37.000000	-0.004996	-2.952673	1.121673	-1.254674	0.858882	-3.678554	0.000000	-10.000000	0.500000	-23.933334	281.166656	1023.000000	1023.000000	2046.000000
37.020000	-0.006584	-3.891013	0.113158	-0.945583	1.124345	-4.182932	0.000000	-10.000000	0.500000	-23.533335	273.166656	1023.000000	1023.000000	2046.000000
37.040001	-0.008490	-5.017448	0.001370	-1.439911	0.359705	-3.938613	0.000000	-10.000000	0.483333	-23.166668	265.500000	1023.000000	1023.000000	2046.000000
37.060001	-0.010458	-6.180616	0.027318	-1.455280	-0.651937	-4.100718	0.000000	-10.000000	0.458333	-23.016666	257.833344	1023.000000	1023.000000	2046.000000
37.080002	-0.011419	-6.748915	-0.973087	-0.947166	-0.107040	-4.721623	0.000000	-10.000000	0.441667	-22.866667	250.000000	1023.000000	1023.000000	2046.000000
37.099998	-0.012450	-7.358000	-1.614063	-1.222209	-0.137223	-4.384506	0.000000	-10.000000	0.425000	-22.683334	242.333328	1023.000000	1023.000000	2046.000000
37.119999	-0.014107	-8.337292	-1.411134	-1.463892	-1.112194	-4.350072	0.000000	-10.000000	0.425000	-22.416668	234.666672	1023.000000	1023.000000	2046.000000
37.139999	-0.015207	-8.987046	-1.667759	-1.485318	-1.462404	-4.371566	0.000000	-10.000000	0.408333	-22.050001	227.333328	1023.000000	1023.000000	2046.000000
37.160000	-0.015697	-9.276958	-2.610029	-0.906972	-0.775237	-4.984720	0.000000	-10.000000	0.408333	-21.766668	219.833328	1023.000000	1023.000000	2046.000000
37.180000	-0.016270	-9.615713	-2.637985	-1.458124	-1.052085	-4.467518	0.000000	-10.000000	0.400000	-21.700001	212.666672	1023.000000	1023.000000	2046.000000
37.200001	-0.017335	-10.244731	-2.140624	-1.763006	-1.920027	-4.421073	0.000000	-10.000000	0.400000	-21.600000	205.333328	1023.000000	1023.000000	2046.000000
37.220001	-0.017461	-10.319451	-2.114610	-1.854159	-1.891783	-4.458899	0.000000	-10.000000	0.391667	-21.550001	198.166672	1023.000000	1023.000000	2046.000000
37.240002	-0.017309	-10.229758	-2.582804	-1.579186	-1.052377	-5.015392	0.000000	-10.000000	0.391667	-21.283335	191.000000	1023.000000	1023.000000	2046.000000
37.259998	-0.017578	-10.388636	-2.391197	-2.331743	-1.114207	-4.551489	0.000000	-10.000000	0.375000	-20.983334	184.000000	1023.000000	1023.000000	2046.000000
37.279999	-0.018485	-10.924572	-1.803877	-2.738857	-1.779976	-4.601862	0.000000	-10.000000	0.383333	-20.666668	177.000000	1023.000000	1023.000000	2046.000000
37.299999	-0.018949	-11.198643	-1.944802	-2.845775	-1.408076	-4.999990	0.000000	-10.000000	0.383333	-20.350000	170.166672	1023.000000	1023.000000	2046.000000
37.320000	-0.019716	-11.652136	-2.307617	-3.021652	-0.871832	-5.451035	0.000000	-10.000000	0.400000	-20.150000	163.333328	1023.000000	1023.000000	2046.000000
37.340000	-0.021009	-12.416445	-1.976140	-3.851642	-1.299418	-5.289245	0.000000	-10.000000	0.391667	-20.016666	156.666672	1023.000000	1023.000000	2046.000000
37.360001	-0.022871	-13.516908	-1.495735	-4.399078	-2.217342	-5.404753	0.000000	-10.000000	0.375000	-19.666668	150.000000	1023.000000	1023.000000	2046.000000
37.380001	-0.023771	-14.048918	-1.963611	-4.146428	-1.752938	-6.185941	0.000000	-10.000000	0.358333	-19.383333	143.333328	1023.000000	1023.000000	2046.000000
37.400002	-0.024553	-14.510633	-2.387655	-4.123722	-1.520082	-6.479174	0.000000	-10.000000	0.350000	-19.100000	136.833328	1023.000000	1023.000000	2046.000000
37.419998	-0.025367	-14.991639	-2.160041	-4.490359	-2.052454	-6.288786	0.000000	-10.000000	0.333333	-18.799999	130.333328	1023.000000	1023.000000	2046.000000
37.439999	-0.026262	-15.521082	-1.800325	-4.622713	-2.814076	-6.283967	0.000000	-10.000000	0.316667	-18.450001	124.000000	1023.000000	1023.000000	2046.000000
37.459999	-0.026442	-15.627466	-2.378628	-4.097053	-2.275628	-6.876159	0.000000	-10.000000	0.283333	-17.950001	117.666664	1023.000000	1023.000000	2046.000000
37.480000	-0.026531	-15.679689	-2.701991	-4.115375	-2.090907	-6.771417	0.000000	-10.000000	0.275000	-17.750000	111.666664	1023.000000	1023.000000	2046.000000
37.500000	-0.027192	-16.070225	-2.383638	-4.436472	-2.717436	-6.532678	0.000000	-10.000000	0.258333	-17.383333	106.000000	1023.000000	1023.000000	2046.000000
37.520000	-0.027680	-16.358715	-2.189558	-4.526550	-3.203136	-6.439471	0.000000	-10.000000	0.258333	-16.983334	100.333336	1023.000000	1023.000000	2046.000000
37.540001	-0.027754	-16.402893	-2.941112	-3.934958	-2.429375	-7.097448	0.000000	-10.000000	0.258333	-16.400000	94.666664	1023.000000	1023.000000	2046.000000
37.560001	-0.027834	-16.449886	-2.903337	-4.309996	-2.637217	-6.599336	0.000000	-10.000000	0.258333	-15.950000	89.000000	1023.000000	1023.000000	2046.000000
37.580002	-0.028586	-16.894358	-2.515853	-4.534042	-3.417933	-6.426530	0.000000	-10.000000	0.258333	-15.583334	83.666664	1023.000000	1023.000000	2046.000000
37.599998	-0.028751	-16.991726	-2.836612	-4.305372	-3.206408	-6.643333	0.000000	-10.000000	0.250000	-15.366667	78.500000	1023.000000	1023.000000	2046.000000
37.619999	-0.028788	-17.013699	-3.353485	-3.857635	-2.710238	-7.092340	0.000000	-10.000000	0.241667	-14.983334	73.500000	1023.000000	1023.000000	2046.000000
37.639999	-0.028434	-16.804638	-3.213788	-4.106628	-2.881551	-6.602672	0.000000	-10.000000	0.233333	-14.600000	68.500000	1023.000000	1023.000000	2046.000000
37.660000	-0.028517	-16.853714	-2.898141	-4.146293	-3.435494	-6.373786	0.000000	-10.000000	0.233333	-14.150001	63.666668	1023.000000	1023.000000	2046.000000
37.680000	-0.028408	-16.789234	-2.924717	-4.078085	-3.579080	-6.207352	0.000000	-10.000000	0.233333	-13.816667	58.833332	1023.000000	1023.000000	2046.000000
37.700001	-0.028369	-16.766279	-3.586288	-3.381107	-2.977422	-6.821463	0.000000	-10.000000	0.233333	-13.650001	54.166668	1023.000000	1023.000000	2046.000000
37.720001	-0.028519	-16.854527	-3.513239	-3.592785	-3.370618	-6.377885	0.000000	-10.000000	0.216667	-13.466667	49.500000	1023.000000	1023.000000	2046.000000
37.740002	-0.029321	-17.328852	-3.308976	-3.743175	-4.058543	-6.218158	0.000000	-10.000000	0.208333	-13.283334	45.166668	1023.000000	1023.000000	2046.000000
37.759998	-0.029497	-17.432665	-3.052016	-4.064480	-4.338394	-5.977774	0.000000	-10.000000	0.191667	-12.933333	40.666668	1023.000000	1023.000000	2046.000000
37.779999	-0.029617	-17.503389	-3.628618	-3.654357	-3.702125	-6.518291	0.000000	-10.000000	0.175000	-12.600000	36.333332	1023.000000	1023.000000	2046.000000
37.799999	-0.030626	-18.100203	-4.079679	-3.553137	-3.572528	-6.894858	0.000000	-10.000000	0.158333	-12.366667	32.000000	1023.000000	1023.000000	2046.000000
37.820000	-0.031994	-18.908379	-4.235033	-3.946463	-3.929045	-6.797837	0.000000	-10.000000	0.150000	-12.100000	28.000000	1023.000000	1023.000000	2046.000000
37.840000	-0.034481	-20.378384	-4.340519	-4.269522	-4.864185	-6.904158	0.000000	-10.000000	0.133333	-11.600000	24.000000	1023.000000	1023.000000	2046.000000
37.860001	-0.036564	-21.609167	-4.939310	-4.324511	-5.222989	-7.122358	0.000000	-10.000000	0.116667	-10.866667	20.000000	1023.000000	1023.000000	2046.000000
37.880001	-0.038567	-22.793266	-6.003354	-3.741591	-4.937053	-8.111269	0.000000	-10.000000	0.100000	-9.966667	16.333334	1023.000000	1023.000000	2046.000000
37.900002	-0.040027	-23.655867	-6.497843	-3.857766	-5.306473	-7.993784	0.000000	-10.000000	0.100000	-9.183333	13.000000	1023.000000	1023.000000	2046.000000
37.919998	-0.041495	-24.523426	-6.552643	-3.986547	-6.040889	-7.943347	0.000000	-10.000000	0.100000	-8.533334	10.000000	1023.000000	1023.000000	2046.000000
37.939999	-0.042739	-25.258989	-6.619018	-4.171985	-6.721658	-7.746327	0.000000	-10.000000	0.100000	-8.100000	7.166667	1023.000000	1023.000000	2046.000000
37.959999	-0.043484	-25.699118	-7.432611	-3.649443	-6.282290	-8.334773	0.000000	-10.000000	0.100000	-7.933333	4.333333	1023.000000	1023.000000	2046.000000
37.980000	-0.044155	-26.095465	-8.041397	-3.551812	-6.223085	-8.279169	0.000000	-10.000000	0.100000	-7.900000	1.833333	1023.000000	1023.000000	2046.000000
38.000000	-0.044831	-26.495157	-8.068059	-3.692937	-6.724363	-8.009797	0.000000	-10.000000	0.100000	-8.033333	-0.500000	1023.000000	1023.000000	2046.000000
38.020000	-0.045789	-27.061506	-7.922707	-3.939507	-7.549325	-7.649967	0.000000	-10.000000	0.100000	-8.033333	-2.833333	1023.000000	1023.000000	2046.000000
38.040001	-0.046006	-27.189529	-8.582894	-3.475287	-7.010063	-8.121285	0.000000	-10.000000	0.100000	-7.983333	-5.333333	1023.000000	1023.000000	2046.000000
38.060001	-0.046301	-27.363987	-8.981821	-3.422464	-6.934716	-8.024984	0.000000	-10.000000	0.100000	-7.683333	-8.000000	1023.000000	1023.000000	2046.000000
38.080002	-0.046519	-27.492434	-8.802445	-3.567195	-7.336412	-7.786380	0.000000	-10.000000	0.100000	-7.466667	-10.500000	1023.000000	1023.000000	2046.000000
38.099998	-0.046628	-27.557190	-8.402664	-3.929734	-7.832985	-7.391808	0.000000	-10.000000	0.100000	-7.233334	-13.000000	1023.000000	1023.000000	2046.000000
38.119999	-0.046160	-27.280392	-8.752979	-3.553166	-7.078247	-7.895999	0.000000	-10.000000	0.100000	-7.150000	-15.333333	1023.000000	1023.000000	2046.000000
38.139999	-0.045506	-26.893978	-8.686852	-3.775705	-6.819786	-7.611635	0.000000	-10.000000	0.100000	-7.233334	-17.833334	1023.000000	1023.000000	2046.000000
38.160000	-0.045307	-26.776514	-8.195580	-4.070868	-7.079121	-7.430945	0.000000	-10.000000	0.100000	-7.350000	-20.166666	1023.000000	1023.000000	2046.000000
38.180000	-0.045147	-26.681824	-7.622700	-4.547307	-7.319796	-7.192022	0.000000	-10.000000	0.091667	-7.216667	-22.833334	1023.000000	1023.000000	2046.000000
38.200001	-0.044968	-26.576307	-7.834804	-4.401454	-6.553127	-7.786922	0.000000	-10.000000	0.091667	-6.900000	-25.166666	1023.000000	1023.000000	2046.000000
38.220001	-0.045277	-26.758644	-7.817024	-4.754259	-6.286650	-7.900710	0.000000	-10.000000	0.091667	-6.583333	-27.500000	1023.000000	1023.000000	2046.000000
38.240002	-0.045803	-27.069618	-7.451661	-5.215313	-6.520957	-7.881687	0.000000	-10.000000	0.100000	-6.550000	-29.500000	1023.000000	1023.000000	2046.000000
38.259998	-0.046725	-27.614185	-6.883658	-5.740495	-7.187657	-7.802375	0.000000	-10.000000	0.100000	-6.416667	-31.833334	1023.000000	1023.000000	2046.000000
38.279999	-0.047159	-27.870916	-7.142201	-5.635674	-6.707208	-8.385832	0.000000	-10.000000	0.091667	-6.266667	-34.166668	1023.000000	1023.000000	2046.000000
38.299999	-0.047660	-28.167326	-7.363315	-5.624946	-6.502127	-8.676939	0.000000	-10.000000	0.075000	-6.050000	-36.500000	1023.000000	1023.000000	2046.000000
38.320000	-0.047730	-28.208723	-7.173313	-5.738729	-6.767620	-8.529062	0.000000	-10.000000	0.058333	-5.783333	-38.500000	1023.000000	1023.000000	2046.000000
38.340000	-0.048179	-28.474031	-6.776496	-5.896204	-7.409910	-8.391422	0.000000	-10.000000	0.050000	-5.383333	-40.333332	1023.000000	1023.000000	2046.000000
38.360001	-0.047888	-28.301538	-6.859272	-5.754531	-7.181679	-8.506056	0.000000	-10.000000	0.066667	-5.050000	-42.000000	1023.000000	1023.000000	2046.000000
38.380001	-0.047910	-28.315088	-7.298657	-5.387955	-6.640623	-8.987853	0.000000	-10.000000	0.075000	-4.883333	-43.666668	1023.000000	1023.000000	2046.000000
38.400002	-0.047565	-28.110834	-7.174314	-5.564374	-6.782625	-8.589520	0.000000	-10.000000	0.075000	-4.733334	-45.333332	1023.000000	1023.000000	2046.000000
38.419998	-0.047340	-27.977831	-6.956540	-5.523698	-7.064264	-8.433330	0.000000	-10.000000	0.066667	-4.450000	-47.000000	1023.000000	1023.000000	2046.000000
38.439999	-0.047146	-27.863138	-6.642593	-5.717648	-7.368324	-8.134574	0.000000	-10.000000	0.058333	-4.050000	-48.333332	1023.000000	1023.000000	2046.000000
38.459999	-0.046940	-27.741362	-7.108162	-5.254281	-6.694254	-8.684666	0.000000	-10.000000	0.058333	-3.666667	-49.666668	1023.000000	1023.000000	2046.000000
38.480000	-0.046629	-27.557653	-7.101765	-5.329144	-6.672316	-8.454429	0.000000	-10.000000	0.050000	-3.350000	-50.833332	1023.000000	1023.000000	2046.000000
38.500000	-0.046407	-27.426270	-6.948549	-5.274426	-6.845008	-8.358286	0.000000	-10.000000	0.050000	-3.033333	-52.000000	1023.000000	1023.000000	2046.000000
38.520000	-0.046581	-27.529310	-6.610403	-5.524329	-7.392214	-8.002364	0.000000	-10.000000	0.050000	-2.716667	-53.000000	1023.000000	1023.000000	2046.000000
38.540001	-0.046209	-27.309761	-6.860518	-5.216556	-6.915596	-8.317093	0.000000	-10.000000	0.058333	-1.683333	-54.000000	1023.000000	1023.000000	2046.000000
38.560001	-0.045981	-27.174931	-7.078678	-5.078641	-6.613685	-8.403927	0.000000	-10.000000	0.066667	-0.783333	-54.666668	1023.000000	1023.000000	2046.000000
38.580002	-0.045141	-26.678572	-6.742539	-5.045567	-6.744601	-8.145864	0.000000	-10.000000	0.075000	0.000000	-55.000000	1023.000000	1023.000000	2046.000000
38.599998	-0.044501	-26.300091	-6.380953	-5.091957	-7.086614	-7.740567	0.000000	-10.000000	0.058333	0.000000	-55.000000	1023.000000	1023.000000	2046.000000
38.619999	-0.043774	-25.870699	-6.659641	-4.662816	-6.450306	-8.097936	0.000000	-10.000000	0.050000	0.316667	-55.000000	1023.000000	1023.000000	2046.000000
38.639999	-0.043402	-25.650599	-6.717307	-4.611940	-6.274655	-8.046698	0.000000	-10.000000	0.025000	1.483333	-55.000000	1023.000000	1023.000000	2046.000000
38.660000	-0.042632	-25.195589	-6.270034	-4.572869	-6.613635	-7.739053	0.000000	-10.000000	0.016667	3.683333	-55.000000	1023.000000	1023.000000	2046.000000
38.680000	-0.041940	-24.786734	-5.827798	-4.792706	-6.892027	-7.274203	0.000000	-10.000000	-0.008333	6.483334	-55.000000	1023.000000	1023.000000	2046.000000
38.700001	-0.040637	-24.016680	-5.898864	-4.541006	-6.212854	-7.363955	0.000000	-10.000000	-0.025000	8.900000	-55.000000	1023.000000	1023.000000	2046.000000
38.720001	-0.040500	-23.935534	-6.099086	-4.510770	-5.790617	-7.535061	0.000000	-10.000000	-0.058333	10.916667	-55.000000	1023.000000	1023.000000	2046.000000
38.740002	-0.039982	-23.629469	-6.010564	-4.537754	-5.716558	-7.364594	0.000000	-10.000000	-0.100000	12.633333	-55.000000	1023.000000	1023.000000	2046.000000
38.759998	-0.040233	-23.777594	-5.872089	-4.621824	-6.103446	-7.180234	0.000000	-10.000000	-0.141667	14.566668	-55.000000	1023.000000	1023.000000	2046.000000
38.779999	-0.040478	-23.922688	-6.135839	-4.723562	-5.989996	-7.073290	0.000000	-10.000000	-0.183333	16.516666	-29.000000	1023.000000	1023.000000	2046.000000
38.799999	-0.041090	-24.284035	-6.770069	-4.382466	-5.485839	-7.645660	0.000000	-10.000000	-0.241667	19.016666	0.666667	1023.000000	1023.000000	2046.000000
38.820000	-0.041437	-24.489100	-6.947093	-4.541829	-5.695897	-7.304281	0.000000	-10.000000	-0.291667	20.833334	30.333334	1023.000000	1023.000000	2046.000000
38.840000	-0.040992	-24.226398	-6.953211	-4.406309	-5.893084	-6.973795	0.000000	-10.000000	-0.325000	22.283333	36.333332	1023.000000	1023.000000	2046.000000
38.860001	-0.040419	-23.887621	-6.838298	-4.472444	-6.193250	-6.383631	0.000000	-10.000000	-0.358333	23.250000	41.166668	1023.000000	1023.000000	2046.000000
38.880001	-0.039417	-23.295338	-7.252937	-4.037274	-5.564124	-6.441002	0.000000	-10.000000	-0.391667	24.316668	48.666668	1023.000000	1023.000000	2046.000000
38.900002	-0.038610	-22.818565	-7.499642	-3.932859	-5.305137	-6.080927	0.000000	-10.000000	-0.441667	25.916666	56.666668	1023.000000	1023.000000	2046.000000
38.919998	-0.037192	-21.980528	-7.389277	-3.800774	-5.388459	-5.402018	0.000000	-10.000000	-0.458333	26.950001	65.000000	1023.000000	1023.000000	2046.000000
38.939999	-0.035718	-21.109413	-7.169457	-3.709331	-5.625376	-4.605248	0.000000	-10.000000	-0.491667	28.150000	73.833336	1023.000000	1023.000000	2046.000000
38.959999	-0.034213	-20.220085	-7.510430	-3.114769	-4.877970	-4.716917	0.000000	-10.000000	-0.516667	28.750000	83.000000	1023.000000	1023.000000	2046.000000
38.980000	-0.032527	-19.223726	-7.438763	-3.180589	-4.756321	-3.848054	0.000000	-10.000000	-0.550000	29.583334	92.666664	1023.000000	1023.000000	2046.000000
39.000000	-0.030564	-18.063034	-6.974019	-2.859614	-5.068336	-3.161064	0.000000	-10.000000	-0.575000	30.183334	102.500000	1023.000000	1023.000000	2046.000000
39.020000	-0.028051	-16.577925	-6.864358	-2.496744	-4.448579	-2.768244	0.000000	-10.000000	-0.608333	31.033333	112.500000	1023.000000	1023.000000	2046.000000
39.040001	-0.025925	-15.321734	-6.600485	-2.316585	-3.910779	-2.493885	0.000000	-10.000000	-0.633333	31.500000	122.666664	1023.000000	1023.000000	2046.000000
39.060001	-0.022895	-13.530872	-5.733257	-2.233153	-3.815465	-1.748998	0.000000	-10.000000	-0.650000	32.150002	133.000000	1023.000000	1023.000000	2046.000000
39.080002	-0.019745	-11.669468	-4.975317	-2.182049	-3.438172	-1.073930	0.000000	-10.000000	-0.658333	32.400002	143.666672	1023.000000	1023.000000	2046.000000
39.099998	-0.017110	-10.112014	-4.511780	-1.890592	-2.453958	-1.255685	0.000000	-10.000000	-0.666667	32.766666	154.333328	1023.000000	1023.000000	2046.000000
39.119999	-0.014505	-8.572651	-3.619035	-2.381594	-2.135900	-0.436122	0.000000	-10.000000	-0.675000	32.933334	165.166672	1023.000000	1023.000000	2046.000000
39.139999	-0.011843	-6.999083	-2.675023	-2.407683	-1.822033	-0.094343	0.000000	-10.000000	-0.675000	33.033333	176.000000	1023.000000	1023.000000	2046.000000
39.160000	-0.009446	-5.582468	-2.081278	-2.574104	-1.191029	0.263943	0.000000	-10.000000	-0.700000	33.083332	187.166672	1023.000000	1023.000000	2046.000000
39.180000	-0.007950	-4.698560	-1.771477	-2.379154	-0.508652	-0.039277	0.000000	-10.000000	-0.691667	33.183334	198.166672	1023.000000	1023.000000	2046.000000
39.200001	-0.006333	-3.742522	-1.191916	-2.697334	-0.321436	0.468165	0.000000	-10.000000	-0.700000	33.200001	209.333328	1023.000000	1023.000000	2046.000000
39.220001	-0.004427	-2.616127	-0.610372	-2.485635	-0.305783	0.785664	0.000000	-10.000000	-0.666667	33.300003	220.333328	1023.000000	1023.000000	2046.000000
39.240002	-0.002434	-1.438255	-0.383970	-2.231176	0.165696	1.011195	0.000000	-10.000000	-0.683333	32.866669	231.500000	1023.000000	1023.000000	2046.000000
39.259998	-0.001190	-0.703394	-0.269824	-2.039441	0.530661	1.075210	0.000000	-10.000000	-0.683333	32.799999	242.500000	1023.000000	1023.000000	2046.000000
39.279999	0.000996	0.588820	0.207471	-1.972368	0.687983	1.665734	0.000000	-10.000000	-0.691667	32.799999	253.500000	1023.000000	1023.000000	2046.000000
39.299999	0.003734	2.206977	0.714411	-1.649016	0.849758	2.291824	0.000000	-10.000000	-0.691667	33.366669	264.500000	1023.000000	1023.000000	2046.000000
39.320000	0.006359	3.757937	0.904132	-1.108094	1.603084	2.358816	0.000000	-10.000000	-0.683333	33.666668	275.500000	1023.000000	1023.000000	2046.000000
39.340000	0.008315	4.914350	1.405376	-1.164800	1.831235	2.842538	0.000000	-10.000000	-0.683333	33.650002	286.666656	1023.000000	1023.000000	2046.000000
39.360001	0.011179	6.606651	2.063507	-0.940058	2.006978	3.476224	0.000000	-10.000000	-0.675000	33.483334	297.833344	1023.000000	1023.000000	2046.000000
39.380001	0.014475	8.554873	2.585726	-0.616531	2.461059	4.124619	0.000000	-10.000000	-0.683333	33.466667	309.000000	1023.000000	1023.000000	2046.000000
39.400002	0.016781	9.917672	2.894722	-0.088657	3.140686	3.970921	0.000000	-10.000000	-0.691667	33.883335	320.166656	1023.000000	1023.000000	2046.000000
39.419998	0.019603	11.585661	3.556590	-0.112152	3.356359	4.784864	0.000000	-10.000000	-0.708333	34.116669	331.500000	1023.000000	1023.000000	2046.000000
39.439999	0.022781	13.463276	4.011289	0.291037	3.684437	5.476513	0.000000	-10.000000	-0.725000	34.516666	342.833344	1023.000000	1023.000000	2046.000000
39.459999	0.025104	14.836747	4.159089	0.967049	4.432065	5.278544	0.000000	-10.000000	-0.733333	34.266666	354.333344	1023.000000	1023.000000	2046.000000
39.480000	0.026959	15.932570	4.632049	0.812219	4.441456	6.046846	0.000000	-10.000000	-0.733333	34.400002	365.666656	1023.000000	1023.000000	2046.000000
39.500000	0.029392	17.370667	4.976633	1.276197	4.521106	6.596730	0.000000	-10.000000	-0.716667	34.150002	377.333344	1023.000000	1023.000000	2046.000000
39.520000	0.031802	18.794857	5.166687	1.969823	5.192172	6.466173	0.000000	-10.000000	-0.716667	34.300003	388.666656	1023.000000	1023.000000	2046.000000
39.540001	0.033366	19.719463	5.720894	1.517471	5.036288	7.444811	0.000000	-10.000000	-0.708333	34.116669	400.166656	1023.000000	1023.000000	2046.000000
39.560001	0.035419	20.932474	5.809706	1.823643	5.347394	7.951731	0.000000	-10.000000	-0.708333	33.983334	411.500000	1023.000000	1023.000000	2046.000000
39.580002	0.036070	21.317482	5.489067	2.357597	5.949625	7.521192	0.000000	-10.000000	-0.708333	33.716667	422.833344	1023.000000	1023.000000	2046.000000
39.599998	0.035335	20.882853	5.476979	2.013648	5.596614	7.795612	0.000000	-10.000000	-0.700000	33.816666	434.166656	1023.000000	1023.000000	2046.000000
39.619999	0.034834	20.586708	5.235521	2.199036	5.363655	7.788496	0.000000	-10.000000	-0.683333	33.650002	445.500000	1023.000000	1023.000000	2046.000000
39.639999	0.034772	20.550333	4.539885	2.618114	5.599567	7.792767	0.000000	-10.000000	-0.658333	33.466667	456.833344	1023.000000	1023.000000	2046.000000
39.660000	0.033479	19.785864	4.190387	2.683867	5.277316	7.634294	0.000000	-10.000000	-0.641667	33.166668	468.000000	1023.000000	1023.000000	2046.000000
39.680000	0.032809	19.390236	4.145961	2.449196	4.718507	8.076571	0.000000	-10.000000	-0.625000	32.950001	479.000000	1023.000000	1023.000000	2046.000000
39.700001	0.033813	19.983219	3.761685	2.816159	4.919940	8.485435	0.000000	-10.000000	-0.600000	32.883335	490.000000	1023.000000	1023.000000	2046.000000
39.720001	0.034703	20.509235	3.477206	3.448785	5.315003	8.268241	0.000000	-10.000000	-0.591667	32.466667	501.000000	1023.000000	1023.000000	2046.000000
39.740002	0.035075	20.729391	3.747958	3.142945	4.769002	9.069486	0.000000	-10.000000	-0.591667	32.366669	512.000000	1023.000000	1023.000000	2046.000000
39.759998	0.036525	21.586077	3.620660	3.677487	4.852557	9.435373	0.000000	-10.000000	-0.591667	32.083336	522.833313	1023.000000	1023.000000	2046.000000
39.779999	0.038623	22.826227	3.240415	4.388651	5.526337	9.670823	0.000000	-10.000000	-0.600000	31.850000	533.666687	1023.000000	1023.000000	2046.000000
39.799999	0.039245	23.193964	3.301832	4.577241	5.362803	9.952087	0.000000	-10.000000	-0.583333	31.433334	544.166687	1023.000000	1023.000000	2046.000000
39.820000	0.040152	23.729628	3.632006	4.597828	4.899389	10.600404	0.000000	-10.000000	-0.575000	31.216667	554.833313	1023.000000	1023.000000	2046.000000
39.840000	0.042382	25.047745	3.459556	5.101601	5.404215	11.082375	0.000000	-10.000000	-0.550000	30.900002	565.166687	1023.000000	1023.000000	2046.000000
39.860001	0.044568	26.339920	3.426784	5.919519	6.149139	10.844479	0.000000	-10.000000	-0.541667	30.766668	575.666687	1023.000000	1023.000000	2046.000000
39.880001	0.045583	26.939383	4.051985	5.667702	5.904449	11.315246	0.000000	-10.000000	-0.525000	30.400002	586.000000	1023.000000	1023.000000	2046.000000
39.900002	0.046932	27.736609	4.730141	5.457823	5.790489	11.758156	0.000000	-10.000000	-0.508333	30.350000	596.333313	1023.000000	1023.000000	2046.000000
39.919998	0.049533	29.273989	5.054253	5.709105	6.459547	12.051084	0.000000	-10.000000	-0.500000	29.983334	606.500000	1023.000000	1023.000000	2046.000000
39.939999	0.052447	30.996309	5.345502	6.249768	7.528223	11.872816	0.000000	-10.000000	-0.491667	29.566668	616.500000	1023.000000	1023.000000	2046.000000
39.959999	0.054197	32.030636	6.261384	5.963997	7.565353	12.239904	0.000000	-10.000000	-0.458333	29.100000	626.500000	1023.000000	1023.000000	2046.000000
39.980000	0.055974	33.080521	7.250157	5.546595	7.538634	12.745134	0.000000	-10.000000	-0.441667	28.633333	636.166687	1023.000000	1023.000000	2046.000000
40.000000	0.058993	34.864731	7.502496	5.786629	8.520329	13.055277	0.000000	-10.000000	-0.441667	28.383333	645.833313	1023.000000	1023.000000	2046.000000
40.020000	0.061129	36.126945	7.992855	6.229349	9.128734	12.776009	0.000000	-10.000000	-0.466667	28.216667	655.166687	1023.000000	1023.000000	2046.000000
40.040001	0.061541	36.370834	9.044360	5.491916	8.461886	13.372673	0.000000	-10.000000	-0.458333	27.900000	664.666687	1023.000000	1023.000000	2046.000000
40.060001	0.062768	37.095890	9.437332	5.685013	8.592808	13.380739	0.000000	-10.000000	-0.425000	27.400000	674.000000	1023.000000	1023.000000	2046.000000
40.080002	0.065276	38.577896	9.259163	6.331396	9.761549	13.225786	0.000000	-10.000000	-0.383333	26.583334	683.333313	1023.000000	1023.000000	2046.000000
40.099998	0.066151	39.094952	9.799562	6.424955	9.546929	13.323506	0.000000	-10.000000	-0.366667	25.900002	692.333313	1023.000000	1023.000000	2046.000000
40.119999	0.066890	39.532246	10.553561	6.229889	8.914020	13.834774	0.000000	-10.000000	-0.366667	25.200001	701.166687	1023.000000	1023.000000	2046.000000
40.139999	0.069808	41.256454	10.373840	6.789002	9.949521	14.144091	0.000000	-10.000000	-0.366667	24.833334	709.666687	1023.000000	1023.000000	2046.000000
40.160000	0.072063	42.589321	10.693703	7.392996	10.519815	13.982808	0.000000	-10.000000	-0.341667	24.316668	718.000000	1023.000000	1023.000000	2046.000000
40.180000	0.073128	43.218647	11.711134	6.938544	9.864822	14.704146	0.000000	-10.000000	-0.316667	23.883333	726.000000	1023.000000	1023.000000	2046.000000
40.200001	0.076244	45.060143	11.843239	7.419249	10.639570	15.158086	0.000000	-10.000000	-0.291667	23.116667	734.000000	1023.000000	1023.000000	2046.000000
40.220001	0.079653	47.074646	11.835641	8.489931	11.836920	14.912156	0.000000	-10.000000	-0.275000	22.533333	742.000000	1023.000000	1023.000000	2046.000000
40.240002	0.080792	47.747841	12.791033	8.098946	11.072107	15.785755	0.000000	-10.000000	-0.250000	22.216667	749.666687	1023.000000	1023.000000	2046.000000
40.259998	0.082468	48.738312	12.919081	8.320858	11.234986	16.263388	0.000000	-10.000000	-0.225000	21.816668	757.166687	1023.000000	1023.000000	2046.000000
40.279999	0.085157	50.327965	12.785487	9.270102	12.424814	15.847559	0.000000	-10.000000	-0.208333	21.650000	764.500000	1023.000000	1023.000000	2046.000000
40.299999	0.084902	50.177200	13.635671	8.674117	11.494203	16.373209	0.000000	-10.000000	-0.200000	21.016666	771.833313	1023.000000	1023.000000	2046.000000
40.320000	0.085413	50.479053	13.492790	8.700310	11.627100	16.658854	0.000000	-10.000000	-0.200000	20.600000	779.000000	1023.000000	1023.000000	2046.000000
40.340000	0.086015	50.834629	12.791681	9.445045	12.752180	15.845721	0.000000	-10.000000	-0.183333	19.600000	785.833313	1023.000000	1023.000000	2046.000000
40.360001	0.084278	49.808521	13.260695	8.771023	11.556681	16.220123	0.000000	-10.000000	-0.150000	18.616667	792.666687	1023.000000	1023.000000	2046.000000
40.380001	0.082929	49.011169	12.844052	8.613411	11.368782	16.184925	0.000000	-10.000000	-0.116667	17.583334	799.166687	1023.000000	1023.000000	2046.000000
40.400002	0.082439	48.721230	11.717513	9.296718	12.389011	15.317986	0.000000	-10.000000	-0.075000	16.416668	805.166687	1023.000000	1023.000000	2046.000000
40.419998	0.079511	46.991001	11.733314	8.748351	11.180070	15.329266	0.000000	-10.000000	-0.058333	15.216667	810.666687	1023.000000	1023.000000	2046.000000
40.439999	0.076998	45.505695	11.551101	8.469382	10.258604	15.226606	0.000000	-10.000000	-0.033333	13.833334	815.833313	1023.000000	1023.000000	2046.000000
40.459999	0.077292	45.679775	10.436450	9.103062	11.380671	14.759595	0.000000	-10.000000	-0.025000	12.366667	820.666687	1023.000000	1023.000000	2046.000000
40.480000	0.076082	44.964314	10.597930	8.862551	10.619426	14.884407	0.000000	-10.000000	-0.008333	10.966666	825.000000	1023.000000	1023.000000	2046.000000
40.500000	0.074653	44.120152	10.666385	8.676259	9.760035	15.017474	0.000000	-10.000000	0.008333	9.300000	828.833313	1023.000000	1023.000000	2046.000000
40.520000	0.075752	44.769363	9.582278	9.495193	11.023618	14.668274	0.000000	-10.000000	0.008333	7.866667	832.333313	1023.000000	1023.000000	2046.000000
40.540001	0.075017	44.334812	9.776545	9.385331	10.257717	14.915218	0.000000	-10.000000	0.025000	6.033334	835.166687	1023.000000	1023.000000	2046.000000
40.560001	0.073447	43.407349	9.872761	9.161477	9.202630	15.170482	0.000000	-10.000000	0.041667	4.200000	837.500000	1023.000000	1023.000000	2046.000000
40.580002	0.074401	43.970901	8.891258	9.676578	10.147781	15.255284	0.000000	-10.000000	0.066667	1.800000	839.333313	1023.000000	1023.000000	2046.000000
40.599998	0.074674	44.132347	8.576889	10.196830	10.382958	14.975668	0.000000	-10.000000	0.075000	-0.450000	840.500000	1023.000000	1023.000000	2046.000000
40.619999	0.073280	43.308399	9.276357	9.634827	8.987934	15.409282	0.000000	-10.000000	0.083333	-2.383333	841.000000	1023.000000	1023.000000	2046.000000
40.639999	0.074027	43.749798	8.827399	9.773029	9.552628	15.596742	0.000000	-10.000000	0.083333	-3.850000	841.000000	1023.000000	1023.000000	2046.000000
40.660000	0.075124	44.398487	8.510062	10.356024	10.485998	15.046404	0.000000	-10.000000	0.091667	-5.133333	841.000000	1023.000000	1023.000000	2046.000000
40.680000	0.074063	43.771263	9.610772	9.516505	9.220176	15.423808	0.000000	-10.000000	0.091667	-6.350000	841.000000	1023.000000	1023.000000	2046.000000
40.700001	0.074303	43.912937	9.625911	9.248263	9.446382	15.592381	0.000000	-10.000000	0.100000	-7.166667	841.000000	1023.000000	1023.000000	2046.000000
40.720001	0.076150	45.004719	9.213115	9.789080	11.066405	14.936120	0.000000	-10.000000	0.108333	-7.916667	841.000000	1023.000000	1023.000000	2046.000000
40.740002	0.075423	44.574924	10.247043	8.843428	10.244417	15.240037	0.000000	-10.000000	0.108333	-8.700001	841.000000	1023.000000	1023.000000	2046.000000
40.759998	0.074649	44.117817	10.757874	8.207448	9.930858	15.221638	0.000000	-10.000000	0.116667	-9.383334	841.000000	1023.000000	1023.000000	2046.000000
40.779999	0.075885	44.848022	10.142890	8.511110	11.605717	14.588306	0.000000	-10.000000	0.125000	-9.933333	834.000000	1023.000000	1023.000000	2046.000000
40.799999	0.074702	44.148689	10.930871	7.781221	10.905117	14.531480	0.000000	-10.000000	0.141667	-10.250000	825.666687	1023.000000	1023.000000	2046.000000
40.820000	0.072758	43.000076	11.623385	7.173388	9.936449	14.266855	0.000000	-10.000000	0.150000	-10.716667	816.333313	1023.000000	1023.000000	2046.000000
40.840000	0.073543	43.463627	10.791808	7.588714	11.438508	13.644598	0.000000	-10.000000	0.150000	-11.233334	812.666687	1023.000000	1023.000000	2046.000000
40.860001	0.073053	43.174377	11.180502	7.411995	11.104090	13.477792	0.000000	-10.000000	0.158333	-11.650001	809.000000	1023.000000	1023.000000	2046.000000
40.880001	0.071346	42.165325	11.924119	7.010073	9.840652	13.390479	0.000000	-10.000000	0.158333	-11.966667	805.000000	1023.000000	1023.000000	2046.000000
40.900002	0.072304	42.731430	11.233117	7.195953	10.969650	13.332709	0.000000	-10.000000	0.158333	-12.133333	801.000000	1023.000000	1023.000000	2046.000000
40.919998	0.072839	43.048080	11.116235	7.493801	11.482626	12.955418	0.000000	-10.000000	0.150000	-12.416667	797.000000	1023.000000	1023.000000	2046.000000
40.939999	0.071340	42.161839	12.248532	6.837154	9.964751	13.111401	0.000000	-10.000000	0.166667	-12.683333	792.833313	1023.000000	1023.000000	2046.000000
40.959999	0.071811	42.440136	12.103894	6.792916	10.318612	13.224714	0.000000	-10.000000	0.200000	-13.050000	788.500000	1023.000000	1023.000000	2046.000000
40.980000	0.073767	43.596046	11.494922	7.650206	11.826176	12.624744	0.000000	-10.000000	0.233333	-13.483334	784.166687	1023.000000	1023.000000	2046.000000
41.000000	0.073528	43.454765	12.548404	7.147427	10.676435	13.082500	0.000000	-10.000000	0.250000	-13.900000	779.666687	1023.000000	1023.000000	2046.000000
41.020000	0.073401	43.380211	12.888591	7.095242	10.083447	13.312930	0.000000	-10.000000	0.250000	-14.366667	775.000000	1023.000000	1023.000000	2046.000000
41.040001	0.075134	44.404129	12.010323	7.770242	11.597488	13.026077	0.000000	-10.000000	0.250000	-14.883333	770.166687	1023.000000	1023.000000	2046.000000
41.060001	0.075122	44.397129	12.197968	7.784273	11.425900	12.988991	0.000000	-10.000000	0.266667	-15.533334	765.166687	1023.000000	1023.000000	2046.000000
41.080002	0.072321	42.741871	13.023469	7.177190	9.685023	12.856191	0.000000	-10.000000	0.283333	-16.383333	760.000000	1023.000000	1023.000000	2046.000000
41.099998	0.071927	42.508667	12.153254	7.131210	10.570773	12.653432	0.000000	-10.000000	0.333333	-17.483334	754.333313	1023.000000	1023.000000	2046.000000
41.119999	0.070486	41.657475	11.278522	7.341889	11.125146	11.911920	0.000000	-10.000000	0.366667	-18.900000	748.500000	1023.000000	1023.000000	2046.000000
41.139999	0.067013	39.604816	11.475237	6.637338	9.827016	11.665223	0.000000	-10.000000	0.408333	-20.283335	742.166687	1023.000000	1023.000000	2046.000000
41.160000	0.063087	37.284122	11.443645	6.072235	8.642732	11.125508	0.000000	-10.000000	0.416667	-21.433334	735.500000	1023.000000	1023.000000	2046.000000
41.180000	0.060601	35.815327	10.415092	5.759439	8.921673	10.719122	0.000000	-10.000000	0.433333	-22.316668	728.333313	1023.000000	1023.000000	2046.000000
41.200001	0.058234	34.416309	9.067002	6.160875	9.716049	9.472384	0.000000	-10.000000	0.475000	-23.166666	720.833313	1023.000000	1023.000000	2046.000000
41.220001	0.054371	32.133083	9.022714	5.558974	8.565180	8.986217	0.000000	-10.000000	0.516667	-23.933334	713.000000	1023.000000	1023.000000	2046.000000
41.240002	0.050108	29.613605	9.210962	5.134240	7.027497	8.240907	0.000000	-10.000000	0.550000	-24.700001	705.000000	1023.000000	1023.000000	2046.000000
41.259998	0.048079	28.414753	8.396484	4.968932	7.162942	7.886394	0.000000	-10.000000	0.558333	-25.116667	697.000000	1023.000000	1023.000000	2046.000000
41.279999	0.047188	27.888281	7.327983	5.485369	8.056462	7.018467	0.000000	-10.000000	0.566667	-25.483334	688.666687	1023.000000	1023.000000	2046.000000
41.299999	0.045208	26.717770	7.133885	5.204253	7.538485	6.841146	0.000000	-10.000000	0.583333	-25.750000	680.166687	1023.000000	1023.000000	2046.000000
41.320000	0.042595	25.173395	7.476975	4.783387	6.241427	6.671607	0.000000	-10.000000	0.575000	-26.216667	671.500000	1023.000000	1023.000000	2046.000000
41.340000	0.040392	23.871590	7.320952	4.616145	5.481921	6.452573	0.000000	-10.000000	0.575000	-26.583334	662.833313	1023.000000	1023.000000	2046.000000
41.360001	0.039784	23.512241	6.396008	4.705357	6.050193	6.360682	0.000000	-10.000000	0.591667	-26.933334	654.000000	1023.000000	1023.000000	2046.000000
41.380001	0.039580	23.391531	5.482062	5.178898	6.868604	5.861966	0.000000	-10.000000	0.625000	-27.266666	645.000000	1023.000000	1023.000000	2046.000000
41.400002	0.037733	22.300224	5.948463	4.580449	5.719940	6.051373	0.000000	-10.000000	0.650000	-27.483334	635.833313	1023.000000	1023.000000	2046.000000
41.419998	0.035660	21.075165	6.295082	4.280414	4.716575	5.783093	0.000000	-10.000000	0.658333	-27.683332	626.666687	1023.000000	1023.000000	2046.000000
41.439999	0.036089	21.328703	5.591466	4.360618	5.873039	5.503581	0.000000	-10.000000	0.658333	-27.600000	617.333313	1023.000000	1023.000000	2046.000000
41.459999	0.035960	21.252298	5.531163	4.043427	6.311732	5.365976	0.000000	-10.000000	0.658333	-27.600000	608.166687	1023.000000	1023.000000	2046.000000
41.480000	0.034068	20.134260	6.578257	3.232991	5.105205	5.217807	0.000000	-10.000000	0.650000	-27.583334	598.833313	1023.000000	1023.000000	2046.000000
41.500000	0.033113	19.570042	6.676961	2.767369	5.184291	4.941422	0.000000	-10.000000	0.650000	-27.500000	589.666687	1023.000000	1023.000000	2046.000000
41.520000	0.033591	19.852322	5.904190	2.928793	6.878012	4.141325	0.000000	-10.000000	0.650000	-27.616667	580.500000	1023.000000	1023.000000	2046.000000
41.540001	0.032087	18.963434	6.532397	1.852277	6.430799	4.147962	0.000000	-10.000000	0.658333	-27.500000	571.333313	1023.000000	1023.000000	2046.000000
41.560001	0.029542	17.459230	7.307140	1.155302	5.404553	3.592234	0.000000	-10.000000	0.666667	-27.666666	562.166687	1023.000000	1023.000000	2046.000000
41.580002	0.029177	17.243643	6.533521	1.134730	6.704631	2.870761	0.000000	-10.000000	0.666667	-27.666666	552.833313	1023.000000	1023.000000	2046.000000
41.599998	0.027887	16.481068	6.555946	0.513406	6.815661	2.596053	0.000000	-10.000000	0.658333	-27.916666	543.666687	1023.000000	1023.000000	2046.000000
41.619999	0.025126	14.849262	7.420760	-0.045663	5.539029	1.935136	0.000000	-10.000000	0.666667	-27.966667	534.333313	1023.000000	1023.000000	2046.000000
41.639999	0.024164	14.280763	6.994998	-0.083633	5.912128	1.457270	0.000000	-10.000000	0.675000	-27.983334	525.000000	1023.000000	1023.000000	2046.000000
41.660000	0.024073	14.226982	6.363426	0.141571	6.835968	0.886018	0.000000	-10.000000	0.683333	-27.816668	515.666687	1023.000000	1023.000000	2046.000000
41.680000	0.022125	13.076149	7.088270	-0.365386	5.637396	0.715869	0.000000	-10.000000	0.683333	-27.766666	506.333344	1023.000000	1023.000000	2046.000000
41.700001	0.021113	12.477872	7.059690	-0.405595	5.402819	0.420959	0.000000	-10.000000	0.683333	-27.700001	497.166656	1023.000000	1023.000000	2046.000000
41.720001	0.021531	12.724573	6.242936	0.008534	6.603240	-0.130137	0.000000	-10.000000	0.675000	-27.666666	487.833344	1023.000000	1023.000000	2046.000000
41.740002	0.020289	11.991078	6.958194	-0.615808	5.576682	0.072010	0.000000	-10.000000	0.658333	-27.283333	478.666656	1023.000000	1023.000000	2046.000000
41.759998	0.019098	11.286782	7.160101	-0.697357	5.005369	-0.181332	0.000000	-10.000000	0.650000	-27.100000	469.500000	1023.000000	1023.000000	2046.000000
41.779999	0.019514	11.532952	6.228104	-0.213891	6.294556	-0.775816	0.000000	-10.000000	0.650000	-26.983334	460.500000	1023.000000	1023.000000	2046.000000
41.799999	0.019028	11.245804	6.480655	-0.687235	5.918560	-0.466176	0.000000	-10.000000	0.658333	-27.000000	451.500000	1023.000000	1023.000000	2046.000000
41.820000	0.017725	10.475323	7.119079	-0.813266	4.889277	-0.719768	0.000000	-10.000000	0.658333	-26.950001	442.500000	1023.000000	1023.000000	2046.000000
41.840000	0.018002	10.639191	6.729084	-0.623972	5.283252	-0.749173	0.000000	-10.000000	0.658333	-26.650000	433.500000	1023.000000	1023.000000	2046.000000
41.860001	0.018882	11.159131	5.949528	-0.078636	6.265660	-0.977421	0.000000	-10.000000	0.633333	-26.500000	424.666656	1023.000000	1023.000000	2046.000000
41.880001	0.018078	10.684254	6.353676	-0.496004	5.440644	-0.614062	0.000000	-10.000000	0.633333	-26.150000	415.833344	1023.000000	1023.000000	2046.000000
41.900002	0.016544	9.777675	6.624213	-0.493876	4.447535	-0.800198	0.000000	-10.000000	0.600000	-26.000000	407.166656	1023.000000	1023.000000	2046.000000
41.919998	0.016681	9.858521	5.826974	-0.110013	5.355407	-1.213847	0.000000	-10.000000	0.600000	-25.983334	398.500000	1023.000000	1023.000000	2046.000000
41.939999	0.016559	9.786232	5.637473	-0.465321	5.508400	-0.894319	0.000000	-10.000000	0.591667	-25.916666	389.833344	1023.000000	1023.000000	2046.000000
41.959999	0.014085	8.324414	6.057670	-0.855898	4.406217	-1.283575	0.000000	-10.000000	0.591667	-25.883333	381.166656	1023.000000	1023.000000	2046.000000
41.980000	0.011528	6.812871	5.548664	-0.956422	4.023066	-1.802437	0.000000	-10.000000	0.583333	-25.850000	372.500000	1023.000000	1023.000000	2046.000000
42.000000	0.009755	5.765420	4.205564	-0.577943	4.789824	-2.652024	0.000000	-10.000000	0.558333	-25.600000	363.833344	1023.000000	1023.000000	2046.000000
42.020000	0.006989	4.130273	3.905708	-1.327036	3.969584	-2.417984	0.000000	-10.000000	0.550000	-25.216667	355.333344	1023.000000	1023.000000	2046.000000
42.040001	0.003373	1.993212	3.901556	-1.459530	2.565913	-3.014727	0.000000	-10.000000	0.525000	-24.700001	346.833344	1023.000000	1023.000000	2046.000000
42.060001	0.000775	0.458019	2.971614	-1.364429	2.364687	-3.513853	0.000000	-10.000000	0.508333	-24.216667	338.500000	1023.000000	1023.000000	2046.000000
42.080002	-0.000686	-0.405616	1.640438	-0.775986	2.990032	-4.260101	0.000000	-10.000000	0.491667	-23.616667	330.333344	1023.000000	1023.000000	2046.000000
42.099998	-0.002458	-1.452629	1.526390	-1.236932	2.190907	-3.932994	0.000000	-10.000000	0.475000	-22.883333	322.500000	1023.000000	1023.000000	2046.000000
42.119999	-0.004736	-2.799063	1.606025	-1.320958	1.065606	-4.149735	0.000000	-10.000000	0.458333	-22.583334	315.000000	1023.000000	1023.000000	2046.000000
42.139999	-0.006405	-3.785141	1.148282	-1.261345	0.607821	-4.279900	0.000000	-10.000000	0.441667	-22.333334	307.500000	1023.000000	1023.000000	2046.000000
42.160000	-0.006930	-4.095668	-0.047621	-0.669877	1.406173	-4.784342	0.000000	-10.000000	0.433333	-22.233334	300.000000	1023.000000	1023.000000	2046.000000
42.180000	-0.007820	-4.621857	-0.241741	-1.094391	0.961092	-4.246818	0.000000	-10.000000	0.416667	-22.116667	292.500000	1023.000000	1023.000000	2046.000000
42.200001	-0.009579	-5.660968	-0.040037	-1.269650	-0.100698	-4.250583	0.000000	-10.000000	0.408333	-21.966667	285.166656	1023.000000	1023.000000	2046.000000
42.220001	-0.010659	-6.299613	-0.380250	-1.235680	-0.402507	-4.281177	0.000000	-10.000000	0.400000	-21.650002	277.833344	1023.000000	1023.000000	2046.000000
42.240002	-0.010809	-6.387875	-1.400720	-0.661938	0.455281	-4.780498	0.000000	-10.000000	0.408333	-21.300001	270.666656	1023.000000	1023.000000	2046.000000
42.259998	-0.011136	-6.581183	-1.372362	-1.115462	0.182083	-4.275442	0.000000	-10.000000	0.408333	-21.016666	263.500000	1023.000000	1023.000000	2046.000000
42.279999	-0.012325	-7.284104	-0.767790	-1.536812	-0.778760	-4.200743	0.000000	-10.000000	0.408333	-20.966667	256.500000	1023.000000	1023.000000	2046.000000
42.299999	-0.012840	-7.588246	-0.673275	-1.706079	-0.982058	-4.226833	0.000000	-10.000000	0.400000	-20.933334	249.500000	1023.000000	1023.000000	2046.000000
42.320000	-0.012355	-7.301925	-1.366622	-1.363563	0.190947	-4.762687	0.000000	-10.000000	0.391667	-21.033333	242.500000	1023.000000	1023.000000	2046.000000
42.340000	-0.012338	-7.291929	-1.079542	-1.992686	0.171233	-4.390934	0.000000	-10.000000	0.383333	-20.850000	235.500000	1023.000000	1023.000000	2046.000000
42.360001	-0.013457	-7.953298	-0.436460	-2.562072	-0.554128	-4.400639	0.000000	-10.000000	0.366667	-20.566668	228.500000	1023.000000	1023.000000	2046.000000
42.380001	-0.014490	-8.563365	-0.254382	-2.970373	-0.817002	-4.521607	0.000000	-10.000000	0.358333	-20.200001	221.666672	1023.000000	1023.000000	2046.000000
42.400002	-0.015137	-8.945677	-1.002159	-2.743430	0.217555	-5.417642	0.000000	-10.000000	0.358333	-20.216667	214.833328	1023.000000	1023.000000	2046.000000
42.419998	-0.016252	-9.604769	-0.682297	-3.648960	-0.191550	-5.081961	0.000000	-10.000000	0.366667	-20.116667	208.166672	1023.000000	1023.000000	2046.000000
42.439999	-0.018447	-10.902385	-0.122681	-4.183747	-1.238572	-5.357386	0.000000	-10.000000	0.375000	-20.116667	201.333328	1023.000000	1023.000000	2046.000000
42.459999	-0.019631	-11.602006	-0.657578	-4.061076	-0.884277	-5.999075	0.000000	-10.000000	0.366667	-19.916668	194.666672	1023.000000	1023.000000	2046.000000
42.480000	-0.020252	-11.968988	-1.239610	-3.821879	-0.449327	-6.458173	0.000000	-10.000000	0.358333	-19.733334	188.000000	1023.000000	1023.000000	2046.000000
42.500000	-0.020830	-12.310361	-0.969962	-4.223516	-0.982134	-6.134749	0.000000	-10.000000	0.350000	-19.283335	181.333328	1023.000000	1023.000000	2046.000000
42.520000	-0.022007	-13.006305	-0.595325	-4.400618	-1.820607	-6.189755	0.000000	-10.000000	0.350000	-19.050001	174.833328	1023.000000	1023.000000	2046.000000
42.540001	-0.023016	-13.602414	-0.707682	-4.512622	-2.145223	-6.236887	0.000000	-10.000000	0.350000	-18.800001	168.500000	1023.000000	1023.000000	2046.000000
42.560001	-0.023112	-13.659293	-1.381137	-4.028478	-1.503498	-6.746181	0.000000	-10.000000	0.350000	-18.683334	162.333328	1023.000000	1023.000000	2046.000000
42.580002	-0.023171	-13.694242	-1.773403	-3.833356	-1.210892	-6.876592	0.000000	-10.000000	0.341667	-18.200001	156.000000	1023.000000	1023.000000	2046.000000
42.599998	-0.023361	-13.806251	-1.433101	-4.257245	-1.710920	-6.404985	0.000000	-10.000000	0.308333	-17.833334	149.666672	1023.000000	1023.000000	2046.000000
42.619999	-0.024237	-14.324297	-1.155795	-4.389897	-2.371475	-6.407130	0.000000	-10.000000	0.283333	-17.416666	143.833328	1023.000000	1023.000000	2046.000000
42.639999	-0.024944	-14.741660	-1.162997	-4.559077	-2.704911	-6.314676	0.000000	-10.000000	0.258333	-16.983334	138.166672	1023.000000	1023.000000	2046.000000
42.660000	-0.024653	-14.569885	-1.915693	-3.914572	-1.873610	-6.866010	0.000000	-10.000000	0.258333	-16.583334	132.666672	1023.000000	1023.000000	2046.000000
42.680000	-0.024029	-14.201168	-2.110881	-3.715531	-1.658671	-6.716086	0.000000	-10.000000	0.250000	-16.200001	127.000000	1023.000000	1023.000000	2046.000000
42.700001	-0.023624	-13.961609	-1.738244	-3.933572	-2.139760	-6.150032	0.000000	-10.000000	0.250000	-15.950001	121.500000	1023.000000	1023.000000	2046.000000
42.720001	-0.024018	-14.194882	-1.413567	-3.965102	-2.841865	-5.974348	0.000000	-10.000000	0.250000	-15.600000	116.166664	1023.000000	1023.000000	2046.000000
42.740002	-0.024371	-14.403189	-1.669025	-3.737196	-2.909080	-6.087888	0.000000	-10.000000	0.241667	-15.383333	111.000000	1023.000000	1023.000000	2046.000000
42.759998	-0.024353	-14.392774	-2.437446	-3.130789	-2.343872	-6.480667	0.000000	-10.000000	0.233333	-15.000000	106.000000	1023.000000	1023.000000	2046.000000
42.779999	-0.024124	-14.257473	-2.229774	-3.542209	-2.433133	-6.052356	0.000000	-10.000000	0.216667	-14.716667	101.000000	1023.000000	1023.000000	2046.000000
42.799999	-0.025295	-14.949428	-1.962859	-3.866818	-3.087715	-6.032036	0.000000	-10.000000	0.216667	-14.450000	96.000000	1023.000000	1023.000000	2046.000000
42.820000	-0.027357	-16.168144	-2.136978	-4.122632	-3.655015	-6.253520	0.000000	-10.000000	0.208333	-14.383333	91.000000	1023.000000	1023.000000	2046.000000
42.840000	-0.028983	-17.128916	-3.338977	-3.525635	-3.035925	-7.228379	0.000000	-10.000000	0.208333	-14.066667	86.166664	1023.000000	1023.000000	2046.000000
42.860001	-0.030549	-18.054682	-3.831517	-3.779684	-3.273288	-7.170193	0.000000	-10.000000	0.200000	-13.533334	81.500000	1023.000000	1023.000000	2046.000000
42.880001	-0.032662	-19.303345	-3.863014	-4.111690	-4.167059	-7.161582	0.000000	-10.000000	0.175000	-12.750000	77.166664	1023.000000	1023.000000	2046.000000
42.900002	-0.035151	-20.774242	-4.099388	-4.326352	-5.054276	-7.294228	0.000000	-10.000000	0.150000	-11.883334	73.000000	1023.000000	1023.000000	2046.000000
42.919998	-0.036661	-21.666714	-5.243286	-3.619036	-4.633019	-8.171373	0.000000	-10.000000	0.116667	-10.900001	69.000000	1023.000000	1023.000000	2046.000000
42.939999	-0.037494	-22.158703	-5.787500	-3.520619	-4.701423	-8.149160	0.000000	-10.000000	0.108333	-10.150001	65.333336	1023.000000	1023.000000	2046.000000
42.959999	-0.038739	-22.894821	-5.636448	-3.819267	-5.562488	-7.876618	0.000000	-10.000000	0.100000	-9.783334	61.833332	1023.000000	1023.000000	2046.000000
42.980000	-0.039893	-23.577021	-5.708643	-3.926467	-6.192506	-7.749403	0.000000	-10.000000	0.108333	-9.683333	58.500000	1023.000000	1023.000000	2046.000000
43.000000	-0.040603	-23.996567	-6.820697	-3.203478	-5.503242	-8.469149	0.000000	-10.000000	0.108333	-9.733334	55.166668	1023.000000	1023.000000	2046.000000
43.020000	-0.040873	-24.155815	-6.955235	-3.415511	-5.802967	-7.982103	0.000000	-10.000000	0.116667	-9.566667	51.833332	1023.000000	1023.000000	2046.000000
43.040001	-0.041776	-24.689640	-6.799528	-3.592662	-6.575624	-7.721826	0.000000	-10.000000	0.108333	-9.383333	48.666668	1023.000000	1023.000000	2046.000000
43.060001	-0.042408	-25.063385	-7.030191	-3.658618	-6.798567	-7.576008	0.000000	-10.000000	0.108333	-9.066667	45.500000	1023.000000	1023.000000	2046.000000
43.080002	-0.042588	-25.169474	-7.885629	-2.998157	-6.120446	-8.165243	0.000000	-10.000000	0.100000	-8.866667	42.500000	1023.000000	1023.000000	2046.000000
43.099998	-0.042377	-25.044647	-7.796405	-3.285544	-6.293983	-7.668715	0.000000	-10.000000	0.100000	-8.633334	39.500000	1023.000000	1023.000000	2046.000000
43.119999	-0.042689	-25.229342	-7.235103	-3.581380	-7.023228	-7.389630	0.000000	-10.000000	0.100000	-8.483334	36.666668	1023.000000	1023.000000	2046.000000
43.139999	-0.042523	-25.131336	-7.218988	-3.734919	-6.918627	-7.258803	0.000000	-10.000000	0.100000	-8.350000	33.833332	1023.000000	1023.000000	2046.000000
43.160000	-0.042071	-24.863995	-7.637252	-3.281932	-6.147248	-7.797562	0.000000	-10.000000	0.108333	-8.466667	31.166666	1023.000000	1023.000000	2046.000000
43.180000	-0.041395	-24.464201	-7.249606	-3.794119	-6.117637	-7.302839	0.000000	-10.000000	0.108333	-8.400000	28.333334	1023.000000	1023.000000	2046.000000
43.200001	-0.041765	-24.683399	-6.439039	-4.368052	-6.807180	-7.069126	0.000000	-10.000000	0.108333	-8.300000	25.500000	1023.000000	1023.000000	2046.000000
43.220001	-0.041760	-24.680128	-6.571782	-4.504258	-6.253742	-7.350347	0.000000	-10.000000	0.100000	-7.966667	22.666666	1023.000000	1023.000000	2046.000000
43.240002	-0.041894	-24.759289	-6.837033	-4.477943	-5.591171	-7.853141	0.000000	-10.000000	0.100000	-7.866667	20.000000	1023.000000	1023.000000	2046.000000
43.259998	-0.042480	-25.105757	-6.259991	-5.178572	-6.048047	-7.619148	0.000000	-10.000000	0.100000	-7.766667	17.333334	1023.000000	1023.000000	2046.000000
43.279999	-0.043594	-25.764351	-5.703618	-5.709936	-6.767554	-7.583244	0.000000	-10.000000	0.091667	-7.650000	14.833333	1023.000000	1023.000000	2046.000000
43.299999	-0.044215	-26.131102	-6.188834	-5.471227	-6.141830	-8.329211	0.000000	-10.000000	0.091667	-7.450000	12.166667	1023.000000	1023.000000	2046.000000
43.320000	-0.044569	-26.339996	-6.426920	-5.511001	-5.958784	-8.443292	0.000000	-10.000000	0.083333	-7.150000	9.833333	1023.000000	1023.000000	2046.000000
43.340000	-0.045009	-26.600378	-5.945096	-5.759921	-6.603455	-8.291907	0.000000	-10.000000	0.083333	-6.666667	7.333333	1023.000000	1023.000000	2046.000000
43.360001	-0.045405	-26.834551	-5.800244	-6.018876	-6.904660	-8.110770	0.000000	-10.000000	0.075000	-6.150000	5.000000	1023.000000	1023.000000	2046.000000
43.380001	-0.045390	-26.825718	-6.501653	-5.335713	-6.149559	-8.838792	0.000000	-10.000000	0.066667	-5.666667	2.833333	1023.000000	1023.000000	2046.000000
43.400002	-0.044833	-26.496323	-6.382268	-5.488324	-6.182615	-8.443116	0.000000	-10.000000	0.058333	-5.116667	1.166667	1023.000000	1023.000000	2046.000000
43.419998	-0.044835	-26.497244	-5.774703	-5.727803	-6.873439	-8.121299	0.000000	-10.000000	0.025000	-3.633333	0.000000	1023.000000	1023.000000	2046.000000
43.439999	-0.044564	-26.337460	-5.711177	-5.765987	-6.817671	-8.042625	0.000000	-10.000000	0.016667	-0.750000	-0.666667	1023.000000	1023.000000	2046.000000
43.459999	-0.043918	-25.955763	-6.249105	-5.119643	-5.950572	-8.636443	0.000000	-10.000000	-0.008333	3.066667	-1.000000	1023.000000	1023.000000	2046.000000
43.480000	-0.042681	-25.224504	-5.776860	-5.384251	-5.979927	-8.083467	0.000000	-10.000000	-0.016667	7.400000	-1.000000	1023.000000	1023.000000	2046.000000
43.500000	-0.042025	-24.836637	-5.039885	-5.635418	-6.523482	-7.637853	0.000000	-10.000000	-0.075000	10.933333	-1.000000	1023.000000	1023.000000	2046.000000
43.520000	-0.040438	-23.898735	-5.133799	-5.337698	-5.785101	-7.642137	0.000000	-10.000000	-0.141667	14.066667	-1.000000	1023.000000	1023.000000	2046.000000
43.540001	-0.038484	-22.744314	-5.355618	-4.802923	-4.860168	-7.725605	0.000000	-10.000000	-0.200000	16.350000	-1.000000	1023.000000	1023.000000	2046.000000
43.560001	-0.036152	-21.365944	-4.644051	-4.857547	-4.844052	-7.020294	0.000000	-10.000000	-0.241667	18.583334	3.333333	1023.000000	1023.000000	2046.000000
43.580002	-0.034320	-20.283314	-3.857175	-4.938667	-5.120628	-6.366843	0.000000	-10.000000	-0.275000	20.766666	15.000000	1023.000000	1023.000000	2046.000000
43.599998	-0.032188	-19.022902	-4.052899	-4.378493	-4.144934	-6.446575	0.000000	-10.000000	-0.308333	22.283333	26.666666	1023.000000	1023.000000	2046.000000
43.619999	-0.030089	-17.782766	-4.119984	-4.007702	-3.482504	-6.172576	0.000000	-10.000000	-0.333333	23.700001	36.500000	1023.000000	1023.000000	2046.000000
43.639999	-0.028057	-16.581787	-3.359434	-4.138055	-3.697922	-5.386375	0.000000	-10.000000	-0.366667	24.700001	41.666668	1023.000000	1023.000000	2046.000000
43.660000	-0.026282	-15.532737	-2.675033	-4.308094	-3.861475	-4.688136	0.000000	-10.000000	-0.383333	25.883333	49.666668	1023.000000	1023.000000	2046.000000
43.680000	-0.025116	-14.843739	-2.866697	-4.149187	-3.224108	-4.603746	0.000000	-10.000000	-0.408333	26.549999	58.166668	1023.000000	1023.000000	2046.000000
43.700001	-0.024183	-14.291960	-3.331542	-3.607837	-2.485194	-4.867386	0.000000	-10.000000	-0.416667	26.950001	67.000000	1023.000000	1023.000000	2046.000000
43.720001	-0.023877	-14.111210	-2.983714	-3.840342	-2.941628	-4.345526	0.000000	-10.000000	-0.450000	27.316668	76.000000	1023.000000	1023.000000	2046.000000
43.740002	-0.024172	-14.285756	-2.930547	-4.155329	-3.387666	-3.812215	0.000000	-10.000000	-0.475000	27.750000	85.000000	1023.000000	1023.000000	2046.000000
43.759998	-0.024403	-14.422043	-3.775385	-3.532476	-2.720102	-4.394079	0.000000	-10.000000	-0.508333	28.183334	94.166664	1023.000000	1023.000000	2046.000000
43.779999	-0.024080	-14.231307	-4.179189	-3.474654	-2.631795	-3.945669	0.000000	-10.000000	-0.533333	28.650000	103.333336	1023.000000	1023.000000	2046.000000
43.799999	-0.023814	-14.073833	-3.886886	-3.429733	-3.276346	-3.480869	0.000000	-10.000000	-0.566667	29.250000	112.833336	1023.000000	1023.000000	2046.000000
43.820000	-0.023350	-13.799697	-3.837984	-3.609272	-3.547462	-2.804980	0.000000	-10.000000	-0.583333	29.683332	122.500000	1023.000000	1023.000000	2046.000000
43.840000	-0.022345	-13.205710	-4.484931	-2.849985	-2.859042	-3.011753	0.000000	-10.000000	-0.600000	30.049999	132.500000	1023.000000	1023.000000	2046.000000
43.860001	-0.020871	-12.334830	-4.703520	-2.685088	-2.570536	-2.375687	0.000000	-10.000000	-0.575000	30.250000	142.500000	1023.000000	1023.000000	2046.000000
43.880001	-0.019390	-11.459538	-4.296424	-2.484328	-2.933401	-1.745386	0.000000	-10.000000	-0.566667	30.500000	152.500000	1023.000000	1023.000000	2046.000000
43.900002	-0.018112	-10.703968	-4.170619	-2.487782	-3.066735	-0.978832	0.000000	-10.000000	-0.566667	30.750000	162.500000	1023.000000	1023.000000	2046.000000
43.919998	-0.016496	-9.749093	-4.820007	-1.631932	-2.163976	-1.133177	0.000000	-10.000000	-0.591667	30.883333	169.166672	1023.000000	1023.000000	2046.000000
43.939999	-0.014302	-8.452411	-4.529665	-1.525651	-2.159565	-0.237531	0.000000	-10.000000	-0.608333	31.133333	179.500000	1023.000000	1023.000000	2046.000000
43.959999	-0.012309	-7.274806	-3.853767	-1.344564	-2.546802	0.470327	0.000000	-10.000000	-0.625000	31.400000	189.833328	1023.000000	1023.000000	2046.000000
43.980000	-0.010225	-6.042822	-3.647274	-1.143328	-2.193662	0.941442	0.000000	-10.000000	-0.625000	31.466667	203.833328	1023.000000	1023.000000	2046.000000
44.000000	-0.007875	-4.653853	-3.718307	-0.460374	-1.313395	0.838223	0.000000	-10.000000	-0.625000	31.700001	214.166672	1023.000000	1023.000000	2046.000000
44.020000	-0.004691	-2.772090	-2.986141	-0.396878	-0.973683	1.584611	0.000000	-10.000000	-0.625000	31.750002	224.833328	1023.000000	1023.000000	2046.000000
44.040001	-0.002011	-1.188545	-1.825458	-0.490805	-1.146933	2.274652	0.000000	-10.000000	-0.641667	32.083336	235.333328	1023.000000	1023.000000	2046.000000
44.060001	0.000651	0.384710	-1.219076	-0.537869	-0.444941	2.586597	0.000000	-10.000000	-0.650000	32.183334	246.000000	1023.000000	1023.000000	2046.000000
44.080002	0.003224	1.905432	-0.980873	-0.332875	0.653055	2.566125	0.000000	-10.000000	-0.633333	32.366669	256.666656	1023.000000	1023.000000	2046.000000
44.099998	0.005705	3.371765	0.040815	-0.705623	0.907658	3.128914	0.000000	-10.000000	-0.608333	32.200001	267.500000	1023.000000	1023.000000	2046.000000
44.119999	0.007559	4.467445	1.072736	-0.916384	0.887140	3.423954	0.000000	-10.000000	-0.591667	31.900000	278.333344	1023.000000	1023.000000	2046.000000
44.139999	0.009124	5.392248	1.531044	-1.121723	1.417702	3.565225	0.000000	-10.000000	-0.591667	31.450001	289.000000	1023.000000	1023.000000	2046.000000
44.160000	0.010439	6.169412	1.561907	-0.781177	2.144572	3.244110	0.000000	-10.000000	-0.600000	31.533333	299.500000	1023.000000	1023.000000	2046.000000
44.180000	0.012130	7.168963	2.010699	-0.921170	2.336715	3.742719	0.000000	-10.000000	-0.591667	31.183334	310.000000	1023.000000	1023.000000	2046.000000
44.200001	0.013734	8.116845	2.690363	-0.749973	2.088832	4.087623	0.000000	-10.000000	-0.583333	31.150002	320.666656	1023.000000	1023.000000	2046.000000
44.220001	0.015530	9.178126	2.994011	-0.714071	2.361594	4.536593	0.000000	-10.000000	-0.575000	30.716667	331.166656	1023.000000	1023.000000	2046.000000
44.240002	0.017318	10.235035	2.850343	-0.119224	3.110472	4.393445	0.000000	-10.000000	-0.575000	31.033333	341.500000	1023.000000	1023.000000	2046.000000
44.259998	0.019596	11.581232	3.119023	0.041113	3.494350	4.926747	0.000000	-10.000000	-0.583333	31.083334	351.666656	1023.000000	1023.000000	2046.000000
44.279999	0.022348	13.207516	3.806756	0.316316	3.599177	5.485266	0.000000	-10.000000	-0.591667	31.450001	362.000000	1023.000000	1023.000000	2046.000000
44.299999	0.024861	14.693119	4.515536	0.427832	3.626389	6.123363	0.000000	-10.000000	-0.600000	31.483334	372.500000	1023.000000	1023.000000	2046.000000
44.320000	0.027416	16.202803	4.968048	0.671194	4.030223	6.533338	0.000000	-10.000000	-0.591667	31.566668	383.000000	1023.000000	1023.000000	2046.000000
44.340000	0.029792	17.607103	5.010146	1.318572	4.759793	6.518593	0.000000	-10.000000	-0.591667	31.333334	393.500000	1023.000000	1023.000000	2046.000000
44.360001	0.032429	19.165577	5.367486	1.507758	5.248101	7.042230	0.000000	-10.000000	-0.583333	31.150002	404.000000	1023.000000	1023.000000	2046.000000
44.380001	0.035528	20.997057	6.098964	1.831307	5.377721	7.689065	0.000000	-10.000000	-0.575000	30.666668	414.333344	1023.000000	1023.000000	2046.000000
44.400002	0.038233	22.595871	6.796989	2.029320	5.356153	8.413408	0.000000	-10.000000	-0.566667	30.633333	424.500000	1023.000000	1023.000000	2046.000000
44.419998	0.040540	23.958981	6.853660	2.467706	5.953753	8.683863	0.000000	-10.000000	-0.566667	30.533333	434.666656	1023.000000	1023.000000	2046.000000
44.439999	0.042188	24.933401	6.761569	3.043281	6.495965	8.632586	0.000000	-10.000000	-0.558333	30.800001	445.000000	1023.000000	1023.000000	2046.000000
44.459999	0.044380	26.228567	7.155249	3.111956	6.644200	9.317162	0.000000	-10.000000	-0.533333	30.400000	455.333344	1023.000000	1023.000000	2046.000000
44.480000	0.046198	27.302834	7.795272	3.320045	6.383433	9.804083	0.000000	-10.000000	-0.500000	30.166668	465.500000	1023.000000	1023.000000	2046.000000
44.500000	0.047885	28.299986	8.198770	3.251216	6.419261	10.430740	0.000000	-10.000000	-0.491667	29.600000	475.500000	1023.000000	1023.000000	2046.000000
44.520000	0.048109	28.432436	7.821191	3.560493	6.933534	10.117217	0.000000	-10.000000	-0.466667	29.416668	485.500000	1023.000000	1023.000000	2046.000000
44.540001	0.047740	28.214312	7.275135	3.800934	7.297445	9.840798	0.000000	-10.000000	-0.458333	28.566668	498.666656	1023.000000	1023.000000	2046.000000
44.560001	0.046994	27.773336	7.190032	3.599282	7.031246	9.952776	0.000000	-10.000000	-0.441667	28.000000	508.500000	1023.000000	1023.000000	2046.000000
44.580002	0.045986	27.177685	7.053618	3.674493	6.508903	9.940672	0.000000	-10.000000	-0.441667	27.233334	518.000000	1023.000000	1023.000000	2046.000000
44.599998	0.044668	26.398954	6.604379	3.602598	6.156665	10.035311	0.000000	-10.000000	-0.416667	26.983334	524.000000	1023.000000	1023.000000	2046.000000
44.619999	0.043490	25.702717	5.789866	4.087246	6.424706	9.400897	0.000000	-10.000000	-0.391667	26.616667	533.000000	1023.000000	1023.000000	2046.000000
44.639999	0.043323	25.603815	5.597054	3.915684	6.198385	9.892692	0.000000	-10.000000	-0.375000	26.166668	542.000000	1023.000000	1023.000000	2046.000000
44.660000	0.043721	25.839180	5.745492	4.126181	5.786193	10.181314	0.000000	-10.000000	-0.375000	26.000000	551.000000	1023.000000	1023.000000	2046.000000
44.680000	0.044252	26.153028	5.458408	4.393637	5.994539	10.306443	0.000000	-10.000000	-0.375000	25.583334	559.666687	1023.000000	1023.000000	2046.000000
44.700001	0.044536	26.320765	4.994389	4.788636	6.228842	10.308897	0.000000	-10.000000	-0.375000	25.233334	568.333313	1023.000000	1023.000000	2046.000000
44.720001	0.045409	26.836437	5.069179	4.850170	6.060935	10.856153	0.000000	-10.000000	-0.366667	24.650000	576.666687	1023.000000	1023.000000	2046.000000
44.740002	0.046661	27.576597	5.250884	5.239775	5.873777	11.212160	0.000000	-10.000000	-0.350000	24.150000	585.000000	1023.000000	1023.000000	2046.000000
44.759998	0.047535	28.092913	5.049163	5.483635	6.033319	11.526794	0.000000	-10.000000	-0.325000	23.900000	593.000000	1023.000000	1023.000000	2046.000000
44.779999	0.048263	28.523228	4.765274	6.041442	6.361725	11.354785	0.000000	-10.000000	-0.308333	23.666668	601.000000	1023.000000	1023.000000	2046.000000
44.799999	0.049120	29.030029	4.870781	6.050280	6.338836	11.770133	0.000000	-10.000000	-0.283333	23.516666	609.000000	1023.000000	1023.000000	2046.000000
44.820000	0.050778	30.009865	5.362877	6.228220	6.426961	11.991807	0.000000	-10.000000	-0.275000	23.266666	617.000000	1023.000000	1023.000000	2046.000000
44.840000	0.052609	31.091812	5.920005	6.260656	6.564708	12.346444	0.000000	-10.000000	-0.266667	22.916666	624.833313	1023.000000	1023.000000	2046.000000
44.860001	0.054253	32.063564	6.277339	6.373839	7.055795	12.356589	0.000000	-10.000000	-0.266667	22.583334	632.500000	1023.000000	1023.000000	2046.000000
44.880001	0.055493	32.796413	6.514459	6.430326	7.570196	12.281435	0.000000	-10.000000	-0.258333	22.299999	640.000000	1023.000000	1023.000000	2046.000000
44.900002	0.057325	33.879116	7.257591	6.136703	7.854259	12.630560	0.000000	-10.000000	-0.233333	21.933334	647.500000	1023.000000	1023.000000	2046.000000
44.919998	0.059255	35.020000	8.184055	6.015934	8.088216	12.731795	0.000000	-10.000000	-0.216667	21.750000	652.500000	1023.000000	1023.000000	2046.000000
44.939999	0.060974	36.035912	8.769738	5.668798	8.585742	13.011633	0.000000	-10.000000	-0.200000	21.133335	659.833313	1023.000000	1023.000000	2046.000000
44.959999	0.062307	36.823723	9.132753	5.775757	9.172425	12.742786	0.000000	-10.000000	-0.191667	20.383335	667.000000	1023.000000	1023.000000	2046.000000
44.980000	0.062548	36.966156	9.468854	5.604431	9.392628	12.500244	0.000000	-10.000000	-0.175000	19.466667	676.333313	1023.000000	1023.000000	2046.000000
45.000000	0.062936	37.195454	9.991103	5.182229	9.454876	12.567246	0.000000	-10.000000	-0.150000	18.516668	683.000000	1023.000000	1023.000000	2046.000000
45.020000	0.063772	37.689007	10.658120	5.150806	9.452029	12.428052	0.000000	-10.000000	-0.133333	17.883333	689.333313	1023.000000	1023.000000	2046.000000
45.040001	0.064995	38.412136	11.011312	5.168916	9.714496	12.517412	0.000000	-10.000000	-0.108333	17.016666	695.500000	1023.000000	1023.000000	2046.000000
45.060001	0.065920	38.958435	10.971595	5.597304	10.202367	12.187170	0.000000	-10.000000	-0.091667	16.600000	699.500000	1023.000000	1023.000000	2046.000000
45.080002	0.066651	39.390747	11.156719	5.648211	10.278953	12.306863	0.000000	-10.000000	-0.066667	15.850000	705.000000	1023.000000	1023.000000	2046.000000
45.099998	0.067842	40.094536	11.619757	5.440832	10.254751	12.779195	0.000000	-10.000000	-0.058333	15.283334	710.166687	1023.000000	1023.000000	2046.000000
45.119999	0.069593	41.129513	12.116955	5.706331	10.390136	12.916092	0.000000	-10.000000	-0.033333	14.600000	717.000000	1023.000000	1023.000000	2046.000000
45.139999	0.071540	42.279854	12.274282	5.962833	10.967864	13.074876	0.000000	-10.000000	-0.016667	14.266667	720.333313	1023.000000	1023.000000	2046.000000
45.160000	0.072745	42.992241	12.362664	6.444977	11.345064	12.839535	0.000000	-10.000000	-0.016667	13.783334	723.666687	1023.000000	1023.000000	2046.000000
45.180000	0.073923	43.688427	12.837041	6.248242	11.236176	13.366967	0.000000	-10.000000	-0.016667	12.716667	728.333313	1023.000000	1023.000000	2046.000000
45.200001	0.076013	44.923599	13.331323	6.577889	11.287319	13.727066	0.000000	-10.000000	-0.016667	11.450000	734.000000	1023.000000	1023.000000	2046.000000
45.220001	0.078360	46.310658	13.454900	6.931952	11.759221	14.164584	0.000000	-10.000000	0.000000	10.216667	739.333313	1023.000000	1023.000000	2046.000000
45.240002	0.079348	46.894863	13.342411	7.545643	12.176123	13.830688	0.000000	-10.000000	0.000000	9.683333	741.666687	1023.000000	1023.000000	2046.000000
45.259998	0.079781	47.150642	13.709846	7.275677	11.815571	14.349549	0.000000	-10.000000	0.008333	8.500000	745.000000	1023.000000	1023.000000	2046.000000
45.279999	0.079726	47.117916	13.905565	7.232514	11.557339	14.422497	0.000000	-10.000000	0.025000	7.033334	747.833313	1023.000000	1023.000000	2046.000000
45.299999	0.079929	47.237926	13.873511	7.292337	11.595975	14.476101	0.000000	-10.000000	0.050000	4.350000	751.333313	1023.000000	1023.000000	2046.000000
45.320000	0.079012	46.696205	13.247912	7.466457	11.950863	14.030974	0.000000	-10.000000	0.066667	2.516667	752.833313	1023.000000	1023.000000	2046.000000
45.340000	0.077186	45.617058	12.703936	7.650902	11.830510	13.431711	0.000000	-10.000000	0.083333	-0.133333	754.000000	1023.000000	1023.000000	2046.000000
45.360001	0.074451	44.000359	12.501235	6.892534	11.057913	13.548675	0.000000	-10.000000	0.100000	-2.000000	754.500000	1023.000000	1023.000000	2046.000000
45.380001	0.071989	42.545784	12.136820	6.757906	10.506405	13.144651	0.000000	-10.000000	0.116667	-3.866667	755.000000	1023.000000	1023.000000	2046.000000
45.400002	0.069749	41.221760	11.230265	6.752592	10.434594	12.804311	0.000000	-10.000000	0.116667	-5.733334	755.000000	1023.000000	1023.000000	2046.000000
45.419998	0.067328	39.790714	10.362116	7.115178	10.363108	11.950312	0.000000	-10.000000	0.108333	-7.500000	755.000000	1023.000000	1023.000000	2046.000000
45.439999	0.064668	38.218639	10.003272	6.772536	9.588266	11.854566	0.000000	-10.000000	0.108333	-9.533334	755.000000	1023.000000	1023.000000	2046.000000
45.459999	0.062658	37.030704	9.812739	6.499098	8.896355	11.822510	0.000000	-10.000000	0.116667	-10.133334	755.000000	1023.000000	1023.000000	2046.000000
45.480000	0.061829	36.540943	9.368246	6.614486	8.732548	11.825665	0.000000	-10.000000	0.141667	-10.983334	755.000000	1023.000000	1023.000000	2046.000000
45.500000	0.061026	36.066399	8.629499	7.240534	9.004826	11.191538	0.000000	-10.000000	0.166667	-12.016667	747.333313	1023.000000	1023.000000	2046.000000
45.520000	0.059246	35.014088	8.432388	6.807350	8.223786	11.550562	0.000000	-10.000000	0.208333	-13.350000	738.166687	1023.000000	1023.000000	2046.000000
45.540001	0.058100	34.337238	8.255160	6.835053	7.631235	11.615790	0.000000	-10.000000	0.233333	-14.100000	729.000000	1023.000000	1023.000000	2046.000000
45.560001	0.058059	34.313038	7.503282	7.177271	8.078452	11.554031	0.000000	-10.000000	0.250000	-14.700001	725.833313	1023.000000	1023.000000	2046.000000
45.580002	0.057007	33.690849	7.143236	7.488406	7.907137	11.152069	0.000000	-10.000000	0.266667	-15.416667	720.666687	1023.000000	1023.000000	2046.000000
45.599998	0.055584	32.850155	7.332581	6.960825	7.103786	11.452961	0.000000	-10.000000	0.283333	-16.450001	713.666687	1023.000000	1023.000000	2046.000000
45.619999	0.055404	32.744019	7.373614	6.999024	6.952279	11.419102	0.000000	-10.000000	0.300000	-17.183334	708.333313	1023.000000	1023.000000	2046.000000
45.639999	0.055758	32.952915	7.040409	7.266286	7.665586	10.980633	0.000000	-10.000000	0.316667	-17.799999	704.500000	1023.000000	1023.000000	2046.000000
45.660000	0.054929	32.463062	7.335955	6.880075	7.344774	10.902257	0.000000	-10.000000	0.350000	-18.766666	698.333313	1023.000000	1023.000000	2046.000000
45.680000	0.053985	31.904844	7.820076	6.126314	6.887611	11.070844	0.000000	-10.000000	0.383333	-19.666666	689.833313	1023.000000	1023.000000	2046.000000
45.700001	0.053988	31.906832	8.010226	5.858895	7.121307	10.916404	0.000000	-10.000000	0.400000	-20.266666	683.333313	1023.000000	1023.000000	2046.000000
45.720001	0.054230	32.049850	7.749484	5.836978	8.071485	10.391903	0.000000	-10.000000	0.400000	-20.433334	678.833313	1023.000000	1023.000000	2046.000000
45.740002	0.052874	31.248535	7.990966	5.381694	7.966821	9.909055	0.000000	-10.000000	0.416667	-21.216667	671.833313	1023.000000	1023.000000	2046.000000
45.759998	0.051031	30.159048	8.617209	4.291508	7.238538	10.011793	0.000000	-10.000000	0.450000	-22.266666	662.500000	1023.000000	1023.000000	2046.000000
45.779999	0.049567	29.294205	9.012202	3.830001	6.942528	9.509474	0.000000	-10.000000	0.483333	-23.083334	655.333313	1023.000000	1023.000000	2046.000000
45.799999	0.048990	28.952921	8.667924	3.673195	7.744264	8.867538	0.000000	-10.000000	0.516667	-23.633333	650.333313	1023.000000	1023.000000	2046.000000
45.820000	0.047273	27.938486	8.591029	3.722627	7.795834	7.828996	0.000000	-10.000000	0.533333	-24.083334	645.000000	1023.000000	1023.000000	2046.000000
45.840000	0.045171	26.696203	9.102585	2.857384	6.936740	7.799495	0.000000	-10.000000	0.566667	-25.000000	634.000000	1023.000000	1023.000000	2046.000000
45.860001	0.044143	26.088264	9.210549	2.669403	6.779238	7.429074	0.000000	-10.000000	0.600000	-25.700001	622.666687	1023.000000	1023.000000	2046.000000
45.880001	0.044172	26.105503	8.762786	2.853216	7.620017	6.869484	0.000000	-10.000000	0.633333	-26.233334	614.000000	1023.000000	1023.000000	2046.000000
45.900002	0.043034	25.432985	8.775070	2.882801	7.496027	6.279086	0.000000	-10.000000	0.641667	-26.566668	608.166687	1023.000000	1023.000000	2046.000000
45.919998	0.041271	24.391178	9.228246	2.114494	6.716068	6.332370	0.000000	-10.000000	0.641667	-26.833334	602.333313	1023.000000	1023.000000	2046.000000
45.939999	0.040376	23.862411	9.430614	1.933822	6.463246	6.034729	0.000000	-10.000000	0.641667	-27.116667	593.500000	1023.000000	1023.000000	2046.000000
45.959999	0.040786	24.104250	8.932602	2.063376	7.348181	5.760091	0.000000	-10.000000	0.650000	-27.233334	584.500000	1023.000000	1023.000000	2046.000000
45.980000	0.040586	23.986412	8.745454	2.524620	7.734641	4.981697	0.000000	-10.000000	0.658333	-27.400000	575.333313	1023.000000	1023.000000	2046.000000
46.000000	0.039693	23.458609	9.245136	1.962129	6.958032	5.293313	0.000000	-10.000000	0.666667	-27.550001	566.166687	1023.000000	1023.000000	2046.000000
46.020000	0.039489	23.338272	9.579541	1.929398	6.558476	5.270857	0.000000	-10.000000	0.675000	-27.683334	553.833313	1023.000000	1023.000000	2046.000000
46.040001	0.040334	23.837124	9.052198	2.170722	7.401097	5.213106	0.000000	-10.000000	0.675000	-27.766666	544.666687	1023.000000	1023.000000	2046.000000
46.060001	0.040345	23.843809	8.868281	2.805120	7.720462	4.449946	0.000000	-10.000000	0.675000	-27.733334	535.500000	1023.000000	1023.000000	2046.000000
46.080002	0.038308	22.639927	9.349383	1.994955	6.566473	4.729116	0.000000	-10.000000	0.683333	-27.783333	529.333313	1023.000000	1023.000000	2046.000000
46.099998	0.037180	21.973270	9.417881	1.696112	6.389136	4.470141	0.000000	-10.000000	0.691667	-27.766666	517.000000	1023.000000	1023.000000	2046.000000
46.119999	0.036323	21.467077	8.354136	1.955852	7.472243	3.684847	0.000000	-10.000000	0.700000	-27.866667	507.666656	1023.000000	1023.000000	2046.000000
46.139999	0.033545	19.825069	7.900759	1.936375	7.061720	2.926216	0.000000	-10.000000	0.691667	-28.000000	498.500000	1023.000000	1023.000000	2046.000000
46.160000	0.029994	17.726368	8.041804	1.086907	5.808140	2.789517	0.000000	-10.000000	0.675000	-27.966667	492.166656	1023.000000	1023.000000	2046.000000
46.180000	0.027359	16.169060	7.527821	0.775665	5.454681	2.410893	0.000000	-10.000000	0.658333	-27.783333	482.833344	1023.000000	1023.000000	2046.000000
46.200001	0.025690	15.182633	6.275885	1.241579	6.264022	1.401147	0.000000	-10.000000	0.650000	-27.250000	473.500000	1023.000000	1023.000000	2046.000000
46.220001	0.022755	13.448038	5.709923	1.334774	5.712645	0.690697	0.000000	-10.000000	0.633333	-26.833334	464.500000	1023.000000	1023.000000	2046.000000
46.240002	0.019475	11.509781	5.588685	0.822104	4.574487	0.524505	0.000000	-10.000000	0.608333	-26.316668	455.666656	1023.000000	1023.000000	2046.000000
46.259998	0.016563	9.788888	5.390378	0.576521	3.647878	0.174111	0.000000	-10.000000	0.583333	-25.866667	446.833344	1023.000000	1023.000000	2046.000000
46.279999	0.015024	8.879037	4.862439	0.588331	3.438157	-0.009890	0.000000	-10.000000	0.566667	-25.300001	438.333344	1023.000000	1023.000000	2046.000000
46.299999	0.014440	8.534226	3.877248	0.957025	4.071288	-0.371334	0.000000	-10.000000	0.558333	-25.116667	429.666656	1023.000000	1023.000000	2046.000000
46.320000	0.013450	7.948946	3.134029	1.485914	4.267334	-0.938332	0.000000	-10.000000	0.550000	-24.933332	421.333344	1023.000000	1023.000000	2046.000000
46.340000	0.011386	6.729249	3.164496	1.086905	3.272741	-0.794894	0.000000	-10.000000	0.550000	-25.083334	413.000000	1023.000000	1023.000000	2046.000000
46.360001	0.009339	5.519348	3.319274	0.727615	2.196038	-0.723581	0.000000	-10.000000	0.533333	-24.933334	404.666656	1023.000000	1023.000000	2046.000000
46.380001	0.008696	5.139133	2.786903	0.690518	2.269192	-0.607480	0.000000	-10.000000	0.525000	-24.683334	396.333344	1023.000000	1023.000000	2046.000000
46.400002	0.008813	5.208382	1.813789	1.222552	3.226276	-1.054235	0.000000	-10.000000	0.516667	-24.300001	388.000000	1023.000000	1023.000000	2046.000000
46.419998	0.007969	4.709416	1.702725	1.238058	2.980928	-1.212295	0.000000	-10.000000	0.525000	-24.050001	380.000000	1023.000000	1023.000000	2046.000000
46.439999	0.006535	3.862004	2.232885	0.530874	2.019649	-0.921405	0.000000	-10.000000	0.516667	-23.900002	372.000000	1023.000000	1023.000000	2046.000000
46.459999	0.005482	3.239588	2.631566	0.134034	1.419107	-0.945119	0.000000	-10.000000	0.516667	-23.866667	364.000000	1023.000000	1023.000000	2046.000000
46.480000	0.006090	3.599397	2.312488	-0.072601	2.226097	-0.866587	0.000000	-10.000000	0.525000	-23.900002	356.000000	1023.000000	1023.000000	2046.000000
46.500000	0.006344	3.749518	1.839485	0.312305	3.195997	-1.598269	0.000000	-10.000000	0.525000	-23.983334	348.000000	1023.000000	1023.000000	2046.000000
46.520000	0.005225	3.088255	2.280648	-0.386567	2.696029	-1.501855	0.000000	-10.000000	0.516667	-23.916668	340.000000	1023.000000	1023.000000	2046.000000
46.540001	0.003508	2.073387	2.944712	-1.200345	1.936357	-1.607336	0.000000	-10.000000	0.500000	-23.766666	332.000000	1023.000000	1023.000000	2046.000000
46.560001	0.002158	1.275467	3.095105	-1.749844	1.775134	-1.844928	0.000000	-10.000000	0.500000	-23.616667	324.000000	1023.000000	1023.000000	2046.000000
46.580002	0.001837	1.085664	2.509560	-2.004312	2.732377	-2.151961	0.000000	-10.000000	0.500000	-23.500000	316.000000	1023.000000	1023.000000	2046.000000
46.599998	0.000812	0.479968	2.141196	-1.880316	3.179276	-2.960187	0.000000	-10.000000	0.500000	-23.266666	308.166656	1023.000000	1023.000000	2046.000000
46.619999	-0.001041	-0.615174	2.494709	-2.511233	2.479852	-3.078503	0.000000	-10.000000	0.475000	-23.016666	300.500000	1023.000000	1023.000000	2046.000000
46.639999	-0.003444	-2.035591	3.086142	-2.992318	1.239519	-3.368935	0.000000	-10.000000	0.458333	-22.716667	292.833344	1023.000000	1023.000000	2046.000000
46.660000	-0.004421	-2.612966	2.931630	-3.137410	1.145831	-3.553017	0.000000	-10.000000	0.441667	-22.583334	285.333344	1023.000000	1023.000000	2046.000000
46.680000	-0.004453	-2.631776	2.443907	-3.014115	1.705950	-3.767519	0.000000	-10.000000	0.450000	-22.366667	277.666656	1023.000000	1023.000000	2046.000000
46.700001	-0.004285	-2.532688	1.789958	-2.504915	2.502391	-4.320122	0.000000	-10.000000	0.433333	-22.100000	270.333344	1023.000000	1023.000000	2046.000000
46.720001	-0.004983	-2.945199	1.800092	-2.672054	2.237710	-4.310947	0.000000	-10.000000	0.425000	-21.783335	262.833344	1023.000000	1023.000000	2046.000000
46.740002	-0.006531	-3.859678	2.347998	-3.192269	1.188366	-4.203773	0.000000	-10.000000	0.408333	-21.633333	255.666672	1023.000000	1023.000000	2046.000000
46.759998	-0.007652	-4.522148	2.663471	-3.333079	0.527008	-4.379548	0.000000	-10.000000	0.400000	-21.383333	248.333328	1023.000000	1023.000000	2046.000000
46.779999	-0.007665	-4.530296	2.347124	-3.367544	0.828778	-4.338655	0.000000	-10.000000	0.391667	-21.116667	241.166672	1023.000000	1023.000000	2046.000000
46.799999	-0.007158	-4.230576	1.552799	-2.924159	1.834782	-4.693998	0.000000	-10.000000	0.391667	-20.650000	234.166672	1023.000000	1023.000000	2046.000000
46.820000	-0.007646	-4.518507	1.263076	-2.802649	1.924624	-4.903558	0.000000	-10.000000	0.391667	-20.283333	227.333328	1023.000000	1023.000000	2046.000000
46.840000	-0.008451	-4.994698	1.566745	-3.176554	1.298393	-4.683282	0.000000	-10.000000	0.391667	-19.883333	220.500000	1023.000000	1023.000000	2046.000000
46.860001	-0.009275	-5.481278	1.979144	-3.272138	0.497531	-4.685815	0.000000	-10.000000	0.391667	-19.550001	213.833328	1023.000000	1023.000000	2046.000000
46.880001	-0.009536	-5.635930	2.032063	-3.173221	0.128354	-4.623126	0.000000	-10.000000	0.383333	-19.116667	207.166672	1023.000000	1023.000000	2046.000000
46.900002	-0.008806	-5.204576	1.427084	-2.946632	0.794918	-4.479946	0.000000	-10.000000	0.375000	-18.816668	200.833328	1023.000000	1023.000000	2046.000000
46.919998	-0.008473	-5.007764	0.717849	-2.275817	1.486384	-4.936179	0.000000	-10.000000	0.358333	-18.650000	194.500000	1023.000000	1023.000000	2046.000000
46.939999	-0.009623	-5.686932	0.902033	-2.616048	0.661301	-4.634218	0.000000	-10.000000	0.358333	-18.433332	188.500000	1023.000000	1023.000000	2046.000000
46.959999	-0.011047	-6.528945	1.496471	-3.021115	-0.412308	-4.591993	0.000000	-10.000000	0.350000	-18.250000	182.500000	1023.000000	1023.000000	2046.000000
46.980000	-0.011465	-6.776009	1.307426	-3.153779	-0.423560	-4.506094	0.000000	-10.000000	0.350000	-17.983334	176.500000	1023.000000	1023.000000	2046.000000
47.000000	-0.011986	-7.083644	0.105021	-2.676728	0.698831	-5.210768	0.000000	-10.000000	0.350000	-18.016666	170.500000	1023.000000	1023.000000	2046.000000
47.020000	-0.014175	-8.377410	-0.256315	-2.956756	0.230975	-5.395315	0.000000	-10.000000	0.350000	-18.150000	164.500000	1023.000000	1023.000000	2046.000000
47.040001	-0.017877	-10.565293	-0.063506	-3.403425	-1.405469	-5.692893	0.000000	-10.000000	0.341667	-18.133333	158.333328	1023.000000	1023.000000	2046.000000
47.060001	-0.020211	-11.944450	-0.716831	-3.503737	-1.785984	-5.937898	0.000000	-10.000000	0.316667	-17.866667	152.166672	1023.000000	1023.000000	2046.000000
47.080002	-0.021736	-12.846236	-2.226416	-2.908726	-0.974802	-6.736292	0.000000	-10.000000	0.283333	-17.266666	146.166672	1023.000000	1023.000000	2046.000000
47.099998	-0.024138	-14.265826	-2.465132	-3.236474	-1.914967	-6.649253	0.000000	-10.000000	0.258333	-16.600000	140.333328	1023.000000	1023.000000	2046.000000
47.119999	-0.027033	-15.976512	-2.320704	-3.349111	-3.358681	-6.948016	0.000000	-10.000000	0.250000	-16.100000	134.833328	1023.000000	1023.000000	2046.000000
47.139999	-0.028056	-16.581314	-2.851590	-3.292148	-3.468738	-6.968838	0.000000	-10.000000	0.258333	-15.466667	129.333328	1023.000000	1023.000000	2046.000000
47.160000	-0.028235	-16.687109	-4.016490	-2.710613	-2.556347	-7.403658	0.000000	-10.000000	0.266667	-15.250000	124.166664	1023.000000	1023.000000	2046.000000
47.180000	-0.029749	-17.581869	-4.022973	-3.147956	-3.400736	-7.010203	0.000000	-10.000000	0.266667	-15.150001	119.000000	1023.000000	1023.000000	2046.000000
47.200001	-0.031625	-18.690533	-3.795831	-3.128042	-4.584563	-7.182096	0.000000	-10.000000	0.258333	-15.300000	114.000000	1023.000000	1023.000000	2046.000000
47.220001	-0.031574	-18.660315	-4.516816	-2.916134	-4.120269	-7.107095	0.000000	-10.000000	0.250000	-15.200000	109.000000	1023.000000	1023.000000	2046.000000
47.240002	-0.031671	-18.717527	-5.425008	-2.557316	-3.472858	-7.262345	0.000000	-10.000000	0.250000	-15.016666	104.000000	1023.000000	1023.000000	2046.000000
47.259998	-0.032798	-19.383736	-5.255055	-3.035658	-4.285437	-6.807585	0.000000	-10.000000	0.241667	-14.683333	99.000000	1023.000000	1023.000000	2046.000000
47.279999	-0.034123	-20.166409	-4.871300	-3.106485	-5.232574	-6.956049	0.000000	-10.000000	0.233333	-14.266666	94.000000	1023.000000	1023.000000	2046.000000
47.299999	-0.034115	-20.161921	-4.953007	-3.119902	-5.240628	-6.848383	0.000000	-10.000000	0.216667	-13.833333	89.166664	1023.000000	1023.000000	2046.000000
47.320000	-0.033187	-19.613445	-5.683168	-2.850376	-4.063817	-7.016085	0.000000	-10.000000	0.216667	-13.516666	84.500000	1023.000000	1023.000000	2046.000000
47.340000	-0.032908	-19.448586	-5.584108	-3.161124	-4.017538	-6.685815	0.000000	-10.000000	0.216667	-13.383333	80.000000	1023.000000	1023.000000	2046.000000
47.360001	-0.033349	-19.709108	-5.051638	-3.699243	-4.484289	-6.473938	0.000000	-10.000000	0.225000	-13.283334	75.500000	1023.000000	1023.000000	2046.000000
47.380001	-0.034199	-20.211756	-4.430350	-3.963814	-5.107182	-6.710411	0.000000	-10.000000	0.208333	-12.983334	71.166664	1023.000000	1023.000000	2046.000000
47.400002	-0.034328	-20.287584	-4.248122	-4.274732	-5.015501	-6.749230	0.000000	-10.000000	0.183333	-12.666667	66.666664	1023.000000	1023.000000	2046.000000
47.419998	-0.034197	-20.210695	-4.489431	-4.473309	-4.372750	-6.875206	0.000000	-10.000000	0.158333	-12.333334	62.333332	1023.000000	1023.000000	2046.000000
47.439999	-0.034228	-20.228750	-4.953972	-4.422342	-3.575092	-7.277344	0.000000	-10.000000	0.150000	-12.216667	58.000000	1023.000000	1023.000000	2046.000000
47.459999	-0.035111	-20.750477	-4.801442	-4.964438	-3.789315	-7.195282	0.000000	-10.000000	0.150000	-12.033334	54.000000	1023.000000	1023.000000	2046.000000
47.480000	-0.036757	-21.723225	-4.253003	-5.518151	-4.624170	-7.327900	0.000000	-10.000000	0.150000	-11.750000	50.000000	1023.000000	1023.000000	2046.000000
47.500000	-0.037858	-22.374237	-3.787791	-5.555890	-5.328911	-7.701644	0.000000	-10.000000	0.150000	-11.566667	46.000000	1023.000000	1023.000000	2046.000000
47.520000	-0.037652	-22.252352	-4.411536	-5.337041	-4.555255	-7.948519	0.000000	-10.000000	0.141667	-11.350000	42.333332	1023.000000	1023.000000	2046.000000
47.540001	-0.037387	-22.095657	-4.834146	-5.049083	-4.076593	-8.135837	0.000000	-10.000000	0.133333	-11.183333	38.666668	1023.000000	1023.000000	2046.000000
47.560001	-0.037991	-22.452885	-4.529697	-5.519370	-4.669977	-7.733841	0.000000	-10.000000	0.125000	-10.816668	35.000000	1023.000000	1023.000000	2046.000000
47.580002	-0.038931	-23.008314	-3.915338	-5.507148	-5.681875	-7.903952	0.000000	-10.000000	0.125000	-10.616667	31.333334	1023.000000	1023.000000	2046.000000
47.599998	-0.038388	-22.687044	-4.276372	-5.298954	-5.194710	-7.917008	0.000000	-10.000000	0.125000	-10.416667	27.666666	1023.000000	1023.000000	2046.000000
47.619999	-0.037729	-22.297886	-4.852300	-4.869261	-4.378212	-8.198112	0.000000	-10.000000	0.125000	-10.183333	24.333334	1023.000000	1023.000000	2046.000000
47.639999	-0.037931	-22.417313	-4.699143	-5.337072	-4.729748	-7.651350	0.000000	-10.000000	0.116667	-9.816667	20.833334	1023.000000	1023.000000	2046.000000
47.660000	-0.038771	-22.913382	-4.159389	-5.370138	-5.619555	-7.764301	0.000000	-10.000000	0.116667	-9.350000	17.666666	1023.000000	1023.000000	2046.000000
47.680000	-0.038819	-22.942301	-4.141432	-5.279721	-5.741872	-7.779275	0.000000	-10.000000	0.108333	-9.016666	14.500000	1023.000000	1023.000000	2046.000000
47.700001	-0.038141	-22.541094	-4.954615	-4.764462	-4.664239	-8.157777	0.000000	-10.000000	0.108333	-8.583334	11.500000	1023.000000	1023.000000	2046.000000
47.720001	-0.038094	-22.513567	-4.877214	-5.180195	-4.881621	-7.574536	0.000000	-10.000000	0.100000	-8.216667	8.500000	1023.000000	1023.000000	2046.000000
47.740002	-0.038369	-22.675920	-4.398769	-5.225031	-5.516788	-7.535332	0.000000	-10.000000	0.100000	-7.783334	5.666667	1023.000000	1023.000000	2046.000000
47.759998	-0.038192	-22.571238	-4.146124	-4.982692	-5.841728	-7.600693	0.000000	-10.000000	0.100000	-7.233334	3.000000	1023.000000	1023.000000	2046.000000
47.779999	-0.037554	-22.194241	-4.394699	-4.732017	-5.556624	-7.510901	0.000000	-10.000000	0.100000	-6.550000	1.000000	1023.000000	1023.000000	2046.000000
47.799999	-0.036769	-21.730524	-4.933053	-4.216630	-4.804276	-7.776565	0.000000	-10.000000	0.100000	-5.800000	-0.833333	1023.000000	1023.000000	2046.000000
47.820000	-0.036455	-21.545038	-4.941644	-4.387318	-4.888279	-7.327797	0.000000	-10.000000	0.083333	-5.283333	-2.500000	1023.000000	1023.000000	2046.000000
47.840000	-0.037196	-21.982998	-4.616505	-4.724117	-5.611532	-7.030845	0.000000	-10.000000	0.066667	-4.833333	-4.166667	1023.000000	1023.000000	2046.000000
47.860001	-0.037466	-22.142200	-4.120602	-4.773592	-6.104722	-7.143286	0.000000	-10.000000	0.058333	-4.483334	-5.833333	1023.000000	1023.000000	2046.000000
47.880001	-0.037273	-22.028482	-4.609175	-4.597414	-5.481147	-7.340745	0.000000	-10.000000	0.066667	-4.216667	-7.166667	1023.000000	1023.000000	2046.000000
47.900002	-0.037953	-22.430115	-5.369357	-4.265363	-4.894596	-7.900798	0.000000	-10.000000	0.083333	-4.266667	-8.833333	1023.000000	1023.000000	2046.000000
47.919998	-0.039309	-23.231829	-5.535956	-4.744581	-5.285798	-7.665494	0.000000	-10.000000	0.091667	-4.450000	-10.166667	1023.000000	1023.000000	2046.000000
47.939999	-0.041519	-24.537766	-5.426493	-5.063047	-6.265163	-7.783063	0.000000	-10.000000	0.091667	-4.350000	-11.833333	1023.000000	1023.000000	2046.000000
47.959999	-0.043557	-25.742018	-5.573135	-5.059214	-6.996254	-8.113415	0.000000	-10.000000	0.075000	-3.933333	-13.166667	1023.000000	1023.000000	2046.000000
47.980000	-0.044845	-26.503464	-6.417308	-4.772734	-6.773457	-8.539965	0.000000	-10.000000	0.058333	-3.033333	-14.500000	1023.000000	1023.000000	2046.000000
48.000000	-0.045720	-27.020470	-7.344702	-4.273662	-6.327714	-9.074391	0.000000	-10.000000	0.050000	-2.133333	-15.333333	1023.000000	1023.000000	2046.000000
48.020000	-0.046679	-27.587563	-7.503896	-4.591418	-6.747371	-8.744878	0.000000	-10.000000	0.050000	-1.033333	-15.833333	1023.000000	1023.000000	2046.000000
48.040001	-0.047955	-28.341385	-7.374156	-4.783686	-7.553135	-8.630407	0.000000	-10.000000	0.050000	-0.383333	-16.000000	1023.000000	1023.000000	2046.000000
48.060001	-0.048895	-28.896961	-7.336325	-4.692351	-8.189226	-8.679060	0.000000	-10.000000	0.050000	-0.566667	-16.000000	1023.000000	1023.000000	2046.000000
48.080002	-0.048931	-28.918192	-8.083122	-4.293101	-7.626142	-8.915826	0.000000	-10.000000	0.050000	-1.300000	-16.000000	1023.000000	1023.000000	2046.000000
48.099998	-0.048908	-28.904680	-8.677525	-3.872823	-7.211281	-9.143052	0.000000	-10.000000	0.050000	-2.066667	-16.333334	1023.000000	1023.000000	2046.000000
48.119999	-0.048889	-28.893343	-8.725664	-4.239474	-7.414274	-8.513931	0.000000	-10.000000	0.050000	-1.766667	-16.666666	1023.000000	1023.000000	2046.000000
48.139999	-0.049095	-29.015280	-8.480104	-4.398936	-7.910248	-8.225992	0.000000	-10.000000	0.050000	-0.683333	-17.000000	1023.000000	1023.000000	2046.000000
48.160000	-0.049135	-29.038513	-8.227136	-4.338309	-8.423759	-8.049310	0.000000	-10.000000	0.033333	1.316667	-17.000000	1023.000000	1023.000000	2046.000000
48.180000	-0.047861	-28.285719	-8.614317	-3.923050	-7.589759	-8.158593	0.000000	-10.000000	0.016667	3.966667	-17.000000	1023.000000	1023.000000	2046.000000
48.200001	-0.046238	-27.326458	-8.733350	-3.713091	-6.892408	-7.987610	0.000000	-10.000000	-0.008333	7.116667	-17.000000	1023.000000	1023.000000	2046.000000
48.220001	-0.044666	-26.397692	-8.211514	-4.245605	-6.815503	-7.125070	0.000000	-10.000000	-0.033333	10.200000	-17.000000	1023.000000	1023.000000	2046.000000
48.240002	-0.043433	-25.668905	-7.335579	-4.447632	-7.097750	-6.787945	0.000000	-10.000000	-0.091667	13.033334	-17.000000	1023.000000	1023.000000	2046.000000
48.259998	-0.041488	-24.519293	-6.729817	-4.506369	-6.826977	-6.456129	0.000000	-10.000000	-0.158333	15.283334	-17.000000	1023.000000	1023.000000	2046.000000
48.279999	-0.038974	-23.033831	-6.705778	-4.196989	-5.543197	-6.587867	0.000000	-10.000000	-0.216667	17.566668	-10.166667	1023.000000	1023.000000	2046.000000
48.299999	-0.036673	-21.673666	-6.286014	-4.489189	-4.805761	-6.092700	0.000000	-10.000000	-0.258333	19.600000	4.000000	1023.000000	1023.000000	2046.000000
48.320000	-0.035308	-20.867214	-5.316719	-5.110278	-4.982039	-5.458179	0.000000	-10.000000	-0.283333	21.633333	20.500000	1023.000000	1023.000000	2046.000000
48.340000	-0.033984	-20.084646	-4.480217	-5.156209	-5.144542	-5.303678	0.000000	-10.000000	-0.325000	23.266666	32.666668	1023.000000	1023.000000	2046.000000
48.360001	-0.031887	-18.845081	-4.487414	-4.717960	-4.051837	-5.587871	0.000000	-10.000000	-0.375000	24.600000	40.166668	1023.000000	1023.000000	2046.000000
48.380001	-0.029979	-17.717480	-4.295126	-4.674181	-3.438002	-5.310171	0.000000	-10.000000	-0.433333	25.866667	48.166668	1023.000000	1023.000000	2046.000000
48.400002	-0.028100	-16.607079	-3.630482	-4.990571	-3.453840	-4.532185	0.000000	-10.000000	-0.475000	26.900000	56.666668	1023.000000	1023.000000	2046.000000
48.419998	-0.026540	-15.685410	-2.840240	-4.900596	-3.766503	-4.178071	0.000000	-10.000000	-0.491667	27.866667	65.500000	1023.000000	1023.000000	2046.000000
48.439999	-0.024341	-14.385511	-2.487713	-4.613734	-3.496803	-3.787262	0.000000	-10.000000	-0.533333	28.583334	74.666664	1023.000000	1023.000000	2046.000000
48.459999	-0.021566	-12.745535	-2.698135	-3.808489	-2.356194	-3.882717	0.000000	-10.000000	-0.566667	29.150000	84.000000	1023.000000	1023.000000	2046.000000
48.480000	-0.018818	-11.121425	-2.394309	-3.664410	-1.824329	-3.238377	0.000000	-10.000000	-0.608333	29.716667	93.666664	1023.000000	1023.000000	2046.000000
48.500000	-0.016180	-9.562354	-1.688411	-3.774155	-1.706975	-2.392813	0.000000	-10.000000	-0.633333	30.216667	103.500000	1023.000000	1023.000000	2046.000000
48.520000	-0.014090	-8.326969	-0.688894	-3.750246	-2.060107	-1.827722	0.000000	-10.000000	-0.650000	30.900002	113.500000	1023.000000	1023.000000	2046.000000
48.540001	-0.011284	-6.669111	-0.321501	-3.418377	-1.517462	-1.411770	0.000000	-10.000000	-0.666667	31.533335	123.666664	1023.000000	1023.000000	2046.000000
48.560001	-0.008177	-4.832712	-0.341327	-2.606445	-0.367711	-1.517229	0.000000	-10.000000	-0.675000	32.033333	134.000000	1023.000000	1023.000000	2046.000000
48.580002	-0.005078	-3.000826	0.135792	-2.593570	0.139342	-0.682391	0.000000	-10.000000	-0.691667	32.233334	144.666672	1023.000000	1023.000000	2046.000000
48.599998	-0.002472	-1.460864	1.001369	-2.624378	0.099205	0.062941	0.000000	-10.000000	-0.708333	32.250000	155.500000	1023.000000	1023.000000	2046.000000
48.619999	-0.000066	-0.039257	1.780410	-2.412935	-0.053470	0.646739	0.000000	-10.000000	-0.725000	32.583332	166.333328	1023.000000	1023.000000	2046.000000
48.639999	0.002551	1.507730	1.579094	-1.597632	1.020994	0.505275	0.000000	-10.000000	-0.741667	32.883331	177.166672	1023.000000	1023.000000	2046.000000
48.660000	0.005093	3.009758	1.690838	-1.363046	1.566126	1.115840	0.000000	-10.000000	-0.766667	33.416668	188.000000	1023.000000	1023.000000	2046.000000
48.680000	0.006734	3.979941	2.377020	-1.406958	1.292518	1.717362	0.000000	-10.000000	-0.750000	33.500000	199.000000	1023.000000	1023.000000	2046.000000
48.700001	0.008760	5.177099	3.108342	-1.314205	1.000776	2.382186	0.000000	-10.000000	-0.733333	33.700001	210.166672	1023.000000	1023.000000	2046.000000
48.720001	0.011288	6.671231	2.845722	-0.634631	2.147614	2.312526	0.000000	-10.000000	-0.708333	33.666668	221.333328	1023.000000	1023.000000	2046.000000
48.740002	0.013683	8.086617	2.968080	-0.704679	2.622092	3.201123	0.000000	-10.000000	-0.708333	33.799999	232.666672	1023.000000	1023.000000	2046.000000
48.759998	0.014317	8.461180	3.494158	-0.823776	2.197074	3.593724	0.000000	-10.000000	-0.725000	33.916668	243.833328	1023.000000	1023.000000	2046.000000
48.779999	0.014911	8.812649	3.343367	-0.534851	2.470926	3.533207	0.000000	-10.000000	-0.725000	34.166668	255.166672	1023.000000	1023.000000	2046.000000
48.799999	0.014647	8.656545	2.566227	-0.062855	3.023896	3.129277	0.000000	-10.000000	-0.741667	34.316666	266.500000	1023.000000	1023.000000	2046.000000
48.820000	0.013993	8.269626	2.396567	-0.356903	2.599600	3.630361	0.000000	-10.000000	-0.750000	34.583332	278.000000	1023.000000	1023.000000	2046.000000
48.840000	0.013118	7.752666	2.571362	-0.408902	1.734994	3.855212	0.000000	-10.000000	-0.750000	34.433334	289.500000	1023.000000	1023.000000	2046.000000
48.860001	0.013508	7.983296	1.850241	0.157841	2.375671	3.599544	0.000000	-10.000000	-0.750000	34.416668	301.000000	1023.000000	1023.000000	2046.000000
48.880001	0.014357	8.484749	1.436484	0.287709	2.645479	4.115077	0.000000	-10.000000	-0.741667	34.266670	312.500000	1023.000000	1023.000000	2046.000000
48.900002	0.015115	8.932877	1.798324	0.282834	2.164340	4.687377	0.000000	-10.000000	-0.741667	34.233334	324.000000	1023.000000	1023.000000	2046.000000
48.919998	0.016370	9.674391	1.926217	0.433487	2.007567	5.307120	0.000000	-10.000000	-0.733333	34.133335	335.500000	1023.000000	1023.000000	2046.000000
48.939999	0.017929	10.595755	1.373440	1.366366	2.791967	5.063982	0.000000	-10.000000	-0.725000	33.933334	346.833344	1023.000000	1023.000000	2046.000000
48.959999	0.019799	11.701287	1.231230	1.556708	3.040584	5.872765	0.000000	-10.000000	-0.716667	33.816666	358.166656	1023.000000	1023.000000	2046.000000
48.980000	0.021038	12.433394	1.748739	1.670839	2.419212	6.594604	0.000000	-10.000000	-0.716667	33.666668	369.500000	1023.000000	1023.000000	2046.000000
49.000000	0.022889	13.527578	1.529850	2.285251	2.915901	6.796577	0.000000	-10.000000	-0.716667	33.650002	380.833344	1023.000000	1023.000000	2046.000000
49.020000	0.025021	14.787333	1.331388	2.868652	3.466905	7.120387	0.000000	-10.000000	-0.716667	33.666668	392.000000	1023.000000	1023.000000	2046.000000
49.040001	0.026883	15.887683	1.868884	2.871134	3.265859	7.881806	0.000000	-10.000000	-0.716667	33.600002	403.166656	1023.000000	1023.000000	2046.000000
49.060001	0.029149	17.227278	2.618823	3.046737	3.114415	8.447303	0.000000	-10.000000	-0.725000	33.850002	414.333344	1023.000000	1023.000000	2046.000000
49.080002	0.031784	18.784285	2.577683	3.808395	4.206327	8.191879	0.000000	-10.000000	-0.716667	33.883335	425.666656	1023.000000	1023.000000	2046.000000
49.099998	0.034558	20.423630	3.235661	3.646268	4.555562	8.986138	0.000000	-10.000000	-0.708333	33.849998	437.000000	1023.000000	1023.000000	2046.000000
49.119999	0.036576	21.616379	4.350132	3.497898	4.278924	9.489426	0.000000	-10.000000	-0.683333	33.549999	448.333344	1023.000000	1023.000000	2046.000000
49.139999	0.039300	23.226152	5.068126	3.452495	4.840207	9.865324	0.000000	-10.000000	-0.675000	33.299999	459.500000	1023.000000	1023.000000	2046.000000
49.160000	0.041737	24.666620	5.208261	3.898554	6.008104	9.551702	0.000000	-10.000000	-0.633333	33.066666	470.666656	1023.000000	1023.000000	2046.000000
49.180000	0.044023	26.017830	5.895712	3.539838	6.353962	10.228317	0.000000	-10.000000	-0.600000	32.349998	481.833344	1023.000000	1023.000000	2046.000000
49.200001	0.045431	26.849569	6.885265	3.354457	6.095248	10.514599	0.000000	-10.000000	-0.566667	31.683334	492.833344	1023.000000	1023.000000	2046.000000
49.220001	0.046702	27.601139	7.525231	3.145467	6.212912	10.717530	0.000000	-10.000000	-0.541667	30.816668	503.333344	1023.000000	1023.000000	2046.000000
49.240002	0.048276	28.531328	7.409256	3.712130	7.240539	10.169402	0.000000	-10.000000	-0.550000	30.250000	513.833313	1023.000000	1023.000000	2046.000000
49.259998	0.049808	29.436806	7.712530	3.662280	7.515458	10.546537	0.000000	-10.000000	-0.533333	29.850000	524.000000	1023.000000	1023.000000	2046.000000
49.279999	0.051259	30.294106	8.461924	3.711460	7.201056	10.919666	0.000000	-10.000000	-0.550000	29.533335	534.000000	1023.000000	1023.000000	2046.000000
49.299999	0.053063	31.360209	9.038108	3.745272	7.145736	11.431091	0.000000	-10.000000	-0.533333	29.333334	543.666687	1023.000000	1023.000000	2046.000000
49.320000	0.055351	32.712307	8.849075	4.455006	8.089316	11.318910	0.000000	-10.000000	-0.550000	29.116667	553.500000	1023.000000	1023.000000	2046.000000
49.340000	0.057644	34.067505	8.968409	4.913132	8.675464	11.510502	0.000000	-10.000000	-0.533333	29.450001	563.500000	1023.000000	1023.000000	2046.000000
49.360001	0.060354	35.669205	9.636389	5.002690	8.817164	12.212962	0.000000	-10.000000	-0.508333	29.216667	573.500000	1023.000000	1023.000000	2046.000000
49.380001	0.062584	36.986866	10.526073	5.174260	8.522874	12.763659	0.000000	-10.000000	-0.483333	28.716667	583.333313	1023.000000	1023.000000	2046.000000
49.400002	0.065221	38.545742	10.857213	5.531945	8.989038	13.167545	0.000000	-10.000000	-0.458333	27.900000	593.000000	1023.000000	1023.000000	2046.000000
49.419998	0.067573	39.935757	10.686202	6.308352	9.911942	13.029260	0.000000	-10.000000	-0.433333	27.333334	602.333313	1023.000000	1023.000000	2046.000000
49.439999	0.069490	41.068317	11.149654	6.289874	9.895895	13.732896	0.000000	-10.000000	-0.391667	26.633333	611.500000	1023.000000	1023.000000	2046.000000
49.459999	0.070701	41.784546	11.824135	6.420714	9.512723	14.026975	0.000000	-10.000000	-0.383333	25.616667	620.333313	1023.000000	1023.000000	2046.000000
49.480000	0.071587	42.307922	11.881954	6.413929	9.927711	14.084327	0.000000	-10.000000	-0.391667	25.233334	629.166687	1023.000000	1023.000000	2046.000000
49.500000	0.072013	42.559639	11.447264	6.824483	10.562792	13.725099	0.000000	-10.000000	-0.391667	24.900002	637.666687	1023.000000	1023.000000	2046.000000
49.520000	0.072039	42.575138	11.461415	6.746967	10.503393	13.863365	0.000000	-10.000000	-0.375000	24.900002	646.000000	1023.000000	1023.000000	2046.000000
49.540001	0.071555	42.289204	11.713874	6.580680	9.955271	14.039381	0.000000	-10.000000	-0.350000	24.216667	654.333313	1023.000000	1023.000000	2046.000000
49.560001	0.070678	41.770435	11.138881	6.697972	10.318666	13.614916	0.000000	-10.000000	-0.341667	24.133333	662.666687	1023.000000	1023.000000	2046.000000
49.580002	0.069328	40.972591	10.400804	6.937006	10.460087	13.174697	0.000000	-10.000000	-0.325000	23.716667	671.000000	1023.000000	1023.000000	2046.000000
49.599998	0.068018	40.198399	10.186569	6.827593	9.973481	13.210753	0.000000	-10.000000	-0.308333	23.650002	678.833313	1023.000000	1023.000000	2046.000000
49.619999	0.066787	39.471306	10.218769	6.694307	9.241350	13.316878	0.000000	-10.000000	-0.283333	23.050001	686.500000	1023.000000	1023.000000	2046.000000
49.639999	0.066612	39.367764	9.915417	6.833323	9.388113	13.230910	0.000000	-10.000000	-0.266667	22.733334	694.166687	1023.000000	1023.000000	2046.000000
49.660000	0.066657	39.394142	9.302345	7.356798	9.827976	12.907023	0.000000	-10.000000	-0.241667	22.316668	701.833313	1023.000000	1023.000000	2046.000000
49.680000	0.067128	39.672676	9.336334	7.351285	9.603707	13.381350	0.000000	-10.000000	-0.225000	21.916668	709.500000	1023.000000	1023.000000	2046.000000
49.700001	0.067253	39.746723	9.472352	7.531956	9.042464	13.699952	0.000000	-10.000000	-0.200000	21.466667	716.833313	1023.000000	1023.000000	2046.000000
49.720001	0.067978	40.174900	9.409837	7.685818	8.984123	14.095122	0.000000	-10.000000	-0.191667	20.683334	724.000000	1023.000000	1023.000000	2046.000000
49.740002	0.068579	40.530281	8.820764	8.422751	9.571864	13.714902	0.000000	-10.000000	-0.191667	20.216667	731.000000	1023.000000	1023.000000	2046.000000
49.759998	0.069529	41.091782	8.724688	8.522163	9.563973	14.280954	0.000000	-10.000000	-0.191667	19.600000	737.833313	1023.000000	1023.000000	2046.000000
49.779999	0.070238	41.510368	8.997172	8.747038	9.188061	14.578097	0.000000	-10.000000	-0.175000	19.200001	744.666687	1023.000000	1023.000000	2046.000000
49.799999	0.071208	42.083942	9.390153	8.686947	9.013943	14.992902	0.000000	-10.000000	-0.158333	18.633333	751.166687	1023.000000	1023.000000	2046.000000
49.820000	0.072399	42.788002	9.146629	9.192995	9.897598	14.550780	0.000000	-10.000000	-0.150000	18.033333	757.500000	1023.000000	1023.000000	2046.000000
49.840000	0.074067	43.773705	9.555396	9.114873	10.085193	15.018243	0.000000	-10.000000	-0.133333	17.416666	763.500000	1023.000000	1023.000000	2046.000000
49.860001	0.075199	44.442341	10.313423	8.911983	9.813411	15.403523	0.000000	-10.000000	-0.125000	16.966667	769.500000	1023.000000	1023.000000	2046.000000
49.880001	0.076959	45.482513	10.799294	8.793455	10.208667	15.681096	0.000000	-10.000000	-0.091667	16.450001	775.166687	1023.000000	1023.000000	2046.000000
49.900002	0.078521	46.405884	10.895935	9.037578	11.149140	15.323231	0.000000	-10.000000	-0.075000	15.866667	780.833313	1023.000000	1023.000000	2046.000000
49.919998	0.079866	47.200649	11.457776	8.616059	11.395573	15.731243	0.000000	-10.000000	-0.041667	14.966667	786.166687	1023.000000	1023.000000	2046.000000
49.939999	0.080415	47.525185	12.190104	8.310151	11.100798	15.924134	0.000000	-10.000000	-0.050000	14.116667	791.333313	1023.000000	1023.000000	2046.000000
49.959999	0.080866	47.791698	12.593200	7.926797	11.232819	16.038885	0.000000	-10.000000	-0.041667	13.033334	796.166687	1023.000000	1023.000000	2046.000000
49.980000	0.080917	47.822140	12.526936	8.151137	11.864671	15.279395	0.000000	-10.000000	-0.050000	11.866667	800.666687	1023.000000	1023.000000	2046.000000
50.000000	0.081026	47.886440	12.732909	7.946020	11.966269	15.241244	0.000000	-10.000000	-0.025000	10.350000	805.000000	1023.000000	1023.000000	2046.000000
50.020000	0.081107	47.934196	13.162848	7.938075	11.537826	15.295448	0.000000	-10.000000	-0.016667	8.733334	808.666687	1023.000000	1023.000000	2046.000000
50.040001	0.081654	48.257713	13.479065	7.808598	11.391833	15.578218	0.000000	-10.000000	0.016667	6.950000	811.833313	1023.000000	1023.000000	2046.000000
50.060001	0.082270	48.621613	13.275406	8.241800	12.017074	15.087333	0.000000	-10.000000	0.033333	5.183333	814.333313	1023.000000	1023.000000	2046.000000
50.080002	0.082932	49.012993	13.331434	8.150819	12.188882	15.341857	0.000000	-10.000000	0.041667	3.233333	816.333313	1023.000000	1023.000000	2046.000000
50.099998	0.083593	49.403194	13.822345	8.189598	11.931327	15.459927	0.000000	-10.000000	0.041667	0.750000	817.500000	1023.000000	1023.000000	2046.000000
50.119999	0.084748	50.085915	14.321227	8.079923	11.871181	15.813582	0.000000	-10.000000	0.058333	-1.316667	818.000000	1023.000000	1023.000000	2046.000000
50.139999	0.086086	50.876720	14.222095	8.673183	12.599278	15.382164	0.000000	-10.000000	0.075000	-3.033334	818.000000	1023.000000	1023.000000	2046.000000
50.160000	0.087363	51.631245	14.361958	8.795928	12.742210	15.731147	0.000000	-10.000000	0.075000	-4.283333	818.000000	1023.000000	1023.000000	2046.000000
50.180000	0.088711	52.428478	14.661240	9.058487	12.624902	16.083849	0.000000	-10.000000	0.075000	-5.600000	818.000000	1023.000000	1023.000000	2046.000000
50.200001	0.088883	52.529877	14.996449	8.925969	12.117382	16.490076	0.000000	-10.000000	0.066667	-6.716667	818.000000	1023.000000	1023.000000	2046.000000
50.220001	0.089515	52.903538	14.966376	9.269124	12.505631	16.162405	0.000000	-10.000000	0.083333	-7.533333	818.000000	1023.000000	1023.000000	2046.000000
50.240002	0.088566	52.342327	14.564412	9.293918	12.807773	15.676225	0.000000	-10.000000	0.083333	-8.283334	818.000000	1023.000000	1023.000000	2046.000000
50.259998	0.087595	51.768776	14.372100	9.048150	12.573153	15.775371	0.000000	-10.000000	0.116667	-9.200000	818.000000	1023.000000	1023.000000	2046.000000
50.279999	0.085581	50.578278	14.102537	8.952183	12.075953	15.447603	0.000000	-10.000000	0.125000	-10.300000	818.000000	1023.000000	1023.000000	2046.000000
50.299999	0.083400	49.289455	13.807014	8.548353	11.507360	15.426727	0.000000	-10.000000	0.158333	-11.716667	810.666687	1023.000000	1023.000000	2046.000000
50.320000	0.080818	47.763184	13.059615	8.422968	11.519307	14.761295	0.000000	-10.000000	0.175000	-12.950000	801.666687	1023.000000	1023.000000	2046.000000
50.340000	0.077384	45.733955	12.120830	8.350506	11.333103	13.929514	0.000000	-10.000000	0.225000	-14.450000	791.166687	1023.000000	1023.000000	2046.000000
50.360001	0.074386	43.962044	11.605571	8.024981	10.686960	13.644530	0.000000	-10.000000	0.258333	-15.866667	786.333313	1023.000000	1023.000000	2046.000000
50.380001	0.071612	42.322727	11.282100	7.986672	9.812202	13.241755	0.000000	-10.000000	0.291667	-17.300001	781.166687	1023.000000	1023.000000	2046.000000
50.400002	0.069496	41.072086	10.778325	7.838058	9.451447	13.004258	0.000000	-10.000000	0.300000	-18.233334	775.500000	1023.000000	1023.000000	2046.000000
50.419998	0.067381	39.821976	10.114521	8.110536	9.432228	12.164691	0.000000	-10.000000	0.316667	-18.883333	769.166687	1023.000000	1023.000000	2046.000000
50.439999	0.065669	38.810310	9.743994	7.900482	9.090382	12.075453	0.000000	-10.000000	0.350000	-19.716667	762.833313	1023.000000	1023.000000	2046.000000
50.459999	0.064234	37.962055	9.565595	7.961430	8.524017	11.911015	0.000000	-10.000000	0.383333	-20.483334	756.166687	1023.000000	1023.000000	2046.000000
50.480000	0.062979	37.220329	9.301815	7.876892	8.052986	11.988636	0.000000	-10.000000	0.408333	-21.483334	749.333313	1023.000000	1023.000000	2046.000000
50.500000	0.061682	36.453854	8.780230	7.940664	7.974320	11.758640	0.000000	-10.000000	0.425000	-22.200001	742.166687	1023.000000	1023.000000	2046.000000
50.520000	0.060084	35.509586	8.182036	8.113303	7.951569	11.262680	0.000000	-10.000000	0.441667	-23.016666	734.666687	1023.000000	1023.000000	2046.000000
50.540001	0.058901	34.810429	7.935234	7.873668	7.717224	11.284301	0.000000	-10.000000	0.483333	-23.900000	724.333313	1023.000000	1023.000000	2046.000000
50.560001	0.058175	34.381241	8.019775	7.829165	7.401946	11.130356	0.000000	-10.000000	0.516667	-24.750000	713.500000	1023.000000	1023.000000	2046.000000
50.580002	0.057467	33.963203	8.239845	7.504901	7.093236	11.125220	0.000000	-10.000000	0.550000	-25.366667	705.333313	1023.000000	1023.000000	2046.000000
50.599998	0.056964	33.665524	8.470286	7.095233	6.996226	11.103778	0.000000	-10.000000	0.566667	-25.666666	699.666687	1023.000000	1023.000000	2046.000000
50.619999	0.056481	33.380520	8.437186	6.938777	7.361070	10.643488	0.000000	-10.000000	0.583333	-26.000000	694.000000	1023.000000	1023.000000	2046.000000
50.639999	0.055471	32.783443	8.428005	6.584002	7.630220	10.141216	0.000000	-10.000000	0.591667	-26.233334	685.333313	1023.000000	1023.000000	2046.000000
50.660000	0.054690	32.322083	8.707664	5.897268	7.729919	9.987231	0.000000	-10.000000	0.575000	-26.366667	676.666687	1023.000000	1023.000000	2046.000000
50.680000	0.054029	31.931309	9.146189	5.255817	7.758849	9.770452	0.000000	-10.000000	0.575000	-26.366667	667.833313	1023.000000	1023.000000	2046.000000
50.700001	0.052995	31.319948	9.532933	4.680249	7.599488	9.507277	0.000000	-10.000000	0.575000	-26.500000	659.000000	1023.000000	1023.000000	2046.000000
50.720001	0.051888	30.665998	9.612625	4.173077	7.860265	9.020032	0.000000	-10.000000	0.591667	-26.633333	650.000000	1023.000000	1023.000000	2046.000000
50.740002	0.049738	29.395281	9.596097	3.820621	8.063760	7.914804	0.000000	-10.000000	0.591667	-26.716667	641.166687	1023.000000	1023.000000	2046.000000
50.759998	0.047720	28.202660	9.810308	3.049874	7.816635	7.525841	0.000000	-10.000000	0.616667	-27.050001	632.333313	1023.000000	1023.000000	2046.000000
50.779999	0.046238	27.326565	9.976742	2.761013	7.628949	6.959863	0.000000	-10.000000	0.641667	-27.383333	623.333313	1023.000000	1023.000000	2046.000000
50.799999	0.045167	26.693892	10.056669	2.648184	7.489347	6.499692	0.000000	-10.000000	0.658333	-27.850000	614.166687	1023.000000	1023.000000	2046.000000
50.820000	0.044331	26.199905	10.055341	2.386050	7.498340	6.260175	0.000000	-10.000000	0.666667	-28.233334	604.833313	1023.000000	1023.000000	2046.000000
50.840000	0.043280	25.578491	9.837583	2.498890	7.743350	5.498670	0.000000	-10.000000	0.666667	-28.483334	595.500000	1023.000000	1023.000000	2046.000000
50.860001	0.041824	24.718037	9.785974	2.237577	7.680363	5.014122	0.000000	-10.000000	0.675000	-28.600000	586.000000	1023.000000	1023.000000	2046.000000
50.880001	0.040813	24.120491	9.979503	1.807087	7.468976	4.864924	0.000000	-10.000000	0.675000	-28.550001	576.333313	1023.000000	1023.000000	2046.000000
50.900002	0.040673	24.037939	10.101171	1.813370	7.576029	4.547369	0.000000	-10.000000	0.683333	-28.583334	566.833313	1023.000000	1023.000000	2046.000000
50.919998	0.040901	24.172766	10.328207	1.829627	7.544269	4.470663	0.000000	-10.000000	0.700000	-28.633333	557.166687	1023.000000	1023.000000	2046.000000
50.939999	0.041205	24.352278	10.314248	1.922696	7.759068	4.356266	0.000000	-10.000000	0.708333	-28.799999	547.833313	1023.000000	1023.000000	2046.000000
50.959999	0.040778	24.099722	10.028023	2.208563	8.011072	3.852064	0.000000	-10.000000	0.708333	-28.883333	538.166687	1023.000000	1023.000000	2046.000000
50.980000	0.039566	23.383493	10.043960	1.942627	7.634420	3.762486	0.000000	-10.000000	0.700000	-29.083334	528.500000	1023.000000	1023.000000	2046.000000
51.000000	0.038722	22.884958	10.135180	1.781796	7.384099	3.583884	0.000000	-10.000000	0.700000	-29.016666	518.833313	1023.000000	1023.000000	2046.000000
51.020000	0.037989	22.451365	10.164001	1.641131	7.342350	3.303883	0.000000	-10.000000	0.691667	-28.966667	509.166656	1023.000000	1023.000000	2046.000000
51.040001	0.036603	21.632154	9.737044	1.568017	7.456131	2.870961	0.000000	-10.000000	0.691667	-28.866667	499.500000	1023.000000	1023.000000	2046.000000
51.060001	0.033547	19.826284	8.927576	1.591626	7.379899	1.927183	0.000000	-10.000000	0.691667	-29.066668	489.833344	1023.000000	1023.000000	2046.000000
51.080002	0.030408	17.970892	8.573576	0.863450	6.773231	1.760636	0.000000	-10.000000	0.700000	-29.000000	480.166656	1023.000000	1023.000000	2046.000000
51.099998	0.027830	16.447279	8.207639	0.704375	6.298199	1.237066	0.000000	-10.000000	0.691667	-29.000000	470.500000	1023.000000	1023.000000	2046.000000
51.119999	0.025271	14.935136	7.663148	0.511948	5.955977	0.804063	0.000000	-10.000000	0.691667	-28.633333	460.833344	1023.000000	1023.000000	2046.000000
51.139999	0.022645	13.383104	6.906291	0.729362	5.774339	-0.026888	0.000000	-10.000000	0.675000	-28.466667	451.166656	1023.000000	1023.000000	2046.000000
51.160000	0.019558	11.559037	6.210921	0.774551	5.444570	-0.871005	0.000000	-10.000000	0.666667	-28.066668	441.833344	1023.000000	1023.000000	2046.000000
51.180000	0.016927	10.003820	6.055333	0.328019	4.598268	-0.977799	0.000000	-10.000000	0.650000	-27.800001	432.333344	1023.000000	1023.000000	2046.000000
51.200001	0.015348	9.070457	5.648032	0.438287	4.248113	-1.263974	0.000000	-10.000000	0.650000	-27.500000	423.166656	1023.000000	1023.000000	2046.000000
51.220001	0.014279	8.439080	5.201733	0.532055	4.009757	-1.304464	0.000000	-10.000000	0.616667	-27.183334	414.000000	1023.000000	1023.000000	2046.000000
51.240002	0.013582	8.026999	4.563482	0.908449	4.175122	-1.620054	0.000000	-10.000000	0.600000	-26.766666	405.000000	1023.000000	1023.000000	2046.000000
51.259998	0.011845	7.000603	4.037127	0.996904	3.872735	-1.906162	0.000000	-10.000000	0.583333	-26.500000	396.000000	1023.000000	1023.000000	2046.000000
51.279999	0.009897	5.849347	3.800841	0.615972	3.163410	-1.730877	0.000000	-10.000000	0.583333	-26.133333	387.000000	1023.000000	1023.000000	2046.000000
51.299999	0.008663	5.120022	3.573111	0.458199	2.727996	-1.639283	0.000000	-10.000000	0.566667	-25.916668	378.166656	1023.000000	1023.000000	2046.000000
51.320000	0.007865	4.648448	3.230677	0.542623	2.585350	-1.710203	0.000000	-10.000000	0.550000	-25.616667	369.500000	1023.000000	1023.000000	2046.000000
51.340000	0.007409	4.378904	2.968604	0.516715	2.545460	-1.651876	0.000000	-10.000000	0.550000	-25.516666	361.000000	1023.000000	1023.000000	2046.000000
51.360001	0.007548	4.460838	2.793693	0.457370	2.769141	-1.559367	0.000000	-10.000000	0.550000	-25.400000	352.500000	1023.000000	1023.000000	2046.000000
51.380001	0.007561	4.468638	2.689848	0.581360	3.073097	-1.875667	0.000000	-10.000000	0.541667	-25.316668	344.166656	1023.000000	1023.000000	2046.000000
51.400002	0.006777	4.004944	2.829809	0.195891	2.925754	-1.946511	0.000000	-10.000000	0.541667	-25.266666	335.666656	1023.000000	1023.000000	2046.000000
51.419998	0.005600	3.309793	3.129720	-0.512319	2.569551	-1.877159	0.000000	-10.000000	0.533333	-25.133333	327.333344	1023.000000	1023.000000	2046.000000
51.439999	0.004773	2.821026	3.394685	-1.015350	2.386358	-1.944668	0.000000	-10.000000	0.525000	-24.800001	318.666656	1023.000000	1023.000000	2046.000000
51.459999	0.004168	2.463095	3.391594	-1.338109	2.573467	-2.163857	0.000000	-10.000000	0.516667	-24.533335	310.333344	1023.000000	1023.000000	2046.000000
51.480000	0.003558	2.102682	3.329185	-1.740938	2.880579	-2.366144	0.000000	-10.000000	0.508333	-24.333334	302.000000	1023.000000	1023.000000	2046.000000
51.500000	0.002519	1.488875	3.058396	-1.853601	3.244265	-2.960185	0.000000	-10.000000	0.508333	-24.300001	294.000000	1023.000000	1023.000000	2046.000000
51.520000	0.000400	0.236136	3.073865	-2.282155	2.877057	-3.432631	0.000000	-10.000000	0.500000	-24.116667	286.000000	1023.000000	1023.000000	2046.000000
51.540001	-0.001680	-0.992633	3.324155	-2.989716	2.213026	-3.540098	0.000000	-10.000000	0.500000	-23.733334	278.000000	1023.000000	1023.000000	2046.000000
51.560001	-0.003210	-1.896933	3.289266	-3.179965	1.826061	-3.832295	0.000000	-10.000000	0.500000	-23.683334	270.000000	1023.000000	1023.000000	2046.000000
51.580002	-0.003689	-2.180297	3.030827	-3.109850	1.881688	-3.982962	0.000000	-10.000000	0.491667	-23.433334	262.000000	1023.000000	1023.000000	2046.000000
51.599998	-0.003850	-2.275115	2.563307	-2.695866	2.347919	-4.490474	0.000000	-10.000000	0.491667	-23.400000	254.166672	1023.000000	1023.000000	2046.000000
51.619999	-0.005209	-3.078811	2.470090	-2.806326	2.023169	-4.765744	0.000000	-10.000000	0.475000	-23.033333	246.500000	1023.000000	1023.000000	2046.000000
51.639999	-0.006779	-4.006366	2.743773	-3.462704	1.179525	-4.466961	0.000000	-10.000000	0.450000	-22.766666	238.833328	1023.000000	1023.000000	2046.000000
51.660000	-0.007323	-4.328121	2.626975	-3.421904	1.073091	-4.606282	0.000000	-10.000000	0.416667	-22.466667	231.333328	1023.000000	1023.000000	2046.000000
51.680000	-0.006769	-4.000289	2.376870	-3.231075	1.382952	-4.529037	0.000000	-10.000000	0.400000	-22.133333	223.666672	1023.000000	1023.000000	2046.000000
51.700001	-0.006021	-3.558133	2.030040	-2.579238	1.949030	-4.957964	0.000000	-10.000000	0.408333	-21.916668	216.333328	1023.000000	1023.000000	2046.000000
51.720001	-0.006629	-3.917480	2.233796	-2.796277	1.361718	-4.716717	0.000000	-10.000000	0.408333	-21.633333	209.000000	1023.000000	1023.000000	2046.000000
51.740002	-0.007644	-4.517413	2.486949	-3.216260	0.595822	-4.383924	0.000000	-10.000000	0.408333	-21.533335	201.833328	1023.000000	1023.000000	2046.000000
51.759998	-0.007882	-4.658206	2.352215	-3.085207	0.384949	-4.310163	0.000000	-10.000000	0.400000	-21.316668	194.666672	1023.000000	1023.000000	2046.000000
51.779999	-0.007598	-4.490504	1.836634	-2.824117	0.916274	-4.419295	0.000000	-10.000000	0.391667	-21.166668	187.500000	1023.000000	1023.000000	2046.000000
51.799999	-0.008515	-5.032157	1.334708	-2.480917	1.191246	-5.077195	0.000000	-10.000000	0.383333	-20.816668	180.500000	1023.000000	1023.000000	2046.000000
51.820000	-0.011287	-6.670506	1.360312	-3.205885	0.147542	-4.972476	0.000000	-10.000000	0.383333	-20.600000	173.500000	1023.000000	1023.000000	2046.000000
51.840000	-0.013954	-8.246816	1.019378	-3.404511	-0.635889	-5.225793	0.000000	-10.000000	0.383333	-20.416666	166.500000	1023.000000	1023.000000	2046.000000
51.860001	-0.015120	-8.935800	0.260908	-3.308877	-0.499750	-5.388081	0.000000	-10.000000	0.391667	-20.183334	159.666672	1023.000000	1023.000000	2046.000000
[truncated: 1,033,560 more chars]
