# Supplementary material for: Effect of Electrode Belt and Body Positions on Regional Pulmonary Ventilation- and Perfusion-Related Impedance Changes Measured by Electric Impedance Tomography
Source: PLoS One. 2016 Jun 2;11(6):e0155913. doi: 10.1371/journal.pone.0155913 (PMC4890811; doi:10.1371/journal.pone.0155913)
Supplement: S1 Dataset — (ZIP) [file pone.0155913.s001.zip › Dataset/Fp12-mage-2i.txt]

Patient Name:	Fp12
Registry:	Fp12
Investigator:	 
Diagnosys:	 
Notes:	mage2i              
Sample Rate [Hz]:	50.07
Time Base 	Pixels Mean 	Pixels Sum 	UPPER RIGHT		UPPER LEFT		LOWER RIGHT		LOWER LEFT		QRS	ETCO2	Paw	Flow (L/min)	Volume	Analog1	Analog2	AnalogSum
0.000000	0.045960	27.162291	6.306322	4.782761	8.323040	7.750167	0.000000	-10.000000	-0.216667	21.033333	695.333313	1023.000000	1023.000000	2046.000000
0.020000	0.047507	28.076607	6.786810	5.063731	8.532701	7.693365	0.000000	-10.000000	-0.208333	20.466667	700.000000	1023.000000	1023.000000	2046.000000
0.040000	0.048385	28.595261	7.019850	5.090774	8.684566	7.800071	0.000000	-10.000000	-0.191667	19.633333	706.833313	1023.000000	1023.000000	2046.000000
0.060000	0.049628	29.330006	7.106849	5.374230	8.912210	7.936716	0.000000	-10.000000	-0.150000	18.066668	715.666687	1023.000000	1023.000000	2046.000000
0.080000	0.050436	29.807665	7.337145	5.423363	8.823158	8.223998	0.000000	-10.000000	-0.108333	16.600000	724.000000	1023.000000	1023.000000	2046.000000
0.100000	0.051257	30.292698	7.379636	5.859837	8.877810	8.175414	0.000000	-10.000000	-0.075000	15.400001	730.166687	1023.000000	1023.000000	2046.000000
0.120000	0.051167	30.239719	7.163088	6.165415	8.904640	8.006576	0.000000	-10.000000	-0.075000	14.566667	733.666687	1023.000000	1023.000000	2046.000000
0.140000	0.050856	30.055895	7.140399	6.283722	8.749694	7.882079	0.000000	-10.000000	-0.066667	13.683333	737.000000	1023.000000	1023.000000	2046.000000
0.160000	0.048819	28.852245	6.976631	6.132924	8.479937	7.262753	0.000000	-10.000000	-0.058333	12.600000	741.666687	1023.000000	1023.000000	2046.000000
0.180000	0.045094	26.650496	6.327552	5.672100	8.086377	6.564467	0.000000	-10.000000	-0.033333	11.450001	746.000000	1023.000000	1023.000000	2046.000000
0.200000	0.041207	24.353218	5.470250	5.183061	7.510094	6.189813	0.000000	-10.000000	-0.016667	9.750000	750.000000	1023.000000	1023.000000	2046.000000
0.220000	0.037868	22.379930	4.747002	4.806569	7.087672	5.738688	0.000000	-10.000000	0.008333	7.050000	753.666687	1023.000000	1023.000000	2046.000000
0.240000	0.034860	20.602444	4.142144	4.402658	6.612444	5.445199	0.000000	-10.000000	0.033333	3.600000	756.500000	1023.000000	1023.000000	2046.000000
0.260000	0.033137	19.583996	3.641672	4.182643	6.309214	5.450468	0.000000	-10.000000	0.066667	0.000000	758.166687	1023.000000	1023.000000	2046.000000
0.280000	0.032011	18.918575	3.327315	4.129575	6.182370	5.279315	0.000000	-10.000000	0.083333	-3.033333	758.833313	1023.000000	1023.000000	2046.000000
0.300000	0.030705	18.146906	3.177281	3.969720	5.926786	5.073119	0.000000	-10.000000	0.083333	-5.583333	759.000000	1023.000000	1023.000000	2046.000000
0.320000	0.029732	17.571339	2.917567	3.954458	5.636998	5.062317	0.000000	-10.000000	0.083333	-7.300000	759.000000	1023.000000	1023.000000	2046.000000
0.340000	0.029378	17.362268	2.775029	4.034739	5.541918	5.010583	0.000000	-10.000000	0.091667	-8.583334	759.000000	1023.000000	1023.000000	2046.000000
0.360000	0.028979	17.126740	2.742734	4.016829	5.427802	4.939375	0.000000	-10.000000	0.100000	-9.183333	759.000000	1023.000000	1023.000000	2046.000000
0.380000	0.028654	16.934322	2.705495	4.046277	5.311996	4.870555	0.000000	-10.000000	0.091667	-9.700000	759.000000	1023.000000	1023.000000	2046.000000
0.400000	0.028765	17.000051	2.676517	4.067475	5.231374	5.024685	0.000000	-10.000000	0.091667	-10.066667	759.000000	1023.000000	1023.000000	2046.000000
0.420000	0.029119	17.209379	2.727381	4.102158	5.330055	5.049786	0.000000	-10.000000	0.100000	-10.833333	749.333313	1023.000000	1023.000000	2046.000000
0.440000	0.029003	17.140797	2.692648	4.030106	5.361481	5.056562	0.000000	-10.000000	0.116667	-11.416667	739.666687	1023.000000	1023.000000	2046.000000
0.460000	0.029059	17.174028	2.601063	3.923804	5.334288	5.314873	0.000000	-10.000000	0.125000	-11.950000	730.000000	1023.000000	1023.000000	2046.000000
0.480000	0.029463	17.412516	2.586667	3.850821	5.495704	5.479324	0.000000	-10.000000	0.133333	-12.266666	728.666687	1023.000000	1023.000000	2046.000000
0.500000	0.029495	17.431732	2.598816	3.630994	5.656441	5.545482	0.000000	-10.000000	0.141667	-12.800000	725.833313	1023.000000	1023.000000	2046.000000
0.520000	0.029300	17.316401	2.365079	3.360778	5.769293	5.821250	0.000000	-10.000000	0.150000	-13.450001	721.500000	1023.000000	1023.000000	2046.000000
0.540000	0.028938	17.102203	2.184417	3.075210	5.813156	6.029419	0.000000	-10.000000	0.158333	-13.983334	716.833313	1023.000000	1023.000000	2046.000000
0.560000	0.028271	16.708355	2.046415	2.925081	5.887048	5.849812	0.000000	-10.000000	0.183333	-14.433333	712.166687	1023.000000	1023.000000	2046.000000
0.580000	0.027361	16.170609	2.048720	2.682235	5.800124	5.639530	0.000000	-10.000000	0.200000	-14.900001	707.333313	1023.000000	1023.000000	2046.000000
0.600000	0.026451	15.632420	1.968350	2.457541	5.705148	5.501381	0.000000	-10.000000	0.225000	-15.450000	702.500000	1023.000000	1023.000000	2046.000000
0.620000	0.025567	15.109911	2.010520	2.234946	5.430364	5.434082	0.000000	-10.000000	0.250000	-16.250000	697.333313	1023.000000	1023.000000	2046.000000
0.640000	0.025076	14.819876	1.981089	2.101669	5.411146	5.325971	0.000000	-10.000000	0.283333	-17.333334	692.000000	1023.000000	1023.000000	2046.000000
0.660000	0.024415	14.429517	2.047537	1.939828	5.324179	5.117972	0.000000	-10.000000	0.325000	-18.466667	686.166687	1023.000000	1023.000000	2046.000000
0.680000	0.024209	14.307544	2.121187	1.916225	5.226407	5.043725	0.000000	-10.000000	0.350000	-19.566668	680.000000	1023.000000	1023.000000	2046.000000
0.700000	0.024042	14.208632	2.087287	1.836592	5.083522	5.201231	0.000000	-10.000000	0.383333	-20.616667	673.333313	1023.000000	1023.000000	2046.000000
0.720000	0.024199	14.301565	2.038261	1.875933	5.112931	5.274439	0.000000	-10.000000	0.408333	-21.750000	666.333313	1023.000000	1023.000000	2046.000000
0.740000	0.024227	14.317968	2.111318	1.859683	5.141459	5.205509	0.000000	-10.000000	0.425000	-22.600000	659.166687	1023.000000	1023.000000	2046.000000
0.760000	0.024196	14.299629	2.193238	1.808424	5.069191	5.228777	0.000000	-10.000000	0.458333	-23.350000	651.666687	1023.000000	1023.000000	2046.000000
0.780000	0.024155	14.275557	2.198341	1.736368	4.922494	5.418354	0.000000	-10.000000	0.483333	-24.166666	644.000000	1023.000000	1023.000000	2046.000000
0.800000	0.023963	14.162322	2.061282	1.733290	4.908524	5.459225	0.000000	-10.000000	0.525000	-25.033333	635.833313	1023.000000	1023.000000	2046.000000
0.820000	0.023623	13.961374	2.111776	1.611499	4.861092	5.377007	0.000000	-10.000000	0.541667	-25.900000	627.500000	1023.000000	1023.000000	2046.000000
0.840000	0.023547	13.916309	2.125255	1.532728	4.804331	5.453997	0.000000	-10.000000	0.583333	-26.600000	618.833313	1023.000000	1023.000000	2046.000000
0.860000	0.023853	14.097391	2.299914	1.474530	4.745385	5.577562	0.000000	-10.000000	0.616667	-27.450001	610.000000	1023.000000	1023.000000	2046.000000
0.880000	0.024574	14.523500	2.529571	1.542391	4.894246	5.557292	0.000000	-10.000000	0.658333	-28.366667	600.833313	1023.000000	1023.000000	2046.000000
0.900000	0.025497	15.068563	2.880779	1.531476	4.965446	5.690862	0.000000	-10.000000	0.675000	-28.950001	591.333313	1023.000000	1023.000000	2046.000000
0.920000	0.026188	15.477361	3.139758	1.507959	4.912143	5.917501	0.000000	-10.000000	0.691667	-29.516666	581.500000	1023.000000	1023.000000	2046.000000
0.940000	0.026483	15.651184	3.178877	1.700404	4.912804	5.859099	0.000000	-10.000000	0.716667	-29.833334	571.500000	1023.000000	1023.000000	2046.000000
0.960000	0.025082	14.823335	2.994698	1.521250	4.643463	5.663924	0.000000	-10.000000	0.750000	-30.466667	561.500000	1023.000000	1023.000000	2046.000000
0.980000	0.023590	13.941586	2.754241	1.116684	4.353744	5.716917	0.000000	-10.000000	0.800000	-31.299999	551.500000	1023.000000	1023.000000	2046.000000
1.000000	0.022249	13.149420	2.439812	1.084779	3.974391	5.650437	0.000000	-10.000000	0.833333	-31.950001	541.166687	1023.000000	1023.000000	2046.000000
1.020000	0.020742	12.258649	2.081548	1.160720	3.669142	5.347239	0.000000	-10.000000	0.858333	-32.633335	530.500000	1023.000000	1023.000000	2046.000000
1.040000	0.018856	11.143913	1.745669	1.101349	3.406324	4.890573	0.000000	-10.000000	0.875000	-33.083336	519.500000	1023.000000	1023.000000	2046.000000
1.060000	0.016496	9.749053	1.530314	0.847946	3.014194	4.356599	0.000000	-10.000000	0.908333	-33.516666	508.500000	1023.000000	1023.000000	2046.000000
1.080000	0.013568	8.018847	1.138469	0.522270	2.543450	3.814659	0.000000	-10.000000	0.925000	-33.733334	497.333344	1023.000000	1023.000000	2046.000000
1.100000	0.010160	6.004449	0.551065	0.067042	2.038663	3.347679	0.000000	-10.000000	0.916667	-33.483334	486.166656	1023.000000	1023.000000	2046.000000
1.120000	0.006522	3.854529	-0.172139	-0.344374	1.593400	2.777642	0.000000	-10.000000	0.900000	-33.166668	475.000000	1023.000000	1023.000000	2046.000000
1.140000	0.003259	1.926341	-0.721704	-0.791612	1.167200	2.272457	0.000000	-10.000000	0.866667	-32.683334	464.000000	1023.000000	1023.000000	2046.000000
1.160000	0.000445	0.263009	-1.244923	-1.093724	0.737611	1.864046	0.000000	-10.000000	0.858333	-32.150002	453.000000	1023.000000	1023.000000	2046.000000
1.180000	-0.001905	-1.125726	-1.637509	-1.415808	0.233154	1.694437	0.000000	-10.000000	0.833333	-31.933334	442.166656	1023.000000	1023.000000	2046.000000
1.200000	-0.003929	-2.322259	-2.115623	-1.540912	-0.048144	1.382420	0.000000	-10.000000	0.833333	-31.716667	431.500000	1023.000000	1023.000000	2046.000000
1.220000	-0.005477	-3.236792	-2.384240	-1.669816	-0.289114	1.106378	0.000000	-10.000000	0.825000	-31.733334	421.000000	1023.000000	1023.000000	2046.000000
1.240000	-0.006635	-3.921096	-2.520069	-1.754256	-0.588366	0.941596	0.000000	-10.000000	0.816667	-31.483334	410.333344	1023.000000	1023.000000	2046.000000
1.260000	-0.007773	-4.593869	-2.704935	-1.861827	-0.923334	0.896227	0.000000	-10.000000	0.808333	-31.183334	399.833344	1023.000000	1023.000000	2046.000000
1.280000	-0.008622	-5.095446	-2.884881	-1.884217	-1.165139	0.838791	0.000000	-10.000000	0.791667	-30.833334	389.500000	1023.000000	1023.000000	2046.000000
1.300000	-0.009550	-5.644297	-3.076686	-2.011486	-1.277325	0.721200	0.000000	-10.000000	0.766667	-30.400000	379.500000	1023.000000	1023.000000	2046.000000
1.320000	-0.010100	-5.969166	-3.105294	-2.235874	-1.305482	0.677484	0.000000	-10.000000	0.733333	-29.800001	369.500000	1023.000000	1023.000000	2046.000000
1.340000	-0.010481	-6.194422	-3.201260	-2.451404	-1.308607	0.766849	0.000000	-10.000000	0.700000	-29.383333	359.500000	1023.000000	1023.000000	2046.000000
1.360000	-0.010671	-6.306438	-3.185941	-2.662524	-1.388454	0.930480	0.000000	-10.000000	0.691667	-29.083334	349.500000	1023.000000	1023.000000	2046.000000
1.380000	-0.010852	-6.413665	-3.239062	-2.800230	-1.409238	1.034866	0.000000	-10.000000	0.683333	-28.950001	339.666656	1023.000000	1023.000000	2046.000000
1.400000	-0.011019	-6.512497	-3.260080	-2.943208	-1.334712	1.025503	0.000000	-10.000000	0.675000	-28.683334	330.000000	1023.000000	1023.000000	2046.000000
1.420000	-0.010963	-6.479077	-3.295811	-3.212765	-1.126256	1.155756	0.000000	-10.000000	0.658333	-28.283333	320.500000	1023.000000	1023.000000	2046.000000
1.440000	-0.011451	-6.767407	-3.302586	-3.493022	-1.204755	1.232956	0.000000	-10.000000	0.633333	-27.850000	311.000000	1023.000000	1023.000000	2046.000000
1.460000	-0.012245	-7.236924	-3.480033	-3.648543	-1.282331	1.173982	0.000000	-10.000000	0.600000	-27.216667	301.666656	1023.000000	1023.000000	2046.000000
1.480000	-0.013179	-7.789066	-3.662185	-3.781810	-1.322504	0.977432	0.000000	-10.000000	0.566667	-26.800001	292.500000	1023.000000	1023.000000	2046.000000
1.500000	-0.014053	-8.305129	-3.635091	-4.083132	-1.419259	0.832354	0.000000	-10.000000	0.558333	-26.250000	283.666656	1023.000000	1023.000000	2046.000000
1.520000	-0.014851	-8.777164	-3.565311	-4.332042	-1.577803	0.697992	0.000000	-10.000000	0.558333	-26.016666	274.833344	1023.000000	1023.000000	2046.000000
1.540000	-0.015892	-9.391896	-3.588275	-4.551234	-1.849642	0.597255	0.000000	-10.000000	0.558333	-25.850000	266.166656	1023.000000	1023.000000	2046.000000
1.560000	-0.016831	-9.947069	-3.657392	-4.684386	-2.050688	0.445397	0.000000	-10.000000	0.550000	-25.916666	257.500000	1023.000000	1023.000000	2046.000000
1.580000	-0.017440	-10.307261	-3.657777	-4.811322	-2.104427	0.266266	0.000000	-10.000000	0.550000	-25.733334	248.833328	1023.000000	1023.000000	2046.000000
1.600000	-0.017710	-10.466464	-3.554855	-4.950845	-2.284415	0.323651	0.000000	-10.000000	0.550000	-25.416668	240.333328	1023.000000	1023.000000	2046.000000
1.620000	-0.017848	-10.548434	-3.555248	-4.961394	-2.406290	0.374497	0.000000	-10.000000	0.533333	-25.050001	231.666672	1023.000000	1023.000000	2046.000000
1.640000	-0.018013	-10.645691	-3.537067	-4.958586	-2.415161	0.265123	0.000000	-10.000000	0.516667	-24.683334	223.333328	1023.000000	1023.000000	2046.000000
1.660000	-0.017908	-10.583336	-3.473372	-4.984959	-2.391056	0.266051	0.000000	-10.000000	0.491667	-24.366667	215.000000	1023.000000	1023.000000	2046.000000
1.680000	-0.017939	-10.601892	-3.383992	-5.123443	-2.542207	0.447751	0.000000	-10.000000	0.483333	-23.933334	207.000000	1023.000000	1023.000000	2046.000000
1.700000	-0.018258	-10.790392	-3.509410	-5.037516	-2.570362	0.326896	0.000000	-10.000000	0.475000	-23.650000	199.000000	1023.000000	1023.000000	2046.000000
1.720000	-0.018161	-10.733108	-3.518586	-5.088529	-2.453608	0.327614	0.000000	-10.000000	0.450000	-23.150000	191.000000	1023.000000	1023.000000	2046.000000
1.740000	-0.018128	-10.713410	-3.348263	-5.180300	-2.615240	0.430392	0.000000	-10.000000	0.425000	-22.800001	183.333328	1023.000000	1023.000000	2046.000000
1.760000	-0.018436	-10.895877	-3.363126	-5.159469	-2.775455	0.402172	0.000000	-10.000000	0.391667	-22.266666	175.666672	1023.000000	1023.000000	2046.000000
1.780000	-0.018389	-10.867927	-3.410742	-5.138668	-2.645703	0.327186	0.000000	-10.000000	0.391667	-21.833334	168.333328	1023.000000	1023.000000	2046.000000
1.800000	-0.018395	-10.871155	-3.255553	-5.297582	-2.774876	0.456857	0.000000	-10.000000	0.383333	-21.466667	161.000000	1023.000000	1023.000000	2046.000000
1.820000	-0.018565	-10.972010	-3.258567	-5.286449	-2.893100	0.466106	0.000000	-10.000000	0.383333	-21.083334	154.000000	1023.000000	1023.000000	2046.000000
1.840000	-0.018703	-11.053370	-3.278174	-5.265806	-2.854172	0.344783	0.000000	-10.000000	0.366667	-20.566668	147.000000	1023.000000	1023.000000	2046.000000
1.860000	-0.018054	-10.670157	-2.982976	-5.303089	-2.748234	0.364142	0.000000	-10.000000	0.358333	-20.133333	140.166672	1023.000000	1023.000000	2046.000000
1.880000	-0.017202	-10.166162	-2.583546	-5.319170	-2.766788	0.503341	0.000000	-10.000000	0.333333	-19.583334	133.333328	1023.000000	1023.000000	2046.000000
1.900000	-0.016294	-9.629952	-2.375686	-5.172394	-2.701032	0.619159	0.000000	-10.000000	0.316667	-19.166668	126.833336	1023.000000	1023.000000	2046.000000
1.920000	-0.015458	-9.135623	-2.101766	-5.042713	-2.568768	0.577623	0.000000	-10.000000	0.283333	-18.533333	120.500000	1023.000000	1023.000000	2046.000000
1.940000	-0.014939	-8.829152	-1.787344	-5.006006	-2.559587	0.523785	0.000000	-10.000000	0.266667	-17.700001	110.500000	1023.000000	1023.000000	2046.000000
1.960000	-0.015132	-8.943112	-1.767758	-5.111127	-2.594185	0.529958	0.000000	-10.000000	0.250000	-17.016666	102.500000	1023.000000	1023.000000	2046.000000
1.980000	-0.015720	-9.290625	-1.850098	-5.226767	-2.835466	0.621706	0.000000	-10.000000	0.250000	-16.450001	96.500000	1023.000000	1023.000000	2046.000000
2.000000	-0.015196	-8.980584	-2.117248	-4.924875	-2.612127	0.673664	0.000000	-10.000000	0.250000	-16.500000	94.500000	1023.000000	1023.000000	2046.000000
2.020000	-0.015561	-9.196376	-2.334768	-4.840031	-2.712334	0.690756	0.000000	-10.000000	0.250000	-16.483334	90.833336	1023.000000	1023.000000	2046.000000
2.040000	-0.017060	-10.082594	-2.720250	-4.844681	-3.030912	0.513250	0.000000	-10.000000	0.233333	-16.466667	85.166664	1023.000000	1023.000000	2046.000000
2.060000	-0.018967	-11.209773	-3.056549	-4.797376	-3.367822	0.011974	0.000000	-10.000000	0.225000	-16.100000	79.833336	1023.000000	1023.000000	2046.000000
2.080000	-0.021250	-12.558540	-3.383101	-4.895443	-3.696671	-0.583325	0.000000	-10.000000	0.208333	-15.650000	74.333336	1023.000000	1023.000000	2046.000000
2.100000	-0.023929	-14.142304	-3.669285	-5.317589	-4.161807	-0.993624	0.000000	-10.000000	0.200000	-14.716667	69.166664	1023.000000	1023.000000	2046.000000
2.120000	-0.027208	-16.080198	-4.288101	-5.658679	-4.591068	-1.542350	0.000000	-10.000000	0.166667	-13.466667	64.333336	1023.000000	1023.000000	2046.000000
2.140000	-0.030305	-17.910448	-4.978473	-5.883636	-4.884602	-2.163736	0.000000	-10.000000	0.133333	-12.200000	60.000000	1023.000000	1023.000000	2046.000000
2.160000	-0.032813	-19.392492	-5.480230	-6.268229	-5.216382	-2.427650	0.000000	-10.000000	0.116667	-11.133333	56.000000	1023.000000	1023.000000	2046.000000
2.180000	-0.034888	-20.619036	-5.802425	-6.552301	-5.667293	-2.597017	0.000000	-10.000000	0.116667	-10.683333	52.166668	1023.000000	1023.000000	2046.000000
2.200000	-0.036695	-21.687040	-6.196501	-6.660852	-5.975511	-2.854176	0.000000	-10.000000	0.125000	-10.666667	48.500000	1023.000000	1023.000000	2046.000000
2.220000	-0.037594	-22.217827	-6.470526	-6.564178	-6.061917	-3.121206	0.000000	-10.000000	0.133333	-11.083334	44.833332	1023.000000	1023.000000	2046.000000
2.240000	-0.038045	-22.484764	-6.559494	-6.596686	-6.243180	-3.085404	0.000000	-10.000000	0.141667	-11.516666	41.000000	1023.000000	1023.000000	2046.000000
2.260000	-0.038624	-22.826742	-6.663508	-6.566693	-6.508052	-3.088490	0.000000	-10.000000	0.133333	-11.616667	37.000000	1023.000000	1023.000000	2046.000000
2.280000	-0.039020	-23.061012	-6.839608	-6.455135	-6.615925	-3.150343	0.000000	-10.000000	0.125000	-11.366667	33.166668	1023.000000	1023.000000	2046.000000
2.300000	-0.038956	-23.022865	-6.850377	-6.300313	-6.623794	-3.248381	0.000000	-10.000000	0.108333	-10.900001	29.500000	1023.000000	1023.000000	2046.000000
2.320000	-0.038738	-22.894121	-6.710296	-6.397329	-6.678902	-3.107594	0.000000	-10.000000	0.100000	-10.166667	26.000000	1023.000000	1023.000000	2046.000000
2.340000	-0.038739	-22.894949	-6.718459	-6.526323	-6.710823	-2.939344	0.000000	-10.000000	0.091667	-9.583334	22.500000	1023.000000	1023.000000	2046.000000
2.360000	-0.038521	-22.765755	-6.774716	-6.547814	-6.645041	-2.798184	0.000000	-10.000000	0.091667	-9.066667	19.166666	1023.000000	1023.000000	2046.000000
2.380000	-0.037623	-22.234901	-6.669844	-6.496670	-6.352528	-2.715859	0.000000	-10.000000	0.100000	-8.900001	16.166666	1023.000000	1023.000000	2046.000000
2.400000	-0.036957	-21.841343	-6.395674	-6.681295	-6.299330	-2.465043	0.000000	-10.000000	0.091667	-8.683333	13.333333	1023.000000	1023.000000	2046.000000
2.420000	-0.036660	-21.665825	-6.287066	-6.931452	-6.226933	-2.220374	0.000000	-10.000000	0.083333	-8.283334	10.500000	1023.000000	1023.000000	2046.000000
2.440000	-0.036395	-21.509565	-6.317165	-7.082806	-5.975198	-2.134397	0.000000	-10.000000	0.075000	-7.800000	7.666667	1023.000000	1023.000000	2046.000000
2.460000	-0.036398	-21.511160	-6.332894	-7.240725	-5.808094	-2.129447	0.000000	-10.000000	0.083333	-7.583333	5.000000	1023.000000	1023.000000	2046.000000
2.480000	-0.036769	-21.730303	-6.291503	-7.572065	-5.810258	-2.056476	0.000000	-10.000000	0.083333	-7.666667	2.666667	1023.000000	1023.000000	2046.000000
2.500000	-0.037513	-22.170244	-6.323812	-7.752187	-5.900651	-2.193594	0.000000	-10.000000	0.083333	-7.783333	0.500000	1023.000000	1023.000000	2046.000000
2.520000	-0.037641	-22.245945	-6.327956	-7.711002	-5.781669	-2.425317	0.000000	-10.000000	0.075000	-7.683333	-1.833333	1023.000000	1023.000000	2046.000000
2.540000	-0.037658	-22.255774	-6.121139	-7.955155	-5.832695	-2.346785	0.000000	-10.000000	0.075000	-7.516667	-4.166667	1023.000000	1023.000000	2046.000000
2.560000	-0.038291	-22.629957	-6.053410	-8.185249	-6.028518	-2.362779	0.000000	-10.000000	0.075000	-7.250000	-6.833333	1023.000000	1023.000000	2046.000000
2.580000	-0.038502	-22.754444	-6.046821	-8.199586	-6.013173	-2.494865	0.000000	-10.000000	0.083333	-6.883334	-9.166667	1023.000000	1023.000000	2046.000000
2.600000	-0.038249	-22.604988	-5.951941	-8.156362	-5.955746	-2.540939	0.000000	-10.000000	0.075000	-6.466667	-11.500000	1023.000000	1023.000000	2046.000000
2.620000	-0.038162	-22.553736	-5.778405	-8.314136	-6.063640	-2.397556	0.000000	-10.000000	0.066667	-6.100000	-13.500000	1023.000000	1023.000000	2046.000000
2.640000	-0.038053	-22.489590	-5.774300	-8.299250	-6.042703	-2.373337	0.000000	-10.000000	0.058333	-5.816667	-15.500000	1023.000000	1023.000000	2046.000000
2.660000	-0.037563	-22.199448	-5.714251	-8.169111	-5.929053	-2.387033	0.000000	-10.000000	0.058333	-5.483334	-17.500000	1023.000000	1023.000000	2046.000000
2.680000	-0.036884	-21.798532	-5.535841	-8.024513	-5.861820	-2.376359	0.000000	-10.000000	0.058333	-5.066667	-19.500000	1023.000000	1023.000000	2046.000000
2.700000	-0.036442	-21.537304	-5.393580	-8.142268	-5.849853	-2.151601	0.000000	-10.000000	0.050000	-4.616667	-21.333334	1023.000000	1023.000000	2046.000000
2.720000	-0.036321	-21.466002	-5.373857	-8.129307	-5.869303	-2.093534	0.000000	-10.000000	0.050000	-4.266667	-23.000000	1023.000000	1023.000000	2046.000000
2.740000	-0.035749	-21.127691	-5.357284	-7.932114	-5.692767	-2.145527	0.000000	-10.000000	0.050000	-3.933333	-24.333334	1023.000000	1023.000000	2046.000000
2.760000	-0.034995	-20.682268	-5.106654	-7.864359	-5.682940	-2.028314	0.000000	-10.000000	0.050000	-3.466667	-25.666666	1023.000000	1023.000000	2046.000000
2.780000	-0.034434	-20.350658	-4.919868	-7.915837	-5.658531	-1.856423	0.000000	-10.000000	0.050000	-2.783333	-26.833334	1023.000000	1023.000000	2046.000000
2.800000	-0.034342	-20.296406	-4.934449	-7.959697	-5.632110	-1.770149	0.000000	-10.000000	0.033333	-1.600000	-27.666666	1023.000000	1023.000000	2046.000000
2.820000	-0.033563	-19.835562	-4.858488	-7.683163	-5.427871	-1.866039	0.000000	-10.000000	0.016667	-0.383333	-28.000000	1023.000000	1023.000000	2046.000000
2.840000	-0.032697	-19.323845	-4.554010	-7.728902	-5.406148	-1.634785	0.000000	-10.000000	0.000000	1.216667	-28.000000	1023.000000	1023.000000	2046.000000
2.860000	-0.032209	-19.035345	-4.497955	-7.724351	-5.312556	-1.500483	0.000000	-10.000000	0.000000	2.766667	-28.000000	1023.000000	1023.000000	2046.000000
2.880000	-0.031519	-18.627865	-4.379348	-7.663775	-5.171188	-1.413554	0.000000	-10.000000	-0.008333	4.700000	-28.000000	1023.000000	1023.000000	2046.000000
2.900000	-0.030376	-17.951939	-4.237906	-7.412929	-4.904067	-1.397038	0.000000	-10.000000	-0.008333	6.600000	-28.000000	1023.000000	1023.000000	2046.000000
2.920000	-0.029083	-17.188087	-3.860443	-7.317781	-4.801810	-1.208053	0.000000	-10.000000	-0.025000	8.466667	-28.000000	1023.000000	1023.000000	2046.000000
2.940000	-0.028075	-16.592409	-3.658895	-7.285110	-4.621745	-1.026661	0.000000	-10.000000	-0.050000	10.233334	-28.000000	1023.000000	1023.000000	2046.000000
2.960000	-0.026533	-15.681212	-3.338957	-7.144144	-4.360957	-0.837154	0.000000	-10.000000	-0.091667	11.900001	-28.000000	1023.000000	1023.000000	2046.000000
2.980000	-0.024517	-14.489719	-3.002030	-6.722731	-3.984549	-0.780409	0.000000	-10.000000	-0.116667	13.600000	-28.000000	1023.000000	1023.000000	2046.000000
3.000000	-0.022702	-13.416623	-2.432522	-6.606871	-3.839512	-0.537719	0.000000	-10.000000	-0.141667	15.283334	-11.000000	1023.000000	1023.000000	2046.000000
3.020000	-0.021788	-12.876473	-2.067540	-6.691019	-3.782051	-0.335864	0.000000	-10.000000	-0.191667	17.383333	9.500000	1023.000000	1023.000000	2046.000000
3.040000	-0.020544	-12.141418	-1.880041	-6.232300	-3.408549	-0.620528	0.000000	-10.000000	-0.241667	18.883333	30.000000	1023.000000	1023.000000	2046.000000
3.060000	-0.019575	-11.568573	-1.600105	-6.202477	-3.346885	-0.419107	0.000000	-10.000000	-0.291667	20.333334	35.500000	1023.000000	1023.000000	2046.000000
3.080000	-0.018248	-10.784565	-1.400842	-6.020116	-3.265093	-0.098514	0.000000	-10.000000	-0.316667	21.100000	39.833332	1023.000000	1023.000000	2046.000000
3.100000	-0.016827	-9.944944	-1.545034	-5.589326	-2.989160	0.178576	0.000000	-10.000000	-0.350000	22.050001	46.666668	1023.000000	1023.000000	2046.000000
3.120000	-0.015683	-9.268594	-1.618576	-5.029534	-2.699566	0.079082	0.000000	-10.000000	-0.358333	22.950001	53.833332	1023.000000	1023.000000	2046.000000
3.140000	-0.015274	-9.026960	-1.532301	-4.822435	-2.741655	0.069431	0.000000	-10.000000	-0.375000	23.683334	61.333332	1023.000000	1023.000000	2046.000000
3.160000	-0.016853	-9.959867	-1.894813	-4.839094	-2.983308	-0.242653	0.000000	-10.000000	-0.400000	24.633333	69.000000	1023.000000	1023.000000	2046.000000
3.180000	-0.019574	-11.568422	-2.552296	-5.027629	-3.200480	-0.788018	0.000000	-10.000000	-0.433333	25.316668	77.000000	1023.000000	1023.000000	2046.000000
3.200000	-0.021946	-12.970061	-3.081689	-5.178523	-3.425881	-1.283969	0.000000	-10.000000	-0.458333	26.033335	85.333336	1023.000000	1023.000000	2046.000000
3.220000	-0.023987	-14.176576	-3.439994	-5.364216	-3.768691	-1.603674	0.000000	-10.000000	-0.466667	26.766666	93.833336	1023.000000	1023.000000	2046.000000
3.240000	-0.025781	-15.236758	-3.967665	-5.623267	-3.962327	-1.683499	0.000000	-10.000000	-0.483333	27.616667	102.666664	1023.000000	1023.000000	2046.000000
3.260000	-0.026708	-15.784523	-4.350545	-5.615163	-4.061870	-1.756945	0.000000	-10.000000	-0.491667	28.483334	111.833336	1023.000000	1023.000000	2046.000000
3.280000	-0.026572	-15.704001	-4.553641	-5.314996	-3.988254	-1.847110	0.000000	-10.000000	-0.533333	29.016666	121.166664	1023.000000	1023.000000	2046.000000
3.300000	-0.025942	-15.331502	-4.426444	-5.035175	-4.079868	-1.790014	0.000000	-10.000000	-0.550000	29.483334	130.833328	1023.000000	1023.000000	2046.000000
3.320000	-0.025458	-15.045725	-4.453841	-4.899464	-4.122193	-1.570226	0.000000	-10.000000	-0.583333	29.783333	140.500000	1023.000000	1023.000000	2046.000000
3.340000	-0.024638	-14.561028	-4.498791	-4.604040	-4.033955	-1.424242	0.000000	-10.000000	-0.575000	30.183334	150.500000	1023.000000	1023.000000	2046.000000
3.360000	-0.023040	-13.616471	-4.372869	-4.075385	-3.835720	-1.332497	0.000000	-10.000000	-0.583333	30.483334	160.500000	1023.000000	1023.000000	2046.000000
3.380000	-0.021422	-12.660126	-4.084366	-3.687903	-3.731144	-1.156713	0.000000	-10.000000	-0.583333	30.766666	170.500000	1023.000000	1023.000000	2046.000000
3.400000	-0.020213	-11.945605	-3.830514	-3.637736	-3.712465	-0.764891	0.000000	-10.000000	-0.591667	30.900000	180.833328	1023.000000	1023.000000	2046.000000
3.420000	-0.018539	-10.956733	-3.827503	-3.295016	-3.234516	-0.599698	0.000000	-10.000000	-0.600000	30.866667	191.166672	1023.000000	1023.000000	2046.000000
3.440000	-0.016366	-9.672470	-3.486773	-2.933960	-2.969370	-0.282367	0.000000	-10.000000	-0.608333	31.033335	201.500000	1023.000000	1023.000000	2046.000000
3.460000	-0.014673	-8.671946	-3.190860	-2.847441	-2.723637	0.089992	0.000000	-10.000000	-0.608333	31.033335	211.833328	1023.000000	1023.000000	2046.000000
3.480000	-0.013398	-7.918487	-3.021134	-2.960209	-2.405485	0.468342	0.000000	-10.000000	-0.608333	31.316668	222.166672	1023.000000	1023.000000	2046.000000
3.500000	-0.011653	-6.887182	-2.930281	-2.870049	-1.854692	0.767840	0.000000	-10.000000	-0.600000	31.316668	232.666672	1023.000000	1023.000000	2046.000000
3.520000	-0.009847	-5.819375	-2.558107	-2.857380	-1.521516	1.117629	0.000000	-10.000000	-0.583333	31.183334	243.000000	1023.000000	1023.000000	2046.000000
3.540000	-0.009068	-5.359042	-2.439158	-3.108728	-1.280566	1.469411	0.000000	-10.000000	-0.575000	30.916668	253.333328	1023.000000	1023.000000	2046.000000
3.560000	-0.008046	-4.755427	-2.454152	-3.003832	-0.821542	1.524099	0.000000	-10.000000	-0.541667	30.366667	263.666656	1023.000000	1023.000000	2046.000000
3.580000	-0.006854	-4.050501	-2.132260	-2.837774	-0.641798	1.561331	0.000000	-10.000000	-0.541667	30.050001	274.000000	1023.000000	1023.000000	2046.000000
3.600000	-0.006376	-3.768244	-1.893198	-2.912218	-0.574271	1.611443	0.000000	-10.000000	-0.508333	29.633333	284.333344	1023.000000	1023.000000	2046.000000
3.620000	-0.005795	-3.424979	-1.824887	-2.916106	-0.336234	1.652248	0.000000	-10.000000	-0.525000	29.266666	294.333344	1023.000000	1023.000000	2046.000000
3.640000	-0.004488	-2.652464	-1.502882	-2.641193	-0.174033	1.665644	0.000000	-10.000000	-0.516667	29.050001	304.000000	1023.000000	1023.000000	2046.000000
3.660000	-0.003388	-2.002469	-1.136359	-2.539756	-0.089535	1.763182	0.000000	-10.000000	-0.525000	28.766666	313.666656	1023.000000	1023.000000	2046.000000
3.680000	-0.002378	-1.405623	-0.925781	-2.516413	0.115061	1.921509	0.000000	-10.000000	-0.516667	29.000000	323.333344	1023.000000	1023.000000	2046.000000
3.700000	-0.000430	-0.254037	-0.676441	-2.187037	0.497725	2.111716	0.000000	-10.000000	-0.525000	29.050001	333.000000	1023.000000	1023.000000	2046.000000
3.720000	0.001658	0.979761	-0.215126	-1.757846	0.714897	2.237836	0.000000	-10.000000	-0.541667	29.333334	342.666656	1023.000000	1023.000000	2046.000000
3.740000	0.003114	1.840279	0.057953	-1.758156	0.919556	2.620925	0.000000	-10.000000	-0.558333	29.483334	352.500000	1023.000000	1023.000000	2046.000000
3.760000	0.005208	3.077694	0.179198	-1.400509	1.405600	2.893404	0.000000	-10.000000	-0.550000	29.583334	362.500000	1023.000000	1023.000000	2046.000000
3.780000	0.007421	4.385844	0.656338	-0.952486	1.663472	3.018519	0.000000	-10.000000	-0.566667	29.733334	372.333344	1023.000000	1023.000000	2046.000000
3.800000	0.008935	5.280639	1.028448	-1.010027	1.832708	3.429510	0.000000	-10.000000	-0.575000	29.683334	382.000000	1023.000000	1023.000000	2046.000000
3.820000	0.010936	6.462991	1.140402	-0.642781	2.317461	3.647909	0.000000	-10.000000	-0.600000	29.833334	391.666656	1023.000000	1023.000000	2046.000000
3.840000	0.013289	7.853781	1.638315	-0.240996	2.567161	3.889301	0.000000	-10.000000	-0.583333	29.783333	401.500000	1023.000000	1023.000000	2046.000000
3.860000	0.014872	8.789094	1.993529	-0.169697	2.754404	4.210858	0.000000	-10.000000	-0.583333	29.816668	411.500000	1023.000000	1023.000000	2046.000000
3.880000	0.016803	9.930288	2.058502	0.139992	3.264127	4.467668	0.000000	-10.000000	-0.550000	29.816668	421.500000	1023.000000	1023.000000	2046.000000
3.900000	0.019125	11.302701	2.527671	0.596022	3.568530	4.610479	0.000000	-10.000000	-0.550000	29.633333	431.500000	1023.000000	1023.000000	2046.000000
3.920000	0.020659	12.209440	2.948182	0.623879	3.679441	4.957938	0.000000	-10.000000	-0.541667	29.583334	441.500000	1023.000000	1023.000000	2046.000000
3.940000	0.022875	13.519368	3.084145	1.060768	4.256406	5.118050	0.000000	-10.000000	-0.575000	29.600000	451.500000	1023.000000	1023.000000	2046.000000
3.960000	0.024705	14.600566	3.646908	1.379851	4.384637	5.189170	0.000000	-10.000000	-0.558333	29.866667	461.500000	1023.000000	1023.000000	2046.000000
3.980000	0.025727	15.204438	3.961316	1.305795	4.537514	5.399814	0.000000	-10.000000	-0.533333	29.866667	471.500000	1023.000000	1023.000000	2046.000000
4.000000	0.027253	16.106606	4.200418	1.552312	4.850669	5.503206	0.000000	-10.000000	-0.525000	29.716667	481.500000	1023.000000	1023.000000	2046.000000
4.020000	0.029127	17.214256	4.662655	2.035108	5.033871	5.482621	0.000000	-10.000000	-0.541667	29.666668	491.500000	1023.000000	1023.000000	2046.000000
4.040000	0.030105	17.791828	4.872310	1.969199	5.106366	5.843954	0.000000	-10.000000	-0.533333	29.516666	501.500000	1023.000000	1023.000000	2046.000000
4.060000	0.030987	18.313469	4.658926	2.312917	5.360982	5.980644	0.000000	-10.000000	-0.483333	29.100000	511.166656	1023.000000	1023.000000	2046.000000
4.080000	0.031465	18.595818	4.604804	2.911397	5.344538	5.735079	0.000000	-10.000000	-0.450000	28.416668	520.833313	1023.000000	1023.000000	2046.000000
4.100000	0.030942	18.286625	4.696712	3.082287	5.083266	5.424360	0.000000	-10.000000	-0.441667	27.950001	530.166687	1023.000000	1023.000000	2046.000000
4.120000	0.029357	17.350082	4.456592	2.865153	4.921665	5.106672	0.000000	-10.000000	-0.441667	27.483334	539.666687	1023.000000	1023.000000	2046.000000
4.140000	0.027253	16.106674	3.967475	2.641383	4.800151	4.697665	0.000000	-10.000000	-0.425000	27.000000	548.833313	1023.000000	1023.000000	2046.000000
4.160000	0.024722	14.610749	3.478801	2.556356	4.438894	4.136699	0.000000	-10.000000	-0.400000	26.383333	558.000000	1023.000000	1023.000000	2046.000000
4.180000	0.021887	12.934964	2.969584	2.028487	3.964873	3.972020	0.000000	-10.000000	-0.366667	25.650000	567.000000	1023.000000	1023.000000	2046.000000
4.200000	0.020389	12.050106	2.285631	1.940037	3.987706	3.836731	0.000000	-10.000000	-0.358333	24.966667	575.666687	1023.000000	1023.000000	2046.000000
4.220000	0.019926	11.776367	2.137638	2.108049	3.875812	3.654868	0.000000	-10.000000	-0.358333	24.466667	584.166687	1023.000000	1023.000000	2046.000000
4.240000	0.019258	11.381726	2.089788	1.849582	3.659448	3.782907	0.000000	-10.000000	-0.366667	24.050001	592.500000	1023.000000	1023.000000	2046.000000
4.260000	0.019389	11.458736	1.787938	1.962417	3.851210	3.857171	0.000000	-10.000000	-0.350000	23.750000	600.833313	1023.000000	1023.000000	2046.000000
4.280000	0.019899	11.760553	1.894548	2.306133	3.792830	3.767043	0.000000	-10.000000	-0.333333	23.533335	608.666687	1023.000000	1023.000000	2046.000000
4.300000	0.020103	11.881076	1.984286	2.333425	3.664650	3.898715	0.000000	-10.000000	-0.325000	23.566668	616.333313	1023.000000	1023.000000	2046.000000
4.320000	0.021087	12.462204	1.856885	2.590338	3.960783	4.054198	0.000000	-10.000000	-0.325000	23.466667	624.000000	1023.000000	1023.000000	2046.000000
4.340000	0.022299	13.178540	2.115209	3.008400	3.986106	4.068824	0.000000	-10.000000	-0.316667	23.333334	632.000000	1023.000000	1023.000000	2046.000000
4.360000	0.023331	13.788412	2.431518	3.084294	3.992847	4.279753	0.000000	-10.000000	-0.308333	22.833334	640.000000	1023.000000	1023.000000	2046.000000
4.380000	0.024614	14.546648	2.332255	3.214621	4.401548	4.598224	0.000000	-10.000000	-0.300000	22.650002	647.666687	1023.000000	1023.000000	2046.000000
4.400000	0.025932	15.325813	2.537934	3.573658	4.577553	4.636668	0.000000	-10.000000	-0.291667	22.216667	655.333313	1023.000000	1023.000000	2046.000000
4.420000	0.026986	15.949003	2.767605	3.576679	4.705648	4.899070	0.000000	-10.000000	-0.266667	21.916668	662.666687	1023.000000	1023.000000	2046.000000
4.440000	0.028256	16.699492	2.694621	3.483254	5.120938	5.400678	0.000000	-10.000000	-0.250000	21.400000	670.166687	1023.000000	1023.000000	2046.000000
4.460000	0.029650	17.523193	2.743082	3.688338	5.517314	5.574459	0.000000	-10.000000	-0.250000	21.066668	677.333313	1023.000000	1023.000000	2046.000000
4.480000	0.030552	18.056273	2.934789	3.503611	5.675676	5.942197	0.000000	-10.000000	-0.250000	20.883333	684.500000	1023.000000	1023.000000	2046.000000
4.500000	0.030980	18.309214	2.762956	3.229341	6.023791	6.293124	0.000000	-10.000000	-0.241667	20.433334	691.500000	1023.000000	1023.000000	2046.000000
4.520000	0.031751	18.765125	2.780161	3.429825	6.329625	6.225514	0.000000	-10.000000	-0.216667	20.016666	698.333313	1023.000000	1023.000000	2046.000000
4.540000	0.031941	18.876917	3.073477	3.348768	6.282668	6.172005	0.000000	-10.000000	-0.191667	19.216667	705.000000	1023.000000	1023.000000	2046.000000
4.560000	0.031759	18.769735	3.087258	3.084976	6.345651	6.251851	0.000000	-10.000000	-0.158333	18.250000	711.666687	1023.000000	1023.000000	2046.000000
4.580000	0.032300	19.089392	3.127273	3.352528	6.619962	5.989630	0.000000	-10.000000	-0.125000	16.900000	718.000000	1023.000000	1023.000000	2046.000000
4.600000	0.032785	19.375805	3.669413	3.248155	6.400896	6.057340	0.000000	-10.000000	-0.091667	15.766666	724.000000	1023.000000	1023.000000	2046.000000
4.620000	0.033404	19.741642	3.713231	3.174228	6.593621	6.260561	0.000000	-10.000000	-0.075000	14.450000	729.333313	1023.000000	1023.000000	2046.000000
4.640000	0.034484	20.380095	3.729330	3.543612	6.910502	6.196650	0.000000	-10.000000	-0.066667	13.200000	734.333313	1023.000000	1023.000000	2046.000000
4.660000	0.035542	21.005589	4.194197	3.675150	6.819117	6.317125	0.000000	-10.000000	-0.058333	12.033333	738.833313	1023.000000	1023.000000	2046.000000
4.680000	0.036451	21.542486	4.208738	3.635480	7.013105	6.685162	0.000000	-10.000000	-0.033333	10.850000	743.000000	1023.000000	1023.000000	2046.000000
4.700000	0.037706	22.284218	4.138067	3.955245	7.445197	6.745709	0.000000	-10.000000	-0.008333	9.416667	746.833313	1023.000000	1023.000000	2046.000000
4.720000	0.038834	22.950781	4.650839	4.126690	7.329471	6.843781	0.000000	-10.000000	0.000000	7.500000	750.333313	1023.000000	1023.000000	2046.000000
4.740000	0.039806	23.525116	4.666822	4.084393	7.579222	7.194678	0.000000	-10.000000	0.016667	5.833333	753.166687	1023.000000	1023.000000	2046.000000
4.760000	0.041164	24.328125	4.738726	4.441408	7.913298	7.234694	0.000000	-10.000000	0.033333	4.166667	755.500000	1023.000000	1023.000000	2046.000000
4.780000	0.042735	25.256271	5.387452	4.587001	7.901254	7.380564	0.000000	-10.000000	0.050000	2.583333	757.166687	1023.000000	1023.000000	2046.000000
4.800000	0.044438	26.262606	5.689108	4.611110	8.207176	7.755212	0.000000	-10.000000	0.050000	0.783333	758.333313	1023.000000	1023.000000	2046.000000
4.820000	0.046309	27.368738	5.919806	4.911467	8.638497	7.898967	0.000000	-10.000000	0.050000	-0.816667	758.833313	1023.000000	1023.000000	2046.000000
4.840000	0.047907	28.312859	6.529541	5.127510	8.662244	7.993563	0.000000	-10.000000	0.050000	-2.083333	759.000000	1023.000000	1023.000000	2046.000000
4.860000	0.049093	29.014204	6.926918	5.282514	8.695254	8.109518	0.000000	-10.000000	0.058333	-3.366667	759.000000	1023.000000	1023.000000	2046.000000
4.880000	0.048969	28.940725	6.591441	5.216318	8.871663	8.261303	0.000000	-10.000000	0.066667	-4.783333	759.000000	1023.000000	1023.000000	2046.000000
4.900000	0.048655	28.755247	6.613613	5.332156	8.625051	8.184427	0.000000	-10.000000	0.083333	-6.183333	759.000000	1023.000000	1023.000000	2046.000000
4.920000	0.048117	28.436991	6.542347	5.376496	8.396903	8.121244	0.000000	-10.000000	0.091667	-7.383333	759.000000	1023.000000	1023.000000	2046.000000
4.940000	0.047566	28.111637	6.191493	5.442660	8.476690	8.000794	0.000000	-10.000000	0.100000	-8.233334	759.000000	1023.000000	1023.000000	2046.000000
4.960000	0.046612	27.547886	6.183458	5.611985	8.258785	7.493657	0.000000	-10.000000	0.100000	-8.966666	759.000000	1023.000000	1023.000000	2046.000000
4.980000	0.043953	25.976423	6.028399	5.209472	7.747206	6.991347	0.000000	-10.000000	0.100000	-9.416667	759.000000	1023.000000	1023.000000	2046.000000
5.000000	0.039965	23.619286	5.105566	4.622421	7.466679	6.424620	0.000000	-10.000000	0.108333	-10.133333	755.500000	1023.000000	1023.000000	2046.000000
5.020000	0.035876	21.202488	4.205437	4.215400	7.024383	5.757268	0.000000	-10.000000	0.116667	-11.116667	747.500000	1023.000000	1023.000000	2046.000000
5.040000	0.032354	19.121458	3.736730	3.781659	6.267418	5.335651	0.000000	-10.000000	0.125000	-11.983334	738.166687	1023.000000	1023.000000	2046.000000
5.060000	0.029330	17.333887	3.056678	3.253736	5.809922	5.213552	0.000000	-10.000000	0.125000	-12.483334	731.000000	1023.000000	1023.000000	2046.000000
5.080000	0.027354	16.166336	2.358421	3.202041	5.727646	4.878227	0.000000	-10.000000	0.133333	-12.650001	726.666687	1023.000000	1023.000000	2046.000000
5.100000	0.025963	15.343966	2.327757	3.104645	5.245938	4.665626	0.000000	-10.000000	0.141667	-13.100000	722.333313	1023.000000	1023.000000	2046.000000
5.120000	0.024518	14.490120	2.086699	2.861581	4.895420	4.646420	0.000000	-10.000000	0.158333	-13.750000	717.833313	1023.000000	1023.000000	2046.000000
5.140000	0.023519	13.900024	1.610552	2.889499	4.920276	4.479696	0.000000	-10.000000	0.191667	-14.450000	713.333313	1023.000000	1023.000000	2046.000000
5.160000	0.022950	13.563190	1.751622	2.948852	4.531723	4.330993	0.000000	-10.000000	0.225000	-15.133333	708.500000	1023.000000	1023.000000	2046.000000
5.180000	0.022263	13.157660	1.588850	2.787264	4.372054	4.409492	0.000000	-10.000000	0.250000	-15.766667	703.500000	1023.000000	1023.000000	2046.000000
5.200000	0.021935	12.963372	1.300022	2.902841	4.477580	4.282929	0.000000	-10.000000	0.250000	-16.383333	698.166687	1023.000000	1023.000000	2046.000000
5.220000	0.021988	12.994744	1.652634	2.924809	4.158641	4.258661	0.000000	-10.000000	0.250000	-16.850000	692.833313	1023.000000	1023.000000	2046.000000
5.240000	0.021609	12.770957	1.568281	2.648663	4.125030	4.428983	0.000000	-10.000000	0.250000	-17.216667	687.166687	1023.000000	1023.000000	2046.000000
5.260000	0.021342	12.612932	1.196867	2.595127	4.349116	4.471823	0.000000	-10.000000	0.258333	-17.716667	681.500000	1023.000000	1023.000000	2046.000000
5.280000	0.021464	12.685431	1.468080	2.503061	4.162313	4.551977	0.000000	-10.000000	0.283333	-18.450001	675.500000	1023.000000	1023.000000	2046.000000
5.300000	0.021297	12.586480	1.363301	2.120025	4.228576	4.874578	0.000000	-10.000000	0.316667	-19.233334	669.333313	1023.000000	1023.000000	2046.000000
5.320000	0.021134	12.490040	0.996826	1.958445	4.554698	4.980072	0.000000	-10.000000	0.358333	-19.816666	663.000000	1023.000000	1023.000000	2046.000000
5.340000	0.021067	12.450789	1.103863	1.811979	4.454203	5.080744	0.000000	-10.000000	0.375000	-20.316666	656.333313	1023.000000	1023.000000	2046.000000
5.360000	0.020510	12.121386	1.040928	1.436157	4.398081	5.246220	0.000000	-10.000000	0.391667	-20.883333	649.500000	1023.000000	1023.000000	2046.000000
5.380000	0.019335	11.426764	0.541546	1.302274	4.587031	4.995914	0.000000	-10.000000	0.391667	-21.549999	642.333313	1023.000000	1023.000000	2046.000000
5.400000	0.018629	11.009889	0.609893	1.127477	4.413932	4.858586	0.000000	-10.000000	0.416667	-22.200001	635.166687	1023.000000	1023.000000	2046.000000
5.420000	0.017644	10.427468	0.820788	0.844585	4.037208	4.724887	0.000000	-10.000000	0.433333	-22.866667	627.666687	1023.000000	1023.000000	2046.000000
5.440000	0.016388	9.685429	0.527509	0.545539	4.053483	4.558899	0.000000	-10.000000	0.475000	-23.566668	620.000000	1023.000000	1023.000000	2046.000000
5.460000	0.015523	9.174105	0.479530	0.370454	3.916813	4.407308	0.000000	-10.000000	0.508333	-24.400000	612.000000	1023.000000	1023.000000	2046.000000
5.480000	0.015128	8.940862	0.802467	0.285127	3.560568	4.292699	0.000000	-10.000000	0.541667	-25.066668	604.000000	1023.000000	1023.000000	2046.000000
5.500000	0.014415	8.519509	0.512575	0.107988	3.626748	4.272199	0.000000	-10.000000	0.558333	-25.850000	595.666687	1023.000000	1023.000000	2046.000000
5.520000	0.014147	8.360630	0.474981	0.103938	3.573143	4.208568	0.000000	-10.000000	0.600000	-26.516666	587.166687	1023.000000	1023.000000	2046.000000
5.540000	0.014187	8.384640	0.810932	0.094549	3.242811	4.236348	0.000000	-10.000000	0.633333	-27.150000	578.333313	1023.000000	1023.000000	2046.000000
5.560000	0.013783	8.146019	0.560392	-0.003217	3.358759	4.230084	0.000000	-10.000000	0.666667	-27.766666	569.333313	1023.000000	1023.000000	2046.000000
5.580000	0.013499	7.977765	0.445526	-0.042824	3.379615	4.195449	0.000000	-10.000000	0.675000	-28.400000	560.000000	1023.000000	1023.000000	2046.000000
5.600000	0.013587	8.029831	0.731910	-0.076586	3.123530	4.250977	0.000000	-10.000000	0.691667	-29.000000	550.333313	1023.000000	1023.000000	2046.000000
5.620000	0.013282	7.849463	0.671991	-0.246424	3.127545	4.296351	0.000000	-10.000000	0.708333	-29.416668	540.833313	1023.000000	1023.000000	2046.000000
5.640000	0.013465	7.957675	0.541924	-0.230316	3.381550	4.264518	0.000000	-10.000000	0.708333	-29.566668	531.166687	1023.000000	1023.000000	2046.000000
5.660000	0.014558	8.603889	1.093559	-0.083598	3.268101	4.325827	0.000000	-10.000000	0.725000	-29.883333	521.500000	1023.000000	1023.000000	2046.000000
5.680000	0.015448	9.129899	1.420796	-0.157141	3.273133	4.593112	0.000000	-10.000000	0.733333	-30.066668	511.500000	1023.000000	1023.000000	2046.000000
5.700000	0.015903	9.398560	1.325115	-0.106556	3.543799	4.636201	0.000000	-10.000000	0.766667	-30.483334	501.333344	1023.000000	1023.000000	2046.000000
5.720000	0.016537	9.773636	1.696102	0.089846	3.417222	4.570466	0.000000	-10.000000	0.783333	-30.600000	491.000000	1023.000000	1023.000000	2046.000000
5.740000	0.015376	9.087342	1.642219	-0.270039	3.034282	4.680880	0.000000	-10.000000	0.808333	-30.966667	480.666656	1023.000000	1023.000000	2046.000000
5.760000	0.013749	8.125893	0.999902	-0.445300	2.999345	4.571946	0.000000	-10.000000	0.800000	-31.233334	470.333344	1023.000000	1023.000000	2046.000000
5.780000	0.012941	7.647971	0.896626	-0.396769	2.664744	4.483369	0.000000	-10.000000	0.800000	-31.633333	460.000000	1023.000000	1023.000000	2046.000000
5.800000	0.011578	6.842392	0.762542	-0.489990	2.281454	4.288386	0.000000	-10.000000	0.800000	-31.716667	449.333344	1023.000000	1023.000000	2046.000000
5.820000	0.009600	5.673450	0.112595	-0.469537	2.222398	3.807994	0.000000	-10.000000	0.808333	-31.466667	438.833344	1023.000000	1023.000000	2046.000000
5.840000	0.008044	4.753794	0.203948	-0.528049	1.658085	3.419811	0.000000	-10.000000	0.808333	-31.150000	428.166656	1023.000000	1023.000000	2046.000000
5.860000	0.005516	3.259967	-0.077341	-0.863388	1.232654	2.968042	0.000000	-10.000000	0.783333	-30.833334	417.833344	1023.000000	1023.000000	2046.000000
5.880000	0.002222	1.313134	-0.850562	-1.239807	1.029250	2.374253	0.000000	-10.000000	0.741667	-30.316668	407.500000	1023.000000	1023.000000	2046.000000
5.900000	-0.000707	-0.417596	-1.117005	-1.538518	0.368304	1.869624	0.000000	-10.000000	0.691667	-29.766666	397.500000	1023.000000	1023.000000	2046.000000
5.920000	-0.004094	-2.419517	-1.760858	-2.023113	-0.112716	1.477171	0.000000	-10.000000	0.658333	-29.150002	387.500000	1023.000000	1023.000000	2046.000000
5.940000	-0.007177	-4.241566	-2.612437	-2.385884	-0.321371	1.078126	0.000000	-10.000000	0.650000	-28.733334	377.833344	1023.000000	1023.000000	2046.000000
5.960000	-0.009323	-5.509635	-2.756487	-2.608041	-0.911005	0.765898	0.000000	-10.000000	0.658333	-28.550001	368.166656	1023.000000	1023.000000	2046.000000
5.980000	-0.011281	-6.667287	-3.058224	-2.859064	-1.326916	0.576917	0.000000	-10.000000	0.675000	-28.500000	358.833344	1023.000000	1023.000000	2046.000000
6.000000	-0.012965	-7.662570	-3.664694	-2.929638	-1.382989	0.314751	0.000000	-10.000000	0.683333	-28.650000	349.166656	1023.000000	1023.000000	2046.000000
6.020000	-0.013853	-8.187206	-3.705721	-2.899300	-1.764597	0.182411	0.000000	-10.000000	0.675000	-28.450001	339.666656	1023.000000	1023.000000	2046.000000
6.040000	-0.014574	-8.613151	-3.667856	-2.980874	-2.129958	0.165537	0.000000	-10.000000	0.658333	-28.333334	330.000000	1023.000000	1023.000000	2046.000000
6.060000	-0.015612	-9.226864	-4.135246	-3.032407	-2.076029	0.016817	0.000000	-10.000000	0.650000	-27.883335	320.666656	1023.000000	1023.000000	2046.000000
6.080000	-0.016150	-9.544651	-4.182528	-3.047389	-2.259647	-0.055087	0.000000	-10.000000	0.633333	-27.700001	311.333344	1023.000000	1023.000000	2046.000000
6.100000	-0.016419	-9.703897	-3.900801	-3.255795	-2.595454	0.048154	0.000000	-10.000000	0.600000	-27.100000	302.166656	1023.000000	1023.000000	2046.000000
6.120000	-0.017142	-10.131138	-4.269094	-3.414457	-2.470559	0.022972	0.000000	-10.000000	0.566667	-26.950001	293.000000	1023.000000	1023.000000	2046.000000
6.140000	-0.016937	-10.009810	-4.231832	-3.467154	-2.430956	0.120132	0.000000	-10.000000	0.550000	-26.533333	284.000000	1023.000000	1023.000000	2046.000000
6.160000	-0.016589	-9.803896	-3.917713	-3.679957	-2.582547	0.376321	0.000000	-10.000000	0.550000	-26.366667	275.166656	1023.000000	1023.000000	2046.000000
6.180000	-0.017073	-10.090217	-4.218125	-3.889763	-2.352740	0.370412	0.000000	-10.000000	0.533333	-26.049999	266.333344	1023.000000	1023.000000	2046.000000
6.200000	-0.016704	-9.872325	-4.077633	-4.029628	-2.332290	0.567226	0.000000	-10.000000	0.533333	-25.600000	257.666656	1023.000000	1023.000000	2046.000000
6.220000	-0.017083	-10.096189	-4.064946	-4.306819	-2.363667	0.639244	0.000000	-10.000000	0.533333	-25.116667	249.166672	1023.000000	1023.000000	2046.000000
6.240000	-0.018332	-10.833985	-4.471994	-4.544685	-2.236264	0.418958	0.000000	-10.000000	0.533333	-24.683334	240.833328	1023.000000	1023.000000	2046.000000
6.260000	-0.018630	-11.010580	-4.275411	-4.735596	-2.447853	0.448280	0.000000	-10.000000	0.516667	-24.550001	232.500000	1023.000000	1023.000000	2046.000000
6.280000	-0.019546	-11.551528	-4.238932	-4.901900	-2.627773	0.217077	0.000000	-10.000000	0.508333	-24.600000	224.166672	1023.000000	1023.000000	2046.000000
6.300000	-0.020563	-12.152885	-4.476854	-5.121032	-2.612012	0.057012	0.000000	-10.000000	0.508333	-24.483334	216.000000	1023.000000	1023.000000	2046.000000
6.320000	-0.020908	-12.356844	-4.107153	-5.325434	-2.992329	0.068072	0.000000	-10.000000	0.508333	-24.166668	208.000000	1023.000000	1023.000000	2046.000000
6.340000	-0.022071	-13.043920	-4.300637	-5.435602	-3.081822	-0.225857	0.000000	-10.000000	0.500000	-23.683334	200.000000	1023.000000	1023.000000	2046.000000
6.360000	-0.022759	-13.450653	-4.446233	-5.580486	-3.135547	-0.288386	0.000000	-10.000000	0.500000	-23.400000	192.000000	1023.000000	1023.000000	2046.000000
6.380000	-0.022740	-13.439526	-4.096395	-5.662278	-3.456963	-0.223890	0.000000	-10.000000	0.466667	-23.100000	184.000000	1023.000000	1023.000000	2046.000000
6.400000	-0.023306	-13.774020	-4.371843	-5.703061	-3.317778	-0.381338	0.000000	-10.000000	0.450000	-22.933332	176.333328	1023.000000	1023.000000	2046.000000
6.420000	-0.023238	-13.733894	-4.321972	-5.695034	-3.354007	-0.362882	0.000000	-10.000000	0.416667	-22.650000	168.666672	1023.000000	1023.000000	2046.000000
6.440000	-0.023012	-13.599798	-3.987286	-5.702230	-3.572029	-0.338253	0.000000	-10.000000	0.416667	-22.500000	161.333328	1023.000000	1023.000000	2046.000000
6.460000	-0.023618	-13.958351	-4.319936	-5.737633	-3.423105	-0.477678	0.000000	-10.000000	0.400000	-22.300001	153.666672	1023.000000	1023.000000	2046.000000
6.480000	-0.023160	-13.687286	-4.146618	-5.748830	-3.493993	-0.297846	0.000000	-10.000000	0.400000	-22.016666	146.333328	1023.000000	1023.000000	2046.000000
6.500000	-0.023198	-13.710228	-3.994175	-5.747559	-3.612621	-0.355873	0.000000	-10.000000	0.383333	-21.483334	138.833328	1023.000000	1023.000000	2046.000000
6.520000	-0.023565	-13.927051	-4.192446	-5.821243	-3.543384	-0.369978	0.000000	-10.000000	0.366667	-20.933334	131.666672	1023.000000	1023.000000	2046.000000
6.540000	-0.023091	-13.646704	-3.909071	-5.835993	-3.662034	-0.239605	0.000000	-10.000000	0.358333	-20.400000	124.666664	1023.000000	1023.000000	2046.000000
6.560000	-0.023387	-13.821982	-3.914506	-5.832055	-3.711636	-0.363786	0.000000	-10.000000	0.350000	-20.133333	117.833336	1023.000000	1023.000000	2046.000000
6.580000	-0.023491	-13.883021	-4.080309	-5.897697	-3.577290	-0.327725	0.000000	-10.000000	0.350000	-19.716667	111.166664	1023.000000	1023.000000	2046.000000
6.600000	-0.023151	-13.682204	-3.687882	-5.938228	-3.824730	-0.231365	0.000000	-10.000000	0.325000	-19.116667	104.666664	1023.000000	1023.000000	2046.000000
6.620000	-0.023837	-14.087410	-3.901813	-5.992443	-3.756056	-0.437098	0.000000	-10.000000	0.316667	-18.583334	98.166664	1023.000000	1023.000000	2046.000000
6.640000	-0.022826	-13.490000	-3.616249	-5.916775	-3.653532	-0.303443	0.000000	-10.000000	0.300000	-18.266668	91.833336	1023.000000	1023.000000	2046.000000
6.660000	-0.021936	-12.964043	-3.161177	-5.837220	-3.650722	-0.314924	0.000000	-10.000000	0.283333	-18.016668	85.500000	1023.000000	1023.000000	2046.000000
6.680000	-0.021385	-12.638741	-3.145088	-5.840730	-3.422678	-0.230246	0.000000	-10.000000	0.266667	-17.516668	79.666664	1023.000000	1023.000000	2046.000000
6.700000	-0.019916	-11.770146	-2.505846	-5.761480	-3.497760	-0.005061	0.000000	-10.000000	0.233333	-16.666668	74.000000	1023.000000	1023.000000	2046.000000
6.720000	-0.020068	-11.859979	-2.383970	-5.803117	-3.527541	-0.145351	0.000000	-10.000000	0.233333	-15.900001	68.500000	1023.000000	1023.000000	2046.000000
6.740000	-0.020061	-11.856143	-2.443148	-5.671263	-3.419719	-0.322014	0.000000	-10.000000	0.216667	-15.233334	63.166668	1023.000000	1023.000000	2046.000000
6.760000	-0.019996	-11.817770	-2.244709	-5.876384	-3.661923	-0.034754	0.000000	-10.000000	0.216667	-14.700000	58.000000	1023.000000	1023.000000	2046.000000
6.780000	-0.020207	-11.942240	-2.683212	-5.711616	-3.537812	-0.009600	0.000000	-10.000000	0.200000	-14.316667	53.166668	1023.000000	1023.000000	2046.000000
6.800000	-0.020250	-11.967805	-2.993553	-5.540758	-3.533464	0.099970	0.000000	-10.000000	0.200000	-13.883334	48.500000	1023.000000	1023.000000	2046.000000
6.820000	-0.021488	-12.699332	-3.070119	-5.460014	-3.929816	-0.239383	0.000000	-10.000000	0.200000	-13.583334	43.833332	1023.000000	1023.000000	2046.000000
6.840000	-0.023601	-13.948174	-3.623254	-5.502949	-4.108692	-0.713278	0.000000	-10.000000	0.183333	-13.016667	39.333332	1023.000000	1023.000000	2046.000000
6.860000	-0.025471	-15.053638	-3.793212	-5.670329	-4.563530	-1.026568	0.000000	-10.000000	0.150000	-12.450000	35.000000	1023.000000	1023.000000	2046.000000
6.880000	-0.028141	-16.631222	-4.111070	-5.847788	-4.943255	-1.729108	0.000000	-10.000000	0.116667	-11.433333	31.000000	1023.000000	1023.000000	2046.000000
6.900000	-0.031601	-18.676321	-4.850912	-6.306583	-5.240945	-2.277882	0.000000	-10.000000	0.083333	-10.100000	27.166666	1023.000000	1023.000000	2046.000000
6.920000	-0.034433	-20.349907	-5.435554	-6.696956	-5.650790	-2.566608	0.000000	-10.000000	0.066667	-8.983334	23.666666	1023.000000	1023.000000	2046.000000
6.940000	-0.036871	-21.791006	-5.719607	-6.874651	-6.172046	-3.024702	0.000000	-10.000000	0.058333	-8.116667	20.500000	1023.000000	1023.000000	2046.000000
6.960000	-0.039385	-23.276426	-6.435608	-7.122915	-6.330679	-3.387223	0.000000	-10.000000	0.066667	-8.050000	17.666666	1023.000000	1023.000000	2046.000000
6.980000	-0.040413	-23.884230	-6.631119	-7.299475	-6.629196	-3.324439	0.000000	-10.000000	0.075000	-8.116667	15.000000	1023.000000	1023.000000	2046.000000
7.000000	-0.041315	-24.417004	-6.718485	-7.191930	-6.896752	-3.609836	0.000000	-10.000000	0.083333	-8.500000	12.333333	1023.000000	1023.000000	2046.000000
7.020000	-0.042321	-25.011713	-7.053076	-7.133427	-7.024662	-3.800549	0.000000	-10.000000	0.083333	-8.650001	9.500000	1023.000000	1023.000000	2046.000000
7.040000	-0.042259	-24.974888	-7.162069	-7.119493	-7.108619	-3.584707	0.000000	-10.000000	0.083333	-8.416667	6.500000	1023.000000	1023.000000	2046.000000
7.060000	-0.042202	-24.941315	-7.021045	-6.882631	-7.315666	-3.721974	0.000000	-10.000000	0.066667	-7.866667	3.666667	1023.000000	1023.000000	2046.000000
7.080000	-0.042724	-25.249823	-7.262563	-6.863710	-7.307960	-3.815590	0.000000	-10.000000	0.058333	-7.150000	1.333333	1023.000000	1023.000000	2046.000000
7.100000	-0.042300	-24.999243	-7.239352	-6.910341	-7.304415	-3.545135	0.000000	-10.000000	0.050000	-6.466667	-0.666667	1023.000000	1023.000000	2046.000000
7.120000	-0.041934	-24.782967	-7.042097	-6.862799	-7.335532	-3.542537	0.000000	-10.000000	0.050000	-5.900000	-2.500000	1023.000000	1023.000000	2046.000000
7.140000	-0.041979	-24.809776	-7.160995	-6.968161	-7.219143	-3.461477	0.000000	-10.000000	0.050000	-5.533333	-3.833333	1023.000000	1023.000000	2046.000000
7.160000	-0.041125	-24.304750	-7.122734	-7.053474	-7.001404	-3.127139	0.000000	-10.000000	0.058333	-5.300000	-5.833333	1023.000000	1023.000000	2046.000000
7.180000	-0.040129	-23.716101	-6.739007	-7.120442	-6.920990	-2.935660	0.000000	-10.000000	0.058333	-5.083333	-7.500000	1023.000000	1023.000000	2046.000000
7.200000	-0.040052	-23.670980	-6.702373	-7.318871	-6.749217	-2.900519	0.000000	-10.000000	0.058333	-4.616667	-9.833333	1023.000000	1023.000000	2046.000000
7.220000	-0.039661	-23.439800	-6.791250	-7.583520	-6.464475	-2.600554	0.000000	-10.000000	0.050000	-4.316667	-11.166667	1023.000000	1023.000000	2046.000000
7.240000	-0.039395	-23.282434	-6.648748	-7.788104	-6.355194	-2.490388	0.000000	-10.000000	0.050000	-4.266667	-12.833333	1023.000000	1023.000000	2046.000000
7.260000	-0.040066	-23.678959	-6.666484	-7.991602	-6.326926	-2.693947	0.000000	-10.000000	0.050000	-4.600000	-14.166667	1023.000000	1023.000000	2046.000000
7.280000	-0.040511	-23.941811	-6.760604	-8.195419	-6.284506	-2.701282	0.000000	-10.000000	0.050000	-4.683333	-15.833333	1023.000000	1023.000000	2046.000000
7.300000	-0.040305	-23.820360	-6.517305	-8.347128	-6.313893	-2.642035	0.000000	-10.000000	0.050000	-4.383333	-17.333334	1023.000000	1023.000000	2046.000000
7.320000	-0.040746	-24.080776	-6.369793	-8.446457	-6.370402	-2.894123	0.000000	-10.000000	0.033333	-3.400000	-18.833334	1023.000000	1023.000000	2046.000000
7.340000	-0.040951	-24.201910	-6.362672	-8.563898	-6.368885	-2.906455	0.000000	-10.000000	0.025000	-1.916667	-19.666666	1023.000000	1023.000000	2046.000000
7.360000	-0.040647	-24.022154	-6.216020	-8.668268	-6.352638	-2.785228	0.000000	-10.000000	0.008333	-0.016667	-20.000000	1023.000000	1023.000000	2046.000000
7.380000	-0.040639	-24.017786	-6.082528	-8.645313	-6.330189	-2.959756	0.000000	-10.000000	0.008333	1.900000	-20.000000	1023.000000	1023.000000	2046.000000
7.400000	-0.040413	-23.883909	-6.103677	-8.677082	-6.222106	-2.881043	0.000000	-10.000000	-0.008333	3.916667	-20.000000	1023.000000	1023.000000	2046.000000
7.420000	-0.039314	-23.234617	-5.848328	-8.612357	-6.120553	-2.653380	0.000000	-10.000000	-0.008333	6.033334	-20.000000	1023.000000	1023.000000	2046.000000
7.440000	-0.038165	-22.555729	-5.535120	-8.441154	-5.965994	-2.613461	0.000000	-10.000000	-0.025000	8.200000	-20.000000	1023.000000	1023.000000	2046.000000
7.460000	-0.037406	-22.107210	-5.396268	-8.305449	-5.801071	-2.604423	0.000000	-10.000000	-0.050000	10.316667	-20.000000	1023.000000	1023.000000	2046.000000
7.480000	-0.036033	-21.295391	-5.279983	-8.265536	-5.555799	-2.194072	0.000000	-10.000000	-0.100000	12.316667	-20.000000	1023.000000	1023.000000	2046.000000
7.500000	-0.034508	-20.394358	-4.919952	-8.046624	-5.362271	-2.065511	0.000000	-10.000000	-0.150000	14.083334	-20.000000	1023.000000	1023.000000	2046.000000
7.520000	-0.033646	-19.885071	-4.777354	-7.887975	-5.170062	-2.049680	0.000000	-10.000000	-0.175000	15.683333	-6.000000	1023.000000	1023.000000	2046.000000
7.540000	-0.032229	-19.047192	-4.633315	-7.798031	-4.945171	-1.670675	0.000000	-10.000000	-0.200000	16.933334	9.500000	1023.000000	1023.000000	2046.000000
7.560000	-0.030461	-18.002245	-4.276247	-7.590550	-4.702707	-1.432741	0.000000	-10.000000	-0.225000	18.500000	27.000000	1023.000000	1023.000000	2046.000000
7.580000	-0.029294	-17.312735	-3.996506	-7.396053	-4.519442	-1.400735	0.000000	-10.000000	-0.275000	19.983334	32.500000	1023.000000	1023.000000	2046.000000
7.600000	-0.027848	-16.458185	-3.906306	-7.221750	-4.186700	-1.143429	0.000000	-10.000000	-0.316667	21.333334	39.000000	1023.000000	1023.000000	2046.000000
7.620000	-0.026129	-15.441998	-3.543836	-7.123407	-4.021501	-0.753254	0.000000	-10.000000	-0.341667	22.483334	45.833332	1023.000000	1023.000000	2046.000000
7.640000	-0.024421	-14.432564	-3.208189	-6.715684	-3.715562	-0.793129	0.000000	-10.000000	-0.358333	23.250000	53.333332	1023.000000	1023.000000	2046.000000
7.660000	-0.023103	-13.653926	-3.035198	-6.577086	-3.451702	-0.589939	0.000000	-10.000000	-0.375000	24.166666	61.000000	1023.000000	1023.000000	2046.000000
7.680000	-0.021301	-12.588675	-2.767602	-6.455738	-3.229145	-0.136191	0.000000	-10.000000	-0.400000	24.716667	69.000000	1023.000000	1023.000000	2046.000000
7.700000	-0.019451	-11.495432	-2.384538	-6.076199	-2.911165	-0.123530	0.000000	-10.000000	-0.416667	25.466667	77.000000	1023.000000	1023.000000	2046.000000
7.720000	-0.017980	-10.626031	-2.187593	-5.825508	-2.623948	0.011018	0.000000	-10.000000	-0.425000	26.066668	85.333336	1023.000000	1023.000000	2046.000000
7.740000	-0.016055	-9.488504	-1.876623	-5.597884	-2.413848	0.399851	0.000000	-10.000000	-0.433333	26.950001	93.833336	1023.000000	1023.000000	2046.000000
7.760000	-0.014635	-8.649534	-1.412172	-5.310199	-2.185116	0.257952	0.000000	-10.000000	-0.458333	27.400002	102.666664	1023.000000	1023.000000	2046.000000
7.780000	-0.013489	-7.971720	-1.177377	-5.155626	-1.979459	0.340743	0.000000	-10.000000	-0.491667	28.166668	111.666664	1023.000000	1023.000000	2046.000000
7.800000	-0.012169	-7.192123	-0.857905	-5.170589	-1.815156	0.651526	0.000000	-10.000000	-0.525000	28.600000	121.000000	1023.000000	1023.000000	2046.000000
7.820000	-0.011133	-6.579669	-0.517047	-4.688273	-1.630150	0.255802	0.000000	-10.000000	-0.558333	29.516666	130.666672	1023.000000	1023.000000	2046.000000
7.840000	-0.010308	-6.091781	-0.440650	-4.609470	-1.571521	0.529860	0.000000	-10.000000	-0.558333	29.900000	140.500000	1023.000000	1023.000000	2046.000000
7.860000	-0.007748	-4.579197	-0.220277	-4.199573	-1.288407	1.129060	0.000000	-10.000000	-0.575000	30.183334	150.500000	1023.000000	1023.000000	2046.000000
7.880000	-0.005750	-3.398184	-0.060149	-3.567723	-0.945849	1.175538	0.000000	-10.000000	-0.566667	30.233334	160.500000	1023.000000	1023.000000	2046.000000
7.900000	-0.004632	-2.737278	-0.074037	-3.110902	-0.755387	1.203048	0.000000	-10.000000	-0.583333	30.450001	170.500000	1023.000000	1023.000000	2046.000000
7.920000	-0.005107	-3.018180	-0.188640	-3.027750	-0.848108	1.046319	0.000000	-10.000000	-0.583333	30.733334	180.500000	1023.000000	1023.000000	2046.000000
7.940000	-0.007830	-4.627494	-0.664392	-3.111829	-1.134125	0.282851	0.000000	-10.000000	-0.591667	30.833334	190.500000	1023.000000	1023.000000	2046.000000
7.960000	-0.010958	-6.476187	-1.312070	-3.451863	-1.572693	-0.139560	0.000000	-10.000000	-0.608333	30.950001	204.166672	1023.000000	1023.000000	2046.000000
7.980000	-0.013149	-7.770953	-1.919342	-3.769426	-1.851744	-0.230441	0.000000	-10.000000	-0.616667	31.016666	214.500000	1023.000000	1023.000000	2046.000000
8.000000	-0.014554	-8.601486	-2.298506	-3.764214	-1.981625	-0.557141	0.000000	-10.000000	-0.641667	31.433332	225.166672	1023.000000	1023.000000	2046.000000
8.020000	-0.015485	-9.151885	-2.575605	-3.789703	-2.107681	-0.678896	0.000000	-10.000000	-0.658333	31.583334	232.166672	1023.000000	1023.000000	2046.000000
8.040000	-0.015525	-9.175154	-2.806926	-3.775018	-2.144586	-0.448624	0.000000	-10.000000	-0.666667	31.900002	242.833328	1023.000000	1023.000000	2046.000000
8.060000	-0.015102	-8.925465	-2.846458	-3.520420	-2.104574	-0.454013	0.000000	-10.000000	-0.666667	32.050003	253.333328	1023.000000	1023.000000	2046.000000
8.080000	-0.014664	-8.666253	-2.796953	-3.308844	-2.088208	-0.472249	0.000000	-10.000000	-0.658333	32.116669	264.000000	1023.000000	1023.000000	2046.000000
8.100000	-0.013815	-8.164541	-2.806300	-3.037388	-2.074198	-0.246655	0.000000	-10.000000	-0.650000	32.049999	274.666656	1023.000000	1023.000000	2046.000000
8.120000	-0.012422	-7.341131	-2.635215	-2.699105	-2.017955	0.011143	0.000000	-10.000000	-0.641667	31.950001	285.333344	1023.000000	1023.000000	2046.000000
8.140000	-0.011121	-6.572421	-2.440376	-2.306682	-1.797958	-0.027406	0.000000	-10.000000	-0.633333	31.883333	296.000000	1023.000000	1023.000000	2046.000000
8.160000	-0.009752	-5.763421	-2.268925	-2.007950	-1.663399	0.176854	0.000000	-10.000000	-0.650000	31.966667	306.666656	1023.000000	1023.000000	2046.000000
8.180000	-0.007953	-4.700299	-2.067401	-1.792827	-1.455467	0.615395	0.000000	-10.000000	-0.650000	31.800001	317.333344	1023.000000	1023.000000	2046.000000
8.200000	-0.006464	-3.820371	-1.902047	-1.578401	-1.114366	0.774443	0.000000	-10.000000	-0.675000	32.099998	328.000000	1023.000000	1023.000000	2046.000000
8.220000	-0.004703	-2.779189	-1.689077	-1.346650	-0.797720	1.054259	0.000000	-10.000000	-0.675000	32.166668	338.666656	1023.000000	1023.000000	2046.000000
8.240000	-0.002913	-1.721475	-1.533262	-1.264072	-0.467837	1.543696	0.000000	-10.000000	-0.675000	32.466667	349.500000	1023.000000	1023.000000	2046.000000
8.260000	-0.001328	-0.785123	-1.278811	-1.240393	-0.047862	1.781942	0.000000	-10.000000	-0.658333	32.299999	360.333344	1023.000000	1023.000000	2046.000000
8.280000	0.000072	0.042492	-1.089296	-1.327788	0.357058	2.102517	0.000000	-10.000000	-0.666667	32.266666	371.000000	1023.000000	1023.000000	2046.000000
8.300000	0.001333	0.787562	-1.099687	-1.481807	0.695956	2.673100	0.000000	-10.000000	-0.658333	32.066666	381.666656	1023.000000	1023.000000	2046.000000
8.320000	0.002438	1.440610	-0.961951	-1.368129	1.065414	2.705276	0.000000	-10.000000	-0.658333	31.900000	392.500000	1023.000000	1023.000000	2046.000000
8.340000	0.003200	1.891158	-0.755812	-1.335907	1.325106	2.657771	0.000000	-10.000000	-0.633333	31.600000	403.166656	1023.000000	1023.000000	2046.000000
8.360000	0.004075	2.408403	-0.645910	-1.273966	1.469197	2.859082	0.000000	-10.000000	-0.633333	31.166666	413.833344	1023.000000	1023.000000	2046.000000
8.380000	0.004989	2.948781	-0.384722	-1.152119	1.662970	2.822653	0.000000	-10.000000	-0.608333	31.083334	424.166656	1023.000000	1023.000000	2046.000000
8.400000	0.005765	3.407075	-0.094077	-1.072419	1.868336	2.705235	0.000000	-10.000000	-0.583333	30.750000	434.666656	1023.000000	1023.000000	2046.000000
8.420000	0.006896	4.075572	0.148341	-0.989644	1.961674	2.955201	0.000000	-10.000000	-0.550000	30.566668	445.000000	1023.000000	1023.000000	2046.000000
8.440000	0.008338	4.927924	0.407351	-0.790975	2.214968	3.096581	0.000000	-10.000000	-0.533333	30.000000	455.333344	1023.000000	1023.000000	2046.000000
8.460000	0.009770	5.774082	0.753864	-0.583002	2.483185	3.120035	0.000000	-10.000000	-0.533333	29.716667	465.500000	1023.000000	1023.000000	2046.000000
8.480000	0.011611	6.861819	1.020519	-0.284050	2.770903	3.354447	0.000000	-10.000000	-0.558333	29.433334	475.500000	1023.000000	1023.000000	2046.000000
8.500000	0.013577	8.024252	1.357149	-0.022823	2.906599	3.783327	0.000000	-10.000000	-0.566667	29.816668	485.166656	1023.000000	1023.000000	2046.000000
8.520000	0.015542	9.185308	1.555420	0.307258	3.379122	3.943508	0.000000	-10.000000	-0.575000	29.816668	494.833344	1023.000000	1023.000000	2046.000000
8.540000	0.017507	10.346431	1.947048	0.561659	3.701415	4.136308	0.000000	-10.000000	-0.558333	29.933334	504.666656	1023.000000	1023.000000	2046.000000
8.560000	0.019419	11.476343	2.251375	0.793289	3.913241	4.518437	0.000000	-10.000000	-0.558333	29.233334	514.666687	1023.000000	1023.000000	2046.000000
8.580000	0.021293	12.584403	2.430807	1.048443	4.246675	4.858478	0.000000	-10.000000	-0.541667	28.966667	524.666687	1023.000000	1023.000000	2046.000000
8.600000	0.022991	13.587398	2.703039	1.220440	4.633242	5.030678	0.000000	-10.000000	-0.516667	28.466667	534.500000	1023.000000	1023.000000	2046.000000
8.620000	0.024869	14.697439	3.063512	1.483921	4.898731	5.251276	0.000000	-10.000000	-0.483333	28.283335	544.166687	1023.000000	1023.000000	2046.000000
8.640000	0.026934	15.918046	3.423141	1.730627	5.144167	5.620111	0.000000	-10.000000	-0.458333	28.033335	553.666687	1023.000000	1023.000000	2046.000000
8.660000	0.029308	17.320936	3.815068	2.084301	5.661637	5.759930	0.000000	-10.000000	-0.450000	27.816668	563.000000	1023.000000	1023.000000	2046.000000
8.680000	0.031672	18.718124	4.343586	2.336672	6.080221	5.957646	0.000000	-10.000000	-0.458333	27.716667	572.333313	1023.000000	1023.000000	2046.000000
8.700000	0.033714	19.924761	4.792596	2.547164	6.281990	6.303011	0.000000	-10.000000	-0.458333	27.533333	581.500000	1023.000000	1023.000000	2046.000000
8.720000	0.035202	20.804230	5.086781	2.763463	6.537522	6.416463	0.000000	-10.000000	-0.450000	27.500000	590.666687	1023.000000	1023.000000	2046.000000
8.740000	0.036733	21.709322	5.452439	3.118311	6.855260	6.283312	0.000000	-10.000000	-0.425000	27.133333	599.833313	1023.000000	1023.000000	2046.000000
8.760000	0.037968	22.439285	5.731916	3.302279	6.894101	6.510990	0.000000	-10.000000	-0.400000	26.750000	609.000000	1023.000000	1023.000000	2046.000000
8.780000	0.039299	23.225574	5.709225	3.570563	7.020871	6.924916	0.000000	-10.000000	-0.391667	26.016666	618.000000	1023.000000	1023.000000	2046.000000
8.800000	0.039828	23.538343	5.590072	3.998146	7.168525	6.781602	0.000000	-10.000000	-0.400000	25.416666	626.833313	1023.000000	1023.000000	2046.000000
8.820000	0.039811	23.528378	5.638962	4.277534	7.150389	6.461491	0.000000	-10.000000	-0.400000	24.883333	635.500000	1023.000000	1023.000000	2046.000000
8.840000	0.038841	22.955132	5.602703	4.229319	6.857746	6.265363	0.000000	-10.000000	-0.375000	24.666666	643.833313	1023.000000	1023.000000	2046.000000
8.860000	0.036501	21.571823	5.112566	4.055084	6.662273	5.741899	0.000000	-10.000000	-0.333333	24.150000	652.000000	1023.000000	1023.000000	2046.000000
8.880000	0.033482	19.787901	4.569463	3.655358	6.359894	5.203186	0.000000	-10.000000	-0.291667	23.500000	660.000000	1023.000000	1023.000000	2046.000000
8.900000	0.030659	18.119675	3.932113	3.355748	5.886288	4.945525	0.000000	-10.000000	-0.266667	22.516668	668.000000	1023.000000	1023.000000	2046.000000
8.920000	0.028544	16.869438	3.283510	3.225951	5.626789	4.733190	0.000000	-10.000000	-0.241667	21.900002	675.833313	1023.000000	1023.000000	2046.000000
8.940000	0.027272	16.117910	2.968960	3.082599	5.539680	4.526671	0.000000	-10.000000	-0.225000	21.150002	683.333313	1023.000000	1023.000000	2046.000000
8.960000	0.026773	15.822857	2.812243	2.972389	5.373364	4.664861	0.000000	-10.000000	-0.216667	20.633333	690.500000	1023.000000	1023.000000	2046.000000
8.980000	0.026475	15.646884	2.579736	3.089549	5.287446	4.690153	0.000000	-10.000000	-0.208333	19.916668	697.500000	1023.000000	1023.000000	2046.000000
9.000000	0.026334	15.563387	2.470318	3.141910	5.301862	4.649297	0.000000	-10.000000	-0.191667	19.233334	704.166687	1023.000000	1023.000000	2046.000000
9.020000	0.026586	15.712382	2.517269	3.248780	5.286510	4.659823	0.000000	-10.000000	-0.166667	18.366667	710.833313	1023.000000	1023.000000	2046.000000
9.040000	0.027075	16.001471	2.569818	3.407202	5.142816	4.881635	0.000000	-10.000000	-0.141667	17.483334	717.166687	1023.000000	1023.000000	2046.000000
9.060000	0.027612	16.318985	2.519247	3.713128	5.293445	4.793165	0.000000	-10.000000	-0.125000	16.733334	723.166687	1023.000000	1023.000000	2046.000000
9.080000	0.028467	16.823774	2.736698	3.855785	5.390111	4.841180	0.000000	-10.000000	-0.116667	15.900000	728.833313	1023.000000	1023.000000	2046.000000
9.100000	0.029444	17.401470	2.885628	3.931935	5.373461	5.210446	0.000000	-10.000000	-0.100000	14.933333	734.166687	1023.000000	1023.000000	2046.000000
9.120000	0.030187	17.840527	2.854633	4.122278	5.592717	5.270900	0.000000	-10.000000	-0.091667	13.850000	739.333313	1023.000000	1023.000000	2046.000000
9.140000	0.031184	18.429928	2.942594	4.129367	5.905797	5.452170	0.000000	-10.000000	-0.058333	12.500000	744.166687	1023.000000	1023.000000	2046.000000
9.160000	0.032062	18.948812	3.077353	4.088924	5.974642	5.807893	0.000000	-10.000000	-0.041667	11.283334	748.666687	1023.000000	1023.000000	2046.000000
9.180000	0.032962	19.480408	3.054443	4.071846	6.238073	6.116046	0.000000	-10.000000	-0.016667	9.733334	752.666687	1023.000000	1023.000000	2046.000000
9.200000	0.033500	19.798607	3.005867	3.918293	6.604593	6.269855	0.000000	-10.000000	-0.008333	8.400000	756.166687	1023.000000	1023.000000	2046.000000
9.220000	0.033864	20.013685	2.975499	3.688573	6.794575	6.555038	0.000000	-10.000000	0.008333	6.666667	759.000000	1023.000000	1023.000000	2046.000000
9.240000	0.033824	19.990074	2.895767	3.597469	6.836269	6.660569	0.000000	-10.000000	0.016667	4.916667	761.500000	1023.000000	1023.000000	2046.000000
9.260000	0.033351	19.710548	2.770073	3.466428	6.978300	6.495747	0.000000	-10.000000	0.033333	2.916667	763.333313	1023.000000	1023.000000	2046.000000
9.280000	0.033071	19.544853	2.904633	3.337253	7.017276	6.285691	0.000000	-10.000000	0.041667	0.550000	764.500000	1023.000000	1023.000000	2046.000000
9.300000	0.032557	19.241096	3.024246	3.077248	6.803640	6.335962	0.000000	-10.000000	0.050000	-1.616667	765.000000	1023.000000	1023.000000	2046.000000
9.320000	0.032109	18.976328	2.970586	3.069070	6.831294	6.105379	0.000000	-10.000000	0.050000	-3.900000	765.000000	1023.000000	1023.000000	2046.000000
9.340000	0.032181	19.018927	3.116808	2.977648	6.924484	5.999985	0.000000	-10.000000	0.058333	-5.783333	765.000000	1023.000000	1023.000000	2046.000000
9.360000	0.032397	19.146389	3.342007	2.883074	6.728298	6.193009	0.000000	-10.000000	0.066667	-7.483334	765.000000	1023.000000	1023.000000	2046.000000
9.380000	0.032730	19.343576	3.273145	3.081503	6.829335	6.159594	0.000000	-10.000000	0.075000	-8.333334	765.000000	1023.000000	1023.000000	2046.000000
9.400000	0.033338	19.702808	3.386394	3.228353	6.994896	6.093164	0.000000	-10.000000	0.066667	-8.316667	765.000000	1023.000000	1023.000000	2046.000000
9.420000	0.034160	20.188299	3.587982	3.266952	7.047692	6.285675	0.000000	-10.000000	0.066667	-7.866667	765.000000	1023.000000	1023.000000	2046.000000
9.440000	0.034848	20.595064	3.710637	3.370016	7.031580	6.482831	0.000000	-10.000000	0.058333	-7.250000	765.000000	1023.000000	1023.000000	2046.000000
9.460000	0.035592	21.035019	3.748910	3.524683	7.249390	6.512036	0.000000	-10.000000	0.058333	-6.683333	765.000000	1023.000000	1023.000000	2046.000000
9.480000	0.036397	21.510540	3.949912	3.598334	7.376206	6.586087	0.000000	-10.000000	0.050000	-6.200000	757.833313	1023.000000	1023.000000	2046.000000
9.500000	0.037391	22.098118	4.198240	3.629397	7.367938	6.902544	0.000000	-10.000000	0.050000	-5.866667	750.000000	1023.000000	1023.000000	2046.000000
9.520000	0.038655	22.844959	4.406544	3.891080	7.640443	6.906892	0.000000	-10.000000	0.050000	-5.683333	741.666687	1023.000000	1023.000000	2046.000000
9.540000	0.040531	23.953632	4.896214	4.037586	7.980213	7.039619	0.000000	-10.000000	0.058333	-5.600000	740.000000	1023.000000	1023.000000	2046.000000
9.560000	0.042241	24.964184	5.394603	4.117575	8.053645	7.398362	0.000000	-10.000000	0.058333	-5.450000	738.333313	1023.000000	1023.000000	2046.000000
9.580000	0.043616	25.777176	5.638461	4.343127	8.253258	7.542331	0.000000	-10.000000	0.058333	-5.466667	736.500000	1023.000000	1023.000000	2046.000000
9.600000	0.044661	26.394356	5.901360	4.597295	8.474415	7.421287	0.000000	-10.000000	0.058333	-5.733333	734.500000	1023.000000	1023.000000	2046.000000
9.620000	0.044623	26.372349	5.967916	4.605266	8.325727	7.473441	0.000000	-10.000000	0.075000	-6.533333	732.500000	1023.000000	1023.000000	2046.000000
9.640000	0.044124	26.077141	5.765911	4.521285	8.103890	7.686056	0.000000	-10.000000	0.091667	-7.766667	730.333313	1023.000000	1023.000000	2046.000000
9.660000	0.043349	25.618996	5.458204	4.658193	8.007316	7.495283	0.000000	-10.000000	0.108333	-9.166667	727.833313	1023.000000	1023.000000	2046.000000
9.680000	0.042853	25.325939	5.372644	4.765920	7.997093	7.190283	0.000000	-10.000000	0.125000	-10.566667	724.666687	1023.000000	1023.000000	2046.000000
9.700000	0.041545	24.552883	5.388413	4.625083	7.591356	6.948031	0.000000	-10.000000	0.141667	-11.600000	721.000000	1023.000000	1023.000000	2046.000000
9.720000	0.038527	22.769646	4.861727	4.332379	7.185914	6.389627	0.000000	-10.000000	0.166667	-12.650001	717.000000	1023.000000	1023.000000	2046.000000
9.740000	0.034721	20.520342	4.160807	3.883887	6.848380	5.627268	0.000000	-10.000000	0.200000	-13.866667	712.833313	1023.000000	1023.000000	2046.000000
9.760000	0.030759	18.178663	3.451263	3.254130	6.319143	5.154127	0.000000	-10.000000	0.225000	-15.116667	708.333313	1023.000000	1023.000000	2046.000000
9.780000	0.026913	15.905756	2.710026	2.777527	5.616529	4.801673	0.000000	-10.000000	0.241667	-16.183332	703.333313	1023.000000	1023.000000	2046.000000
9.800000	0.023870	14.107023	2.011351	2.493182	5.196863	4.405627	0.000000	-10.000000	0.250000	-16.850000	698.000000	1023.000000	1023.000000	2046.000000
9.820000	0.022009	13.007155	1.581905	2.259896	5.002954	4.162400	0.000000	-10.000000	0.258333	-17.466667	692.333313	1023.000000	1023.000000	2046.000000
9.840000	0.020231	11.956234	1.375223	1.919130	4.505986	4.155897	0.000000	-10.000000	0.283333	-18.216667	686.500000	1023.000000	1023.000000	2046.000000
9.860000	0.018599	10.991797	0.935600	1.916427	4.222838	3.916933	0.000000	-10.000000	0.308333	-19.016666	680.333313	1023.000000	1023.000000	2046.000000
9.880000	0.017465	10.321619	0.680569	1.901687	4.081917	3.657446	0.000000	-10.000000	0.358333	-20.066666	674.000000	1023.000000	1023.000000	2046.000000
9.900000	0.016893	9.983754	0.688744	1.746686	3.802211	3.746112	0.000000	-10.000000	0.375000	-20.733334	667.333313	1023.000000	1023.000000	2046.000000
9.920000	0.015949	9.425658	0.515399	1.830114	3.505157	3.574989	0.000000	-10.000000	0.391667	-21.450001	660.333313	1023.000000	1023.000000	2046.000000
9.940000	0.015481	9.149154	0.358567	1.864049	3.531080	3.395457	0.000000	-10.000000	0.400000	-21.833334	653.166687	1023.000000	1023.000000	2046.000000
9.960000	0.015227	8.999194	0.453987	1.682852	3.366590	3.495765	0.000000	-10.000000	0.408333	-22.466667	645.833313	1023.000000	1023.000000	2046.000000
9.980000	0.014676	8.673738	0.381819	1.540771	3.206281	3.544867	0.000000	-10.000000	0.416667	-22.750000	638.500000	1023.000000	1023.000000	2046.000000
10.000000	0.014198	8.391226	0.142876	1.407828	3.280146	3.560375	0.000000	-10.000000	0.433333	-23.350000	630.833313	1023.000000	1023.000000	2046.000000
10.020000	0.014244	8.417988	0.162312	1.238422	3.333709	3.683545	0.000000	-10.000000	0.475000	-23.933334	623.000000	1023.000000	1023.000000	2046.000000
10.040000	0.014004	8.276215	0.175025	0.923974	3.228593	3.948622	0.000000	-10.000000	0.516667	-24.766666	615.000000	1023.000000	1023.000000	2046.000000
10.060000	0.013709	8.101813	0.000516	0.764665	3.311976	4.024656	0.000000	-10.000000	0.541667	-25.233334	606.833313	1023.000000	1023.000000	2046.000000
10.080000	0.013643	8.063273	-0.143117	0.627804	3.537099	4.041489	0.000000	-10.000000	0.550000	-25.533333	598.500000	1023.000000	1023.000000	2046.000000
10.100000	0.012920	7.635529	-0.201406	0.197812	3.413251	4.225870	0.000000	-10.000000	0.550000	-25.783333	589.833313	1023.000000	1023.000000	2046.000000
10.120000	0.011757	6.948260	-0.418445	0.052196	3.293050	4.021460	0.000000	-10.000000	0.558333	-26.183334	581.166687	1023.000000	1023.000000	2046.000000
10.140000	0.010983	6.490730	-0.494118	-0.050429	3.314610	3.720667	0.000000	-10.000000	0.566667	-26.516666	575.333313	1023.000000	1023.000000	2046.000000
10.160000	0.009843	5.817439	-0.437992	-0.465625	2.997587	3.723469	0.000000	-10.000000	0.600000	-26.933334	566.500000	1023.000000	1023.000000	2046.000000
10.180000	0.008464	5.002494	-0.586241	-0.663574	2.780622	3.471688	0.000000	-10.000000	0.633333	-27.300001	557.500000	1023.000000	1023.000000	2046.000000
10.200000	0.007664	4.529321	-0.626331	-0.812361	2.754800	3.213213	0.000000	-10.000000	0.666667	-27.933334	545.333313	1023.000000	1023.000000	2046.000000
10.220000	0.006758	3.994166	-0.548769	-1.111189	2.394804	3.259320	0.000000	-10.000000	0.683333	-28.600000	536.000000	1023.000000	1023.000000	2046.000000
10.240000	0.005891	3.481423	-0.744881	-1.141131	2.300380	3.067054	0.000000	-10.000000	0.700000	-29.133333	526.333313	1023.000000	1023.000000	2046.000000
10.260000	0.005749	3.397765	-0.772306	-1.081842	2.341863	2.910049	0.000000	-10.000000	0.741667	-29.766666	516.500000	1023.000000	1023.000000	2046.000000
10.280000	0.005694	3.365049	-0.580066	-1.333171	2.165676	3.112610	0.000000	-10.000000	0.775000	-30.049999	506.500000	1023.000000	1023.000000	2046.000000
10.300000	0.005174	3.057935	-0.647926	-1.328469	2.015615	3.018715	0.000000	-10.000000	0.791667	-30.450001	496.500000	1023.000000	1023.000000	2046.000000
10.320000	0.004929	2.912993	-0.758268	-1.324130	2.071759	2.923632	0.000000	-10.000000	0.783333	-30.450001	486.500000	1023.000000	1023.000000	2046.000000
10.340000	0.004905	2.898945	-0.693967	-1.459487	2.031049	3.021350	0.000000	-10.000000	0.766667	-30.450001	476.500000	1023.000000	1023.000000	2046.000000
10.360000	0.004454	2.632504	-0.643420	-1.633862	1.792619	3.117167	0.000000	-10.000000	0.766667	-30.450001	466.500000	1023.000000	1023.000000	2046.000000
10.380000	0.003813	2.253625	-0.781370	-1.672407	1.664561	3.042840	0.000000	-10.000000	0.758333	-30.150000	456.166656	1023.000000	1023.000000	2046.000000
10.400000	0.003776	2.231408	-0.796859	-1.633849	1.734043	2.928072	0.000000	-10.000000	0.741667	-30.083334	446.166656	1023.000000	1023.000000	2046.000000
10.420000	0.003487	2.060810	-0.714124	-1.872328	1.556917	3.090345	0.000000	-10.000000	0.708333	-29.766666	436.166656	1023.000000	1023.000000	2046.000000
10.440000	0.002899	1.713533	-0.771226	-1.872549	1.407865	2.949443	0.000000	-10.000000	0.683333	-29.566668	426.500000	1023.000000	1023.000000	2046.000000
10.460000	0.003212	1.898077	-0.686944	-1.816840	1.590275	2.811587	0.000000	-10.000000	0.683333	-29.200001	416.500000	1023.000000	1023.000000	2046.000000
10.480000	0.004239	2.505013	-0.210977	-1.904768	1.562996	3.057762	0.000000	-10.000000	0.675000	-28.916668	406.500000	1023.000000	1023.000000	2046.000000
10.500000	0.004971	2.937792	0.037950	-1.866374	1.557144	3.209072	0.000000	-10.000000	0.675000	-28.833334	396.833344	1023.000000	1023.000000	2046.000000
10.520000	0.005808	3.432272	0.208045	-1.658921	1.743338	3.139810	0.000000	-10.000000	0.658333	-28.883333	387.166656	1023.000000	1023.000000	2046.000000
10.540000	0.006410	3.788536	0.512055	-1.719568	1.756731	3.239318	0.000000	-10.000000	0.658333	-28.766666	377.500000	1023.000000	1023.000000	2046.000000
10.560000	0.005636	3.330797	0.548081	-1.837087	1.440454	3.179348	0.000000	-10.000000	0.650000	-28.800001	367.833344	1023.000000	1023.000000	2046.000000
10.580000	0.004835	2.857348	0.191045	-1.886473	1.356954	3.195822	0.000000	-10.000000	0.650000	-28.466667	358.166656	1023.000000	1023.000000	2046.000000
10.600000	0.004671	2.760525	-0.097067	-1.719656	1.331416	3.245831	0.000000	-10.000000	0.658333	-28.516666	348.833344	1023.000000	1023.000000	2046.000000
10.620000	0.002937	1.735562	-0.338821	-1.903174	0.823852	3.153705	0.000000	-10.000000	0.658333	-28.450001	339.166656	1023.000000	1023.000000	2046.000000
10.640000	0.000532	0.314357	-0.867662	-1.888931	0.479485	2.591464	0.000000	-10.000000	0.658333	-28.500000	329.833344	1023.000000	1023.000000	2046.000000
10.660000	-0.001033	-0.610666	-1.113824	-1.897141	0.214024	2.186275	0.000000	-10.000000	0.641667	-28.100000	320.166656	1023.000000	1023.000000	2046.000000
10.680000	-0.003970	-2.346447	-1.357708	-2.236951	-0.452165	1.700377	0.000000	-10.000000	0.608333	-27.516666	310.833344	1023.000000	1023.000000	2046.000000
10.700000	-0.006670	-3.941687	-1.916099	-2.446729	-0.622490	1.043631	0.000000	-10.000000	0.575000	-26.783333	301.500000	1023.000000	1023.000000	2046.000000
10.720000	-0.009827	-5.807642	-2.316294	-2.937381	-1.177181	0.623213	0.000000	-10.000000	0.541667	-26.050001	292.666656	1023.000000	1023.000000	2046.000000
10.740000	-0.013707	-8.100767	-3.021199	-3.443835	-1.779729	0.143996	0.000000	-10.000000	0.525000	-25.266668	284.166656	1023.000000	1023.000000	2046.000000
10.760000	-0.016295	-9.630312	-3.613385	-3.610307	-2.022848	-0.383771	0.000000	-10.000000	0.508333	-24.716667	275.666656	1023.000000	1023.000000	2046.000000
10.780000	-0.018714	-11.060231	-3.929905	-4.051560	-2.570768	-0.507997	0.000000	-10.000000	0.508333	-24.483334	267.333344	1023.000000	1023.000000	2046.000000
10.800000	-0.021043	-12.436297	-4.453860	-4.247973	-2.883100	-0.851364	0.000000	-10.000000	0.508333	-24.500000	259.000000	1023.000000	1023.000000	2046.000000
10.820000	-0.022028	-13.018772	-4.671467	-4.224761	-3.073840	-1.048704	0.000000	-10.000000	0.508333	-24.600000	251.000000	1023.000000	1023.000000	2046.000000
10.840000	-0.023447	-13.856962	-4.862540	-4.357294	-3.511179	-1.125949	0.000000	-10.000000	0.508333	-24.650000	243.000000	1023.000000	1023.000000	2046.000000
10.860000	-0.024231	-14.320676	-5.183448	-4.168829	-3.514777	-1.453620	0.000000	-10.000000	0.508333	-24.383333	234.666672	1023.000000	1023.000000	2046.000000
10.880000	-0.024399	-14.419718	-5.105848	-4.187449	-3.746081	-1.380340	0.000000	-10.000000	0.508333	-23.983334	226.333328	1023.000000	1023.000000	2046.000000
10.900000	-0.025255	-14.925674	-5.212825	-4.318997	-4.008253	-1.385599	0.000000	-10.000000	0.483333	-23.450001	218.333328	1023.000000	1023.000000	2046.000000
10.920000	-0.025475	-15.055735	-5.375709	-4.268497	-3.899807	-1.511721	0.000000	-10.000000	0.450000	-22.933334	210.666672	1023.000000	1023.000000	2046.000000
10.940000	-0.025452	-15.042115	-5.219768	-4.485595	-4.036437	-1.300315	0.000000	-10.000000	0.416667	-22.383333	203.166672	1023.000000	1023.000000	2046.000000
10.960000	-0.025786	-15.239450	-5.276180	-4.771119	-4.121596	-1.070556	0.000000	-10.000000	0.391667	-21.800001	195.500000	1023.000000	1023.000000	2046.000000
10.980000	-0.025296	-14.950107	-5.290205	-4.631391	-3.871445	-1.157066	0.000000	-10.000000	0.383333	-21.433334	188.166672	1023.000000	1023.000000	2046.000000
11.000000	-0.024831	-14.675296	-5.028346	-4.866684	-3.891277	-0.888989	0.000000	-10.000000	0.375000	-21.050001	181.000000	1023.000000	1023.000000	2046.000000
11.020000	-0.025103	-14.835991	-5.027058	-5.229052	-3.910094	-0.669787	0.000000	-10.000000	0.366667	-20.566668	174.000000	1023.000000	1023.000000	2046.000000
11.040000	-0.025311	-14.958826	-5.228132	-5.329300	-3.655322	-0.746072	0.000000	-10.000000	0.358333	-19.866667	167.166672	1023.000000	1023.000000	2046.000000
11.060000	-0.025576	-15.115181	-5.219562	-5.518435	-3.604250	-0.772935	0.000000	-10.000000	0.350000	-19.433334	160.500000	1023.000000	1023.000000	2046.000000
11.080000	-0.026569	-15.702432	-5.204085	-5.903751	-3.864152	-0.730443	0.000000	-10.000000	0.333333	-19.133333	154.000000	1023.000000	1023.000000	2046.000000
11.100000	-0.027427	-16.209528	-5.381982	-6.025043	-3.823311	-0.979191	0.000000	-10.000000	0.316667	-18.883333	147.666672	1023.000000	1023.000000	2046.000000
11.120000	-0.027576	-16.297174	-5.334637	-6.050119	-3.766290	-1.146128	0.000000	-10.000000	0.283333	-18.366667	141.500000	1023.000000	1023.000000	2046.000000
11.140000	-0.028196	-16.663727	-5.059722	-6.377254	-4.114091	-1.112659	0.000000	-10.000000	0.266667	-18.000000	137.500000	1023.000000	1023.000000	2046.000000
11.160000	-0.029304	-17.318419	-5.167158	-6.654720	-4.289730	-1.206812	0.000000	-10.000000	0.250000	-17.816668	131.500000	1023.000000	1023.000000	2046.000000
11.180000	-0.029492	-17.429565	-5.273281	-6.579129	-4.160174	-1.416981	0.000000	-10.000000	0.250000	-17.566668	125.500000	1023.000000	1023.000000	2046.000000
11.200000	-0.029562	-17.471075	-5.058790	-6.682137	-4.328767	-1.401382	0.000000	-10.000000	0.241667	-17.066668	117.500000	1023.000000	1023.000000	2046.000000
11.220000	-0.030006	-17.733313	-5.020124	-6.821159	-4.504604	-1.387424	0.000000	-10.000000	0.233333	-16.583334	111.666664	1023.000000	1023.000000	2046.000000
11.240000	-0.030026	-17.745398	-5.051910	-6.920119	-4.456936	-1.316433	0.000000	-10.000000	0.233333	-16.133333	106.000000	1023.000000	1023.000000	2046.000000
11.260000	-0.029560	-17.470051	-5.014717	-6.714941	-4.290851	-1.449541	0.000000	-10.000000	0.233333	-15.783334	100.666664	1023.000000	1023.000000	2046.000000
11.280000	-0.029233	-17.276869	-4.787761	-6.740301	-4.416616	-1.332191	0.000000	-10.000000	0.225000	-15.100000	95.500000	1023.000000	1023.000000	2046.000000
11.300000	-0.029351	-17.346655	-4.782042	-6.833211	-4.456241	-1.275162	0.000000	-10.000000	0.216667	-14.566667	90.500000	1023.000000	1023.000000	2046.000000
11.320000	-0.029300	-17.316370	-4.784755	-6.884301	-4.441199	-1.206115	0.000000	-10.000000	0.208333	-14.000000	85.666664	1023.000000	1023.000000	2046.000000
11.340000	-0.028746	-16.988861	-4.773985	-6.675866	-4.277462	-1.261547	0.000000	-10.000000	0.200000	-13.666667	80.833336	1023.000000	1023.000000	2046.000000
11.360000	-0.028331	-16.743393	-4.499883	-6.753533	-4.408088	-1.081888	0.000000	-10.000000	0.183333	-13.066667	76.333336	1023.000000	1023.000000	2046.000000
11.380000	-0.028596	-16.900419	-4.489000	-6.885740	-4.513160	-1.012519	0.000000	-10.000000	0.150000	-12.650001	72.000000	1023.000000	1023.000000	2046.000000
11.400000	-0.028587	-16.894941	-4.563983	-6.835937	-4.410216	-1.084805	0.000000	-10.000000	0.125000	-12.216667	68.000000	1023.000000	1023.000000	2046.000000
11.420000	-0.027977	-16.534410	-4.483472	-6.664430	-4.278015	-1.108495	0.000000	-10.000000	0.100000	-11.900001	64.000000	1023.000000	1023.000000	2046.000000
11.440000	-0.027707	-16.374947	-4.231844	-6.748698	-4.429736	-0.964669	0.000000	-10.000000	0.108333	-11.433333	60.000000	1023.000000	1023.000000	2046.000000
11.460000	-0.028027	-16.563936	-4.222085	-6.881492	-4.525675	-0.934685	0.000000	-10.000000	0.116667	-10.966667	56.000000	1023.000000	1023.000000	2046.000000
11.480000	-0.027762	-16.407520	-4.297865	-6.767058	-4.348363	-0.994232	0.000000	-10.000000	0.125000	-10.616667	52.166668	1023.000000	1023.000000	2046.000000
11.500000	-0.027156	-16.049284	-4.219227	-6.626308	-4.216053	-0.987695	0.000000	-10.000000	0.116667	-10.316667	48.500000	1023.000000	1023.000000	2046.000000
11.520000	-0.026896	-15.895789	-3.962047	-6.752260	-4.378733	-0.802750	0.000000	-10.000000	0.100000	-9.966667	45.166668	1023.000000	1023.000000	2046.000000
11.540000	-0.027343	-16.159960	-3.984214	-6.922970	-4.474783	-0.777993	0.000000	-10.000000	0.091667	-9.483334	41.833332	1023.000000	1023.000000	2046.000000
11.560000	-0.026741	-15.803808	-4.069402	-6.713104	-4.204988	-0.816315	0.000000	-10.000000	0.083333	-8.966667	38.666668	1023.000000	1023.000000	2046.000000
11.580000	-0.026136	-15.446560	-3.742619	-6.650912	-4.278678	-0.774351	0.000000	-10.000000	0.091667	-8.483334	35.500000	1023.000000	1023.000000	2046.000000
11.600000	-0.026138	-15.447666	-3.590074	-6.795586	-4.366461	-0.695545	0.000000	-10.000000	0.075000	-8.200000	32.666668	1023.000000	1023.000000	2046.000000
11.620000	-0.025475	-15.055714	-3.506723	-6.760953	-4.156305	-0.631731	0.000000	-10.000000	0.075000	-7.733334	30.000000	1023.000000	1023.000000	2046.000000
11.640000	-0.024153	-14.274433	-3.237455	-6.470109	-3.922177	-0.644692	0.000000	-10.000000	0.075000	-7.350000	27.333334	1023.000000	1023.000000	2046.000000
11.660000	-0.023589	-13.940821	-2.819577	-6.510444	-4.050979	-0.559821	0.000000	-10.000000	0.083333	-6.816667	24.833334	1023.000000	1023.000000	2046.000000
11.680000	-0.023883	-14.114863	-2.765344	-6.722478	-4.089913	-0.537128	0.000000	-10.000000	0.075000	-6.450000	22.500000	1023.000000	1023.000000	2046.000000
11.700000	-0.023633	-13.966965	-2.789313	-6.454998	-3.861159	-0.861495	0.000000	-10.000000	0.066667	-5.833333	20.500000	1023.000000	1023.000000	2046.000000
11.720000	-0.024260	-14.337744	-2.607947	-6.551865	-4.160398	-1.017533	0.000000	-10.000000	0.058333	-5.416667	18.500000	1023.000000	1023.000000	2046.000000
11.740000	-0.024135	-14.263645	-2.621082	-6.652023	-4.255724	-0.734816	0.000000	-10.000000	0.058333	-5.283333	16.666666	1023.000000	1023.000000	2046.000000
11.760000	-0.023762	-14.043493	-2.963783	-6.402283	-4.097977	-0.579451	0.000000	-10.000000	0.050000	-5.616667	15.000000	1023.000000	1023.000000	2046.000000
11.780000	-0.023600	-13.947858	-3.187049	-6.079750	-4.001209	-0.679850	0.000000	-10.000000	0.050000	-5.950000	13.333333	1023.000000	1023.000000	2046.000000
11.800000	-0.024339	-14.384097	-3.266417	-5.944500	-4.294965	-0.878214	0.000000	-10.000000	0.050000	-5.866667	11.333333	1023.000000	1023.000000	2046.000000
11.820000	-0.026711	-15.786300	-3.574187	-6.202313	-4.782397	-1.227402	0.000000	-10.000000	0.050000	-5.416667	9.333333	1023.000000	1023.000000	2046.000000
11.840000	-0.029254	-17.288921	-4.214637	-6.333041	-4.919535	-1.821707	0.000000	-10.000000	0.041667	-4.283333	7.333333	1023.000000	1023.000000	2046.000000
11.860000	-0.032137	-18.993120	-4.698320	-6.588789	-5.296338	-2.409672	0.000000	-10.000000	0.033333	-2.500000	6.000000	1023.000000	1023.000000	2046.000000
11.880000	-0.035782	-21.147129	-5.256828	-7.130643	-5.929977	-2.829680	0.000000	-10.000000	0.025000	-0.416667	5.166667	1023.000000	1023.000000	2046.000000
11.900000	-0.038858	-22.964911	-6.021539	-7.456574	-6.207412	-3.279385	0.000000	-10.000000	0.033333	1.083333	5.000000	1023.000000	1023.000000	2046.000000
11.920000	-0.040338	-23.839863	-6.401635	-7.473034	-6.402730	-3.562464	0.000000	-10.000000	0.050000	1.350000	5.000000	1023.000000	1023.000000	2046.000000
11.940000	-0.042152	-24.911715	-6.563292	-7.788858	-6.913831	-3.645733	0.000000	-10.000000	0.058333	0.833333	5.000000	1023.000000	1023.000000	2046.000000
11.960000	-0.043062	-25.449726	-6.977204	-7.814467	-6.903162	-3.754892	0.000000	-10.000000	0.050000	0.266667	5.000000	1023.000000	1023.000000	2046.000000
11.980000	-0.042918	-25.364828	-7.036559	-7.515661	-6.933428	-3.879179	0.000000	-10.000000	0.025000	0.716667	5.000000	1023.000000	1023.000000	2046.000000
12.000000	-0.043195	-25.528219	-6.964891	-7.489690	-7.230672	-3.842966	0.000000	-10.000000	0.008333	2.166667	5.000000	1023.000000	1023.000000	2046.000000
12.020000	-0.043192	-25.526751	-7.182999	-7.353324	-7.143506	-3.846922	0.000000	-10.000000	-0.008333	4.500000	5.000000	1023.000000	1023.000000	2046.000000
12.040000	-0.042156	-24.914387	-7.102349	-7.004418	-7.018971	-3.788647	0.000000	-10.000000	-0.016667	6.900000	5.000000	1023.000000	1023.000000	2046.000000
12.060000	-0.041703	-24.646374	-6.905400	-7.015097	-7.128791	-3.597086	0.000000	-10.000000	-0.033333	9.233334	5.000000	1023.000000	1023.000000	2046.000000
12.080000	-0.041159	-24.325216	-6.924096	-7.046057	-6.931900	-3.423164	0.000000	-10.000000	-0.058333	11.233334	5.000000	1023.000000	1023.000000	2046.000000
12.100000	-0.039779	-23.509455	-6.840240	-6.809953	-6.638525	-3.220736	0.000000	-10.000000	-0.100000	12.733334	5.000000	1023.000000	1023.000000	2046.000000
12.120000	-0.038305	-22.638487	-6.488039	-6.744843	-6.468550	-2.937056	0.000000	-10.000000	-0.133333	13.950000	5.000000	1023.000000	1023.000000	2046.000000
12.140000	-0.037380	-22.091427	-6.310049	-6.959146	-6.256694	-2.565537	0.000000	-10.000000	-0.150000	14.616667	5.000000	1023.000000	1023.000000	2046.000000
12.160000	-0.035775	-21.142748	-6.240077	-6.861481	-5.717766	-2.323423	0.000000	-10.000000	-0.150000	15.900001	12.500000	1023.000000	1023.000000	2046.000000
12.180000	-0.034051	-20.124386	-5.880033	-6.817863	-5.401802	-2.024687	0.000000	-10.000000	-0.166667	17.050001	22.000000	1023.000000	1023.000000	2046.000000
12.200000	-0.033575	-19.842808	-5.730282	-7.122947	-5.224416	-1.765162	0.000000	-10.000000	-0.191667	18.283335	33.500000	1023.000000	1023.000000	2046.000000
12.220000	-0.033001	-19.503853	-5.834517	-7.169727	-4.819613	-1.679997	0.000000	-10.000000	-0.216667	18.950001	39.500000	1023.000000	1023.000000	2046.000000
12.240000	-0.031939	-18.875763	-5.619515	-6.988891	-4.544590	-1.722767	0.000000	-10.000000	-0.233333	19.466667	45.666668	1023.000000	1023.000000	2046.000000
12.260000	-0.031443	-18.582769	-5.199224	-7.176918	-4.656580	-1.550048	0.000000	-10.000000	-0.258333	20.316668	52.000000	1023.000000	1023.000000	2046.000000
12.280000	-0.031012	-18.328329	-5.119318	-7.192573	-4.459360	-1.557077	0.000000	-10.000000	-0.283333	21.016666	58.666668	1023.000000	1023.000000	2046.000000
12.300000	-0.029796	-17.609169	-5.010223	-6.964376	-4.088024	-1.546546	0.000000	-10.000000	-0.308333	21.883333	65.500000	1023.000000	1023.000000	2046.000000
12.320000	-0.028871	-17.062843	-4.583129	-6.935398	-4.131100	-1.413216	0.000000	-10.000000	-0.308333	22.583334	72.666664	1023.000000	1023.000000	2046.000000
12.340000	-0.028409	-16.789665	-4.439091	-7.001048	-4.042070	-1.307457	0.000000	-10.000000	-0.325000	23.266666	80.166664	1023.000000	1023.000000	2046.000000
12.360000	-0.026708	-15.784251	-4.337762	-6.632282	-3.577749	-1.236458	0.000000	-10.000000	-0.350000	23.950001	88.000000	1023.000000	1023.000000	2046.000000
12.380000	-0.025058	-14.809106	-3.842135	-6.355811	-3.530198	-1.080962	0.000000	-10.000000	-0.383333	24.400000	96.000000	1023.000000	1023.000000	2046.000000
12.400000	-0.023854	-14.097624	-3.643810	-6.349646	-3.341666	-0.762503	0.000000	-10.000000	-0.400000	24.683334	101.333336	1023.000000	1023.000000	2046.000000
12.420000	-0.021740	-12.848555	-3.559728	-5.876810	-2.806479	-0.605539	0.000000	-10.000000	-0.408333	25.166668	109.333336	1023.000000	1023.000000	2046.000000
12.440000	-0.019869	-11.742286	-3.012768	-5.682803	-2.749857	-0.296858	0.000000	-10.000000	-0.416667	25.633333	114.666664	1023.000000	1023.000000	2046.000000
12.460000	-0.018421	-10.886735	-2.864204	-5.594390	-2.436319	0.008179	0.000000	-10.000000	-0.433333	26.500000	125.833336	1023.000000	1023.000000	2046.000000
12.480000	-0.016043	-9.481609	-2.596292	-5.122768	-1.979095	0.216546	0.000000	-10.000000	-0.441667	26.983334	134.666672	1023.000000	1023.000000	2046.000000
12.500000	-0.014476	-8.555293	-2.118591	-5.010793	-1.957750	0.531841	0.000000	-10.000000	-0.458333	27.416668	146.666672	1023.000000	1023.000000	2046.000000
12.520000	-0.012760	-7.541344	-2.066356	-4.817962	-1.475570	0.818543	0.000000	-10.000000	-0.466667	27.700001	155.833328	1023.000000	1023.000000	2046.000000
12.540000	-0.010383	-6.136232	-1.707104	-4.283726	-1.128748	0.983346	0.000000	-10.000000	-0.483333	28.049999	165.166672	1023.000000	1023.000000	2046.000000
12.560000	-0.009129	-5.395242	-1.273978	-4.334423	-1.133345	1.346504	0.000000	-10.000000	-0.500000	28.516666	174.333328	1023.000000	1023.000000	2046.000000
12.580000	-0.007100	-4.196028	-1.244156	-3.935862	-0.548457	1.532447	0.000000	-10.000000	-0.516667	28.683334	183.833328	1023.000000	1023.000000	2046.000000
12.600000	-0.004969	-2.936646	-0.768653	-3.572053	-0.358316	1.762376	0.000000	-10.000000	-0.516667	28.750000	193.333328	1023.000000	1023.000000	2046.000000
12.620000	-0.003714	-2.194746	-0.537165	-3.509878	-0.189305	2.041601	0.000000	-10.000000	-0.508333	28.766666	203.000000	1023.000000	1023.000000	2046.000000
12.640000	-0.001526	-0.901927	-0.400041	-3.057209	0.330180	2.225143	0.000000	-10.000000	-0.500000	28.883333	212.666672	1023.000000	1023.000000	2046.000000
12.660000	0.000036	0.021291	0.139007	-2.901201	0.304894	2.478590	0.000000	-10.000000	-0.500000	28.850000	222.166672	1023.000000	1023.000000	2046.000000
12.680000	0.001496	0.884249	0.200555	-2.660516	0.680102	2.664108	0.000000	-10.000000	-0.500000	28.883333	231.833328	1023.000000	1023.000000	2046.000000
12.700000	0.003319	1.961816	0.466059	-2.218597	1.006447	2.707907	0.000000	-10.000000	-0.500000	28.933334	241.333328	1023.000000	1023.000000	2046.000000
12.720000	0.004086	2.414855	1.008044	-2.282872	0.884011	2.805673	0.000000	-10.000000	-0.516667	29.100000	251.000000	1023.000000	1023.000000	2046.000000
12.740000	0.004876	2.881597	1.052001	-2.175242	1.203861	2.800977	0.000000	-10.000000	-0.533333	29.183334	257.333344	1023.000000	1023.000000	2046.000000
12.760000	0.006609	3.905732	1.329385	-1.770301	1.510803	2.835845	0.000000	-10.000000	-0.558333	29.283335	267.166656	1023.000000	1023.000000	2046.000000
12.780000	0.007080	4.184151	1.755942	-1.770711	1.319889	2.879031	0.000000	-10.000000	-0.541667	29.583334	277.166656	1023.000000	1023.000000	2046.000000
12.800000	0.009159	5.413138	1.750888	-1.420888	1.828476	3.254661	0.000000	-10.000000	-0.541667	29.850000	290.500000	1023.000000	1023.000000	2046.000000
12.820000	0.011388	6.730030	2.035078	-0.722548	1.999466	3.418034	0.000000	-10.000000	-0.516667	29.950001	300.500000	1023.000000	1023.000000	2046.000000
12.840000	0.011902	7.033987	2.138426	-0.527703	1.946357	3.476907	0.000000	-10.000000	-0.516667	29.900000	310.500000	1023.000000	1023.000000	2046.000000
12.860000	0.011632	6.874794	1.776922	-0.193397	2.163383	3.127885	0.000000	-10.000000	-0.508333	29.716667	320.500000	1023.000000	1023.000000	2046.000000
12.880000	0.009345	5.522983	1.658323	-0.375349	1.615109	2.624900	0.000000	-10.000000	-0.516667	29.616667	327.166656	1023.000000	1023.000000	2046.000000
12.900000	0.006197	3.662697	0.903099	-0.811869	1.375422	2.196045	0.000000	-10.000000	-0.525000	29.600000	336.833344	1023.000000	1023.000000	2046.000000
12.920000	0.003923	2.318647	0.295134	-0.868299	1.160889	1.730923	0.000000	-10.000000	-0.533333	29.500000	346.500000	1023.000000	1023.000000	2046.000000
12.940000	0.001673	0.988499	0.051249	-1.311089	0.624617	1.623723	0.000000	-10.000000	-0.541667	29.566666	359.500000	1023.000000	1023.000000	2046.000000
12.960000	0.000603	0.356655	-0.558720	-1.349628	0.701172	1.563832	0.000000	-10.000000	-0.550000	29.483334	366.166656	1023.000000	1023.000000	2046.000000
12.980000	0.000428	0.252738	-0.611935	-1.181901	0.595641	1.450933	0.000000	-10.000000	-0.533333	29.566666	376.166656	1023.000000	1023.000000	2046.000000
13.000000	0.000167	0.098532	-0.725283	-1.306647	0.513388	1.617074	0.000000	-10.000000	-0.525000	29.400000	385.833344	1023.000000	1023.000000	2046.000000
13.020000	0.000948	0.560244	-0.881837	-0.860753	0.720000	1.582834	0.000000	-10.000000	-0.516667	29.216667	398.833344	1023.000000	1023.000000	2046.000000
13.040000	0.001399	0.826695	-0.597335	-0.779149	0.511539	1.691640	0.000000	-10.000000	-0.525000	29.116667	405.166656	1023.000000	1023.000000	2046.000000
13.060000	0.002229	1.317297	-0.746774	-0.548413	0.730239	1.882245	0.000000	-10.000000	-0.516667	29.150000	411.833344	1023.000000	1023.000000	2046.000000
13.080000	0.003737	2.208584	-0.584125	0.026525	0.920594	1.845590	0.000000	-10.000000	-0.508333	29.216667	421.500000	1023.000000	1023.000000	2046.000000
13.100000	0.004907	2.900197	-0.239587	0.138102	0.892900	2.108783	0.000000	-10.000000	-0.500000	29.283335	434.500000	1023.000000	1023.000000	2046.000000
13.120000	0.006796	4.016660	-0.230695	0.481598	1.417497	2.348260	0.000000	-10.000000	-0.500000	29.183334	447.500000	1023.000000	1023.000000	2046.000000
13.140000	0.008335	4.925940	0.134618	0.794256	1.468089	2.528976	0.000000	-10.000000	-0.500000	29.066668	454.166656	1023.000000	1023.000000	2046.000000
13.160000	0.009746	5.759593	0.305892	0.822559	1.711838	2.919304	0.000000	-10.000000	-0.491667	28.733334	463.833344	1023.000000	1023.000000	2046.000000
13.180000	0.011407	6.741779	0.253964	1.108443	2.258419	3.120953	0.000000	-10.000000	-0.483333	28.516668	470.166656	1023.000000	1023.000000	2046.000000
13.200000	0.012806	7.568197	0.668266	1.144580	2.333026	3.422325	0.000000	-10.000000	-0.466667	28.200001	482.833344	1023.000000	1023.000000	2046.000000
13.220000	0.014019	8.285257	0.599443	0.901017	2.829598	3.955199	0.000000	-10.000000	-0.450000	27.733334	492.500000	1023.000000	1023.000000	2046.000000
13.240000	0.015545	9.186871	0.522159	1.043777	3.386008	4.234927	0.000000	-10.000000	-0.425000	27.200001	505.166656	1023.000000	1023.000000	2046.000000
13.260000	0.016182	9.563595	0.853764	0.948956	3.420095	4.340779	0.000000	-10.000000	-0.408333	26.766666	511.500000	1023.000000	1023.000000	2046.000000
13.280000	0.016805	9.931822	0.759148	0.854137	3.776144	4.542393	0.000000	-10.000000	-0.400000	26.600000	520.333313	1023.000000	1023.000000	2046.000000
13.300000	0.017769	10.501461	0.919359	1.121789	4.037234	4.423079	0.000000	-10.000000	-0.391667	26.083334	529.166687	1023.000000	1023.000000	2046.000000
13.320000	0.018185	10.747481	1.346402	1.029041	3.992857	4.379181	0.000000	-10.000000	-0.391667	25.533333	540.833313	1023.000000	1023.000000	2046.000000
13.340000	0.018655	11.025158	1.265875	0.972255	4.309403	4.477625	0.000000	-10.000000	-0.391667	25.083334	546.666687	1023.000000	1023.000000	2046.000000
13.360000	0.019743	11.667988	1.668670	1.246343	4.382728	4.370247	0.000000	-10.000000	-0.383333	24.766668	552.333313	1023.000000	1023.000000	2046.000000
13.380000	0.020838	12.314997	2.004825	1.229513	4.479913	4.600745	0.000000	-10.000000	-0.366667	24.450001	557.833313	1023.000000	1023.000000	2046.000000
13.400000	0.022251	13.150465	2.062231	1.512303	4.876040	4.699891	0.000000	-10.000000	-0.358333	24.133333	568.666687	1023.000000	1023.000000	2046.000000
13.420000	0.023993	14.179602	2.541091	1.785651	4.993516	4.859343	0.000000	-10.000000	-0.366667	24.100000	576.666687	1023.000000	1023.000000	2046.000000
13.440000	0.025377	14.997997	2.719657	1.884314	5.219971	5.174055	0.000000	-10.000000	-0.366667	23.933334	584.666687	1023.000000	1023.000000	2046.000000
13.460000	0.027506	16.256168	2.816100	2.407582	5.750088	5.282398	0.000000	-10.000000	-0.341667	23.650000	592.666687	1023.000000	1023.000000	2046.000000
13.480000	0.029144	17.224037	3.404146	2.486284	5.783482	5.550126	0.000000	-10.000000	-0.316667	23.333334	603.333313	1023.000000	1023.000000	2046.000000
13.500000	0.030742	18.168724	3.467086	2.613407	6.187745	5.900486	0.000000	-10.000000	-0.300000	23.183332	611.333313	1023.000000	1023.000000	2046.000000
13.520000	0.032758	19.360170	3.732788	3.037137	6.533982	6.056264	0.000000	-10.000000	-0.300000	23.066666	616.333313	1023.000000	1023.000000	2046.000000
13.540000	0.034158	20.187376	4.223835	3.068760	6.533005	6.361776	0.000000	-10.000000	-0.283333	22.450001	624.000000	1023.000000	1023.000000	2046.000000
13.560000	0.035871	21.199543	4.165762	3.355565	7.114938	6.563279	0.000000	-10.000000	-0.266667	22.050001	634.000000	1023.000000	1023.000000	2046.000000
13.580000	0.037893	22.394796	4.804673	3.619999	7.267892	6.702232	0.000000	-10.000000	-0.250000	21.316668	644.000000	1023.000000	1023.000000	2046.000000
13.600000	0.039917	23.590662	5.144116	3.733445	7.643352	7.069748	0.000000	-10.000000	-0.250000	21.116667	648.666687	1023.000000	1023.000000	2046.000000
13.620000	0.042212	24.947052	5.500427	4.187600	8.081091	7.177935	0.000000	-10.000000	-0.233333	20.783335	653.500000	1023.000000	1023.000000	2046.000000
13.640000	0.043803	25.887753	6.133440	4.304605	8.125741	7.323966	0.000000	-10.000000	-0.225000	20.650002	660.666687	1023.000000	1023.000000	2046.000000
13.660000	0.045081	26.642893	6.212760	4.308018	8.492862	7.629253	0.000000	-10.000000	-0.216667	20.350000	670.000000	1023.000000	1023.000000	2046.000000
13.680000	0.046505	27.484650	6.539754	4.801147	8.663677	7.480070	0.000000	-10.000000	-0.225000	19.966667	676.833313	1023.000000	1023.000000	2046.000000
13.700000	0.047343	27.979979	6.769673	4.785529	8.595838	7.828940	0.000000	-10.000000	-0.208333	19.616667	681.166687	1023.000000	1023.000000	2046.000000
13.720000	0.047993	28.363766	6.489675	5.164025	8.802099	7.907967	0.000000	-10.000000	-0.183333	19.083334	685.666687	1023.000000	1023.000000	2046.000000
13.740000	0.048044	28.393785	6.638271	5.491895	8.594375	7.669244	0.000000	-10.000000	-0.150000	18.250000	692.166687	1023.000000	1023.000000	2046.000000
13.760000	0.047350	27.983669	6.511117	5.502800	8.528420	7.441332	0.000000	-10.000000	-0.133333	17.400002	698.500000	1023.000000	1023.000000	2046.000000
13.780000	0.045321	26.784990	6.078431	5.385186	8.380537	6.940837	0.000000	-10.000000	-0.116667	16.600000	704.500000	1023.000000	1023.000000	2046.000000
13.800000	0.042318	25.010071	5.731087	5.088651	7.878956	6.311376	0.000000	-10.000000	-0.100000	15.800000	710.166687	1023.000000	1023.000000	2046.000000
13.820000	0.038645	22.839401	5.041263	4.514105	7.332292	5.951742	0.000000	-10.000000	-0.083333	14.783334	715.500000	1023.000000	1023.000000	2046.000000
13.840000	0.035758	21.133003	4.132505	4.263717	7.133750	5.603031	0.000000	-10.000000	-0.075000	13.683333	720.500000	1023.000000	1023.000000	2046.000000
13.860000	0.033900	20.034706	3.877246	4.095069	6.674899	5.387491	0.000000	-10.000000	-0.058333	12.466667	725.333313	1023.000000	1023.000000	2046.000000
13.880000	0.032483	19.197252	3.499276	3.774054	6.470292	5.453630	0.000000	-10.000000	-0.033333	10.900000	731.000000	1023.000000	1023.000000	2046.000000
13.900000	0.031751	18.764805	3.029977	3.919330	6.557548	5.257950	0.000000	-10.000000	-0.008333	9.716666	735.000000	1023.000000	1023.000000	2046.000000
13.920000	0.031352	18.529320	3.207508	3.867438	6.163415	5.290960	0.000000	-10.000000	0.000000	8.600000	738.500000	1023.000000	1023.000000	2046.000000
13.940000	0.030625	18.099522	2.919410	3.763318	6.076373	5.340421	0.000000	-10.000000	0.008333	6.983333	741.166687	1023.000000	1023.000000	2046.000000
13.960000	0.030687	18.135822	2.707098	4.048988	6.165016	5.214721	0.000000	-10.000000	0.033333	4.600000	744.500000	1023.000000	1023.000000	2046.000000
13.980000	0.030756	18.176802	3.017956	4.099997	5.843499	5.215351	0.000000	-10.000000	0.050000	1.966667	747.333313	1023.000000	1023.000000	2046.000000
14.000000	0.030834	18.223141	2.719928	4.156444	6.019444	5.327326	0.000000	-10.000000	0.058333	0.600000	748.500000	1023.000000	1023.000000	2046.000000
14.020000	0.031378	18.544207	2.924113	4.360532	5.983801	5.275759	0.000000	-10.000000	0.050000	-0.650000	749.000000	1023.000000	1023.000000	2046.000000
14.040000	0.031758	18.769180	3.171136	4.324216	5.868556	5.405272	0.000000	-10.000000	0.050000	-1.416667	749.000000	1023.000000	1023.000000	2046.000000
14.060000	0.031935	18.873449	2.785105	4.346643	6.189765	5.551936	0.000000	-10.000000	0.050000	-2.583333	749.000000	1023.000000	1023.000000	2046.000000
14.080000	0.032522	19.220758	3.067861	4.352460	6.106854	5.693582	0.000000	-10.000000	0.066667	-3.750000	749.000000	1023.000000	1023.000000	2046.000000
14.100000	0.032637	19.288296	3.020535	4.090311	6.184668	5.992783	0.000000	-10.000000	0.075000	-5.216667	749.000000	1023.000000	1023.000000	2046.000000
14.120000	0.032882	19.433310	2.666299	4.023904	6.589580	6.153526	0.000000	-10.000000	0.091667	-6.583333	749.000000	1023.000000	1023.000000	2046.000000
14.140000	0.033083	19.552200	2.850483	3.824994	6.552159	6.324564	0.000000	-10.000000	0.091667	-7.716667	749.000000	1023.000000	1023.000000	2046.000000
14.160000	0.032538	19.229925	2.490635	3.411685	6.751277	6.576328	0.000000	-10.000000	0.108333	-8.633333	749.000000	1023.000000	1023.000000	2046.000000
14.180000	0.032116	18.980556	2.421716	3.364795	6.818098	6.375947	0.000000	-10.000000	0.100000	-9.366667	749.000000	1023.000000	1023.000000	2046.000000
14.200000	0.031315	18.507402	2.494195	3.062845	6.621350	6.329012	0.000000	-10.000000	0.108333	-9.850000	749.000000	1023.000000	1023.000000	2046.000000
14.220000	0.030433	17.985754	2.193891	2.984307	6.802000	6.005556	0.000000	-10.000000	0.108333	-10.800000	739.000000	1023.000000	1023.000000	2046.000000
14.240000	0.030092	17.784245	2.616264	2.753422	6.465374	5.949183	0.000000	-10.000000	0.125000	-11.633333	729.000000	1023.000000	1023.000000	2046.000000
14.260000	0.029270	17.298725	2.456358	2.506290	6.455818	5.880259	0.000000	-10.000000	0.125000	-12.300000	719.000000	1023.000000	1023.000000	2046.000000
14.280000	0.029312	17.323154	2.495206	2.574166	6.513583	5.740199	0.000000	-10.000000	0.133333	-12.500000	717.666687	1023.000000	1023.000000	2046.000000
14.300000	0.029507	17.438412	2.800368	2.571620	6.330303	5.736120	0.000000	-10.000000	0.141667	-12.800000	714.833313	1023.000000	1023.000000	2046.000000
14.320000	0.029636	17.515079	2.588518	2.611429	6.535631	5.779501	0.000000	-10.000000	0.150000	-13.100000	710.500000	1023.000000	1023.000000	2046.000000
14.340000	0.030438	17.988947	2.841835	2.754084	6.544641	5.848389	0.000000	-10.000000	0.150000	-12.966666	706.166687	1023.000000	1023.000000	2046.000000
14.360000	0.030860	18.238117	3.114919	2.749067	6.404931	5.969202	0.000000	-10.000000	0.150000	-12.533334	702.000000	1023.000000	1023.000000	2046.000000
14.380000	0.031349	18.527035	2.853508	2.872930	6.811663	5.988934	0.000000	-10.000000	0.141667	-12.083334	698.000000	1023.000000	1023.000000	2046.000000
14.400000	0.032369	19.129864	3.231809	2.995265	6.798266	6.104524	0.000000	-10.000000	0.133333	-11.883334	694.000000	1023.000000	1023.000000	2046.000000
14.420000	0.033255	19.653629	3.593448	2.971315	6.762988	6.325878	0.000000	-10.000000	0.125000	-11.883334	690.000000	1023.000000	1023.000000	2046.000000
14.440000	0.034659	20.483177	3.612246	3.224257	7.247585	6.399090	0.000000	-10.000000	0.125000	-12.033334	686.000000	1023.000000	1023.000000	2046.000000
14.460000	0.036513	21.579422	4.293962	3.406883	7.253786	6.624791	0.000000	-10.000000	0.133333	-12.366667	681.833313	1023.000000	1023.000000	2046.000000
14.480000	0.037804	22.342182	4.677936	3.357884	7.331496	6.974865	0.000000	-10.000000	0.141667	-12.983334	677.500000	1023.000000	1023.000000	2046.000000
14.500000	0.038520	22.765202	4.647499	3.425470	7.615891	7.076341	0.000000	-10.000000	0.166667	-13.550000	673.000000	1023.000000	1023.000000	2046.000000
14.520000	0.039142	23.133131	4.911167	3.695278	7.542569	6.984117	0.000000	-10.000000	0.191667	-14.233334	668.500000	1023.000000	1023.000000	2046.000000
14.540000	0.038260	22.611952	4.873289	3.403362	7.168458	7.166843	0.000000	-10.000000	0.225000	-14.916667	663.833313	1023.000000	1023.000000	2046.000000
14.560000	0.037056	21.899874	4.305836	3.435980	7.169303	6.988755	0.000000	-10.000000	0.250000	-15.933333	658.833313	1023.000000	1023.000000	2046.000000
14.580000	0.036452	21.543110	4.364246	3.626904	6.866272	6.685687	0.000000	-10.000000	0.275000	-17.116667	653.333313	1023.000000	1023.000000	2046.000000
14.600000	0.035388	20.914513	4.304134	3.549802	6.548568	6.512010	0.000000	-10.000000	0.316667	-18.466667	647.500000	1023.000000	1023.000000	2046.000000
14.620000	0.032885	19.435299	3.746422	3.408766	6.320986	5.959126	0.000000	-10.000000	0.358333	-19.733334	641.333313	1023.000000	1023.000000	2046.000000
14.640000	0.030316	17.916634	3.512424	3.064755	5.886970	5.452486	0.000000	-10.000000	0.400000	-20.716667	634.833313	1023.000000	1023.000000	2046.000000
14.660000	0.026204	15.486763	2.869782	2.421130	5.284354	4.911497	0.000000	-10.000000	0.416667	-21.700001	628.000000	1023.000000	1023.000000	2046.000000
14.680000	0.022123	13.074757	1.876446	1.996337	4.891268	4.310705	0.000000	-10.000000	0.425000	-22.366667	620.666687	1023.000000	1023.000000	2046.000000
14.700000	0.019243	11.372673	1.480029	1.640353	4.260826	3.991466	0.000000	-10.000000	0.433333	-22.983334	613.333313	1023.000000	1023.000000	2046.000000
14.720000	0.016078	9.502204	0.870213	1.119291	3.716272	3.796427	0.000000	-10.000000	0.458333	-23.533335	605.666687	1023.000000	1023.000000	2046.000000
14.740000	0.013765	8.135372	0.230666	0.960604	3.503515	3.440587	0.000000	-10.000000	0.500000	-24.266668	598.000000	1023.000000	1023.000000	2046.000000
14.760000	0.012406	7.331951	0.183201	0.819305	3.038115	3.291330	0.000000	-10.000000	0.541667	-24.950001	589.833313	1023.000000	1023.000000	2046.000000
14.780000	0.010394	6.142789	-0.321152	0.542711	2.748446	3.172785	0.000000	-10.000000	0.566667	-25.716667	581.500000	1023.000000	1023.000000	2046.000000
14.800000	0.009183	5.426897	-0.653902	0.578357	2.584522	2.917919	0.000000	-10.000000	0.600000	-26.633333	572.833313	1023.000000	1023.000000	2046.000000
14.820000	0.008375	4.949589	-0.516765	0.514083	2.113818	2.838452	0.000000	-10.000000	0.633333	-27.500000	563.833313	1023.000000	1023.000000	2046.000000
14.840000	0.007212	4.262280	-0.959517	0.419314	2.080965	2.721517	0.000000	-10.000000	0.658333	-27.966667	554.666687	1023.000000	1023.000000	2046.000000
14.860000	0.006863	4.056108	-1.020626	0.362247	1.977166	2.737323	0.000000	-10.000000	0.666667	-28.316668	545.333313	1023.000000	1023.000000	2046.000000
14.880000	0.006201	3.664979	-0.802497	0.104323	1.575906	2.787247	0.000000	-10.000000	0.675000	-28.600000	536.000000	1023.000000	1023.000000	2046.000000
14.900000	0.005159	3.048973	-1.357587	-0.045419	1.751985	2.699994	0.000000	-10.000000	0.691667	-28.883333	526.333313	1023.000000	1023.000000	2046.000000
14.920000	0.005278	3.119477	-1.259071	-0.095413	1.724238	2.749724	0.000000	-10.000000	0.700000	-28.883333	516.833313	1023.000000	1023.000000	2046.000000
14.940000	0.005040	2.978567	-1.132254	-0.417191	1.539809	2.988204	0.000000	-10.000000	0.700000	-28.983334	507.166656	1023.000000	1023.000000	2046.000000
14.960000	0.004434	2.620606	-1.541723	-0.599072	1.791920	2.969480	0.000000	-10.000000	0.700000	-28.900000	497.500000	1023.000000	1023.000000	2046.000000
14.980000	0.004505	2.662408	-1.485295	-0.794529	1.794133	3.148099	0.000000	-10.000000	0.700000	-29.033333	487.833344	1023.000000	1023.000000	2046.000000
15.000000	0.004012	2.371002	-1.443435	-1.108108	1.643548	3.278997	0.000000	-10.000000	0.700000	-29.116667	478.166656	1023.000000	1023.000000	2046.000000
15.020000	0.002777	1.641360	-1.952683	-1.310458	1.795042	3.109459	0.000000	-10.000000	0.691667	-29.300001	468.500000	1023.000000	1023.000000	2046.000000
15.040000	0.001950	1.152346	-2.010564	-1.427814	1.695125	2.895599	0.000000	-10.000000	0.691667	-29.133333	458.500000	1023.000000	1023.000000	2046.000000
15.060000	0.001248	0.737372	-1.828809	-1.726240	1.434998	2.857424	0.000000	-10.000000	0.683333	-28.900000	448.833344	1023.000000	1023.000000	2046.000000
15.080000	-0.000272	-0.160614	-2.210367	-1.938522	1.444825	2.543451	0.000000	-10.000000	0.691667	-28.850000	439.166656	1023.000000	1023.000000	2046.000000
15.100000	-0.000791	-0.467705	-1.984094	-2.134843	1.189293	2.461939	0.000000	-10.000000	0.675000	-28.833334	429.666656	1023.000000	1023.000000	2046.000000
15.120000	-0.001967	-1.162690	-1.969173	-2.470169	0.875068	2.401584	0.000000	-10.000000	0.675000	-28.633333	420.000000	1023.000000	1023.000000	2046.000000
15.140000	-0.002887	-1.706009	-2.258978	-2.492151	0.907417	2.137704	0.000000	-10.000000	0.666667	-28.233334	410.500000	1023.000000	1023.000000	2046.000000
15.160000	-0.002865	-1.693180	-1.934607	-2.580811	0.627947	2.194292	0.000000	-10.000000	0.675000	-28.150002	401.000000	1023.000000	1023.000000	2046.000000
15.180000	-0.003588	-2.120763	-2.211110	-2.652074	0.670432	2.071988	0.000000	-10.000000	0.666667	-28.283335	391.666656	1023.000000	1023.000000	2046.000000
15.200000	-0.003398	-2.008193	-2.124562	-2.687297	0.658209	2.145457	0.000000	-10.000000	0.658333	-28.450001	382.166656	1023.000000	1023.000000	2046.000000
15.220000	-0.003458	-2.043726	-1.818198	-2.788884	0.355431	2.207926	0.000000	-10.000000	0.650000	-28.200001	372.833344	1023.000000	1023.000000	2046.000000
15.240000	-0.004228	-2.498563	-2.160800	-2.782867	0.468925	1.976179	0.000000	-10.000000	0.650000	-27.933334	363.333344	1023.000000	1023.000000	2046.000000
15.260000	-0.004089	-2.416637	-2.096728	-2.865110	0.438128	2.107073	0.000000	-10.000000	0.650000	-27.633333	354.000000	1023.000000	1023.000000	2046.000000
15.280000	-0.004021	-2.376244	-1.774858	-2.973417	0.152793	2.219239	0.000000	-10.000000	0.650000	-27.550001	344.666656	1023.000000	1023.000000	2046.000000
15.300000	-0.004643	-2.744200	-2.107490	-3.036124	0.294503	2.104911	0.000000	-10.000000	0.641667	-27.633333	335.500000	1023.000000	1023.000000	2046.000000
15.320000	-0.004264	-2.520166	-1.851401	-2.981427	0.259055	2.053608	0.000000	-10.000000	0.641667	-27.566668	326.333344	1023.000000	1023.000000	2046.000000
15.340000	-0.003533	-2.087951	-1.357258	-3.128505	0.131842	2.265970	0.000000	-10.000000	0.608333	-27.216667	317.166656	1023.000000	1023.000000	2046.000000
15.360000	-0.003095	-1.828887	-1.437090	-3.019917	0.429966	2.198154	0.000000	-10.000000	0.600000	-26.950001	308.000000	1023.000000	1023.000000	2046.000000
15.380000	-0.001398	-0.826037	-0.817868	-2.832744	0.409870	2.414705	0.000000	-10.000000	0.583333	-26.766666	299.000000	1023.000000	1023.000000	2046.000000
15.400000	-0.001167	-0.689810	-0.677947	-2.932385	0.417414	2.503109	0.000000	-10.000000	0.600000	-26.850000	290.000000	1023.000000	1023.000000	2046.000000
15.420000	-0.000902	-0.532802	-0.759590	-2.707033	0.622270	2.311551	0.000000	-10.000000	0.583333	-26.716667	281.000000	1023.000000	1023.000000	2046.000000
15.440000	-0.001330	-0.785873	-0.510956	-2.960658	0.138356	2.547384	0.000000	-10.000000	0.583333	-26.616667	272.000000	1023.000000	1023.000000	2046.000000
15.460000	-0.002429	-1.435739	-1.099373	-2.944691	0.098281	2.510044	0.000000	-10.000000	0.566667	-26.400000	263.166656	1023.000000	1023.000000	2046.000000
15.480000	-0.002903	-1.715950	-1.247784	-2.813022	-0.127485	2.472341	0.000000	-10.000000	0.566667	-26.250000	254.500000	1023.000000	1023.000000	2046.000000
15.500000	-0.005146	-3.041388	-1.631888	-2.958375	-0.527967	2.076842	0.000000	-10.000000	0.558333	-26.066668	245.833328	1023.000000	1023.000000	2046.000000
15.520000	-0.006751	-3.989909	-2.085184	-2.817073	-0.679702	1.592049	0.000000	-10.000000	0.550000	-25.900000	237.000000	1023.000000	1023.000000	2046.000000
15.540000	-0.008516	-5.033230	-1.973296	-2.998591	-1.325206	1.263862	0.000000	-10.000000	0.550000	-25.383333	228.333328	1023.000000	1023.000000	2046.000000
15.560000	-0.011560	-6.831669	-2.591869	-3.213013	-1.575411	0.548624	0.000000	-10.000000	0.525000	-24.833334	220.000000	1023.000000	1023.000000	2046.000000
15.580000	-0.013790	-8.149602	-2.969421	-3.484884	-1.843889	0.148591	0.000000	-10.000000	0.491667	-24.033335	211.666672	1023.000000	1023.000000	2046.000000
15.600000	-0.016928	-10.004624	-3.339574	-4.012196	-2.435624	-0.217231	0.000000	-10.000000	0.441667	-23.083334	203.666672	1023.000000	1023.000000	2046.000000
15.620000	-0.020544	-12.141283	-4.273445	-4.303239	-2.714648	-0.849951	0.000000	-10.000000	0.408333	-22.066668	195.833328	1023.000000	1023.000000	2046.000000
15.640000	-0.022397	-13.236524	-4.523560	-4.548616	-3.110408	-1.053939	0.000000	-10.000000	0.400000	-21.450001	188.666672	1023.000000	1023.000000	2046.000000
15.660000	-0.024762	-14.634200	-4.874682	-4.878707	-3.571121	-1.309690	0.000000	-10.000000	0.400000	-21.200001	181.333328	1023.000000	1023.000000	2046.000000
15.680000	-0.026368	-15.583533	-5.399276	-4.916809	-3.683247	-1.584201	0.000000	-10.000000	0.400000	-21.233334	174.166672	1023.000000	1023.000000	2046.000000
15.700000	-0.027074	-16.000584	-5.285884	-5.001516	-4.129045	-1.584138	0.000000	-10.000000	0.400000	-21.233334	167.000000	1023.000000	1023.000000	2046.000000
15.720000	-0.028361	-16.761522	-5.721485	-4.913676	-4.230396	-1.895965	0.000000	-10.000000	0.400000	-21.283333	160.000000	1023.000000	1023.000000	2046.000000
15.740000	-0.028590	-16.896778	-5.866629	-4.856841	-4.301472	-1.871836	0.000000	-10.000000	0.391667	-21.100000	153.000000	1023.000000	1023.000000	2046.000000
15.760000	-0.028734	-16.982035	-5.612077	-4.969249	-4.653195	-1.747513	0.000000	-10.000000	0.383333	-20.700001	146.000000	1023.000000	1023.000000	2046.000000
15.780000	-0.029687	-17.545250	-5.965573	-4.997915	-4.615536	-1.966225	0.000000	-10.000000	0.375000	-20.166668	139.166672	1023.000000	1023.000000	2046.000000
15.800000	-0.029583	-17.483294	-5.943750	-5.062253	-4.625449	-1.851841	0.000000	-10.000000	0.366667	-19.600000	132.333328	1023.000000	1023.000000	2046.000000
15.820000	-0.029361	-17.352514	-5.713434	-5.241345	-4.805704	-1.592030	0.000000	-10.000000	0.366667	-19.150000	125.833336	1023.000000	1023.000000	2046.000000
15.840000	-0.029643	-17.519249	-5.947868	-5.352705	-4.609342	-1.609333	0.000000	-10.000000	0.358333	-18.950001	119.333336	1023.000000	1023.000000	2046.000000
15.860000	-0.028881	-17.068598	-5.718591	-5.429955	-4.540821	-1.379230	0.000000	-10.000000	0.325000	-18.550001	113.000000	1023.000000	1023.000000	2046.000000
15.880000	-0.028563	-16.880842	-5.485809	-5.676722	-4.539019	-1.179292	0.000000	-10.000000	0.291667	-18.183334	106.666664	1023.000000	1023.000000	2046.000000
15.900000	-0.029058	-17.173214	-5.768182	-5.856793	-4.294086	-1.254151	0.000000	-10.000000	0.258333	-17.483334	100.500000	1023.000000	1023.000000	2046.000000
15.920000	-0.028756	-16.994881	-5.539381	-6.092895	-4.316856	-1.045750	0.000000	-10.000000	0.266667	-17.133333	94.833336	1023.000000	1023.000000	2046.000000
15.940000	-0.030050	-17.759327	-5.813869	-6.350888	-4.310741	-1.283828	0.000000	-10.000000	0.258333	-16.816668	89.166664	1023.000000	1023.000000	2046.000000
15.960000	-0.030310	-17.913063	-5.827699	-6.451123	-4.272603	-1.361638	0.000000	-10.000000	0.258333	-16.600000	83.666664	1023.000000	1023.000000	2046.000000
15.980000	-0.030564	-18.063498	-5.559535	-6.690726	-4.465784	-1.347453	0.000000	-10.000000	0.233333	-16.283333	78.000000	1023.000000	1023.000000	2046.000000
16.000000	-0.031777	-18.780457	-5.818361	-6.840140	-4.464433	-1.657523	0.000000	-10.000000	0.216667	-15.900001	72.500000	1023.000000	1023.000000	2046.000000
16.020000	-0.031636	-18.696629	-5.594575	-6.967576	-4.564897	-1.569581	0.000000	-10.000000	0.200000	-15.533334	67.166664	1023.000000	1023.000000	2046.000000
16.040001	-0.032349	-19.118441	-5.457877	-7.143655	-4.808889	-1.708020	0.000000	-10.000000	0.200000	-15.233334	62.000000	1023.000000	1023.000000	2046.000000
16.059999	-0.033133	-19.581728	-5.757884	-7.253458	-4.713306	-1.857081	0.000000	-10.000000	0.208333	-14.933333	57.000000	1023.000000	1023.000000	2046.000000
16.080000	-0.032747	-19.353655	-5.530569	-7.281102	-4.821352	-1.720633	0.000000	-10.000000	0.208333	-14.650001	52.000000	1023.000000	1023.000000	2046.000000
16.100000	-0.032585	-19.257481	-5.253047	-7.303732	-4.977794	-1.722907	0.000000	-10.000000	0.208333	-14.116667	47.000000	1023.000000	1023.000000	2046.000000
16.120001	-0.032886	-19.435635	-5.499661	-7.332911	-4.793534	-1.809528	0.000000	-10.000000	0.200000	-13.666667	42.333332	1023.000000	1023.000000	2046.000000
16.139999	-0.032193	-19.026285	-5.367306	-7.265534	-4.734165	-1.659281	0.000000	-10.000000	0.183333	-13.100000	37.666668	1023.000000	1023.000000	2046.000000
16.160000	-0.031593	-18.671499	-4.955700	-7.286311	-4.899402	-1.530086	0.000000	-10.000000	0.150000	-12.516667	32.000000	1023.000000	1023.000000	2046.000000
16.180000	-0.031926	-18.868244	-5.190473	-7.265770	-4.773199	-1.638801	0.000000	-10.000000	0.116667	-11.983334	27.666666	1023.000000	1023.000000	2046.000000
16.200001	-0.031230	-18.456844	-5.143071	-7.155179	-4.632687	-1.525907	0.000000	-10.000000	0.108333	-11.500000	23.666666	1023.000000	1023.000000	2046.000000
16.219999	-0.030691	-18.138391	-4.733944	-7.145234	-4.825210	-1.434003	0.000000	-10.000000	0.108333	-11.250000	21.000000	1023.000000	1023.000000	2046.000000
16.240000	-0.031113	-18.387705	-4.975612	-7.234354	-4.718284	-1.459455	0.000000	-10.000000	0.116667	-10.916667	17.333334	1023.000000	1023.000000	2046.000000
16.260000	-0.030608	-18.089510	-4.933738	-7.136927	-4.633561	-1.385285	0.000000	-10.000000	0.116667	-10.550000	13.666667	1023.000000	1023.000000	2046.000000
16.280001	-0.030100	-17.788910	-4.573123	-7.191684	-4.788841	-1.235261	0.000000	-10.000000	0.108333	-10.133334	10.333333	1023.000000	1023.000000	2046.000000
16.299999	-0.030586	-18.076569	-4.782087	-7.258011	-4.705549	-1.330923	0.000000	-10.000000	0.100000	-9.666667	6.833333	1023.000000	1023.000000	2046.000000
16.320000	-0.029970	-17.712309	-4.690731	-7.148195	-4.626531	-1.246851	0.000000	-10.000000	0.083333	-9.400001	3.666667	1023.000000	1023.000000	2046.000000
16.340000	-0.029473	-17.418602	-4.361413	-7.190071	-4.748577	-1.118541	0.000000	-10.000000	0.083333	-9.033334	0.833333	1023.000000	1023.000000	2046.000000
16.360001	-0.029866	-17.650799	-4.526055	-7.171043	-4.663509	-1.290192	0.000000	-10.000000	0.075000	-8.700000	-1.833333	1023.000000	1023.000000	2046.000000
16.379999	-0.028706	-16.965027	-4.253352	-7.040875	-4.524679	-1.146120	0.000000	-10.000000	0.083333	-8.316667	-4.500000	1023.000000	1023.000000	2046.000000
16.400000	-0.027633	-16.331196	-3.775253	-7.078926	-4.496101	-0.980916	0.000000	-10.000000	0.083333	-8.083334	-7.333333	1023.000000	1023.000000	2046.000000
16.420000	-0.027031	-15.975206	-3.723220	-6.956113	-4.271355	-1.024518	0.000000	-10.000000	0.083333	-7.766667	-10.000000	1023.000000	1023.000000	2046.000000
16.440001	-0.025773	-15.232060	-3.374754	-6.856677	-4.157914	-0.842716	0.000000	-10.000000	0.075000	-7.433333	-12.666667	1023.000000	1023.000000	2046.000000
16.459999	-0.025080	-14.822033	-2.911979	-6.917869	-4.250099	-0.742086	0.000000	-10.000000	0.066667	-7.133334	-15.166667	1023.000000	1023.000000	2046.000000
16.480000	-0.025373	-14.995536	-3.037593	-6.666342	-4.081381	-1.210220	0.000000	-10.000000	0.050000	-6.816667	-17.500000	1023.000000	1023.000000	2046.000000
16.500000	-0.025383	-15.001557	-3.042460	-6.818410	-4.159193	-0.981494	0.000000	-10.000000	0.041667	-6.183333	-19.500000	1023.000000	1023.000000	2046.000000
16.520000	-0.024593	-14.534315	-2.854017	-6.759458	-4.294134	-0.626706	0.000000	-10.000000	0.041667	-5.616667	-21.500000	1023.000000	1023.000000	2046.000000
16.540001	-0.025147	-14.862120	-3.370836	-6.517968	-4.198416	-0.774901	0.000000	-10.000000	0.050000	-5.250000	-23.500000	1023.000000	1023.000000	2046.000000
16.559999	-0.025467	-15.050797	-3.561944	-6.353396	-4.280789	-0.854668	0.000000	-10.000000	0.050000	-5.266667	-25.500000	1023.000000	1023.000000	2046.000000
16.580000	-0.026714	-15.787868	-3.649907	-6.304874	-4.613520	-1.219567	0.000000	-10.000000	0.050000	-5.216667	-27.333334	1023.000000	1023.000000	2046.000000
16.600000	-0.029299	-17.315668	-4.251042	-6.374328	-4.842724	-1.847575	0.000000	-10.000000	0.033333	-4.583333	-29.000000	1023.000000	1023.000000	2046.000000
16.620001	-0.031537	-18.638281	-4.555615	-6.630365	-5.217763	-2.234537	0.000000	-10.000000	0.016667	-2.916667	-30.500000	1023.000000	1023.000000	2046.000000
16.639999	-0.034448	-20.358698	-4.968321	-6.943886	-5.630507	-2.815983	0.000000	-10.000000	0.000000	-0.183333	-31.500000	1023.000000	1023.000000	2046.000000
16.660000	-0.037767	-22.320410	-5.832797	-7.286062	-5.880716	-3.320835	0.000000	-10.000000	-0.008333	2.566667	-32.000000	1023.000000	1023.000000	2046.000000
16.680000	-0.039344	-23.252344	-6.123229	-7.573098	-6.193392	-3.362626	0.000000	-10.000000	-0.016667	4.883333	-32.000000	1023.000000	1023.000000	2046.000000
16.700001	-0.041289	-24.401691	-6.452682	-7.707219	-6.533249	-3.708542	0.000000	-10.000000	-0.016667	6.266667	-32.000000	1023.000000	1023.000000	2046.000000
16.719999	-0.042206	-24.943993	-6.932961	-7.674901	-6.507361	-3.828769	0.000000	-10.000000	-0.008333	7.200000	-32.000000	1023.000000	1023.000000	2046.000000
16.740000	-0.042021	-24.834650	-6.779826	-7.608459	-6.712678	-3.733685	0.000000	-10.000000	-0.008333	8.033334	-32.000000	1023.000000	1023.000000	2046.000000
16.760000	-0.042614	-25.185133	-6.985805	-7.489156	-6.824219	-3.885954	0.000000	-10.000000	-0.025000	9.066668	-32.000000	1023.000000	1023.000000	2046.000000
16.780001	-0.041959	-24.797758	-7.151670	-7.250090	-6.698398	-3.697600	0.000000	-10.000000	-0.050000	10.466667	-32.000000	1023.000000	1023.000000	2046.000000
16.799999	-0.040961	-24.207706	-6.842803	-7.053160	-6.816243	-3.495500	0.000000	-10.000000	-0.075000	11.750000	-32.000000	1023.000000	1023.000000	2046.000000
16.820000	-0.040857	-24.146641	-7.007030	-6.856534	-6.699741	-3.583338	0.000000	-10.000000	-0.116667	13.200000	-13.666667	1023.000000	1023.000000	2046.000000
16.840000	-0.039466	-23.324240	-6.826456	-6.683502	-6.564595	-3.249686	0.000000	-10.000000	-0.150000	14.666667	6.000000	1023.000000	1023.000000	2046.000000
16.860001	-0.038439	-22.717453	-6.537536	-6.603623	-6.491281	-3.085013	0.000000	-10.000000	-0.183333	16.033333	27.333334	1023.000000	1023.000000	2046.000000
16.879999	-0.037665	-22.259748	-6.632904	-6.503129	-6.214839	-2.908877	0.000000	-10.000000	-0.191667	17.250000	32.166668	1023.000000	1023.000000	2046.000000
16.900000	-0.035613	-21.047045	-6.366576	-6.420709	-5.846136	-2.413624	0.000000	-10.000000	-0.216667	18.216667	37.666668	1023.000000	1023.000000	2046.000000
16.920000	-0.033958	-20.069098	-5.856771	-6.365212	-5.669881	-2.177232	0.000000	-10.000000	-0.241667	19.083334	43.500000	1023.000000	1023.000000	2046.000000
16.940001	-0.033026	-19.518417	-5.795745	-6.422638	-5.280879	-2.019155	0.000000	-10.000000	-0.283333	20.083334	49.833332	1023.000000	1023.000000	2046.000000
16.959999	-0.031280	-18.486759	-5.660895	-6.517927	-4.796029	-1.511907	0.000000	-10.000000	-0.308333	21.050001	56.333332	1023.000000	1023.000000	2046.000000
16.980000	-0.029900	-17.670925	-5.365140	-6.549573	-4.487544	-1.268667	0.000000	-10.000000	-0.333333	22.133333	63.333332	1023.000000	1023.000000	2046.000000
17.000000	-0.029585	-17.484671	-5.231408	-6.549632	-4.325072	-1.378560	0.000000	-10.000000	-0.333333	22.700001	70.500000	1023.000000	1023.000000	2046.000000
17.020000	-0.029182	-17.246609	-5.277468	-6.562894	-4.073291	-1.332957	0.000000	-10.000000	-0.358333	23.483334	78.166664	1023.000000	1023.000000	2046.000000
17.040001	-0.027912	-16.496111	-4.958504	-6.541139	-3.926188	-1.070279	0.000000	-10.000000	-0.383333	24.216667	86.000000	1023.000000	1023.000000	2046.000000
17.059999	-0.027077	-16.002316	-4.614940	-6.418735	-3.843278	-1.125363	0.000000	-10.000000	-0.425000	25.000000	94.000000	1023.000000	1023.000000	2046.000000
17.080000	-0.026720	-15.791284	-4.528808	-6.402248	-3.688031	-1.172195	0.000000	-10.000000	-0.441667	25.500000	102.000000	1023.000000	1023.000000	2046.000000
17.100000	-0.025585	-15.120725	-4.367578	-6.281420	-3.490921	-0.980806	0.000000	-10.000000	-0.450000	25.850000	110.333336	1023.000000	1023.000000	2046.000000
17.120001	-0.023980	-14.172357	-3.965421	-6.082458	-3.304865	-0.819612	0.000000	-10.000000	-0.441667	26.366667	118.833336	1023.000000	1023.000000	2046.000000
17.139999	-0.022759	-13.450395	-3.674072	-5.925657	-3.117983	-0.732682	0.000000	-10.000000	-0.441667	26.883333	127.666664	1023.000000	1023.000000	2046.000000
17.160000	-0.021343	-12.613955	-3.559326	-5.637104	-2.822097	-0.595430	0.000000	-10.000000	-0.458333	27.600000	136.500000	1023.000000	1023.000000	2046.000000
17.180000	-0.019088	-11.281199	-3.202689	-5.370020	-2.513722	-0.194767	0.000000	-10.000000	-0.483333	28.200001	145.666672	1023.000000	1023.000000	2046.000000
17.200001	-0.016983	-10.036768	-2.809850	-5.059630	-2.200846	0.033558	0.000000	-10.000000	-0.500000	28.616667	155.000000	1023.000000	1023.000000	2046.000000
17.219999	-0.015685	-9.269841	-2.664160	-4.876991	-1.922043	0.193352	0.000000	-10.000000	-0.516667	28.916666	164.500000	1023.000000	1023.000000	2046.000000
17.240000	-0.013405	-7.922063	-2.392074	-4.576661	-1.558339	0.605011	0.000000	-10.000000	-0.533333	29.133333	174.000000	1023.000000	1023.000000	2046.000000
17.260000	-0.011206	-6.622572	-1.865510	-4.303659	-1.341021	0.887618	0.000000	-10.000000	-0.566667	29.450001	183.666672	1023.000000	1023.000000	2046.000000
17.280001	-0.009632	-5.692635	-1.648394	-4.043898	-1.044225	1.043881	0.000000	-10.000000	-0.600000	29.766666	193.500000	1023.000000	1023.000000	2046.000000
17.299999	-0.007530	-4.450473	-1.455280	-3.753424	-0.686887	1.445118	0.000000	-10.000000	-0.616667	30.283335	203.500000	1023.000000	1023.000000	2046.000000
17.320000	-0.005153	-3.045159	-0.997826	-3.456089	-0.338754	1.747510	0.000000	-10.000000	-0.608333	30.600000	213.500000	1023.000000	1023.000000	2046.000000
17.340000	-0.003706	-2.190469	-0.701093	-3.235510	-0.136973	1.883108	0.000000	-10.000000	-0.591667	30.850000	223.500000	1023.000000	1023.000000	2046.000000
17.360001	-0.001739	-1.027744	-0.571392	-2.919436	0.259495	2.203589	0.000000	-10.000000	-0.591667	30.966667	233.833328	1023.000000	1023.000000	2046.000000
17.379999	0.000478	0.282548	-0.092864	-2.650153	0.517999	2.507566	0.000000	-10.000000	-0.600000	31.183334	244.166672	1023.000000	1023.000000	2046.000000
17.400000	0.001747	1.032529	0.122837	-2.421011	0.761697	2.569007	0.000000	-10.000000	-0.600000	31.183334	254.666672	1023.000000	1023.000000	2046.000000
17.420000	0.003370	1.991658	0.240234	-2.175811	1.072666	2.854570	0.000000	-10.000000	-0.591667	31.016668	265.000000	1023.000000	1023.000000	2046.000000
17.440001	0.005545	3.277324	0.658750	-1.934299	1.331293	3.221579	0.000000	-10.000000	-0.591667	30.733334	275.333344	1023.000000	1023.000000	2046.000000
17.459999	0.006913	4.085713	0.971781	-1.633556	1.525018	3.222470	0.000000	-10.000000	-0.583333	30.583334	285.500000	1023.000000	1023.000000	2046.000000
17.480000	0.007776	4.595778	1.082722	-1.465750	1.734100	3.244706	0.000000	-10.000000	-0.591667	30.700001	295.833344	1023.000000	1023.000000	2046.000000
17.500000	0.009042	5.343960	1.440468	-1.409177	1.879118	3.433551	0.000000	-10.000000	-0.591667	30.983334	306.166656	1023.000000	1023.000000	2046.000000
17.520000	0.010056	5.942915	1.791936	-1.243814	2.035030	3.359763	0.000000	-10.000000	-0.591667	31.200001	316.500000	1023.000000	1023.000000	2046.000000
17.540001	0.010891	6.436573	1.977487	-1.022555	2.207879	3.273761	0.000000	-10.000000	-0.583333	31.083334	326.833344	1023.000000	1023.000000	2046.000000
17.559999	0.012307	7.273515	2.164502	-0.807491	2.359633	3.556871	0.000000	-10.000000	-0.566667	30.900000	337.166656	1023.000000	1023.000000	2046.000000
17.580000	0.014468	8.550686	2.487901	-0.547001	2.624071	3.985715	0.000000	-10.000000	-0.541667	30.400000	347.500000	1023.000000	1023.000000	2046.000000
17.600000	0.015576	9.205278	2.530445	-0.009275	2.799366	3.884742	0.000000	-10.000000	-0.516667	29.966667	357.500000	1023.000000	1023.000000	2046.000000
17.620001	0.015685	9.270064	2.327437	0.365582	2.833994	3.743051	0.000000	-10.000000	-0.508333	29.350000	367.500000	1023.000000	1023.000000	2046.000000
17.639999	0.014965	8.844391	2.234244	0.437413	2.690985	3.481749	0.000000	-10.000000	-0.508333	28.900000	377.500000	1023.000000	1023.000000	2046.000000
17.660000	0.012341	7.293690	1.920072	0.154942	2.334395	2.884280	0.000000	-10.000000	-0.500000	28.433334	387.333344	1023.000000	1023.000000	2046.000000
17.680000	0.009228	5.453794	1.283169	-0.132967	1.946964	2.356629	0.000000	-10.000000	-0.466667	28.016666	397.000000	1023.000000	1023.000000	2046.000000
17.700001	0.007007	4.140962	0.647864	-0.421748	1.701381	2.213465	0.000000	-10.000000	-0.441667	27.666666	406.333344	1023.000000	1023.000000	2046.000000
17.719999	0.005601	3.309915	0.302610	-0.524232	1.524873	2.006664	0.000000	-10.000000	-0.416667	27.350000	415.666656	1023.000000	1023.000000	2046.000000
17.740000	0.004126	2.438459	-0.087568	-0.625743	1.347758	1.804012	0.000000	-10.000000	-0.425000	27.116667	424.833344	1023.000000	1023.000000	2046.000000
17.760000	0.003808	2.250251	-0.420245	-0.621220	1.353241	1.938475	0.000000	-10.000000	-0.433333	27.166666	434.000000	1023.000000	1023.000000	2046.000000
17.780001	0.003955	2.337396	-0.486103	-0.531334	1.354874	1.999959	0.000000	-10.000000	-0.458333	27.333334	443.000000	1023.000000	1023.000000	2046.000000
17.799999	0.004141	2.447540	-0.442764	-0.335059	1.315767	1.909595	0.000000	-10.000000	-0.450000	27.350000	452.166656	1023.000000	1023.000000	2046.000000
17.820000	0.004402	2.601394	-0.479306	-0.166847	1.323969	1.923577	0.000000	-10.000000	-0.441667	27.299999	461.333344	1023.000000	1023.000000	2046.000000
17.840000	0.005387	3.183594	-0.499688	0.086856	1.426307	2.170118	0.000000	-10.000000	-0.416667	27.016666	470.500000	1023.000000	1023.000000	2046.000000
17.860001	0.006555	3.874226	-0.374374	0.348860	1.524150	2.375591	0.000000	-10.000000	-0.408333	26.766666	479.500000	1023.000000	1023.000000	2046.000000
17.879999	0.008001	4.728664	-0.108185	0.689585	1.704906	2.442357	0.000000	-10.000000	-0.408333	26.216667	488.500000	1023.000000	1023.000000	2046.000000
17.900000	0.009153	5.409655	0.145843	0.842735	1.855190	2.565887	0.000000	-10.000000	-0.425000	25.766666	497.333344	1023.000000	1023.000000	2046.000000
17.920000	0.010386	6.138153	0.187191	1.021116	2.122749	2.807096	0.000000	-10.000000	-0.433333	25.566668	506.000000	1023.000000	1023.000000	2046.000000
17.940001	0.012030	7.109559	0.290581	1.144003	2.413759	3.261216	0.000000	-10.000000	-0.408333	25.200001	514.500000	1023.000000	1023.000000	2046.000000
17.959999	0.013509	7.983773	0.480907	1.270876	2.689313	3.542677	0.000000	-10.000000	-0.383333	24.783333	523.000000	1023.000000	1023.000000	2046.000000
17.980000	0.014808	8.751459	0.621427	1.329407	3.076439	3.724186	0.000000	-10.000000	-0.366667	24.466667	531.500000	1023.000000	1023.000000	2046.000000
18.000000	0.015885	9.388262	0.666934	1.223432	3.419272	4.078625	0.000000	-10.000000	-0.366667	24.350000	539.833313	1023.000000	1023.000000	2046.000000
18.020000	0.016753	9.901257	0.634861	1.067176	3.697751	4.501470	0.000000	-10.000000	-0.350000	24.083334	548.000000	1023.000000	1023.000000	2046.000000
18.040001	0.017364	10.262020	0.631726	1.032733	3.925730	4.671832	0.000000	-10.000000	-0.333333	23.483334	556.000000	1023.000000	1023.000000	2046.000000
18.059999	0.018064	10.675981	0.701250	1.147510	4.225276	4.601944	0.000000	-10.000000	-0.308333	22.950001	563.833313	1023.000000	1023.000000	2046.000000
18.080000	0.018363	10.852273	0.933626	1.088233	4.318534	4.511880	0.000000	-10.000000	-0.300000	22.283333	571.500000	1023.000000	1023.000000	2046.000000
18.100000	0.018607	10.996530	1.050070	1.079283	4.444468	4.422708	0.000000	-10.000000	-0.266667	21.733334	579.000000	1023.000000	1023.000000	2046.000000
18.120001	0.019214	11.355316	1.262283	1.061938	4.459136	4.571959	0.000000	-10.000000	-0.258333	21.116667	586.333313	1023.000000	1023.000000	2046.000000
18.139999	0.020200	11.938231	1.499959	1.196838	4.644743	4.596691	0.000000	-10.000000	-0.233333	20.800001	593.500000	1023.000000	1023.000000	2046.000000
18.160000	0.021411	12.653773	1.811605	1.331592	4.871292	4.639284	0.000000	-10.000000	-0.241667	20.266666	600.500000	1023.000000	1023.000000	2046.000000
18.180000	0.022498	13.296062	2.098379	1.504455	5.014517	4.678711	0.000000	-10.000000	-0.241667	19.950001	607.500000	1023.000000	1023.000000	2046.000000
18.200001	0.024061	14.219793	2.269861	1.741786	5.265411	4.942735	0.000000	-10.000000	-0.250000	19.600000	614.166687	1023.000000	1023.000000	2046.000000
18.219999	0.025648	15.157751	2.476016	1.957157	5.443885	5.280694	0.000000	-10.000000	-0.250000	19.716667	620.833313	1023.000000	1023.000000	2046.000000
18.240000	0.027669	16.352104	2.774530	2.269285	5.813176	5.495113	0.000000	-10.000000	-0.258333	19.700001	627.333313	1023.000000	1023.000000	2046.000000
18.260000	0.029134	17.218063	3.082216	2.451895	6.078430	5.605523	0.000000	-10.000000	-0.258333	19.966667	634.000000	1023.000000	1023.000000	2046.000000
18.280001	0.030644	18.110397	3.341310	2.665617	6.288667	5.814804	0.000000	-10.000000	-0.258333	19.933334	640.500000	1023.000000	1023.000000	2046.000000
18.299999	0.032205	19.033230	3.522797	2.838109	6.476193	6.196130	0.000000	-10.000000	-0.250000	19.883333	647.166687	1023.000000	1023.000000	2046.000000
18.320000	0.033847	20.003847	3.711492	3.093904	6.789292	6.409159	0.000000	-10.000000	-0.241667	19.566668	653.833313	1023.000000	1023.000000	2046.000000
18.340000	0.035393	20.917025	4.066690	3.283367	7.065833	6.501135	0.000000	-10.000000	-0.225000	18.983334	660.500000	1023.000000	1023.000000	2046.000000
18.360001	0.037328	22.060959	4.547754	3.493972	7.364298	6.654935	0.000000	-10.000000	-0.191667	18.383333	667.000000	1023.000000	1023.000000	2046.000000
18.379999	0.039570	23.385958	4.948827	3.727600	7.658722	7.050810	0.000000	-10.000000	-0.166667	17.633333	673.333313	1023.000000	1023.000000	2046.000000
18.400000	0.041764	24.682316	5.358364	3.954479	8.022217	7.347255	0.000000	-10.000000	-0.141667	17.166666	679.333313	1023.000000	1023.000000	2046.000000
18.420000	0.043404	25.651991	5.797608	4.158940	8.308090	7.387352	0.000000	-10.000000	-0.125000	16.350000	685.000000	1023.000000	1023.000000	2046.000000
18.440001	0.044748	26.446056	6.152185	4.402096	8.511745	7.380030	0.000000	-10.000000	-0.108333	15.883333	690.500000	1023.000000	1023.000000	2046.000000
18.459999	0.045447	26.859201	6.218311	4.530093	8.484799	7.625998	0.000000	-10.000000	-0.091667	15.283334	695.833313	1023.000000	1023.000000	2046.000000
18.480000	0.046273	27.347416	6.197603	4.768127	8.522277	7.859408	0.000000	-10.000000	-0.091667	14.616667	701.166687	1023.000000	1023.000000	2046.000000
18.500000	0.046691	27.594124	6.167097	5.105783	8.583840	7.737402	0.000000	-10.000000	-0.083333	13.650000	706.166687	1023.000000	1023.000000	2046.000000
18.520000	0.046494	27.477858	6.147015	5.321142	8.438677	7.571024	0.000000	-10.000000	-0.075000	12.466667	710.833313	1023.000000	1023.000000	2046.000000
18.540001	0.045518	26.901226	6.057306	5.366211	8.212282	7.265426	0.000000	-10.000000	-0.050000	11.583334	715.000000	1023.000000	1023.000000	2046.000000
18.559999	0.043144	25.498039	5.608539	5.130861	8.066791	6.691850	0.000000	-10.000000	-0.025000	10.466667	719.000000	1023.000000	1023.000000	2046.000000
18.580000	0.039470	23.326897	5.068470	4.633784	7.583016	6.041627	0.000000	-10.000000	-0.008333	9.266667	722.833313	1023.000000	1023.000000	2046.000000
18.600000	0.035628	21.055943	4.183846	4.214035	7.083773	5.574290	0.000000	-10.000000	0.000000	7.566667	726.333313	1023.000000	1023.000000	2046.000000
18.620001	0.032747	19.353310	3.514730	3.846451	6.582103	5.410026	0.000000	-10.000000	0.008333	6.166667	729.166687	1023.000000	1023.000000	2046.000000
18.639999	0.030918	18.272804	2.999818	3.699590	6.388613	5.184783	0.000000	-10.000000	0.016667	4.900000	731.500000	1023.000000	1023.000000	2046.000000
18.660000	0.029416	17.384731	2.791947	3.513179	6.107601	4.972005	0.000000	-10.000000	0.016667	3.900000	733.333313	1023.000000	1023.000000	2046.000000
18.680000	0.028394	16.780941	2.476223	3.450815	5.873789	4.980114	0.000000	-10.000000	0.016667	2.183333	734.833313	1023.000000	1023.000000	2046.000000
18.700001	0.027760	16.405970	2.203094	3.445375	5.761397	4.996105	0.000000	-10.000000	0.025000	0.183333	735.666687	1023.000000	1023.000000	2046.000000
18.719999	0.027044	15.983296	2.168264	3.460038	5.562707	4.792287	0.000000	-10.000000	0.041667	-1.633333	736.000000	1023.000000	1023.000000	2046.000000
18.740000	0.026612	15.727872	2.027233	3.497252	5.453361	4.750027	0.000000	-10.000000	0.050000	-3.183333	736.000000	1023.000000	1023.000000	2046.000000
18.760000	0.026593	15.716549	2.001511	3.533494	5.264955	4.916590	0.000000	-10.000000	0.066667	-4.666667	736.000000	1023.000000	1023.000000	2046.000000
18.780001	0.026668	15.760687	1.993695	3.647615	5.303474	4.815903	0.000000	-10.000000	0.083333	-6.250000	736.000000	1023.000000	1023.000000	2046.000000
18.799999	0.026760	15.815071	2.092146	3.601563	5.290319	4.831042	0.000000	-10.000000	0.100000	-7.550000	736.000000	1023.000000	1023.000000	2046.000000
18.820000	0.026909	15.903023	2.107266	3.567275	5.165614	5.062868	0.000000	-10.000000	0.100000	-8.500000	736.000000	1023.000000	1023.000000	2046.000000
18.840000	0.027041	15.981236	1.978154	3.526753	5.250494	5.225835	0.000000	-10.000000	0.100000	-9.450000	736.000000	1023.000000	1023.000000	2046.000000
18.860001	0.027127	16.031931	2.009242	3.425098	5.376074	5.221517	0.000000	-10.000000	0.108333	-10.466667	736.000000	1023.000000	1023.000000	2046.000000
18.879999	0.027168	16.056295	1.943855	3.243927	5.501654	5.366859	0.000000	-10.000000	0.108333	-11.700000	727.666687	1023.000000	1023.000000	2046.000000
18.900000	0.027265	16.113766	1.869916	2.982057	5.520418	5.741374	0.000000	-10.000000	0.108333	-12.533334	719.333313	1023.000000	1023.000000	2046.000000
18.920000	0.027148	16.044239	1.617678	2.792798	5.807437	5.826327	0.000000	-10.000000	0.116667	-13.166667	709.666687	1023.000000	1023.000000	2046.000000
18.940001	0.026582	15.709688	1.556983	2.485566	5.873871	5.793269	0.000000	-10.000000	0.150000	-13.683333	706.666687	1023.000000	1023.000000	2046.000000
18.959999	0.025853	15.279246	1.454851	2.295072	5.723916	5.805408	0.000000	-10.000000	0.191667	-14.466667	702.166687	1023.000000	1023.000000	2046.000000
18.980000	0.025023	14.788413	1.304521	2.181570	5.725093	5.577229	0.000000	-10.000000	0.225000	-15.300000	697.166687	1023.000000	1023.000000	2046.000000
19.000000	0.024119	14.254370	1.381890	1.896596	5.633899	5.341985	0.000000	-10.000000	0.241667	-15.966667	692.000000	1023.000000	1023.000000	2046.000000
19.020000	0.023266	13.750093	1.400464	1.682588	5.413980	5.253060	0.000000	-10.000000	0.250000	-16.683334	686.666687	1023.000000	1023.000000	2046.000000
19.040001	0.022865	13.513460	1.387760	1.575369	5.321622	5.228708	0.000000	-10.000000	0.250000	-17.233334	681.166687	1023.000000	1023.000000	2046.000000
19.059999	0.022469	13.279416	1.443771	1.498231	5.329490	5.007925	0.000000	-10.000000	0.250000	-17.733334	675.500000	1023.000000	1023.000000	2046.000000
19.080000	0.022412	13.245316	1.537202	1.499062	5.265138	4.943913	0.000000	-10.000000	0.258333	-17.933334	669.500000	1023.000000	1023.000000	2046.000000
19.100000	0.022706	13.419205	1.627589	1.497734	5.130397	5.163485	0.000000	-10.000000	0.275000	-18.133333	663.500000	1023.000000	1023.000000	2046.000000
19.120001	0.022922	13.546864	1.565379	1.581178	5.247240	5.153066	0.000000	-10.000000	0.275000	-18.316668	657.500000	1023.000000	1023.000000	2046.000000
19.139999	0.023130	13.669844	1.732809	1.533868	5.272118	5.131048	0.000000	-10.000000	0.275000	-18.400000	651.500000	1023.000000	1023.000000	2046.000000
19.160000	0.023463	13.866523	1.816140	1.569953	5.232754	5.247676	0.000000	-10.000000	0.266667	-18.616667	645.333313	1023.000000	1023.000000	2046.000000
19.180000	0.023799	14.065485	1.860102	1.574888	5.166067	5.464427	0.000000	-10.000000	0.283333	-18.549999	639.000000	1023.000000	1023.000000	2046.000000
19.200001	0.024105	14.246020	1.874872	1.656082	5.280017	5.435050	0.000000	-10.000000	0.291667	-18.766666	632.666687	1023.000000	1023.000000	2046.000000
19.219999	0.024866	14.695575	2.140982	1.692267	5.423230	5.439095	0.000000	-10.000000	0.291667	-18.816668	626.500000	1023.000000	1023.000000	2046.000000
19.240000	0.026051	15.396245	2.518905	1.780406	5.450828	5.646105	0.000000	-10.000000	0.291667	-18.966667	620.166687	1023.000000	1023.000000	2046.000000
19.260000	0.027386	16.185078	2.807234	1.845762	5.540731	5.991350	0.000000	-10.000000	0.308333	-19.100000	613.833313	1023.000000	1023.000000	2046.000000
19.280001	0.028572	16.885809	3.066181	1.994685	5.795755	6.029189	0.000000	-10.000000	0.333333	-19.400000	607.333313	1023.000000	1023.000000	2046.000000
19.299999	0.029333	17.335976	3.357823	2.039178	5.858529	6.080445	0.000000	-10.000000	0.358333	-20.000000	601.000000	1023.000000	1023.000000	2046.000000
19.320000	0.028834	17.041012	3.260196	1.985483	5.637480	6.157853	0.000000	-10.000000	0.375000	-20.666666	594.333313	1023.000000	1023.000000	2046.000000
19.340000	0.027755	16.403168	3.003408	1.894344	5.401039	6.104375	0.000000	-10.000000	0.400000	-21.516666	587.500000	1023.000000	1023.000000	2046.000000
19.360001	0.026731	15.798263	2.763865	1.821314	5.255413	5.957671	0.000000	-10.000000	0.425000	-22.283333	580.333313	1023.000000	1023.000000	2046.000000
19.379999	0.025491	15.064908	2.556494	1.849853	4.973912	5.684649	0.000000	-10.000000	0.441667	-23.116667	572.833313	1023.000000	1023.000000	2046.000000
19.400000	0.024234	14.322314	2.363160	1.914709	4.609947	5.434498	0.000000	-10.000000	0.466667	-23.766666	565.000000	1023.000000	1023.000000	2046.000000
19.420000	0.022186	13.111842	1.983883	1.776597	4.352184	4.999177	0.000000	-10.000000	0.483333	-24.216667	557.000000	1023.000000	1023.000000	2046.000000
19.440001	0.019388	11.458194	1.684496	1.378360	3.988459	4.406879	0.000000	-10.000000	0.516667	-24.566668	549.000000	1023.000000	1023.000000	2046.000000
19.459999	0.016015	9.464613	1.186353	0.912095	3.528807	3.837358	0.000000	-10.000000	0.516667	-24.883333	540.833313	1023.000000	1023.000000	2046.000000
19.480000	0.012342	7.294348	0.489416	0.462621	2.936781	3.405529	0.000000	-10.000000	0.516667	-25.083334	532.500000	1023.000000	1023.000000	2046.000000
19.500000	0.009019	5.330389	-0.243250	0.105442	2.512864	2.955334	0.000000	-10.000000	0.500000	-25.150000	524.166687	1023.000000	1023.000000	2046.000000
19.520000	0.006197	3.662637	-0.719443	-0.243808	2.134848	2.491040	0.000000	-10.000000	0.500000	-25.033333	515.833313	1023.000000	1023.000000	2046.000000
19.540001	0.003893	2.300999	-1.101044	-0.552736	1.719273	2.235506	0.000000	-10.000000	0.508333	-25.216667	507.500000	1023.000000	1023.000000	2046.000000
19.559999	0.002113	1.248565	-1.534683	-0.700121	1.371767	2.111603	0.000000	-10.000000	0.533333	-25.283335	499.000000	1023.000000	1023.000000	2046.000000
19.580000	0.000637	0.376548	-1.846930	-0.769270	1.143017	1.849731	0.000000	-10.000000	0.541667	-25.516666	490.500000	1023.000000	1023.000000	2046.000000
19.600000	-0.000496	-0.293009	-2.024979	-0.839790	0.957545	1.614214	0.000000	-10.000000	0.550000	-25.633333	482.000000	1023.000000	1023.000000	2046.000000
19.620001	-0.001330	-0.785769	-2.156863	-0.937847	0.641687	1.667253	0.000000	-10.000000	0.541667	-25.833334	473.500000	1023.000000	1023.000000	2046.000000
19.639999	-0.002082	-1.230479	-2.317168	-0.915562	0.398763	1.603487	0.000000	-10.000000	0.541667	-25.783335	464.833344	1023.000000	1023.000000	2046.000000
19.660000	-0.002834	-1.674702	-2.445369	-1.006820	0.359349	1.418139	0.000000	-10.000000	0.533333	-25.883333	456.166656	1023.000000	1023.000000	2046.000000
19.680000	-0.003249	-1.920046	-2.441432	-1.203658	0.307048	1.417996	0.000000	-10.000000	0.516667	-25.566668	447.500000	1023.000000	1023.000000	2046.000000
19.700001	-0.003634	-2.147890	-2.482972	-1.405140	0.107631	1.632591	0.000000	-10.000000	0.508333	-25.466667	439.166656	1023.000000	1023.000000	2046.000000
19.719999	-0.003646	-2.155041	-2.616728	-1.442614	0.254033	1.650268	0.000000	-10.000000	0.500000	-25.016666	430.666656	1023.000000	1023.000000	2046.000000
19.740000	-0.003587	-2.120095	-2.519583	-1.644731	0.326273	1.717947	0.000000	-10.000000	0.508333	-24.983334	422.333344	1023.000000	1023.000000	2046.000000
19.760000	-0.003624	-2.141937	-2.463151	-1.881497	0.206242	1.996469	0.000000	-10.000000	0.508333	-24.883333	414.000000	1023.000000	1023.000000	2046.000000
19.780001	-0.003666	-2.166532	-2.616601	-1.980742	0.421098	2.009712	0.000000	-10.000000	0.516667	-24.983334	405.666656	1023.000000	1023.000000	2046.000000
19.799999	-0.003974	-2.348900	-2.719220	-2.223877	0.606989	1.987208	0.000000	-10.000000	0.516667	-24.933334	397.333344	1023.000000	1023.000000	2046.000000
19.820000	-0.004736	-2.798933	-2.774009	-2.462262	0.394316	2.043022	0.000000	-10.000000	0.516667	-24.883333	389.000000	1023.000000	1023.000000	2046.000000
19.840000	-0.005791	-3.422387	-2.997277	-2.599943	0.406972	1.767861	0.000000	-10.000000	0.516667	-24.900000	380.666656	1023.000000	1023.000000	2046.000000
19.860001	-0.006512	-3.848556	-2.916558	-2.830589	0.307383	1.591208	0.000000	-10.000000	0.508333	-24.800001	372.333344	1023.000000	1023.000000	2046.000000
19.879999	-0.007339	-4.337096	-2.858028	-3.063403	0.017155	1.567181	0.000000	-10.000000	0.500000	-24.700001	364.000000	1023.000000	1023.000000	2046.000000
19.900000	-0.008300	-4.905338	-2.954951	-3.279158	-0.114699	1.443470	0.000000	-10.000000	0.491667	-24.400002	356.000000	1023.000000	1023.000000	2046.000000
19.920000	-0.009195	-5.434492	-2.947601	-3.507061	-0.220808	1.240978	0.000000	-10.000000	0.491667	-24.333334	347.666656	1023.000000	1023.000000	2046.000000
19.940001	-0.009903	-5.852393	-2.896796	-3.659024	-0.547878	1.251305	0.000000	-10.000000	0.500000	-24.300001	339.333344	1023.000000	1023.000000	2046.000000
19.959999	-0.010216	-6.037854	-3.072811	-3.658469	-0.520544	1.213970	0.000000	-10.000000	0.508333	-24.416668	328.333344	1023.000000	1023.000000	2046.000000
19.980000	-0.010246	-6.055388	-2.951571	-3.698215	-0.517145	1.111543	0.000000	-10.000000	0.516667	-24.516668	320.333344	1023.000000	1023.000000	2046.000000
20.000000	-0.010409	-6.151694	-2.839400	-3.761242	-0.774647	1.223595	0.000000	-10.000000	0.516667	-24.366667	312.333344	1023.000000	1023.000000	2046.000000
20.020000	-0.010455	-6.178859	-2.873071	-3.771322	-0.806653	1.272187	0.000000	-10.000000	0.508333	-24.250000	307.000000	1023.000000	1023.000000	2046.000000
20.040001	-0.010549	-6.234659	-2.820165	-3.847713	-0.773569	1.206788	0.000000	-10.000000	0.500000	-24.050001	299.000000	1023.000000	1023.000000	2046.000000
20.059999	-0.010567	-6.245156	-2.765392	-3.952356	-0.961075	1.433667	0.000000	-10.000000	0.491667	-23.933334	291.000000	1023.000000	1023.000000	2046.000000
20.080000	-0.010702	-6.324819	-2.845855	-3.909885	-0.956191	1.387112	0.000000	-10.000000	0.483333	-23.666666	283.000000	1023.000000	1023.000000	2046.000000
20.100000	-0.010765	-6.361993	-2.773921	-3.956335	-0.930328	1.298590	0.000000	-10.000000	0.466667	-23.333334	275.000000	1023.000000	1023.000000	2046.000000
20.120001	-0.010888	-6.434923	-2.672707	-4.041547	-1.160343	1.439674	0.000000	-10.000000	0.441667	-23.016666	267.000000	1023.000000	1023.000000	2046.000000
20.139999	-0.011251	-6.649600	-2.805589	-4.057950	-1.133347	1.347286	0.000000	-10.000000	0.416667	-22.716667	259.333344	1023.000000	1023.000000	2046.000000
20.160000	-0.011220	-6.630795	-2.699700	-4.176414	-1.128836	1.374155	0.000000	-10.000000	0.400000	-22.566668	254.333328	1023.000000	1023.000000	2046.000000
20.180000	-0.011501	-6.796891	-2.658020	-4.236286	-1.349811	1.447226	0.000000	-10.000000	0.391667	-22.283333	247.000000	1023.000000	1023.000000	2046.000000
20.200001	-0.011731	-6.932873	-2.737991	-4.221209	-1.262947	1.289275	0.000000	-10.000000	0.383333	-21.983334	239.500000	1023.000000	1023.000000	2046.000000
20.219999	-0.011473	-6.780623	-2.486991	-4.279646	-1.302571	1.288585	0.000000	-10.000000	0.375000	-21.700001	229.666672	1023.000000	1023.000000	2046.000000
20.240000	-0.010787	-6.375162	-2.244037	-4.247403	-1.325820	1.442098	0.000000	-10.000000	0.383333	-21.566668	222.333328	1023.000000	1023.000000	2046.000000
20.260000	-0.009874	-5.835680	-1.987798	-4.199937	-1.098365	1.450420	0.000000	-10.000000	0.375000	-21.266666	215.166672	1023.000000	1023.000000	2046.000000
20.280001	-0.008822	-5.213916	-1.609973	-4.088134	-1.080549	1.564740	0.000000	-10.000000	0.366667	-20.933334	208.000000	1023.000000	1023.000000	2046.000000
20.299999	-0.008488	-5.016510	-1.440643	-4.027350	-1.141042	1.592525	0.000000	-10.000000	0.350000	-20.433334	201.000000	1023.000000	1023.000000	2046.000000
20.320000	-0.008233	-4.865430	-1.287724	-3.860531	-0.984098	1.266923	0.000000	-10.000000	0.350000	-20.000000	194.166672	1023.000000	1023.000000	2046.000000
20.340000	-0.008770	-5.183251	-1.234560	-4.181692	-1.242059	1.475059	0.000000	-10.000000	0.333333	-19.483334	187.500000	1023.000000	1023.000000	2046.000000
20.360001	-0.008825	-5.215382	-1.372100	-4.154531	-1.362957	1.674207	0.000000	-10.000000	0.333333	-19.133333	181.000000	1023.000000	1023.000000	2046.000000
20.379999	-0.008798	-5.199801	-1.726107	-3.917442	-1.202493	1.646240	0.000000	-10.000000	0.316667	-18.983334	174.666672	1023.000000	1023.000000	2046.000000
20.400000	-0.009754	-5.764581	-1.994077	-3.883565	-1.372011	1.485072	0.000000	-10.000000	0.316667	-18.783333	168.333328	1023.000000	1023.000000	2046.000000
20.420000	-0.011469	-6.778335	-2.364432	-3.845410	-1.794008	1.225515	0.000000	-10.000000	0.283333	-18.566668	162.000000	1023.000000	1023.000000	2046.000000
20.440001	-0.013788	-8.148828	-2.691123	-3.906273	-2.174571	0.623140	0.000000	-10.000000	0.258333	-18.033333	155.666672	1023.000000	1023.000000	2046.000000
20.459999	-0.016413	-9.700188	-3.045027	-4.202910	-2.511509	0.059259	0.000000	-10.000000	0.233333	-17.366667	149.500000	1023.000000	1023.000000	2046.000000
20.480000	-0.019432	-11.484062	-3.524323	-4.573223	-2.980996	-0.405521	0.000000	-10.000000	0.225000	-16.400000	143.833328	1023.000000	1023.000000	2046.000000
20.500000	-0.023036	-13.614118	-4.219909	-4.995396	-3.398617	-1.000196	0.000000	-10.000000	0.216667	-15.383333	138.333328	1023.000000	1023.000000	2046.000000
20.520000	-0.026043	-15.391607	-4.786605	-5.361336	-3.782427	-1.461238	0.000000	-10.000000	0.208333	-14.466667	133.333328	1023.000000	1023.000000	2046.000000
20.540001	-0.028595	-16.899372	-5.231566	-5.712855	-4.316507	-1.638445	0.000000	-10.000000	0.200000	-13.966667	128.500000	1023.000000	1023.000000	2046.000000
20.559999	-0.030631	-18.102932	-5.691226	-5.854755	-4.532007	-2.024943	0.000000	-10.000000	0.200000	-13.883333	123.833336	1023.000000	1023.000000	2046.000000
20.580000	-0.031689	-18.727936	-5.896266	-5.928584	-4.728164	-2.174922	0.000000	-10.000000	0.200000	-14.116667	119.166664	1023.000000	1023.000000	2046.000000
20.600000	-0.032831	-19.402985	-6.075613	-5.916613	-5.146069	-2.264690	0.000000	-10.000000	0.200000	-14.350000	114.333336	1023.000000	1023.000000	2046.000000
20.620001	-0.033299	-19.679794	-6.273213	-5.797348	-5.147645	-2.461589	0.000000	-10.000000	0.200000	-14.483334	109.666664	1023.000000	1023.000000	2046.000000
20.639999	-0.033447	-19.767134	-6.264614	-5.796686	-5.349678	-2.356157	0.000000	-10.000000	0.200000	-14.283334	104.833336	1023.000000	1023.000000	2046.000000
20.660000	-0.033912	-20.041719	-6.458161	-5.689391	-5.488433	-2.405733	0.000000	-10.000000	0.183333	-13.816667	100.000000	1023.000000	1023.000000	2046.000000
20.680000	-0.034019	-20.104996	-6.489608	-5.701821	-5.453203	-2.460364	0.000000	-10.000000	0.158333	-13.116667	95.333336	1023.000000	1023.000000	2046.000000
20.700001	-0.033986	-20.085932	-6.382371	-5.857529	-5.569437	-2.276595	0.000000	-10.000000	0.133333	-12.483334	91.000000	1023.000000	1023.000000	2046.000000
20.719999	-0.033974	-20.078348	-6.456836	-5.855315	-5.602573	-2.163624	0.000000	-10.000000	0.116667	-11.933333	87.000000	1023.000000	1023.000000	2046.000000
20.740000	-0.033300	-19.680475	-6.419376	-5.850860	-5.292288	-2.117950	0.000000	-10.000000	0.108333	-11.616667	83.000000	1023.000000	1023.000000	2046.000000
20.760000	-0.032652	-19.297165	-6.133081	-6.062582	-5.335984	-1.765519	0.000000	-10.000000	0.100000	-11.433333	79.000000	1023.000000	1023.000000	2046.000000
20.780001	-0.032372	-19.131691	-6.126397	-6.147309	-5.203410	-1.654574	0.000000	-10.000000	0.100000	-11.166667	75.000000	1023.000000	1023.000000	2046.000000
20.799999	-0.031869	-18.834497	-6.065431	-6.316987	-4.887053	-1.565025	0.000000	-10.000000	0.100000	-10.866667	71.333336	1023.000000	1023.000000	2046.000000
20.820000	-0.031867	-18.833420	-6.006979	-6.671897	-4.861826	-1.292717	0.000000	-10.000000	0.100000	-10.616667	67.666664	1023.000000	1023.000000	2046.000000
20.840000	-0.032690	-19.319544	-6.160652	-6.860540	-4.875850	-1.422502	0.000000	-10.000000	0.100000	-10.766667	64.333336	1023.000000	1023.000000	2046.000000
20.860001	-0.032992	-19.498175	-6.101682	-6.991482	-4.800533	-1.604478	0.000000	-10.000000	0.108333	-11.016667	60.666668	1023.000000	1023.000000	2046.000000
20.879999	-0.033325	-19.695242	-6.068117	-7.198671	-4.901965	-1.526488	0.000000	-10.000000	0.108333	-11.166667	57.000000	1023.000000	1023.000000	2046.000000
20.900000	-0.033923	-20.048361	-6.037729	-7.315072	-4.940193	-1.755366	0.000000	-10.000000	0.108333	-11.183333	53.166668	1023.000000	1023.000000	2046.000000
20.920000	-0.034043	-20.119398	-5.912258	-7.498212	-4.962331	-1.746597	0.000000	-10.000000	0.100000	-11.083333	49.500000	1023.000000	1023.000000	2046.000000
20.940001	-0.034650	-20.477962	-5.859891	-7.667330	-5.218245	-1.732495	0.000000	-10.000000	0.100000	-10.933333	45.833332	1023.000000	1023.000000	2046.000000
20.959999	-0.034989	-20.678322	-5.874311	-7.687966	-5.180871	-1.935173	0.000000	-10.000000	0.100000	-10.683333	42.166668	1023.000000	1023.000000	2046.000000
20.980000	-0.034987	-20.677101	-5.742844	-7.845041	-5.255620	-1.833595	0.000000	-10.000000	0.091667	-10.350000	38.500000	1023.000000	1023.000000	2046.000000
21.000000	-0.034963	-20.662903	-5.702113	-7.822084	-5.354444	-1.784261	0.000000	-10.000000	0.091667	-10.050000	35.000000	1023.000000	1023.000000	2046.000000
21.020000	-0.034619	-20.459827	-5.648696	-7.745288	-5.241194	-1.824649	0.000000	-10.000000	0.083333	-9.650000	31.666666	1023.000000	1023.000000	2046.000000
21.040001	-0.034054	-20.125772	-5.545294	-7.790129	-5.133567	-1.656784	0.000000	-10.000000	0.091667	-9.366667	28.500000	1023.000000	1023.000000	2046.000000
21.059999	-0.033868	-20.015705	-5.397994	-7.796029	-5.271828	-1.549853	0.000000	-10.000000	0.091667	-8.950000	25.500000	1023.000000	1023.000000	2046.000000
21.080000	-0.033628	-19.874437	-5.403330	-7.690105	-5.178655	-1.602346	0.000000	-10.000000	0.100000	-8.633333	22.500000	1023.000000	1023.000000	2046.000000
21.100000	-0.032994	-19.499231	-5.286081	-7.678720	-5.057541	-1.476889	0.000000	-10.000000	0.083333	-8.266666	19.500000	1023.000000	1023.000000	2046.000000
21.120001	-0.032714	-19.334074	-5.166640	-7.717944	-5.138162	-1.311328	0.000000	-10.000000	0.075000	-7.750000	16.666666	1023.000000	1023.000000	2046.000000
21.139999	-0.032522	-19.220617	-5.167823	-7.625393	-5.126204	-1.301197	0.000000	-10.000000	0.058333	-7.216667	14.000000	1023.000000	1023.000000	2046.000000
21.160000	-0.031936	-18.874298	-5.048795	-7.555246	-4.981077	-1.289180	0.000000	-10.000000	0.058333	-6.616667	11.666667	1023.000000	1023.000000	2046.000000
21.180000	-0.031589	-18.669218	-4.890313	-7.706625	-5.034847	-1.037433	0.000000	-10.000000	0.050000	-6.350000	9.500000	1023.000000	1023.000000	2046.000000
21.200001	-0.031470	-18.598724	-4.848790	-7.560460	-5.064633	-1.124842	0.000000	-10.000000	0.058333	-6.100000	7.500000	1023.000000	1023.000000	2046.000000
21.219999	-0.030944	-18.287655	-4.818591	-7.516377	-4.845937	-1.106751	0.000000	-10.000000	0.066667	-5.983334	5.500000	1023.000000	1023.000000	2046.000000
21.240000	-0.030505	-18.028404	-4.604944	-7.595016	-4.925028	-0.903417	0.000000	-10.000000	0.066667	-5.800000	3.500000	1023.000000	1023.000000	2046.000000
21.260000	-0.030426	-17.981691	-4.643464	-7.509851	-4.886119	-0.942257	0.000000	-10.000000	0.058333	-5.650000	1.666667	1023.000000	1023.000000	2046.000000
21.280001	-0.029825	-17.626469	-4.472729	-7.374560	-4.731431	-1.047749	0.000000	-10.000000	0.050000	-5.416667	0.000000	1023.000000	1023.000000	2046.000000
21.299999	-0.028700	-16.961803	-4.065363	-7.450257	-4.669468	-0.776714	0.000000	-10.000000	0.050000	-5.216667	-1.666667	1023.000000	1023.000000	2046.000000
21.320000	-0.027753	-16.401751	-3.836225	-7.314552	-4.561633	-0.689342	0.000000	-10.000000	0.050000	-4.966667	-3.333333	1023.000000	1023.000000	2046.000000
21.340000	-0.026680	-15.768018	-3.603446	-7.144001	-4.302557	-0.718014	0.000000	-10.000000	0.050000	-4.800000	-5.000000	1023.000000	1023.000000	2046.000000
21.360001	-0.025823	-15.261156	-3.234932	-7.201676	-4.275463	-0.549085	0.000000	-10.000000	0.058333	-4.733334	-6.500000	1023.000000	1023.000000	2046.000000
21.379999	-0.025375	-14.996855	-3.038219	-7.040714	-4.257679	-0.660242	0.000000	-10.000000	0.058333	-4.733334	-8.000000	1023.000000	1023.000000	2046.000000
21.400000	-0.025780	-15.235945	-3.137498	-7.110726	-4.243577	-0.744144	0.000000	-10.000000	0.075000	-4.833333	-9.666667	1023.000000	1023.000000	2046.000000
21.420000	-0.025327	-14.968188	-3.079259	-7.111450	-4.260341	-0.517139	0.000000	-10.000000	0.083333	-5.116667	-11.333333	1023.000000	1023.000000	2046.000000
21.440001	-0.025024	-14.789141	-3.267954	-6.878328	-4.320609	-0.322250	0.000000	-10.000000	0.083333	-5.383334	-13.000000	1023.000000	1023.000000	2046.000000
21.459999	-0.025699	-15.187827	-3.581971	-6.713685	-4.417779	-0.474391	0.000000	-10.000000	0.066667	-5.216667	-14.666667	1023.000000	1023.000000	2046.000000
21.480000	-0.026636	-15.742080	-3.820240	-6.571577	-4.505844	-0.844419	0.000000	-10.000000	0.050000	-4.366667	-16.500000	1023.000000	1023.000000	2046.000000
21.500000	-0.028055	-16.580416	-3.955754	-6.700347	-4.816163	-1.108153	0.000000	-10.000000	0.041667	-2.200000	-18.000000	1023.000000	1023.000000	2046.000000
21.520000	-0.030689	-18.137135	-4.367151	-6.856473	-5.245372	-1.668139	0.000000	-10.000000	0.025000	0.216667	-18.833334	1023.000000	1023.000000	2046.000000
21.540001	-0.033211	-19.627556	-4.922811	-7.080311	-5.365569	-2.258864	0.000000	-10.000000	0.000000	3.200000	-19.000000	1023.000000	1023.000000	2046.000000
21.559999	-0.035605	-21.042482	-5.383879	-7.404989	-5.654282	-2.599333	0.000000	-10.000000	-0.016667	5.950000	-19.000000	1023.000000	1023.000000	2046.000000
21.580000	-0.038225	-22.590824	-5.888429	-7.731221	-6.086808	-2.884366	0.000000	-10.000000	-0.041667	8.800000	-19.000000	1023.000000	1023.000000	2046.000000
21.600000	-0.040004	-23.642227	-6.405910	-7.811694	-6.226241	-3.198383	0.000000	-10.000000	-0.050000	10.983334	-19.000000	1023.000000	1023.000000	2046.000000
21.620001	-0.040665	-24.033150	-6.596645	-7.851413	-6.302973	-3.282120	0.000000	-10.000000	-0.075000	12.116667	-19.000000	1023.000000	1023.000000	2046.000000
21.639999	-0.041268	-24.389273	-6.713598	-7.852746	-6.530745	-3.292185	0.000000	-10.000000	-0.091667	12.833334	-19.000000	1023.000000	1023.000000	2046.000000
21.660000	-0.041310	-24.414057	-6.872333	-7.704844	-6.570773	-3.266108	0.000000	-10.000000	-0.133333	13.766666	-11.833333	1023.000000	1023.000000	2046.000000
21.680000	-0.040574	-23.979263	-6.896834	-7.344681	-6.434409	-3.303340	0.000000	-10.000000	-0.175000	15.166667	2.833333	1023.000000	1023.000000	2046.000000
21.700001	-0.039816	-23.530989	-6.753855	-7.222036	-6.500295	-3.054802	0.000000	-10.000000	-0.200000	16.766666	19.333334	1023.000000	1023.000000	2046.000000
21.719999	-0.039135	-23.128920	-6.756176	-7.006584	-6.463974	-2.902186	0.000000	-10.000000	-0.225000	18.083334	30.666666	1023.000000	1023.000000	2046.000000
21.740000	-0.038030	-22.475731	-6.664021	-6.694826	-6.254968	-2.861915	0.000000	-10.000000	-0.250000	19.416668	36.500000	1023.000000	1023.000000	2046.000000
21.760000	-0.036653	-21.662003	-6.386409	-6.607987	-6.116954	-2.550652	0.000000	-10.000000	-0.283333	20.716667	42.666668	1023.000000	1023.000000	2046.000000
21.780001	-0.035549	-21.009424	-6.307795	-6.562737	-5.950655	-2.188236	0.000000	-10.000000	-0.291667	21.766668	49.166668	1023.000000	1023.000000	2046.000000
21.799999	-0.033982	-20.083643	-6.147993	-6.329768	-5.578997	-2.026886	0.000000	-10.000000	-0.291667	22.250000	56.166668	1023.000000	1023.000000	2046.000000
21.820000	-0.032035	-18.932449	-5.767071	-6.271447	-5.237979	-1.655953	0.000000	-10.000000	-0.308333	22.866667	63.500000	1023.000000	1023.000000	2046.000000
21.840000	-0.030650	-18.114244	-5.537122	-6.378314	-4.935420	-1.263389	0.000000	-10.000000	-0.333333	23.300001	71.166664	1023.000000	1023.000000	2046.000000
21.860001	-0.029241	-17.281496	-5.382607	-6.311308	-4.500963	-1.086619	0.000000	-10.000000	-0.358333	24.150002	79.000000	1023.000000	1023.000000	2046.000000
21.879999	-0.027571	-16.294571	-5.170815	-6.315612	-4.053302	-0.754843	0.000000	-10.000000	-0.375000	24.533335	87.000000	1023.000000	1023.000000	2046.000000
21.900000	-0.026943	-15.923505	-5.035829	-6.465515	-3.870256	-0.551906	0.000000	-10.000000	-0.391667	25.150002	95.000000	1023.000000	1023.000000	2046.000000
21.920000	-0.026529	-15.678747	-4.974701	-6.408883	-3.658719	-0.636445	0.000000	-10.000000	-0.400000	25.316668	103.333336	1023.000000	1023.000000	2046.000000
21.940001	-0.025380	-14.999475	-4.726521	-6.292633	-3.415810	-0.564511	0.000000	-10.000000	-0.416667	25.333334	111.666664	1023.000000	1023.000000	2046.000000
21.959999	-0.024620	-14.550709	-4.393497	-6.340332	-3.391141	-0.425740	0.000000	-10.000000	-0.433333	25.416668	120.166664	1023.000000	1023.000000	2046.000000
21.980000	-0.024164	-14.280673	-4.294316	-6.351339	-3.289293	-0.345724	0.000000	-10.000000	-0.441667	25.716667	128.500000	1023.000000	1023.000000	2046.000000
22.000000	-0.022967	-13.573304	-4.105727	-6.067884	-2.990190	-0.409503	0.000000	-10.000000	-0.425000	26.116667	137.000000	1023.000000	1023.000000	2046.000000
22.020000	-0.021590	-12.759432	-3.641956	-6.029948	-2.936013	-0.151515	0.000000	-10.000000	-0.441667	26.316668	145.666672	1023.000000	1023.000000	2046.000000
22.040001	-0.020518	-12.125971	-3.490934	-5.884464	-2.741958	-0.008614	0.000000	-10.000000	-0.441667	26.683334	154.333328	1023.000000	1023.000000	2046.000000
22.059999	-0.018837	-11.132851	-3.314425	-5.471030	-2.341205	-0.006192	0.000000	-10.000000	-0.466667	27.133335	163.166672	1023.000000	1023.000000	2046.000000
22.080000	-0.016805	-9.931539	-2.899480	-5.270581	-2.109395	0.347917	0.000000	-10.000000	-0.441667	27.633335	172.166672	1023.000000	1023.000000	2046.000000
22.100000	-0.015330	-9.059907	-2.677624	-5.123842	-1.914914	0.656472	0.000000	-10.000000	-0.466667	27.950001	181.333328	1023.000000	1023.000000	2046.000000
22.120001	-0.013329	-7.877632	-2.480763	-4.695723	-1.477411	0.776266	0.000000	-10.000000	-0.475000	28.233334	190.666672	1023.000000	1023.000000	2046.000000
22.139999	-0.011133	-6.579709	-2.048319	-4.483380	-1.199041	1.151032	0.000000	-10.000000	-0.500000	28.683332	200.000000	1023.000000	1023.000000	2046.000000
22.160000	-0.009486	-5.606040	-1.755235	-4.333181	-1.010341	1.492717	0.000000	-10.000000	-0.508333	28.883333	209.666672	1023.000000	1023.000000	2046.000000
22.180000	-0.007580	-4.479744	-1.554270	-3.926699	-0.606802	1.608027	0.000000	-10.000000	-0.516667	29.049999	219.166672	1023.000000	1023.000000	2046.000000
22.200001	-0.005159	-3.049093	-1.066159	-3.662761	-0.311446	1.991273	0.000000	-10.000000	-0.525000	29.066668	228.833328	1023.000000	1023.000000	2046.000000
22.219999	-0.003422	-2.022656	-0.772541	-3.497280	-0.075604	2.322770	0.000000	-10.000000	-0.533333	29.400000	238.500000	1023.000000	1023.000000	2046.000000
22.240000	-0.001715	-1.013461	-0.606300	-3.180071	0.297251	2.475659	0.000000	-10.000000	-0.550000	29.566668	248.500000	1023.000000	1023.000000	2046.000000
22.260000	0.000296	0.174919	-0.285571	-2.877995	0.619107	2.719378	0.000000	-10.000000	-0.550000	29.766666	258.500000	1023.000000	1023.000000	2046.000000
22.280001	0.002334	1.379129	0.119662	-2.650692	0.890371	3.019789	0.000000	-10.000000	-0.533333	29.800001	268.500000	1023.000000	1023.000000	2046.000000
22.299999	0.003631	2.146010	0.331225	-2.546541	1.059634	3.301692	0.000000	-10.000000	-0.525000	29.783335	278.166656	1023.000000	1023.000000	2046.000000
22.320000	0.005652	3.340055	0.560405	-2.022398	1.467972	3.334075	0.000000	-10.000000	-0.516667	29.816668	287.833344	1023.000000	1023.000000	2046.000000
22.340000	0.007427	4.389234	0.983685	-1.779819	1.655522	3.529846	0.000000	-10.000000	-0.533333	29.799999	297.500000	1023.000000	1023.000000	2046.000000
22.360001	0.008202	4.847178	1.255290	-1.796224	1.716717	3.671396	0.000000	-10.000000	-0.533333	30.033333	307.500000	1023.000000	1023.000000	2046.000000
22.379999	0.009397	5.553431	1.471448	-1.503520	2.038529	3.546975	0.000000	-10.000000	-0.566667	29.966667	317.500000	1023.000000	1023.000000	2046.000000
22.400000	0.010902	6.443314	1.988179	-1.338107	2.100358	3.692884	0.000000	-10.000000	-0.575000	30.100000	327.500000	1023.000000	1023.000000	2046.000000
22.420000	0.011812	6.981051	2.095885	-1.292653	2.283942	3.893876	0.000000	-10.000000	-0.575000	30.000000	337.500000	1023.000000	1023.000000	2046.000000
22.440001	0.013513	7.986465	2.218152	-0.916847	2.646233	4.038928	0.000000	-10.000000	-0.575000	30.116667	347.500000	1023.000000	1023.000000	2046.000000
22.459999	0.015336	9.063586	2.466355	-0.450074	2.786181	4.261124	0.000000	-10.000000	-0.558333	29.766666	357.500000	1023.000000	1023.000000	2046.000000
22.480000	0.015453	9.132825	2.312510	-0.140731	2.766471	4.194574	0.000000	-10.000000	-0.550000	29.666668	367.500000	1023.000000	1023.000000	2046.000000
22.500000	0.015046	8.892264	2.127390	0.172075	2.781466	3.811333	0.000000	-10.000000	-0.525000	29.516666	377.500000	1023.000000	1023.000000	2046.000000
22.520000	0.013604	8.039907	1.921136	0.236321	2.603369	3.279081	0.000000	-10.000000	-0.533333	29.650000	387.500000	1023.000000	1023.000000	2046.000000
22.540001	0.011023	6.514762	1.615013	-0.167656	2.128485	2.938920	0.000000	-10.000000	-0.516667	29.283333	397.500000	1023.000000	1023.000000	2046.000000
22.559999	0.008087	4.779497	0.846507	-0.515649	1.894762	2.553877	0.000000	-10.000000	-0.508333	28.933334	407.500000	1023.000000	1023.000000	2046.000000
22.580000	0.006235	3.685177	0.304046	-0.571469	1.716596	2.236003	0.000000	-10.000000	-0.491667	28.483334	417.166656	1023.000000	1023.000000	2046.000000
22.600000	0.005150	3.043866	0.120786	-0.703071	1.414990	2.211162	0.000000	-10.000000	-0.500000	28.400002	426.833344	1023.000000	1023.000000	2046.000000
22.620001	0.004162	2.459532	-0.281595	-0.858646	1.337313	2.262460	0.000000	-10.000000	-0.516667	28.350000	436.166656	1023.000000	1023.000000	2046.000000
22.639999	0.004369	2.581963	-0.450761	-0.613037	1.462327	2.183434	0.000000	-10.000000	-0.516667	28.549999	445.833344	1023.000000	1023.000000	2046.000000
22.660000	0.005025	2.969956	-0.373236	-0.445639	1.455766	2.333065	0.000000	-10.000000	-0.516667	28.683332	455.166656	1023.000000	1023.000000	2046.000000
22.680000	0.005574	3.294090	-0.292480	-0.291495	1.397729	2.480336	0.000000	-10.000000	-0.500000	28.850000	464.833344	1023.000000	1023.000000	2046.000000
22.700001	0.006127	3.620928	-0.355511	-0.078975	1.512738	2.542676	0.000000	-10.000000	-0.500000	28.700001	474.166656	1023.000000	1023.000000	2046.000000
22.719999	0.007565	4.470651	-0.202799	0.356345	1.661226	2.655879	0.000000	-10.000000	-0.508333	28.866667	483.833344	1023.000000	1023.000000	2046.000000
22.740000	0.008808	5.205579	0.101865	0.580246	1.650571	2.872897	0.000000	-10.000000	-0.516667	28.750000	493.500000	1023.000000	1023.000000	2046.000000
22.760000	0.009955	5.883560	0.234426	0.671641	1.840938	3.136556	0.000000	-10.000000	-0.525000	28.983334	503.166656	1023.000000	1023.000000	2046.000000
22.780001	0.011754	6.946856	0.370478	1.141768	2.197756	3.236853	0.000000	-10.000000	-0.516667	28.750000	512.833313	1023.000000	1023.000000	2046.000000
22.799999	0.013603	8.039559	0.692407	1.320159	2.427068	3.599926	0.000000	-10.000000	-0.508333	28.683334	522.333313	1023.000000	1023.000000	2046.000000
22.820000	0.014622	8.641644	0.808576	1.232129	2.617439	3.983499	0.000000	-10.000000	-0.483333	28.266666	532.000000	1023.000000	1023.000000	2046.000000
22.840000	0.016353	9.664358	0.824511	1.506431	3.137887	4.195529	0.000000	-10.000000	-0.466667	28.066668	541.500000	1023.000000	1023.000000	2046.000000
22.860001	0.018107	10.700982	1.090868	1.512581	3.447043	4.650490	0.000000	-10.000000	-0.450000	27.616667	551.000000	1023.000000	1023.000000	2046.000000
22.879999	0.018626	11.007676	1.027295	1.251984	3.701877	5.026520	0.000000	-10.000000	-0.433333	27.383333	560.333313	1023.000000	1023.000000	2046.000000
22.900000	0.019815	11.710778	0.925974	1.426337	4.244483	5.113985	0.000000	-10.000000	-0.416667	26.750000	569.500000	1023.000000	1023.000000	2046.000000
22.920000	0.020802	12.293764	1.292385	1.441409	4.305418	5.254553	0.000000	-10.000000	-0.400000	26.466667	578.500000	1023.000000	1023.000000	2046.000000
22.940001	0.020847	12.320785	1.351196	1.229516	4.405344	5.334730	0.000000	-10.000000	-0.416667	25.883333	587.333313	1023.000000	1023.000000	2046.000000
22.959999	0.021713	12.832630	1.442578	1.529738	4.760588	5.099727	0.000000	-10.000000	-0.408333	25.966667	596.166687	1023.000000	1023.000000	2046.000000
22.980000	0.022605	13.359631	1.920505	1.535106	4.734214	5.169805	0.000000	-10.000000	-0.408333	25.733334	604.833313	1023.000000	1023.000000	2046.000000
23.000000	0.022998	13.592108	2.071626	1.407604	4.799502	5.313375	0.000000	-10.000000	-0.391667	25.516668	613.500000	1023.000000	1023.000000	2046.000000
23.020000	0.024447	14.448355	2.228417	1.754099	5.161064	5.304775	0.000000	-10.000000	-0.400000	24.933334	621.833313	1023.000000	1023.000000	2046.000000
23.040001	0.026147	15.453082	2.746884	1.990706	5.251855	5.463637	0.000000	-10.000000	-0.383333	24.566668	630.333313	1023.000000	1023.000000	2046.000000
23.059999	0.027283	16.124308	2.946437	2.037495	5.379008	5.761368	0.000000	-10.000000	-0.366667	24.166668	638.666687	1023.000000	1023.000000	2046.000000
23.080000	0.029172	17.240839	3.054270	2.458414	5.837127	5.891029	0.000000	-10.000000	-0.350000	23.966667	647.000000	1023.000000	1023.000000	2046.000000
23.100000	0.031383	18.547398	3.519236	2.785447	6.085718	6.156997	0.000000	-10.000000	-0.341667	23.533335	655.000000	1023.000000	1023.000000	2046.000000
23.120001	0.032710	19.331528	3.731141	2.849381	6.283656	6.467349	0.000000	-10.000000	-0.325000	23.450001	663.000000	1023.000000	1023.000000	2046.000000
23.139999	0.034334	20.291428	3.831239	3.075963	6.695474	6.688752	0.000000	-10.000000	-0.308333	23.100000	670.666687	1023.000000	1023.000000	2046.000000
23.160000	0.036449	21.541418	4.165682	3.454292	7.039615	6.881829	0.000000	-10.000000	-0.300000	23.049999	675.666687	1023.000000	1023.000000	2046.000000
23.180000	0.038340	22.658697	4.635101	3.615258	7.202951	7.205387	0.000000	-10.000000	-0.283333	22.549999	683.333313	1023.000000	1023.000000	2046.000000
23.200001	0.040237	23.780334	4.954818	3.808143	7.572969	7.444404	0.000000	-10.000000	-0.258333	22.066668	691.000000	1023.000000	1023.000000	2046.000000
23.219999	0.043088	25.465006	5.467518	4.288310	8.057289	7.651889	0.000000	-10.000000	-0.225000	21.316668	701.000000	1023.000000	1023.000000	2046.000000
23.240000	0.045201	26.714067	6.056623	4.429585	8.262381	7.965478	0.000000	-10.000000	-0.225000	20.666666	708.166687	1023.000000	1023.000000	2046.000000
23.260000	0.046551	27.511742	6.342610	4.531122	8.537038	8.100972	0.000000	-10.000000	-0.208333	19.583334	715.166687	1023.000000	1023.000000	2046.000000
23.280001	0.048587	28.714817	6.695741	5.064697	8.897203	8.057176	0.000000	-10.000000	-0.183333	18.450001	722.000000	1023.000000	1023.000000	2046.000000
23.299999	0.049398	29.194201	6.952197	5.104660	8.843922	8.293424	0.000000	-10.000000	-0.133333	17.166668	728.333313	1023.000000	1023.000000	2046.000000
23.320000	0.049504	29.256578	6.848425	5.039866	8.795484	8.572803	0.000000	-10.000000	-0.091667	15.750000	734.333313	1023.000000	1023.000000	2046.000000
23.340000	0.049823	29.445343	6.602928	5.499969	8.963311	8.379134	0.000000	-10.000000	-0.083333	14.550000	739.833313	1023.000000	1023.000000	2046.000000
23.360001	0.050053	29.581129	6.740829	5.858983	8.878267	8.103049	0.000000	-10.000000	-0.066667	13.516666	744.833313	1023.000000	1023.000000	2046.000000
23.379999	0.048373	28.588675	6.698804	5.607133	8.505486	7.777251	0.000000	-10.000000	-0.066667	13.016666	749.500000	1023.000000	1023.000000	2046.000000
23.400000	0.045905	27.129839	6.104419	5.414600	8.415628	7.195190	0.000000	-10.000000	-0.033333	12.116667	753.833313	1023.000000	1023.000000	2046.000000
23.420000	0.042662	25.212982	5.595289	5.102726	7.915221	6.599747	0.000000	-10.000000	-0.016667	10.733334	758.000000	1023.000000	1023.000000	2046.000000
23.440001	0.038735	22.892635	4.851082	4.417252	7.316214	6.308088	0.000000	-10.000000	0.000000	8.783333	761.833313	1023.000000	1023.000000	2046.000000
23.459999	0.035889	21.210508	3.951255	4.155659	7.120007	5.983589	0.000000	-10.000000	0.008333	6.966667	765.333313	1023.000000	1023.000000	2046.000000
23.480000	0.034471	20.372358	3.664196	4.072726	6.786613	5.848825	0.000000	-10.000000	0.025000	5.016666	768.166687	1023.000000	1023.000000	2046.000000
23.500000	0.032870	19.426357	3.403405	3.803695	6.451143	5.768115	0.000000	-10.000000	0.041667	2.833333	770.166687	1023.000000	1023.000000	2046.000000
23.520000	0.031608	18.680462	2.969882	3.703638	6.355028	5.651914	0.000000	-10.000000	0.058333	0.033333	771.333313	1023.000000	1023.000000	2046.000000
23.540001	0.031317	18.508505	2.889063	3.860585	6.206630	5.552227	0.000000	-10.000000	0.075000	-2.466667	771.833313	1023.000000	1023.000000	2046.000000
23.559999	0.030265	17.886345	2.772923	3.664791	5.883079	5.565553	0.000000	-10.000000	0.091667	-4.900000	772.000000	1023.000000	1023.000000	2046.000000
23.580000	0.029668	17.534069	2.511533	3.657706	5.840198	5.524632	0.000000	-10.000000	0.100000	-6.766667	772.000000	1023.000000	1023.000000	2046.000000
23.600000	0.030010	17.735960	2.539748	3.896515	5.807314	5.492383	0.000000	-10.000000	0.100000	-8.366667	772.000000	1023.000000	1023.000000	2046.000000
23.620001	0.029657	17.527151	2.657186	3.758444	5.527774	5.583747	0.000000	-10.000000	0.100000	-9.316667	772.000000	1023.000000	1023.000000	2046.000000
23.639999	0.029645	17.520233	2.494097	3.780686	5.661262	5.584188	0.000000	-10.000000	0.116667	-10.083334	772.000000	1023.000000	1023.000000	2046.000000
23.660000	0.030150	17.818632	2.560607	3.920819	5.715744	5.621462	0.000000	-10.000000	0.133333	-10.866667	772.000000	1023.000000	1023.000000	2046.000000
23.680000	0.029885	17.662188	2.603141	3.639708	5.593155	5.826185	0.000000	-10.000000	0.150000	-11.816667	764.666687	1023.000000	1023.000000	2046.000000
23.700001	0.029616	17.503130	2.304010	3.454447	5.773370	5.971303	0.000000	-10.000000	0.150000	-12.883333	755.833313	1023.000000	1023.000000	2046.000000
23.719999	0.030162	17.825779	2.275054	3.491552	5.999896	6.059276	0.000000	-10.000000	0.183333	-13.933333	745.500000	1023.000000	1023.000000	2046.000000
23.740000	0.029894	17.667282	2.287991	3.112440	5.909374	6.357477	0.000000	-10.000000	0.208333	-14.766666	740.833313	1023.000000	1023.000000	2046.000000
23.760000	0.029270	17.298346	1.933592	2.752992	6.086767	6.524994	0.000000	-10.000000	0.241667	-15.416667	735.833313	1023.000000	1023.000000	2046.000000
23.780001	0.029080	17.186386	1.750413	2.687969	6.250172	6.497834	0.000000	-10.000000	0.241667	-15.966666	730.666687	1023.000000	1023.000000	2046.000000
23.799999	0.028366	16.764549	1.851534	2.524661	6.039221	6.349133	0.000000	-10.000000	0.250000	-16.416668	725.166687	1023.000000	1023.000000	2046.000000
23.820000	0.027101	16.016762	1.677472	2.161745	5.970554	6.206991	0.000000	-10.000000	0.258333	-16.966667	719.833313	1023.000000	1023.000000	2046.000000
23.840000	0.026381	15.591282	1.564871	2.044018	5.997146	5.985247	0.000000	-10.000000	0.266667	-17.566668	714.166687	1023.000000	1023.000000	2046.000000
23.860001	0.025632	15.148302	1.723714	1.906736	5.764568	5.753284	0.000000	-10.000000	0.283333	-18.316668	708.500000	1023.000000	1023.000000	2046.000000
23.879999	0.024682	14.587071	1.732927	1.537324	5.564289	5.752532	0.000000	-10.000000	0.300000	-18.900002	702.166687	1023.000000	1023.000000	2046.000000
23.900000	0.024512	14.486401	1.602459	1.528455	5.659829	5.695657	0.000000	-10.000000	0.325000	-19.466667	695.833313	1023.000000	1023.000000	2046.000000
23.920000	0.024767	14.637202	1.759626	1.716185	5.603500	5.557890	0.000000	-10.000000	0.341667	-19.800001	689.166687	1023.000000	1023.000000	2046.000000
23.940001	0.024747	14.625669	1.922795	1.601160	5.432248	5.669466	0.000000	-10.000000	0.358333	-20.200001	682.666687	1023.000000	1023.000000	2046.000000
23.959999	0.024680	14.586065	1.811883	1.492567	5.501371	5.780244	0.000000	-10.000000	0.358333	-20.383335	675.833313	1023.000000	1023.000000	2046.000000
23.980000	0.025359	14.987451	1.903018	1.736706	5.619301	5.728426	0.000000	-10.000000	0.375000	-20.483334	669.166687	1023.000000	1023.000000	2046.000000
24.000000	0.025611	15.135810	2.156927	1.690014	5.477299	5.811571	0.000000	-10.000000	0.366667	-20.466667	662.333313	1023.000000	1023.000000	2046.000000
24.020000	0.026020	15.377622	2.207391	1.600124	5.593449	5.976658	0.000000	-10.000000	0.383333	-20.433334	655.500000	1023.000000	1023.000000	2046.000000
24.040001	0.027090	16.010265	2.399347	1.754760	5.770786	6.085372	0.000000	-10.000000	0.366667	-20.500000	648.666687	1023.000000	1023.000000	2046.000000
24.059999	0.028754	16.993713	2.806134	2.097709	5.975076	6.114794	0.000000	-10.000000	0.366667	-20.483334	641.833313	1023.000000	1023.000000	2046.000000
24.080000	0.029898	17.669567	3.230922	2.045613	5.988645	6.404387	0.000000	-10.000000	0.366667	-20.500000	635.000000	1023.000000	1023.000000	2046.000000
24.100000	0.030707	18.147732	3.392176	1.984018	6.123295	6.648244	0.000000	-10.000000	0.366667	-20.483334	628.166687	1023.000000	1023.000000	2046.000000
24.120001	0.031772	18.777010	3.600587	2.442752	6.250785	6.482885	0.000000	-10.000000	0.383333	-20.600000	621.333313	1023.000000	1023.000000	2046.000000
24.139999	0.030639	18.107780	3.613046	2.100340	5.798715	6.595680	0.000000	-10.000000	0.383333	-20.916668	614.500000	1023.000000	1023.000000	2046.000000
24.160000	0.029216	17.266472	3.174487	1.885274	5.637160	6.569551	0.000000	-10.000000	0.400000	-21.233334	609.833313	1023.000000	1023.000000	2046.000000
24.180000	0.028482	16.832872	2.874551	2.114397	5.542754	6.301170	0.000000	-10.000000	0.408333	-21.850000	602.666687	1023.000000	1023.000000	2046.000000
24.200001	0.027257	16.108660	2.869829	2.094141	5.136932	6.007758	0.000000	-10.000000	0.416667	-22.616667	595.333313	1023.000000	1023.000000	2046.000000
24.219999	0.025409	15.016435	2.533538	1.857611	4.872042	5.753244	0.000000	-10.000000	0.441667	-23.400000	585.500000	1023.000000	1023.000000	2046.000000
24.240000	0.023029	13.610331	2.116660	1.670784	4.606063	5.216824	0.000000	-10.000000	0.475000	-24.150000	577.833313	1023.000000	1023.000000	2046.000000
24.260000	0.020037	11.841841	1.791611	1.406826	4.097372	4.546031	0.000000	-10.000000	0.516667	-24.616667	569.666687	1023.000000	1023.000000	2046.000000
24.280001	0.016100	9.514913	1.155191	0.748427	3.545193	4.066102	0.000000	-10.000000	0.541667	-25.283333	561.333313	1023.000000	1023.000000	2046.000000
24.299999	0.012824	7.578990	0.291878	0.303802	3.274119	3.709191	0.000000	-10.000000	0.550000	-25.466667	552.666687	1023.000000	1023.000000	2046.000000
24.320000	0.010047	5.937603	-0.172012	0.159042	2.741849	3.208724	0.000000	-10.000000	0.550000	-25.583334	544.333313	1023.000000	1023.000000	2046.000000
24.340000	0.007248	4.283584	-0.517976	-0.253971	2.145947	2.909584	0.000000	-10.000000	0.550000	-25.733334	535.666687	1023.000000	1023.000000	2046.000000
24.360001	0.004937	2.917896	-1.107994	-0.649145	1.902787	2.772249	0.000000	-10.000000	0.583333	-26.433334	527.166687	1023.000000	1023.000000	2046.000000
24.379999	0.003432	2.028454	-1.513265	-0.711216	1.717203	2.535732	0.000000	-10.000000	0.625000	-27.316668	518.333313	1023.000000	1023.000000	2046.000000
24.400000	0.002085	1.232080	-1.721961	-0.621379	1.385339	2.190081	0.000000	-10.000000	0.675000	-28.216667	509.166656	1023.000000	1023.000000	2046.000000
24.420000	0.000781	0.461618	-1.811574	-0.864212	1.001170	2.136235	0.000000	-10.000000	0.675000	-28.700001	499.833344	1023.000000	1023.000000	2046.000000
24.440001	-0.000299	-0.176421	-2.173435	-1.032711	0.921967	2.107758	0.000000	-10.000000	0.683333	-29.066668	490.166656	1023.000000	1023.000000	2046.000000
24.459999	-0.001016	-0.600586	-2.343619	-1.034943	0.807823	1.970153	0.000000	-10.000000	0.675000	-29.166666	480.500000	1023.000000	1023.000000	2046.000000
24.480000	-0.001456	-0.860448	-2.264193	-0.982001	0.611800	1.773946	0.000000	-10.000000	0.683333	-29.183334	470.666656	1023.000000	1023.000000	2046.000000
24.500000	-0.002234	-1.320190	-2.223709	-1.397591	0.395558	1.905552	0.000000	-10.000000	0.683333	-28.983334	461.000000	1023.000000	1023.000000	2046.000000
24.520000	-0.002659	-1.571720	-2.489226	-1.724181	0.481262	2.160424	0.000000	-10.000000	0.691667	-28.916668	451.333344	1023.000000	1023.000000	2046.000000
24.540001	-0.002598	-1.535683	-2.549493	-1.690076	0.612304	2.091583	0.000000	-10.000000	0.683333	-28.750000	441.666656	1023.000000	1023.000000	2046.000000
24.559999	-0.002673	-1.579462	-2.381377	-1.861525	0.497376	2.166064	0.000000	-10.000000	0.666667	-28.683334	432.000000	1023.000000	1023.000000	2046.000000
24.580000	-0.002976	-1.759108	-2.420515	-2.192844	0.525288	2.328963	0.000000	-10.000000	0.650000	-28.183334	422.500000	1023.000000	1023.000000	2046.000000
24.600000	-0.003224	-1.905448	-2.681721	-2.476763	0.740092	2.512943	0.000000	-10.000000	0.641667	-27.800001	413.166656	1023.000000	1023.000000	2046.000000
24.620001	-0.003700	-2.186459	-2.793691	-2.439483	0.782555	2.264161	0.000000	-10.000000	0.641667	-27.383333	403.833344	1023.000000	1023.000000	2046.000000
24.639999	-0.004861	-2.873102	-2.727045	-2.767527	0.468377	2.153092	0.000000	-10.000000	0.625000	-27.150000	394.666656	1023.000000	1023.000000	2046.000000
24.660000	-0.005815	-3.436723	-3.007110	-3.041971	0.510925	2.101433	0.000000	-10.000000	0.616667	-26.866667	385.500000	1023.000000	1023.000000	2046.000000
24.680000	-0.006488	-3.834667	-3.033152	-3.091398	0.447929	1.841955	0.000000	-10.000000	0.600000	-26.833334	376.666656	1023.000000	1023.000000	2046.000000
24.700001	-0.007421	-4.386054	-2.818538	-3.317811	0.105970	1.644326	0.000000	-10.000000	0.583333	-26.750000	367.666656	1023.000000	1023.000000	2046.000000
24.719999	-0.008553	-5.054873	-2.923764	-3.680048	-0.064395	1.613333	0.000000	-10.000000	0.566667	-26.716667	358.833344	1023.000000	1023.000000	2046.000000
24.740000	-0.009182	-5.426324	-3.097419	-3.780098	-0.054540	1.505732	0.000000	-10.000000	0.566667	-26.483334	349.833344	1023.000000	1023.000000	2046.000000
24.760000	-0.009573	-5.657457	-2.978761	-3.752532	-0.288630	1.362465	0.000000	-10.000000	0.583333	-26.533333	341.000000	1023.000000	1023.000000	2046.000000
24.780001	-0.010029	-5.927056	-2.867180	-3.929438	-0.544024	1.413586	0.000000	-10.000000	0.600000	-26.466667	332.000000	1023.000000	1023.000000	2046.000000
24.799999	-0.010215	-6.036813	-3.074169	-4.088297	-0.474546	1.600199	0.000000	-10.000000	0.583333	-26.483334	323.166656	1023.000000	1023.000000	2046.000000
24.820000	-0.010105	-5.972133	-2.982902	-3.880339	-0.568967	1.460075	0.000000	-10.000000	0.566667	-26.333334	314.333344	1023.000000	1023.000000	2046.000000
24.840000	-0.010346	-6.114418	-2.743037	-3.982817	-0.856670	1.468107	0.000000	-10.000000	0.550000	-26.416668	305.666656	1023.000000	1023.000000	2046.000000
24.860001	-0.010599	-6.264032	-2.886785	-4.193186	-0.862555	1.678494	0.000000	-10.000000	0.550000	-26.333334	296.833344	1023.000000	1023.000000	2046.000000
24.879999	-0.010569	-6.246274	-2.970993	-4.042207	-0.813792	1.580718	0.000000	-10.000000	0.541667	-26.083334	288.000000	1023.000000	1023.000000	2046.000000
24.900000	-0.010419	-6.157771	-2.689527	-4.017514	-1.035594	1.584865	0.000000	-10.000000	0.541667	-25.733334	279.333344	1023.000000	1023.000000	2046.000000
24.920000	-0.010242	-6.052726	-2.477639	-4.159884	-1.087992	1.672788	0.000000	-10.000000	0.525000	-25.483334	270.666656	1023.000000	1023.000000	2046.000000
24.940001	-0.009468	-5.595400	-2.376343	-4.192298	-0.854646	1.827887	0.000000	-10.000000	0.516667	-25.216667	262.333344	1023.000000	1023.000000	2046.000000
24.959999	-0.008112	-4.794045	-2.073952	-3.870115	-0.676573	1.826595	0.000000	-10.000000	0.500000	-24.650000	254.000000	1023.000000	1023.000000	2046.000000
24.980000	-0.007107	-4.199983	-1.450231	-3.866292	-0.888976	2.005517	0.000000	-10.000000	0.500000	-24.250000	246.000000	1023.000000	1023.000000	2046.000000
25.000000	-0.006707	-3.963687	-1.306857	-3.972038	-0.860615	2.175824	0.000000	-10.000000	0.500000	-23.850000	237.666672	1023.000000	1023.000000	2046.000000
25.020000	-0.006725	-3.974274	-1.519884	-3.819986	-0.678358	2.043953	0.000000	-10.000000	0.500000	-23.733334	229.666672	1023.000000	1023.000000	2046.000000
25.040001	-0.007287	-4.306664	-1.439183	-3.966695	-1.056903	2.156117	0.000000	-10.000000	0.500000	-23.466667	221.666672	1023.000000	1023.000000	2046.000000
25.059999	-0.007985	-4.719007	-1.691785	-3.919554	-1.307831	2.200162	0.000000	-10.000000	0.500000	-23.416666	214.000000	1023.000000	1023.000000	2046.000000
25.080000	-0.009185	-5.428382	-2.256338	-3.963065	-1.279785	2.070806	0.000000	-10.000000	0.491667	-23.383333	206.000000	1023.000000	1023.000000	2046.000000
25.100000	-0.010647	-6.292279	-2.603884	-3.810219	-1.501141	1.622965	0.000000	-10.000000	0.466667	-23.333334	198.000000	1023.000000	1023.000000	2046.000000
25.120001	-0.012281	-7.257844	-2.564501	-3.773905	-2.078333	1.158894	0.000000	-10.000000	0.433333	-23.000000	190.166672	1023.000000	1023.000000	2046.000000
25.139999	-0.014422	-8.523658	-2.907101	-4.025567	-2.407583	0.816593	0.000000	-10.000000	0.408333	-22.516666	182.500000	1023.000000	1023.000000	2046.000000
25.160000	-0.016738	-9.892173	-3.419670	-4.203959	-2.541155	0.272611	0.000000	-10.000000	0.400000	-22.033333	177.500000	1023.000000	1023.000000	2046.000000
25.180000	-0.019517	-11.534830	-3.666750	-4.452507	-3.075547	-0.340026	0.000000	-10.000000	0.383333	-21.216667	170.333328	1023.000000	1023.000000	2046.000000
25.200001	-0.022589	-13.349807	-4.207295	-4.866428	-3.536648	-0.739435	0.000000	-10.000000	0.366667	-20.233334	163.500000	1023.000000	1023.000000	2046.000000
25.219999	-0.025440	-15.034901	-4.893137	-5.360307	-3.815109	-0.966348	0.000000	-10.000000	0.350000	-19.233334	154.500000	1023.000000	1023.000000	2046.000000
25.240000	-0.027701	-16.371128	-5.428615	-5.431639	-4.085155	-1.425720	0.000000	-10.000000	0.350000	-18.816668	148.000000	1023.000000	1023.000000	2046.000000
25.260000	-0.029367	-17.356045	-5.482362	-5.571217	-4.598818	-1.703648	0.000000	-10.000000	0.350000	-18.666668	141.666672	1023.000000	1023.000000	2046.000000
25.280001	-0.030806	-18.206577	-5.799692	-5.781526	-4.848294	-1.777066	0.000000	-10.000000	0.350000	-18.716667	135.500000	1023.000000	1023.000000	2046.000000
25.299999	-0.031744	-18.760754	-6.178534	-5.816070	-4.923940	-1.842211	0.000000	-10.000000	0.333333	-18.566668	129.166672	1023.000000	1023.000000	2046.000000
25.320000	-0.032263	-19.067144	-6.331461	-5.576560	-5.064295	-2.094829	0.000000	-10.000000	0.316667	-18.466667	122.833336	1023.000000	1023.000000	2046.000000
25.340000	-0.032487	-19.199703	-6.157043	-5.551904	-5.378452	-2.112305	0.000000	-10.000000	0.283333	-17.866667	116.500000	1023.000000	1023.000000	2046.000000
25.360001	-0.032980	-19.490911	-6.267361	-5.751242	-5.522886	-1.949422	0.000000	-10.000000	0.258333	-17.450001	110.666664	1023.000000	1023.000000	2046.000000
25.379999	-0.033255	-19.653994	-6.565421	-5.712444	-5.333506	-2.042622	0.000000	-10.000000	0.241667	-16.816668	105.000000	1023.000000	1023.000000	2046.000000
25.400000	-0.033291	-19.674816	-6.377472	-5.813635	-5.523912	-1.959796	0.000000	-10.000000	0.233333	-16.400000	99.500000	1023.000000	1023.000000	2046.000000
25.420000	-0.033114	-19.570608	-6.186602	-5.908739	-5.638019	-1.837248	0.000000	-10.000000	0.241667	-15.966666	94.000000	1023.000000	1023.000000	2046.000000
25.440001	-0.032801	-19.385523	-6.260782	-6.142373	-5.411327	-1.571041	0.000000	-10.000000	0.241667	-15.783333	90.333336	1023.000000	1023.000000	2046.000000
25.459999	-0.032378	-19.135693	-6.276935	-6.111196	-5.163031	-1.584531	0.000000	-10.000000	0.233333	-15.383333	85.000000	1023.000000	1023.000000	2046.000000
25.480000	-0.031946	-18.880047	-5.897676	-6.294741	-5.236161	-1.451469	0.000000	-10.000000	0.216667	-14.933333	79.833336	1023.000000	1023.000000	2046.000000
25.500000	-0.032056	-18.944805	-6.019917	-6.699606	-5.050696	-1.174587	0.000000	-10.000000	0.200000	-14.466667	73.166664	1023.000000	1023.000000	2046.000000
25.520000	-0.032511	-19.214169	-6.318773	-6.850009	-4.792521	-1.252866	0.000000	-10.000000	0.200000	-14.400001	68.333336	1023.000000	1023.000000	2046.000000
25.540001	-0.032949	-19.472965	-6.078357	-6.978360	-4.995928	-1.420321	0.000000	-10.000000	0.208333	-14.533334	63.666668	1023.000000	1023.000000	2046.000000
25.559999	-0.033551	-19.828749	-6.035325	-7.348488	-5.095603	-1.349334	0.000000	-10.000000	0.208333	-14.600000	58.833332	1023.000000	1023.000000	2046.000000
25.580000	-0.033978	-20.080830	-6.222207	-7.399332	-4.922309	-1.536982	0.000000	-10.000000	0.208333	-14.500000	54.000000	1023.000000	1023.000000	2046.000000
25.600000	-0.034346	-20.298525	-5.954663	-7.454118	-5.150956	-1.738788	0.000000	-10.000000	0.200000	-14.416667	49.000000	1023.000000	1023.000000	2046.000000
25.620001	-0.034844	-20.592987	-5.780496	-7.750237	-5.385129	-1.677126	0.000000	-10.000000	0.200000	-14.183333	44.166668	1023.000000	1023.000000	2046.000000
25.639999	-0.035550	-21.010048	-6.047489	-7.883696	-5.274905	-1.803959	0.000000	-10.000000	0.200000	-13.866667	39.500000	1023.000000	1023.000000	2046.000000
25.660000	-0.035701	-21.099331	-5.959067	-7.888371	-5.364420	-1.887472	0.000000	-10.000000	0.191667	-13.416667	34.833332	1023.000000	1023.000000	2046.000000
25.680000	-0.035689	-21.092216	-5.689546	-7.943619	-5.598279	-1.860772	0.000000	-10.000000	0.183333	-13.083334	30.333334	1023.000000	1023.000000	2046.000000
25.700001	-0.035617	-21.049370	-5.885128	-8.034793	-5.360290	-1.769158	0.000000	-10.000000	0.158333	-12.683333	26.000000	1023.000000	1023.000000	2046.000000
25.719999	-0.035359	-20.897219	-5.785086	-7.935541	-5.362487	-1.814104	0.000000	-10.000000	0.133333	-12.233334	22.000000	1023.000000	1023.000000	2046.000000
25.740000	-0.035032	-20.703896	-5.463893	-7.923231	-5.550281	-1.766490	0.000000	-10.000000	0.108333	-11.700000	18.000000	1023.000000	1023.000000	2046.000000
25.760000	-0.035024	-20.699215	-5.620309	-8.036350	-5.405231	-1.637326	0.000000	-10.000000	0.100000	-11.316667	14.000000	1023.000000	1023.000000	2046.000000
25.780001	-0.034880	-20.613804	-5.729643	-7.963515	-5.261789	-1.658857	0.000000	-10.000000	0.091667	-10.783333	10.000000	1023.000000	1023.000000	2046.000000
25.799999	-0.034360	-20.306831	-5.349030	-7.876937	-5.454065	-1.626798	0.000000	-10.000000	0.091667	-10.350000	6.333333	1023.000000	1023.000000	2046.000000
25.820000	-0.034242	-20.237274	-5.295517	-7.988482	-5.477557	-1.475717	0.000000	-10.000000	0.091667	-9.833334	3.000000	1023.000000	1023.000000	2046.000000
25.840000	-0.033971	-20.077103	-5.519517	-7.879985	-5.182139	-1.495461	0.000000	-10.000000	0.091667	-9.583334	0.166667	1023.000000	1023.000000	2046.000000
25.860001	-0.033455	-19.771881	-5.216266	-7.825426	-5.289155	-1.441035	0.000000	-10.000000	0.083333	-9.166667	-2.833333	1023.000000	1023.000000	2046.000000
25.879999	-0.033133	-19.581387	-4.908191	-7.862964	-5.473356	-1.336875	0.000000	-10.000000	0.075000	-8.733334	-5.666667	1023.000000	1023.000000	2046.000000
25.900000	-0.033112	-19.569178	-5.180975	-7.897825	-5.184399	-1.305978	0.000000	-10.000000	0.066667	-8.266667	-8.666667	1023.000000	1023.000000	2046.000000
25.920000	-0.032756	-19.358913	-5.073665	-7.797086	-5.176598	-1.311566	0.000000	-10.000000	0.066667	-7.883334	-11.333333	1023.000000	1023.000000	2046.000000
25.940001	-0.032417	-19.158190	-4.736513	-7.771436	-5.386603	-1.263637	0.000000	-10.000000	0.058333	-7.500000	-14.833333	1023.000000	1023.000000	2046.000000
25.959999	-0.032163	-19.008530	-4.780193	-7.836241	-5.198835	-1.193260	0.000000	-10.000000	0.058333	-7.133334	-17.333334	1023.000000	1023.000000	2046.000000
25.980000	-0.031421	-18.569769	-4.686564	-7.768393	-4.980319	-1.134492	0.000000	-10.000000	0.058333	-6.783334	-19.833334	1023.000000	1023.000000	2046.000000
26.000000	-0.029992	-17.725218	-4.071556	-7.539152	-5.010731	-1.103778	0.000000	-10.000000	0.058333	-6.433333	-21.333334	1023.000000	1023.000000	2046.000000
26.020000	-0.029027	-17.155106	-3.840093	-7.623178	-4.851233	-0.840602	0.000000	-10.000000	0.058333	-5.966667	-23.500000	1023.000000	1023.000000	2046.000000
26.040001	-0.028374	-16.769028	-3.791495	-7.572448	-4.611677	-0.793408	0.000000	-10.000000	0.050000	-5.350000	-25.500000	1023.000000	1023.000000	2046.000000
26.059999	-0.027871	-16.471544	-3.344561	-7.482848	-4.758203	-0.885932	0.000000	-10.000000	0.050000	-4.433333	-27.333334	1023.000000	1023.000000	2046.000000
26.080000	-0.027600	-16.311810	-3.081610	-7.543380	-4.903275	-0.783544	0.000000	-10.000000	0.050000	-3.166667	-28.833334	1023.000000	1023.000000	2046.000000
26.100000	-0.027783	-16.419706	-3.391282	-7.622376	-4.723318	-0.682730	0.000000	-10.000000	0.050000	-2.133333	-29.666666	1023.000000	1023.000000	2046.000000
26.120001	-0.027197	-16.073252	-3.627252	-7.295240	-4.591666	-0.559094	0.000000	-10.000000	0.041667	-0.816667	-30.000000	1023.000000	1023.000000	2046.000000
26.139999	-0.027068	-15.997254	-3.612795	-7.033742	-4.756604	-0.594113	0.000000	-10.000000	0.033333	0.483333	-30.000000	1023.000000	1023.000000	2046.000000
26.160000	-0.027914	-16.497322	-3.815156	-7.050159	-4.894642	-0.737367	0.000000	-10.000000	0.025000	1.700000	-30.000000	1023.000000	1023.000000	2046.000000
26.180000	-0.029394	-17.372131	-4.362995	-6.947233	-4.858341	-1.203562	0.000000	-10.000000	0.016667	3.633333	-30.000000	1023.000000	1023.000000	2046.000000
26.200001	-0.031105	-18.382771	-4.471777	-6.942423	-5.258713	-1.709857	0.000000	-10.000000	0.000000	5.916667	-30.000000	1023.000000	1023.000000	2046.000000
26.219999	-0.033467	-19.779083	-4.721301	-7.311901	-5.686325	-2.059557	0.000000	-10.000000	-0.025000	9.016666	-30.000000	1023.000000	1023.000000	2046.000000
26.240000	-0.036211	-21.400743	-5.345316	-7.615259	-5.907256	-2.532912	0.000000	-10.000000	-0.041667	10.633333	-30.000000	1023.000000	1023.000000	2046.000000
26.260000	-0.038681	-22.860399	-6.108342	-7.782169	-6.011322	-2.958564	0.000000	-10.000000	-0.083333	12.533333	-30.000000	1023.000000	1023.000000	2046.000000
26.280001	-0.040136	-23.720133	-6.447861	-7.893009	-6.216154	-3.163110	0.000000	-10.000000	-0.116667	13.833333	-30.000000	1023.000000	1023.000000	2046.000000
26.299999	-0.040959	-24.206907	-6.433335	-7.939243	-6.587985	-3.246343	0.000000	-10.000000	-0.158333	15.600000	-12.000000	1023.000000	1023.000000	2046.000000
26.320000	-0.041343	-24.433968	-6.644559	-7.941798	-6.614074	-3.233536	0.000000	-10.000000	-0.183333	16.483334	7.333333	1023.000000	1023.000000	2046.000000
26.340000	-0.041420	-24.478970	-7.053374	-7.669688	-6.388056	-3.367851	0.000000	-10.000000	-0.208333	17.633333	28.500000	1023.000000	1023.000000	2046.000000
26.360001	-0.040640	-24.017944	-6.885954	-7.417546	-6.493513	-3.220932	0.000000	-10.000000	-0.233333	18.733334	33.666668	1023.000000	1023.000000	2046.000000
26.379999	-0.039833	-23.541492	-6.618956	-7.161193	-6.696200	-3.065144	0.000000	-10.000000	-0.250000	19.983334	39.833332	1023.000000	1023.000000	2046.000000
26.400000	-0.038990	-23.043337	-6.619669	-6.903397	-6.548153	-2.972118	0.000000	-10.000000	-0.283333	20.950001	46.333332	1023.000000	1023.000000	2046.000000
26.420000	-0.037894	-22.395473	-6.736510	-6.615371	-6.203163	-2.840430	0.000000	-10.000000	-0.308333	21.500000	50.833332	1023.000000	1023.000000	2046.000000
26.440001	-0.036521	-21.584194	-6.496117	-6.454258	-6.040293	-2.593526	0.000000	-10.000000	-0.325000	22.116667	55.500000	1023.000000	1023.000000	2046.000000
26.459999	-0.035004	-20.687193	-6.071090	-6.303446	-6.050995	-2.261663	0.000000	-10.000000	-0.333333	22.750000	60.500000	1023.000000	1023.000000	2046.000000
26.480000	-0.033352	-19.710989	-5.973498	-6.135778	-5.612242	-1.989470	0.000000	-10.000000	-0.375000	23.833334	70.833336	1023.000000	1023.000000	2046.000000
26.500000	-0.031834	-18.813978	-5.914215	-6.098443	-5.124933	-1.676387	0.000000	-10.000000	-0.416667	24.716667	81.333336	1023.000000	1023.000000	2046.000000
26.520000	-0.030050	-17.759459	-5.460254	-6.047988	-4.892920	-1.358296	0.000000	-10.000000	-0.450000	25.533335	92.000000	1023.000000	1023.000000	2046.000000
26.540001	-0.028395	-16.781494	-5.060715	-6.181270	-4.614078	-0.925431	0.000000	-10.000000	-0.450000	26.083334	100.333336	1023.000000	1023.000000	2046.000000
26.559999	-0.027325	-16.149208	-5.234951	-6.236921	-3.954195	-0.723139	0.000000	-10.000000	-0.450000	26.416668	106.000000	1023.000000	1023.000000	2046.000000
26.580000	-0.026221	-15.496397	-4.986273	-6.172431	-3.710794	-0.626900	0.000000	-10.000000	-0.441667	26.800001	114.833336	1023.000000	1023.000000	2046.000000
26.600000	-0.025337	-14.974452	-4.600114	-6.224965	-3.677784	-0.471589	0.000000	-10.000000	-0.433333	27.000000	120.666664	1023.000000	1023.000000	2046.000000
26.620001	-0.024807	-14.660838	-4.599370	-6.134899	-3.379748	-0.546821	0.000000	-10.000000	-0.433333	27.216667	129.500000	1023.000000	1023.000000	2046.000000
26.639999	-0.023969	-14.165430	-4.547080	-6.097428	-3.069517	-0.451406	0.000000	-10.000000	-0.450000	27.316668	135.500000	1023.000000	1023.000000	2046.000000
26.660000	-0.022795	-13.471848	-4.046002	-5.959385	-3.112939	-0.353521	0.000000	-10.000000	-0.483333	27.799999	147.666672	1023.000000	1023.000000	2046.000000
26.680000	-0.021766	-12.863431	-3.708848	-5.878189	-3.012535	-0.263859	0.000000	-10.000000	-0.508333	28.266666	156.833328	1023.000000	1023.000000	2046.000000
26.700001	-0.020945	-12.378788	-3.788254	-5.729672	-2.614963	-0.245900	0.000000	-10.000000	-0.541667	29.016666	169.500000	1023.000000	1023.000000	2046.000000
26.719999	-0.019352	-11.436984	-3.465167	-5.563461	-2.396627	-0.011728	0.000000	-10.000000	-0.566667	29.650000	179.333328	1023.000000	1023.000000	2046.000000
26.740000	-0.017353	-10.255373	-2.895508	-5.316794	-2.329289	0.286218	0.000000	-10.000000	-0.600000	30.500000	192.500000	1023.000000	1023.000000	2046.000000
26.760000	-0.015820	-9.349329	-2.757087	-4.992599	-1.954152	0.354509	0.000000	-10.000000	-0.616667	30.983334	199.166672	1023.000000	1023.000000	2046.000000
26.780001	-0.014142	-8.357871	-2.646292	-4.800125	-1.572889	0.661435	0.000000	-10.000000	-0.625000	31.383333	205.833328	1023.000000	1023.000000	2046.000000
26.799999	-0.011854	-7.005764	-2.244643	-4.501591	-1.280581	1.021050	0.000000	-10.000000	-0.641667	31.750000	216.166672	1023.000000	1023.000000	2046.000000
26.820000	-0.009816	-5.801093	-1.675071	-4.287603	-1.188097	1.349678	0.000000	-10.000000	-0.650000	32.133335	230.166672	1023.000000	1023.000000	2046.000000
26.840000	-0.008009	-4.733416	-1.574286	-3.957169	-0.701126	1.499165	0.000000	-10.000000	-0.658333	32.333336	240.833328	1023.000000	1023.000000	2046.000000
26.860001	-0.006133	-3.624451	-1.371745	-3.771089	-0.320859	1.839242	0.000000	-10.000000	-0.658333	32.300003	248.166672	1023.000000	1023.000000	2046.000000
26.879999	-0.003885	-2.296041	-0.905117	-3.472061	-0.089944	2.171081	0.000000	-10.000000	-0.666667	32.150002	258.833344	1023.000000	1023.000000	2046.000000
26.900000	-0.001731	-1.023289	-0.434785	-3.192855	0.134569	2.469781	0.000000	-10.000000	-0.658333	32.033333	273.166656	1023.000000	1023.000000	2046.000000
26.920000	-0.000038	-0.022417	-0.305928	-2.885262	0.541683	2.627090	0.000000	-10.000000	-0.641667	31.966667	283.833344	1023.000000	1023.000000	2046.000000
26.940001	0.001739	1.027612	-0.155895	-2.658239	0.939564	2.902182	0.000000	-10.000000	-0.625000	31.716667	291.000000	1023.000000	1023.000000	2046.000000
26.959999	0.004066	2.402975	0.348235	-2.321131	1.150802	3.225070	0.000000	-10.000000	-0.633333	31.500000	301.500000	1023.000000	1023.000000	2046.000000
26.980000	0.006171	3.647175	0.821344	-2.015916	1.393457	3.448289	0.000000	-10.000000	-0.650000	31.500000	315.500000	1023.000000	1023.000000	2046.000000
27.000000	0.007907	4.673113	1.016798	-1.687596	1.784277	3.559634	0.000000	-10.000000	-0.666667	31.783333	326.000000	1023.000000	1023.000000	2046.000000
27.020000	0.009205	5.439898	1.223806	-1.545214	2.110313	3.650993	0.000000	-10.000000	-0.700000	32.566666	336.666656	1023.000000	1023.000000	2046.000000
27.040001	0.010624	6.278836	1.616711	-1.412800	2.267001	3.807923	0.000000	-10.000000	-0.725000	33.133335	343.833344	1023.000000	1023.000000	2046.000000
27.059999	0.012159	7.186172	2.079070	-1.259415	2.389096	3.977421	0.000000	-10.000000	-0.775000	33.883335	354.833344	1023.000000	1023.000000	2046.000000
27.080000	0.013893	8.210674	2.538571	-0.934870	2.515115	4.091859	0.000000	-10.000000	-0.791667	34.250000	362.333344	1023.000000	1023.000000	2046.000000
27.100000	0.015191	8.978068	2.667598	-0.682048	2.773510	4.219008	0.000000	-10.000000	-0.791667	34.650002	377.666656	1023.000000	1023.000000	2046.000000
27.120001	0.016641	9.834956	2.546641	-0.298095	3.135815	4.450594	0.000000	-10.000000	-0.758333	34.549999	392.833344	1023.000000	1023.000000	2046.000000
27.139999	0.017770	10.501922	2.491499	0.169880	3.313527	4.527015	0.000000	-10.000000	-0.733333	34.266666	404.333344	1023.000000	1023.000000	2046.000000
27.160000	0.018105	10.700059	2.683241	0.445552	3.167886	4.403380	0.000000	-10.000000	-0.725000	33.783333	412.000000	1023.000000	1023.000000	2046.000000
27.180000	0.016592	9.805810	2.615860	0.522244	2.854942	3.812764	0.000000	-10.000000	-0.700000	33.600002	419.666656	1023.000000	1023.000000	2046.000000
27.200001	0.013804	8.157879	1.896907	0.277145	2.744973	3.238853	0.000000	-10.000000	-0.691667	33.166668	431.166656	1023.000000	1023.000000	2046.000000
27.219999	0.011321	6.690692	1.259768	-0.076632	2.522041	2.985515	0.000000	-10.000000	-0.658333	32.700001	442.333344	1023.000000	1023.000000	2046.000000
27.240000	0.009549	5.643340	0.982081	-0.280973	2.107594	2.834638	0.000000	-10.000000	-0.650000	32.266666	457.000000	1023.000000	1023.000000	2046.000000
27.260000	0.008382	4.953957	0.676901	-0.293756	1.904305	2.666507	0.000000	-10.000000	-0.625000	32.083336	467.833344	1023.000000	1023.000000	2046.000000
27.280001	0.007369	4.354824	0.190838	-0.307401	1.946195	2.525192	0.000000	-10.000000	-0.625000	31.966669	478.500000	1023.000000	1023.000000	2046.000000
27.299999	0.007468	4.413516	-0.014703	-0.284672	2.022828	2.690063	0.000000	-10.000000	-0.616667	31.616669	485.666656	1023.000000	1023.000000	2046.000000
27.320000	0.008107	4.791406	0.140297	-0.117119	1.915442	2.852787	0.000000	-10.000000	-0.608333	31.283335	496.166656	1023.000000	1023.000000	2046.000000
27.340000	0.008784	5.191451	0.180556	0.152155	1.976907	2.881833	0.000000	-10.000000	-0.608333	31.100000	506.833344	1023.000000	1023.000000	2046.000000
27.360001	0.009161	5.414387	0.051042	0.362196	2.078738	2.922411	0.000000	-10.000000	-0.625000	31.116667	517.166687	1023.000000	1023.000000	2046.000000
27.379999	0.010452	6.176876	0.148538	0.670610	2.211558	3.146170	0.000000	-10.000000	-0.633333	31.266666	527.500000	1023.000000	1023.000000	2046.000000
27.400000	0.012197	7.208315	0.550460	0.987910	2.253048	3.416898	0.000000	-10.000000	-0.625000	31.300001	537.833313	1023.000000	1023.000000	2046.000000
27.420000	0.013758	8.131022	0.829032	1.358569	2.455161	3.488260	0.000000	-10.000000	-0.608333	31.133333	548.166687	1023.000000	1023.000000	2046.000000
27.440001	0.014886	8.797528	0.837502	1.484459	2.766384	3.709183	0.000000	-10.000000	-0.591667	30.983334	558.833313	1023.000000	1023.000000	2046.000000
27.459999	0.016470	9.733525	0.885744	1.700839	3.120885	4.026058	0.000000	-10.000000	-0.566667	30.633333	569.166687	1023.000000	1023.000000	2046.000000
27.480000	0.018324	10.829237	1.246040	1.841946	3.322747	4.418505	0.000000	-10.000000	-0.525000	30.116667	579.500000	1023.000000	1023.000000	2046.000000
27.500000	0.019765	11.681315	1.468941	1.961798	3.611949	4.638628	0.000000	-10.000000	-0.500000	29.333334	589.500000	1023.000000	1023.000000	2046.000000
27.520000	0.020748	12.262209	1.310347	1.891405	4.120479	4.939978	0.000000	-10.000000	-0.475000	28.683334	599.500000	1023.000000	1023.000000	2046.000000
27.540001	0.022234	13.140066	1.378350	1.845403	4.480272	5.436040	0.000000	-10.000000	-0.458333	28.116667	609.166687	1023.000000	1023.000000	2046.000000
27.559999	0.023547	13.916319	1.603909	1.752793	4.768313	5.791304	0.000000	-10.000000	-0.433333	27.516666	618.666687	1023.000000	1023.000000	2046.000000
27.580000	0.023871	14.107795	1.589298	1.847120	5.022949	5.648427	0.000000	-10.000000	-0.425000	26.966667	627.833313	1023.000000	1023.000000	2046.000000
27.600000	0.024352	14.391882	1.592397	1.913116	5.277627	5.608742	0.000000	-10.000000	-0.416667	26.866667	637.000000	1023.000000	1023.000000	2046.000000
27.620001	0.025192	14.888668	1.893357	1.826274	5.389022	5.780015	0.000000	-10.000000	-0.408333	26.233334	649.000000	1023.000000	1023.000000	2046.000000
27.639999	0.025758	15.223161	2.283042	1.950323	5.370766	5.619030	0.000000	-10.000000	-0.400000	25.716667	658.000000	1023.000000	1023.000000	2046.000000
27.660000	0.026235	15.504988	2.338915	1.984376	5.596435	5.585262	0.000000	-10.000000	-0.391667	24.933334	666.666687	1023.000000	1023.000000	2046.000000
27.680000	0.027514	16.260761	2.582589	2.115174	5.784266	5.778731	0.000000	-10.000000	-0.375000	24.366667	672.166687	1023.000000	1023.000000	2046.000000
27.700001	0.029215	17.265783	3.065967	2.247411	5.883365	6.069041	0.000000	-10.000000	-0.350000	23.833334	680.500000	1023.000000	1023.000000	2046.000000
27.719999	0.030347	17.935122	3.223819	2.615022	6.133659	5.962622	0.000000	-10.000000	-0.341667	23.416668	688.500000	1023.000000	1023.000000	2046.000000
27.740000	0.031717	18.744596	3.275212	2.759019	6.492200	6.218165	0.000000	-10.000000	-0.325000	23.366667	696.333313	1023.000000	1023.000000	2046.000000
27.760000	0.033687	19.909052	3.530344	2.936216	6.788459	6.654032	0.000000	-10.000000	-0.316667	22.950001	704.000000	1023.000000	1023.000000	2046.000000
27.780001	0.035579	21.027012	3.996834	3.221979	6.963547	6.844652	0.000000	-10.000000	-0.275000	22.300001	711.833313	1023.000000	1023.000000	2046.000000
27.799999	0.036921	21.820280	4.149257	3.461126	7.280734	6.929163	0.000000	-10.000000	-0.250000	21.433334	719.500000	1023.000000	1023.000000	2046.000000
27.820000	0.038331	22.653358	4.262360	3.601485	7.573415	7.216099	0.000000	-10.000000	-0.233333	20.866667	726.833313	1023.000000	1023.000000	2046.000000
27.840000	0.040227	23.773970	4.585481	3.745397	7.807587	7.635505	0.000000	-10.000000	-0.225000	20.050001	733.833313	1023.000000	1023.000000	2046.000000
27.860001	0.042247	24.967916	5.074938	4.059392	8.075932	7.757654	0.000000	-10.000000	-0.191667	18.900000	740.666687	1023.000000	1023.000000	2046.000000
27.879999	0.044114	26.071512	5.515616	4.322322	8.371088	7.862486	0.000000	-10.000000	-0.141667	17.433334	747.166687	1023.000000	1023.000000	2046.000000
27.900000	0.046018	27.196348	5.826106	4.548684	8.732026	8.089533	0.000000	-10.000000	-0.116667	15.983334	753.333313	1023.000000	1023.000000	2046.000000
27.920000	0.048209	28.491274	6.262199	4.642626	9.035437	8.551012	0.000000	-10.000000	-0.100000	14.916667	758.833313	1023.000000	1023.000000	2046.000000
27.940001	0.049682	29.361973	6.725847	4.863134	9.169137	8.603856	0.000000	-10.000000	-0.083333	13.416667	764.000000	1023.000000	1023.000000	2046.000000
27.959999	0.050430	29.804028	6.994046	5.194335	9.211132	8.404513	0.000000	-10.000000	-0.050000	11.933333	768.666687	1023.000000	1023.000000	2046.000000
27.980000	0.050716	29.973429	6.820466	5.240799	9.263740	8.648423	0.000000	-10.000000	-0.025000	10.316667	773.000000	1023.000000	1023.000000	2046.000000
28.000000	0.051326	30.333935	6.830313	5.353239	9.173486	8.976898	0.000000	-10.000000	-0.008333	8.950000	776.666687	1023.000000	1023.000000	2046.000000
28.020000	0.051323	30.332129	6.840907	5.705481	9.089721	8.696021	0.000000	-10.000000	0.000000	7.350000	779.833313	1023.000000	1023.000000	2046.000000
28.040001	0.050318	29.737711	6.620548	5.815842	9.026423	8.274899	0.000000	-10.000000	0.008333	5.716667	782.666687	1023.000000	1023.000000	2046.000000
28.059999	0.048436	28.625807	6.334827	5.576458	8.793828	7.920692	0.000000	-10.000000	0.025000	3.583333	784.833313	1023.000000	1023.000000	2046.000000
28.080000	0.045309	26.777716	5.888268	5.112029	8.352550	7.424870	0.000000	-10.000000	0.050000	1.450000	786.666687	1023.000000	1023.000000	2046.000000
28.100000	0.040981	24.219604	5.157894	4.716967	7.750253	6.594490	0.000000	-10.000000	0.058333	-1.066667	787.500000	1023.000000	1023.000000	2046.000000
28.120001	0.036884	21.798668	4.200617	4.207137	7.274421	6.116493	0.000000	-10.000000	0.066667	-3.233333	788.000000	1023.000000	1023.000000	2046.000000
28.139999	0.033993	20.090094	3.474795	3.775069	6.818295	6.021935	0.000000	-10.000000	0.058333	-5.100000	788.000000	1023.000000	1023.000000	2046.000000
28.160000	0.032308	19.093811	3.173663	3.657746	6.481852	5.780551	0.000000	-10.000000	0.066667	-6.300000	788.000000	1023.000000	1023.000000	2046.000000
28.180000	0.030543	18.050758	2.846579	3.513469	6.209048	5.481663	0.000000	-10.000000	0.066667	-7.033333	788.000000	1023.000000	1023.000000	2046.000000
28.200001	0.029223	17.270905	2.435539	3.377779	6.025660	5.431927	0.000000	-10.000000	0.075000	-7.650000	788.000000	1023.000000	1023.000000	2046.000000
28.219999	0.028446	16.811737	2.268772	3.232367	5.779796	5.530802	0.000000	-10.000000	0.075000	-8.400000	788.000000	1023.000000	1023.000000	2046.000000
28.240000	0.027762	16.407183	2.177581	3.370552	5.609887	5.249163	0.000000	-10.000000	0.083333	-9.133333	788.000000	1023.000000	1023.000000	2046.000000
28.260000	0.026978	15.943713	2.037930	3.327627	5.434997	5.143160	0.000000	-10.000000	0.091667	-9.650000	784.500000	1023.000000	1023.000000	2046.000000
28.280001	0.026958	15.931911	1.983380	3.325027	5.316728	5.306777	0.000000	-10.000000	0.108333	-10.266666	776.833313	1023.000000	1023.000000	2046.000000
28.299999	0.027186	16.066658	2.082587	3.433990	5.284372	5.265709	0.000000	-10.000000	0.116667	-10.966667	767.833313	1023.000000	1023.000000	2046.000000
28.320000	0.027120	16.027960	2.159613	3.433254	5.264508	5.170585	0.000000	-10.000000	0.133333	-11.750000	761.000000	1023.000000	1023.000000	2046.000000
28.340000	0.026714	15.787739	1.984356	3.291559	5.214149	5.297675	0.000000	-10.000000	0.141667	-12.533334	757.000000	1023.000000	1023.000000	2046.000000
28.360001	0.026970	15.939457	1.879915	3.100639	5.341385	5.617518	0.000000	-10.000000	0.175000	-13.450001	752.833313	1023.000000	1023.000000	2046.000000
28.379999	0.027006	15.960468	1.937652	3.037331	5.379885	5.605601	0.000000	-10.000000	0.208333	-14.683333	748.333313	1023.000000	1023.000000	2046.000000
28.400000	0.026692	15.774842	1.846450	2.772034	5.460744	5.695614	0.000000	-10.000000	0.250000	-15.850000	743.500000	1023.000000	1023.000000	2046.000000
28.420000	0.026395	15.599719	1.549276	2.526882	5.607147	5.916415	0.000000	-10.000000	0.275000	-17.150000	738.166687	1023.000000	1023.000000	2046.000000
28.440001	0.026164	15.462868	1.413338	2.199946	5.685608	6.163975	0.000000	-10.000000	0.308333	-18.266666	732.500000	1023.000000	1023.000000	2046.000000
28.459999	0.025244	14.919433	1.321214	2.009881	5.658210	5.930129	0.000000	-10.000000	0.350000	-19.550001	726.333313	1023.000000	1023.000000	2046.000000
28.480000	0.023818	14.076145	1.133649	1.814699	5.517642	5.610156	0.000000	-10.000000	0.383333	-20.600000	719.833313	1023.000000	1023.000000	2046.000000
28.500000	0.022793	13.470384	0.999074	1.443673	5.373135	5.654502	0.000000	-10.000000	0.400000	-21.733334	713.000000	1023.000000	1023.000000	2046.000000
28.520000	0.021763	12.861703	1.017399	1.235942	5.206878	5.401484	0.000000	-10.000000	0.425000	-22.766666	705.666687	1023.000000	1023.000000	2046.000000
28.540001	0.020434	12.076496	1.025948	0.988150	4.960955	5.101444	0.000000	-10.000000	0.475000	-23.933334	698.000000	1023.000000	1023.000000	2046.000000
28.559999	0.019549	11.553489	0.901251	0.855240	4.858492	4.938505	0.000000	-10.000000	0.525000	-25.200001	690.000000	1023.000000	1023.000000	2046.000000
28.580000	0.019256	11.380389	0.940453	0.604344	4.666416	5.169176	0.000000	-10.000000	0.583333	-26.550001	681.666687	1023.000000	1023.000000	2046.000000
28.600000	0.019069	11.269761	0.968606	0.670538	4.625657	5.004960	0.000000	-10.000000	0.625000	-27.650000	672.833313	1023.000000	1023.000000	2046.000000
28.620001	0.018558	10.967963	0.977878	0.627367	4.509970	4.852749	0.000000	-10.000000	0.666667	-28.533333	663.666687	1023.000000	1023.000000	2046.000000
28.639999	0.018329	10.832480	0.863307	0.477017	4.426399	5.065758	0.000000	-10.000000	0.683333	-29.133333	654.166687	1023.000000	1023.000000	2046.000000
28.660000	0.018457	10.908056	0.955409	0.443647	4.354629	5.154372	0.000000	-10.000000	0.700000	-29.666668	644.500000	1023.000000	1023.000000	2046.000000
28.680000	0.018189	10.749671	1.025576	0.476689	4.267216	4.980189	0.000000	-10.000000	0.741667	-30.166668	634.500000	1023.000000	1023.000000	2046.000000
28.700001	0.017880	10.567166	0.956101	0.391563	4.231559	4.987942	0.000000	-10.000000	0.783333	-30.716667	624.500000	1023.000000	1023.000000	2046.000000
28.719999	0.018007	10.642237	0.999280	0.279486	4.151612	5.211859	0.000000	-10.000000	0.816667	-31.250000	614.166687	1023.000000	1023.000000	2046.000000
28.740000	0.018726	11.066941	1.293165	0.368589	4.208325	5.196863	0.000000	-10.000000	0.816667	-31.683334	603.833313	1023.000000	1023.000000	2046.000000
28.760000	0.019358	11.440783	1.583619	0.394979	4.290892	5.171292	0.000000	-10.000000	0.825000	-32.000000	593.166687	1023.000000	1023.000000	2046.000000
28.780001	0.020251	11.968123	1.840991	0.447328	4.301458	5.378346	0.000000	-10.000000	0.833333	-32.216667	582.500000	1023.000000	1023.000000	2046.000000
28.799999	0.020817	12.302968	2.070724	0.291891	4.221934	5.718419	0.000000	-10.000000	0.850000	-32.466667	571.666687	1023.000000	1023.000000	2046.000000
28.820000	0.020884	12.342660	2.156454	0.536869	4.220035	5.429302	0.000000	-10.000000	0.850000	-32.533333	560.833313	1023.000000	1023.000000	2046.000000
28.840000	0.019094	11.284661	1.942883	0.247377	3.855118	5.239284	0.000000	-10.000000	0.866667	-32.750000	550.000000	1023.000000	1023.000000	2046.000000
28.860001	0.017776	10.505440	1.522238	0.097900	3.660766	5.224535	0.000000	-10.000000	0.866667	-33.033333	539.000000	1023.000000	1023.000000	2046.000000
28.879999	0.016376	9.678279	1.179549	-0.002973	3.319699	5.182004	0.000000	-10.000000	0.891667	-33.516666	528.000000	1023.000000	1023.000000	2046.000000
28.900000	0.015059	8.900099	0.916498	0.035258	3.082945	4.865398	0.000000	-10.000000	0.891667	-33.883335	516.833313	1023.000000	1023.000000	2046.000000
28.920000	0.013060	7.718441	0.658034	-0.031559	2.760480	4.331486	0.000000	-10.000000	0.916667	-34.066669	505.500000	1023.000000	1023.000000	2046.000000
28.940001	0.010681	6.312201	0.418212	-0.234487	2.362116	3.766360	0.000000	-10.000000	0.908333	-34.083336	494.166656	1023.000000	1023.000000	2046.000000
28.959999	0.007777	4.596475	-0.032865	-0.624361	1.929095	3.324606	0.000000	-10.000000	0.916667	-33.950001	482.833344	1023.000000	1023.000000	2046.000000
28.980000	0.004486	2.651013	-0.597274	-1.110521	1.441605	2.917204	0.000000	-10.000000	0.900000	-33.600002	471.500000	1023.000000	1023.000000	2046.000000
29.000000	0.000992	0.586112	-1.288843	-1.425478	1.012594	2.287840	0.000000	-10.000000	0.883333	-33.283333	460.166656	1023.000000	1023.000000	2046.000000
29.020000	-0.002229	-1.317485	-1.833427	-1.849070	0.541534	1.823478	0.000000	-10.000000	0.850000	-32.766666	449.000000	1023.000000	1023.000000	2046.000000
29.040001	-0.004974	-2.939385	-2.281868	-2.163827	0.105444	1.400866	0.000000	-10.000000	0.833333	-32.400002	438.166656	1023.000000	1023.000000	2046.000000
29.059999	-0.007401	-4.373943	-2.776691	-2.474300	-0.298525	1.175573	0.000000	-10.000000	0.833333	-32.000000	427.333344	1023.000000	1023.000000	2046.000000
29.080000	-0.009234	-5.457563	-3.099489	-2.721663	-0.740522	1.104111	0.000000	-10.000000	0.833333	-32.066666	416.666656	1023.000000	1023.000000	2046.000000
29.100000	-0.010588	-6.257529	-3.459450	-2.716812	-0.894720	0.813453	0.000000	-10.000000	0.841667	-32.066666	406.000000	1023.000000	1023.000000	2046.000000
29.120001	-0.011800	-6.973804	-3.552861	-2.766999	-1.186882	0.532938	0.000000	-10.000000	0.833333	-31.950001	395.333344	1023.000000	1023.000000	2046.000000
29.139999	-0.012738	-7.527949	-3.749572	-2.816633	-1.394361	0.432617	0.000000	-10.000000	0.825000	-31.700001	384.666656	1023.000000	1023.000000	2046.000000
29.160000	-0.013556	-8.011322	-3.876254	-2.971819	-1.712741	0.549492	0.000000	-10.000000	0.808333	-31.433334	374.000000	1023.000000	1023.000000	2046.000000
29.180000	-0.014129	-8.350003	-4.030897	-2.985339	-1.718066	0.384299	0.000000	-10.000000	0.791667	-31.100000	363.666656	1023.000000	1023.000000	2046.000000
29.200001	-0.014901	-8.806764	-3.997035	-3.264514	-1.844827	0.299613	0.000000	-10.000000	0.775000	-30.733334	353.333344	1023.000000	1023.000000	2046.000000
29.219999	-0.015197	-8.981213	-4.071073	-3.464880	-1.865722	0.420462	0.000000	-10.000000	0.741667	-30.350000	343.000000	1023.000000	1023.000000	2046.000000
29.240000	-0.015248	-9.011629	-4.098467	-3.679825	-1.904814	0.671476	0.000000	-10.000000	0.733333	-30.183334	332.666656	1023.000000	1023.000000	2046.000000
29.260000	-0.015233	-9.002958	-4.077363	-3.783254	-1.842451	0.700111	0.000000	-10.000000	0.700000	-29.816668	322.500000	1023.000000	1023.000000	2046.000000
29.280001	-0.015460	-9.136896	-4.011635	-4.007126	-1.784374	0.666238	0.000000	-10.000000	0.691667	-29.316668	312.666656	1023.000000	1023.000000	2046.000000
29.299999	-0.015919	-9.408200	-4.178667	-4.258844	-1.711406	0.740717	0.000000	-10.000000	0.650000	-28.700001	299.833344	1023.000000	1023.000000	2046.000000
29.320000	-0.016526	-9.767085	-4.314841	-4.539171	-1.827955	0.914882	0.000000	-10.000000	0.641667	-28.283333	290.333344	1023.000000	1023.000000	2046.000000
29.340000	-0.017491	-10.337258	-4.400962	-4.709080	-1.867604	0.640388	0.000000	-10.000000	0.616667	-27.850000	280.833344	1023.000000	1023.000000	2046.000000
29.360001	-0.018417	-10.884402	-4.377548	-4.861359	-1.968428	0.322933	0.000000	-10.000000	0.625000	-27.700001	274.666656	1023.000000	1023.000000	2046.000000
29.379999	-0.019196	-11.345134	-4.404526	-5.122732	-2.173702	0.355826	0.000000	-10.000000	0.633333	-27.350000	265.500000	1023.000000	1023.000000	2046.000000
29.400000	-0.019938	-11.783317	-4.394854	-5.356720	-2.376843	0.345101	0.000000	-10.000000	0.616667	-27.300001	256.500000	1023.000000	1023.000000	2046.000000
29.420000	-0.020951	-12.381996	-4.400568	-5.504683	-2.508583	0.031838	0.000000	-10.000000	0.583333	-26.833334	247.500000	1023.000000	1023.000000	2046.000000
29.440001	-0.021729	-12.842096	-4.431201	-5.663888	-2.602049	-0.144959	0.000000	-10.000000	0.550000	-26.633333	238.500000	1023.000000	1023.000000	2046.000000
29.459999	-0.022315	-13.188336	-4.482384	-5.845300	-2.807060	-0.053593	0.000000	-10.000000	0.550000	-26.133333	229.500000	1023.000000	1023.000000	2046.000000
29.480000	-0.022581	-13.345414	-4.511488	-5.835526	-2.902230	-0.096170	0.000000	-10.000000	0.541667	-26.033333	220.666672	1023.000000	1023.000000	2046.000000
29.500000	-0.022835	-13.495205	-4.429814	-5.862868	-2.945036	-0.257488	0.000000	-10.000000	0.541667	-25.683334	212.000000	1023.000000	1023.000000	2046.000000
29.520000	-0.022874	-13.518555	-4.371047	-5.926482	-2.968484	-0.252542	0.000000	-10.000000	0.525000	-25.500000	203.500000	1023.000000	1023.000000	2046.000000
29.540001	-0.022964	-13.571491	-4.305797	-6.028076	-3.179640	-0.057979	0.000000	-10.000000	0.516667	-25.083334	195.000000	1023.000000	1023.000000	2046.000000
29.559999	-0.022956	-13.567184	-4.374220	-5.990636	-3.140936	-0.061392	0.000000	-10.000000	0.491667	-24.633333	186.500000	1023.000000	1023.000000	2046.000000
29.580000	-0.023096	-13.649545	-4.299214	-6.012258	-3.140519	-0.197555	0.000000	-10.000000	0.483333	-24.166666	178.166672	1023.000000	1023.000000	2046.000000
29.600000	-0.023119	-13.663239	-4.216066	-6.047920	-3.239926	-0.159327	0.000000	-10.000000	0.466667	-23.733334	170.000000	1023.000000	1023.000000	2046.000000
29.620001	-0.023163	-13.689298	-4.178573	-6.122016	-3.400544	0.011836	0.000000	-10.000000	0.450000	-23.100000	162.166672	1023.000000	1023.000000	2046.000000
29.639999	-0.023312	-13.777418	-4.281631	-6.086773	-3.348571	-0.060442	0.000000	-10.000000	0.425000	-22.700001	154.500000	1023.000000	1023.000000	2046.000000
29.660000	-0.023527	-13.904187	-4.194383	-6.175639	-3.391968	-0.142198	0.000000	-10.000000	0.400000	-22.250000	147.000000	1023.000000	1023.000000	2046.000000
29.680000	-0.023656	-13.980920	-4.099651	-6.199718	-3.466065	-0.215486	0.000000	-10.000000	0.375000	-21.966667	139.500000	1023.000000	1023.000000	2046.000000
29.700001	-0.023852	-14.096345	-4.086614	-6.318386	-3.649908	-0.041436	0.000000	-10.000000	0.358333	-21.366667	132.166672	1023.000000	1023.000000	2046.000000
29.719999	-0.023902	-14.125835	-4.183413	-6.286164	-3.588166	-0.068093	0.000000	-10.000000	0.350000	-20.716667	125.000000	1023.000000	1023.000000	2046.000000
29.740000	-0.024155	-14.275400	-4.112539	-6.363725	-3.608364	-0.190773	0.000000	-10.000000	0.350000	-20.316666	118.166664	1023.000000	1023.000000	2046.000000
29.760000	-0.024151	-14.273156	-4.020780	-6.360544	-3.657091	-0.234741	0.000000	-10.000000	0.325000	-19.866667	111.333336	1023.000000	1023.000000	2046.000000
29.780001	-0.024263	-14.339190	-4.005146	-6.436022	-3.814489	-0.083532	0.000000	-10.000000	0.308333	-19.366667	104.833336	1023.000000	1023.000000	2046.000000
29.799999	-0.024299	-14.360889	-4.046927	-6.407012	-3.735155	-0.171795	0.000000	-10.000000	0.275000	-18.750000	98.500000	1023.000000	1023.000000	2046.000000
29.820000	-0.024180	-14.290255	-3.831285	-6.399985	-3.697196	-0.361788	0.000000	-10.000000	0.266667	-18.233334	92.166664	1023.000000	1023.000000	2046.000000
29.840000	-0.023519	-13.899755	-3.587201	-6.443691	-3.689030	-0.179832	0.000000	-10.000000	0.250000	-17.833334	86.000000	1023.000000	1023.000000	2046.000000
29.860001	-0.022700	-13.415465	-3.377921	-6.329103	-3.678125	-0.030316	0.000000	-10.000000	0.241667	-17.316668	80.000000	1023.000000	1023.000000	2046.000000
29.879999	-0.022267	-13.159575	-3.113513	-6.297480	-3.593433	-0.155150	0.000000	-10.000000	0.225000	-16.800001	74.333336	1023.000000	1023.000000	2046.000000
29.900000	-0.022199	-13.119567	-2.931218	-6.395813	-3.588219	-0.204317	0.000000	-10.000000	0.208333	-16.233334	68.666664	1023.000000	1023.000000	2046.000000
29.920000	-0.022289	-13.172586	-2.763763	-6.147816	-3.762298	-0.498709	0.000000	-10.000000	0.200000	-15.700001	63.166668	1023.000000	1023.000000	2046.000000
29.940001	-0.023560	-13.924110	-2.922981	-6.326314	-3.965459	-0.709356	0.000000	-10.000000	0.200000	-15.133333	58.000000	1023.000000	1023.000000	2046.000000
29.959999	-0.023452	-13.860299	-3.010957	-6.432916	-3.853590	-0.562836	0.000000	-10.000000	0.200000	-14.733334	53.000000	1023.000000	1023.000000	2046.000000
29.980000	-0.023128	-13.668753	-3.178276	-6.223102	-3.901879	-0.365496	0.000000	-10.000000	0.191667	-14.416667	48.000000	1023.000000	1023.000000	2046.000000
30.000000	-0.023651	-13.977529	-3.490485	-6.070063	-4.056470	-0.360510	0.000000	-10.000000	0.191667	-14.166667	43.166668	1023.000000	1023.000000	2046.000000
30.020000	-0.024842	-14.681695	-3.849716	-5.952559	-4.152159	-0.727262	0.000000	-10.000000	0.183333	-13.916667	38.500000	1023.000000	1023.000000	2046.000000
30.040001	-0.026716	-15.789174	-4.089767	-6.034007	-4.451832	-1.213568	0.000000	-10.000000	0.183333	-13.533334	33.833332	1023.000000	1023.000000	2046.000000
30.059999	-0.029654	-17.525690	-4.506954	-6.334538	-5.066797	-1.617400	0.000000	-10.000000	0.150000	-13.016666	29.333334	1023.000000	1023.000000	2046.000000
30.080000	-0.032932	-19.462549	-5.220049	-6.676700	-5.327378	-2.238422	0.000000	-10.000000	0.125000	-11.766666	25.000000	1023.000000	1023.000000	2046.000000
30.100000	-0.036534	-21.591631	-5.832819	-7.168653	-5.706703	-2.883457	0.000000	-10.000000	0.091667	-10.450000	21.166666	1023.000000	1023.000000	2046.000000
30.120001	-0.039572	-23.386772	-6.359496	-7.529031	-6.327860	-3.170386	0.000000	-10.000000	0.091667	-9.233334	17.666666	1023.000000	1023.000000	2046.000000
30.139999	-0.041847	-24.731508	-6.910455	-7.726198	-6.640922	-3.453934	0.000000	-10.000000	0.091667	-8.783334	14.500000	1023.000000	1023.000000	2046.000000
30.160000	-0.043499	-25.707758	-7.169495	-7.909560	-6.865345	-3.763360	0.000000	-10.000000	0.100000	-8.783334	11.500000	1023.000000	1023.000000	2046.000000
30.180000	-0.044568	-26.339407	-7.364440	-7.988132	-7.185892	-3.800945	0.000000	-10.000000	0.100000	-9.300000	8.500000	1023.000000	1023.000000	2046.000000
30.200001	-0.045390	-26.825266	-7.670438	-7.899995	-7.341897	-3.912935	0.000000	-10.000000	0.091667	-9.750000	5.333333	1023.000000	1023.000000	2046.000000
30.219999	-0.045672	-26.992254	-7.768992	-7.774393	-7.349192	-4.099678	0.000000	-10.000000	0.075000	-9.950000	2.333333	1023.000000	1023.000000	2046.000000
30.240000	-0.045958	-27.161224	-7.774625	-7.754687	-7.703347	-3.928565	0.000000	-10.000000	0.066667	-9.533334	-0.666667	1023.000000	1023.000000	2046.000000
30.260000	-0.046141	-27.269255	-7.924778	-7.560075	-7.733340	-4.051062	0.000000	-10.000000	0.066667	-8.916667	-3.500000	1023.000000	1023.000000	2046.000000
30.280001	-0.045807	-27.071835	-7.857967	-7.498248	-7.624716	-4.090903	0.000000	-10.000000	0.075000	-8.050000	-6.500000	1023.000000	1023.000000	2046.000000
30.299999	-0.045607	-26.953964	-7.739112	-7.693234	-7.755198	-3.766419	0.000000	-10.000000	0.075000	-7.350000	-9.166667	1023.000000	1023.000000	2046.000000
30.320000	-0.045397	-26.829731	-7.838626	-7.643300	-7.681491	-3.666315	0.000000	-10.000000	0.066667	-6.733333	-11.500000	1023.000000	1023.000000	2046.000000
30.340000	-0.044761	-26.453562	-7.735286	-7.680256	-7.428438	-3.609582	0.000000	-10.000000	0.058333	-6.416667	-13.666667	1023.000000	1023.000000	2046.000000
30.360001	-0.044102	-26.064114	-7.494180	-7.913800	-7.393853	-3.262280	0.000000	-10.000000	0.050000	-6.050000	-16.000000	1023.000000	1023.000000	2046.000000
30.379999	-0.043654	-25.799421	-7.469683	-7.963765	-7.265749	-3.100226	0.000000	-10.000000	0.050000	-5.550000	-18.000000	1023.000000	1023.000000	2046.000000
30.400000	-0.043107	-25.476204	-7.357467	-8.227438	-6.945698	-2.945602	0.000000	-10.000000	0.050000	-4.850000	-19.833334	1023.000000	1023.000000	2046.000000
30.420000	-0.043103	-25.473665	-7.287721	-8.478107	-6.901299	-2.806539	0.000000	-10.000000	0.050000	-4.116667	-21.333334	1023.000000	1023.000000	2046.000000
30.440001	-0.043418	-25.660048	-7.442245	-8.544039	-6.808546	-2.865217	0.000000	-10.000000	0.041667	-3.500000	-22.833334	1023.000000	1023.000000	2046.000000
30.459999	-0.043620	-25.779238	-7.386753	-8.710576	-6.644773	-3.037136	0.000000	-10.000000	0.033333	-2.500000	-24.000000	1023.000000	1023.000000	2046.000000
30.480000	-0.043582	-25.757015	-7.172319	-8.942800	-6.701775	-2.940123	0.000000	-10.000000	0.016667	-0.966667	-24.666666	1023.000000	1023.000000	2046.000000
30.500000	-0.043548	-25.737158	-7.079337	-8.932008	-6.736496	-2.989316	0.000000	-10.000000	0.000000	1.183333	-25.000000	1023.000000	1023.000000	2046.000000
30.520000	-0.043495	-25.705511	-6.948414	-9.067567	-6.636667	-3.052864	0.000000	-10.000000	-0.025000	3.583333	-25.000000	1023.000000	1023.000000	2046.000000
30.540001	-0.043126	-25.487658	-6.774935	-9.086581	-6.495519	-3.130622	0.000000	-10.000000	-0.033333	6.116667	-25.000000	1023.000000	1023.000000	2046.000000
30.559999	-0.042809	-25.300007	-6.526124	-9.183157	-6.662782	-2.927945	0.000000	-10.000000	-0.050000	8.616667	-25.000000	1023.000000	1023.000000	2046.000000
30.580000	-0.042162	-24.917902	-6.534300	-9.045829	-6.426393	-2.911380	0.000000	-10.000000	-0.083333	11.016666	-25.000000	1023.000000	1023.000000	2046.000000
30.600000	-0.041087	-24.282526	-6.278853	-8.934406	-6.180038	-2.889229	0.000000	-10.000000	-0.133333	13.416667	-25.000000	1023.000000	1023.000000	2046.000000
30.620001	-0.039748	-23.490980	-6.000644	-8.890745	-6.017440	-2.582151	0.000000	-10.000000	-0.175000	15.400000	-25.000000	1023.000000	1023.000000	2046.000000
30.639999	-0.038375	-22.679855	-5.772021	-8.625188	-5.878479	-2.404168	0.000000	-10.000000	-0.216667	17.383333	-8.666667	1023.000000	1023.000000	2046.000000
30.660000	-0.037004	-21.869621	-5.584247	-8.456955	-5.556586	-2.271834	0.000000	-10.000000	-0.266667	19.166668	9.166667	1023.000000	1023.000000	2046.000000
30.680000	-0.035299	-20.861677	-5.296408	-8.301496	-5.236919	-2.026855	0.000000	-10.000000	-0.316667	20.766668	29.166666	1023.000000	1023.000000	2046.000000
30.700001	-0.033770	-19.957941	-4.977501	-8.183506	-5.149526	-1.647408	0.000000	-10.000000	-0.358333	21.900002	35.333332	1023.000000	1023.000000	2046.000000
30.719999	-0.032301	-19.090172	-4.829178	-7.845460	-4.855600	-1.559932	0.000000	-10.000000	-0.391667	22.900002	42.500000	1023.000000	1023.000000	2046.000000
30.740000	-0.030452	-17.997021	-4.544002	-7.616093	-4.458408	-1.378518	0.000000	-10.000000	-0.416667	24.116667	50.166668	1023.000000	1023.000000	2046.000000
30.760000	-0.028741	-16.986115	-4.134868	-7.553969	-4.372241	-0.925035	0.000000	-10.000000	-0.433333	25.116667	58.000000	1023.000000	1023.000000	2046.000000
30.780001	-0.027145	-16.042965	-3.951375	-7.137633	-4.106377	-0.847579	0.000000	-10.000000	-0.450000	26.116667	66.000000	1023.000000	1023.000000	2046.000000
30.799999	-0.025188	-14.886076	-3.668197	-6.872807	-3.641589	-0.703483	0.000000	-10.000000	-0.450000	26.850000	74.500000	1023.000000	1023.000000	2046.000000
30.820000	-0.023407	-13.833801	-3.293926	-6.771216	-3.497183	-0.271477	0.000000	-10.000000	-0.475000	27.533335	83.333336	1023.000000	1023.000000	2046.000000
30.840000	-0.021725	-12.839270	-3.124205	-6.370317	-3.224307	-0.120440	0.000000	-10.000000	-0.500000	28.166668	92.500000	1023.000000	1023.000000	2046.000000
30.860001	-0.019939	-11.784209	-2.869757	-6.151865	-2.811695	0.049108	0.000000	-10.000000	-0.550000	28.933334	101.833336	1023.000000	1023.000000	2046.000000
30.879999	-0.018052	-10.668825	-2.479785	-5.986890	-2.577732	0.375581	0.000000	-10.000000	-0.575000	29.533335	111.333336	1023.000000	1023.000000	2046.000000
30.900000	-0.016340	-9.656837	-2.194698	-5.620102	-2.401389	0.559351	0.000000	-10.000000	-0.608333	29.850000	121.000000	1023.000000	1023.000000	2046.000000
30.920000	-0.014367	-8.491019	-1.954834	-5.293175	-1.944328	0.701317	0.000000	-10.000000	-0.616667	30.000000	130.666672	1023.000000	1023.000000	2046.000000
30.940001	-0.012634	-7.466676	-1.482285	-5.124396	-1.758544	0.898549	0.000000	-10.000000	-0.625000	30.500000	140.500000	1023.000000	1023.000000	2046.000000
30.959999	-0.011379	-6.724954	-1.177294	-4.915850	-1.651212	1.019402	0.000000	-10.000000	-0.616667	30.900002	150.833328	1023.000000	1023.000000	2046.000000
30.980000	-0.010488	-6.198233	-0.940111	-4.733377	-1.415888	0.891143	0.000000	-10.000000	-0.641667	31.200001	161.166672	1023.000000	1023.000000	2046.000000
31.000000	-0.008851	-5.230696	-0.533023	-4.444485	-1.162927	0.909739	0.000000	-10.000000	-0.650000	31.516666	171.666672	1023.000000	1023.000000	2046.000000
31.020000	-0.008127	-4.802919	-0.306585	-4.371296	-1.225755	1.100716	0.000000	-10.000000	-0.666667	31.700001	182.000000	1023.000000	1023.000000	2046.000000
31.040001	-0.006284	-3.713882	-0.243653	-3.987334	-0.916713	1.433818	0.000000	-10.000000	-0.650000	31.916666	192.666672	1023.000000	1023.000000	2046.000000
31.059999	-0.003688	-2.179513	-0.104822	-3.372850	-0.459821	1.757980	0.000000	-10.000000	-0.633333	31.700001	203.333328	1023.000000	1023.000000	2046.000000
31.080000	-0.002263	-1.337584	0.131860	-3.017706	-0.390942	1.939203	0.000000	-10.000000	-0.608333	31.400000	214.000000	1023.000000	1023.000000	2046.000000
31.100000	-0.002564	-1.515380	-0.054016	-2.744538	-0.453740	1.736914	0.000000	-10.000000	-0.600000	31.183334	224.333328	1023.000000	1023.000000	2046.000000
31.120001	-0.004703	-2.779430	-0.567568	-2.787590	-0.538302	1.114030	0.000000	-10.000000	-0.600000	31.100000	234.833328	1023.000000	1023.000000	2046.000000
31.139999	-0.007739	-4.573524	-1.079557	-3.224998	-0.999669	0.730699	0.000000	-10.000000	-0.591667	31.000000	245.166672	1023.000000	1023.000000	2046.000000
31.160000	-0.010540	-6.229241	-1.744776	-3.503593	-1.375731	0.394858	0.000000	-10.000000	-0.591667	30.916668	255.666672	1023.000000	1023.000000	2046.000000
31.180000	-0.012518	-7.397952	-2.310242	-3.590371	-1.522248	0.024908	0.000000	-10.000000	-0.575000	30.783335	266.000000	1023.000000	1023.000000	2046.000000
31.200001	-0.013414	-7.927939	-2.605103	-3.713769	-1.618511	0.009444	0.000000	-10.000000	-0.566667	30.750000	276.333344	1023.000000	1023.000000	2046.000000
31.219999	-0.013976	-8.259663	-2.733966	-3.786323	-1.859053	0.119680	0.000000	-10.000000	-0.541667	30.483334	286.500000	1023.000000	1023.000000	2046.000000
31.240000	-0.014096	-8.330830	-2.977024	-3.611766	-1.814674	0.072635	0.000000	-10.000000	-0.558333	30.250000	296.500000	1023.000000	1023.000000	2046.000000
31.260000	-0.013404	-7.922037	-2.970265	-3.318792	-1.680157	0.047178	0.000000	-10.000000	-0.558333	30.000000	306.500000	1023.000000	1023.000000	2046.000000
31.280001	-0.012524	-7.401824	-2.782193	-3.211958	-1.781853	0.374181	0.000000	-10.000000	-0.591667	30.000000	316.500000	1023.000000	1023.000000	2046.000000
31.299999	-0.011710	-6.920348	-2.795707	-2.811817	-1.731019	0.418195	0.000000	-10.000000	-0.575000	30.266666	326.500000	1023.000000	1023.000000	2046.000000
31.320000	-0.010392	-6.141893	-2.750468	-2.396948	-1.444355	0.449878	0.000000	-10.000000	-0.558333	30.166668	336.833344	1023.000000	1023.000000	2046.000000
31.340000	-0.008937	-5.281911	-2.498782	-2.163006	-1.299420	0.679296	0.000000	-10.000000	-0.541667	30.116667	347.166656	1023.000000	1023.000000	2046.000000
31.360001	-0.007473	-4.416716	-2.228156	-1.950302	-1.210742	0.972484	0.000000	-10.000000	-0.550000	29.966667	357.500000	1023.000000	1023.000000	2046.000000
31.379999	-0.006142	-3.629983	-2.132136	-1.723352	-0.990471	1.215976	0.000000	-10.000000	-0.591667	30.116667	367.500000	1023.000000	1023.000000	2046.000000
31.400000	-0.004279	-2.528910	-1.999095	-1.387270	-0.504105	1.361560	0.000000	-10.000000	-0.583333	30.466667	377.500000	1023.000000	1023.000000	2046.000000
31.420000	-0.002597	-1.534760	-1.673167	-1.458090	-0.278270	1.874766	0.000000	-10.000000	-0.583333	30.400000	387.500000	1023.000000	1023.000000	2046.000000
31.440001	-0.001082	-0.639574	-1.487692	-1.424517	-0.002738	2.275373	0.000000	-10.000000	-0.558333	30.700001	397.500000	1023.000000	1023.000000	2046.000000
31.459999	0.000255	0.150793	-1.421368	-1.415976	0.438176	2.549961	0.000000	-10.000000	-0.558333	30.433332	407.500000	1023.000000	1023.000000	2046.000000
31.480000	0.002041	1.205970	-1.321716	-1.354750	1.017242	2.865194	0.000000	-10.000000	-0.550000	30.433332	417.833344	1023.000000	1023.000000	2046.000000
31.500000	0.002968	1.754247	-1.132144	-1.504305	1.173955	3.216741	0.000000	-10.000000	-0.533333	30.233334	428.166656	1023.000000	1023.000000	2046.000000
31.520000	0.003530	2.086277	-1.112757	-1.408154	1.417256	3.189933	0.000000	-10.000000	-0.525000	29.950001	438.500000	1023.000000	1023.000000	2046.000000
31.540001	0.004680	2.766172	-0.900992	-1.207534	1.763349	3.111348	0.000000	-10.000000	-0.508333	29.716667	448.500000	1023.000000	1023.000000	2046.000000
31.559999	0.005582	3.298882	-0.531692	-1.301824	1.845644	3.286754	0.000000	-10.000000	-0.508333	29.400000	458.333344	1023.000000	1023.000000	2046.000000
31.580000	0.006112	3.612120	-0.379235	-1.210431	1.938560	3.263226	0.000000	-10.000000	-0.500000	29.066668	468.000000	1023.000000	1023.000000	2046.000000
31.600000	0.007208	4.259733	-0.173853	-1.009611	2.224351	3.218847	0.000000	-10.000000	-0.491667	28.616667	477.666656	1023.000000	1023.000000	2046.000000
31.620001	0.008697	5.140089	0.224089	-0.968668	2.409790	3.474878	0.000000	-10.000000	-0.475000	28.133333	487.333344	1023.000000	1023.000000	2046.000000
31.639999	0.009877	5.837240	0.505816	-0.767980	2.504083	3.595321	0.000000	-10.000000	-0.466667	27.950001	497.000000	1023.000000	1023.000000	2046.000000
31.660000	0.011489	6.789919	0.656525	-0.432707	2.860444	3.705657	0.000000	-10.000000	-0.458333	27.733334	506.333344	1023.000000	1023.000000	2046.000000
31.680000	0.013760	8.131963	0.967076	-0.066182	3.297927	3.933142	0.000000	-10.000000	-0.458333	27.616667	515.500000	1023.000000	1023.000000	2046.000000
31.700001	0.015618	9.230117	1.404479	0.041657	3.389709	4.394272	0.000000	-10.000000	-0.466667	27.566668	524.666687	1023.000000	1023.000000	2046.000000
31.719999	0.017257	10.198917	1.585178	0.272613	3.687528	4.653598	0.000000	-10.000000	-0.475000	27.816668	534.000000	1023.000000	1023.000000	2046.000000
31.740000	0.019606	11.587431	1.884332	0.770751	4.208939	4.723410	0.000000	-10.000000	-0.475000	28.100000	543.333313	1023.000000	1023.000000	2046.000000
31.760000	0.021488	12.699198	2.348843	0.801310	4.285110	5.263935	0.000000	-10.000000	-0.466667	28.050001	552.666687	1023.000000	1023.000000	2046.000000
31.780001	0.022964	13.571991	2.475133	1.088565	4.577595	5.430698	0.000000	-10.000000	-0.458333	27.983334	562.000000	1023.000000	1023.000000	2046.000000
31.799999	0.025131	14.852701	2.750218	1.517782	5.028930	5.555771	0.000000	-10.000000	-0.450000	27.583334	571.333313	1023.000000	1023.000000	2046.000000
31.820000	0.026966	15.936746	3.206686	1.576527	5.147476	6.006058	0.000000	-10.000000	-0.425000	27.100000	580.666687	1023.000000	1023.000000	2046.000000
31.840000	0.028322	16.738520	3.362726	1.817193	5.398986	6.159614	0.000000	-10.000000	-0.408333	26.550001	589.833313	1023.000000	1023.000000	2046.000000
31.860001	0.030459	18.001131	3.682514	2.219444	5.852539	6.246635	0.000000	-10.000000	-0.408333	26.050001	598.833313	1023.000000	1023.000000	2046.000000
31.879999	0.032987	19.495415	4.205226	2.456056	6.209959	6.624176	0.000000	-10.000000	-0.408333	25.500000	607.500000	1023.000000	1023.000000	2046.000000
31.900000	0.034796	20.564472	4.594418	2.688215	6.486961	6.794878	0.000000	-10.000000	-0.391667	24.916668	616.000000	1023.000000	1023.000000	2046.000000
31.920000	0.035979	21.263758	4.898536	2.802341	6.656954	6.905927	0.000000	-10.000000	-0.358333	24.350000	624.500000	1023.000000	1023.000000	2046.000000
31.940001	0.037387	22.095755	5.182571	3.006036	6.942778	6.964371	0.000000	-10.000000	-0.341667	24.150000	632.833313	1023.000000	1023.000000	2046.000000
31.959999	0.038903	22.991425	5.521164	3.357295	7.174210	6.938756	0.000000	-10.000000	-0.325000	23.800001	643.666687	1023.000000	1023.000000	2046.000000
31.980000	0.039967	23.620369	5.761162	3.455150	7.171101	7.232956	0.000000	-10.000000	-0.316667	23.650002	651.666687	1023.000000	1023.000000	2046.000000
32.000000	0.041089	24.283701	5.697832	3.847321	7.377061	7.361487	0.000000	-10.000000	-0.300000	23.200001	659.666687	1023.000000	1023.000000	2046.000000
32.020000	0.041923	24.776344	5.630873	4.321725	7.528717	7.295029	0.000000	-10.000000	-0.300000	22.866667	664.666687	1023.000000	1023.000000	2046.000000
32.040001	0.041694	24.641386	5.685801	4.438865	7.348187	7.168533	0.000000	-10.000000	-0.283333	22.216667	672.333313	1023.000000	1023.000000	2046.000000
32.060001	0.039495	23.341568	5.418115	4.252828	6.983198	6.687428	0.000000	-10.000000	-0.266667	21.983334	679.666687	1023.000000	1023.000000	2046.000000
32.080002	0.036847	21.776440	4.790189	4.136206	6.898392	5.951653	0.000000	-10.000000	-0.233333	21.366667	687.166687	1023.000000	1023.000000	2046.000000
32.099998	0.033763	19.953838	4.290184	3.645893	6.417160	5.600602	0.000000	-10.000000	-0.216667	20.533335	694.333313	1023.000000	1023.000000	2046.000000
32.119999	0.030611	18.091028	3.643212	3.243103	5.911228	5.293485	0.000000	-10.000000	-0.200000	19.516666	701.500000	1023.000000	1023.000000	2046.000000
32.139999	0.028356	16.758537	2.981017	2.972685	5.693846	5.110990	0.000000	-10.000000	-0.191667	18.850000	708.166687	1023.000000	1023.000000	2046.000000
32.160000	0.027520	16.264357	2.624076	3.047915	5.702604	4.889762	0.000000	-10.000000	-0.175000	18.566668	714.500000	1023.000000	1023.000000	2046.000000
32.180000	0.026913	15.905673	2.647719	2.842230	5.415043	5.000680	0.000000	-10.000000	-0.158333	18.233334	720.500000	1023.000000	1023.000000	2046.000000
32.200001	0.026353	15.574849	2.388396	2.859798	5.352302	4.974354	0.000000	-10.000000	-0.150000	17.783333	726.500000	1023.000000	1023.000000	2046.000000
32.220001	0.026516	15.670918	2.268744	3.142359	5.420082	4.839734	0.000000	-10.000000	-0.150000	17.450001	732.500000	1023.000000	1023.000000	2046.000000
32.240002	0.027087	16.008478	2.414032	3.284075	5.364468	4.945902	0.000000	-10.000000	-0.150000	17.233334	738.500000	1023.000000	1023.000000	2046.000000
32.259998	0.027359	16.168947	2.480919	3.388301	5.272412	5.027317	0.000000	-10.000000	-0.133333	16.916666	744.500000	1023.000000	1023.000000	2046.000000
32.279999	0.027933	16.508551	2.464638	3.564553	5.369022	5.110336	0.000000	-10.000000	-0.116667	16.566668	750.333313	1023.000000	1023.000000	2046.000000
32.299999	0.029284	17.307030	2.598595	4.003424	5.657342	5.047668	0.000000	-10.000000	-0.100000	16.250000	756.000000	1023.000000	1023.000000	2046.000000
32.320000	0.030516	18.034781	2.945258	3.997914	5.685396	5.406213	0.000000	-10.000000	-0.100000	16.133333	761.333313	1023.000000	1023.000000	2046.000000
32.340000	0.031076	18.366131	2.918556	3.960662	5.792750	5.694162	0.000000	-10.000000	-0.091667	15.866667	766.833313	1023.000000	1023.000000	2046.000000
32.360001	0.032075	18.956505	2.898093	4.150162	6.130579	5.777671	0.000000	-10.000000	-0.075000	15.233334	772.166687	1023.000000	1023.000000	2046.000000
32.380001	0.033286	19.672314	2.974458	4.244760	6.446903	6.006194	0.000000	-10.000000	-0.066667	14.383333	777.500000	1023.000000	1023.000000	2046.000000
32.400002	0.034151	20.183096	3.135207	4.018618	6.578545	6.450727	0.000000	-10.000000	-0.050000	13.166667	782.333313	1023.000000	1023.000000	2046.000000
32.419998	0.034181	20.201185	2.970634	3.741887	6.748244	6.740420	0.000000	-10.000000	-0.033333	11.666667	786.833313	1023.000000	1023.000000	2046.000000
32.439999	0.034385	20.321606	2.780700	3.639450	7.069468	6.831988	0.000000	-10.000000	-0.008333	9.716667	791.000000	1023.000000	1023.000000	2046.000000
32.459999	0.034657	20.482433	2.725730	3.646284	7.305358	6.805061	0.000000	-10.000000	0.008333	7.566667	794.500000	1023.000000	1023.000000	2046.000000
32.480000	0.034638	20.471071	2.905874	3.484016	7.253985	6.827195	0.000000	-10.000000	0.025000	4.866667	797.500000	1023.000000	1023.000000	2046.000000
32.500000	0.033793	19.971607	2.918653	3.256317	7.139871	6.656765	0.000000	-10.000000	0.058333	1.200000	799.500000	1023.000000	1023.000000	2046.000000
32.520000	0.033042	19.527903	2.867377	3.029327	7.078238	6.552960	0.000000	-10.000000	0.075000	-2.366667	800.666687	1023.000000	1023.000000	2046.000000
32.540001	0.033063	19.540121	2.873000	3.113504	7.207465	6.346152	0.000000	-10.000000	0.091667	-5.816667	801.000000	1023.000000	1023.000000	2046.000000
32.560001	0.033209	19.626589	3.160764	3.030804	7.038712	6.396308	0.000000	-10.000000	0.100000	-8.133333	801.000000	1023.000000	1023.000000	2046.000000
32.580002	0.033060	19.538744	3.208656	2.981544	6.960116	6.388428	0.000000	-10.000000	0.108333	-10.166667	801.000000	1023.000000	1023.000000	2046.000000
32.599998	0.033028	19.519360	3.188810	2.945241	6.952075	6.433234	0.000000	-10.000000	0.116667	-11.233334	801.000000	1023.000000	1023.000000	2046.000000
32.619999	0.033893	20.030798	3.168263	3.248224	7.203627	6.410685	0.000000	-10.000000	0.108333	-11.816667	801.000000	1023.000000	1023.000000	2046.000000
32.639999	0.034628	20.464960	3.485238	3.257473	7.120534	6.601714	0.000000	-10.000000	0.116667	-12.050000	794.000000	1023.000000	1023.000000	2046.000000
32.660000	0.034789	20.560228	3.546443	3.184065	7.111929	6.717792	0.000000	-10.000000	0.116667	-12.166667	785.666687	1023.000000	1023.000000	2046.000000
32.680000	0.035213	20.810669	3.508420	3.285588	7.285281	6.731380	0.000000	-10.000000	0.133333	-12.266666	776.000000	1023.000000	1023.000000	2046.000000
32.700001	0.036329	21.470675	3.682497	3.516611	7.461733	6.809833	0.000000	-10.000000	0.141667	-12.300000	772.000000	1023.000000	1023.000000	2046.000000
32.720001	0.037573	22.205732	4.159908	3.572342	7.492860	6.980621	0.000000	-10.000000	0.141667	-12.533334	767.833313	1023.000000	1023.000000	2046.000000
32.740002	0.038492	22.749054	4.434080	3.492085	7.591454	7.231435	0.000000	-10.000000	0.133333	-12.666667	763.500000	1023.000000	1023.000000	2046.000000
32.759998	0.040345	23.844090	4.677033	3.830788	8.003789	7.332479	0.000000	-10.000000	0.133333	-12.866667	759.166687	1023.000000	1023.000000	2046.000000
32.779999	0.041859	24.738928	5.122391	4.001091	8.116390	7.499056	0.000000	-10.000000	0.141667	-13.183333	754.833313	1023.000000	1023.000000	2046.000000
32.799999	0.042467	25.097786	5.403250	4.044598	8.079916	7.570023	0.000000	-10.000000	0.150000	-13.666667	750.500000	1023.000000	1023.000000	2046.000000
32.820000	0.041587	24.577976	5.228284	3.960196	7.901191	7.488305	0.000000	-10.000000	0.175000	-14.500000	745.833313	1023.000000	1023.000000	2046.000000
32.840000	0.041335	24.428972	4.954291	4.037714	7.925691	7.511278	0.000000	-10.000000	0.208333	-15.383334	741.000000	1023.000000	1023.000000	2046.000000
32.860001	0.040666	24.033487	4.858348	4.073346	7.697154	7.404639	0.000000	-10.000000	0.241667	-16.533333	735.833313	1023.000000	1023.000000	2046.000000
32.880001	0.039316	23.235626	4.737282	3.987402	7.307534	7.203409	0.000000	-10.000000	0.266667	-17.666668	730.333313	1023.000000	1023.000000	2046.000000
32.900002	0.037717	22.290571	4.428267	3.949179	7.128884	6.784242	0.000000	-10.000000	0.308333	-18.716667	724.500000	1023.000000	1023.000000	2046.000000
32.919998	0.035284	20.852816	3.992294	3.745428	6.924835	6.190258	0.000000	-10.000000	0.350000	-19.583334	718.166687	1023.000000	1023.000000	2046.000000
32.939999	0.031728	18.751442	3.584813	3.185690	6.318803	5.662137	0.000000	-10.000000	0.383333	-20.466667	711.666687	1023.000000	1023.000000	2046.000000
32.959999	0.026986	15.948678	2.821839	2.428272	5.566075	5.132492	0.000000	-10.000000	0.400000	-21.316668	704.833313	1023.000000	1023.000000	2046.000000
32.980000	0.023479	13.875798	1.847705	2.111753	5.317194	4.599147	0.000000	-10.000000	0.425000	-22.166668	697.666687	1023.000000	1023.000000	2046.000000
33.000000	0.020878	12.338986	1.453857	1.825563	4.772393	4.287174	0.000000	-10.000000	0.441667	-22.683334	690.333313	1023.000000	1023.000000	2046.000000
33.020000	0.018032	10.656981	1.004572	1.364422	4.214554	4.073433	0.000000	-10.000000	0.458333	-23.233334	682.666687	1023.000000	1023.000000	2046.000000
33.040001	0.016034	9.475986	0.424782	1.180760	4.052649	3.817796	0.000000	-10.000000	0.491667	-23.916666	675.000000	1023.000000	1023.000000	2046.000000
33.060001	0.014724	8.701677	0.208165	1.135350	3.747122	3.611041	0.000000	-10.000000	0.525000	-24.716667	667.000000	1023.000000	1023.000000	2046.000000
33.080002	0.013446	7.946686	0.077371	1.004165	3.356120	3.509030	0.000000	-10.000000	0.550000	-25.549999	658.666687	1023.000000	1023.000000	2046.000000
33.099998	0.011829	6.990953	-0.169140	0.747778	2.984379	3.427937	0.000000	-10.000000	0.575000	-26.350000	650.166687	1023.000000	1023.000000	2046.000000
33.119999	0.011161	6.596245	-0.498435	0.891941	3.006990	3.195750	0.000000	-10.000000	0.616667	-27.333334	641.333313	1023.000000	1023.000000	2046.000000
33.139999	0.010734	6.343808	-0.467427	0.915480	2.765621	3.130134	0.000000	-10.000000	0.658333	-28.066668	632.333313	1023.000000	1023.000000	2046.000000
33.160000	0.009798	5.790451	-0.453141	0.641779	2.444074	3.157739	0.000000	-10.000000	0.683333	-28.700001	623.000000	1023.000000	1023.000000	2046.000000
33.180000	0.008850	5.230530	-0.662659	0.331909	2.369557	3.191723	0.000000	-10.000000	0.691667	-28.950001	613.333313	1023.000000	1023.000000	2046.000000
33.200001	0.008515	5.032073	-0.910163	0.257136	2.483595	3.201504	0.000000	-10.000000	0.708333	-29.216667	603.666687	1023.000000	1023.000000	2046.000000
33.220001	0.008510	5.029545	-0.836606	0.138231	2.435049	3.292872	0.000000	-10.000000	0.708333	-29.666666	594.000000	1023.000000	1023.000000	2046.000000
33.240002	0.007793	4.605813	-0.840072	-0.266086	2.279565	3.432406	0.000000	-10.000000	0.725000	-30.000000	584.000000	1023.000000	1023.000000	2046.000000
33.259998	0.007208	4.259894	-1.088083	-0.599169	2.380089	3.567058	0.000000	-10.000000	0.750000	-30.483334	573.833313	1023.000000	1023.000000	2046.000000
33.279999	0.007030	4.154950	-1.363911	-0.683314	2.596405	3.605769	0.000000	-10.000000	0.783333	-30.483334	563.500000	1023.000000	1023.000000	2046.000000
33.299999	0.006671	3.942845	-1.355343	-0.836422	2.527775	3.606835	0.000000	-10.000000	0.800000	-30.600000	553.500000	1023.000000	1023.000000	2046.000000
33.320000	0.005237	3.095106	-1.415473	-1.256366	2.242624	3.524321	0.000000	-10.000000	0.791667	-30.450001	543.500000	1023.000000	1023.000000	2046.000000
33.340000	0.004196	2.480103	-1.697933	-1.362235	2.302007	3.238264	0.000000	-10.000000	0.775000	-30.366667	533.500000	1023.000000	1023.000000	2046.000000
33.360001	0.003537	2.090173	-1.682580	-1.452546	2.213829	3.011470	0.000000	-10.000000	0.775000	-30.500000	523.333313	1023.000000	1023.000000	2046.000000
33.380001	0.002497	1.475921	-1.546175	-1.738428	1.883414	2.877110	0.000000	-10.000000	0.783333	-30.466667	513.000000	1023.000000	1023.000000	2046.000000
33.400002	0.001052	0.621850	-1.623880	-2.159914	1.608873	2.796772	0.000000	-10.000000	0.800000	-30.583334	502.666656	1023.000000	1023.000000	2046.000000
33.419998	0.000392	0.231537	-1.905990	-2.223036	1.697126	2.663436	0.000000	-10.000000	0.800000	-30.616667	492.500000	1023.000000	1023.000000	2046.000000
33.439999	0.000259	0.153256	-1.748215	-2.205232	1.520945	2.585758	0.000000	-10.000000	0.800000	-30.833334	482.333344	1023.000000	1023.000000	2046.000000
33.459999	-0.000617	-0.364598	-1.688744	-2.426384	1.204345	2.546186	0.000000	-10.000000	0.800000	-31.000000	472.000000	1023.000000	1023.000000	2046.000000
33.480000	-0.000980	-0.578913	-1.843620	-2.542206	1.259415	2.547497	0.000000	-10.000000	0.800000	-31.033335	461.666656	1023.000000	1023.000000	2046.000000
33.500000	-0.000745	-0.440250	-1.799415	-2.372577	1.286440	2.445303	0.000000	-10.000000	0.791667	-30.916668	451.333344	1023.000000	1023.000000	2046.000000
33.520000	-0.001033	-0.610663	-1.640499	-2.445199	1.073501	2.401535	0.000000	-10.000000	0.775000	-30.850000	441.000000	1023.000000	1023.000000	2046.000000
33.540001	-0.001620	-0.957416	-1.685349	-2.689338	0.927641	2.489630	0.000000	-10.000000	0.750000	-30.583334	430.666656	1023.000000	1023.000000	2046.000000
33.560001	-0.001707	-1.008881	-1.869878	-2.620557	1.046862	2.434691	0.000000	-10.000000	0.725000	-30.200001	420.500000	1023.000000	1023.000000	2046.000000
33.580002	-0.001360	-0.803496	-1.659190	-2.518822	0.988831	2.385685	0.000000	-10.000000	0.708333	-29.833334	410.500000	1023.000000	1023.000000	2046.000000
33.599998	-0.001457	-0.860844	-1.357925	-2.790942	0.771535	2.516488	0.000000	-10.000000	0.700000	-29.583334	400.500000	1023.000000	1023.000000	2046.000000
33.619999	-0.000697	-0.411897	-1.257510	-2.790241	0.997251	2.638604	0.000000	-10.000000	0.691667	-29.433334	390.500000	1023.000000	1023.000000	2046.000000
33.639999	0.000728	0.430384	-0.907796	-2.499090	1.166964	2.670306	0.000000	-10.000000	0.691667	-29.183334	380.666656	1023.000000	1023.000000	2046.000000
33.660000	0.001598	0.944310	-0.496238	-2.493080	1.114187	2.819440	0.000000	-10.000000	0.683333	-28.933334	371.000000	1023.000000	1023.000000	2046.000000
33.680000	0.001493	0.882131	-0.362571	-2.637394	1.019822	2.862274	0.000000	-10.000000	0.691667	-28.933334	361.333344	1023.000000	1023.000000	2046.000000
33.700001	0.000637	0.376439	-0.751635	-2.690753	1.076919	2.741907	0.000000	-10.000000	0.683333	-28.883333	351.666656	1023.000000	1023.000000	2046.000000
33.720001	0.000553	0.326777	-0.707456	-2.590730	0.808145	2.816818	0.000000	-10.000000	0.675000	-28.883333	342.000000	1023.000000	1023.000000	2046.000000
33.740002	-0.000750	-0.443433	-0.887804	-2.757279	0.359020	2.842631	0.000000	-10.000000	0.666667	-28.883333	332.333344	1023.000000	1023.000000	2046.000000
33.759998	-0.002567	-1.517354	-1.404879	-2.866212	0.209553	2.544184	0.000000	-10.000000	0.675000	-28.966667	322.833344	1023.000000	1023.000000	2046.000000
33.779999	-0.004000	-2.363820	-1.793191	-2.718361	0.028963	2.118769	0.000000	-10.000000	0.675000	-28.983334	313.166656	1023.000000	1023.000000	2046.000000
33.799999	-0.005660	-3.345321	-1.814589	-2.674634	-0.469025	1.612928	0.000000	-10.000000	0.666667	-28.766666	303.500000	1023.000000	1023.000000	2046.000000
33.820000	-0.008433	-4.983779	-2.143144	-3.091381	-0.932805	1.183552	0.000000	-10.000000	0.633333	-28.250000	293.833344	1023.000000	1023.000000	2046.000000
33.840000	-0.011000	-6.501200	-2.673793	-3.376199	-1.150450	0.699243	0.000000	-10.000000	0.600000	-27.533333	284.333344	1023.000000	1023.000000	2046.000000
33.860001	-0.013772	-8.139125	-3.124426	-3.602570	-1.543110	0.130981	0.000000	-10.000000	0.566667	-26.650000	275.166656	1023.000000	1023.000000	2046.000000
33.880001	-0.017343	-10.249840	-3.608487	-4.152243	-2.203366	-0.285744	0.000000	-10.000000	0.541667	-25.800001	266.333344	1023.000000	1023.000000	2046.000000
33.900002	-0.020316	-12.006711	-4.283899	-4.608360	-2.535239	-0.579213	0.000000	-10.000000	0.525000	-25.216667	257.666656	1023.000000	1023.000000	2046.000000
33.919998	-0.022615	-13.365327	-4.809958	-4.784791	-2.819472	-0.951106	0.000000	-10.000000	0.508333	-24.933334	249.333328	1023.000000	1023.000000	2046.000000
33.939999	-0.024227	-14.318333	-5.024987	-4.794611	-3.199271	-1.299464	0.000000	-10.000000	0.516667	-24.816668	241.000000	1023.000000	1023.000000	2046.000000
33.959999	-0.026076	-15.411126	-5.275816	-5.147744	-3.619372	-1.368194	0.000000	-10.000000	0.533333	-24.800001	232.666672	1023.000000	1023.000000	2046.000000
33.980000	-0.027172	-16.058445	-5.682470	-5.161937	-3.705385	-1.508653	0.000000	-10.000000	0.533333	-24.816668	224.333328	1023.000000	1023.000000	2046.000000
34.000000	-0.027534	-16.272484	-5.827778	-4.940254	-3.812797	-1.691654	0.000000	-10.000000	0.516667	-24.633333	216.000000	1023.000000	1023.000000	2046.000000
34.020000	-0.028161	-16.643282	-5.741056	-4.987948	-4.173878	-1.740399	0.000000	-10.000000	0.500000	-24.266666	208.000000	1023.000000	1023.000000	2046.000000
34.040001	-0.028891	-17.074783	-5.831257	-5.159442	-4.326250	-1.757834	0.000000	-10.000000	0.491667	-23.783333	200.000000	1023.000000	1023.000000	2046.000000
34.060001	-0.029209	-17.262812	-6.014383	-5.312210	-4.272663	-1.663556	0.000000	-10.000000	0.466667	-23.283333	192.000000	1023.000000	1023.000000	2046.000000
34.080002	-0.029097	-17.196608	-6.005454	-5.227618	-4.267251	-1.696284	0.000000	-10.000000	0.433333	-22.900000	184.000000	1023.000000	1023.000000	2046.000000
34.099998	-0.029313	-17.323917	-5.826667	-5.528240	-4.442182	-1.526828	0.000000	-10.000000	0.408333	-22.433334	176.333328	1023.000000	1023.000000	2046.000000
34.119999	-0.029288	-17.308987	-5.912341	-5.737563	-4.296616	-1.362468	0.000000	-10.000000	0.391667	-21.933334	168.833328	1023.000000	1023.000000	2046.000000
34.139999	-0.028925	-17.094723	-5.931811	-5.875926	-4.092531	-1.194454	0.000000	-10.000000	0.375000	-21.433334	161.666672	1023.000000	1023.000000	2046.000000
34.160000	-0.028654	-16.934351	-5.844549	-5.890089	-4.004865	-1.194849	0.000000	-10.000000	0.358333	-20.866667	154.500000	1023.000000	1023.000000	2046.000000
34.180000	-0.029179	-17.244659	-5.742929	-6.281356	-4.146495	-1.073880	0.000000	-10.000000	0.350000	-20.433334	147.500000	1023.000000	1023.000000	2046.000000
34.200001	-0.029951	-17.700890	-5.981203	-6.631693	-4.046660	-1.041333	0.000000	-10.000000	0.350000	-19.883333	140.666672	1023.000000	1023.000000	2046.000000
34.220001	-0.030382	-17.955631	-6.105983	-6.715952	-3.949629	-1.184068	0.000000	-10.000000	0.333333	-19.333334	134.000000	1023.000000	1023.000000	2046.000000
34.240002	-0.030967	-18.301287	-5.988858	-6.710910	-4.113205	-1.488313	0.000000	-10.000000	0.333333	-19.066668	127.666664	1023.000000	1023.000000	2046.000000
34.259998	-0.031582	-18.665234	-5.783504	-7.042075	-4.388295	-1.451361	0.000000	-10.000000	0.333333	-18.700001	121.166664	1023.000000	1023.000000	2046.000000
34.279999	-0.032366	-19.128048	-5.823566	-7.315806	-4.493700	-1.494977	0.000000	-10.000000	0.333333	-18.500000	114.833336	1023.000000	1023.000000	2046.000000
34.299999	-0.032977	-19.489697	-5.983666	-7.494239	-4.469299	-1.542491	0.000000	-10.000000	0.333333	-18.166668	108.500000	1023.000000	1023.000000	2046.000000
34.320000	-0.033262	-19.657715	-5.942519	-7.446444	-4.557036	-1.711717	0.000000	-10.000000	0.300000	-17.900002	102.500000	1023.000000	1023.000000	2046.000000
34.340000	-0.033572	-19.841257	-5.747128	-7.504416	-4.803734	-1.785980	0.000000	-10.000000	0.283333	-17.416668	96.500000	1023.000000	1023.000000	2046.000000
34.360001	-0.033784	-19.966316	-5.669273	-7.684618	-4.911736	-1.700688	0.000000	-10.000000	0.241667	-16.766666	90.833336	1023.000000	1023.000000	2046.000000
34.380001	-0.033676	-19.902605	-5.762569	-7.722784	-4.800521	-1.616731	0.000000	-10.000000	0.233333	-16.233334	85.166664	1023.000000	1023.000000	2046.000000
34.400002	-0.033261	-19.657278	-5.690647	-7.489186	-4.727245	-1.750198	0.000000	-10.000000	0.225000	-15.866667	79.833336	1023.000000	1023.000000	2046.000000
34.419998	-0.033111	-19.568316	-5.400681	-7.598228	-4.919090	-1.650317	0.000000	-10.000000	0.216667	-15.533334	74.500000	1023.000000	1023.000000	2046.000000
34.439999	-0.033218	-19.631809	-5.464980	-7.725033	-4.896214	-1.545582	0.000000	-10.000000	0.208333	-14.833334	69.333336	1023.000000	1023.000000	2046.000000
34.459999	-0.032921	-19.456339	-5.591520	-7.636424	-4.689778	-1.538615	0.000000	-10.000000	0.200000	-14.050000	64.333336	1023.000000	1023.000000	2046.000000
34.480000	-0.032485	-19.198593	-5.432564	-7.461620	-4.684595	-1.619814	0.000000	-10.000000	0.191667	-13.350000	59.500000	1023.000000	1023.000000	2046.000000
34.500000	-0.032345	-19.116013	-5.097206	-7.553118	-4.929958	-1.535730	0.000000	-10.000000	0.175000	-12.833333	55.166668	1023.000000	1023.000000	2046.000000
34.520000	-0.032025	-18.927065	-4.939884	-7.628190	-4.913648	-1.445344	0.000000	-10.000000	0.141667	-12.316667	51.000000	1023.000000	1023.000000	2046.000000
34.540001	-0.030961	-18.297819	-4.787389	-7.573353	-4.607201	-1.329875	0.000000	-10.000000	0.116667	-11.700001	47.000000	1023.000000	1023.000000	2046.000000
34.560001	-0.029298	-17.315308	-4.452224	-7.263648	-4.316810	-1.282626	0.000000	-10.000000	0.100000	-11.033334	43.000000	1023.000000	1023.000000	2046.000000
34.580002	-0.027822	-16.442989	-3.871279	-7.153087	-4.327796	-1.090828	0.000000	-10.000000	0.100000	-10.466667	39.166668	1023.000000	1023.000000	2046.000000
34.599998	-0.027065	-15.995372	-3.399700	-7.201244	-4.429695	-0.964733	0.000000	-10.000000	0.100000	-9.900000	35.500000	1023.000000	1023.000000	2046.000000
34.619999	-0.026422	-15.615464	-3.517191	-7.150336	-4.093829	-0.854109	0.000000	-10.000000	0.100000	-9.500000	32.166668	1023.000000	1023.000000	2046.000000
34.639999	-0.026682	-15.769042	-3.652981	-6.996123	-4.121219	-0.998720	0.000000	-10.000000	0.100000	-9.100000	29.000000	1023.000000	1023.000000	2046.000000
34.660000	-0.026571	-15.703218	-3.628110	-6.944454	-4.385380	-0.745275	0.000000	-10.000000	0.100000	-8.900001	26.000000	1023.000000	1023.000000	2046.000000
34.680000	-0.027195	-16.072458	-3.830154	-6.848118	-4.614124	-0.780061	0.000000	-10.000000	0.100000	-8.666667	23.000000	1023.000000	1023.000000	2046.000000
34.700001	-0.028495	-16.840487	-4.253104	-6.947501	-4.663034	-0.976848	0.000000	-10.000000	0.091667	-8.600000	20.166666	1023.000000	1023.000000	2046.000000
34.720001	-0.029396	-17.373255	-4.573954	-6.859859	-4.704814	-1.234627	0.000000	-10.000000	0.075000	-8.200001	17.333334	1023.000000	1023.000000	2046.000000
34.740002	-0.030899	-18.261303	-4.712437	-6.642632	-5.049588	-1.856645	0.000000	-10.000000	0.075000	-7.666667	14.500000	1023.000000	1023.000000	2046.000000
34.759998	-0.033037	-19.525076	-4.791074	-6.838102	-5.533289	-2.362612	0.000000	-10.000000	0.066667	-6.783333	11.833333	1023.000000	1023.000000	2046.000000
34.779999	-0.035665	-21.077793	-5.365900	-7.280585	-5.744449	-2.686859	0.000000	-10.000000	0.066667	-5.450000	9.500000	1023.000000	1023.000000	2046.000000
34.799999	-0.038315	-22.644106	-6.078863	-7.537004	-5.928145	-3.100095	0.000000	-10.000000	0.050000	-3.850000	7.833333	1023.000000	1023.000000	2046.000000
34.820000	-0.040668	-24.034502	-6.576539	-7.640507	-6.247885	-3.569572	0.000000	-10.000000	0.050000	-2.350000	6.666667	1023.000000	1023.000000	2046.000000
34.840000	-0.042651	-25.206545	-6.781344	-7.873282	-6.740351	-3.811567	0.000000	-10.000000	0.050000	-1.866667	6.166667	1023.000000	1023.000000	2046.000000
34.860001	-0.044240	-26.145769	-7.146634	-8.116191	-7.002919	-3.880026	0.000000	-10.000000	0.050000	-2.400000	5.833333	1023.000000	1023.000000	2046.000000
34.880001	-0.045187	-26.705481	-7.547091	-8.148980	-7.017875	-3.991534	0.000000	-10.000000	0.058333	-3.783334	5.333333	1023.000000	1023.000000	2046.000000
34.900002	-0.045705	-27.011444	-7.798120	-7.906217	-7.107666	-4.199440	0.000000	-10.000000	0.058333	-5.100000	4.166667	1023.000000	1023.000000	2046.000000
34.919998	-0.045738	-27.031395	-7.626411	-7.732472	-7.420410	-4.252102	0.000000	-10.000000	0.058333	-5.866667	2.500000	1023.000000	1023.000000	2046.000000
34.939999	-0.046008	-27.190811	-7.666855	-7.734080	-7.624533	-4.165343	0.000000	-10.000000	0.050000	-5.816667	0.833333	1023.000000	1023.000000	2046.000000
34.959999	-0.046024	-27.200060	-7.940281	-7.684144	-7.493503	-4.082132	0.000000	-10.000000	0.041667	-5.383333	-0.833333	1023.000000	1023.000000	2046.000000
34.980000	-0.045612	-26.956627	-7.889249	-7.495046	-7.468282	-4.104050	0.000000	-10.000000	0.041667	-4.683333	-2.333333	1023.000000	1023.000000	2046.000000
35.000000	-0.045433	-26.850739	-7.594934	-7.536071	-7.677550	-4.042183	0.000000	-10.000000	0.041667	-3.850000	-4.000000	1023.000000	1023.000000	2046.000000
35.020000	-0.045084	-26.644419	-7.720457	-7.769721	-7.543184	-3.611058	0.000000	-10.000000	0.050000	-3.216667	-5.166667	1023.000000	1023.000000	2046.000000
35.040001	-0.044438	-26.262756	-7.839113	-7.709512	-7.186985	-3.527146	0.000000	-10.000000	0.041667	-3.100000	-6.333333	1023.000000	1023.000000	2046.000000
35.060001	-0.043609	-25.773090	-7.516654	-7.723407	-7.143340	-3.389690	0.000000	-10.000000	0.041667	-3.233333	-7.333333	1023.000000	1023.000000	2046.000000
35.080002	-0.043020	-25.424767	-7.229559	-7.877945	-7.100823	-3.216440	0.000000	-10.000000	0.033333	-3.050000	-8.500000	1023.000000	1023.000000	2046.000000
35.099998	-0.042705	-25.238821	-7.231624	-8.222465	-6.885345	-2.899387	0.000000	-10.000000	0.041667	-2.633333	-9.500000	1023.000000	1023.000000	2046.000000
35.119999	-0.042610	-25.182423	-7.461512	-8.384482	-6.491030	-2.845397	0.000000	-10.000000	0.041667	-2.366667	-10.333333	1023.000000	1023.000000	2046.000000
35.139999	-0.042757	-25.269135	-7.416519	-8.471383	-6.428758	-2.952474	0.000000	-10.000000	0.050000	-2.583333	-11.166667	1023.000000	1023.000000	2046.000000
35.160000	-0.042847	-25.322418	-7.069550	-8.624823	-6.622911	-3.005134	0.000000	-10.000000	0.050000	-2.966667	-12.000000	1023.000000	1023.000000	2046.000000
35.180000	-0.043211	-25.537504	-7.026304	-8.882236	-6.649639	-2.979327	0.000000	-10.000000	0.050000	-3.250000	-12.666667	1023.000000	1023.000000	2046.000000
35.200001	-0.043485	-25.699705	-7.182753	-9.008977	-6.473108	-3.034868	0.000000	-10.000000	0.050000	-3.500000	-13.833333	1023.000000	1023.000000	2046.000000
35.220001	-0.043537	-25.730551	-7.086086	-9.008241	-6.459828	-3.176396	0.000000	-10.000000	0.050000	-3.500000	-15.000000	1023.000000	1023.000000	2046.000000
35.240002	-0.043524	-25.722803	-6.779137	-9.117071	-6.655450	-3.171145	0.000000	-10.000000	0.041667	-3.333333	-16.500000	1023.000000	1023.000000	2046.000000
35.259998	-0.043597	-25.766075	-6.656183	-9.255942	-6.738069	-3.115881	0.000000	-10.000000	0.041667	-2.933333	-17.500000	1023.000000	1023.000000	2046.000000
35.279999	-0.043653	-25.798756	-6.798840	-9.342253	-6.574108	-3.083555	0.000000	-10.000000	0.041667	-2.666667	-18.500000	1023.000000	1023.000000	2046.000000
35.299999	-0.043257	-25.564926	-6.830002	-9.152245	-6.408850	-3.173829	0.000000	-10.000000	0.050000	-2.516667	-19.500000	1023.000000	1023.000000	2046.000000
35.320000	-0.042379	-25.046040	-6.412220	-9.071218	-6.497724	-3.064879	0.000000	-10.000000	0.050000	-2.350000	-20.333334	1023.000000	1023.000000	2046.000000
35.340000	-0.041918	-24.773458	-6.191473	-9.088692	-6.546138	-2.947156	0.000000	-10.000000	0.050000	-2.133333	-21.166666	1023.000000	1023.000000	2046.000000
35.360001	-0.041565	-24.564798	-6.359749	-9.105156	-6.289424	-2.810469	0.000000	-10.000000	0.041667	-1.583333	-21.666666	1023.000000	1023.000000	2046.000000
35.380001	-0.040993	-24.226580	-6.421166	-8.965558	-6.062563	-2.777292	0.000000	-10.000000	0.041667	-0.883333	-22.000000	1023.000000	1023.000000	2046.000000
35.400002	-0.040212	-23.765381	-6.084527	-8.875378	-6.144820	-2.660655	0.000000	-10.000000	0.041667	-0.250000	-22.000000	1023.000000	1023.000000	2046.000000
35.419998	-0.039695	-23.459843	-5.819014	-8.838181	-6.244807	-2.557842	0.000000	-10.000000	0.041667	0.000000	-22.000000	1023.000000	1023.000000	2046.000000
35.439999	-0.039244	-23.193069	-5.818987	-8.881675	-6.115935	-2.376473	0.000000	-10.000000	0.033333	0.000000	-22.000000	1023.000000	1023.000000	2046.000000
35.459999	-0.038894	-22.986338	-6.026561	-8.789296	-5.811386	-2.359095	0.000000	-10.000000	0.025000	0.000000	-22.000000	1023.000000	1023.000000	2046.000000
35.480000	-0.038280	-22.623709	-5.780331	-8.695910	-5.841394	-2.306074	0.000000	-10.000000	0.025000	0.000000	-22.000000	1023.000000	1023.000000	2046.000000
35.500000	-0.037706	-22.284014	-5.421991	-8.636177	-5.984239	-2.241607	0.000000	-10.000000	0.033333	0.000000	-22.000000	1023.000000	1023.000000	2046.000000
35.520000	-0.037272	-22.027641	-5.391610	-8.736947	-5.857598	-2.041486	0.000000	-10.000000	0.033333	0.750000	-22.000000	1023.000000	1023.000000	2046.000000
35.540001	-0.036723	-21.703568	-5.490407	-8.604307	-5.554840	-2.054014	0.000000	-10.000000	0.025000	2.050000	-22.000000	1023.000000	1023.000000	2046.000000
35.560001	-0.035619	-21.050751	-5.101909	-8.461638	-5.484706	-2.002496	0.000000	-10.000000	0.008333	3.966667	-22.000000	1023.000000	1023.000000	2046.000000
35.580002	-0.033777	-19.962402	-4.485630	-8.312515	-5.362578	-1.801679	0.000000	-10.000000	0.000000	5.750000	-22.000000	1023.000000	1023.000000	2046.000000
35.599998	-0.032436	-19.169540	-4.196944	-8.285977	-5.120967	-1.565653	0.000000	-10.000000	0.000000	7.350000	-22.000000	1023.000000	1023.000000	2046.000000
35.619999	-0.030979	-18.308872	-4.034065	-8.054282	-4.727207	-1.493320	0.000000	-10.000000	-0.008333	8.816667	-22.000000	1023.000000	1023.000000	2046.000000
35.639999	-0.029484	-17.425333	-3.450316	-7.943172	-4.686386	-1.345459	0.000000	-10.000000	-0.033333	10.366667	-22.000000	1023.000000	1023.000000	2046.000000
35.660000	-0.028336	-16.746311	-3.167541	-7.787076	-4.490815	-1.300879	0.000000	-10.000000	-0.075000	11.983334	-22.000000	1023.000000	1023.000000	2046.000000
35.680000	-0.027961	-16.524960	-3.134836	-7.787141	-4.459377	-1.143605	0.000000	-10.000000	-0.116667	13.533334	-14.666667	1023.000000	1023.000000	2046.000000
35.700001	-0.026713	-15.787425	-3.259901	-7.455290	-4.195286	-0.876948	0.000000	-10.000000	-0.141667	14.683333	0.500000	1023.000000	1023.000000	2046.000000
35.720001	-0.025561	-15.106545	-3.126884	-7.009583	-4.229297	-0.740781	0.000000	-10.000000	-0.150000	15.633333	17.333334	1023.000000	1023.000000	2046.000000
35.740002	-0.025799	-15.247471	-3.244403	-6.947003	-4.264438	-0.791627	0.000000	-10.000000	-0.150000	16.466667	28.500000	1023.000000	1023.000000	2046.000000
35.759998	-0.026566	-15.700448	-3.706528	-6.743055	-4.116290	-1.134575	0.000000	-10.000000	-0.166667	17.200001	33.833332	1023.000000	1023.000000	2046.000000
35.779999	-0.027610	-16.317417	-3.780405	-6.678289	-4.371468	-1.487256	0.000000	-10.000000	-0.191667	18.150000	39.500000	1023.000000	1023.000000	2046.000000
35.799999	-0.029896	-17.668613	-4.037514	-6.900340	-4.784876	-1.945885	0.000000	-10.000000	-0.233333	19.100000	45.500000	1023.000000	1023.000000	2046.000000
35.820000	-0.032615	-19.275244	-4.668165	-7.282463	-5.030282	-2.294334	0.000000	-10.000000	-0.275000	20.566668	51.666668	1023.000000	1023.000000	2046.000000
35.840000	-0.034869	-20.607536	-5.432427	-7.404744	-5.083566	-2.686799	0.000000	-10.000000	-0.316667	21.800001	58.166668	1023.000000	1023.000000	2046.000000
35.860001	-0.035935	-21.237608	-5.566697	-7.438527	-5.371551	-2.860835	0.000000	-10.000000	-0.341667	23.050001	65.333336	1023.000000	1023.000000	2046.000000
35.880001	-0.036793	-21.744743	-5.715838	-7.564735	-5.665599	-2.798570	0.000000	-10.000000	-0.350000	23.733334	73.000000	1023.000000	1023.000000	2046.000000
35.900002	-0.037256	-22.018072	-6.083221	-7.424203	-5.603981	-2.906667	0.000000	-10.000000	-0.358333	24.066668	81.000000	1023.000000	1023.000000	2046.000000
35.919998	-0.036966	-21.846651	-6.297112	-7.124084	-5.495878	-2.929577	0.000000	-10.000000	-0.375000	24.200001	89.000000	1023.000000	1023.000000	2046.000000
35.939999	-0.035907	-21.221176	-6.112610	-6.747588	-5.554488	-2.806491	0.000000	-10.000000	-0.400000	24.516668	97.000000	1023.000000	1023.000000	2046.000000
35.959999	-0.034865	-20.604975	-5.905213	-6.522759	-5.641862	-2.535140	0.000000	-10.000000	-0.416667	25.416668	105.000000	1023.000000	1023.000000	2046.000000
35.980000	-0.034041	-20.118162	-6.061357	-6.152270	-5.411103	-2.493432	0.000000	-10.000000	-0.416667	26.116667	113.166664	1023.000000	1023.000000	2046.000000
36.000000	-0.032790	-19.378622	-6.033965	-5.886838	-5.203341	-2.254478	0.000000	-10.000000	-0.433333	26.883333	121.666664	1023.000000	1023.000000	2046.000000
36.020000	-0.030976	-18.306730	-5.609127	-5.506876	-5.116819	-2.073908	0.000000	-10.000000	-0.441667	27.316668	130.500000	1023.000000	1023.000000	2046.000000
36.040001	-0.029685	-17.543859	-5.376371	-5.486334	-4.994335	-1.686819	0.000000	-10.000000	-0.475000	27.983334	139.666672	1023.000000	1023.000000	2046.000000
36.060001	-0.028208	-16.670942	-5.418898	-5.212210	-4.535045	-1.504791	0.000000	-10.000000	-0.491667	28.366667	149.000000	1023.000000	1023.000000	2046.000000
36.080002	-0.026394	-15.598562	-5.255388	-5.081665	-4.098971	-1.162538	0.000000	-10.000000	-0.508333	28.566668	158.333328	1023.000000	1023.000000	2046.000000
36.099998	-0.024397	-14.418705	-4.689801	-5.059573	-3.899312	-0.770018	0.000000	-10.000000	-0.525000	28.800001	167.833328	1023.000000	1023.000000	2046.000000
36.119999	-0.023062	-13.629673	-4.444567	-5.234213	-3.589996	-0.360897	0.000000	-10.000000	-0.516667	28.833334	177.333328	1023.000000	1023.000000	2046.000000
36.139999	-0.022047	-13.029883	-4.636487	-5.210442	-2.963104	-0.219850	0.000000	-10.000000	-0.516667	28.766666	187.000000	1023.000000	1023.000000	2046.000000
36.160000	-0.020485	-12.106568	-4.314065	-5.201242	-2.672394	0.081132	0.000000	-10.000000	-0.500000	28.650000	196.666672	1023.000000	1023.000000	2046.000000
36.180000	-0.019577	-11.569790	-3.889681	-5.275842	-2.671062	0.266795	0.000000	-10.000000	-0.500000	28.616667	203.166672	1023.000000	1023.000000	2046.000000
36.200001	-0.019105	-11.291325	-4.009045	-5.177521	-2.279093	0.174334	0.000000	-10.000000	-0.491667	28.400000	212.833328	1023.000000	1023.000000	2046.000000
36.220001	-0.018268	-10.796284	-3.929452	-5.148912	-1.988490	0.270571	0.000000	-10.000000	-0.491667	28.400000	222.166672	1023.000000	1023.000000	2046.000000
36.240002	-0.016987	-10.039069	-3.437523	-4.998399	-1.975201	0.372053	0.000000	-10.000000	-0.483333	28.166668	234.666672	1023.000000	1023.000000	2046.000000
36.259998	-0.016185	-9.565464	-3.100251	-4.959978	-1.962361	0.457126	0.000000	-10.000000	-0.483333	28.266666	244.000000	1023.000000	1023.000000	2046.000000
36.279999	-0.015463	-9.138638	-3.135654	-4.770909	-1.630051	0.397976	0.000000	-10.000000	-0.483333	28.100000	253.333328	1023.000000	1023.000000	2046.000000
36.299999	-0.014000	-8.274202	-2.843963	-4.611193	-1.401329	0.582283	0.000000	-10.000000	-0.475000	28.150000	262.833344	1023.000000	1023.000000	2046.000000
36.320000	-0.012025	-7.106939	-2.332074	-4.339228	-1.277725	0.842088	0.000000	-10.000000	-0.483333	28.333334	272.166656	1023.000000	1023.000000	2046.000000
36.340000	-0.010448	-6.174722	-2.058025	-4.167649	-1.050950	1.101902	0.000000	-10.000000	-0.475000	28.283335	281.666656	1023.000000	1023.000000	2046.000000
36.360001	-0.009026	-5.334441	-2.063178	-3.873900	-0.609403	1.212040	0.000000	-10.000000	-0.500000	28.383333	291.000000	1023.000000	1023.000000	2046.000000
36.380001	-0.006978	-4.124217	-1.765831	-3.578738	-0.284305	1.504657	0.000000	-10.000000	-0.508333	28.466667	300.500000	1023.000000	1023.000000	2046.000000
36.400002	-0.004890	-2.889855	-1.285123	-3.329568	-0.105713	1.830550	0.000000	-10.000000	-0.516667	28.866667	310.000000	1023.000000	1023.000000	2046.000000
36.419998	-0.003019	-1.784397	-0.848786	-3.175774	0.087282	2.152880	0.000000	-10.000000	-0.525000	28.983334	319.666656	1023.000000	1023.000000	2046.000000
36.439999	-0.001372	-0.810698	-0.714635	-2.887530	0.486785	2.304682	0.000000	-10.000000	-0.533333	29.200001	329.333344	1023.000000	1023.000000	2046.000000
36.459999	0.000222	0.130935	-0.574683	-2.631829	0.856455	2.480992	0.000000	-10.000000	-0.550000	29.133333	339.000000	1023.000000	1023.000000	2046.000000
36.480000	0.002393	1.414279	-0.252578	-2.347196	1.194544	2.819509	0.000000	-10.000000	-0.541667	29.200001	348.666656	1023.000000	1023.000000	2046.000000
36.500000	0.004595	2.715353	0.294298	-2.125228	1.347615	3.198668	0.000000	-10.000000	-0.525000	28.816668	358.500000	1023.000000	1023.000000	2046.000000
36.520000	0.006524	3.855805	0.714540	-1.905495	1.598600	3.448160	0.000000	-10.000000	-0.508333	28.783335	368.166656	1023.000000	1023.000000	2046.000000
36.540001	0.008101	4.787815	0.818948	-1.566925	2.038534	3.497258	0.000000	-10.000000	-0.466667	28.750000	377.833344	1023.000000	1023.000000	2046.000000
36.560001	0.009895	5.847770	1.038347	-1.280831	2.407792	3.682462	0.000000	-10.000000	-0.466667	28.716667	387.333344	1023.000000	1023.000000	2046.000000
36.580002	0.011847	7.001771	1.541378	-1.074343	2.630518	3.904218	0.000000	-10.000000	-0.475000	28.700001	397.000000	1023.000000	1023.000000	2046.000000
36.599998	0.013272	7.843706	2.144330	-1.010735	2.641315	4.068797	0.000000	-10.000000	-0.500000	28.650002	406.500000	1023.000000	1023.000000	2046.000000
36.619999	0.014215	8.400908	2.304667	-0.842477	2.871935	4.066782	0.000000	-10.000000	-0.508333	28.750000	416.000000	1023.000000	1023.000000	2046.000000
36.639999	0.015403	9.103027	2.345538	-0.585406	3.243467	4.099428	0.000000	-10.000000	-0.491667	28.316668	425.666656	1023.000000	1023.000000	2046.000000
36.660000	0.017036	10.068023	2.626256	-0.381080	3.421892	4.400954	0.000000	-10.000000	-0.500000	28.283333	435.166656	1023.000000	1023.000000	2046.000000
36.680000	0.018177	10.742800	2.844026	-0.085308	3.362501	4.621580	0.000000	-10.000000	-0.475000	27.800001	444.666656	1023.000000	1023.000000	2046.000000
36.700001	0.018397	10.872416	2.712024	0.384526	3.353693	4.422174	0.000000	-10.000000	-0.466667	27.750000	454.000000	1023.000000	1023.000000	2046.000000
36.720001	0.017728	10.477163	2.403305	0.625181	3.412522	4.036155	0.000000	-10.000000	-0.433333	26.933334	463.333344	1023.000000	1023.000000	2046.000000
36.740002	0.016533	9.771293	2.315874	0.620306	3.178979	3.656135	0.000000	-10.000000	-0.416667	26.516666	472.500000	1023.000000	1023.000000	2046.000000
36.759998	0.014569	8.610542	2.216856	0.274901	2.736079	3.382706	0.000000	-10.000000	-0.400000	25.866667	481.333344	1023.000000	1023.000000	2046.000000
36.779999	0.011574	6.840169	1.428451	0.121873	2.550991	2.738854	0.000000	-10.000000	-0.391667	25.250000	490.166656	1023.000000	1023.000000	2046.000000
36.799999	0.009167	5.417573	0.707309	-0.131857	2.370326	2.471795	0.000000	-10.000000	-0.383333	25.116667	498.666656	1023.000000	1023.000000	2046.000000
36.820000	0.008002	4.728967	0.443196	-0.295982	2.082136	2.499618	0.000000	-10.000000	-0.350000	24.383333	507.000000	1023.000000	1023.000000	2046.000000
36.840000	0.007164	4.233868	0.331787	-0.339922	1.825613	2.416390	0.000000	-10.000000	-0.333333	24.150000	515.166687	1023.000000	1023.000000	2046.000000
36.860001	0.006475	3.826560	-0.028354	-0.309672	1.879440	2.285146	0.000000	-10.000000	-0.308333	23.350000	523.166687	1023.000000	1023.000000	2046.000000
36.880001	0.006246	3.691417	-0.299078	-0.223998	1.934838	2.279654	0.000000	-10.000000	-0.300000	22.983334	531.166687	1023.000000	1023.000000	2046.000000
36.900002	0.006930	4.095341	-0.128224	-0.039731	1.804681	2.458615	0.000000	-10.000000	-0.275000	22.383333	539.000000	1023.000000	1023.000000	2046.000000
36.919998	0.007396	4.371169	-0.007186	0.106162	1.717350	2.554843	0.000000	-10.000000	-0.258333	21.450001	546.666687	1023.000000	1023.000000	2046.000000
36.939999	0.007461	4.409254	-0.261686	0.329865	1.880185	2.460891	0.000000	-10.000000	-0.250000	21.083334	554.000000	1023.000000	1023.000000	2046.000000
36.959999	0.008739	5.164588	-0.155958	0.587902	2.046236	2.686408	0.000000	-10.000000	-0.258333	20.533333	561.000000	1023.000000	1023.000000	2046.000000
36.980000	0.010293	6.083453	0.295438	0.770369	2.070907	2.946738	0.000000	-10.000000	-0.258333	20.783333	568.000000	1023.000000	1023.000000	2046.000000
37.000000	0.011099	6.559406	0.273005	0.961320	2.315278	3.009802	0.000000	-10.000000	-0.258333	20.566668	575.000000	1023.000000	1023.000000	2046.000000
37.020000	0.012154	7.182830	0.195811	1.117349	2.657192	3.212478	0.000000	-10.000000	-0.250000	20.550001	581.833313	1023.000000	1023.000000	2046.000000
37.040001	0.013888	8.208014	0.491942	1.267574	2.865314	3.583185	0.000000	-10.000000	-0.258333	20.433334	588.666687	1023.000000	1023.000000	2046.000000
37.060001	0.015299	9.041687	0.827590	1.316857	3.039140	3.858100	0.000000	-10.000000	-0.258333	20.516666	595.500000	1023.000000	1023.000000	2046.000000
37.080002	0.016201	9.574629	0.698302	1.285270	3.487411	4.103645	0.000000	-10.000000	-0.258333	20.583334	602.500000	1023.000000	1023.000000	2046.000000
37.099998	0.017264	10.202948	0.585405	1.219763	3.944275	4.453505	0.000000	-10.000000	-0.250000	20.400000	609.333313	1023.000000	1023.000000	2046.000000
37.119999	0.018347	10.843038	0.792185	1.207420	4.115071	4.728361	0.000000	-10.000000	-0.241667	20.083334	616.166687	1023.000000	1023.000000	2046.000000
37.139999	0.019220	11.358797	1.027021	1.222283	4.294517	4.814978	0.000000	-10.000000	-0.241667	19.883335	622.833313	1023.000000	1023.000000	2046.000000
37.160000	0.019212	11.354447	1.030613	1.187880	4.456455	4.679500	0.000000	-10.000000	-0.233333	19.733334	629.500000	1023.000000	1023.000000	2046.000000
37.180000	0.019337	11.427956	1.001672	1.208739	4.671621	4.545924	0.000000	-10.000000	-0.233333	19.450001	636.000000	1023.000000	1023.000000	2046.000000
37.200001	0.020106	11.882542	1.363208	1.152646	4.692341	4.674347	0.000000	-10.000000	-0.216667	19.133333	642.666687	1023.000000	1023.000000	2046.000000
37.220001	0.020943	12.377254	1.777987	1.198415	4.710146	4.690705	0.000000	-10.000000	-0.191667	18.783335	649.166687	1023.000000	1023.000000	2046.000000
37.240002	0.021463	12.684757	1.837000	1.323100	4.917287	4.607370	0.000000	-10.000000	-0.166667	18.450001	655.500000	1023.000000	1023.000000	2046.000000
37.259998	0.022612	13.363649	1.961588	1.526276	5.135235	4.740550	0.000000	-10.000000	-0.150000	17.883333	661.500000	1023.000000	1023.000000	2046.000000
37.279999	0.024578	14.525879	2.425102	1.724203	5.287707	5.088866	0.000000	-10.000000	-0.150000	17.383333	667.500000	1023.000000	1023.000000	2046.000000
37.299999	0.025633	15.149114	2.607338	1.939449	5.430133	5.172194	0.000000	-10.000000	-0.141667	16.950001	673.500000	1023.000000	1023.000000	2046.000000
37.320000	0.026895	15.895133	2.615852	2.191240	5.795974	5.292068	0.000000	-10.000000	-0.125000	16.716667	679.333313	1023.000000	1023.000000	2046.000000
37.340000	0.028873	17.064093	3.006929	2.365156	6.001498	5.690510	0.000000	-10.000000	-0.116667	16.066668	685.000000	1023.000000	1023.000000	2046.000000
37.360001	0.030506	18.029020	3.403132	2.608045	6.144519	5.873324	0.000000	-10.000000	-0.108333	15.516667	690.500000	1023.000000	1023.000000	2046.000000
37.380001	0.031325	18.512814	3.414438	2.793161	6.391216	5.913998	0.000000	-10.000000	-0.091667	14.616667	695.833313	1023.000000	1023.000000	2046.000000
37.400002	0.032872	19.427114	3.590401	2.964909	6.654706	6.217099	0.000000	-10.000000	-0.066667	13.766666	701.000000	1023.000000	1023.000000	2046.000000
37.419998	0.035174	20.788088	4.228395	3.153423	6.870863	6.535407	0.000000	-10.000000	-0.058333	12.950000	705.666687	1023.000000	1023.000000	2046.000000
37.439999	0.036971	21.849918	4.640513	3.484021	7.152419	6.572966	0.000000	-10.000000	-0.050000	12.250000	710.000000	1023.000000	1023.000000	2046.000000
37.459999	0.038671	22.854290	4.885526	3.656269	7.555296	6.757199	0.000000	-10.000000	-0.033333	11.733334	714.000000	1023.000000	1023.000000	2046.000000
37.480000	0.040548	23.963833	5.251496	3.814987	7.815476	7.081875	0.000000	-10.000000	-0.008333	10.600000	718.000000	1023.000000	1023.000000	2046.000000
37.500000	0.042245	24.966854	5.768405	4.000639	7.914359	7.283451	0.000000	-10.000000	0.000000	9.400001	721.833313	1023.000000	1023.000000	2046.000000
37.520000	0.042737	25.257673	5.848956	4.323376	7.988636	7.096705	0.000000	-10.000000	0.000000	8.000000	725.333313	1023.000000	1023.000000	2046.000000
37.540001	0.042583	25.166344	5.690371	4.274245	7.914870	7.286857	0.000000	-10.000000	0.008333	6.783333	728.166687	1023.000000	1023.000000	2046.000000
37.560001	0.042671	25.218271	5.519816	4.528792	7.862284	7.307379	0.000000	-10.000000	0.016667	5.483334	730.500000	1023.000000	1023.000000	2046.000000
37.580002	0.042849	25.323994	5.616654	4.760306	7.772160	7.174874	0.000000	-10.000000	0.033333	4.033333	732.500000	1023.000000	1023.000000	2046.000000
37.599998	0.041779	24.691349	5.631835	4.847454	7.558388	6.653673	0.000000	-10.000000	0.041667	2.383333	734.166687	1023.000000	1023.000000	2046.000000
37.619999	0.038729	22.888958	5.138874	4.466816	7.243757	6.039512	0.000000	-10.000000	0.066667	0.600000	735.333313	1023.000000	1023.000000	2046.000000
37.639999	0.034948	20.654392	4.291097	4.017674	6.898528	5.447093	0.000000	-10.000000	0.075000	-1.466667	735.833313	1023.000000	1023.000000	2046.000000
37.660000	0.031107	18.384090	3.592402	3.475227	6.275833	5.040628	0.000000	-10.000000	0.075000	-3.616667	736.000000	1023.000000	1023.000000	2046.000000
37.680000	0.027887	16.481049	2.990658	3.154663	5.751741	4.583988	0.000000	-10.000000	0.058333	-5.416667	736.000000	1023.000000	1023.000000	2046.000000
37.700001	0.024880	14.704005	2.348064	2.797311	5.302710	4.255921	0.000000	-10.000000	0.050000	-6.416667	736.000000	1023.000000	1023.000000	2046.000000
37.720001	0.023209	13.716518	1.776769	2.668466	5.152433	4.118851	0.000000	-10.000000	0.050000	-6.683333	736.000000	1023.000000	1023.000000	2046.000000
37.740002	0.022320	13.190839	1.671764	2.524141	4.859508	4.135426	0.000000	-10.000000	0.058333	-6.783333	736.000000	1023.000000	1023.000000	2046.000000
37.759998	0.021396	12.644845	1.566011	2.526136	4.596548	3.956150	0.000000	-10.000000	0.066667	-7.000000	736.000000	1023.000000	1023.000000	2046.000000
37.779999	0.020355	12.030012	1.326222	2.489091	4.415233	3.799467	0.000000	-10.000000	0.083333	-7.383333	736.000000	1023.000000	1023.000000	2046.000000
37.799999	0.019916	11.770105	1.064822	2.560647	4.362525	3.782112	0.000000	-10.000000	0.083333	-8.000000	736.000000	1023.000000	1023.000000	2046.000000
37.820000	0.020161	11.915237	1.171136	2.586334	4.237604	3.920165	0.000000	-10.000000	0.091667	-8.633333	732.333313	1023.000000	1023.000000	2046.000000
37.840000	0.019933	11.780313	1.294714	2.682610	4.062766	3.740222	0.000000	-10.000000	0.091667	-9.183333	724.333313	1023.000000	1023.000000	2046.000000
37.860001	0.019611	11.590293	1.111736	2.648690	4.124631	3.705236	0.000000	-10.000000	0.100000	-9.400001	715.333313	1023.000000	1023.000000	2046.000000
37.880001	0.019909	11.766406	1.079306	2.607142	4.170112	3.909847	0.000000	-10.000000	0.100000	-9.450000	709.000000	1023.000000	1023.000000	2046.000000
37.900002	0.020400	12.056363	1.257927	2.536039	4.126307	4.136089	0.000000	-10.000000	0.108333	-9.550000	705.833313	1023.000000	1023.000000	2046.000000
37.919998	0.020623	12.188025	1.229077	2.536116	4.306640	4.116191	0.000000	-10.000000	0.108333	-9.750000	702.500000	1023.000000	1023.000000	2046.000000
37.939999	0.020576	12.160167	1.143187	2.327274	4.417449	4.272257	0.000000	-10.000000	0.108333	-9.750000	698.000000	1023.000000	1023.000000	2046.000000
37.959999	0.021088	12.463217	1.080919	2.113025	4.603345	4.665928	0.000000	-10.000000	0.100000	-9.633333	694.666687	1023.000000	1023.000000	2046.000000
37.980000	0.021393	12.643022	1.075158	2.007526	4.798248	4.762090	0.000000	-10.000000	0.100000	-9.516666	691.500000	1023.000000	1023.000000	2046.000000
38.000000	0.020732	12.252740	0.975124	1.732983	4.818210	4.726422	0.000000	-10.000000	0.100000	-9.583334	689.333313	1023.000000	1023.000000	2046.000000
38.020000	0.019937	11.782926	0.727089	1.576920	4.860434	4.618483	0.000000	-10.000000	0.091667	-9.683333	686.166687	1023.000000	1023.000000	2046.000000
38.040001	0.019685	11.633929	0.750021	1.463894	4.848261	4.571753	0.000000	-10.000000	0.091667	-9.783334	683.000000	1023.000000	1023.000000	2046.000000
38.060001	0.019252	11.377812	0.913620	1.305319	4.798794	4.360079	0.000000	-10.000000	0.091667	-10.150000	679.833313	1023.000000	1023.000000	2046.000000
38.080002	0.018281	10.804108	0.977794	1.113436	4.610861	4.102017	0.000000	-10.000000	0.108333	-10.616667	676.500000	1023.000000	1023.000000	2046.000000
38.099998	0.017871	10.561872	0.931452	1.008032	4.571682	4.050705	0.000000	-10.000000	0.108333	-11.050000	672.833313	1023.000000	1023.000000	2046.000000
38.119999	0.018144	10.722821	1.029669	0.934520	4.617707	4.140925	0.000000	-10.000000	0.116667	-11.233334	669.000000	1023.000000	1023.000000	2046.000000
38.139999	0.018341	10.839537	1.213574	0.988138	4.589524	4.048300	0.000000	-10.000000	0.108333	-11.283334	665.333313	1023.000000	1023.000000	2046.000000
38.160000	0.018282	10.804417	1.252735	1.057516	4.559747	3.934419	0.000000	-10.000000	0.108333	-11.400001	661.666687	1023.000000	1023.000000	2046.000000
38.180000	0.018770	11.093285	1.201087	1.098466	4.645394	4.148337	0.000000	-10.000000	0.100000	-11.500000	659.333313	1023.000000	1023.000000	2046.000000
38.200001	0.019544	11.550426	1.385127	1.116726	4.695913	4.352660	0.000000	-10.000000	0.116667	-11.516667	655.333313	1023.000000	1023.000000	2046.000000
38.220001	0.020242	11.963060	1.597996	1.264690	4.779134	4.321240	0.000000	-10.000000	0.116667	-11.350000	651.333313	1023.000000	1023.000000	2046.000000
38.240002	0.020460	12.091893	1.653553	1.286091	4.817433	4.334816	0.000000	-10.000000	0.116667	-11.100000	646.166687	1023.000000	1023.000000	2046.000000
38.259998	0.021142	12.494788	1.679554	1.322051	4.923098	4.570086	0.000000	-10.000000	0.100000	-10.950001	642.500000	1023.000000	1023.000000	2046.000000
38.279999	0.022495	13.294744	2.007132	1.452248	5.092487	4.742877	0.000000	-10.000000	0.100000	-11.033334	638.833313	1023.000000	1023.000000	2046.000000
38.299999	0.023871	14.107807	2.462082	1.624086	5.249941	4.771698	0.000000	-10.000000	0.100000	-11.233334	635.000000	1023.000000	1023.000000	2046.000000
38.320000	0.025122	14.846931	2.780036	1.693285	5.428483	4.945126	0.000000	-10.000000	0.100000	-11.366667	631.333313	1023.000000	1023.000000	2046.000000
38.340000	0.026690	15.773753	3.087571	1.783525	5.585414	5.317243	0.000000	-10.000000	0.100000	-11.450000	627.666687	1023.000000	1023.000000	2046.000000
38.360001	0.027930	16.506893	3.416961	1.878973	5.725176	5.485783	0.000000	-10.000000	0.116667	-11.550000	624.000000	1023.000000	1023.000000	2046.000000
38.380001	0.028109	16.612572	3.528573	2.029019	5.694118	5.360861	0.000000	-10.000000	0.133333	-11.966667	620.000000	1023.000000	1023.000000	2046.000000
38.400002	0.027248	16.103596	3.332393	1.930885	5.469400	5.370917	0.000000	-10.000000	0.150000	-12.433333	616.000000	1023.000000	1023.000000	2046.000000
38.419998	0.026611	15.726966	3.028599	1.993459	5.289289	5.415620	0.000000	-10.000000	0.150000	-13.133333	611.833313	1023.000000	1023.000000	2046.000000
38.439999	0.026200	15.484102	2.920552	2.217216	5.201595	5.144738	0.000000	-10.000000	0.158333	-13.783334	607.500000	1023.000000	1023.000000	2046.000000
38.459999	0.025148	14.862706	2.917251	2.261852	4.927059	4.756544	0.000000	-10.000000	0.175000	-14.400001	602.833313	1023.000000	1023.000000	2046.000000
38.480000	0.022829	13.491783	2.512239	2.082180	4.603872	4.293492	0.000000	-10.000000	0.200000	-14.650001	598.000000	1023.000000	1023.000000	2046.000000
38.500000	0.020160	11.914639	2.044616	1.662788	4.258718	3.948517	0.000000	-10.000000	0.216667	-14.950001	593.000000	1023.000000	1023.000000	2046.000000
38.520000	0.016666	9.849455	1.531404	1.280757	3.814217	3.223076	0.000000	-10.000000	0.216667	-15.150001	588.000000	1023.000000	1023.000000	2046.000000
38.540001	0.012727	7.521554	0.778345	0.774138	3.294995	2.674078	0.000000	-10.000000	0.216667	-15.450000	583.000000	1023.000000	1023.000000	2046.000000
38.560001	0.009833	5.811436	0.063103	0.452430	2.849535	2.446368	0.000000	-10.000000	0.225000	-15.600000	577.833313	1023.000000	1023.000000	2046.000000
38.580002	0.007611	4.498314	-0.380114	0.210691	2.484167	2.183570	0.000000	-10.000000	0.241667	-16.083334	572.666687	1023.000000	1023.000000	2046.000000
38.599998	0.005423	3.204911	-0.680299	-0.009021	2.091441	1.802790	0.000000	-10.000000	0.266667	-16.799999	567.166687	1023.000000	1023.000000	2046.000000
38.619999	0.003776	2.231826	-1.092848	-0.122694	1.777823	1.669545	0.000000	-10.000000	0.275000	-17.700001	561.500000	1023.000000	1023.000000	2046.000000
38.639999	0.002872	1.697210	-1.278527	-0.212855	1.476516	1.712076	0.000000	-10.000000	0.308333	-18.516666	555.500000	1023.000000	1023.000000	2046.000000
38.660000	0.002154	1.273211	-1.442217	-0.149895	1.328561	1.536763	0.000000	-10.000000	0.325000	-19.283335	549.333313	1023.000000	1023.000000	2046.000000
38.680000	0.001224	0.723101	-1.489056	-0.210881	1.051930	1.371108	0.000000	-10.000000	0.350000	-19.933334	543.000000	1023.000000	1023.000000	2046.000000
38.700001	0.000575	0.339781	-1.713980	-0.230434	0.954390	1.329805	0.000000	-10.000000	0.366667	-20.416668	536.333313	1023.000000	1023.000000	2046.000000
38.720001	0.000315	0.186103	-1.749653	-0.304868	0.761247	1.479377	0.000000	-10.000000	0.383333	-20.983334	529.500000	1023.000000	1023.000000	2046.000000
38.740002	0.000071	0.041894	-1.776172	-0.367763	0.770679	1.415150	0.000000	-10.000000	0.400000	-21.433334	522.500000	1023.000000	1023.000000	2046.000000
38.759998	-0.000482	-0.285027	-1.787759	-0.629546	0.691173	1.441105	0.000000	-10.000000	0.400000	-21.966667	515.333313	1023.000000	1023.000000	2046.000000
38.779999	-0.000490	-0.289459	-1.933559	-0.742832	0.719362	1.667570	0.000000	-10.000000	0.408333	-22.450001	508.166656	1023.000000	1023.000000	2046.000000
38.799999	-0.000381	-0.224971	-1.960006	-0.837394	0.800767	1.771662	0.000000	-10.000000	0.425000	-22.750000	500.666656	1023.000000	1023.000000	2046.000000
38.820000	-0.000383	-0.226250	-1.907141	-1.078439	0.915773	1.843558	0.000000	-10.000000	0.441667	-22.950001	493.000000	1023.000000	1023.000000	2046.000000
38.840000	-0.000743	-0.439073	-2.001226	-1.298196	0.952450	1.907898	0.000000	-10.000000	0.441667	-23.083334	485.333344	1023.000000	1023.000000	2046.000000
38.860001	-0.001195	-0.706239	-2.177970	-1.553476	0.945641	2.079566	0.000000	-10.000000	0.450000	-23.450001	477.666656	1023.000000	1023.000000	2046.000000
38.880001	-0.001956	-1.156276	-2.375120	-1.739920	1.047339	1.911425	0.000000	-10.000000	0.475000	-24.000000	470.000000	1023.000000	1023.000000	2046.000000
38.900002	-0.003042	-1.797892	-2.338161	-1.985539	0.909454	1.616354	0.000000	-10.000000	0.500000	-24.483334	462.000000	1023.000000	1023.000000	2046.000000
38.919998	-0.003995	-2.360945	-2.441349	-2.193012	0.713017	1.560398	0.000000	-10.000000	0.516667	-24.883333	453.666656	1023.000000	1023.000000	2046.000000
38.939999	-0.004704	-2.780273	-2.489114	-2.363141	0.680513	1.391468	0.000000	-10.000000	0.516667	-24.916668	445.333344	1023.000000	1023.000000	2046.000000
38.959999	-0.005810	-3.433555	-2.389616	-2.598129	0.472612	1.081578	0.000000	-10.000000	0.533333	-25.016666	437.000000	1023.000000	1023.000000	2046.000000
38.980000	-0.006726	-3.975034	-2.509814	-2.772701	0.280533	1.026948	0.000000	-10.000000	0.525000	-24.933334	428.666656	1023.000000	1023.000000	2046.000000
39.000000	-0.007153	-4.227196	-2.534033	-2.878855	0.181075	1.004618	0.000000	-10.000000	0.516667	-25.000000	420.333344	1023.000000	1023.000000	2046.000000
39.020000	-0.007517	-4.442731	-2.442472	-2.944950	0.128724	0.815967	0.000000	-10.000000	0.500000	-24.833334	412.000000	1023.000000	1023.000000	2046.000000
39.040001	-0.007763	-4.588001	-2.464430	-2.994580	0.033212	0.837795	0.000000	-10.000000	0.500000	-24.816668	403.666656	1023.000000	1023.000000	2046.000000
39.060001	-0.007735	-4.571466	-2.412147	-3.021477	-0.088510	0.950667	0.000000	-10.000000	0.508333	-24.683334	395.333344	1023.000000	1023.000000	2046.000000
39.080002	-0.007945	-4.695778	-2.338269	-3.054963	-0.082440	0.779894	0.000000	-10.000000	0.516667	-24.433334	387.000000	1023.000000	1023.000000	2046.000000
39.099998	-0.008019	-4.739361	-2.360978	-3.095887	-0.119813	0.837317	0.000000	-10.000000	0.516667	-24.250000	379.000000	1023.000000	1023.000000	2046.000000
39.119999	-0.007997	-4.726374	-2.358946	-3.163113	-0.231715	1.027400	0.000000	-10.000000	0.508333	-23.916668	371.000000	1023.000000	1023.000000	2046.000000
39.139999	-0.008138	-4.809391	-2.367381	-3.157025	-0.177093	0.892107	0.000000	-10.000000	0.500000	-23.783335	363.000000	1023.000000	1023.000000	2046.000000
39.160000	-0.008382	-4.953563	-2.311897	-3.235810	-0.275070	0.869214	0.000000	-10.000000	0.500000	-23.633333	355.000000	1023.000000	1023.000000	2046.000000
39.180000	-0.008503	-5.025302	-2.312176	-3.304053	-0.444292	1.035219	0.000000	-10.000000	0.500000	-23.700001	349.666656	1023.000000	1023.000000	2046.000000
39.200001	-0.008726	-5.157341	-2.333717	-3.316082	-0.415781	0.908239	0.000000	-10.000000	0.491667	-23.666666	341.666656	1023.000000	1023.000000	2046.000000
39.220001	-0.009075	-5.363249	-2.291064	-3.443661	-0.458914	0.830389	0.000000	-10.000000	0.491667	-23.616667	333.666656	1023.000000	1023.000000	2046.000000
39.240002	-0.009328	-5.512902	-2.269412	-3.507265	-0.638247	0.902022	0.000000	-10.000000	0.491667	-23.550001	323.000000	1023.000000	1023.000000	2046.000000
39.259998	-0.009028	-5.335451	-2.153451	-3.553087	-0.590144	0.961232	0.000000	-10.000000	0.500000	-23.633333	315.333344	1023.000000	1023.000000	2046.000000
39.279999	-0.008340	-4.929202	-1.819908	-3.521222	-0.429765	0.841693	0.000000	-10.000000	0.491667	-23.633333	307.666656	1023.000000	1023.000000	2046.000000
39.299999	-0.007449	-4.402277	-1.493359	-3.426226	-0.422214	0.939521	0.000000	-10.000000	0.475000	-23.650000	300.000000	1023.000000	1023.000000	2046.000000
39.320000	-0.006564	-3.879073	-1.223786	-3.406850	-0.447453	1.199016	0.000000	-10.000000	0.458333	-23.600000	292.000000	1023.000000	1023.000000	2046.000000
39.340000	-0.006293	-3.718886	-1.089060	-3.444902	-0.356806	1.171882	0.000000	-10.000000	0.441667	-23.400000	284.000000	1023.000000	1023.000000	2046.000000
39.360001	-0.006336	-3.744529	-1.007635	-3.299180	-0.264650	0.826936	0.000000	-10.000000	0.425000	-23.166666	276.000000	1023.000000	1023.000000	2046.000000
39.380001	-0.006945	-4.104317	-1.076984	-3.536939	-0.592732	1.102337	0.000000	-10.000000	0.408333	-22.850000	268.333344	1023.000000	1023.000000	2046.000000
39.400002	-0.006925	-4.092681	-1.346194	-3.358880	-0.652389	1.264781	0.000000	-10.000000	0.400000	-22.683332	260.666656	1023.000000	1023.000000	2046.000000
39.419998	-0.007845	-4.636636	-1.675092	-3.292840	-0.728000	1.059296	0.000000	-10.000000	0.400000	-22.633333	253.333328	1023.000000	1023.000000	2046.000000
39.439999	-0.009625	-5.688148	-2.032829	-3.282143	-1.109679	0.736502	0.000000	-10.000000	0.400000	-22.566668	245.666672	1023.000000	1023.000000	2046.000000
39.459999	-0.011583	-6.845669	-2.363569	-3.334450	-1.560664	0.413013	0.000000	-10.000000	0.391667	-22.283333	238.166672	1023.000000	1023.000000	2046.000000
39.480000	-0.014082	-8.322622	-2.681345	-3.460742	-1.896369	-0.284166	0.000000	-10.000000	0.383333	-21.783333	230.500000	1023.000000	1023.000000	2046.000000
39.500000	-0.016825	-9.943668	-3.008981	-3.803167	-2.266075	-0.865445	0.000000	-10.000000	0.366667	-20.783333	223.333328	1023.000000	1023.000000	2046.000000
39.520000	-0.019970	-11.802510	-3.580636	-4.190027	-2.739349	-1.292499	0.000000	-10.000000	0.325000	-19.850000	216.333328	1023.000000	1023.000000	2046.000000
39.540001	-0.023188	-13.704116	-4.260449	-4.520614	-3.111353	-1.811699	0.000000	-10.000000	0.283333	-18.800001	209.833328	1023.000000	1023.000000	2046.000000
39.560001	-0.026168	-15.465050	-4.748554	-4.930518	-3.517843	-2.268134	0.000000	-10.000000	0.266667	-18.400000	203.500000	1023.000000	1023.000000	2046.000000
39.580002	-0.028492	-16.838860	-5.202349	-5.135788	-3.933180	-2.567542	0.000000	-10.000000	0.266667	-18.150000	197.500000	1023.000000	1023.000000	2046.000000
39.599998	-0.030490	-18.019712	-5.582584	-5.336892	-4.359982	-2.740256	0.000000	-10.000000	0.266667	-18.216667	191.500000	1023.000000	1023.000000	2046.000000
39.619999	-0.031850	-18.823263	-5.937582	-5.458713	-4.484735	-2.942234	0.000000	-10.000000	0.250000	-18.266666	185.500000	1023.000000	1023.000000	2046.000000
39.639999	-0.032640	-19.290251	-6.042435	-5.437020	-4.707718	-3.103077	0.000000	-10.000000	0.250000	-18.333334	179.166672	1023.000000	1023.000000	2046.000000
39.660000	-0.033393	-19.735052	-6.155515	-5.443296	-5.093387	-3.042855	0.000000	-10.000000	0.250000	-18.333334	174.833328	1023.000000	1023.000000	2046.000000
39.680000	-0.033688	-19.909334	-6.375734	-5.326874	-5.075422	-3.131304	0.000000	-10.000000	0.250000	-17.883335	168.500000	1023.000000	1023.000000	2046.000000
39.700001	-0.034024	-20.107929	-6.341626	-5.381888	-5.174538	-3.209878	0.000000	-10.000000	0.233333	-17.233334	162.833328	1023.000000	1023.000000	2046.000000
39.720001	-0.034198	-20.211000	-6.346946	-5.443692	-5.276541	-3.143822	0.000000	-10.000000	0.225000	-16.433334	155.166672	1023.000000	1023.000000	2046.000000
39.740002	-0.034316	-20.280666	-6.397098	-5.545746	-5.361390	-2.976432	0.000000	-10.000000	0.216667	-15.916667	149.833328	1023.000000	1023.000000	2046.000000
39.759998	-0.034184	-20.202452	-6.395575	-5.597605	-5.225321	-2.983950	0.000000	-10.000000	0.216667	-15.500000	144.333328	1023.000000	1023.000000	2046.000000
39.779999	-0.033669	-19.898520	-6.221809	-5.737166	-5.102681	-2.836863	0.000000	-10.000000	0.208333	-15.233334	140.833328	1023.000000	1023.000000	2046.000000
39.799999	-0.033314	-19.688644	-6.084932	-5.883437	-5.133499	-2.586776	0.000000	-10.000000	0.191667	-14.850000	135.666672	1023.000000	1023.000000	2046.000000
39.820000	-0.032984	-19.493561	-6.098957	-5.995235	-4.944078	-2.455291	0.000000	-10.000000	0.191667	-14.516667	130.666672	1023.000000	1023.000000	2046.000000
39.840000	-0.033004	-19.505222	-6.032941	-6.252807	-4.777278	-2.442195	0.000000	-10.000000	0.191667	-14.050000	124.166664	1023.000000	1023.000000	2046.000000
39.860001	-0.033323	-19.693804	-6.124665	-6.494195	-4.650836	-2.424108	0.000000	-10.000000	0.200000	-13.833333	121.000000	1023.000000	1023.000000	2046.000000
39.880001	-0.033890	-20.029171	-6.151009	-6.768833	-4.785563	-2.323767	0.000000	-10.000000	0.200000	-13.700000	116.500000	1023.000000	1023.000000	2046.000000
39.900002	-0.034547	-20.417347	-6.221347	-6.877200	-4.746813	-2.571987	0.000000	-10.000000	0.200000	-13.666667	112.000000	1023.000000	1023.000000	2046.000000
39.919998	-0.034944	-20.651899	-6.102543	-7.065616	-4.777219	-2.706521	0.000000	-10.000000	0.200000	-13.433333	105.833336	1023.000000	1023.000000	2046.000000
39.939999	-0.035513	-20.988121	-5.980665	-7.269072	-5.082122	-2.656263	0.000000	-10.000000	0.166667	-13.033334	101.333336	1023.000000	1023.000000	2046.000000
39.959999	-0.035966	-21.255787	-6.024643	-7.360157	-5.079906	-2.791080	0.000000	-10.000000	0.133333	-12.666667	98.333336	1023.000000	1023.000000	2046.000000
39.980000	-0.036340	-21.476898	-5.966548	-7.507703	-5.044706	-2.957940	0.000000	-10.000000	0.100000	-12.333333	94.333336	1023.000000	1023.000000	2046.000000
40.000000	-0.036648	-21.659111	-5.898881	-7.636277	-5.244074	-2.879878	0.000000	-10.000000	0.100000	-12.050000	90.333336	1023.000000	1023.000000	2046.000000
40.020000	-0.036693	-21.685858	-5.889994	-7.577800	-5.311990	-2.906074	0.000000	-10.000000	0.100000	-11.616667	85.000000	1023.000000	1023.000000	2046.000000
40.040001	-0.036493	-21.567457	-5.825758	-7.595976	-5.207253	-2.938470	0.000000	-10.000000	0.100000	-11.350000	82.333336	1023.000000	1023.000000	2046.000000
40.060001	-0.036125	-21.349758	-5.705743	-7.631135	-5.115105	-2.897774	0.000000	-10.000000	0.100000	-11.083333	79.666664	1023.000000	1023.000000	2046.000000
40.080002	-0.035887	-21.209074	-5.573922	-7.654783	-5.281081	-2.699289	0.000000	-10.000000	0.100000	-10.716667	76.000000	1023.000000	1023.000000	2046.000000
40.099998	-0.035564	-21.018597	-5.642827	-7.538401	-5.137295	-2.700074	0.000000	-10.000000	0.091667	-10.100000	71.166664	1023.000000	1023.000000	2046.000000
40.119999	-0.035272	-20.845678	-5.495815	-7.569718	-5.072087	-2.708058	0.000000	-10.000000	0.083333	-9.600000	67.666664	1023.000000	1023.000000	2046.000000
40.139999	-0.034926	-20.641476	-5.353142	-7.564177	-5.118002	-2.606154	0.000000	-10.000000	0.075000	-9.266667	65.500000	1023.000000	1023.000000	2046.000000
40.160000	-0.034634	-20.468634	-5.288478	-7.537771	-5.199230	-2.443155	0.000000	-10.000000	0.075000	-9.000000	63.500000	1023.000000	1023.000000	2046.000000
40.180000	-0.034387	-20.322727	-5.317443	-7.467138	-5.066051	-2.472096	0.000000	-10.000000	0.066667	-8.650001	60.500000	1023.000000	1023.000000	2046.000000
40.200001	-0.034046	-20.121054	-5.145385	-7.491181	-5.004148	-2.480341	0.000000	-10.000000	0.066667	-8.183333	57.500000	1023.000000	1023.000000	2046.000000
40.220001	-0.033699	-19.916330	-5.047856	-7.468770	-5.078456	-2.321247	0.000000	-10.000000	0.058333	-7.750000	54.666668	1023.000000	1023.000000	2046.000000
40.240002	-0.033422	-19.752655	-5.052729	-7.417209	-4.976337	-2.306380	0.000000	-10.000000	0.066667	-7.333333	51.333332	1023.000000	1023.000000	2046.000000
40.259998	-0.033051	-19.533133	-4.900163	-7.424048	-4.879162	-2.329761	0.000000	-10.000000	0.066667	-7.116667	49.000000	1023.000000	1023.000000	2046.000000
40.279999	-0.032678	-19.312897	-4.722836	-7.462233	-4.997853	-2.129975	0.000000	-10.000000	0.066667	-6.783333	45.833332	1023.000000	1023.000000	2046.000000
40.299999	-0.032398	-19.147455	-4.696933	-7.352233	-5.014346	-2.083943	0.000000	-10.000000	0.058333	-6.483334	43.500000	1023.000000	1023.000000	2046.000000
40.320000	-0.032242	-19.054724	-4.733295	-7.299814	-4.804140	-2.217476	0.000000	-10.000000	0.050000	-6.133333	40.500000	1023.000000	1023.000000	2046.000000
40.340000	-0.031719	-18.746050	-4.535776	-7.377789	-4.816148	-2.016338	0.000000	-10.000000	0.050000	-6.050000	39.166668	1023.000000	1023.000000	2046.000000
40.360001	-0.031484	-18.606936	-4.424297	-7.269157	-4.926357	-1.987124	0.000000	-10.000000	0.050000	-5.883333	37.833332	1023.000000	1023.000000	2046.000000
40.380001	-0.030879	-18.249678	-4.318341	-7.187485	-4.719395	-2.024457	0.000000	-10.000000	0.050000	-5.583333	36.500000	1023.000000	1023.000000	2046.000000
40.400002	-0.029698	-17.551746	-3.996765	-7.155495	-4.496165	-1.903321	0.000000	-10.000000	0.041667	-5.066667	34.000000	1023.000000	1023.000000	2046.000000
40.419998	-0.028765	-17.000250	-3.633286	-7.097890	-4.538757	-1.730316	0.000000	-10.000000	0.033333	-4.666667	32.166668	1023.000000	1023.000000	2046.000000
40.439999	-0.028129	-16.623974	-3.505145	-6.982370	-4.402852	-1.733608	0.000000	-10.000000	0.025000	-4.133334	30.000000	1023.000000	1023.000000	2046.000000
40.459999	-0.027670	-16.352936	-3.260842	-7.047697	-4.272434	-1.771962	0.000000	-10.000000	0.025000	-3.816667	29.000000	1023.000000	1023.000000	2046.000000
40.480000	-0.027483	-16.242252	-3.017531	-6.914646	-4.362193	-1.947883	0.000000	-10.000000	0.033333	-3.333333	27.666666	1023.000000	1023.000000	2046.000000
40.500000	-0.027917	-16.498829	-3.083183	-7.094178	-4.564822	-1.756647	0.000000	-10.000000	0.041667	-3.333333	26.666666	1023.000000	1023.000000	2046.000000
40.520000	-0.027560	-16.287796	-3.204454	-6.899421	-4.453514	-1.730407	0.000000	-10.000000	0.050000	-3.566667	25.166666	1023.000000	1023.000000	2046.000000
40.540001	-0.026916	-15.907317	-3.418093	-6.628239	-4.293643	-1.567342	0.000000	-10.000000	0.050000	-3.966667	24.000000	1023.000000	1023.000000	2046.000000
40.560001	-0.027411	-16.200172	-3.640069	-6.445336	-4.457061	-1.657706	0.000000	-10.000000	0.050000	-4.233334	23.166666	1023.000000	1023.000000	2046.000000
40.580002	-0.028656	-16.935896	-3.940376	-6.374015	-4.656363	-1.965142	0.000000	-10.000000	0.050000	-4.366667	22.333334	1023.000000	1023.000000	2046.000000
40.599998	-0.030597	-18.082857	-4.246298	-6.478795	-4.865337	-2.492427	0.000000	-10.000000	0.050000	-3.716667	20.666666	1023.000000	1023.000000	2046.000000
40.619999	-0.033411	-19.745872	-4.639254	-6.747969	-5.393433	-2.965217	0.000000	-10.000000	0.050000	-1.750000	19.166666	1023.000000	1023.000000	2046.000000
40.639999	-0.036746	-21.717175	-5.369166	-7.041162	-5.686350	-3.620497	0.000000	-10.000000	0.050000	0.316667	18.166666	1023.000000	1023.000000	2046.000000
40.660000	-0.039628	-23.419968	-5.931628	-7.426621	-6.004979	-4.056738	0.000000	-10.000000	0.033333	1.916667	18.000000	1023.000000	1023.000000	2046.000000
40.680000	-0.042032	-24.841024	-6.361194	-7.767629	-6.457968	-4.254235	0.000000	-10.000000	0.025000	2.716667	18.000000	1023.000000	1023.000000	2046.000000
40.700001	-0.043643	-25.792858	-6.814800	-7.822923	-6.691674	-4.463461	0.000000	-10.000000	0.008333	3.916667	18.000000	1023.000000	1023.000000	2046.000000
40.720001	-0.044721	-26.430323	-7.106073	-7.861018	-6.812134	-4.651097	0.000000	-10.000000	0.008333	4.800000	18.000000	1023.000000	1023.000000	2046.000000
40.740002	-0.045202	-26.714207	-7.266993	-7.855177	-6.871990	-4.720047	0.000000	-10.000000	0.000000	5.366667	18.000000	1023.000000	1023.000000	2046.000000
40.759998	-0.045211	-26.719509	-7.272030	-7.799148	-7.036499	-4.611833	0.000000	-10.000000	-0.016667	5.850000	18.000000	1023.000000	1023.000000	2046.000000
40.779999	-0.044956	-26.568851	-7.331274	-7.563267	-7.150409	-4.523900	0.000000	-10.000000	-0.033333	7.483334	18.000000	1023.000000	1023.000000	2046.000000
40.799999	-0.044738	-26.440199	-7.438679	-7.320024	-7.131253	-4.550242	0.000000	-10.000000	-0.050000	8.950001	18.000000	1023.000000	1023.000000	2046.000000
40.820000	-0.043943	-25.970512	-7.348654	-7.144078	-7.002009	-4.475770	0.000000	-10.000000	-0.058333	10.750000	18.000000	1023.000000	1023.000000	2046.000000
40.840000	-0.042926	-25.369022	-7.134722	-7.072523	-6.916931	-4.244846	0.000000	-10.000000	-0.075000	11.966667	18.000000	1023.000000	1023.000000	2046.000000
40.860001	-0.042116	-24.890734	-7.021972	-7.013199	-6.861794	-3.993768	0.000000	-10.000000	-0.108333	13.633333	19.666666	1023.000000	1023.000000	2046.000000
40.880001	-0.040964	-24.209717	-6.992463	-6.855953	-6.589314	-3.771987	0.000000	-10.000000	-0.141667	14.683333	22.666666	1023.000000	1023.000000	2046.000000
40.900002	-0.039551	-23.374449	-6.804390	-6.803811	-6.209960	-3.556288	0.000000	-10.000000	-0.166667	15.683333	27.333334	1023.000000	1023.000000	2046.000000
40.919998	-0.038208	-22.581203	-6.442660	-6.931581	-6.045314	-3.161649	0.000000	-10.000000	-0.166667	16.166668	32.166668	1023.000000	1023.000000	2046.000000
40.939999	-0.036855	-21.781307	-6.218055	-6.921043	-5.794977	-2.847233	0.000000	-10.000000	-0.166667	16.866667	37.500000	1023.000000	1023.000000	2046.000000
40.959999	-0.035634	-21.059711	-6.113891	-6.967138	-5.387437	-2.591245	0.000000	-10.000000	-0.175000	17.333334	43.000000	1023.000000	1023.000000	2046.000000
40.980000	-0.034677	-20.493969	-6.036458	-7.026978	-4.935625	-2.494906	0.000000	-10.000000	-0.200000	18.050001	48.666668	1023.000000	1023.000000	2046.000000
41.000000	-0.034003	-20.095633	-5.783303	-7.155375	-4.853209	-2.303746	0.000000	-10.000000	-0.216667	18.816668	54.500000	1023.000000	1023.000000	2046.000000
41.020000	-0.033615	-19.866594	-5.740361	-7.142143	-4.713717	-2.270374	0.000000	-10.000000	-0.233333	19.350000	60.666668	1023.000000	1023.000000	2046.000000
41.040001	-0.033045	-19.529438	-5.595794	-7.075282	-4.488615	-2.369747	0.000000	-10.000000	-0.258333	20.083334	67.000000	1023.000000	1023.000000	2046.000000
41.060001	-0.032094	-18.967764	-5.322296	-7.060865	-4.277429	-2.307175	0.000000	-10.000000	-0.300000	20.850000	73.666664	1023.000000	1023.000000	2046.000000
41.080002	-0.031489	-18.609909	-5.037787	-7.086393	-4.338320	-2.147409	0.000000	-10.000000	-0.316667	21.750000	80.500000	1023.000000	1023.000000	2046.000000
41.099998	-0.030765	-18.182077	-4.908034	-6.916515	-4.174534	-2.182993	0.000000	-10.000000	-0.333333	22.450001	90.166664	1023.000000	1023.000000	2046.000000
41.119999	-0.029503	-17.436142	-4.676776	-6.804406	-3.871904	-2.083057	0.000000	-10.000000	-0.333333	22.816668	97.500000	1023.000000	1023.000000	2046.000000
41.139999	-0.028063	-16.584982	-4.311271	-6.708747	-3.753556	-1.811407	0.000000	-10.000000	-0.358333	23.283333	105.000000	1023.000000	1023.000000	2046.000000
41.160000	-0.026831	-15.857026	-4.147278	-6.393325	-3.594538	-1.721885	0.000000	-10.000000	-0.375000	23.883333	110.166664	1023.000000	1023.000000	2046.000000
41.180000	-0.024929	-14.733279	-3.922750	-6.080151	-3.159901	-1.570478	0.000000	-10.000000	-0.400000	24.650002	118.000000	1023.000000	1023.000000	2046.000000
41.200001	-0.023055	-13.625695	-3.618608	-5.892161	-2.863105	-1.251822	0.000000	-10.000000	-0.425000	25.300001	126.166664	1023.000000	1023.000000	2046.000000
41.220001	-0.021373	-12.631661	-3.278768	-5.763184	-2.712387	-0.877322	0.000000	-10.000000	-0.425000	25.750000	134.500000	1023.000000	1023.000000	2046.000000
41.240002	-0.019772	-11.685382	-3.089681	-5.388743	-2.439571	-0.767387	0.000000	-10.000000	-0.416667	26.016666	143.000000	1023.000000	1023.000000	2046.000000
41.259998	-0.017857	-10.553607	-2.834406	-5.128806	-2.035457	-0.554937	0.000000	-10.000000	-0.416667	26.333334	151.666672	1023.000000	1023.000000	2046.000000
41.279999	-0.015919	-9.408037	-2.437198	-4.973065	-1.812282	-0.185491	0.000000	-10.000000	-0.433333	26.650000	160.333328	1023.000000	1023.000000	2046.000000
41.299999	-0.014031	-8.292494	-2.101341	-4.708886	-1.605769	0.123503	0.000000	-10.000000	-0.433333	26.916666	169.166672	1023.000000	1023.000000	2046.000000
41.320000	-0.012423	-7.342253	-1.964520	-4.390904	-1.300672	0.313843	0.000000	-10.000000	-0.425000	27.116667	178.000000	1023.000000	1023.000000	2046.000000
41.340000	-0.010518	-6.216050	-1.647682	-4.101829	-0.963396	0.496857	0.000000	-10.000000	-0.425000	27.183334	187.166672	1023.000000	1023.000000	2046.000000
41.360001	-0.008617	-5.092705	-1.338434	-3.946478	-0.659517	0.851724	0.000000	-10.000000	-0.433333	27.266666	196.333328	1023.000000	1023.000000	2046.000000
41.380001	-0.006895	-4.075180	-1.056192	-3.704278	-0.458912	1.144202	0.000000	-10.000000	-0.441667	27.216667	205.500000	1023.000000	1023.000000	2046.000000
41.400002	-0.005485	-3.241909	-0.855341	-3.371231	-0.235321	1.219985	0.000000	-10.000000	-0.433333	27.200001	214.500000	1023.000000	1023.000000	2046.000000
41.419998	-0.003507	-2.072888	-0.575927	-3.078273	0.162079	1.419233	0.000000	-10.000000	-0.441667	27.150000	223.500000	1023.000000	1023.000000	2046.000000
41.439999	-0.001746	-1.032165	-0.196677	-2.875748	0.338105	1.702155	0.000000	-10.000000	-0.441667	27.200001	232.500000	1023.000000	1023.000000	2046.000000
41.459999	-0.000567	-0.334884	-0.013929	-2.658561	0.519433	1.818173	0.000000	-10.000000	-0.450000	27.266666	241.500000	1023.000000	1023.000000	2046.000000
41.480000	0.000458	0.270498	0.276393	-2.402949	0.748849	1.648205	0.000000	-10.000000	-0.450000	27.450001	250.666672	1023.000000	1023.000000	2046.000000
41.500000	0.001687	0.996817	0.718243	-2.445402	0.826315	1.897661	0.000000	-10.000000	-0.433333	27.366667	259.833344	1023.000000	1023.000000	2046.000000
41.520000	0.002604	1.538703	0.967779	-2.121954	0.875594	1.817284	0.000000	-10.000000	-0.433333	27.400002	269.166656	1023.000000	1023.000000	2046.000000
41.540001	0.003774	2.230329	1.070264	-1.907167	1.202901	1.864330	0.000000	-10.000000	-0.433333	27.566668	278.333344	1023.000000	1023.000000	2046.000000
41.560001	0.005472	3.234110	1.367566	-1.775453	1.333947	2.308050	0.000000	-10.000000	-0.441667	27.633335	287.500000	1023.000000	1023.000000	2046.000000
41.580002	0.006866	4.057984	1.356673	-1.232528	1.476488	2.457352	0.000000	-10.000000	-0.441667	27.483334	296.666656	1023.000000	1023.000000	2046.000000
41.599998	0.007758	4.585016	1.292116	-0.679408	1.724293	2.248016	0.000000	-10.000000	-0.425000	27.183334	305.833344	1023.000000	1023.000000	2046.000000
41.619999	0.007339	4.337614	1.347861	-0.655621	1.522737	2.122638	0.000000	-10.000000	-0.416667	27.116667	315.000000	1023.000000	1023.000000	2046.000000
41.639999	0.004695	2.774908	0.864537	-0.808757	1.139764	1.579364	0.000000	-10.000000	-0.400000	26.866667	324.000000	1023.000000	1023.000000	2046.000000
41.660000	0.001884	1.113168	0.265079	-1.033960	0.910394	0.971655	0.000000	-10.000000	-0.400000	26.716667	333.000000	1023.000000	1023.000000	2046.000000
41.680000	-0.000676	-0.399741	-0.243634	-1.452467	0.547104	0.749256	0.000000	-10.000000	-0.391667	26.366667	342.000000	1023.000000	1023.000000	2046.000000
41.700001	-0.003000	-1.772945	-0.750410	-1.705546	0.133489	0.549521	0.000000	-10.000000	-0.391667	26.083334	350.833344	1023.000000	1023.000000	2046.000000
41.720001	-0.004314	-2.549868	-1.268519	-1.742311	0.085939	0.375023	0.000000	-10.000000	-0.408333	25.733334	359.500000	1023.000000	1023.000000	2046.000000
41.740002	-0.004750	-2.807248	-1.436141	-1.690261	0.033174	0.285980	0.000000	-10.000000	-0.433333	25.549999	368.166656	1023.000000	1023.000000	2046.000000
41.759998	-0.004822	-2.849887	-1.495587	-1.720610	-0.083008	0.449318	0.000000	-10.000000	-0.433333	25.283333	376.666656	1023.000000	1023.000000	2046.000000
41.779999	-0.004924	-2.910110	-1.673564	-1.586684	-0.092593	0.442731	0.000000	-10.000000	-0.416667	25.083334	385.333344	1023.000000	1023.000000	2046.000000
41.799999	-0.004276	-2.526830	-1.673272	-1.281128	0.012804	0.414766	0.000000	-10.000000	-0.400000	24.750000	393.666656	1023.000000	1023.000000	2046.000000
41.820000	-0.003439	-2.032512	-1.518572	-1.155791	-0.017152	0.659003	0.000000	-10.000000	-0.400000	24.750000	402.000000	1023.000000	1023.000000	2046.000000
41.840000	-0.002830	-1.672724	-1.480206	-0.954076	-0.042828	0.804386	0.000000	-10.000000	-0.400000	24.583334	410.166656	1023.000000	1023.000000	2046.000000
41.860001	-0.001548	-0.915081	-1.383998	-0.499745	0.249217	0.719445	0.000000	-10.000000	-0.400000	24.600000	418.500000	1023.000000	1023.000000	2046.000000
41.880001	0.000265	0.156852	-1.041935	-0.357380	0.454545	1.101622	0.000000	-10.000000	-0.408333	24.616667	426.833344	1023.000000	1023.000000	2046.000000
41.900002	0.001285	0.759319	-0.988751	-0.254735	0.595379	1.407426	0.000000	-10.000000	-0.416667	24.966667	435.000000	1023.000000	1023.000000	2046.000000
41.919998	0.002826	1.670106	-0.876660	0.112142	0.973740	1.460885	0.000000	-10.000000	-0.416667	25.183334	443.166656	1023.000000	1023.000000	2046.000000
41.939999	0.004458	2.634586	-0.600442	0.196313	1.208525	1.830190	0.000000	-10.000000	-0.408333	25.283335	451.500000	1023.000000	1023.000000	2046.000000
41.959999	0.005634	3.329616	-0.421244	0.136952	1.406864	2.207044	0.000000	-10.000000	-0.400000	25.033335	459.833344	1023.000000	1023.000000	2046.000000
41.980000	0.006768	3.999860	-0.481019	0.194416	1.874241	2.412222	0.000000	-10.000000	-0.400000	24.833334	468.333344	1023.000000	1023.000000	2046.000000
42.000000	0.008200	4.846007	-0.385957	0.140365	2.278350	2.813249	0.000000	-10.000000	-0.383333	24.416668	476.666656	1023.000000	1023.000000	2046.000000
42.020000	0.008781	5.189639	-0.245237	-0.018750	2.387709	3.065917	0.000000	-10.000000	-0.358333	23.783335	485.000000	1023.000000	1023.000000	2046.000000
42.040001	0.009190	5.431426	-0.269291	0.026731	2.638888	3.035098	0.000000	-10.000000	-0.333333	23.283335	493.000000	1023.000000	1023.000000	2046.000000
42.060001	0.010027	5.925756	-0.089283	0.163767	2.878271	2.973001	0.000000	-10.000000	-0.308333	22.933334	501.000000	1023.000000	1023.000000	2046.000000
42.080002	0.010389	6.139611	0.201507	0.028970	2.866318	3.042816	0.000000	-10.000000	-0.275000	22.483334	508.666656	1023.000000	1023.000000	2046.000000
42.099998	0.010667	6.303946	0.315078	0.024818	2.942782	3.021269	0.000000	-10.000000	-0.233333	21.633333	516.166687	1023.000000	1023.000000	2046.000000
42.119999	0.011643	6.880802	0.529723	0.229040	3.192567	2.929473	0.000000	-10.000000	-0.216667	20.816668	523.333313	1023.000000	1023.000000	2046.000000
42.139999	0.012904	7.626292	0.891960	0.316089	3.321302	3.096941	0.000000	-10.000000	-0.225000	20.116667	530.500000	1023.000000	1023.000000	2046.000000
42.160000	0.013864	8.193460	1.071050	0.423214	3.443676	3.255519	0.000000	-10.000000	-0.241667	20.000000	537.333313	1023.000000	1023.000000	2046.000000
42.180000	0.015279	9.030032	1.227997	0.720815	3.745474	3.335747	0.000000	-10.000000	-0.250000	19.833334	544.000000	1023.000000	1023.000000	2046.000000
42.200001	0.017140	10.129547	1.531301	1.020306	4.012370	3.565571	0.000000	-10.000000	-0.241667	19.966667	550.666687	1023.000000	1023.000000	2046.000000
42.220001	0.018773	11.094565	1.808721	1.135665	4.254759	3.895420	0.000000	-10.000000	-0.241667	19.583334	557.333313	1023.000000	1023.000000	2046.000000
42.240002	0.019900	11.760865	1.986534	1.274755	4.421322	4.078255	0.000000	-10.000000	-0.225000	19.383333	564.000000	1023.000000	1023.000000	2046.000000
42.259998	0.021756	12.857512	2.206706	1.650675	4.784116	4.216015	0.000000	-10.000000	-0.200000	18.983334	570.500000	1023.000000	1023.000000	2046.000000
42.279999	0.023380	13.817621	2.540386	1.729858	4.978475	4.568902	0.000000	-10.000000	-0.183333	18.733334	577.000000	1023.000000	1023.000000	2046.000000
42.299999	0.024400	14.420378	2.678411	1.841994	5.111633	4.788340	0.000000	-10.000000	-0.166667	18.333334	583.333313	1023.000000	1023.000000	2046.000000
42.320000	0.025756	15.221876	2.796442	2.149655	5.426934	4.848845	0.000000	-10.000000	-0.166667	17.783335	589.500000	1023.000000	1023.000000	2046.000000
42.340000	0.027259	16.110157	3.083483	2.310171	5.656032	5.060472	0.000000	-10.000000	-0.150000	17.283335	595.500000	1023.000000	1023.000000	2046.000000
42.360001	0.028593	16.898184	3.409094	2.364602	5.818915	5.305573	0.000000	-10.000000	-0.141667	16.683334	601.333313	1023.000000	1023.000000	2046.000000
42.380001	0.030004	17.732115	3.704388	2.542219	6.052419	5.433090	0.000000	-10.000000	-0.125000	16.150002	607.000000	1023.000000	1023.000000	2046.000000
42.400002	0.032352	19.119791	4.055387	2.995912	6.538928	5.529565	0.000000	-10.000000	-0.091667	15.483334	612.500000	1023.000000	1023.000000	2046.000000
42.419998	0.034334	20.291189	4.604288	3.064933	6.724006	5.897964	0.000000	-10.000000	-0.075000	14.133333	619.500000	1023.000000	1023.000000	2046.000000
42.439999	0.035063	20.722212	4.821354	3.047106	6.823377	6.030376	0.000000	-10.000000	-0.066667	13.033334	624.666687	1023.000000	1023.000000	2046.000000
42.459999	0.036712	21.696819	5.108971	3.643803	7.160872	5.783174	0.000000	-10.000000	-0.058333	11.616667	629.333313	1023.000000	1023.000000	2046.000000
42.480000	0.036980	21.855364	5.278791	3.414747	6.985028	6.176798	0.000000	-10.000000	-0.033333	10.533334	632.000000	1023.000000	1023.000000	2046.000000
42.500000	0.036985	21.858232	5.073959	3.543407	6.963611	6.277255	0.000000	-10.000000	-0.008333	8.850000	635.666687	1023.000000	1023.000000	2046.000000
42.520000	0.037592	22.216669	5.063944	4.012182	6.944242	6.196302	0.000000	-10.000000	0.000000	7.116667	638.833313	1023.000000	1023.000000	2046.000000
42.540001	0.036992	21.862156	4.932496	4.078869	6.782133	6.068658	0.000000	-10.000000	0.000000	5.600000	641.333313	1023.000000	1023.000000	2046.000000
42.560001	0.035697	21.097158	4.692125	4.170770	6.715279	5.518984	0.000000	-10.000000	0.008333	4.300000	643.500000	1023.000000	1023.000000	2046.000000
42.580002	0.033083	19.552080	4.445689	3.815871	6.273237	5.017282	0.000000	-10.000000	0.025000	3.050000	645.166687	1023.000000	1023.000000	2046.000000
42.599998	0.028690	16.955826	3.626907	3.134786	5.732651	4.461482	0.000000	-10.000000	0.041667	1.016667	646.333313	1023.000000	1023.000000	2046.000000
42.619999	0.025011	14.781617	2.767392	2.872206	5.394171	3.747849	0.000000	-10.000000	0.050000	-1.100000	646.833313	1023.000000	1023.000000	2046.000000
42.639999	0.022070	13.043591	2.273447	2.444305	4.786478	3.539362	0.000000	-10.000000	0.050000	-2.916667	647.000000	1023.000000	1023.000000	2046.000000
42.660000	0.019241	11.371626	1.652029	1.979272	4.332380	3.407944	0.000000	-10.000000	0.050000	-4.000000	647.000000	1023.000000	1023.000000	2046.000000
42.680000	0.017937	10.600708	1.228651	2.081825	4.248478	3.041754	0.000000	-10.000000	0.050000	-4.750000	647.000000	1023.000000	1023.000000	2046.000000
42.700001	0.016908	9.992374	1.102689	1.937035	3.931391	3.021259	0.000000	-10.000000	0.050000	-5.383333	647.000000	1023.000000	1023.000000	2046.000000
42.720001	0.015467	9.141018	0.799655	1.678925	3.641556	3.020882	0.000000	-10.000000	0.050000	-5.800000	647.000000	1023.000000	1023.000000	2046.000000
42.740002	0.015110	8.930202	0.564233	1.927227	3.649117	2.789625	0.000000	-10.000000	0.050000	-6.216667	647.000000	1023.000000	1023.000000	2046.000000
42.759998	0.015166	8.963075	0.679327	1.981420	3.450398	2.851930	0.000000	-10.000000	0.058333	-6.650000	647.000000	1023.000000	1023.000000	2046.000000
42.779999	0.014805	8.749592	0.654389	1.920171	3.257776	2.917257	0.000000	-10.000000	0.066667	-6.966667	647.000000	1023.000000	1023.000000	2046.000000
42.799999	0.014610	8.634447	0.496339	1.962692	3.297713	2.877702	0.000000	-10.000000	0.075000	-7.200000	647.000000	1023.000000	1023.000000	2046.000000
42.820000	0.015276	9.028231	0.654423	2.179362	3.341500	2.852946	0.000000	-10.000000	0.066667	-7.333333	643.666687	1023.000000	1023.000000	2046.000000
42.840000	0.015344	9.068348	0.701925	2.025591	3.275884	3.064948	0.000000	-10.000000	0.075000	-7.433333	636.333313	1023.000000	1023.000000	2046.000000
42.860001	0.015085	8.915254	0.559717	1.776400	3.313986	3.265151	0.000000	-10.000000	0.083333	-7.766667	628.166687	1023.000000	1023.000000	2046.000000
42.880001	0.015418	9.111972	0.456279	1.846413	3.521320	3.287959	0.000000	-10.000000	0.100000	-8.500000	622.333313	1023.000000	1023.000000	2046.000000
42.900002	0.015834	9.357600	0.574055	1.751324	3.561195	3.471026	0.000000	-10.000000	0.108333	-9.583334	619.500000	1023.000000	1023.000000	2046.000000
42.919998	0.015727	9.294890	0.448107	1.427236	3.679110	3.740438	0.000000	-10.000000	0.125000	-10.766667	616.333313	1023.000000	1023.000000	2046.000000
42.939999	0.015270	9.024824	0.229597	1.040864	3.772853	3.981511	0.000000	-10.000000	0.141667	-11.933333	612.833313	1023.000000	1023.000000	2046.000000
42.959999	0.014947	8.833805	0.003221	0.997518	3.957623	3.875444	0.000000	-10.000000	0.166667	-13.050000	608.833313	1023.000000	1023.000000	2046.000000
42.980000	0.014442	8.535511	0.031541	0.850159	3.882497	3.771315	0.000000	-10.000000	0.183333	-14.116667	604.500000	1023.000000	1023.000000	2046.000000
43.000000	0.013558	8.012503	0.031994	0.635525	3.756194	3.588789	0.000000	-10.000000	0.208333	-14.983334	599.666687	1023.000000	1023.000000	2046.000000
43.020000	0.012302	7.270395	-0.084597	0.214703	3.632080	3.508210	0.000000	-10.000000	0.225000	-15.883334	594.666687	1023.000000	1023.000000	2046.000000
43.040001	0.011551	6.826893	-0.107982	0.083648	3.564665	3.286563	0.000000	-10.000000	0.250000	-16.783335	589.166687	1023.000000	1023.000000	2046.000000
43.060001	0.011158	6.594190	-0.021842	0.001725	3.473197	3.141110	0.000000	-10.000000	0.275000	-17.766668	583.500000	1023.000000	1023.000000	2046.000000
43.080002	0.010954	6.474046	0.134391	-0.078123	3.319606	3.098171	0.000000	-10.000000	0.308333	-18.700001	577.500000	1023.000000	1023.000000	2046.000000
43.099998	0.010504	6.208036	0.121435	-0.269630	3.189041	3.167190	0.000000	-10.000000	0.341667	-19.533335	571.333313	1023.000000	1023.000000	2046.000000
43.119999	0.010357	6.121205	0.005280	-0.243547	3.225264	3.134207	0.000000	-10.000000	0.366667	-20.200001	565.000000	1023.000000	1023.000000	2046.000000
43.139999	0.010738	6.345867	0.029058	-0.108687	3.293384	3.132113	0.000000	-10.000000	0.375000	-20.616667	558.333313	1023.000000	1023.000000	2046.000000
43.160000	0.011161	6.595957	0.248816	-0.055644	3.225954	3.176832	0.000000	-10.000000	0.375000	-20.950001	551.500000	1023.000000	1023.000000	2046.000000
43.180000	0.010983	6.490849	0.308946	-0.232498	3.092767	3.321634	0.000000	-10.000000	0.375000	-21.183334	544.500000	1023.000000	1023.000000	2046.000000
43.200001	0.010850	6.412223	0.200100	-0.247158	3.117589	3.341692	0.000000	-10.000000	0.383333	-21.533333	537.333313	1023.000000	1023.000000	2046.000000
43.220001	0.011249	6.648193	0.222109	-0.102093	3.178073	3.350104	0.000000	-10.000000	0.391667	-21.783333	530.166687	1023.000000	1023.000000	2046.000000
43.240002	0.011361	6.714163	0.381327	-0.087354	3.041359	3.378832	0.000000	-10.000000	0.408333	-22.150000	522.833313	1023.000000	1023.000000	2046.000000
43.259998	0.010826	6.398343	0.379203	-0.340363	2.886815	3.472688	0.000000	-10.000000	0.425000	-22.600000	515.500000	1023.000000	1023.000000	2046.000000
43.279999	0.010952	6.472461	0.376487	-0.338042	3.005663	3.428352	0.000000	-10.000000	0.441667	-23.000000	507.833344	1023.000000	1023.000000	2046.000000
43.299999	0.012071	7.133892	0.687291	-0.198571	3.169085	3.476087	0.000000	-10.000000	0.458333	-23.433334	500.166656	1023.000000	1023.000000	2046.000000
43.320000	0.013376	7.905360	1.170054	-0.057106	3.173009	3.619402	0.000000	-10.000000	0.475000	-23.683334	492.500000	1023.000000	1023.000000	2046.000000
43.340000	0.014334	8.471321	1.490767	-0.000493	3.220500	3.760547	0.000000	-10.000000	0.491667	-24.000000	484.833344	1023.000000	1023.000000	2046.000000
43.360001	0.014722	8.700638	1.757436	-0.116973	3.130101	3.930073	0.000000	-10.000000	0.500000	-24.166668	476.666656	1023.000000	1023.000000	2046.000000
43.380001	0.014470	8.551965	1.516554	-0.057851	3.238414	3.854847	0.000000	-10.000000	0.500000	-24.266668	468.333344	1023.000000	1023.000000	2046.000000
43.400002	0.013683	8.086468	1.424559	-0.110939	2.941063	3.831784	0.000000	-10.000000	0.516667	-24.350000	460.000000	1023.000000	1023.000000	2046.000000
43.419998	0.012883	7.613985	1.207436	-0.016087	2.722656	3.699980	0.000000	-10.000000	0.516667	-24.650002	452.000000	1023.000000	1023.000000	2046.000000
43.439999	0.011464	6.775193	0.848073	-0.108577	2.512108	3.523589	0.000000	-10.000000	0.516667	-24.833334	444.000000	1023.000000	1023.000000	2046.000000
43.459999	0.009901	5.851602	0.535317	-0.162533	2.259904	3.218914	0.000000	-10.000000	0.500000	-24.966667	435.666656	1023.000000	1023.000000	2046.000000
43.480000	0.007972	4.711546	0.196604	-0.210815	1.974774	2.750983	0.000000	-10.000000	0.500000	-24.600000	427.333344	1023.000000	1023.000000	2046.000000
43.500000	0.005801	3.428159	-0.064323	-0.362414	1.622118	2.232778	0.000000	-10.000000	0.500000	-24.316668	419.000000	1023.000000	1023.000000	2046.000000
43.520000	0.002812	1.661845	-0.442137	-0.674244	1.179551	1.598675	0.000000	-10.000000	0.491667	-24.016666	411.000000	1023.000000	1023.000000	2046.000000
43.540001	-0.000858	-0.506821	-1.092252	-1.248836	0.680318	1.153948	0.000000	-10.000000	0.466667	-23.600000	403.000000	1023.000000	1023.000000	2046.000000
43.560001	-0.004472	-2.642886	-1.802488	-1.801840	0.210256	0.751186	0.000000	-10.000000	0.441667	-23.100000	395.000000	1023.000000	1023.000000	2046.000000
43.580002	-0.007110	-4.202261	-2.458389	-2.039497	-0.077249	0.372874	0.000000	-10.000000	0.416667	-22.500000	387.333344	1023.000000	1023.000000	2046.000000
43.599998	-0.009170	-5.419716	-2.798957	-2.215993	-0.453672	0.048906	0.000000	-10.000000	0.416667	-22.233334	379.833344	1023.000000	1023.000000	2046.000000
43.619999	-0.011023	-6.514599	-3.068678	-2.355464	-0.851068	-0.239390	0.000000	-10.000000	0.408333	-22.250000	372.500000	1023.000000	1023.000000	2046.000000
43.639999	-0.012815	-7.573810	-3.395882	-2.625726	-1.219726	-0.332477	0.000000	-10.000000	0.416667	-22.500000	365.000000	1023.000000	1023.000000	2046.000000
43.660000	-0.014007	-8.277913	-3.709453	-2.715649	-1.424648	-0.428164	0.000000	-10.000000	0.408333	-22.750000	357.500000	1023.000000	1023.000000	2046.000000
43.680000	-0.014670	-8.670095	-3.898621	-2.610852	-1.563792	-0.596830	0.000000	-10.000000	0.408333	-22.800001	349.833344	1023.000000	1023.000000	2046.000000
43.700001	-0.015122	-8.937246	-3.903776	-2.505119	-1.769445	-0.758906	0.000000	-10.000000	0.400000	-22.616667	342.333344	1023.000000	1023.000000	2046.000000
43.720001	-0.015788	-9.330822	-3.952385	-2.631693	-1.978654	-0.768089	0.000000	-10.000000	0.400000	-22.516666	334.666656	1023.000000	1023.000000	2046.000000
43.740002	-0.016500	-9.751450	-4.107413	-2.864292	-2.037414	-0.742331	0.000000	-10.000000	0.400000	-22.316668	327.333344	1023.000000	1023.000000	2046.000000
43.759998	-0.016822	-9.942063	-4.278333	-3.041757	-1.993071	-0.628902	0.000000	-10.000000	0.400000	-22.183334	319.833344	1023.000000	1023.000000	2046.000000
43.779999	-0.016523	-9.765188	-4.201614	-3.053466	-1.956179	-0.553929	0.000000	-10.000000	0.400000	-22.066668	312.500000	1023.000000	1023.000000	2046.000000
43.799999	-0.016481	-9.740461	-4.114155	-3.149788	-1.951920	-0.524598	0.000000	-10.000000	0.400000	-21.983334	305.000000	1023.000000	1023.000000	2046.000000
43.820000	-0.016678	-9.856827	-4.049883	-3.534058	-1.980315	-0.292569	0.000000	-10.000000	0.400000	-21.900000	297.666656	1023.000000	1023.000000	2046.000000
43.840000	-0.016695	-9.866700	-4.147914	-3.763836	-1.811899	-0.143052	0.000000	-10.000000	0.400000	-21.666668	290.333344	1023.000000	1023.000000	2046.000000
43.860001	-0.016798	-9.927431	-4.277116	-3.920580	-1.647912	-0.081823	0.000000	-10.000000	0.400000	-21.416668	283.166656	1023.000000	1023.000000	2046.000000
43.880001	-0.017086	-10.097607	-4.258520	-4.013690	-1.635224	-0.190174	0.000000	-10.000000	0.391667	-21.200001	276.000000	1023.000000	1023.000000	2046.000000
43.900002	-0.017952	-10.609581	-4.318150	-4.193341	-1.707764	-0.390326	0.000000	-10.000000	0.383333	-20.983334	269.000000	1023.000000	1023.000000	2046.000000
43.919998	-0.018853	-11.141869	-4.291140	-4.590998	-1.886913	-0.372817	0.000000	-10.000000	0.375000	-20.933334	262.000000	1023.000000	1023.000000	2046.000000
43.939999	-0.019609	-11.588835	-4.403840	-4.769254	-1.886597	-0.529144	0.000000	-10.000000	0.375000	-20.733334	252.666672	1023.000000	1023.000000	2046.000000
43.959999	-0.020040	-11.843611	-4.291184	-4.840084	-2.003345	-0.708997	0.000000	-10.000000	0.375000	-20.783335	243.333328	1023.000000	1023.000000	2046.000000
43.980000	-0.020672	-12.217286	-4.170310	-4.985294	-2.206043	-0.855639	0.000000	-10.000000	0.375000	-20.783335	236.333328	1023.000000	1023.000000	2046.000000
44.000000	-0.021669	-12.806623	-4.183256	-5.322287	-2.426120	-0.874960	0.000000	-10.000000	0.375000	-20.666668	231.833328	1023.000000	1023.000000	2046.000000
44.020000	-0.021947	-12.970891	-4.356814	-5.372056	-2.340390	-0.901631	0.000000	-10.000000	0.375000	-20.400000	227.333328	1023.000000	1023.000000	2046.000000
44.040001	-0.021803	-12.885845	-4.189724	-5.199127	-2.421046	-1.075948	0.000000	-10.000000	0.366667	-20.166666	220.500000	1023.000000	1023.000000	2046.000000
44.060001	-0.021958	-12.977123	-3.985734	-5.343704	-2.636733	-1.010952	0.000000	-10.000000	0.358333	-20.000000	213.666672	1023.000000	1023.000000	2046.000000
44.080002	-0.022104	-13.063264	-4.062086	-5.496667	-2.584394	-0.920117	0.000000	-10.000000	0.350000	-19.750000	207.000000	1023.000000	1023.000000	2046.000000
44.099998	-0.021675	-12.810039	-4.073438	-5.386113	-2.448636	-0.901852	0.000000	-10.000000	0.333333	-19.383333	200.500000	1023.000000	1023.000000	2046.000000
44.119999	-0.021510	-12.712592	-3.912297	-5.247741	-2.536314	-1.016241	0.000000	-10.000000	0.316667	-19.100000	194.000000	1023.000000	1023.000000	2046.000000
44.139999	-0.021669	-12.806334	-3.791831	-5.439325	-2.706468	-0.868708	0.000000	-10.000000	0.283333	-18.700001	187.666672	1023.000000	1023.000000	2046.000000
44.160000	-0.021705	-12.827774	-3.927590	-5.518718	-2.605159	-0.776305	0.000000	-10.000000	0.266667	-18.300001	181.500000	1023.000000	1023.000000	2046.000000
44.180000	-0.021403	-12.649144	-3.856529	-5.339983	-2.585448	-0.867184	0.000000	-10.000000	0.250000	-17.833334	175.500000	1023.000000	1023.000000	2046.000000
44.200001	-0.021411	-12.653716	-3.724951	-5.340598	-2.700436	-0.887731	0.000000	-10.000000	0.250000	-17.600000	169.500000	1023.000000	1023.000000	2046.000000
44.220001	-0.021823	-12.897213	-3.692137	-5.610630	-2.834790	-0.759656	0.000000	-10.000000	0.250000	-17.250000	163.500000	1023.000000	1023.000000	2046.000000
44.240002	-0.021623	-12.779277	-3.709557	-5.586740	-2.731156	-0.751824	0.000000	-10.000000	0.241667	-17.116667	157.666672	1023.000000	1023.000000	2046.000000
44.259998	-0.020654	-12.206338	-3.380461	-5.350879	-2.607346	-0.867651	0.000000	-10.000000	0.241667	-16.733334	152.000000	1023.000000	1023.000000	2046.000000
44.279999	-0.019702	-11.643957	-2.919503	-5.392785	-2.646716	-0.684953	0.000000	-10.000000	0.241667	-16.616667	146.333328	1023.000000	1023.000000	2046.000000
44.299999	-0.018744	-11.077423	-2.729563	-5.430096	-2.444257	-0.473507	0.000000	-10.000000	0.241667	-16.283333	140.833328	1023.000000	1023.000000	2046.000000
44.320000	-0.017667	-10.441120	-2.499582	-5.289788	-2.267640	-0.384111	0.000000	-10.000000	0.233333	-16.066668	135.333328	1023.000000	1023.000000	2046.000000
44.340000	-0.016707	-9.874074	-2.107856	-4.903762	-2.251315	-0.611142	0.000000	-10.000000	0.225000	-15.650000	130.000000	1023.000000	1023.000000	2046.000000
44.360001	-0.017340	-10.247831	-2.056722	-5.230529	-2.490694	-0.469888	0.000000	-10.000000	0.225000	-15.233334	124.666664	1023.000000	1023.000000	2046.000000
44.380001	-0.017683	-10.450689	-2.375375	-5.353103	-2.515791	-0.206421	0.000000	-10.000000	0.216667	-14.983334	119.500000	1023.000000	1023.000000	2046.000000
44.400002	-0.017365	-10.262919	-2.720554	-4.959755	-2.389620	-0.192989	0.000000	-10.000000	0.208333	-14.783333	114.500000	1023.000000	1023.000000	2046.000000
44.419998	-0.018578	-10.979847	-2.889940	-4.855561	-2.724229	-0.510118	0.000000	-10.000000	0.200000	-14.683333	109.666664	1023.000000	1023.000000	2046.000000
44.439999	-0.020264	-11.975813	-3.125758	-4.993509	-3.084544	-0.772002	0.000000	-10.000000	0.200000	-14.433333	104.833336	1023.000000	1023.000000	2046.000000
44.459999	-0.021873	-12.926715	-3.619920	-4.947487	-3.146864	-1.212444	0.000000	-10.000000	0.191667	-13.900001	100.000000	1023.000000	1023.000000	2046.000000
44.480000	-0.024000	-14.184152	-3.718291	-4.978954	-3.659644	-1.827264	0.000000	-10.000000	0.183333	-13.416667	95.333336	1023.000000	1023.000000	2046.000000
44.500000	-0.027017	-15.967016	-4.149751	-5.527176	-4.068398	-2.221691	0.000000	-10.000000	0.150000	-12.300000	91.000000	1023.000000	1023.000000	2046.000000
44.520000	-0.030039	-17.753197	-4.893508	-5.862927	-4.297560	-2.699201	0.000000	-10.000000	0.125000	-11.200000	87.000000	1023.000000	1023.000000	2046.000000
44.540001	-0.032720	-19.337589	-5.410627	-5.996101	-4.714904	-3.215957	0.000000	-10.000000	0.091667	-10.033334	83.166664	1023.000000	1023.000000	2046.000000
44.560001	-0.035274	-20.847107	-5.749303	-6.380587	-5.255960	-3.461256	0.000000	-10.000000	0.083333	-9.400000	79.666664	1023.000000	1023.000000	2046.000000
44.580002	-0.037284	-22.035086	-6.272244	-6.658894	-5.470171	-3.633777	0.000000	-10.000000	0.083333	-9.316667	76.500000	1023.000000	1023.000000	2046.000000
44.599998	-0.038490	-22.747869	-6.599706	-6.754532	-5.652318	-3.741314	0.000000	-10.000000	0.091667	-9.566667	73.333336	1023.000000	1023.000000	2046.000000
44.619999	-0.039071	-23.091169	-6.701284	-6.519918	-5.856522	-4.013446	0.000000	-10.000000	0.100000	-10.050000	70.166664	1023.000000	1023.000000	2046.000000
44.639999	-0.039772	-23.505222	-6.780023	-6.560484	-6.125396	-4.039320	0.000000	-10.000000	0.100000	-10.316667	66.666664	1023.000000	1023.000000	2046.000000
44.660000	-0.040228	-23.774561	-7.031437	-6.575115	-6.205531	-3.962477	0.000000	-10.000000	0.100000	-10.216667	63.333332	1023.000000	1023.000000	2046.000000
44.680000	-0.040156	-23.732048	-7.094392	-6.357027	-6.236647	-4.043981	0.000000	-10.000000	0.083333	-9.850000	59.833332	1023.000000	1023.000000	2046.000000
44.700001	-0.040033	-23.659237	-6.962742	-6.264478	-6.387812	-4.044205	0.000000	-10.000000	0.083333	-9.366667	56.666668	1023.000000	1023.000000	2046.000000
44.720001	-0.040279	-23.805124	-6.860885	-6.488949	-6.551904	-3.903386	0.000000	-10.000000	0.075000	-8.866667	53.500000	1023.000000	1023.000000	2046.000000
44.740002	-0.040174	-23.743099	-7.113775	-6.679240	-6.339509	-3.610574	0.000000	-10.000000	0.083333	-8.466667	50.500000	1023.000000	1023.000000	2046.000000
44.759998	-0.039348	-23.254677	-7.080274	-6.491071	-6.116004	-3.567329	0.000000	-10.000000	0.075000	-8.216667	47.666668	1023.000000	1023.000000	2046.000000
44.779999	-0.038695	-22.869017	-6.753412	-6.487766	-6.145053	-3.482785	0.000000	-10.000000	0.075000	-8.000000	45.000000	1023.000000	1023.000000	2046.000000
44.799999	-0.038489	-22.746902	-6.602571	-6.764209	-6.095949	-3.284175	0.000000	-10.000000	0.066667	-7.850000	42.333332	1023.000000	1023.000000	2046.000000
44.820000	-0.038103	-22.518791	-6.631729	-7.084666	-5.857069	-2.945326	0.000000	-10.000000	0.058333	-7.416667	39.666668	1023.000000	1023.000000	2046.000000
44.840000	-0.037720	-22.292662	-6.753682	-7.157727	-5.502113	-2.879140	0.000000	-10.000000	0.050000	-7.133333	37.000000	1023.000000	1023.000000	2046.000000
44.860001	-0.037908	-22.403587	-6.636621	-7.256664	-5.526920	-2.983383	0.000000	-10.000000	0.058333	-6.916667	34.666668	1023.000000	1023.000000	2046.000000
44.880001	-0.038472	-22.736914	-6.503809	-7.563447	-5.651507	-3.018151	0.000000	-10.000000	0.058333	-7.133333	32.333332	1023.000000	1023.000000	2046.000000
44.900002	-0.038879	-22.977478	-6.621640	-7.825334	-5.553284	-2.977221	0.000000	-10.000000	0.058333	-7.333333	30.000000	1023.000000	1023.000000	2046.000000
44.919998	-0.038984	-23.039305	-6.546913	-7.752325	-5.517651	-3.222417	0.000000	-10.000000	0.058333	-7.400000	27.500000	1023.000000	1023.000000	2046.000000
44.939999	-0.039267	-23.206692	-6.227229	-7.938669	-5.782602	-3.258192	0.000000	-10.000000	0.058333	-7.250000	25.000000	1023.000000	1023.000000	2046.000000
44.959999	-0.039750	-23.492289	-6.271687	-8.206140	-5.806817	-3.207644	0.000000	-10.000000	0.066667	-7.000000	22.666666	1023.000000	1023.000000	2046.000000
44.980000	-0.039799	-23.521196	-6.366080	-8.194996	-5.677409	-3.282712	0.000000	-10.000000	0.058333	-6.766667	20.333334	1023.000000	1023.000000	2046.000000
45.000000	-0.039855	-23.554504	-6.158842	-8.158098	-5.835425	-3.402140	0.000000	-10.000000	0.075000	-6.550000	18.000000	1023.000000	1023.000000	2046.000000
45.020000	-0.039668	-23.443590	-6.021558	-8.290221	-5.874504	-3.257308	0.000000	-10.000000	0.066667	-6.283333	15.666667	1023.000000	1023.000000	2046.000000
45.040001	-0.039339	-23.249399	-6.110489	-8.341254	-5.693122	-3.104534	0.000000	-10.000000	0.066667	-6.000000	13.500000	1023.000000	1023.000000	2046.000000
45.060001	-0.038669	-22.853209	-6.021142	-8.033770	-5.559832	-3.238466	0.000000	-10.000000	0.050000	-5.650000	11.500000	1023.000000	1023.000000	2046.000000
45.080002	-0.038209	-22.581282	-5.662138	-8.043467	-5.731433	-3.144246	0.000000	-10.000000	0.050000	-5.350000	9.666667	1023.000000	1023.000000	2046.000000
45.099998	-0.037914	-22.407454	-5.687661	-8.182932	-5.629262	-2.907598	0.000000	-10.000000	0.050000	-5.033333	8.000000	1023.000000	1023.000000	2046.000000
45.119999	-0.037373	-22.087387	-5.800091	-8.015799	-5.365883	-2.905615	0.000000	-10.000000	0.050000	-4.650000	6.333333	1023.000000	1023.000000	2046.000000
45.139999	-0.036859	-21.783529	-5.528398	-7.924407	-5.477071	-2.853652	0.000000	-10.000000	0.050000	-4.183333	4.833333	1023.000000	1023.000000	2046.000000
45.160000	-0.036506	-21.575010	-5.302709	-7.973130	-5.571629	-2.727542	0.000000	-10.000000	0.050000	-3.816667	3.333333	1023.000000	1023.000000	2046.000000
45.180000	-0.036046	-21.302931	-5.462062	-7.992521	-5.292665	-2.555681	0.000000	-10.000000	0.050000	-3.550000	2.166667	1023.000000	1023.000000	2046.000000
45.200001	-0.035397	-20.919806	-5.349909	-7.783553	-5.192497	-2.593847	0.000000	-10.000000	0.041667	-3.400000	1.000000	1023.000000	1023.000000	2046.000000
45.220001	-0.035102	-20.745306	-5.017881	-7.795488	-5.378492	-2.553445	0.000000	-10.000000	0.041667	-3.183333	0.166667	1023.000000	1023.000000	2046.000000
45.240002	-0.034912	-20.633110	-5.055325	-7.878436	-5.298335	-2.401015	0.000000	-10.000000	0.041667	-3.016667	-0.666667	1023.000000	1023.000000	2046.000000
45.259998	-0.034427	-20.346165	-5.104277	-7.868021	-5.084188	-2.289679	0.000000	-10.000000	0.041667	-2.883333	-1.500000	1023.000000	1023.000000	2046.000000
45.279999	-0.033833	-19.995167	-4.922469	-7.625512	-5.057668	-2.389519	0.000000	-10.000000	0.041667	-2.783333	-2.500000	1023.000000	1023.000000	2046.000000
45.299999	-0.033147	-19.589903	-4.533882	-7.591658	-5.111312	-2.353051	0.000000	-10.000000	0.033333	-2.633333	-3.333333	1023.000000	1023.000000	2046.000000
45.320000	-0.032096	-18.968622	-4.332303	-7.679333	-4.899430	-2.057556	0.000000	-10.000000	0.041667	-2.400000	-4.166667	1023.000000	1023.000000	2046.000000
45.340000	-0.030780	-18.190975	-4.140470	-7.420586	-4.571036	-2.058882	0.000000	-10.000000	0.041667	-2.066667	-5.000000	1023.000000	1023.000000	2046.000000
45.360001	-0.029567	-17.473825	-3.644756	-7.284675	-4.551474	-1.992921	0.000000	-10.000000	0.041667	-1.666667	-5.666667	1023.000000	1023.000000	2046.000000
45.380001	-0.028888	-17.072519	-3.257208	-7.354900	-4.619483	-1.840929	0.000000	-10.000000	0.041667	-0.966667	-6.000000	1023.000000	1023.000000	2046.000000
45.400002	-0.028219	-16.677151	-3.266606	-7.193531	-4.325086	-1.891929	0.000000	-10.000000	0.033333	-0.416667	-6.000000	1023.000000	1023.000000	2046.000000
45.419998	-0.028291	-16.719969	-3.281749	-7.141104	-4.355165	-1.941951	0.000000	-10.000000	0.033333	0.000000	-6.000000	1023.000000	1023.000000	2046.000000
45.439999	-0.027860	-16.465008	-3.132341	-7.055958	-4.562412	-1.714296	0.000000	-10.000000	0.025000	0.000000	-6.000000	1023.000000	1023.000000	2046.000000
45.459999	-0.027654	-16.343746	-3.512155	-6.931939	-4.473580	-1.426073	0.000000	-10.000000	0.025000	0.000000	-6.000000	1023.000000	1023.000000	2046.000000
45.480000	-0.028110	-16.613144	-3.912931	-6.591809	-4.322815	-1.785590	0.000000	-10.000000	0.033333	0.000000	-6.000000	1023.000000	1023.000000	2046.000000
45.500000	-0.028989	-17.132631	-3.801281	-6.508342	-4.723186	-2.099822	0.000000	-10.000000	0.025000	0.350000	-6.000000	1023.000000	1023.000000	2046.000000
45.520000	-0.030640	-18.108458	-3.987215	-6.683458	-5.049157	-2.388629	0.000000	-10.000000	0.016667	1.450000	-6.000000	1023.000000	1023.000000	2046.000000
45.540001	-0.033101	-19.562485	-4.674798	-6.864843	-5.101400	-2.921444	0.000000	-10.000000	-0.008333	3.350000	-6.000000	1023.000000	1023.000000	2046.000000
45.560001	-0.035694	-21.095142	-5.084501	-7.050939	-5.466478	-3.493226	0.000000	-10.000000	-0.033333	5.916667	-6.000000	1023.000000	1023.000000	2046.000000
45.580002	-0.038352	-22.666298	-5.453013	-7.439888	-5.962130	-3.811268	0.000000	-10.000000	-0.050000	8.383333	-6.000000	1023.000000	1023.000000	2046.000000
45.599998	-0.040552	-23.965992	-6.270291	-7.691902	-5.964087	-4.039712	0.000000	-10.000000	-0.075000	10.666667	-6.000000	1023.000000	1023.000000	2046.000000
45.619999	-0.041778	-24.690628	-6.452571	-7.730001	-6.247629	-4.260427	0.000000	-10.000000	-0.091667	12.266666	-6.000000	1023.000000	1023.000000	2046.000000
45.639999	-0.042461	-25.094498	-6.510959	-7.831753	-6.504138	-4.247648	0.000000	-10.000000	-0.116667	13.183333	-6.000000	1023.000000	1023.000000	2046.000000
45.660000	-0.042894	-25.350563	-6.931871	-7.758915	-6.400390	-4.259386	0.000000	-10.000000	-0.133333	13.800000	-1.000000	1023.000000	1023.000000	2046.000000
45.680000	-0.042567	-25.157095	-6.889365	-7.440858	-6.478613	-4.348259	0.000000	-10.000000	-0.158333	14.983334	12.833333	1023.000000	1023.000000	2046.000000
45.700001	-0.041983	-24.811947	-6.768161	-7.259931	-6.616834	-4.167022	0.000000	-10.000000	-0.183333	16.200001	26.666666	1023.000000	1023.000000	2046.000000
45.720001	-0.041495	-24.523390	-7.013994	-7.086387	-6.401269	-4.021739	0.000000	-10.000000	-0.200000	17.100000	35.500000	1023.000000	1023.000000	2046.000000
45.740002	-0.040539	-23.958742	-6.930031	-6.704803	-6.317573	-4.006335	0.000000	-10.000000	-0.216667	17.733334	37.333332	1023.000000	1023.000000	2046.000000
45.759998	-0.039314	-23.234737	-6.491134	-6.580414	-6.436892	-3.726298	0.000000	-10.000000	-0.233333	18.666666	41.166668	1023.000000	1023.000000	2046.000000
45.779999	-0.038363	-22.672470	-6.656142	-6.518827	-6.033019	-3.464481	0.000000	-10.000000	-0.266667	19.633333	47.166668	1023.000000	1023.000000	2046.000000
45.799999	-0.036914	-21.816292	-6.399609	-6.232749	-5.850376	-3.333558	0.000000	-10.000000	-0.283333	20.433332	53.500000	1023.000000	1023.000000	2046.000000
45.820000	-0.035369	-20.903131	-6.009613	-6.262384	-5.727852	-2.903283	0.000000	-10.000000	-0.308333	20.866667	60.166668	1023.000000	1023.000000	2046.000000
45.840000	-0.034014	-20.102312	-6.033702	-6.208070	-5.188006	-2.672534	0.000000	-10.000000	-0.316667	21.483334	67.000000	1023.000000	1023.000000	2046.000000
45.860001	-0.032356	-19.122402	-5.646188	-6.157084	-4.904636	-2.414495	0.000000	-10.000000	-0.341667	21.966667	74.166664	1023.000000	1023.000000	2046.000000
45.880001	-0.030884	-18.252586	-5.260871	-6.289552	-4.680088	-2.022076	0.000000	-10.000000	-0.350000	22.766666	81.500000	1023.000000	1023.000000	2046.000000
45.900002	-0.029970	-17.712364	-5.519324	-6.305534	-4.022778	-1.864728	0.000000	-10.000000	-0.366667	23.183334	89.166664	1023.000000	1023.000000	2046.000000
45.919998	-0.029078	-17.184959	-5.187586	-6.270944	-3.906793	-1.819638	0.000000	-10.000000	-0.358333	23.533333	96.666664	1023.000000	1023.000000	2046.000000
45.939999	-0.028519	-16.854742	-4.909972	-6.371114	-3.893172	-1.680483	0.000000	-10.000000	-0.366667	23.516666	104.333336	1023.000000	1023.000000	2046.000000
45.959999	-0.027921	-16.501310	-5.006213	-6.306499	-3.510080	-1.678519	0.000000	-10.000000	-0.366667	23.666668	112.000000	1023.000000	1023.000000	2046.000000
45.980000	-0.026915	-15.906749	-4.576258	-6.146219	-3.497079	-1.687194	0.000000	-10.000000	-0.375000	23.850000	120.000000	1023.000000	1023.000000	2046.000000
46.000000	-0.026127	-15.441115	-4.270603	-6.202891	-3.474326	-1.493294	0.000000	-10.000000	-0.383333	24.133333	128.000000	1023.000000	1023.000000	2046.000000
46.020000	-0.025416	-15.020703	-4.372625	-6.056670	-3.076511	-1.514898	0.000000	-10.000000	-0.383333	24.283333	136.000000	1023.000000	1023.000000	2046.000000
46.040001	-0.024174	-14.287095	-4.012929	-5.898379	-2.982036	-1.393750	0.000000	-10.000000	-0.391667	24.333334	144.000000	1023.000000	1023.000000	2046.000000
46.060001	-0.022747	-13.443679	-3.531955	-5.709885	-2.972149	-1.229690	0.000000	-10.000000	-0.391667	24.533333	152.000000	1023.000000	1023.000000	2046.000000
46.080002	-0.021304	-12.590884	-3.506656	-5.556429	-2.529586	-0.998214	0.000000	-10.000000	-0.408333	24.833334	160.333328	1023.000000	1023.000000	2046.000000
46.099998	-0.019670	-11.625186	-3.372745	-5.248613	-2.184287	-0.819540	0.000000	-10.000000	-0.416667	25.033333	168.666672	1023.000000	1023.000000	2046.000000
46.119999	-0.017740	-10.484316	-2.806810	-4.912509	-2.153535	-0.611461	0.000000	-10.000000	-0.433333	25.366667	177.000000	1023.000000	1023.000000	2046.000000
46.139999	-0.016064	-9.493900	-2.635276	-4.830789	-1.810811	-0.217024	0.000000	-10.000000	-0.425000	25.883333	185.333328	1023.000000	1023.000000	2046.000000
46.160000	-0.014242	-8.417156	-2.595330	-4.499893	-1.304792	-0.017142	0.000000	-10.000000	-0.433333	26.166668	193.833328	1023.000000	1023.000000	2046.000000
46.180000	-0.012223	-7.224078	-2.042349	-4.166351	-1.208240	0.192862	0.000000	-10.000000	-0.425000	26.583334	202.666672	1023.000000	1023.000000	2046.000000
46.200001	-0.010379	-6.133955	-1.645778	-4.014601	-1.038695	0.565119	0.000000	-10.000000	-0.441667	26.633333	211.500000	1023.000000	1023.000000	2046.000000
46.220001	-0.008723	-5.155167	-1.670473	-3.734764	-0.506946	0.757016	0.000000	-10.000000	-0.433333	26.816668	220.500000	1023.000000	1023.000000	2046.000000
46.240002	-0.006783	-4.008815	-1.256487	-3.421463	-0.318107	0.987243	0.000000	-10.000000	-0.441667	26.783333	229.333328	1023.000000	1023.000000	2046.000000
46.259998	-0.004947	-2.923439	-0.755827	-3.192320	-0.237637	1.262344	0.000000	-10.000000	-0.433333	27.116667	238.166672	1023.000000	1023.000000	2046.000000
46.279999	-0.003375	-1.994826	-0.701730	-3.016918	0.209474	1.514348	0.000000	-10.000000	-0.425000	26.966667	247.166672	1023.000000	1023.000000	2046.000000
46.299999	-0.001670	-0.986753	-0.613523	-2.672163	0.650469	1.648464	0.000000	-10.000000	-0.416667	26.933334	256.166656	1023.000000	1023.000000	2046.000000
46.320000	0.000301	0.177906	-0.031083	-2.333844	0.710613	1.832220	0.000000	-10.000000	-0.425000	26.883333	265.166656	1023.000000	1023.000000	2046.000000
46.340000	0.002005	1.184857	0.419275	-2.239672	0.815173	2.190081	0.000000	-10.000000	-0.441667	27.366667	274.166656	1023.000000	1023.000000	2046.000000
46.360001	0.003130	1.849652	0.405146	-1.986742	1.267185	2.164063	0.000000	-10.000000	-0.450000	27.516666	283.333344	1023.000000	1023.000000	2046.000000
46.380001	0.004365	2.579902	0.778027	-1.793855	1.435641	2.160088	0.000000	-10.000000	-0.458333	27.650000	292.500000	1023.000000	1023.000000	2046.000000
46.400002	0.005488	3.243314	1.303187	-1.674715	1.375293	2.239548	0.000000	-10.000000	-0.466667	27.833334	301.666656	1023.000000	1023.000000	2046.000000
46.419998	0.006982	4.126451	1.619369	-1.405495	1.564367	2.348210	0.000000	-10.000000	-0.466667	27.983334	311.000000	1023.000000	1023.000000	2046.000000
46.439999	0.007966	4.707781	1.503363	-1.255603	1.942165	2.517856	0.000000	-10.000000	-0.458333	28.033333	320.333344	1023.000000	1023.000000	2046.000000
46.459999	0.009660	5.709175	1.784789	-0.828038	2.040585	2.711839	0.000000	-10.000000	-0.450000	27.950001	329.666656	1023.000000	1023.000000	2046.000000
46.480000	0.010610	6.270581	1.919303	-0.436637	1.974301	2.813613	0.000000	-10.000000	-0.441667	27.583334	339.000000	1023.000000	1023.000000	2046.000000
46.500000	0.010367	6.127090	1.600900	-0.140656	2.140005	2.526841	0.000000	-10.000000	-0.433333	27.333334	348.333344	1023.000000	1023.000000	2046.000000
46.520000	0.009093	5.374182	1.378558	-0.125288	1.987747	2.133164	0.000000	-10.000000	-0.425000	27.116667	357.500000	1023.000000	1023.000000	2046.000000
46.540001	0.006891	4.072740	1.237484	-0.317821	1.490390	1.662687	0.000000	-10.000000	-0.416667	27.000000	366.500000	1023.000000	1023.000000	2046.000000
46.560001	0.004163	2.460444	0.708613	-0.722845	1.135308	1.339368	0.000000	-10.000000	-0.408333	26.716667	375.500000	1023.000000	1023.000000	2046.000000
46.580002	0.001555	0.919303	-0.192326	-0.908394	1.082879	0.937144	0.000000	-10.000000	-0.400000	26.299999	384.500000	1023.000000	1023.000000	2046.000000
46.599998	0.000167	0.098574	-0.513319	-0.967457	0.820510	0.758840	0.000000	-10.000000	-0.400000	26.000000	393.333344	1023.000000	1023.000000	2046.000000
46.619999	-0.000691	-0.408294	-0.568973	-1.163380	0.468093	0.855967	0.000000	-10.000000	-0.416667	25.666666	402.166656	1023.000000	1023.000000	2046.000000
46.639999	-0.001369	-0.809123	-1.105826	-1.054639	0.658430	0.692912	0.000000	-10.000000	-0.416667	25.366667	410.666656	1023.000000	1023.000000	2046.000000
46.660000	-0.001106	-0.653831	-1.121178	-0.924504	0.641538	0.750313	0.000000	-10.000000	-0.416667	25.299999	419.166656	1023.000000	1023.000000	2046.000000
46.680000	-0.000579	-0.342411	-0.886757	-0.821646	0.435072	0.930920	0.000000	-10.000000	-0.400000	25.083334	427.500000	1023.000000	1023.000000	2046.000000
46.700001	-0.000426	-0.251821	-1.151296	-0.591507	0.590892	0.900090	0.000000	-10.000000	-0.391667	24.883333	435.833344	1023.000000	1023.000000	2046.000000
46.720001	0.000461	0.272724	-1.129566	-0.322938	0.743191	0.982037	0.000000	-10.000000	-0.391667	24.700001	444.333344	1023.000000	1023.000000	2046.000000
46.740002	0.001802	1.064793	-0.689528	-0.006384	0.603605	1.157100	0.000000	-10.000000	-0.391667	24.766666	452.666656	1023.000000	1023.000000	2046.000000
46.759998	0.002901	1.714195	-0.623203	0.224364	0.837796	1.275238	0.000000	-10.000000	-0.408333	24.850000	461.000000	1023.000000	1023.000000	2046.000000
46.779999	0.004235	2.502702	-0.618797	0.412785	1.205064	1.503650	0.000000	-10.000000	-0.400000	24.600000	469.166656	1023.000000	1023.000000	2046.000000
46.799999	0.006035	3.566762	-0.183438	0.677383	1.273723	1.799094	0.000000	-10.000000	-0.391667	24.350000	477.500000	1023.000000	1023.000000	2046.000000
46.820000	0.007365	4.352984	-0.050604	0.817369	1.550295	2.035924	0.000000	-10.000000	-0.366667	24.133333	485.833344	1023.000000	1023.000000	2046.000000
46.840000	0.008325	4.920257	-0.195418	0.845471	2.006670	2.263534	0.000000	-10.000000	-0.358333	24.033335	494.000000	1023.000000	1023.000000	2046.000000
46.860001	0.010067	5.949863	0.166550	0.919666	2.221746	2.641901	0.000000	-10.000000	-0.341667	24.016666	502.000000	1023.000000	1023.000000	2046.000000
46.880001	0.011266	6.658076	0.273205	0.803866	2.540756	3.040248	0.000000	-10.000000	-0.333333	23.683334	510.000000	1023.000000	1023.000000	2046.000000
46.900002	0.011891	7.027360	-0.008761	0.739225	3.063550	3.233347	0.000000	-10.000000	-0.316667	23.200001	518.000000	1023.000000	1023.000000	2046.000000
46.919998	0.012728	7.522483	0.155681	0.762252	3.250064	3.354487	0.000000	-10.000000	-0.300000	22.516666	525.666687	1023.000000	1023.000000	2046.000000
46.939999	0.013379	7.907129	0.530781	0.696509	3.221208	3.458632	0.000000	-10.000000	-0.275000	22.166668	533.166687	1023.000000	1023.000000	2046.000000
46.959999	0.013432	7.938076	0.420634	0.771937	3.507230	3.238276	0.000000	-10.000000	-0.258333	21.766666	540.500000	1023.000000	1023.000000	2046.000000
46.980000	0.013866	8.194790	0.519577	0.729410	3.694150	3.251652	0.000000	-10.000000	-0.241667	21.450001	547.833313	1023.000000	1023.000000	2046.000000
47.000000	0.014785	8.737838	1.039699	0.804281	3.599147	3.294712	0.000000	-10.000000	-0.233333	20.833334	555.166687	1023.000000	1023.000000	2046.000000
47.020000	0.015472	9.143817	1.201419	0.821466	3.777670	3.343261	0.000000	-10.000000	-0.233333	20.516666	562.333313	1023.000000	1023.000000	2046.000000
47.040001	0.016426	9.707744	1.228007	0.985521	4.085819	3.408397	0.000000	-10.000000	-0.241667	20.000000	569.333313	1023.000000	1023.000000	2046.000000
47.060001	0.018203	10.757733	1.861343	1.214201	4.024569	3.657621	0.000000	-10.000000	-0.233333	19.600000	576.000000	1023.000000	1023.000000	2046.000000
47.080002	0.019327	11.422360	1.764175	1.449874	4.457294	3.751017	0.000000	-10.000000	-0.208333	19.000000	582.500000	1023.000000	1023.000000	2046.000000
47.099998	0.020885	12.343286	1.913392	1.689255	4.756798	3.983840	0.000000	-10.000000	-0.191667	18.733334	589.000000	1023.000000	1023.000000	2046.000000
47.119999	0.022770	13.456784	2.492882	1.847479	4.785575	4.330847	0.000000	-10.000000	-0.191667	18.633333	595.333313	1023.000000	1023.000000	2046.000000
47.139999	0.024062	14.220399	2.564170	2.035222	5.131778	4.489230	0.000000	-10.000000	-0.200000	18.583334	601.500000	1023.000000	1023.000000	2046.000000
47.160000	0.025510	15.076554	2.612786	2.195853	5.509882	4.758033	0.000000	-10.000000	-0.200000	18.433334	607.500000	1023.000000	1023.000000	2046.000000
47.180000	0.027313	16.141701	3.129687	2.447966	5.544118	5.019931	0.000000	-10.000000	-0.200000	18.233334	613.833313	1023.000000	1023.000000	2046.000000
47.200001	0.028566	16.882521	3.221735	2.603137	5.863558	5.194091	0.000000	-10.000000	-0.200000	18.233334	620.166687	1023.000000	1023.000000	2046.000000
47.220001	0.030174	17.832943	3.424667	2.815261	6.247931	5.345083	0.000000	-10.000000	-0.191667	18.050001	626.500000	1023.000000	1023.000000	2046.000000
47.240002	0.032645	19.293270	4.117255	3.107543	6.440737	5.627735	0.000000	-10.000000	-0.191667	17.866667	632.500000	1023.000000	1023.000000	2046.000000
47.259998	0.034618	20.459089	4.527276	3.349604	6.759382	5.822827	0.000000	-10.000000	-0.191667	17.650002	638.500000	1023.000000	1023.000000	2046.000000
47.279999	0.036286	21.444767	4.741536	3.564913	7.169056	5.969262	0.000000	-10.000000	-0.191667	17.500000	644.333313	1023.000000	1023.000000	2046.000000
47.299999	0.038340	22.659138	5.341671	3.763190	7.287334	6.266943	0.000000	-10.000000	-0.175000	17.466667	650.000000	1023.000000	1023.000000	2046.000000
47.320000	0.039761	23.498814	5.742855	4.107148	7.433290	6.215519	0.000000	-10.000000	-0.158333	17.216667	655.666687	1023.000000	1023.000000	2046.000000
47.340000	0.040049	23.669085	5.528841	4.173036	7.649829	6.317379	0.000000	-10.000000	-0.133333	16.916668	661.500000	1023.000000	1023.000000	2046.000000
47.360001	0.041199	24.348501	5.602815	4.409924	7.719421	6.616340	0.000000	-10.000000	-0.116667	16.350000	667.333313	1023.000000	1023.000000	2046.000000
47.380001	0.041768	24.684923	5.783015	4.713909	7.548575	6.639425	0.000000	-10.000000	-0.100000	15.816667	673.000000	1023.000000	1023.000000	2046.000000
47.400002	0.041360	24.443651	5.539602	4.992865	7.659893	6.251292	0.000000	-10.000000	-0.100000	15.400000	678.333313	1023.000000	1023.000000	2046.000000
47.419998	0.040259	23.792799	5.392334	4.943085	7.535979	5.921401	0.000000	-10.000000	-0.091667	15.233334	683.500000	1023.000000	1023.000000	2046.000000
47.439999	0.038008	22.462902	5.291270	4.632825	7.019546	5.519260	0.000000	-10.000000	-0.091667	14.983334	688.500000	1023.000000	1023.000000	2046.000000
47.459999	0.034287	20.263584	4.505976	4.312861	6.630590	4.814157	0.000000	-10.000000	-0.083333	14.433333	693.500000	1023.000000	1023.000000	2046.000000
47.480000	0.030839	18.225634	3.539047	3.882766	6.352445	4.451376	0.000000	-10.000000	-0.091667	13.766666	698.500000	1023.000000	1023.000000	2046.000000
47.500000	0.028819	17.032022	3.131261	3.631155	5.894258	4.375349	0.000000	-10.000000	-0.083333	13.150001	703.333313	1023.000000	1023.000000	2046.000000
47.520000	0.027387	16.185993	2.883483	3.538946	5.564826	4.198738	0.000000	-10.000000	-0.083333	12.750000	707.833313	1023.000000	1023.000000	2046.000000
47.540001	0.026153	15.456594	2.396705	3.418906	5.556662	4.084319	0.000000	-10.000000	-0.066667	12.266667	712.000000	1023.000000	1023.000000	2046.000000
47.560001	0.025759	15.223531	2.213755	3.433758	5.465512	4.110506	0.000000	-10.000000	-0.058333	11.783334	716.000000	1023.000000	1023.000000	2046.000000
47.580002	0.025721	15.200924	2.439934	3.488467	5.112324	4.160199	0.000000	-10.000000	-0.050000	11.133333	720.000000	1023.000000	1023.000000	2046.000000
47.599998	0.025383	15.001123	2.181231	3.627403	5.160671	4.031819	0.000000	-10.000000	-0.050000	10.483334	724.000000	1023.000000	1023.000000	2046.000000
47.619999	0.025400	15.011596	2.022893	3.674603	5.194109	4.119991	0.000000	-10.000000	-0.041667	9.866667	727.666687	1023.000000	1023.000000	2046.000000
47.639999	0.026274	15.527990	2.363319	3.790609	5.039298	4.334764	0.000000	-10.000000	-0.033333	9.316667	731.166687	1023.000000	1023.000000	2046.000000
47.660000	0.026765	15.818335	2.422282	4.008117	5.108321	4.279615	0.000000	-10.000000	-0.016667	8.700000	734.333313	1023.000000	1023.000000	2046.000000
47.680000	0.027230	16.092932	2.298965	4.086091	5.345677	4.362197	0.000000	-10.000000	-0.008333	8.000000	737.500000	1023.000000	1023.000000	2046.000000
47.700001	0.028349	16.754333	2.600626	4.156839	5.325961	4.670907	0.000000	-10.000000	0.000000	7.383333	740.166687	1023.000000	1023.000000	2046.000000
47.720001	0.029172	17.240433	2.718436	4.268585	5.460239	4.793172	0.000000	-10.000000	0.000000	6.616667	742.833313	1023.000000	1023.000000	2046.000000
47.740002	0.029533	17.453827	2.500604	4.200080	5.818862	4.934281	0.000000	-10.000000	0.000000	5.816667	745.166687	1023.000000	1023.000000	2046.000000
47.759998	0.030875	18.247290	2.794460	4.081735	5.964832	5.406262	0.000000	-10.000000	0.000000	5.066667	747.500000	1023.000000	1023.000000	2046.000000
47.779999	0.031344	18.524157	2.858079	3.993403	6.131528	5.541146	0.000000	-10.000000	0.000000	4.283333	749.166687	1023.000000	1023.000000	2046.000000
47.799999	0.031154	18.411966	2.430261	3.769095	6.552376	5.660233	0.000000	-10.000000	0.008333	3.383333	750.666687	1023.000000	1023.000000	2046.000000
47.820000	0.031358	18.532354	2.607638	3.539555	6.519236	5.865927	0.000000	-10.000000	0.025000	1.516667	751.833313	1023.000000	1023.000000	2046.000000
47.840000	0.030328	17.923681	2.413114	3.412256	6.548129	5.550182	0.000000	-10.000000	0.050000	-0.583333	752.666687	1023.000000	1023.000000	2046.000000
47.860001	0.029654	17.525703	2.241363	3.254621	6.645188	5.384532	0.000000	-10.000000	0.058333	-2.950000	753.000000	1023.000000	1023.000000	2046.000000
47.880001	0.029367	17.355839	2.590423	3.036708	6.384919	5.343789	0.000000	-10.000000	0.083333	-5.183333	753.000000	1023.000000	1023.000000	2046.000000
47.900002	0.028634	16.922897	2.500711	2.974226	6.394473	5.053488	0.000000	-10.000000	0.091667	-7.033333	753.000000	1023.000000	1023.000000	2046.000000
47.919998	0.028447	16.812372	2.426266	2.865406	6.479640	5.041060	0.000000	-10.000000	0.100000	-8.350000	753.000000	1023.000000	1023.000000	2046.000000
47.939999	0.028966	17.119118	2.858586	2.855532	6.265182	5.139817	0.000000	-10.000000	0.083333	-8.816667	753.000000	1023.000000	1023.000000	2046.000000
47.959999	0.029010	17.144876	2.785474	2.999260	6.385154	4.974988	0.000000	-10.000000	0.075000	-8.883333	753.000000	1023.000000	1023.000000	2046.000000
47.980000	0.029396	17.373133	2.729270	3.032460	6.511488	5.099914	0.000000	-10.000000	0.075000	-8.650000	753.000000	1023.000000	1023.000000	2046.000000
48.000000	0.030516	18.034994	3.088800	3.120358	6.472538	5.353298	0.000000	-10.000000	0.066667	-8.116667	749.500000	1023.000000	1023.000000	2046.000000
48.020000	0.031115	18.388884	3.216864	3.295533	6.585353	5.291133	0.000000	-10.000000	0.058333	-7.566667	742.000000	1023.000000	1023.000000	2046.000000
48.040001	0.031560	18.652199	3.116494	3.302211	6.795909	5.437586	0.000000	-10.000000	0.058333	-7.083333	733.833313	1023.000000	1023.000000	2046.000000
48.060001	0.032851	19.414791	3.448094	3.438805	6.828512	5.699380	0.000000	-10.000000	0.058333	-6.800000	728.166687	1023.000000	1023.000000	2046.000000
48.080002	0.033797	19.974054	3.728877	3.582327	6.944710	5.718140	0.000000	-10.000000	0.058333	-6.666667	725.833313	1023.000000	1023.000000	2046.000000
48.099998	0.034991	20.679457	3.876484	3.723580	7.264525	5.814867	0.000000	-10.000000	0.058333	-6.666667	723.500000	1023.000000	1023.000000	2046.000000
48.119999	0.037188	21.978094	4.475560	3.840369	7.413700	6.248467	0.000000	-10.000000	0.058333	-6.766667	721.500000	1023.000000	1023.000000	2046.000000
48.139999	0.038547	22.781181	4.841002	4.066925	7.597568	6.275688	0.000000	-10.000000	0.058333	-6.933333	719.166687	1023.000000	1023.000000	2046.000000
48.160000	0.039488	23.337122	4.953251	4.110586	7.844995	6.428290	0.000000	-10.000000	0.066667	-7.200000	716.833313	1023.000000	1023.000000	2046.000000
48.180000	0.040610	24.000751	5.309550	4.307169	7.808531	6.575502	0.000000	-10.000000	0.083333	-7.700000	714.333313	1023.000000	1023.000000	2046.000000
48.200001	0.040243	23.783747	5.343684	4.329676	7.561660	6.548725	0.000000	-10.000000	0.091667	-8.416667	711.833313	1023.000000	1023.000000	2046.000000
48.220001	0.039221	23.179338	4.921460	4.261531	7.529049	6.467299	0.000000	-10.000000	0.091667	-9.400001	709.000000	1023.000000	1023.000000	2046.000000
48.240002	0.038860	22.966267	4.686993	4.345104	7.482107	6.452063	0.000000	-10.000000	0.091667	-10.416667	705.833313	1023.000000	1023.000000	2046.000000
48.259998	0.038444	22.720682	4.891983	4.430967	7.148321	6.249411	0.000000	-10.000000	0.116667	-11.483334	702.500000	1023.000000	1023.000000	2046.000000
48.279999	0.036484	21.561882	4.649143	4.417785	6.868045	5.626908	0.000000	-10.000000	0.125000	-12.400000	698.666687	1023.000000	1023.000000	2046.000000
48.299999	0.033261	19.657021	3.962287	3.945002	6.615294	5.134437	0.000000	-10.000000	0.150000	-13.300000	694.500000	1023.000000	1023.000000	2046.000000
48.320000	0.029772	17.595528	3.438708	3.384549	6.052906	4.719366	0.000000	-10.000000	0.175000	-14.366667	690.000000	1023.000000	1023.000000	2046.000000
48.340000	0.025910	15.312586	2.801282	3.019764	5.463628	4.027913	0.000000	-10.000000	0.216667	-15.466667	685.166687	1023.000000	1023.000000	2046.000000
48.360001	0.022101	13.061507	1.911427	2.543756	5.002480	3.603844	0.000000	-10.000000	0.241667	-16.400002	680.000000	1023.000000	1023.000000	2046.000000
48.380001	0.019709	11.648186	1.350956	2.167640	4.585757	3.543832	0.000000	-10.000000	0.250000	-17.066668	674.333313	1023.000000	1023.000000	2046.000000
48.400002	0.017894	10.575068	1.123017	2.077406	4.159152	3.215492	0.000000	-10.000000	0.250000	-17.516666	668.500000	1023.000000	1023.000000	2046.000000
48.419998	0.015660	9.255150	0.633584	1.792047	3.844976	2.984543	0.000000	-10.000000	0.291667	-18.216667	662.500000	1023.000000	1023.000000	2046.000000
48.439999	0.014487	8.561528	0.255604	1.646722	3.632502	3.026700	0.000000	-10.000000	0.325000	-18.983334	656.500000	1023.000000	1023.000000	2046.000000
48.459999	0.013801	8.156328	0.268431	1.648667	3.308602	2.930629	0.000000	-10.000000	0.366667	-20.000000	650.333313	1023.000000	1023.000000	2046.000000
48.480000	0.012565	7.425849	0.073880	1.640983	3.069018	2.641968	0.000000	-10.000000	0.375000	-20.883333	643.833313	1023.000000	1023.000000	2046.000000
48.500000	0.012094	7.147626	-0.140819	1.550445	2.959900	2.778100	0.000000	-10.000000	0.391667	-21.600000	636.833313	1023.000000	1023.000000	2046.000000
48.520000	0.011958	7.066901	0.032599	1.552601	2.736980	2.744721	0.000000	-10.000000	0.425000	-22.266666	629.500000	1023.000000	1023.000000	2046.000000
48.540001	0.011139	6.583288	-0.056413	1.475380	2.630631	2.533690	0.000000	-10.000000	0.433333	-22.866667	622.166687	1023.000000	1023.000000	2046.000000
48.560001	0.010558	6.239553	-0.349263	1.230255	2.659274	2.699288	0.000000	-10.000000	0.450000	-23.316668	614.666687	1023.000000	1023.000000	2046.000000
48.580002	0.010931	6.460492	-0.229282	1.065250	2.642189	2.982335	0.000000	-10.000000	0.458333	-23.750000	607.000000	1023.000000	1023.000000	2046.000000
48.599998	0.010381	6.135323	-0.317121	0.953764	2.628007	2.870672	0.000000	-10.000000	0.483333	-23.916666	599.000000	1023.000000	1023.000000	2046.000000
48.619999	0.010425	6.161141	-0.469375	0.710359	2.774852	3.145304	0.000000	-10.000000	0.508333	-24.216667	591.000000	1023.000000	1023.000000	2046.000000
48.639999	0.010600	6.264715	-0.333889	0.516664	2.749829	3.332111	0.000000	-10.000000	0.508333	-24.116667	583.000000	1023.000000	1023.000000	2046.000000
48.660000	0.009967	5.890290	-0.541048	0.299105	2.849029	3.283204	0.000000	-10.000000	0.516667	-24.250000	575.000000	1023.000000	1023.000000	2046.000000
48.680000	0.009034	5.339022	-0.875861	0.017427	2.914846	3.282610	0.000000	-10.000000	0.508333	-24.300001	567.000000	1023.000000	1023.000000	2046.000000
48.700001	0.008401	4.965085	-0.813843	-0.204369	2.737385	3.245911	0.000000	-10.000000	0.516667	-24.683334	558.666687	1023.000000	1023.000000	2046.000000
48.720001	0.007277	4.300992	-0.875902	-0.318335	2.640206	2.855023	0.000000	-10.000000	0.525000	-24.800001	550.333313	1023.000000	1023.000000	2046.000000
48.740002	0.006071	3.588115	-1.069175	-0.627574	2.555066	2.729798	0.000000	-10.000000	0.541667	-25.133333	542.000000	1023.000000	1023.000000	2046.000000
48.759998	0.005516	3.259709	-0.913346	-0.849810	2.322109	2.700755	0.000000	-10.000000	0.550000	-25.316668	533.666687	1023.000000	1023.000000	2046.000000
48.779999	0.004536	2.680988	-0.885430	-0.967598	2.161725	2.372290	0.000000	-10.000000	0.541667	-25.533333	525.166687	1023.000000	1023.000000	2046.000000
48.799999	0.003591	2.122236	-1.033026	-1.162366	2.041358	2.276269	0.000000	-10.000000	0.533333	-25.716667	516.500000	1023.000000	1023.000000	2046.000000
48.820000	0.003532	2.087285	-0.984601	-1.288207	1.920457	2.439635	0.000000	-10.000000	0.533333	-25.833334	508.000000	1023.000000	1023.000000	2046.000000
48.840000	0.003306	1.953960	-0.906660	-1.200141	1.864437	2.196325	0.000000	-10.000000	0.533333	-26.000000	499.500000	1023.000000	1023.000000	2046.000000
48.860001	0.002973	1.756767	-1.048358	-1.280132	1.846515	2.238742	0.000000	-10.000000	0.533333	-25.950001	490.833344	1023.000000	1023.000000	2046.000000
48.880001	0.003287	1.942496	-0.865757	-1.344730	1.732958	2.420026	0.000000	-10.000000	0.525000	-26.033333	482.166656	1023.000000	1023.000000	2046.000000
48.900002	0.003247	1.919064	-0.779523	-1.308100	1.719577	2.287109	0.000000	-10.000000	0.533333	-26.050001	473.333344	1023.000000	1023.000000	2046.000000
48.919998	0.002944	1.739985	-0.890284	-1.317384	1.691557	2.256096	0.000000	-10.000000	0.533333	-25.850000	464.666656	1023.000000	1023.000000	2046.000000
48.939999	0.003020	1.784701	-0.900199	-1.440202	1.646086	2.479016	0.000000	-10.000000	0.541667	-25.716667	456.000000	1023.000000	1023.000000	2046.000000
48.959999	0.003050	1.802593	-0.786741	-1.407024	1.556058	2.440300	0.000000	-10.000000	0.541667	-25.783333	447.500000	1023.000000	1023.000000	2046.000000
48.980000	0.002362	1.395905	-0.832203	-1.502164	1.454709	2.275563	0.000000	-10.000000	0.550000	-26.166666	438.833344	1023.000000	1023.000000	2046.000000
49.000000	0.002141	1.265529	-0.939418	-1.665194	1.427287	2.442853	0.000000	-10.000000	0.550000	-26.350000	430.166656	1023.000000	1023.000000	2046.000000
49.020000	0.002219	1.311356	-0.762041	-1.747571	1.314958	2.506010	0.000000	-10.000000	0.550000	-26.266666	421.333344	1023.000000	1023.000000	2046.000000
49.040001	0.002083	1.230830	-0.649995	-1.722655	1.366982	2.236498	0.000000	-10.000000	0.550000	-26.216667	412.666656	1023.000000	1023.000000	2046.000000
49.060001	0.002655	1.569018	-0.473356	-1.735645	1.471927	2.306092	0.000000	-10.000000	0.550000	-26.133333	403.833344	1023.000000	1023.000000	2046.000000
49.080002	0.003838	2.268178	-0.128232	-1.753310	1.519976	2.629745	0.000000	-10.000000	0.550000	-26.233334	395.000000	1023.000000	1023.000000	2046.000000
49.099998	0.004876	2.881630	0.183910	-1.536307	1.681181	2.552846	0.000000	-10.000000	0.541667	-26.083334	386.166656	1023.000000	1023.000000	2046.000000
49.119999	0.004848	2.865196	0.331362	-1.681795	1.622967	2.592663	0.000000	-10.000000	0.541667	-26.066668	377.500000	1023.000000	1023.000000	2046.000000
49.139999	0.004862	2.873215	0.365158	-1.645205	1.561242	2.592021	0.000000	-10.000000	0.541667	-25.983334	368.833344	1023.000000	1023.000000	2046.000000
49.160000	0.004382	2.589831	0.308925	-1.698887	1.426900	2.552894	0.000000	-10.000000	0.558333	-26.066668	360.166656	1023.000000	1023.000000	2046.000000
49.180000	0.003674	2.171499	-0.027300	-1.719001	1.299401	2.618399	0.000000	-10.000000	0.575000	-26.116667	351.500000	1023.000000	1023.000000	2046.000000
49.200001	0.002643	1.561898	-0.445551	-1.751503	1.062756	2.696195	0.000000	-10.000000	0.591667	-26.216667	345.833344	1023.000000	1023.000000	2046.000000
49.220001	0.000936	0.553357	-0.726471	-1.686041	0.748741	2.217128	0.000000	-10.000000	0.591667	-26.333334	337.000000	1023.000000	1023.000000	2046.000000
49.240002	-0.001588	-0.938432	-1.068363	-1.788639	0.283532	1.635039	0.000000	-10.000000	0.575000	-26.266666	328.166656	1023.000000	1023.000000	2046.000000
49.259998	-0.003807	-2.249698	-1.441054	-2.050772	-0.126953	1.369081	0.000000	-10.000000	0.558333	-26.133333	316.500000	1023.000000	1023.000000	2046.000000
49.279999	-0.006424	-3.796773	-1.711649	-2.233884	-0.487791	0.636550	0.000000	-10.000000	0.541667	-25.700001	307.833344	1023.000000	1023.000000	2046.000000
49.299999	-0.010042	-5.934901	-2.356066	-2.698876	-0.933514	0.053554	0.000000	-10.000000	0.525000	-25.183334	299.333344	1023.000000	1023.000000	2046.000000
49.320000	-0.013162	-7.778797	-2.978875	-3.202472	-1.396209	-0.201241	0.000000	-10.000000	0.500000	-24.533333	290.666656	1023.000000	1023.000000	2046.000000
49.340000	-0.016316	-9.642777	-3.450729	-3.502797	-1.889373	-0.799879	0.000000	-10.000000	0.491667	-24.066668	282.500000	1023.000000	1023.000000	2046.000000
49.360001	-0.019234	-11.367012	-4.047193	-3.827023	-2.299127	-1.193670	0.000000	-10.000000	0.491667	-23.800001	274.500000	1023.000000	1023.000000	2046.000000
49.380001	-0.021188	-12.521871	-4.459558	-4.179282	-2.691540	-1.191490	0.000000	-10.000000	0.500000	-23.816668	266.833344	1023.000000	1023.000000	2046.000000
49.400002	-0.022583	-13.346686	-4.673615	-4.150302	-2.974546	-1.548223	0.000000	-10.000000	0.500000	-23.900002	259.000000	1023.000000	1023.000000	2046.000000
49.419998	-0.023864	-14.103708	-4.946478	-4.200126	-3.200033	-1.757072	0.000000	-10.000000	0.500000	-23.866667	251.000000	1023.000000	1023.000000	2046.000000
49.439999	-0.024719	-14.609029	-5.175338	-4.266604	-3.479877	-1.687210	0.000000	-10.000000	0.500000	-23.766666	243.000000	1023.000000	1023.000000	2046.000000
49.459999	-0.025136	-14.855191	-5.208010	-4.140041	-3.604141	-1.902999	0.000000	-10.000000	0.483333	-23.466667	235.000000	1023.000000	1023.000000	2046.000000
49.480000	-0.025896	-15.304790	-5.340040	-4.226477	-3.746930	-1.991343	0.000000	-10.000000	0.458333	-23.216667	227.000000	1023.000000	1023.000000	2046.000000
49.500000	-0.026121	-15.437356	-5.370601	-4.396803	-3.934593	-1.735359	0.000000	-10.000000	0.425000	-22.783333	219.166672	1023.000000	1023.000000	2046.000000
49.520000	-0.026209	-15.489430	-5.352161	-4.417806	-3.894356	-1.825108	0.000000	-10.000000	0.408333	-22.283333	211.500000	1023.000000	1023.000000	2046.000000
49.540001	-0.026513	-15.669164	-5.395661	-4.565040	-3.879512	-1.828952	0.000000	-10.000000	0.400000	-21.733334	204.166672	1023.000000	1023.000000	2046.000000
49.560001	-0.026242	-15.509054	-5.386991	-4.730998	-3.904896	-1.486170	0.000000	-10.000000	0.383333	-21.250000	196.833328	1023.000000	1023.000000	2046.000000
49.580002	-0.025875	-15.291999	-5.216074	-4.785091	-3.794347	-1.496486	0.000000	-10.000000	0.375000	-20.916666	189.666672	1023.000000	1023.000000	2046.000000
49.599998	-0.025953	-15.337947	-5.140955	-5.059919	-3.717975	-1.419098	0.000000	-10.000000	0.358333	-20.466667	182.666672	1023.000000	1023.000000	2046.000000
49.619999	-0.025881	-15.295465	-5.236835	-5.316205	-3.626950	-1.115474	0.000000	-10.000000	0.358333	-20.033333	176.000000	1023.000000	1023.000000	2046.000000
49.639999	-0.026302	-15.544288	-5.283845	-5.475000	-3.527037	-1.258405	0.000000	-10.000000	0.350000	-19.633333	169.333328	1023.000000	1023.000000	2046.000000
49.660000	-0.027289	-16.127949	-5.339054	-5.739408	-3.621450	-1.428038	0.000000	-10.000000	0.350000	-19.500000	162.666672	1023.000000	1023.000000	2046.000000
49.680000	-0.027909	-16.494278	-5.406721	-5.993493	-3.742351	-1.351713	0.000000	-10.000000	0.350000	-19.316668	156.000000	1023.000000	1023.000000	2046.000000
49.700001	-0.028575	-16.887699	-5.304096	-6.170766	-3.822393	-1.590444	0.000000	-10.000000	0.350000	-19.116667	149.666672	1023.000000	1023.000000	2046.000000
49.720001	-0.029252	-17.287724	-5.307403	-6.380487	-3.960052	-1.639781	0.000000	-10.000000	0.316667	-18.833334	143.333328	1023.000000	1023.000000	2046.000000
49.740002	-0.029796	-17.609468	-5.282764	-6.586755	-4.125765	-1.614183	0.000000	-10.000000	0.283333	-18.600000	137.000000	1023.000000	1023.000000	2046.000000
49.759998	-0.030572	-18.067772	-5.197997	-6.683541	-4.240745	-1.945489	0.000000	-10.000000	0.250000	-18.250000	130.666672	1023.000000	1023.000000	2046.000000
49.779999	-0.030969	-18.302507	-5.292281	-6.805429	-4.356939	-1.847857	0.000000	-10.000000	0.250000	-17.916668	124.500000	1023.000000	1023.000000	2046.000000
49.799999	-0.030970	-18.303303	-5.239125	-6.786315	-4.352692	-1.925171	0.000000	-10.000000	0.250000	-17.483334	118.500000	1023.000000	1023.000000	2046.000000
49.820000	-0.031079	-18.367926	-5.149669	-6.846064	-4.367891	-2.004302	0.000000	-10.000000	0.250000	-17.133333	112.666664	1023.000000	1023.000000	2046.000000
49.840000	-0.030908	-18.266520	-5.103740	-6.910230	-4.480782	-1.771770	0.000000	-10.000000	0.250000	-16.683334	107.000000	1023.000000	1023.000000	2046.000000
49.860001	-0.030738	-18.166126	-5.030770	-6.853002	-4.382854	-1.899502	0.000000	-10.000000	0.233333	-16.183334	101.500000	1023.000000	1023.000000	2046.000000
49.880001	-0.030739	-18.166563	-4.948554	-6.849248	-4.453887	-1.914873	0.000000	-10.000000	0.233333	-15.633333	96.166664	1023.000000	1023.000000	2046.000000
49.900002	-0.030534	-18.045752	-4.972817	-6.947233	-4.488936	-1.636765	0.000000	-10.000000	0.216667	-15.183333	91.000000	1023.000000	1023.000000	2046.000000
49.919998	-0.030306	-17.910746	-4.845791	-6.884285	-4.429603	-1.751067	0.000000	-10.000000	0.216667	-14.716667	86.000000	1023.000000	1023.000000	2046.000000
49.939999	-0.030336	-17.928654	-4.830830	-6.930662	-4.460619	-1.706542	0.000000	-10.000000	0.200000	-14.183333	79.333336	1023.000000	1023.000000	2046.000000
49.959999	-0.030142	-17.814192	-4.829273	-6.944321	-4.501789	-1.538810	0.000000	-10.000000	0.200000	-13.716667	74.333336	1023.000000	1023.000000	2046.000000
49.980000	-0.030105	-17.792278	-4.675697	-6.943871	-4.479932	-1.692778	0.000000	-10.000000	0.200000	-13.383333	69.666664	1023.000000	1023.000000	2046.000000
50.000000	-0.030029	-17.747124	-4.706224	-6.943434	-4.523507	-1.573959	0.000000	-10.000000	0.175000	-13.083334	66.666664	1023.000000	1023.000000	2046.000000
50.020000	-0.029646	-17.521025	-4.661187	-6.896069	-4.451280	-1.512488	0.000000	-10.000000	0.150000	-12.733334	62.333332	1023.000000	1023.000000	2046.000000
50.040001	-0.029774	-17.596672	-4.495538	-6.916723	-4.504836	-1.679575	0.000000	-10.000000	0.125000	-12.350000	58.000000	1023.000000	1023.000000	2046.000000
50.060001	-0.029507	-17.438343	-4.472120	-6.944082	-4.541991	-1.480149	0.000000	-10.000000	0.116667	-12.000000	54.000000	1023.000000	1023.000000	2046.000000
50.080002	-0.028562	-16.880104	-4.150291	-6.850144	-4.381585	-1.498084	0.000000	-10.000000	0.108333	-11.516666	50.000000	1023.000000	1023.000000	2046.000000
50.099998	-0.027670	-16.352999	-3.815910	-6.754315	-4.257207	-1.525567	0.000000	-10.000000	0.100000	-11.050000	46.166668	1023.000000	1023.000000	2046.000000
50.119999	-0.026534	-15.681554	-3.522396	-6.733454	-4.238594	-1.187110	0.000000	-10.000000	0.100000	-10.666667	42.500000	1023.000000	1023.000000	2046.000000
50.139999	-0.025752	-15.219189	-3.224111	-6.647464	-4.103737	-1.243876	0.000000	-10.000000	0.100000	-10.300000	39.000000	1023.000000	1023.000000	2046.000000
50.160000	-0.025546	-15.097537	-3.005965	-6.669495	-4.130733	-1.291344	0.000000	-10.000000	0.100000	-9.800000	35.500000	1023.000000	1023.000000	2046.000000
50.180000	-0.025414	-15.019780	-2.969167	-6.672951	-4.163365	-1.214295	0.000000	-10.000000	0.091667	-9.200001	32.166668	1023.000000	1023.000000	2046.000000
50.200001	-0.025507	-15.074591	-2.951910	-6.679842	-4.144560	-1.298278	0.000000	-10.000000	0.083333	-8.766667	30.000000	1023.000000	1023.000000	2046.000000
50.220001	-0.025017	-14.785112	-3.194521	-6.453846	-4.137391	-0.999354	0.000000	-10.000000	0.083333	-8.300000	27.166666	1023.000000	1023.000000	2046.000000
50.240002	-0.025263	-14.930145	-3.481178	-6.264826	-4.139969	-1.044172	0.000000	-10.000000	0.083333	-7.783334	24.500000	1023.000000	1023.000000	2046.000000
50.259998	-0.026381	-15.591123	-3.675557	-6.204738	-4.258497	-1.452331	0.000000	-10.000000	0.075000	-6.850000	21.000000	1023.000000	1023.000000	2046.000000
50.279999	-0.027781	-16.418602	-3.916718	-6.161031	-4.611876	-1.728978	0.000000	-10.000000	0.050000	-4.966667	18.666666	1023.000000	1023.000000	2046.000000
50.299999	-0.029711	-17.558960	-4.291251	-6.217202	-4.873888	-2.176617	0.000000	-10.000000	0.025000	-1.716667	17.000000	1023.000000	1023.000000	2046.000000
50.320000	-0.032164	-19.008982	-4.567230	-6.533232	-5.118244	-2.790276	0.000000	-10.000000	-0.008333	2.216667	16.166666	1023.000000	1023.000000	2046.000000
50.340000	-0.034755	-20.540344	-5.123542	-6.840753	-5.453290	-3.122760	0.000000	-10.000000	-0.041667	6.316667	16.000000	1023.000000	1023.000000	2046.000000
50.360001	-0.037034	-21.886902	-5.655309	-7.072662	-5.758166	-3.400764	0.000000	-10.000000	-0.066667	9.516666	16.000000	1023.000000	1023.000000	2046.000000
50.380001	-0.038850	-22.960375	-6.062879	-7.289717	-5.887501	-3.720279	0.000000	-10.000000	-0.091667	11.983334	16.000000	1023.000000	1023.000000	2046.000000
50.400002	-0.039930	-23.598812	-6.302131	-7.346297	-6.099758	-3.850626	0.000000	-10.000000	-0.100000	13.200001	16.000000	1023.000000	1023.000000	2046.000000
50.419998	-0.040295	-23.814264	-6.509991	-7.327363	-6.248535	-3.728375	0.000000	-10.000000	-0.125000	13.933333	16.000000	1023.000000	1023.000000	2046.000000
50.439999	-0.040246	-23.785339	-6.614494	-7.133436	-6.193308	-3.844101	0.000000	-10.000000	-0.141667	14.600000	18.333334	1023.000000	1023.000000	2046.000000
50.459999	-0.039914	-23.589336	-6.611350	-6.922880	-6.183503	-3.871604	0.000000	-10.000000	-0.108333	9.966667	13.000000	1023.000000	1023.000000	2046.000000
50.480000	-0.039237	-23.188822	-6.623548	-6.679558	-6.277924	-3.607792	0.000000	-10.000000	-0.058333	5.133334	7.666667	1023.000000	1023.000000	2046.000000
50.500000	-0.038450	-22.723806	-6.625739	-6.373190	-6.131071	-3.593807	0.000000	-10.000000	0.000000	0.000000	0.000000	1023.000000	1023.000000	2046.000000
50.520000	-0.037346	-22.071321	-6.366396	-6.129069	-5.995981	-3.579875	0.000000	-10.000000	0.000000	0.000000	0.000000	1023.000000	1023.000000	2046.000000
50.540001	-0.036012	-21.282999	-6.164343	-5.999099	-5.916088	-3.203468	0.000000	-10.000000	0.000000	0.000000	0.000000	1023.000000	1023.000000	2046.000000
50.560001	-0.034869	-20.607500	-6.121029	-5.832150	-5.645806	-3.008514	0.000000	-10.000000	0.000000	0.000000	0.000000	1023.000000	1023.000000	2046.000000
50.580002	-0.033321	-19.692713	-5.874797	-5.706253	-5.272041	-2.839622	0.000000	-10.000000	0.000000	0.000000	0.000000	1023.000000	1023.000000	2046.000000
50.599998	-0.031647	-18.703243	-5.549953	-5.683134	-5.136776	-2.333380	0.000000	-10.000000	0.000000	0.000000	0.000000	1023.000000	1023.000000	2046.000000
50.619999	-0.030049	-17.758965	-5.388172	-5.612226	-4.668654	-2.089912	0.000000	-10.000000	0.000000	0.000000	0.000000	1023.000000	1023.000000	2046.000000
50.639999	-0.028417	-16.794247	-5.048365	-5.708752	-4.226756	-1.810375	0.000000	-10.000000	0.000000	0.000000	0.000000	1023.000000	1023.000000	2046.000000
50.660000	-0.027256	-16.108572	-4.889423	-5.845560	-3.997521	-1.376066	0.000000	-10.000000	0.000000	0.000000	0.000000	1023.000000	1023.000000	2046.000000
50.680000	-0.026438	-15.624757	-4.848321	-5.834331	-3.571747	-1.370359	0.000000	-10.000000	0.000000	0.000000	0.000000	1023.000000	1023.000000	2046.000000
50.700001	-0.025715	-15.197717	-4.634557	-5.878156	-3.318087	-1.366917	0.000000	-10.000000	0.000000	0.000000	0.000000	1023.000000	1023.000000	2046.000000
50.720001	-0.025202	-14.894387	-4.437685	-5.898726	-3.347087	-1.210890	0.000000	-10.000000	0.000000	0.000000	0.000000	1023.000000	1023.000000	2046.000000
50.740002	-0.024334	-14.381516	-4.359120	-5.723328	-3.060243	-1.238825	0.000000	-10.000000	0.000000	0.000000	0.000000	1023.000000	1023.000000	2046.000000
50.759998	-0.023600	-13.947724	-4.079018	-5.696918	-2.887339	-1.284449	0.000000	-10.000000	0.000000	0.000000	0.000000	1023.000000	1023.000000	2046.000000
50.779999	-0.022702	-13.416975	-3.814609	-5.627950	-2.819589	-1.154827	0.000000	-10.000000	0.000000	0.000000	0.000000	1023.000000	1023.000000	2046.000000
50.799999	-0.021564	-12.744081	-3.594187	-5.490838	-2.743701	-0.915355	0.000000	-10.000000	0.000000	0.000000	0.000000	1023.000000	1023.000000	2046.000000
50.820000	-0.020291	-11.992188	-3.404977	-5.289882	-2.395936	-0.901393	0.000000	-10.000000	0.000000	0.000000	0.000000	1023.000000	1023.000000	2046.000000
50.840000	-0.018693	-11.047786	-3.054412	-5.087639	-2.157298	-0.748437	0.000000	-10.000000	0.000000	0.000000	0.000000	1023.000000	1023.000000	2046.000000
50.860001	-0.016837	-9.950644	-2.759809	-4.836814	-2.026793	-0.327227	0.000000	-10.000000	0.000000	0.000000	0.000000	1023.000000	1023.000000	2046.000000
50.880001	-0.014945	-8.832372	-2.498212	-4.510084	-1.598551	-0.225526	0.000000	-10.000000	0.000000	0.000000	0.000000	1023.000000	1023.000000	2046.000000
50.900002	-0.012916	-7.633134	-2.147421	-4.290888	-1.271040	0.076215	0.000000	-10.000000	0.000000	0.000000	0.000000	1023.000000	1023.000000	2046.000000
50.919998	-0.011100	-6.560183	-1.887204	-4.030422	-1.113472	0.470915	0.000000	-10.000000	0.000000	0.000000	0.000000	1023.000000	1023.000000	2046.000000
50.939999	-0.009279	-5.483984	-1.588164	-3.793087	-0.684046	0.581314	0.000000	-10.000000	0.000000	0.000000	0.000000	1023.000000	1023.000000	2046.000000
50.959999	-0.007173	-4.239032	-1.230964	-3.562521	-0.449405	1.003857	0.000000	-10.000000	0.000000	0.000000	0.000000	1023.000000	1023.000000	2046.000000
50.980000	-0.005147	-3.041653	-0.968763	-3.173409	-0.149785	1.250304	0.000000	-10.000000	0.000000	0.000000	0.000000	1023.000000	1023.000000	2046.000000
51.000000	-0.003169	-1.872890	-0.593975	-2.903780	0.279182	1.345683	0.000000	-10.000000	0.000000	0.000000	0.000000	1023.000000	1023.000000	2046.000000
51.020000	-0.001218	-0.720068	-0.221739	-2.696656	0.392093	1.806234	0.000000	-10.000000	0.000000	0.000000	0.000000	1023.000000	1023.000000	2046.000000
51.040001	0.000647	0.382349	-0.027996	-2.326560	0.785277	1.951628	0.000000	-10.000000	0.000000	0.000000	0.000000	1023.000000	1023.000000	2046.000000
51.060001	0.002503	1.479295	0.296982	-2.132763	1.191386	2.123690	0.000000	-10.000000	0.000000	0.000000	0.000000	1023.000000	1023.000000	2046.000000
51.080002	0.004355	2.574067	0.601607	-1.877511	1.313209	2.536762	0.000000	-10.000000	0.000000	0.000000	0.000000	1023.000000	1023.000000	2046.000000
51.099998	0.006018	3.556617	0.814323	-1.551589	1.686251	2.607632	0.000000	-10.000000	0.000000	0.000000	0.000000	1023.000000	1023.000000	2046.000000
51.119999	0.007756	4.583708	1.201130	-1.290881	1.954947	2.718512	0.000000	-10.000000	0.000000	0.000000	0.000000	1023.000000	1023.000000	2046.000000
51.139999	0.009042	5.343994	1.524088	-1.130399	1.989256	2.961050	0.000000	-10.000000	0.000000	0.000000	0.000000	1023.000000	1023.000000	2046.000000
51.160000	0.010090	5.963367	1.721889	-0.900492	2.228225	2.913746	0.000000	-10.000000	0.000000	0.000000	0.000000	1023.000000	1023.000000	2046.000000
51.180000	0.011133	6.579364	2.035034	-0.816872	2.522125	2.839077	0.000000	-10.000000	0.000000	0.000000	0.000000	1023.000000	1023.000000	2046.000000
51.200001	0.012545	7.413843	2.458061	-0.562860	2.509924	3.008717	0.000000	-10.000000	0.000000	0.000000	0.000000	1023.000000	1023.000000	2046.000000
51.220001	0.013791	8.150636	2.592343	-0.211637	2.718196	3.051734	0.000000	-10.000000	0.000000	0.000000	0.000000	1023.000000	1023.000000	2046.000000
51.240002	0.015663	9.256655	2.843548	0.019308	3.073623	3.320176	0.000000	-10.000000	0.000000	0.000000	0.000000	1023.000000	1023.000000	2046.000000
51.259998	0.017176	10.151037	2.933932	0.465685	3.133671	3.617750	0.000000	-10.000000	0.000000	0.000000	0.000000	1023.000000	1023.000000	2046.000000
51.279999	0.017447	10.311057	2.744533	0.954478	3.230472	3.381573	0.000000	-10.000000	0.000000	0.000000	0.000000	1023.000000	1023.000000	2046.000000
51.299999	0.016398	9.691497	2.652959	1.013134	3.151543	2.873861	0.000000	-10.000000	0.000000	0.000000	0.000000	1023.000000	1023.000000	2046.000000
51.320000	0.013996	8.271922	2.316413	0.748521	2.680432	2.526556	0.000000	-10.000000	0.000000	0.000000	0.000000	1023.000000	1023.000000	2046.000000
51.340000	0.011234	6.639483	1.659769	0.515516	2.371056	2.093143	0.000000	-10.000000	0.000000	0.000000	0.000000	1023.000000	1023.000000	2046.000000
51.360001	0.008890	5.254189	1.103742	0.261730	2.204078	1.684639	0.000000	-10.000000	0.000000	0.000000	0.000000	1023.000000	1023.000000	2046.000000
51.380001	0.007174	4.239847	0.678677	0.000564	1.922242	1.638364	0.000000	-10.000000	0.000000	0.000000	0.000000	1023.000000	1023.000000	2046.000000
51.400002	0.006313	3.730880	0.365562	-0.013014	1.692854	1.685478	0.000000	-10.000000	0.000000	0.000000	0.000000	1023.000000	1023.000000	2046.000000
51.419998	0.005986	3.537795	0.118973	0.024029	1.767305	1.627487	0.000000	-10.000000	0.000000	0.000000	0.000000	1023.000000	1023.000000	2046.000000
51.439999	0.006346	3.750670	0.146467	0.106172	1.786036	1.711995	0.000000	-10.000000	0.000000	0.000000	0.000000	1023.000000	1023.000000	2046.000000
51.459999	0.006734	3.979628	0.141851	0.263328	1.668211	1.906238	0.000000	-10.000000	0.000000	0.000000	0.000000	1023.000000	1023.000000	2046.000000
51.480000	0.007324	4.328566	0.081150	0.535839	1.807596	1.903980	0.000000	-10.000000	0.000000	0.000000	0.000000	1023.000000	1023.000000	2046.000000
51.500000	0.008529	5.040882	0.279264	0.857232	1.969840	1.934546	0.000000	-10.000000	0.000000	0.000000	0.000000	1023.000000	1023.000000	2046.000000
51.520000	0.009761	5.768967	0.520085	1.098317	1.917850	2.232715	0.000000	-10.000000	0.000000	0.000000	0.000000	1023.000000	1023.000000	2046.000000
51.540001	0.011155	6.592623	0.575545	1.509588	2.208089	2.299402	0.000000	-10.000000	0.000000	0.000000	0.000000	1023.000000	1023.000000	2046.000000
51.560001	0.012811	7.571405	0.894930	1.714784	2.506727	2.454964	0.000000	-10.000000	0.000000	0.000000	0.000000	1023.000000	1023.000000	2046.000000
51.580002	0.014226	8.407290	1.065221	1.823889	2.600792	2.917387	0.000000	-10.000000	0.000000	0.000000	0.000000	1023.000000	1023.000000	2046.000000
51.599998	0.015583	9.209826	1.118705	2.058899	2.950908	3.081314	0.000000	-10.000000	0.000000	0.000000	0.000000	1023.000000	1023.000000	2046.000000
51.619999	0.017256	10.198200	1.374058	2.134362	3.319356	3.370424	0.000000	-10.000000	0.000000	0.000000	0.000000	1023.000000	1023.000000	2046.000000
51.639999	0.018664	11.030496	1.465012	2.145898	3.567348	3.852238	0.000000	-10.000000	0.000000	0.000000	0.000000	1023.000000	1023.000000	2046.000000
51.660000	0.019834	11.721981	1.450599	2.097489	4.079480	4.094413	0.000000	-10.000000	0.000000	0.000000	0.000000	1023.000000	1023.000000	2046.000000
51.680000	0.021085	12.461236	1.576038	1.990010	4.441866	4.453322	0.000000	-10.000000	0.000000	0.000000	0.000000	1023.000000	1023.000000	2046.000000
51.700001	0.021670	12.807268	1.609847	2.004523	4.579145	4.613752	0.000000	-10.000000	0.000000	0.000000	0.000000	1023.000000	1023.000000	2046.000000
51.720001	0.022167	13.100659	1.634970	2.075832	4.955344	4.434513	0.000000	-10.000000	0.000000	0.000000	0.000000	1023.000000	1023.000000	2046.000000
51.740002	0.022851	13.504700	1.933649	2.000294	5.053777	4.516979	0.000000	-10.000000	0.000000	0.000000	0.000000	1023.000000	1023.000000	2046.000000
51.759998	0.023167	13.691796	2.098663	2.124890	5.076695	4.391548	0.000000	-10.000000	0.000000	0.000000	0.000000	1023.000000	1023.000000	2046.000000
51.779999	0.023814	14.074171	2.256606	2.145259	5.354939	4.317368	0.000000	-10.000000	0.000000	0.000000	0.000000	1023.000000	1023.000000	2046.000000
51.799999	0.024925	14.730911	2.579652	2.152539	5.521961	4.476760	0.000000	-10.000000	0.000000	0.000000	0.000000	1023.000000	1023.000000	2046.000000
51.820000	0.026081	15.414028	2.858956	2.304144	5.559421	4.691508	0.000000	-10.000000	0.000000	0.000000	0.000000	1023.000000	1023.000000	2046.000000
51.840000	0.027276	16.119888	2.993416	2.559724	5.804338	4.762411	0.000000	-10.000000	0.000000	0.000000	0.000000	1023.000000	1023.000000	2046.000000
51.860001	0.028891	17.074329	3.239779	2.775828	6.138764	4.919959	0.000000	-10.000000	0.000000	0.000000	0.000000	1023.000000	1023.000000	2046.000000
[truncated: 1,121,920 more chars]
