# Supplementary material for: Effect of Electrode Belt and Body Positions on Regional Pulmonary Ventilation- and Perfusion-Related Impedance Changes Measured by Electric Impedance Tomography
Source: PLoS One. 2016 Jun 2;11(6):e0155913. doi: 10.1371/journal.pone.0155913 (PMC4890811; doi:10.1371/journal.pone.0155913)
Supplement: S1 Dataset — (ZIP) [file pone.0155913.s001.zip › Dataset/Fp12-mage-4i.txt]

Patient Name:	Fp12
Registry:	Fp12
Investigator:	 
Diagnosys:	 
Notes:	mage4i              
Sample Rate [Hz]:	50.09
Time Base 	Pixels Mean 	Pixels Sum 	UPPER RIGHT		UPPER LEFT		LOWER RIGHT		LOWER LEFT		QRS	ETCO2	Paw	Flow (L/min)	Volume	Analog1	Analog2	AnalogSum
0.000000	0.068089	40.240414	7.899391	7.716553	16.013672	8.610797	0.000000	-10.000000	-0.200000	15.316667	687.833313	1023.000000	1023.000000	2046.000000
0.020000	0.070277	41.533611	8.608765	7.917172	16.106913	8.900762	0.000000	-10.000000	-0.200000	15.183333	693.000000	1023.000000	1023.000000	2046.000000
0.040000	0.074274	43.895714	9.226418	8.550101	16.814390	9.304803	0.000000	-10.000000	-0.200000	15.150001	698.000000	1023.000000	1023.000000	2046.000000
0.060000	0.076975	45.492092	9.790219	8.982699	17.216333	9.502841	0.000000	-10.000000	-0.200000	15.016667	703.000000	1023.000000	1023.000000	2046.000000
0.080000	0.078130	46.174732	10.245453	8.906087	17.192976	9.830215	0.000000	-10.000000	-0.200000	14.983334	708.000000	1023.000000	1023.000000	2046.000000
0.100000	0.080222	47.411011	10.297894	9.288119	17.654684	10.170312	0.000000	-10.000000	-0.200000	14.966667	713.000000	1023.000000	1023.000000	2046.000000
0.120000	0.079875	47.206036	10.074157	9.474930	17.451958	10.204991	0.000000	-10.000000	-0.200000	14.916667	718.000000	1023.000000	1023.000000	2046.000000
0.140000	0.080489	47.568962	9.876558	10.259785	17.432095	10.000525	0.000000	-10.000000	-0.200000	14.916667	723.000000	1023.000000	1023.000000	2046.000000
0.160000	0.081551	48.196918	9.615111	10.793798	17.839909	9.948101	0.000000	-10.000000	-0.191667	14.666667	728.000000	1023.000000	1023.000000	2046.000000
0.180000	0.080992	47.866386	9.778859	10.640070	17.561375	9.886083	0.000000	-10.000000	-0.183333	14.250000	733.000000	1023.000000	1023.000000	2046.000000
0.200000	0.079060	46.724430	9.596704	10.346126	17.264004	9.517597	0.000000	-10.000000	-0.175000	13.983334	738.000000	1023.000000	1023.000000	2046.000000
0.220000	0.077334	45.704445	8.958461	10.274426	17.319254	9.152302	0.000000	-10.000000	-0.158333	13.316667	742.833313	1023.000000	1023.000000	2046.000000
0.240000	0.073802	43.616875	8.144145	9.894551	16.818956	8.759222	0.000000	-10.000000	-0.150000	12.750000	747.500000	1023.000000	1023.000000	2046.000000
0.260000	0.070000	41.369888	7.328781	9.440130	16.126154	8.474821	0.000000	-10.000000	-0.125000	11.683333	751.833313	1023.000000	1023.000000	2046.000000
0.280000	0.068618	40.552967	6.595163	9.615772	16.069412	8.272619	0.000000	-10.000000	-0.108333	10.716667	756.000000	1023.000000	1023.000000	2046.000000
0.300000	0.067212	39.722176	5.893418	9.656647	16.016024	8.156088	0.000000	-10.000000	-0.075000	9.450000	759.666687	1023.000000	1023.000000	2046.000000
0.320000	0.065083	38.464077	5.486240	9.473466	15.442675	8.061696	0.000000	-10.000000	-0.075000	8.033333	763.000000	1023.000000	1023.000000	2046.000000
0.340000	0.065034	38.434959	5.091064	9.911634	15.461794	7.970468	0.000000	-10.000000	-0.066667	6.800000	765.833313	1023.000000	1023.000000	2046.000000
0.360000	0.064462	38.097153	4.581203	10.036903	15.475561	8.003483	0.000000	-10.000000	-0.066667	5.616667	768.333313	1023.000000	1023.000000	2046.000000
0.380000	0.062941	37.198215	4.359358	9.842437	14.943048	8.053373	0.000000	-10.000000	-0.050000	4.483334	770.500000	1023.000000	1023.000000	2046.000000
0.400000	0.062546	36.964649	4.117879	10.085892	14.823330	7.937549	0.000000	-10.000000	-0.050000	2.883333	772.166687	1023.000000	1023.000000	2046.000000
0.420000	0.062918	37.184494	3.791199	10.289633	15.085876	8.017786	0.000000	-10.000000	-0.050000	1.066667	773.333313	1023.000000	1023.000000	2046.000000
0.440000	0.061916	36.592430	3.733852	10.051211	14.721352	8.086014	0.000000	-10.000000	-0.041667	-0.833333	773.833313	1023.000000	1023.000000	2046.000000
0.460000	0.061384	36.277691	3.747680	9.947915	14.597223	7.984873	0.000000	-10.000000	-0.025000	-2.500000	774.000000	1023.000000	1023.000000	2046.000000
0.480000	0.062049	36.671024	3.737720	9.875754	14.888080	8.169470	0.000000	-10.000000	-0.008333	-4.200000	774.000000	1023.000000	1023.000000	2046.000000
0.500000	0.062040	36.665852	3.718296	9.555513	14.934384	8.457658	0.000000	-10.000000	0.000000	-6.016667	774.000000	1023.000000	1023.000000	2046.000000
0.520000	0.061601	36.406116	3.921746	9.178164	14.741473	8.564732	0.000000	-10.000000	0.000000	-7.783333	774.000000	1023.000000	1023.000000	2046.000000
0.540000	0.063216	37.360600	4.095396	9.275614	15.199304	8.790287	0.000000	-10.000000	0.016667	-9.266666	774.000000	1023.000000	1023.000000	2046.000000
0.560000	0.064473	38.103661	4.266408	9.151914	15.627791	9.057547	0.000000	-10.000000	0.041667	-10.533334	774.000000	1023.000000	1023.000000	2046.000000
0.580000	0.064194	37.938648	4.661456	8.690347	15.445191	9.141653	0.000000	-10.000000	0.066667	-11.716667	774.000000	1023.000000	1023.000000	2046.000000
0.600000	0.064348	38.029423	4.862402	8.570221	15.560479	9.036319	0.000000	-10.000000	0.075000	-12.716667	766.666687	1023.000000	1023.000000	2046.000000
0.620000	0.064543	38.144867	4.893000	8.475859	15.786754	8.989253	0.000000	-10.000000	0.100000	-13.800000	757.666687	1023.000000	1023.000000	2046.000000
0.640000	0.063718	37.657452	4.987837	8.118883	15.662533	8.888198	0.000000	-10.000000	0.125000	-14.483334	748.666687	1023.000000	1023.000000	2046.000000
0.660000	0.062225	36.774761	5.206210	7.627509	15.180368	8.760674	0.000000	-10.000000	0.158333	-15.533334	743.500000	1023.000000	1023.000000	2046.000000
0.680000	0.061206	36.172935	5.190027	7.533535	14.981305	8.468069	0.000000	-10.000000	0.175000	-16.566668	738.333313	1023.000000	1023.000000	2046.000000
0.700000	0.060777	35.919342	4.955432	7.524350	15.048491	8.391069	0.000000	-10.000000	0.208333	-17.933334	731.166687	1023.000000	1023.000000	2046.000000
0.720000	0.059518	35.175018	4.591379	7.282261	14.869018	8.432360	0.000000	-10.000000	0.233333	-19.100000	725.166687	1023.000000	1023.000000	2046.000000
0.740000	0.057818	34.170349	4.425685	6.953449	14.360815	8.430401	0.000000	-10.000000	0.266667	-20.050001	718.666687	1023.000000	1023.000000	2046.000000
0.760000	0.056702	33.511089	4.194596	6.951568	14.106798	8.258126	0.000000	-10.000000	0.300000	-21.050001	711.833313	1023.000000	1023.000000	2046.000000
0.780000	0.056664	33.488194	3.847486	7.041701	14.269088	8.329918	0.000000	-10.000000	0.333333	-21.816668	705.000000	1023.000000	1023.000000	2046.000000
0.800000	0.056085	33.146511	3.662275	6.936720	14.155827	8.391688	0.000000	-10.000000	0.375000	-22.750000	697.666687	1023.000000	1023.000000	2046.000000
0.820000	0.055478	32.787296	3.827574	6.727283	13.794113	8.438326	0.000000	-10.000000	0.408333	-24.033333	690.000000	1023.000000	1023.000000	2046.000000
0.840000	0.055999	33.095306	4.012826	6.946341	13.737145	8.398994	0.000000	-10.000000	0.450000	-25.016666	682.000000	1023.000000	1023.000000	2046.000000
0.860000	0.057321	33.876965	4.080099	7.296233	13.973197	8.527437	0.000000	-10.000000	0.466667	-25.900000	673.666687	1023.000000	1023.000000	2046.000000
0.880000	0.058153	34.368214	4.040442	7.521092	14.151385	8.655293	0.000000	-10.000000	0.475000	-26.150000	665.166687	1023.000000	1023.000000	2046.000000
0.900000	0.056872	33.611431	4.096642	7.025798	13.606202	8.882789	0.000000	-10.000000	0.483333	-26.666666	656.333313	1023.000000	1023.000000	2046.000000
0.920000	0.055245	32.649975	3.849903	6.820260	13.167272	8.812538	0.000000	-10.000000	0.491667	-27.066668	647.500000	1023.000000	1023.000000	2046.000000
0.940000	0.053726	31.751808	3.087199	7.118638	13.079878	8.466094	0.000000	-10.000000	0.500000	-27.450001	638.500000	1023.000000	1023.000000	2046.000000
0.960000	0.052861	31.240763	2.238788	7.535980	13.041553	8.424440	0.000000	-10.000000	0.516667	-27.766668	629.333313	1023.000000	1023.000000	2046.000000
0.980000	0.050426	29.801893	1.718733	7.341301	12.436985	8.304874	0.000000	-10.000000	0.550000	-28.166668	620.000000	1023.000000	1023.000000	2046.000000
1.000000	0.048374	28.589308	1.508366	7.141166	11.918259	8.021517	0.000000	-10.000000	0.583333	-28.483334	610.500000	1023.000000	1023.000000	2046.000000
1.020000	0.046330	27.381298	1.160399	7.012085	11.652949	7.555864	0.000000	-10.000000	0.600000	-28.666666	601.000000	1023.000000	1023.000000	2046.000000
1.040000	0.044177	26.108559	0.605868	6.719946	11.511774	7.270970	0.000000	-10.000000	0.583333	-28.600000	591.500000	1023.000000	1023.000000	2046.000000
1.060000	0.040809	24.118114	0.068240	6.153085	10.893802	7.002988	0.000000	-10.000000	0.566667	-28.266666	582.000000	1023.000000	1023.000000	2046.000000
1.080000	0.036729	21.706921	-0.612366	5.725445	10.210941	6.382900	0.000000	-10.000000	0.533333	-28.066668	572.500000	1023.000000	1023.000000	2046.000000
1.100000	0.033834	19.996181	-1.458242	5.651646	9.942957	5.859820	0.000000	-10.000000	0.516667	-27.583334	563.166687	1023.000000	1023.000000	2046.000000
1.120000	0.030642	18.109678	-2.366322	5.384487	9.615219	5.476294	0.000000	-10.000000	0.500000	-27.566668	553.833313	1023.000000	1023.000000	2046.000000
1.140000	0.026861	15.874855	-2.979339	4.846682	8.832914	5.174598	0.000000	-10.000000	0.500000	-27.500000	544.666687	1023.000000	1023.000000	2046.000000
1.160000	0.023772	14.049335	-3.649137	4.666286	8.287169	4.745018	0.000000	-10.000000	0.516667	-27.633333	535.500000	1023.000000	1023.000000	2046.000000
1.180000	0.022013	13.009857	-4.440051	4.720095	8.177412	4.552402	0.000000	-10.000000	0.550000	-27.816668	526.333313	1023.000000	1023.000000	2046.000000
1.200000	0.019731	11.661004	-5.135169	4.455092	7.864986	4.476094	0.000000	-10.000000	0.566667	-28.000000	517.000000	1023.000000	1023.000000	2046.000000
1.220000	0.016993	10.042641	-5.541010	4.027071	7.193179	4.363402	0.000000	-10.000000	0.566667	-28.216667	507.666656	1023.000000	1023.000000	2046.000000
1.240000	0.015496	9.157996	-5.999490	4.112294	7.030678	4.014515	0.000000	-10.000000	0.550000	-28.083334	498.333344	1023.000000	1023.000000	2046.000000
1.260000	0.014717	8.697743	-6.378682	4.014343	7.050597	4.011485	0.000000	-10.000000	0.533333	-28.083334	489.000000	1023.000000	1023.000000	2046.000000
1.280000	0.013282	7.849745	-6.507501	3.640470	6.803297	3.913479	0.000000	-10.000000	0.516667	-27.850000	479.500000	1023.000000	1023.000000	2046.000000
1.300000	0.011708	6.919573	-6.463779	3.001330	6.378824	4.003197	0.000000	-10.000000	0.500000	-27.683334	470.166656	1023.000000	1023.000000	2046.000000
1.320000	0.011842	6.998616	-6.568031	3.003281	6.592744	3.970621	0.000000	-10.000000	0.500000	-27.250000	461.000000	1023.000000	1023.000000	2046.000000
1.340000	0.011851	7.003865	-6.643571	2.788317	6.743042	4.116077	0.000000	-10.000000	0.500000	-27.150000	452.000000	1023.000000	1023.000000	2046.000000
1.360000	0.011046	6.528150	-6.371994	2.289675	6.356104	4.254365	0.000000	-10.000000	0.500000	-26.966667	443.000000	1023.000000	1023.000000	2046.000000
1.380000	0.011404	6.739992	-6.190352	2.339028	6.481223	4.110093	0.000000	-10.000000	0.483333	-26.816668	434.000000	1023.000000	1023.000000	2046.000000
1.400000	0.012013	7.099549	-6.130478	2.104084	6.784544	4.341399	0.000000	-10.000000	0.466667	-26.516666	425.000000	1023.000000	1023.000000	2046.000000
1.420000	0.010873	6.426087	-6.015629	1.550151	6.564167	4.327398	0.000000	-10.000000	0.466667	-26.250000	416.000000	1023.000000	1023.000000	2046.000000
1.440000	0.009650	5.702967	-5.886874	1.194971	6.276554	4.118316	0.000000	-10.000000	0.466667	-26.033333	407.166656	1023.000000	1023.000000	2046.000000
1.460000	0.009657	5.707261	-5.996236	1.286186	6.434042	3.983270	0.000000	-10.000000	0.475000	-25.833334	398.500000	1023.000000	1023.000000	2046.000000
1.480000	0.008392	4.959593	-6.066792	0.853319	6.193694	3.979373	0.000000	-10.000000	0.458333	-25.583334	389.833344	1023.000000	1023.000000	2046.000000
1.500000	0.006556	3.874808	-5.996763	0.398482	5.679701	3.793386	0.000000	-10.000000	0.466667	-25.400000	381.333344	1023.000000	1023.000000	2046.000000
1.520000	0.005794	3.424148	-6.150393	0.458242	5.631924	3.484375	0.000000	-10.000000	0.450000	-25.350000	372.833344	1023.000000	1023.000000	2046.000000
1.540000	0.004979	2.942503	-6.473197	0.345301	5.647757	3.422641	0.000000	-10.000000	0.450000	-25.033335	364.500000	1023.000000	1023.000000	2046.000000
1.560000	0.003348	1.978924	-6.505715	-0.029255	5.121412	3.392481	0.000000	-10.000000	0.441667	-24.850000	356.166656	1023.000000	1023.000000	2046.000000
1.580000	0.002307	1.363554	-6.611110	-0.070944	4.895920	3.149688	0.000000	-10.000000	0.441667	-24.450001	347.833344	1023.000000	1023.000000	2046.000000
1.600000	0.002394	1.415017	-6.780538	0.010268	5.032557	3.152730	0.000000	-10.000000	0.433333	-24.333334	339.500000	1023.000000	1023.000000	2046.000000
1.620000	0.001415	0.836161	-6.881333	-0.255906	4.778381	3.195019	0.000000	-10.000000	0.400000	-24.083334	331.166656	1023.000000	1023.000000	2046.000000
1.640000	0.000283	0.167164	-6.844829	-0.479868	4.381285	3.110576	0.000000	-10.000000	0.375000	-23.733334	323.000000	1023.000000	1023.000000	2046.000000
1.660000	0.000322	0.190086	-6.994391	-0.256983	4.506856	2.934603	0.000000	-10.000000	0.350000	-23.383333	315.333344	1023.000000	1023.000000	2046.000000
1.680000	-0.000206	-0.121927	-7.235505	-0.421288	4.506372	3.028493	0.000000	-10.000000	0.350000	-23.000000	307.666656	1023.000000	1023.000000	2046.000000
1.700000	-0.001448	-0.856028	-7.217299	-0.710482	4.098801	2.972952	0.000000	-10.000000	0.341667	-22.750000	300.000000	1023.000000	1023.000000	2046.000000
1.720000	-0.001420	-0.839060	-7.378004	-0.441616	4.167274	2.813287	0.000000	-10.000000	0.333333	-22.400000	292.333344	1023.000000	1023.000000	2046.000000
1.740000	-0.001708	-1.009677	-7.569677	-0.494844	4.172873	2.881971	0.000000	-10.000000	0.325000	-22.083334	284.833344	1023.000000	1023.000000	2046.000000
1.760000	-0.002680	-1.584003	-7.445356	-0.747738	3.788786	2.820306	0.000000	-10.000000	0.316667	-21.850000	277.500000	1023.000000	1023.000000	2046.000000
1.780000	-0.002378	-1.405435	-7.217775	-0.622959	3.762401	2.672897	0.000000	-10.000000	0.308333	-21.616667	270.166656	1023.000000	1023.000000	2046.000000
1.800000	-0.000898	-0.530730	-7.021240	-0.311765	4.065818	2.736458	0.000000	-10.000000	0.300000	-21.366667	263.000000	1023.000000	1023.000000	2046.000000
1.820000	-0.000213	-0.126055	-6.742950	-0.326116	4.010077	2.932934	0.000000	-10.000000	0.300000	-21.000000	256.000000	1023.000000	1023.000000	2046.000000
1.840000	-0.000128	-0.075705	-6.355712	-0.246533	3.694323	2.832219	0.000000	-10.000000	0.300000	-20.716667	249.000000	1023.000000	1023.000000	2046.000000
1.860000	0.000207	0.122513	-6.285788	-0.120483	3.752326	2.776457	0.000000	-10.000000	0.283333	-20.166668	242.000000	1023.000000	1023.000000	2046.000000
1.880000	0.000050	0.029639	-6.343533	-0.197261	3.723900	2.846534	0.000000	-10.000000	0.266667	-19.733334	235.166672	1023.000000	1023.000000	2046.000000
1.900000	-0.001324	-0.782554	-6.543301	-0.443811	3.365470	2.839088	0.000000	-10.000000	0.258333	-19.350000	228.666672	1023.000000	1023.000000	2046.000000
1.920000	-0.001129	-0.667031	-6.872411	0.190154	3.278231	2.736995	0.000000	-10.000000	0.241667	-19.250000	222.166672	1023.000000	1023.000000	2046.000000
1.940000	-0.001576	-0.931188	-7.557741	0.577040	3.422267	2.627247	0.000000	-10.000000	0.233333	-19.066668	215.833328	1023.000000	1023.000000	2046.000000
1.960000	-0.003741	-2.211138	-8.201949	0.236577	3.228930	2.525304	0.000000	-10.000000	0.208333	-18.766666	209.333328	1023.000000	1023.000000	2046.000000
1.980000	-0.006965	-4.116235	-8.387832	-0.366832	2.461154	2.177276	0.000000	-10.000000	0.200000	-18.383333	203.000000	1023.000000	1023.000000	2046.000000
2.000000	-0.010104	-5.971731	-8.829557	-0.654302	1.961755	1.550374	0.000000	-10.000000	0.175000	-17.716667	196.666672	1023.000000	1023.000000	2046.000000
2.020000	-0.012409	-7.333866	-9.473265	-0.806304	1.812802	1.132901	0.000000	-10.000000	0.158333	-17.000000	190.833328	1023.000000	1023.000000	2046.000000
2.040000	-0.015356	-9.075171	-10.264174	-1.200158	1.575931	0.813230	0.000000	-10.000000	0.150000	-16.083334	185.333328	1023.000000	1023.000000	2046.000000
2.060000	-0.019341	-11.430689	-10.885662	-1.728320	0.849432	0.333862	0.000000	-10.000000	0.150000	-15.416667	180.166672	1023.000000	1023.000000	2046.000000
2.080000	-0.022639	-13.379678	-11.590459	-1.931495	0.328758	-0.186482	0.000000	-10.000000	0.141667	-15.000000	175.000000	1023.000000	1023.000000	2046.000000
2.100000	-0.024744	-14.623741	-12.334478	-1.849155	0.169842	-0.609950	0.000000	-10.000000	0.141667	-14.850000	170.000000	1023.000000	1023.000000	2046.000000
2.120000	-0.026911	-15.904218	-13.050277	-2.077580	-0.058622	-0.717739	0.000000	-10.000000	0.141667	-14.900001	165.000000	1023.000000	1023.000000	2046.000000
2.140000	-0.029277	-17.302494	-13.370027	-2.311587	-0.694583	-0.926298	0.000000	-10.000000	0.150000	-14.966667	160.000000	1023.000000	1023.000000	2046.000000
2.160000	-0.030679	-18.131573	-13.779982	-2.252585	-0.982617	-1.116389	0.000000	-10.000000	0.150000	-15.033334	155.000000	1023.000000	1023.000000	2046.000000
2.180000	-0.031292	-18.493292	-14.270353	-2.130057	-0.984508	-1.108373	0.000000	-10.000000	0.150000	-14.850000	150.000000	1023.000000	1023.000000	2046.000000
2.200000	-0.032636	-19.287912	-14.606062	-2.309505	-1.308201	-1.064143	0.000000	-10.000000	0.133333	-14.600000	145.000000	1023.000000	1023.000000	2046.000000
2.220000	-0.033906	-20.038702	-14.694232	-2.480841	-1.708503	-1.155126	0.000000	-10.000000	0.133333	-14.183333	140.000000	1023.000000	1023.000000	2046.000000
2.240000	-0.033616	-19.867035	-14.709752	-2.252078	-1.663468	-1.241735	0.000000	-10.000000	0.116667	-13.866667	135.166672	1023.000000	1023.000000	2046.000000
2.260000	-0.033539	-19.821487	-14.797053	-2.422475	-1.552134	-1.049825	0.000000	-10.000000	0.116667	-13.533334	130.500000	1023.000000	1023.000000	2046.000000
2.280000	-0.033829	-19.993135	-14.543864	-2.696944	-1.802262	-0.950064	0.000000	-10.000000	0.116667	-13.250000	126.000000	1023.000000	1023.000000	2046.000000
2.300000	-0.033104	-19.564486	-14.319588	-2.622356	-1.658664	-0.963876	0.000000	-10.000000	0.116667	-12.983334	121.500000	1023.000000	1023.000000	2046.000000
2.320000	-0.031972	-18.895285	-14.075288	-2.553290	-1.420880	-0.845825	0.000000	-10.000000	0.100000	-12.700000	117.166664	1023.000000	1023.000000	2046.000000
2.340000	-0.031685	-18.725742	-13.828300	-2.980965	-1.314004	-0.602473	0.000000	-10.000000	0.066667	-12.350000	113.000000	1023.000000	1023.000000	2046.000000
2.360000	-0.031703	-18.736538	-13.304663	-3.454180	-1.463592	-0.514103	0.000000	-10.000000	0.050000	-12.050000	109.000000	1023.000000	1023.000000	2046.000000
2.380000	-0.031064	-18.358526	-13.090302	-3.514225	-1.171816	-0.582183	0.000000	-10.000000	0.050000	-11.800000	105.000000	1023.000000	1023.000000	2046.000000
2.400000	-0.030938	-18.284437	-12.977491	-3.787405	-0.970093	-0.549448	0.000000	-10.000000	0.041667	-11.816667	101.000000	1023.000000	1023.000000	2046.000000
2.420000	-0.031568	-18.656675	-12.703069	-4.178784	-1.188795	-0.586027	0.000000	-10.000000	0.041667	-11.633333	97.000000	1023.000000	1023.000000	2046.000000
2.440000	-0.032289	-19.082726	-12.454175	-4.440455	-1.410755	-0.777339	0.000000	-10.000000	0.041667	-11.500000	93.000000	1023.000000	1023.000000	2046.000000
2.460000	-0.032154	-19.002735	-12.425455	-4.324460	-1.248096	-1.004725	0.000000	-10.000000	0.050000	-11.266666	89.000000	1023.000000	1023.000000	2046.000000
2.480000	-0.032602	-19.267500	-12.497332	-4.549971	-1.232090	-0.988108	0.000000	-10.000000	0.033333	-11.116667	85.333336	1023.000000	1023.000000	2046.000000
2.500000	-0.033704	-19.918781	-12.338291	-4.912529	-1.612501	-1.055460	0.000000	-10.000000	0.033333	-10.816667	81.666664	1023.000000	1023.000000	2046.000000
2.520000	-0.034250	-20.242037	-12.257948	-4.982247	-1.762625	-1.239216	0.000000	-10.000000	0.025000	-10.400001	78.166664	1023.000000	1023.000000	2046.000000
2.540000	-0.033972	-20.077250	-12.338155	-4.827442	-1.604238	-1.307413	0.000000	-10.000000	0.033333	-10.050000	74.500000	1023.000000	1023.000000	2046.000000
2.560000	-0.034310	-20.277027	-12.361670	-5.050803	-1.643105	-1.221449	0.000000	-10.000000	0.033333	-9.766666	71.166664	1023.000000	1023.000000	2046.000000
2.580000	-0.034748	-20.536167	-12.122749	-5.199142	-1.920525	-1.293751	0.000000	-10.000000	0.041667	-9.583333	68.000000	1023.000000	1023.000000	2046.000000
2.600000	-0.033949	-20.063679	-12.158103	-4.915210	-1.640413	-1.349954	0.000000	-10.000000	0.033333	-9.400000	64.833336	1023.000000	1023.000000	2046.000000
2.620000	-0.033972	-20.077288	-12.136775	-5.142429	-1.651733	-1.146349	0.000000	-10.000000	0.025000	-9.200000	61.666668	1023.000000	1023.000000	2046.000000
2.640000	-0.034211	-20.218468	-11.945559	-5.258992	-1.846901	-1.167016	0.000000	-10.000000	0.016667	-9.033333	59.500000	1023.000000	1023.000000	2046.000000
2.660000	-0.033598	-19.856636	-11.935043	-4.988867	-1.684466	-1.248259	0.000000	-10.000000	0.016667	-8.516666	56.500000	1023.000000	1023.000000	2046.000000
2.680000	-0.033165	-19.600651	-11.981491	-5.052484	-1.544840	-1.021835	0.000000	-10.000000	0.008333	-7.933333	53.833332	1023.000000	1023.000000	2046.000000
2.700000	-0.033450	-19.769110	-11.794591	-5.202543	-1.793078	-0.978898	0.000000	-10.000000	0.000000	-7.233334	50.166668	1023.000000	1023.000000	2046.000000
2.720000	-0.033349	-19.709490	-11.647753	-5.092631	-1.848118	-1.120989	0.000000	-10.000000	0.000000	-6.966667	48.500000	1023.000000	1023.000000	2046.000000
2.740000	-0.032624	-19.280624	-11.714089	-4.965278	-1.605088	-0.996169	0.000000	-10.000000	0.000000	-6.766666	46.166668	1023.000000	1023.000000	2046.000000
2.760000	-0.032941	-19.468376	-11.609124	-5.162667	-1.780433	-0.916152	0.000000	-10.000000	0.000000	-6.616667	44.166668	1023.000000	1023.000000	2046.000000
2.780000	-0.032876	-19.429523	-11.449615	-5.036523	-1.850364	-1.093021	0.000000	-10.000000	0.000000	-6.350000	41.166668	1023.000000	1023.000000	2046.000000
2.800000	-0.032256	-19.063457	-11.497430	-4.966177	-1.669505	-0.930346	0.000000	-10.000000	-0.008333	-6.166667	38.833332	1023.000000	1023.000000	2046.000000
2.820000	-0.032631	-19.285053	-11.322766	-5.111099	-1.922693	-0.928495	0.000000	-10.000000	-0.008333	-5.983334	36.500000	1023.000000	1023.000000	2046.000000
2.840000	-0.031998	-18.910601	-11.266919	-4.864114	-1.744392	-1.035176	0.000000	-10.000000	-0.016667	-5.866667	34.500000	1023.000000	1023.000000	2046.000000
2.860000	-0.031903	-18.854834	-11.370465	-4.939785	-1.652658	-0.891924	0.000000	-10.000000	-0.008333	-5.666667	32.500000	1023.000000	1023.000000	2046.000000
2.880000	-0.032226	-19.045525	-11.162580	-5.097091	-1.897379	-0.888476	0.000000	-10.000000	-0.008333	-5.533334	30.833334	1023.000000	1023.000000	2046.000000
2.900000	-0.031420	-18.569456	-11.204224	-4.770986	-1.617135	-0.977111	0.000000	-10.000000	-0.008333	-5.400000	29.166666	1023.000000	1023.000000	2046.000000
2.920000	-0.031497	-18.615007	-11.124158	-4.969410	-1.712185	-0.809253	0.000000	-10.000000	-0.016667	-5.350000	28.166666	1023.000000	1023.000000	2046.000000
2.940000	-0.031377	-18.543629	-10.850424	-4.968505	-1.796959	-0.927740	0.000000	-10.000000	-0.016667	-5.000000	26.166666	1023.000000	1023.000000	2046.000000
2.960000	-0.029910	-17.676685	-10.617491	-4.676391	-1.527273	-0.855531	0.000000	-10.000000	-0.008333	-4.516667	24.500000	1023.000000	1023.000000	2046.000000
2.980000	-0.029425	-17.390251	-10.249418	-4.781921	-1.613003	-0.745908	0.000000	-10.000000	-0.016667	-3.816667	22.333334	1023.000000	1023.000000	2046.000000
3.000000	-0.028888	-17.072691	-9.957817	-4.596312	-1.608240	-0.910322	0.000000	-10.000000	-0.033333	-3.416667	21.500000	1023.000000	1023.000000	2046.000000
3.020000	-0.028057	-16.581638	-9.821546	-4.442388	-1.460784	-0.856922	0.000000	-10.000000	-0.050000	-2.850000	20.333334	1023.000000	1023.000000	2046.000000
3.040000	-0.028759	-16.996822	-9.578749	-4.851877	-1.742770	-0.823427	0.000000	-10.000000	-0.050000	-1.783333	19.666666	1023.000000	1023.000000	2046.000000
3.060000	-0.028908	-17.084332	-9.400952	-4.854770	-1.798715	-1.029895	0.000000	-10.000000	-0.050000	0.016667	19.000000	1023.000000	1023.000000	2046.000000
3.080000	-0.029034	-17.159069	-9.610711	-5.007349	-1.662613	-0.878397	0.000000	-10.000000	-0.050000	1.466667	19.000000	1023.000000	1023.000000	2046.000000
3.100000	-0.027888	-16.481796	-9.515556	-4.437536	-1.691265	-0.837440	0.000000	-10.000000	-0.058333	2.516667	19.000000	1023.000000	1023.000000	2046.000000
3.120000	-0.026530	-15.679230	-9.822906	-3.792783	-1.273773	-0.789766	0.000000	-10.000000	-0.075000	4.316667	19.000000	1023.000000	1023.000000	2046.000000
3.140000	-0.026750	-15.809402	-9.908717	-4.001443	-1.279612	-0.619629	0.000000	-10.000000	-0.091667	6.900000	19.000000	1023.000000	1023.000000	2046.000000
3.160000	-0.027845	-16.456659	-9.793733	-4.202110	-1.564793	-0.896025	0.000000	-10.000000	-0.116667	9.983334	19.000000	1023.000000	1023.000000	2046.000000
3.180000	-0.029229	-17.274471	-10.263524	-4.392484	-1.579710	-1.038754	0.000000	-10.000000	-0.133333	11.583334	19.000000	1023.000000	1023.000000	2046.000000
3.200000	-0.031724	-18.748693	-10.713692	-4.929424	-1.892773	-1.212805	0.000000	-10.000000	-0.183333	13.750001	19.000000	1023.000000	1023.000000	2046.000000
3.220000	-0.034095	-20.149933	-11.120436	-5.110354	-2.192222	-1.726920	0.000000	-10.000000	-0.216667	15.816668	20.000000	1023.000000	1023.000000	2046.000000
3.240000	-0.035769	-21.139709	-11.773922	-5.316891	-2.220390	-1.828506	0.000000	-10.000000	-0.266667	17.866667	22.500000	1023.000000	1023.000000	2046.000000
3.260000	-0.037558	-22.196831	-12.186034	-5.521080	-2.520875	-1.968840	0.000000	-10.000000	-0.283333	19.033335	27.000000	1023.000000	1023.000000	2046.000000
3.280000	-0.038228	-22.592663	-12.470511	-5.279457	-2.637063	-2.205631	0.000000	-10.000000	-0.300000	19.483334	30.500000	1023.000000	1023.000000	2046.000000
3.300000	-0.037780	-22.327881	-12.864014	-4.843256	-2.469586	-2.151025	0.000000	-10.000000	-0.300000	20.050001	34.666668	1023.000000	1023.000000	2046.000000
3.320000	-0.037670	-22.263212	-13.022063	-4.724877	-2.617607	-1.898665	0.000000	-10.000000	-0.308333	20.216667	39.166668	1023.000000	1023.000000	2046.000000
3.340000	-0.037124	-21.940248	-13.091571	-4.297843	-2.636363	-1.914472	0.000000	-10.000000	-0.333333	20.716667	45.833332	1023.000000	1023.000000	2046.000000
3.360000	-0.035908	-21.221912	-13.213597	-3.886199	-2.485118	-1.636998	0.000000	-10.000000	-0.366667	21.400002	55.166668	1023.000000	1023.000000	2046.000000
3.380000	-0.035064	-20.723034	-13.125057	-3.712093	-2.512188	-1.373695	0.000000	-10.000000	-0.391667	22.016668	62.166668	1023.000000	1023.000000	2046.000000
3.400000	-0.033525	-19.813423	-12.908395	-3.252006	-2.349499	-1.303523	0.000000	-10.000000	-0.408333	22.550001	69.500000	1023.000000	1023.000000	2046.000000
3.420000	-0.031383	-18.547171	-12.725915	-2.932251	-1.975401	-0.913604	0.000000	-10.000000	-0.408333	23.200001	74.500000	1023.000000	1023.000000	2046.000000
3.440000	-0.029651	-17.523987	-12.205874	-2.878409	-1.838934	-0.600769	0.000000	-10.000000	-0.425000	24.050001	82.166664	1023.000000	1023.000000	2046.000000
3.460000	-0.027070	-15.998140	-11.702041	-2.525255	-1.372424	-0.398420	0.000000	-10.000000	-0.425000	24.683334	92.666664	1023.000000	1023.000000	2046.000000
3.480000	-0.024297	-14.359380	-11.260267	-2.390030	-0.772434	0.063351	0.000000	-10.000000	-0.433333	24.966667	103.666664	1023.000000	1023.000000	2046.000000
3.500000	-0.021966	-12.982193	-10.309601	-2.491241	-0.552547	0.371196	0.000000	-10.000000	-0.433333	25.016666	114.666664	1023.000000	1023.000000	2046.000000
3.520000	-0.018879	-11.157409	-9.698467	-2.369540	0.253613	0.656986	0.000000	-10.000000	-0.441667	25.033333	120.333336	1023.000000	1023.000000	2046.000000
3.540000	-0.016061	-9.492063	-9.088068	-2.586115	0.947483	1.234637	0.000000	-10.000000	-0.450000	25.083334	125.666664	1023.000000	1023.000000	2046.000000
3.560000	-0.013961	-8.251200	-8.184927	-2.734596	1.216012	1.452312	0.000000	-10.000000	-0.450000	25.049999	134.000000	1023.000000	1023.000000	2046.000000
3.580000	-0.011484	-6.787134	-7.521547	-2.511014	1.758050	1.487377	0.000000	-10.000000	-0.450000	25.016666	142.333328	1023.000000	1023.000000	2046.000000
3.600000	-0.009639	-5.696549	-6.996062	-2.640693	2.121580	1.818625	0.000000	-10.000000	-0.450000	25.066666	150.666672	1023.000000	1023.000000	2046.000000
3.620000	-0.008151	-4.817273	-6.247506	-2.598858	2.224065	1.805026	0.000000	-10.000000	-0.450000	25.150000	156.333328	1023.000000	1023.000000	2046.000000
3.640000	-0.006052	-3.576915	-5.816217	-2.272312	2.673177	1.838438	0.000000	-10.000000	-0.450000	25.299999	164.666672	1023.000000	1023.000000	2046.000000
3.660000	-0.004907	-2.900065	-5.413016	-2.371111	2.832143	2.051919	0.000000	-10.000000	-0.458333	25.250000	173.166672	1023.000000	1023.000000	2046.000000
3.680000	-0.003397	-2.007858	-4.849951	-2.205832	2.987234	2.060691	0.000000	-10.000000	-0.466667	25.433334	181.500000	1023.000000	1023.000000	2046.000000
3.700000	-0.001252	-0.739774	-4.551973	-1.862987	3.458457	2.216728	0.000000	-10.000000	-0.483333	25.566668	190.000000	1023.000000	1023.000000	2046.000000
3.720000	0.000365	0.215614	-4.070256	-1.866433	3.636306	2.515997	0.000000	-10.000000	-0.491667	25.633333	198.500000	1023.000000	1023.000000	2046.000000
3.740000	0.002486	1.469438	-3.537393	-1.507156	3.926605	2.587383	0.000000	-10.000000	-0.491667	25.616667	207.166672	1023.000000	1023.000000	2046.000000
3.760000	0.005104	3.016541	-3.241585	-1.108501	4.448810	2.917816	0.000000	-10.000000	-0.491667	25.516666	215.666672	1023.000000	1023.000000	2046.000000
3.780000	0.007039	4.159964	-2.769982	-1.051528	4.690525	3.290950	0.000000	-10.000000	-0.475000	25.816668	224.333328	1023.000000	1023.000000	2046.000000
3.800000	0.009377	5.541940	-2.241054	-0.724593	5.083102	3.424485	0.000000	-10.000000	-0.483333	25.766666	232.833328	1023.000000	1023.000000	2046.000000
3.820000	0.012088	7.144074	-1.841486	-0.282984	5.602383	3.666162	0.000000	-10.000000	-0.483333	26.033333	241.500000	1023.000000	1023.000000	2046.000000
3.840000	0.014223	8.405881	-1.431821	-0.261549	5.975578	4.123672	0.000000	-10.000000	-0.500000	26.100000	250.000000	1023.000000	1023.000000	2046.000000
3.860000	0.016692	9.864734	-0.801962	0.078555	6.320472	4.267669	0.000000	-10.000000	-0.500000	26.216667	258.666656	1023.000000	1023.000000	2046.000000
3.880000	0.019467	11.505030	-0.479788	0.559301	6.898810	4.526707	0.000000	-10.000000	-0.516667	26.233334	267.333344	1023.000000	1023.000000	2046.000000
3.900000	0.021407	12.651420	-0.027909	0.663415	7.166832	4.849082	0.000000	-10.000000	-0.516667	26.150002	276.166656	1023.000000	1023.000000	2046.000000
3.920000	0.023687	13.998825	0.544879	1.030288	7.453112	4.970547	0.000000	-10.000000	-0.516667	26.133335	284.833344	1023.000000	1023.000000	2046.000000
3.940000	0.026332	15.562482	0.877183	1.397679	7.971080	5.316540	0.000000	-10.000000	-0.500000	26.016668	293.666656	1023.000000	1023.000000	2046.000000
3.960000	0.028351	16.755215	1.481908	1.586144	8.132849	5.554314	0.000000	-10.000000	-0.491667	25.983334	302.333344	1023.000000	1023.000000	2046.000000
3.980000	0.030494	18.021791	1.976916	1.972659	8.454485	5.617733	0.000000	-10.000000	-0.483333	25.933334	311.166656	1023.000000	1023.000000	2046.000000
4.000000	0.032231	19.048817	2.264421	2.160129	8.824136	5.800130	0.000000	-10.000000	-0.483333	25.866667	319.833344	1023.000000	1023.000000	2046.000000
4.020000	0.033818	19.986734	2.836952	2.414360	8.951395	5.784029	0.000000	-10.000000	-0.483333	25.533333	328.500000	1023.000000	1023.000000	2046.000000
4.040000	0.035404	20.923967	3.175379	2.490668	9.235888	6.022031	0.000000	-10.000000	-0.483333	25.333334	337.000000	1023.000000	1023.000000	2046.000000
4.060000	0.036652	21.661625	3.378942	2.432181	9.369875	6.480628	0.000000	-10.000000	-0.475000	25.200001	345.500000	1023.000000	1023.000000	2046.000000
4.080000	0.037246	22.012608	3.318777	2.806284	9.462138	6.425408	0.000000	-10.000000	-0.475000	25.166668	353.833344	1023.000000	1023.000000	2046.000000
4.100000	0.037643	22.247059	2.914860	3.485780	9.511873	6.334545	0.000000	-10.000000	-0.458333	25.216667	362.333344	1023.000000	1023.000000	2046.000000
4.120000	0.037616	22.231300	2.358089	4.013569	9.588610	6.271033	0.000000	-10.000000	-0.441667	24.800001	370.666656	1023.000000	1023.000000	2046.000000
4.140000	0.037443	22.129032	2.364577	4.177458	9.469619	6.117378	0.000000	-10.000000	-0.416667	24.516666	379.000000	1023.000000	1023.000000	2046.000000
4.160000	0.036104	21.337528	2.418426	3.987813	9.187087	5.744204	0.000000	-10.000000	-0.408333	24.033333	387.000000	1023.000000	1023.000000	2046.000000
4.180000	0.034561	20.425449	1.922267	3.951297	9.206743	5.345141	0.000000	-10.000000	-0.400000	23.866667	395.000000	1023.000000	1023.000000	2046.000000
4.200000	0.032369	19.129826	1.216745	3.597352	9.037992	5.277737	0.000000	-10.000000	-0.383333	23.550001	403.000000	1023.000000	1023.000000	2046.000000
4.220000	0.030201	17.848799	0.736084	3.475740	8.645905	4.991070	0.000000	-10.000000	-0.383333	23.366667	411.000000	1023.000000	1023.000000	2046.000000
4.240000	0.029099	17.197704	0.161807	3.681550	8.612290	4.742058	0.000000	-10.000000	-0.358333	23.066668	419.000000	1023.000000	1023.000000	2046.000000
4.260000	0.028441	16.808828	-0.390937	3.697170	8.646938	4.855657	0.000000	-10.000000	-0.358333	22.700001	426.833344	1023.000000	1023.000000	2046.000000
4.280000	0.027970	16.530136	-0.589470	3.836848	8.462620	4.820138	0.000000	-10.000000	-0.325000	22.416668	434.500000	1023.000000	1023.000000	2046.000000
4.300000	0.028058	16.582397	-0.828451	4.194450	8.462244	4.754155	0.000000	-10.000000	-0.333333	22.016666	442.000000	1023.000000	1023.000000	2046.000000
4.320000	0.028127	16.623150	-1.194764	4.395753	8.520968	4.901191	0.000000	-10.000000	-0.341667	21.900000	449.500000	1023.000000	1023.000000	2046.000000
4.340000	0.028226	16.681667	-1.205788	4.501739	8.374309	5.011409	0.000000	-10.000000	-0.358333	21.583334	456.833344	1023.000000	1023.000000	2046.000000
4.360000	0.028906	17.083698	-1.171643	4.829568	8.440782	4.984990	0.000000	-10.000000	-0.358333	21.350000	464.166656	1023.000000	1023.000000	2046.000000
4.380000	0.029629	17.510597	-1.304095	5.026671	8.637362	5.150658	0.000000	-10.000000	-0.350000	21.016666	471.333344	1023.000000	1023.000000	2046.000000
4.400000	0.030226	17.863285	-1.021000	4.978347	8.622332	5.283607	0.000000	-10.000000	-0.333333	20.650002	478.500000	1023.000000	1023.000000	2046.000000
4.420000	0.031273	18.482201	-0.851885	5.071545	8.944060	5.318480	0.000000	-10.000000	-0.316667	20.433334	485.333344	1023.000000	1023.000000	2046.000000
4.440000	0.032512	19.214775	-0.769920	4.995248	9.318505	5.670943	0.000000	-10.000000	-0.300000	20.233334	492.166656	1023.000000	1023.000000	2046.000000
4.460000	0.033630	19.875494	-0.291941	4.881415	9.418292	5.867728	0.000000	-10.000000	-0.291667	20.033333	498.833344	1023.000000	1023.000000	2046.000000
4.480000	0.035970	21.258060	0.082549	5.140511	10.026900	6.008099	0.000000	-10.000000	-0.283333	19.966667	505.666656	1023.000000	1023.000000	2046.000000
4.500000	0.038775	22.916203	0.520445	5.230325	10.656186	6.509248	0.000000	-10.000000	-0.266667	19.533335	512.333313	1023.000000	1023.000000	2046.000000
4.520000	0.041107	24.294323	1.205239	5.199534	11.048592	6.840958	0.000000	-10.000000	-0.258333	19.183334	519.000000	1023.000000	1023.000000	2046.000000
4.540000	0.043424	25.663301	1.879698	5.254666	11.493409	7.035529	0.000000	-10.000000	-0.250000	18.650000	525.333313	1023.000000	1023.000000	2046.000000
4.560000	0.045449	26.860291	2.279295	5.386710	11.987458	7.206827	0.000000	-10.000000	-0.250000	18.433334	531.500000	1023.000000	1023.000000	2046.000000
4.580000	0.046294	27.359499	2.821092	5.155496	12.129909	7.253003	0.000000	-10.000000	-0.233333	18.183334	537.833313	1023.000000	1023.000000	2046.000000
4.600000	0.047496	28.070047	3.466048	5.124216	12.309841	7.169942	0.000000	-10.000000	-0.216667	17.816668	544.166687	1023.000000	1023.000000	2046.000000
4.620000	0.048952	28.930798	3.875201	5.361085	12.658633	7.035879	0.000000	-10.000000	-0.208333	17.266666	550.333313	1023.000000	1023.000000	2046.000000
4.640000	0.049690	29.366497	4.325135	5.163560	12.711678	7.166124	0.000000	-10.000000	-0.191667	16.766666	556.000000	1023.000000	1023.000000	2046.000000
4.660000	0.050828	30.039581	4.799945	5.281355	12.811155	7.147127	0.000000	-10.000000	-0.175000	16.350000	561.666687	1023.000000	1023.000000	2046.000000
4.680000	0.052003	30.733965	4.850018	5.566092	13.121325	7.196529	0.000000	-10.000000	-0.166667	16.000000	567.166687	1023.000000	1023.000000	2046.000000
4.700000	0.052998	31.321722	4.951155	5.492330	13.340229	7.538008	0.000000	-10.000000	-0.183333	15.550000	572.666687	1023.000000	1023.000000	2046.000000
4.720000	0.054371	32.133533	5.343301	5.749719	13.451811	7.588701	0.000000	-10.000000	-0.200000	15.183333	577.833313	1023.000000	1023.000000	2046.000000
4.740000	0.056099	33.154343	5.519623	6.074896	13.834369	7.725455	0.000000	-10.000000	-0.200000	14.933333	583.000000	1023.000000	1023.000000	2046.000000
4.760000	0.057545	34.009033	5.648146	6.190719	14.130207	8.039964	0.000000	-10.000000	-0.200000	14.766667	588.000000	1023.000000	1023.000000	2046.000000
4.780000	0.059185	34.978535	6.096153	6.396874	14.260664	8.224845	0.000000	-10.000000	-0.200000	14.633333	593.000000	1023.000000	1023.000000	2046.000000
4.800000	0.061218	36.180042	6.468657	6.794359	14.611210	8.305814	0.000000	-10.000000	-0.191667	14.450000	597.833313	1023.000000	1023.000000	2046.000000
4.820000	0.063513	37.536362	6.891179	7.043954	14.972594	8.628633	0.000000	-10.000000	-0.183333	14.150001	602.666687	1023.000000	1023.000000	2046.000000
4.840000	0.066161	39.101257	7.588926	7.291429	15.313755	8.907147	0.000000	-10.000000	-0.183333	13.800000	607.333313	1023.000000	1023.000000	2046.000000
4.860000	0.068882	40.709042	8.184616	7.687850	15.718559	9.118018	0.000000	-10.000000	-0.191667	13.533334	612.166687	1023.000000	1023.000000	2046.000000
4.880000	0.071384	42.187679	8.575072	8.120730	16.194517	9.297358	0.000000	-10.000000	-0.191667	13.450000	616.666687	1023.000000	1023.000000	2046.000000
4.900000	0.073102	43.203281	9.181653	8.037495	16.307400	9.676735	0.000000	-10.000000	-0.183333	13.433333	621.333313	1023.000000	1023.000000	2046.000000
4.920000	0.074135	43.813747	9.414840	8.198129	16.337891	9.862890	0.000000	-10.000000	-0.166667	13.266667	625.666687	1023.000000	1023.000000	2046.000000
4.940000	0.074206	43.855820	9.047040	8.426415	16.428728	9.953637	0.000000	-10.000000	-0.158333	13.066667	630.333313	1023.000000	1023.000000	2046.000000
4.960000	0.074945	44.292381	8.921618	9.057545	16.474548	9.838671	0.000000	-10.000000	-0.150000	12.750000	634.666687	1023.000000	1023.000000	2046.000000
4.980000	0.075582	44.668720	8.785347	9.679414	16.656466	9.547495	0.000000	-10.000000	-0.166667	12.566667	639.000000	1023.000000	1023.000000	2046.000000
5.000000	0.075581	44.668434	8.736772	9.723968	16.777552	9.430146	0.000000	-10.000000	-0.166667	12.683333	643.000000	1023.000000	1023.000000	2046.000000
5.020000	0.074368	43.951458	8.854989	9.453565	16.566879	9.076025	0.000000	-10.000000	-0.166667	12.700000	647.333313	1023.000000	1023.000000	2046.000000
5.040000	0.072011	42.558338	8.303963	9.232534	16.475084	8.546756	0.000000	-10.000000	-0.150000	12.683333	651.666687	1023.000000	1023.000000	2046.000000
5.060000	0.068846	40.687916	7.521313	8.779657	16.158421	8.228526	0.000000	-10.000000	-0.141667	12.250000	656.000000	1023.000000	1023.000000	2046.000000
5.080000	0.065876	38.932655	6.925405	8.553616	15.675773	7.777860	0.000000	-10.000000	-0.133333	11.700001	660.000000	1023.000000	1023.000000	2046.000000
5.100000	0.063648	37.616169	6.093758	8.542480	15.470114	7.509820	0.000000	-10.000000	-0.116667	11.200001	664.000000	1023.000000	1023.000000	2046.000000
5.120000	0.061930	36.600811	5.467411	8.338585	15.265913	7.528901	0.000000	-10.000000	-0.108333	10.583334	668.000000	1023.000000	1023.000000	2046.000000
5.140000	0.061020	36.062981	5.196823	8.558190	14.989160	7.318808	0.000000	-10.000000	-0.083333	10.166667	671.666687	1023.000000	1023.000000	2046.000000
5.160000	0.060102	35.520470	4.624111	8.796133	14.883746	7.216481	0.000000	-10.000000	-0.066667	9.333334	675.166687	1023.000000	1023.000000	2046.000000
5.180000	0.058987	34.861034	4.095270	8.751584	14.640378	7.373802	0.000000	-10.000000	-0.058333	8.383333	678.333313	1023.000000	1023.000000	2046.000000
5.200000	0.058315	34.463997	3.854354	8.945211	14.367257	7.297174	0.000000	-10.000000	-0.041667	7.200000	681.333313	1023.000000	1023.000000	2046.000000
5.220000	0.057588	34.034782	3.343836	9.105839	14.240618	7.344492	0.000000	-10.000000	-0.041667	5.883334	684.000000	1023.000000	1023.000000	2046.000000
5.240000	0.056853	33.600117	3.039510	8.992294	14.030545	7.537768	0.000000	-10.000000	-0.025000	3.966667	686.166687	1023.000000	1023.000000	2046.000000
5.260000	0.056601	33.451450	3.014657	9.187728	13.843551	7.405516	0.000000	-10.000000	-0.033333	1.233333	687.833313	1023.000000	1023.000000	2046.000000
5.280000	0.056130	33.173088	2.750620	9.111509	13.822461	7.488497	0.000000	-10.000000	-0.016667	-1.316667	688.666687	1023.000000	1023.000000	2046.000000
5.300000	0.055618	32.870155	2.732740	8.712059	13.729212	7.696145	0.000000	-10.000000	-0.008333	-3.583333	689.000000	1023.000000	1023.000000	2046.000000
5.320000	0.055821	32.989922	2.861168	8.579187	13.761400	7.788166	0.000000	-10.000000	0.000000	-5.400000	689.000000	1023.000000	1023.000000	2046.000000
5.340000	0.055814	32.985958	2.687002	8.495196	13.933537	7.870223	0.000000	-10.000000	0.008333	-7.433333	689.000000	1023.000000	1023.000000	2046.000000
5.360000	0.056299	33.272549	2.916011	8.170479	14.007351	8.178708	0.000000	-10.000000	0.025000	-9.166667	689.000000	1023.000000	1023.000000	2046.000000
5.380000	0.057527	33.998360	3.233193	8.139593	14.222635	8.402938	0.000000	-10.000000	0.041667	-10.533334	689.000000	1023.000000	1023.000000	2046.000000
5.400000	0.058102	34.338570	3.327768	7.922165	14.446726	8.641911	0.000000	-10.000000	0.058333	-11.666667	689.000000	1023.000000	1023.000000	2046.000000
5.420000	0.058296	34.453194	3.618501	7.677563	14.498535	8.658595	0.000000	-10.000000	0.066667	-12.683333	685.333313	1023.000000	1023.000000	2046.000000
5.440000	0.058140	34.360847	3.766974	7.537471	14.504666	8.551737	0.000000	-10.000000	0.091667	-13.566667	676.833313	1023.000000	1023.000000	2046.000000
5.460000	0.057351	33.894650	3.819695	7.118791	14.388520	8.567642	0.000000	-10.000000	0.116667	-14.400001	666.833313	1023.000000	1023.000000	2046.000000
5.480000	0.056675	33.494759	4.107805	6.916183	14.142866	8.327906	0.000000	-10.000000	0.150000	-15.200001	658.666687	1023.000000	1023.000000	2046.000000
5.500000	0.055716	32.928268	4.008925	6.800839	13.991257	8.127247	0.000000	-10.000000	0.175000	-16.000000	653.666687	1023.000000	1023.000000	2046.000000
5.520000	0.054231	32.050671	3.711876	6.416159	13.784773	8.137861	0.000000	-10.000000	0.191667	-17.050001	648.166687	1023.000000	1023.000000	2046.000000
5.540000	0.053011	31.329384	3.560378	6.396437	13.484112	7.888458	0.000000	-10.000000	0.216667	-18.183334	642.500000	1023.000000	1023.000000	2046.000000
5.560000	0.051586	30.487484	3.059939	6.322566	13.289457	7.815522	0.000000	-10.000000	0.241667	-19.450001	636.333313	1023.000000	1023.000000	2046.000000
5.580000	0.050310	29.733147	2.683886	6.005354	13.090603	7.953303	0.000000	-10.000000	0.283333	-20.416668	629.833313	1023.000000	1023.000000	2046.000000
5.600000	0.049540	29.278009	2.519560	5.968977	12.882155	7.907316	0.000000	-10.000000	0.308333	-21.350000	623.000000	1023.000000	1023.000000	2046.000000
5.620000	0.048493	28.659241	2.017106	5.968771	12.809609	7.863755	0.000000	-10.000000	0.358333	-22.633333	616.000000	1023.000000	1023.000000	2046.000000
5.640000	0.047641	28.155989	1.859906	5.768589	12.574651	7.952843	0.000000	-10.000000	0.400000	-23.666666	608.666687	1023.000000	1023.000000	2046.000000
5.660000	0.047658	28.165827	1.945321	5.862792	12.432939	7.924776	0.000000	-10.000000	0.441667	-24.733334	598.000000	1023.000000	1023.000000	2046.000000
5.680000	0.047844	28.275995	1.860487	5.887914	12.473404	8.054192	0.000000	-10.000000	0.458333	-25.166668	586.833313	1023.000000	1023.000000	2046.000000
5.700000	0.048697	28.779709	2.205767	6.095598	12.365030	8.113315	0.000000	-10.000000	0.466667	-25.616667	578.333313	1023.000000	1023.000000	2046.000000
5.720000	0.049187	29.069330	2.160954	6.375500	12.447302	8.085576	0.000000	-10.000000	0.475000	-25.716667	572.666687	1023.000000	1023.000000	2046.000000
5.740000	0.049085	29.009390	2.256738	6.112429	12.340175	8.300049	0.000000	-10.000000	0.483333	-25.966667	567.000000	1023.000000	1023.000000	2046.000000
5.760000	0.048098	28.425829	2.238027	5.983674	11.958156	8.245973	0.000000	-10.000000	0.491667	-26.266666	558.333313	1023.000000	1023.000000	2046.000000
5.780000	0.045585	26.940718	1.585608	5.584334	11.573577	8.197199	0.000000	-10.000000	0.500000	-26.550001	549.500000	1023.000000	1023.000000	2046.000000
5.800000	0.044705	26.420792	1.089595	6.073087	11.429450	7.828660	0.000000	-10.000000	0.500000	-26.733334	540.666687	1023.000000	1023.000000	2046.000000
5.820000	0.043099	25.471327	0.308737	6.360263	11.278625	7.523702	0.000000	-10.000000	0.500000	-26.900000	531.833313	1023.000000	1023.000000	2046.000000
5.840000	0.041154	24.321911	-0.017154	6.065755	10.908559	7.364752	0.000000	-10.000000	0.516667	-27.233334	522.833313	1023.000000	1023.000000	2046.000000
5.860000	0.039184	23.158033	-0.128453	5.835754	10.503292	6.947440	0.000000	-10.000000	0.516667	-27.433334	513.666687	1023.000000	1023.000000	2046.000000
5.880000	0.036387	21.504850	-0.669003	5.513120	10.166436	6.494297	0.000000	-10.000000	0.516667	-27.500000	504.500000	1023.000000	1023.000000	2046.000000
5.900000	0.033374	19.723803	-1.153535	4.971329	9.736335	6.169673	0.000000	-10.000000	0.500000	-27.483334	495.333344	1023.000000	1023.000000	2046.000000
5.920000	0.030300	17.907280	-1.754856	4.802814	9.287350	5.571972	0.000000	-10.000000	0.500000	-27.200001	486.166656	1023.000000	1023.000000	2046.000000
5.940000	0.026293	15.539242	-2.677820	4.319050	8.760018	5.137993	0.000000	-10.000000	0.483333	-26.833334	477.000000	1023.000000	1023.000000	2046.000000
5.960000	0.023121	13.664576	-3.234307	4.016736	8.232033	4.650114	0.000000	-10.000000	0.475000	-26.300001	468.000000	1023.000000	1023.000000	2046.000000
5.980000	0.019636	11.604973	-4.146583	3.760929	7.823717	4.166910	0.000000	-10.000000	0.458333	-25.916668	459.166656	1023.000000	1023.000000	2046.000000
6.000000	0.016634	9.830443	-4.815132	3.416865	7.378994	3.849716	0.000000	-10.000000	0.458333	-25.733334	450.500000	1023.000000	1023.000000	2046.000000
6.020000	0.014313	8.458884	-5.470008	3.308032	7.020029	3.600832	0.000000	-10.000000	0.466667	-25.700001	442.000000	1023.000000	1023.000000	2046.000000
6.040000	0.011570	6.837893	-6.276994	3.017929	6.626319	3.470639	0.000000	-10.000000	0.466667	-25.733334	433.500000	1023.000000	1023.000000	2046.000000
6.060000	0.009821	5.803972	-6.624525	2.900188	6.222660	3.305649	0.000000	-10.000000	0.466667	-25.800001	424.833344	1023.000000	1023.000000	2046.000000
6.080000	0.008042	4.753066	-7.232030	2.865239	6.029272	3.090585	0.000000	-10.000000	0.450000	-25.750000	416.333344	1023.000000	1023.000000	2046.000000
6.100000	0.006290	3.717179	-7.618583	2.497889	5.713865	3.124008	0.000000	-10.000000	0.458333	-25.833334	407.666656	1023.000000	1023.000000	2046.000000
6.120000	0.005481	3.239163	-7.619452	2.423091	5.485623	2.949902	0.000000	-10.000000	0.458333	-25.616667	399.166656	1023.000000	1023.000000	2046.000000
6.140000	0.004332	2.560138	-7.904571	2.158834	5.434865	2.871011	0.000000	-10.000000	0.458333	-25.466667	390.500000	1023.000000	1023.000000	2046.000000
6.160000	0.003899	2.304552	-7.818784	1.750762	5.357313	3.015262	0.000000	-10.000000	0.450000	-25.050001	382.166656	1023.000000	1023.000000	2046.000000
6.180000	0.003738	2.208985	-7.841493	1.676256	5.393897	2.980324	0.000000	-10.000000	0.450000	-24.983334	373.666656	1023.000000	1023.000000	2046.000000
6.200000	0.003423	2.022710	-7.835578	1.375657	5.367849	3.114782	0.000000	-10.000000	0.433333	-24.916668	365.333344	1023.000000	1023.000000	2046.000000
6.220000	0.003947	2.332564	-7.496760	1.263679	5.377633	3.188013	0.000000	-10.000000	0.433333	-24.816668	357.000000	1023.000000	1023.000000	2046.000000
6.240000	0.003959	2.339598	-7.499903	1.137081	5.514541	3.187879	0.000000	-10.000000	0.433333	-24.500000	348.833344	1023.000000	1023.000000	2046.000000
6.260000	0.003482	2.057593	-7.288958	0.610548	5.406872	3.329131	0.000000	-10.000000	0.416667	-24.150000	340.500000	1023.000000	1023.000000	2046.000000
6.280000	0.003135	1.853009	-7.131475	0.435638	5.374856	3.173990	0.000000	-10.000000	0.383333	-23.833334	332.333344	1023.000000	1023.000000	2046.000000
6.300000	0.002118	1.251469	-7.216019	0.140479	5.231926	3.095083	0.000000	-10.000000	0.350000	-23.816668	324.500000	1023.000000	1023.000000	2046.000000
6.320000	0.001546	0.913734	-7.026055	-0.082769	5.039797	2.982761	0.000000	-10.000000	0.350000	-23.533333	316.833344	1023.000000	1023.000000	2046.000000
6.340000	0.000479	0.283249	-7.048527	-0.314641	4.829842	2.816574	0.000000	-10.000000	0.341667	-23.383333	309.000000	1023.000000	1023.000000	2046.000000
6.360000	-0.000852	-0.503819	-7.208877	-0.645742	4.623122	2.727678	0.000000	-10.000000	0.333333	-23.033333	301.000000	1023.000000	1023.000000	2046.000000
6.380000	-0.001563	-0.923797	-7.178577	-0.699643	4.411475	2.542948	0.000000	-10.000000	0.333333	-22.966667	293.166656	1023.000000	1023.000000	2046.000000
6.400000	-0.002724	-1.609796	-7.460534	-0.755707	4.239469	2.366977	0.000000	-10.000000	0.341667	-22.766666	285.500000	1023.000000	1023.000000	2046.000000
6.420000	-0.003782	-2.235206	-7.695976	-1.061752	4.103417	2.419104	0.000000	-10.000000	0.350000	-22.550001	278.000000	1023.000000	1023.000000	2046.000000
6.440000	-0.004220	-2.494202	-7.606550	-0.999352	3.903433	2.208268	0.000000	-10.000000	0.341667	-22.133333	270.500000	1023.000000	1023.000000	2046.000000
6.460000	-0.004883	-2.886061	-7.847010	-1.031991	3.866732	2.126207	0.000000	-10.000000	0.333333	-21.750000	263.000000	1023.000000	1023.000000	2046.000000
6.480000	-0.005565	-3.288881	-7.902707	-1.278854	3.700613	2.192067	0.000000	-10.000000	0.316667	-21.400000	255.666672	1023.000000	1023.000000	2046.000000
6.500000	-0.005682	-3.357931	-7.795516	-1.206566	3.569241	2.074911	0.000000	-10.000000	0.308333	-21.150000	248.500000	1023.000000	1023.000000	2046.000000
6.520000	-0.006407	-3.786401	-8.071952	-1.293733	3.528926	2.050358	0.000000	-10.000000	0.300000	-20.950001	241.500000	1023.000000	1023.000000	2046.000000
6.540000	-0.006826	-4.034396	-8.053959	-1.419490	3.393968	2.045085	0.000000	-10.000000	0.283333	-20.566668	234.500000	1023.000000	1023.000000	2046.000000
6.560000	-0.006958	-4.112386	-7.969587	-1.398068	3.259001	1.996267	0.000000	-10.000000	0.266667	-20.333334	227.666672	1023.000000	1023.000000	2046.000000
6.580000	-0.007006	-4.140667	-7.970375	-1.442115	3.281391	1.990432	0.000000	-10.000000	0.266667	-19.933334	220.833328	1023.000000	1023.000000	2046.000000
6.600000	-0.005981	-3.534797	-7.478739	-1.292392	3.246185	1.990149	0.000000	-10.000000	0.266667	-19.650000	214.166672	1023.000000	1023.000000	2046.000000
6.620000	-0.005092	-3.009510	-7.276246	-1.127693	3.342209	2.052221	0.000000	-10.000000	0.250000	-19.166668	207.666672	1023.000000	1023.000000	2046.000000
6.640000	-0.004387	-2.592977	-7.073027	-1.046337	3.362762	2.163625	0.000000	-10.000000	0.216667	-18.950001	201.166672	1023.000000	1023.000000	2046.000000
6.660000	-0.003488	-2.061247	-6.616301	-0.858148	3.250460	2.162743	0.000000	-10.000000	0.200000	-18.616667	194.833328	1023.000000	1023.000000	2046.000000
6.680000	-0.004188	-2.474900	-6.747781	-1.058895	3.102673	2.229103	0.000000	-10.000000	0.200000	-18.366667	188.500000	1023.000000	1023.000000	2046.000000
6.700000	-0.005129	-3.031289	-6.977892	-1.378077	2.907586	2.417094	0.000000	-10.000000	0.208333	-18.066668	182.500000	1023.000000	1023.000000	2046.000000
6.720000	-0.004774	-2.821455	-7.400040	-0.598878	3.007054	2.170408	0.000000	-10.000000	0.208333	-17.916668	176.500000	1023.000000	1023.000000	2046.000000
6.740000	-0.005905	-3.490041	-8.102791	-0.321043	2.844563	2.089229	0.000000	-10.000000	0.208333	-17.700001	170.500000	1023.000000	1023.000000	2046.000000
6.760000	-0.007693	-4.546650	-8.310365	-0.566786	2.458662	1.871839	0.000000	-10.000000	0.200000	-17.466667	164.500000	1023.000000	1023.000000	2046.000000
6.780000	-0.009922	-5.863896	-8.707239	-0.823022	2.155442	1.510924	0.000000	-10.000000	0.191667	-17.150000	158.666672	1023.000000	1023.000000	2046.000000
6.800000	-0.012508	-7.392496	-9.110460	-1.268178	1.786994	1.199149	0.000000	-10.000000	0.183333	-16.883333	153.000000	1023.000000	1023.000000	2046.000000
6.820000	-0.014733	-8.707364	-9.413254	-1.511715	1.389673	0.827931	0.000000	-10.000000	0.166667	-16.283333	147.500000	1023.000000	1023.000000	2046.000000
6.840000	-0.017677	-10.447163	-10.136304	-1.758849	1.086731	0.361260	0.000000	-10.000000	0.158333	-15.566667	142.000000	1023.000000	1023.000000	2046.000000
6.860000	-0.020798	-12.291736	-10.793429	-2.176511	0.706294	-0.028089	0.000000	-10.000000	0.150000	-14.766666	136.833328	1023.000000	1023.000000	2046.000000
6.880000	-0.023845	-14.092641	-11.449238	-2.386324	0.239731	-0.496809	0.000000	-10.000000	0.133333	-14.266666	131.833328	1023.000000	1023.000000	2046.000000
6.900000	-0.026954	-15.929684	-12.293750	-2.661971	-0.122522	-0.851440	0.000000	-10.000000	0.116667	-13.933333	127.166664	1023.000000	1023.000000	2046.000000
6.920000	-0.028638	-16.924925	-12.676204	-2.661244	-0.467923	-1.119554	0.000000	-10.000000	0.116667	-13.816667	122.500000	1023.000000	1023.000000	2046.000000
6.940000	-0.030806	-18.206606	-13.354200	-2.751132	-0.774150	-1.327123	0.000000	-10.000000	0.116667	-13.883333	117.833336	1023.000000	1023.000000	2046.000000
6.960000	-0.032512	-19.214331	-13.912945	-2.926284	-1.014229	-1.360873	0.000000	-10.000000	0.133333	-13.983334	113.166664	1023.000000	1023.000000	2046.000000
6.980000	-0.033573	-19.841860	-14.158988	-2.925994	-1.323682	-1.433196	0.000000	-10.000000	0.133333	-14.016666	108.500000	1023.000000	1023.000000	2046.000000
7.000000	-0.035053	-20.716175	-14.672226	-2.923305	-1.573708	-1.546937	0.000000	-10.000000	0.133333	-13.833333	103.833336	1023.000000	1023.000000	2046.000000
7.020000	-0.035679	-21.086578	-14.843786	-3.021093	-1.712971	-1.508728	0.000000	-10.000000	0.100000	-13.700000	99.166664	1023.000000	1023.000000	2046.000000
7.040000	-0.035765	-21.136932	-14.773255	-2.954114	-1.897379	-1.512184	0.000000	-10.000000	0.083333	-13.316667	94.500000	1023.000000	1023.000000	2046.000000
7.060000	-0.036387	-21.504725	-14.965428	-3.024201	-1.939106	-1.575988	0.000000	-10.000000	0.066667	-13.016667	90.166664	1023.000000	1023.000000	2046.000000
7.080000	-0.036051	-21.305937	-14.818191	-3.194921	-1.894360	-1.398465	0.000000	-10.000000	0.066667	-12.600000	86.000000	1023.000000	1023.000000	2046.000000
7.100000	-0.035376	-20.907316	-14.561458	-3.199156	-1.875004	-1.271698	0.000000	-10.000000	0.050000	-12.433333	81.666664	1023.000000	1023.000000	2046.000000
7.120000	-0.034962	-20.662266	-14.426617	-3.274943	-1.778366	-1.182339	0.000000	-10.000000	0.050000	-12.250000	77.333336	1023.000000	1023.000000	2046.000000
7.140000	-0.034030	-20.111851	-13.965942	-3.366971	-1.661257	-1.117681	0.000000	-10.000000	0.050000	-12.033334	73.000000	1023.000000	1023.000000	2046.000000
7.160000	-0.033441	-19.763617	-13.727427	-3.597291	-1.481074	-0.957824	0.000000	-10.000000	0.050000	-11.700000	69.000000	1023.000000	1023.000000	2046.000000
7.180000	-0.033200	-19.621284	-13.479870	-4.012960	-1.346030	-0.782424	0.000000	-10.000000	0.050000	-11.366667	65.333336	1023.000000	1023.000000	2046.000000
7.200000	-0.032715	-19.334345	-12.983707	-4.155897	-1.328934	-0.865807	0.000000	-10.000000	0.050000	-11.116667	61.666668	1023.000000	1023.000000	2046.000000
7.220000	-0.033153	-19.593662	-12.917271	-4.390492	-1.312054	-0.973846	0.000000	-10.000000	0.050000	-11.083333	58.000000	1023.000000	1023.000000	2046.000000
7.240000	-0.033416	-19.748833	-12.798990	-4.663445	-1.288514	-0.997883	0.000000	-10.000000	0.050000	-10.966666	54.166668	1023.000000	1023.000000	2046.000000
7.260000	-0.033466	-19.778196	-12.469687	-4.775679	-1.432969	-1.099861	0.000000	-10.000000	0.050000	-10.900000	50.500000	1023.000000	1023.000000	2046.000000
7.280000	-0.034451	-20.360298	-12.658694	-4.908875	-1.470467	-1.322263	0.000000	-10.000000	0.041667	-10.600000	46.833332	1023.000000	1023.000000	2046.000000
7.300000	-0.035066	-20.724220	-12.665905	-5.209878	-1.536900	-1.311537	0.000000	-10.000000	0.041667	-10.333333	43.333332	1023.000000	1023.000000	2046.000000
7.320000	-0.035172	-20.786707	-12.465388	-5.229101	-1.672972	-1.419244	0.000000	-10.000000	0.041667	-10.050000	39.833332	1023.000000	1023.000000	2046.000000
7.340000	-0.036003	-21.277920	-12.618376	-5.308637	-1.786127	-1.564780	0.000000	-10.000000	0.041667	-9.800000	36.500000	1023.000000	1023.000000	2046.000000
7.360000	-0.036034	-21.295835	-12.563658	-5.442746	-1.780008	-1.509423	0.000000	-10.000000	0.033333	-9.700001	33.166668	1023.000000	1023.000000	2046.000000
7.380000	-0.035630	-21.057409	-12.312767	-5.331812	-1.849632	-1.563198	0.000000	-10.000000	0.033333	-9.600000	30.000000	1023.000000	1023.000000	2046.000000
7.400000	-0.035888	-21.210012	-12.353257	-5.338640	-1.908612	-1.609504	0.000000	-10.000000	0.033333	-9.516667	26.833334	1023.000000	1023.000000	2046.000000
7.420000	-0.035966	-21.255640	-12.398519	-5.458138	-1.881556	-1.517428	0.000000	-10.000000	0.025000	-9.350000	23.666666	1023.000000	1023.000000	2046.000000
7.440000	-0.035442	-20.946379	-12.245896	-5.410525	-1.837151	-1.452806	0.000000	-10.000000	0.016667	-9.050000	20.500000	1023.000000	1023.000000	2046.000000
7.460000	-0.035398	-20.920147	-12.202240	-5.364651	-1.900634	-1.452621	0.000000	-10.000000	0.016667	-8.750000	17.500000	1023.000000	1023.000000	2046.000000
7.480000	-0.035706	-21.102289	-12.310552	-5.401402	-1.933364	-1.456971	0.000000	-10.000000	0.025000	-8.433333	14.500000	1023.000000	1023.000000	2046.000000
7.500000	-0.035284	-20.852959	-12.196224	-5.436219	-1.897521	-1.322996	0.000000	-10.000000	0.016667	-8.216667	11.666667	1023.000000	1023.000000	2046.000000
7.520000	-0.035075	-20.729582	-12.089920	-5.415356	-1.954881	-1.269425	0.000000	-10.000000	0.008333	-8.000000	9.000000	1023.000000	1023.000000	2046.000000
7.540000	-0.035265	-20.841415	-12.145114	-5.317050	-1.998550	-1.380702	0.000000	-10.000000	0.000000	-7.800000	6.333333	1023.000000	1023.000000	2046.000000
7.560000	-0.035098	-20.742905	-12.114654	-5.403432	-1.958241	-1.266578	0.000000	-10.000000	0.000000	-7.450000	3.666667	1023.000000	1023.000000	2046.000000
7.580000	-0.034296	-20.268795	-11.793997	-5.259297	-1.991377	-1.224126	0.000000	-10.000000	0.000000	-7.100000	1.333333	1023.000000	1023.000000	2046.000000
7.600000	-0.033880	-20.022938	-11.608650	-5.151268	-1.973372	-1.289647	0.000000	-10.000000	0.000000	-6.683333	-0.666667	1023.000000	1023.000000	2046.000000
7.620000	-0.032902	-19.444860	-11.266229	-5.063266	-1.866910	-1.248457	0.000000	-10.000000	0.000000	-6.333333	-2.500000	1023.000000	1023.000000	2046.000000
7.640000	-0.031528	-18.632963	-10.826623	-4.996345	-1.724306	-1.085690	0.000000	-10.000000	0.000000	-5.850000	-4.500000	1023.000000	1023.000000	2046.000000
7.660000	-0.030435	-17.987253	-10.410256	-4.844470	-1.731943	-1.000583	0.000000	-10.000000	-0.008333	-5.216667	-6.500000	1023.000000	1023.000000	2046.000000
7.680000	-0.030196	-17.845564	-10.237514	-4.726204	-1.757952	-1.123895	0.000000	-10.000000	-0.016667	-4.383333	-8.333333	1023.000000	1023.000000	2046.000000
7.700000	-0.029976	-17.715878	-10.011540	-5.053414	-1.815316	-0.835606	0.000000	-10.000000	-0.025000	-3.183333	-9.833333	1023.000000	1023.000000	2046.000000
7.720000	-0.029719	-17.563862	-9.860520	-5.111797	-1.893898	-0.697647	0.000000	-10.000000	-0.033333	-1.700000	-10.666667	1023.000000	1023.000000	2046.000000
7.740000	-0.029185	-17.248089	-10.259151	-4.367695	-1.712295	-0.908947	0.000000	-10.000000	-0.041667	0.200000	-11.000000	1023.000000	1023.000000	2046.000000
7.760000	-0.028874	-17.064377	-10.629694	-4.106494	-1.609147	-0.719041	0.000000	-10.000000	-0.058333	2.200000	-11.000000	1023.000000	1023.000000	2046.000000
7.780000	-0.028859	-17.055683	-10.541071	-4.034599	-1.615370	-0.864643	0.000000	-10.000000	-0.083333	4.533333	-11.000000	1023.000000	1023.000000	2046.000000
7.800000	-0.029535	-17.455374	-10.540997	-4.188738	-1.717625	-1.008015	0.000000	-10.000000	-0.125000	6.950000	-11.000000	1023.000000	1023.000000	2046.000000
7.820000	-0.031181	-18.428164	-10.861430	-4.504618	-1.860425	-1.201690	0.000000	-10.000000	-0.158333	9.350000	-11.000000	1023.000000	1023.000000	2046.000000
7.840000	-0.032257	-19.063936	-11.073885	-4.750452	-1.923256	-1.316344	0.000000	-10.000000	-0.191667	11.616667	-11.000000	1023.000000	1023.000000	2046.000000
7.860000	-0.033737	-19.938705	-11.395590	-4.871162	-2.090983	-1.580971	0.000000	-10.000000	-0.208333	13.583334	-11.000000	1023.000000	1023.000000	2046.000000
7.880000	-0.036100	-21.335232	-12.016433	-5.091218	-2.313313	-1.914269	0.000000	-10.000000	-0.241667	15.366667	-11.000000	1023.000000	1023.000000	2046.000000
7.900000	-0.037219	-21.996145	-12.421187	-5.177341	-2.351583	-2.046034	0.000000	-10.000000	-0.250000	16.900000	2.500000	1023.000000	1023.000000	2046.000000
7.920000	-0.037484	-22.153282	-12.611799	-4.942726	-2.463602	-2.135154	0.000000	-10.000000	-0.258333	17.900000	16.000000	1023.000000	1023.000000	2046.000000
7.940000	-0.038096	-22.514786	-13.036171	-4.692919	-2.522062	-2.263634	0.000000	-10.000000	-0.266667	18.783333	31.500000	1023.000000	1023.000000	2046.000000
7.960000	-0.037521	-22.174730	-13.217452	-4.433173	-2.462040	-2.062066	0.000000	-10.000000	-0.291667	19.233334	35.666668	1023.000000	1023.000000	2046.000000
7.980000	-0.036409	-21.517439	-13.231800	-3.957954	-2.402896	-1.924789	0.000000	-10.000000	-0.325000	19.966667	42.000000	1023.000000	1023.000000	2046.000000
8.000000	-0.036132	-21.353867	-13.466138	-3.684250	-2.423250	-1.780229	0.000000	-10.000000	-0.341667	20.416666	48.666668	1023.000000	1023.000000	2046.000000
8.020000	-0.034793	-20.562532	-13.291718	-3.405061	-2.354784	-1.510970	0.000000	-10.000000	-0.358333	21.150000	55.333332	1023.000000	1023.000000	2046.000000
8.040000	-0.033298	-19.679121	-13.080565	-3.028487	-2.271323	-1.298746	0.000000	-10.000000	-0.366667	21.900000	62.333332	1023.000000	1023.000000	2046.000000
8.060000	-0.032003	-18.914021	-12.958460	-2.720901	-2.069357	-1.165301	0.000000	-10.000000	-0.383333	22.500000	69.500000	1023.000000	1023.000000	2046.000000
8.080000	-0.029767	-17.592478	-12.519671	-2.550311	-1.701556	-0.820939	0.000000	-10.000000	-0.391667	23.133333	77.000000	1023.000000	1023.000000	2046.000000
8.100000	-0.027116	-16.025372	-11.924168	-2.314952	-1.317891	-0.468361	0.000000	-10.000000	-0.400000	23.583334	84.500000	1023.000000	1023.000000	2046.000000
8.120000	-0.024969	-14.756760	-11.476188	-2.138740	-0.926842	-0.214990	0.000000	-10.000000	-0.400000	23.983334	92.166664	1023.000000	1023.000000	2046.000000
8.140000	-0.022027	-13.018042	-10.679856	-2.083016	-0.371165	0.115996	0.000000	-10.000000	-0.400000	24.266666	100.000000	1023.000000	1023.000000	2046.000000
8.160000	-0.019169	-11.328924	-9.863736	-2.122456	0.116838	0.540430	0.000000	-10.000000	-0.416667	24.366667	108.000000	1023.000000	1023.000000	2046.000000
8.180000	-0.016807	-9.932784	-9.277157	-2.324403	0.744757	0.924019	0.000000	-10.000000	-0.416667	24.616667	116.333336	1023.000000	1023.000000	2046.000000
8.200000	-0.013793	-8.151906	-8.330237	-2.296543	1.262887	1.211988	0.000000	-10.000000	-0.425000	24.600000	124.666664	1023.000000	1023.000000	2046.000000
8.220000	-0.011908	-7.037367	-7.712125	-2.305417	1.650675	1.329499	0.000000	-10.000000	-0.408333	24.533333	133.000000	1023.000000	1023.000000	2046.000000
8.240000	-0.010156	-6.002105	-7.133018	-2.340834	1.985003	1.486744	0.000000	-10.000000	-0.425000	24.433334	141.000000	1023.000000	1023.000000	2046.000000
8.260000	-0.007850	-4.639218	-6.352357	-2.177727	2.296538	1.594329	0.000000	-10.000000	-0.416667	24.316668	149.000000	1023.000000	1023.000000	2046.000000
8.280000	-0.006473	-3.825609	-5.903408	-2.072694	2.516380	1.634113	0.000000	-10.000000	-0.433333	24.433334	157.166672	1023.000000	1023.000000	2046.000000
8.300000	-0.005123	-3.027784	-5.579441	-2.026673	2.818459	1.759871	0.000000	-10.000000	-0.433333	24.400000	165.500000	1023.000000	1023.000000	2046.000000
8.320000	-0.003204	-1.893426	-5.010099	-1.848040	3.071294	1.893419	0.000000	-10.000000	-0.450000	24.633333	173.833328	1023.000000	1023.000000	2046.000000
8.340000	-0.001774	-1.048649	-4.617360	-1.617935	3.260132	1.926513	0.000000	-10.000000	-0.450000	24.600000	182.000000	1023.000000	1023.000000	2046.000000
8.360000	-0.000105	-0.062139	-4.233997	-1.499285	3.562466	2.108677	0.000000	-10.000000	-0.450000	24.983334	190.000000	1023.000000	1023.000000	2046.000000
8.380000	0.002656	1.569978	-3.601797	-1.199254	3.931479	2.439549	0.000000	-10.000000	-0.450000	24.966667	198.333328	1023.000000	1023.000000	2046.000000
8.400000	0.004410	2.606124	-3.324376	-0.887933	4.266035	2.552398	0.000000	-10.000000	-0.441667	25.166666	206.666672	1023.000000	1023.000000	2046.000000
8.420000	0.006592	3.895826	-2.937464	-0.774378	4.650088	2.957580	0.000000	-10.000000	-0.441667	25.150000	215.166672	1023.000000	1023.000000	2046.000000
8.440000	0.009551	5.644784	-2.254222	-0.378576	5.048909	3.228673	0.000000	-10.000000	-0.441667	25.283333	223.500000	1023.000000	1023.000000	2046.000000
8.460000	0.011364	6.715981	-2.014256	-0.150188	5.446806	3.433619	0.000000	-10.000000	-0.450000	25.383333	231.833328	1023.000000	1023.000000	2046.000000
8.480000	0.013781	8.144748	-1.558768	0.008909	5.892879	3.801728	0.000000	-10.000000	-0.466667	25.366667	240.333328	1023.000000	1023.000000	2046.000000
8.500000	0.016820	9.940843	-0.876016	0.476928	6.305698	4.034233	0.000000	-10.000000	-0.466667	25.250000	248.666672	1023.000000	1023.000000	2046.000000
8.520000	0.018875	11.155137	-0.530571	0.816282	6.680384	4.189042	0.000000	-10.000000	-0.458333	25.433334	257.333344	1023.000000	1023.000000	2046.000000
8.540000	0.021407	12.651813	-0.030425	1.021859	7.130161	4.530218	0.000000	-10.000000	-0.441667	25.500000	265.666656	1023.000000	1023.000000	2046.000000
8.560000	0.024565	14.518213	0.732993	1.456609	7.516821	4.811790	0.000000	-10.000000	-0.450000	25.683334	274.333344	1023.000000	1023.000000	2046.000000
8.580000	0.026488	15.654690	1.094904	1.833648	7.847382	4.878756	0.000000	-10.000000	-0.475000	25.600000	282.666656	1023.000000	1023.000000	2046.000000
8.600000	0.028717	16.971933	1.645030	1.984692	8.197517	5.144695	0.000000	-10.000000	-0.483333	25.550001	291.333344	1023.000000	1023.000000	2046.000000
8.620000	0.030748	18.171894	2.248882	2.244420	8.425528	5.253063	0.000000	-10.000000	-0.491667	25.583334	299.666656	1023.000000	1023.000000	2046.000000
8.640000	0.032093	18.967159	2.471400	2.601017	8.758246	5.136495	0.000000	-10.000000	-0.483333	25.466667	308.333344	1023.000000	1023.000000	2046.000000
8.660000	0.033368	19.720579	2.896333	2.278762	8.831200	5.714285	0.000000	-10.000000	-0.475000	25.366667	316.833344	1023.000000	1023.000000	2046.000000
8.680000	0.035115	20.752991	3.216788	2.446512	9.030358	6.059331	0.000000	-10.000000	-0.458333	25.050001	325.500000	1023.000000	1023.000000	2046.000000
8.700000	0.035488	20.973284	2.813848	3.087090	9.258755	5.813591	0.000000	-10.000000	-0.450000	24.883333	333.833344	1023.000000	1023.000000	2046.000000
8.720000	0.035946	21.244148	2.355434	3.645005	9.400097	5.843612	0.000000	-10.000000	-0.433333	24.650000	342.166656	1023.000000	1023.000000	2046.000000
8.740000	0.036467	21.551769	2.223649	4.276927	9.354645	5.696548	0.000000	-10.000000	-0.416667	24.416666	350.500000	1023.000000	1023.000000	2046.000000
8.760000	0.035552	21.011120	2.121270	4.433562	9.132380	5.323907	0.000000	-10.000000	-0.400000	24.233334	358.833344	1023.000000	1023.000000	2046.000000
8.780000	0.033712	19.923698	1.825821	4.064928	8.965481	5.067469	0.000000	-10.000000	-0.391667	23.950001	367.000000	1023.000000	1023.000000	2046.000000
8.800000	0.032275	19.074564	1.461207	3.925478	8.833539	4.854340	0.000000	-10.000000	-0.391667	23.766666	375.000000	1023.000000	1023.000000	2046.000000
8.820000	0.029512	17.441753	0.709502	3.801880	8.453380	4.476991	0.000000	-10.000000	-0.375000	23.116667	383.000000	1023.000000	1023.000000	2046.000000
8.840000	0.027701	16.371489	-0.043310	3.624138	8.407550	4.383110	0.000000	-10.000000	-0.366667	22.800001	390.666656	1023.000000	1023.000000	2046.000000
8.860000	0.027045	15.983587	-0.394577	3.754200	8.282319	4.341645	0.000000	-10.000000	-0.366667	22.433334	398.333344	1023.000000	1023.000000	2046.000000
8.880000	0.025885	15.298322	-0.960851	3.915438	8.191106	4.152629	0.000000	-10.000000	-0.383333	22.483334	405.666656	1023.000000	1023.000000	2046.000000
8.900000	0.026297	15.541530	-1.169268	4.142221	8.273154	4.295421	0.000000	-10.000000	-0.383333	22.400002	413.333344	1023.000000	1023.000000	2046.000000
8.920000	0.026363	15.580268	-1.361773	4.438405	8.183154	4.320482	0.000000	-10.000000	-0.358333	22.183334	420.666656	1023.000000	1023.000000	2046.000000
8.940000	0.025975	15.350944	-1.664874	4.607551	8.043711	4.364556	0.000000	-10.000000	-0.341667	21.950001	428.166656	1023.000000	1023.000000	2046.000000
8.960000	0.026756	15.812982	-1.689149	4.775830	8.146911	4.579390	0.000000	-10.000000	-0.341667	21.600000	435.500000	1023.000000	1023.000000	2046.000000
8.980000	0.027166	16.055096	-1.725112	5.048100	8.076370	4.655737	0.000000	-10.000000	-0.350000	21.483334	442.833344	1023.000000	1023.000000	2046.000000
9.000000	0.027409	16.198606	-1.828030	5.113929	8.186066	4.726641	0.000000	-10.000000	-0.341667	21.100000	450.000000	1023.000000	1023.000000	2046.000000
9.020000	0.028775	17.006172	-1.518373	5.178553	8.433791	4.912201	0.000000	-10.000000	-0.341667	20.966667	457.000000	1023.000000	1023.000000	2046.000000
9.040000	0.029616	17.503002	-1.346010	5.173589	8.581396	5.094028	0.000000	-10.000000	-0.333333	20.616667	464.000000	1023.000000	1023.000000	2046.000000
9.060000	0.030647	18.112360	-1.170461	5.119524	8.913695	5.249604	0.000000	-10.000000	-0.325000	20.450001	471.000000	1023.000000	1023.000000	2046.000000
9.080000	0.032843	19.410212	-0.619417	5.183326	9.276546	5.569756	0.000000	-10.000000	-0.308333	20.100000	477.833344	1023.000000	1023.000000	2046.000000
9.100000	0.034468	20.370592	-0.327787	5.260130	9.715515	5.722733	0.000000	-10.000000	-0.300000	19.833334	484.666656	1023.000000	1023.000000	2046.000000
9.120000	0.037478	22.149441	0.297087	5.272128	10.387783	6.192443	0.000000	-10.000000	-0.291667	19.550001	491.333344	1023.000000	1023.000000	2046.000000
9.140000	0.040030	23.657639	0.938784	5.429407	10.890852	6.398596	0.000000	-10.000000	-0.283333	19.100000	498.000000	1023.000000	1023.000000	2046.000000
9.160000	0.041963	24.800226	1.479035	5.320823	11.374598	6.625770	0.000000	-10.000000	-0.266667	18.800001	504.333344	1023.000000	1023.000000	2046.000000
9.180000	0.044141	26.087427	2.222644	5.364860	11.695717	6.804207	0.000000	-10.000000	-0.258333	18.550001	510.666656	1023.000000	1023.000000	2046.000000
9.200000	0.044840	26.500189	2.648928	5.356854	11.882576	6.611830	0.000000	-10.000000	-0.250000	18.533333	517.000000	1023.000000	1023.000000	2046.000000
9.220000	0.046755	27.631950	3.435533	5.316767	12.170543	6.709107	0.000000	-10.000000	-0.250000	18.383333	523.333313	1023.000000	1023.000000	2046.000000
9.240000	0.047614	28.139730	3.886004	5.338922	12.295111	6.619694	0.000000	-10.000000	-0.250000	18.316666	529.500000	1023.000000	1023.000000	2046.000000
9.260000	0.048817	28.851009	4.353268	5.282151	12.469125	6.746465	0.000000	-10.000000	-0.250000	18.100000	535.500000	1023.000000	1023.000000	2046.000000
9.280000	0.050360	29.762506	4.752629	5.515572	12.688113	6.806193	0.000000	-10.000000	-0.250000	18.049999	541.500000	1023.000000	1023.000000	2046.000000
9.300000	0.050937	30.103937	4.727507	5.685198	12.931129	6.760103	0.000000	-10.000000	-0.241667	17.850000	547.500000	1023.000000	1023.000000	2046.000000
9.320000	0.052630	31.104174	5.014313	5.771382	13.250821	7.067657	0.000000	-10.000000	-0.233333	17.716667	553.500000	1023.000000	1023.000000	2046.000000
9.340000	0.054274	32.076000	5.345712	6.018289	13.436580	7.275418	0.000000	-10.000000	-0.216667	17.616667	559.500000	1023.000000	1023.000000	2046.000000
9.360000	0.055575	32.844677	5.470549	6.245593	13.766639	7.361898	0.000000	-10.000000	-0.208333	17.316668	565.500000	1023.000000	1023.000000	2046.000000
9.380000	0.057920	34.230705	5.929353	6.455254	14.114742	7.731357	0.000000	-10.000000	-0.200000	17.283333	571.500000	1023.000000	1023.000000	2046.000000
9.400000	0.059526	35.179897	6.244445	6.702166	14.348430	7.884858	0.000000	-10.000000	-0.208333	16.983334	577.166687	1023.000000	1023.000000	2046.000000
9.420000	0.061693	36.460381	6.692527	6.910769	14.722200	8.134886	0.000000	-10.000000	-0.225000	16.866667	582.833313	1023.000000	1023.000000	2046.000000
9.440000	0.065313	38.599976	7.577736	7.405831	15.186144	8.430266	0.000000	-10.000000	-0.241667	16.650002	588.333313	1023.000000	1023.000000	2046.000000
9.460000	0.067647	39.979393	8.059767	7.741014	15.546276	8.632335	0.000000	-10.000000	-0.250000	16.583334	594.000000	1023.000000	1023.000000	2046.000000
9.480000	0.070437	41.628349	8.666605	7.976643	15.990419	8.994682	0.000000	-10.000000	-0.250000	16.633333	599.666687	1023.000000	1023.000000	2046.000000
9.500000	0.073148	43.230282	9.335017	8.461252	16.319523	9.114490	0.000000	-10.000000	-0.233333	16.600000	605.166687	1023.000000	1023.000000	2046.000000
9.520000	0.073799	43.615112	9.482236	8.379744	16.370014	9.383121	0.000000	-10.000000	-0.233333	16.816668	610.833313	1023.000000	1023.000000	2046.000000
9.540000	0.074733	44.167061	9.523896	8.414280	16.443003	9.785884	0.000000	-10.000000	-0.233333	16.483334	616.333313	1023.000000	1023.000000	2046.000000
9.560000	0.075323	44.516148	9.251969	9.182991	16.508606	9.572581	0.000000	-10.000000	-0.233333	16.283333	622.000000	1023.000000	1023.000000	2046.000000
9.580000	0.075412	44.568367	8.801820	9.782491	16.580456	9.403599	0.000000	-10.000000	-0.225000	15.866667	627.333313	1023.000000	1023.000000	2046.000000
9.600000	0.076393	45.148205	8.948720	10.147871	16.693344	9.358272	0.000000	-10.000000	-0.208333	15.583334	632.666687	1023.000000	1023.000000	2046.000000
9.620000	0.075083	44.373863	8.865376	10.050944	16.475147	8.982394	0.000000	-10.000000	-0.208333	15.216667	637.833313	1023.000000	1023.000000	2046.000000
9.640000	0.072828	43.041077	8.385234	9.596441	16.353699	8.705703	0.000000	-10.000000	-0.200000	14.550000	643.000000	1023.000000	1023.000000	2046.000000
9.660000	0.070115	41.438164	7.862101	9.357122	15.935627	8.283315	0.000000	-10.000000	-0.183333	13.900001	648.000000	1023.000000	1023.000000	2046.000000
9.680000	0.066390	39.236259	6.821620	9.115602	15.499728	7.799311	0.000000	-10.000000	-0.166667	13.133333	652.833313	1023.000000	1023.000000	2046.000000
9.700000	0.063812	37.712605	6.038204	8.840533	15.171700	7.662168	0.000000	-10.000000	-0.133333	12.283334	657.500000	1023.000000	1023.000000	2046.000000
9.720000	0.062129	36.718128	5.486322	8.896787	14.860040	7.474981	0.000000	-10.000000	-0.116667	11.466666	661.833313	1023.000000	1023.000000	2046.000000
9.740000	0.060247	35.605957	4.740977	8.950406	14.663391	7.251184	0.000000	-10.000000	-0.091667	10.350000	665.833313	1023.000000	1023.000000	2046.000000
9.760000	0.059750	35.312202	4.458447	9.125922	14.444825	7.283009	0.000000	-10.000000	-0.075000	9.150000	669.500000	1023.000000	1023.000000	2046.000000
9.780000	0.058462	34.550949	3.857115	9.247391	14.222290	7.224154	0.000000	-10.000000	-0.058333	7.866667	672.666687	1023.000000	1023.000000	2046.000000
9.800000	0.057883	34.209099	3.509875	9.297900	14.065301	7.336022	0.000000	-10.000000	-0.050000	6.616667	675.500000	1023.000000	1023.000000	2046.000000
9.820000	0.057242	33.830021	3.196777	9.413958	13.806890	7.412397	0.000000	-10.000000	-0.050000	5.283333	677.833313	1023.000000	1023.000000	2046.000000
9.840000	0.056063	33.133236	2.752157	9.382894	13.608230	7.389956	0.000000	-10.000000	-0.050000	3.866667	679.833313	1023.000000	1023.000000	2046.000000
9.860000	0.056365	33.311684	2.722067	9.566980	13.531798	7.490837	0.000000	-10.000000	-0.050000	2.066667	681.333313	1023.000000	1023.000000	2046.000000
9.880000	0.055505	32.803257	2.430521	9.492819	13.443451	7.436468	0.000000	-10.000000	-0.033333	0.116667	682.333313	1023.000000	1023.000000	2046.000000
9.900000	0.055701	32.919498	2.499392	9.306899	13.499182	7.614026	0.000000	-10.000000	-0.016667	-1.783333	682.833313	1023.000000	1023.000000	2046.000000
9.920000	0.055567	32.840145	2.542463	9.099523	13.438678	7.759483	0.000000	-10.000000	-0.008333	-3.566667	683.000000	1023.000000	1023.000000	2046.000000
9.940000	0.055669	32.900215	2.499409	8.910220	13.599458	7.891128	0.000000	-10.000000	-0.008333	-5.200000	683.000000	1023.000000	1023.000000	2046.000000
9.960000	0.056647	33.478359	2.814318	8.765100	13.700805	8.198134	0.000000	-10.000000	-0.008333	-6.700000	683.000000	1023.000000	1023.000000	2046.000000
9.980000	0.057099	33.745625	2.875825	8.639419	13.920227	8.310154	0.000000	-10.000000	0.000000	-8.016666	683.000000	1023.000000	1023.000000	2046.000000
10.000000	0.058623	34.646198	3.355733	8.440048	14.141240	8.709175	0.000000	-10.000000	0.008333	-9.166667	683.000000	1023.000000	1023.000000	2046.000000
10.020000	0.058667	34.672379	3.462028	8.223457	14.305618	8.681275	0.000000	-10.000000	0.016667	-10.366667	683.000000	1023.000000	1023.000000	2046.000000
10.040000	0.058782	34.739971	3.655086	7.920117	14.378189	8.786580	0.000000	-10.000000	0.033333	-11.366667	683.000000	1023.000000	1023.000000	2046.000000
10.060000	0.058599	34.631977	3.916346	7.756317	14.263337	8.695975	0.000000	-10.000000	0.050000	-12.233334	675.333313	1023.000000	1023.000000	2046.000000
10.080000	0.057454	33.955120	3.936053	7.478683	14.128824	8.411560	0.000000	-10.000000	0.091667	-13.450000	664.666687	1023.000000	1023.000000	2046.000000
10.100000	0.057167	33.785755	4.160226	7.203909	14.031951	8.389668	0.000000	-10.000000	0.125000	-14.383333	654.000000	1023.000000	1023.000000	2046.000000
10.120000	0.056309	33.278641	4.237739	6.968175	13.740590	8.332134	0.000000	-10.000000	0.150000	-15.383333	649.166687	1023.000000	1023.000000	2046.000000
10.140000	0.054691	32.322563	3.863042	6.854286	13.563066	8.042171	0.000000	-10.000000	0.166667	-16.083334	645.666687	1023.000000	1023.000000	2046.000000
10.160000	0.053921	31.867319	3.714122	6.643215	13.402205	8.107775	0.000000	-10.000000	0.183333	-17.133333	640.166687	1023.000000	1023.000000	2046.000000
10.180000	0.053013	31.330503	3.508857	6.540159	13.154718	8.126769	0.000000	-10.000000	0.208333	-18.250000	634.500000	1023.000000	1023.000000	2046.000000
10.200000	0.051658	30.530111	3.100071	6.450797	12.997072	7.982172	0.000000	-10.000000	0.225000	-19.233334	628.500000	1023.000000	1023.000000	2046.000000
10.220000	0.051077	30.186338	2.934020	6.244243	12.917895	8.090180	0.000000	-10.000000	0.250000	-20.050001	622.166687	1023.000000	1023.000000	2046.000000
10.240000	0.050122	29.621851	2.712002	6.163472	12.711564	8.034813	0.000000	-10.000000	0.283333	-20.800001	615.500000	1023.000000	1023.000000	2046.000000
10.260000	0.049167	29.057508	2.485296	5.990537	12.595733	7.985944	0.000000	-10.000000	0.316667	-21.616667	608.500000	1023.000000	1023.000000	2046.000000
10.280000	0.049750	29.402386	2.736850	6.124634	12.530763	8.010139	0.000000	-10.000000	0.358333	-22.716667	601.333313	1023.000000	1023.000000	2046.000000
10.300000	0.049619	29.324780	2.782117	6.179713	12.488229	7.874722	0.000000	-10.000000	0.383333	-23.516666	593.833313	1023.000000	1023.000000	2046.000000
10.320000	0.050544	29.871267	3.022815	6.256874	12.602102	7.989477	0.000000	-10.000000	0.416667	-24.166668	586.000000	1023.000000	1023.000000	2046.000000
10.340000	0.051770	30.595999	3.381940	6.499369	12.615624	8.099065	0.000000	-10.000000	0.433333	-24.533335	577.833313	1023.000000	1023.000000	2046.000000
10.360000	0.051169	30.240978	3.264850	6.367929	12.550664	8.057536	0.000000	-10.000000	0.450000	-24.866667	569.500000	1023.000000	1023.000000	2046.000000
10.380000	0.050610	29.910746	3.194900	6.149313	12.370658	8.195874	0.000000	-10.000000	0.450000	-25.016666	561.166687	1023.000000	1023.000000	2046.000000
10.400000	0.048468	28.644768	2.710669	5.950961	11.942523	8.040615	0.000000	-10.000000	0.450000	-25.050001	552.833313	1023.000000	1023.000000	2046.000000
10.420000	0.046963	27.755026	1.875393	6.401794	11.820524	7.657314	0.000000	-10.000000	0.450000	-25.116667	544.500000	1023.000000	1023.000000	2046.000000
10.440000	0.046138	27.267365	1.434201	6.657275	11.631178	7.544710	0.000000	-10.000000	0.450000	-25.266666	536.166687	1023.000000	1023.000000	2046.000000
10.460000	0.043507	25.712799	0.900265	6.527829	11.181830	7.102875	0.000000	-10.000000	0.450000	-25.233334	527.666687	1023.000000	1023.000000	2046.000000
10.480000	0.041468	24.507385	0.572555	6.105622	10.930569	6.898641	0.000000	-10.000000	0.458333	-25.366667	519.333313	1023.000000	1023.000000	2046.000000
10.500000	0.039082	23.097366	0.257108	5.759807	10.511669	6.568782	0.000000	-10.000000	0.450000	-25.333334	510.666656	1023.000000	1023.000000	2046.000000
10.520000	0.035513	20.988140	-0.469672	5.449306	10.082822	5.925684	0.000000	-10.000000	0.450000	-25.433334	502.333344	1023.000000	1023.000000	2046.000000
10.540000	0.032688	19.318539	-1.067590	5.159058	9.703014	5.524055	0.000000	-10.000000	0.433333	-25.150000	493.666656	1023.000000	1023.000000	2046.000000
10.560000	0.028944	17.105818	-1.868332	4.764783	9.108350	5.101017	0.000000	-10.000000	0.425000	-24.766666	485.333344	1023.000000	1023.000000	2046.000000
10.580000	0.025252	14.924190	-2.744660	4.421078	8.674598	4.573173	0.000000	-10.000000	0.416667	-24.383333	477.000000	1023.000000	1023.000000	2046.000000
10.600000	0.022563	13.334693	-3.306152	4.177011	8.160024	4.303810	0.000000	-10.000000	0.416667	-24.166668	469.000000	1023.000000	1023.000000	2046.000000
10.620000	0.019154	11.320012	-4.266908	3.996617	7.755481	3.834822	0.000000	-10.000000	0.425000	-24.316668	461.000000	1023.000000	1023.000000	2046.000000
10.640000	0.017050	10.076600	-4.852722	3.775247	7.383195	3.770879	0.000000	-10.000000	0.425000	-24.500000	453.000000	1023.000000	1023.000000	2046.000000
10.660000	0.014549	8.598487	-5.540014	3.618155	6.948781	3.571564	0.000000	-10.000000	0.416667	-24.533333	444.666656	1023.000000	1023.000000	2046.000000
10.680000	0.012353	7.300669	-6.200623	3.394694	6.662835	3.443762	0.000000	-10.000000	0.416667	-24.600000	436.333344	1023.000000	1023.000000	2046.000000
10.700000	0.011145	6.586943	-6.467512	3.340523	6.325381	3.388550	0.000000	-10.000000	0.416667	-24.533333	428.000000	1023.000000	1023.000000	2046.000000
10.720000	0.009225	5.451928	-6.986895	3.228656	6.083251	3.126916	0.000000	-10.000000	0.416667	-24.600000	420.000000	1023.000000	1023.000000	2046.000000
10.740000	0.008696	5.139323	-6.992479	3.018431	5.954338	3.159034	0.000000	-10.000000	0.408333	-24.416668	412.000000	1023.000000	1023.000000	2046.000000
10.760000	0.007578	4.478475	-7.114077	2.711776	5.771034	3.109742	0.000000	-10.000000	0.391667	-24.233334	404.000000	1023.000000	1023.000000	2046.000000
10.780000	0.006907	4.081840	-7.235183	2.295309	5.800380	3.221334	0.000000	-10.000000	0.375000	-24.150002	396.000000	1023.000000	1023.000000	2046.000000
10.800000	0.007148	4.224328	-7.015512	2.210722	5.743952	3.285167	0.000000	-10.000000	0.358333	-23.966667	387.666656	1023.000000	1023.000000	2046.000000
10.820000	0.006441	3.806417	-7.172413	2.035317	5.780832	3.162680	0.000000	-10.000000	0.350000	-23.800001	379.500000	1023.000000	1023.000000	2046.000000
10.840000	0.007123	4.209460	-6.879946	1.839858	5.884193	3.365354	0.000000	-10.000000	0.350000	-23.516666	371.500000	1023.000000	1023.000000	2046.000000
10.860000	0.007086	4.188070	-6.728997	1.611692	5.880662	3.424712	0.000000	-10.000000	0.350000	-23.233334	363.833344	1023.000000	1023.000000	2046.000000
10.880000	0.006692	3.954750	-6.654012	1.161492	5.959216	3.488055	0.000000	-10.000000	0.341667	-23.049999	356.000000	1023.000000	1023.000000	2046.000000
10.900000	0.006792	4.014274	-6.289986	0.965160	5.909003	3.430097	0.000000	-10.000000	0.341667	-22.766666	348.166656	1023.000000	1023.000000	2046.000000
10.920000	0.005575	3.295060	-6.394706	0.778856	5.811532	3.099377	0.000000	-10.000000	0.333333	-22.583334	340.500000	1023.000000	1023.000000	2046.000000
10.940000	0.004974	2.939736	-6.310750	0.427591	5.711730	3.111166	0.000000	-10.000000	0.341667	-22.283333	333.000000	1023.000000	1023.000000	2046.000000
10.960000	0.004293	2.537092	-6.160795	0.243751	5.496496	2.957640	0.000000	-10.000000	0.333333	-22.100000	325.500000	1023.000000	1023.000000	2046.000000
10.980000	0.002436	1.439733	-6.398688	0.011003	5.231516	2.595902	0.000000	-10.000000	0.325000	-21.766666	318.166656	1023.000000	1023.000000	2046.000000
11.000000	0.001694	1.001012	-6.422693	-0.247006	5.077266	2.593445	0.000000	-10.000000	0.308333	-21.466667	311.000000	1023.000000	1023.000000	2046.000000
11.020000	0.000574	0.338958	-6.584306	-0.346457	4.828919	2.440802	0.000000	-10.000000	0.300000	-21.200001	303.833344	1023.000000	1023.000000	2046.000000
11.040000	-0.000599	-0.353734	-6.826139	-0.482549	4.689768	2.265187	0.000000	-10.000000	0.300000	-21.016668	296.666656	1023.000000	1023.000000	2046.000000
11.060000	-0.000670	-0.396121	-6.751787	-0.546873	4.582341	2.320198	0.000000	-10.000000	0.283333	-20.766668	289.500000	1023.000000	1023.000000	2046.000000
11.080000	-0.001472	-0.869846	-6.848723	-0.623014	4.379530	2.222361	0.000000	-10.000000	0.250000	-20.583334	282.666656	1023.000000	1023.000000	2046.000000
11.100000	-0.002125	-1.256055	-7.062716	-0.722512	4.377861	2.151312	0.000000	-10.000000	0.233333	-20.366667	275.833344	1023.000000	1023.000000	2046.000000
11.120000	-0.002112	-1.248074	-6.964011	-0.804102	4.283314	2.236724	0.000000	-10.000000	0.216667	-20.016666	269.166656	1023.000000	1023.000000	2046.000000
11.140000	-0.002685	-1.587122	-6.981619	-0.881563	4.042415	2.233645	0.000000	-10.000000	0.216667	-19.750000	262.333344	1023.000000	1023.000000	2046.000000
11.160000	-0.003465	-2.047979	-7.245711	-0.848413	4.008531	2.037614	0.000000	-10.000000	0.191667	-19.316668	255.833328	1023.000000	1023.000000	2046.000000
11.180000	-0.003496	-2.066312	-7.217872	-0.996888	3.926276	2.222172	0.000000	-10.000000	0.191667	-19.166668	249.166672	1023.000000	1023.000000	2046.000000
11.200000	-0.003848	-2.274433	-7.194955	-0.927784	3.736703	2.111603	0.000000	-10.000000	0.191667	-18.716667	242.833328	1023.000000	1023.000000	2046.000000
11.220000	-0.004363	-2.578808	-7.251206	-0.955523	3.641784	1.986137	0.000000	-10.000000	0.200000	-18.533335	236.500000	1023.000000	1023.000000	2046.000000
11.240000	-0.003420	-2.021216	-6.990102	-0.925223	3.789720	2.104390	0.000000	-10.000000	0.191667	-18.233334	230.500000	1023.000000	1023.000000	2046.000000
11.260000	-0.002146	-1.268457	-6.461647	-0.679663	3.719939	2.152913	0.000000	-10.000000	0.191667	-18.066668	224.500000	1023.000000	1023.000000	2046.000000
11.280000	-0.001807	-1.067815	-6.346678	-0.557948	3.713499	2.123312	0.000000	-10.000000	0.183333	-17.816668	218.500000	1023.000000	1023.000000	2046.000000
11.300000	-0.000568	-0.335778	-6.079133	-0.364577	3.867287	2.240644	0.000000	-10.000000	0.175000	-17.600000	212.500000	1023.000000	1023.000000	2046.000000
11.320000	-0.000737	-0.435539	-5.869266	-0.617091	3.588802	2.462016	0.000000	-10.000000	0.166667	-17.300001	206.500000	1023.000000	1023.000000	2046.000000
11.340000	-0.001765	-1.043282	-6.083397	-0.704075	3.442629	2.301561	0.000000	-10.000000	0.166667	-16.950001	200.666672	1023.000000	1023.000000	2046.000000
11.360000	-0.001527	-0.902705	-6.296099	-0.419529	3.477944	2.334979	0.000000	-10.000000	0.166667	-16.616667	195.000000	1023.000000	1023.000000	2046.000000
11.380000	-0.001941	-1.147284	-6.935080	0.126793	3.396965	2.264038	0.000000	-10.000000	0.158333	-16.350000	189.500000	1023.000000	1023.000000	2046.000000
11.400000	-0.003424	-2.023753	-7.517457	0.010709	3.245539	2.237456	0.000000	-10.000000	0.150000	-16.250000	184.000000	1023.000000	1023.000000	2046.000000
11.420000	-0.005134	-3.034226	-7.676384	-0.156247	2.849471	1.948935	0.000000	-10.000000	0.150000	-16.200001	178.666672	1023.000000	1023.000000	2046.000000
11.440000	-0.007999	-4.727501	-8.093136	-0.550458	2.369032	1.547061	0.000000	-10.000000	0.150000	-15.883333	173.166672	1023.000000	1023.000000	2046.000000
11.460000	-0.010550	-6.234924	-8.549820	-0.959467	2.042274	1.232090	0.000000	-10.000000	0.141667	-15.483334	167.833328	1023.000000	1023.000000	2046.000000
11.480000	-0.012802	-7.566180	-8.931401	-1.190194	1.670252	0.885163	0.000000	-10.000000	0.108333	-14.750000	162.500000	1023.000000	1023.000000	2046.000000
11.500000	-0.016474	-9.736176	-9.748553	-1.528528	1.233820	0.307086	0.000000	-10.000000	0.075000	-14.116667	157.666672	1023.000000	1023.000000	2046.000000
11.520000	-0.019540	-11.548016	-10.557141	-1.885274	0.949891	-0.055491	0.000000	-10.000000	0.050000	-13.466667	153.000000	1023.000000	1023.000000	2046.000000
11.540000	-0.022401	-13.238828	-11.108723	-2.106290	0.378709	-0.402525	0.000000	-10.000000	0.050000	-12.983334	148.500000	1023.000000	1023.000000	2046.000000
11.560000	-0.025476	-15.056600	-11.972796	-2.225077	0.022095	-0.880822	0.000000	-10.000000	0.050000	-12.900001	144.166672	1023.000000	1023.000000	2046.000000
11.580000	-0.027066	-15.996157	-12.469884	-2.342746	-0.213065	-0.970463	0.000000	-10.000000	0.083333	-13.016667	140.000000	1023.000000	1023.000000	2046.000000
11.600000	-0.028745	-16.988373	-12.876840	-2.417719	-0.641003	-1.052812	0.000000	-10.000000	0.083333	-13.266667	135.666672	1023.000000	1023.000000	2046.000000
11.620000	-0.030516	-18.034866	-13.542858	-2.428285	-0.796144	-1.267579	0.000000	-10.000000	0.083333	-13.366667	131.333328	1023.000000	1023.000000	2046.000000
11.640000	-0.031148	-18.408585	-13.785586	-2.457674	-0.974732	-1.190593	0.000000	-10.000000	0.050000	-13.233334	126.666664	1023.000000	1023.000000	2046.000000
11.660000	-0.032371	-19.131069	-14.103925	-2.456122	-1.297777	-1.273246	0.000000	-10.000000	0.050000	-13.083334	122.333336	1023.000000	1023.000000	2046.000000
11.680000	-0.033105	-19.565327	-14.407603	-2.527954	-1.362297	-1.267472	0.000000	-10.000000	0.041667	-12.700000	116.333336	1023.000000	1023.000000	2046.000000
11.700000	-0.032745	-19.352238	-14.236989	-2.474691	-1.435918	-1.204639	0.000000	-10.000000	0.033333	-12.433333	112.000000	1023.000000	1023.000000	2046.000000
11.720000	-0.033247	-19.648966	-14.223664	-2.644474	-1.621241	-1.159586	0.000000	-10.000000	0.033333	-12.100000	107.666664	1023.000000	1023.000000	2046.000000
11.740000	-0.033040	-19.526842	-14.155367	-2.728881	-1.555506	-1.087088	0.000000	-10.000000	0.041667	-12.033334	105.000000	1023.000000	1023.000000	2046.000000
11.760000	-0.031791	-18.788607	-13.819383	-2.745936	-1.361495	-0.861794	0.000000	-10.000000	0.050000	-11.816667	101.000000	1023.000000	1023.000000	2046.000000
11.780000	-0.031326	-18.513597	-13.489364	-2.826454	-1.383809	-0.813971	0.000000	-10.000000	0.041667	-11.633333	97.333336	1023.000000	1023.000000	2046.000000
11.800000	-0.030997	-18.318964	-13.353703	-2.994019	-1.127030	-0.844210	0.000000	-10.000000	0.025000	-11.250000	93.666664	1023.000000	1023.000000	2046.000000
11.820000	-0.029763	-17.589678	-12.800165	-3.304104	-1.000944	-0.484466	0.000000	-10.000000	0.016667	-11.016667	90.000000	1023.000000	1023.000000	2046.000000
11.840000	-0.030133	-17.808325	-12.660735	-3.612145	-0.963234	-0.572209	0.000000	-10.000000	0.016667	-10.800000	86.166664	1023.000000	1023.000000	2046.000000
11.860000	-0.030037	-17.752165	-12.426153	-3.951602	-0.850785	-0.523624	0.000000	-10.000000	0.016667	-10.700000	82.500000	1023.000000	1023.000000	2046.000000
11.880000	-0.029815	-17.620924	-12.067590	-4.085369	-0.902509	-0.565457	0.000000	-10.000000	0.016667	-10.633333	78.833336	1023.000000	1023.000000	2046.000000
11.900000	-0.030852	-18.233534	-12.115909	-4.245641	-1.002156	-0.869828	0.000000	-10.000000	0.008333	-10.516667	75.333336	1023.000000	1023.000000	2046.000000
11.920000	-0.030754	-18.175589	-11.988346	-4.438927	-0.894351	-0.853965	0.000000	-10.000000	0.016667	-10.366667	71.666664	1023.000000	1023.000000	2046.000000
11.940000	-0.031175	-18.424631	-11.816727	-4.543089	-1.109748	-0.955067	0.000000	-10.000000	0.016667	-10.083334	68.333336	1023.000000	1023.000000	2046.000000
11.960000	-0.032309	-19.094450	-12.013337	-4.653926	-1.215141	-1.212046	0.000000	-10.000000	0.016667	-9.883333	64.833336	1023.000000	1023.000000	2046.000000
11.980000	-0.032252	-19.060875	-11.887325	-4.815731	-1.257042	-1.100776	0.000000	-10.000000	0.016667	-9.700000	61.666668	1023.000000	1023.000000	2046.000000
12.000000	-0.032950	-19.473539	-11.920163	-4.904882	-1.430960	-1.217534	0.000000	-10.000000	0.008333	-9.600000	58.333332	1023.000000	1023.000000	2046.000000
12.020000	-0.032971	-19.485867	-11.993334	-4.985740	-1.325167	-1.181626	0.000000	-10.000000	0.008333	-9.366667	55.166668	1023.000000	1023.000000	2046.000000
12.040000	-0.032311	-19.095739	-11.702787	-4.922745	-1.388676	-1.081531	0.000000	-10.000000	0.000000	-9.133333	52.000000	1023.000000	1023.000000	2046.000000
12.060000	-0.033057	-19.536497	-11.848218	-4.978876	-1.461498	-1.247905	0.000000	-10.000000	0.008333	-8.833334	49.000000	1023.000000	1023.000000	2046.000000
12.080000	-0.032406	-19.151810	-11.707985	-5.029359	-1.338592	-1.075873	0.000000	-10.000000	0.008333	-8.533334	46.000000	1023.000000	1023.000000	2046.000000
12.100000	-0.032174	-19.015038	-11.574927	-5.015361	-1.425607	-0.999142	0.000000	-10.000000	0.008333	-8.183333	43.166668	1023.000000	1023.000000	2046.000000
12.120000	-0.032311	-19.095680	-11.667517	-5.009959	-1.359228	-1.058975	0.000000	-10.000000	0.000000	-7.850000	40.333332	1023.000000	1023.000000	2046.000000
12.140000	-0.031579	-18.663477	-11.401578	-4.952673	-1.394847	-0.914379	0.000000	-10.000000	0.000000	-7.566667	37.833332	1023.000000	1023.000000	2046.000000
12.160000	-0.032097	-18.969046	-11.473753	-4.955835	-1.519561	-1.019895	0.000000	-10.000000	0.000000	-7.300000	35.166668	1023.000000	1023.000000	2046.000000
12.180000	-0.031763	-18.772062	-11.466643	-4.969661	-1.417799	-0.917959	0.000000	-10.000000	0.000000	-7.016667	32.833332	1023.000000	1023.000000	2046.000000
12.200000	-0.031173	-18.423393	-11.294527	-4.839624	-1.418735	-0.870507	0.000000	-10.000000	0.000000	-6.833333	30.500000	1023.000000	1023.000000	2046.000000
12.220000	-0.031730	-18.752516	-11.468276	-4.841183	-1.434692	-1.008366	0.000000	-10.000000	0.000000	-6.650000	28.166666	1023.000000	1023.000000	2046.000000
12.240000	-0.030991	-18.315414	-11.247633	-4.848375	-1.416101	-0.803306	0.000000	-10.000000	0.000000	-6.483334	25.833334	1023.000000	1023.000000	2046.000000
12.260000	-0.031356	-18.531689	-11.325058	-4.828249	-1.503820	-0.874562	0.000000	-10.000000	-0.008333	-6.283333	23.500000	1023.000000	1023.000000	2046.000000
12.280000	-0.031105	-18.382879	-11.272149	-4.833143	-1.434772	-0.842815	0.000000	-10.000000	-0.016667	-6.066667	21.500000	1023.000000	1023.000000	2046.000000
12.300000	-0.030516	-18.035244	-10.999527	-4.777292	-1.526612	-0.731814	0.000000	-10.000000	-0.025000	-5.850000	19.500000	1023.000000	1023.000000	2046.000000
12.320000	-0.030699	-18.143242	-11.000834	-4.771704	-1.532319	-0.838387	0.000000	-10.000000	-0.025000	-5.633333	17.500000	1023.000000	1023.000000	2046.000000
12.340000	-0.029370	-17.357529	-10.688392	-4.632896	-1.271938	-0.764303	0.000000	-10.000000	-0.016667	-5.400000	15.500000	1023.000000	1023.000000	2046.000000
12.360000	-0.027945	-16.515450	-10.162066	-4.441743	-1.259789	-0.651851	0.000000	-10.000000	-0.025000	-4.966667	13.833333	1023.000000	1023.000000	2046.000000
12.380000	-0.027850	-16.459318	-10.045155	-4.413134	-1.274515	-0.726513	0.000000	-10.000000	-0.025000	-4.333333	12.166667	1023.000000	1023.000000	2046.000000
12.400000	-0.026722	-15.792681	-9.729337	-4.244588	-1.106587	-0.712168	0.000000	-10.000000	-0.041667	-3.583333	10.833333	1023.000000	1023.000000	2046.000000
12.420000	-0.026544	-15.687415	-9.336483	-4.509587	-1.350575	-0.490770	0.000000	-10.000000	-0.041667	-2.666667	9.666667	1023.000000	1023.000000	2046.000000
12.440000	-0.027331	-16.152687	-9.376826	-4.639511	-1.465783	-0.670568	0.000000	-10.000000	-0.050000	-1.466667	9.166667	1023.000000	1023.000000	2046.000000
12.460000	-0.026634	-15.740782	-9.373503	-4.534238	-1.261527	-0.571514	0.000000	-10.000000	-0.058333	-0.516667	9.000000	1023.000000	1023.000000	2046.000000
12.480000	-0.025670	-15.170809	-9.628844	-3.813092	-1.151512	-0.577361	0.000000	-10.000000	-0.058333	0.850000	9.000000	1023.000000	1023.000000	2046.000000
12.500000	-0.025630	-15.147575	-9.920290	-3.695939	-1.050543	-0.480803	0.000000	-10.000000	-0.075000	2.383333	9.000000	1023.000000	1023.000000	2046.000000
12.520000	-0.025651	-15.159507	-9.859394	-3.695554	-1.067822	-0.536738	0.000000	-10.000000	-0.091667	4.583333	9.000000	1023.000000	1023.000000	2046.000000
12.540000	-0.027542	-16.277300	-10.112060	-3.946008	-1.307101	-0.912130	0.000000	-10.000000	-0.116667	6.766667	9.000000	1023.000000	1023.000000	2046.000000
12.560000	-0.029028	-17.155594	-10.439463	-4.317746	-1.377689	-1.020695	0.000000	-10.000000	-0.141667	8.750000	9.000000	1023.000000	1023.000000	2046.000000
12.580000	-0.030819	-18.214314	-10.739038	-4.541008	-1.684823	-1.249446	0.000000	-10.000000	-0.158333	10.916667	9.000000	1023.000000	1023.000000	2046.000000
12.600000	-0.033494	-19.794693	-11.431131	-4.742793	-1.860659	-1.760109	0.000000	-10.000000	-0.183333	12.683333	9.000000	1023.000000	1023.000000	2046.000000
12.620000	-0.035046	-20.712473	-11.879068	-4.996832	-1.944053	-1.892520	0.000000	-10.000000	-0.208333	14.400001	9.000000	1023.000000	1023.000000	2046.000000
12.640000	-0.036179	-21.381681	-12.179627	-5.027734	-2.203311	-1.971010	0.000000	-10.000000	-0.241667	15.500000	14.000000	1023.000000	1023.000000	2046.000000
12.660000	-0.037338	-22.066467	-12.678970	-4.829610	-2.279359	-2.278528	0.000000	-10.000000	-0.258333	16.416666	20.166666	1023.000000	1023.000000	2046.000000
12.680000	-0.037068	-21.907232	-12.884586	-4.657872	-2.238632	-2.126144	0.000000	-10.000000	-0.258333	17.266666	28.333334	1023.000000	1023.000000	2046.000000
12.700000	-0.036185	-21.385540	-12.924514	-4.221465	-2.249456	-1.990104	0.000000	-10.000000	-0.258333	18.033333	33.500000	1023.000000	1023.000000	2046.000000
12.720000	-0.036159	-21.369980	-13.145288	-3.923519	-2.348152	-1.953021	0.000000	-10.000000	-0.275000	18.833334	39.500000	1023.000000	1023.000000	2046.000000
12.740000	-0.035460	-20.956652	-13.310460	-3.684690	-2.194829	-1.766673	0.000000	-10.000000	-0.308333	19.483334	45.666668	1023.000000	1023.000000	2046.000000
12.760000	-0.033763	-19.953878	-13.117922	-3.280725	-2.062711	-1.492521	0.000000	-10.000000	-0.333333	20.133333	52.000000	1023.000000	1023.000000	2046.000000
12.780000	-0.032617	-19.276691	-12.979594	-3.050442	-2.001341	-1.245315	0.000000	-10.000000	-0.358333	20.833334	58.666668	1023.000000	1023.000000	2046.000000
12.800000	-0.031152	-18.410778	-12.773104	-2.738987	-1.768066	-1.130621	0.000000	-10.000000	-0.383333	21.633333	65.500000	1023.000000	1023.000000	2046.000000
12.820000	-0.028560	-16.879084	-12.233429	-2.555233	-1.342061	-0.748361	0.000000	-10.000000	-0.383333	22.400000	72.666664	1023.000000	1023.000000	2046.000000
12.840000	-0.026382	-15.591774	-11.724182	-2.363249	-1.062005	-0.442338	0.000000	-10.000000	-0.375000	22.916668	80.000000	1023.000000	1023.000000	2046.000000
12.860000	-0.024282	-14.350689	-11.254077	-2.216804	-0.627159	-0.252649	0.000000	-10.000000	-0.375000	23.016666	87.500000	1023.000000	1023.000000	2046.000000
12.880000	-0.021177	-12.515884	-10.502837	-2.196508	0.013446	0.170015	0.000000	-10.000000	-0.383333	23.233334	95.166664	1023.000000	1023.000000	2046.000000
12.900000	-0.018448	-10.902980	-9.684132	-2.254785	0.427738	0.608199	0.000000	-10.000000	-0.391667	23.500000	103.000000	1023.000000	1023.000000	2046.000000
12.920000	-0.016451	-9.722572	-9.181889	-2.309773	1.002836	0.766254	0.000000	-10.000000	-0.383333	23.666666	111.000000	1023.000000	1023.000000	2046.000000
12.940000	-0.013688	-8.089514	-8.486057	-2.409035	1.631721	1.173857	0.000000	-10.000000	-0.391667	23.583334	118.833336	1023.000000	1023.000000	2046.000000
12.960000	-0.011461	-6.773713	-7.715243	-2.345053	1.925730	1.360853	0.000000	-10.000000	-0.400000	23.333334	126.500000	1023.000000	1023.000000	2046.000000
12.980000	-0.010310	-6.093077	-7.235896	-2.295387	2.128871	1.309335	0.000000	-10.000000	-0.400000	23.516666	134.166672	1023.000000	1023.000000	2046.000000
13.000000	-0.008047	-4.755714	-6.620850	-2.247687	2.559950	1.552873	0.000000	-10.000000	-0.408333	23.800001	142.000000	1023.000000	1023.000000	2046.000000
13.020000	-0.006412	-3.789679	-6.023567	-2.090249	2.679401	1.644736	0.000000	-10.000000	-0.408333	24.016666	150.000000	1023.000000	1023.000000	2046.000000
13.040000	-0.005329	-3.149225	-5.760176	-1.962673	2.955454	1.618170	0.000000	-10.000000	-0.425000	24.016666	158.000000	1023.000000	1023.000000	2046.000000
13.060000	-0.003183	-1.881345	-5.196464	-1.746139	3.252795	1.808463	0.000000	-10.000000	-0.433333	24.166666	166.000000	1023.000000	1023.000000	2046.000000
13.080000	-0.001990	-1.176271	-4.881995	-1.625368	3.442787	1.888304	0.000000	-10.000000	-0.450000	24.583334	174.000000	1023.000000	1023.000000	2046.000000
13.100000	0.000236	0.139208	-4.466538	-1.384363	3.885304	2.104804	0.000000	-10.000000	-0.450000	24.833334	182.166672	1023.000000	1023.000000	2046.000000
13.120000	0.002380	1.406356	-3.943794	-1.125245	4.093732	2.381663	0.000000	-10.000000	-0.450000	25.050001	190.500000	1023.000000	1023.000000	2046.000000
13.140000	0.003904	2.307123	-3.699087	-0.786104	4.371049	2.421265	0.000000	-10.000000	-0.458333	24.900002	198.833328	1023.000000	1023.000000	2046.000000
13.160000	0.006642	3.925614	-3.176351	-0.636367	4.811502	2.926830	0.000000	-10.000000	-0.475000	25.233334	207.000000	1023.000000	1023.000000	2046.000000
13.180000	0.008631	5.101050	-2.741539	-0.377197	5.070719	3.149067	0.000000	-10.000000	-0.483333	25.150002	215.333328	1023.000000	1023.000000	2046.000000
13.200000	0.010605	6.267807	-2.446725	-0.195384	5.514539	3.395376	0.000000	-10.000000	-0.491667	25.283335	223.666672	1023.000000	1023.000000	2046.000000
13.220000	0.013553	8.009673	-1.806515	0.118960	5.924894	3.772334	0.000000	-10.000000	-0.475000	25.133333	232.333328	1023.000000	1023.000000	2046.000000
13.240000	0.015482	9.149889	-1.396669	0.335320	6.197135	4.014102	0.000000	-10.000000	-0.475000	25.133333	240.666672	1023.000000	1023.000000	2046.000000
13.260000	0.017839	10.542572	-1.008728	0.631495	6.686677	4.233129	0.000000	-10.000000	-0.458333	25.250000	249.166672	1023.000000	1023.000000	2046.000000
13.280000	0.020692	12.229199	-0.411426	0.979858	7.082025	4.578742	0.000000	-10.000000	-0.466667	25.016668	257.500000	1023.000000	1023.000000	2046.000000
13.300000	0.022217	13.130241	-0.106257	1.214236	7.328473	4.693789	0.000000	-10.000000	-0.466667	25.083334	265.833344	1023.000000	1023.000000	2046.000000
13.320000	0.024747	14.625408	0.265019	1.513896	7.884264	4.962228	0.000000	-10.000000	-0.466667	24.866667	274.166656	1023.000000	1023.000000	2046.000000
13.340000	0.027350	16.164114	0.980886	1.804498	8.108438	5.270292	0.000000	-10.000000	-0.458333	24.966667	282.500000	1023.000000	1023.000000	2046.000000
13.360000	0.028803	17.022657	1.282297	2.128940	8.375189	5.236231	0.000000	-10.000000	-0.458333	24.800001	290.833344	1023.000000	1023.000000	2046.000000
13.380000	0.031211	18.445971	1.764604	2.370311	8.802345	5.508710	0.000000	-10.000000	-0.458333	24.816668	299.166656	1023.000000	1023.000000	2046.000000
13.400000	0.032790	19.379129	2.268867	2.526284	8.928470	5.655508	0.000000	-10.000000	-0.458333	24.766666	307.500000	1023.000000	1023.000000	2046.000000
13.420000	0.034010	20.099667	2.535780	2.883578	9.228976	5.451332	0.000000	-10.000000	-0.450000	24.633333	315.833344	1023.000000	1023.000000	2046.000000
13.440000	0.035880	21.205009	3.012105	2.712211	9.503612	5.977082	0.000000	-10.000000	-0.441667	24.566668	324.000000	1023.000000	1023.000000	2046.000000
13.460000	0.036862	21.785492	3.382233	2.695592	9.423997	6.283670	0.000000	-10.000000	-0.441667	24.533333	332.000000	1023.000000	1023.000000	2046.000000
13.480000	0.037687	22.272968	3.100271	3.240103	9.827248	6.105347	0.000000	-10.000000	-0.425000	24.516666	340.333344	1023.000000	1023.000000	2046.000000
13.500000	0.039039	23.072170	2.904815	3.921081	10.004042	6.242233	0.000000	-10.000000	-0.416667	24.166668	348.666656	1023.000000	1023.000000	2046.000000
13.520000	0.038896	22.987766	2.470760	4.415955	9.935584	6.165467	0.000000	-10.000000	-0.400000	24.033335	357.000000	1023.000000	1023.000000	2046.000000
13.540000	0.038473	22.737434	2.304140	4.655722	9.908990	5.868583	0.000000	-10.000000	-0.400000	23.733334	365.000000	1023.000000	1023.000000	2046.000000
13.560000	0.037333	22.063753	2.261479	4.481517	9.709729	5.611027	0.000000	-10.000000	-0.400000	23.583334	373.000000	1023.000000	1023.000000	2046.000000
13.580000	0.034749	20.536407	1.741814	4.182727	9.358164	5.253704	0.000000	-10.000000	-0.383333	23.233334	380.666656	1023.000000	1023.000000	2046.000000
13.600000	0.032742	19.350710	1.059234	4.018881	9.261927	5.010668	0.000000	-10.000000	-0.366667	23.033333	388.333344	1023.000000	1023.000000	2046.000000
13.620000	0.031211	18.445885	0.585907	3.997363	8.958500	4.904115	0.000000	-10.000000	-0.341667	22.800001	396.000000	1023.000000	1023.000000	2046.000000
13.640000	0.029240	17.280729	-0.135482	4.005271	8.746556	4.664383	0.000000	-10.000000	-0.358333	22.433334	403.666656	1023.000000	1023.000000	2046.000000
13.660000	0.028760	16.997398	-0.584905	4.065258	8.797142	4.719903	0.000000	-10.000000	-0.375000	22.183334	408.666656	1023.000000	1023.000000	2046.000000
13.680000	0.029084	17.188856	-0.726473	4.388238	8.719315	4.807775	0.000000	-10.000000	-0.400000	22.233334	416.000000	1023.000000	1023.000000	2046.000000
13.700000	0.028392	16.779800	-1.177219	4.623619	8.630893	4.702508	0.000000	-10.000000	-0.383333	22.116667	423.666656	1023.000000	1023.000000	2046.000000
13.720000	0.028917	17.090115	-1.344389	4.844573	8.691225	4.898705	0.000000	-10.000000	-0.366667	22.233334	433.666656	1023.000000	1023.000000	2046.000000
13.740000	0.029477	17.421028	-1.385278	5.133226	8.603981	5.069099	0.000000	-10.000000	-0.350000	21.883333	441.166656	1023.000000	1023.000000	2046.000000
13.760000	0.029315	17.325150	-1.645136	5.368431	8.607226	4.994627	0.000000	-10.000000	-0.350000	21.900000	448.500000	1023.000000	1023.000000	2046.000000
13.780000	0.030677	18.130041	-1.490334	5.478055	8.781564	5.360758	0.000000	-10.000000	-0.350000	21.633333	455.833344	1023.000000	1023.000000	2046.000000
13.800000	0.031390	18.551250	-1.335700	5.577701	8.818138	5.491112	0.000000	-10.000000	-0.350000	21.516666	463.166656	1023.000000	1023.000000	2046.000000
13.820000	0.032229	19.047470	-1.234702	5.583079	9.063707	5.635385	0.000000	-10.000000	-0.350000	21.433334	470.333344	1023.000000	1023.000000	2046.000000
13.840000	0.034442	20.354952	-0.836088	5.803277	9.449149	5.938614	0.000000	-10.000000	-0.350000	21.216667	477.500000	1023.000000	1023.000000	2046.000000
13.860000	0.035440	20.944771	-0.545830	5.748298	9.566429	6.175874	0.000000	-10.000000	-0.350000	21.233334	484.666656	1023.000000	1023.000000	2046.000000
13.880000	0.037597	22.219650	-0.222866	5.832012	10.096513	6.513991	0.000000	-10.000000	-0.350000	21.250000	491.833344	1023.000000	1023.000000	2046.000000
13.900000	0.040935	24.192347	0.443434	6.023687	10.666423	7.058804	0.000000	-10.000000	-0.341667	21.183334	499.000000	1023.000000	1023.000000	2046.000000
13.920000	0.043236	25.552481	0.988148	6.149088	11.100110	7.315134	0.000000	-10.000000	-0.325000	21.000000	506.000000	1023.000000	1023.000000	2046.000000
13.940000	0.045407	26.835279	1.513060	6.137747	11.619851	7.564621	0.000000	-10.000000	-0.325000	20.466667	513.000000	1023.000000	1023.000000	2046.000000
13.960000	0.047601	28.132336	2.104099	6.110218	12.060191	7.857828	0.000000	-10.000000	-0.316667	20.333334	519.833313	1023.000000	1023.000000	2046.000000
13.980000	0.048811	28.847151	2.727641	6.046458	12.160446	7.912605	0.000000	-10.000000	-0.316667	19.866667	526.666687	1023.000000	1023.000000	2046.000000
14.000000	0.049767	29.412109	3.185199	6.038452	12.413943	7.774516	0.000000	-10.000000	-0.291667	19.416668	533.500000	1023.000000	1023.000000	2046.000000
14.020000	0.051580	30.483906	3.830011	6.114695	12.701483	7.837716	0.000000	-10.000000	-0.275000	18.883333	540.166687	1023.000000	1023.000000	2046.000000
14.040000	0.052568	31.067795	4.334007	6.158269	12.731057	7.844462	0.000000	-10.000000	-0.258333	18.750000	546.500000	1023.000000	1023.000000	2046.000000
14.060000	0.053494	31.615004	4.516106	6.260758	13.008839	7.829301	0.000000	-10.000000	-0.241667	18.600000	552.666687	1023.000000	1023.000000	2046.000000
14.080000	0.055181	32.611790	4.898562	6.425578	13.227736	8.059915	0.000000	-10.000000	-0.241667	18.366667	559.000000	1023.000000	1023.000000	2046.000000
14.100000	0.055884	33.027462	5.006038	6.522182	13.330912	8.168331	0.000000	-10.000000	-0.225000	18.000000	565.333313	1023.000000	1023.000000	2046.000000
14.120000	0.057224	33.819462	5.076283	6.736738	13.737324	8.269115	0.000000	-10.000000	-0.216667	17.700001	571.500000	1023.000000	1023.000000	2046.000000
14.140000	0.059345	35.073086	5.467277	7.004810	14.054386	8.546613	0.000000	-10.000000	-0.191667	17.200001	577.333313	1023.000000	1023.000000	2046.000000
14.160000	0.060440	35.719795	5.694881	7.162802	14.167642	8.694469	0.000000	-10.000000	-0.200000	16.466667	583.000000	1023.000000	1023.000000	2046.000000
14.180000	0.062096	36.698795	5.881069	7.414370	14.545435	8.857922	0.000000	-10.000000	-0.200000	16.116667	588.500000	1023.000000	1023.000000	2046.000000
14.200000	0.064354	38.033466	6.331417	7.686545	14.842293	9.173210	0.000000	-10.000000	-0.208333	15.533334	594.000000	1023.000000	1023.000000	2046.000000
14.220000	0.065740	38.852253	6.712010	7.915635	15.004975	9.219631	0.000000	-10.000000	-0.200000	15.150001	599.333313	1023.000000	1023.000000	2046.000000
14.240000	0.068156	40.280281	7.219844	8.147655	15.477195	9.435587	0.000000	-10.000000	-0.200000	14.483334	604.500000	1023.000000	1023.000000	2046.000000
14.260000	0.071437	42.219238	7.971736	8.526998	15.937007	9.783499	0.000000	-10.000000	-0.191667	14.016666	609.333313	1023.000000	1023.000000	2046.000000
14.280000	0.073363	43.357624	8.493194	8.749618	16.117174	9.997640	0.000000	-10.000000	-0.183333	13.583334	614.166687	1023.000000	1023.000000	2046.000000
14.300000	0.075513	44.628422	8.850572	9.130142	16.598314	10.049394	0.000000	-10.000000	-0.175000	13.166667	618.666687	1023.000000	1023.000000	2046.000000
14.320000	0.077323	45.697906	9.418998	9.076520	16.633162	10.569225	0.000000	-10.000000	-0.166667	12.816667	623.333313	1023.000000	1023.000000	2046.000000
14.340000	0.077194	45.621738	9.324733	8.969937	16.435873	10.891195	0.000000	-10.000000	-0.141667	12.500000	627.666687	1023.000000	1023.000000	2046.000000
14.360000	0.077239	45.648289	8.807004	9.653831	16.671165	10.516288	0.000000	-10.000000	-0.116667	11.650001	632.000000	1023.000000	1023.000000	2046.000000
14.380000	0.077913	46.046555	8.607279	10.232706	16.636978	10.569593	0.000000	-10.000000	-0.091667	10.800000	636.000000	1023.000000	1023.000000	2046.000000
14.400000	0.077552	45.833405	8.411352	10.569822	16.511719	10.340511	0.000000	-10.000000	-0.075000	9.683333	639.666687	1023.000000	1023.000000	2046.000000
14.420000	0.076720	45.341789	8.302214	10.548607	16.490128	10.000843	0.000000	-10.000000	-0.058333	8.916667	643.166687	1023.000000	1023.000000	2046.000000
14.440000	0.075192	44.438465	8.024965	10.212810	16.431686	9.769003	0.000000	-10.000000	-0.050000	7.933333	646.166687	1023.000000	1023.000000	2046.000000
14.460000	0.071591	42.310150	7.381279	9.775818	15.915145	9.237908	0.000000	-10.000000	-0.041667	6.533333	649.000000	1023.000000	1023.000000	2046.000000
14.480000	0.067674	39.995102	6.398090	9.361690	15.471448	8.763873	0.000000	-10.000000	-0.050000	5.066667	651.333313	1023.000000	1023.000000	2046.000000
14.500000	0.064976	38.400661	5.627108	9.110970	15.082053	8.580531	0.000000	-10.000000	-0.050000	3.600000	653.333313	1023.000000	1023.000000	2046.000000
14.520000	0.062345	36.845917	4.892699	9.010541	14.639143	8.303533	0.000000	-10.000000	-0.050000	2.266667	654.833313	1023.000000	1023.000000	2046.000000
14.540000	0.059809	35.347023	4.052527	9.004531	14.341522	7.948443	0.000000	-10.000000	-0.033333	0.750000	655.666687	1023.000000	1023.000000	2046.000000
14.560000	0.058605	34.635666	3.423444	9.014714	14.248945	7.948563	0.000000	-10.000000	-0.025000	-0.866667	656.000000	1023.000000	1023.000000	2046.000000
14.580000	0.057251	33.835350	3.112700	9.092401	13.718032	7.912218	0.000000	-10.000000	-0.016667	-2.266667	656.000000	1023.000000	1023.000000	2046.000000
14.600000	0.055327	32.698093	2.416044	9.131026	13.429308	7.721714	0.000000	-10.000000	-0.008333	-3.633333	656.000000	1023.000000	1023.000000	2046.000000
14.620000	0.054695	32.324745	2.055442	9.108725	13.272156	7.888423	0.000000	-10.000000	0.000000	-4.916667	656.000000	1023.000000	1023.000000	2046.000000
14.640000	0.053602	31.678692	1.786016	9.128358	12.897171	7.867147	0.000000	-10.000000	0.000000	-6.150000	656.000000	1023.000000	1023.000000	2046.000000
14.660000	0.052218	30.860821	1.315760	9.090191	12.724882	7.729989	0.000000	-10.000000	0.000000	-6.916667	656.000000	1023.000000	1023.000000	2046.000000
14.680000	0.052207	30.854618	1.236090	9.018428	12.745790	7.854311	0.000000	-10.000000	0.000000	-7.900000	656.000000	1023.000000	1023.000000	2046.000000
14.700000	0.051373	30.361156	1.211551	8.742063	12.506354	7.901189	0.000000	-10.000000	0.008333	-8.800000	656.000000	1023.000000	1023.000000	2046.000000
14.720000	0.050505	29.848597	1.030079	8.446298	12.515036	7.857185	0.000000	-10.000000	0.025000	-10.083333	656.000000	1023.000000	1023.000000	2046.000000
14.740000	0.051040	30.164602	1.088496	8.250309	12.721893	8.103903	0.000000	-10.000000	0.033333	-10.966667	649.000000	1023.000000	1023.000000	2046.000000
14.760000	0.051110	30.205734	1.300188	7.998698	12.632800	8.274048	0.000000	-10.000000	0.058333	-12.250000	639.333313	1023.000000	1023.000000	2046.000000
14.780000	0.051113	30.207983	1.276129	7.821098	12.798272	8.312485	0.000000	-10.000000	0.075000	-13.150001	629.666687	1023.000000	1023.000000	2046.000000
14.800000	0.052402	30.969854	1.528137	7.611677	13.149136	8.680905	0.000000	-10.000000	0.116667	-14.216667	625.333313	1023.000000	1023.000000	2046.000000
14.820000	0.052546	31.054544	1.761598	7.371017	13.159514	8.762416	0.000000	-10.000000	0.141667	-14.900001	622.000000	1023.000000	1023.000000	2046.000000
14.840000	0.051833	30.633389	1.710527	7.112862	13.195341	8.614659	0.000000	-10.000000	0.175000	-15.916667	616.833313	1023.000000	1023.000000	2046.000000
14.860000	0.051718	30.565245	1.937874	6.843939	13.116499	8.666933	0.000000	-10.000000	0.191667	-16.916668	611.666687	1023.000000	1023.000000	2046.000000
14.880000	0.050284	29.717697	2.000350	6.514061	12.799112	8.404174	0.000000	-10.000000	0.208333	-18.000000	606.000000	1023.000000	1023.000000	2046.000000
14.900000	0.048821	28.852976	1.866583	6.208474	12.608655	8.169265	0.000000	-10.000000	0.225000	-19.066668	600.000000	1023.000000	1023.000000	2046.000000
14.920000	0.047962	28.345417	1.843754	5.910533	12.457344	8.133787	0.000000	-10.000000	0.266667	-20.066668	593.500000	1023.000000	1023.000000	2046.000000
14.940000	0.046794	27.655321	1.745342	5.708877	12.170531	8.030570	0.000000	-10.000000	0.316667	-21.100000	586.833313	1023.000000	1023.000000	2046.000000
14.960000	0.044717	26.427794	1.382056	5.476809	11.787146	7.781784	0.000000	-10.000000	0.375000	-22.683334	579.666687	1023.000000	1023.000000	2046.000000
14.980000	0.043249	25.559977	0.944290	5.317095	11.676328	7.622263	0.000000	-10.000000	0.400000	-24.000000	572.000000	1023.000000	1023.000000	2046.000000
15.000000	0.042665	25.214796	0.735350	5.153319	11.653747	7.672380	0.000000	-10.000000	0.425000	-25.016666	564.000000	1023.000000	1023.000000	2046.000000
15.020000	0.041654	24.617311	0.612272	4.978041	11.375477	7.651522	0.000000	-10.000000	0.433333	-25.366667	555.833313	1023.000000	1023.000000	2046.000000
15.040000	0.040075	23.684237	0.287062	4.881989	11.151872	7.363313	0.000000	-10.000000	0.450000	-25.650000	547.500000	1023.000000	1023.000000	2046.000000
15.060000	0.039685	23.453835	0.140540	4.670455	11.195076	7.447764	0.000000	-10.000000	0.450000	-25.900000	538.833313	1023.000000	1023.000000	2046.000000
15.080000	0.039949	23.610138	0.285455	4.718609	11.143344	7.462730	0.000000	-10.000000	0.466667	-26.016666	530.166687	1023.000000	1023.000000	2046.000000
15.100000	0.039763	23.499817	0.400335	4.736930	11.013021	7.349530	0.000000	-10.000000	0.466667	-26.133333	521.500000	1023.000000	1023.000000	2046.000000
15.120000	0.040330	23.835213	0.469297	4.781069	11.186985	7.397862	0.000000	-10.000000	0.475000	-26.050001	512.833313	1023.000000	1023.000000	2046.000000
15.140000	0.041702	24.646004	0.769692	5.027053	11.337534	7.511724	0.000000	-10.000000	0.458333	-26.050001	504.166656	1023.000000	1023.000000	2046.000000
15.160000	0.041591	24.580015	0.910551	5.009916	11.152262	7.507286	0.000000	-10.000000	0.466667	-25.833334	495.500000	1023.000000	1023.000000	2046.000000
15.180000	0.040295	23.814283	0.736550	4.644518	10.863066	7.570150	0.000000	-10.000000	0.458333	-25.766668	486.833344	1023.000000	1023.000000	2046.000000
15.200000	0.039021	23.061331	0.381164	4.403472	10.682304	7.594389	0.000000	-10.000000	0.475000	-25.650002	478.333344	1023.000000	1023.000000	2046.000000
15.220000	0.037921	22.411186	-0.095657	4.842144	10.389825	7.274875	0.000000	-10.000000	0.475000	-25.816668	469.666656	1023.000000	1023.000000	2046.000000
15.240000	0.036038	21.298168	-0.852878	5.055069	10.171525	6.924451	0.000000	-10.000000	0.475000	-25.900002	461.000000	1023.000000	1023.000000	2046.000000
15.260000	0.034727	20.523809	-1.193411	4.918166	10.025764	6.773291	0.000000	-10.000000	0.458333	-25.966667	452.333344	1023.000000	1023.000000	2046.000000
15.280000	0.033064	19.540997	-1.236657	4.740141	9.592230	6.445284	0.000000	-10.000000	0.450000	-25.683334	443.666656	1023.000000	1023.000000	2046.000000
15.300000	0.029909	17.676027	-1.669173	4.332306	9.090413	5.922481	0.000000	-10.000000	0.450000	-25.416668	435.166656	1023.000000	1023.000000	2046.000000
15.320000	0.026898	15.896824	-2.206582	3.923191	8.700103	5.480113	0.000000	-10.000000	0.441667	-24.850000	426.500000	1023.000000	1023.000000	2046.000000
15.340000	0.024244	14.328235	-2.881117	3.602020	8.484087	5.123246	0.000000	-10.000000	0.433333	-24.533333	418.166656	1023.000000	1023.000000	2046.000000
15.360000	0.021286	12.579938	-3.488128	3.388181	8.003015	4.676870	0.000000	-10.000000	0.408333	-24.216667	410.000000	1023.000000	1023.000000	2046.000000
15.380000	0.017052	10.077756	-4.347863	2.951546	7.341740	4.132332	0.000000	-10.000000	0.383333	-23.833334	402.000000	1023.000000	1023.000000	2046.000000
15.400000	0.013481	7.967508	-5.234815	2.589842	6.899394	3.713087	0.000000	-10.000000	0.358333	-23.583334	394.000000	1023.000000	1023.000000	2046.000000
15.420000	0.011132	6.579188	-5.952440	2.394656	6.645050	3.491921	0.000000	-10.000000	0.366667	-23.466667	386.000000	1023.000000	1023.000000	2046.000000
15.440000	0.008705	5.144462	-6.496752	2.254517	6.118471	3.268226	0.000000	-10.000000	0.383333	-23.700001	378.000000	1023.000000	1023.000000	2046.000000
15.460000	0.005874	3.471602	-7.261144	2.103197	5.683768	2.945781	0.000000	-10.000000	0.383333	-23.883333	370.000000	1023.000000	1023.000000	2046.000000
15.480000	0.004316	2.550995	-7.781126	1.846238	5.473564	3.012319	0.000000	-10.000000	0.366667	-23.850000	362.000000	1023.000000	1023.000000	2046.000000
15.500000	0.003109	1.837308	-8.099532	1.849981	5.156466	2.930393	0.000000	-10.000000	0.350000	-23.800001	354.166656	1023.000000	1023.000000	2046.000000
15.520000	0.000979	0.578744	-8.513783	1.683482	4.724831	2.684215	0.000000	-10.000000	0.350000	-23.483334	346.500000	1023.000000	1023.000000	2046.000000
15.540000	-0.000100	-0.059084	-8.846895	1.524349	4.670713	2.592749	0.000000	-10.000000	0.350000	-23.383333	338.833344	1023.000000	1023.000000	2046.000000
15.560000	-0.000343	-0.202550	-8.811131	1.352358	4.620576	2.635647	0.000000	-10.000000	0.350000	-23.083334	331.000000	1023.000000	1023.000000	2046.000000
15.580000	-0.001250	-0.738982	-8.821874	1.011756	4.366879	2.704257	0.000000	-10.000000	0.350000	-23.016666	323.166656	1023.000000	1023.000000	2046.000000
15.600000	-0.001439	-0.850216	-8.830611	0.780830	4.422310	2.777254	0.000000	-10.000000	0.350000	-22.850000	315.500000	1023.000000	1023.000000	2046.000000
15.620000	-0.000830	-0.490693	-8.653837	0.736293	4.527357	2.899494	0.000000	-10.000000	0.341667	-22.600000	307.833344	1023.000000	1023.000000	2046.000000
15.640000	-0.000777	-0.458957	-8.430472	0.558249	4.429815	2.983451	0.000000	-10.000000	0.333333	-22.433334	300.333344	1023.000000	1023.000000	2046.000000
15.660000	-0.000968	-0.572108	-8.385490	0.442544	4.522736	2.848103	0.000000	-10.000000	0.325000	-22.299999	295.333344	1023.000000	1023.000000	2046.000000
15.680000	-0.000526	-0.310817	-8.165460	0.077973	4.711812	3.064857	0.000000	-10.000000	0.325000	-22.166666	288.000000	1023.000000	1023.000000	2046.000000
15.700000	-0.000701	-0.414147	-7.881266	-0.208457	4.613887	3.061689	0.000000	-10.000000	0.316667	-21.800001	280.666656	1023.000000	1023.000000	2046.000000
15.720000	-0.001949	-1.151745	-7.804945	-0.524777	4.330412	2.847564	0.000000	-10.000000	0.308333	-21.450001	270.833344	1023.000000	1023.000000	2046.000000
15.740000	-0.002714	-1.604009	-7.813649	-0.769131	4.264484	2.714287	0.000000	-10.000000	0.308333	-21.133333	263.666656	1023.000000	1023.000000	2046.000000
15.760000	-0.002872	-1.697328	-7.686743	-0.926953	4.223114	2.693254	0.000000	-10.000000	0.300000	-20.950001	256.500000	1023.000000	1023.000000	2046.000000
15.780000	-0.004151	-2.453464	-7.645909	-1.161655	3.863528	2.490572	0.000000	-10.000000	0.300000	-20.516666	249.500000	1023.000000	1023.000000	2046.000000
15.800000	-0.005562	-3.287228	-7.912414	-1.243831	3.710127	2.158890	0.000000	-10.000000	0.291667	-20.316668	242.666672	1023.000000	1023.000000	2046.000000
15.820000	-0.006185	-3.655067	-8.028922	-1.530155	3.651052	2.252957	0.000000	-10.000000	0.283333	-20.066668	236.000000	1023.000000	1023.000000	2046.000000
15.840000	-0.006695	-3.956708	-7.974703	-1.537459	3.410547	2.144907	0.000000	-10.000000	0.266667	-20.049999	231.666672	1023.000000	1023.000000	2046.000000
15.860000	-0.007922	-4.681840	-8.180987	-1.634664	3.197578	1.936232	0.000000	-10.000000	0.233333	-19.750000	225.000000	1023.000000	1023.000000	2046.000000
15.880000	-0.008056	-4.761359	-8.242005	-1.734578	3.249527	1.965697	0.000000	-10.000000	0.216667	-19.483334	218.333328	1023.000000	1023.000000	2046.000000
15.900000	-0.008064	-4.765930	-8.143161	-1.795536	3.114915	2.057852	0.000000	-10.000000	0.200000	-19.083334	209.666672	1023.000000	1023.000000	2046.000000
15.920000	-0.009223	-5.451081	-8.294394	-1.903740	2.877341	1.869712	0.000000	-10.000000	0.200000	-18.833334	203.166672	1023.000000	1023.000000	2046.000000
15.940000	-0.009301	-5.496704	-8.388222	-1.976556	2.932581	1.935494	0.000000	-10.000000	0.200000	-18.550001	196.833328	1023.000000	1023.000000	2046.000000
15.960000	-0.009137	-5.399931	-8.339697	-1.909701	2.885026	1.964441	0.000000	-10.000000	0.200000	-18.233334	190.500000	1023.000000	1023.000000	2046.000000
15.980000	-0.010418	-6.157233	-8.546833	-2.004240	2.617334	1.776506	0.000000	-10.000000	0.200000	-18.016666	184.500000	1023.000000	1023.000000	2046.000000
16.000000	-0.010262	-6.065075	-8.601494	-2.008135	2.706801	1.837753	0.000000	-10.000000	0.191667	-17.683334	178.500000	1023.000000	1023.000000	2046.000000
16.020000	-0.010161	-6.005360	-8.539104	-1.951466	2.600137	1.885074	0.000000	-10.000000	0.191667	-17.433334	172.500000	1023.000000	1023.000000	2046.000000
16.040001	-0.011134	-6.580385	-8.660219	-2.018229	2.391369	1.706695	0.000000	-10.000000	0.175000	-17.133333	166.833328	1023.000000	1023.000000	2046.000000
16.059999	-0.010740	-6.347482	-8.513972	-2.037612	2.429773	1.774330	0.000000	-10.000000	0.166667	-16.900000	161.166672	1023.000000	1023.000000	2046.000000
16.080000	-0.009506	-5.618054	-8.114443	-1.867946	2.516321	1.848014	0.000000	-10.000000	0.150000	-16.550001	155.666672	1023.000000	1023.000000	2046.000000
16.100000	-0.009277	-5.482417	-7.932205	-1.820919	2.468096	1.802611	0.000000	-10.000000	0.150000	-16.283333	150.000000	1023.000000	1023.000000	2046.000000
16.120001	-0.008255	-4.878530	-7.634423	-1.682086	2.543562	1.894416	0.000000	-10.000000	0.150000	-16.049999	144.666672	1023.000000	1023.000000	2046.000000
16.139999	-0.007342	-4.338899	-7.337587	-1.491532	2.546461	1.943760	0.000000	-10.000000	0.150000	-15.916667	139.333328	1023.000000	1023.000000	2046.000000
16.160000	-0.008557	-5.057185	-7.306084	-1.852015	2.162762	1.938153	0.000000	-10.000000	0.141667	-15.566667	134.000000	1023.000000	1023.000000	2046.000000
16.180000	-0.008726	-5.156806	-7.345927	-2.236648	2.091528	2.334241	0.000000	-10.000000	0.141667	-15.333334	128.666672	1023.000000	1023.000000	2046.000000
16.200001	-0.008157	-4.820625	-7.641903	-1.395036	2.224429	1.991884	0.000000	-10.000000	0.133333	-15.116667	123.500000	1023.000000	1023.000000	2046.000000
16.219999	-0.008974	-5.303493	-8.281655	-1.045290	2.091520	1.931932	0.000000	-10.000000	0.141667	-15.066667	118.500000	1023.000000	1023.000000	2046.000000
16.240000	-0.010393	-6.142196	-8.728130	-1.260287	2.010529	1.835692	0.000000	-10.000000	0.141667	-14.866667	113.500000	1023.000000	1023.000000	2046.000000
16.260000	-0.012138	-7.173730	-8.906180	-1.457405	1.627031	1.562825	0.000000	-10.000000	0.133333	-14.566667	108.500000	1023.000000	1023.000000	2046.000000
16.280001	-0.015441	-9.125538	-9.386912	-1.839684	1.109574	0.991485	0.000000	-10.000000	0.100000	-14.150001	103.666664	1023.000000	1023.000000	2046.000000
16.299999	-0.017714	-10.468780	-9.885588	-2.185295	0.877874	0.724229	0.000000	-10.000000	0.066667	-13.450000	98.833336	1023.000000	1023.000000	2046.000000
16.320000	-0.020304	-11.999444	-10.341594	-2.423740	0.447899	0.317990	0.000000	-10.000000	0.050000	-12.633333	94.333336	1023.000000	1023.000000	2046.000000
16.340000	-0.024220	-14.314251	-11.222713	-2.794626	0.004984	-0.301895	0.000000	-10.000000	0.041667	-11.816667	90.000000	1023.000000	1023.000000	2046.000000
16.360001	-0.026784	-15.829540	-11.873964	-3.065182	-0.289754	-0.600640	0.000000	-10.000000	0.041667	-11.283334	86.000000	1023.000000	1023.000000	2046.000000
16.379999	-0.029993	-17.725653	-12.558741	-3.322374	-0.843253	-1.001285	0.000000	-10.000000	0.033333	-11.166667	82.333336	1023.000000	1023.000000	2046.000000
16.400000	-0.032197	-19.028173	-13.186282	-3.445639	-1.113328	-1.282925	0.000000	-10.000000	0.041667	-11.333333	78.666664	1023.000000	1023.000000	2046.000000
16.420000	-0.033514	-19.806654	-13.600096	-3.380866	-1.376667	-1.449025	0.000000	-10.000000	0.041667	-11.600000	76.333336	1023.000000	1023.000000	2046.000000
16.440001	-0.035791	-21.152433	-14.192919	-3.495499	-1.788343	-1.675672	0.000000	-10.000000	0.050000	-11.800000	72.333336	1023.000000	1023.000000	2046.000000
16.459999	-0.036795	-21.745872	-14.643485	-3.585847	-1.926646	-1.589895	0.000000	-10.000000	0.050000	-11.733334	68.333336	1023.000000	1023.000000	2046.000000
16.480000	-0.037355	-22.076607	-14.868533	-3.553488	-2.135511	-1.519075	0.000000	-10.000000	0.050000	-11.600000	63.000000	1023.000000	1023.000000	2046.000000
16.500000	-0.038836	-22.952070	-15.217142	-3.566225	-2.466171	-1.702533	0.000000	-10.000000	0.050000	-11.416667	60.333332	1023.000000	1023.000000	2046.000000
16.520000	-0.038817	-22.941080	-15.346999	-3.546175	-2.418449	-1.629456	0.000000	-10.000000	0.041667	-11.050000	56.666668	1023.000000	1023.000000	2046.000000
16.540001	-0.038263	-22.613710	-15.147085	-3.476575	-2.457988	-1.532061	0.000000	-10.000000	0.033333	-10.666667	53.166668	1023.000000	1023.000000	2046.000000
16.559999	-0.038848	-22.959440	-15.133003	-3.646271	-2.638643	-1.541524	0.000000	-10.000000	0.025000	-10.233334	48.500000	1023.000000	1023.000000	2046.000000
16.580000	-0.038256	-22.609112	-15.042509	-3.657813	-2.461942	-1.446847	0.000000	-10.000000	0.025000	-10.100000	46.166668	1023.000000	1023.000000	2046.000000
16.600000	-0.036920	-21.819599	-14.714188	-3.636542	-2.252842	-1.216028	0.000000	-10.000000	0.025000	-10.033334	43.833332	1023.000000	1023.000000	2046.000000
16.620001	-0.036547	-21.599222	-14.337114	-3.792077	-2.299474	-1.170556	0.000000	-10.000000	0.025000	-9.783334	40.500000	1023.000000	1023.000000	2046.000000
16.639999	-0.036018	-21.286568	-14.094440	-4.033905	-2.080859	-1.077364	0.000000	-10.000000	0.016667	-9.500000	36.166668	1023.000000	1023.000000	2046.000000
16.660000	-0.034777	-20.553114	-13.665351	-4.310719	-1.783003	-0.794041	0.000000	-10.000000	0.008333	-9.233334	33.000000	1023.000000	1023.000000	2046.000000
16.680000	-0.034853	-20.598141	-13.351297	-4.515467	-1.811196	-0.920181	0.000000	-10.000000	0.000000	-9.150000	30.000000	1023.000000	1023.000000	2046.000000
16.700001	-0.035309	-20.867826	-13.211416	-4.850800	-1.804963	-1.000648	0.000000	-10.000000	0.000000	-9.100000	28.000000	1023.000000	1023.000000	2046.000000
16.719999	-0.034692	-20.502880	-12.914961	-4.980512	-1.674372	-0.933035	0.000000	-10.000000	0.000000	-8.933333	23.833334	1023.000000	1023.000000	2046.000000
16.740000	-0.034982	-20.674623	-12.717821	-5.081539	-1.800745	-1.074518	0.000000	-10.000000	0.000000	-8.716667	20.833334	1023.000000	1023.000000	2046.000000
16.760000	-0.036057	-21.309601	-12.733682	-5.253041	-1.950082	-1.372796	0.000000	-10.000000	0.000000	-8.400001	16.833334	1023.000000	1023.000000	2046.000000
16.780001	-0.036117	-21.345198	-12.664707	-5.475201	-1.898693	-1.306596	0.000000	-10.000000	0.000000	-8.200001	15.000000	1023.000000	1023.000000	2046.000000
16.799999	-0.036042	-21.300749	-12.503632	-5.509656	-1.951316	-1.336144	0.000000	-10.000000	0.000000	-8.000000	13.166667	1023.000000	1023.000000	2046.000000
16.820000	-0.036924	-21.822006	-12.536590	-5.679621	-2.149964	-1.455832	0.000000	-10.000000	0.000000	-7.816667	11.333333	1023.000000	1023.000000	2046.000000
16.840000	-0.037413	-22.111170	-12.583322	-5.700918	-2.193679	-1.633252	0.000000	-10.000000	0.000000	-7.466667	7.833333	1023.000000	1023.000000	2046.000000
16.860001	-0.036716	-21.699320	-12.428483	-5.693794	-2.076300	-1.500742	0.000000	-10.000000	0.000000	-7.083333	4.500000	1023.000000	1023.000000	2046.000000
16.879999	-0.036479	-21.558950	-12.280430	-5.712629	-2.144042	-1.421848	0.000000	-10.000000	0.000000	-6.783333	2.166667	1023.000000	1023.000000	2046.000000
16.900000	-0.036979	-21.854391	-12.357403	-5.725489	-2.200473	-1.571025	0.000000	-10.000000	0.000000	-6.566667	1.000000	1023.000000	1023.000000	2046.000000
16.920000	-0.036319	-21.464542	-12.264115	-5.767333	-2.050651	-1.382443	0.000000	-10.000000	-0.008333	-6.250000	-1.000000	1023.000000	1023.000000	2046.000000
16.940001	-0.035632	-21.058722	-12.085140	-5.596557	-2.014832	-1.362192	0.000000	-10.000000	-0.016667	-5.933333	-3.000000	1023.000000	1023.000000	2046.000000
16.959999	-0.036123	-21.348696	-12.093209	-5.667328	-2.181367	-1.406792	0.000000	-10.000000	-0.016667	-5.516667	-5.500000	1023.000000	1023.000000	2046.000000
16.980000	-0.036031	-21.294153	-12.120075	-5.704225	-2.101444	-1.368409	0.000000	-10.000000	-0.008333	-5.233334	-7.166667	1023.000000	1023.000000	2046.000000
17.000000	-0.035156	-20.777349	-11.990669	-5.676805	-1.950125	-1.159750	0.000000	-10.000000	0.000000	-4.950000	-8.833333	1023.000000	1023.000000	2046.000000
17.020000	-0.034996	-20.682755	-11.843379	-5.603559	-2.065407	-1.170409	0.000000	-10.000000	0.000000	-4.616667	-10.166667	1023.000000	1023.000000	2046.000000
17.040001	-0.035433	-20.940844	-11.939578	-5.547149	-2.101653	-1.352464	0.000000	-10.000000	-0.016667	-4.083333	-11.166667	1023.000000	1023.000000	2046.000000
17.059999	-0.034755	-20.539972	-11.832718	-5.583058	-1.958575	-1.165622	0.000000	-10.000000	-0.033333	-2.950000	-12.666667	1023.000000	1023.000000	2046.000000
17.080000	-0.033814	-19.983814	-11.594606	-5.449593	-1.893518	-1.046097	0.000000	-10.000000	-0.050000	-2.050000	-13.500000	1023.000000	1023.000000	2046.000000
17.100000	-0.033851	-20.006174	-11.397706	-5.371282	-2.045550	-1.191637	0.000000	-10.000000	-0.050000	-0.516667	-14.000000	1023.000000	1023.000000	2046.000000
17.120001	-0.033217	-19.631010	-11.289123	-5.326034	-1.875200	-1.140654	0.000000	-10.000000	-0.066667	0.766667	-14.000000	1023.000000	1023.000000	2046.000000
17.139999	-0.031392	-18.552965	-10.945108	-5.169209	-1.538075	-0.900573	0.000000	-10.000000	-0.075000	2.716667	-14.000000	1023.000000	1023.000000	2046.000000
17.160000	-0.030347	-17.935366	-10.436999	-5.076892	-1.579300	-0.842175	0.000000	-10.000000	-0.108333	4.550000	-14.000000	1023.000000	1023.000000	2046.000000
17.180000	-0.028468	-16.824604	-9.974034	-4.878261	-1.248127	-0.724182	0.000000	-10.000000	-0.116667	6.750000	-14.000000	1023.000000	1023.000000	2046.000000
17.200001	-0.025727	-15.204457	-9.324434	-4.663153	-0.856645	-0.360224	0.000000	-10.000000	-0.125000	8.783333	-14.000000	1023.000000	1023.000000	2046.000000
17.219999	-0.023854	-14.097735	-8.682973	-4.435360	-0.735477	-0.243925	0.000000	-10.000000	-0.133333	10.733334	-14.000000	1023.000000	1023.000000	2046.000000
17.240000	-0.022786	-13.466783	-8.314361	-4.257725	-0.556687	-0.338011	0.000000	-10.000000	-0.158333	12.366667	-14.000000	1023.000000	1023.000000	2046.000000
17.260000	-0.021059	-12.445611	-7.671101	-4.498477	-0.413983	0.137949	0.000000	-10.000000	-0.208333	14.133333	-14.000000	1023.000000	1023.000000	2046.000000
17.280001	-0.019850	-11.731131	-7.253191	-4.592808	-0.334992	0.449859	0.000000	-10.000000	-0.233333	16.016666	1.833333	1023.000000	1023.000000	2046.000000
17.299999	-0.018147	-10.724972	-7.346817	-3.693911	0.146795	0.168961	0.000000	-10.000000	-0.250000	17.500000	17.666666	1023.000000	1023.000000	2046.000000
17.320000	-0.015357	-9.076233	-7.357824	-3.010035	0.633255	0.658372	0.000000	-10.000000	-0.250000	18.350000	33.500000	1023.000000	1023.000000	2046.000000
17.340000	-0.014990	-8.859374	-7.335691	-2.847097	0.654277	0.669138	0.000000	-10.000000	-0.258333	18.500000	35.500000	1023.000000	1023.000000	2046.000000
17.360001	-0.015055	-8.897753	-7.394369	-2.799902	0.737353	0.559166	0.000000	-10.000000	-0.283333	18.966667	39.833332	1023.000000	1023.000000	2046.000000
17.379999	-0.015596	-9.217251	-7.590162	-2.941220	0.774563	0.539569	0.000000	-10.000000	-0.316667	19.733334	46.166668	1023.000000	1023.000000	2046.000000
17.400000	-0.017919	-10.590012	-8.022900	-3.149304	0.415777	0.166416	0.000000	-10.000000	-0.350000	20.483334	52.833332	1023.000000	1023.000000	2046.000000
17.420000	-0.020252	-11.968994	-8.697062	-3.344832	0.278952	-0.206052	0.000000	-10.000000	-0.375000	21.250000	59.500000	1023.000000	1023.000000	2046.000000
17.440001	-0.021266	-12.567956	-9.118276	-3.495569	0.250014	-0.204126	0.000000	-10.000000	-0.400000	21.850000	66.500000	1023.000000	1023.000000	2046.000000
17.459999	-0.023222	-13.724370	-9.622564	-3.551231	-0.088873	-0.461702	0.000000	-10.000000	-0.416667	22.800001	73.666664	1023.000000	1023.000000	2046.000000
17.480000	-0.023837	-14.087561	-10.118677	-3.335478	-0.075969	-0.557437	0.000000	-10.000000	-0.425000	23.150000	81.166664	1023.000000	1023.000000	2046.000000
17.500000	-0.023104	-13.654344	-10.353455	-2.897479	0.021785	-0.425196	0.000000	-10.000000	-0.425000	23.533333	88.833336	1023.000000	1023.000000	2046.000000
17.520000	-0.023271	-13.753399	-10.645789	-2.476733	-0.144274	-0.486603	0.000000	-10.000000	-0.408333	23.500000	96.500000	1023.000000	1023.000000	2046.000000
17.540001	-0.022488	-13.290561	-10.881991	-2.100337	-0.033643	-0.274590	0.000000	-10.000000	-0.400000	23.766666	104.166664	1023.000000	1023.000000	2046.000000
17.559999	-0.021021	-12.423554	-10.849672	-1.770789	0.050781	0.146127	0.000000	-10.000000	-0.400000	24.000000	112.000000	1023.000000	1023.000000	2046.000000
17.580000	-0.020848	-12.321275	-10.961837	-1.446917	-0.063574	0.151054	0.000000	-10.000000	-0.425000	24.283333	120.000000	1023.000000	1023.000000	2046.000000
17.600000	-0.019462	-11.502096	-10.929673	-1.178547	0.168894	0.437230	0.000000	-10.000000	-0.441667	24.700001	128.000000	1023.000000	1023.000000	2046.000000
17.620001	-0.017295	-10.221481	-10.564446	-0.794215	0.380610	0.756569	0.000000	-10.000000	-0.450000	25.000000	136.333328	1023.000000	1023.000000	2046.000000
17.639999	-0.016021	-9.468497	-10.286639	-0.617216	0.532275	0.903083	0.000000	-10.000000	-0.458333	25.266666	144.666672	1023.000000	1023.000000	2046.000000
17.660000	-0.013753	-8.127873	-9.840137	-0.450743	0.982544	1.180463	0.000000	-10.000000	-0.450000	25.200001	156.000000	1023.000000	1023.000000	2046.000000
17.680000	-0.010666	-6.303548	-9.105173	-0.171807	1.418352	1.555080	0.000000	-10.000000	-0.450000	25.083334	167.166672	1023.000000	1023.000000	2046.000000
17.700001	-0.008935	-5.280457	-8.569843	-0.189939	1.796892	1.682433	0.000000	-10.000000	-0.441667	24.883333	175.666672	1023.000000	1023.000000	2046.000000
17.719999	-0.006047	-3.573908	-7.819385	-0.351557	2.420367	2.176666	0.000000	-10.000000	-0.441667	24.816668	181.333328	1023.000000	1023.000000	2046.000000
17.740000	-0.002987	-1.765078	-6.916541	-0.368294	2.946635	2.573122	0.000000	-10.000000	-0.441667	24.766666	186.833328	1023.000000	1023.000000	2046.000000
17.760000	-0.001112	-0.656941	-6.307482	-0.448199	3.422349	2.676391	0.000000	-10.000000	-0.425000	24.666668	195.000000	1023.000000	1023.000000	2046.000000
17.780001	0.001726	1.019894	-5.486115	-0.551297	3.960102	3.097204	0.000000	-10.000000	-0.416667	24.433334	203.166672	1023.000000	1023.000000	2046.000000
17.799999	0.003234	1.911496	-4.851547	-0.565992	4.174666	3.154368	0.000000	-10.000000	-0.400000	24.050001	211.500000	1023.000000	1023.000000	2046.000000
17.820000	0.005107	3.018492	-4.323566	-0.389449	4.588978	3.142530	0.000000	-10.000000	-0.400000	23.866667	219.833328	1023.000000	1023.000000	2046.000000
17.840000	0.007297	4.312265	-3.628829	-0.218567	4.845388	3.314274	0.000000	-10.000000	-0.408333	23.733334	228.000000	1023.000000	1023.000000	2046.000000
17.860001	0.007793	4.605930	-3.359155	-0.180157	4.960492	3.184750	0.000000	-10.000000	-0.408333	23.650000	235.666672	1023.000000	1023.000000	2046.000000
17.879999	0.009679	5.720453	-2.927623	-0.120575	5.321729	3.446922	0.000000	-10.000000	-0.425000	23.566668	243.333328	1023.000000	1023.000000	2046.000000
17.900000	0.011282	6.667646	-2.412316	0.107117	5.457199	3.515646	0.000000	-10.000000	-0.425000	23.683334	251.000000	1023.000000	1023.000000	2046.000000
17.920000	0.012612	7.453525	-2.164761	0.259957	5.787519	3.570810	0.000000	-10.000000	-0.425000	23.766666	259.000000	1023.000000	1023.000000	2046.000000
17.940001	0.015248	9.011413	-1.687251	0.520365	6.251347	3.926952	0.000000	-10.000000	-0.416667	23.883333	267.000000	1023.000000	1023.000000	2046.000000
17.959999	0.016833	9.948138	-1.261312	0.692699	6.365806	4.150945	0.000000	-10.000000	-0.416667	23.966667	275.000000	1023.000000	1023.000000	2046.000000
17.980000	0.018572	10.975866	-1.069949	0.967232	6.803142	4.275441	0.000000	-10.000000	-0.425000	24.200001	283.000000	1023.000000	1023.000000	2046.000000
18.000000	0.021313	12.596177	-0.599768	1.215006	7.282762	4.698176	0.000000	-10.000000	-0.433333	24.266666	291.000000	1023.000000	1023.000000	2046.000000
18.020000	0.022913	13.541711	-0.200840	1.429950	7.490786	4.821815	0.000000	-10.000000	-0.433333	24.116667	299.000000	1023.000000	1023.000000	2046.000000
18.040001	0.024899	14.715534	0.158196	1.596933	7.887628	5.072777	0.000000	-10.000000	-0.441667	24.166668	307.000000	1023.000000	1023.000000	2046.000000
18.059999	0.027751	16.400608	0.715690	1.922402	8.330177	5.432339	0.000000	-10.000000	-0.433333	24.083334	315.000000	1023.000000	1023.000000	2046.000000
18.080000	0.029383	17.365393	1.062758	2.213279	8.606221	5.483134	0.000000	-10.000000	-0.425000	24.133333	323.333344	1023.000000	1023.000000	2046.000000
18.100000	0.032077	18.957621	1.607809	2.442138	9.077007	5.830665	0.000000	-10.000000	-0.416667	24.000000	331.333344	1023.000000	1023.000000	2046.000000
18.120001	0.035216	20.812777	2.320833	2.864120	9.481732	6.146092	0.000000	-10.000000	-0.400000	23.883333	339.666656	1023.000000	1023.000000	2046.000000
18.139999	0.036835	21.769781	2.724886	3.168273	9.766242	6.110380	0.000000	-10.000000	-0.400000	23.700001	347.333344	1023.000000	1023.000000	2046.000000
18.160000	0.039131	23.126478	3.145092	3.334306	10.269790	6.377290	0.000000	-10.000000	-0.375000	23.300001	355.333344	1023.000000	1023.000000	2046.000000
18.180000	0.041396	24.465019	3.787635	3.756737	10.501931	6.418715	0.000000	-10.000000	-0.400000	23.033333	363.000000	1023.000000	1023.000000	2046.000000
18.200001	0.041801	24.704527	3.947761	3.511621	10.640698	6.604446	0.000000	-10.000000	-0.391667	23.050001	371.000000	1023.000000	1023.000000	2046.000000
18.219999	0.043498	25.707182	4.303574	3.514748	10.818785	7.070074	0.000000	-10.000000	-0.416667	23.066668	378.666656	1023.000000	1023.000000	2046.000000
18.240000	0.044746	26.444941	4.240632	4.149322	11.075654	6.979334	0.000000	-10.000000	-0.383333	22.966667	386.333344	1023.000000	1023.000000	2046.000000
18.260000	0.044551	26.329351	3.728873	4.655539	11.100376	6.844563	0.000000	-10.000000	-0.375000	22.700001	394.000000	1023.000000	1023.000000	2046.000000
18.280001	0.045112	26.661371	3.443416	5.174923	11.233200	6.809832	0.000000	-10.000000	-0.350000	22.500000	401.666656	1023.000000	1023.000000	2046.000000
18.299999	0.045096	26.651472	3.533296	5.452272	11.092875	6.573029	0.000000	-10.000000	-0.341667	22.116667	409.333344	1023.000000	1023.000000	2046.000000
18.320000	0.042829	25.312225	3.300640	5.162494	10.786094	6.062997	0.000000	-10.000000	-0.341667	21.683334	416.666656	1023.000000	1023.000000	2046.000000
18.340000	0.041671	24.627825	2.939353	4.893684	10.863566	5.931221	0.000000	-10.000000	-0.333333	21.266666	424.000000	1023.000000	1023.000000	2046.000000
18.360001	0.039395	23.282667	2.413852	4.772619	10.507527	5.588668	0.000000	-10.000000	-0.325000	20.866667	431.166656	1023.000000	1023.000000	2046.000000
18.379999	0.036535	21.592365	1.654051	4.584370	10.183422	5.170523	0.000000	-10.000000	-0.316667	20.549999	438.333344	1023.000000	1023.000000	2046.000000
18.400000	0.035562	21.017271	1.106169	4.488362	10.185095	5.237644	0.000000	-10.000000	-0.308333	20.133333	445.333344	1023.000000	1023.000000	2046.000000
18.420000	0.034844	20.592554	0.771545	4.620984	10.016396	5.183629	0.000000	-10.000000	-0.300000	19.950001	452.000000	1023.000000	1023.000000	2046.000000
18.440001	0.033800	19.975760	0.279007	4.825826	9.953948	4.916977	0.000000	-10.000000	-0.275000	19.450001	458.666656	1023.000000	1023.000000	2046.000000
18.459999	0.034482	20.379086	0.078400	5.069707	10.067362	5.163617	0.000000	-10.000000	-0.258333	19.133333	465.166656	1023.000000	1023.000000	2046.000000
18.480000	0.034297	20.269707	-0.131003	5.255625	9.929070	5.216015	0.000000	-10.000000	-0.250000	18.866667	471.666656	1023.000000	1023.000000	2046.000000
18.500000	0.033834	19.995993	-0.416737	5.471225	9.833140	5.108365	0.000000	-10.000000	-0.250000	18.716667	478.000000	1023.000000	1023.000000	2046.000000
18.520000	0.034935	20.646540	-0.453227	5.649940	10.004747	5.445079	0.000000	-10.000000	-0.250000	18.633333	484.333344	1023.000000	1023.000000	2046.000000
18.540001	0.035451	20.951323	-0.344613	5.864212	9.904868	5.526855	0.000000	-10.000000	-0.241667	18.333334	490.500000	1023.000000	1023.000000	2046.000000
18.559999	0.035454	20.953438	-0.423902	5.887864	10.020383	5.469094	0.000000	-10.000000	-0.233333	18.200001	496.500000	1023.000000	1023.000000	2046.000000
18.580000	0.036936	21.829218	-0.153649	5.931448	10.284841	5.766578	0.000000	-10.000000	-0.216667	18.033335	502.500000	1023.000000	1023.000000	2046.000000
18.600000	0.038181	22.564812	0.135895	5.988084	10.473699	5.967135	0.000000	-10.000000	-0.216667	17.966667	508.500000	1023.000000	1023.000000	2046.000000
18.620001	0.038739	22.894817	0.312508	5.955081	10.646405	5.980824	0.000000	-10.000000	-0.216667	17.616667	514.500000	1023.000000	1023.000000	2046.000000
18.639999	0.040927	24.187630	0.693251	5.907988	11.169395	6.416997	0.000000	-10.000000	-0.216667	17.266666	520.500000	1023.000000	1023.000000	2046.000000
18.660000	0.043651	25.797710	1.297422	6.019155	11.603461	6.877673	0.000000	-10.000000	-0.191667	16.733334	526.500000	1023.000000	1023.000000	2046.000000
18.680000	0.045141	26.678223	1.696603	6.048030	11.948580	6.985011	0.000000	-10.000000	-0.175000	16.416668	532.333313	1023.000000	1023.000000	2046.000000
18.700001	0.047335	27.975216	2.168554	6.010449	12.507415	7.288797	0.000000	-10.000000	-0.158333	15.800001	538.000000	1023.000000	1023.000000	2046.000000
18.719999	0.049254	29.109079	2.788887	5.924005	12.781540	7.614649	0.000000	-10.000000	-0.166667	15.050000	543.333313	1023.000000	1023.000000	2046.000000
18.740000	0.049682	29.362091	3.137701	5.865631	12.883208	7.475552	0.000000	-10.000000	-0.158333	14.133333	548.500000	1023.000000	1023.000000	2046.000000
18.760000	0.050538	29.868128	3.553815	5.833401	13.134077	7.346835	0.000000	-10.000000	-0.150000	13.100000	553.333313	1023.000000	1023.000000	2046.000000
18.780001	0.052018	30.742559	4.177630	5.779021	13.321451	7.464457	0.000000	-10.000000	-0.125000	12.183333	557.833313	1023.000000	1023.000000	2046.000000
18.799999	0.052409	30.973677	4.620933	5.777565	13.259320	7.315860	0.000000	-10.000000	-0.108333	11.033334	562.000000	1023.000000	1023.000000	2046.000000
18.820000	0.052697	31.144196	4.702019	5.835209	13.429089	7.177879	0.000000	-10.000000	-0.083333	10.183333	565.833313	1023.000000	1023.000000	2046.000000
18.840000	0.053720	31.748243	4.798872	5.811934	13.698823	7.438613	0.000000	-10.000000	-0.075000	9.100000	569.500000	1023.000000	1023.000000	2046.000000
18.860001	0.054219	32.043587	4.902014	5.911878	13.707794	7.521900	0.000000	-10.000000	-0.066667	8.233334	572.666687	1023.000000	1023.000000	2046.000000
18.879999	0.054131	31.991636	4.808462	6.011398	13.779037	7.392739	0.000000	-10.000000	-0.066667	7.133334	575.666687	1023.000000	1023.000000	2046.000000
18.900000	0.055511	32.807064	4.926619	6.109494	14.081603	7.689349	0.000000	-10.000000	-0.066667	6.200000	578.166687	1023.000000	1023.000000	2046.000000
18.920000	0.056848	33.597290	5.219291	6.292969	14.159781	7.925248	0.000000	-10.000000	-0.058333	5.133334	580.500000	1023.000000	1023.000000	2046.000000
18.940001	0.057201	33.805679	5.339071	6.426131	14.137377	7.903100	0.000000	-10.000000	-0.058333	4.066667	582.333313	1023.000000	1023.000000	2046.000000
18.959999	0.058394	34.510967	5.533895	6.603222	14.379773	7.994075	0.000000	-10.000000	-0.041667	3.050000	584.000000	1023.000000	1023.000000	2046.000000
18.980000	0.060625	35.829147	6.014246	6.816746	14.680843	8.317312	0.000000	-10.000000	-0.033333	1.933333	585.166687	1023.000000	1023.000000	2046.000000
19.000000	0.062397	36.876743	6.577585	7.031701	14.767327	8.500130	0.000000	-10.000000	-0.025000	0.933333	585.833313	1023.000000	1023.000000	2046.000000
19.020000	0.063923	37.778591	6.855940	7.325031	15.045633	8.551987	0.000000	-10.000000	-0.033333	0.233333	586.000000	1023.000000	1023.000000	2046.000000
19.040001	0.066570	39.342583	7.327783	7.701522	15.465364	8.847913	0.000000	-10.000000	-0.041667	0.000000	586.000000	1023.000000	1023.000000	2046.000000
19.059999	0.067117	39.665928	7.550150	7.494059	15.402178	9.219542	0.000000	-10.000000	-0.050000	0.000000	586.000000	1023.000000	1023.000000	2046.000000
19.080000	0.066234	39.144028	7.428936	7.356159	15.098315	9.260616	0.000000	-10.000000	-0.050000	-0.283333	586.000000	1023.000000	1023.000000	2046.000000
19.100000	0.066282	39.172829	7.067683	7.715028	15.200312	9.189807	0.000000	-10.000000	-0.033333	-1.166667	586.000000	1023.000000	1023.000000	2046.000000
19.120001	0.065847	38.915722	6.658504	8.284705	14.965594	9.006920	0.000000	-10.000000	-0.025000	-2.466667	586.000000	1023.000000	1023.000000	2046.000000
19.139999	0.064541	38.143696	6.163350	8.533185	14.768137	8.679025	0.000000	-10.000000	-0.008333	-3.766667	586.000000	1023.000000	1023.000000	2046.000000
19.160000	0.064342	38.026417	6.095831	8.533346	14.781278	8.615963	0.000000	-10.000000	-0.008333	-4.666667	586.000000	1023.000000	1023.000000	2046.000000
19.180000	0.062726	37.071266	5.976159	8.224727	14.495073	8.375306	0.000000	-10.000000	-0.008333	-5.316667	586.000000	1023.000000	1023.000000	2046.000000
19.200001	0.059322	35.059441	5.461934	7.769097	13.988900	7.839508	0.000000	-10.000000	-0.008333	-5.883333	586.000000	1023.000000	1023.000000	2046.000000
19.219999	0.055628	32.876118	4.539283	7.382030	13.651889	7.302916	0.000000	-10.000000	-0.008333	-6.733334	586.000000	1023.000000	1023.000000	2046.000000
19.240000	0.052438	30.990940	3.705955	7.044645	13.199250	7.041090	0.000000	-10.000000	0.000000	-7.550000	586.000000	1023.000000	1023.000000	2046.000000
19.260000	0.048823	28.854290	2.848408	6.744241	12.551805	6.709835	0.000000	-10.000000	0.000000	-8.283334	586.000000	1023.000000	1023.000000	2046.000000
19.280001	0.045606	26.952990	1.959709	6.569111	12.125964	6.298205	0.000000	-10.000000	0.000000	-8.633333	586.000000	1023.000000	1023.000000	2046.000000
19.299999	0.044115	26.072063	1.374268	6.533229	11.886498	6.278069	0.000000	-10.000000	0.008333	-9.250000	577.833313	1023.000000	1023.000000	2046.000000
19.320000	0.041751	24.675087	0.746221	6.472997	11.361485	6.094383	0.000000	-10.000000	0.016667	-9.750000	569.666687	1023.000000	1023.000000	2046.000000
19.340000	0.039887	23.573009	0.028750	6.499351	11.109030	5.935878	0.000000	-10.000000	0.033333	-10.366667	560.333313	1023.000000	1023.000000	2046.000000
19.360001	0.038742	22.896414	-0.417578	6.541233	10.769484	6.003276	0.000000	-10.000000	0.041667	-10.833334	558.166687	1023.000000	1023.000000	2046.000000
19.379999	0.036253	21.425547	-1.037176	6.299992	10.289400	5.873331	0.000000	-10.000000	0.058333	-11.616667	554.666687	1023.000000	1023.000000	2046.000000
19.400000	0.035420	20.933428	-1.421737	6.250973	10.150914	5.953278	0.000000	-10.000000	0.075000	-12.533334	550.833313	1023.000000	1023.000000	2046.000000
19.420000	0.034046	20.121174	-1.668145	6.097826	9.744749	5.946745	0.000000	-10.000000	0.108333	-13.650001	546.500000	1023.000000	1023.000000	2046.000000
19.440001	0.032121	18.983606	-2.063697	5.855055	9.548871	5.643378	0.000000	-10.000000	0.141667	-14.900001	541.833313	1023.000000	1023.000000	2046.000000
19.459999	0.031821	18.806496	-2.146128	5.491057	9.606332	5.855234	0.000000	-10.000000	0.175000	-16.233334	536.833313	1023.000000	1023.000000	2046.000000
19.480000	0.030927	18.278101	-2.176040	5.178117	9.417018	5.859006	0.000000	-10.000000	0.200000	-17.616667	531.333313	1023.000000	1023.000000	2046.000000
19.500000	0.029720	17.564280	-2.415641	4.864636	9.407665	5.707621	0.000000	-10.000000	0.225000	-18.933334	525.500000	1023.000000	1023.000000	2046.000000
19.520000	0.030333	17.926775	-2.284838	4.651954	9.609574	5.950084	0.000000	-10.000000	0.258333	-20.050001	519.166687	1023.000000	1023.000000	2046.000000
19.540001	0.030409	17.971500	-2.106324	4.418137	9.560304	6.099383	0.000000	-10.000000	0.291667	-20.950001	512.500000	1023.000000	1023.000000	2046.000000
19.559999	0.030111	17.795828	-2.137569	4.239821	9.730606	5.962970	0.000000	-10.000000	0.325000	-21.983334	505.333344	1023.000000	1023.000000	2046.000000
19.580000	0.030522	18.038441	-1.928291	4.002864	9.909294	6.054574	0.000000	-10.000000	0.333333	-22.500000	498.166656	1023.000000	1023.000000	2046.000000
19.600000	0.029686	17.544682	-1.781158	3.770159	9.665950	5.889731	0.000000	-10.000000	0.341667	-22.900002	490.666656	1023.000000	1023.000000	2046.000000
19.620001	0.028156	16.639996	-1.934659	3.471434	9.549709	5.553510	0.000000	-10.000000	0.341667	-22.716667	483.166656	1023.000000	1023.000000	2046.000000
19.639999	0.027803	16.431740	-1.845072	3.179796	9.529532	5.567484	0.000000	-10.000000	0.350000	-23.033333	475.500000	1023.000000	1023.000000	2046.000000
19.660000	0.026338	15.565516	-1.867823	2.845803	9.226475	5.361061	0.000000	-10.000000	0.358333	-23.183332	467.833344	1023.000000	1023.000000	2046.000000
19.680000	0.024763	14.634989	-2.076966	2.636626	9.081092	4.994236	0.000000	-10.000000	0.358333	-23.466667	460.000000	1023.000000	1023.000000	2046.000000
19.700001	0.024128	14.259689	-2.146148	2.424769	8.978037	5.003032	0.000000	-10.000000	0.358333	-23.566668	452.000000	1023.000000	1023.000000	2046.000000
19.719999	0.022632	13.375645	-2.347013	2.220321	8.668472	4.833862	0.000000	-10.000000	0.350000	-23.700001	444.000000	1023.000000	1023.000000	2046.000000
19.740000	0.021121	12.482629	-2.647371	2.073124	8.505012	4.551865	0.000000	-10.000000	0.358333	-23.633333	436.166656	1023.000000	1023.000000	2046.000000
19.760000	0.020882	12.341458	-2.770617	1.924214	8.513608	4.674252	0.000000	-10.000000	0.358333	-23.683334	428.500000	1023.000000	1023.000000	2046.000000
19.780001	0.020241	11.962531	-2.809391	1.817477	8.273190	4.681255	0.000000	-10.000000	0.358333	-23.549999	420.833344	1023.000000	1023.000000	2046.000000
19.799999	0.018739	11.074704	-3.072239	1.685870	8.067165	4.393908	0.000000	-10.000000	0.350000	-23.616667	413.000000	1023.000000	1023.000000	2046.000000
19.820000	0.018617	11.002789	-3.141068	1.603115	8.083635	4.457105	0.000000	-10.000000	0.350000	-23.350000	405.000000	1023.000000	1023.000000	2046.000000
19.840000	0.018323	10.828694	-3.116709	1.576705	7.857290	4.511408	0.000000	-10.000000	0.350000	-23.300001	397.000000	1023.000000	1023.000000	2046.000000
19.860001	0.016968	10.027947	-3.284642	1.458670	7.607219	4.246700	0.000000	-10.000000	0.350000	-23.033335	389.333344	1023.000000	1023.000000	2046.000000
19.879999	0.017360	10.259617	-3.170362	1.473189	7.673237	4.283552	0.000000	-10.000000	0.341667	-22.950001	381.666656	1023.000000	1023.000000	2046.000000
19.900000	0.018109	10.702578	-2.864839	1.571354	7.646719	4.349343	0.000000	-10.000000	0.325000	-22.683334	374.000000	1023.000000	1023.000000	2046.000000
19.920000	0.018110	10.703259	-2.669667	1.664639	7.518901	4.189386	0.000000	-10.000000	0.325000	-22.466667	366.333344	1023.000000	1023.000000	2046.000000
19.940001	0.019608	11.588346	-2.374553	1.839352	7.704911	4.418635	0.000000	-10.000000	0.333333	-22.150000	358.833344	1023.000000	1023.000000	2046.000000
19.959999	0.020490	12.109335	-2.090810	2.075016	7.632239	4.492890	0.000000	-10.000000	0.333333	-21.916666	351.500000	1023.000000	1023.000000	2046.000000
19.980000	0.019074	11.272815	-2.168612	1.663896	7.223143	4.554388	0.000000	-10.000000	0.316667	-21.800001	344.166656	1023.000000	1023.000000	2046.000000
20.000000	0.018655	11.024892	-2.354369	1.423647	7.118698	4.836915	0.000000	-10.000000	0.300000	-21.583334	336.833344	1023.000000	1023.000000	2046.000000
20.020000	0.018714	11.060130	-2.847070	2.192345	7.191086	4.523769	0.000000	-10.000000	0.308333	-21.583334	329.666656	1023.000000	1023.000000	2046.000000
20.040001	0.016887	9.980392	-3.564488	2.415932	6.788383	4.340565	0.000000	-10.000000	0.308333	-21.383333	322.333344	1023.000000	1023.000000	2046.000000
20.059999	0.014914	8.814375	-4.101008	2.275729	6.553486	4.086168	0.000000	-10.000000	0.308333	-21.400000	315.166656	1023.000000	1023.000000	2046.000000
20.080000	0.013373	7.903413	-4.345701	2.078048	6.221578	3.949488	0.000000	-10.000000	0.291667	-21.166668	308.000000	1023.000000	1023.000000	2046.000000
20.100000	0.010489	6.199174	-4.713381	1.672782	5.643592	3.596180	0.000000	-10.000000	0.283333	-20.966667	301.000000	1023.000000	1023.000000	2046.000000
20.120001	0.007396	4.370934	-5.303278	1.387856	5.239160	3.047197	0.000000	-10.000000	0.275000	-20.683334	294.000000	1023.000000	1023.000000	2046.000000
20.139999	0.005268	3.113598	-5.868244	1.072122	5.022345	2.887375	0.000000	-10.000000	0.250000	-20.200001	287.166656	1023.000000	1023.000000	2046.000000
20.160000	0.001846	1.090715	-6.537549	0.752742	4.456436	2.419087	0.000000	-10.000000	0.225000	-19.700001	280.333344	1023.000000	1023.000000	2046.000000
20.180000	-0.002386	-1.409981	-7.507707	0.397719	3.957705	1.742302	0.000000	-10.000000	0.200000	-19.216667	273.833344	1023.000000	1023.000000	2046.000000
20.200001	-0.004766	-2.816744	-8.191064	0.142844	3.665930	1.565546	0.000000	-10.000000	0.200000	-18.866667	267.500000	1023.000000	1023.000000	2046.000000
20.219999	-0.007290	-4.308465	-8.798110	0.068199	3.202851	1.218595	0.000000	-10.000000	0.208333	-18.783335	261.166656	1023.000000	1023.000000	2046.000000
20.240000	-0.010268	-6.068582	-9.500056	-0.138820	2.734350	0.835945	0.000000	-10.000000	0.208333	-18.783335	254.833328	1023.000000	1023.000000	2046.000000
20.260000	-0.011910	-7.038962	-10.134596	-0.163531	2.598994	0.660171	0.000000	-10.000000	0.200000	-18.983334	248.500000	1023.000000	1023.000000	2046.000000
20.280001	-0.013140	-7.765803	-10.519361	-0.263158	2.295672	0.721042	0.000000	-10.000000	0.191667	-18.866667	242.166672	1023.000000	1023.000000	2046.000000
20.299999	-0.015354	-9.074337	-10.938693	-0.457119	1.757805	0.563671	0.000000	-10.000000	0.191667	-18.750000	235.833328	1023.000000	1023.000000	2046.000000
20.320000	-0.016382	-9.681673	-11.277348	-0.434594	1.613166	0.417102	0.000000	-10.000000	0.191667	-18.483334	229.500000	1023.000000	1023.000000	2046.000000
20.340000	-0.016541	-9.775542	-11.402185	-0.501935	1.564366	0.564211	0.000000	-10.000000	0.183333	-18.183334	223.500000	1023.000000	1023.000000	2046.000000
20.360001	-0.017605	-10.404409	-11.371844	-0.670025	1.191548	0.445912	0.000000	-10.000000	0.166667	-17.850000	217.500000	1023.000000	1023.000000	2046.000000
20.379999	-0.018080	-10.685075	-11.507813	-0.816386	1.235651	0.403473	0.000000	-10.000000	0.158333	-17.466667	211.500000	1023.000000	1023.000000	2046.000000
20.400000	-0.017280	-10.212265	-11.337652	-0.945509	1.365053	0.705843	0.000000	-10.000000	0.158333	-17.183334	205.500000	1023.000000	1023.000000	2046.000000
20.420000	-0.017198	-10.164287	-11.133795	-0.964671	1.270903	0.663276	0.000000	-10.000000	0.158333	-16.916668	199.833328	1023.000000	1023.000000	2046.000000
20.440001	-0.017253	-10.196759	-11.010585	-1.085096	1.334743	0.564179	0.000000	-10.000000	0.166667	-16.600000	194.166672	1023.000000	1023.000000	2046.000000
20.459999	-0.016093	-9.510983	-10.638600	-1.343096	1.556831	0.913883	0.000000	-10.000000	0.158333	-16.266666	188.833328	1023.000000	1023.000000	2046.000000
20.480000	-0.016078	-9.502157	-10.346218	-1.620099	1.528186	0.935975	0.000000	-10.000000	0.150000	-15.816667	183.333328	1023.000000	1023.000000	2046.000000
20.500000	-0.016725	-9.884278	-10.276213	-1.944387	1.569049	0.767273	0.000000	-10.000000	0.133333	-15.550000	178.166672	1023.000000	1023.000000	2046.000000
20.520000	-0.016166	-9.554041	-9.948986	-2.189669	1.650457	0.934156	0.000000	-10.000000	0.133333	-15.416667	172.833328	1023.000000	1023.000000	2046.000000
20.540001	-0.016976	-10.032693	-9.799178	-2.419019	1.416046	0.769458	0.000000	-10.000000	0.141667	-15.216667	167.666672	1023.000000	1023.000000	2046.000000
20.559999	-0.017969	-10.619472	-9.867163	-2.568481	1.359501	0.456670	0.000000	-10.000000	0.150000	-15.000000	162.500000	1023.000000	1023.000000	2046.000000
20.580000	-0.018097	-10.695583	-9.808373	-2.827004	1.361069	0.578725	0.000000	-10.000000	0.150000	-14.750000	157.500000	1023.000000	1023.000000	2046.000000
20.600000	-0.019202	-11.348332	-9.791514	-2.978130	1.052578	0.368734	0.000000	-10.000000	0.116667	-14.616667	152.666672	1023.000000	1023.000000	2046.000000
20.620001	-0.020499	-12.114914	-9.941594	-3.123582	0.868481	0.081781	0.000000	-10.000000	0.100000	-14.316667	147.833328	1023.000000	1023.000000	2046.000000
20.639999	-0.020377	-12.043036	-9.933628	-3.232667	0.923800	0.199459	0.000000	-10.000000	0.083333	-13.933333	143.000000	1023.000000	1023.000000	2046.000000
20.660000	-0.020937	-12.373916	-9.865271	-3.301827	0.675265	0.117917	0.000000	-10.000000	0.100000	-13.650001	138.333328	1023.000000	1023.000000	2046.000000
20.680000	-0.021754	-12.856801	-9.964463	-3.392597	0.561332	-0.061072	0.000000	-10.000000	0.083333	-13.366667	133.666672	1023.000000	1023.000000	2046.000000
20.700001	-0.021235	-12.550077	-9.879304	-3.411247	0.672764	0.067709	0.000000	-10.000000	0.066667	-13.316667	129.333328	1023.000000	1023.000000	2046.000000
20.719999	-0.021076	-12.455795	-9.754003	-3.447067	0.553679	0.191595	0.000000	-10.000000	0.050000	-12.933333	124.666664	1023.000000	1023.000000	2046.000000
20.740000	-0.021937	-12.964728	-9.831244	-3.516306	0.395050	-0.012228	0.000000	-10.000000	0.050000	-12.616667	120.333336	1023.000000	1023.000000	2046.000000
20.760000	-0.021908	-12.947422	-9.879400	-3.512450	0.438370	0.006057	0.000000	-10.000000	0.050000	-12.100000	116.000000	1023.000000	1023.000000	2046.000000
20.780001	-0.021284	-12.578845	-9.773245	-3.466412	0.526571	0.134241	0.000000	-10.000000	0.050000	-11.716667	112.000000	1023.000000	1023.000000	2046.000000
20.799999	-0.021437	-12.669197	-9.705825	-3.451169	0.357110	0.130688	0.000000	-10.000000	0.041667	-11.383333	108.166664	1023.000000	1023.000000	2046.000000
20.820000	-0.022094	-13.057284	-9.777900	-3.497981	0.228370	-0.009773	0.000000	-10.000000	0.033333	-11.100000	104.500000	1023.000000	1023.000000	2046.000000
20.840000	-0.021731	-12.842892	-9.797307	-3.478962	0.342814	0.090564	0.000000	-10.000000	0.016667	-10.933333	100.833336	1023.000000	1023.000000	2046.000000
20.860001	-0.021381	-12.636284	-9.782398	-3.419851	0.412901	0.153065	0.000000	-10.000000	0.016667	-10.716667	97.166664	1023.000000	1023.000000	2046.000000
20.879999	-0.021719	-12.835763	-9.691795	-3.418138	0.167682	0.106488	0.000000	-10.000000	0.008333	-10.466667	93.500000	1023.000000	1023.000000	2046.000000
20.900000	-0.022387	-13.230905	-9.827979	-3.414873	0.119048	-0.107101	0.000000	-10.000000	0.016667	-10.133333	90.000000	1023.000000	1023.000000	2046.000000
20.920000	-0.021573	-12.749647	-9.666185	-3.357769	0.242465	0.031843	0.000000	-10.000000	0.008333	-9.916667	86.666664	1023.000000	1023.000000	2046.000000
20.940001	-0.020712	-12.241038	-9.358155	-3.285389	0.272564	0.129941	0.000000	-10.000000	0.016667	-9.733334	83.333336	1023.000000	1023.000000	2046.000000
20.959999	-0.020480	-12.103477	-9.043770	-3.263306	0.175931	0.027669	0.000000	-10.000000	0.016667	-9.650001	80.166664	1023.000000	1023.000000	2046.000000
20.980000	-0.019288	-11.399029	-8.783725	-3.023139	0.412955	-0.005120	0.000000	-10.000000	0.016667	-9.466667	76.833336	1023.000000	1023.000000	2046.000000
21.000000	-0.017849	-10.548666	-8.429425	-2.927369	0.576311	0.231817	0.000000	-10.000000	0.008333	-9.316667	73.666664	1023.000000	1023.000000	2046.000000
21.020000	-0.017794	-10.516014	-8.181328	-2.904907	0.468091	0.102129	0.000000	-10.000000	0.000000	-9.100000	70.500000	1023.000000	1023.000000	2046.000000
21.040001	-0.018699	-11.050905	-8.088088	-3.259452	0.188797	0.107838	0.000000	-10.000000	0.000000	-8.800000	67.500000	1023.000000	1023.000000	2046.000000
21.059999	-0.018540	-10.957025	-8.165730	-3.401959	0.295943	0.314721	0.000000	-10.000000	0.000000	-8.400001	64.500000	1023.000000	1023.000000	2046.000000
21.080000	-0.017492	-10.337756	-8.390362	-2.638823	0.476281	0.215147	0.000000	-10.000000	0.000000	-8.016666	61.666668	1023.000000	1023.000000	2046.000000
21.100000	-0.018217	-10.766130	-8.857047	-2.355752	0.303901	0.142767	0.000000	-10.000000	0.000000	-7.716667	59.000000	1023.000000	1023.000000	2046.000000
21.120001	-0.019843	-11.726967	-9.235218	-2.515403	0.134269	-0.110615	0.000000	-10.000000	0.000000	-7.316667	56.500000	1023.000000	1023.000000	2046.000000
21.139999	-0.020660	-12.209995	-9.380441	-2.705370	0.104101	-0.228286	0.000000	-10.000000	-0.008333	-6.650000	54.000000	1023.000000	1023.000000	2046.000000
21.160000	-0.023177	-13.697517	-9.658994	-3.026777	-0.359114	-0.652633	0.000000	-10.000000	-0.025000	-5.550000	51.666668	1023.000000	1023.000000	2046.000000
21.180000	-0.026411	-15.608673	-10.232344	-3.425981	-0.746969	-1.203380	0.000000	-10.000000	-0.050000	-3.833333	49.833332	1023.000000	1023.000000	2046.000000
21.200001	-0.028249	-16.695415	-10.757747	-3.635202	-0.802366	-1.500100	0.000000	-10.000000	-0.058333	-0.983333	48.666668	1023.000000	1023.000000	2046.000000
21.219999	-0.030882	-18.251081	-11.273988	-3.898701	-1.185644	-1.892749	0.000000	-10.000000	-0.075000	1.833333	48.166668	1023.000000	1023.000000	2046.000000
21.240000	-0.034003	-20.095581	-11.926914	-4.234966	-1.546124	-2.387578	0.000000	-10.000000	-0.083333	4.666667	48.000000	1023.000000	1023.000000	2046.000000
21.260000	-0.034852	-20.597731	-12.327759	-4.243547	-1.544354	-2.482069	0.000000	-10.000000	-0.100000	6.583333	48.000000	1023.000000	1023.000000	2046.000000
21.280001	-0.035201	-20.803778	-12.625659	-4.104940	-1.561508	-2.511670	0.000000	-10.000000	-0.108333	8.250000	48.000000	1023.000000	1023.000000	2046.000000
21.299999	-0.036171	-21.376892	-12.872740	-3.972724	-1.828138	-2.703291	0.000000	-10.000000	-0.116667	9.600000	48.000000	1023.000000	1023.000000	2046.000000
21.320000	-0.035827	-21.173464	-13.166656	-3.718622	-1.660468	-2.627718	0.000000	-10.000000	-0.141667	10.750000	48.000000	1023.000000	1023.000000	2046.000000
21.340000	-0.034780	-20.555185	-13.222178	-3.462956	-1.530858	-2.339193	0.000000	-10.000000	-0.166667	12.100000	48.000000	1023.000000	1023.000000	2046.000000
21.360001	-0.034307	-20.275450	-13.149216	-3.222982	-1.697043	-2.206208	0.000000	-10.000000	-0.208333	13.416667	44.000000	1023.000000	1023.000000	2046.000000
21.379999	-0.033839	-19.998909	-13.155432	-2.960042	-1.659160	-2.224275	0.000000	-10.000000	-0.241667	15.266667	38.000000	1023.000000	1023.000000	2046.000000
21.400000	-0.031753	-18.766191	-12.846843	-2.727917	-1.389815	-1.801615	0.000000	-10.000000	-0.266667	16.666668	32.000000	1023.000000	1023.000000	2046.000000
21.420000	-0.029520	-17.446180	-12.434729	-2.427595	-1.068914	-1.514944	0.000000	-10.000000	-0.266667	17.800001	31.833334	1023.000000	1023.000000	2046.000000
21.440001	-0.028043	-16.573450	-11.988479	-2.358720	-0.955036	-1.271215	0.000000	-10.000000	-0.275000	18.333334	35.666668	1023.000000	1023.000000	2046.000000
21.459999	-0.025937	-15.328864	-11.594822	-2.143871	-0.500514	-1.089657	0.000000	-10.000000	-0.283333	19.250000	41.666668	1023.000000	1023.000000	2046.000000
21.480000	-0.022612	-13.363600	-10.870866	-1.983823	0.109276	-0.618186	0.000000	-10.000000	-0.308333	19.933334	48.000000	1023.000000	1023.000000	2046.000000
21.500000	-0.019800	-11.701981	-10.109165	-1.885713	0.581036	-0.288138	0.000000	-10.000000	-0.325000	20.383333	54.666668	1023.000000	1023.000000	2046.000000
21.520000	-0.017808	-10.524711	-9.455071	-2.059621	1.000498	-0.010516	0.000000	-10.000000	-0.350000	20.933334	61.333332	1023.000000	1023.000000	2046.000000
21.540001	-0.015241	-9.007524	-8.817357	-2.092466	1.641881	0.260419	0.000000	-10.000000	-0.375000	21.716667	68.166664	1023.000000	1023.000000	2046.000000
21.559999	-0.012371	-7.311298	-8.073552	-2.079868	2.214923	0.627199	0.000000	-10.000000	-0.400000	22.383333	75.333336	1023.000000	1023.000000	2046.000000
21.580000	-0.010458	-6.180819	-7.373181	-1.965580	2.480078	0.677864	0.000000	-10.000000	-0.425000	22.666668	82.666664	1023.000000	1023.000000	2046.000000
21.600000	-0.009255	-5.469867	-6.788781	-1.998914	2.593695	0.724133	0.000000	-10.000000	-0.441667	22.866667	90.333336	1023.000000	1023.000000	2046.000000
21.620001	-0.007341	-4.338420	-6.340605	-1.854533	3.046380	0.810339	0.000000	-10.000000	-0.450000	23.366667	97.833336	1023.000000	1023.000000	2046.000000
21.639999	-0.005100	-3.013899	-5.774851	-1.682243	3.386427	1.056768	0.000000	-10.000000	-0.450000	23.900000	105.500000	1023.000000	1023.000000	2046.000000
21.660000	-0.003802	-2.246824	-5.334237	-1.469042	3.476740	1.079715	0.000000	-10.000000	-0.450000	24.400000	113.333336	1023.000000	1023.000000	2046.000000
21.680000	-0.002863	-1.692325	-4.971146	-1.409090	3.584319	1.103592	0.000000	-10.000000	-0.466667	24.766666	121.500000	1023.000000	1023.000000	2046.000000
21.700001	-0.000695	-0.410587	-4.605864	-1.243980	4.045829	1.393427	0.000000	-10.000000	-0.483333	25.083334	129.833328	1023.000000	1023.000000	2046.000000
21.719999	0.001788	1.056920	-4.119696	-0.956769	4.425751	1.707634	0.000000	-10.000000	-0.500000	25.333334	138.166672	1023.000000	1023.000000	2046.000000
21.740000	0.003555	2.101100	-3.649612	-0.667423	4.557089	1.861045	0.000000	-10.000000	-0.500000	25.400002	146.500000	1023.000000	1023.000000	2046.000000
21.760000	0.005379	3.179141	-3.311523	-0.394199	4.926915	1.957949	0.000000	-10.000000	-0.491667	25.333334	155.000000	1023.000000	1023.000000	2046.000000
21.780001	0.008235	4.866652	-2.851532	-0.197909	5.456822	2.459270	0.000000	-10.000000	-0.483333	25.333334	163.500000	1023.000000	1023.000000	2046.000000
21.799999	0.010711	6.330086	-2.327055	0.076798	5.788407	2.791935	0.000000	-10.000000	-0.483333	25.300001	171.833328	1023.000000	1023.000000	2046.000000
21.820000	0.012330	7.287139	-1.875202	0.278437	5.983958	2.899945	0.000000	-10.000000	-0.491667	25.516668	180.333328	1023.000000	1023.000000	2046.000000
21.840000	0.015081	8.912859	-1.444891	0.612068	6.525748	3.219935	0.000000	-10.000000	-0.500000	25.700001	188.666672	1023.000000	1023.000000	2046.000000
21.860001	0.018016	10.647520	-0.922974	0.932430	7.005001	3.633063	0.000000	-10.000000	-0.500000	25.783335	197.333328	1023.000000	1023.000000	2046.000000
21.879999	0.020091	11.873947	-0.405717	1.191783	7.198426	3.889454	0.000000	-10.000000	-0.500000	25.766666	205.833328	1023.000000	1023.000000	2046.000000
21.900000	0.021782	12.873307	-0.121600	1.467384	7.564813	3.962712	0.000000	-10.000000	-0.491667	25.366667	214.500000	1023.000000	1023.000000	2046.000000
21.920000	0.024485	14.470412	0.293641	1.748817	8.100150	4.327805	0.000000	-10.000000	-0.491667	25.583334	223.000000	1023.000000	1023.000000	2046.000000
21.940001	0.026803	15.840681	0.754086	2.096259	8.440522	4.549814	0.000000	-10.000000	-0.475000	25.283333	231.500000	1023.000000	1023.000000	2046.000000
21.959999	0.028379	16.771952	1.181502	2.300093	8.638933	4.651423	0.000000	-10.000000	-0.475000	25.350000	240.166672	1023.000000	1023.000000	2046.000000
21.980000	0.030898	18.260517	1.657425	2.688020	9.090146	4.824925	0.000000	-10.000000	-0.458333	25.033333	248.666672	1023.000000	1023.000000	2046.000000
22.000000	0.033320	19.691950	2.189929	2.960178	9.423952	5.117891	0.000000	-10.000000	-0.466667	25.100000	257.000000	1023.000000	1023.000000	2046.000000
22.020000	0.034160	20.188654	2.571733	3.078268	9.486630	5.052022	0.000000	-10.000000	-0.466667	25.283333	265.333344	1023.000000	1023.000000	2046.000000
22.040001	0.035768	21.138912	2.941412	3.367367	9.875828	4.954306	0.000000	-10.000000	-0.475000	25.466667	273.666656	1023.000000	1023.000000	2046.000000
22.059999	0.037682	22.270182	3.330779	3.346774	10.223413	5.369216	0.000000	-10.000000	-0.483333	25.666666	282.333344	1023.000000	1023.000000	2046.000000
22.080000	0.038554	22.785534	3.754353	3.323458	10.086121	5.621602	0.000000	-10.000000	-0.491667	25.933334	290.833344	1023.000000	1023.000000	2046.000000
22.100000	0.039528	23.361143	3.675481	3.758751	10.397680	5.529231	0.000000	-10.000000	-0.483333	26.000000	299.500000	1023.000000	1023.000000	2046.000000
22.120001	0.041602	24.586578	3.517256	4.463162	10.810129	5.796031	0.000000	-10.000000	-0.483333	26.033333	308.166656	1023.000000	1023.000000	2046.000000
22.139999	0.042087	24.873611	3.159959	5.094569	10.849351	5.769733	0.000000	-10.000000	-0.483333	25.900000	316.833344	1023.000000	1023.000000	2046.000000
22.160000	0.041621	24.597984	3.067291	5.416310	10.677362	5.437021	0.000000	-10.000000	-0.500000	25.816668	325.500000	1023.000000	1023.000000	2046.000000
22.180000	0.040547	23.963207	2.871393	5.317174	10.671939	5.102702	0.000000	-10.000000	-0.500000	25.783333	334.166656	1023.000000	1023.000000	2046.000000
22.200001	0.039002	23.050396	2.536674	5.053045	10.517424	4.943254	0.000000	-10.000000	-0.491667	25.716667	342.666656	1023.000000	1023.000000	2046.000000
22.219999	0.036393	21.508181	1.938837	4.876188	10.152334	4.540821	0.000000	-10.000000	-0.475000	25.716667	351.333344	1023.000000	1023.000000	2046.000000
22.240000	0.034132	20.171946	1.213208	4.814043	9.937495	4.207198	0.000000	-10.000000	-0.458333	25.350000	359.833344	1023.000000	1023.000000	2046.000000
22.260000	0.033455	19.771976	0.651317	4.791178	10.002251	4.327231	0.000000	-10.000000	-0.450000	25.033333	368.500000	1023.000000	1023.000000	2046.000000
22.280001	0.032728	19.342346	0.268137	4.904171	9.838319	4.331719	0.000000	-10.000000	-0.458333	24.833334	376.833344	1023.000000	1023.000000	2046.000000
22.299999	0.031947	18.880709	-0.095859	5.076465	9.710458	4.189646	0.000000	-10.000000	-0.450000	24.883333	385.000000	1023.000000	1023.000000	2046.000000
22.320000	0.032275	19.074415	-0.412256	5.394638	9.849702	4.242332	0.000000	-10.000000	-0.450000	24.783335	393.333344	1023.000000	1023.000000	2046.000000
22.340000	0.033005	19.505844	-0.558097	5.669595	9.909637	4.484707	0.000000	-10.000000	-0.433333	24.516666	401.666656	1023.000000	1023.000000	2046.000000
22.360001	0.032874	19.428644	-0.664809	5.909367	9.727955	4.456131	0.000000	-10.000000	-0.425000	24.500000	410.000000	1023.000000	1023.000000	2046.000000
22.379999	0.033208	19.625866	-0.834242	6.109118	9.825773	4.525218	0.000000	-10.000000	-0.400000	24.133333	418.000000	1023.000000	1023.000000	2046.000000
22.400000	0.034675	20.492844	-0.707392	6.289262	10.017042	4.893931	0.000000	-10.000000	-0.383333	23.799999	426.000000	1023.000000	1023.000000	2046.000000
22.420000	0.035247	20.831234	-0.555695	6.481014	10.026678	4.879238	0.000000	-10.000000	-0.366667	23.299999	434.000000	1023.000000	1023.000000	2046.000000
22.440001	0.036021	21.288334	-0.506426	6.504357	10.356133	4.934271	0.000000	-10.000000	-0.358333	23.049999	442.000000	1023.000000	1023.000000	2046.000000
22.459999	0.038153	22.548365	-0.133475	6.522638	10.738277	5.420924	0.000000	-10.000000	-0.358333	22.799999	449.833344	1023.000000	1023.000000	2046.000000
22.480000	0.039329	23.243681	0.259728	6.592678	10.911193	5.480083	0.000000	-10.000000	-0.375000	22.383333	457.500000	1023.000000	1023.000000	2046.000000
22.500000	0.040812	24.119907	0.532402	6.605041	11.329412	5.653051	0.000000	-10.000000	-0.391667	22.299999	465.000000	1023.000000	1023.000000	2046.000000
22.520000	0.044031	26.022112	1.094029	6.671186	12.047321	6.209575	0.000000	-10.000000	-0.383333	22.183332	472.500000	1023.000000	1023.000000	2046.000000
22.540001	0.046717	27.609852	1.763373	6.797246	12.536927	6.512304	0.000000	-10.000000	-0.366667	22.100000	480.000000	1023.000000	1023.000000	2046.000000
22.559999	0.048584	28.713037	2.356746	6.747398	13.014651	6.594243	0.000000	-10.000000	-0.350000	21.833334	487.500000	1023.000000	1023.000000	2046.000000
22.580000	0.051338	30.340792	3.030807	6.769602	13.634322	6.906061	0.000000	-10.000000	-0.350000	21.550001	494.833344	1023.000000	1023.000000	2046.000000
22.600000	0.053068	31.363123	3.708107	6.759658	13.890673	7.004686	0.000000	-10.000000	-0.350000	21.483334	502.000000	1023.000000	1023.000000	2046.000000
22.620001	0.053758	31.770924	4.273029	6.712548	14.034894	6.750453	0.000000	-10.000000	-0.333333	21.216667	509.166656	1023.000000	1023.000000	2046.000000
22.639999	0.055688	32.911736	4.861673	6.794973	14.479506	6.775583	0.000000	-10.000000	-0.325000	21.066668	516.333313	1023.000000	1023.000000	2046.000000
22.660000	0.057282	33.853409	5.468153	6.831701	14.662008	6.891549	0.000000	-10.000000	-0.316667	20.766666	523.500000	1023.000000	1023.000000	2046.000000
22.680000	0.057732	34.119354	5.853998	6.902104	14.646455	6.716797	0.000000	-10.000000	-0.316667	20.666668	530.500000	1023.000000	1023.000000	2046.000000
22.700001	0.059162	34.965008	6.027669	7.007434	15.043789	6.886115	0.000000	-10.000000	-0.316667	20.450001	537.333313	1023.000000	1023.000000	2046.000000
22.719999	0.060720	35.885548	6.273396	7.179134	15.300568	7.132449	0.000000	-10.000000	-0.308333	20.366667	544.166687	1023.000000	1023.000000	2046.000000
22.740000	0.061534	36.366325	6.478730	7.280490	15.368760	7.238345	0.000000	-10.000000	-0.300000	20.150002	550.833313	1023.000000	1023.000000	2046.000000
22.760000	0.062993	37.228695	6.615000	7.595534	15.780424	7.237735	0.000000	-10.000000	-0.275000	19.850000	557.666687	1023.000000	1023.000000	2046.000000
22.780001	0.065447	38.679291	6.999131	7.767857	16.225641	7.686664	0.000000	-10.000000	-0.258333	19.383333	564.333313	1023.000000	1023.000000	2046.000000
22.799999	0.067145	39.682995	7.399897	8.058311	16.422573	7.802215	0.000000	-10.000000	-0.250000	18.866667	571.000000	1023.000000	1023.000000	2046.000000
22.820000	0.068482	40.472775	7.720104	8.241124	16.627048	7.884497	0.000000	-10.000000	-0.250000	18.816666	577.333313	1023.000000	1023.000000	2046.000000
22.840000	0.071231	42.097729	8.206350	8.549740	17.151758	8.189881	0.000000	-10.000000	-0.241667	18.466667	583.666687	1023.000000	1023.000000	2046.000000
22.860001	0.074471	44.012550	8.925693	8.884149	17.627977	8.574735	0.000000	-10.000000	-0.241667	18.516666	590.000000	1023.000000	1023.000000	2046.000000
22.879999	0.076931	45.466362	9.658649	9.178197	17.867271	8.762243	0.000000	-10.000000	-0.233333	18.233334	596.333313	1023.000000	1023.000000	2046.000000
22.900000	0.079440	46.949314	10.210780	9.521212	18.318346	8.898978	0.000000	-10.000000	-0.233333	18.100000	602.500000	1023.000000	1023.000000	2046.000000
22.920000	0.082621	48.828831	10.785236	9.940190	18.879995	9.223407	0.000000	-10.000000	-0.225000	18.033335	608.500000	1023.000000	1023.000000	2046.000000
22.940001	0.083997	49.642467	11.250631	9.798438	18.876183	9.717215	0.000000	-10.000000	-0.216667	17.566668	614.500000	1023.000000	1023.000000	2046.000000
22.959999	0.084083	49.692883	11.390971	9.785609	18.631231	9.885069	0.000000	-10.000000	-0.200000	17.466667	620.500000	1023.000000	1023.000000	2046.000000
22.980000	0.085048	50.263115	11.015317	10.568190	18.977518	9.702091	0.000000	-10.000000	-0.200000	16.650000	626.166687	1023.000000	1023.000000	2046.000000
23.000000	0.085875	50.751953	10.723403	11.104639	19.115023	9.808889	0.000000	-10.000000	-0.208333	16.283333	631.833313	1023.000000	1023.000000	2046.000000
23.020000	0.085598	50.588158	10.590673	11.449601	18.960722	9.587160	0.000000	-10.000000	-0.216667	15.533334	637.166687	1023.000000	1023.000000	2046.000000
23.040001	0.084784	50.107418	10.533052	11.513330	18.895550	9.165486	0.000000	-10.000000	-0.200000	15.033334	642.666687	1023.000000	1023.000000	2046.000000
23.059999	0.083373	49.273430	10.183846	11.212993	18.880747	8.995844	0.000000	-10.000000	-0.175000	14.350000	647.833313	1023.000000	1023.000000	2046.000000
23.080000	0.080305	47.460449	9.503075	10.910252	18.463295	8.583827	0.000000	-10.000000	-0.150000	13.266667	652.833313	1023.000000	1023.000000	2046.000000
23.100000	0.076248	45.062469	8.597532	10.571922	17.847870	8.045146	0.000000	-10.000000	-0.125000	11.650001	657.500000	1023.000000	1023.000000	2046.000000
23.120001	0.073203	43.262695	7.639891	10.400293	17.507734	7.714774	0.000000	-10.000000	-0.091667	9.800000	661.500000	1023.000000	1023.000000	2046.000000
23.139999	0.071355	42.170914	6.878070	10.248342	17.288694	7.755805	0.000000	-10.000000	-0.066667	7.883333	665.166687	1023.000000	1023.000000	2046.000000
23.160000	0.069419	41.026382	6.282374	10.208516	16.924259	7.611235	0.000000	-10.000000	-0.050000	5.966667	668.000000	1023.000000	1023.000000	2046.000000
23.180000	0.067297	39.772461	5.702407	10.186330	16.532204	7.351521	0.000000	-10.000000	-0.041667	3.866667	670.500000	1023.000000	1023.000000	2046.000000
23.200001	0.066288	39.176270	5.150971	10.424051	16.426388	7.174860	0.000000	-10.000000	-0.033333	1.900000	672.000000	1023.000000	1023.000000	2046.000000
23.219999	0.065787	38.879932	4.781070	10.438076	16.251251	7.409536	0.000000	-10.000000	-0.025000	0.350000	672.833313	1023.000000	1023.000000	2046.000000
23.240000	0.064520	38.131527	4.410185	10.526648	15.863710	7.330985	0.000000	-10.000000	-0.025000	-1.050000	673.000000	1023.000000	1023.000000	2046.000000
23.260000	0.063134	37.312302	4.007712	10.497787	15.595712	7.211091	0.000000	-10.000000	-0.016667	-2.150000	673.000000	1023.000000	1023.000000	2046.000000
23.280001	0.063106	37.295723	3.740723	10.562918	15.606740	7.385344	0.000000	-10.000000	-0.016667	-3.333333	673.000000	1023.000000	1023.000000	2046.000000
23.299999	0.062826	37.129917	3.553251	10.529462	15.515236	7.531968	0.000000	-10.000000	-0.008333	-4.383333	673.000000	1023.000000	1023.000000	2046.000000
23.320000	0.061907	36.586792	3.559397	10.378461	15.225768	7.423166	0.000000	-10.000000	-0.008333	-5.433333	673.000000	1023.000000	1023.000000	2046.000000
23.340000	0.061539	36.369259	3.407659	10.140773	15.324710	7.496118	0.000000	-10.000000	0.008333	-6.466667	673.000000	1023.000000	1023.000000	2046.000000
23.360001	0.062177	36.746834	3.510677	9.961115	15.477928	7.797113	0.000000	-10.000000	0.016667	-7.566667	673.000000	1023.000000	1023.000000	2046.000000
23.379999	0.062417	36.888451	3.668379	9.767151	15.486911	7.966012	0.000000	-10.000000	0.033333	-8.566667	673.000000	1023.000000	1023.000000	2046.000000
23.400000	0.062718	37.066261	3.871042	9.570583	15.580214	8.044425	0.000000	-10.000000	0.033333	-9.400000	673.000000	1023.000000	1023.000000	2046.000000
23.420000	0.064513	38.127361	4.160433	9.484876	16.021242	8.460810	0.000000	-10.000000	0.041667	-9.950000	669.666687	1023.000000	1023.000000	2046.000000
23.440001	0.065504	38.713013	4.428771	9.322459	16.298910	8.662872	0.000000	-10.000000	0.041667	-10.416667	662.000000	1023.000000	1023.000000	2046.000000
23.459999	0.065170	38.515606	4.687531	9.083433	16.218929	8.525712	0.000000	-10.000000	0.050000	-10.850000	653.000000	1023.000000	1023.000000	2046.000000
23.480000	0.064883	38.345963	4.834174	8.912681	16.275063	8.324047	0.000000	-10.000000	0.050000	-11.350000	646.333313	1023.000000	1023.000000	2046.000000
23.500000	0.065034	38.435062	5.025162	8.672753	16.381302	8.355846	0.000000	-10.000000	0.050000	-11.833334	642.666687	1023.000000	1023.000000	2046.000000
23.520000	0.064256	37.975250	5.251327	8.400671	16.092119	8.231133	0.000000	-10.000000	0.066667	-12.400001	638.833313	1023.000000	1023.000000	2046.000000
23.540001	0.063096	37.289440	5.371349	8.158191	15.800186	7.959713	0.000000	-10.000000	0.075000	-13.016666	634.500000	1023.000000	1023.000000	2046.000000
23.559999	0.062712	37.063065	5.322806	8.110346	15.799039	7.830873	0.000000	-10.000000	0.108333	-13.800000	630.000000	1023.000000	1023.000000	2046.000000
23.580000	0.062222	36.773106	5.134284	7.948873	15.749858	7.940093	0.000000	-10.000000	0.125000	-14.633333	625.333313	1023.000000	1023.000000	2046.000000
23.600000	0.061071	36.093224	5.033379	7.843741	15.388850	7.827252	0.000000	-10.000000	0.158333	-15.466667	620.500000	1023.000000	1023.000000	2046.000000
23.620001	0.059934	35.421276	4.805907	7.704821	15.164294	7.746255	0.000000	-10.000000	0.166667	-16.316668	615.333313	1023.000000	1023.000000	2046.000000
23.639999	0.059966	35.439716	4.544895	7.728817	15.286729	7.879274	0.000000	-10.000000	0.183333	-17.133333	610.000000	1023.000000	1023.000000	2046.000000
23.660000	0.059333	35.065948	4.319928	7.636973	15.097939	8.011107	0.000000	-10.000000	0.200000	-18.383333	600.000000	1023.000000	1023.000000	2046.000000
23.680000	0.058227	34.412128	4.121593	7.559834	14.799730	7.930972	0.000000	-10.000000	0.216667	-19.316668	591.833313	1023.000000	1023.000000	2046.000000
23.700001	0.057968	34.259350	3.981045	7.585895	14.749529	7.942880	0.000000	-10.000000	0.225000	-20.000000	585.500000	1023.000000	1023.000000	2046.000000
23.719999	0.058856	34.783657	4.074632	7.648266	14.836977	8.223781	0.000000	-10.000000	0.250000	-20.083334	583.166687	1023.000000	1023.000000	2046.000000
23.740000	0.059308	35.051273	4.302946	7.833736	14.678638	8.235953	0.000000	-10.000000	0.291667	-20.683334	578.666687	1023.000000	1023.000000	2046.000000
23.760000	0.059446	35.132805	4.382014	7.945396	14.608274	8.197121	0.000000	-10.000000	0.333333	-21.550001	571.833313	1023.000000	1023.000000	2046.000000
23.780001	0.060935	36.012684	4.538155	8.230517	14.826125	8.417886	0.000000	-10.000000	0.350000	-22.416668	564.666687	1023.000000	1023.000000	2046.000000
23.799999	0.060574	35.799408	4.578273	7.878793	14.532858	8.809484	0.000000	-10.000000	0.350000	-22.916668	557.166687	1023.000000	1023.000000	2046.000000
23.820000	0.058556	34.606396	4.330244	7.612043	14.024919	8.639191	0.000000	-10.000000	0.350000	-23.233334	549.500000	1023.000000	1023.000000	2046.000000
23.840000	0.057381	33.911907	3.717241	7.870254	13.947019	8.377396	0.000000	-10.000000	0.366667	-23.616667	541.833313	1023.000000	1023.000000	2046.000000
23.860001	0.056336	33.294434	2.986866	8.211629	13.845737	8.250201	0.000000	-10.000000	0.400000	-23.883333	534.000000	1023.000000	1023.000000	2046.000000
23.879999	0.054032	31.932869	2.440829	8.211381	13.377975	7.902684	0.000000	-10.000000	0.433333	-24.283333	526.000000	1023.000000	1023.000000	2046.000000
23.900000	0.052258	30.884447	2.181832	8.154327	13.056158	7.492128	0.000000	-10.000000	0.450000	-24.483334	518.000000	1023.000000	1023.000000	2046.000000
23.920000	0.050534	29.865854	1.845604	7.815258	12.866813	7.338181	0.000000	-10.000000	0.450000	-24.833334	509.666656	1023.000000	1023.000000	2046.000000
23.940001	0.047472	28.055780	1.444753	7.401254	12.318728	6.891045	0.000000	-10.000000	0.441667	-24.866667	501.333344	1023.000000	1023.000000	2046.000000
23.959999	0.044052	26.034973	0.788338	7.084322	11.852393	6.309918	0.000000	-10.000000	0.441667	-24.833334	493.000000	1023.000000	1023.000000	2046.000000
23.980000	0.041011	24.237766	-0.041098	6.735597	11.521771	6.021495	0.000000	-10.000000	0.441667	-24.500000	484.833344	1023.000000	1023.000000	2046.000000
24.000000	0.036800	21.748825	-0.928591	6.363846	10.886788	5.426782	0.000000	-10.000000	0.450000	-24.533333	476.500000	1023.000000	1023.000000	2046.000000
24.020000	0.033033	19.522312	-1.738895	5.988684	10.333806	4.938717	0.000000	-10.000000	0.450000	-24.483334	468.166656	1023.000000	1023.000000	2046.000000
24.040001	0.030523	18.039198	-2.530150	5.754552	10.086369	4.728426	0.000000	-10.000000	0.450000	-24.600000	460.000000	1023.000000	1023.000000	2046.000000
24.059999	0.027504	16.254969	-3.279048	5.601732	9.561418	4.370868	0.000000	-10.000000	0.450000	-24.483334	452.000000	1023.000000	1023.000000	2046.000000
24.080000	0.024557	14.513095	-4.070502	5.433785	9.140180	4.009632	0.000000	-10.000000	0.458333	-24.616667	443.833344	1023.000000	1023.000000	2046.000000
24.100000	0.023158	13.686515	-4.654058	5.415257	8.947485	3.977831	0.000000	-10.000000	0.458333	-24.750000	435.500000	1023.000000	1023.000000	2046.000000
24.120001	0.020806	12.296233	-5.169271	5.279852	8.445718	3.739933	0.000000	-10.000000	0.450000	-24.799999	427.166656	1023.000000	1023.000000	2046.000000
24.139999	0.018897	11.168264	-5.674913	5.068596	8.173757	3.600825	0.000000	-10.000000	0.441667	-24.700001	419.000000	1023.000000	1023.000000	2046.000000
24.160000	0.018081	10.685828	-6.001069	4.917147	8.071368	3.698382	0.000000	-10.000000	0.441667	-24.650000	411.000000	1023.000000	1023.000000	2046.000000
24.180000	0.016363	9.670774	-6.070384	4.631251	7.621686	3.488221	0.000000	-10.000000	0.450000	-24.533333	402.666656	1023.000000	1023.000000	2046.000000
24.200001	0.015578	9.206810	-6.192079	4.353309	7.683859	3.361721	0.000000	-10.000000	0.441667	-24.533333	394.333344	1023.000000	1023.000000	2046.000000
24.219999	0.015491	9.155309	-6.229741	3.983498	7.761271	3.640281	0.000000	-10.000000	0.441667	-24.533333	386.000000	1023.000000	1023.000000	2046.000000
24.240000	0.014858	8.780875	-6.209676	3.768826	7.671918	3.549807	0.000000	-10.000000	0.433333	-24.516666	378.000000	1023.000000	1023.000000	2046.000000
24.260000	0.014842	8.771536	-6.163581	3.614821	7.799186	3.521110	0.000000	-10.000000	0.433333	-24.533333	370.000000	1023.000000	1023.000000	2046.000000
24.280001	0.015409	9.106958	-5.975593	3.327675	7.933357	3.821520	0.000000	-10.000000	0.400000	-24.316668	361.666656	1023.000000	1023.000000	2046.000000
24.299999	0.015100	8.924002	-5.772999	3.114883	7.883721	3.698397	0.000000	-10.000000	0.375000	-24.116667	353.333344	1023.000000	1023.000000	2046.000000
24.320000	0.014783	8.736502	-5.608262	2.830088	7.920261	3.594414	0.000000	-10.000000	0.350000	-23.866667	345.000000	1023.000000	1023.000000	2046.000000
24.340000	0.014555	8.601841	-5.477735	2.432771	7.947304	3.699501	0.000000	-10.000000	0.350000	-23.700001	337.000000	1023.000000	1023.000000	2046.000000
24.360001	0.013302	7.861251	-5.345159	2.117977	7.652625	3.435807	0.000000	-10.000000	0.350000	-23.516666	329.333344	1023.000000	1023.000000	2046.000000
24.379999	0.012498	7.386068	-5.399438	2.015593	7.641098	3.128814	0.000000	-10.000000	0.350000	-23.166668	321.666656	1023.000000	1023.000000	2046.000000
24.400000	0.011804	6.976305	-5.399942	1.686172	7.500739	3.189337	0.000000	-10.000000	0.341667	-22.750000	314.000000	1023.000000	1023.000000	2046.000000
24.420000	0.009924	5.864933	-5.449916	1.342167	7.075009	2.897674	0.000000	-10.000000	0.341667	-22.383333	306.333344	1023.000000	1023.000000	2046.000000
24.440001	0.008847	5.228738	-5.626178	1.241438	6.987473	2.626007	0.000000	-10.000000	0.325000	-22.083334	298.833344	1023.000000	1023.000000	2046.000000
24.459999	0.008170	4.828616	-5.765666	1.065364	6.862673	2.666246	0.000000	-10.000000	0.316667	-21.933334	291.500000	1023.000000	1023.000000	2046.000000
24.480000	0.006944	4.103738	-5.822067	0.910374	6.545117	2.470314	0.000000	-10.000000	0.300000	-21.783333	284.166656	1023.000000	1023.000000	2046.000000
24.500000	0.006026	3.561604	-5.990792	0.769993	6.458049	2.324353	0.000000	-10.000000	0.300000	-21.683332	276.833344	1023.000000	1023.000000	2046.000000
24.520000	0.006058	3.580173	-5.994135	0.651292	6.454295	2.468721	0.000000	-10.000000	0.308333	-21.483334	269.666656	1023.000000	1023.000000	2046.000000
24.540001	0.005202	3.074139	-6.056464	0.574465	6.202978	2.353161	0.000000	-10.000000	0.300000	-21.266666	262.500000	1023.000000	1023.000000	2046.000000
24.559999	0.004208	2.486923	-6.137929	0.481078	5.988635	2.155140	0.000000	-10.000000	0.300000	-20.916668	255.500000	1023.000000	1023.000000	2046.000000
24.580000	0.004348	2.569846	-6.256372	0.413377	6.061118	2.351723	0.000000	-10.000000	0.291667	-20.616667	248.500000	1023.000000	1023.000000	2046.000000
24.600000	0.003866	2.284955	-6.352359	0.364295	5.912550	2.360468	0.000000	-10.000000	0.283333	-20.333334	241.500000	1023.000000	1023.000000	2046.000000
24.620001	0.002807	1.658848	-6.418099	0.279537	5.628628	2.168782	0.000000	-10.000000	0.283333	-20.033333	234.666672	1023.000000	1023.000000	2046.000000
24.639999	0.002859	1.689911	-6.528356	0.366800	5.677876	2.173592	0.000000	-10.000000	0.266667	-19.800001	228.000000	1023.000000	1023.000000	2046.000000
24.660000	0.002411	1.424916	-6.552443	0.234601	5.464446	2.278312	0.000000	-10.000000	0.250000	-19.566668	221.333328	1023.000000	1023.000000	2046.000000
24.680000	0.001744	1.030712	-6.428920	0.185206	5.207443	2.066983	0.000000	-10.000000	0.216667	-19.533335	216.833328	1023.000000	1023.000000	2046.000000
24.700001	0.002758	1.630187	-6.281844	0.345821	5.438889	2.127321	0.000000	-10.000000	0.200000	-19.250000	210.166672	1023.000000	1023.000000	2046.000000
24.719999	0.003501	2.068836	-6.008054	0.442569	5.396484	2.237836	0.000000	-10.000000	0.200000	-18.900000	203.833328	1023.000000	1023.000000	2046.000000
24.740000	0.003869	2.286806	-5.764613	0.551115	5.303032	2.197272	0.000000	-10.000000	0.200000	-18.616667	195.500000	1023.000000	1023.000000	2046.000000
24.760000	0.005067	2.994567	-5.563229	0.835222	5.430006	2.292568	0.000000	-10.000000	0.200000	-18.400000	189.500000	1023.000000	1023.000000	2046.000000
24.780001	0.004468	2.640735	-5.440618	0.516187	5.070000	2.495167	0.000000	-10.000000	0.200000	-18.316668	183.500000	1023.000000	1023.000000	2046.000000
24.799999	0.003323	1.963977	-5.509794	0.357117	4.769480	2.347173	0.000000	-10.000000	0.200000	-18.016666	177.500000	1023.000000	1023.000000	2046.000000
24.820000	0.003611	2.134265	-5.876353	0.729392	4.967943	2.313283	0.000000	-10.000000	0.200000	-17.916666	171.500000	1023.000000	1023.000000	2046.000000
24.840000	0.003619	2.138810	-6.309808	1.148225	4.849057	2.451336	0.000000	-10.000000	0.191667	-17.733334	165.500000	1023.000000	1023.000000	2046.000000
24.860001	0.001954	1.154959	-6.866354	1.169518	4.634303	2.217492	0.000000	-10.000000	0.191667	-17.750000	159.500000	1023.000000	1023.000000	2046.000000
24.879999	0.000235	0.138740	-7.305371	0.941906	4.370793	2.131410	0.000000	-10.000000	0.175000	-17.483334	153.500000	1023.000000	1023.000000	2046.000000
24.900000	-0.002354	-1.391344	-7.624332	0.656807	3.876220	1.699960	0.000000	-10.000000	0.166667	-17.100000	147.500000	1023.000000	1023.000000	2046.000000
24.920000	-0.005652	-3.340156	-8.077161	0.185920	3.341115	1.209969	0.000000	-10.000000	0.150000	-16.616667	141.666672	1023.000000	1023.000000	2046.000000
24.940001	-0.008040	-4.751391	-8.621893	-0.075838	3.093467	0.852873	0.000000	-10.000000	0.150000	-16.016666	136.000000	1023.000000	1023.000000	2046.000000
24.959999	-0.010891	-6.436513	-9.325138	-0.382261	2.742952	0.527934	0.000000	-10.000000	0.133333	-15.350000	130.666672	1023.000000	1023.000000	2046.000000
24.980000	-0.014898	-8.804594	-10.056194	-0.771311	2.093732	-0.070821	0.000000	-10.000000	0.116667	-14.483334	125.666664	1023.000000	1023.000000	2046.000000
25.000000	-0.017830	-10.537794	-10.847682	-1.014072	1.764310	-0.440350	0.000000	-10.000000	0.083333	-13.950000	120.833336	1023.000000	1023.000000	2046.000000
25.020000	-0.020323	-12.011178	-11.495791	-1.227160	1.372396	-0.660623	0.000000	-10.000000	0.100000	-13.750000	116.166664	1023.000000	1023.000000	2046.000000
25.040001	-0.022820	-13.486585	-12.030001	-1.300087	0.876102	-1.032599	0.000000	-10.000000	0.083333	-13.866667	111.500000	1023.000000	1023.000000	2046.000000
25.059999	-0.024433	-14.440045	-12.558510	-1.287396	0.673556	-1.267696	0.000000	-10.000000	0.100000	-13.983334	106.833336	1023.000000	1023.000000	2046.000000
25.080000	-0.025414	-15.019936	-13.068977	-1.329654	0.525505	-1.146809	0.000000	-10.000000	0.083333	-13.950000	102.166664	1023.000000	1023.000000	2046.000000
25.100000	-0.026962	-15.934356	-13.462688	-1.345660	0.151570	-1.277577	0.000000	-10.000000	0.100000	-13.750000	97.500000	1023.000000	1023.000000	2046.000000
25.120001	-0.028332	-16.743944	-13.797425	-1.365051	-0.134616	-1.446853	0.000000	-10.000000	0.083333	-13.350000	93.000000	1023.000000	1023.000000	2046.000000
25.139999	-0.028510	-16.849596	-14.028049	-1.300321	-0.163647	-1.357580	0.000000	-10.000000	0.083333	-12.983334	88.500000	1023.000000	1023.000000	2046.000000
25.160000	-0.028782	-17.010359	-14.102448	-1.381625	-0.292907	-1.233380	0.000000	-10.000000	0.066667	-12.583334	84.166664	1023.000000	1023.000000	2046.000000
25.180000	-0.029384	-17.365948	-14.013341	-1.525829	-0.553325	-1.273454	0.000000	-10.000000	0.058333	-12.200000	80.000000	1023.000000	1023.000000	2046.000000
25.200001	-0.029039	-17.161848	-13.994228	-1.551973	-0.389499	-1.226148	0.000000	-10.000000	0.041667	-11.866667	76.000000	1023.000000	1023.000000	2046.000000
25.219999	-0.027678	-16.357716	-13.766103	-1.536101	-0.137026	-0.918487	0.000000	-10.000000	0.041667	-11.650001	72.000000	1023.000000	1023.000000	2046.000000
25.240000	-0.027494	-16.248978	-13.452956	-1.658004	-0.252350	-0.885668	0.000000	-10.000000	0.050000	-11.533334	68.000000	1023.000000	1023.000000	2046.000000
25.260000	-0.027141	-16.040607	-13.105504	-1.835372	-0.193894	-0.905837	0.000000	-10.000000	0.050000	-11.366667	64.000000	1023.000000	1023.000000	2046.000000
25.280001	-0.026272	-15.526783	-12.788900	-2.096337	0.058655	-0.700200	0.000000	-10.000000	0.050000	-11.050000	60.166668	1023.000000	1023.000000	2046.000000
25.299999	-0.025626	-15.144814	-12.477006	-2.413161	0.201229	-0.455876	0.000000	-10.000000	0.041667	-10.833334	56.500000	1023.000000	1023.000000	2046.000000
25.320000	-0.025885	-15.297879	-12.219807	-2.565596	0.149850	-0.662327	0.000000	-10.000000	0.033333	-10.733334	53.000000	1023.000000	1023.000000	2046.000000
25.340000	-0.026440	-15.625863	-12.029426	-2.841216	0.069362	-0.824584	0.000000	-10.000000	0.025000	-10.750000	49.500000	1023.000000	1023.000000	2046.000000
25.360001	-0.026291	-15.538133	-11.899095	-2.990096	0.144635	-0.793578	0.000000	-10.000000	0.025000	-10.683333	45.833332	1023.000000	1023.000000	2046.000000
25.379999	-0.026847	-15.866309	-11.870477	-3.260067	0.038854	-0.774619	0.000000	-10.000000	0.025000	-10.566667	42.333332	1023.000000	1023.000000	2046.000000
25.400000	-0.027923	-16.502712	-11.783061	-3.465599	-0.201901	-1.052153	0.000000	-10.000000	0.033333	-10.400000	38.666668	1023.000000	1023.000000	2046.000000
25.420000	-0.028201	-16.666506	-11.811419	-3.552143	-0.161712	-1.141232	0.000000	-10.000000	0.041667	-10.166667	35.333332	1023.000000	1023.000000	2046.000000
25.440001	-0.028330	-16.743017	-11.814214	-3.691769	-0.181082	-1.055952	0.000000	-10.000000	0.033333	-9.916667	31.833334	1023.000000	1023.000000	2046.000000
25.459999	-0.028994	-17.135202	-11.694193	-3.723867	-0.460283	-1.256859	0.000000	-10.000000	0.016667	-9.700000	28.500000	1023.000000	1023.000000	2046.000000
25.480000	-0.029196	-17.255056	-11.656516	-3.776224	-0.436454	-1.385862	0.000000	-10.000000	0.000000	-9.500000	25.166666	1023.000000	1023.000000	2046.000000
25.500000	-0.028605	-16.905769	-11.590982	-3.775843	-0.322062	-1.216882	0.000000	-10.000000	0.000000	-9.200000	22.000000	1023.000000	1023.000000	2046.000000
25.520000	-0.028742	-16.986813	-11.584466	-3.837397	-0.394007	-1.170942	0.000000	-10.000000	0.000000	-8.850000	19.000000	1023.000000	1023.000000	2046.000000
25.540001	-0.028895	-17.076654	-11.450871	-3.875574	-0.508290	-1.241920	0.000000	-10.000000	0.000000	-8.483334	16.000000	1023.000000	1023.000000	2046.000000
25.559999	-0.028620	-16.914488	-11.435149	-3.808326	-0.404277	-1.266736	0.000000	-10.000000	0.000000	-8.166667	13.166667	1023.000000	1023.000000	2046.000000
25.580000	-0.028218	-16.676851	-11.437268	-3.859756	-0.329399	-1.050427	0.000000	-10.000000	0.000000	-7.900000	10.333333	1023.000000	1023.000000	2046.000000
25.600000	-0.028319	-16.736732	-11.345899	-3.821594	-0.455834	-1.113405	0.000000	-10.000000	0.000000	-7.750000	7.833333	1023.000000	1023.000000	2046.000000
25.620001	-0.028392	-16.779947	-11.315516	-3.860919	-0.456378	-1.147133	0.000000	-10.000000	0.000000	-7.500000	5.166667	1023.000000	1023.000000	2046.000000
25.639999	-0.027857	-16.463696	-11.269036	-3.727113	-0.377688	-1.089857	0.000000	-10.000000	0.000000	-7.250000	2.833333	1023.000000	1023.000000	2046.000000
25.660000	-0.027738	-16.393173	-11.234904	-3.771088	-0.432829	-0.954353	0.000000	-10.000000	0.000000	-6.950000	0.500000	1023.000000	1023.000000	2046.000000
25.680000	-0.028088	-16.600235	-11.140406	-3.774727	-0.575167	-1.109935	0.000000	-10.000000	0.000000	-6.716667	-1.500000	1023.000000	1023.000000	2046.000000
25.700001	-0.027526	-16.268049	-11.153107	-3.621789	-0.375778	-1.117376	0.000000	-10.000000	0.000000	-6.500000	-3.500000	1023.000000	1023.000000	2046.000000
25.719999	-0.027287	-16.126335	-11.096908	-3.655355	-0.433986	-0.940086	0.000000	-10.000000	0.000000	-6.233334	-5.500000	1023.000000	1023.000000	2046.000000
25.740000	-0.027628	-16.328379	-11.040068	-3.660510	-0.582750	-1.045051	0.000000	-10.000000	-0.008333	-6.016667	-7.500000	1023.000000	1023.000000	2046.000000
25.760000	-0.027470	-16.235056	-11.011817	-3.643442	-0.517531	-1.062267	0.000000	-10.000000	-0.008333	-5.783333	-9.500000	1023.000000	1023.000000	2046.000000
25.780001	-0.026856	-15.871605	-10.996602	-3.565372	-0.387349	-0.922283	0.000000	-10.000000	-0.016667	-5.700000	-11.500000	1023.000000	1023.000000	2046.000000
25.799999	-0.026811	-15.845282	-10.986986	-3.534917	-0.436270	-0.887109	0.000000	-10.000000	-0.008333	-5.633333	-13.500000	1023.000000	1023.000000	2046.000000
25.820000	-0.027020	-15.968668	-10.896970	-3.554868	-0.577377	-0.939454	0.000000	-10.000000	-0.025000	-5.566667	-15.500000	1023.000000	1023.000000	2046.000000
25.840000	-0.026977	-15.943152	-10.851745	-3.488926	-0.563627	-1.038856	0.000000	-10.000000	-0.016667	-5.300000	-17.500000	1023.000000	1023.000000	2046.000000
25.860001	-0.026076	-15.410854	-10.715617	-3.473347	-0.407869	-0.814021	0.000000	-10.000000	-0.025000	-4.983334	-19.166666	1023.000000	1023.000000	2046.000000
25.879999	-0.025414	-15.019584	-10.478642	-3.455666	-0.396386	-0.688890	0.000000	-10.000000	-0.016667	-4.683333	-20.833334	1023.000000	1023.000000	2046.000000
25.900000	-0.024794	-14.653190	-10.081438	-3.366313	-0.459213	-0.746226	0.000000	-10.000000	-0.025000	-4.516667	-22.166666	1023.000000	1023.000000	2046.000000
25.920000	-0.023802	-14.067212	-9.864963	-3.191157	-0.277086	-0.734008	0.000000	-10.000000	-0.025000	-4.300000	-23.833334	1023.000000	1023.000000	2046.000000
25.940001	-0.023030	-13.610591	-9.599628	-3.059379	-0.244378	-0.707206	0.000000	-10.000000	-0.025000	-3.866667	-25.166666	1023.000000	1023.000000	2046.000000
25.959999	-0.023499	-13.888081	-9.416328	-3.341834	-0.436395	-0.693523	0.000000	-10.000000	-0.033333	-3.066667	-26.666666	1023.000000	1023.000000	2046.000000
25.980000	-0.024272	-14.344746	-9.278025	-3.617036	-0.681667	-0.768018	0.000000	-10.000000	-0.041667	-1.733333	-27.500000	1023.000000	1023.000000	2046.000000
26.000000	-0.023890	-14.119144	-9.357640	-3.544578	-0.513238	-0.703688	0.000000	-10.000000	-0.058333	-0.383333	-28.000000	1023.000000	1023.000000	2046.000000
26.020000	-0.022550	-13.327292	-9.511978	-2.876777	-0.314457	-0.624079	0.000000	-10.000000	-0.066667	1.133333	-28.000000	1023.000000	1023.000000	2046.000000
26.040001	-0.022147	-13.088765	-9.626469	-2.619942	-0.343575	-0.498779	0.000000	-10.000000	-0.083333	2.683333	-28.000000	1023.000000	1023.000000	2046.000000
26.059999	-0.021977	-12.988563	-9.639245	-2.499152	-0.239935	-0.610230	0.000000	-10.000000	-0.100000	4.650000	-28.000000	1023.000000	1023.000000	2046.000000
26.080000	-0.022042	-13.026996	-9.661257	-2.606769	-0.181677	-0.577293	0.000000	-10.000000	-0.116667	6.933333	-28.000000	1023.000000	1023.000000	2046.000000
26.100000	-0.023851	-14.095723	-9.891849	-2.916143	-0.492135	-0.795597	0.000000	-10.000000	-0.141667	9.100000	-28.000000	1023.000000	1023.000000	2046.000000
26.120001	-0.025902	-15.308099	-10.299741	-3.240113	-0.631676	-1.136568	0.000000	-10.000000	-0.166667	11.450001	-28.000000	1023.000000	1023.000000	2046.000000
26.139999	-0.027650	-16.341145	-10.873618	-3.397511	-0.687719	-1.382296	0.000000	-10.000000	-0.200000	13.600000	-28.000000	1023.000000	1023.000000	2046.000000
26.160000	-0.029727	-17.568480	-11.381263	-3.647881	-0.972709	-1.566628	0.000000	-10.000000	-0.225000	15.666667	-19.500000	1023.000000	1023.000000	2046.000000
26.180000	-0.031474	-18.601221	-11.757051	-3.760583	-1.257223	-1.826363	0.000000	-10.000000	-0.250000	17.250000	-0.333333	1023.000000	1023.000000	2046.000000
26.200001	-0.031831	-18.811892	-12.122907	-3.529940	-1.223682	-1.935363	0.000000	-10.000000	-0.266667	18.150002	18.833334	1023.000000	1023.000000	2046.000000
26.219999	-0.031555	-18.648750	-12.481333	-3.283216	-1.130832	-1.753369	0.000000	-10.000000	-0.283333	18.733334	31.666666	1023.000000	1023.000000	2046.000000
26.240000	-0.031463	-18.594503	-12.607772	-2.952465	-1.263620	-1.770647	0.000000	-10.000000	-0.300000	19.183334	36.000000	1023.000000	1023.000000	2046.000000
26.260000	-0.030827	-18.218956	-12.853622	-2.564335	-1.083879	-1.717118	0.000000	-10.000000	-0.333333	20.066668	42.333332	1023.000000	1023.000000	2046.000000
26.280001	-0.029710	-17.558826	-12.970087	-2.261862	-0.960504	-1.366374	0.000000	-10.000000	-0.366667	21.200001	48.833332	1023.000000	1023.000000	2046.000000
26.299999	-0.028768	-17.001854	-12.837550	-1.978258	-1.033143	-1.152902	0.000000	-10.000000	-0.391667	21.983334	55.666668	1023.000000	1023.000000	2046.000000
26.320000	-0.027500	-16.252214	-12.664765	-1.637985	-0.918581	-1.030885	0.000000	-10.000000	-0.400000	22.666666	63.000000	1023.000000	1023.000000	2046.000000
26.340000	-0.025261	-14.929500	-12.424672	-1.270178	-0.565880	-0.668768	0.000000	-10.000000	-0.416667	22.816668	70.500000	1023.000000	1023.000000	2046.000000
26.360001	-0.023507	-13.892896	-12.045053	-1.098566	-0.377028	-0.372249	0.000000	-10.000000	-0.425000	23.250000	78.166664	1023.000000	1023.000000	2046.000000
26.379999	-0.021523	-12.720097	-11.535019	-0.952579	-0.023207	-0.209291	0.000000	-10.000000	-0.425000	23.400002	85.833336	1023.000000	1023.000000	2046.000000
26.400000	-0.018624	-11.006618	-11.048967	-0.650122	0.598970	0.093502	0.000000	-10.000000	-0.408333	23.633333	93.500000	1023.000000	1023.000000	2046.000000
26.420000	-0.016097	-9.513494	-10.409436	-0.623355	1.043996	0.475302	0.000000	-10.000000	-0.416667	23.750000	101.166664	1023.000000	1023.000000	2046.000000
26.440001	-0.013732	-8.115389	-9.540373	-0.678762	1.415503	0.688243	0.000000	-10.000000	-0.433333	23.983334	109.000000	1023.000000	1023.000000	2046.000000
26.459999	-0.010759	-6.358627	-8.850810	-0.708669	2.156254	1.044598	0.000000	-10.000000	-0.433333	24.016666	117.000000	1023.000000	1023.000000	2046.000000
26.480000	-0.007989	-4.721757	-8.098792	-0.895662	2.699604	1.573092	0.000000	-10.000000	-0.433333	23.983334	125.000000	1023.000000	1023.000000	2046.000000
26.500000	-0.005979	-3.533385	-7.322861	-0.895694	3.027031	1.658139	0.000000	-10.000000	-0.416667	24.033335	133.000000	1023.000000	1023.000000	2046.000000
26.520000	-0.004015	-2.372885	-6.687265	-0.817740	3.451373	1.680747	0.000000	-10.000000	-0.441667	24.233334	141.000000	1023.000000	1023.000000	2046.000000
26.540001	-0.001860	-1.098998	-6.102394	-0.653169	3.814321	1.842244	0.000000	-10.000000	-0.441667	24.650002	149.000000	1023.000000	1023.000000	2046.000000
26.559999	-0.000511	-0.302029	-5.595772	-0.606874	3.974180	1.926438	0.000000	-10.000000	-0.458333	24.700001	157.333328	1023.000000	1023.000000	2046.000000
26.580000	0.000815	0.481765	-5.072717	-0.581896	4.153342	1.983037	0.000000	-10.000000	-0.450000	24.883333	165.666672	1023.000000	1023.000000	2046.000000
26.600000	0.002541	1.501694	-4.654728	-0.369652	4.504702	2.021373	0.000000	-10.000000	-0.458333	24.950001	174.000000	1023.000000	1023.000000	2046.000000
26.620001	0.004262	2.518869	-4.247744	-0.275682	4.791357	2.250939	0.000000	-10.000000	-0.466667	25.333334	182.333328	1023.000000	1023.000000	2046.000000
26.639999	0.005885	3.477871	-3.722780	-0.106102	4.955822	2.350931	0.000000	-10.000000	-0.475000	25.466667	190.666672	1023.000000	1023.000000	2046.000000
26.660000	0.007926	4.684175	-3.305406	0.157611	5.385909	2.446061	0.000000	-10.000000	-0.475000	25.500000	199.333328	1023.000000	1023.000000	2046.000000
26.680000	0.010505	6.208688	-2.892453	0.464185	5.827542	2.809414	0.000000	-10.000000	-0.475000	25.333334	205.000000	1023.000000	1023.000000	2046.000000
26.700001	0.012495	7.384293	-2.444653	0.731078	6.075139	3.022729	0.000000	-10.000000	-0.475000	25.733334	213.666672	1023.000000	1023.000000	2046.000000
26.719999	0.014692	8.683090	-1.951618	0.969187	6.489622	3.175899	0.000000	-10.000000	-0.483333	26.016666	222.166672	1023.000000	1023.000000	2046.000000
26.740000	0.017432	10.302046	-1.552063	1.307061	7.024325	3.522722	0.000000	-10.000000	-0.491667	26.483334	233.500000	1023.000000	1023.000000	2046.000000
26.760000	0.019600	11.583402	-1.069049	1.494463	7.330482	3.827506	0.000000	-10.000000	-0.483333	26.533333	242.166672	1023.000000	1023.000000	2046.000000
26.780001	0.021889	12.936539	-0.483757	1.786265	7.655808	3.978222	0.000000	-10.000000	-0.491667	26.466667	251.000000	1023.000000	1023.000000	2046.000000
26.799999	0.024682	14.586864	-0.068419	2.144679	8.222260	4.288344	0.000000	-10.000000	-0.475000	26.583334	260.000000	1023.000000	1023.000000	2046.000000
26.820000	0.027235	16.096008	0.349452	2.468426	8.657896	4.620234	0.000000	-10.000000	-0.508333	26.700001	268.833344	1023.000000	1023.000000	2046.000000
26.840000	0.029365	17.354717	0.876988	2.730609	8.946728	4.800393	0.000000	-10.000000	-0.516667	26.933334	277.666656	1023.000000	1023.000000	2046.000000
26.860001	0.031733	18.753950	1.253742	3.113982	9.438822	4.947404	0.000000	-10.000000	-0.550000	26.800001	286.500000	1023.000000	1023.000000	2046.000000
26.879999	0.034006	20.097816	1.595881	3.327049	9.815317	5.359570	0.000000	-10.000000	-0.516667	26.666668	295.500000	1023.000000	1023.000000	2046.000000
26.900000	0.036016	21.285381	2.054276	3.638892	10.108525	5.483689	0.000000	-10.000000	-0.516667	26.716667	304.500000	1023.000000	1023.000000	2046.000000
26.920000	0.038142	22.541773	2.447508	3.925512	10.538636	5.630116	0.000000	-10.000000	-0.500000	26.800001	313.500000	1023.000000	1023.000000	2046.000000
26.940001	0.040499	23.934784	2.858876	4.223545	10.902071	5.950294	0.000000	-10.000000	-0.516667	27.066668	322.500000	1023.000000	1023.000000	2046.000000
26.959999	0.042494	25.113903	3.391659	4.536949	11.115823	6.069473	0.000000	-10.000000	-0.500000	27.100000	331.500000	1023.000000	1023.000000	2046.000000
26.980000	0.044206	26.125914	3.790349	4.793599	11.469913	6.072053	0.000000	-10.000000	-0.516667	26.966667	340.500000	1023.000000	1023.000000	2046.000000
27.000000	0.045967	27.166777	4.164153	4.937556	11.762318	6.302752	0.000000	-10.000000	-0.533333	26.833334	349.500000	1023.000000	1023.000000	2046.000000
27.020000	0.047301	27.954845	4.615811	5.151124	11.912741	6.275170	0.000000	-10.000000	-0.541667	26.866667	358.500000	1023.000000	1023.000000	2046.000000
27.040001	0.048344	28.571459	4.921749	4.891974	12.078344	6.679392	0.000000	-10.000000	-0.541667	27.033335	367.500000	1023.000000	1023.000000	2046.000000
27.059999	0.050044	29.576208	5.111395	5.018094	12.345444	7.101276	0.000000	-10.000000	-0.516667	26.916668	376.500000	1023.000000	1023.000000	2046.000000
27.080000	0.050989	30.134459	4.921801	5.807429	12.599303	6.805927	0.000000	-10.000000	-0.508333	26.500000	385.500000	1023.000000	1023.000000	2046.000000
27.100000	0.051135	30.220951	4.517745	6.336022	12.639627	6.727558	0.000000	-10.000000	-0.491667	26.200001	394.333344	1023.000000	1023.000000	2046.000000
27.120001	0.051180	30.247667	4.095472	6.788340	12.674002	6.689854	0.000000	-10.000000	-0.483333	25.816668	403.166656	1023.000000	1023.000000	2046.000000
27.139999	0.050777	30.009079	4.148330	7.013452	12.462967	6.384331	0.000000	-10.000000	-0.475000	25.716667	411.833344	1023.000000	1023.000000	2046.000000
27.160000	0.049020	28.970730	3.980822	6.731081	12.255424	6.003403	0.000000	-10.000000	-0.466667	25.216667	420.500000	1023.000000	1023.000000	2046.000000
27.180000	0.047586	28.123171	3.407258	6.611884	12.296898	5.807131	0.000000	-10.000000	-0.466667	25.033333	428.833344	1023.000000	1023.000000	2046.000000
27.200001	0.045253	26.744249	2.812551	6.449278	11.917452	5.564968	0.000000	-10.000000	-0.458333	24.616667	437.333344	1023.000000	1023.000000	2046.000000
27.219999	0.043443	25.674553	2.190761	6.414474	11.782533	5.286784	0.000000	-10.000000	-0.441667	24.366667	445.666656	1023.000000	1023.000000	2046.000000
27.240000	0.042629	25.193960	1.585397	6.477742	11.796079	5.334742	0.000000	-10.000000	-0.433333	23.950001	454.000000	1023.000000	1023.000000	2046.000000
27.260000	0.042022	24.835171	1.258399	6.619429	11.661486	5.295857	0.000000	-10.000000	-0.416667	23.633333	462.000000	1023.000000	1023.000000	2046.000000
27.280001	0.041815	24.712696	1.044940	6.787843	11.642097	5.237816	0.000000	-10.000000	-0.408333	23.583334	470.000000	1023.000000	1023.000000	2046.000000
27.299999	0.042002	24.822948	0.714357	7.055020	11.724320	5.329250	0.000000	-10.000000	-0.383333	23.366667	477.666656	1023.000000	1023.000000	2046.000000
27.320000	0.042036	24.843365	0.602883	7.250943	11.587989	5.401549	0.000000	-10.000000	-0.366667	23.150000	485.333344	1023.000000	1023.000000	2046.000000
27.340000	0.042332	25.018173	0.519468	7.394015	11.601535	5.503154	0.000000	-10.000000	-0.350000	22.683334	493.000000	1023.000000	1023.000000	2046.000000
27.360001	0.043123	25.485819	0.432901	7.724679	11.753953	5.574286	0.000000	-10.000000	-0.333333	22.450001	500.833344	1023.000000	1023.000000	2046.000000
27.379999	0.043795	25.883018	0.503503	7.808068	11.770009	5.801438	0.000000	-10.000000	-0.316667	22.233334	508.500000	1023.000000	1023.000000	2046.000000
27.400000	0.044613	26.366426	0.731724	7.891438	11.868686	5.874578	0.000000	-10.000000	-0.291667	22.016666	515.833313	1023.000000	1023.000000	2046.000000
27.420000	0.045700	27.008553	0.957587	8.010962	12.112211	5.927793	0.000000	-10.000000	-0.300000	21.466667	523.166687	1023.000000	1023.000000	2046.000000
27.440001	0.047347	27.981937	1.165143	8.100286	12.459978	6.256528	0.000000	-10.000000	-0.308333	21.183334	530.333313	1023.000000	1023.000000	2046.000000
27.459999	0.048523	28.676805	1.589038	8.005946	12.585585	6.496236	0.000000	-10.000000	-0.316667	20.566668	537.500000	1023.000000	1023.000000	2046.000000
27.480000	0.050427	29.802288	2.044527	8.054969	13.015796	6.686997	0.000000	-10.000000	-0.308333	20.383333	544.500000	1023.000000	1023.000000	2046.000000
27.500000	0.053084	31.372866	2.486969	8.163477	13.619294	7.103125	0.000000	-10.000000	-0.283333	19.816668	551.500000	1023.000000	1023.000000	2046.000000
27.520000	0.055479	32.788361	3.070999	8.154797	14.071739	7.490825	0.000000	-10.000000	-0.283333	19.783333	558.166687	1023.000000	1023.000000	2046.000000
27.540001	0.057615	34.050613	3.831981	8.128417	14.443462	7.646752	0.000000	-10.000000	-0.266667	19.466667	564.833313	1023.000000	1023.000000	2046.000000
27.559999	0.059593	35.219257	4.318981	8.228728	14.953615	7.717935	0.000000	-10.000000	-0.266667	19.266666	571.166687	1023.000000	1023.000000	2046.000000
27.580000	0.061085	36.101475	4.856051	8.142277	15.200905	7.902242	0.000000	-10.000000	-0.250000	18.900000	577.833313	1023.000000	1023.000000	2046.000000
27.600000	0.062023	36.655869	5.518806	8.095833	15.240274	7.800955	0.000000	-10.000000	-0.241667	18.583334	584.166687	1023.000000	1023.000000	2046.000000
27.620001	0.062943	37.199047	6.045566	8.075952	15.420382	7.657148	0.000000	-10.000000	-0.225000	18.083334	590.500000	1023.000000	1023.000000	2046.000000
27.639999	0.064327	38.017406	6.437470	8.234306	15.621665	7.723966	0.000000	-10.000000	-0.208333	17.750000	596.500000	1023.000000	1023.000000	2046.000000
27.660000	0.065180	38.521233	6.718488	8.275381	15.699230	7.828134	0.000000	-10.000000	-0.191667	16.950001	602.500000	1023.000000	1023.000000	2046.000000
27.680000	0.065793	38.883816	6.915223	8.322619	15.812136	7.833838	0.000000	-10.000000	-0.191667	16.366667	608.333313	1023.000000	1023.000000	2046.000000
27.700001	0.066969	39.578392	6.982748	8.617173	16.107122	7.871349	0.000000	-10.000000	-0.191667	15.400001	614.000000	1023.000000	1023.000000	2046.000000
27.719999	0.068214	40.314262	7.102396	8.699146	16.298689	8.214032	0.000000	-10.000000	-0.191667	14.816667	619.333313	1023.000000	1023.000000	2046.000000
27.740000	0.069422	41.028137	7.364145	8.890213	16.404009	8.369771	0.000000	-10.000000	-0.183333	14.216667	624.333313	1023.000000	1023.000000	2046.000000
27.760000	0.070731	41.802105	7.535745	9.060541	16.722572	8.483246	0.000000	-10.000000	-0.175000	13.666667	629.166687	1023.000000	1023.000000	2046.000000
27.780001	0.072432	42.807446	7.685163	9.350723	17.036636	8.734925	0.000000	-10.000000	-0.175000	13.450000	633.833313	1023.000000	1023.000000	2046.000000
27.799999	0.073757	43.590122	7.971464	9.504587	17.126995	8.987075	0.000000	-10.000000	-0.166667	12.966667	638.500000	1023.000000	1023.000000	2046.000000
27.820000	0.075108	44.389011	8.256412	9.730453	17.335934	9.066214	0.000000	-10.000000	-0.158333	12.750000	642.833313	1023.000000	1023.000000	2046.000000
27.840000	0.076646	45.298008	8.424947	10.003699	17.673609	9.195751	0.000000	-10.000000	-0.133333	12.016666	647.000000	1023.000000	1023.000000	2046.000000
27.860001	0.078440	46.358276	8.947155	10.158441	17.819456	9.433226	0.000000	-10.000000	-0.116667	11.233334	651.000000	1023.000000	1023.000000	2046.000000
27.879999	0.080502	47.576965	9.508470	10.379378	18.142353	9.546764	0.000000	-10.000000	-0.083333	10.016666	655.000000	1023.000000	1023.000000	2046.000000
27.900000	0.082837	48.956516	9.857465	10.692594	18.566881	9.839576	0.000000	-10.000000	-0.075000	8.616667	658.666687	1023.000000	1023.000000	2046.000000
27.920000	0.084766	50.096611	10.323421	10.962654	18.704592	10.105945	0.000000	-10.000000	-0.058333	7.166667	661.833313	1023.000000	1023.000000	2046.000000
27.940001	0.085806	50.711178	10.614773	10.813769	18.867973	10.414660	0.000000	-10.000000	-0.058333	5.750000	664.333313	1023.000000	1023.000000	2046.000000
27.959999	0.085953	50.797985	10.582378	10.804868	18.720366	10.690374	0.000000	-10.000000	-0.050000	4.516667	666.500000	1023.000000	1023.000000	2046.000000
27.980000	0.085653	50.620865	10.183927	11.215751	18.650999	10.570189	0.000000	-10.000000	-0.041667	2.983334	668.333313	1023.000000	1023.000000	2046.000000
28.000000	0.085201	50.353767	9.839051	11.636155	18.483730	10.394830	0.000000	-10.000000	-0.033333	1.466667	669.833313	1023.000000	1023.000000	2046.000000
28.020000	0.084780	50.105007	9.401733	12.029346	18.465910	10.208020	0.000000	-10.000000	-0.025000	-0.300000	670.666687	1023.000000	1023.000000	2046.000000
28.040001	0.084362	49.858162	9.289248	12.088905	18.356174	10.123834	0.000000	-10.000000	-0.025000	-1.583333	671.000000	1023.000000	1023.000000	2046.000000
28.059999	0.082511	48.764275	9.178181	11.728749	18.036419	9.820927	0.000000	-10.000000	-0.016667	-2.816667	671.000000	1023.000000	1023.000000	2046.000000
28.080000	0.079485	46.975853	8.562874	11.376516	17.807398	9.229064	0.000000	-10.000000	-0.008333	-4.033333	671.000000	1023.000000	1023.000000	2046.000000
28.100000	0.075772	44.781166	7.662380	10.960868	17.352070	8.805848	0.000000	-10.000000	0.008333	-5.416667	671.000000	1023.000000	1023.000000	2046.000000
28.120001	0.071718	42.385574	6.726050	10.586258	16.696207	8.377058	0.000000	-10.000000	0.008333	-6.700000	671.000000	1023.000000	1023.000000	2046.000000
28.139999	0.068144	40.273273	5.844831	10.199146	16.181816	8.047481	0.000000	-10.000000	0.016667	-7.666667	671.000000	1023.000000	1023.000000	2046.000000
28.160000	0.065282	38.581867	5.014452	10.090525	15.769351	7.707541	0.000000	-10.000000	0.025000	-8.316667	671.000000	1023.000000	1023.000000	2046.000000
28.180000	0.063214	37.359631	4.276396	9.963980	15.459062	7.660192	0.000000	-10.000000	0.041667	-8.983334	671.000000	1023.000000	1023.000000	2046.000000
28.200001	0.061342	36.253025	3.750917	9.958662	15.028884	7.514561	0.000000	-10.000000	0.050000	-9.583334	671.000000	1023.000000	1023.000000	2046.000000
28.219999	0.059602	35.224869	3.248046	9.905628	14.704711	7.366485	0.000000	-10.000000	0.050000	-10.166667	663.666687	1023.000000	1023.000000	2046.000000
28.240000	0.058194	34.392632	2.621316	10.001666	14.483722	7.285929	0.000000	-10.000000	0.050000	-10.800000	655.000000	1023.000000	1023.000000	2046.000000
28.260000	0.056673	33.493973	2.145770	9.897979	14.115620	7.334605	0.000000	-10.000000	0.058333	-11.466667	645.000000	1023.000000	1023.000000	2046.000000
28.280001	0.055479	32.788334	1.948817	9.819975	13.757749	7.261794	0.000000	-10.000000	0.066667	-12.250000	641.000000	1023.000000	1023.000000	2046.000000
28.299999	0.054514	32.217522	1.591249	9.822117	13.653337	7.150822	0.000000	-10.000000	0.075000	-13.033334	637.000000	1023.000000	1023.000000	2046.000000
28.320000	0.053801	31.796192	1.412731	9.663458	13.481936	7.238066	0.000000	-10.000000	0.083333	-13.700000	632.666687	1023.000000	1023.000000	2046.000000
28.340000	0.053180	31.429289	1.410858	9.452497	13.317394	7.248542	0.000000	-10.000000	0.100000	-14.216667	628.166687	1023.000000	1023.000000	2046.000000
28.360001	0.052468	31.008446	1.370082	9.051619	13.277047	7.309698	0.000000	-10.000000	0.133333	-14.800000	623.333313	1023.000000	1023.000000	2046.000000
28.379999	0.052253	30.881319	1.211980	8.874042	13.372251	7.423048	0.000000	-10.000000	0.166667	-15.550000	618.500000	1023.000000	1023.000000	2046.000000
28.400000	0.052130	30.808815	1.342132	8.575451	13.265284	7.625949	0.000000	-10.000000	0.191667	-16.416668	613.166687	1023.000000	1023.000000	2046.000000
28.420000	0.052575	31.071995	1.560640	8.410491	13.373085	7.727777	0.000000	-10.000000	0.200000	-17.266666	607.666687	1023.000000	1023.000000	2046.000000
28.440001	0.053050	31.352722	1.638600	8.261392	13.618838	7.833893	0.000000	-10.000000	0.200000	-17.966667	601.833313	1023.000000	1023.000000	2046.000000
28.459999	0.053071	31.365036	1.740327	7.985588	13.699661	7.939460	0.000000	-10.000000	0.208333	-18.799999	595.833313	1023.000000	1023.000000	2046.000000
28.480000	0.052554	31.059271	1.920607	7.713684	13.564850	7.860131	0.000000	-10.000000	0.225000	-19.500000	589.666687	1023.000000	1023.000000	2046.000000
28.500000	0.051623	30.509230	2.011860	7.419011	13.439708	7.638651	0.000000	-10.000000	0.266667	-20.316668	583.166687	1023.000000	1023.000000	2046.000000
28.520000	0.050406	29.789873	1.964421	7.138637	13.303177	7.383638	0.000000	-10.000000	0.300000	-21.166668	576.500000	1023.000000	1023.000000	2046.000000
28.540001	0.049318	29.146917	1.937533	6.780784	13.101542	7.327059	0.000000	-10.000000	0.333333	-21.966667	569.333313	1023.000000	1023.000000	2046.000000
28.559999	0.047982	28.357290	1.911941	6.511101	12.802821	7.131427	0.000000	-10.000000	0.341667	-22.650000	562.000000	1023.000000	1023.000000	2046.000000
28.580000	0.046391	27.417017	1.714098	6.272689	12.579248	6.850982	0.000000	-10.000000	0.350000	-23.150000	554.500000	1023.000000	1023.000000	2046.000000
28.600000	0.045121	26.666555	1.414861	6.177382	12.450941	6.623371	0.000000	-10.000000	0.366667	-23.766666	546.833313	1023.000000	1023.000000	2046.000000
28.620001	0.043988	25.997061	1.188711	5.944430	12.218437	6.645482	0.000000	-10.000000	0.400000	-24.266666	539.000000	1023.000000	1023.000000	2046.000000
28.639999	0.043253	25.562483	1.102854	5.802505	12.075952	6.581174	0.000000	-10.000000	0.433333	-24.616667	530.666687	1023.000000	1023.000000	2046.000000
28.660000	0.042303	25.001265	0.915399	5.716612	11.966507	6.402746	0.000000	-10.000000	0.450000	-24.650000	522.333313	1023.000000	1023.000000	2046.000000
28.680000	0.041532	24.545187	0.650922	5.589249	11.899814	6.405202	0.000000	-10.000000	0.441667	-24.750000	514.000000	1023.000000	1023.000000	2046.000000
28.700001	0.040565	23.973837	0.507186	5.478115	11.654645	6.333892	0.000000	-10.000000	0.441667	-24.750000	506.000000	1023.000000	1023.000000	2046.000000
28.719999	0.039886	23.572620	0.416578	5.350974	11.565612	6.239458	0.000000	-10.000000	0.441667	-24.916668	497.666656	1023.000000	1023.000000	2046.000000
28.740000	0.039596	23.401358	0.335885	5.375311	11.550519	6.139644	0.000000	-10.000000	0.450000	-25.050001	489.333344	1023.000000	1023.000000	2046.000000
28.760000	0.039783	23.512003	0.408691	5.389557	11.535995	6.177760	0.000000	-10.000000	0.458333	-25.433334	480.833344	1023.000000	1023.000000	2046.000000
28.780001	0.040417	23.886229	0.679700	5.460208	11.495782	6.250539	0.000000	-10.000000	0.458333	-25.633333	472.500000	1023.000000	1023.000000	2046.000000
28.799999	0.040879	24.159466	0.785174	5.546556	11.550876	6.276860	0.000000	-10.000000	0.466667	-25.966667	463.833344	1023.000000	1023.000000	2046.000000
28.820000	0.041063	24.268122	0.801911	5.479327	11.506242	6.480642	0.000000	-10.000000	0.466667	-25.933334	455.166656	1023.000000	1023.000000	2046.000000
28.840000	0.040027	23.656086	0.781344	5.171843	11.062363	6.640536	0.000000	-10.000000	0.466667	-25.966667	446.500000	1023.000000	1023.000000	2046.000000
28.860001	0.038461	22.730661	0.315303	5.078767	10.894252	6.442338	0.000000	-10.000000	0.466667	-25.716667	437.833344	1023.000000	1023.000000	2046.000000
28.879999	0.037941	22.423010	-0.291075	5.630368	10.870061	6.213658	0.000000	-10.000000	0.458333	-25.600000	429.333344	1023.000000	1023.000000	2046.000000
28.900000	0.036300	21.453201	-0.814829	5.656883	10.463143	6.148004	0.000000	-10.000000	0.458333	-25.333334	420.666656	1023.000000	1023.000000	2046.000000
28.920000	0.034158	20.187088	-1.218158	5.499387	10.127825	5.778034	0.000000	-10.000000	0.450000	-25.066668	412.333344	1023.000000	1023.000000	2046.000000
28.940001	0.032140	18.995022	-1.546619	5.301005	9.792324	5.448312	0.000000	-10.000000	0.450000	-24.716667	404.000000	1023.000000	1023.000000	2046.000000
28.959999	0.029665	17.532223	-1.922212	4.878092	9.371338	5.205006	0.000000	-10.000000	0.425000	-24.450001	395.833344	1023.000000	1023.000000	2046.000000
28.980000	0.026918	15.908433	-2.305812	4.505399	8.963501	4.745344	0.000000	-10.000000	0.391667	-23.983334	387.500000	1023.000000	1023.000000	2046.000000
29.000000	0.023763	14.044169	-3.064359	4.301872	8.620627	4.186029	0.000000	-10.000000	0.358333	-23.549999	379.500000	1023.000000	1023.000000	2046.000000
29.020000	0.020494	12.111936	-3.849604	3.902299	8.166396	3.892844	0.000000	-10.000000	0.350000	-23.016666	371.666656	1023.000000	1023.000000	2046.000000
29.040001	0.017036	10.068158	-4.514878	3.547106	7.624882	3.411048	0.000000	-10.000000	0.350000	-22.683334	364.166656	1023.000000	1023.000000	2046.000000
29.059999	0.013509	7.983829	-5.346895	3.235935	7.143812	2.950977	0.000000	-10.000000	0.350000	-22.516666	356.500000	1023.000000	1023.000000	2046.000000
29.080000	0.010710	6.329827	-6.095307	2.985563	6.663170	2.776402	0.000000	-10.000000	0.341667	-22.516666	349.000000	1023.000000	1023.000000	2046.000000
29.100000	0.008375	4.949499	-6.709833	2.933887	6.302599	2.422846	0.000000	-10.000000	0.333333	-22.600000	341.500000	1023.000000	1023.000000	2046.000000
29.120001	0.006160	3.640358	-7.314447	2.792743	5.996068	2.165995	0.000000	-10.000000	0.333333	-22.516666	333.833344	1023.000000	1023.000000	2046.000000
29.139999	0.004253	2.513309	-7.958781	2.756117	5.765077	1.950897	0.000000	-10.000000	0.333333	-22.683334	326.333344	1023.000000	1023.000000	2046.000000
29.160000	0.002570	1.518699	-8.370828	2.541833	5.341013	2.006680	0.000000	-10.000000	0.341667	-22.716667	318.666656	1023.000000	1023.000000	2046.000000
29.180000	0.001372	0.810792	-8.576453	2.511715	5.053143	1.822388	0.000000	-10.000000	0.325000	-22.683334	311.166656	1023.000000	1023.000000	2046.000000
29.200001	0.000319	0.188626	-8.776705	2.400967	4.878759	1.685605	0.000000	-10.000000	0.325000	-22.283333	303.500000	1023.000000	1023.000000	2046.000000
29.219999	-0.000320	-0.189007	-8.945336	2.197973	4.816863	1.741494	0.000000	-10.000000	0.308333	-21.900000	296.166656	1023.000000	1023.000000	2046.000000
29.240000	-0.000845	-0.499578	-8.862866	1.871821	4.600667	1.890799	0.000000	-10.000000	0.300000	-21.566668	288.833344	1023.000000	1023.000000	2046.000000
29.260000	-0.001117	-0.660245	-8.760346	1.663220	4.586300	1.850581	0.000000	-10.000000	0.300000	-21.516666	281.666656	1023.000000	1023.000000	2046.000000
29.280001	-0.000787	-0.465113	-8.776319	1.660755	4.758789	1.891663	0.000000	-10.000000	0.300000	-21.433334	274.333344	1023.000000	1023.000000	2046.000000
29.299999	-0.000667	-0.394030	-8.501573	1.385545	4.641541	2.080456	0.000000	-10.000000	0.316667	-21.366667	267.166656	1023.000000	1023.000000	2046.000000
29.320000	-0.000466	-0.275130	-8.230183	1.145803	4.736587	2.072663	0.000000	-10.000000	0.308333	-21.100000	260.000000	1023.000000	1023.000000	2046.000000
29.340000	-0.000401	-0.237015	-8.113716	0.977621	4.848827	2.050254	0.000000	-10.000000	0.308333	-20.816668	253.000000	1023.000000	1023.000000	2046.000000
29.360001	-0.000585	-0.345679	-7.902600	0.574169	4.786961	2.195791	0.000000	-10.000000	0.308333	-20.683332	246.166672	1023.000000	1023.000000	2046.000000
29.379999	-0.001287	-0.760751	-7.694307	0.214425	4.709240	2.009891	0.000000	-10.000000	0.308333	-20.600000	239.333328	1023.000000	1023.000000	2046.000000
29.400000	-0.002129	-1.258360	-7.796863	0.054712	4.679863	1.803927	0.000000	-10.000000	0.291667	-20.566666	232.500000	1023.000000	1023.000000	2046.000000
29.420000	-0.002934	-1.733957	-7.776859	-0.221699	4.492213	1.772388	0.000000	-10.000000	0.266667	-20.316666	225.500000	1023.000000	1023.000000	2046.000000
29.440001	-0.003976	-2.349748	-7.741145	-0.537547	4.313163	1.615781	0.000000	-10.000000	0.266667	-20.166666	218.666672	1023.000000	1023.000000	2046.000000
29.459999	-0.005312	-3.139555	-7.962397	-0.679891	4.150737	1.351995	0.000000	-10.000000	0.250000	-20.000000	212.000000	1023.000000	1023.000000	2046.000000
29.480000	-0.006246	-3.691298	-8.083225	-0.870762	3.917031	1.345658	0.000000	-10.000000	0.233333	-19.866667	205.333328	1023.000000	1023.000000	2046.000000
29.500000	-0.006999	-4.136685	-8.118349	-1.004865	3.803509	1.183020	0.000000	-10.000000	0.200000	-19.633333	198.833328	1023.000000	1023.000000	2046.000000
29.520000	-0.007839	-4.633030	-8.328857	-1.080285	3.724055	1.052059	0.000000	-10.000000	0.200000	-19.316668	192.166672	1023.000000	1023.000000	2046.000000
29.540001	-0.008144	-4.812811	-8.353967	-1.192209	3.568043	1.165321	0.000000	-10.000000	0.200000	-19.133333	185.833328	1023.000000	1023.000000	2046.000000
29.559999	-0.008417	-4.974209	-8.315650	-1.239390	3.498985	1.081845	0.000000	-10.000000	0.200000	-18.766666	179.333328	1023.000000	1023.000000	2046.000000
29.580000	-0.008992	-5.314084	-8.405538	-1.297187	3.415095	0.973546	0.000000	-10.000000	0.191667	-18.366667	173.000000	1023.000000	1023.000000	2046.000000
29.600000	-0.009275	-5.481821	-8.530047	-1.368366	3.345676	1.070917	0.000000	-10.000000	0.183333	-17.900000	166.666672	1023.000000	1023.000000	2046.000000
29.620001	-0.009497	-5.612844	-8.439894	-1.449503	3.150865	1.125688	0.000000	-10.000000	0.175000	-17.616667	162.500000	1023.000000	1023.000000	2046.000000
29.639999	-0.009968	-5.891266	-8.502623	-1.503996	3.112581	1.002770	0.000000	-10.000000	0.175000	-17.316668	156.833328	1023.000000	1023.000000	2046.000000
29.660000	-0.010299	-6.086786	-8.667982	-1.457022	3.077889	0.960330	0.000000	-10.000000	0.175000	-17.083334	151.166672	1023.000000	1023.000000	2046.000000
29.680000	-0.010357	-6.120801	-8.598056	-1.511108	2.936275	1.052088	0.000000	-10.000000	0.166667	-16.816668	143.666672	1023.000000	1023.000000	2046.000000
29.700001	-0.010301	-6.088070	-8.396161	-1.508344	2.870779	0.945656	0.000000	-10.000000	0.158333	-16.733334	138.000000	1023.000000	1023.000000	2046.000000
29.719999	-0.009714	-5.741001	-8.234066	-1.329619	2.980417	0.842266	0.000000	-10.000000	0.150000	-16.466667	132.333328	1023.000000	1023.000000	2046.000000
29.740000	-0.008658	-5.116587	-7.898123	-1.226422	2.991770	1.016188	0.000000	-10.000000	0.150000	-16.066668	126.833336	1023.000000	1023.000000	2046.000000
29.760000	-0.007553	-4.463537	-7.499312	-1.079815	3.006139	1.109451	0.000000	-10.000000	0.150000	-15.666667	121.500000	1023.000000	1023.000000	2046.000000
29.780001	-0.007071	-4.179127	-7.270049	-0.969791	3.011063	1.049649	0.000000	-10.000000	0.150000	-15.450001	118.166664	1023.000000	1023.000000	2046.000000
29.799999	-0.007367	-4.354153	-7.225750	-1.337530	2.851132	1.357995	0.000000	-10.000000	0.141667	-15.250000	113.000000	1023.000000	1023.000000	2046.000000
29.820000	-0.007862	-4.646377	-7.124218	-1.559284	2.508971	1.528154	0.000000	-10.000000	0.133333	-15.100000	109.500000	1023.000000	1023.000000	2046.000000
29.840000	-0.007555	-4.465261	-7.397377	-0.957615	2.710402	1.179329	0.000000	-10.000000	0.100000	-14.816667	102.666664	1023.000000	1023.000000	2046.000000
29.860001	-0.008102	-4.788486	-8.009700	-0.622459	2.633453	1.210220	0.000000	-10.000000	0.091667	-14.466667	97.666664	1023.000000	1023.000000	2046.000000
29.879999	-0.009716	-5.742117	-8.503605	-0.757486	2.377921	1.141053	0.000000	-10.000000	0.066667	-14.100000	91.166664	1023.000000	1023.000000	2046.000000
29.900000	-0.011465	-6.775619	-8.726979	-0.929330	2.027377	0.853314	0.000000	-10.000000	0.066667	-13.866667	88.000000	1023.000000	1023.000000	2046.000000
29.920000	-0.013470	-7.960946	-8.886963	-1.259331	1.693408	0.491941	0.000000	-10.000000	0.050000	-13.566667	85.000000	1023.000000	1023.000000	2046.000000
29.940001	-0.016198	-9.572771	-9.459293	-1.565324	1.391784	0.060063	0.000000	-10.000000	0.033333	-12.850000	80.833336	1023.000000	1023.000000	2046.000000
29.959999	-0.018829	-11.127908	-9.972651	-1.919574	0.965314	-0.200997	0.000000	-10.000000	0.016667	-12.133333	76.666664	1023.000000	1023.000000	2046.000000
29.980000	-0.021678	-12.811761	-10.512771	-2.211355	0.610000	-0.697635	0.000000	-10.000000	0.000000	-10.933333	71.333336	1023.000000	1023.000000	2046.000000
30.000000	-0.025187	-14.885352	-11.393991	-2.504480	0.261884	-1.248765	0.000000	-10.000000	0.000000	-9.916667	67.666664	1023.000000	1023.000000	2046.000000
30.020000	-0.028157	-16.640682	-12.050220	-2.852632	-0.285500	-1.452330	0.000000	-10.000000	0.000000	-9.000000	63.000000	1023.000000	1023.000000	2046.000000
30.040001	-0.030267	-17.887768	-12.545049	-2.966847	-0.584458	-1.791415	0.000000	-10.000000	0.000000	-8.850000	61.000000	1023.000000	1023.000000	2046.000000
30.059999	-0.032392	-19.143744	-13.267517	-3.018752	-0.791694	-2.065782	0.000000	-10.000000	0.008333	-9.333333	58.000000	1023.000000	1023.000000	2046.000000
30.080000	-0.033607	-19.861830	-13.680185	-2.994162	-1.057449	-2.130035	0.000000	-10.000000	0.016667	-9.716667	56.000000	1023.000000	1023.000000	2046.000000
30.100000	-0.034633	-20.468027	-14.050735	-2.901171	-1.188686	-2.327436	0.000000	-10.000000	0.016667	-10.050000	52.833332	1023.000000	1023.000000	2046.000000
30.120001	-0.036051	-21.306391	-14.538697	-2.918172	-1.415156	-2.434364	0.000000	-10.000000	0.016667	-9.883333	49.500000	1023.000000	1023.000000	2046.000000
30.139999	-0.036693	-21.685650	-14.761622	-2.933197	-1.652249	-2.338583	0.000000	-10.000000	0.008333	-9.683333	45.166668	1023.000000	1023.000000	2046.000000
30.160000	-0.036963	-21.845264	-14.813706	-2.875111	-1.751245	-2.405203	0.000000	-10.000000	0.008333	-9.533334	42.000000	1023.000000	1023.000000	2046.000000
30.180000	-0.037330	-22.062130	-14.909565	-2.855346	-1.806972	-2.490246	0.000000	-10.000000	0.000000	-9.300000	39.833332	1023.000000	1023.000000	2046.000000
30.200001	-0.037034	-21.887320	-14.834794	-3.009750	-1.831548	-2.211227	0.000000	-10.000000	0.000000	-8.933333	36.666668	1023.000000	1023.000000	2046.000000
30.219999	-0.036316	-21.462765	-14.618265	-2.972859	-1.723184	-2.148456	0.000000	-10.000000	0.008333	-8.616667	32.666668	1023.000000	1023.000000	2046.000000
30.240000	-0.035800	-21.157795	-14.451634	-2.958400	-1.593989	-2.153771	0.000000	-10.000000	0.016667	-8.500000	29.833334	1023.000000	1023.000000	2046.000000
30.260000	-0.035055	-20.717325	-14.206347	-3.057278	-1.540329	-1.913372	0.000000	-10.000000	0.016667	-8.516666	28.000000	1023.000000	1023.000000	2046.000000
30.280001	-0.034096	-20.150957	-13.733769	-3.200474	-1.449662	-1.767052	0.000000	-10.000000	0.008333	-8.133333	25.166666	1023.000000	1023.000000	2046.000000
30.299999	-0.033322	-19.693497	-13.362441	-3.450209	-1.187968	-1.692877	0.000000	-10.000000	0.000000	-7.716667	21.500000	1023.000000	1023.000000	2046.000000
30.320000	-0.032999	-19.502546	-13.118404	-3.690818	-1.061231	-1.632093	0.000000	-10.000000	0.000000	-7.333333	18.833334	1023.000000	1023.000000	2046.000000
30.340000	-0.032773	-19.369024	-12.766047	-3.973876	-1.086061	-1.543040	0.000000	-10.000000	0.000000	-7.383334	17.166666	1023.000000	1023.000000	2046.000000
30.360001	-0.032690	-19.319555	-12.533635	-4.091747	-0.980464	-1.713708	0.000000	-10.000000	0.000000	-7.450000	15.500000	1023.000000	1023.000000	2046.000000
30.379999	-0.033210	-19.626888	-12.455260	-4.285146	-1.018492	-1.867990	0.000000	-10.000000	0.000000	-7.450000	13.000000	1023.000000	1023.000000	2046.000000
30.400000	-0.033510	-19.804489	-12.426213	-4.486701	-1.049605	-1.841970	0.000000	-10.000000	0.000000	-7.266667	10.500000	1023.000000	1023.000000	2046.000000
30.420000	-0.033946	-20.062250	-12.325098	-4.603378	-1.177117	-1.956658	0.000000	-10.000000	0.000000	-6.916667	7.333333	1023.000000	1023.000000	2046.000000
30.440001	-0.034269	-20.252977	-12.216042	-4.747034	-1.215751	-2.074150	0.000000	-10.000000	0.000000	-6.500000	4.333333	1023.000000	1023.000000	2046.000000
30.459999	-0.034846	-20.593716	-12.234114	-4.846962	-1.302557	-2.210084	0.000000	-10.000000	0.000000	-6.183333	2.166667	1023.000000	1023.000000	2046.000000
30.480000	-0.034924	-20.640059	-12.194328	-4.958616	-1.358876	-2.128238	0.000000	-10.000000	-0.008333	-5.883334	1.000000	1023.000000	1023.000000	2046.000000
30.500000	-0.034591	-20.443022	-12.066931	-4.961932	-1.372842	-2.041318	0.000000	-10.000000	-0.016667	-5.500000	0.000000	1023.000000	1023.000000	2046.000000
30.520000	-0.034309	-20.276546	-11.885855	-4.919646	-1.316667	-2.154378	0.000000	-10.000000	-0.033333	-4.350000	-2.000000	1023.000000	1023.000000	2046.000000
30.540001	-0.034148	-20.181227	-11.831615	-4.947821	-1.254755	-2.147036	0.000000	-10.000000	-0.041667	-3.366667	-3.500000	1023.000000	1023.000000	2046.000000
30.559999	-0.033524	-19.812551	-11.678693	-4.906959	-1.218862	-2.008039	0.000000	-10.000000	-0.050000	-1.916667	-4.666667	1023.000000	1023.000000	2046.000000
30.580000	-0.032582	-19.256111	-11.456517	-4.846530	-1.086425	-1.866639	0.000000	-10.000000	-0.050000	-0.333333	-4.833333	1023.000000	1023.000000	2046.000000
30.600000	-0.031574	-18.660206	-11.121762	-4.736395	-0.992215	-1.809833	0.000000	-10.000000	-0.066667	2.750000	-5.000000	1023.000000	1023.000000	2046.000000
30.620001	-0.030700	-18.143759	-10.924236	-4.678337	-0.808728	-1.732459	0.000000	-10.000000	-0.083333	5.150000	-5.000000	1023.000000	1023.000000	2046.000000
30.639999	-0.029486	-17.426218	-10.715162	-4.526187	-0.616773	-1.568096	0.000000	-10.000000	-0.125000	7.433333	-5.000000	1023.000000	1023.000000	2046.000000
30.660000	-0.027971	-16.530767	-10.326987	-4.427210	-0.492539	-1.284031	0.000000	-10.000000	-0.133333	8.750000	-5.000000	1023.000000	1023.000000	2046.000000
30.680000	-0.026231	-15.502354	-9.924594	-4.198357	-0.220854	-1.158549	0.000000	-10.000000	-0.158333	10.600000	-5.000000	1023.000000	1023.000000	2046.000000
30.700001	-0.024830	-14.674357	-9.604218	-4.057693	0.057091	-1.069538	0.000000	-10.000000	-0.166667	12.100000	-5.000000	1023.000000	1023.000000	2046.000000
30.719999	-0.022763	-13.453092	-9.076069	-3.826745	0.334684	-0.884962	0.000000	-10.000000	-0.200000	13.366667	-5.000000	1023.000000	1023.000000	2046.000000
30.740000	-0.019738	-11.665015	-8.271746	-3.523372	0.655886	-0.525783	0.000000	-10.000000	-0.225000	15.000000	4.000000	1023.000000	1023.000000	2046.000000
30.760000	-0.016681	-9.858546	-7.489205	-3.059129	1.095957	-0.406169	0.000000	-10.000000	-0.266667	16.983334	16.500000	1023.000000	1023.000000	2046.000000
30.780001	-0.014364	-8.489221	-6.907974	-2.834369	1.466294	-0.213172	0.000000	-10.000000	-0.300000	18.666668	29.000000	1023.000000	1023.000000	2046.000000
30.799999	-0.012005	-7.094913	-6.252062	-2.557231	1.704333	0.010046	0.000000	-10.000000	-0.325000	19.783335	34.500000	1023.000000	1023.000000	2046.000000
30.820000	-0.010054	-5.942103	-5.745951	-2.704648	1.956153	0.552343	0.000000	-10.000000	-0.350000	20.533335	38.833332	1023.000000	1023.000000	2046.000000
30.840000	-0.008314	-4.913615	-5.185880	-2.579883	2.109601	0.742548	0.000000	-10.000000	-0.383333	21.666668	45.333332	1023.000000	1023.000000	2046.000000
30.860001	-0.006169	-3.645681	-5.160226	-1.791159	2.698305	0.607398	0.000000	-10.000000	-0.416667	22.666668	52.500000	1023.000000	1023.000000	2046.000000
30.879999	-0.003688	-2.179386	-5.136200	-1.156971	2.958721	1.155064	0.000000	-10.000000	-0.416667	23.283335	59.666668	1023.000000	1023.000000	2046.000000
30.900000	-0.002398	-1.416965	-5.147423	-0.848371	3.171342	1.407488	0.000000	-10.000000	-0.408333	23.566668	67.333336	1023.000000	1023.000000	2046.000000
30.920000	-0.001968	-1.162921	-5.070313	-0.731075	3.295985	1.342482	0.000000	-10.000000	-0.416667	23.783335	75.000000	1023.000000	1023.000000	2046.000000
30.940001	-0.002494	-1.474016	-5.268880	-0.685675	3.337754	1.142785	0.000000	-10.000000	-0.441667	24.150000	83.000000	1023.000000	1023.000000	2046.000000
30.959999	-0.004329	-2.558545	-5.687026	-0.911322	3.069845	0.969958	0.000000	-10.000000	-0.475000	24.600000	91.000000	1023.000000	1023.000000	2046.000000
30.980000	-0.006071	-3.587822	-6.209562	-1.027543	2.959261	0.690023	0.000000	-10.000000	-0.475000	25.016666	99.166664	1023.000000	1023.000000	2046.000000
31.000000	-0.008192	-4.841227	-6.809795	-1.214719	2.802622	0.380665	0.000000	-10.000000	-0.483333	25.216667	107.500000	1023.000000	1023.000000	2046.000000
31.020000	-0.009884	-5.841609	-7.449969	-1.291922	2.641644	0.258640	0.000000	-10.000000	-0.483333	25.283333	116.000000	1023.000000	1023.000000	2046.000000
31.040001	-0.010406	-6.150210	-7.798068	-1.192389	2.523671	0.316576	0.000000	-10.000000	-0.491667	25.350000	124.500000	1023.000000	1023.000000	2046.000000
31.059999	-0.009991	-5.904896	-8.035227	-0.817531	2.616044	0.331818	0.000000	-10.000000	-0.483333	25.400000	133.000000	1023.000000	1023.000000	2046.000000
31.080000	-0.009788	-5.784827	-8.293011	-0.445146	2.641889	0.311441	0.000000	-10.000000	-0.491667	25.533333	141.500000	1023.000000	1023.000000	2046.000000
31.100000	-0.009131	-5.396358	-8.493153	0.084566	2.709920	0.302309	0.000000	-10.000000	-0.500000	25.750000	150.000000	1023.000000	1023.000000	2046.000000
31.120001	-0.007958	-4.703166	-8.462092	0.440898	2.737996	0.580032	0.000000	-10.000000	-0.508333	25.816668	158.500000	1023.000000	1023.000000	2046.000000
31.139999	-0.006608	-3.905218	-8.335056	0.840135	2.840588	0.749115	0.000000	-10.000000	-0.500000	26.033335	167.166672	1023.000000	1023.000000	2046.000000
31.160000	-0.005597	-3.308090	-8.286965	1.114170	2.980092	0.884614	0.000000	-10.000000	-0.516667	26.216667	175.833328	1023.000000	1023.000000	2046.000000
31.180000	-0.004263	-2.519231	-8.154213	1.400537	3.092148	1.142296	0.000000	-10.000000	-0.533333	26.566668	184.500000	1023.000000	1023.000000	2046.000000
31.200001	-0.002058	-1.216493	-7.735608	1.645024	3.363470	1.510621	0.000000	-10.000000	-0.558333	26.783333	193.166672	1023.000000	1023.000000	2046.000000
31.219999	0.000325	0.191801	-7.234675	1.903832	3.784708	1.737936	0.000000	-10.000000	-0.575000	26.833334	202.000000	1023.000000	1023.000000	2046.000000
31.240000	0.002300	1.359493	-6.804335	2.002503	4.139781	2.021545	0.000000	-10.000000	-0.558333	26.983334	211.000000	1023.000000	1023.000000	2046.000000
31.260000	0.004801	2.837176	-6.217287	2.108952	4.554377	2.391134	0.000000	-10.000000	-0.550000	26.850000	220.000000	1023.000000	1023.000000	2046.000000
31.280001	0.007876	4.654735	-5.390059	2.144966	5.100100	2.799727	0.000000	-10.000000	-0.516667	26.850000	229.000000	1023.000000	1023.000000	2046.000000
31.299999	0.010718	6.334240	-4.607160	2.074413	5.725212	3.141776	0.000000	-10.000000	-0.500000	26.650000	238.000000	1023.000000	1023.000000	2046.000000
31.320000	0.012944	7.649964	-3.890010	1.907795	6.188521	3.443657	0.000000	-10.000000	-0.475000	26.566668	247.000000	1023.000000	1023.000000	2046.000000
31.340000	0.015233	9.002975	-3.215043	1.842069	6.624008	3.751941	0.000000	-10.000000	-0.466667	26.200001	256.000000	1023.000000	1023.000000	2046.000000
31.360001	0.017611	10.408229	-2.509881	1.890365	7.076600	3.951145	0.000000	-10.000000	-0.475000	25.783335	264.833344	1023.000000	1023.000000	2046.000000
31.379999	0.019707	11.646894	-1.804761	2.039887	7.452106	3.959662	0.000000	-10.000000	-0.475000	25.483334	273.500000	1023.000000	1023.000000	2046.000000
31.400000	0.020957	12.385703	-1.369901	2.096006	7.701649	3.957948	0.000000	-10.000000	-0.466667	25.299999	281.833344	1023.000000	1023.000000	2046.000000
31.420000	0.022410	13.244387	-0.941283	2.123286	7.886530	4.175853	0.000000	-10.000000	-0.466667	25.516666	290.333344	1023.000000	1023.000000	2046.000000
31.440001	0.024061	14.220321	-0.528899	2.331617	8.168633	4.248970	0.000000	-10.000000	-0.466667	25.400000	298.666656	1023.000000	1023.000000	2046.000000
31.459999	0.025434	15.031280	-0.178953	2.513009	8.462359	4.234863	0.000000	-10.000000	-0.483333	25.516666	307.333344	1023.000000	1023.000000	2046.000000
31.480000	0.026604	15.722777	0.089053	2.654410	8.703072	4.276243	0.000000	-10.000000	-0.475000	25.366667	315.666656	1023.000000	1023.000000	2046.000000
31.500000	0.028543	16.869055	0.434636	2.894369	8.995094	4.544955	0.000000	-10.000000	-0.466667	25.383333	324.333344	1023.000000	1023.000000	2046.000000
31.520000	0.030606	18.087944	0.808164	3.159045	9.271834	4.848900	0.000000	-10.000000	-0.450000	25.283335	332.666656	1023.000000	1023.000000	2046.000000
31.540001	0.033012	19.509808	1.182004	3.560833	9.699162	5.067809	0.000000	-10.000000	-0.450000	25.166668	341.333344	1023.000000	1023.000000	2046.000000
31.559999	0.034800	20.566683	1.471328	3.746107	10.062800	5.286448	0.000000	-10.000000	-0.450000	25.150002	349.666656	1023.000000	1023.000000	2046.000000
31.580000	0.036586	21.622181	1.770262	3.930397	10.373386	5.548136	0.000000	-10.000000	-0.441667	24.900002	358.166656	1023.000000	1023.000000	2046.000000
31.600000	0.038857	22.964581	2.202344	4.183941	10.734920	5.843376	0.000000	-10.000000	-0.433333	24.733334	366.500000	1023.000000	1023.000000	2046.000000
31.620001	0.041636	24.607048	2.834660	4.479739	11.094557	6.198091	0.000000	-10.000000	-0.416667	24.500000	374.833344	1023.000000	1023.000000	2046.000000
31.639999	0.044946	26.563366	3.522160	4.953288	11.672582	6.415338	0.000000	-10.000000	-0.408333	24.400000	383.000000	1023.000000	1023.000000	2046.000000
31.660000	0.047561	28.108305	4.188907	5.275172	12.030159	6.614066	0.000000	-10.000000	-0.391667	24.383333	391.000000	1023.000000	1023.000000	2046.000000
31.680000	0.049747	29.400761	4.655659	5.486175	12.392373	6.866555	0.000000	-10.000000	-0.383333	24.116667	399.000000	1023.000000	1023.000000	2046.000000
31.700001	0.051895	30.670198	5.189014	5.708407	12.642508	7.130269	0.000000	-10.000000	-0.375000	24.150002	407.000000	1023.000000	1023.000000	2046.000000
31.719999	0.053567	31.658293	5.492576	5.654755	12.950347	7.560616	0.000000	-10.000000	-0.383333	23.783335	415.000000	1023.000000	1023.000000	2046.000000
31.740000	0.054779	32.374580	5.804421	5.744049	13.017767	7.808343	0.000000	-10.000000	-0.375000	23.666668	423.000000	1023.000000	1023.000000	2046.000000
31.760000	0.055854	33.009636	5.589828	6.394609	13.369418	7.655780	0.000000	-10.000000	-0.375000	23.050001	431.000000	1023.000000	1023.000000	2046.000000
31.780001	0.056208	33.218777	5.287959	6.839057	13.267960	7.823801	0.000000	-10.000000	-0.358333	22.683334	439.000000	1023.000000	1023.000000	2046.000000
31.799999	0.056581	33.439323	5.108158	7.292938	13.282041	7.756187	0.000000	-10.000000	-0.341667	22.233334	446.666656	1023.000000	1023.000000	2046.000000
31.820000	0.057187	33.797504	5.237616	7.626349	13.408921	7.524617	0.000000	-10.000000	-0.341667	22.083334	454.333344	1023.000000	1023.000000	2046.000000
31.840000	0.055757	32.952454	5.121657	7.406218	13.315605	7.108972	0.000000	-10.000000	-0.325000	22.050001	461.666656	1023.000000	1023.000000	2046.000000
31.860001	0.053618	31.688139	4.687324	7.094435	13.155837	6.750543	0.000000	-10.000000	-0.325000	22.133333	469.166656	1023.000000	1023.000000	2046.000000
31.879999	0.051527	30.452587	4.154651	6.906343	12.883726	6.507867	0.000000	-10.000000	-0.316667	21.933334	476.500000	1023.000000	1023.000000	2046.000000
31.900000	0.049680	29.360945	3.525217	6.801888	12.753632	6.280210	0.000000	-10.000000	-0.316667	21.600000	483.833344	1023.000000	1023.000000	2046.000000
31.920000	0.048286	28.537064	2.972845	6.856243	12.663250	6.044725	0.000000	-10.000000	-0.333333	21.116667	491.000000	1023.000000	1023.000000	2046.000000
31.940001	0.047180	27.883217	2.545114	6.827204	12.539313	5.971586	0.000000	-10.000000	-0.325000	20.866667	498.166656	1023.000000	1023.000000	2046.000000
31.959999	0.046726	27.615088	2.191973	6.983577	12.512506	5.927032	0.000000	-10.000000	-0.325000	20.616667	505.166656	1023.000000	1023.000000	2046.000000
31.980000	0.046880	27.706064	1.962226	7.240544	12.502818	6.000475	0.000000	-10.000000	-0.308333	20.500000	512.166687	1023.000000	1023.000000	2046.000000
32.000000	0.047410	28.019325	1.837237	7.570735	12.545020	6.066332	0.000000	-10.000000	-0.300000	20.400000	519.000000	1023.000000	1023.000000	2046.000000
32.020000	0.047855	28.282495	1.702644	7.912274	12.638518	6.029058	0.000000	-10.000000	-0.316667	20.416668	525.833313	1023.000000	1023.000000	2046.000000
32.040001	0.047891	28.303396	1.579369	8.033072	12.578721	6.112234	0.000000	-10.000000	-0.316667	20.433334	532.666687	1023.000000	1023.000000	2046.000000
32.060001	0.048532	28.682325	1.594919	8.211212	12.583965	6.292228	0.000000	-10.000000	-0.325000	20.466667	539.500000	1023.000000	1023.000000	2046.000000
32.080002	0.049958	29.525101	1.775721	8.465834	12.831317	6.452229	0.000000	-10.000000	-0.308333	20.483334	546.333313	1023.000000	1023.000000	2046.000000
32.099998	0.051117	30.210306	1.993601	8.579071	13.099355	6.538279	0.000000	-10.000000	-0.308333	20.533333	553.166687	1023.000000	1023.000000	2046.000000
32.119999	0.052002	30.732975	2.215220	8.509809	13.336171	6.671774	0.000000	-10.000000	-0.300000	20.116667	560.000000	1023.000000	1023.000000	2046.000000
32.139999	0.053168	31.422089	2.517913	8.453335	13.575823	6.875019	0.000000	-10.000000	-0.300000	19.883333	566.833313	1023.000000	1023.000000	2046.000000
32.160000	0.055295	32.679077	3.058489	8.438452	13.950620	7.231515	0.000000	-10.000000	-0.283333	19.450001	573.500000	1023.000000	1023.000000	2046.000000
32.180000	0.057936	34.240067	3.629125	8.615825	14.526607	7.468509	0.000000	-10.000000	-0.266667	19.266666	580.000000	1023.000000	1023.000000	2046.000000
32.200001	0.059910	35.406956	4.130406	8.546779	14.982850	7.746922	0.000000	-10.000000	-0.250000	18.716667	586.333313	1023.000000	1023.000000	2046.000000
32.220001	0.062067	36.681381	4.715157	8.489789	15.427829	8.048608	0.000000	-10.000000	-0.241667	18.066668	592.833313	1023.000000	1023.000000	2046.000000
32.240002	0.064240	37.965847	5.363870	8.535236	15.811350	8.255393	0.000000	-10.000000	-0.225000	17.516666	599.000000	1023.000000	1023.000000	2046.000000
32.259998	0.065993	39.001629	5.847765	8.584822	16.270985	8.298059	0.000000	-10.000000	-0.208333	17.200001	605.000000	1023.000000	1023.000000	2046.000000
32.279999	0.066428	39.258781	6.346296	8.417882	16.335073	8.159529	0.000000	-10.000000	-0.191667	16.983334	610.666687	1023.000000	1023.000000	2046.000000
32.299999	0.067088	39.649006	6.820108	8.345761	16.435482	8.047654	0.000000	-10.000000	-0.191667	16.800001	616.500000	1023.000000	1023.000000	2046.000000
32.320000	0.068457	40.458237	7.365256	8.349265	16.574320	8.169395	0.000000	-10.000000	-0.183333	16.150000	622.166687	1023.000000	1023.000000	2046.000000
32.340000	0.069826	41.267239	7.660184	8.562189	16.880146	8.164718	0.000000	-10.000000	-0.191667	15.600000	627.666687	1023.000000	1023.000000	2046.000000
32.360001	0.070424	41.620464	7.822179	8.639281	16.996181	8.162825	0.000000	-10.000000	-0.191667	14.816667	632.833313	1023.000000	1023.000000	2046.000000
32.380001	0.070978	41.948181	7.892211	8.695765	17.061857	8.298348	0.000000	-10.000000	-0.191667	14.300000	638.000000	1023.000000	1023.000000	2046.000000
32.400002	0.072648	42.934875	8.147653	8.938009	17.290459	8.558756	0.000000	-10.000000	-0.175000	13.816667	643.000000	1023.000000	1023.000000	2046.000000
32.419998	0.074264	43.889832	8.291873	9.297718	17.683271	8.616967	0.000000	-10.000000	-0.158333	13.300000	647.666687	1023.000000	1023.000000	2046.000000
32.439999	0.075695	44.735802	8.636395	9.404067	17.891420	8.803921	0.000000	-10.000000	-0.150000	12.733334	652.333313	1023.000000	1023.000000	2046.000000
32.459999	0.077439	45.766541	9.123300	9.584782	18.051725	9.006735	0.000000	-10.000000	-0.150000	12.016667	656.666687	1023.000000	1023.000000	2046.000000
32.480000	0.080451	47.546738	9.782457	9.927287	18.447140	9.389854	0.000000	-10.000000	-0.133333	11.616667	661.000000	1023.000000	1023.000000	2046.000000
32.500000	0.083667	49.447052	10.367061	10.407209	18.953510	9.719274	0.000000	-10.000000	-0.125000	11.383334	664.666687	1023.000000	1023.000000	2046.000000
32.520000	0.086097	50.883133	10.935376	10.741937	19.286808	9.919013	0.000000	-10.000000	-0.108333	10.966667	668.333313	1023.000000	1023.000000	2046.000000
32.540001	0.087480	51.700623	11.315529	10.762254	19.420259	10.202581	0.000000	-10.000000	-0.108333	10.600000	672.000000	1023.000000	1023.000000	2046.000000
32.560001	0.088071	52.049931	11.502274	10.675965	19.315296	10.556396	0.000000	-10.000000	-0.100000	10.216667	675.666687	1023.000000	1023.000000	2046.000000
32.580002	0.088740	52.445492	11.352528	11.063143	19.402262	10.627560	0.000000	-10.000000	-0.091667	10.050000	679.333313	1023.000000	1023.000000	2046.000000
32.599998	0.089495	52.891766	11.069154	11.741403	19.603767	10.477441	0.000000	-10.000000	-0.083333	9.550000	682.666687	1023.000000	1023.000000	2046.000000
32.619999	0.089038	52.621742	10.722773	12.011549	19.532379	10.355040	0.000000	-10.000000	-0.066667	8.750000	686.000000	1023.000000	1023.000000	2046.000000
32.639999	0.088899	52.539242	10.775517	12.166983	19.383598	10.213143	0.000000	-10.000000	-0.050000	7.983334	689.000000	1023.000000	1023.000000	2046.000000
32.660000	0.088239	52.149345	10.789053	12.046585	19.267948	10.045757	0.000000	-10.000000	-0.050000	7.433333	691.833313	1023.000000	1023.000000	2046.000000
32.680000	0.086563	51.159027	10.345984	11.925350	19.269341	9.618353	0.000000	-10.000000	-0.066667	6.950000	694.333313	1023.000000	1023.000000	2046.000000
32.700001	0.082908	48.998871	9.545598	11.486553	18.826710	9.140010	0.000000	-10.000000	-0.066667	6.133333	696.833313	1023.000000	1023.000000	2046.000000
32.720001	0.079003	46.690720	8.642906	11.125199	18.186724	8.735890	0.000000	-10.000000	-0.058333	4.916667	699.000000	1023.000000	1023.000000	2046.000000
32.740002	0.076410	45.158165	7.837691	10.921148	17.797853	8.601473	0.000000	-10.000000	-0.041667	3.750000	701.000000	1023.000000	1023.000000	2046.000000
32.759998	0.074658	44.122890	7.114800	10.977561	17.666588	8.363942	0.000000	-10.000000	-0.041667	2.700000	702.333313	1023.000000	1023.000000	2046.000000
32.779999	0.072775	43.009926	6.502079	10.936170	17.396084	8.175594	0.000000	-10.000000	-0.033333	1.533333	703.333313	1023.000000	1023.000000	2046.000000
32.799999	0.070773	41.827087	5.979672	10.830852	16.920546	8.096017	0.000000	-10.000000	-0.025000	0.283333	703.833313	1023.000000	1023.000000	2046.000000
32.820000	0.069789	41.245438	5.537687	10.995713	16.667742	8.044298	0.000000	-10.000000	-0.025000	-0.900000	704.000000	1023.000000	1023.000000	2046.000000
32.840000	0.069368	40.996254	5.151239	11.239015	16.601397	8.004603	0.000000	-10.000000	-0.025000	-1.716667	704.000000	1023.000000	1023.000000	2046.000000
32.860001	0.068714	40.610050	4.776573	11.393071	16.492666	7.947742	0.000000	-10.000000	-0.016667	-2.550000	704.000000	1023.000000	1023.000000	2046.000000
32.880001	0.067343	39.799496	4.463426	11.286363	16.140217	7.909489	0.000000	-10.000000	-0.016667	-3.350000	704.000000	1023.000000	1023.000000	2046.000000
32.900002	0.066470	39.283752	4.204430	11.244308	15.905110	7.929905	0.000000	-10.000000	0.000000	-4.216667	704.000000	1023.000000	1023.000000	2046.000000
32.919998	0.066522	39.314648	4.188222	11.205950	15.858098	8.062380	0.000000	-10.000000	0.000000	-5.066667	704.000000	1023.000000	1023.000000	2046.000000
32.939999	0.066669	39.401127	4.188314	11.062932	15.973731	8.176150	0.000000	-10.000000	0.008333	-5.883334	704.000000	1023.000000	1023.000000	2046.000000
32.959999	0.066586	39.352066	4.250583	10.862014	16.014311	8.225157	0.000000	-10.000000	0.008333	-6.850000	704.000000	1023.000000	1023.000000	2046.000000
32.980000	0.066188	39.117386	4.325356	10.483130	15.915915	8.392983	0.000000	-10.000000	0.008333	-7.933334	704.000000	1023.000000	1023.000000	2046.000000
33.000000	0.066561	39.337597	4.483936	10.273495	16.012335	8.567831	0.000000	-10.000000	0.025000	-8.950001	704.000000	1023.000000	1023.000000	2046.000000
33.020000	0.068070	40.229156	4.759219	10.174500	16.408197	8.887240	0.000000	-10.000000	0.033333	-9.766667	704.000000	1023.000000	1023.000000	2046.000000
33.040001	0.069456	41.048233	5.037894	10.161619	16.820055	9.028665	0.000000	-10.000000	0.041667	-10.333334	696.666687	1023.000000	1023.000000	2046.000000
33.060001	0.069605	41.136627	5.302436	9.897834	16.912682	9.023676	0.000000	-10.000000	0.041667	-11.033334	688.000000	1023.000000	1023.000000	2046.000000
33.080002	0.069103	40.839741	5.485249	9.537719	16.830833	8.985941	0.000000	-10.000000	0.041667	-11.533334	678.000000	1023.000000	1023.000000	2046.000000
33.099998	0.069044	40.805199	5.731774	9.350551	16.806021	8.916855	0.000000	-10.000000	0.050000	-12.000000	674.000000	1023.000000	1023.000000	2046.000000
33.119999	0.069084	40.828362	5.922088	9.252280	16.904324	8.749670	0.000000	-10.000000	0.058333	-12.283334	670.000000	1023.000000	1023.000000	2046.000000
33.139999	0.068305	40.368347	6.084663	8.988013	16.744127	8.551546	0.000000	-10.000000	0.066667	-12.700000	666.000000	1023.000000	1023.000000	2046.000000
33.160000	0.067066	39.635723	6.139431	8.602192	16.421322	8.472779	0.000000	-10.000000	0.075000	-13.100000	661.833313	1023.000000	1023.000000	2046.000000
33.180000	0.066755	39.452225	6.153403	8.594299	16.338255	8.366266	0.000000	-10.000000	0.083333	-13.550000	657.500000	1023.000000	1023.000000	2046.000000
33.200001	0.066749	39.448719	6.041778	8.692173	16.423584	8.291184	0.000000	-10.000000	0.108333	-14.083333	653.000000	1023.000000	1023.000000	2046.000000
33.220001	0.066143	39.090557	5.965458	8.574094	16.261829	8.289176	0.000000	-10.000000	0.133333	-14.566667	648.333313	1023.000000	1023.000000	2046.000000
33.240002	0.065217	38.543488	5.895762	8.348738	15.937262	8.361726	0.000000	-10.000000	0.158333	-15.066667	643.500000	1023.000000	1023.000000	2046.000000
33.259998	0.065329	38.609718	5.834879	8.462911	15.927770	8.384158	0.000000	-10.000000	0.158333	-15.600000	638.500000	1023.000000	1023.000000	2046.000000
33.279999	0.065395	38.648426	5.768204	8.514379	15.929902	8.435940	0.000000	-10.000000	0.166667	-16.200001	633.166687	1023.000000	1023.000000	2046.000000
33.299999	0.065000	38.414951	5.808586	8.364244	15.699720	8.542400	0.000000	-10.000000	0.175000	-16.933334	627.833313	1023.000000	1023.000000	2046.000000
33.320000	0.065523	38.723965	5.960856	8.566517	15.597232	8.599361	0.000000	-10.000000	0.200000	-17.666668	622.166687	1023.000000	1023.000000	2046.000000
33.340000	0.067172	39.698494	6.169066	8.870500	15.747105	8.911823	0.000000	-10.000000	0.225000	-18.750000	616.500000	1023.000000	1023.000000	2046.000000
33.360001	0.068163	40.284172	6.252550	9.128836	15.783951	9.118834	0.000000	-10.000000	0.250000	-19.766668	610.166687	1023.000000	1023.000000	2046.000000
33.380001	0.067447	39.860924	6.178697	8.896346	15.456292	9.329589	0.000000	-10.000000	0.291667	-20.800001	603.500000	1023.000000	1023.000000	2046.000000
33.400002	0.066129	39.082005	5.972288	8.591935	14.886299	9.631481	0.000000	-10.000000	0.325000	-21.400000	596.500000	1023.000000	1023.000000	2046.000000
33.419998	0.064996	38.412498	5.371541	8.688084	14.700794	9.652079	0.000000	-10.000000	0.350000	-22.016666	589.333313	1023.000000	1023.000000	2046.000000
33.439999	0.063602	37.589016	4.627345	9.177277	14.460479	9.323916	0.000000	-10.000000	0.358333	-22.466667	582.000000	1023.000000	1023.000000	2046.000000
33.459999	0.061039	36.073978	3.882409	9.092317	13.864189	9.235065	0.000000	-10.000000	0.358333	-23.100000	574.500000	1023.000000	1023.000000	2046.000000
33.480000	0.060007	35.464417	3.564385	9.245100	13.618822	9.036110	0.000000	-10.000000	0.375000	-23.549999	566.833313	1023.000000	1023.000000	2046.000000
33.500000	0.058203	34.398243	3.295771	9.127583	13.324345	8.650546	0.000000	-10.000000	0.383333	-24.016666	559.000000	1023.000000	1023.000000	2046.000000
33.520000	0.054741	32.351898	2.828285	8.486187	12.716996	8.320431	0.000000	-10.000000	0.416667	-24.299999	551.000000	1023.000000	1023.000000	2046.000000
33.540001	0.051704	30.557285	2.259878	8.082375	12.278112	7.936920	0.000000	-10.000000	0.416667	-24.600000	542.833313	1023.000000	1023.000000	2046.000000
33.560001	0.048826	28.856133	1.478299	7.938023	12.032897	7.406914	0.000000	-10.000000	0.433333	-24.566668	534.500000	1023.000000	1023.000000	2046.000000
33.580002	0.044947	26.563635	0.597866	7.528874	11.491882	6.945013	0.000000	-10.000000	0.400000	-24.550001	526.166687	1023.000000	1023.000000	2046.000000
33.599998	0.040709	24.058767	-0.252731	7.064938	10.758342	6.488218	0.000000	-10.000000	0.383333	-24.183334	518.000000	1023.000000	1023.000000	2046.000000
33.619999	0.038164	22.555162	-1.017152	6.990911	10.461628	6.119776	0.000000	-10.000000	0.350000	-24.033335	510.000000	1023.000000	1023.000000	2046.000000
33.639999	0.035789	21.151428	-1.849178	6.977687	10.239695	5.783226	0.000000	-10.000000	0.366667	-23.916668	502.000000	1023.000000	1023.000000	2046.000000
33.660000	0.032563	19.244753	-2.560663	6.671072	9.615976	5.518367	0.000000	-10.000000	0.383333	-24.050001	494.000000	1023.000000	1023.000000	2046.000000
33.680000	0.030441	17.990541	-3.150188	6.654434	9.210266	5.276030	0.000000	-10.000000	0.400000	-24.200001	486.000000	1023.000000	1023.000000	2046.000000
33.700001	0.029281	17.305359	-3.730921	6.700691	9.163233	5.172355	0.000000	-10.000000	0.383333	-24.200001	478.000000	1023.000000	1023.000000	2046.000000
33.720001	0.027268	16.115526	-4.238509	6.517372	8.871237	4.965427	0.000000	-10.000000	0.400000	-24.250000	470.000000	1023.000000	1023.000000	2046.000000
33.740002	0.025364	14.990152	-4.546047	6.296645	8.418382	4.821173	0.000000	-10.000000	0.383333	-24.183334	462.000000	1023.000000	1023.000000	2046.000000
33.759998	0.024809	14.661921	-4.691590	6.208694	8.407106	4.737710	0.000000	-10.000000	0.400000	-24.033333	454.000000	1023.000000	1023.000000	2046.000000
33.779999	0.024511	14.486011	-4.737694	5.973782	8.511150	4.738773	0.000000	-10.000000	0.366667	-23.783333	446.000000	1023.000000	1023.000000	2046.000000
33.799999	0.023394	13.825742	-4.698994	5.470923	8.310961	4.742851	0.000000	-10.000000	0.366667	-23.616667	438.000000	1023.000000	1023.000000	2046.000000
33.820000	0.022836	13.496044	-4.592608	5.112848	8.191710	4.784094	0.000000	-10.000000	0.350000	-23.483334	430.000000	1023.000000	1023.000000	2046.000000
33.840000	0.023569	13.929539	-4.434444	5.065323	8.476172	4.822487	0.000000	-10.000000	0.350000	-23.283333	422.000000	1023.000000	1023.000000	2046.000000
33.860001	0.024025	14.198882	-4.282248	4.914373	8.710115	4.856641	0.000000	-10.000000	0.350000	-22.983334	414.166656	1023.000000	1023.000000	2046.000000
33.880001	0.023414	13.837816	-4.072348	4.435472	8.599722	4.874969	0.000000	-10.000000	0.350000	-22.700001	406.500000	1023.000000	1023.000000	2046.000000
33.900002	0.023355	13.802577	-3.824118	4.143955	8.654124	4.828616	0.000000	-10.000000	0.350000	-22.500000	399.000000	1023.000000	1023.000000	2046.000000
33.919998	0.023480	13.876795	-3.688503	3.955722	8.898259	4.711317	0.000000	-10.000000	0.341667	-22.299999	391.500000	1023.000000	1023.000000	2046.000000
33.939999	0.022623	13.370481	-3.566322	3.675826	8.789632	4.471345	0.000000	-10.000000	0.333333	-22.233334	384.000000	1023.000000	1023.000000	2046.000000
33.959999	0.021127	12.485868	-3.496132	3.219874	8.468424	4.293701	0.000000	-10.000000	0.325000	-22.033335	376.500000	1023.000000	1023.000000	2046.000000
33.980000	0.020778	12.279758	-3.345262	3.085827	8.457213	4.081980	0.000000	-10.000000	0.325000	-21.866667	369.166656	1023.000000	1023.000000	2046.000000
34.000000	0.020187	11.930291	-3.383089	2.965932	8.512800	3.834647	0.000000	-10.000000	0.316667	-21.550001	362.000000	1023.000000	1023.000000	2046.000000
34.020000	0.018508	10.938478	-3.446091	2.579754	8.185776	3.619038	0.000000	-10.000000	0.308333	-21.283333	354.833344	1023.000000	1023.000000	2046.000000
34.040001	0.016940	10.011526	-3.565160	2.282943	7.864839	3.428905	0.000000	-10.000000	0.300000	-21.049999	347.666656	1023.000000	1023.000000	2046.000000
34.060001	0.016807	9.933170	-3.637758	2.303532	7.933429	3.333967	0.000000	-10.000000	0.300000	-20.883333	340.500000	1023.000000	1023.000000	2046.000000
34.080002	0.016506	9.755148	-3.750808	2.243038	7.989749	3.273168	0.000000	-10.000000	0.300000	-20.833334	333.500000	1023.000000	1023.000000	2046.000000
34.099998	0.015380	9.089556	-3.781615	1.929041	7.716465	3.225665	0.000000	-10.000000	0.291667	-20.750000	326.500000	1023.000000	1023.000000	2046.000000
34.119999	0.014488	8.562308	-3.775901	1.761916	7.463163	3.113130	0.000000	-10.000000	0.291667	-20.533333	319.666656	1023.000000	1023.000000	2046.000000
34.139999	0.014641	8.653111	-3.906249	1.844348	7.663802	3.051209	0.000000	-10.000000	0.275000	-20.216667	312.833344	1023.000000	1023.000000	2046.000000
34.160000	0.014446	8.537786	-4.038655	1.808875	7.737849	3.029716	0.000000	-10.000000	0.283333	-20.033333	306.166656	1023.000000	1023.000000	2046.000000
34.180000	0.013126	7.757503	-4.111201	1.457583	7.444430	2.966691	0.000000	-10.000000	0.266667	-19.966667	299.333344	1023.000000	1023.000000	2046.000000
34.200001	0.012682	7.495025	-4.165905	1.473982	7.342141	2.844807	0.000000	-10.000000	0.266667	-19.933334	292.666656	1023.000000	1023.000000	2046.000000
34.220001	0.013051	7.713019	-4.266011	1.552624	7.537461	2.888946	0.000000	-10.000000	0.250000	-19.766666	286.000000	1023.000000	1023.000000	2046.000000
34.240002	0.012319	7.280308	-4.251867	1.396792	7.338764	2.796619	0.000000	-10.000000	0.233333	-19.550001	279.500000	1023.000000	1023.000000	2046.000000
34.259998	0.011801	6.974112	-4.069484	1.244726	7.114994	2.683876	0.000000	-10.000000	0.216667	-19.266666	273.000000	1023.000000	1023.000000	2046.000000
34.279999	0.013337	7.882182	-3.741795	1.525403	7.376822	2.721752	0.000000	-10.000000	0.208333	-19.033333	266.666656	1023.000000	1023.000000	2046.000000
34.299999	0.014652	8.659093	-3.540519	1.750943	7.616972	2.831696	0.000000	-10.000000	0.208333	-18.966667	260.166656	1023.000000	1023.000000	2046.000000
34.320000	0.014615	8.637501	-3.330991	1.671762	7.430033	2.866697	0.000000	-10.000000	0.208333	-18.900000	253.833328	1023.000000	1023.000000	2046.000000
34.340000	0.014528	8.585842	-3.236027	1.645501	7.310951	2.865417	0.000000	-10.000000	0.200000	-18.766666	247.500000	1023.000000	1023.000000	2046.000000
34.360001	0.014327	8.467110	-3.355779	1.431038	7.295238	3.096613	0.000000	-10.000000	0.200000	-18.366667	241.500000	1023.000000	1023.000000	2046.000000
34.380001	0.013572	8.021000	-3.612650	1.399330	7.151849	3.082470	0.000000	-10.000000	0.200000	-18.166666	235.500000	1023.000000	1023.000000	2046.000000
34.400002	0.013118	7.752719	-4.042272	1.759143	6.965571	3.070278	0.000000	-10.000000	0.200000	-18.116667	229.500000	1023.000000	1023.000000	2046.000000
34.419998	0.012179	7.197628	-4.654963	2.050910	6.753039	3.048641	0.000000	-10.000000	0.200000	-18.283333	223.166672	1023.000000	1023.000000	2046.000000
34.439999	0.010366	6.126040	-5.272382	1.929334	6.568723	2.900365	0.000000	-10.000000	0.200000	-18.433334	216.833328	1023.000000	1023.000000	2046.000000
34.459999	0.007497	4.430893	-5.631638	1.576050	6.002278	2.484203	0.000000	-10.000000	0.191667	-18.400000	210.500000	1023.000000	1023.000000	2046.000000
34.480000	0.003978	2.350949	-6.040376	1.002170	5.302206	2.086949	0.000000	-10.000000	0.183333	-18.266666	204.500000	1023.000000	1023.000000	2046.000000
34.500000	0.001666	0.984776	-6.595666	0.875701	5.056303	1.648439	0.000000	-10.000000	0.166667	-17.850000	198.500000	1023.000000	1023.000000	2046.000000
34.520000	-0.001098	-0.649198	-7.373076	0.610215	4.824646	1.289017	0.000000	-10.000000	0.158333	-17.350000	192.500000	1023.000000	1023.000000	2046.000000
34.540001	-0.005504	-3.252659	-8.114816	0.016430	4.024607	0.821120	0.000000	-10.000000	0.150000	-16.733334	186.666672	1023.000000	1023.000000	2046.000000
34.560001	-0.008746	-5.168961	-8.915400	-0.200849	3.593061	0.354227	0.000000	-10.000000	0.150000	-16.166668	181.000000	1023.000000	1023.000000	2046.000000
34.580002	-0.011160	-6.595819	-9.681462	-0.335527	3.350581	0.070589	0.000000	-10.000000	0.141667	-15.733334	175.666672	1023.000000	1023.000000	2046.000000
34.599998	-0.013990	-8.267977	-10.333463	-0.579349	2.867151	-0.222316	0.000000	-10.000000	0.150000	-15.700000	170.500000	1023.000000	1023.000000	2046.000000
34.619999	-0.016612	-9.817584	-10.867063	-0.786029	2.338241	-0.502734	0.000000	-10.000000	0.150000	-15.816667	165.333328	1023.000000	1023.000000	2046.000000
34.639999	-0.017699	-10.460150	-11.452999	-0.562089	2.287630	-0.732692	0.000000	-10.000000	0.158333	-16.133333	160.000000	1023.000000	1023.000000	2046.000000
34.660000	-0.018867	-11.150144	-11.914493	-0.597766	2.080501	-0.718386	0.000000	-10.000000	0.150000	-16.266666	154.666672	1023.000000	1023.000000	2046.000000
34.680000	-0.021037	-12.432754	-12.214691	-0.837721	1.470995	-0.851336	0.000000	-10.000000	0.150000	-16.150000	149.166672	1023.000000	1023.000000	2046.000000
34.700001	-0.021593	-12.761260	-12.421414	-0.734165	1.295784	-0.901465	0.000000	-10.000000	0.141667	-15.800000	143.833328	1023.000000	1023.000000	2046.000000
34.720001	-0.021485	-12.697647	-12.588296	-0.644601	1.385492	-0.850243	0.000000	-10.000000	0.141667	-15.266667	138.500000	1023.000000	1023.000000	2046.000000
34.740002	-0.022541	-13.321731	-12.582150	-0.977129	1.056756	-0.819207	0.000000	-10.000000	0.108333	-14.850000	133.500000	1023.000000	1023.000000	2046.000000
34.759998	-0.022917	-13.544108	-12.522314	-1.170070	0.915270	-0.766994	0.000000	-10.000000	0.116667	-14.566667	128.500000	1023.000000	1023.000000	2046.000000
34.779999	-0.021495	-12.703768	-12.448290	-0.968271	1.349930	-0.637136	0.000000	-10.000000	0.083333	-14.366667	123.666664	1023.000000	1023.000000	2046.000000
34.799999	-0.021386	-12.638993	-12.228941	-1.133825	1.252836	-0.529064	0.000000	-10.000000	0.083333	-14.150000	118.833336	1023.000000	1023.000000	2046.000000
34.820000	-0.021520	-12.718120	-11.893756	-1.454841	1.043264	-0.412787	0.000000	-10.000000	0.050000	-13.783334	114.000000	1023.000000	1023.000000	2046.000000
34.840000	-0.020108	-11.883860	-11.624649	-1.438557	1.468225	-0.288878	0.000000	-10.000000	0.050000	-13.366667	109.333336	1023.000000	1023.000000	2046.000000
34.860001	-0.019946	-11.787821	-11.384562	-1.795796	1.552744	-0.160207	0.000000	-10.000000	0.050000	-13.066667	104.833336	1023.000000	1023.000000	2046.000000
34.880001	-0.020827	-12.308764	-11.118861	-2.294631	1.300884	-0.196156	0.000000	-10.000000	0.050000	-12.900001	100.500000	1023.000000	1023.000000	2046.000000
34.900002	-0.020274	-11.982097	-10.982316	-2.216928	1.560287	-0.343140	0.000000	-10.000000	0.050000	-12.783334	96.166664	1023.000000	1023.000000	2046.000000
34.919998	-0.020649	-12.203462	-10.871896	-2.444348	1.449460	-0.336678	0.000000	-10.000000	0.050000	-12.616667	92.000000	1023.000000	1023.000000	2046.000000
34.939999	-0.022036	-13.023047	-10.778421	-2.879089	1.101949	-0.467486	0.000000	-10.000000	0.050000	-12.316667	88.000000	1023.000000	1023.000000	2046.000000
34.959999	-0.022062	-13.038414	-10.800738	-2.817957	1.224681	-0.644400	0.000000	-10.000000	0.050000	-12.116667	84.000000	1023.000000	1023.000000	2046.000000
34.980000	-0.022576	-13.342182	-10.837925	-3.002264	1.129699	-0.631692	0.000000	-10.000000	0.050000	-11.816667	80.000000	1023.000000	1023.000000	2046.000000
35.000000	-0.024080	-14.231468	-10.842928	-3.357059	0.733134	-0.764616	0.000000	-10.000000	0.041667	-11.516666	76.000000	1023.000000	1023.000000	2046.000000
35.020000	-0.024410	-14.426530	-10.844861	-3.312072	0.686399	-0.955995	0.000000	-10.000000	0.041667	-11.166667	72.000000	1023.000000	1023.000000	2046.000000
35.040001	-0.023914	-14.133258	-10.931763	-3.190829	0.915473	-0.926140	0.000000	-10.000000	0.025000	-10.933333	68.000000	1023.000000	1023.000000	2046.000000
35.060001	-0.024604	-14.541233	-10.836741	-3.455562	0.632605	-0.881534	0.000000	-10.000000	0.016667	-10.750000	64.333336	1023.000000	1023.000000	2046.000000
35.080002	-0.025117	-14.844353	-10.787866	-3.562225	0.465158	-0.959420	0.000000	-10.000000	0.000000	-10.500000	60.666668	1023.000000	1023.000000	2046.000000
35.099998	-0.024148	-14.271688	-10.788593	-3.378032	0.749774	-0.854836	0.000000	-10.000000	0.000000	-10.033334	57.333332	1023.000000	1023.000000	2046.000000
35.119999	-0.024341	-14.385296	-10.758976	-3.557411	0.640623	-0.709532	0.000000	-10.000000	0.000000	-9.283334	53.833332	1023.000000	1023.000000	2046.000000
35.139999	-0.024987	-14.767202	-10.645039	-3.700217	0.340897	-0.762844	0.000000	-10.000000	0.000000	-8.450001	50.833332	1023.000000	1023.000000	2046.000000
35.160000	-0.024014	-14.192513	-10.654189	-3.457265	0.611518	-0.692577	0.000000	-10.000000	0.000000	-7.483334	48.000000	1023.000000	1023.000000	2046.000000
35.180000	-0.023974	-14.168373	-10.682821	-3.612569	0.590778	-0.463762	0.000000	-10.000000	-0.016667	-6.666667	45.666668	1023.000000	1023.000000	2046.000000
35.200001	-0.024630	-14.556617	-10.607166	-3.777094	0.309851	-0.482208	0.000000	-10.000000	-0.033333	-5.700000	43.500000	1023.000000	1023.000000	2046.000000
35.220001	-0.023689	-14.000193	-10.634486	-3.567691	0.567338	-0.365354	0.000000	-10.000000	-0.050000	-4.733334	41.500000	1023.000000	1023.000000	2046.000000
35.240002	-0.023436	-13.850511	-10.707313	-3.567281	0.606769	-0.182685	0.000000	-10.000000	-0.050000	-3.733333	39.833332	1023.000000	1023.000000	2046.000000
35.259998	-0.023925	-14.139581	-10.616434	-3.808991	0.311776	-0.025932	0.000000	-10.000000	-0.050000	-2.033333	38.666668	1023.000000	1023.000000	2046.000000
35.279999	-0.023258	-13.745644	-10.620122	-3.553006	0.429852	-0.002367	0.000000	-10.000000	-0.050000	-0.183333	38.166668	1023.000000	1023.000000	2046.000000
35.299999	-0.022644	-13.382725	-10.736959	-3.477983	0.641279	0.190940	0.000000	-10.000000	-0.058333	1.600000	38.000000	1023.000000	1023.000000	2046.000000
35.320000	-0.022868	-13.515038	-10.553555	-3.716316	0.366825	0.388008	0.000000	-10.000000	-0.058333	2.483333	38.000000	1023.000000	1023.000000	2046.000000
35.340000	-0.021690	-12.818956	-10.317677	-3.444815	0.553674	0.389862	0.000000	-10.000000	-0.058333	2.683333	38.000000	1023.000000	1023.000000	2046.000000
35.360001	-0.019778	-11.688693	-10.036451	-3.235753	0.890977	0.692534	0.000000	-10.000000	-0.058333	2.633333	38.000000	1023.000000	1023.000000	2046.000000
35.380001	-0.019062	-11.265386	-9.657479	-3.285927	0.796624	0.881396	0.000000	-10.000000	-0.058333	2.400000	38.000000	1023.000000	1023.000000	2046.000000
35.400002	-0.017347	-10.251972	-9.358311	-3.021856	1.047755	1.080438	0.000000	-10.000000	-0.058333	2.400000	38.000000	1023.000000	1023.000000	2046.000000
35.419998	-0.016050	-9.485435	-9.293807	-2.850191	1.323754	1.334810	0.000000	-10.000000	-0.041667	2.233333	38.000000	1023.000000	1023.000000	2046.000000
35.439999	-0.017274	-10.208830	-9.227706	-3.527137	0.908576	1.637437	0.000000	-10.000000	-0.041667	0.816667	38.000000	1023.000000	1023.000000	2046.000000
35.459999	-0.017153	-10.137276	-9.232594	-3.667392	0.934291	1.828418	0.000000	-10.000000	-0.041667	0.200000	38.000000	1023.000000	1023.000000	2046.000000
35.480000	-0.015245	-9.009949	-9.569530	-2.791984	1.586646	1.764919	0.000000	-10.000000	-0.050000	-0.416667	38.000000	1023.000000	1023.000000	2046.000000
35.500000	-0.014783	-8.736611	-9.894457	-2.620440	1.544922	2.233364	0.000000	-10.000000	-0.050000	0.250000	38.000000	1023.000000	1023.000000	2046.000000
35.520000	-0.015209	-8.988518	-10.284975	-2.487218	1.641917	2.141759	0.000000	-10.000000	-0.050000	0.000000	38.000000	1023.000000	1023.000000	2046.000000
35.540001	-0.015230	-9.001098	-10.599225	-2.479141	1.875538	2.201730	0.000000	-10.000000	-0.050000	0.000000	38.000000	1023.000000	1023.000000	2046.000000
35.560001	-0.017833	-10.539478	-10.897156	-3.040089	1.438191	1.959575	0.000000	-10.000000	-0.050000	0.000000	38.000000	1023.000000	1023.000000	2046.000000
35.580002	-0.019879	-11.748495	-11.501469	-3.258125	1.464781	1.546318	0.000000	-10.000000	-0.050000	0.000000	38.000000	1023.000000	1023.000000	2046.000000
35.599998	-0.022199	-13.119856	-12.271708	-3.645235	1.488227	1.308860	0.000000	-10.000000	-0.050000	0.000000	38.000000	1023.000000	1023.000000	2046.000000
35.619999	-0.025638	-15.152017	-12.942718	-4.258173	1.057715	0.991160	0.000000	-10.000000	-0.041667	0.000000	38.000000	1023.000000	1023.000000	2046.000000
35.639999	-0.027479	-16.240055	-13.745373	-4.305126	1.125872	0.684570	0.000000	-10.000000	-0.041667	0.000000	38.000000	1023.000000	1023.000000	2046.000000
35.660000	-0.028839	-17.043880	-14.434541	-4.488213	1.176944	0.701931	0.000000	-10.000000	-0.041667	0.000000	38.000000	1023.000000	1023.000000	2046.000000
35.680000	-0.030694	-18.140162	-14.898628	-4.728974	0.872862	0.614580	0.000000	-10.000000	-0.050000	0.000000	38.000000	1023.000000	1023.000000	2046.000000
35.700001	-0.030691	-18.138216	-15.399149	-4.305647	1.129693	0.436886	0.000000	-10.000000	-0.050000	0.000000	38.000000	1023.000000	1023.000000	2046.000000
35.720001	-0.030596	-18.082302	-15.908053	-4.149370	1.400642	0.574479	0.000000	-10.000000	-0.050000	0.000000	38.000000	1023.000000	1023.000000	2046.000000
35.740002	-0.031481	-18.605116	-16.185020	-4.245144	1.198418	0.626630	0.000000	-10.000000	-0.050000	0.000000	38.000000	1023.000000	1023.000000	2046.000000
35.759998	-0.031587	-18.667887	-16.476337	-4.132785	1.282104	0.659131	0.000000	-10.000000	-0.058333	0.000000	38.000000	1023.000000	1023.000000	2046.000000
35.779999	-0.030977	-18.307522	-16.760132	-3.938343	1.539843	0.851109	0.000000	-10.000000	-0.058333	0.000000	38.000000	1023.000000	1023.000000	2046.000000
35.799999	-0.031181	-18.428213	-16.807726	-4.013146	1.425213	0.967447	0.000000	-10.000000	-0.058333	0.000000	38.000000	1023.000000	1023.000000	2046.000000
35.820000	-0.030372	-17.949808	-16.688360	-3.823771	1.622312	0.940010	0.000000	-10.000000	-0.050000	0.000000	38.000000	1023.000000	1023.000000	2046.000000
35.840000	-0.028883	-17.069613	-16.689001	-3.652292	2.111376	1.160304	0.000000	-10.000000	-0.050000	0.000000	38.000000	1023.000000	1023.000000	2046.000000
35.860001	-0.027993	-16.543964	-16.460911	-3.676421	2.245191	1.348177	0.000000	-10.000000	-0.050000	0.000000	38.000000	1023.000000	1023.000000	2046.000000
35.880001	-0.026787	-15.831346	-16.083889	-3.567571	2.402871	1.417243	0.000000	-10.000000	-0.050000	0.000000	38.000000	1023.000000	1023.000000	2046.000000
35.900002	-0.024688	-14.590868	-15.884686	-3.277504	3.099830	1.471493	0.000000	-10.000000	-0.050000	0.000000	38.000000	1023.000000	1023.000000	2046.000000
35.919998	-0.023357	-13.804269	-15.527020	-3.495779	3.395584	1.822946	0.000000	-10.000000	-0.050000	0.000000	38.000000	1023.000000	1023.000000	2046.000000
35.939999	-0.022481	-13.286322	-15.051965	-3.703297	3.552211	1.916729	0.000000	-10.000000	-0.050000	0.000000	38.000000	1023.000000	1023.000000	2046.000000
35.959999	-0.020939	-12.374663	-14.671782	-3.578588	3.951070	1.924637	0.000000	-10.000000	-0.050000	0.000000	38.000000	1023.000000	1023.000000	2046.000000
35.980000	-0.020390	-12.050585	-14.385015	-3.767043	4.091731	2.009741	0.000000	-10.000000	-0.041667	0.000000	38.000000	1023.000000	1023.000000	2046.000000
36.000000	-0.020516	-12.124922	-13.959558	-3.980303	3.922051	1.892888	0.000000	-10.000000	-0.041667	0.000000	38.000000	1023.000000	1023.000000	2046.000000
36.020000	-0.019507	-11.528476	-13.806062	-3.789388	4.287478	1.779495	0.000000	-10.000000	-0.041667	0.000000	38.000000	1023.000000	1023.000000	2046.000000
36.040001	-0.019863	-11.739182	-13.511735	-4.137684	4.094638	1.815598	0.000000	-10.000000	-0.050000	0.000000	38.000000	1023.000000	1023.000000	2046.000000
36.060001	-0.020196	-11.935907	-13.358094	-4.238997	4.051265	1.609919	0.000000	-10.000000	-0.050000	0.000000	38.000000	1023.000000	1023.000000	2046.000000
36.080002	-0.019956	-11.793827	-13.381185	-4.286189	4.171851	1.701696	0.000000	-10.000000	-0.058333	0.283333	38.000000	1023.000000	1023.000000	2046.000000
36.099998	-0.020857	-12.326327	-13.219855	-4.580392	3.842740	1.631180	0.000000	-10.000000	-0.066667	1.133333	38.000000	1023.000000	1023.000000	2046.000000
36.119999	-0.020567	-12.154978	-13.247981	-4.455457	3.998797	1.549663	0.000000	-10.000000	-0.083333	2.916667	38.000000	1023.000000	1023.000000	2046.000000
36.139999	-0.020207	-11.942347	-13.237278	-4.497665	4.083367	1.709230	0.000000	-10.000000	-0.116667	5.333333	38.000000	1023.000000	1023.000000	2046.000000
36.160000	-0.020711	-12.240413	-13.018697	-4.687764	3.789603	1.676446	0.000000	-10.000000	-0.150000	8.716667	38.000000	1023.000000	1023.000000	2046.000000
36.180000	-0.019893	-11.756860	-12.969497	-4.440920	4.026740	1.626817	0.000000	-10.000000	-0.108333	8.966667	38.000000	1023.000000	1023.000000	2046.000000
36.200001	-0.019859	-11.736767	-12.685294	-4.659511	3.812969	1.795068	0.000000	-10.000000	-0.033333	3.916667	38.000000	1023.000000	1023.000000	2046.000000
36.220001	-0.019677	-11.629304	-12.266469	-4.686876	3.616510	1.707532	0.000000	-10.000000	0.041667	-4.016667	37.000000	1023.000000	1023.000000	2046.000000
36.240002	-0.018426	-10.889830	-12.017017	-4.364211	3.797561	1.693838	0.000000	-10.000000	0.100000	-11.383333	34.833332	1023.000000	1023.000000	2046.000000
36.259998	-0.017782	-10.509327	-11.871914	-4.352324	3.832093	1.882818	0.000000	-10.000000	0.150000	-15.266667	31.000000	1023.000000	1023.000000	2046.000000
36.279999	-0.018338	-10.837921	-11.549109	-4.727141	3.376135	2.062194	0.000000	-10.000000	0.216667	-17.966667	26.000000	1023.000000	1023.000000	2046.000000
36.299999	-0.019221	-11.359532	-11.620291	-4.898272	3.164863	1.994167	0.000000	-10.000000	0.233333	-19.300001	20.000000	1023.000000	1023.000000	2046.000000
36.320000	-0.019927	-11.776783	-11.932677	-4.899966	3.090397	1.965464	0.000000	-10.000000	0.258333	-19.933334	13.500000	1023.000000	1023.000000	2046.000000
36.340000	-0.020734	-12.253963	-12.309704	-4.619604	2.911556	1.763788	0.000000	-10.000000	0.275000	-20.583334	7.000000	1023.000000	1023.000000	2046.000000
36.360001	-0.022212	-13.127087	-12.637106	-4.592286	2.617357	1.484948	0.000000	-10.000000	0.291667	-20.883333	0.500000	1023.000000	1023.000000	2046.000000
36.380001	-0.022758	-13.450201	-12.886791	-4.418044	2.616416	1.238217	0.000000	-10.000000	0.300000	-20.883333	-6.166667	1023.000000	1023.000000	2046.000000
36.400002	-0.024290	-14.355609	-13.056211	-4.763237	2.344302	1.119536	0.000000	-10.000000	0.300000	-20.799999	-13.000000	1023.000000	1023.000000	2046.000000
36.419998	-0.027030	-15.974525	-13.260652	-5.295355	1.770806	0.810675	0.000000	-10.000000	0.300000	-20.716667	-20.000000	1023.000000	1023.000000	2046.000000
36.439999	-0.029364	-17.354067	-13.808634	-5.428616	1.632435	0.250747	0.000000	-10.000000	0.300000	-20.850000	-27.000000	1023.000000	1023.000000	2046.000000
36.459999	-0.032263	-19.067387	-14.482809	-5.830179	1.264286	-0.018686	0.000000	-10.000000	0.283333	-20.650000	-33.833332	1023.000000	1023.000000	2046.000000
36.480000	-0.036066	-21.315281	-15.100636	-6.340773	0.610519	-0.484390	0.000000	-10.000000	0.283333	-20.800001	-40.666668	1023.000000	1023.000000	2046.000000
36.500000	-0.038844	-22.956970	-15.687006	-6.541189	0.230641	-0.959416	0.000000	-10.000000	0.283333	-21.033335	-47.500000	1023.000000	1023.000000	2046.000000
36.520000	-0.040566	-23.974333	-16.376324	-6.591270	0.182704	-1.189442	0.000000	-10.000000	0.300000	-21.533335	-54.666668	1023.000000	1023.000000	2046.000000
36.540001	-0.042635	-25.197107	-16.796822	-6.873404	-0.218470	-1.308411	0.000000	-10.000000	0.300000	-21.800001	-61.833332	1023.000000	1023.000000	2046.000000
36.560001	-0.044449	-26.269640	-17.122946	-6.917892	-0.558883	-1.669919	0.000000	-10.000000	0.308333	-22.033333	-69.166664	1023.000000	1023.000000	2046.000000
36.580002	-0.045273	-26.756407	-17.590775	-6.678173	-0.574676	-1.912785	0.000000	-10.000000	0.325000	-22.450001	-76.500000	1023.000000	1023.000000	2046.000000
36.599998	-0.046524	-27.495489	-17.987486	-6.881266	-0.805187	-1.821551	0.000000	-10.000000	0.333333	-22.833334	-84.166664	1023.000000	1023.000000	2046.000000
36.619999	-0.047928	-28.325422	-18.055061	-7.060566	-1.250476	-1.959320	0.000000	-10.000000	0.325000	-22.816668	-91.666664	1023.000000	1023.000000	2046.000000
36.639999	-0.048236	-28.507641	-18.298656	-6.904867	-1.223222	-2.080895	0.000000	-10.000000	0.308333	-22.650002	-99.333336	1023.000000	1023.000000	2046.000000
36.660000	-0.048608	-28.727327	-18.436878	-7.044381	-1.283727	-1.962341	0.000000	-10.000000	0.300000	-22.416668	-106.666664	1023.000000	1023.000000	2046.000000
36.680000	-0.049056	-28.991964	-18.276598	-7.214957	-1.569732	-1.930676	0.000000	-10.000000	0.300000	-22.283335	-114.333336	1023.000000	1023.000000	2046.000000
36.700001	-0.048994	-28.955479	-18.100847	-7.222446	-1.609825	-2.022360	0.000000	-10.000000	0.300000	-22.083334	-121.666664	1023.000000	1023.000000	2046.000000
36.720001	-0.048012	-28.375128	-17.972881	-7.005964	-1.425247	-1.971036	0.000000	-10.000000	0.300000	-21.816668	-129.166672	1023.000000	1023.000000	2046.000000
36.740002	-0.047843	-28.275419	-17.751947	-7.247668	-1.510181	-1.765622	0.000000	-10.000000	0.275000	-21.316668	-136.333328	1023.000000	1023.000000	2046.000000
36.759998	-0.047425	-28.028456	-17.299906	-7.390628	-1.642175	-1.695747	0.000000	-10.000000	0.241667	-20.433334	-143.500000	1023.000000	1023.000000	2046.000000
36.779999	-0.046455	-27.454914	-17.082205	-7.270959	-1.407819	-1.693931	0.000000	-10.000000	0.191667	-19.466667	-150.333328	1023.000000	1023.000000	2046.000000
36.799999	-0.046163	-27.282597	-16.849386	-7.517009	-1.463351	-1.452849	0.000000	-10.000000	0.183333	-18.516666	-157.000000	1023.000000	1023.000000	2046.000000
36.820000	-0.046580	-27.528828	-16.559175	-7.812229	-1.718501	-1.438922	0.000000	-10.000000	0.175000	-17.833334	-163.333328	1023.000000	1023.000000	2046.000000
36.840000	-0.047033	-27.796440	-16.299383	-7.922471	-1.921803	-1.652783	0.000000	-10.000000	0.175000	-17.016666	-169.166672	1023.000000	1023.000000	2046.000000
36.860001	-0.047035	-27.797886	-16.284187	-7.832003	-1.864043	-1.817654	0.000000	-10.000000	0.158333	-16.250000	-174.833328	1023.000000	1023.000000	2046.000000
36.880001	-0.047900	-28.308977	-16.196365	-8.099125	-2.155757	-1.857731	0.000000	-10.000000	0.150000	-15.416667	-180.166672	1023.000000	1023.000000	2046.000000
36.900002	-0.048523	-28.677181	-16.026407	-8.186458	-2.394937	-2.069381	0.000000	-10.000000	0.150000	-14.883333	-185.500000	1023.000000	1023.000000	2046.000000
36.919998	-0.048734	-28.802061	-16.101509	-8.132663	-2.411890	-2.156000	0.000000	-10.000000	0.116667	-14.433333	-190.333328	1023.000000	1023.000000	2046.000000
36.939999	-0.049733	-29.392298	-16.081432	-8.418980	-2.730206	-2.161681	0.000000	-10.000000	0.075000	-13.766666	-195.166672	1023.000000	1023.000000	2046.000000
36.959999	-0.050233	-29.687607	-15.928355	-8.447482	-2.931710	-2.380060	0.000000	-10.000000	0.025000	-12.766666	-199.666672	1023.000000	1023.000000	2046.000000
36.980000	-0.050019	-29.561073	-16.005951	-8.292582	-2.817586	-2.444953	0.000000	-10.000000	0.016667	-11.833334	-204.000000	1023.000000	1023.000000	2046.000000
37.000000	-0.049858	-29.466295	-15.788653	-8.427389	-2.944942	-2.305310	0.000000	-10.000000	0.008333	-11.233334	-208.000000	1023.000000	1023.000000	2046.000000
37.020000	-0.048939	-28.923012	-15.221189	-8.317784	-3.010631	-2.373409	0.000000	-10.000000	0.008333	-10.833334	-211.666672	1023.000000	1023.000000	2046.000000
37.040001	-0.047517	-28.082804	-14.956026	-7.987943	-2.741632	-2.397202	0.000000	-10.000000	0.000000	-10.216667	-215.333328	1023.000000	1023.000000	2046.000000
37.060001	-0.046661	-27.576561	-14.586632	-8.059242	-2.788785	-2.141901	0.000000	-10.000000	-0.008333	-8.983334	-218.666672	1023.000000	1023.000000	2046.000000
37.080002	-0.045616	-26.959131	-14.127984	-7.799038	-2.836539	-2.195572	0.000000	-10.000000	-0.025000	-7.383333	-221.833328	1023.000000	1023.000000	2046.000000
37.099998	-0.045393	-26.827316	-14.041438	-7.981982	-2.891669	-1.912228	0.000000	-10.000000	-0.041667	-5.216667	-224.333328	1023.000000	1023.000000	2046.000000
37.119999	-0.045695	-27.005760	-13.990884	-8.357910	-3.119656	-1.537309	0.000000	-10.000000	-0.058333	-2.366667	-226.000000	1023.000000	1023.000000	2046.000000
37.139999	-0.045438	-26.853729	-13.900662	-7.811391	-3.195608	-1.946068	0.000000	-10.000000	-0.075000	0.933333	-226.833328	1023.000000	1023.000000	2046.000000
37.160000	-0.044634	-26.378710	-14.090728	-7.248082	-3.017482	-2.022419	0.000000	-10.000000	-0.125000	4.650000	-227.000000	1023.000000	1023.000000	2046.000000
37.180000	-0.044551	-26.329889	-14.200768	-7.140409	-2.956588	-2.032125	0.000000	-10.000000	-0.158333	8.116667	-227.000000	1023.000000	1023.000000	2046.000000
37.200001	-0.044111	-26.069574	-13.898904	-7.157442	-2.989542	-2.023687	0.000000	-10.000000	-0.200000	11.416667	-227.000000	1023.000000	1023.000000	2046.000000
37.220001	-0.043983	-25.993753	-13.618065	-7.216964	-2.976092	-2.182633	0.000000	-10.000000	-0.241667	14.250000	-227.000000	1023.000000	1023.000000	2046.000000
37.240002	-0.044565	-26.338154	-13.838059	-7.218670	-2.848188	-2.433235	0.000000	-10.000000	-0.300000	16.716667	-227.000000	1023.000000	1023.000000	2046.000000
37.259998	-0.045510	-26.896441	-14.014587	-7.555093	-2.902595	-2.424164	0.000000	-10.000000	-0.358333	19.033333	-143.666672	1023.000000	1023.000000	2046.000000
37.279999	-0.046677	-27.585911	-14.091290	-7.687573	-3.113561	-2.693488	0.000000	-10.000000	-0.425000	21.916666	-51.000000	1023.000000	1023.000000	2046.000000
37.299999	-0.047408	-28.018297	-14.327071	-7.712569	-3.128099	-2.850558	0.000000	-10.000000	-0.483333	24.049999	41.666668	1023.000000	1023.000000	2046.000000
37.320000	-0.047777	-28.236353	-14.705865	-7.538643	-3.063354	-2.928491	0.000000	-10.000000	-0.525000	25.500000	51.000000	1023.000000	1023.000000	2046.000000
37.340000	-0.047910	-28.314854	-14.928579	-7.411001	-3.095754	-2.879520	0.000000	-10.000000	-0.525000	25.500000	51.000000	1023.000000	1023.000000	2046.000000
37.360001	-0.047535	-28.093220	-14.923317	-6.929381	-3.243080	-2.997441	0.000000	-10.000000	-0.550000	26.133333	53.833332	1023.000000	1023.000000	2046.000000
37.380001	-0.046809	-27.663956	-15.105083	-6.426266	-3.173567	-2.959038	0.000000	-10.000000	-0.566667	26.916666	59.666668	1023.000000	1023.000000	2046.000000
37.400002	-0.046014	-27.194065	-15.136042	-6.115658	-3.214572	-2.727793	0.000000	-10.000000	-0.591667	28.100000	68.500000	1023.000000	1023.000000	2046.000000
37.419998	-0.045077	-26.640686	-14.955677	-5.879723	-3.284269	-2.521017	0.000000	-10.000000	-0.608333	28.683334	77.833336	1023.000000	1023.000000	2046.000000
37.439999	-0.043703	-25.828497	-14.696850	-5.477000	-3.230732	-2.423915	0.000000	-10.000000	-0.625000	29.150000	87.166664	1023.000000	1023.000000	2046.000000
37.459999	-0.041931	-24.780937	-14.510362	-5.035445	-3.012186	-2.222944	0.000000	-10.000000	-0.641667	29.333334	96.833336	1023.000000	1023.000000	2046.000000
37.480000	-0.040149	-23.728319	-14.113865	-4.967522	-2.839219	-1.807714	0.000000	-10.000000	-0.641667	29.633333	106.500000	1023.000000	1023.000000	2046.000000
37.500000	-0.037428	-22.120157	-13.410916	-4.654480	-2.543145	-1.511615	0.000000	-10.000000	-0.666667	30.000000	116.500000	1023.000000	1023.000000	2046.000000
37.520000	-0.034701	-20.508480	-12.929977	-4.279560	-2.004156	-1.294787	0.000000	-10.000000	-0.650000	30.233334	126.500000	1023.000000	1023.000000	2046.000000
37.540001	-0.032205	-19.033325	-12.311867	-4.338923	-1.571141	-0.811394	0.000000	-10.000000	-0.666667	30.200001	136.500000	1023.000000	1023.000000	2046.000000
37.560001	-0.029103	-17.200100	-11.393410	-4.242988	-1.050205	-0.513498	0.000000	-10.000000	-0.675000	30.166668	146.500000	1023.000000	1023.000000	2046.000000
37.580002	-0.025924	-15.320848	-10.652854	-4.249931	-0.393238	-0.024825	0.000000	-10.000000	-0.691667	30.266666	156.500000	1023.000000	1023.000000	2046.000000
37.599998	-0.023183	-13.701063	-9.926126	-4.307045	0.094117	0.437991	0.000000	-10.000000	-0.666667	30.283333	166.500000	1023.000000	1023.000000	2046.000000
37.619999	-0.020567	-12.155092	-9.116319	-4.193398	0.544167	0.610458	0.000000	-10.000000	-0.650000	30.083334	176.500000	1023.000000	1023.000000	2046.000000
37.639999	-0.018293	-10.811249	-8.489254	-4.029493	0.960926	0.746572	0.000000	-10.000000	-0.641667	29.816668	186.500000	1023.000000	1023.000000	2046.000000
37.660000	-0.016541	-9.776002	-8.010372	-3.964594	1.271110	0.927854	0.000000	-10.000000	-0.650000	29.716667	196.500000	1023.000000	1023.000000	2046.000000
37.680000	-0.014436	-8.531875	-7.264946	-3.812909	1.479482	1.066499	0.000000	-10.000000	-0.633333	29.683334	206.500000	1023.000000	1023.000000	2046.000000
37.700001	-0.012505	-7.390466	-6.840692	-3.505537	1.837932	1.117830	0.000000	-10.000000	-0.633333	29.600000	213.166672	1023.000000	1023.000000	2046.000000
37.720001	-0.011173	-6.603439	-6.582477	-3.459730	2.113976	1.324791	0.000000	-10.000000	-0.608333	29.366667	223.166672	1023.000000	1023.000000	2046.000000
37.740002	-0.009258	-5.471341	-5.998813	-3.249001	2.325647	1.450826	0.000000	-10.000000	-0.600000	29.116667	233.166672	1023.000000	1023.000000	2046.000000
37.759998	-0.007024	-4.151058	-5.578995	-2.918468	2.755711	1.590695	0.000000	-10.000000	-0.591667	28.733334	246.166672	1023.000000	1023.000000	2046.000000
37.779999	-0.004762	-2.814502	-5.237155	-2.586448	3.151278	1.857824	0.000000	-10.000000	-0.608333	28.850000	255.833328	1023.000000	1023.000000	2046.000000
37.799999	-0.001958	-1.157190	-4.467730	-2.385234	3.444282	2.251491	0.000000	-10.000000	-0.616667	29.016666	265.166656	1023.000000	1023.000000	2046.000000
37.820000	0.001646	0.972746	-3.603317	-1.904799	3.979562	2.501300	0.000000	-10.000000	-0.625000	29.216667	274.833344	1023.000000	1023.000000	2046.000000
37.840000	0.004903	2.897500	-3.024154	-1.461707	4.590621	2.792740	0.000000	-10.000000	-0.616667	28.966667	284.500000	1023.000000	1023.000000	2046.000000
37.860001	0.007919	4.680131	-2.349546	-1.263916	5.053650	3.239943	0.000000	-10.000000	-0.608333	28.750000	294.333344	1023.000000	1023.000000	2046.000000
37.880001	0.011395	6.734360	-1.544120	-0.765381	5.571003	3.472856	0.000000	-10.000000	-0.616667	28.833334	304.000000	1023.000000	1023.000000	2046.000000
37.900002	0.013346	7.887260	-1.070651	-0.842821	5.858856	3.941876	0.000000	-10.000000	-0.608333	28.966667	313.666656	1023.000000	1023.000000	2046.000000
37.919998	0.014773	8.730633	-0.965730	-0.711648	6.106953	4.301058	0.000000	-10.000000	-0.616667	28.966667	323.333344	1023.000000	1023.000000	2046.000000
37.939999	0.016045	9.482455	-1.056409	-0.134530	6.361842	4.311553	0.000000	-10.000000	-0.600000	28.666666	333.000000	1023.000000	1023.000000	2046.000000
37.959999	0.017289	10.217594	-1.114550	0.546008	6.509130	4.277005	0.000000	-10.000000	-0.600000	28.350000	342.666656	1023.000000	1023.000000	2046.000000
37.980000	0.017932	10.597949	-1.244314	1.032653	6.719202	4.090407	0.000000	-10.000000	-0.575000	28.100000	352.166656	1023.000000	1023.000000	2046.000000
38.000000	0.018163	10.734626	-1.230947	1.234299	6.787852	3.943422	0.000000	-10.000000	-0.566667	28.066668	361.666656	1023.000000	1023.000000	2046.000000
38.020000	0.017090	10.100327	-1.323075	0.978582	6.654969	3.789850	0.000000	-10.000000	-0.550000	28.000000	371.000000	1023.000000	1023.000000	2046.000000
38.040001	0.015763	9.315737	-1.608714	0.872282	6.505873	3.546295	0.000000	-10.000000	-0.533333	27.766666	380.333344	1023.000000	1023.000000	2046.000000
38.060001	0.013700	8.096601	-2.421222	0.773203	6.422184	3.322437	0.000000	-10.000000	-0.525000	27.350000	389.666656	1023.000000	1023.000000	2046.000000
38.080002	0.012255	7.242924	-2.877772	0.656497	6.205727	3.258472	0.000000	-10.000000	-0.525000	27.250000	398.833344	1023.000000	1023.000000	2046.000000
38.099998	0.011408	6.742246	-3.301408	0.674749	6.100684	3.268221	0.000000	-10.000000	-0.508333	26.950001	408.000000	1023.000000	1023.000000	2046.000000
38.119999	0.010885	6.433217	-3.844973	0.889455	6.184004	3.204731	0.000000	-10.000000	-0.475000	26.900002	417.000000	1023.000000	1023.000000	2046.000000
38.139999	0.011199	6.618376	-4.030996	1.086303	6.224677	3.338392	0.000000	-10.000000	-0.458333	26.433334	426.000000	1023.000000	1023.000000	2046.000000
38.160000	0.011908	7.037843	-4.039236	1.450543	6.192614	3.433923	0.000000	-10.000000	-0.475000	26.200001	435.000000	1023.000000	1023.000000	2046.000000
38.180000	0.011961	7.068803	-4.339151	1.727106	6.199404	3.481444	0.000000	-10.000000	-0.500000	25.850000	443.666656	1023.000000	1023.000000	2046.000000
38.200001	0.012645	7.473208	-4.380600	1.925522	6.199391	3.728895	0.000000	-10.000000	-0.508333	25.850000	452.333344	1023.000000	1023.000000	2046.000000
38.220001	0.013629	8.054554	-4.194340	2.217578	6.166867	3.864450	0.000000	-10.000000	-0.508333	25.750000	460.833344	1023.000000	1023.000000	2046.000000
38.240002	0.014058	8.308431	-4.296923	2.381608	6.305482	3.918262	0.000000	-10.000000	-0.500000	25.600000	469.500000	1023.000000	1023.000000	2046.000000
38.259998	0.015185	8.974555	-4.062906	2.350227	6.478852	4.208383	0.000000	-10.000000	-0.483333	25.333334	478.166656	1023.000000	1023.000000	2046.000000
38.279999	0.016963	10.025103	-3.642626	2.452690	6.738730	4.476308	0.000000	-10.000000	-0.466667	25.083334	486.666656	1023.000000	1023.000000	2046.000000
38.299999	0.018149	10.725899	-3.466158	2.534810	7.064631	4.592616	0.000000	-10.000000	-0.450000	24.750000	495.166656	1023.000000	1023.000000	2046.000000
38.320000	0.019840	11.725479	-3.161705	2.461983	7.477544	4.947657	0.000000	-10.000000	-0.441667	24.250000	503.500000	1023.000000	1023.000000	2046.000000
38.340000	0.022781	13.463707	-2.500169	2.667526	8.024857	5.271493	0.000000	-10.000000	-0.441667	24.150000	511.833344	1023.000000	1023.000000	2046.000000
38.360001	0.025541	15.094872	-1.898467	2.772465	8.575959	5.644915	0.000000	-10.000000	-0.425000	23.866667	520.000000	1023.000000	1023.000000	2046.000000
38.380001	0.027734	16.390789	-1.460403	2.886740	9.194325	5.770125	0.000000	-10.000000	-0.416667	23.833334	528.000000	1023.000000	1023.000000	2046.000000
38.400002	0.029993	17.726110	-0.768524	2.769538	9.641895	6.083201	0.000000	-10.000000	-0.400000	23.549999	536.000000	1023.000000	1023.000000	2046.000000
38.419998	0.032254	19.062044	-0.052622	2.898933	10.053226	6.162507	0.000000	-10.000000	-0.400000	23.500000	543.666687	1023.000000	1023.000000	2046.000000
38.439999	0.033127	19.577921	0.385748	2.834501	10.300703	6.056970	0.000000	-10.000000	-0.391667	23.216667	551.333313	1023.000000	1023.000000	2046.000000
38.459999	0.034348	20.299892	0.922495	2.794317	10.650290	5.932791	0.000000	-10.000000	-0.375000	23.016666	559.000000	1023.000000	1023.000000	2046.000000
38.480000	0.036300	21.453529	1.701009	2.924200	10.906885	5.921434	0.000000	-10.000000	-0.375000	22.900000	566.833313	1023.000000	1023.000000	2046.000000
38.500000	0.037300	22.044186	2.115964	2.897146	11.111816	5.919260	0.000000	-10.000000	-0.383333	22.916668	574.500000	1023.000000	1023.000000	2046.000000
38.520000	0.038120	22.528763	2.273045	3.006332	11.415958	5.833428	0.000000	-10.000000	-0.400000	22.800001	582.166687	1023.000000	1023.000000	2046.000000
38.540001	0.039708	23.467136	2.710611	3.134025	11.647500	5.974999	0.000000	-10.000000	-0.400000	22.833334	589.833313	1023.000000	1023.000000	2046.000000
38.560001	0.041596	24.583038	3.095469	3.339394	11.996711	6.151465	0.000000	-10.000000	-0.400000	22.816668	597.500000	1023.000000	1023.000000	2046.000000
38.580002	0.043528	25.725021	3.495260	3.575638	12.411529	6.242595	0.000000	-10.000000	-0.391667	23.066668	605.166687	1023.000000	1023.000000	2046.000000
38.599998	0.046766	27.638895	4.215500	3.886422	13.013923	6.523050	0.000000	-10.000000	-0.391667	23.050001	612.833313	1023.000000	1023.000000	2046.000000
38.619999	0.050223	29.681526	5.031184	4.352774	13.471022	6.826548	0.000000	-10.000000	-0.391667	23.216667	620.500000	1023.000000	1023.000000	2046.000000
38.639999	0.052731	31.163906	5.572706	4.597214	13.836990	7.156995	0.000000	-10.000000	-0.400000	23.216667	628.166687	1023.000000	1023.000000	2046.000000
38.660000	0.055516	32.809849	6.070139	4.879984	14.412339	7.447385	0.000000	-10.000000	-0.400000	23.316668	636.000000	1023.000000	1023.000000	2046.000000
38.680000	0.057423	33.937283	6.609706	4.723042	14.544180	8.060355	0.000000	-10.000000	-0.416667	23.666668	644.000000	1023.000000	1023.000000	2046.000000
38.700001	0.058278	34.442444	6.753421	4.688733	14.599270	8.401020	0.000000	-10.000000	-0.433333	24.083334	649.333313	1023.000000	1023.000000	2046.000000
38.720001	0.058654	34.664642	6.428217	5.238143	14.840124	8.158155	0.000000	-10.000000	-0.450000	24.350000	657.333313	1023.000000	1023.000000	2046.000000
38.740002	0.059822	35.354561	6.303616	5.787952	15.138798	8.124192	0.000000	-10.000000	-0.450000	24.166666	665.333313	1023.000000	1023.000000	2046.000000
38.759998	0.061175	36.154266	6.584698	6.138883	15.315948	8.114738	0.000000	-10.000000	-0.433333	23.900000	676.000000	1023.000000	1023.000000	2046.000000
38.779999	0.060375	35.681339	6.543347	6.111571	15.286343	7.740077	0.000000	-10.000000	-0.425000	23.916666	684.000000	1023.000000	1023.000000	2046.000000
38.799999	0.058502	34.574463	6.148071	5.771340	15.254848	7.400204	0.000000	-10.000000	-0.400000	23.750000	692.000000	1023.000000	1023.000000	2046.000000
38.820000	0.056485	33.382492	5.631764	5.538165	15.083943	7.128621	0.000000	-10.000000	-0.400000	23.633333	700.000000	1023.000000	1023.000000	2046.000000
38.840000	0.054057	31.947533	5.002615	5.367827	14.711139	6.865952	0.000000	-10.000000	-0.375000	23.250000	707.666687	1023.000000	1023.000000	2046.000000
38.860001	0.051393	30.373260	4.075537	5.224727	14.506233	6.566763	0.000000	-10.000000	-0.383333	23.250000	715.333313	1023.000000	1023.000000	2046.000000
38.880001	0.050405	29.789495	3.560088	5.248803	14.439974	6.540630	0.000000	-10.000000	-0.400000	23.133333	723.000000	1023.000000	1023.000000	2046.000000
38.900002	0.050208	29.672949	3.270796	5.455151	14.349027	6.597974	0.000000	-10.000000	-0.416667	22.983334	730.833313	1023.000000	1023.000000	2046.000000
38.919998	0.049541	29.278608	2.851907	5.686947	14.230425	6.509328	0.000000	-10.000000	-0.416667	22.833334	738.500000	1023.000000	1023.000000	2046.000000
38.939999	0.049201	29.077723	2.462154	5.908492	14.246619	6.460457	0.000000	-10.000000	-0.400000	22.866667	746.166687	1023.000000	1023.000000	2046.000000
38.959999	0.049642	29.338331	2.317972	6.168341	14.244953	6.607065	0.000000	-10.000000	-0.391667	22.833334	753.833313	1023.000000	1023.000000	2046.000000
38.980000	0.050174	29.652880	2.358218	6.346733	14.092927	6.855003	0.000000	-10.000000	-0.391667	22.583334	761.500000	1023.000000	1023.000000	2046.000000
39.000000	0.050029	29.566990	2.159179	6.464433	14.064198	6.879180	0.000000	-10.000000	-0.391667	22.266666	769.000000	1023.000000	1023.000000	2046.000000
39.020000	0.050899	30.081152	2.215053	6.633329	14.250282	6.982488	0.000000	-10.000000	-0.383333	22.100000	776.500000	1023.000000	1023.000000	2046.000000
39.040001	0.052528	31.043852	2.519233	6.747873	14.530633	7.246114	0.000000	-10.000000	-0.383333	21.966667	783.833313	1023.000000	1023.000000	2046.000000
39.060001	0.053327	31.515989	2.793588	6.652027	14.660321	7.410053	0.000000	-10.000000	-0.383333	22.150000	791.166687	1023.000000	1023.000000	2046.000000
39.080002	0.054759	32.362656	2.954784	6.780063	15.143086	7.484723	0.000000	-10.000000	-0.391667	22.016666	798.500000	1023.000000	1023.000000	2046.000000
39.099998	0.057130	33.763920	3.443034	6.753668	15.645569	7.921649	0.000000	-10.000000	-0.383333	21.983334	806.000000	1023.000000	1023.000000	2046.000000
39.119999	0.059663	35.260876	3.980639	6.785943	16.154449	8.339846	0.000000	-10.000000	-0.366667	21.600000	813.333313	1023.000000	1023.000000	2046.000000
39.139999	0.061743	36.490406	4.343559	6.837584	16.761387	8.547875	0.000000	-10.000000	-0.358333	21.433334	820.666687	1023.000000	1023.000000	2046.000000
39.160000	0.064640	38.202217	5.006599	6.891974	17.406340	8.897305	0.000000	-10.000000	-0.350000	21.283333	827.833313	1023.000000	1023.000000	2046.000000
39.180000	0.066857	39.512428	5.675174	6.895156	17.786257	9.155840	0.000000	-10.000000	-0.358333	21.183334	835.000000	1023.000000	1023.000000	2046.000000
39.200001	0.067575	39.937008	6.049044	6.788285	17.977499	9.122182	0.000000	-10.000000	-0.358333	21.183334	842.000000	1023.000000	1023.000000	2046.000000
39.220001	0.068850	40.690422	6.524191	6.773078	18.308464	9.084688	0.000000	-10.000000	-0.358333	21.166668	849.000000	1023.000000	1023.000000	2046.000000
39.240002	0.070518	41.676212	7.167642	6.792676	18.502972	9.212922	0.000000	-10.000000	-0.350000	21.133333	856.166687	1023.000000	1023.000000	2046.000000
39.259998	0.070926	41.917168	7.492794	6.752478	18.553564	9.118331	0.000000	-10.000000	-0.341667	21.000000	863.333313	1023.000000	1023.000000	2046.000000
39.279999	0.072135	42.631847	7.723077	6.848690	18.862194	9.197886	0.000000	-10.000000	-0.341667	20.666668	870.500000	1023.000000	1023.000000	2046.000000
39.299999	0.073731	43.575123	8.059691	7.011855	19.055634	9.447943	0.000000	-10.000000	-0.333333	20.516666	877.333313	1023.000000	1023.000000	2046.000000
39.320000	0.074700	44.147789	8.136167	7.156437	19.317759	9.537427	0.000000	-10.000000	-0.325000	20.183334	884.166687	1023.000000	1023.000000	2046.000000
39.340000	0.076462	45.188892	8.490432	7.328852	19.659079	9.710528	0.000000	-10.000000	-0.325000	20.083334	890.833313	1023.000000	1023.000000	2046.000000
39.360001	0.079891	47.215805	9.250964	7.720190	20.134508	10.110142	0.000000	-10.000000	-0.325000	19.883333	897.666687	1023.000000	1023.000000	2046.000000
39.380001	0.082271	48.622429	9.725234	7.938227	20.589867	10.369100	0.000000	-10.000000	-0.341667	20.200001	904.333313	1023.000000	1023.000000	2046.000000
39.400002	0.085357	50.446148	10.281636	8.353971	21.144913	10.665627	0.000000	-10.000000	-0.333333	20.350000	911.166687	1023.000000	1023.000000	2046.000000
39.419998	0.089209	52.722256	10.989442	8.897151	21.754814	11.080846	0.000000	-10.000000	-0.333333	20.383333	917.833313	1023.000000	1023.000000	2046.000000
39.439999	0.090481	53.474411	11.270750	8.726856	21.911665	11.565142	0.000000	-10.000000	-0.316667	20.316668	924.666687	1023.000000	1023.000000	2046.000000
39.459999	0.091589	54.129215	11.415230	8.840559	22.042540	11.830885	0.000000	-10.000000	-0.308333	20.200001	931.333313	1023.000000	1023.000000	2046.000000
39.480000	0.093106	55.025677	11.345291	9.494239	22.303816	11.882331	0.000000	-10.000000	-0.300000	20.016666	938.166687	1023.000000	1023.000000	2046.000000
39.500000	0.094009	55.559174	11.035990	10.186025	22.536627	11.800531	0.000000	-10.000000	-0.300000	19.783333	944.833313	1023.000000	1023.000000	2046.000000
39.520000	0.094270	55.713745	10.874867	10.636221	22.707399	11.495255	0.000000	-10.000000	-0.283333	19.600000	951.500000	1023.000000	1023.000000	2046.000000
39.540001	0.095150	56.233429	11.084972	10.709122	22.900877	11.538459	0.000000	-10.000000	-0.283333	19.400000	958.000000	1023.000000	1023.000000	2046.000000
39.560001	0.093774	55.420437	10.902423	10.441546	22.765814	11.310653	0.000000	-10.000000	-0.283333	19.566668	964.500000	1023.000000	1023.000000	2046.000000
39.580002	0.090918	53.732704	10.221068	10.192320	22.604012	10.715305	0.000000	-10.000000	-0.300000	19.549999	971.000000	1023.000000	1023.000000	2046.000000
39.599998	0.088858	52.515190	9.557640	9.971201	22.418753	10.567596	0.000000	-10.000000	-0.300000	19.683332	977.666687	1023.000000	1023.000000	2046.000000
39.619999	0.086181	50.932957	8.740225	9.692762	22.088095	10.411873	0.000000	-10.000000	-0.291667	19.133333	984.166687	1023.000000	1023.000000	2046.000000
39.639999	0.083933	49.604343	7.979031	9.663612	21.873318	10.088382	0.000000	-10.000000	-0.275000	18.750000	990.833313	1023.000000	1023.000000	2046.000000
39.660000	0.083567	49.388027	7.532085	9.812878	21.903902	10.139162	0.000000	-10.000000	-0.258333	18.350000	997.166687	1023.000000	1023.000000	2046.000000
39.680000	0.083035	49.073410	7.196022	9.981640	21.721016	10.174730	0.000000	-10.000000	-0.250000	18.266666	1003.500000	1023.000000	1023.000000	2046.000000
39.700001	0.081876	48.388996	6.699912	10.103032	21.550535	10.035516	0.000000	-10.000000	-0.250000	18.233334	1009.500000	1023.000000	1023.000000	2046.000000
39.720001	0.081868	48.383705	6.393038	10.357531	21.542377	10.090758	0.000000	-10.000000	-0.250000	18.166666	1015.500000	1023.000000	1023.000000	2046.000000
39.740002	0.082431	48.716793	6.340521	10.436646	21.437366	10.502259	0.000000	-10.000000	-0.250000	17.783333	1021.500000	1023.000000	1023.000000	2046.000000
39.759998	0.082041	48.486038	6.136826	10.528119	21.322392	10.498701	0.000000	-10.000000	-0.250000	17.516666	1027.500000	1023.000000	1023.000000	2046.000000
39.779999	0.082863	48.971790	6.108922	10.811237	21.489065	10.562565	0.000000	-10.000000	-0.250000	17.233334	1033.500000	1023.000000	1023.000000	2046.000000
39.799999	0.084062	49.680527	6.349164	10.912006	21.593103	10.826253	0.000000	-10.000000	-0.233333	17.183334	1039.333374	1023.000000	1023.000000	2046.000000
39.820000	0.084092	49.698650	6.352378	10.772698	21.745955	10.827621	0.000000	-10.000000	-0.241667	16.783333	1045.000000	1023.000000	1023.000000	2046.000000
39.840000	0.086069	50.866779	6.702404	10.764006	22.171350	11.229018	0.000000	-10.000000	-0.241667	16.366667	1050.666626	1023.000000	1023.000000	2046.000000
39.860001	0.087608	51.776169	7.036674	10.703609	22.432356	11.603530	0.000000	-10.000000	-0.241667	16.066666	1056.166626	1023.000000	1023.000000	2046.000000
39.880001	0.088789	52.474010	7.373433	10.669281	22.755997	11.675300	0.000000	-10.000000	-0.216667	15.800000	1061.666626	1023.000000	1023.000000	2046.000000
39.900002	0.091881	54.301926	7.957351	10.733169	23.387041	12.224363	0.000000	-10.000000	-0.200000	15.400000	1067.000000	1023.000000	1023.000000	2046.000000
39.919998	0.093958	55.529133	8.438145	10.727049	23.864155	12.499784	0.000000	-10.000000	-0.191667	14.650001	1072.333374	1023.000000	1023.000000	2046.000000
39.939999	0.095186	56.254726	8.847601	10.749037	24.220291	12.437797	0.000000	-10.000000	-0.175000	13.750000	1077.333374	1023.000000	1023.000000	2046.000000
39.959999	0.096785	57.199799	9.347439	10.682861	24.494423	12.675078	0.000000	-10.000000	-0.158333	12.983334	1082.000000	1023.000000	1023.000000	2046.000000
39.980000	0.096953	57.298954	9.687358	10.591674	24.535280	12.484641	0.000000	-10.000000	-0.150000	12.000000	1086.500000	1023.000000	1023.000000	2046.000000
40.000000	0.097667	57.721279	10.063695	10.603554	24.710531	12.343499	0.000000	-10.000000	-0.133333	11.250000	1090.833374	1023.000000	1023.000000	2046.000000
40.020000	0.098886	58.441391	10.502480	10.555171	24.829191	12.554549	0.000000	-10.000000	-0.108333	10.266666	1094.666626	1023.000000	1023.000000	2046.000000
40.040001	0.099085	58.559311	10.773385	10.610215	24.711296	12.464414	0.000000	-10.000000	-0.075000	9.283334	1098.166626	1023.000000	1023.000000	2046.000000
40.060001	0.099338	58.708775	10.734833	10.790071	24.861330	12.322542	0.000000	-10.000000	-0.050000	8.033333	1101.333374	1023.000000	1023.000000	2046.000000
40.080002	0.100333	59.296688	10.787881	10.884429	25.022299	12.602078	0.000000	-10.000000	-0.041667	6.216667	1104.166626	1023.000000	1023.000000	2046.000000
40.099998	0.100841	59.596989	10.967484	10.981226	25.022253	12.626024	0.000000	-10.000000	-0.041667	3.900000	1106.500000	1023.000000	1023.000000	2046.000000
40.119999	0.102175	60.385582	11.268455	11.208776	25.226166	12.682185	0.000000	-10.000000	-0.033333	1.333333	1108.333374	1023.000000	1023.000000	2046.000000
40.139999	0.104752	61.908470	11.742084	11.470780	25.580236	13.115369	0.000000	-10.000000	-0.025000	-1.050000	1109.500000	1023.000000	1023.000000	2046.000000
40.160000	0.106342	62.848202	12.151774	11.732408	25.594986	13.369036	0.000000	-10.000000	-0.016667	-3.100000	1110.000000	1023.000000	1023.000000	2046.000000
40.180000	0.107871	63.751820	12.359552	12.170511	25.847954	13.373801	0.000000	-10.000000	-0.016667	-5.150000	1110.000000	1023.000000	1023.000000	2046.000000
40.200001	0.108856	64.333839	12.477162	11.900189	25.874640	14.081850	0.000000	-10.000000	-0.008333	-7.183333	1110.000000	1023.000000	1023.000000	2046.000000
40.220001	0.107623	63.605328	12.177576	11.749955	25.544924	14.132872	0.000000	-10.000000	0.025000	-9.366667	1110.000000	1023.000000	1023.000000	2046.000000
40.240002	0.106700	63.059822	11.644974	12.274752	25.350817	13.789282	0.000000	-10.000000	0.050000	-11.633333	1110.000000	1023.000000	1023.000000	2046.000000
40.259998	0.106299	62.822838	10.948030	12.714018	25.268991	13.891797	0.000000	-10.000000	0.108333	-13.966667	1110.000000	1023.000000	1023.000000	2046.000000
40.279999	0.104515	61.768085	10.421856	12.841750	24.869959	13.634521	0.000000	-10.000000	0.141667	-15.966666	1102.166626	1023.000000	1023.000000	2046.000000
40.299999	0.103329	61.067242	10.219629	12.953492	24.574974	13.319148	0.000000	-10.000000	0.183333	-17.716667	1092.333374	1023.000000	1023.000000	2046.000000
40.320000	0.100835	59.593601	9.815593	12.410280	24.112207	13.255523	0.000000	-10.000000	0.225000	-19.016666	1080.500000	1023.000000	1023.000000	2046.000000
40.340000	0.096881	57.256905	9.144999	11.944347	23.486273	12.681285	0.000000	-10.000000	0.266667	-20.350000	1074.333374	1023.000000	1023.000000	2046.000000
40.360001	0.093343	55.165638	8.221451	11.650805	22.969858	12.323524	0.000000	-10.000000	0.316667	-21.266666	1067.666626	1023.000000	1023.000000	2046.000000
40.380001	0.089218	52.727650	7.193110	11.197445	22.247309	12.089785	0.000000	-10.000000	0.333333	-22.066668	1060.500000	1023.000000	1023.000000	2046.000000
40.400002	0.084696	50.055557	6.132741	10.797744	21.529545	11.595528	0.000000	-10.000000	0.375000	-22.916668	1053.166626	1023.000000	1023.000000	2046.000000
40.419998	0.081934	48.423218	5.297475	10.693616	21.058105	11.374022	0.000000	-10.000000	0.408333	-24.216667	1045.500000	1023.000000	1023.000000	2046.000000
40.439999	0.078903	46.631428	4.473956	10.487079	20.463213	11.207179	0.000000	-10.000000	0.441667	-25.500000	1037.500000	1023.000000	1023.000000	2046.000000
40.459999	0.075955	44.889599	3.651913	10.394475	19.981724	10.861486	0.000000	-10.000000	0.458333	-26.200001	1028.833374	1023.000000	1023.000000	2046.000000
40.480000	0.074096	43.790470	3.012893	10.260346	19.554867	10.962362	0.000000	-10.000000	0.466667	-26.683334	1020.166687	1023.000000	1023.000000	2046.000000
40.500000	0.071459	42.232357	2.397371	10.030427	18.951712	10.852848	0.000000	-10.000000	0.483333	-26.850000	1011.333313	1023.000000	1023.000000	2046.000000
40.520000	0.069405	41.018635	1.846528	9.957248	18.624613	10.590248	0.000000	-10.000000	0.491667	-27.266666	1002.333313	1023.000000	1023.000000	2046.000000
40.540001	0.068302	40.366673	1.476385	9.733683	18.365675	10.790931	0.000000	-10.000000	0.500000	-27.216667	993.166687	1023.000000	1023.000000	2046.000000
40.560001	0.066444	39.268333	1.229326	9.445603	17.998981	10.594420	0.000000	-10.000000	0.500000	-27.433334	984.000000	1023.000000	1023.000000	2046.000000
40.580002	0.065304	38.594566	1.083055	9.181259	17.868631	10.461621	0.000000	-10.000000	0.500000	-27.500000	974.833313	1023.000000	1023.000000	2046.000000
40.599998	0.064822	38.309765	1.072951	8.659956	17.797970	10.778889	0.000000	-10.000000	0.500000	-27.633333	965.666687	1023.000000	1023.000000	2046.000000
40.619999	0.063789	37.699318	0.994796	8.387069	17.670370	10.647081	0.000000	-10.000000	0.500000	-27.816668	956.500000	1023.000000	1023.000000	2046.000000
40.639999	0.064036	37.845184	1.042059	8.197371	17.768667	10.837088	0.000000	-10.000000	0.500000	-27.616667	947.333313	1023.000000	1023.000000	2046.000000
40.660000	0.064019	37.834988	1.123512	7.858958	17.747692	11.104824	0.000000	-10.000000	0.500000	-27.700001	938.166687	1023.000000	1023.000000	2046.000000
40.680000	0.064045	37.850796	1.199152	7.790712	17.888025	10.972905	0.000000	-10.000000	0.500000	-27.433334	928.833313	1023.000000	1023.000000	2046.000000
40.700001	0.063957	37.798431	1.318723	7.415095	17.878736	11.185875	0.000000	-10.000000	0.500000	-27.483334	922.666687	1023.000000	1023.000000	2046.000000
40.720001	0.062765	37.093842	1.394838	7.149526	17.645565	10.903913	0.000000	-10.000000	0.491667	-27.000000	913.500000	1023.000000	1023.000000	2046.000000
40.740002	0.062642	37.021626	1.383186	7.024493	17.688026	10.925920	0.000000	-10.000000	0.483333	-26.800001	904.500000	1023.000000	1023.000000	2046.000000
40.759998	0.061251	36.199272	1.391186	6.667270	17.400524	10.740291	0.000000	-10.000000	0.483333	-26.733334	892.500000	1023.000000	1023.000000	2046.000000
40.779999	0.059946	35.428127	1.346570	6.497233	17.200142	10.384180	0.000000	-10.000000	0.491667	-26.950001	883.500000	1023.000000	1023.000000	2046.000000
40.799999	0.059105	34.931099	1.228101	6.251711	17.009233	10.442053	0.000000	-10.000000	0.491667	-26.883333	874.500000	1023.000000	1023.000000	2046.000000
40.820000	0.057242	33.829979	1.011548	5.994731	16.654112	10.169585	0.000000	-10.000000	0.491667	-26.866667	865.500000	1023.000000	1023.000000	2046.000000
40.840000	0.056581	33.439388	0.756470	5.991612	16.612347	10.078959	0.000000	-10.000000	0.483333	-26.866667	856.500000	1023.000000	1023.000000	2046.000000
40.860001	0.055333	32.701828	0.561995	5.762874	16.305058	10.071901	0.000000	-10.000000	0.491667	-26.933334	847.500000	1023.000000	1023.000000	2046.000000
40.880001	0.054180	32.020325	0.402978	5.694230	16.121115	9.802002	0.000000	-10.000000	0.483333	-26.866667	838.500000	1023.000000	1023.000000	2046.000000
40.900002	0.053908	31.859653	0.266004	5.573618	16.052990	9.967040	0.000000	-10.000000	0.475000	-26.783335	829.500000	1023.000000	1023.000000	2046.000000
40.919998	0.053282	31.489759	0.384230	5.454304	15.796865	9.854360	0.000000	-10.000000	0.458333	-26.733334	820.666687	1023.000000	1023.000000	2046.000000
40.939999	0.054031	31.932476	0.538584	5.666326	15.931691	9.795875	0.000000	-10.000000	0.450000	-26.566668	811.833313	1023.000000	1023.000000	2046.000000
40.959999	0.054874	32.430283	0.780457	5.702688	15.886139	10.061000	0.000000	-10.000000	0.450000	-26.366667	803.000000	1023.000000	1023.000000	2046.000000
40.980000	0.055479	32.787857	1.031735	5.956474	15.836662	9.962985	0.000000	-10.000000	0.450000	-26.200001	794.166687	1023.000000	1023.000000	2046.000000
41.000000	0.056558	33.425808	1.100721	6.188024	15.993052	10.144010	0.000000	-10.000000	0.450000	-26.000000	785.500000	1023.000000	1023.000000	2046.000000
41.020000	0.055569	32.841072	0.999234	5.987815	15.683581	10.170443	0.000000	-10.000000	0.450000	-25.850000	776.833313	1023.000000	1023.000000	2046.000000
41.040001	0.054591	32.263008	0.700412	5.933240	15.459401	10.169955	0.000000	-10.000000	0.458333	-25.866667	768.166687	1023.000000	1023.000000	2046.000000
41.060001	0.054185	32.023357	0.167757	6.395455	15.271273	10.188874	0.000000	-10.000000	0.466667	-25.950001	759.500000	1023.000000	1023.000000	2046.000000
41.080002	0.052465	31.006912	-0.532934	6.662884	15.079638	9.797323	0.000000	-10.000000	0.466667	-25.933334	750.833313	1023.000000	1023.000000	2046.000000
41.099998	0.050568	29.885410	-1.032345	6.566071	14.741295	9.610388	0.000000	-10.000000	0.458333	-25.800001	742.166687	1023.000000	1023.000000	2046.000000
41.119999	0.047821	28.262222	-1.289988	6.162282	14.117907	9.272022	0.000000	-10.000000	0.450000	-25.600000	733.500000	1023.000000	1023.000000	2046.000000
41.139999	0.044912	26.543005	-1.676313	5.839113	13.710018	8.670187	0.000000	-10.000000	0.433333	-25.416666	725.000000	1023.000000	1023.000000	2046.000000
41.160000	0.042453	25.089611	-2.079939	5.403162	13.259673	8.506714	0.000000	-10.000000	0.416667	-25.016666	716.500000	1023.000000	1023.000000	2046.000000
41.180000	0.039400	23.285631	-2.642475	5.053689	12.824213	8.050204	0.000000	-10.000000	0.383333	-24.416666	708.166687	1023.000000	1023.000000	2046.000000
41.200001	0.036173	21.378428	-3.372262	4.865873	12.481792	7.403023	0.000000	-10.000000	0.358333	-24.000000	700.000000	1023.000000	1023.000000	2046.000000
41.220001	0.032901	19.444687	-4.161119	4.492679	11.991311	7.121816	0.000000	-10.000000	0.341667	-23.616667	692.000000	1023.000000	1023.000000	2046.000000
41.240002	0.029175	17.242392	-4.897553	4.161431	11.431278	6.547236	0.000000	-10.000000	0.333333	-23.533333	684.000000	1023.000000	1023.000000	2046.000000
41.259998	0.026786	15.830305	-5.589474	4.065730	11.111112	6.242938	0.000000	-10.000000	0.341667	-23.383333	676.000000	1023.000000	1023.000000	2046.000000
41.279999	0.024258	14.336464	-6.156608	3.792022	10.584795	6.116255	0.000000	-10.000000	0.341667	-23.450001	668.333313	1023.000000	1023.000000	2046.000000
41.299999	0.021774	12.868203	-6.652534	3.542806	10.134437	5.843493	0.000000	-10.000000	0.350000	-23.500000	660.666687	1023.000000	1023.000000	2046.000000
41.320000	0.020344	12.023323	-7.150477	3.431343	9.885638	5.856819	0.000000	-10.000000	0.341667	-23.466667	653.000000	1023.000000	1023.000000	2046.000000
41.340000	0.018613	11.000177	-7.518098	3.298043	9.526288	5.693944	0.000000	-10.000000	0.333333	-23.350000	645.000000	1023.000000	1023.000000	2046.000000
41.360001	0.017408	10.288038	-7.762339	3.254393	9.326448	5.469536	0.000000	-10.000000	0.333333	-23.216667	637.000000	1023.000000	1023.000000	2046.000000
41.380001	0.016868	9.969178	-7.898410	3.024679	9.232489	5.610421	0.000000	-10.000000	0.325000	-23.116667	629.333313	1023.000000	1023.000000	2046.000000
41.400002	0.015966	9.436107	-7.802469	2.720771	8.960330	5.557474	0.000000	-10.000000	0.316667	-22.733334	621.666687	1023.000000	1023.000000	2046.000000
41.419998	0.015977	9.442509	-7.840063	2.602563	9.092877	5.587131	0.000000	-10.000000	0.300000	-22.516668	614.166687	1023.000000	1023.000000	2046.000000
41.439999	0.016169	9.556158	-7.742035	2.390590	9.068199	5.839404	0.000000	-10.000000	0.300000	-22.233334	606.500000	1023.000000	1023.000000	2046.000000
41.459999	0.016294	9.629638	-7.486600	2.256272	9.049410	5.810555	0.000000	-10.000000	0.308333	-22.200001	599.000000	1023.000000	1023.000000	2046.000000
41.480000	0.016852	9.959298	-7.297444	2.141107	9.175952	5.939683	0.000000	-10.000000	0.308333	-21.833334	591.500000	1023.000000	1023.000000	2046.000000
41.500000	0.016764	9.907253	-7.037268	1.723855	9.090379	6.130287	0.000000	-10.000000	0.308333	-21.616667	584.166687	1023.000000	1023.000000	2046.000000
41.520000	0.016515	9.760233	-6.886845	1.459342	9.194643	5.993093	0.000000	-10.000000	0.300000	-21.500000	577.000000	1023.000000	1023.000000	2046.000000
41.540001	0.016035	9.476831	-6.838048	1.085331	9.120392	6.109157	0.000000	-10.000000	0.300000	-21.466667	570.000000	1023.000000	1023.000000	2046.000000
41.560001	0.015311	9.048685	-6.670497	0.921637	8.880998	5.916547	0.000000	-10.000000	0.291667	-21.383333	562.833313	1023.000000	1023.000000	2046.000000
41.580002	0.014686	8.679652	-6.686215	0.771849	8.865401	5.728618	0.000000	-10.000000	0.283333	-21.000000	555.666687	1023.000000	1023.000000	2046.000000
41.599998	0.014116	8.342383	-6.668159	0.547020	8.699018	5.764505	0.000000	-10.000000	0.266667	-20.800001	548.500000	1023.000000	1023.000000	2046.000000
41.619999	0.013002	7.684372	-6.632977	0.318431	8.442369	5.556548	0.000000	-10.000000	0.258333	-20.483334	541.666687	1023.000000	1023.000000	2046.000000
41.639999	0.012109	7.156397	-6.747882	0.268607	8.351031	5.284641	0.000000	-10.000000	0.233333	-20.416666	534.833313	1023.000000	1023.000000	2046.000000
41.660000	0.011522	6.809536	-6.887768	0.128082	8.218629	5.350593	0.000000	-10.000000	0.216667	-20.100000	525.833313	1023.000000	1023.000000	2046.000000
41.680000	0.010775	6.367897	-6.855894	-0.006907	7.991656	5.239041	0.000000	-10.000000	0.200000	-19.883333	519.000000	1023.000000	1023.000000	2046.000000
41.700001	0.010187	6.020798	-6.923685	-0.030215	7.957219	5.017479	0.000000	-10.000000	0.200000	-19.700001	514.500000	1023.000000	1023.000000	2046.000000
41.720001	0.010094	5.965800	-6.985361	-0.141274	7.908082	5.184354	0.000000	-10.000000	0.200000	-19.600000	510.166656	1023.000000	1023.000000	2046.000000
41.740002	0.009528	5.631094	-6.892296	-0.273820	7.715520	5.081690	0.000000	-10.000000	0.200000	-19.200001	503.833344	1023.000000	1023.000000	2046.000000
41.759998	0.009157	5.412020	-6.987995	-0.241719	7.716174	4.925560	0.000000	-10.000000	0.191667	-18.833334	495.166656	1023.000000	1023.000000	2046.000000
41.779999	0.008975	5.304188	-7.020803	-0.342949	7.609952	5.057989	0.000000	-10.000000	0.191667	-18.466667	488.833344	1023.000000	1023.000000	2046.000000
41.799999	0.008798	5.199773	-6.900161	-0.378063	7.477449	5.000547	0.000000	-10.000000	0.175000	-18.283335	482.500000	1023.000000	1023.000000	2046.000000
41.820000	0.008856	5.233868	-6.740764	-0.352603	7.460620	4.866614	0.000000	-10.000000	0.175000	-18.016668	476.500000	1023.000000	1023.000000	2046.000000
41.840000	0.009846	5.819052	-6.451475	-0.268604	7.509628	5.029503	0.000000	-10.000000	0.166667	-17.800001	470.500000	1023.000000	1023.000000	2046.000000
41.860001	0.010866	6.421839	-6.030775	-0.167687	7.495379	5.124921	0.000000	-10.000000	0.166667	-17.516666	464.500000	1023.000000	1023.000000	2046.000000
41.880001	0.011834	6.993685	-5.725591	0.062852	7.572607	5.083817	0.000000	-10.000000	0.175000	-17.250000	458.666656	1023.000000	1023.000000	2046.000000
41.900002	0.012670	7.487700	-5.571969	0.242116	7.621515	5.196038	0.000000	-10.000000	0.166667	-17.016666	453.000000	1023.000000	1023.000000	2046.000000
41.919998	0.012468	7.368443	-5.487851	0.065237	7.503747	5.287311	0.000000	-10.000000	0.166667	-16.833334	447.333344	1023.000000	1023.000000	2046.000000
41.939999	0.011710	6.920443	-5.583776	-0.248845	7.268413	5.484652	0.000000	-10.000000	0.150000	-16.633333	441.833344	1023.000000	1023.000000	2046.000000
41.959999	0.011819	6.985283	-6.054696	0.479614	7.264907	5.295458	0.000000	-10.000000	0.150000	-16.483334	436.166656	1023.000000	1023.000000	2046.000000
41.980000	0.011367	6.717732	-6.578285	0.930706	7.104881	5.260430	0.000000	-10.000000	0.150000	-16.333334	430.833344	1023.000000	1023.000000	2046.000000
42.000000	0.009158	5.412145	-6.913308	0.635326	6.715238	4.974889	0.000000	-10.000000	0.150000	-16.350000	425.166656	1023.000000	1023.000000	2046.000000
42.020000	0.007288	4.307043	-7.296492	0.489877	6.484014	4.629643	0.000000	-10.000000	0.141667	-16.100000	419.833344	1023.000000	1023.000000	2046.000000
42.040001	0.004642	2.743239	-7.596609	0.007061	5.925206	4.407581	0.000000	-10.000000	0.141667	-15.766667	414.333344	1023.000000	1023.000000	2046.000000
42.060001	0.001921	1.135518	-8.051558	-0.376363	5.633311	3.930127	0.000000	-10.000000	0.116667	-15.133333	409.166656	1023.000000	1023.000000	2046.000000
42.080002	-0.000851	-0.503184	-8.711102	-0.605321	5.301128	3.512111	0.000000	-10.000000	0.108333	-14.400001	404.000000	1023.000000	1023.000000	2046.000000
42.099998	-0.004125	-2.437772	-9.422213	-0.974397	4.818730	3.140107	0.000000	-10.000000	0.075000	-13.716667	399.333344	1023.000000	1023.000000	2046.000000
42.119999	-0.007548	-4.461088	-10.102301	-1.261174	4.338411	2.563975	0.000000	-10.000000	0.066667	-13.066667	394.666656	1023.000000	1023.000000	2046.000000
42.139999	-0.010220	-6.039753	-10.911985	-1.278484	4.034124	2.116592	0.000000	-10.000000	0.050000	-12.916667	390.333344	1023.000000	1023.000000	2046.000000
42.160000	-0.012396	-7.325960	-11.419195	-1.455159	3.565823	1.982571	0.000000	-10.000000	0.058333	-12.983334	386.000000	1023.000000	1023.000000	2046.000000
42.180000	-0.014056	-8.307172	-11.819898	-1.481204	3.284291	1.709639	0.000000	-10.000000	0.058333	-13.216667	381.666656	1023.000000	1023.000000	2046.000000
42.200001	-0.015559	-9.195180	-12.351988	-1.415937	3.029530	1.543215	0.000000	-10.000000	0.058333	-13.366667	377.333344	1023.000000	1023.000000	2046.000000
42.220001	-0.016650	-9.840029	-12.785510	-1.534788	2.767652	1.712617	0.000000	-10.000000	0.050000	-13.283334	372.666656	1023.000000	1023.000000	2046.000000
42.240002	-0.017514	-10.350695	-13.000599	-1.491073	2.546696	1.594282	0.000000	-10.000000	0.050000	-13.183333	368.333344	1023.000000	1023.000000	2046.000000
42.259998	-0.018215	-10.765162	-13.256442	-1.439457	2.409698	1.521039	0.000000	-10.000000	0.050000	-12.800000	364.000000	1023.000000	1023.000000	2046.000000
42.279999	-0.018488	-10.926119	-13.391293	-1.444188	2.299389	1.609974	0.000000	-10.000000	0.050000	-12.600000	359.666656	1023.000000	1023.000000	2046.000000
42.299999	-0.018475	-10.918479	-13.244224	-1.636647	2.168454	1.793938	0.000000	-10.000000	0.050000	-12.383334	355.333344	1023.000000	1023.000000	2046.000000
42.320000	-0.018200	-10.756443	-13.080701	-1.711403	2.229802	1.805859	0.000000	-10.000000	0.050000	-12.383334	351.000000	1023.000000	1023.000000	2046.000000
42.340000	-0.017465	-10.321950	-12.968580	-1.672935	2.382081	1.937484	0.000000	-10.000000	0.050000	-12.316667	347.000000	1023.000000	1023.000000	2046.000000
42.360001	-0.016867	-9.968425	-12.677854	-1.827530	2.355652	2.181306	0.000000	-10.000000	0.050000	-12.183333	343.000000	1023.000000	1023.000000	2046.000000
42.380001	-0.016108	-9.519801	-12.291182	-1.961262	2.533289	2.199354	0.000000	-10.000000	0.050000	-11.933333	339.000000	1023.000000	1023.000000	2046.000000
42.400002	-0.015711	-9.284918	-12.027530	-2.269302	2.684801	2.327113	0.000000	-10.000000	0.033333	-11.683333	335.000000	1023.000000	1023.000000	2046.000000
42.419998	-0.015488	-9.153618	-11.828769	-2.604421	2.767119	2.512453	0.000000	-10.000000	0.016667	-11.433333	331.000000	1023.000000	1023.000000	2046.000000
42.439999	-0.015389	-9.095134	-11.463650	-2.858605	2.699638	2.527483	0.000000	-10.000000	0.000000	-11.216666	327.166656	1023.000000	1023.000000	2046.000000
42.459999	-0.015589	-9.212917	-11.244103	-3.021675	2.718157	2.334705	0.000000	-10.000000	0.008333	-11.016666	323.500000	1023.000000	1023.000000	2046.000000
42.480000	-0.015913	-9.404707	-11.222754	-3.134080	2.738094	2.214033	0.000000	-10.000000	0.008333	-10.983334	319.833344	1023.000000	1023.000000	2046.000000
42.500000	-0.016184	-9.564936	-11.146644	-3.331178	2.674924	2.237961	0.000000	-10.000000	0.008333	-10.833334	316.166656	1023.000000	1023.000000	2046.000000
42.520000	-0.016643	-9.835723	-10.905780	-3.537284	2.525609	2.081732	0.000000	-10.000000	0.008333	-10.666667	312.500000	1023.000000	1023.000000	2046.000000
42.540001	-0.017436	-10.304424	-11.013834	-3.673233	2.476612	1.906031	0.000000	-10.000000	0.008333	-10.433333	309.000000	1023.000000	1023.000000	2046.000000
42.560001	-0.017635	-10.422043	-10.926146	-3.766329	2.333880	1.936551	0.000000	-10.000000	0.008333	-10.283334	305.500000	1023.000000	1023.000000	2046.000000
42.580002	-0.017821	-10.532379	-10.817150	-3.863814	2.318980	1.829605	0.000000	-10.000000	0.000000	-10.166667	302.000000	1023.000000	1023.000000	2046.000000
42.599998	-0.018151	-10.727386	-10.892705	-3.869275	2.326552	1.708043	0.000000	-10.000000	0.000000	-9.883333	298.500000	1023.000000	1023.000000	2046.000000
42.619999	-0.018103	-10.698982	-10.807901	-4.013557	2.213204	1.909272	0.000000	-10.000000	0.000000	-9.600000	295.166656	1023.000000	1023.000000	2046.000000
42.639999	-0.017856	-10.552682	-10.653880	-3.961773	2.238737	1.824235	0.000000	-10.000000	0.000000	-9.316667	292.000000	1023.000000	1023.000000	2046.000000
42.660000	-0.017994	-10.634544	-10.695144	-3.997628	2.298459	1.759768	0.000000	-10.000000	0.000000	-9.016667	289.000000	1023.000000	1023.000000	2046.000000
42.680000	-0.017672	-10.444089	-10.616789	-3.939051	2.258768	1.852983	0.000000	-10.000000	0.000000	-8.516667	286.000000	1023.000000	1023.000000	2046.000000
42.700001	-0.017034	-10.067278	-10.286106	-4.018044	2.255419	1.981452	0.000000	-10.000000	0.000000	-8.050000	284.000000	1023.000000	1023.000000	2046.000000
42.720001	-0.016296	-9.630972	-9.976281	-3.901348	2.375301	1.871356	0.000000	-10.000000	-0.016667	-7.166667	281.500000	1023.000000	1023.000000	2046.000000
42.740002	-0.014804	-8.748898	-9.539093	-3.739503	2.447000	2.082698	0.000000	-10.000000	-0.033333	-6.350000	279.333344	1023.000000	1023.000000	2046.000000
42.759998	-0.013093	-7.738242	-8.939287	-3.584515	2.557674	2.227886	0.000000	-10.000000	-0.050000	-5.250000	276.500000	1023.000000	1023.000000	2046.000000
42.779999	-0.011711	-6.921290	-8.559397	-3.219461	2.757647	2.099922	0.000000	-10.000000	-0.050000	-3.916667	274.666656	1023.000000	1023.000000	2046.000000
42.799999	-0.010772	-6.366213	-8.303701	-3.340248	2.809442	2.468295	0.000000	-10.000000	-0.050000	-1.433333	273.500000	1023.000000	1023.000000	2046.000000
42.820000	-0.009899	-5.850221	-7.943533	-3.295205	2.872473	2.516044	0.000000	-10.000000	-0.066667	1.216667	273.000000	1023.000000	1023.000000	2046.000000
42.840000	-0.010252	-6.059080	-8.094051	-3.318284	2.817429	2.535827	0.000000	-10.000000	-0.083333	3.866667	273.000000	1023.000000	1023.000000	2046.000000
42.860001	-0.009044	-5.345240	-8.236589	-2.693555	2.862922	2.721982	0.000000	-10.000000	-0.108333	5.916667	273.000000	1023.000000	1023.000000	2046.000000
42.880001	-0.008836	-5.221902	-8.420156	-2.444764	3.054340	2.588678	0.000000	-10.000000	-0.116667	8.066667	273.000000	1023.000000	1023.000000	2046.000000
42.900002	-0.009152	-5.408572	-8.413488	-2.508769	3.062955	2.450730	0.000000	-10.000000	-0.141667	9.933333	273.000000	1023.000000	1023.000000	2046.000000
42.919998	-0.009197	-5.435563	-8.236884	-2.652572	2.971808	2.482085	0.000000	-10.000000	-0.166667	11.750000	273.000000	1023.000000	1023.000000	2046.000000
42.939999	-0.009887	-5.842970	-8.215151	-2.888080	2.914143	2.346117	0.000000	-10.000000	-0.208333	13.450000	273.000000	1023.000000	1023.000000	2046.000000
42.959999	-0.011331	-6.696444	-8.589070	-3.092082	2.942377	2.042331	0.000000	-10.000000	-0.233333	14.616667	273.000000	1023.000000	1023.000000	2046.000000
42.980000	-0.012744	-7.531466	-8.951454	-3.216307	2.769066	1.867229	0.000000	-10.000000	-0.283333	16.300001	190.500000	1023.000000	1023.000000	2046.000000
43.000000	-0.014016	-8.283591	-9.317480	-3.336251	2.672866	1.697273	0.000000	-10.000000	-0.316667	17.916668	110.000000	1023.000000	1023.000000	2046.000000
43.020000	-0.015199	-8.982795	-9.809057	-3.320532	2.660008	1.486786	0.000000	-10.000000	-0.358333	20.033333	31.833334	1023.000000	1023.000000	2046.000000
43.040001	-0.015494	-9.157234	-10.136527	-2.997229	2.559804	1.416718	0.000000	-10.000000	-0.366667	20.750000	38.333332	1023.000000	1023.000000	2046.000000
43.060001	-0.015026	-8.880081	-10.266651	-2.684577	2.586557	1.484591	0.000000	-10.000000	-0.383333	21.250000	45.333332	1023.000000	1023.000000	2046.000000
43.080002	-0.014814	-8.754926	-10.543128	-2.337415	2.655491	1.470126	0.000000	-10.000000	-0.391667	21.250000	50.000000	1023.000000	1023.000000	2046.000000
43.099998	-0.014044	-8.299973	-10.663136	-1.946670	2.600567	1.709266	0.000000	-10.000000	-0.400000	21.633333	57.166668	1023.000000	1023.000000	2046.000000
43.119999	-0.012704	-7.508028	-10.593125	-1.588303	2.716191	1.957210	0.000000	-10.000000	-0.408333	21.933334	64.333336	1023.000000	1023.000000	2046.000000
43.139999	-0.011654	-6.887517	-10.548568	-1.269018	2.875068	2.055001	0.000000	-10.000000	-0.425000	22.466667	73.833336	1023.000000	1023.000000	2046.000000
43.160000	-0.010191	-6.022642	-10.329695	-0.908083	2.922234	2.292901	0.000000	-10.000000	-0.441667	22.766666	78.666664	1023.000000	1023.000000	2046.000000
43.180000	-0.007883	-4.658643	-9.890175	-0.654522	3.192344	2.693710	0.000000	-10.000000	-0.450000	23.033333	86.333336	1023.000000	1023.000000	2046.000000
43.200001	-0.005433	-3.211060	-9.361957	-0.411642	3.648566	2.913973	0.000000	-10.000000	-0.450000	23.100000	94.000000	1023.000000	1023.000000	2046.000000
43.220001	-0.003165	-1.870407	-8.900347	-0.242443	4.032582	3.239801	0.000000	-10.000000	-0.450000	23.166668	104.333336	1023.000000	1023.000000	2046.000000
43.240002	-0.000111	-0.065434	-8.110294	-0.135508	4.445110	3.735259	0.000000	-10.000000	-0.433333	23.383333	112.000000	1023.000000	1023.000000	2046.000000
43.259998	0.003096	1.829839	-7.254864	-0.076098	5.102419	4.058382	0.000000	-10.000000	-0.416667	23.566668	117.333336	1023.000000	1023.000000	2046.000000
43.279999	0.005448	3.220058	-6.630770	-0.196743	5.633254	4.414317	0.000000	-10.000000	-0.400000	23.766666	125.333336	1023.000000	1023.000000	2046.000000
43.299999	0.008314	4.913368	-5.820917	-0.275825	6.112843	4.897266	0.000000	-10.000000	-0.400000	23.700001	133.333328	1023.000000	1023.000000	2046.000000
43.320000	0.010963	6.479036	-5.113779	-0.143057	6.708361	5.027512	0.000000	-10.000000	-0.400000	23.633335	141.333328	1023.000000	1023.000000	2046.000000
43.340000	0.012659	7.481733	-4.537344	-0.214390	7.003734	5.229733	0.000000	-10.000000	-0.408333	23.783335	149.000000	1023.000000	1023.000000	2046.000000
43.360001	0.014490	8.563342	-3.909094	-0.095683	7.203547	5.364573	0.000000	-10.000000	-0.425000	23.950001	156.666672	1023.000000	1023.000000	2046.000000
43.380001	0.016578	9.797476	-3.297693	0.046840	7.541689	5.506639	0.000000	-10.000000	-0.441667	24.116667	164.333328	1023.000000	1023.000000	2046.000000
43.400002	0.017801	10.520290	-2.945940	0.138345	7.824668	5.503217	0.000000	-10.000000	-0.450000	24.033335	172.333328	1023.000000	1023.000000	2046.000000
43.419998	0.018950	11.199613	-2.647548	0.295814	7.972547	5.578800	0.000000	-10.000000	-0.433333	23.933334	180.333328	1023.000000	1023.000000	2046.000000
43.439999	0.020657	12.208500	-2.171644	0.353257	8.181957	5.844929	0.000000	-10.000000	-0.425000	23.883333	191.000000	1023.000000	1023.000000	2046.000000
43.459999	0.022649	13.385615	-1.769269	0.644091	8.614585	5.896208	0.000000	-10.000000	-0.416667	24.016666	199.000000	1023.000000	1023.000000	2046.000000
43.480000	0.024140	14.266964	-1.452249	0.789630	8.801210	6.128372	0.000000	-10.000000	-0.433333	24.000000	207.000000	1023.000000	1023.000000	2046.000000
43.500000	0.026363	15.580598	-1.007800	1.022210	9.060277	6.505910	0.000000	-10.000000	-0.441667	23.933334	212.333328	1023.000000	1023.000000	2046.000000
43.520000	0.028963	17.117197	-0.580236	1.429535	9.582517	6.685381	0.000000	-10.000000	-0.441667	23.683334	220.333328	1023.000000	1023.000000	2046.000000
43.540001	0.030710	18.149443	-0.212083	1.504882	9.914635	6.942009	0.000000	-10.000000	-0.441667	23.916666	228.333328	1023.000000	1023.000000	2046.000000
43.560001	0.032917	19.454241	0.252775	1.749817	10.226790	7.224858	0.000000	-10.000000	-0.441667	24.150000	236.333328	1023.000000	1023.000000	2046.000000
43.580002	0.036120	21.346973	0.987670	2.087721	10.747692	7.523890	0.000000	-10.000000	-0.441667	24.350000	241.666672	1023.000000	1023.000000	2046.000000
43.599998	0.039119	23.119156	1.693059	2.462303	11.230405	7.733388	0.000000	-10.000000	-0.441667	24.383333	249.666672	1023.000000	1023.000000	2046.000000
43.619999	0.041841	24.728201	2.364340	2.821100	11.535641	8.007121	0.000000	-10.000000	-0.441667	24.516666	260.666656	1023.000000	1023.000000	2046.000000
43.639999	0.044994	26.591352	3.019976	3.172909	12.117372	8.281096	0.000000	-10.000000	-0.441667	24.616667	271.666656	1023.000000	1023.000000	2046.000000
43.660000	0.047284	27.944563	3.539453	3.556759	12.562292	8.286059	0.000000	-10.000000	-0.441667	24.383335	280.000000	1023.000000	1023.000000	2046.000000
43.680000	0.048706	28.785353	3.971122	3.531772	12.659827	8.622631	0.000000	-10.000000	-0.441667	24.300001	288.000000	1023.000000	1023.000000	2046.000000
43.700001	0.050820	30.034451	4.224686	3.733883	13.151654	8.924227	0.000000	-10.000000	-0.450000	24.300001	293.333344	1023.000000	1023.000000	2046.000000
43.720001	0.051499	30.435848	4.043832	4.084859	13.351121	8.956036	0.000000	-10.000000	-0.450000	24.250000	298.666656	1023.000000	1023.000000	2046.000000
43.740002	0.051848	30.641907	3.644593	4.752463	13.313737	8.931114	0.000000	-10.000000	-0.433333	23.816668	306.666656	1023.000000	1023.000000	2046.000000
43.759998	0.052405	30.971279	3.475256	5.219326	13.368173	8.908524	0.000000	-10.000000	-0.416667	23.333334	317.333344	1023.000000	1023.000000	2046.000000
43.779999	0.052537	31.049122	3.483637	5.462287	13.485840	8.617357	0.000000	-10.000000	-0.400000	23.150000	325.333344	1023.000000	1023.000000	2046.000000
43.799999	0.050021	29.562668	3.177439	5.056258	13.097778	8.231194	0.000000	-10.000000	-0.400000	22.983334	330.666656	1023.000000	1023.000000	2046.000000
43.820000	0.048046	28.395130	2.758331	4.828309	12.804453	8.004039	0.000000	-10.000000	-0.383333	22.916666	335.833344	1023.000000	1023.000000	2046.000000
43.840000	0.046338	27.385576	2.084995	4.885057	12.815899	7.599626	0.000000	-10.000000	-0.383333	22.400000	346.166656	1023.000000	1023.000000	2046.000000
43.860001	0.043843	25.911463	1.407132	4.637363	12.438761	7.428207	0.000000	-10.000000	-0.366667	21.816668	356.166656	1023.000000	1023.000000	2046.000000
43.880001	0.042660	25.211847	0.949219	4.649605	12.220225	7.392798	0.000000	-10.000000	-0.366667	21.183334	363.666656	1023.000000	1023.000000	2046.000000
43.900002	0.042624	25.190531	0.537835	4.972846	12.379731	7.300120	0.000000	-10.000000	-0.358333	21.250000	368.333344	1023.000000	1023.000000	2046.000000
43.919998	0.041750	24.674255	0.202023	5.016934	12.124234	7.331064	0.000000	-10.000000	-0.366667	21.216667	373.000000	1023.000000	1023.000000	2046.000000
43.939999	0.041746	24.672018	-0.004240	5.384220	11.948319	7.343719	0.000000	-10.000000	-0.366667	21.016666	380.166656	1023.000000	1023.000000	2046.000000
43.959999	0.042526	25.133091	-0.230303	5.756153	12.157948	7.449293	0.000000	-10.000000	-0.358333	20.533333	387.166656	1023.000000	1023.000000	2046.000000
43.980000	0.042267	24.979797	-0.390050	5.876616	11.983045	7.510187	0.000000	-10.000000	-0.350000	20.266666	394.166656	1023.000000	1023.000000	2046.000000
44.000000	0.042427	25.074211	-0.451227	6.062789	11.846710	7.615937	0.000000	-10.000000	-0.341667	20.300001	400.833344	1023.000000	1023.000000	2046.000000
44.020000	0.043913	25.952478	-0.343022	6.371578	12.194257	7.729664	0.000000	-10.000000	-0.333333	20.250000	407.666656	1023.000000	1023.000000	2046.000000
44.040001	0.044412	26.247362	-0.234383	6.342050	12.341451	7.798244	0.000000	-10.000000	-0.333333	20.500000	414.500000	1023.000000	1023.000000	2046.000000
44.060001	0.045020	26.606602	0.010552	6.228559	12.387550	7.979941	0.000000	-10.000000	-0.333333	20.416666	421.333344	1023.000000	1023.000000	2046.000000
44.080002	0.046903	27.719448	0.346238	6.304555	12.870741	8.197913	0.000000	-10.000000	-0.325000	20.200001	428.166656	1023.000000	1023.000000	2046.000000
44.099998	0.048553	28.694811	0.701151	6.303777	13.309037	8.380845	0.000000	-10.000000	-0.308333	19.666666	434.833344	1023.000000	1023.000000	2046.000000
44.119999	0.050558	29.880075	1.289668	6.263866	13.583239	8.743303	0.000000	-10.000000	-0.300000	19.400000	441.666656	1023.000000	1023.000000	2046.000000
44.139999	0.054062	31.950632	1.982100	6.505514	14.313755	9.149263	0.000000	-10.000000	-0.300000	19.133333	450.333344	1023.000000	1023.000000	2046.000000
44.160000	0.057032	33.705761	2.574342	6.662597	15.095146	9.373677	0.000000	-10.000000	-0.300000	18.950001	456.833344	1023.000000	1023.000000	2046.000000
44.180000	0.058198	34.395134	3.187236	6.351840	15.214065	9.641992	0.000000	-10.000000	-0.300000	18.866667	463.166656	1023.000000	1023.000000	2046.000000
44.200001	0.060237	35.599968	3.853898	6.479322	15.508657	9.758093	0.000000	-10.000000	-0.291667	18.883333	467.333344	1023.000000	1023.000000	2046.000000
44.220001	0.062184	36.750534	4.379128	6.568062	16.082167	9.721175	0.000000	-10.000000	-0.291667	18.966667	473.666656	1023.000000	1023.000000	2046.000000
44.240002	0.062749	37.084518	4.985793	6.326532	16.058794	9.713400	0.000000	-10.000000	-0.275000	18.666668	480.000000	1023.000000	1023.000000	2046.000000
44.259998	0.064044	37.849739	5.571976	6.429515	16.160543	9.687704	0.000000	-10.000000	-0.275000	18.500000	486.333344	1023.000000	1023.000000	2046.000000
44.279999	0.066017	39.016323	5.921725	6.661073	16.712698	9.720825	0.000000	-10.000000	-0.250000	18.400000	492.500000	1023.000000	1023.000000	2046.000000
44.299999	0.066322	39.196548	6.159874	6.536431	16.715775	9.784470	0.000000	-10.000000	-0.250000	18.250000	498.500000	1023.000000	1023.000000	2046.000000
44.320000	0.067459	39.867970	6.424836	6.771574	16.884155	9.787405	0.000000	-10.000000	-0.241667	17.983334	504.500000	1023.000000	1023.000000	2046.000000
44.340000	0.069530	41.092438	6.613876	7.068919	17.426386	9.983256	0.000000	-10.000000	-0.241667	17.733334	510.500000	1023.000000	1023.000000	2046.000000
44.360001	0.070822	41.855560	6.864082	7.176720	17.686480	10.128280	0.000000	-10.000000	-0.233333	17.600000	516.500000	1023.000000	1023.000000	2046.000000
44.380001	0.072011	42.558502	7.331129	7.271639	17.708300	10.247433	0.000000	-10.000000	-0.233333	17.766666	522.500000	1023.000000	1023.000000	2046.000000
44.400002	0.075464	44.599480	7.910287	7.805651	18.426821	10.456719	0.000000	-10.000000	-0.241667	17.333334	528.500000	1023.000000	1023.000000	2046.000000
44.419998	0.078262	46.253109	8.539001	8.094215	18.902950	10.716942	0.000000	-10.000000	-0.250000	17.033335	534.500000	1023.000000	1023.000000	2046.000000
44.439999	0.080527	47.591728	9.266624	8.315366	19.015831	10.993907	0.000000	-10.000000	-0.250000	16.600000	540.166687	1023.000000	1023.000000	2046.000000
44.459999	0.084136	49.724552	9.905284	8.938546	19.688721	11.192001	0.000000	-10.000000	-0.250000	16.666668	545.833313	1023.000000	1023.000000	2046.000000
44.480000	0.086640	51.204033	10.390127	9.279206	20.163689	11.371010	0.000000	-10.000000	-0.250000	16.616667	551.333313	1023.000000	1023.000000	2046.000000
44.500000	0.087213	51.542747	10.680794	9.138609	20.015709	11.707636	0.000000	-10.000000	-0.250000	16.483334	557.000000	1023.000000	1023.000000	2046.000000
44.520000	0.088349	52.213997	10.507333	9.460655	20.339678	11.906331	0.000000	-10.000000	-0.250000	16.316668	562.500000	1023.000000	1023.000000	2046.000000
44.540001	0.089057	52.632938	10.278913	10.090928	20.388046	11.875050	0.000000	-10.000000	-0.241667	16.016666	568.000000	1023.000000	1023.000000	2046.000000
44.560001	0.088533	52.323105	10.003052	10.431707	20.181292	11.707054	0.000000	-10.000000	-0.233333	15.766667	573.333313	1023.000000	1023.000000	2046.000000
44.580002	0.089298	52.774994	10.109848	10.864235	20.286242	11.514669	0.000000	-10.000000	-0.216667	15.483334	578.666687	1023.000000	1023.000000	2046.000000
44.599998	0.088605	52.365334	9.929834	10.759931	20.424566	11.251004	0.000000	-10.000000	-0.208333	15.500000	583.833313	1023.000000	1023.000000	2046.000000
44.619999	0.085356	50.445621	9.499387	10.160285	19.871202	10.914745	0.000000	-10.000000	-0.200000	15.283334	589.166687	1023.000000	1023.000000	2046.000000
44.639999	0.083335	49.250961	8.827921	10.212447	19.769257	10.441339	0.000000	-10.000000	-0.200000	14.900001	594.333313	1023.000000	1023.000000	2046.000000
44.660000	0.080168	47.379246	7.971968	9.850582	19.327425	10.229272	0.000000	-10.000000	-0.200000	14.266667	599.333313	1023.000000	1023.000000	2046.000000
44.680000	0.077136	45.587666	7.254179	9.607029	18.724499	10.001957	0.000000	-10.000000	-0.200000	13.650001	604.166687	1023.000000	1023.000000	2046.000000
44.700001	0.076722	45.342709	6.633044	9.965555	18.863007	9.881101	0.000000	-10.000000	-0.191667	12.883333	608.666687	1023.000000	1023.000000	2046.000000
44.720001	0.075542	44.645550	6.132832	10.090134	18.577171	9.845410	0.000000	-10.000000	-0.166667	12.216667	613.333313	1023.000000	1023.000000	2046.000000
44.740002	0.074352	43.942162	5.779027	10.212974	18.092203	9.857960	0.000000	-10.000000	-0.150000	11.716667	617.500000	1023.000000	1023.000000	2046.000000
44.759998	0.074901	44.266685	5.296794	10.703650	18.264439	10.001802	0.000000	-10.000000	-0.141667	11.550000	621.500000	1023.000000	1023.000000	2046.000000
44.779999	0.074324	43.925541	4.905286	10.874143	18.012840	10.133271	0.000000	-10.000000	-0.150000	11.583333	625.166687	1023.000000	1023.000000	2046.000000
44.799999	0.073392	43.374706	4.642606	10.904734	17.577330	10.250040	0.000000	-10.000000	-0.150000	11.733334	629.000000	1023.000000	1023.000000	2046.000000
44.820000	0.074197	43.850403	4.501676	11.357171	17.629004	10.362551	0.000000	-10.000000	-0.133333	11.583333	633.000000	1023.000000	1023.000000	2046.000000
44.840000	0.074454	44.002342	4.321018	11.430184	17.724564	10.526578	0.000000	-10.000000	-0.116667	11.100000	637.000000	1023.000000	1023.000000	2046.000000
44.860001	0.073797	43.613853	4.381773	11.135044	17.444229	10.652808	0.000000	-10.000000	-0.100000	10.316667	640.833313	1023.000000	1023.000000	2046.000000
44.880001	0.075175	44.428467	4.499819	11.288445	17.809498	10.830706	0.000000	-10.000000	-0.083333	9.466667	644.500000	1023.000000	1023.000000	2046.000000
44.900002	0.075670	44.721233	4.641993	11.046250	17.914982	11.118008	0.000000	-10.000000	-0.075000	8.316667	647.833313	1023.000000	1023.000000	2046.000000
44.919998	0.076086	44.966621	4.927958	10.810701	17.928255	11.299706	0.000000	-10.000000	-0.058333	6.900000	650.833313	1023.000000	1023.000000	2046.000000
44.939999	0.078829	46.587963	5.256131	11.025813	18.649706	11.656314	0.000000	-10.000000	-0.058333	5.500000	653.333313	1023.000000	1023.000000	2046.000000
44.959999	0.080186	47.390053	5.736514	10.798795	18.879379	11.975364	0.000000	-10.000000	-0.050000	3.950000	655.500000	1023.000000	1023.000000	2046.000000
44.980000	0.080958	47.846397	6.174536	10.641006	19.037352	11.993501	0.000000	-10.000000	-0.050000	2.166667	657.000000	1023.000000	1023.000000	2046.000000
45.000000	0.082451	48.728344	6.410356	10.699627	19.550173	12.068188	0.000000	-10.000000	-0.050000	0.133333	657.833313	1023.000000	1023.000000	2046.000000
45.020000	0.082660	48.852158	6.777315	10.396114	19.592531	12.086198	0.000000	-10.000000	-0.050000	-1.333333	658.000000	1023.000000	1023.000000	2046.000000
45.040001	0.081892	48.397942	7.225894	9.980563	19.323231	11.868254	0.000000	-10.000000	-0.041667	-2.500000	658.000000	1023.000000	1023.000000	2046.000000
45.060001	0.082736	48.896988	7.506106	10.034386	19.601013	11.755482	0.000000	-10.000000	-0.033333	-3.533333	658.000000	1023.000000	1023.000000	2046.000000
45.080002	0.082485	48.748737	7.653172	9.816115	19.562929	11.716520	0.000000	-10.000000	-0.025000	-4.766667	658.000000	1023.000000	1023.000000	2046.000000
45.099998	0.081246	48.016190	7.742461	9.540483	19.219223	11.514020	0.000000	-10.000000	-0.016667	-5.983334	658.000000	1023.000000	1023.000000	2046.000000
45.119999	0.081640	48.249008	7.614867	9.769588	19.451492	11.413061	0.000000	-10.000000	-0.008333	-7.150000	658.000000	1023.000000	1023.000000	2046.000000
45.139999	0.081457	48.141235	7.455870	9.658986	19.508736	11.517645	0.000000	-10.000000	0.008333	-8.316668	658.000000	1023.000000	1023.000000	2046.000000
45.160000	0.080658	47.668907	7.554685	9.452337	19.166498	11.495388	0.000000	-10.000000	0.016667	-9.350000	658.000000	1023.000000	1023.000000	2046.000000
45.180000	0.081514	48.175056	7.608075	9.721998	19.395300	11.449685	0.000000	-10.000000	0.033333	-10.183333	658.000000	1023.000000	1023.000000	2046.000000
45.200001	0.082343	48.664436	7.776821	9.727495	19.574507	11.585615	0.000000	-10.000000	0.041667	-10.916667	654.333313	1023.000000	1023.000000	2046.000000
45.220001	0.083034	49.072823	8.283518	9.665412	19.437138	11.686755	0.000000	-10.000000	0.058333	-12.166667	641.666687	1023.000000	1023.000000	2046.000000
45.240002	0.085000	50.234985	8.666492	10.067342	19.745312	11.755838	0.000000	-10.000000	0.066667	-13.200000	629.000000	1023.000000	1023.000000	2046.000000
45.259998	0.087121	51.488277	8.935143	10.378177	20.149441	12.025515	0.000000	-10.000000	0.075000	-14.000000	620.000000	1023.000000	1023.000000	2046.000000
45.279999	0.087720	51.842724	9.425714	10.313207	19.953129	12.150675	0.000000	-10.000000	0.075000	-14.000000	620.000000	1023.000000	1023.000000	2046.000000
45.299999	0.087537	51.734257	9.408843	10.301497	19.894926	12.128989	0.000000	-10.000000	0.066667	-14.083333	618.500000	1023.000000	1023.000000	2046.000000
45.320000	0.086533	51.141289	8.943750	10.165774	19.859896	12.171865	0.000000	-10.000000	0.091667	-14.316667	615.500000	1023.000000	1023.000000	2046.000000
45.340000	0.084837	50.138897	8.519673	10.335496	19.366657	11.917070	0.000000	-10.000000	0.125000	-14.783334	610.833313	1023.000000	1023.000000	2046.000000
45.360001	0.083686	49.458206	7.969347	10.749463	19.211931	11.527467	0.000000	-10.000000	0.166667	-15.583333	605.833313	1023.000000	1023.000000	2046.000000
45.380001	0.082912	49.000957	7.548587	10.889655	19.255978	11.306739	0.000000	-10.000000	0.183333	-16.533333	600.666687	1023.000000	1023.000000	2046.000000
45.400002	0.080155	47.371769	7.382068	10.258421	18.685253	11.046025	0.000000	-10.000000	0.200000	-17.683334	595.166687	1023.000000	1023.000000	2046.000000
45.419998	0.076750	45.359097	6.936352	9.768173	18.200895	10.453676	0.000000	-10.000000	0.225000	-18.866667	589.333313	1023.000000	1023.000000	2046.000000
45.439999	0.073796	43.613487	6.096509	9.538421	18.008142	9.970413	0.000000	-10.000000	0.266667	-19.933334	583.000000	1023.000000	1023.000000	2046.000000
45.459999	0.069051	40.808857	5.249071	8.836863	17.185678	9.537244	0.000000	-10.000000	0.300000	-20.833334	576.333313	1023.000000	1023.000000	2046.000000
45.480000	0.065069	38.456055	4.237989	8.642651	16.711756	8.863660	0.000000	-10.000000	0.325000	-21.383333	569.333313	1023.000000	1023.000000	2046.000000
45.500000	0.062008	36.646816	3.271224	8.401275	16.371410	8.602907	0.000000	-10.000000	0.316667	-21.900002	562.166687	1023.000000	1023.000000	2046.000000
45.520000	0.058366	34.494499	2.623581	7.993718	15.631526	8.245673	0.000000	-10.000000	0.325000	-22.333334	554.833313	1023.000000	1023.000000	2046.000000
45.540001	0.056072	33.138309	1.811055	8.151120	15.385477	7.790658	0.000000	-10.000000	0.333333	-22.666668	547.500000	1023.000000	1023.000000	2046.000000
45.560001	0.053601	31.678427	0.963838	7.916225	15.048020	7.750344	0.000000	-10.000000	0.350000	-23.116667	539.833313	1023.000000	1023.000000	2046.000000
45.580002	0.050787	30.015278	0.390147	7.652394	14.414222	7.558516	0.000000	-10.000000	0.350000	-23.416666	532.000000	1023.000000	1023.000000	2046.000000
45.599998	0.049236	29.098368	-0.330443	7.843867	14.276053	7.308891	0.000000	-10.000000	0.350000	-23.766666	524.000000	1023.000000	1023.000000	2046.000000
45.619999	0.047137	27.858248	-0.779586	7.459505	13.813136	7.365193	0.000000	-10.000000	0.350000	-23.916666	516.000000	1023.000000	1023.000000	2046.000000
45.639999	0.045571	26.932476	-1.090037	7.369055	13.517956	7.135503	0.000000	-10.000000	0.366667	-24.033333	508.000000	1023.000000	1023.000000	2046.000000
45.660000	0.044954	26.567747	-1.372518	7.254552	13.539869	7.145843	0.000000	-10.000000	0.366667	-24.100000	500.000000	1023.000000	1023.000000	2046.000000
45.680000	0.043602	25.768560	-1.285388	6.654327	13.180008	7.219613	0.000000	-10.000000	0.366667	-23.916668	492.000000	1023.000000	1023.000000	2046.000000
45.700001	0.043473	25.692331	-1.398691	6.620245	13.339871	7.130906	0.000000	-10.000000	0.350000	-23.750000	484.000000	1023.000000	1023.000000	2046.000000
45.720001	0.043150	25.501738	-1.438158	6.198045	13.330632	7.411218	0.000000	-10.000000	0.350000	-23.566668	476.166656	1023.000000	1023.000000	2046.000000
45.740002	0.042920	25.365553	-1.204763	5.961852	13.235632	7.372831	0.000000	-10.000000	0.350000	-23.600000	468.500000	1023.000000	1023.000000	2046.000000
45.759998	0.044003	26.005648	-1.211304	5.983372	13.689449	7.544130	0.000000	-10.000000	0.350000	-23.600000	460.833344	1023.000000	1023.000000	2046.000000
45.779999	0.043641	25.791679	-0.975557	5.496481	13.593111	7.677644	0.000000	-10.000000	0.350000	-23.366667	453.000000	1023.000000	1023.000000	2046.000000
45.799999	0.043376	25.635374	-0.756150	5.336527	13.581831	7.473167	0.000000	-10.000000	0.350000	-23.066668	445.000000	1023.000000	1023.000000	2046.000000
45.820000	0.043092	25.467106	-0.812140	5.100204	13.694031	7.485011	0.000000	-10.000000	0.341667	-22.783333	437.333344	1023.000000	1023.000000	2046.000000
45.840000	0.041911	24.769218	-0.626153	4.623208	13.397937	7.374227	0.000000	-10.000000	0.333333	-22.616667	429.666656	1023.000000	1023.000000	2046.000000
45.860001	0.041104	24.292685	-0.545474	4.479607	13.314889	7.043663	0.000000	-10.000000	0.316667	-22.566668	422.166656	1023.000000	1023.000000	2046.000000
45.880001	0.040268	23.798122	-0.705011	4.250607	13.282947	6.969579	0.000000	-10.000000	0.308333	-22.600000	414.500000	1023.000000	1023.000000	2046.000000
45.900002	0.038850	22.960161	-0.618320	3.843769	12.880767	6.853944	0.000000	-10.000000	0.308333	-22.716667	406.833344	1023.000000	1023.000000	2046.000000
45.919998	0.037779	22.327625	-0.908433	3.925883	12.847393	6.462782	0.000000	-10.000000	0.325000	-22.783335	399.333344	1023.000000	1023.000000	2046.000000
45.939999	0.036740	21.713114	-1.247138	3.644270	12.763480	6.552503	0.000000	-10.000000	0.341667	-22.800001	391.666656	1023.000000	1023.000000	2046.000000
45.959999	0.035680	21.087063	-1.199087	3.436584	12.397996	6.451568	0.000000	-10.000000	0.350000	-22.833334	384.166656	1023.000000	1023.000000	2046.000000
45.980000	0.035255	20.835724	-1.447403	3.577727	12.439466	6.265934	0.000000	-10.000000	0.350000	-22.850000	376.500000	1023.000000	1023.000000	2046.000000
46.000000	0.034282	20.260874	-1.713019	3.287106	12.280622	6.406166	0.000000	-10.000000	0.350000	-22.983334	368.833344	1023.000000	1023.000000	2046.000000
46.020000	0.033484	19.788960	-1.627871	3.114901	11.991724	6.310205	0.000000	-10.000000	0.350000	-23.100000	361.166656	1023.000000	1023.000000	2046.000000
46.040001	0.033438	19.761818	-1.684875	3.260344	12.029905	6.156444	0.000000	-10.000000	0.341667	-23.133333	353.500000	1023.000000	1023.000000	2046.000000
46.060001	0.033569	19.839056	-1.583965	3.114402	11.989825	6.318794	0.000000	-10.000000	0.341667	-22.966667	345.833344	1023.000000	1023.000000	2046.000000
46.080002	0.034356	20.304600	-1.152896	3.212135	11.939888	6.305473	0.000000	-10.000000	0.325000	-22.883333	338.166656	1023.000000	1023.000000	2046.000000
46.099998	0.035645	21.066435	-1.043062	3.618188	12.159197	6.332111	0.000000	-10.000000	0.333333	-22.766666	330.500000	1023.000000	1023.000000	2046.000000
46.119999	0.036250	21.423901	-0.918932	3.718472	12.182309	6.442051	0.000000	-10.000000	0.316667	-22.750000	322.833344	1023.000000	1023.000000	2046.000000
46.139999	0.035799	21.156984	-0.644808	3.452984	11.789035	6.559772	0.000000	-10.000000	0.316667	-22.433334	315.333344	1023.000000	1023.000000	2046.000000
46.160000	0.034980	20.673269	-0.999545	3.262561	11.667234	6.743019	0.000000	-10.000000	0.308333	-22.316668	307.833344	1023.000000	1023.000000	2046.000000
46.180000	0.033756	19.949543	-1.690493	3.531479	11.580634	6.527923	0.000000	-10.000000	0.308333	-22.033333	300.500000	1023.000000	1023.000000	2046.000000
46.200001	0.032891	19.438677	-2.079081	3.954370	11.256139	6.307249	0.000000	-10.000000	0.325000	-22.083334	293.000000	1023.000000	1023.000000	2046.000000
46.220001	0.030849	18.232016	-2.700989	3.944262	11.023536	5.965207	0.000000	-10.000000	0.316667	-21.933334	285.500000	1023.000000	1023.000000	2046.000000
46.240002	0.028660	16.938007	-3.054381	3.581796	10.587108	5.823483	0.000000	-10.000000	0.316667	-21.900002	278.166656	1023.000000	1023.000000	2046.000000
46.259998	0.026124	15.439331	-3.288732	3.243648	10.096851	5.387563	0.000000	-10.000000	0.300000	-21.616667	271.000000	1023.000000	1023.000000	2046.000000
46.279999	0.023380	13.817477	-3.866441	3.007395	9.742416	4.934107	0.000000	-10.000000	0.300000	-21.250000	263.833344	1023.000000	1023.000000	2046.000000
46.299999	0.020195	11.935225	-4.539503	2.501136	9.278388	4.695204	0.000000	-10.000000	0.266667	-20.716667	256.666656	1023.000000	1023.000000	2046.000000
46.320000	0.017232	10.184237	-5.090613	2.312282	8.846638	4.115931	0.000000	-10.000000	0.233333	-20.183334	249.666672	1023.000000	1023.000000	2046.000000
46.340000	0.013653	8.069075	-6.016225	2.071766	8.401490	3.612043	0.000000	-10.000000	0.200000	-19.650000	243.000000	1023.000000	1023.000000	2046.000000
46.360001	0.010124	5.983465	-6.809166	1.588645	7.862006	3.341980	0.000000	-10.000000	0.200000	-19.283333	236.500000	1023.000000	1023.000000	2046.000000
46.380001	0.007655	4.523977	-7.326906	1.489588	7.404223	2.957073	0.000000	-10.000000	0.200000	-19.233334	230.000000	1023.000000	1023.000000	2046.000000
46.400002	0.005387	3.183456	-8.095344	1.485349	7.102963	2.690487	0.000000	-10.000000	0.200000	-19.333334	223.500000	1023.000000	1023.000000	2046.000000
46.419998	0.003177	1.877723	-8.678658	1.179512	6.718864	2.658004	0.000000	-10.000000	0.200000	-19.483334	217.000000	1023.000000	1023.000000	2046.000000
46.439999	0.001653	0.977008	-9.019003	1.177684	6.350460	2.467867	0.000000	-10.000000	0.200000	-19.483334	210.500000	1023.000000	1023.000000	2046.000000
46.459999	0.000052	0.030513	-9.589328	1.151799	6.116419	2.351623	0.000000	-10.000000	0.200000	-19.450001	204.000000	1023.000000	1023.000000	2046.000000
46.480000	-0.001263	-0.746572	-9.879306	0.893261	5.829673	2.409800	0.000000	-10.000000	0.191667	-19.300001	197.666672	1023.000000	1023.000000	2046.000000
46.500000	-0.001575	-0.930782	-9.856902	0.948715	5.634625	2.342779	0.000000	-10.000000	0.191667	-19.016666	191.166672	1023.000000	1023.000000	2046.000000
46.520000	-0.002446	-1.445377	-10.040926	0.772225	5.520751	2.302573	0.000000	-10.000000	0.191667	-18.750000	184.833328	1023.000000	1023.000000	2046.000000
46.540001	-0.002741	-1.619666	-10.063906	0.414940	5.478906	2.550395	0.000000	-10.000000	0.183333	-18.533333	178.500000	1023.000000	1023.000000	2046.000000
46.560001	-0.002249	-1.329147	-9.853194	0.437621	5.533880	2.552547	0.000000	-10.000000	0.175000	-18.383333	172.500000	1023.000000	1023.000000	2046.000000
46.580002	-0.002039	-1.205307	-9.687074	0.365788	5.519783	2.596195	0.000000	-10.000000	0.158333	-18.233334	166.500000	1023.000000	1023.000000	2046.000000
46.599998	-0.001915	-1.132052	-9.643917	0.231384	5.638022	2.642458	0.000000	-10.000000	0.158333	-17.933334	160.500000	1023.000000	1023.000000	2046.000000
46.619999	-0.001519	-0.897898	-9.418897	-0.177980	5.766997	2.931982	0.000000	-10.000000	0.150000	-17.550001	154.500000	1023.000000	1023.000000	2046.000000
46.639999	-0.001163	-0.687550	-9.004895	-0.451554	5.735124	3.033776	0.000000	-10.000000	0.150000	-17.183334	148.500000	1023.000000	1023.000000	2046.000000
46.660000	-0.001713	-1.012536	-8.908089	-0.662463	5.679140	2.878875	0.000000	-10.000000	0.158333	-17.033335	142.500000	1023.000000	1023.000000	2046.000000
46.680000	-0.002364	-1.396969	-8.869051	-0.940400	5.580016	2.832466	0.000000	-10.000000	0.158333	-17.033335	136.833328	1023.000000	1023.000000	2046.000000
46.700001	-0.002646	-1.563781	-8.819392	-1.185138	5.601471	2.839278	0.000000	-10.000000	0.158333	-16.883333	131.166672	1023.000000	1023.000000	2046.000000
46.720001	-0.003049	-1.801875	-8.621914	-1.341671	5.410677	2.751033	0.000000	-10.000000	0.150000	-16.600000	125.666664	1023.000000	1023.000000	2046.000000
46.740002	-0.004195	-2.479172	-8.728996	-1.488021	5.162146	2.575698	0.000000	-10.000000	0.150000	-16.283333	120.000000	1023.000000	1023.000000	2046.000000
46.759998	-0.005335	-3.152969	-8.871331	-1.756902	4.990862	2.484403	0.000000	-10.000000	0.150000	-16.066668	114.500000	1023.000000	1023.000000	2046.000000
46.779999	-0.005712	-3.375710	-8.847139	-1.807393	4.893529	2.385293	0.000000	-10.000000	0.150000	-15.866667	109.000000	1023.000000	1023.000000	2046.000000
46.799999	-0.006404	-3.784598	-8.916463	-1.898231	4.681808	2.348288	0.000000	-10.000000	0.150000	-15.550000	103.666664	1023.000000	1023.000000	2046.000000
46.820000	-0.007116	-4.205492	-9.060612	-1.956045	4.578565	2.232600	0.000000	-10.000000	0.133333	-15.316668	98.500000	1023.000000	1023.000000	2046.000000
46.840000	-0.007075	-4.181263	-8.996482	-2.013781	4.567991	2.261008	0.000000	-10.000000	0.133333	-15.150001	93.500000	1023.000000	1023.000000	2046.000000
46.860001	-0.006983	-4.126840	-8.933615	-1.997864	4.505095	2.299544	0.000000	-10.000000	0.125000	-15.100000	88.500000	1023.000000	1023.000000	2046.000000
46.880001	-0.007687	-4.543263	-9.125183	-1.997318	4.428309	2.150928	0.000000	-10.000000	0.116667	-14.933333	83.500000	1023.000000	1023.000000	2046.000000
46.900002	-0.007522	-4.445379	-9.034838	-2.148049	4.438381	2.299126	0.000000	-10.000000	0.100000	-14.700000	78.500000	1023.000000	1023.000000	2046.000000
46.919998	-0.006551	-3.871361	-8.634659	-1.948811	4.420345	2.291764	0.000000	-10.000000	0.075000	-14.383333	73.500000	1023.000000	1023.000000	2046.000000
46.939999	-0.006114	-3.613448	-8.461706	-1.833645	4.446032	2.235871	0.000000	-10.000000	0.066667	-14.100000	68.666664	1023.000000	1023.000000	2046.000000
46.959999	-0.004845	-2.863568	-8.117920	-1.812756	4.603291	2.463817	0.000000	-10.000000	0.050000	-13.766666	63.833332	1023.000000	1023.000000	2046.000000
46.980000	-0.003117	-1.842072	-7.606012	-1.491798	4.672311	2.583427	0.000000	-10.000000	0.050000	-13.566667	59.333332	1023.000000	1023.000000	2046.000000
47.000000	-0.002997	-1.771048	-7.497405	-1.350547	4.614439	2.462466	0.000000	-10.000000	0.050000	-13.216666	54.666668	1023.000000	1023.000000	2046.000000
47.020000	-0.003524	-2.082769	-7.515856	-1.743437	4.395710	2.780813	0.000000	-10.000000	0.050000	-12.883333	50.333332	1023.000000	1023.000000	2046.000000
47.040001	-0.003952	-2.335667	-7.657621	-1.860937	4.232447	2.950444	0.000000	-10.000000	0.050000	-12.350000	46.000000	1023.000000	1023.000000	2046.000000
47.060001	-0.004282	-2.530545	-8.140773	-1.190929	4.167438	2.633718	0.000000	-10.000000	0.050000	-12.116667	42.000000	1023.000000	1023.000000	2046.000000
47.080002	-0.005490	-3.244646	-8.764642	-0.950954	4.009760	2.461190	0.000000	-10.000000	0.050000	-11.750000	38.000000	1023.000000	1023.000000	2046.000000
47.099998	-0.006683	-3.949447	-8.989072	-1.130133	3.836531	2.333226	0.000000	-10.000000	0.050000	-11.400001	34.000000	1023.000000	1023.000000	2046.000000
47.119999	-0.008258	-4.880506	-9.137698	-1.379490	3.498226	2.138457	0.000000	-10.000000	0.050000	-11.000000	30.166666	1023.000000	1023.000000	2046.000000
47.139999	-0.010856	-6.416044	-9.612730	-1.743288	3.150645	1.789329	0.000000	-10.000000	0.033333	-10.666667	26.500000	1023.000000	1023.000000	2046.000000
47.160000	-0.012711	-7.512197	-10.020432	-2.011062	2.979997	1.539301	0.000000	-10.000000	0.016667	-10.350000	23.000000	1023.000000	1023.000000	2046.000000
47.180000	-0.014955	-8.838531	-10.436077	-2.156240	2.592950	1.160836	0.000000	-10.000000	0.000000	-9.550000	19.500000	1023.000000	1023.000000	2046.000000
47.200001	-0.018604	-10.994807	-11.290841	-2.490318	2.134937	0.651414	0.000000	-10.000000	0.000000	-8.516666	16.333334	1023.000000	1023.000000	2046.000000
47.220001	-0.021188	-12.522113	-11.948217	-2.744577	1.819956	0.350726	0.000000	-10.000000	0.000000	-7.566667	13.333333	1023.000000	1023.000000	2046.000000
47.240002	-0.022901	-13.534504	-12.400308	-2.787065	1.510800	0.142069	0.000000	-10.000000	0.000000	-7.050000	10.833333	1023.000000	1023.000000	2046.000000
47.259998	-0.025208	-14.897890	-12.968471	-2.868380	1.093165	-0.154204	0.000000	-10.000000	0.000000	-7.200000	8.500000	1023.000000	1023.000000	2046.000000
47.279999	-0.026845	-15.865678	-13.566767	-2.825032	0.908591	-0.382470	0.000000	-10.000000	0.000000	-7.516667	6.166667	1023.000000	1023.000000	2046.000000
47.299999	-0.027579	-16.299212	-13.985466	-2.823941	0.819379	-0.309184	0.000000	-10.000000	0.000000	-8.000000	3.666667	1023.000000	1023.000000	2046.000000
47.320000	-0.028488	-16.836491	-14.247131	-2.756282	0.469315	-0.302393	0.000000	-10.000000	0.000000	-8.200001	1.166667	1023.000000	1023.000000	2046.000000
47.340000	-0.029988	-17.722733	-14.653187	-2.754852	0.152035	-0.466730	0.000000	-10.000000	-0.016667	-8.200001	-1.166667	1023.000000	1023.000000	2046.000000
47.360001	-0.030073	-17.773262	-14.811711	-2.732807	0.126383	-0.355127	0.000000	-10.000000	-0.016667	-8.016666	-3.666667	1023.000000	1023.000000	2046.000000
47.380001	-0.029615	-17.502388	-14.692598	-2.658267	0.076585	-0.228109	0.000000	-10.000000	-0.025000	-7.666667	-6.333333	1023.000000	1023.000000	2046.000000
47.400002	-0.030374	-17.951290	-14.749149	-2.787625	-0.104618	-0.309898	0.000000	-10.000000	-0.025000	-7.366667	-9.000000	1023.000000	1023.000000	2046.000000
47.419998	-0.029517	-17.444603	-14.651201	-2.830519	0.120529	-0.083412	0.000000	-10.000000	-0.025000	-7.133333	-11.333333	1023.000000	1023.000000	2046.000000
47.439999	-0.028166	-16.645887	-14.273077	-2.789837	0.241834	0.175192	0.000000	-10.000000	-0.016667	-7.050000	-13.666667	1023.000000	1023.000000	2046.000000
47.459999	-0.027764	-16.408234	-14.005713	-2.909937	0.280725	0.226693	0.000000	-10.000000	-0.008333	-6.983333	-16.000000	1023.000000	1023.000000	2046.000000
47.480000	-0.026978	-15.943721	-13.709306	-3.101367	0.493016	0.373936	0.000000	-10.000000	-0.008333	-6.900000	-18.333334	1023.000000	1023.000000	2046.000000
47.500000	-0.025432	-15.030606	-13.282613	-3.299299	0.827786	0.723519	0.000000	-10.000000	-0.016667	-6.850000	-20.666666	1023.000000	1023.000000	2046.000000
47.520000	-0.025423	-15.025160	-12.937406	-3.673321	0.786116	0.799452	0.000000	-10.000000	-0.016667	-6.850000	-23.000000	1023.000000	1023.000000	2046.000000
47.540001	-0.025599	-15.128722	-12.781414	-3.831706	0.862020	0.622379	0.000000	-10.000000	-0.025000	-6.850000	-25.333334	1023.000000	1023.000000	2046.000000
47.560001	-0.024794	-14.653531	-12.508790	-4.040098	1.072203	0.823154	0.000000	-10.000000	-0.016667	-6.733333	-27.500000	1023.000000	1023.000000	2046.000000
47.580002	-0.024700	-14.597846	-12.240047	-4.109731	1.015480	0.736452	0.000000	-10.000000	-0.016667	-6.550000	-29.833334	1023.000000	1023.000000	2046.000000
47.599998	-0.025545	-15.097229	-12.172699	-4.303498	0.858952	0.520016	0.000000	-10.000000	-0.016667	-6.433333	-32.166668	1023.000000	1023.000000	2046.000000
47.619999	-0.025749	-15.217428	-12.127097	-4.429503	0.926942	0.412230	0.000000	-10.000000	-0.025000	-6.366667	-34.500000	1023.000000	1023.000000	2046.000000
47.639999	-0.025652	-15.160220	-11.985449	-4.547362	0.886195	0.486396	0.000000	-10.000000	-0.016667	-6.233334	-36.500000	1023.000000	1023.000000	2046.000000
47.660000	-0.026482	-15.650689	-11.949147	-4.666270	0.673329	0.291400	0.000000	-10.000000	-0.016667	-5.966667	-38.500000	1023.000000	1023.000000	2046.000000
47.680000	-0.026576	-15.706391	-11.995234	-4.690041	0.751281	0.227602	0.000000	-10.000000	-0.025000	-5.683333	-41.166668	1023.000000	1023.000000	2046.000000
47.700001	-0.025832	-15.266569	-11.884798	-4.699607	0.899272	0.418564	0.000000	-10.000000	-0.041667	-5.533334	-43.166668	1023.000000	1023.000000	2046.000000
47.720001	-0.025669	-15.170618	-11.712275	-4.606977	0.785911	0.362722	0.000000	-10.000000	-0.041667	-5.333333	-45.166668	1023.000000	1023.000000	2046.000000
47.740002	-0.026148	-15.453465	-11.752861	-4.682380	0.689705	0.292071	0.000000	-10.000000	-0.033333	-5.000000	-46.166668	1023.000000	1023.000000	2046.000000
47.759998	-0.025239	-14.916152	-11.702677	-4.612144	0.952634	0.446035	0.000000	-10.000000	-0.033333	-4.500000	-47.833332	1023.000000	1023.000000	2046.000000
47.779999	-0.024528	-14.496323	-11.532380	-4.547579	0.980509	0.603128	0.000000	-10.000000	-0.041667	-3.966667	-49.166668	1023.000000	1023.000000	2046.000000
47.799999	-0.024924	-14.730333	-11.467309	-4.573761	0.838474	0.472263	0.000000	-10.000000	-0.050000	-3.533333	-50.666668	1023.000000	1023.000000	2046.000000
47.820000	-0.023775	-14.051021	-11.284613	-4.453162	1.092573	0.594181	0.000000	-10.000000	-0.050000	-3.166667	-51.833332	1023.000000	1023.000000	2046.000000
47.840000	-0.022449	-13.267651	-10.836941	-4.355852	1.119275	0.805868	0.000000	-10.000000	-0.050000	-2.833333	-53.000000	1023.000000	1023.000000	2046.000000
47.860001	-0.021658	-12.799670	-10.420323	-4.199856	1.109378	0.711131	0.000000	-10.000000	-0.050000	-2.450000	-54.000000	1023.000000	1023.000000	2046.000000
47.880001	-0.020096	-11.876637	-10.037710	-4.039591	1.358320	0.842344	0.000000	-10.000000	-0.050000	-1.716667	-54.666668	1023.000000	1023.000000	2046.000000
47.900002	-0.017973	-10.622103	-9.546415	-3.768084	1.606501	1.085896	0.000000	-10.000000	-0.050000	-0.883333	-55.000000	1023.000000	1023.000000	2046.000000
47.919998	-0.017500	-10.342430	-9.253173	-3.856512	1.558623	1.208632	0.000000	-10.000000	-0.050000	0.500000	-55.000000	1023.000000	1023.000000	2046.000000
47.939999	-0.017669	-10.442446	-9.086440	-4.026667	1.354299	1.316362	0.000000	-10.000000	-0.066667	1.933333	-55.000000	1023.000000	1023.000000	2046.000000
47.959999	-0.016969	-10.028741	-9.175025	-3.922196	1.531570	1.536910	0.000000	-10.000000	-0.083333	3.766667	-55.000000	1023.000000	1023.000000	2046.000000
47.980000	-0.015942	-9.421934	-9.313584	-3.160991	1.623094	1.429547	0.000000	-10.000000	-0.100000	5.483334	-55.000000	1023.000000	1023.000000	2046.000000
48.000000	-0.016483	-9.741550	-9.583955	-3.014116	1.649717	1.206804	0.000000	-10.000000	-0.108333	7.350000	-55.000000	1023.000000	1023.000000	2046.000000
48.020000	-0.015826	-9.353296	-9.448428	-2.984509	1.829357	1.250284	0.000000	-10.000000	-0.125000	9.133333	-55.000000	1023.000000	1023.000000	2046.000000
48.040001	-0.015799	-9.337004	-9.260768	-3.077744	1.822514	1.178995	0.000000	-10.000000	-0.158333	11.116667	-55.000000	1023.000000	1023.000000	2046.000000
48.060001	-0.017547	-10.370050	-9.374597	-3.361963	1.560270	0.806239	0.000000	-10.000000	-0.200000	13.133333	-55.000000	1023.000000	1023.000000	2046.000000
48.080002	-0.018226	-10.771741	-9.694294	-3.434661	1.732717	0.624497	0.000000	-10.000000	-0.250000	15.083334	-42.000000	1023.000000	1023.000000	2046.000000
48.099998	-0.019502	-11.525818	-10.004786	-3.628633	1.619964	0.487637	0.000000	-10.000000	-0.275000	16.700001	-15.500000	1023.000000	1023.000000	2046.000000
48.119999	-0.021649	-12.794790	-10.451822	-3.863717	1.376066	0.144684	0.000000	-10.000000	-0.300000	18.116667	13.000000	1023.000000	1023.000000	2046.000000
48.139999	-0.022100	-13.061226	-10.864366	-3.714996	1.489355	0.028780	0.000000	-10.000000	-0.308333	19.100000	30.500000	1023.000000	1023.000000	2046.000000
48.160000	-0.022141	-13.085409	-11.140070	-3.512141	1.490114	0.076688	0.000000	-10.000000	-0.333333	19.983334	36.833332	1023.000000	1023.000000	2046.000000
48.180000	-0.022469	-13.279383	-11.343551	-3.251803	1.347679	-0.031708	0.000000	-10.000000	-0.341667	20.433332	43.333332	1023.000000	1023.000000	2046.000000
48.200001	-0.021596	-12.763376	-11.593195	-2.724577	1.571362	-0.016966	0.000000	-10.000000	-0.350000	21.049999	50.166668	1023.000000	1023.000000	2046.000000
48.220001	-0.020268	-11.978425	-11.723119	-2.399401	1.739719	0.404375	0.000000	-10.000000	-0.366667	21.566668	57.000000	1023.000000	1023.000000	2046.000000
48.240002	-0.019509	-11.529680	-11.703282	-1.999007	1.645341	0.527268	0.000000	-10.000000	-0.383333	22.083334	64.166664	1023.000000	1023.000000	2046.000000
48.259998	-0.018546	-10.960607	-11.642001	-1.648273	1.721572	0.608095	0.000000	-10.000000	-0.400000	22.533335	71.500000	1023.000000	1023.000000	2046.000000
48.279999	-0.016402	-9.693390	-11.388499	-1.258142	2.019790	0.933462	0.000000	-10.000000	-0.416667	22.816668	79.000000	1023.000000	1023.000000	2046.000000
48.299999	-0.014537	-8.591083	-11.051306	-1.061324	2.214853	1.306694	0.000000	-10.000000	-0.425000	23.433334	86.500000	1023.000000	1023.000000	2046.000000
48.320000	-0.012645	-7.473048	-10.569853	-0.893507	2.504113	1.486199	0.000000	-10.000000	-0.441667	24.333334	94.166664	1023.000000	1023.000000	2046.000000
48.340000	-0.009645	-5.700285	-10.008081	-0.599553	3.098444	1.808906	0.000000	-10.000000	-0.450000	24.816668	102.166664	1023.000000	1023.000000	2046.000000
48.360001	-0.006569	-3.882097	-9.281075	-0.527246	3.574643	2.351581	0.000000	-10.000000	-0.475000	25.416668	110.500000	1023.000000	1023.000000	2046.000000
48.380001	-0.004106	-2.426929	-8.450047	-0.520686	3.956027	2.587776	0.000000	-10.000000	-0.491667	25.550001	118.833336	1023.000000	1023.000000	2046.000000
48.400002	-0.001003	-0.592920	-7.671844	-0.523917	4.662540	2.940300	0.000000	-10.000000	-0.500000	26.083334	127.333336	1023.000000	1023.000000	2046.000000
48.419998	0.002351	1.389677	-6.900784	-0.554154	5.367606	3.477009	0.000000	-10.000000	-0.500000	25.966667	135.833328	1023.000000	1023.000000	2046.000000
48.439999	0.004397	2.598440	-6.196226	-0.601919	5.691421	3.705165	0.000000	-10.000000	-0.500000	25.916668	144.500000	1023.000000	1023.000000	2046.000000
48.459999	0.006229	3.681080	-5.480849	-0.601095	6.006637	3.756387	0.000000	-10.000000	-0.500000	25.800001	153.166672	1023.000000	1023.000000	2046.000000
48.480000	0.008861	5.236635	-4.871001	-0.422173	6.527408	4.002400	0.000000	-10.000000	-0.500000	26.033335	161.833328	1023.000000	1023.000000	2046.000000
48.500000	0.010709	6.328747	-4.266255	-0.350772	6.737931	4.207843	0.000000	-10.000000	-0.483333	26.250000	170.500000	1023.000000	1023.000000	2046.000000
48.520000	0.011891	7.027294	-3.764296	-0.237965	6.907784	4.121771	0.000000	-10.000000	-0.483333	26.116667	179.166672	1023.000000	1023.000000	2046.000000
48.540001	0.013648	8.065900	-3.419118	-0.059157	7.306367	4.237807	0.000000	-10.000000	-0.483333	25.933334	188.000000	1023.000000	1023.000000	2046.000000
48.560001	0.015464	9.139506	-3.037759	-0.018903	7.619456	4.576711	0.000000	-10.000000	-0.508333	25.633333	196.666672	1023.000000	1023.000000	2046.000000
48.580002	0.017003	10.048691	-2.636935	0.216604	7.807570	4.661453	0.000000	-10.000000	-0.508333	25.533333	205.333328	1023.000000	1023.000000	2046.000000
48.599998	0.018750	11.081130	-2.252856	0.487653	8.121941	4.724392	0.000000	-10.000000	-0.508333	25.233334	213.666672	1023.000000	1023.000000	2046.000000
48.619999	0.021335	12.608773	-1.930501	0.810234	8.632444	5.096595	0.000000	-10.000000	-0.491667	25.116667	222.333328	1023.000000	1023.000000	2046.000000
48.639999	0.023281	13.759266	-1.543383	1.059435	8.873074	5.370140	0.000000	-10.000000	-0.491667	25.083334	230.666672	1023.000000	1023.000000	2046.000000
48.660000	0.025613	15.137021	-0.954445	1.263247	9.225804	5.602415	0.000000	-10.000000	-0.475000	24.983334	239.166672	1023.000000	1023.000000	2046.000000
48.680000	0.028730	16.979387	-0.349902	1.682813	9.784699	5.861776	0.000000	-10.000000	-0.466667	24.816668	247.500000	1023.000000	1023.000000	2046.000000
48.700001	0.032035	18.932753	0.376925	1.942872	10.276871	6.336086	0.000000	-10.000000	-0.466667	24.783335	255.833328	1023.000000	1023.000000	2046.000000
48.720001	0.034988	20.677896	1.173052	2.306008	10.694071	6.504766	0.000000	-10.000000	-0.466667	24.716667	264.000000	1023.000000	1023.000000	2046.000000
48.740002	0.038147	22.544619	1.851910	2.706472	11.240186	6.746051	0.000000	-10.000000	-0.466667	24.633333	272.333344	1023.000000	1023.000000	2046.000000
48.759998	0.041162	24.326811	2.385389	3.136438	11.833157	6.971827	0.000000	-10.000000	-0.458333	24.700001	280.666656	1023.000000	1023.000000	2046.000000
48.779999	0.042395	25.055313	2.866180	2.874088	11.808223	7.506822	0.000000	-10.000000	-0.475000	24.950001	289.000000	1023.000000	1023.000000	2046.000000
48.799999	0.043699	25.826138	2.945526	2.956960	12.154166	7.769484	0.000000	-10.000000	-0.483333	25.216667	297.166656	1023.000000	1023.000000	2046.000000
48.820000	0.045336	26.793365	2.635074	3.810822	12.616157	7.731313	0.000000	-10.000000	-0.491667	25.216667	305.500000	1023.000000	1023.000000	2046.000000
48.840000	0.045767	27.048349	2.414377	4.355666	12.516634	7.761673	0.000000	-10.000000	-0.475000	25.100000	313.833344	1023.000000	1023.000000	2046.000000
48.860001	0.046224	27.318151	2.348028	4.784231	12.621703	7.564190	0.000000	-10.000000	-0.475000	24.966667	322.333344	1023.000000	1023.000000	2046.000000
48.880001	0.046240	27.327694	2.338318	4.910256	12.616286	7.462834	0.000000	-10.000000	-0.458333	24.816668	330.666656	1023.000000	1023.000000	2046.000000
48.900002	0.044390	26.234497	2.120213	4.600468	12.348009	7.165806	0.000000	-10.000000	-0.458333	24.700001	339.000000	1023.000000	1023.000000	2046.000000
48.919998	0.042454	25.090246	1.645212	4.415061	12.194712	6.835262	0.000000	-10.000000	-0.441667	24.400002	347.166656	1023.000000	1023.000000	2046.000000
48.939999	0.040792	24.107975	0.985059	4.332516	12.039005	6.751395	0.000000	-10.000000	-0.441667	24.216667	355.500000	1023.000000	1023.000000	2046.000000
48.959999	0.039037	23.070866	0.371719	4.317193	11.800410	6.581543	0.000000	-10.000000	-0.433333	24.083334	363.833344	1023.000000	1023.000000	2046.000000
48.980000	0.037869	22.380602	-0.057760	4.280878	11.651922	6.505563	0.000000	-10.000000	-0.441667	24.116667	372.000000	1023.000000	1023.000000	2046.000000
49.000000	0.037712	22.287889	-0.487701	4.619944	11.722044	6.433603	0.000000	-10.000000	-0.425000	24.033333	380.000000	1023.000000	1023.000000	2046.000000
49.020000	0.037812	22.346729	-0.813832	4.867692	11.669979	6.622890	0.000000	-10.000000	-0.425000	23.666668	388.000000	1023.000000	1023.000000	2046.000000
49.040001	0.038000	22.458044	-0.930390	5.226937	11.571979	6.589519	0.000000	-10.000000	-0.425000	23.300001	395.833344	1023.000000	1023.000000	2046.000000
49.060001	0.038335	22.656221	-1.199521	5.630925	11.657189	6.567628	0.000000	-10.000000	-0.425000	23.133333	403.500000	1023.000000	1023.000000	2046.000000
49.080002	0.038936	23.011282	-1.344650	5.910088	11.628616	6.817228	0.000000	-10.000000	-0.408333	23.233334	411.166656	1023.000000	1023.000000	2046.000000
49.099998	0.039514	23.352558	-1.219442	6.123356	11.524684	6.923960	0.000000	-10.000000	-0.383333	23.299999	419.000000	1023.000000	1023.000000	2046.000000
49.119999	0.040385	23.867329	-1.217469	6.334167	11.772382	6.978249	0.000000	-10.000000	-0.400000	23.016666	427.000000	1023.000000	1023.000000	2046.000000
49.139999	0.041330	24.426203	-1.081191	6.337654	11.913320	7.256420	0.000000	-10.000000	-0.408333	22.866667	434.666656	1023.000000	1023.000000	2046.000000
49.160000	0.042499	25.117136	-0.732136	6.385424	12.050270	7.413579	0.000000	-10.000000	-0.408333	22.416668	442.333344	1023.000000	1023.000000	2046.000000
49.180000	0.043813	25.893284	-0.420477	6.338141	12.404108	7.571513	0.000000	-10.000000	-0.391667	22.183334	449.666656	1023.000000	1023.000000	2046.000000
49.200001	0.046100	27.245132	-0.041421	6.450994	12.932945	7.902614	0.000000	-10.000000	-0.391667	21.733334	457.166656	1023.000000	1023.000000	2046.000000
49.220001	0.048722	28.794500	0.608909	6.504260	13.344277	8.337055	0.000000	-10.000000	-0.391667	21.783335	464.500000	1023.000000	1023.000000	2046.000000
49.240002	0.051508	30.441362	1.270783	6.564394	13.979901	8.626285	0.000000	-10.000000	-0.391667	21.616667	471.833344	1023.000000	1023.000000	2046.000000
49.259998	0.054007	31.918215	1.814755	6.704325	14.600125	8.799010	0.000000	-10.000000	-0.383333	21.633333	479.000000	1023.000000	1023.000000	2046.000000
49.279999	0.056111	33.161709	2.477645	6.609858	14.924080	9.150127	0.000000	-10.000000	-0.375000	21.433334	486.166656	1023.000000	1023.000000	2046.000000
49.299999	0.057720	34.112602	3.169357	6.556875	15.242492	9.143880	0.000000	-10.000000	-0.358333	21.300001	493.333344	1023.000000	1023.000000	2046.000000
49.320000	0.059159	34.963005	3.671826	6.616895	15.622471	9.051815	0.000000	-10.000000	-0.341667	21.066668	500.500000	1023.000000	1023.000000	2046.000000
49.340000	0.060339	35.660572	4.130950	6.547923	15.867437	9.114261	0.000000	-10.000000	-0.325000	20.583334	507.500000	1023.000000	1023.000000	2046.000000
49.360001	0.061656	36.438644	4.752100	6.589706	16.022358	9.074481	0.000000	-10.000000	-0.308333	20.400000	514.500000	1023.000000	1023.000000	2046.000000
49.380001	0.062564	36.975449	5.000630	6.702998	16.336033	8.935786	0.000000	-10.000000	-0.291667	19.733334	521.500000	1023.000000	1023.000000	2046.000000
49.400002	0.063509	37.533684	5.155386	6.743680	16.499800	9.134817	0.000000	-10.000000	-0.291667	19.450001	528.166687	1023.000000	1023.000000	2046.000000
49.419998	0.064622	38.191624	5.449135	6.787694	16.674700	9.280096	0.000000	-10.000000	-0.291667	19.000000	534.833313	1023.000000	1023.000000	2046.000000
49.439999	0.065897	38.945366	5.658052	6.990553	16.985649	9.311110	0.000000	-10.000000	-0.291667	18.950001	541.166687	1023.000000	1023.000000	2046.000000
49.459999	0.067899	40.128231	5.964252	7.273678	17.411222	9.479078	0.000000	-10.000000	-0.275000	18.866667	547.500000	1023.000000	1023.000000	2046.000000
49.480000	0.070484	41.655807	6.691150	7.504119	17.678953	9.781584	0.000000	-10.000000	-0.258333	18.533335	553.833313	1023.000000	1023.000000	2046.000000
49.500000	0.073574	43.481972	7.411263	7.845749	18.226124	9.998835	0.000000	-10.000000	-0.250000	18.300001	560.166687	1023.000000	1023.000000	2046.000000
49.520000	0.076395	45.149269	7.995074	8.250302	18.685276	10.218616	0.000000	-10.000000	-0.250000	17.950001	566.500000	1023.000000	1023.000000	2046.000000
49.540001	0.079592	47.038963	8.641304	8.661301	19.134436	10.601923	0.000000	-10.000000	-0.241667	17.883333	572.500000	1023.000000	1023.000000	2046.000000
49.560001	0.081852	48.374283	9.211907	8.780603	19.348011	11.033762	0.000000	-10.000000	-0.250000	17.883333	578.500000	1023.000000	1023.000000	2046.000000
49.580002	0.082799	48.934074	9.456038	8.709759	19.341061	11.427217	0.000000	-10.000000	-0.250000	17.950001	584.500000	1023.000000	1023.000000	2046.000000
49.599998	0.083252	49.202023	9.191047	9.242335	19.539116	11.229526	0.000000	-10.000000	-0.241667	17.766668	590.500000	1023.000000	1023.000000	2046.000000
49.619999	0.084021	49.656643	8.937832	9.879207	19.633587	11.206019	0.000000	-10.000000	-0.233333	17.250000	596.500000	1023.000000	1023.000000	2046.000000
49.639999	0.084483	49.929443	8.799662	10.274741	19.652159	11.202882	0.000000	-10.000000	-0.233333	16.866667	602.166687	1023.000000	1023.000000	2046.000000
49.660000	0.084993	50.231152	8.982836	10.499181	19.700512	11.048625	0.000000	-10.000000	-0.233333	16.250000	607.833313	1023.000000	1023.000000	2046.000000
49.680000	0.083546	49.375622	8.816026	10.327282	19.595188	10.637125	0.000000	-10.000000	-0.216667	15.833334	613.166687	1023.000000	1023.000000	2046.000000
49.700001	0.081315	48.057384	8.295895	10.025237	19.401598	10.334657	0.000000	-10.000000	-0.200000	15.150000	618.666687	1023.000000	1023.000000	2046.000000
49.720001	0.078646	46.479717	7.661039	9.775003	19.026428	10.017246	0.000000	-10.000000	-0.191667	14.466667	623.833313	1023.000000	1023.000000	2046.000000
49.740002	0.075945	44.883514	6.947927	9.551536	18.638975	9.745077	0.000000	-10.000000	-0.191667	13.866667	629.000000	1023.000000	1023.000000	2046.000000
49.759998	0.073558	43.472649	6.123065	9.500987	18.384087	9.464509	0.000000	-10.000000	-0.191667	13.533334	633.666687	1023.000000	1023.000000	2046.000000
49.779999	0.072200	42.670048	5.566801	9.522513	18.123890	9.456845	0.000000	-10.000000	-0.191667	13.383333	638.166687	1023.000000	1023.000000	2046.000000
49.799999	0.071618	42.326225	5.207353	9.736423	17.964390	9.418059	0.000000	-10.000000	-0.183333	13.166667	642.500000	1023.000000	1023.000000	2046.000000
49.820000	0.071038	41.983337	4.812827	9.932209	17.868126	9.370176	0.000000	-10.000000	-0.175000	12.883333	646.833313	1023.000000	1023.000000	2046.000000
49.840000	0.070458	41.640541	4.333701	10.209607	17.764708	9.332525	0.000000	-10.000000	-0.166667	12.716667	651.333313	1023.000000	1023.000000	2046.000000
49.860001	0.070507	41.669476	4.126410	10.405089	17.599569	9.538406	0.000000	-10.000000	-0.166667	12.866667	655.666687	1023.000000	1023.000000	2046.000000
49.880001	0.070685	41.774902	4.001979	10.662114	17.564060	9.546748	0.000000	-10.000000	-0.175000	12.883333	660.000000	1023.000000	1023.000000	2046.000000
49.900002	0.070506	41.668758	3.824025	10.731144	17.504782	9.608809	0.000000	-10.000000	-0.183333	12.800000	664.333313	1023.000000	1023.000000	2046.000000
49.919998	0.070894	41.898415	3.757730	10.881905	17.584145	9.674637	0.000000	-10.000000	-0.175000	12.550000	668.666687	1023.000000	1023.000000	2046.000000
49.939999	0.071499	42.256008	3.902659	10.736718	17.640127	9.976505	0.000000	-10.000000	-0.158333	12.016666	673.000000	1023.000000	1023.000000	2046.000000
49.959999	0.072521	42.859787	4.191012	10.694100	17.830917	10.143756	0.000000	-10.000000	-0.150000	11.516666	677.000000	1023.000000	1023.000000	2046.000000
49.980000	0.073182	43.250492	4.388457	10.556669	18.024687	10.280681	0.000000	-10.000000	-0.133333	10.666667	680.833313	1023.000000	1023.000000	2046.000000
50.000000	0.074639	44.111504	4.726290	10.517797	18.284008	10.583407	0.000000	-10.000000	-0.125000	10.000000	684.500000	1023.000000	1023.000000	2046.000000
50.020000	0.076998	45.505955	5.309706	10.476641	18.679459	11.040150	0.000000	-10.000000	-0.100000	9.283334	688.000000	1023.000000	1023.000000	2046.000000
50.040001	0.079095	46.745331	5.807363	10.498882	19.244427	11.194659	0.000000	-10.000000	-0.091667	8.633333	691.333313	1023.000000	1023.000000	2046.000000
50.060001	0.080416	47.525986	6.200594	10.440104	19.546217	11.339071	0.000000	-10.000000	-0.083333	7.883333	694.333313	1023.000000	1023.000000	2046.000000
50.080002	0.081793	48.339844	6.664495	10.295832	19.785467	11.594049	0.000000	-10.000000	-0.091667	7.333333	697.000000	1023.000000	1023.000000	2046.000000
50.099998	0.082742	48.900585	7.103993	10.208298	20.048559	11.539738	0.000000	-10.000000	-0.100000	6.833333	699.500000	1023.000000	1023.000000	2046.000000
50.119999	0.082810	48.940960	7.369142	10.114118	20.133316	11.324387	0.000000	-10.000000	-0.100000	6.400000	702.000000	1023.000000	1023.000000	2046.000000
50.139999	0.083547	49.376453	7.878042	10.033687	20.104336	11.360390	0.000000	-10.000000	-0.075000	5.650000	704.333313	1023.000000	1023.000000	2046.000000
50.160000	0.084149	49.731937	8.166844	10.077377	20.262659	11.225059	0.000000	-10.000000	-0.058333	4.616667	706.333313	1023.000000	1023.000000	2046.000000
50.180000	0.083822	49.539085	8.183081	9.978359	20.194317	11.183328	0.000000	-10.000000	-0.041667	3.350000	708.000000	1023.000000	1023.000000	2046.000000
50.200001	0.084042	49.668739	8.188860	9.954007	20.218035	11.307836	0.000000	-10.000000	-0.050000	1.800000	709.166687	1023.000000	1023.000000	2046.000000
50.220001	0.084867	50.156178	8.286648	10.123866	20.416187	11.329477	0.000000	-10.000000	-0.050000	0.016667	709.833313	1023.000000	1023.000000	2046.000000
50.240002	0.085191	50.347916	8.371869	10.118322	20.508825	11.348897	0.000000	-10.000000	-0.041667	-1.550000	710.000000	1023.000000	1023.000000	2046.000000
50.259998	0.086007	50.829926	8.590611	10.251058	20.590532	11.397726	0.000000	-10.000000	-0.033333	-2.900000	710.000000	1023.000000	1023.000000	2046.000000
50.279999	0.088100	52.067192	9.100383	10.457868	20.841816	11.667124	0.000000	-10.000000	-0.033333	-4.033333	710.000000	1023.000000	1023.000000	2046.000000
50.299999	0.090016	53.199718	9.553464	10.746822	21.080637	11.818796	0.000000	-10.000000	-0.041667	-5.233334	710.000000	1023.000000	1023.000000	2046.000000
50.320000	0.091125	53.854752	9.835212	10.889743	21.108963	12.020832	0.000000	-10.000000	-0.033333	-6.416667	710.000000	1023.000000	1023.000000	2046.000000
50.340000	0.092493	54.663471	10.103769	10.992187	21.260839	12.306674	0.000000	-10.000000	-0.016667	-7.566667	710.000000	1023.000000	1023.000000	2046.000000
50.360001	0.092422	54.621330	10.138368	10.786266	21.091097	12.605597	0.000000	-10.000000	0.016667	-8.850000	710.000000	1023.000000	1023.000000	2046.000000
50.380001	0.090590	53.538418	9.646262	10.683681	20.709606	12.498867	0.000000	-10.000000	0.033333	-10.333334	710.000000	1023.000000	1023.000000	2046.000000
50.400002	0.089503	52.896240	9.038250	11.131215	20.464970	12.261805	0.000000	-10.000000	0.058333	-12.083334	706.500000	1023.000000	1023.000000	2046.000000
50.419998	0.088514	52.312046	8.354580	11.412033	20.344475	12.200958	0.000000	-10.000000	0.116667	-15.300000	694.666687	1023.000000	1023.000000	2046.000000
50.439999	0.086900	51.357635	7.948291	11.396655	20.078318	11.934370	0.000000	-10.000000	0.175000	-17.883335	682.833313	1023.000000	1023.000000	2046.000000
50.459999	0.083703	49.468285	7.566942	10.890459	19.458496	11.552389	0.000000	-10.000000	0.225000	-19.800001	674.500000	1023.000000	1023.000000	2046.000000
50.480000	0.080709	47.698994	7.065627	10.375007	18.993380	11.264978	0.000000	-10.000000	0.258333	-20.366667	672.333313	1023.000000	1023.000000	2046.000000
50.500000	0.077114	45.574478	6.239898	10.068233	18.580542	10.685807	0.000000	-10.000000	0.300000	-21.466667	667.833313	1023.000000	1023.000000	2046.000000
50.520000	0.071826	42.448971	5.101863	9.398566	17.754440	10.194101	0.000000	-10.000000	0.366667	-22.883333	660.666687	1023.000000	1023.000000	2046.000000
50.540001	0.067461	39.869198	4.064608	9.041664	17.004419	9.758506	0.000000	-10.000000	0.408333	-23.950001	653.000000	1023.000000	1023.000000	2046.000000
50.560001	0.064416	38.069626	3.203527	8.808349	16.613403	9.444348	0.000000	-10.000000	0.458333	-25.033335	642.000000	1023.000000	1023.000000	2046.000000
50.580002	0.061003	36.052937	2.395961	8.572603	16.092485	8.991888	0.000000	-10.000000	0.483333	-25.800001	633.666687	1023.000000	1023.000000	2046.000000
50.599998	0.057729	34.117809	1.617554	8.357372	15.489418	8.653466	0.000000	-10.000000	0.500000	-26.466667	625.166687	1023.000000	1023.000000	2046.000000
50.619999	0.055785	32.968925	0.901488	8.372185	15.225833	8.469420	0.000000	-10.000000	0.500000	-26.800001	619.333313	1023.000000	1023.000000	2046.000000
50.639999	0.053886	31.846804	0.192482	8.418246	14.980600	8.255476	0.000000	-10.000000	0.500000	-27.200001	610.500000	1023.000000	1023.000000	2046.000000
50.660000	0.051168	30.240417	-0.417696	8.097000	14.454235	8.106878	0.000000	-10.000000	0.491667	-27.316668	601.333313	1023.000000	1023.000000	2046.000000
50.680000	0.049085	29.009459	-0.887441	7.945971	14.012386	7.938543	0.000000	-10.000000	0.500000	-27.383335	592.166687	1023.000000	1023.000000	2046.000000
50.700001	0.048053	28.399145	-1.190780	7.838893	13.883464	7.867567	0.000000	-10.000000	0.508333	-27.366667	583.000000	1023.000000	1023.000000	2046.000000
50.720001	0.046709	27.604790	-1.450850	7.570389	13.795868	7.689383	0.000000	-10.000000	0.516667	-27.600000	573.833313	1023.000000	1023.000000	2046.000000
50.740002	0.044732	26.436705	-1.593782	6.911065	13.427286	7.692137	0.000000	-10.000000	0.516667	-27.683334	564.666687	1023.000000	1023.000000	2046.000000
50.759998	0.044543	26.324907	-1.661277	6.632018	13.525824	7.828342	0.000000	-10.000000	0.525000	-27.900000	555.500000	1023.000000	1023.000000	2046.000000
50.779999	0.044260	26.157915	-1.759839	6.442511	13.673289	7.801953	0.000000	-10.000000	0.541667	-28.133333	546.166687	1023.000000	1023.000000	2046.000000
50.799999	0.043209	25.536413	-1.746178	5.936645	13.477291	7.868656	0.000000	-10.000000	0.533333	-28.350000	536.833313	1023.000000	1023.000000	2046.000000
50.820000	0.043821	25.898067	-1.608940	5.779956	13.682345	8.044705	0.000000	-10.000000	0.516667	-28.466667	527.166687	1023.000000	1023.000000	2046.000000
50.840000	0.044224	26.136171	-1.546331	5.695918	13.971284	8.015300	0.000000	-10.000000	0.500000	-28.266666	517.833313	1023.000000	1023.000000	2046.000000
50.860001	0.043296	25.587866	-1.470547	5.270559	13.822336	7.965518	0.000000	-10.000000	0.500000	-28.083334	508.333344	1023.000000	1023.000000	2046.000000
50.880001	0.041807	24.707664	-1.451463	4.856241	13.459118	7.843770	0.000000	-10.000000	0.516667	-27.700001	499.000000	1023.000000	1023.000000	2046.000000
50.900002	0.041724	24.658705	-1.379890	4.764577	13.530643	7.743374	0.000000	-10.000000	0.516667	-27.516666	489.666656	1023.000000	1023.000000	2046.000000
50.919998	0.040828	24.129589	-1.395370	4.531053	13.447317	7.546590	0.000000	-10.000000	0.508333	-27.133333	480.500000	1023.000000	1023.000000	2046.000000
50.939999	0.038611	22.819071	-1.437909	3.983921	12.901604	7.371455	0.000000	-10.000000	0.491667	-26.966667	471.500000	1023.000000	1023.000000	2046.000000
50.959999	0.037763	22.318096	-1.534704	3.903729	12.779902	7.169169	0.000000	-10.000000	0.483333	-26.616667	462.500000	1023.000000	1023.000000	2046.000000
50.980000	0.037100	21.926140	-1.738669	3.852123	12.768646	7.044040	0.000000	-10.000000	0.475000	-26.483334	453.666656	1023.000000	1023.000000	2046.000000
51.000000	0.035411	20.928087	-1.907639	3.528480	12.421837	6.885409	0.000000	-10.000000	0.458333	-26.050001	444.833344	1023.000000	1023.000000	2046.000000
51.020000	0.034510	20.395155	-2.001330	3.369069	12.223619	6.803797	0.000000	-10.000000	0.450000	-26.066668	436.166656	1023.000000	1023.000000	2046.000000
51.040001	0.034453	20.361486	-2.161547	3.501085	12.377837	6.644110	0.000000	-10.000000	0.441667	-25.783335	427.500000	1023.000000	1023.000000	2046.000000
51.060001	0.033256	19.654215	-2.213477	3.175859	12.071331	6.620502	0.000000	-10.000000	0.441667	-25.600000	418.833344	1023.000000	1023.000000	2046.000000
51.080002	0.032228	19.046770	-2.237318	2.995873	11.802804	6.485412	0.000000	-10.000000	0.433333	-25.049999	410.333344	1023.000000	1023.000000	2046.000000
51.099998	0.032891	19.438616	-2.232716	3.169004	12.055469	6.446860	0.000000	-10.000000	0.433333	-24.716667	402.000000	1023.000000	1023.000000	2046.000000
51.119999	0.032904	19.446539	-2.037289	3.126621	11.920877	6.436331	0.000000	-10.000000	0.425000	-24.583334	393.666656	1023.000000	1023.000000	2046.000000
51.139999	0.033314	19.688284	-1.722221	3.148863	11.766439	6.495202	0.000000	-10.000000	0.425000	-24.433334	385.333344	1023.000000	1023.000000	2046.000000
51.160000	0.035181	20.792110	-1.568392	3.625649	12.173735	6.561120	0.000000	-10.000000	0.400000	-24.283335	377.000000	1023.000000	1023.000000	2046.000000
51.180000	0.035086	20.735678	-1.383094	3.549744	11.928804	6.640223	0.000000	-10.000000	0.375000	-24.050001	369.000000	1023.000000	1023.000000	2046.000000
51.200001	0.033723	19.930561	-1.457592	3.100492	11.504041	6.783619	0.000000	-10.000000	0.350000	-23.833334	361.000000	1023.000000	1023.000000	2046.000000
51.220001	0.033614	19.865612	-1.722979	3.096679	11.549953	6.941958	0.000000	-10.000000	0.350000	-23.700001	353.000000	1023.000000	1023.000000	2046.000000
51.240002	0.033104	19.564203	-2.315562	3.708098	11.567771	6.603895	0.000000	-10.000000	0.350000	-23.533333	345.000000	1023.000000	1023.000000	2046.000000
51.259998	0.030942	18.286453	-2.902478	3.649467	10.950310	6.589155	0.000000	-10.000000	0.350000	-23.616667	337.166656	1023.000000	1023.000000	2046.000000
51.279999	0.029255	17.289553	-3.456826	3.706987	10.776393	6.262999	0.000000	-10.000000	0.350000	-23.550001	329.500000	1023.000000	1023.000000	2046.000000
51.299999	0.027397	16.191349	-3.867699	3.562243	10.539787	5.957016	0.000000	-10.000000	0.350000	-23.516668	321.833344	1023.000000	1023.000000	2046.000000
51.320000	0.023903	14.126715	-4.163852	2.931247	9.782940	5.576379	0.000000	-10.000000	0.350000	-23.150002	314.000000	1023.000000	1023.000000	2046.000000
51.340000	0.020679	12.221529	-4.612284	2.479869	9.216496	5.137447	0.000000	-10.000000	0.333333	-22.733334	306.166656	1023.000000	1023.000000	2046.000000
51.360001	0.018781	11.099661	-5.299120	2.517967	9.207202	4.673612	0.000000	-10.000000	0.316667	-22.000000	298.500000	1023.000000	1023.000000	2046.000000
51.380001	0.015623	9.233170	-6.041667	2.155551	8.768515	4.350771	0.000000	-10.000000	0.300000	-21.450001	291.166656	1023.000000	1023.000000	2046.000000
51.400002	0.011198	6.618295	-6.767655	1.544993	7.945223	3.895735	0.000000	-10.000000	0.300000	-20.750000	284.000000	1023.000000	1023.000000	2046.000000
51.419998	0.008240	4.869658	-7.499029	1.443577	7.534113	3.390996	0.000000	-10.000000	0.283333	-20.600000	277.166656	1023.000000	1023.000000	2046.000000
51.439999	0.006038	3.568362	-8.320524	1.361876	7.376321	3.150689	0.000000	-10.000000	0.266667	-20.433334	270.333344	1023.000000	1023.000000	2046.000000
51.459999	0.003335	1.970930	-8.855969	1.160121	6.816267	2.850512	0.000000	-10.000000	0.266667	-20.550001	263.500000	1023.000000	1023.000000	2046.000000
51.480000	0.001019	0.602019	-9.317824	1.047879	6.321570	2.550394	0.000000	-10.000000	0.266667	-20.483334	256.500000	1023.000000	1023.000000	2046.000000
51.500000	0.000121	0.071323	-9.907509	1.246914	6.331679	2.400238	0.000000	-10.000000	0.283333	-20.383333	249.500000	1023.000000	1023.000000	2046.000000
51.520000	-0.001140	-0.673780	-10.320851	1.117572	6.057771	2.471728	0.000000	-10.000000	0.266667	-20.333334	242.666672	1023.000000	1023.000000	2046.000000
51.540001	-0.002865	-1.693456	-10.484716	0.890869	5.516618	2.383773	0.000000	-10.000000	0.266667	-20.233334	236.000000	1023.000000	1023.000000	2046.000000
51.560001	-0.003928	-2.321414	-10.608773	0.731855	5.312331	2.243173	0.000000	-10.000000	0.250000	-19.933334	229.333328	1023.000000	1023.000000	2046.000000
51.580002	-0.003685	-2.177981	-10.685790	0.796807	5.452660	2.258343	0.000000	-10.000000	0.250000	-19.616667	222.666672	1023.000000	1023.000000	2046.000000
51.599998	-0.004038	-2.386286	-10.757938	0.469603	5.421276	2.480773	0.000000	-10.000000	0.233333	-19.116667	216.000000	1023.000000	1023.000000	2046.000000
51.619999	-0.004390	-2.594212	-10.481219	0.144831	5.154467	2.587709	0.000000	-10.000000	0.216667	-18.950001	209.666672	1023.000000	1023.000000	2046.000000
51.639999	-0.003683	-2.176518	-10.364381	0.321924	5.392799	2.473140	0.000000	-10.000000	0.200000	-18.716667	203.333328	1023.000000	1023.000000	2046.000000
51.660000	-0.002972	-1.756228	-10.194781	0.124447	5.580315	2.733791	0.000000	-10.000000	0.200000	-18.566668	197.000000	1023.000000	1023.000000	2046.000000
51.680000	-0.003054	-1.804827	-9.853889	-0.311964	5.472137	2.888890	0.000000	-10.000000	0.183333	-18.166666	190.666672	1023.000000	1023.000000	2046.000000
51.700001	-0.003284	-1.940698	-9.510443	-0.715705	5.347870	2.937581	0.000000	-10.000000	0.183333	-17.733334	184.500000	1023.000000	1023.000000	2046.000000
51.720001	-0.002979	-1.760595	-9.424385	-0.661332	5.581954	2.743168	0.000000	-10.000000	0.183333	-17.450001	180.500000	1023.000000	1023.000000	2046.000000
51.740002	-0.003241	-1.915610	-9.356073	-0.941614	5.570891	2.811186	0.000000	-10.000000	0.183333	-17.266666	174.833328	1023.000000	1023.000000	2046.000000
51.759998	-0.004182	-2.471599	-9.121570	-1.320554	5.188497	2.782028	0.000000	-10.000000	0.166667	-17.116667	169.166672	1023.000000	1023.000000	2046.000000
51.779999	-0.005105	-3.017027	-9.127105	-1.424125	5.042211	2.491992	0.000000	-10.000000	0.150000	-16.816668	161.666672	1023.000000	1023.000000	2046.000000
51.799999	-0.005268	-3.113098	-9.269283	-1.368197	5.144383	2.379999	0.000000	-10.000000	0.158333	-16.633333	156.000000	1023.000000	1023.000000	2046.000000
51.820000	-0.006436	-3.803965	-9.425105	-1.712029	4.929719	2.403450	0.000000	-10.000000	0.158333	-16.383333	150.500000	1023.000000	1023.000000	2046.000000
[truncated: 1,343,320 more chars]
