# Supplementary material for: Effect of Electrode Belt and Body Positions on Regional Pulmonary Ventilation- and Perfusion-Related Impedance Changes Measured by Electric Impedance Tomography
Source: PLoS One. 2016 Jun 2;11(6):e0155913. doi: 10.1371/journal.pone.0155913 (PMC4890811; doi:10.1371/journal.pone.0155913)
Supplement: S1 Dataset — (ZIP) [file pone.0155913.s001.zip › Dataset/Fp12-mage-6i.txt]

Patient Name:	Fp12
Registry:	Fp12
Investigator:	 
Diagnosys:	 
Notes:	mage6i              
Sample Rate [Hz]:	50.07
Time Base 	Pixels Mean 	Pixels Sum 	UPPER RIGHT		UPPER LEFT		LOWER RIGHT		LOWER LEFT		QRS	ETCO2	Paw	Flow (L/min)	Volume	Analog1	Analog2	AnalogSum
0.000000	-0.065095	-38.471138	-14.381604	-5.489876	-9.586633	-9.013024	0.000000	-10.000000	-0.766667	32.583336	96.666664	1023.000000	1023.000000	2046.000000
0.020000	-0.063630	-37.605576	-14.542023	-4.912568	-9.191323	-8.959661	0.000000	-10.000000	-0.800000	32.950001	107.333336	1023.000000	1023.000000	2046.000000
0.040000	-0.062036	-36.663273	-14.467443	-4.358629	-9.112144	-8.725058	0.000000	-10.000000	-0.791667	33.333336	118.333336	1023.000000	1023.000000	2046.000000
0.060000	-0.059949	-35.429585	-14.305250	-3.791522	-8.976372	-8.356441	0.000000	-10.000000	-0.808333	33.250000	129.333328	1023.000000	1023.000000	2046.000000
0.080000	-0.057396	-33.920769	-14.101190	-3.418566	-8.551229	-7.849785	0.000000	-10.000000	-0.800000	33.799999	140.500000	1023.000000	1023.000000	2046.000000
0.100000	-0.055076	-32.549702	-13.811283	-3.006148	-8.181307	-7.550964	0.000000	-10.000000	-0.816667	33.933334	151.666672	1023.000000	1023.000000	2046.000000
0.120000	-0.052479	-31.014908	-13.532838	-2.415512	-7.743392	-7.323165	0.000000	-10.000000	-0.825000	34.400002	163.000000	1023.000000	1023.000000	2046.000000
0.140000	-0.049624	-29.327665	-12.890005	-1.926341	-7.608079	-6.903239	0.000000	-10.000000	-0.858333	34.750000	174.500000	1023.000000	1023.000000	2046.000000
0.160000	-0.046013	-27.193672	-12.228593	-1.604748	-7.037685	-6.322645	0.000000	-10.000000	-0.900000	35.466667	186.000000	1023.000000	1023.000000	2046.000000
0.180000	-0.042335	-25.019897	-11.405581	-1.385602	-6.449187	-5.779528	0.000000	-10.000000	-0.908333	35.866665	197.500000	1023.000000	1023.000000	2046.000000
0.200000	-0.038620	-22.824596	-10.586610	-1.139417	-5.675657	-5.422913	0.000000	-10.000000	-0.908333	35.933334	209.166672	1023.000000	1023.000000	2046.000000
0.220000	-0.034878	-20.613186	-9.647230	-0.878721	-4.965953	-5.121281	0.000000	-10.000000	-0.900000	35.716667	221.000000	1023.000000	1023.000000	2046.000000
0.240000	-0.030990	-18.315264	-8.470133	-0.784910	-4.479397	-4.580824	0.000000	-10.000000	-0.900000	35.799999	233.000000	1023.000000	1023.000000	2046.000000
0.260000	-0.026641	-15.745023	-7.424541	-0.872333	-3.512336	-3.935814	0.000000	-10.000000	-0.900000	35.716667	245.000000	1023.000000	1023.000000	2046.000000
0.280000	-0.022814	-13.482849	-6.458751	-0.733404	-2.643664	-3.647031	0.000000	-10.000000	-0.891667	35.583332	257.000000	1023.000000	1023.000000	2046.000000
0.300000	-0.019320	-11.418101	-5.565681	-0.384166	-2.015621	-3.452633	0.000000	-10.000000	-0.866667	35.349998	269.000000	1023.000000	1023.000000	2046.000000
0.320000	-0.015828	-9.354500	-4.574988	-0.153940	-1.548391	-3.077181	0.000000	-10.000000	-0.850000	34.966667	281.000000	1023.000000	1023.000000	2046.000000
0.340000	-0.012525	-7.402048	-3.717521	-0.161968	-0.788022	-2.734536	0.000000	-10.000000	-0.841667	34.916668	292.833344	1023.000000	1023.000000	2046.000000
0.360000	-0.010026	-5.925408	-3.221157	-0.012734	-0.097907	-2.593611	0.000000	-10.000000	-0.850000	34.650002	304.500000	1023.000000	1023.000000	2046.000000
0.380000	-0.007722	-4.563511	-2.563378	0.249962	0.206224	-2.456319	0.000000	-10.000000	-0.850000	34.833336	316.000000	1023.000000	1023.000000	2046.000000
0.400000	-0.004803	-2.838717	-1.878801	0.259681	0.846233	-2.065830	0.000000	-10.000000	-0.858333	34.750000	327.500000	1023.000000	1023.000000	2046.000000
0.420000	-0.001903	-1.124751	-1.281553	0.443352	1.521054	-1.807604	0.000000	-10.000000	-0.858333	34.950001	339.166656	1023.000000	1023.000000	2046.000000
0.440000	0.001131	0.668134	-0.576685	0.880951	1.941742	-1.577873	0.000000	-10.000000	-0.866667	34.900002	350.833344	1023.000000	1023.000000	2046.000000
0.460000	0.004506	2.662788	0.196033	1.101810	2.451675	-1.086730	0.000000	-10.000000	-0.883333	35.150002	362.500000	1023.000000	1023.000000	2046.000000
0.480000	0.008046	4.755295	0.840893	1.305623	3.235851	-0.627072	0.000000	-10.000000	-0.908333	35.450001	374.166656	1023.000000	1023.000000	2046.000000
0.500000	0.011464	6.775353	1.534360	1.716381	3.857118	-0.332505	0.000000	-10.000000	-0.941667	35.866669	386.000000	1023.000000	1023.000000	2046.000000
0.520000	0.015162	8.960855	2.435163	2.042335	4.315095	0.168262	0.000000	-10.000000	-0.966667	36.299999	398.000000	1023.000000	1023.000000	2046.000000
0.540000	0.019162	11.324772	3.304936	2.188651	5.115119	0.716065	0.000000	-10.000000	-0.975000	36.683334	410.000000	1023.000000	1023.000000	2046.000000
0.560000	0.022526	13.313022	3.902922	2.570411	5.843511	0.996178	0.000000	-10.000000	-0.966667	36.866669	422.000000	1023.000000	1023.000000	2046.000000
0.580000	0.025802	15.248920	4.657701	3.017321	6.238344	1.335555	0.000000	-10.000000	-0.941667	36.933334	434.333344	1023.000000	1023.000000	2046.000000
0.600000	0.029644	17.519705	5.491709	3.207679	6.906387	1.913929	0.000000	-10.000000	-0.958333	36.733334	446.666656	1023.000000	1023.000000	2046.000000
0.620000	0.032905	19.447020	6.088759	3.478637	7.601857	2.277766	0.000000	-10.000000	-0.958333	36.733334	459.000000	1023.000000	1023.000000	2046.000000
0.640000	0.035923	21.230291	6.694571	4.020310	8.075156	2.440255	0.000000	-10.000000	-0.958333	36.766666	471.166656	1023.000000	1023.000000	2046.000000
0.660000	0.038536	22.775034	7.375000	4.372734	8.313644	2.713655	0.000000	-10.000000	-0.941667	36.633335	483.500000	1023.000000	1023.000000	2046.000000
0.680000	0.041044	24.257214	7.906285	4.384873	8.889898	3.076158	0.000000	-10.000000	-0.941667	36.566669	495.833344	1023.000000	1023.000000	2046.000000
0.700000	0.043074	25.456444	8.240613	4.637845	9.459362	3.118624	0.000000	-10.000000	-0.933333	36.166668	508.000000	1023.000000	1023.000000	2046.000000
0.720000	0.045335	26.792828	8.762741	4.957408	9.739494	3.333184	0.000000	-10.000000	-0.900000	36.100002	520.000000	1023.000000	1023.000000	2046.000000
0.740000	0.047622	28.144442	9.214323	4.969972	9.990128	3.970019	0.000000	-10.000000	-0.858333	35.666668	532.000000	1023.000000	1023.000000	2046.000000
0.760000	0.049225	29.092154	9.165843	5.150504	10.514771	4.261034	0.000000	-10.000000	-0.816667	35.216667	544.000000	1023.000000	1023.000000	2046.000000
0.780000	0.049800	29.431719	8.769366	5.576672	10.642574	4.443106	0.000000	-10.000000	-0.783333	34.450001	556.000000	1023.000000	1023.000000	2046.000000
0.800000	0.050236	29.689465	8.721820	5.951132	10.626041	4.390471	0.000000	-10.000000	-0.758333	33.766666	567.666687	1023.000000	1023.000000	2046.000000
0.820000	0.050353	29.758595	8.815618	5.697282	10.871072	4.374623	0.000000	-10.000000	-0.741667	33.100002	579.000000	1023.000000	1023.000000	2046.000000
0.840000	0.049296	29.133984	8.476982	5.415162	11.071910	4.169930	0.000000	-10.000000	-0.716667	32.333336	590.000000	1023.000000	1023.000000	2046.000000
0.860000	0.048108	28.432066	8.141365	5.377246	10.967119	3.946337	0.000000	-10.000000	-0.666667	31.233334	600.833313	1023.000000	1023.000000	2046.000000
0.880000	0.046949	27.746822	7.835250	5.282664	10.827966	3.800943	0.000000	-10.000000	-0.616667	30.100000	611.666687	1023.000000	1023.000000	2046.000000
0.900000	0.046223	27.318016	7.442743	5.146729	10.972310	3.756235	0.000000	-10.000000	-0.575000	29.016666	621.833313	1023.000000	1023.000000	2046.000000
0.920000	0.045743	27.034073	6.957311	5.265431	11.237540	3.573790	0.000000	-10.000000	-0.533333	28.016666	631.833313	1023.000000	1023.000000	2046.000000
0.940000	0.045687	27.000832	6.677426	5.499689	11.300147	3.523570	0.000000	-10.000000	-0.491667	26.833334	641.166687	1023.000000	1023.000000	2046.000000
0.960000	0.045433	26.850897	6.458360	5.789815	11.151390	3.451332	0.000000	-10.000000	-0.433333	25.183334	650.333313	1023.000000	1023.000000	2046.000000
0.980000	0.045872	27.110590	6.303746	6.000088	11.281655	3.525101	0.000000	-10.000000	-0.383333	23.633333	659.000000	1023.000000	1023.000000	2046.000000
1.000000	0.046032	27.205099	6.129199	6.120009	11.371266	3.584626	0.000000	-10.000000	-0.316667	21.816668	667.166687	1023.000000	1023.000000	2046.000000
1.020000	0.045967	27.166399	5.778212	6.439657	11.432988	3.515543	0.000000	-10.000000	-0.266667	20.116667	674.833313	1023.000000	1023.000000	2046.000000
1.040000	0.045913	27.134527	5.687316	6.739219	11.186842	3.521149	0.000000	-10.000000	-0.216667	17.750000	681.833313	1023.000000	1023.000000	2046.000000
1.060000	0.046147	27.273083	5.709371	6.755279	11.059480	3.748953	0.000000	-10.000000	-0.183333	15.550000	688.166687	1023.000000	1023.000000	2046.000000
1.080000	0.046225	27.319231	5.660880	6.648440	11.168917	3.840995	0.000000	-10.000000	-0.133333	13.116667	693.833313	1023.000000	1023.000000	2046.000000
1.100000	0.046185	27.295465	5.369015	6.772411	11.391338	3.762700	0.000000	-10.000000	-0.083333	10.583334	698.666687	1023.000000	1023.000000	2046.000000
1.120000	0.046182	27.293396	5.533203	6.861135	11.032642	3.866417	0.000000	-10.000000	-0.041667	7.266666	702.666687	1023.000000	1023.000000	2046.000000
1.140000	0.047004	27.779453	5.611272	6.840810	11.268600	4.058772	0.000000	-10.000000	-0.016667	2.866667	705.666687	1023.000000	1023.000000	2046.000000
1.160000	0.047586	28.123438	5.606785	6.868349	11.508563	4.139741	0.000000	-10.000000	-0.008333	-1.016667	707.333313	1023.000000	1023.000000	2046.000000
1.180000	0.048482	28.653086	5.669351	7.080131	11.709776	4.193829	0.000000	-10.000000	0.008333	-4.616667	708.000000	1023.000000	1023.000000	2046.000000
1.200000	0.049116	29.027384	6.103519	7.122458	11.471071	4.330335	0.000000	-10.000000	0.025000	-7.016667	708.000000	1023.000000	1023.000000	2046.000000
1.220000	0.049567	29.294210	6.190801	6.866482	11.635968	4.600960	0.000000	-10.000000	0.050000	-9.316667	708.000000	1023.000000	1023.000000	2046.000000
1.240000	0.048935	28.920412	6.039400	6.700613	11.725523	4.454876	0.000000	-10.000000	0.066667	-11.083334	708.000000	1023.000000	1023.000000	2046.000000
1.260000	0.047893	28.304964	6.223457	6.492451	11.264045	4.325013	0.000000	-10.000000	0.091667	-12.633333	708.000000	1023.000000	1023.000000	2046.000000
1.280000	0.047305	27.957054	6.313788	6.180904	11.235098	4.227264	0.000000	-10.000000	0.133333	-14.366667	704.333313	1023.000000	1023.000000	2046.000000
1.300000	0.045780	27.055733	6.133028	5.929794	11.005667	3.987243	0.000000	-10.000000	0.175000	-15.983334	695.833313	1023.000000	1023.000000	2046.000000
1.320000	0.044745	26.444170	5.962028	5.989335	10.722650	3.770158	0.000000	-10.000000	0.208333	-17.450001	685.333313	1023.000000	1023.000000	2046.000000
1.340000	0.043479	25.695837	5.903515	5.844513	10.212440	3.735369	0.000000	-10.000000	0.225000	-18.683334	676.500000	1023.000000	1023.000000	2046.000000
1.360000	0.042516	25.127222	5.655683	5.616133	10.116495	3.738911	0.000000	-10.000000	0.250000	-19.683334	670.166687	1023.000000	1023.000000	2046.000000
1.380000	0.041179	24.336517	5.149601	5.577790	10.018126	3.590999	0.000000	-10.000000	0.275000	-20.500000	663.500000	1023.000000	1023.000000	2046.000000
1.400000	0.039805	23.524992	5.064805	5.580047	9.380765	3.499375	0.000000	-10.000000	0.308333	-21.133333	656.500000	1023.000000	1023.000000	2046.000000
1.420000	0.039103	23.110130	4.901217	5.398058	9.216971	3.593883	0.000000	-10.000000	0.333333	-21.816668	649.500000	1023.000000	1023.000000	2046.000000
1.440000	0.038234	22.596399	4.627684	5.415251	9.086889	3.466576	0.000000	-10.000000	0.350000	-22.333334	642.333313	1023.000000	1023.000000	2046.000000
1.460000	0.037442	22.128237	4.419890	5.582368	8.795759	3.330219	0.000000	-10.000000	0.358333	-22.783335	634.833313	1023.000000	1023.000000	2046.000000
1.480000	0.036817	21.758612	4.507420	5.799029	8.192076	3.260086	0.000000	-10.000000	0.383333	-23.200001	627.333313	1023.000000	1023.000000	2046.000000
1.500000	0.036538	21.594151	4.476891	5.755730	7.935637	3.425892	0.000000	-10.000000	0.416667	-23.800001	619.666687	1023.000000	1023.000000	2046.000000
1.520000	0.035593	21.035358	4.138534	5.768153	7.801013	3.327658	0.000000	-10.000000	0.441667	-24.350000	611.833313	1023.000000	1023.000000	2046.000000
1.540000	0.034112	20.160236	3.692344	5.828081	7.462690	3.177121	0.000000	-10.000000	0.458333	-24.933334	603.500000	1023.000000	1023.000000	2046.000000
1.560000	0.031903	18.854710	3.376462	5.729051	6.556636	3.192561	0.000000	-10.000000	0.466667	-25.550001	595.000000	1023.000000	1023.000000	2046.000000
1.580000	0.029461	17.411709	2.653643	5.450027	6.070667	3.237371	0.000000	-10.000000	0.483333	-26.216667	586.500000	1023.000000	1023.000000	2046.000000
1.600000	0.026458	15.636430	1.627352	5.376955	5.584076	3.048046	0.000000	-10.000000	0.516667	-27.000000	577.833313	1023.000000	1023.000000	2046.000000
1.620000	0.023501	13.889009	0.657609	5.359865	5.267807	2.603729	0.000000	-10.000000	0.558333	-27.650000	568.833313	1023.000000	1023.000000	2046.000000
1.640000	0.020433	12.076186	0.300330	5.087039	4.543621	2.145197	0.000000	-10.000000	0.591667	-28.350000	559.666687	1023.000000	1023.000000	2046.000000
1.660000	0.017082	10.095182	-0.024118	4.461737	3.896351	1.761212	0.000000	-10.000000	0.600000	-28.733334	550.166687	1023.000000	1023.000000	2046.000000
1.680000	0.013598	8.036243	-0.578481	3.794747	3.467792	1.352185	0.000000	-10.000000	0.600000	-28.900002	540.500000	1023.000000	1023.000000	2046.000000
1.700000	0.009187	5.429462	-1.451123	3.252143	2.880080	0.748362	0.000000	-10.000000	0.600000	-28.800001	530.833313	1023.000000	1023.000000	2046.000000
1.720000	0.004915	2.905039	-2.582446	2.815605	2.545166	0.126714	0.000000	-10.000000	0.591667	-28.616667	521.166687	1023.000000	1023.000000	2046.000000
1.740000	0.000762	0.450315	-3.435829	2.498278	1.868346	-0.480480	0.000000	-10.000000	0.575000	-28.350000	511.833344	1023.000000	1023.000000	2046.000000
1.760000	-0.002998	-1.771886	-4.169531	2.184993	1.150010	-0.937359	0.000000	-10.000000	0.575000	-28.200001	502.166656	1023.000000	1023.000000	2046.000000
1.780000	-0.006090	-3.599293	-4.946517	1.781432	0.859152	-1.293360	0.000000	-10.000000	0.591667	-28.333334	492.833344	1023.000000	1023.000000	2046.000000
1.800000	-0.009313	-5.504086	-5.984162	1.611372	0.657267	-1.788563	0.000000	-10.000000	0.625000	-28.733334	483.166656	1023.000000	1023.000000	2046.000000
1.820000	-0.012120	-7.162754	-6.783692	1.619712	0.212349	-2.211123	0.000000	-10.000000	0.641667	-29.233334	473.666656	1023.000000	1023.000000	2046.000000
1.840000	-0.014860	-8.782299	-7.332274	1.550164	-0.503775	-2.496415	0.000000	-10.000000	0.641667	-29.400000	464.000000	1023.000000	1023.000000	2046.000000
1.860000	-0.016820	-9.940476	-7.892475	1.373293	-0.796699	-2.624596	0.000000	-10.000000	0.641667	-29.650000	454.333344	1023.000000	1023.000000	2046.000000
1.880000	-0.019041	-11.253287	-8.433887	1.100464	-1.092963	-2.826900	0.000000	-10.000000	0.641667	-29.650000	444.500000	1023.000000	1023.000000	2046.000000
1.900000	-0.021040	-12.434868	-9.004081	0.960196	-1.257437	-3.133546	0.000000	-10.000000	0.641667	-29.900000	434.500000	1023.000000	1023.000000	2046.000000
1.920000	-0.022393	-13.234245	-9.280511	0.917979	-1.562836	-3.308878	0.000000	-10.000000	0.641667	-29.633333	424.500000	1023.000000	1023.000000	2046.000000
1.940000	-0.023273	-13.754298	-9.130067	0.686638	-1.987379	-3.323490	0.000000	-10.000000	0.641667	-29.466667	411.166656	1023.000000	1023.000000	2046.000000
1.960000	-0.024091	-14.237623	-9.314247	0.402018	-1.899557	-3.425837	0.000000	-10.000000	0.633333	-29.133333	398.166656	1023.000000	1023.000000	2046.000000
1.980000	-0.025095	-14.830975	-9.494105	0.316768	-1.986685	-3.666952	0.000000	-10.000000	0.616667	-29.133333	388.500000	1023.000000	1023.000000	2046.000000
2.000000	-0.025875	-15.292209	-9.276850	0.321803	-2.513579	-3.823584	0.000000	-10.000000	0.600000	-28.950001	382.166656	1023.000000	1023.000000	2046.000000
2.020000	-0.026159	-15.460252	-9.129961	0.051120	-2.516499	-3.864913	0.000000	-10.000000	0.600000	-28.583334	375.666656	1023.000000	1023.000000	2046.000000
2.040000	-0.027415	-16.202181	-9.325488	-0.272641	-2.479160	-4.124892	0.000000	-10.000000	0.583333	-28.050001	366.000000	1023.000000	1023.000000	2046.000000
2.060000	-0.028883	-17.069796	-9.254973	-0.472596	-2.974685	-4.367541	0.000000	-10.000000	0.550000	-27.750000	356.666656	1023.000000	1023.000000	2046.000000
2.080000	-0.029932	-17.690027	-9.138534	-0.835204	-3.254944	-4.461345	0.000000	-10.000000	0.516667	-27.583334	347.333344	1023.000000	1023.000000	2046.000000
2.100000	-0.031904	-18.855198	-9.383954	-1.316734	-3.403783	-4.750728	0.000000	-10.000000	0.500000	-27.566668	338.166656	1023.000000	1023.000000	2046.000000
2.120000	-0.033624	-19.871635	-9.657542	-1.501959	-3.589411	-5.122724	0.000000	-10.000000	0.500000	-27.400000	328.833344	1023.000000	1023.000000	2046.000000
2.140000	-0.035455	-20.953659	-9.683619	-1.597870	-4.198866	-5.473303	0.000000	-10.000000	0.500000	-27.299999	319.666656	1023.000000	1023.000000	2046.000000
2.160000	-0.036751	-21.719900	-9.809063	-1.849708	-4.473576	-5.587553	0.000000	-10.000000	0.500000	-27.150000	310.500000	1023.000000	1023.000000	2046.000000
2.180000	-0.038513	-22.761251	-10.192136	-2.122697	-4.587285	-5.859134	0.000000	-10.000000	0.500000	-26.966667	301.500000	1023.000000	1023.000000	2046.000000
2.200000	-0.040114	-23.707136	-10.447639	-2.153422	-4.972930	-6.133143	0.000000	-10.000000	0.500000	-26.533335	292.666656	1023.000000	1023.000000	2046.000000
2.220000	-0.041599	-24.585297	-10.479912	-2.300392	-5.548625	-6.256368	0.000000	-10.000000	0.491667	-26.350000	283.833344	1023.000000	1023.000000	2046.000000
2.240000	-0.042725	-25.250273	-10.665668	-2.608908	-5.650362	-6.325333	0.000000	-10.000000	0.475000	-25.866667	275.000000	1023.000000	1023.000000	2046.000000
2.260000	-0.044251	-26.152433	-11.099876	-2.786928	-5.678284	-6.587345	0.000000	-10.000000	0.466667	-25.750000	266.333344	1023.000000	1023.000000	2046.000000
2.280000	-0.045435	-26.852182	-11.160457	-2.761047	-6.177058	-6.753621	0.000000	-10.000000	0.458333	-25.183334	257.666656	1023.000000	1023.000000	2046.000000
2.300000	-0.046142	-27.269749	-11.094461	-2.865992	-6.474074	-6.835222	0.000000	-10.000000	0.441667	-24.866667	249.333328	1023.000000	1023.000000	2046.000000
2.320000	-0.046751	-27.630054	-11.154446	-3.069040	-6.473106	-6.933464	0.000000	-10.000000	0.433333	-24.400002	241.000000	1023.000000	1023.000000	2046.000000
2.340000	-0.047103	-27.838043	-11.226623	-2.958264	-6.524760	-7.128397	0.000000	-10.000000	0.408333	-23.833334	233.000000	1023.000000	1023.000000	2046.000000
2.360000	-0.047278	-27.941019	-10.957607	-2.793849	-7.067081	-7.122481	0.000000	-10.000000	0.400000	-23.433334	225.000000	1023.000000	1023.000000	2046.000000
2.380000	-0.047385	-28.004705	-10.898843	-2.966452	-7.080459	-7.058952	0.000000	-10.000000	0.366667	-22.850000	217.166672	1023.000000	1023.000000	2046.000000
2.400000	-0.048451	-28.634405	-11.151950	-3.045494	-7.148532	-7.288429	0.000000	-10.000000	0.350000	-22.433334	209.500000	1023.000000	1023.000000	2046.000000
2.420000	-0.049377	-29.181639	-11.089672	-3.015564	-7.736575	-7.339828	0.000000	-10.000000	0.333333	-22.066668	202.000000	1023.000000	1023.000000	2046.000000
2.440000	-0.049993	-29.545725	-11.403152	-3.239895	-7.732408	-7.170270	0.000000	-10.000000	0.333333	-21.616667	194.666672	1023.000000	1023.000000	2046.000000
2.460000	-0.050948	-30.110168	-12.081823	-3.245340	-7.654550	-7.128454	0.000000	-10.000000	0.333333	-21.500000	187.333328	1023.000000	1023.000000	2046.000000
2.480000	-0.052411	-30.974739	-12.477253	-3.171568	-7.987315	-7.338603	0.000000	-10.000000	0.325000	-21.300001	180.166672	1023.000000	1023.000000	2046.000000
2.500000	-0.054259	-32.067257	-12.675571	-3.621708	-8.351916	-7.418062	0.000000	-10.000000	0.316667	-21.366667	173.000000	1023.000000	1023.000000	2046.000000
2.520000	-0.057196	-33.802868	-13.165742	-4.262163	-8.494622	-7.880339	0.000000	-10.000000	0.308333	-20.833334	166.000000	1023.000000	1023.000000	2046.000000
2.540000	-0.059831	-35.360199	-13.607666	-4.531837	-8.816629	-8.404067	0.000000	-10.000000	0.291667	-20.116667	159.166672	1023.000000	1023.000000	2046.000000
2.560000	-0.062407	-36.882446	-13.950690	-4.786165	-9.344982	-8.800611	0.000000	-10.000000	0.250000	-18.716667	152.333328	1023.000000	1023.000000	2046.000000
2.580000	-0.065213	-38.541039	-14.628899	-5.309307	-9.449059	-9.153774	0.000000	-10.000000	0.200000	-17.533333	146.000000	1023.000000	1023.000000	2046.000000
2.600000	-0.068254	-40.338211	-15.435457	-5.543299	-9.696684	-9.662771	0.000000	-10.000000	0.158333	-16.316668	140.000000	1023.000000	1023.000000	2046.000000
2.620000	-0.070681	-41.772606	-15.856403	-5.695270	-10.260373	-9.960559	0.000000	-10.000000	0.141667	-15.766666	134.666672	1023.000000	1023.000000	2046.000000
2.640000	-0.072668	-42.946945	-16.427711	-6.031703	-10.346992	-10.140537	0.000000	-10.000000	0.150000	-15.483334	129.500000	1023.000000	1023.000000	2046.000000
2.660000	-0.074617	-44.098366	-17.194298	-6.083848	-10.373470	-10.446750	0.000000	-10.000000	0.158333	-15.550000	124.333336	1023.000000	1023.000000	2046.000000
2.680000	-0.075941	-44.881260	-17.491680	-5.881136	-10.855624	-10.652821	0.000000	-10.000000	0.158333	-15.700000	119.166664	1023.000000	1023.000000	2046.000000
2.700000	-0.077116	-45.575832	-17.953276	-6.072886	-10.904516	-10.645157	0.000000	-10.000000	0.141667	-15.683333	113.833336	1023.000000	1023.000000	2046.000000
2.720000	-0.078469	-46.374985	-18.495062	-5.994790	-10.985741	-10.899393	0.000000	-10.000000	0.141667	-15.450000	108.666664	1023.000000	1023.000000	2046.000000
2.740000	-0.079124	-46.762199	-18.570778	-5.814908	-11.490452	-10.886062	0.000000	-10.000000	0.141667	-15.150000	105.166664	1023.000000	1023.000000	2046.000000
2.760000	-0.079354	-46.897938	-18.647739	-5.933281	-11.489695	-10.827223	0.000000	-10.000000	0.133333	-14.666667	100.166664	1023.000000	1023.000000	2046.000000
2.780000	-0.079809	-47.167019	-18.819529	-5.886734	-11.437329	-11.023427	0.000000	-10.000000	0.100000	-14.133333	95.333336	1023.000000	1023.000000	2046.000000
2.800000	-0.079659	-47.078693	-18.623413	-5.761856	-11.717703	-10.975720	0.000000	-10.000000	0.066667	-13.366667	88.833336	1023.000000	1023.000000	2046.000000
2.820000	-0.079205	-46.810055	-18.377012	-5.784468	-11.788127	-10.860448	0.000000	-10.000000	0.050000	-12.800000	84.333336	1023.000000	1023.000000	2046.000000
2.840000	-0.078804	-46.573406	-18.148680	-5.895845	-11.665563	-10.863318	0.000000	-10.000000	0.050000	-12.300000	80.000000	1023.000000	1023.000000	2046.000000
2.860000	-0.078529	-46.410576	-18.056959	-5.869423	-11.465565	-11.018626	0.000000	-10.000000	0.041667	-11.666667	76.000000	1023.000000	1023.000000	2046.000000
2.880000	-0.078317	-46.285110	-17.743876	-5.908296	-11.613019	-11.019920	0.000000	-10.000000	0.033333	-10.933333	72.000000	1023.000000	1023.000000	2046.000000
2.900000	-0.078154	-46.188904	-17.384750	-6.150638	-11.739600	-10.913916	0.000000	-10.000000	0.016667	-10.383333	68.333336	1023.000000	1023.000000	2046.000000
2.920000	-0.078092	-46.152618	-17.134787	-6.562656	-11.592247	-10.862927	0.000000	-10.000000	0.016667	-10.250000	64.833336	1023.000000	1023.000000	2046.000000
2.940000	-0.078279	-46.262737	-17.005194	-6.666641	-11.476765	-11.114138	0.000000	-10.000000	0.025000	-10.400001	61.500000	1023.000000	1023.000000	2046.000000
2.960000	-0.078508	-46.398521	-16.998466	-6.592462	-11.500688	-11.306909	0.000000	-10.000000	0.025000	-10.266667	58.000000	1023.000000	1023.000000	2046.000000
2.980000	-0.079151	-46.778210	-16.797609	-6.779704	-11.873087	-11.327809	0.000000	-10.000000	0.016667	-9.983334	54.500000	1023.000000	1023.000000	2046.000000
3.000000	-0.079744	-47.128529	-16.774364	-7.142564	-11.803643	-11.407955	0.000000	-10.000000	0.000000	-9.650001	51.166668	1023.000000	1023.000000	2046.000000
3.020000	-0.080594	-47.631302	-16.901291	-7.263038	-11.824082	-11.642890	0.000000	-10.000000	0.008333	-9.333334	48.000000	1023.000000	1023.000000	2046.000000
3.040000	-0.081042	-47.895893	-16.852198	-7.164435	-12.048165	-11.831093	0.000000	-10.000000	0.008333	-9.050000	45.000000	1023.000000	1023.000000	2046.000000
3.060000	-0.081109	-47.935272	-16.722429	-7.300313	-12.139884	-11.772646	0.000000	-10.000000	0.008333	-8.550000	42.000000	1023.000000	1023.000000	2046.000000
3.080000	-0.081465	-48.146000	-16.683941	-7.536560	-12.126961	-11.798536	0.000000	-10.000000	0.000000	-7.950000	39.166668	1023.000000	1023.000000	2046.000000
3.100000	-0.081610	-48.231560	-16.743149	-7.437357	-12.048713	-12.002339	0.000000	-10.000000	-0.008333	-7.100000	36.333332	1023.000000	1023.000000	2046.000000
3.120000	-0.081449	-48.136364	-16.495480	-7.358877	-12.315554	-11.966455	0.000000	-10.000000	-0.016667	-5.850000	33.833332	1023.000000	1023.000000	2046.000000
3.140000	-0.081027	-47.887005	-16.304939	-7.503747	-12.232084	-11.846234	0.000000	-10.000000	-0.033333	-3.883333	31.833334	1023.000000	1023.000000	2046.000000
3.160000	-0.080522	-47.588230	-16.114607	-7.495529	-12.065649	-11.912448	0.000000	-10.000000	-0.050000	-0.816667	30.666666	1023.000000	1023.000000	2046.000000
3.180000	-0.079189	-46.800766	-15.940391	-7.264332	-11.764818	-11.831226	0.000000	-10.000000	-0.083333	2.716667	30.166666	1023.000000	1023.000000	2046.000000
3.200000	-0.077645	-45.888393	-15.426088	-7.052125	-11.811971	-11.598210	0.000000	-10.000000	-0.141667	6.783333	30.000000	1023.000000	1023.000000	2046.000000
3.220000	-0.075203	-44.445084	-14.710356	-6.966651	-11.516809	-11.251268	0.000000	-10.000000	-0.191667	10.583333	30.000000	1023.000000	1023.000000	2046.000000
3.240000	-0.072638	-42.928902	-14.164373	-6.589085	-11.011584	-11.163859	0.000000	-10.000000	-0.258333	14.350000	30.000000	1023.000000	1023.000000	2046.000000
3.260000	-0.069677	-41.179340	-13.503755	-6.121292	-10.768005	-10.786289	0.000000	-10.000000	-0.300000	17.266666	30.000000	1023.000000	1023.000000	2046.000000
3.280000	-0.067267	-39.754555	-12.756578	-5.964335	-10.677577	-10.356065	0.000000	-10.000000	-0.366667	19.833334	29.166666	1023.000000	1023.000000	2046.000000
3.300000	-0.064731	-38.255795	-12.239003	-5.824444	-10.066885	-10.125463	0.000000	-10.000000	-0.416667	21.883333	28.166666	1023.000000	1023.000000	2046.000000
3.320000	-0.062065	-36.680656	-11.776850	-5.458508	-9.610826	-9.834471	0.000000	-10.000000	-0.475000	23.616667	29.833334	1023.000000	1023.000000	2046.000000
3.340000	-0.059726	-35.298038	-11.268996	-5.198155	-9.501586	-9.329302	0.000000	-10.000000	-0.508333	25.083334	35.000000	1023.000000	1023.000000	2046.000000
3.360000	-0.056566	-33.430519	-10.980845	-4.925585	-8.845336	-8.678753	0.000000	-10.000000	-0.541667	25.916668	43.333332	1023.000000	1023.000000	2046.000000
3.380000	-0.054337	-32.113255	-10.913960	-4.559140	-8.278062	-8.362092	0.000000	-10.000000	-0.566667	26.766666	51.833332	1023.000000	1023.000000	2046.000000
3.400000	-0.052429	-30.985319	-10.690534	-4.235666	-7.994276	-8.064843	0.000000	-10.000000	-0.625000	27.383333	60.666668	1023.000000	1023.000000	2046.000000
3.420000	-0.051607	-30.499971	-10.460987	-4.251101	-7.934335	-7.853549	0.000000	-10.000000	-0.658333	28.566668	69.500000	1023.000000	1023.000000	2046.000000
3.440000	-0.051476	-30.422548	-10.592360	-4.442135	-7.633515	-7.754539	0.000000	-10.000000	-0.691667	29.450001	78.833336	1023.000000	1023.000000	2046.000000
3.460000	-0.051433	-30.396852	-10.964902	-4.269853	-7.324595	-7.837503	0.000000	-10.000000	-0.708333	30.383333	88.500000	1023.000000	1023.000000	2046.000000
3.480000	-0.051574	-30.480066	-11.171183	-4.195634	-7.400003	-7.713246	0.000000	-10.000000	-0.725000	30.966667	98.500000	1023.000000	1023.000000	2046.000000
3.500000	-0.051311	-30.324989	-11.302401	-4.318429	-7.222363	-7.481797	0.000000	-10.000000	-0.725000	31.583334	108.833336	1023.000000	1023.000000	2046.000000
3.520000	-0.050841	-30.047112	-11.616433	-4.130972	-6.854294	-7.445411	0.000000	-10.000000	-0.716667	31.850000	119.333336	1023.000000	1023.000000	2046.000000
3.540000	-0.049598	-29.312223	-11.716058	-3.589543	-6.720308	-7.286314	0.000000	-10.000000	-0.725000	32.000000	130.000000	1023.000000	1023.000000	2046.000000
3.560000	-0.047986	-28.359968	-11.578615	-3.215250	-6.573472	-6.992631	0.000000	-10.000000	-0.741667	32.049999	140.666672	1023.000000	1023.000000	2046.000000
3.580000	-0.046183	-27.293961	-11.626401	-2.701433	-6.115810	-6.850316	0.000000	-10.000000	-0.750000	31.933334	151.333328	1023.000000	1023.000000	2046.000000
3.600000	-0.044075	-26.048317	-11.626676	-2.111850	-5.813197	-6.496594	0.000000	-10.000000	-0.750000	32.033333	162.000000	1023.000000	1023.000000	2046.000000
3.620000	-0.042338	-25.022034	-11.295565	-1.712316	-5.817360	-6.196793	0.000000	-10.000000	-0.750000	32.183334	172.666672	1023.000000	1023.000000	2046.000000
3.640000	-0.039921	-23.593506	-10.943113	-1.425814	-5.419178	-5.805402	0.000000	-10.000000	-0.758333	32.500000	183.333328	1023.000000	1023.000000	2046.000000
3.660000	-0.037227	-22.001070	-10.709539	-0.907888	-4.833124	-5.550519	0.000000	-10.000000	-0.775000	32.816669	194.166672	1023.000000	1023.000000	2046.000000
3.680000	-0.034178	-20.199259	-10.186156	-0.411271	-4.456577	-5.145255	0.000000	-10.000000	-0.800000	33.049999	205.000000	1023.000000	1023.000000	2046.000000
3.700000	-0.031143	-18.405231	-9.397299	-0.159257	-4.140219	-4.708457	0.000000	-10.000000	-0.816667	33.316666	216.000000	1023.000000	1023.000000	2046.000000
3.720000	-0.027701	-16.371063	-8.575476	0.024318	-3.493936	-4.325970	0.000000	-10.000000	-0.808333	33.533333	227.000000	1023.000000	1023.000000	2046.000000
3.740000	-0.023898	-14.123737	-7.872435	0.316587	-2.597050	-3.970840	0.000000	-10.000000	-0.800000	33.683334	238.166672	1023.000000	1023.000000	2046.000000
3.760000	-0.020266	-11.976995	-6.774342	0.465328	-2.161967	-3.506015	0.000000	-10.000000	-0.791667	33.799999	249.500000	1023.000000	1023.000000	2046.000000
3.780000	-0.016365	-9.671774	-5.683118	0.368581	-1.425618	-2.931619	0.000000	-10.000000	-0.791667	33.883335	260.833344	1023.000000	1023.000000	2046.000000
3.800000	-0.012564	-7.425608	-4.725648	0.414416	-0.544941	-2.569435	0.000000	-10.000000	-0.775000	33.966667	272.000000	1023.000000	1023.000000	2046.000000
3.820000	-0.008614	-5.090581	-3.879258	0.659262	0.308407	-2.178992	0.000000	-10.000000	-0.766667	33.766666	283.333344	1023.000000	1023.000000	2046.000000
3.840000	-0.005502	-3.251510	-2.831526	0.852113	0.631049	-1.903146	0.000000	-10.000000	-0.783333	33.483334	294.666656	1023.000000	1023.000000	2046.000000
3.860000	-0.002073	-1.224898	-1.907768	0.933657	1.367638	-1.618425	0.000000	-10.000000	-0.783333	33.250000	306.000000	1023.000000	1023.000000	2046.000000
3.880000	0.000674	0.398516	-1.441946	1.161211	2.143771	-1.464519	0.000000	-10.000000	-0.800000	33.116665	317.000000	1023.000000	1023.000000	2046.000000
3.900000	0.002985	1.764020	-0.757665	1.306658	2.469647	-1.254620	0.000000	-10.000000	-0.775000	33.216667	328.000000	1023.000000	1023.000000	2046.000000
3.920000	0.005504	3.253054	-0.013326	1.363104	2.921410	-1.018134	0.000000	-10.000000	-0.791667	33.216667	339.000000	1023.000000	1023.000000	2046.000000
3.940000	0.008379	4.951728	0.567973	1.558020	3.636846	-0.811110	0.000000	-10.000000	-0.766667	33.433334	350.166656	1023.000000	1023.000000	2046.000000
3.960000	0.011546	6.823826	1.071276	1.874286	4.294061	-0.415797	0.000000	-10.000000	-0.791667	33.533333	361.333344	1023.000000	1023.000000	2046.000000
3.980000	0.014393	8.506463	1.845549	2.179272	4.582309	-0.100668	0.000000	-10.000000	-0.783333	33.800003	372.666656	1023.000000	1023.000000	2046.000000
4.000000	0.017854	10.551514	2.600210	2.420405	5.206939	0.323960	0.000000	-10.000000	-0.808333	33.933334	383.833344	1023.000000	1023.000000	2046.000000
4.020000	0.021401	12.647916	3.103874	2.774159	6.003831	0.766053	0.000000	-10.000000	-0.816667	34.216667	395.166656	1023.000000	1023.000000	2046.000000
4.040000	0.024970	14.757257	3.941006	3.112851	6.447093	1.256307	0.000000	-10.000000	-0.833333	34.516666	406.500000	1023.000000	1023.000000	2046.000000
4.060000	0.028642	16.927557	4.974222	3.464600	6.853332	1.635404	0.000000	-10.000000	-0.841667	34.916668	418.000000	1023.000000	1023.000000	2046.000000
4.080000	0.032801	19.385250	5.909521	3.838255	7.579839	2.057635	0.000000	-10.000000	-0.841667	34.816666	429.500000	1023.000000	1023.000000	2046.000000
4.100000	0.036397	21.510677	6.438730	4.244943	8.340216	2.486787	0.000000	-10.000000	-0.850000	34.916668	441.166656	1023.000000	1023.000000	2046.000000
4.120000	0.039015	23.057835	7.273745	4.580794	8.497375	2.705922	0.000000	-10.000000	-0.841667	34.916668	452.666656	1023.000000	1023.000000	2046.000000
4.140000	0.041626	24.601107	7.882478	4.736437	9.037708	2.944482	0.000000	-10.000000	-0.833333	34.966667	464.333344	1023.000000	1023.000000	2046.000000
4.160000	0.044377	26.227047	8.288771	4.951899	9.669638	3.316739	0.000000	-10.000000	-0.808333	34.500000	476.000000	1023.000000	1023.000000	2046.000000
4.180000	0.046536	27.502571	8.403364	5.214539	10.142922	3.741745	0.000000	-10.000000	-0.783333	34.200001	487.666656	1023.000000	1023.000000	2046.000000
4.200000	0.048311	28.552092	8.666985	5.592779	10.144234	4.148093	0.000000	-10.000000	-0.750000	33.466667	499.166656	1023.000000	1023.000000	2046.000000
4.220000	0.049800	29.431536	8.473360	5.911056	10.475946	4.571174	0.000000	-10.000000	-0.733333	32.900002	510.333344	1023.000000	1023.000000	2046.000000
4.240000	0.050964	30.119440	8.329709	6.237613	10.902687	4.649430	0.000000	-10.000000	-0.716667	32.216667	521.500000	1023.000000	1023.000000	2046.000000
4.260000	0.050551	29.875708	8.268413	6.144019	10.979316	4.483961	0.000000	-10.000000	-0.683333	31.833334	532.333313	1023.000000	1023.000000	2046.000000
4.280000	0.049356	29.169422	8.227071	5.918120	10.749772	4.274459	0.000000	-10.000000	-0.641667	31.133333	543.000000	1023.000000	1023.000000	2046.000000
4.300000	0.048350	28.574661	7.891818	5.726506	10.824926	4.131411	0.000000	-10.000000	-0.600000	29.950001	553.333313	1023.000000	1023.000000	2046.000000
4.320000	0.047187	27.887712	7.213018	5.638787	10.989996	4.045911	0.000000	-10.000000	-0.566667	28.883333	563.500000	1023.000000	1023.000000	2046.000000
4.340000	0.046345	27.389864	6.632200	5.726213	11.134224	3.897226	0.000000	-10.000000	-0.508333	27.650000	573.333313	1023.000000	1023.000000	2046.000000
4.360000	0.045490	26.884821	6.519863	5.848426	10.805704	3.710828	0.000000	-10.000000	-0.450000	26.283333	582.833313	1023.000000	1023.000000	2046.000000
4.380000	0.045756	27.041746	6.309958	5.966589	11.030669	3.734529	0.000000	-10.000000	-0.375000	24.566666	592.000000	1023.000000	1023.000000	2046.000000
4.400000	0.045954	27.158848	5.841250	6.120776	11.360206	3.836617	0.000000	-10.000000	-0.308333	22.616667	600.500000	1023.000000	1023.000000	2046.000000
4.420000	0.045935	27.147787	5.658632	6.437892	11.274157	3.777106	0.000000	-10.000000	-0.250000	20.700001	608.500000	1023.000000	1023.000000	2046.000000
4.440000	0.046014	27.194063	5.687842	6.741313	11.108524	3.656385	0.000000	-10.000000	-0.216667	18.716667	615.666687	1023.000000	1023.000000	2046.000000
4.460000	0.046660	27.575897	5.479038	6.835553	11.423887	3.837420	0.000000	-10.000000	-0.183333	16.733334	622.333313	1023.000000	1023.000000	2046.000000
4.480000	0.047133	27.855450	5.211103	7.090883	11.627723	3.925741	0.000000	-10.000000	-0.158333	14.983334	628.166687	1023.000000	1023.000000	2046.000000
4.500000	0.047150	27.865433	5.366887	7.314116	11.385754	3.798675	0.000000	-10.000000	-0.133333	13.516667	633.333313	1023.000000	1023.000000	2046.000000
4.520000	0.047639	28.154734	5.543221	7.208023	11.411643	3.991847	0.000000	-10.000000	-0.116667	12.183333	638.166687	1023.000000	1023.000000	2046.000000
4.540000	0.048547	28.691097	5.475142	7.169958	11.854157	4.191841	0.000000	-10.000000	-0.083333	10.533334	642.500000	1023.000000	1023.000000	2046.000000
4.560000	0.049152	29.048922	5.494645	7.247846	12.056091	4.250338	0.000000	-10.000000	-0.058333	8.383333	646.333313	1023.000000	1023.000000	2046.000000
4.580000	0.049782	29.421276	5.938077	7.343034	11.893761	4.246404	0.000000	-10.000000	-0.033333	6.250000	649.500000	1023.000000	1023.000000	2046.000000
4.600000	0.051400	30.377550	6.169728	7.330515	12.372654	4.504653	0.000000	-10.000000	-0.016667	3.416667	652.000000	1023.000000	1023.000000	2046.000000
4.620000	0.052839	31.228109	6.286864	7.406641	12.868682	4.665921	0.000000	-10.000000	0.000000	0.466667	653.500000	1023.000000	1023.000000	2046.000000
4.640000	0.053382	31.548681	6.701028	7.526214	12.719099	4.602342	0.000000	-10.000000	0.000000	-2.300000	654.000000	1023.000000	1023.000000	2046.000000
4.660000	0.053812	31.803015	7.098655	7.377775	12.573452	4.753132	0.000000	-10.000000	0.000000	-4.533333	654.000000	1023.000000	1023.000000	2046.000000
4.680000	0.053710	31.742653	7.293865	6.960845	12.623216	4.864727	0.000000	-10.000000	0.016667	-6.683333	654.000000	1023.000000	1023.000000	2046.000000
4.700000	0.053230	31.459167	7.199809	6.668825	12.840758	4.749775	0.000000	-10.000000	0.050000	-9.016666	654.000000	1023.000000	1023.000000	2046.000000
4.720000	0.052202	30.851656	7.350650	6.551907	12.530144	4.418955	0.000000	-10.000000	0.075000	-10.833333	654.000000	1023.000000	1023.000000	2046.000000
4.740000	0.051038	30.163189	7.533618	6.439085	12.071351	4.119134	0.000000	-10.000000	0.091667	-12.250000	654.000000	1023.000000	1023.000000	2046.000000
4.760000	0.050554	29.877689	7.530435	6.275727	11.997386	4.074142	0.000000	-10.000000	0.100000	-13.500000	650.500000	1023.000000	1023.000000	2046.000000
4.780000	0.049535	29.275023	7.142560	6.012655	11.984447	4.135361	0.000000	-10.000000	0.133333	-14.650001	642.166687	1023.000000	1023.000000	2046.000000
4.800000	0.048605	28.725430	6.881414	6.072951	11.820328	3.950737	0.000000	-10.000000	0.166667	-15.516667	632.166687	1023.000000	1023.000000	2046.000000
4.820000	0.047459	28.048374	6.953891	6.086145	11.242627	3.765711	0.000000	-10.000000	0.200000	-16.116667	623.833313	1023.000000	1023.000000	2046.000000
4.840000	0.047342	27.978888	6.858285	5.927544	11.248853	3.944205	0.000000	-10.000000	0.200000	-16.616667	618.500000	1023.000000	1023.000000	2046.000000
4.860000	0.047141	27.860508	6.648590	5.904719	11.317297	3.989902	0.000000	-10.000000	0.200000	-17.116667	613.000000	1023.000000	1023.000000	2046.000000
4.880000	0.047063	27.814522	6.758121	6.170270	11.002371	3.883759	0.000000	-10.000000	0.200000	-17.516666	607.333313	1023.000000	1023.000000	2046.000000
4.900000	0.047135	27.856846	7.066185	6.387916	10.558160	3.844585	0.000000	-10.000000	0.208333	-17.716667	601.500000	1023.000000	1023.000000	2046.000000
4.920000	0.047614	28.139635	6.975741	6.451213	10.614044	4.098636	0.000000	-10.000000	0.225000	-18.133333	595.500000	1023.000000	1023.000000	2046.000000
4.940000	0.047101	27.836412	6.678691	6.497208	10.532482	4.128032	0.000000	-10.000000	0.233333	-18.800001	589.500000	1023.000000	1023.000000	2046.000000
4.960000	0.045549	26.919498	6.500336	6.648871	9.889533	3.880759	0.000000	-10.000000	0.266667	-19.816668	583.166687	1023.000000	1023.000000	2046.000000
4.980000	0.043673	25.810551	6.021938	6.570467	9.294249	3.923897	0.000000	-10.000000	0.300000	-20.733334	576.500000	1023.000000	1023.000000	2046.000000
5.000000	0.041630	24.603313	5.174822	6.355152	8.955349	4.117990	0.000000	-10.000000	0.333333	-21.700001	569.500000	1023.000000	1023.000000	2046.000000
5.020000	0.039196	23.164679	4.180603	6.510796	8.520627	3.952653	0.000000	-10.000000	0.366667	-22.416668	562.333313	1023.000000	1023.000000	2046.000000
5.040000	0.036332	21.472502	3.821548	6.533222	7.642520	3.475212	0.000000	-10.000000	0.391667	-23.266666	554.833313	1023.000000	1023.000000	2046.000000
5.060000	0.033764	19.954639	3.324285	5.913288	7.334776	3.382291	0.000000	-10.000000	0.425000	-23.783335	547.000000	1023.000000	1023.000000	2046.000000
5.080000	0.030128	17.805452	2.544081	5.369338	6.934441	2.957592	0.000000	-10.000000	0.450000	-24.400002	539.000000	1023.000000	1023.000000	2046.000000
5.100000	0.025652	15.160592	1.930819	5.105009	5.904423	2.220341	0.000000	-10.000000	0.466667	-24.816668	531.000000	1023.000000	1023.000000	2046.000000
5.120000	0.021820	12.895531	0.962974	4.486559	5.448179	1.997817	0.000000	-10.000000	0.483333	-25.233334	522.666687	1023.000000	1023.000000	2046.000000
5.140000	0.017637	10.423731	-0.259898	4.032193	5.092600	1.558836	0.000000	-10.000000	0.491667	-25.550001	514.333313	1023.000000	1023.000000	2046.000000
5.160000	0.013283	7.850544	-1.171998	3.864125	4.321179	0.837238	0.000000	-10.000000	0.500000	-25.850000	505.666656	1023.000000	1023.000000	2046.000000
5.180000	0.009747	5.760231	-1.926093	3.562965	3.677728	0.445631	0.000000	-10.000000	0.508333	-26.233334	497.166656	1023.000000	1023.000000	2046.000000
5.200000	0.006917	4.087852	-2.988136	3.256453	3.510011	0.309523	0.000000	-10.000000	0.508333	-26.666668	488.333344	1023.000000	1023.000000	2046.000000
5.220000	0.003719	2.197945	-3.930671	3.278906	3.046868	-0.197158	0.000000	-10.000000	0.508333	-27.133333	479.500000	1023.000000	1023.000000	2046.000000
5.240000	0.000579	0.342430	-4.521798	3.384208	2.222019	-0.741999	0.000000	-10.000000	0.533333	-27.566668	470.333344	1023.000000	1023.000000	2046.000000
5.260000	-0.001363	-0.805722	-5.143755	3.193953	1.875166	-0.731085	0.000000	-10.000000	0.566667	-27.850000	461.000000	1023.000000	1023.000000	2046.000000
5.280000	-0.003408	-2.014415	-5.902853	3.002032	1.740365	-0.853959	0.000000	-10.000000	0.600000	-28.000000	451.666656	1023.000000	1023.000000	2046.000000
5.300000	-0.005719	-3.380008	-6.404965	3.088610	1.268070	-1.331723	0.000000	-10.000000	0.600000	-28.016666	442.333344	1023.000000	1023.000000	2046.000000
5.320000	-0.007410	-4.379379	-6.553040	3.043949	0.706683	-1.576972	0.000000	-10.000000	0.600000	-28.016666	433.000000	1023.000000	1023.000000	2046.000000
5.340000	-0.008272	-4.889024	-6.786264	2.646662	0.692043	-1.441465	0.000000	-10.000000	0.600000	-27.966667	423.666656	1023.000000	1023.000000	2046.000000
5.360000	-0.009323	-5.509774	-7.089770	2.391119	0.738146	-1.549268	0.000000	-10.000000	0.600000	-28.083334	414.333344	1023.000000	1023.000000	2046.000000
5.380000	-0.010601	-6.265348	-7.069908	2.430064	0.296396	-1.921902	0.000000	-10.000000	0.600000	-28.116667	405.000000	1023.000000	1023.000000	2046.000000
5.400000	-0.011509	-6.801831	-6.958907	2.299180	-0.051492	-2.090613	0.000000	-10.000000	0.600000	-28.083334	395.666656	1023.000000	1023.000000	2046.000000
5.420000	-0.011655	-6.887828	-6.994163	2.008899	0.079998	-1.982561	0.000000	-10.000000	0.583333	-27.683334	386.333344	1023.000000	1023.000000	2046.000000
5.440000	-0.012636	-7.468050	-7.147477	1.774876	0.089856	-2.185305	0.000000	-10.000000	0.566667	-27.450001	377.166656	1023.000000	1023.000000	2046.000000
5.460000	-0.014253	-8.423429	-7.128376	1.655634	-0.305228	-2.645459	0.000000	-10.000000	0.533333	-27.383333	367.833344	1023.000000	1023.000000	2046.000000
5.480000	-0.015785	-9.328844	-6.970953	1.356928	-0.857764	-2.857055	0.000000	-10.000000	0.516667	-27.383333	358.666656	1023.000000	1023.000000	2046.000000
5.500000	-0.017008	-10.051901	-7.200579	0.794006	-0.863497	-2.781831	0.000000	-10.000000	0.516667	-27.350000	349.500000	1023.000000	1023.000000	2046.000000
5.520000	-0.019217	-11.357140	-7.525172	0.507154	-1.102910	-3.236211	0.000000	-10.000000	0.516667	-27.166668	340.500000	1023.000000	1023.000000	2046.000000
5.540000	-0.021590	-12.759810	-7.518657	0.431064	-1.848283	-3.823935	0.000000	-10.000000	0.533333	-27.250000	331.500000	1023.000000	1023.000000	2046.000000
5.560000	-0.022920	-13.545866	-7.861038	-0.090022	-1.885527	-3.709279	0.000000	-10.000000	0.533333	-27.300001	322.333344	1023.000000	1023.000000	2046.000000
5.580000	-0.024974	-14.759454	-8.273200	-0.157242	-2.188045	-4.140967	0.000000	-10.000000	0.550000	-27.450001	313.166656	1023.000000	1023.000000	2046.000000
5.600000	-0.027039	-15.979910	-8.424636	-0.155761	-2.841523	-4.557989	0.000000	-10.000000	0.533333	-27.500000	304.000000	1023.000000	1023.000000	2046.000000
5.620000	-0.028141	-16.631336	-8.739304	-0.606151	-2.900543	-4.385339	0.000000	-10.000000	0.533333	-27.533335	294.833344	1023.000000	1023.000000	2046.000000
5.640000	-0.029976	-17.715738	-9.145550	-0.704399	-3.138433	-4.727357	0.000000	-10.000000	0.525000	-27.450001	285.666656	1023.000000	1023.000000	2046.000000
5.660000	-0.031960	-18.888624	-9.217821	-0.723929	-3.849038	-5.097835	0.000000	-10.000000	0.525000	-27.250000	276.500000	1023.000000	1023.000000	2046.000000
5.680000	-0.032863	-19.422251	-9.535321	-1.165995	-3.820944	-4.899992	0.000000	-10.000000	0.516667	-26.966667	267.500000	1023.000000	1023.000000	2046.000000
5.700000	-0.034681	-20.496529	-9.943207	-1.289120	-4.052738	-5.211464	0.000000	-10.000000	0.508333	-26.666666	258.500000	1023.000000	1023.000000	2046.000000
5.720000	-0.036546	-21.598873	-9.961126	-1.283806	-4.760023	-5.593918	0.000000	-10.000000	0.508333	-26.316668	249.500000	1023.000000	1023.000000	2046.000000
5.740000	-0.037154	-21.958015	-10.103305	-1.556461	-4.831819	-5.466431	0.000000	-10.000000	0.500000	-26.083334	240.666672	1023.000000	1023.000000	2046.000000
5.760000	-0.037932	-22.418060	-10.287444	-1.753001	-4.873751	-5.503863	0.000000	-10.000000	0.483333	-25.733334	232.000000	1023.000000	1023.000000	2046.000000
5.780000	-0.038781	-22.919355	-10.352935	-1.524794	-5.086849	-5.954777	0.000000	-10.000000	0.475000	-25.400000	223.500000	1023.000000	1023.000000	2046.000000
5.800000	-0.039436	-23.306543	-10.160473	-1.464949	-5.585270	-6.095852	0.000000	-10.000000	0.466667	-25.166668	215.000000	1023.000000	1023.000000	2046.000000
5.820000	-0.039684	-23.453445	-10.092663	-1.572383	-5.808305	-5.980095	0.000000	-10.000000	0.466667	-24.783335	206.500000	1023.000000	1023.000000	2046.000000
5.840000	-0.040164	-23.737051	-10.272219	-1.798508	-5.765369	-5.900955	0.000000	-10.000000	0.458333	-24.550001	198.166672	1023.000000	1023.000000	2046.000000
5.860000	-0.041713	-24.652441	-10.564456	-1.727200	-6.058554	-6.302232	0.000000	-10.000000	0.433333	-24.133333	190.000000	1023.000000	1023.000000	2046.000000
5.880000	-0.043219	-25.542675	-10.671161	-1.760324	-6.580945	-6.530244	0.000000	-10.000000	0.416667	-23.883333	182.000000	1023.000000	1023.000000	2046.000000
5.900000	-0.043521	-25.720650	-10.896314	-1.908916	-6.678909	-6.236512	0.000000	-10.000000	0.400000	-23.716667	174.000000	1023.000000	1023.000000	2046.000000
5.920000	-0.044328	-26.197906	-11.529596	-2.025295	-6.569346	-6.073669	0.000000	-10.000000	0.383333	-23.383333	166.000000	1023.000000	1023.000000	2046.000000
5.940000	-0.046561	-27.517801	-12.128183	-2.177424	-6.764471	-6.447724	0.000000	-10.000000	0.375000	-23.066668	158.166672	1023.000000	1023.000000	2046.000000
5.960000	-0.049477	-29.241070	-12.291460	-2.494975	-7.461362	-6.993273	0.000000	-10.000000	0.358333	-22.533333	150.500000	1023.000000	1023.000000	2046.000000
5.980000	-0.052018	-30.742462	-12.626820	-3.273471	-7.745515	-7.096656	0.000000	-10.000000	0.341667	-22.066668	143.000000	1023.000000	1023.000000	2046.000000
6.000000	-0.055042	-32.530060	-13.303553	-3.743087	-7.891500	-7.591921	0.000000	-10.000000	0.291667	-21.033333	135.666672	1023.000000	1023.000000	2046.000000
6.020000	-0.058467	-34.553856	-14.006422	-3.857890	-8.327147	-8.362396	0.000000	-10.000000	0.241667	-19.933334	128.666672	1023.000000	1023.000000	2046.000000
6.040000	-0.061721	-36.477291	-14.525249	-4.161640	-8.952867	-8.837534	0.000000	-10.000000	0.200000	-18.666666	122.000000	1023.000000	1023.000000	2046.000000
6.060000	-0.064044	-37.849972	-15.129866	-4.659088	-9.173325	-8.887691	0.000000	-10.000000	0.191667	-17.783333	115.666664	1023.000000	1023.000000	2046.000000
6.080000	-0.066423	-39.255959	-15.863242	-5.037127	-9.295894	-9.059696	0.000000	-10.000000	0.191667	-17.400000	109.833336	1023.000000	1023.000000	2046.000000
6.100000	-0.068661	-40.578922	-16.577518	-4.970288	-9.460073	-9.571044	0.000000	-10.000000	0.191667	-17.366667	104.166664	1023.000000	1023.000000	2046.000000
6.120000	-0.070755	-41.816334	-17.059952	-4.865888	-9.900496	-9.990001	0.000000	-10.000000	0.191667	-17.666666	98.500000	1023.000000	1023.000000	2046.000000
6.140000	-0.071999	-42.551189	-17.450712	-4.917884	-10.184534	-9.998059	0.000000	-10.000000	0.175000	-17.583334	92.500000	1023.000000	1023.000000	2046.000000
6.160000	-0.072779	-43.012329	-17.891256	-5.010499	-10.177775	-9.932797	0.000000	-10.000000	0.166667	-17.350000	86.500000	1023.000000	1023.000000	2046.000000
6.180000	-0.073972	-43.717487	-18.320669	-4.990780	-10.316122	-10.089915	0.000000	-10.000000	0.150000	-16.866667	80.666664	1023.000000	1023.000000	2046.000000
6.200000	-0.074871	-44.248631	-18.482927	-4.749685	-10.634840	-10.381178	0.000000	-10.000000	0.141667	-16.366667	75.000000	1023.000000	1023.000000	2046.000000
6.220000	-0.075233	-44.462780	-18.426712	-4.761844	-10.923325	-10.350898	0.000000	-10.000000	0.133333	-15.816667	69.500000	1023.000000	1023.000000	2046.000000
6.240000	-0.074799	-44.205933	-18.382429	-5.006848	-10.728034	-10.088619	0.000000	-10.000000	0.125000	-15.316667	64.166664	1023.000000	1023.000000	2046.000000
6.260000	-0.074865	-44.245472	-18.363628	-4.912604	-10.709176	-10.260065	0.000000	-10.000000	0.116667	-14.900000	59.000000	1023.000000	1023.000000	2046.000000
6.280000	-0.074737	-44.169468	-18.025562	-4.727362	-10.958815	-10.457728	0.000000	-10.000000	0.108333	-14.450000	54.000000	1023.000000	1023.000000	2046.000000
6.300000	-0.074060	-43.769562	-17.710917	-4.916971	-10.945564	-10.196110	0.000000	-10.000000	0.083333	-14.050000	49.166668	1023.000000	1023.000000	2046.000000
6.320000	-0.073701	-43.557053	-17.525248	-5.156382	-10.759126	-10.116299	0.000000	-10.000000	0.066667	-13.366667	44.500000	1023.000000	1023.000000	2046.000000
6.340000	-0.073794	-43.612453	-17.416365	-5.321881	-10.640996	-10.233210	0.000000	-10.000000	0.050000	-12.733334	40.166668	1023.000000	1023.000000	2046.000000
6.360000	-0.074062	-43.770741	-17.108463	-5.389009	-10.821029	-10.452239	0.000000	-10.000000	0.050000	-12.283334	36.000000	1023.000000	1023.000000	2046.000000
6.380000	-0.074150	-43.822884	-16.783337	-5.591406	-10.980365	-10.467774	0.000000	-10.000000	0.033333	-12.000000	32.000000	1023.000000	1023.000000	2046.000000
6.400000	-0.074118	-43.803780	-16.674858	-5.928652	-10.869796	-10.330475	0.000000	-10.000000	0.025000	-11.900001	28.000000	1023.000000	1023.000000	2046.000000
6.420000	-0.075090	-44.378063	-16.838371	-6.116054	-10.811913	-10.611725	0.000000	-10.000000	0.025000	-11.733334	24.000000	1023.000000	1023.000000	2046.000000
6.440000	-0.076081	-44.963982	-16.860620	-6.167405	-10.991816	-10.944141	0.000000	-10.000000	0.033333	-11.583334	20.000000	1023.000000	1023.000000	2046.000000
6.460000	-0.076913	-45.455799	-16.704750	-6.314113	-11.384436	-11.052503	0.000000	-10.000000	0.041667	-11.300000	16.000000	1023.000000	1023.000000	2046.000000
6.480000	-0.077049	-45.535717	-16.708614	-6.603219	-11.288695	-10.935189	0.000000	-10.000000	0.033333	-10.983334	12.166667	1023.000000	1023.000000	2046.000000
6.500000	-0.077733	-45.940239	-16.880129	-6.608440	-11.275798	-11.175873	0.000000	-10.000000	0.041667	-10.683333	8.500000	1023.000000	1023.000000	2046.000000
6.520000	-0.078303	-46.276806	-16.826754	-6.472762	-11.496289	-11.481001	0.000000	-10.000000	0.033333	-10.350000	5.000000	1023.000000	1023.000000	2046.000000
6.540000	-0.078567	-46.433376	-16.714947	-6.581348	-11.688323	-11.448758	0.000000	-10.000000	0.025000	-9.883333	1.833333	1023.000000	1023.000000	2046.000000
6.560000	-0.078331	-46.293762	-16.617165	-6.834935	-11.634979	-11.206681	0.000000	-10.000000	0.008333	-9.433333	-1.166667	1023.000000	1023.000000	2046.000000
6.580000	-0.078583	-46.442757	-16.764816	-6.848131	-11.500209	-11.329601	0.000000	-10.000000	0.000000	-9.083334	-4.000000	1023.000000	1023.000000	2046.000000
6.600000	-0.079066	-46.727890	-16.771303	-6.704510	-11.671637	-11.580439	0.000000	-10.000000	0.000000	-8.683333	-7.000000	1023.000000	1023.000000	2046.000000
6.620000	-0.079198	-46.806171	-16.618120	-6.801011	-11.941486	-11.445555	0.000000	-10.000000	0.000000	-8.150001	-9.833333	1023.000000	1023.000000	2046.000000
6.640000	-0.078759	-46.546772	-16.565006	-6.941436	-11.840473	-11.199858	0.000000	-10.000000	-0.008333	-7.583333	-12.666667	1023.000000	1023.000000	2046.000000
6.660000	-0.078858	-46.605083	-16.664902	-6.903480	-11.714677	-11.322025	0.000000	-10.000000	-0.016667	-7.150000	-15.166667	1023.000000	1023.000000	2046.000000
6.680000	-0.079249	-46.836201	-16.716198	-6.733864	-11.843936	-11.542202	0.000000	-10.000000	-0.016667	-6.633334	-17.500000	1023.000000	1023.000000	2046.000000
6.700000	-0.079472	-46.967712	-16.566038	-6.723321	-12.164505	-11.513849	0.000000	-10.000000	-0.016667	-6.200000	-19.500000	1023.000000	1023.000000	2046.000000
6.720000	-0.079074	-46.732853	-16.531816	-6.905248	-12.063924	-11.231864	0.000000	-10.000000	-0.016667	-5.816667	-21.500000	1023.000000	1023.000000	2046.000000
6.740000	-0.079078	-46.735012	-16.628870	-6.798588	-11.943644	-11.363912	0.000000	-10.000000	-0.033333	-5.616667	-23.500000	1023.000000	1023.000000	2046.000000
6.760000	-0.079430	-46.943237	-16.558783	-6.680774	-12.171298	-11.532382	0.000000	-10.000000	-0.033333	-5.283333	-25.500000	1023.000000	1023.000000	2046.000000
6.780000	-0.079061	-46.724964	-16.378370	-6.721090	-12.269900	-11.355604	0.000000	-10.000000	-0.041667	-4.750000	-27.500000	1023.000000	1023.000000	2046.000000
6.800000	-0.078413	-46.342010	-16.220108	-6.778993	-12.112154	-11.230754	0.000000	-10.000000	-0.041667	-4.116667	-29.166666	1023.000000	1023.000000	2046.000000
6.820000	-0.078148	-46.185619	-16.180445	-6.496521	-12.008295	-11.500360	0.000000	-10.000000	-0.050000	-3.350000	-30.500000	1023.000000	1023.000000	2046.000000
6.840000	-0.077978	-46.085224	-15.844004	-6.385108	-12.328886	-11.527226	0.000000	-10.000000	-0.050000	-2.300000	-31.333334	1023.000000	1023.000000	2046.000000
6.860000	-0.077299	-45.683842	-15.684865	-6.531135	-12.217219	-11.250624	0.000000	-10.000000	-0.050000	-1.150000	-31.833334	1023.000000	1023.000000	2046.000000
6.880000	-0.077482	-45.791836	-15.688368	-6.454248	-12.140733	-11.508486	0.000000	-10.000000	-0.058333	0.400000	-32.000000	1023.000000	1023.000000	2046.000000
6.900000	-0.078060	-46.133743	-15.467044	-6.436761	-12.521594	-11.708345	0.000000	-10.000000	-0.075000	2.200000	-32.000000	1023.000000	1023.000000	2046.000000
6.920000	-0.077013	-45.514648	-15.319677	-6.563583	-12.268695	-11.362693	0.000000	-10.000000	-0.083333	4.466667	-32.000000	1023.000000	1023.000000	2046.000000
6.940000	-0.075719	-44.749962	-15.187953	-6.469347	-11.894450	-11.198213	0.000000	-10.000000	-0.100000	6.716667	-32.000000	1023.000000	1023.000000	2046.000000
6.960000	-0.074519	-44.040512	-15.088878	-6.148510	-11.766011	-11.037111	0.000000	-10.000000	-0.116667	9.000000	-32.000000	1023.000000	1023.000000	2046.000000
6.980000	-0.073312	-43.327183	-14.889012	-6.119695	-11.626898	-10.691578	0.000000	-10.000000	-0.183333	11.450001	-32.000000	1023.000000	1023.000000	2046.000000
7.000000	-0.072387	-42.780865	-14.772788	-6.305165	-11.259065	-10.443848	0.000000	-10.000000	-0.250000	14.200001	-32.000000	1023.000000	1023.000000	2046.000000
7.020000	-0.072896	-43.081436	-14.990674	-6.362783	-11.071671	-10.656308	0.000000	-10.000000	-0.308333	16.116667	-32.000000	1023.000000	1023.000000	2046.000000
7.040000	-0.073427	-43.395298	-15.048145	-6.333490	-11.244993	-10.768668	0.000000	-10.000000	-0.375000	18.850000	-13.166667	1023.000000	1023.000000	2046.000000
7.060000	-0.073308	-43.325291	-15.225995	-6.557397	-10.993685	-10.548214	0.000000	-10.000000	-0.466667	22.283333	13.333333	1023.000000	1023.000000	2046.000000
7.080000	-0.073718	-43.567570	-15.611697	-6.544211	-10.737518	-10.674144	0.000000	-10.000000	-0.558333	25.716667	39.833332	1023.000000	1023.000000	2046.000000
7.100000	-0.073793	-43.611507	-15.772604	-6.339462	-10.762193	-10.737250	0.000000	-10.000000	-0.600000	27.400000	47.500000	1023.000000	1023.000000	2046.000000
7.120000	-0.072591	-42.901402	-15.830270	-6.285911	-10.457617	-10.327605	0.000000	-10.000000	-0.608333	27.766666	50.500000	1023.000000	1023.000000	2046.000000
7.140000	-0.071393	-42.193474	-16.081039	-5.833334	-10.005896	-10.273204	0.000000	-10.000000	-0.616667	28.066668	56.666668	1023.000000	1023.000000	2046.000000
7.160000	-0.070026	-41.385170	-16.056055	-5.262593	-9.914206	-10.152318	0.000000	-10.000000	-0.641667	28.733334	66.000000	1023.000000	1023.000000	2046.000000
7.180000	-0.067686	-40.002716	-15.874842	-4.905944	-9.573707	-9.648223	0.000000	-10.000000	-0.666667	29.183334	75.500000	1023.000000	1023.000000	2046.000000
7.200000	-0.065631	-38.787849	-15.891014	-4.370378	-9.048945	-9.477513	0.000000	-10.000000	-0.708333	29.866667	85.000000	1023.000000	1023.000000	2046.000000
7.220000	-0.063602	-37.588921	-15.589642	-3.788837	-8.923113	-9.287328	0.000000	-10.000000	-0.741667	30.483334	94.666664	1023.000000	1023.000000	2046.000000
7.240000	-0.060493	-35.751232	-15.111483	-3.481307	-8.501005	-8.657439	0.000000	-10.000000	-0.775000	31.299999	104.833336	1023.000000	1023.000000	2046.000000
7.260000	-0.057461	-33.959274	-14.660191	-3.043913	-7.902018	-8.353153	0.000000	-10.000000	-0.800000	32.150002	115.333336	1023.000000	1023.000000	2046.000000
7.280000	-0.054369	-32.131905	-13.923824	-2.589025	-7.507317	-8.111738	0.000000	-10.000000	-0.816667	33.100002	126.000000	1023.000000	1023.000000	2046.000000
7.300000	-0.050484	-29.836151	-12.990179	-2.292353	-7.009837	-7.543782	0.000000	-10.000000	-0.833333	33.533337	136.833328	1023.000000	1023.000000	2046.000000
7.320000	-0.046280	-27.351202	-12.107262	-2.054766	-6.146404	-7.042771	0.000000	-10.000000	-0.850000	34.233334	147.833328	1023.000000	1023.000000	2046.000000
7.340000	-0.042680	-25.224142	-11.188018	-1.764694	-5.490098	-6.781332	0.000000	-10.000000	-0.866667	34.433334	159.333328	1023.000000	1023.000000	2046.000000
7.360000	-0.038664	-22.850456	-9.996368	-1.666917	-4.992944	-6.194227	0.000000	-10.000000	-0.866667	34.850002	170.666672	1023.000000	1023.000000	2046.000000
7.380000	-0.034082	-20.142334	-8.866318	-1.695430	-4.080984	-5.499601	0.000000	-10.000000	-0.858333	34.650002	182.333328	1023.000000	1023.000000	2046.000000
7.400000	-0.030402	-17.967325	-8.025930	-1.482941	-3.228990	-5.229464	0.000000	-10.000000	-0.858333	34.433334	193.833328	1023.000000	1023.000000	2046.000000
7.420000	-0.026855	-15.871449	-6.983479	-1.120842	-2.740835	-5.026293	0.000000	-10.000000	-0.850000	34.266666	205.500000	1023.000000	1023.000000	2046.000000
7.440000	-0.023295	-13.767062	-6.076277	-0.978184	-2.201370	-4.511231	0.000000	-10.000000	-0.850000	34.166668	216.833328	1023.000000	1023.000000	2046.000000
7.460000	-0.019930	-11.778893	-5.282961	-0.903199	-1.473149	-4.119584	0.000000	-10.000000	-0.841667	34.200001	228.333328	1023.000000	1023.000000	2046.000000
7.480000	-0.017427	-10.299303	-4.718360	-0.743734	-0.851596	-3.985612	0.000000	-10.000000	-0.850000	34.383335	239.666672	1023.000000	1023.000000	2046.000000
7.500000	-0.014964	-8.843936	-4.030381	-0.486405	-0.487738	-3.839411	0.000000	-10.000000	-0.850000	34.483334	251.333328	1023.000000	1023.000000	2046.000000
7.520000	-0.011555	-6.828709	-3.231211	-0.368976	0.076087	-3.304608	0.000000	-10.000000	-0.875000	34.866669	262.666656	1023.000000	1023.000000	2046.000000
7.540000	-0.008316	-4.914812	-2.651675	-0.108124	0.874175	-3.029188	0.000000	-10.000000	-0.900000	35.133335	274.333344	1023.000000	1023.000000	2046.000000
7.560000	-0.005434	-3.211610	-2.055972	0.274199	1.384847	-2.814684	0.000000	-10.000000	-0.950000	35.766666	286.000000	1023.000000	1023.000000	2046.000000
7.580000	-0.002192	-1.295384	-1.300498	0.617231	1.786218	-2.398335	0.000000	-10.000000	-0.966667	36.016666	298.000000	1023.000000	1023.000000	2046.000000
7.600000	0.001554	0.918531	-0.543622	0.808143	2.402411	-1.748400	0.000000	-10.000000	-0.983333	36.266666	310.000000	1023.000000	1023.000000	2046.000000
7.620000	0.005213	3.081040	0.123511	1.079101	3.174718	-1.296289	0.000000	-10.000000	-0.983333	36.216667	322.000000	1023.000000	1023.000000	2046.000000
7.640000	0.008598	5.081689	0.740187	1.404749	3.906333	-0.969581	0.000000	-10.000000	-0.983333	36.450001	334.000000	1023.000000	1023.000000	2046.000000
7.660000	0.011953	7.063949	1.552937	1.822623	4.346867	-0.658478	0.000000	-10.000000	-0.991667	36.333336	346.000000	1023.000000	1023.000000	2046.000000
7.680000	0.015727	9.294952	2.364310	2.188526	4.856826	-0.114709	0.000000	-10.000000	-0.975000	36.583336	358.000000	1023.000000	1023.000000	2046.000000
7.700000	0.019544	11.550676	3.112079	2.419752	5.569450	0.449395	0.000000	-10.000000	-0.966667	36.433334	370.166656	1023.000000	1023.000000	2046.000000
7.720000	0.023003	13.594743	3.738457	2.786382	6.312776	0.757128	0.000000	-10.000000	-0.958333	36.433334	382.500000	1023.000000	1023.000000	2046.000000
7.740000	0.026198	15.482780	4.457028	3.225646	6.767887	1.032218	0.000000	-10.000000	-0.966667	36.166668	390.833344	1023.000000	1023.000000	2046.000000
7.760000	0.029112	17.205330	5.145074	3.668303	7.079667	1.312286	0.000000	-10.000000	-0.966667	36.016670	403.000000	1023.000000	1023.000000	2046.000000
7.780000	0.032000	18.912086	5.782181	3.818870	7.517136	1.793900	0.000000	-10.000000	-0.950000	35.933334	415.000000	1023.000000	1023.000000	2046.000000
7.800000	0.034383	20.320631	6.283045	4.037600	8.065671	1.934315	0.000000	-10.000000	-0.925000	35.816669	431.000000	1023.000000	1023.000000	2046.000000
7.820000	0.036478	21.558449	6.771840	4.149293	8.531443	2.105872	0.000000	-10.000000	-0.908333	35.633335	443.000000	1023.000000	1023.000000	2046.000000
7.840000	0.038839	22.953991	7.335857	4.493026	8.815838	2.309270	0.000000	-10.000000	-0.900000	35.283333	455.000000	1023.000000	1023.000000	2046.000000
7.860000	0.041640	24.609529	7.834297	4.683759	9.197535	2.893940	0.000000	-10.000000	-0.900000	35.116665	466.666656	1023.000000	1023.000000	2046.000000
7.880000	0.043933	25.964323	7.827765	5.005424	9.704611	3.426523	0.000000	-10.000000	-0.875000	34.866665	478.333344	1023.000000	1023.000000	2046.000000
7.900000	0.045062	26.631470	7.530642	5.417943	10.027174	3.655710	0.000000	-10.000000	-0.841667	34.683334	490.000000	1023.000000	1023.000000	2046.000000
7.920000	0.045730	27.026379	7.595469	5.721094	10.104952	3.604863	0.000000	-10.000000	-0.791667	34.250000	501.666656	1023.000000	1023.000000	2046.000000
7.940000	0.045194	26.709476	7.615087	5.611642	10.013375	3.469372	0.000000	-10.000000	-0.766667	33.900002	513.166687	1023.000000	1023.000000	2046.000000
7.960000	0.044810	26.482485	7.479299	5.316091	10.083212	3.603884	0.000000	-10.000000	-0.741667	33.333332	524.500000	1023.000000	1023.000000	2046.000000
7.980000	0.044032	26.023149	7.119812	5.148654	10.224882	3.529802	0.000000	-10.000000	-0.725000	32.783333	535.833313	1023.000000	1023.000000	2046.000000
8.000000	0.043169	25.512779	6.633232	5.162216	10.361041	3.356291	0.000000	-10.000000	-0.708333	32.066666	546.833313	1023.000000	1023.000000	2046.000000
8.020000	0.042784	25.285299	6.320112	5.298149	10.394673	3.272365	0.000000	-10.000000	-0.675000	31.566668	557.666687	1023.000000	1023.000000	2046.000000
8.040000	0.042754	25.267578	6.048830	5.559867	10.430009	3.228872	0.000000	-10.000000	-0.641667	30.700001	568.166687	1023.000000	1023.000000	2046.000000
8.060000	0.043402	25.650642	5.977991	5.749696	10.456264	3.466692	0.000000	-10.000000	-0.608333	30.150002	575.166687	1023.000000	1023.000000	2046.000000
8.080000	0.043978	25.991074	5.732353	6.022080	10.777312	3.459329	0.000000	-10.000000	-0.558333	28.916668	585.166687	1023.000000	1023.000000	2046.000000
8.100000	0.044139	26.085899	5.430334	6.310346	10.922777	3.422442	0.000000	-10.000000	-0.483333	27.166668	594.833313	1023.000000	1023.000000	2046.000000
8.120000	0.044136	26.084471	5.332653	6.676691	10.691842	3.383285	0.000000	-10.000000	-0.400000	24.900000	607.333313	1023.000000	1023.000000	2046.000000
8.140000	0.044502	26.300583	5.247995	6.790361	10.673287	3.588938	0.000000	-10.000000	-0.358333	23.416666	613.166687	1023.000000	1023.000000	2046.000000
8.160000	0.044690	26.411596	5.021132	6.904788	10.868728	3.616948	0.000000	-10.000000	-0.291667	21.216667	621.166687	1023.000000	1023.000000	2046.000000
8.180000	0.044458	26.274908	4.838287	7.073795	10.862173	3.500653	0.000000	-10.000000	-0.225000	18.366667	628.333313	1023.000000	1023.000000	2046.000000
8.200000	0.044399	26.239775	4.886227	7.086022	10.646255	3.621271	0.000000	-10.000000	-0.133333	14.583334	637.333313	1023.000000	1023.000000	2046.000000
8.220000	0.045017	26.604771	4.935116	7.012256	10.778167	3.879231	0.000000	-10.000000	-0.091667	10.900001	642.833313	1023.000000	1023.000000	2046.000000
8.240000	0.045562	26.927263	4.996790	7.014538	10.979517	3.936420	0.000000	-10.000000	-0.058333	8.383333	646.333313	1023.000000	1023.000000	2046.000000
8.260000	0.046060	27.221325	4.938694	7.126294	11.223700	3.932638	0.000000	-10.000000	-0.041667	5.733334	648.833313	1023.000000	1023.000000	2046.000000
8.280000	0.046822	27.671577	5.088398	7.354300	11.254541	3.974338	0.000000	-10.000000	-0.025000	2.800000	541.666687	1023.000000	1023.000000	2046.000000
8.300000	0.047821	28.262421	5.434438	7.409360	11.207996	4.210625	0.000000	-10.000000	-0.008333	0.533333	325.666656	1023.000000	1023.000000	2046.000000
8.320000	0.048619	28.733665	5.624427	7.277337	11.394989	4.436914	0.000000	-10.000000	0.000000	-0.666667	108.833336	1023.000000	1023.000000	2046.000000
8.340000	0.048433	28.624098	5.609069	7.059488	11.489944	4.465597	0.000000	-10.000000	0.000000	0.000000	0.000000	1023.000000	1023.000000	2046.000000
8.360000	0.047529	28.089523	5.645839	6.855639	11.332619	4.255427	0.000000	-10.000000	0.000000	0.000000	0.000000	1023.000000	1023.000000	2046.000000
8.380000	0.046655	27.573362	5.824541	6.684883	10.939276	4.124663	0.000000	-10.000000	0.000000	0.000000	0.000000	1023.000000	1023.000000	2046.000000
8.400000	0.046247	27.332029	5.920654	6.385360	10.949462	4.076552	0.000000	-10.000000	0.000000	0.000000	0.000000	1023.000000	1023.000000	2046.000000
8.420000	0.044982	26.584391	5.769825	6.223525	10.810044	3.780995	0.000000	-10.000000	0.000000	0.000000	0.000000	1023.000000	1023.000000	2046.000000
8.440000	0.043586	25.759298	5.598235	6.223429	10.407767	3.529867	0.000000	-10.000000	0.000000	0.000000	0.000000	1023.000000	1023.000000	2046.000000
8.460000	0.042688	25.228491	5.490908	6.047786	10.126745	3.563051	0.000000	-10.000000	0.000000	0.000000	0.000000	1023.000000	1023.000000	2046.000000
8.480000	0.041654	24.617786	5.252777	5.847486	10.054301	3.463223	0.000000	-10.000000	0.000000	0.000000	0.000000	1023.000000	1023.000000	2046.000000
8.500000	0.040362	23.853954	4.935563	5.812636	9.821686	3.284069	0.000000	-10.000000	0.000000	0.000000	0.000000	1023.000000	1023.000000	2046.000000
8.520000	0.039478	23.331779	4.864180	5.841610	9.384226	3.241763	0.000000	-10.000000	0.000000	0.000000	0.000000	1023.000000	1023.000000	2046.000000
8.540000	0.039129	23.125235	4.851323	5.674980	9.192986	3.405946	0.000000	-10.000000	0.000000	0.000000	0.000000	1023.000000	1023.000000	2046.000000
8.560000	0.038747	22.899212	4.833254	5.704046	9.134877	3.227035	0.000000	-10.000000	0.000000	0.000000	0.000000	1023.000000	1023.000000	2046.000000
8.580000	0.038418	22.704966	4.770867	5.882966	8.988488	3.062644	0.000000	-10.000000	0.000000	0.000000	0.000000	1023.000000	1023.000000	2046.000000
8.600000	0.037996	22.455801	4.738064	6.150760	8.587515	2.979462	0.000000	-10.000000	0.000000	0.000000	0.000000	1023.000000	1023.000000	2046.000000
8.620000	0.037501	22.162865	4.729277	6.216591	8.139854	3.077142	0.000000	-10.000000	0.000000	0.000000	0.000000	1023.000000	1023.000000	2046.000000
8.640000	0.036420	21.524284	4.478733	6.039654	7.921609	3.084288	0.000000	-10.000000	0.000000	0.000000	0.000000	1023.000000	1023.000000	2046.000000
8.660000	0.034404	20.332523	3.966811	5.942794	7.569458	2.853459	0.000000	-10.000000	0.000000	0.000000	0.000000	1023.000000	1023.000000	2046.000000
8.680000	0.031372	18.540577	3.039174	5.795713	7.009142	2.696548	0.000000	-10.000000	0.000000	0.000000	0.000000	1023.000000	1023.000000	2046.000000
8.700000	0.028473	16.827299	2.135064	5.880961	6.215487	2.595787	0.000000	-10.000000	0.000000	0.000000	0.000000	1023.000000	1023.000000	2046.000000
8.720000	0.025668	15.169651	1.413017	5.590653	5.691945	2.474036	0.000000	-10.000000	0.000000	0.000000	0.000000	1023.000000	1023.000000	2046.000000
8.740000	0.022537	13.319112	0.776130	5.202562	5.376454	1.963965	0.000000	-10.000000	0.000000	0.000000	0.000000	1023.000000	1023.000000	2046.000000
8.760000	0.018543	10.958662	0.081804	4.614142	4.853435	1.409280	0.000000	-10.000000	0.000000	0.000000	0.000000	1023.000000	1023.000000	2046.000000
8.780000	0.014489	8.562832	-0.512202	4.084737	4.052160	0.938136	0.000000	-10.000000	0.000000	0.000000	0.000000	1023.000000	1023.000000	2046.000000
8.800000	0.010593	6.260423	-1.239510	3.534078	3.440194	0.525661	0.000000	-10.000000	0.000000	0.000000	0.000000	1023.000000	1023.000000	2046.000000
8.820000	0.006404	3.784722	-2.164771	2.985353	3.081394	-0.117254	0.000000	-10.000000	0.000000	0.000000	0.000000	1023.000000	1023.000000	2046.000000
8.840000	0.001988	1.174758	-3.217232	2.563501	2.595462	-0.766973	0.000000	-10.000000	0.000000	0.000000	0.000000	1023.000000	1023.000000	2046.000000
8.860000	-0.002045	-1.208685	-3.999615	2.218843	1.858030	-1.285943	0.000000	-10.000000	0.000000	0.000000	0.000000	1023.000000	1023.000000	2046.000000
8.880000	-0.005132	-3.032798	-4.745022	1.792550	1.510939	-1.591266	0.000000	-10.000000	0.000000	0.000000	0.000000	1023.000000	1023.000000	2046.000000
8.900000	-0.008364	-4.943200	-5.692374	1.622090	1.264914	-2.137830	0.000000	-10.000000	0.000000	0.000000	0.000000	1023.000000	1023.000000	2046.000000
8.920000	-0.011548	-6.824724	-6.580264	1.639167	0.720702	-2.604329	0.000000	-10.000000	0.000000	0.000000	0.000000	1023.000000	1023.000000	2046.000000
8.940000	-0.014162	-8.369888	-7.191071	1.506901	0.100299	-2.786019	0.000000	-10.000000	0.000000	0.000000	0.000000	1023.000000	1023.000000	2046.000000
8.960000	-0.016327	-9.649102	-7.765796	1.279446	-0.191492	-2.971260	0.000000	-10.000000	0.000000	0.000000	0.000000	1023.000000	1023.000000	2046.000000
8.980000	-0.018539	-10.956658	-8.503661	1.247397	-0.330505	-3.369889	0.000000	-10.000000	0.000000	0.000000	0.000000	1023.000000	1023.000000	2046.000000
9.000000	-0.020537	-12.137222	-8.847972	1.229399	-0.933094	-3.585556	0.000000	-10.000000	0.000000	0.000000	0.000000	1023.000000	1023.000000	2046.000000
9.020000	-0.021713	-12.832222	-9.002584	0.950140	-1.244754	-3.535025	0.000000	-10.000000	0.000000	0.000000	0.000000	1023.000000	1023.000000	2046.000000
9.040000	-0.022936	-13.555269	-9.215403	0.703592	-1.266133	-3.777326	0.000000	-10.000000	0.000000	0.000000	0.000000	1023.000000	1023.000000	2046.000000
9.060000	-0.024158	-14.277369	-9.473486	0.633059	-1.445787	-3.991156	0.000000	-10.000000	0.000000	0.000000	0.000000	1023.000000	1023.000000	2046.000000
9.080000	-0.025209	-14.898350	-9.461455	0.580708	-1.931424	-4.086178	0.000000	-10.000000	0.000000	0.000000	0.000000	1023.000000	1023.000000	2046.000000
9.100000	-0.025611	-15.136055	-9.351703	0.306315	-2.017278	-4.073390	0.000000	-10.000000	0.000000	0.000000	0.000000	1023.000000	1023.000000	2046.000000
9.120000	-0.026507	-15.665361	-9.460894	0.215102	-2.011312	-4.408258	0.000000	-10.000000	0.000000	0.000000	0.000000	1023.000000	1023.000000	2046.000000
9.140000	-0.027848	-16.458237	-9.493340	0.031276	-2.369710	-4.626462	0.000000	-10.000000	0.000000	0.000000	0.000000	1023.000000	1023.000000	2046.000000
9.160000	-0.029014	-17.147282	-9.385990	-0.277831	-2.840533	-4.642926	0.000000	-10.000000	0.000000	0.000000	0.000000	1023.000000	1023.000000	2046.000000
9.180000	-0.030265	-17.886889	-9.398555	-0.689026	-3.039020	-4.760288	0.000000	-10.000000	0.000000	0.000000	0.000000	1023.000000	1023.000000	2046.000000
9.200000	-0.032063	-18.949465	-9.652451	-0.994319	-3.159791	-5.142903	0.000000	-10.000000	0.000000	0.000000	0.000000	1023.000000	1023.000000	2046.000000
9.220000	-0.033959	-20.069944	-9.839541	-1.184239	-3.591834	-5.454330	0.000000	-10.000000	0.000000	0.000000	0.000000	1023.000000	1023.000000	2046.000000
9.240000	-0.035593	-21.035513	-9.909642	-1.380761	-4.099824	-5.645286	0.000000	-10.000000	0.000000	0.000000	0.000000	1023.000000	1023.000000	2046.000000
9.260000	-0.037005	-21.870190	-10.078676	-1.686760	-4.333286	-5.771467	0.000000	-10.000000	0.000000	0.000000	0.000000	1023.000000	1023.000000	2046.000000
9.280000	-0.038728	-22.888435	-10.509403	-1.776162	-4.468410	-6.134459	0.000000	-10.000000	0.000000	0.000000	0.000000	1023.000000	1023.000000	2046.000000
9.300000	-0.040416	-23.885719	-10.791614	-1.844936	-4.930288	-6.318881	0.000000	-10.000000	0.000000	0.000000	0.000000	1023.000000	1023.000000	2046.000000
9.320000	-0.041614	-24.594019	-10.804470	-2.099677	-5.403229	-6.286644	0.000000	-10.000000	0.000000	0.000000	0.000000	1023.000000	1023.000000	2046.000000
9.340000	-0.042833	-25.314022	-11.090294	-2.284564	-5.427309	-6.511855	0.000000	-10.000000	0.000000	0.000000	0.000000	1023.000000	1023.000000	2046.000000
9.360000	-0.044290	-26.175125	-11.428331	-2.335867	-5.720455	-6.690472	0.000000	-10.000000	0.000000	0.000000	0.000000	1023.000000	1023.000000	2046.000000
9.380000	-0.045476	-26.876036	-11.483350	-2.446253	-6.197629	-6.748803	0.000000	-10.000000	0.000000	0.000000	0.000000	1023.000000	1023.000000	2046.000000
9.400000	-0.046107	-27.249020	-11.560173	-2.664374	-6.231432	-6.793041	0.000000	-10.000000	0.000000	0.000000	0.000000	1023.000000	1023.000000	2046.000000
9.420000	-0.046879	-27.705618	-11.707616	-2.620959	-6.306076	-7.070968	0.000000	-10.000000	0.000000	0.000000	0.000000	1023.000000	1023.000000	2046.000000
9.440000	-0.047273	-27.938311	-11.637226	-2.521453	-6.678093	-7.101537	0.000000	-10.000000	0.000000	0.000000	0.000000	1023.000000	1023.000000	2046.000000
9.460000	-0.047255	-27.927526	-11.370465	-2.599726	-6.949711	-7.007624	0.000000	-10.000000	0.000000	0.000000	0.000000	1023.000000	1023.000000	2046.000000
9.480000	-0.047526	-28.087799	-11.465075	-2.549260	-6.901414	-7.172049	0.000000	-10.000000	0.000000	0.000000	0.000000	1023.000000	1023.000000	2046.000000
9.500000	-0.048888	-28.892607	-11.688349	-2.571891	-7.266914	-7.365451	0.000000	-10.000000	0.000000	0.000000	0.000000	1023.000000	1023.000000	2046.000000
9.520000	-0.049646	-29.340954	-11.527838	-2.745350	-7.807470	-7.260296	0.000000	-10.000000	0.000000	0.000000	0.000000	1023.000000	1023.000000	2046.000000
9.540000	-0.050216	-29.677431	-11.892899	-2.920263	-7.590533	-7.273736	0.000000	-10.000000	0.000000	0.000000	0.000000	1023.000000	1023.000000	2046.000000
9.560000	-0.051148	-30.228445	-12.528546	-2.693511	-7.672151	-7.334238	0.000000	-10.000000	0.000000	0.000000	0.000000	1023.000000	1023.000000	2046.000000
9.580000	-0.052635	-31.107065	-12.832273	-2.853591	-8.162313	-7.258887	0.000000	-10.000000	0.000000	0.000000	0.000000	1023.000000	1023.000000	2046.000000
9.600000	-0.054578	-32.255566	-13.125045	-3.377938	-8.288918	-7.463666	0.000000	-10.000000	0.000000	0.000000	0.000000	1023.000000	1023.000000	2046.000000
9.620000	-0.057273	-33.848629	-13.640045	-3.697073	-8.457236	-8.054275	0.000000	-10.000000	0.000000	0.000000	0.000000	1023.000000	1023.000000	2046.000000
9.640000	-0.060355	-35.669655	-14.040780	-4.149324	-9.066059	-8.413491	0.000000	-10.000000	0.000000	0.000000	0.000000	1023.000000	1023.000000	2046.000000
9.660000	-0.062635	-37.017376	-14.357095	-4.607147	-9.332804	-8.720329	0.000000	-10.000000	0.000000	0.000000	0.000000	1023.000000	1023.000000	2046.000000
9.680000	-0.065510	-38.716232	-15.144597	-4.839184	-9.425566	-9.306888	0.000000	-10.000000	0.000000	0.000000	0.000000	1023.000000	1023.000000	2046.000000
9.700000	-0.068649	-40.571693	-15.805987	-5.115305	-9.951879	-9.698524	0.000000	-10.000000	0.000000	0.000000	0.000000	1023.000000	1023.000000	2046.000000
9.720000	-0.070938	-41.924568	-16.266895	-5.519873	-10.269080	-9.868721	0.000000	-10.000000	0.000000	0.000000	0.000000	1023.000000	1023.000000	2046.000000
9.740000	-0.073060	-43.178410	-16.996496	-5.669893	-10.249133	-10.262885	0.000000	-10.000000	0.000000	0.000000	0.000000	1023.000000	1023.000000	2046.000000
9.760000	-0.075119	-44.395580	-17.637337	-5.694379	-10.540963	-10.522903	0.000000	-10.000000	0.000000	0.000000	0.000000	1023.000000	1023.000000	2046.000000
9.780000	-0.076431	-45.170792	-17.917828	-5.679745	-10.978450	-10.594769	0.000000	-10.000000	0.000000	0.000000	0.000000	1023.000000	1023.000000	2046.000000
9.800000	-0.077290	-45.678394	-18.308517	-5.714894	-10.941955	-10.713027	0.000000	-10.000000	0.000000	0.000000	0.000000	1023.000000	1023.000000	2046.000000
9.820000	-0.078560	-46.428959	-18.861048	-5.640830	-11.031923	-10.895156	0.000000	-10.000000	0.000000	0.000000	0.000000	1023.000000	1023.000000	2046.000000
9.840000	-0.079443	-46.950581	-18.947525	-5.575181	-11.521540	-10.906334	0.000000	-10.000000	0.000000	0.000000	0.000000	1023.000000	1023.000000	2046.000000
9.860000	-0.079595	-47.040741	-18.989904	-5.685626	-11.519016	-10.846195	0.000000	-10.000000	0.000000	0.000000	0.000000	1023.000000	1023.000000	2046.000000
9.880000	-0.080008	-47.284691	-19.208178	-5.579424	-11.444125	-11.052961	0.000000	-10.000000	0.000000	0.000000	0.000000	1023.000000	1023.000000	2046.000000
9.900000	-0.080181	-47.387127	-19.055185	-5.566605	-11.761979	-11.003359	0.000000	-10.000000	0.000000	0.000000	0.000000	1023.000000	1023.000000	2046.000000
9.920000	-0.079361	-46.902473	-18.754982	-5.598444	-11.631597	-10.917450	0.000000	-10.000000	0.000000	0.000000	0.000000	1023.000000	1023.000000	2046.000000
9.940000	-0.079059	-46.724010	-18.720217	-5.519979	-11.411555	-11.072261	0.000000	-10.000000	0.000000	0.000000	0.000000	1023.000000	1023.000000	2046.000000
9.960000	-0.079137	-46.769966	-18.418921	-5.520053	-11.728139	-11.102855	0.000000	-10.000000	0.000000	0.000000	0.000000	1023.000000	1023.000000	2046.000000
9.980000	-0.078416	-46.343750	-17.955862	-5.802130	-11.696103	-10.889653	0.000000	-10.000000	0.000000	0.000000	0.000000	1023.000000	1023.000000	2046.000000
10.000000	-0.078138	-46.179760	-17.879766	-5.901222	-11.351586	-11.047186	0.000000	-10.000000	0.000000	0.000000	0.000000	1023.000000	1023.000000	2046.000000
10.020000	-0.078353	-46.306667	-17.557037	-6.088614	-11.654120	-11.006892	0.000000	-10.000000	0.000000	0.000000	0.000000	1023.000000	1023.000000	2046.000000
10.040000	-0.078040	-46.121525	-17.185263	-6.319901	-11.621270	-10.995091	0.000000	-10.000000	0.000000	0.000000	0.000000	1023.000000	1023.000000	2046.000000
10.060000	-0.078488	-46.386379	-17.349663	-6.422357	-11.400928	-11.213432	0.000000	-10.000000	0.000000	0.000000	0.000000	1023.000000	1023.000000	2046.000000
10.080000	-0.079363	-46.903568	-17.265800	-6.556283	-11.748631	-11.332854	0.000000	-10.000000	0.000000	0.000000	0.000000	1023.000000	1023.000000	2046.000000
10.100000	-0.079567	-47.024048	-17.062735	-6.781603	-11.832496	-11.347214	0.000000	-10.000000	0.000000	0.000000	0.000000	1023.000000	1023.000000	2046.000000
10.120000	-0.080118	-47.349880	-17.228891	-6.843147	-11.649452	-11.628392	0.000000	-10.000000	0.000000	0.000000	0.000000	1023.000000	1023.000000	2046.000000
10.140000	-0.080808	-47.757507	-17.176729	-6.912088	-11.976456	-11.692236	0.000000	-10.000000	0.000000	0.000000	0.000000	1023.000000	1023.000000	2046.000000
10.160000	-0.080795	-47.749672	-16.987936	-7.031887	-12.083770	-11.646079	0.000000	-10.000000	0.000000	0.000000	0.000000	1023.000000	1023.000000	2046.000000
10.180000	-0.080873	-47.796112	-17.093767	-7.041582	-11.832665	-11.828098	0.000000	-10.000000	0.000000	0.000000	0.000000	1023.000000	1023.000000	2046.000000
10.200000	-0.081273	-48.032127	-17.072624	-7.021687	-12.066427	-11.871388	0.000000	-10.000000	0.000000	0.000000	0.000000	1023.000000	1023.000000	2046.000000
10.220000	-0.081127	-47.946003	-16.794563	-7.104495	-12.300553	-11.746393	0.000000	-10.000000	0.000000	0.000000	0.000000	1023.000000	1023.000000	2046.000000
10.240000	-0.080947	-47.839626	-16.924541	-7.137597	-11.941218	-11.836271	0.000000	-10.000000	0.000000	0.000000	0.000000	1023.000000	1023.000000	2046.000000
10.260000	-0.081212	-47.996155	-16.984581	-7.114618	-12.034731	-11.862225	0.000000	-10.000000	0.000000	0.000000	0.000000	1023.000000	1023.000000	2046.000000
10.280000	-0.081080	-47.918564	-16.620148	-7.058025	-12.430520	-11.809871	0.000000	-10.000000	0.000000	0.000000	0.000000	1023.000000	1023.000000	2046.000000
10.300000	-0.080059	-47.314781	-16.330515	-7.049504	-12.220666	-11.714096	0.000000	-10.000000	0.000000	0.000000	0.000000	1023.000000	1023.000000	2046.000000
10.320000	-0.079516	-46.994129	-16.281940	-6.875600	-11.997510	-11.839079	0.000000	-10.000000	0.000000	0.000000	0.000000	1023.000000	1023.000000	2046.000000
10.340000	-0.079220	-46.818878	-16.107113	-6.715804	-12.233998	-11.761964	0.000000	-10.000000	0.000000	0.000000	0.000000	1023.000000	1023.000000	2046.000000
10.360000	-0.078680	-46.499638	-15.739204	-6.689535	-12.444312	-11.626586	0.000000	-10.000000	0.000000	0.000000	0.000000	1023.000000	1023.000000	2046.000000
10.380000	-0.078939	-46.653061	-15.896924	-6.830118	-12.216247	-11.709773	0.000000	-10.000000	0.000000	0.000000	0.000000	1023.000000	1023.000000	2046.000000
10.400000	-0.078549	-46.422493	-15.861626	-6.581432	-12.210366	-11.769070	0.000000	-10.000000	0.000000	0.000000	0.000000	1023.000000	1023.000000	2046.000000
10.420000	-0.078865	-46.609177	-15.892354	-6.720527	-12.546483	-11.449813	0.000000	-10.000000	0.000000	0.000000	0.000000	1023.000000	1023.000000	2046.000000
10.440000	-0.078647	-46.480373	-16.089096	-6.718206	-12.398348	-11.274722	0.000000	-10.000000	0.000000	0.000000	0.000000	1023.000000	1023.000000	2046.000000
10.460000	-0.079363	-46.903324	-16.444616	-6.854479	-12.151367	-11.452861	0.000000	-10.000000	0.000000	0.000000	0.000000	1023.000000	1023.000000	2046.000000
10.480000	-0.080270	-47.439407	-16.427059	-7.040081	-12.395214	-11.577053	0.000000	-10.000000	0.000000	0.000000	0.000000	1023.000000	1023.000000	2046.000000
10.500000	-0.080749	-47.722427	-16.265984	-7.260701	-12.541552	-11.654189	0.000000	-10.000000	0.000000	0.000000	0.000000	1023.000000	1023.000000	2046.000000
10.520000	-0.081432	-48.126217	-16.514530	-7.481452	-12.235702	-11.894532	0.000000	-10.000000	0.000000	0.000000	0.000000	1023.000000	1023.000000	2046.000000
10.540000	-0.082265	-48.618507	-16.904846	-7.538380	-12.164243	-12.011038	0.000000	-10.000000	0.000000	0.000000	0.000000	1023.000000	1023.000000	2046.000000
10.560000	-0.082913	-49.001404	-16.942762	-7.567983	-12.503091	-11.987564	0.000000	-10.000000	0.000000	0.000000	0.000000	1023.000000	1023.000000	2046.000000
10.580000	-0.082461	-48.734364	-17.114285	-7.604136	-12.143768	-11.872176	0.000000	-10.000000	0.000000	0.000000	0.000000	1023.000000	1023.000000	2046.000000
10.600000	-0.082450	-48.728115	-17.476234	-7.523002	-11.871476	-11.857402	0.000000	-10.000000	0.000000	0.000000	0.000000	1023.000000	1023.000000	2046.000000
10.620000	-0.081800	-48.343761	-17.459690	-7.230430	-11.994582	-11.659060	0.000000	-10.000000	0.000000	0.000000	0.000000	1023.000000	1023.000000	2046.000000
10.640000	-0.080019	-47.291080	-17.418135	-6.874166	-11.632322	-11.366458	0.000000	-10.000000	0.000000	0.000000	0.000000	1023.000000	1023.000000	2046.000000
10.660000	-0.078539	-46.416748	-17.618319	-6.424065	-11.151323	-11.223040	0.000000	-10.000000	0.000000	0.000000	0.000000	1023.000000	1023.000000	2046.000000
10.680000	-0.076986	-45.498772	-17.488989	-5.989317	-11.146717	-10.873748	0.000000	-10.000000	0.000000	0.000000	0.000000	1023.000000	1023.000000	2046.000000
10.700000	-0.074404	-43.973019	-17.135668	-5.501522	-10.855054	-10.480773	0.000000	-10.000000	0.000000	0.000000	0.000000	1023.000000	1023.000000	2046.000000
10.720000	-0.072110	-42.616730	-17.085699	-5.067220	-10.215886	-10.247924	0.000000	-10.000000	0.000000	0.000000	0.000000	1023.000000	1023.000000	2046.000000
10.740000	-0.069941	-41.335217	-16.701286	-4.625775	-10.116155	-9.892003	0.000000	-10.000000	0.000000	0.000000	0.000000	1023.000000	1023.000000	2046.000000
10.760000	-0.066498	-39.300209	-15.979853	-4.228349	-9.702149	-9.389858	0.000000	-10.000000	0.000000	0.000000	0.000000	1023.000000	1023.000000	2046.000000
10.780000	-0.063396	-37.466808	-15.546777	-3.903618	-8.902413	-9.114001	0.000000	-10.000000	0.000000	0.000000	0.000000	1023.000000	1023.000000	2046.000000
10.800000	-0.060450	-35.725986	-14.823094	-3.540191	-8.633962	-8.728739	0.000000	-10.000000	0.000000	0.000000	0.000000	1023.000000	1023.000000	2046.000000
10.820000	-0.056487	-33.383530	-13.816978	-3.289421	-8.075371	-8.201762	0.000000	-10.000000	0.000000	0.000000	0.000000	1023.000000	1023.000000	2046.000000
10.840000	-0.052862	-31.241615	-13.083414	-3.168044	-7.145242	-7.844916	0.000000	-10.000000	0.000000	0.000000	0.000000	1023.000000	1023.000000	2046.000000
10.860000	-0.049545	-29.281057	-12.218851	-3.065350	-6.665207	-7.331649	0.000000	-10.000000	0.000000	0.000000	0.000000	1023.000000	1023.000000	2046.000000
10.880000	-0.045784	-27.058258	-11.090928	-2.825940	-6.260643	-6.880746	0.000000	-10.000000	0.000000	0.000000	0.000000	1023.000000	1023.000000	2046.000000
10.900000	-0.042178	-24.927427	-10.249057	-2.740181	-5.457735	-6.480454	0.000000	-10.000000	0.000000	0.000000	0.000000	1023.000000	1023.000000	2046.000000
10.920000	-0.039154	-23.140057	-9.673394	-2.470039	-4.698419	-6.298205	0.000000	-10.000000	0.000000	0.000000	0.000000	1023.000000	1023.000000	2046.000000
10.940000	-0.036458	-21.546551	-8.835336	-2.267509	-4.481138	-5.962568	0.000000	-10.000000	0.000000	0.000000	0.000000	1023.000000	1023.000000	2046.000000
10.960000	-0.033423	-19.753088	-8.032135	-2.076167	-4.039093	-5.605694	0.000000	-10.000000	0.000000	0.000000	0.000000	1023.000000	1023.000000	2046.000000
10.980000	-0.031075	-18.365282	-7.539755	-2.067176	-3.389377	-5.368976	0.000000	-10.000000	0.000000	0.000000	0.000000	1023.000000	1023.000000	2046.000000
11.000000	-0.028610	-16.908287	-7.111695	-1.841516	-2.816493	-5.138583	0.000000	-10.000000	0.000000	0.000000	0.000000	1023.000000	1023.000000	2046.000000
11.020000	-0.025877	-15.293119	-6.299108	-1.500430	-2.653401	-4.840181	0.000000	-10.000000	0.000000	0.000000	0.000000	1023.000000	1023.000000	2046.000000
11.040000	-0.022472	-13.281225	-5.482799	-1.248360	-2.148928	-4.401138	0.000000	-10.000000	0.000000	0.000000	0.000000	1023.000000	1023.000000	2046.000000
11.060000	-0.019271	-11.389131	-5.030902	-1.032334	-1.235281	-4.090614	0.000000	-10.000000	0.000000	0.000000	0.000000	1023.000000	1023.000000	2046.000000
11.080000	-0.016308	-9.637947	-4.348167	-0.777249	-0.891894	-3.620638	0.000000	-10.000000	0.000000	0.000000	0.000000	1023.000000	1023.000000	2046.000000
11.100000	-0.012630	-7.464471	-3.409078	-0.307881	-0.490678	-3.256835	0.000000	-10.000000	0.000000	0.000000	0.000000	1023.000000	1023.000000	2046.000000
11.120000	-0.008523	-5.036962	-2.741110	0.008917	0.545231	-2.850001	0.000000	-10.000000	0.000000	0.000000	0.000000	1023.000000	1023.000000	2046.000000
11.140000	-0.004949	-2.925090	-1.913825	0.328151	1.052016	-2.391431	0.000000	-10.000000	0.000000	0.000000	0.000000	1023.000000	1023.000000	2046.000000
11.160000	-0.000700	-0.413851	-0.771439	0.896794	1.400795	-1.940002	0.000000	-10.000000	0.000000	0.000000	0.000000	1023.000000	1023.000000	2046.000000
11.180000	0.003554	2.100207	-0.030100	1.245874	2.407110	-1.522678	0.000000	-10.000000	0.000000	0.000000	0.000000	1023.000000	1023.000000	2046.000000
11.200000	0.006625	3.915641	0.622866	1.625757	2.930505	-1.263487	0.000000	-10.000000	0.000000	0.000000	0.000000	1023.000000	1023.000000	2046.000000
11.220000	0.009611	5.679996	1.513789	2.032279	3.116692	-0.982763	0.000000	-10.000000	0.000000	0.000000	0.000000	1023.000000	1023.000000	2046.000000
11.240000	0.012447	7.356229	2.142059	2.055237	3.747481	-0.588549	0.000000	-10.000000	0.000000	0.000000	0.000000	1023.000000	1023.000000	2046.000000
11.260000	0.015609	9.224691	2.623158	2.366027	4.583842	-0.348334	0.000000	-10.000000	0.000000	0.000000	0.000000	1023.000000	1023.000000	2046.000000
11.280000	0.018207	10.760439	3.170313	2.701035	4.715490	0.173601	0.000000	-10.000000	0.000000	0.000000	0.000000	1023.000000	1023.000000	2046.000000
11.300000	0.021303	12.590165	3.252453	3.166265	5.410626	0.760821	0.000000	-10.000000	0.000000	0.000000	0.000000	1023.000000	1023.000000	2046.000000
11.320000	0.022612	13.363705	3.011236	3.404759	5.842775	1.104935	0.000000	-10.000000	0.000000	0.000000	0.000000	1023.000000	1023.000000	2046.000000
11.340000	0.023919	14.136289	3.387004	3.810308	5.755467	1.183510	0.000000	-10.000000	0.000000	0.000000	0.000000	1023.000000	1023.000000	2046.000000
11.360000	0.024156	14.275996	3.398189	3.597323	6.135693	1.144792	0.000000	-10.000000	0.000000	0.000000	0.000000	1023.000000	1023.000000	2046.000000
11.380000	0.023164	13.689745	3.024485	3.380576	6.195261	1.089423	0.000000	-10.000000	0.000000	0.000000	0.000000	1023.000000	1023.000000	2046.000000
11.400000	0.022985	13.584108	2.974773	3.490916	6.033807	1.084613	0.000000	-10.000000	0.000000	0.000000	0.000000	1023.000000	1023.000000	2046.000000
11.420000	0.023213	13.718710	2.592043	3.491351	6.571578	1.063738	0.000000	-10.000000	0.000000	0.000000	0.000000	1023.000000	1023.000000	2046.000000
11.440000	0.023118	13.663018	2.388780	3.586079	6.497892	1.190266	0.000000	-10.000000	0.000000	0.000000	0.000000	1023.000000	1023.000000	2046.000000
11.460000	0.024606	14.542365	2.459692	3.959131	6.802722	1.320820	0.000000	-10.000000	0.000000	0.000000	0.000000	1023.000000	1023.000000	2046.000000
11.480000	0.025533	15.090153	2.186186	4.174379	7.310126	1.419462	0.000000	-10.000000	0.000000	0.000000	0.000000	1023.000000	1023.000000	2046.000000
11.500000	0.026583	15.710807	2.266598	4.590580	7.229728	1.623901	0.000000	-10.000000	0.000000	0.000000	0.000000	1023.000000	1023.000000	2046.000000
11.520000	0.028573	16.886358	2.430199	5.018169	7.577479	1.860512	0.000000	-10.000000	0.000000	0.000000	0.000000	1023.000000	1023.000000	2046.000000
11.540000	0.029895	17.668226	2.338022	5.282171	8.062390	1.985644	0.000000	-10.000000	0.000000	0.000000	0.000000	1023.000000	1023.000000	2046.000000
11.560000	0.031152	18.410595	2.562593	5.578728	7.951086	2.318187	0.000000	-10.000000	0.000000	0.000000	0.000000	1023.000000	1023.000000	2046.000000
11.580000	0.033397	19.737350	2.889882	5.926251	8.370336	2.550883	0.000000	-10.000000	0.000000	0.000000	0.000000	1023.000000	1023.000000	2046.000000
11.600000	0.035044	20.710989	3.019818	5.988856	8.950967	2.751348	0.000000	-10.000000	0.000000	0.000000	0.000000	1023.000000	1023.000000	2046.000000
11.620000	0.036881	21.796427	3.422531	6.099202	9.136784	3.137910	0.000000	-10.000000	0.000000	0.000000	0.000000	1023.000000	1023.000000	2046.000000
11.640000	0.039359	23.261375	4.035460	6.327194	9.457351	3.441373	0.000000	-10.000000	0.000000	0.000000	0.000000	1023.000000	1023.000000	2046.000000
11.660000	0.042009	24.827398	4.455002	6.400432	10.287601	3.684364	0.000000	-10.000000	0.000000	0.000000	0.000000	1023.000000	1023.000000	2046.000000
11.680000	0.044684	26.408426	4.940815	6.573836	10.868171	4.025604	0.000000	-10.000000	0.000000	0.000000	0.000000	1023.000000	1023.000000	2046.000000
11.700000	0.047883	28.298836	5.845961	6.916426	11.218597	4.317852	0.000000	-10.000000	0.000000	0.000000	0.000000	1023.000000	1023.000000	2046.000000
11.720000	0.051146	30.227196	6.615453	6.870867	12.035598	4.705278	0.000000	-10.000000	0.000000	0.000000	0.000000	1023.000000	1023.000000	2046.000000
11.740000	0.053369	31.541262	7.164673	6.896475	12.609363	4.870750	0.000000	-10.000000	0.000000	0.000000	0.000000	1023.000000	1023.000000	2046.000000
11.760000	0.055038	32.527340	7.837847	6.874254	12.728028	5.087208	0.000000	-10.000000	0.000000	0.000000	0.000000	1023.000000	1023.000000	2046.000000
11.780000	0.056692	33.504681	8.560624	6.704535	13.108299	5.131221	0.000000	-10.000000	0.000000	0.000000	0.000000	1023.000000	1023.000000	2046.000000
11.800000	0.057704	34.103302	8.995679	6.510034	13.603261	4.994328	0.000000	-10.000000	0.000000	0.000000	0.000000	1023.000000	1023.000000	2046.000000
11.820000	0.058515	34.582298	9.406371	6.563390	13.703913	4.908625	0.000000	-10.000000	0.000000	0.000000	0.000000	1023.000000	1023.000000	2046.000000
11.840000	0.059255	35.019855	9.832006	6.679110	13.678070	4.830668	0.000000	-10.000000	0.000000	0.000000	0.000000	1023.000000	1023.000000	2046.000000
11.860000	0.059727	35.298485	9.866462	6.524282	14.045301	4.862437	0.000000	-10.000000	0.000000	0.000000	0.000000	1023.000000	1023.000000	2046.000000
11.880000	0.059784	35.332130	9.778085	6.566022	14.066049	4.921976	0.000000	-10.000000	0.000000	0.000000	0.000000	1023.000000	1023.000000	2046.000000
11.900000	0.060289	35.631054	9.932078	6.825839	13.865091	5.008046	0.000000	-10.000000	0.000000	0.000000	0.000000	1023.000000	1023.000000	2046.000000
11.920000	0.061187	36.161671	9.954350	6.822679	14.240356	5.144285	0.000000	-10.000000	0.000000	0.000000	0.000000	1023.000000	1023.000000	2046.000000
11.940000	0.061690	36.458702	10.006343	6.914744	14.341990	5.195626	0.000000	-10.000000	0.000000	0.000000	0.000000	1023.000000	1023.000000	2046.000000
11.960000	0.062856	37.147663	10.473321	7.294802	14.123405	5.256137	0.000000	-10.000000	0.000000	0.000000	0.000000	1023.000000	1023.000000	2046.000000
11.980000	0.064342	38.026184	10.740015	7.516526	14.376419	5.393225	0.000000	-10.000000	0.000000	0.000000	0.000000	1023.000000	1023.000000	2046.000000
12.000000	0.064712	38.245014	10.696793	7.647572	14.442287	5.458364	0.000000	-10.000000	0.000000	0.000000	0.000000	1023.000000	1023.000000	2046.000000
12.020000	0.064753	38.268810	10.795481	7.836955	14.045256	5.591121	0.000000	-10.000000	0.000000	0.000000	0.000000	1023.000000	1023.000000	2046.000000
12.040000	0.064625	38.193432	10.691148	7.954938	13.918201	5.629144	0.000000	-10.000000	0.000000	0.000000	0.000000	1023.000000	1023.000000	2046.000000
12.060000	0.063176	37.336872	10.065810	7.855530	13.740813	5.674721	0.000000	-10.000000	0.000000	0.000000	0.000000	1023.000000	1023.000000	2046.000000
12.080000	0.061443	36.312809	9.489029	8.061666	13.055936	5.706180	0.000000	-10.000000	0.000000	0.000000	0.000000	1023.000000	1023.000000	2046.000000
12.100000	0.060178	35.564972	8.875633	8.246563	12.813456	5.629321	0.000000	-10.000000	0.000000	0.000000	0.000000	1023.000000	1023.000000	2046.000000
12.120000	0.058306	34.458782	8.357365	8.166843	12.594116	5.340459	0.000000	-10.000000	0.000000	0.000000	0.000000	1023.000000	1023.000000	2046.000000
12.140000	0.055734	32.938641	8.159859	7.817363	11.887929	5.073490	0.000000	-10.000000	0.000000	0.000000	0.000000	1023.000000	1023.000000	2046.000000
12.160000	0.052918	31.274599	7.643575	7.245772	11.630392	4.754859	0.000000	-10.000000	0.000000	0.000000	0.000000	1023.000000	1023.000000	2046.000000
12.180000	0.048669	28.763485	6.607297	6.790612	11.124149	4.241426	0.000000	-10.000000	0.000000	0.000000	0.000000	1023.000000	1023.000000	2046.000000
12.200000	0.044668	26.398869	5.722386	6.607635	10.291404	3.777445	0.000000	-10.000000	0.000000	0.000000	0.000000	1023.000000	1023.000000	2046.000000
12.220000	0.041104	24.292494	4.848494	6.158038	9.819710	3.466253	0.000000	-10.000000	0.000000	0.000000	0.000000	1023.000000	1023.000000	2046.000000
12.240000	0.037430	22.120924	3.779155	5.900029	9.470335	2.971405	0.000000	-10.000000	0.000000	0.000000	0.000000	1023.000000	1023.000000	2046.000000
12.260000	0.034467	20.369871	3.035439	5.909742	8.740996	2.683694	0.000000	-10.000000	0.000000	0.000000	0.000000	1023.000000	1023.000000	2046.000000
12.280000	0.032033	18.931427	2.328856	5.913401	8.283640	2.405529	0.000000	-10.000000	0.000000	0.000000	0.000000	1023.000000	1023.000000	2046.000000
12.300000	0.029264	17.295210	1.358147	5.831045	8.020054	2.085964	0.000000	-10.000000	0.000000	0.000000	0.000000	1023.000000	1023.000000	2046.000000
12.320000	0.026737	15.801602	0.579299	5.847534	7.441901	1.932868	0.000000	-10.000000	0.000000	0.000000	0.000000	1023.000000	1023.000000	2046.000000
12.340000	0.024507	14.483367	0.051412	5.907131	6.749360	1.775465	0.000000	-10.000000	0.000000	0.000000	0.000000	1023.000000	1023.000000	2046.000000
12.360000	0.022758	13.449756	-0.462426	5.847272	6.456327	1.608582	0.000000	-10.000000	0.000000	0.000000	0.000000	1023.000000	1023.000000	2046.000000
12.380000	0.020626	12.189715	-1.097812	5.668437	6.261473	1.357618	0.000000	-10.000000	0.000000	0.000000	0.000000	1023.000000	1023.000000	2046.000000
12.400000	0.019001	11.229733	-1.532897	5.587110	5.942097	1.233424	0.000000	-10.000000	0.000000	0.000000	0.000000	1023.000000	1023.000000	2046.000000
12.420000	0.017492	10.337762	-1.641867	5.430786	5.422496	1.126346	0.000000	-10.000000	0.000000	0.000000	0.000000	1023.000000	1023.000000	2046.000000
12.440000	0.016344	9.659527	-1.815651	5.108984	5.325311	1.040882	0.000000	-10.000000	0.000000	0.000000	0.000000	1023.000000	1023.000000	2046.000000
12.460000	0.015056	8.897930	-2.165748	4.995046	5.186660	0.881973	0.000000	-10.000000	0.000000	0.000000	0.000000	1023.000000	1023.000000	2046.000000
12.480000	0.013922	8.227859	-2.266342	4.931424	4.776257	0.786520	0.000000	-10.000000	0.000000	0.000000	0.000000	1023.000000	1023.000000	2046.000000
12.500000	0.013220	7.813257	-2.353658	4.840204	4.665519	0.661192	0.000000	-10.000000	0.000000	0.000000	0.000000	1023.000000	1023.000000	2046.000000
12.520000	0.011894	7.029341	-2.456176	4.471354	4.555895	0.458267	0.000000	-10.000000	0.000000	0.000000	0.000000	1023.000000	1023.000000	2046.000000
12.540000	0.010240	6.051725	-2.759071	4.218908	4.321226	0.270661	0.000000	-10.000000	0.000000	0.000000	0.000000	1023.000000	1023.000000	2046.000000
12.560000	0.008239	4.869359	-2.949292	4.003075	3.802129	0.013447	0.000000	-10.000000	0.000000	0.000000	0.000000	1023.000000	1023.000000	2046.000000
12.580000	0.006101	3.605892	-3.081234	3.491497	3.459684	-0.264055	0.000000	-10.000000	0.000000	0.000000	0.000000	1023.000000	1023.000000	2046.000000
12.600000	0.003628	2.143887	-3.432832	3.048014	3.192467	-0.663762	0.000000	-10.000000	0.000000	0.000000	0.000000	1023.000000	1023.000000	2046.000000
12.620000	0.001628	0.962291	-3.772326	2.934191	2.789787	-0.989362	0.000000	-10.000000	0.000000	0.000000	0.000000	1023.000000	1023.000000	2046.000000
12.640000	-0.000820	-0.484816	-4.119513	2.781999	2.182430	-1.329733	0.000000	-10.000000	0.000000	0.000000	0.000000	1023.000000	1023.000000	2046.000000
12.660000	-0.003023	-1.786572	-4.441262	2.449860	1.784819	-1.579988	0.000000	-10.000000	0.000000	0.000000	0.000000	1023.000000	1023.000000	2046.000000
12.680000	-0.005475	-3.235874	-4.983291	2.176248	1.464849	-1.893680	0.000000	-10.000000	0.000000	0.000000	0.000000	1023.000000	1023.000000	2046.000000
12.700000	-0.007535	-4.453207	-5.463480	2.006106	1.095942	-2.091776	0.000000	-10.000000	0.000000	0.000000	0.000000	1023.000000	1023.000000	2046.000000
12.720000	-0.009823	-5.805400	-5.791390	1.816622	0.437661	-2.268294	0.000000	-10.000000	0.000000	0.000000	0.000000	1023.000000	1023.000000	2046.000000
12.740000	-0.011642	-6.880465	-6.113644	1.520777	0.198550	-2.486148	0.000000	-10.000000	0.000000	0.000000	0.000000	1023.000000	1023.000000	2046.000000
12.760000	-0.013638	-8.060149	-6.496590	1.266228	-0.148502	-2.681285	0.000000	-10.000000	0.000000	0.000000	0.000000	1023.000000	1023.000000	2046.000000
12.780000	-0.014753	-8.719217	-6.574973	1.314764	-0.632771	-2.826238	0.000000	-10.000000	0.000000	0.000000	0.000000	1023.000000	1023.000000	2046.000000
12.800000	-0.015523	-9.174272	-6.538597	1.307831	-0.992083	-2.951422	0.000000	-10.000000	0.000000	0.000000	0.000000	1023.000000	1023.000000	2046.000000
12.820000	-0.016465	-9.730708	-6.635322	1.150081	-1.187123	-3.058344	0.000000	-10.000000	0.000000	0.000000	0.000000	1023.000000	1023.000000	2046.000000
12.840000	-0.017469	-10.323944	-6.914483	1.197831	-1.456229	-3.151063	0.000000	-10.000000	0.000000	0.000000	0.000000	1023.000000	1023.000000	2046.000000
12.860000	-0.019340	-11.430036	-7.089031	1.111930	-2.162845	-3.290089	0.000000	-10.000000	0.000000	0.000000	0.000000	1023.000000	1023.000000	2046.000000
12.880000	-0.020053	-11.851144	-7.202894	1.133540	-2.350114	-3.431675	0.000000	-10.000000	0.000000	0.000000	0.000000	1023.000000	1023.000000	2046.000000
12.900000	-0.021933	-12.962293	-7.853746	0.878552	-2.559284	-3.427814	0.000000	-10.000000	0.000000	0.000000	0.000000	1023.000000	1023.000000	2046.000000
12.920000	-0.023323	-13.784055	-8.546170	1.044028	-2.905109	-3.376803	0.000000	-10.000000	0.000000	0.000000	0.000000	1023.000000	1023.000000	2046.000000
12.940000	-0.025880	-15.295003	-9.055129	0.817336	-3.471449	-3.585762	0.000000	-10.000000	0.000000	0.000000	0.000000	1023.000000	1023.000000	2046.000000
12.960000	-0.028667	-16.942255	-9.348539	0.203408	-3.864503	-3.932621	0.000000	-10.000000	0.000000	0.000000	0.000000	1023.000000	1023.000000	2046.000000
12.980000	-0.031685	-18.725710	-9.798557	-0.301106	-4.168784	-4.457263	0.000000	-10.000000	0.000000	0.000000	0.000000	1023.000000	1023.000000	2046.000000
13.000000	-0.034784	-20.557051	-10.416183	-0.730173	-4.530416	-4.880279	0.000000	-10.000000	0.000000	0.000000	0.000000	1023.000000	1023.000000	2046.000000
13.020000	-0.038073	-22.501331	-10.893570	-1.005347	-5.222358	-5.380056	0.000000	-10.000000	0.000000	0.000000	0.000000	1023.000000	1023.000000	2046.000000
13.040000	-0.041204	-24.351410	-11.506033	-1.482275	-5.589548	-5.773554	0.000000	-10.000000	0.000000	0.000000	0.000000	1023.000000	1023.000000	2046.000000
13.060000	-0.044703	-26.419188	-12.350307	-1.906837	-5.827137	-6.334907	0.000000	-10.000000	0.000000	0.000000	0.000000	1023.000000	1023.000000	2046.000000
13.080000	-0.047510	-28.078217	-13.148183	-2.108526	-6.086328	-6.735179	0.000000	-10.000000	0.000000	0.000000	0.000000	1023.000000	1023.000000	2046.000000
13.100000	-0.050311	-29.733971	-13.705881	-2.248053	-6.668682	-7.111355	0.000000	-10.000000	0.000000	0.000000	0.000000	1023.000000	1023.000000	2046.000000
13.120000	-0.052398	-30.967461	-14.225551	-2.452545	-6.896740	-7.392624	0.000000	-10.000000	0.000000	0.000000	0.000000	1023.000000	1023.000000	2046.000000
13.140000	-0.054689	-32.321079	-14.932545	-2.610667	-7.038001	-7.739865	0.000000	-10.000000	0.000000	0.000000	0.000000	1023.000000	1023.000000	2046.000000
13.160000	-0.056275	-33.258579	-15.475972	-2.650138	-7.323355	-7.809112	0.000000	-10.000000	0.000000	0.000000	0.000000	1023.000000	1023.000000	2046.000000
13.180000	-0.057794	-34.156235	-15.730719	-2.598079	-7.796876	-8.030561	0.000000	-10.000000	0.000000	0.000000	0.000000	1023.000000	1023.000000	2046.000000
13.200000	-0.059093	-34.923702	-16.070660	-2.761498	-7.907815	-8.183727	0.000000	-10.000000	0.000000	0.000000	0.000000	1023.000000	1023.000000	2046.000000
13.220000	-0.059930	-35.418396	-16.419210	-2.744438	-7.980896	-8.273849	0.000000	-10.000000	0.000000	0.000000	0.000000	1023.000000	1023.000000	2046.000000
13.240000	-0.060750	-35.903122	-16.344631	-2.743558	-8.419380	-8.395553	0.000000	-10.000000	0.000000	0.000000	0.000000	1023.000000	1023.000000	2046.000000
13.260000	-0.061015	-36.060013	-16.251417	-2.887383	-8.456532	-8.464682	0.000000	-10.000000	0.000000	0.000000	0.000000	1023.000000	1023.000000	2046.000000
13.280000	-0.061169	-36.150970	-16.302702	-2.944076	-8.374559	-8.529634	0.000000	-10.000000	0.000000	0.000000	0.000000	1023.000000	1023.000000	2046.000000
13.300000	-0.061160	-36.145294	-16.141493	-2.886109	-8.584451	-8.533240	0.000000	-10.000000	0.000000	0.000000	0.000000	1023.000000	1023.000000	2046.000000
13.320000	-0.061241	-36.193710	-15.764900	-3.035591	-8.808956	-8.584264	0.000000	-10.000000	0.000000	0.000000	0.000000	1023.000000	1023.000000	2046.000000
13.340000	-0.061445	-36.313740	-15.684070	-3.264884	-8.662742	-8.702045	0.000000	-10.000000	0.000000	0.000000	0.000000	1023.000000	1023.000000	2046.000000
13.360000	-0.061663	-36.442631	-15.569878	-3.555691	-8.705885	-8.611176	0.000000	-10.000000	0.000000	0.000000	0.000000	1023.000000	1023.000000	2046.000000
13.380000	-0.062253	-36.791313	-15.257802	-3.728854	-9.045655	-8.759002	0.000000	-10.000000	0.000000	0.000000	0.000000	1023.000000	1023.000000	2046.000000
13.400000	-0.062837	-37.136566	-15.126323	-4.013512	-9.105804	-8.890928	0.000000	-10.000000	0.000000	0.000000	0.000000	1023.000000	1023.000000	2046.000000
13.420000	-0.063718	-37.657291	-15.319921	-4.201138	-9.022779	-9.113454	0.000000	-10.000000	0.000000	0.000000	0.000000	1023.000000	1023.000000	2046.000000
13.440000	-0.064756	-38.270641	-15.418356	-4.432313	-9.224053	-9.195920	0.000000	-10.000000	0.000000	0.000000	0.000000	1023.000000	1023.000000	2046.000000
13.460000	-0.065897	-38.945377	-15.368962	-4.553988	-9.615979	-9.406449	0.000000	-10.000000	0.000000	0.000000	0.000000	1023.000000	1023.000000	2046.000000
13.480000	-0.066927	-39.553886	-15.367960	-4.798614	-9.780169	-9.607142	0.000000	-10.000000	0.000000	0.000000	0.000000	1023.000000	1023.000000	2046.000000
13.500000	-0.067893	-40.124725	-15.458628	-4.969387	-9.823937	-9.872773	0.000000	-10.000000	0.000000	0.000000	0.000000	1023.000000	1023.000000	2046.000000
13.520000	-0.068460	-40.459576	-15.636312	-5.062622	-9.855855	-9.904788	0.000000	-10.000000	0.000000	0.000000	0.000000	1023.000000	1023.000000	2046.000000
13.540000	-0.069153	-40.869202	-15.494322	-5.007635	-10.234415	-10.132828	0.000000	-10.000000	0.000000	0.000000	0.000000	1023.000000	1023.000000	2046.000000
13.560000	-0.069673	-41.176872	-15.464346	-5.270774	-10.276430	-10.165320	0.000000	-10.000000	0.000000	0.000000	0.000000	1023.000000	1023.000000	2046.000000
13.580000	-0.070092	-41.424286	-15.677231	-5.347598	-10.190669	-10.208788	0.000000	-10.000000	0.000000	0.000000	0.000000	1023.000000	1023.000000	2046.000000
13.600000	-0.070632	-41.743393	-15.732671	-5.352502	-10.401085	-10.257137	0.000000	-10.000000	0.000000	0.000000	0.000000	1023.000000	1023.000000	2046.000000
13.620000	-0.071020	-41.972881	-15.616233	-5.438133	-10.639486	-10.279027	0.000000	-10.000000	0.000000	0.000000	0.000000	1023.000000	1023.000000	2046.000000
13.640000	-0.071356	-42.171417	-15.661606	-5.525402	-10.624561	-10.359848	0.000000	-10.000000	0.000000	0.000000	0.000000	1023.000000	1023.000000	2046.000000
13.660000	-0.071306	-42.141720	-15.766177	-5.512257	-10.541191	-10.322096	0.000000	-10.000000	0.000000	0.000000	0.000000	1023.000000	1023.000000	2046.000000
13.680000	-0.071425	-42.212189	-15.464710	-5.413818	-10.913221	-10.420437	0.000000	-10.000000	0.000000	0.000000	0.000000	1023.000000	1023.000000	2046.000000
13.700000	-0.070881	-41.890835	-15.128495	-5.324588	-10.977427	-10.460325	0.000000	-10.000000	0.000000	0.000000	0.000000	1023.000000	1023.000000	2046.000000
13.720000	-0.070563	-41.702663	-15.039559	-5.298759	-10.902139	-10.462205	0.000000	-10.000000	0.000000	0.000000	0.000000	1023.000000	1023.000000	2046.000000
13.740000	-0.070293	-41.542953	-15.124331	-5.254640	-10.825550	-10.338432	0.000000	-10.000000	0.000000	0.000000	0.000000	1023.000000	1023.000000	2046.000000
13.760000	-0.071233	-42.098682	-14.971344	-5.301335	-11.321052	-10.504951	0.000000	-10.000000	0.000000	0.000000	0.000000	1023.000000	1023.000000	2046.000000
13.780000	-0.071197	-42.077374	-14.679529	-5.444059	-11.483974	-10.469811	0.000000	-10.000000	0.000000	0.000000	0.000000	1023.000000	1023.000000	2046.000000
13.800000	-0.071277	-42.124702	-15.060758	-5.516802	-11.186879	-10.360262	0.000000	-10.000000	0.000000	0.000000	0.000000	1023.000000	1023.000000	2046.000000
13.820000	-0.071381	-42.186310	-15.498891	-5.324996	-11.191374	-10.171051	0.000000	-10.000000	0.000000	0.000000	0.000000	1023.000000	1023.000000	2046.000000
13.840000	-0.072712	-42.972652	-15.678498	-5.397585	-11.582588	-10.313982	0.000000	-10.000000	0.000000	0.000000	0.000000	1023.000000	1023.000000	2046.000000
13.860000	-0.074189	-43.845627	-15.918854	-5.869534	-11.615995	-10.441243	0.000000	-10.000000	0.000000	0.000000	0.000000	1023.000000	1023.000000	2046.000000
13.880000	-0.075947	-44.884449	-16.356668	-6.225081	-11.562550	-10.740149	0.000000	-10.000000	0.000000	0.000000	0.000000	1023.000000	1023.000000	2046.000000
13.900000	-0.078437	-46.356453	-16.740768	-6.547690	-11.980426	-11.087567	0.000000	-10.000000	0.000000	0.000000	0.000000	1023.000000	1023.000000	2046.000000
13.920000	-0.080820	-47.764542	-17.051977	-6.712493	-12.445434	-11.554640	0.000000	-10.000000	0.000000	0.000000	0.000000	1023.000000	1023.000000	2046.000000
13.940000	-0.083112	-49.119423	-17.663141	-7.104308	-12.530741	-11.821233	0.000000	-10.000000	0.000000	0.000000	0.000000	1023.000000	1023.000000	2046.000000
13.960000	-0.085122	-50.307140	-18.437256	-7.379394	-12.506545	-11.983947	0.000000	-10.000000	0.000000	0.000000	0.000000	1023.000000	1023.000000	2046.000000
13.980000	-0.087365	-51.632900	-18.935795	-7.449400	-12.939690	-12.308015	0.000000	-10.000000	0.000000	0.000000	0.000000	1023.000000	1023.000000	2046.000000
14.000000	-0.088839	-52.503910	-19.301340	-7.437622	-13.209626	-12.555325	0.000000	-10.000000	0.000000	0.000000	0.000000	1023.000000	1023.000000	2046.000000
14.020000	-0.089878	-53.117981	-19.676544	-7.520443	-13.280088	-12.640903	0.000000	-10.000000	0.000000	0.000000	0.000000	1023.000000	1023.000000	2046.000000
14.040000	-0.090611	-53.551113	-20.251516	-7.429121	-13.152839	-12.717635	0.000000	-10.000000	0.000000	0.000000	0.000000	1023.000000	1023.000000	2046.000000
14.060000	-0.091122	-53.852818	-20.667183	-7.279057	-13.219851	-12.686728	0.000000	-10.000000	0.000000	0.000000	0.000000	1023.000000	1023.000000	2046.000000
14.080000	-0.091974	-54.356655	-20.835045	-7.162748	-13.603126	-12.755737	0.000000	-10.000000	0.000000	0.000000	0.000000	1023.000000	1023.000000	2046.000000
14.100000	-0.092417	-54.618629	-20.888929	-6.985074	-13.922127	-12.822500	0.000000	-10.000000	0.000000	0.000000	0.000000	1023.000000	1023.000000	2046.000000
14.120000	-0.092432	-54.627506	-20.939783	-6.911979	-13.930471	-12.845273	0.000000	-10.000000	0.000000	0.000000	0.000000	1023.000000	1023.000000	2046.000000
14.140000	-0.092110	-54.436771	-20.959393	-6.952625	-13.801531	-12.723225	0.000000	-10.000000	0.000000	0.000000	0.000000	1023.000000	1023.000000	2046.000000
14.160000	-0.091433	-54.036777	-20.979650	-6.917859	-13.579397	-12.559873	0.000000	-10.000000	0.000000	0.000000	0.000000	1023.000000	1023.000000	2046.000000
14.180000	-0.091150	-53.869804	-20.639706	-6.761236	-13.844007	-12.624857	0.000000	-10.000000	0.000000	0.000000	0.000000	1023.000000	1023.000000	2046.000000
14.200000	-0.090436	-53.447807	-20.269203	-6.643350	-13.863640	-12.671617	0.000000	-10.000000	0.000000	0.000000	0.000000	1023.000000	1023.000000	2046.000000
14.220000	-0.089411	-52.842113	-19.892668	-6.767905	-13.662212	-12.519327	0.000000	-10.000000	0.000000	0.000000	0.000000	1023.000000	1023.000000	2046.000000
14.240000	-0.088500	-52.303219	-19.739100	-6.893580	-13.282063	-12.388475	0.000000	-10.000000	0.000000	0.000000	0.000000	1023.000000	1023.000000	2046.000000
14.260000	-0.087886	-51.940483	-19.467974	-7.021548	-13.175728	-12.275232	0.000000	-10.000000	0.000000	0.000000	0.000000	1023.000000	1023.000000	2046.000000
14.280000	-0.087963	-51.986248	-19.076477	-7.117215	-13.390825	-12.401730	0.000000	-10.000000	0.000000	0.000000	0.000000	1023.000000	1023.000000	2046.000000
14.300000	-0.087604	-51.774048	-18.663784	-7.153761	-13.471324	-12.485178	0.000000	-10.000000	0.000000	0.000000	0.000000	1023.000000	1023.000000	2046.000000
14.320000	-0.087526	-51.727943	-18.562519	-7.433517	-13.288299	-12.443608	0.000000	-10.000000	0.000000	0.000000	0.000000	1023.000000	1023.000000	2046.000000
14.340000	-0.087608	-51.776306	-18.621395	-7.614394	-13.078206	-12.462312	0.000000	-10.000000	0.000000	0.000000	0.000000	1023.000000	1023.000000	2046.000000
14.360000	-0.087820	-51.901772	-18.600519	-7.678239	-13.048573	-12.574441	0.000000	-10.000000	0.000000	0.000000	0.000000	1023.000000	1023.000000	2046.000000
14.380000	-0.088443	-52.269547	-18.332565	-7.598676	-13.467830	-12.870475	0.000000	-10.000000	0.000000	0.000000	0.000000	1023.000000	1023.000000	2046.000000
14.400000	-0.088209	-52.131680	-18.125067	-7.740925	-13.416777	-12.848909	0.000000	-10.000000	0.000000	0.000000	0.000000	1023.000000	1023.000000	2046.000000
14.420000	-0.087461	-51.689449	-18.087008	-7.824525	-13.065228	-12.712687	0.000000	-10.000000	0.000000	0.000000	0.000000	1023.000000	1023.000000	2046.000000
14.440000	-0.086656	-51.213646	-17.764408	-7.613829	-13.056135	-12.779272	0.000000	-10.000000	0.000000	0.000000	0.000000	1023.000000	1023.000000	2046.000000
14.460000	-0.085567	-50.570145	-17.217113	-7.492534	-13.128732	-12.731764	0.000000	-10.000000	0.000000	0.000000	0.000000	1023.000000	1023.000000	2046.000000
14.480000	-0.083555	-49.381218	-16.881210	-7.479796	-12.625134	-12.395076	0.000000	-10.000000	0.000000	0.000000	0.000000	1023.000000	1023.000000	2046.000000
14.500000	-0.081518	-48.177349	-16.529562	-7.361454	-12.283328	-12.003004	0.000000	-10.000000	0.000000	0.000000	0.000000	1023.000000	1023.000000	2046.000000
14.520000	-0.079801	-47.162327	-15.900768	-6.975371	-12.322409	-11.963779	0.000000	-10.000000	0.000000	0.000000	0.000000	1023.000000	1023.000000	2046.000000
14.540000	-0.077118	-45.576996	-15.325925	-6.796976	-11.913194	-11.540902	0.000000	-10.000000	0.000000	0.000000	0.000000	1023.000000	1023.000000	2046.000000
14.560000	-0.074125	-43.807888	-14.952640	-6.535166	-11.204728	-11.115355	0.000000	-10.000000	0.000000	0.000000	0.000000	1023.000000	1023.000000	2046.000000
14.580000	-0.071353	-42.169636	-14.466084	-6.078879	-10.834385	-10.790288	0.000000	-10.000000	0.000000	0.000000	0.000000	1023.000000	1023.000000	2046.000000
14.600000	-0.068628	-40.559155	-13.700002	-5.592914	-10.665063	-10.601175	0.000000	-10.000000	0.000000	0.000000	0.000000	1023.000000	1023.000000	2046.000000
14.620000	-0.064879	-38.343422	-13.112132	-5.344713	-9.914593	-9.971985	0.000000	-10.000000	0.000000	0.000000	0.000000	1023.000000	1023.000000	2046.000000
14.640000	-0.061277	-36.214970	-12.486750	-4.906562	-9.310334	-9.511325	0.000000	-10.000000	0.000000	0.000000	0.000000	1023.000000	1023.000000	2046.000000
14.660000	-0.058350	-34.484585	-11.595537	-4.272974	-9.205840	-9.410233	0.000000	-10.000000	0.000000	0.000000	0.000000	1023.000000	1023.000000	2046.000000
14.680000	-0.055026	-32.520287	-10.907125	-4.132588	-8.579879	-8.900692	0.000000	-10.000000	0.000000	0.000000	0.000000	1023.000000	1023.000000	2046.000000
14.700000	-0.052055	-30.764238	-10.383952	-3.928251	-7.958312	-8.493724	0.000000	-10.000000	0.000000	0.000000	0.000000	1023.000000	1023.000000	2046.000000
14.720000	-0.050214	-29.676270	-9.751061	-3.517782	-7.844823	-8.562602	0.000000	-10.000000	0.000000	0.000000	0.000000	1023.000000	1023.000000	2046.000000
14.740000	-0.047348	-27.982563	-8.913273	-3.450435	-7.531579	-8.087276	0.000000	-10.000000	0.000000	0.000000	0.000000	1023.000000	1023.000000	2046.000000
14.760000	-0.044244	-26.148447	-8.689978	-3.358102	-6.730490	-7.369878	0.000000	-10.000000	0.000000	0.000000	0.000000	1023.000000	1023.000000	2046.000000
14.780000	-0.041376	-24.452978	-8.405902	-2.708248	-6.348085	-6.990742	0.000000	-10.000000	0.000000	0.000000	0.000000	1023.000000	1023.000000	2046.000000
14.800000	-0.039004	-23.051189	-7.956612	-2.335208	-6.098334	-6.661035	0.000000	-10.000000	0.000000	0.000000	0.000000	1023.000000	1023.000000	2046.000000
14.820000	-0.036776	-21.734407	-7.870173	-2.301259	-5.428899	-6.134077	0.000000	-10.000000	0.000000	0.000000	0.000000	1023.000000	1023.000000	2046.000000
14.840000	-0.036356	-21.486193	-8.062351	-2.259906	-5.143629	-6.020305	0.000000	-10.000000	0.000000	0.000000	0.000000	1023.000000	1023.000000	2046.000000
14.860000	-0.037301	-22.044712	-8.121407	-2.146185	-5.490689	-6.286430	0.000000	-10.000000	0.000000	0.000000	0.000000	1023.000000	1023.000000	2046.000000
14.880000	-0.037370	-22.085875	-8.465096	-2.400999	-5.114089	-6.105691	0.000000	-10.000000	0.000000	0.000000	0.000000	1023.000000	1023.000000	2046.000000
14.900000	-0.037488	-22.155701	-8.861371	-2.513758	-4.794234	-5.986338	0.000000	-10.000000	0.000000	0.000000	0.000000	1023.000000	1023.000000	2046.000000
14.920000	-0.037763	-22.317717	-8.900402	-2.235444	-4.943184	-6.238688	0.000000	-10.000000	0.000000	0.000000	0.000000	1023.000000	1023.000000	2046.000000
14.940000	-0.036640	-21.654104	-8.953521	-2.048008	-4.613380	-6.039195	0.000000	-10.000000	0.000000	0.000000	0.000000	1023.000000	1023.000000	2046.000000
14.960000	-0.035167	-20.783852	-9.108029	-1.818465	-4.128127	-5.729229	0.000000	-10.000000	-0.300000	11.533334	0.000000	1023.000000	1023.000000	2046.000000
14.980000	-0.033543	-19.823740	-9.143076	-1.359132	-3.801177	-5.520356	0.000000	-10.000000	-0.566667	22.833334	0.000000	1023.000000	1023.000000	2046.000000
15.000000	-0.032073	-18.955305	-8.870451	-0.675559	-3.846008	-5.563288	0.000000	-10.000000	-0.816667	34.383335	0.000000	1023.000000	1023.000000	2046.000000
15.020000	-0.029947	-17.698538	-8.628301	-0.319436	-3.525190	-5.225611	0.000000	-10.000000	-0.766667	34.200001	0.000000	1023.000000	1023.000000	2046.000000
15.040000	-0.027627	-16.327335	-8.430200	-0.073610	-3.031332	-4.792195	0.000000	-10.000000	-0.750000	34.233334	0.000000	1023.000000	1023.000000	2046.000000
15.060000	-0.025189	-14.886984	-8.269320	0.255152	-2.502880	-4.369936	0.000000	-10.000000	-0.750000	34.000000	0.000000	1023.000000	1023.000000	2046.000000
15.080000	-0.022769	-13.456291	-7.693180	0.886241	-2.334943	-4.314410	0.000000	-10.000000	-0.766667	34.016666	0.000000	1023.000000	1023.000000	2046.000000
15.100000	-0.019770	-11.684305	-7.007058	1.089069	-1.889377	-3.876940	0.000000	-10.000000	-0.783333	34.433334	0.000000	1023.000000	1023.000000	2046.000000
15.120000	-0.015939	-9.420195	-6.493151	1.304712	-0.933353	-3.298403	0.000000	-10.000000	-0.800000	34.750000	0.000000	1023.000000	1023.000000	2046.000000
15.140000	-0.012767	-7.545397	-5.613307	1.759119	-0.589787	-3.101421	0.000000	-10.000000	-0.816667	35.166668	0.000000	1023.000000	1023.000000	2046.000000
15.160000	-0.008964	-5.297895	-4.591709	1.924768	0.061016	-2.691970	0.000000	-10.000000	-0.808333	35.316669	0.000000	1023.000000	1023.000000	2046.000000
15.180000	-0.004644	-2.744395	-3.730832	1.875211	1.123612	-2.012387	0.000000	-10.000000	-0.808333	35.133335	0.000000	1023.000000	1023.000000	2046.000000
15.200000	-0.000680	-0.401837	-2.811604	2.042508	1.974829	-1.607570	0.000000	-10.000000	-0.791667	34.883335	0.000000	1023.000000	1023.000000	2046.000000
15.220000	0.002523	1.491110	-1.592015	2.307490	2.247613	-1.471978	0.000000	-10.000000	-0.791667	34.466667	0.000000	1023.000000	1023.000000	2046.000000
15.240000	0.006378	3.769379	-0.702486	2.299170	3.073127	-0.900431	0.000000	-10.000000	-0.766667	34.466667	0.000000	1023.000000	1023.000000	2046.000000
15.260000	0.009784	5.782356	0.007625	2.300738	3.929318	-0.455325	0.000000	-10.000000	-0.733333	33.983334	0.000000	1023.000000	1023.000000	2046.000000
15.280000	0.012317	7.279386	0.973582	2.654801	4.207263	-0.556260	0.000000	-10.000000	-0.708333	33.566669	0.000000	1023.000000	1023.000000	2046.000000
15.300000	0.015127	8.939980	1.851564	2.678280	4.718855	-0.308721	0.000000	-10.000000	-0.708333	33.183334	0.000000	1023.000000	1023.000000	2046.000000
15.320000	0.017722	10.473725	2.330437	2.592209	5.486028	0.065050	0.000000	-10.000000	-0.733333	33.166668	0.000000	1023.000000	1023.000000	2046.000000
15.340000	0.019978	11.806959	2.957842	2.933419	5.803996	0.111703	0.000000	-10.000000	-0.750000	33.166668	0.000000	1023.000000	1023.000000	2046.000000
15.360000	0.022449	13.267355	3.732675	3.155473	6.067340	0.311866	0.000000	-10.000000	-0.741667	33.283333	0.000000	1023.000000	1023.000000	2046.000000
15.380000	0.025748	15.216858	4.160978	3.190703	6.920452	0.944725	0.000000	-10.000000	-0.733333	33.283333	0.000000	1023.000000	1023.000000	2046.000000
15.400000	0.028562	16.880224	4.671878	3.566424	7.419149	1.222773	0.000000	-10.000000	-0.733333	33.333336	0.000000	1023.000000	1023.000000	2046.000000
15.420000	0.031295	18.495144	5.482839	3.982068	7.615881	1.414355	0.000000	-10.000000	-0.741667	33.483334	0.000000	1023.000000	1023.000000	2046.000000
15.440000	0.035264	20.840813	6.077553	4.029762	8.578891	2.154608	0.000000	-10.000000	-0.733333	33.733334	0.000000	1023.000000	1023.000000	2046.000000
15.460000	0.038720	22.883593	6.889052	4.615639	8.999061	2.379842	0.000000	-10.000000	-0.716667	33.733334	0.000000	1023.000000	1023.000000	2046.000000
15.480000	0.042318	25.010021	7.857631	5.050774	9.386366	2.715251	0.000000	-10.000000	-0.708333	33.533337	0.000000	1023.000000	1023.000000	2046.000000
15.500000	0.046120	27.257193	8.446725	5.260455	10.221809	3.328204	0.000000	-10.000000	-0.700000	33.233334	0.000000	1023.000000	1023.000000	2046.000000
15.520000	0.048678	28.768610	9.063854	5.766884	10.557628	3.380243	0.000000	-10.000000	-0.700000	32.966667	0.000000	1023.000000	1023.000000	2046.000000
15.540000	0.050733	29.982914	9.632500	5.950576	10.849437	3.550402	0.000000	-10.000000	-0.691667	32.500000	0.000000	1023.000000	1023.000000	2046.000000
15.560000	0.053123	31.395424	9.890402	5.939676	11.529783	4.035562	0.000000	-10.000000	-0.658333	32.116669	0.000000	1023.000000	1023.000000	2046.000000
15.580000	0.054609	32.273918	9.939512	6.112055	11.823545	4.398806	0.000000	-10.000000	-0.583333	31.233334	0.000000	1023.000000	1023.000000	2046.000000
15.600000	0.055365	32.720520	9.919234	6.700035	11.605653	4.495598	0.000000	-10.000000	-0.508333	29.933334	0.000000	1023.000000	1023.000000	2046.000000
15.620000	0.055985	33.087029	9.557160	6.860123	11.796007	4.873738	0.000000	-10.000000	-0.433333	28.166666	0.000000	1023.000000	1023.000000	2046.000000
15.640000	0.056346	33.300594	9.350922	6.926365	12.127892	4.895413	0.000000	-10.000000	-0.383333	26.266666	0.000000	1023.000000	1023.000000	2046.000000
15.660000	0.055046	32.531918	9.305164	6.886141	11.959966	4.380645	0.000000	-10.000000	-0.325000	24.633333	0.000000	1023.000000	1023.000000	2046.000000
15.680000	0.053241	31.465509	9.145350	6.605302	11.638793	4.076066	0.000000	-10.000000	-0.258333	22.800001	0.000000	1023.000000	1023.000000	2046.000000
15.700000	0.051941	30.696959	8.492432	6.168268	11.910020	4.126239	0.000000	-10.000000	-0.208333	20.950001	0.000000	1023.000000	1023.000000	2046.000000
15.720000	0.049936	29.512274	7.858474	6.185581	11.733082	3.735137	0.000000	-10.000000	-0.175000	19.116667	0.000000	1023.000000	1023.000000	2046.000000
15.740000	0.048170	28.468658	7.518356	6.342063	11.318643	3.289598	0.000000	-10.000000	-0.158333	17.666666	0.000000	1023.000000	1023.000000	2046.000000
15.760000	0.047755	28.223219	7.032797	6.091052	11.576594	3.522775	0.000000	-10.000000	-0.141667	17.000000	0.000000	1023.000000	1023.000000	2046.000000
15.780000	0.047069	27.817915	6.515471	6.326468	11.596583	3.379392	0.000000	-10.000000	-0.100000	15.500000	0.000000	1023.000000	1023.000000	2046.000000
15.800000	0.046000	27.186283	6.259746	6.814331	11.159389	2.952817	0.000000	-10.000000	-0.066667	13.566667	0.000000	1023.000000	1023.000000	2046.000000
15.820000	0.045874	27.111612	5.883262	6.781307	11.243741	3.203302	0.000000	-10.000000	-0.025000	10.666667	0.000000	1023.000000	1023.000000	2046.000000
15.840000	0.045416	26.840714	5.318318	6.876370	11.318537	3.327488	0.000000	-10.000000	-0.008333	7.716667	0.000000	1023.000000	1023.000000	2046.000000
15.860000	0.044266	26.161442	5.071430	7.299331	10.809324	2.981357	0.000000	-10.000000	0.016667	3.733333	0.000000	1023.000000	1023.000000	2046.000000
15.880000	0.043633	25.786985	4.811954	7.378916	10.600183	2.995934	0.000000	-10.000000	0.033333	0.183333	0.000000	1023.000000	1023.000000	2046.000000
15.900000	0.043389	25.642826	4.442552	7.189355	10.725360	3.285559	0.000000	-10.000000	0.050000	-2.766667	0.000000	1023.000000	1023.000000	2046.000000
15.920000	0.042384	25.049145	4.128113	7.235125	10.519766	3.166141	0.000000	-10.000000	0.066667	-4.916667	0.000000	1023.000000	1023.000000	2046.000000
15.940000	0.041397	24.465763	4.158408	7.273444	10.045671	2.988240	0.000000	-10.000000	0.083333	-7.383334	0.000000	1023.000000	1023.000000	2046.000000
15.960000	0.041507	24.530758	3.998659	6.926942	10.201218	3.403939	0.000000	-10.000000	0.108333	-9.900001	0.000000	1023.000000	1023.000000	2046.000000
15.980000	0.041547	24.554358	3.815289	6.936687	10.322119	3.480263	0.000000	-10.000000	0.116667	-11.850000	0.000000	1023.000000	1023.000000	2046.000000
16.000000	0.041396	24.465004	3.957386	7.312166	10.038260	3.157192	0.000000	-10.000000	0.150000	-13.466667	0.000000	1023.000000	1023.000000	2046.000000
16.020000	0.042320	25.010845	4.153786	7.135398	10.252295	3.469367	0.000000	-10.000000	0.191667	-14.900001	0.000000	1023.000000	1023.000000	2046.000000
16.040001	0.042538	25.139883	4.178554	6.885455	10.365646	3.710229	0.000000	-10.000000	0.233333	-16.100000	0.000000	1023.000000	1023.000000	2046.000000
16.059999	0.041746	24.671808	4.177394	6.876566	10.083893	3.533955	0.000000	-10.000000	0.258333	-17.083334	0.000000	1023.000000	1023.000000	2046.000000
16.080000	0.040550	23.965279	4.362811	6.588162	9.675798	3.338506	0.000000	-10.000000	0.275000	-17.966667	0.000000	1023.000000	1023.000000	2046.000000
16.100000	0.039827	23.537609	4.310735	6.106696	9.719964	3.400214	0.000000	-10.000000	0.316667	-19.016666	0.000000	1023.000000	1023.000000	2046.000000
16.120001	0.038506	22.756958	4.110675	5.935524	9.579812	3.130948	0.000000	-10.000000	0.350000	-20.166666	0.000000	1023.000000	1023.000000	2046.000000
16.139999	0.036716	21.699041	4.143749	6.053288	8.901354	2.600650	0.000000	-10.000000	0.383333	-21.250000	0.000000	1023.000000	1023.000000	2046.000000
16.160000	0.035421	20.933834	3.939736	5.702210	8.629119	2.662770	0.000000	-10.000000	0.408333	-22.366667	0.000000	1023.000000	1023.000000	2046.000000
16.180000	0.033902	20.036074	3.487446	5.393431	8.466798	2.688399	0.000000	-10.000000	0.441667	-23.283333	0.000000	1023.000000	1023.000000	2046.000000
16.200001	0.031953	18.883976	3.073635	5.424023	8.035644	2.350674	0.000000	-10.000000	0.475000	-24.066668	0.000000	1023.000000	1023.000000	2046.000000
16.219999	0.030048	17.758356	2.861496	5.412547	7.422041	2.062273	0.000000	-10.000000	0.491667	-24.600000	0.000000	1023.000000	1023.000000	2046.000000
16.240000	0.029256	17.290386	2.532169	5.080040	7.403137	2.275041	0.000000	-10.000000	0.516667	-25.200001	0.000000	1023.000000	1023.000000	2046.000000
16.260000	0.028259	16.701330	2.271869	5.042116	7.166505	2.220841	0.000000	-10.000000	0.533333	-25.733334	0.000000	1023.000000	1023.000000	2046.000000
16.280001	0.027125	16.031090	2.220058	5.378546	6.585658	1.846829	0.000000	-10.000000	0.541667	-26.083334	0.000000	1023.000000	1023.000000	2046.000000
16.299999	0.026640	15.744164	2.184788	5.443813	6.198879	1.916683	0.000000	-10.000000	0.550000	-26.250000	0.000000	1023.000000	1023.000000	2046.000000
16.320000	0.026028	15.382310	1.912554	5.300516	6.043018	2.126222	0.000000	-10.000000	0.575000	-26.583334	0.000000	1023.000000	1023.000000	2046.000000
16.340000	0.024486	14.471516	1.428170	5.444664	5.818354	1.780328	0.000000	-10.000000	0.616667	-27.116667	0.000000	1023.000000	1023.000000	2046.000000
16.360001	0.022236	13.141205	1.159988	5.470717	5.021893	1.488607	0.000000	-10.000000	0.641667	-27.716667	0.000000	1023.000000	1023.000000	2046.000000
16.379999	0.020278	11.984126	0.547992	5.057528	4.630184	1.748423	0.000000	-10.000000	0.658333	-28.250000	0.000000	1023.000000	1023.000000	2046.000000
16.400000	0.017959	10.613930	-0.354890	4.981766	4.270978	1.716075	0.000000	-10.000000	0.666667	-28.866667	0.000000	1023.000000	1023.000000	2046.000000
16.420000	0.015083	8.913811	-1.218008	5.052705	3.822480	1.256634	0.000000	-10.000000	0.675000	-29.300001	0.000000	1023.000000	1023.000000	2046.000000
16.440001	0.011753	6.945999	-1.596313	4.838881	3.016868	0.686563	0.000000	-10.000000	0.683333	-29.583334	0.000000	1023.000000	1023.000000	2046.000000
16.459999	0.008630	5.100138	-2.084081	4.069259	2.653384	0.461577	0.000000	-10.000000	0.691667	-29.566668	0.000000	1023.000000	1023.000000	2046.000000
16.480000	0.005155	3.046785	-2.718027	3.268142	2.277582	0.219089	0.000000	-10.000000	0.700000	-29.650000	0.000000	1023.000000	1023.000000	2046.000000
16.500000	0.001128	0.666389	-3.691605	2.989820	1.854761	-0.486588	0.000000	-10.000000	0.700000	-29.716667	0.000000	1023.000000	1023.000000	2046.000000
16.520000	-0.003240	-1.914955	-4.463112	2.766359	1.056653	-1.274855	0.000000	-10.000000	0.683333	-29.666666	0.000000	1023.000000	1023.000000	2046.000000
16.540001	-0.006914	-4.086268	-5.271642	2.115157	0.601067	-1.530850	0.000000	-10.000000	0.675000	-29.533333	0.000000	1023.000000	1023.000000	2046.000000
16.559999	-0.010398	-6.145294	-6.229703	1.599284	0.339573	-1.854447	0.000000	-10.000000	0.666667	-29.366667	0.000000	1023.000000	1023.000000	2046.000000
16.580000	-0.014081	-8.321986	-7.101329	1.654777	-0.220626	-2.654808	0.000000	-10.000000	0.683333	-29.400000	0.000000	1023.000000	1023.000000	2046.000000
16.600000	-0.016928	-10.004230	-7.802579	1.365290	-0.689506	-2.877434	0.000000	-10.000000	0.691667	-29.583334	0.000000	1023.000000	1023.000000	2046.000000
16.620001	-0.019423	-11.478705	-8.690784	1.186530	-0.872428	-3.102022	0.000000	-10.000000	0.700000	-29.900000	0.000000	1023.000000	1023.000000	2046.000000
16.639999	-0.022358	-13.213322	-9.383293	1.390366	-1.498867	-3.721527	0.000000	-10.000000	0.700000	-30.083334	0.000000	1023.000000	1023.000000	2046.000000
16.660000	-0.023936	-14.146156	-9.917033	0.996315	-1.670829	-3.554609	0.000000	-10.000000	0.700000	-30.066668	0.000000	1023.000000	1023.000000	2046.000000
16.680000	-0.026043	-15.391298	-10.551056	1.024037	-1.938813	-3.925466	0.000000	-10.000000	0.700000	-30.083334	0.000000	1023.000000	1023.000000	2046.000000
16.700001	-0.027948	-16.517330	-10.777384	1.039339	-2.492013	-4.287271	0.000000	-10.000000	0.700000	-30.100000	0.000000	1023.000000	1023.000000	2046.000000
16.719999	-0.028550	-16.873005	-11.026278	0.594792	-2.400463	-4.041057	0.000000	-10.000000	0.700000	-30.050001	0.000000	1023.000000	1023.000000	2046.000000
16.740000	-0.029962	-17.707424	-11.187076	0.459011	-2.630209	-4.349150	0.000000	-10.000000	0.691667	-29.833334	0.000000	1023.000000	1023.000000	2046.000000
16.760000	-0.031071	-18.362852	-11.113394	0.383459	-3.035646	-4.597271	0.000000	-10.000000	0.683333	-29.466667	0.000000	1023.000000	1023.000000	2046.000000
16.780001	-0.031191	-18.434177	-11.184941	0.013259	-2.846662	-4.415833	0.000000	-10.000000	0.666667	-29.150000	0.000000	1023.000000	1023.000000	2046.000000
16.799999	-0.032152	-19.001841	-11.252972	0.065783	-3.014067	-4.800583	0.000000	-10.000000	0.658333	-28.566668	0.000000	1023.000000	1023.000000	2046.000000
16.820000	-0.033143	-19.587433	-11.082335	-0.001497	-3.422095	-5.081506	0.000000	-10.000000	0.633333	-28.133333	0.000000	1023.000000	1023.000000	2046.000000
16.840000	-0.033596	-19.855139	-11.065602	-0.580539	-3.358813	-4.850186	0.000000	-10.000000	0.600000	-27.350000	0.000000	1023.000000	1023.000000	2046.000000
16.860001	-0.035021	-20.697468	-11.164558	-0.741695	-3.597456	-5.193760	0.000000	-10.000000	0.566667	-27.083334	0.000000	1023.000000	1023.000000	2046.000000
16.879999	-0.036799	-21.748415	-11.033939	-0.891763	-4.209619	-5.613094	0.000000	-10.000000	0.541667	-26.450001	0.000000	1023.000000	1023.000000	2046.000000
16.900000	-0.037772	-22.323082	-11.136551	-1.402337	-4.239135	-5.545060	0.000000	-10.000000	0.541667	-26.366667	0.000000	1023.000000	1023.000000	2046.000000
16.920000	-0.039518	-23.354984	-11.378609	-1.648648	-4.436395	-5.891333	0.000000	-10.000000	0.533333	-25.933334	0.000000	1023.000000	1023.000000	2046.000000
16.940001	-0.041516	-24.536013	-11.484882	-1.686117	-4.981462	-6.383552	0.000000	-10.000000	0.525000	-25.866667	0.000000	1023.000000	1023.000000	2046.000000
16.959999	-0.042691	-25.230465	-11.584358	-2.030976	-5.268468	-6.346662	0.000000	-10.000000	0.516667	-25.616667	0.000000	1023.000000	1023.000000	2046.000000
16.980000	-0.043985	-25.994896	-11.919504	-2.172980	-5.328644	-6.573767	0.000000	-10.000000	0.508333	-25.366667	0.000000	1023.000000	1023.000000	2046.000000
17.000000	-0.045837	-27.089579	-12.011048	-2.129629	-5.949122	-6.999780	0.000000	-10.000000	0.508333	-25.083334	0.000000	1023.000000	1023.000000	2046.000000
17.020000	-0.046496	-27.479269	-12.071095	-2.514884	-6.083426	-6.809865	0.000000	-10.000000	0.491667	-24.783333	0.000000	1023.000000	1023.000000	2046.000000
17.040001	-0.047890	-28.303236	-12.429844	-2.577366	-6.225220	-7.070805	0.000000	-10.000000	0.483333	-24.350000	0.000000	1023.000000	1023.000000	2046.000000
17.059999	-0.049394	-29.191626	-12.450088	-2.597812	-6.797059	-7.346667	0.000000	-10.000000	0.458333	-23.816668	0.000000	1023.000000	1023.000000	2046.000000
17.080000	-0.049808	-29.436316	-12.631870	-2.914826	-6.720556	-7.169063	0.000000	-10.000000	0.433333	-23.200001	0.000000	1023.000000	1023.000000	2046.000000
17.100000	-0.051188	-30.252134	-12.759729	-2.835834	-7.086556	-7.570015	0.000000	-10.000000	0.408333	-22.750000	0.000000	1023.000000	1023.000000	2046.000000
17.120001	-0.051394	-30.373653	-12.574427	-2.881126	-7.348721	-7.569380	0.000000	-10.000000	0.400000	-22.366667	0.000000	1023.000000	1023.000000	2046.000000
17.139999	-0.051303	-30.319801	-12.609014	-2.940284	-7.296120	-7.474384	0.000000	-10.000000	0.400000	-22.050001	0.000000	1023.000000	1023.000000	2046.000000
17.160000	-0.051968	-30.713331	-12.504674	-2.692335	-7.741701	-7.774622	0.000000	-10.000000	0.383333	-21.616667	0.000000	1023.000000	1023.000000	2046.000000
17.180000	-0.051739	-30.577478	-12.426462	-2.866808	-7.744424	-7.539785	0.000000	-10.000000	0.366667	-21.283333	0.000000	1023.000000	1023.000000	2046.000000
17.200001	-0.052994	-31.319294	-12.719164	-2.890285	-7.902647	-7.807199	0.000000	-10.000000	0.358333	-20.866667	0.000000	1023.000000	1023.000000	2046.000000
17.219999	-0.053937	-31.876783	-12.527337	-2.839535	-8.576402	-7.933511	0.000000	-10.000000	0.358333	-20.583334	0.000000	1023.000000	1023.000000	2046.000000
17.240000	-0.054258	-32.066658	-12.970310	-3.220733	-8.372553	-7.503060	0.000000	-10.000000	0.358333	-20.166668	0.000000	1023.000000	1023.000000	2046.000000
17.260000	-0.055706	-32.922474	-13.496507	-3.010898	-8.692507	-7.722561	0.000000	-10.000000	0.350000	-19.950001	0.000000	1023.000000	1023.000000	2046.000000
17.280001	-0.057314	-33.872387	-13.850235	-3.385300	-8.922013	-7.714839	0.000000	-10.000000	0.316667	-19.583334	0.000000	1023.000000	1023.000000	2046.000000
17.299999	-0.059504	-35.167133	-14.204909	-3.921521	-9.096538	-7.944164	0.000000	-10.000000	0.283333	-19.050001	0.000000	1023.000000	1023.000000	2046.000000
17.320000	-0.062408	-36.883247	-14.564540	-4.265220	-9.515606	-8.537883	0.000000	-10.000000	0.241667	-18.350000	0.000000	1023.000000	1023.000000	2046.000000
17.340000	-0.065041	-38.439518	-14.872878	-4.732337	-9.993826	-8.840477	0.000000	-10.000000	0.225000	-17.433334	0.000000	1023.000000	1023.000000	2046.000000
17.360001	-0.067301	-39.774731	-15.495363	-5.168490	-10.043127	-9.067750	0.000000	-10.000000	0.208333	-16.233334	0.000000	1023.000000	1023.000000	2046.000000
17.379999	-0.070397	-41.604462	-16.184525	-5.246659	-10.419618	-9.753661	0.000000	-10.000000	0.200000	-14.933333	0.000000	1023.000000	1023.000000	2046.000000
17.400000	-0.073097	-43.200478	-16.641356	-5.596301	-10.951432	-10.011391	0.000000	-10.000000	0.200000	-13.850000	0.000000	1023.000000	1023.000000	2046.000000
17.420000	-0.074980	-44.313057	-17.284132	-5.950922	-10.957908	-10.120094	0.000000	-10.000000	0.200000	-13.500000	0.000000	1023.000000	1023.000000	2046.000000
17.440001	-0.077294	-45.680794	-18.031021	-5.841845	-11.133637	-10.674288	0.000000	-10.000000	0.191667	-13.500000	0.000000	1023.000000	1023.000000	2046.000000
17.459999	-0.078859	-46.605736	-18.333279	-5.913337	-11.577440	-10.781682	0.000000	-10.000000	0.191667	-13.700000	0.000000	1023.000000	1023.000000	2046.000000
17.480000	-0.079743	-47.128345	-18.919788	-5.939497	-11.480778	-10.788284	0.000000	-10.000000	0.183333	-13.766666	0.000000	1023.000000	1023.000000	2046.000000
17.500000	-0.081254	-48.021107	-19.331579	-5.660589	-11.843437	-11.185503	0.000000	-10.000000	0.183333	-13.533334	0.000000	1023.000000	1023.000000	2046.000000
17.520000	-0.081769	-48.325760	-19.527094	-5.726561	-12.020532	-11.051573	0.000000	-10.000000	0.166667	-13.216667	0.000000	1023.000000	1023.000000	2046.000000
17.540001	-0.082231	-48.598537	-19.859465	-5.701783	-11.989223	-11.048068	0.000000	-10.000000	0.141667	-12.750000	0.000000	1023.000000	1023.000000	2046.000000
17.559999	-0.083082	-49.101467	-19.864202	-5.441496	-12.411603	-11.384166	0.000000	-10.000000	0.125000	-12.166667	0.000000	1023.000000	1023.000000	2046.000000
17.580000	-0.082605	-48.819603	-19.747385	-5.637004	-12.345083	-11.090132	0.000000	-10.000000	0.108333	-11.483334	0.000000	1023.000000	1023.000000	2046.000000
17.600000	-0.082504	-48.759609	-19.751762	-5.597458	-12.284971	-11.125418	0.000000	-10.000000	0.108333	-10.933333	0.000000	1023.000000	1023.000000	2046.000000
17.620001	-0.082316	-48.648746	-19.476576	-5.323747	-12.522292	-11.326131	0.000000	-10.000000	0.083333	-10.450001	0.000000	1023.000000	1023.000000	2046.000000
17.639999	-0.081301	-48.048786	-19.197374	-5.553037	-12.291624	-11.006750	0.000000	-10.000000	0.083333	-10.066668	0.000000	1023.000000	1023.000000	2046.000000
17.660000	-0.081393	-48.103176	-19.001968	-5.543765	-12.342075	-11.215368	0.000000	-10.000000	0.075000	-9.416667	0.000000	1023.000000	1023.000000	2046.000000
17.680000	-0.080982	-47.860245	-18.505722	-5.709436	-12.520595	-11.124491	0.000000	-10.000000	0.083333	-8.966667	0.000000	1023.000000	1023.000000	2046.000000
17.700001	-0.080279	-47.444931	-18.297430	-6.003873	-12.185191	-10.958434	0.000000	-10.000000	0.083333	-8.500000	0.000000	1023.000000	1023.000000	2046.000000
17.719999	-0.080655	-47.666916	-18.064884	-6.030265	-12.382564	-11.189204	0.000000	-10.000000	0.075000	-8.383333	0.000000	1023.000000	1023.000000	2046.000000
17.740000	-0.080251	-47.428455	-17.798807	-6.352479	-12.290420	-10.986750	0.000000	-10.000000	0.066667	-8.250000	0.000000	1023.000000	1023.000000	2046.000000
17.760000	-0.080923	-47.825356	-17.921114	-6.354751	-12.249766	-11.299726	0.000000	-10.000000	0.050000	-8.183333	0.000000	1023.000000	1023.000000	2046.000000
17.780001	-0.081766	-48.323860	-17.753080	-6.444504	-12.572966	-11.553311	0.000000	-10.000000	0.066667	-8.083334	0.000000	1023.000000	1023.000000	2046.000000
17.799999	-0.081801	-48.344494	-17.737888	-6.773133	-12.411891	-11.421582	0.000000	-10.000000	0.066667	-8.000000	0.000000	1023.000000	1023.000000	2046.000000
17.820000	-0.082489	-48.750927	-17.817183	-6.782891	-12.503238	-11.647615	0.000000	-10.000000	0.066667	-7.750000	0.000000	1023.000000	1023.000000	2046.000000
17.840000	-0.082857	-48.968231	-17.634439	-6.743331	-12.790597	-11.799864	0.000000	-10.000000	0.050000	-7.416667	0.000000	1023.000000	1023.000000	2046.000000
17.860001	-0.082531	-48.775551	-17.646757	-6.889545	-12.575139	-11.664111	0.000000	-10.000000	0.050000	-7.000000	0.000000	1023.000000	1023.000000	2046.000000
17.879999	-0.082893	-48.989544	-17.708725	-6.821193	-12.583860	-11.875767	0.000000	-10.000000	0.050000	-6.700000	0.000000	1023.000000	1023.000000	2046.000000
17.900000	-0.083161	-49.148411	-17.508327	-6.791618	-12.899350	-11.949115	0.000000	-10.000000	0.050000	-6.316667	0.000000	1023.000000	1023.000000	2046.000000
17.920000	-0.082554	-48.789494	-17.412998	-6.961298	-12.744114	-11.671085	0.000000	-10.000000	0.041667	-5.800000	0.000000	1023.000000	1023.000000	2046.000000
17.940001	-0.082695	-48.872551	-17.515324	-7.048265	-12.647204	-11.661759	0.000000	-10.000000	0.033333	-4.850000	0.000000	1023.000000	1023.000000	2046.000000
17.959999	-0.083017	-49.063015	-17.502501	-6.881662	-12.783882	-11.894971	0.000000	-10.000000	0.016667	-3.566667	0.000000	1023.000000	1023.000000	2046.000000
17.980000	-0.082888	-48.986511	-17.250675	-6.952995	-13.026030	-11.756811	0.000000	-10.000000	0.008333	-2.066667	0.000000	1023.000000	1023.000000	2046.000000
18.000000	-0.081906	-48.406654	-17.098780	-6.960604	-12.745379	-11.601891	0.000000	-10.000000	0.000000	-0.883333	0.000000	1023.000000	1023.000000	2046.000000
18.020000	-0.081301	-48.048668	-16.818945	-6.740273	-12.769561	-11.719891	0.000000	-10.000000	0.000000	0.483333	0.000000	1023.000000	1023.000000	2046.000000
18.040001	-0.080156	-47.372349	-16.247290	-6.563792	-12.914867	-11.646399	0.000000	-10.000000	0.000000	2.033333	0.000000	1023.000000	1023.000000	2046.000000
18.059999	-0.078414	-46.342667	-15.933045	-6.485343	-12.549327	-11.374950	0.000000	-10.000000	-0.025000	4.366667	0.000000	1023.000000	1023.000000	2046.000000
18.080000	-0.077370	-45.725708	-15.595371	-6.232492	-12.458858	-11.438986	0.000000	-10.000000	-0.050000	7.133334	0.000000	1023.000000	1023.000000	2046.000000
18.100000	-0.075782	-44.787022	-15.055330	-6.171547	-12.394156	-11.165991	0.000000	-10.000000	-0.100000	10.200000	0.000000	1023.000000	1023.000000	2046.000000
18.120001	-0.073573	-43.481678	-14.718978	-6.115196	-12.014224	-10.633282	0.000000	-10.000000	-0.150000	13.183333	0.000000	1023.000000	1023.000000	2046.000000
18.139999	-0.071658	-42.350048	-14.512144	-5.735034	-11.644255	-10.458615	0.000000	-10.000000	-0.216667	15.866667	0.000000	1023.000000	1023.000000	2046.000000
18.160000	-0.069849	-41.280910	-14.253591	-5.509446	-11.481857	-10.036018	0.000000	-10.000000	-0.275000	18.350000	3.666667	1023.000000	1023.000000	2046.000000
18.180000	-0.068223	-40.319740	-14.075067	-5.533428	-10.969643	-9.741604	0.000000	-10.000000	-0.358333	21.233334	15.000000	1023.000000	1023.000000	2046.000000
18.200001	-0.067368	-39.814583	-13.914880	-5.505465	-10.635685	-9.758552	0.000000	-10.000000	-0.425000	23.300001	26.333334	1023.000000	1023.000000	2046.000000
18.219999	-0.067076	-39.641914	-13.706199	-5.587174	-10.652061	-9.696481	0.000000	-10.000000	-0.491667	25.266666	36.666668	1023.000000	1023.000000	2046.000000
18.240000	-0.066404	-39.244785	-13.856388	-5.756549	-10.183570	-9.448277	0.000000	-10.000000	-0.533333	26.600000	42.000000	1023.000000	1023.000000	2046.000000
18.260000	-0.066330	-39.201180	-14.100666	-5.575873	-9.936749	-9.587890	0.000000	-10.000000	-0.583333	28.316668	50.500000	1023.000000	1023.000000	2046.000000
18.280001	-0.066038	-39.028584	-14.088151	-5.506632	-9.973754	-9.460049	0.000000	-10.000000	-0.633333	29.850000	59.666668	1023.000000	1023.000000	2046.000000
18.299999	-0.065031	-38.433323	-14.320848	-5.511183	-9.454994	-9.146297	0.000000	-10.000000	-0.650000	30.916668	69.500000	1023.000000	1023.000000	2046.000000
18.320000	-0.064437	-38.082382	-14.507642	-5.073464	-9.281628	-9.219648	0.000000	-10.000000	-0.666667	31.766666	79.666664	1023.000000	1023.000000	2046.000000
18.340000	-0.062579	-36.984180	-14.393600	-4.699978	-9.039826	-8.850777	0.000000	-10.000000	-0.666667	31.966667	90.000000	1023.000000	1023.000000	2046.000000
18.360001	-0.060644	-35.840557	-14.393928	-4.208326	-8.585793	-8.652512	0.000000	-10.000000	-0.683333	32.200001	100.666664	1023.000000	1023.000000	2046.000000
18.379999	-0.058901	-34.810322	-14.283438	-3.518576	-8.426775	-8.581532	0.000000	-10.000000	-0.708333	32.266666	111.333336	1023.000000	1023.000000	2046.000000
18.400000	-0.056215	-33.223064	-13.965523	-3.159892	-8.062900	-8.034747	0.000000	-10.000000	-0.750000	32.750000	122.166664	1023.000000	1023.000000	2046.000000
18.420000	-0.054222	-32.045002	-13.863959	-2.687611	-7.661825	-7.831606	0.000000	-10.000000	-0.758333	33.200001	133.000000	1023.000000	1023.000000	2046.000000
18.440001	-0.051891	-30.667517	-13.298491	-2.192070	-7.624924	-7.552032	0.000000	-10.000000	-0.766667	33.666668	144.000000	1023.000000	1023.000000	2046.000000
18.459999	-0.048293	-28.541086	-12.755125	-1.922399	-6.922887	-6.940675	0.000000	-10.000000	-0.758333	34.083336	155.166672	1023.000000	1023.000000	2046.000000
18.480000	-0.045511	-26.897011	-12.188115	-1.509584	-6.456159	-6.743153	0.000000	-10.000000	-0.783333	34.433334	166.500000	1023.000000	1023.000000	2046.000000
18.500000	-0.041782	-24.693136	-11.287524	-1.198842	-5.981243	-6.225527	0.000000	-10.000000	-0.800000	34.966667	177.833328	1023.000000	1023.000000	2046.000000
18.520000	-0.038012	-22.465185	-10.379745	-1.030439	-5.267882	-5.787118	0.000000	-10.000000	-0.816667	35.166668	189.333328	1023.000000	1023.000000	2046.000000
18.540001	-0.034556	-20.422720	-9.466711	-0.840953	-4.655958	-5.459097	0.000000	-10.000000	-0.791667	35.383335	201.000000	1023.000000	1023.000000	2046.000000
18.559999	-0.030377	-17.952524	-8.331545	-0.824133	-3.988267	-4.808579	0.000000	-10.000000	-0.775000	34.983334	213.000000	1023.000000	1023.000000	2046.000000
18.580000	-0.026452	-15.632901	-7.365323	-0.834603	-3.113223	-4.319753	0.000000	-10.000000	-0.758333	35.083332	224.666672	1023.000000	1023.000000	2046.000000
18.600000	-0.022972	-13.576416	-6.409202	-0.567071	-2.495819	-4.104324	0.000000	-10.000000	-0.775000	34.700001	236.333328	1023.000000	1023.000000	2046.000000
18.620001	-0.019267	-11.386997	-5.404739	-0.387083	-1.929443	-3.665732	0.000000	-10.000000	-0.775000	34.766666	248.000000	1023.000000	1023.000000	2046.000000
18.639999	-0.015962	-9.433268	-4.661682	-0.255371	-1.122257	-3.393957	0.000000	-10.000000	-0.766667	34.500000	259.666656	1023.000000	1023.000000	2046.000000
18.660000	-0.013567	-8.018050	-4.029030	-0.030465	-0.614691	-3.343864	0.000000	-10.000000	-0.758333	34.500000	271.333344	1023.000000	1023.000000	2046.000000
18.680000	-0.011411	-6.743760	-3.375099	0.047311	-0.308294	-3.107677	0.000000	-10.000000	-0.750000	34.416668	282.666656	1023.000000	1023.000000	2046.000000
18.700001	-0.008659	-5.117435	-2.783543	-0.027412	0.362537	-2.669016	0.000000	-10.000000	-0.750000	34.283333	294.333344	1023.000000	1023.000000	2046.000000
18.719999	-0.006256	-3.697505	-2.325338	0.244656	0.949512	-2.566334	0.000000	-10.000000	-0.750000	34.350002	305.666656	1023.000000	1023.000000	2046.000000
18.740000	-0.003504	-2.070959	-1.607039	0.620094	1.289977	-2.373992	0.000000	-10.000000	-0.766667	34.566669	317.166656	1023.000000	1023.000000	2046.000000
18.760000	-0.000065	-0.038148	-0.947752	0.754149	1.940696	-1.785242	0.000000	-10.000000	-0.783333	34.850002	328.500000	1023.000000	1023.000000	2046.000000
18.780001	0.003038	1.795298	-0.425244	1.061708	2.645424	-1.486589	0.000000	-10.000000	-0.808333	35.033333	340.166656	1023.000000	1023.000000	2046.000000
18.799999	0.006147	3.632682	0.288184	1.519829	3.080492	-1.255822	0.000000	-10.000000	-0.825000	35.000000	351.833344	1023.000000	1023.000000	2046.000000
18.820000	0.010051	5.939923	1.223315	1.697982	3.648719	-0.630093	0.000000	-10.000000	-0.833333	35.450001	363.500000	1023.000000	1023.000000	2046.000000
18.840000	0.013981	8.262815	2.081690	2.104459	4.322073	-0.245406	0.000000	-10.000000	-0.858333	35.783333	375.166656	1023.000000	1023.000000	2046.000000
18.860001	0.017638	10.423765	2.948578	2.720513	4.771015	-0.016340	0.000000	-10.000000	-0.858333	36.416668	387.000000	1023.000000	1023.000000	2046.000000
18.879999	0.021475	12.691911	3.819567	2.992300	5.392824	0.487221	0.000000	-10.000000	-0.866667	36.350002	399.000000	1023.000000	1023.000000	2046.000000
18.900000	0.024397	14.418452	4.388666	3.250871	6.029635	0.749280	0.000000	-10.000000	-0.841667	36.416668	411.333344	1023.000000	1023.000000	2046.000000
18.920000	0.026763	15.816932	5.048883	3.557476	6.304709	0.905864	0.000000	-10.000000	-0.825000	36.200001	423.666656	1023.000000	1023.000000	2046.000000
18.940001	0.029791	17.606770	5.646172	3.533002	6.859409	1.568186	0.000000	-10.000000	-0.808333	36.133335	436.000000	1023.000000	1023.000000	2046.000000
18.959999	0.031822	18.806753	5.851562	3.841490	7.223979	1.889723	0.000000	-10.000000	-0.800000	35.866665	448.000000	1023.000000	1023.000000	2046.000000
18.980000	0.033820	19.987482	5.892803	4.278407	7.424670	2.391603	0.000000	-10.000000	-0.800000	35.599998	460.000000	1023.000000	1023.000000	2046.000000
19.000000	0.035250	20.832964	5.668142	4.598099	7.898243	2.668479	0.000000	-10.000000	-0.791667	35.083332	471.833344	1023.000000	1023.000000	2046.000000
19.020000	0.035932	21.235836	5.875653	4.853366	7.897139	2.609679	0.000000	-10.000000	-0.783333	34.783333	483.500000	1023.000000	1023.000000	2046.000000
19.040001	0.035959	21.251972	5.964454	4.527226	8.072622	2.687671	0.000000	-10.000000	-0.750000	34.366669	495.166656	1023.000000	1023.000000	2046.000000
19.059999	0.035283	20.852453	5.574883	4.377308	8.340931	2.559330	0.000000	-10.000000	-0.716667	33.900002	506.666656	1023.000000	1023.000000	2046.000000
19.080000	0.034675	20.493105	5.403220	4.477510	8.183912	2.428462	0.000000	-10.000000	-0.675000	33.266666	518.166687	1023.000000	1023.000000	2046.000000
19.100000	0.034589	20.441851	5.047328	4.336210	8.474935	2.583378	0.000000	-10.000000	-0.675000	32.716667	529.333313	1023.000000	1023.000000	2046.000000
19.120001	0.034482	20.378819	4.729033	4.559562	8.634287	2.455938	0.000000	-10.000000	-0.666667	32.200001	540.333313	1023.000000	1023.000000	2046.000000
19.139999	0.035189	20.796820	4.710528	4.821390	8.670716	2.594187	0.000000	-10.000000	-0.650000	31.716667	551.166687	1023.000000	1023.000000	2046.000000
19.160000	0.036254	21.426304	4.442476	5.071890	9.142454	2.769484	0.000000	-10.000000	-0.608333	31.000000	561.833313	1023.000000	1023.000000	2046.000000
19.180000	0.036879	21.795538	4.296978	5.504648	9.247632	2.746279	0.000000	-10.000000	-0.558333	30.500000	572.333313	1023.000000	1023.000000	2046.000000
19.200001	0.038275	22.620249	4.399911	5.810012	9.367857	3.042468	0.000000	-10.000000	-0.541667	29.600000	582.500000	1023.000000	1023.000000	2046.000000
19.219999	0.039302	23.227552	4.255196	6.055672	9.707516	3.209169	0.000000	-10.000000	-0.525000	29.233334	592.500000	1023.000000	1023.000000	2046.000000
19.240000	0.040199	23.757879	4.310953	6.466279	9.717157	3.263490	0.000000	-10.000000	-0.516667	28.400000	602.333313	1023.000000	1023.000000	2046.000000
19.260000	0.041561	24.562346	4.507883	6.594810	9.894679	3.564973	0.000000	-10.000000	-0.458333	27.716667	612.000000	1023.000000	1023.000000	2046.000000
19.280001	0.042612	25.183865	4.539237	6.588994	10.284284	3.771350	0.000000	-10.000000	-0.391667	26.533335	621.333313	1023.000000	1023.000000	2046.000000
19.299999	0.043581	25.756294	4.748931	6.734344	10.453441	3.819578	0.000000	-10.000000	-0.333333	25.100000	630.333313	1023.000000	1023.000000	2046.000000
19.320000	0.045229	26.730354	5.153112	6.750134	10.733191	4.093916	0.000000	-10.000000	-0.283333	23.616667	638.833313	1023.000000	1023.000000	2046.000000
19.340000	0.046760	27.634930	5.334635	6.795669	11.280815	4.223810	0.000000	-10.000000	-0.250000	21.666668	647.000000	1023.000000	1023.000000	2046.000000
19.360001	0.048556	28.696369	5.783824	7.111047	11.527462	4.274036	0.000000	-10.000000	-0.200000	20.300001	654.666687	1023.000000	1023.000000	2046.000000
19.379999	0.051283	30.308086	6.428501	7.182540	12.048628	4.648418	0.000000	-10.000000	-0.158333	18.200001	661.833313	1023.000000	1023.000000	2046.000000
19.400000	0.053260	31.476601	6.887743	7.197069	12.546263	4.845526	0.000000	-10.000000	-0.091667	16.350000	668.333313	1023.000000	1023.000000	2046.000000
19.420000	0.054433	32.169773	7.296181	7.275353	12.640010	4.958229	0.000000	-10.000000	-0.050000	13.816667	674.000000	1023.000000	1023.000000	2046.000000
19.440001	0.055404	32.743961	7.731936	7.017424	12.757515	5.237086	0.000000	-10.000000	-0.016667	11.266667	679.166687	1023.000000	1023.000000	2046.000000
19.459999	0.055672	32.902439	7.990908	6.733745	12.994412	5.183375	0.000000	-10.000000	0.008333	7.716667	683.333313	1023.000000	1023.000000	2046.000000
19.480000	0.055377	32.727913	8.176564	6.734935	12.970927	4.845485	0.000000	-10.000000	0.041667	3.083333	686.666687	1023.000000	1023.000000	2046.000000
19.500000	0.055245	32.649967	8.484125	6.586378	12.748279	4.831186	0.000000	-10.000000	0.066667	-1.166667	688.333313	1023.000000	1023.000000	2046.000000
19.520000	0.054917	32.455849	8.422583	6.372223	12.851220	4.809824	0.000000	-10.000000	0.083333	-5.133334	689.000000	1023.000000	1023.000000	2046.000000
19.540001	0.053857	31.829685	8.240834	6.416532	12.642324	4.529994	0.000000	-10.000000	0.091667	-7.950000	689.000000	1023.000000	1023.000000	2046.000000
19.559999	0.053374	31.544092	8.178482	6.396971	12.392712	4.575929	0.000000	-10.000000	0.100000	-10.283334	689.000000	1023.000000	1023.000000	2046.000000
19.580000	0.053155	31.414665	8.041576	6.268780	12.446644	4.657664	0.000000	-10.000000	0.108333	-11.550000	689.000000	1023.000000	1023.000000	2046.000000
19.600000	0.052747	31.173410	7.933945	6.364787	12.362408	4.512271	0.000000	-10.000000	0.125000	-12.250000	689.000000	1023.000000	1023.000000	2046.000000
19.620001	0.053232	31.460268	8.207510	6.520072	12.102706	4.629981	0.000000	-10.000000	0.141667	-12.950000	685.333313	1023.000000	1023.000000	2046.000000
19.639999	0.053889	31.848660	8.341162	6.542675	12.191088	4.773735	0.000000	-10.000000	0.150000	-13.450000	676.833313	1023.000000	1023.000000	2046.000000
19.660000	0.054035	31.934893	8.365441	6.828465	12.020795	4.720192	0.000000	-10.000000	0.166667	-13.950000	666.833313	1023.000000	1023.000000	2046.000000
19.680000	0.054129	31.990208	8.464907	7.051184	11.661298	4.812820	0.000000	-10.000000	0.191667	-14.533333	658.833313	1023.000000	1023.000000	2046.000000
19.700001	0.053805	31.799038	8.265272	6.937984	11.625300	4.970481	0.000000	-10.000000	0.225000	-15.366667	654.000000	1023.000000	1023.000000	2046.000000
19.719999	0.052515	31.036161	7.835637	6.974899	11.287848	4.937777	0.000000	-10.000000	0.241667	-16.250000	648.833313	1023.000000	1023.000000	2046.000000
19.740000	0.050311	29.733776	7.259030	7.032370	10.575336	4.867041	0.000000	-10.000000	0.266667	-17.266666	643.333313	1023.000000	1023.000000	2046.000000
19.760000	0.048568	28.703722	6.501406	6.962691	10.265930	4.973694	0.000000	-10.000000	0.308333	-18.466667	637.500000	1023.000000	1023.000000	2046.000000
19.780001	0.046260	27.339720	5.788689	6.929461	9.968442	4.653129	0.000000	-10.000000	0.350000	-19.733334	631.333313	1023.000000	1023.000000	2046.000000
19.799999	0.043663	25.804722	5.503342	6.835511	9.334870	4.131000	0.000000	-10.000000	0.383333	-20.833334	624.833313	1023.000000	1023.000000	2046.000000
19.820000	0.040348	23.845755	5.107908	6.157484	8.681851	3.898512	0.000000	-10.000000	0.400000	-21.716667	618.000000	1023.000000	1023.000000	2046.000000
19.840000	0.036658	21.664968	4.286692	5.566646	8.321371	3.490259	0.000000	-10.000000	0.425000	-22.633333	610.666687	1023.000000	1023.000000	2046.000000
19.860001	0.032116	18.980810	3.222782	5.308603	7.656009	2.793417	0.000000	-10.000000	0.458333	-23.483334	603.000000	1023.000000	1023.000000	2046.000000
19.879999	0.027693	16.366449	2.302210	4.911886	6.815125	2.337229	0.000000	-10.000000	0.491667	-24.150000	595.000000	1023.000000	1023.000000	2046.000000
19.900000	0.023797	14.063782	1.315056	4.380638	6.396080	1.972007	0.000000	-10.000000	0.516667	-24.766666	587.000000	1023.000000	1023.000000	2046.000000
19.920000	0.019862	11.738390	0.316496	4.228829	5.839470	1.353594	0.000000	-10.000000	0.541667	-25.316668	579.000000	1023.000000	1023.000000	2046.000000
19.940001	0.016605	9.813662	-0.465491	4.070750	5.140615	1.067788	0.000000	-10.000000	0.583333	-26.366667	570.666687	1023.000000	1023.000000	2046.000000
19.959999	0.013561	8.014702	-1.445738	3.918017	4.856721	0.685702	0.000000	-10.000000	0.625000	-27.333334	561.833313	1023.000000	1023.000000	2046.000000
19.980000	0.010324	6.101696	-2.326252	3.979795	4.200161	0.247993	0.000000	-10.000000	0.666667	-28.333334	552.666687	1023.000000	1023.000000	2046.000000
20.000000	0.007737	4.572763	-3.063331	3.768562	3.803714	0.063819	0.000000	-10.000000	0.691667	-28.933332	543.166687	1023.000000	1023.000000	2046.000000
20.020000	0.005034	2.975092	-3.844499	3.590850	3.444349	-0.215608	0.000000	-10.000000	0.725000	-29.549999	533.500000	1023.000000	1023.000000	2046.000000
20.040001	0.002516	1.486911	-4.361471	3.544183	2.809983	-0.505784	0.000000	-10.000000	0.750000	-30.200001	523.500000	1023.000000	1023.000000	2046.000000
20.059999	0.000992	0.586359	-4.741109	3.241763	2.683927	-0.598222	0.000000	-10.000000	0.775000	-30.800001	513.500000	1023.000000	1023.000000	2046.000000
20.080000	-0.000808	-0.477646	-5.120126	3.048030	2.490193	-0.895742	0.000000	-10.000000	0.791667	-31.183334	503.333344	1023.000000	1023.000000	2046.000000
20.100000	-0.002154	-1.273013	-5.188999	2.880569	2.078339	-1.042922	0.000000	-10.000000	0.800000	-31.433334	493.000000	1023.000000	1023.000000	2046.000000
20.120001	-0.003058	-1.807369	-5.406499	2.513822	2.136869	-1.051561	0.000000	-10.000000	0.800000	-31.516666	482.333344	1023.000000	1023.000000	2046.000000
20.139999	-0.004459	-2.635303	-5.614425	2.461213	1.885346	-1.367437	0.000000	-10.000000	0.800000	-31.500000	471.833344	1023.000000	1023.000000	2046.000000
20.160000	-0.005041	-2.979074	-5.495573	2.304021	1.591182	-1.378705	0.000000	-10.000000	0.783333	-31.116667	461.333344	1023.000000	1023.000000	2046.000000
20.180000	-0.005921	-3.499094	-5.633718	2.075896	1.600924	-1.542196	0.000000	-10.000000	0.766667	-30.716667	451.000000	1023.000000	1023.000000	2046.000000
20.200001	-0.007261	-4.291104	-5.649695	1.990016	1.143814	-1.775239	0.000000	-10.000000	0.716667	-30.150000	440.666656	1023.000000	1023.000000	2046.000000
20.219999	-0.008472	-5.006674	-5.748425	1.610071	0.965727	-1.834047	0.000000	-10.000000	0.700000	-29.716667	430.500000	1023.000000	1023.000000	2046.000000
20.240000	-0.010408	-6.150913	-5.997323	1.239313	0.726092	-2.118995	0.000000	-10.000000	0.683333	-29.466667	420.500000	1023.000000	1023.000000	2046.000000
20.260000	-0.012523	-7.401160	-6.123372	1.038948	0.172538	-2.489274	0.000000	-10.000000	0.691667	-29.250000	410.833344	1023.000000	1023.000000	2046.000000
20.280001	-0.014020	-8.285840	-6.258077	0.620074	-0.009837	-2.638000	0.000000	-10.000000	0.691667	-29.283333	401.166656	1023.000000	1023.000000	2046.000000
20.299999	-0.016280	-9.621595	-6.688544	0.469505	-0.346918	-3.055638	0.000000	-10.000000	0.683333	-29.066668	391.500000	1023.000000	1023.000000	2046.000000
20.320000	-0.018126	-10.712585	-6.846862	0.289461	-0.912769	-3.242415	0.000000	-10.000000	0.683333	-29.000000	381.666656	1023.000000	1023.000000	2046.000000
20.340000	-0.019876	-11.746805	-7.246798	0.072265	-1.076663	-3.495608	0.000000	-10.000000	0.666667	-28.766666	372.000000	1023.000000	1023.000000	2046.000000
20.360001	-0.021849	-12.912997	-7.582731	0.000693	-1.548750	-3.782208	0.000000	-10.000000	0.658333	-28.583334	362.333344	1023.000000	1023.000000	2046.000000
20.379999	-0.023327	-13.786263	-7.770771	-0.299561	-1.904629	-3.811302	0.000000	-10.000000	0.650000	-28.333334	352.833344	1023.000000	1023.000000	2046.000000
20.400000	-0.024977	-14.761237	-8.224489	-0.431957	-2.051060	-4.053731	0.000000	-10.000000	0.650000	-28.166668	343.333344	1023.000000	1023.000000	2046.000000
20.420000	-0.026419	-15.613346	-8.300010	-0.464402	-2.608155	-4.240779	0.000000	-10.000000	0.641667	-27.850000	334.000000	1023.000000	1023.000000	2046.000000
20.440001	-0.027114	-16.024557	-8.327193	-0.642964	-2.731978	-4.322423	0.000000	-10.000000	0.641667	-27.600000	324.666656	1023.000000	1023.000000	2046.000000
20.459999	-0.027855	-16.462370	-8.394101	-0.528628	-2.990930	-4.548710	0.000000	-10.000000	0.641667	-27.050001	315.500000	1023.000000	1023.000000	2046.000000
20.480000	-0.028105	-16.610121	-8.211390	-0.499112	-3.358140	-4.541479	0.000000	-10.000000	0.616667	-26.950001	306.500000	1023.000000	1023.000000	2046.000000
20.500000	-0.028738	-16.984365	-8.383438	-0.598096	-3.408687	-4.594145	0.000000	-10.000000	0.583333	-26.616667	297.500000	1023.000000	1023.000000	2046.000000
20.520000	-0.030213	-17.855921	-8.567198	-0.550192	-3.860318	-4.878212	0.000000	-10.000000	0.558333	-26.383335	288.666656	1023.000000	1023.000000	2046.000000
20.540001	-0.031267	-18.478939	-8.642020	-0.800432	-4.275036	-4.761451	0.000000	-10.000000	0.558333	-26.083334	279.833344	1023.000000	1023.000000	2046.000000
20.559999	-0.032556	-19.240450	-9.181210	-0.919552	-4.399769	-4.739920	0.000000	-10.000000	0.558333	-26.000000	271.166656	1023.000000	1023.000000	2046.000000
20.580000	-0.034035	-20.114891	-9.865715	-0.717899	-4.728430	-4.802847	0.000000	-10.000000	0.550000	-26.000000	262.333344	1023.000000	1023.000000	2046.000000
20.600000	-0.035858	-21.191980	-10.245315	-1.005224	-5.103238	-4.838203	0.000000	-10.000000	0.550000	-25.833334	253.666672	1023.000000	1023.000000	2046.000000
20.620001	-0.038655	-22.845181	-10.761634	-1.477052	-5.393142	-5.213353	0.000000	-10.000000	0.533333	-25.633333	245.000000	1023.000000	1023.000000	2046.000000
20.639999	-0.041702	-24.646015	-11.162863	-1.850464	-5.934427	-5.698260	0.000000	-10.000000	0.516667	-25.033333	236.500000	1023.000000	1023.000000	2046.000000
20.660000	-0.044474	-26.284241	-11.517563	-2.418720	-6.317039	-6.030917	0.000000	-10.000000	0.483333	-24.366667	228.166672	1023.000000	1023.000000	2046.000000
20.680000	-0.047603	-28.133284	-12.214993	-2.747327	-6.588890	-6.582074	0.000000	-10.000000	0.450000	-23.183332	220.000000	1023.000000	1023.000000	2046.000000
20.700001	-0.050859	-30.057743	-12.881405	-2.955947	-7.153444	-7.066947	0.000000	-10.000000	0.408333	-22.366667	212.333328	1023.000000	1023.000000	2046.000000
20.719999	-0.053461	-31.595488	-13.452012	-3.417531	-7.417459	-7.308486	0.000000	-10.000000	0.383333	-21.216667	204.833328	1023.000000	1023.000000	2046.000000
20.740000	-0.056442	-33.357368	-14.213942	-3.701136	-7.661088	-7.781201	0.000000	-10.000000	0.375000	-20.816668	197.666672	1023.000000	1023.000000	2046.000000
20.760000	-0.058962	-34.846695	-14.883947	-3.727568	-8.076207	-8.158970	0.000000	-10.000000	0.375000	-20.533335	192.833328	1023.000000	1023.000000	2046.000000
20.780001	-0.060648	-35.842918	-15.352425	-3.889146	-8.297213	-8.304133	0.000000	-10.000000	0.383333	-20.833334	186.000000	1023.000000	1023.000000	2046.000000
20.799999	-0.062528	-36.953979	-16.005186	-3.932455	-8.395910	-8.620428	0.000000	-10.000000	0.383333	-20.783335	179.166672	1023.000000	1023.000000	2046.000000
20.820000	-0.064184	-37.932495	-16.449781	-3.794602	-8.833800	-8.854312	0.000000	-10.000000	0.375000	-20.600000	170.000000	1023.000000	1023.000000	2046.000000
20.840000	-0.065286	-38.583988	-16.777874	-3.962951	-9.018155	-8.825008	0.000000	-10.000000	0.366667	-20.116667	163.166672	1023.000000	1023.000000	2046.000000
20.860001	-0.066546	-39.328762	-17.203270	-3.971481	-9.122150	-9.031860	0.000000	-10.000000	0.341667	-19.483334	156.333328	1023.000000	1023.000000	2046.000000
20.879999	-0.067304	-39.776405	-17.348801	-3.777698	-9.471641	-9.178267	0.000000	-10.000000	0.308333	-18.766666	149.833328	1023.000000	1023.000000	2046.000000
20.900000	-0.067456	-39.866581	-17.290108	-3.982106	-9.498239	-9.096127	0.000000	-10.000000	0.283333	-18.200001	143.500000	1023.000000	1023.000000	2046.000000
20.920000	-0.067728	-40.027153	-17.315231	-3.916154	-9.530047	-9.265718	0.000000	-10.000000	0.266667	-17.650000	137.500000	1023.000000	1023.000000	2046.000000
20.940001	-0.067554	-39.924595	-17.053806	-3.803670	-9.840557	-9.226561	0.000000	-10.000000	0.258333	-17.283333	131.500000	1023.000000	1023.000000	2046.000000
20.959999	-0.067065	-39.635490	-16.823753	-3.939765	-9.688946	-9.183028	0.000000	-10.000000	0.233333	-16.566666	125.666664	1023.000000	1023.000000	2046.000000
20.980000	-0.067253	-39.746647	-16.728931	-3.940229	-9.763330	-9.314156	0.000000	-10.000000	0.216667	-15.850000	120.166664	1023.000000	1023.000000	2046.000000
21.000000	-0.066976	-39.582886	-16.304554	-4.157998	-9.947370	-9.172965	0.000000	-10.000000	0.200000	-14.916667	115.000000	1023.000000	1023.000000	2046.000000
21.020000	-0.066883	-39.527817	-16.153921	-4.459032	-9.735623	-9.179242	0.000000	-10.000000	0.191667	-14.216667	110.000000	1023.000000	1023.000000	2046.000000
21.040001	-0.067246	-39.742519	-15.999819	-4.522090	-9.888049	-9.332562	0.000000	-10.000000	0.191667	-13.816667	105.166664	1023.000000	1023.000000	2046.000000
21.059999	-0.067343	-39.799580	-15.744240	-4.787330	-9.986007	-9.282004	0.000000	-10.000000	0.183333	-13.550000	100.500000	1023.000000	1023.000000	2046.000000
21.080000	-0.068157	-40.280914	-15.898236	-4.937749	-9.984096	-9.460832	0.000000	-10.000000	0.175000	-13.300000	96.000000	1023.000000	1023.000000	2046.000000
21.100000	-0.068900	-40.719753	-15.778709	-5.041394	-10.290281	-9.609368	0.000000	-10.000000	0.166667	-12.983334	91.500000	1023.000000	1023.000000	2046.000000
21.120001	-0.069476	-41.060390	-15.767852	-5.375326	-10.253646	-9.663566	0.000000	-10.000000	0.150000	-12.683333	87.166664	1023.000000	1023.000000	2046.000000
21.139999	-0.070481	-41.654160	-15.926546	-5.400605	-10.379933	-9.947075	0.000000	-10.000000	0.125000	-12.333334	83.000000	1023.000000	1023.000000	2046.000000
21.160000	-0.071025	-41.975502	-15.801226	-5.417932	-10.714800	-10.041545	0.000000	-10.000000	0.100000	-11.983334	79.000000	1023.000000	1023.000000	2046.000000
21.180000	-0.071181	-42.067875	-15.828910	-5.637296	-10.546109	-10.055561	0.000000	-10.000000	0.100000	-11.583334	75.000000	1023.000000	1023.000000	2046.000000
21.200001	-0.071670	-42.357254	-15.888355	-5.546926	-10.680530	-10.241443	0.000000	-10.000000	0.100000	-11.166667	71.000000	1023.000000	1023.000000	2046.000000
21.219999	-0.071905	-42.495853	-15.712506	-5.660372	-10.915728	-10.207246	0.000000	-10.000000	0.100000	-10.833334	67.166664	1023.000000	1023.000000	2046.000000
21.240000	-0.072011	-42.558632	-15.779523	-5.771519	-10.743798	-10.263792	0.000000	-10.000000	0.100000	-10.416667	63.500000	1023.000000	1023.000000	2046.000000
21.260000	-0.072533	-42.867115	-15.902025	-5.719163	-10.882957	-10.362970	0.000000	-10.000000	0.100000	-10.050000	60.000000	1023.000000	1023.000000	2046.000000
21.280001	-0.072616	-42.916058	-15.745113	-5.818172	-11.067804	-10.284966	0.000000	-10.000000	0.091667	-9.483334	56.666668	1023.000000	1023.000000	2046.000000
21.299999	-0.072633	-42.926006	-15.813498	-5.869130	-10.898444	-10.344934	0.000000	-10.000000	0.091667	-9.000000	53.500000	1023.000000	1023.000000	2046.000000
21.320000	-0.072788	-43.017723	-15.711036	-5.699840	-11.168346	-10.438501	0.000000	-10.000000	0.083333	-8.450000	50.500000	1023.000000	1023.000000	2046.000000
21.340000	-0.071873	-42.477150	-15.376257	-5.741475	-11.081564	-10.277853	0.000000	-10.000000	0.091667	-8.083333	47.666668	1023.000000	1023.000000	2046.000000
21.360001	-0.071584	-42.305897	-15.320818	-5.520214	-11.031536	-10.433328	0.000000	-10.000000	0.075000	-7.716667	45.000000	1023.000000	1023.000000	2046.000000
21.379999	-0.071195	-42.076088	-14.986117	-5.428274	-11.321840	-10.339856	0.000000	-10.000000	0.083333	-7.500000	42.333332	1023.000000	1023.000000	2046.000000
21.400000	-0.070785	-41.834141	-14.983037	-5.441828	-11.080216	-10.329060	0.000000	-10.000000	0.075000	-7.216667	39.833332	1023.000000	1023.000000	2046.000000
21.420000	-0.071142	-42.044971	-14.929576	-5.383436	-11.326980	-10.404980	0.000000	-10.000000	0.075000	-6.916667	37.500000	1023.000000	1023.000000	2046.000000
21.440001	-0.070981	-41.949818	-14.908397	-5.600923	-11.331135	-10.109365	0.000000	-10.000000	0.075000	-6.800000	35.166668	1023.000000	1023.000000	2046.000000
21.459999	-0.071375	-42.182884	-15.205655	-5.478796	-11.362860	-10.135572	0.000000	-10.000000	0.066667	-6.816667	32.833332	1023.000000	1023.000000	2046.000000
21.480000	-0.071676	-42.360424	-15.401277	-5.432365	-11.544599	-9.982183	0.000000	-10.000000	0.066667	-7.000000	31.166666	1023.000000	1023.000000	2046.000000
21.500000	-0.072717	-42.976006	-15.864386	-5.655236	-11.409157	-10.047230	0.000000	-10.000000	0.058333	-7.050000	29.000000	1023.000000	1023.000000	2046.000000
21.520000	-0.074294	-43.907799	-15.907204	-5.852039	-11.806744	-10.341813	0.000000	-10.000000	0.058333	-6.700000	26.666666	1023.000000	1023.000000	2046.000000
21.540001	-0.075975	-44.901058	-16.228245	-6.312984	-11.765830	-10.593999	0.000000	-10.000000	0.050000	-5.950000	23.666666	1023.000000	1023.000000	2046.000000
21.559999	-0.078212	-46.223198	-16.700409	-6.457876	-12.043892	-11.021022	0.000000	-10.000000	0.033333	-5.200000	22.166666	1023.000000	1023.000000	2046.000000
21.580000	-0.080224	-47.412228	-17.051634	-6.886660	-12.309569	-11.164367	0.000000	-10.000000	0.025000	-3.200000	21.000000	1023.000000	1023.000000	2046.000000
21.600000	-0.082670	-48.857948	-17.731157	-7.098039	-12.485421	-11.543327	0.000000	-10.000000	0.025000	-1.600000	20.500000	1023.000000	1023.000000	2046.000000
21.620001	-0.084497	-49.937706	-18.097147	-7.325941	-12.811000	-11.703617	0.000000	-10.000000	0.025000	0.000000	20.000000	1023.000000	1023.000000	2046.000000
21.639999	-0.086007	-50.830112	-18.700777	-7.426560	-12.756270	-11.946506	0.000000	-10.000000	0.033333	0.000000	20.000000	1023.000000	1023.000000	2046.000000
21.660000	-0.087331	-51.612659	-19.173729	-7.288240	-12.998013	-12.152678	0.000000	-10.000000	0.041667	-0.633333	20.000000	1023.000000	1023.000000	2046.000000
21.680000	-0.087748	-51.859108	-19.480145	-7.296158	-12.945738	-12.137067	0.000000	-10.000000	0.050000	-1.483333	19.666666	1023.000000	1023.000000	2046.000000
21.700001	-0.088726	-52.437244	-19.962244	-7.058940	-13.063203	-12.352857	0.000000	-10.000000	0.050000	-2.333333	19.333334	1023.000000	1023.000000	2046.000000
21.719999	-0.089074	-52.642567	-20.041254	-6.961603	-13.369907	-12.269803	0.000000	-10.000000	0.050000	-2.750000	18.500000	1023.000000	1023.000000	2046.000000
21.740000	-0.089293	-52.772110	-20.305002	-6.857510	-13.299135	-12.310464	0.000000	-10.000000	0.050000	-2.833333	17.666666	1023.000000	1023.000000	2046.000000
21.760000	-0.089339	-52.799419	-20.459051	-6.525779	-13.468431	-12.346159	0.000000	-10.000000	0.050000	-2.916667	16.833334	1023.000000	1023.000000	2046.000000
21.780001	-0.088956	-52.573097	-20.244900	-6.571768	-13.594104	-12.162327	0.000000	-10.000000	0.050000	-2.600000	16.166666	1023.000000	1023.000000	2046.000000
21.799999	-0.088524	-52.317543	-20.200701	-6.521903	-13.418510	-12.176428	0.000000	-10.000000	0.050000	-2.233333	15.666667	1023.000000	1023.000000	2046.000000
21.820000	-0.088051	-52.038231	-20.101839	-6.305891	-13.445974	-12.184525	0.000000	-10.000000	0.041667	-2.033333	15.166667	1023.000000	1023.000000	2046.000000
21.840000	-0.087146	-51.503155	-19.685711	-6.340521	-13.499989	-11.976933	0.000000	-10.000000	0.041667	-1.833333	14.666667	1023.000000	1023.000000	2046.000000
21.860001	-0.086050	-50.855457	-19.369841	-6.291692	-13.190304	-12.003619	0.000000	-10.000000	0.041667	-1.800000	14.333333	1023.000000	1023.000000	2046.000000
21.879999	-0.085475	-50.515701	-19.171986	-6.246576	-13.123203	-11.973935	0.000000	-10.000000	0.050000	-1.300000	14.000000	1023.000000	1023.000000	2046.000000
21.900000	-0.084507	-49.943466	-18.606892	-6.469731	-13.109957	-11.756887	0.000000	-10.000000	0.050000	-1.050000	14.000000	1023.000000	1023.000000	2046.000000
21.920000	-0.083942	-49.609821	-18.401781	-6.631299	-12.825664	-11.751076	0.000000	-10.000000	0.050000	-0.800000	14.000000	1023.000000	1023.000000	2046.000000
21.940001	-0.083728	-49.483116	-18.131788	-6.601703	-12.931277	-11.818348	0.000000	-10.000000	0.050000	-1.633333	13.666667	1023.000000	1023.000000	2046.000000
21.959999	-0.083218	-49.181610	-17.844807	-6.871528	-12.765382	-11.699895	0.000000	-10.000000	0.050000	-2.416667	13.333333	1023.000000	1023.000000	2046.000000
21.980000	-0.083588	-49.400238	-17.911915	-6.906456	-12.671343	-11.910527	0.000000	-10.000000	0.050000	-3.666667	12.166667	1023.000000	1023.000000	2046.000000
22.000000	-0.083871	-49.567493	-17.591562	-7.121232	-12.943817	-11.910883	0.000000	-10.000000	0.050000	-4.133333	11.000000	1023.000000	1023.000000	2046.000000
22.020000	-0.083972	-49.627720	-17.655256	-7.203241	-12.706163	-12.063061	0.000000	-10.000000	0.050000	-4.583333	9.166667	1023.000000	1023.000000	2046.000000
22.040001	-0.084306	-49.824612	-17.569063	-7.112678	-12.930203	-12.212666	0.000000	-10.000000	0.050000	-4.566667	8.166667	1023.000000	1023.000000	2046.000000
22.059999	-0.084031	-49.662380	-17.422016	-7.295641	-12.822984	-12.121740	0.000000	-10.000000	0.050000	-4.466667	7.000000	1023.000000	1023.000000	2046.000000
22.080000	-0.084306	-49.824734	-17.532486	-7.244005	-12.805136	-12.243109	0.000000	-10.000000	0.050000	-4.316667	6.000000	1023.000000	1023.000000	2046.000000
22.100000	-0.084040	-49.667595	-17.174767	-7.377412	-12.992781	-12.122636	0.000000	-10.000000	0.050000	-4.016667	4.666667	1023.000000	1023.000000	2046.000000
22.120001	-0.083817	-49.535904	-17.276989	-7.297135	-12.708621	-12.253159	0.000000	-10.000000	0.050000	-3.616667	3.333333	1023.000000	1023.000000	2046.000000
22.139999	-0.083799	-49.525120	-17.063339	-7.228333	-12.976852	-12.256594	0.000000	-10.000000	0.041667	-3.066667	2.166667	1023.000000	1023.000000	2046.000000
22.160000	-0.083210	-49.177059	-16.977362	-7.342205	-12.736182	-12.121311	0.000000	-10.000000	0.025000	-2.100000	1.000000	1023.000000	1023.000000	2046.000000
22.180000	-0.083035	-49.073921	-16.987192	-7.232399	-12.686292	-12.168038	0.000000	-10.000000	0.008333	-0.333333	0.333333	1023.000000	1023.000000	2046.000000
22.200001	-0.082544	-48.783581	-16.628719	-7.238454	-12.904141	-12.012264	0.000000	-10.000000	0.000000	1.216667	0.000000	1023.000000	1023.000000	2046.000000
22.219999	-0.081566	-48.205654	-16.527945	-7.170594	-12.530078	-11.977039	0.000000	-10.000000	0.000000	2.816667	0.000000	1023.000000	1023.000000	2046.000000
22.240000	-0.080552	-47.606426	-16.301012	-6.882703	-12.483361	-11.939350	0.000000	-10.000000	0.000000	4.316667	0.000000	1023.000000	1023.000000	2046.000000
22.260000	-0.078517	-46.403828	-15.650670	-6.862902	-12.344218	-11.546038	0.000000	-10.000000	-0.016667	6.816667	0.000000	1023.000000	1023.000000	2046.000000
22.280001	-0.076178	-45.021378	-15.281011	-6.492341	-11.815109	-11.432918	0.000000	-10.000000	-0.058333	9.683333	0.000000	1023.000000	1023.000000	2046.000000
22.299999	-0.073770	-43.598003	-14.582053	-6.077985	-11.776524	-11.161444	0.000000	-10.000000	-0.133333	12.716667	0.000000	1023.000000	1023.000000	2046.000000
22.320000	-0.070803	-41.844643	-13.848172	-5.916245	-11.369002	-10.711222	0.000000	-10.000000	-0.208333	15.550000	0.000000	1023.000000	1023.000000	2046.000000
22.340000	-0.068528	-40.500191	-13.497045	-5.574731	-10.866106	-10.562307	0.000000	-10.000000	-0.275000	18.133333	4.000000	1023.000000	1023.000000	2046.000000
22.360001	-0.066132	-39.083889	-12.792365	-5.319205	-10.747993	-10.224325	0.000000	-10.000000	-0.333333	20.816668	12.666667	1023.000000	1023.000000	2046.000000
22.379999	-0.063234	-37.371132	-12.282355	-5.264760	-10.213463	-9.610552	0.000000	-10.000000	-0.391667	23.233334	23.666666	1023.000000	1023.000000	2046.000000
22.400000	-0.060622	-35.827324	-12.112163	-4.804758	-9.628311	-9.282093	0.000000	-10.000000	-0.458333	25.333334	33.666668	1023.000000	1023.000000	2046.000000
22.420000	-0.058015	-34.287109	-11.720369	-4.362064	-9.458822	-8.745854	0.000000	-10.000000	-0.500000	26.833334	41.833332	1023.000000	1023.000000	2046.000000
22.440001	-0.055912	-33.043701	-11.467294	-4.332686	-8.930874	-8.312848	0.000000	-10.000000	-0.533333	27.850000	50.666668	1023.000000	1023.000000	2046.000000
22.459999	-0.054660	-32.304306	-11.433022	-4.187455	-8.474875	-8.208954	0.000000	-10.000000	-0.566667	28.933334	59.666668	1023.000000	1023.000000	2046.000000
22.480000	-0.054409	-32.155945	-11.382079	-4.132098	-8.491192	-8.150577	0.000000	-10.000000	-0.600000	29.650000	69.000000	1023.000000	1023.000000	2046.000000
22.500000	-0.054148	-32.001266	-11.513199	-4.280499	-8.251612	-7.955957	0.000000	-10.000000	-0.641667	30.733334	78.666664	1023.000000	1023.000000	2046.000000
22.520000	-0.054134	-31.993139	-11.862604	-4.236356	-7.915763	-7.978415	0.000000	-10.000000	-0.666667	31.683332	88.833336	1023.000000	1023.000000	2046.000000
22.540001	-0.054066	-31.953232	-12.039248	-4.106825	-7.902268	-7.904891	0.000000	-10.000000	-0.708333	32.366665	99.333336	1023.000000	1023.000000	2046.000000
22.559999	-0.053300	-31.500286	-12.122026	-4.079460	-7.607477	-7.691321	0.000000	-10.000000	-0.733333	32.816666	110.166664	1023.000000	1023.000000	2046.000000
22.580000	-0.052471	-31.010071	-12.409774	-3.782363	-7.213684	-7.604250	0.000000	-10.000000	-0.733333	33.066666	124.666664	1023.000000	1023.000000	2046.000000
22.600000	-0.051093	-30.195747	-12.372068	-3.202598	-7.185631	-7.435452	0.000000	-10.000000	-0.716667	33.400002	135.666672	1023.000000	1023.000000	2046.000000
22.620001	-0.048913	-28.907576	-12.211691	-2.810002	-6.829972	-7.055909	0.000000	-10.000000	-0.725000	33.450001	146.833328	1023.000000	1023.000000	2046.000000
22.639999	-0.046997	-27.775236	-12.324904	-2.210607	-6.365005	-6.874719	0.000000	-10.000000	-0.741667	33.616665	154.333328	1023.000000	1023.000000	2046.000000
22.660000	-0.045089	-26.647858	-11.983908	-1.706109	-6.419078	-6.538764	0.000000	-10.000000	-0.766667	33.716667	165.666672	1023.000000	1023.000000	2046.000000
22.680000	-0.042344	-25.025297	-11.688337	-1.331306	-5.873013	-6.132642	0.000000	-10.000000	-0.758333	33.933334	176.833328	1023.000000	1023.000000	2046.000000
22.700001	-0.040050	-23.669556	-11.500657	-0.859059	-5.457965	-5.851875	0.000000	-10.000000	-0.775000	34.050003	188.166672	1023.000000	1023.000000	2046.000000
22.719999	-0.037250	-22.014992	-10.748223	-0.434493	-5.398001	-5.434274	0.000000	-10.000000	-0.783333	34.700001	199.500000	1023.000000	1023.000000	2046.000000
22.740000	-0.033732	-19.935724	-10.136666	-0.222138	-4.624868	-4.952051	0.000000	-10.000000	-0.808333	35.049999	210.833328	1023.000000	1023.000000	2046.000000
22.760000	-0.030539	-18.048386	-9.625239	0.118950	-3.899735	-4.642362	0.000000	-10.000000	-0.808333	35.549999	222.333328	1023.000000	1023.000000	2046.000000
22.780001	-0.027040	-15.980906	-8.494574	0.339743	-3.637702	-4.188374	0.000000	-10.000000	-0.791667	35.500000	234.000000	1023.000000	1023.000000	2046.000000
22.799999	-0.023055	-13.625230	-7.526848	0.386421	-2.753872	-3.730931	0.000000	-10.000000	-0.775000	35.466667	246.000000	1023.000000	1023.000000	2046.000000
22.820000	-0.019364	-11.444016	-6.732384	0.510164	-1.956938	-3.264857	0.000000	-10.000000	-0.758333	35.033337	258.000000	1023.000000	1023.000000	2046.000000
22.840000	-0.015272	-9.026009	-5.421033	0.551321	-1.448511	-2.707786	0.000000	-10.000000	-0.775000	34.700001	269.666656	1023.000000	1023.000000	2046.000000
22.860001	-0.011424	-6.751424	-4.611079	0.718061	-0.466700	-2.391705	0.000000	-10.000000	-0.766667	34.516666	281.333344	1023.000000	1023.000000	2046.000000
22.879999	-0.007876	-4.654943	-3.674394	1.065581	0.029713	-2.075842	0.000000	-10.000000	-0.758333	34.366669	292.833344	1023.000000	1023.000000	2046.000000
22.900000	-0.004183	-2.472413	-2.645367	1.168305	0.617404	-1.612755	0.000000	-10.000000	-0.741667	34.350002	304.500000	1023.000000	1023.000000	2046.000000
22.920000	-0.001193	-0.705272	-1.991071	1.281237	1.441009	-1.436448	0.000000	-10.000000	-0.716667	34.183334	315.833344	1023.000000	1023.000000	2046.000000
22.940001	0.001218	0.720125	-1.430322	1.477421	1.916392	-1.243365	0.000000	-10.000000	-0.708333	33.950001	327.333344	1023.000000	1023.000000	2046.000000
22.959999	0.003834	2.265682	-0.637459	1.517571	2.291945	-0.906376	0.000000	-10.000000	-0.691667	33.433334	338.666656	1023.000000	1023.000000	2046.000000
22.980000	0.006630	3.918118	-0.184680	1.677919	3.116934	-0.692055	0.000000	-10.000000	-0.708333	33.299999	350.000000	1023.000000	1023.000000	2046.000000
23.000000	0.009304	5.498788	0.398715	2.018417	3.511452	-0.429797	0.000000	-10.000000	-0.708333	33.299999	361.000000	1023.000000	1023.000000	2046.000000
23.020000	0.012641	7.470839	1.259041	2.179429	3.987341	0.045028	0.000000	-10.000000	-0.708333	33.516666	372.166656	1023.000000	1023.000000	2046.000000
23.040001	0.015614	9.228021	1.654500	2.461473	4.761301	0.350747	0.000000	-10.000000	-0.700000	33.683334	383.333344	1023.000000	1023.000000	2046.000000
23.059999	0.018779	11.098390	2.395865	2.856447	5.091513	0.754564	0.000000	-10.000000	-0.700000	33.866669	394.666656	1023.000000	1023.000000	2046.000000
23.080000	0.022703	13.417604	3.354853	3.085692	5.662419	1.314640	0.000000	-10.000000	-0.725000	34.000000	405.833344	1023.000000	1023.000000	2046.000000
23.100000	0.026364	15.580982	4.131959	3.413345	6.375959	1.659719	0.000000	-10.000000	-0.733333	34.316669	417.166656	1023.000000	1023.000000	2046.000000
23.120001	0.030309	17.912352	4.966381	3.962519	6.943156	2.040295	0.000000	-10.000000	-0.741667	34.250000	428.500000	1023.000000	1023.000000	2046.000000
23.139999	0.033929	20.051968	6.002932	4.397182	7.221667	2.430187	0.000000	-10.000000	-0.733333	34.283333	440.000000	1023.000000	1023.000000	2046.000000
23.160000	0.037213	21.992994	6.700503	4.629525	7.885401	2.777567	0.000000	-10.000000	-0.741667	33.883335	451.500000	1023.000000	1023.000000	2046.000000
23.180000	0.039594	23.400087	7.012966	4.866123	8.551773	2.969225	0.000000	-10.000000	-0.733333	33.866669	462.833344	1023.000000	1023.000000	2046.000000
23.200001	0.041971	24.805042	7.728641	5.168684	8.673060	3.234659	0.000000	-10.000000	-0.708333	33.950001	474.166656	1023.000000	1023.000000	2046.000000
23.219999	0.044503	26.301081	8.105635	5.155713	9.135401	3.904332	0.000000	-10.000000	-0.700000	33.683334	485.500000	1023.000000	1023.000000	2046.000000
23.240000	0.046350	27.393061	7.957169	5.531713	9.680425	4.223755	0.000000	-10.000000	-0.675000	33.400002	496.833344	1023.000000	1023.000000	2046.000000
23.260000	0.047440	28.037203	7.737685	6.072493	9.719895	4.507129	0.000000	-10.000000	-0.666667	32.383335	508.000000	1023.000000	1023.000000	2046.000000
23.280001	0.048773	28.824745	7.928321	6.333456	9.894225	4.668742	0.000000	-10.000000	-0.641667	32.016666	518.833313	1023.000000	1023.000000	2046.000000
23.299999	0.048715	28.790752	7.885641	6.163282	10.206913	4.534917	0.000000	-10.000000	-0.633333	31.333334	529.666687	1023.000000	1023.000000	2046.000000
23.320000	0.047931	28.327326	7.687082	6.033539	10.206941	4.399765	0.000000	-10.000000	-0.608333	30.983334	540.166687	1023.000000	1023.000000	2046.000000
23.340000	0.047276	27.940033	7.597996	5.888709	10.102057	4.351271	0.000000	-10.000000	-0.558333	29.933334	553.833313	1023.000000	1023.000000	2046.000000
23.360001	0.046170	27.286758	6.985966	5.759923	10.344887	4.195983	0.000000	-10.000000	-0.525000	29.183334	563.833313	1023.000000	1023.000000	2046.000000
23.379999	0.045353	26.803509	6.443429	5.927572	10.437172	3.995336	0.000000	-10.000000	-0.491667	28.316668	573.833313	1023.000000	1023.000000	2046.000000
23.400000	0.045064	26.632730	6.390335	6.007201	10.239723	3.995472	0.000000	-10.000000	-0.458333	27.583334	580.333313	1023.000000	1023.000000	2046.000000
23.420000	0.045223	26.727018	5.992562	6.138656	10.678365	3.917437	0.000000	-10.000000	-0.391667	26.350000	589.833313	1023.000000	1023.000000	2046.000000
23.440001	0.044779	26.464581	5.539263	6.398349	10.736244	3.790725	0.000000	-10.000000	-0.325000	24.766666	599.000000	1023.000000	1023.000000	2046.000000
23.459999	0.044714	26.426168	5.481547	6.715737	10.469514	3.759370	0.000000	-10.000000	-0.258333	22.916666	607.666687	1023.000000	1023.000000	2046.000000
23.480000	0.044858	26.511026	5.172706	6.840156	10.673289	3.824876	0.000000	-10.000000	-0.191667	20.800001	615.666687	1023.000000	1023.000000	2046.000000
23.500000	0.044484	26.290178	4.766324	7.081335	10.645874	3.796646	0.000000	-10.000000	-0.125000	18.250000	622.833313	1023.000000	1023.000000	2046.000000
23.520000	0.044312	26.188623	4.845037	7.269740	10.270473	3.803374	0.000000	-10.000000	-0.058333	15.650001	629.166687	1023.000000	1023.000000	2046.000000
23.540001	0.044508	26.304476	4.632354	7.298504	10.516343	3.857274	0.000000	-10.000000	-0.025000	12.883333	634.833313	1023.000000	1023.000000	2046.000000
23.559999	0.044158	26.097366	4.368722	7.297593	10.553761	3.877289	0.000000	-10.000000	0.000000	10.050000	639.666687	1023.000000	1023.000000	2046.000000
23.580000	0.044188	26.115374	4.535541	7.309335	10.298429	3.972070	0.000000	-10.000000	0.016667	6.850000	643.500000	1023.000000	1023.000000	2046.000000
23.600000	0.044276	26.167107	4.420232	7.189750	10.519610	4.037513	0.000000	-10.000000	0.041667	2.516667	646.333313	1023.000000	1023.000000	2046.000000
23.620001	0.044462	26.277107	4.308666	7.244211	10.602194	4.122036	0.000000	-10.000000	0.075000	-1.116667	648.000000	1023.000000	1023.000000	2046.000000
23.639999	0.045431	26.849606	4.680902	7.336437	10.493021	4.339247	0.000000	-10.000000	0.091667	-4.816667	648.833313	1023.000000	1023.000000	2046.000000
23.660000	0.046290	27.357166	4.786514	7.334351	10.864288	4.372013	0.000000	-10.000000	0.108333	-7.233334	649.000000	1023.000000	1023.000000	2046.000000
23.680000	0.046470	27.464006	4.875974	7.336317	10.844642	4.407074	0.000000	-10.000000	0.125000	-9.566667	649.000000	1023.000000	1023.000000	2046.000000
23.700001	0.046633	27.560293	5.199625	7.096083	10.635983	4.628603	0.000000	-10.000000	0.141667	-11.016666	649.000000	1023.000000	1023.000000	2046.000000
23.719999	0.046018	27.196775	5.205293	6.688751	10.757623	4.545108	0.000000	-10.000000	0.166667	-12.133333	649.000000	1023.000000	1023.000000	2046.000000
23.740000	0.045111	26.660580	5.242990	6.530091	10.595124	4.292375	0.000000	-10.000000	0.200000	-13.483334	645.333313	1023.000000	1023.000000	2046.000000
23.760000	0.044450	26.270128	5.558396	6.337927	10.202091	4.171713	0.000000	-10.000000	0.233333	-14.883334	636.833313	1023.000000	1023.000000	2046.000000
23.780001	0.043481	25.697340	5.349744	6.076621	10.316647	3.954329	0.000000	-10.000000	0.258333	-15.983334	626.666687	1023.000000	1023.000000	2046.000000
23.799999	0.041998	24.820892	5.158239	6.014825	9.908869	3.738960	0.000000	-10.000000	0.266667	-16.983334	618.166687	1023.000000	1023.000000	2046.000000
23.820000	0.041039	24.253851	5.090605	5.833259	9.609899	3.720089	0.000000	-10.000000	0.283333	-17.799999	612.500000	1023.000000	1023.000000	2046.000000
23.840000	0.039522	23.357492	4.665304	5.664375	9.537344	3.490469	0.000000	-10.000000	0.325000	-18.683334	606.500000	1023.000000	1023.000000	2046.000000
23.860001	0.038327	22.651541	4.528088	5.663205	9.048484	3.411764	0.000000	-10.000000	0.358333	-19.366667	600.166687	1023.000000	1023.000000	2046.000000
23.879999	0.037854	22.371441	4.581552	5.512599	8.806313	3.470978	0.000000	-10.000000	0.391667	-20.066668	593.666687	1023.000000	1023.000000	2046.000000
23.900000	0.037404	22.105682	4.364691	5.612198	8.830606	3.298188	0.000000	-10.000000	0.391667	-20.750000	586.833313	1023.000000	1023.000000	2046.000000
23.920000	0.037114	21.934305	4.524632	5.862698	8.273412	3.273564	0.000000	-10.000000	0.400000	-21.383333	580.000000	1023.000000	1023.000000	2046.000000
23.940001	0.037272	22.028015	4.621032	5.939466	8.108077	3.359441	0.000000	-10.000000	0.400000	-21.616667	573.000000	1023.000000	1023.000000	2046.000000
23.959999	0.036269	21.435179	4.123901	6.004086	8.023215	3.283977	0.000000	-10.000000	0.400000	-21.983334	565.833313	1023.000000	1023.000000	2046.000000
23.980000	0.034690	20.502075	3.961474	6.058449	7.291595	3.190558	0.000000	-10.000000	0.416667	-22.250000	558.500000	1023.000000	1023.000000	2046.000000
24.000000	0.032834	19.405046	3.405079	5.831521	6.822502	3.345945	0.000000	-10.000000	0.433333	-22.900000	550.833313	1023.000000	1023.000000	2046.000000
24.020000	0.029826	17.626926	2.387361	5.811172	6.273821	3.154573	0.000000	-10.000000	0.475000	-23.549999	543.333313	1023.000000	1023.000000	2046.000000
24.040001	0.027250	16.104979	1.700813	5.801605	5.477704	3.124857	0.000000	-10.000000	0.508333	-24.416666	535.500000	1023.000000	1023.000000	2046.000000
24.059999	0.024596	14.536237	0.843647	5.698035	5.313542	2.681012	0.000000	-10.000000	0.541667	-25.333334	527.500000	1023.000000	1023.000000	2046.000000
24.080000	0.021357	12.622079	0.452453	5.332278	4.584165	2.253183	0.000000	-10.000000	0.566667	-26.133333	518.833313	1023.000000	1023.000000	2046.000000
24.100000	0.018280	10.803300	0.085524	4.668057	4.147007	1.902712	0.000000	-10.000000	0.600000	-26.883333	510.166656	1023.000000	1023.000000	2046.000000
24.120001	0.014129	8.350195	-0.913669	4.138622	3.806300	1.318942	0.000000	-10.000000	0.633333	-27.500000	501.166656	1023.000000	1023.000000	2046.000000
24.139999	0.009807	5.796052	-1.604747	3.752652	2.848674	0.799473	0.000000	-10.000000	0.658333	-27.783333	492.000000	1023.000000	1023.000000	2046.000000
24.160000	0.005690	3.362515	-2.779090	3.238379	2.671306	0.231920	0.000000	-10.000000	0.650000	-27.783333	482.666656	1023.000000	1023.000000	2046.000000
24.180000	0.001360	0.803574	-3.608073	2.898650	1.873362	-0.360366	0.000000	-10.000000	0.650000	-27.816668	473.500000	1023.000000	1023.000000	2046.000000
24.200001	-0.002009	-1.187367	-4.455456	2.467017	1.592231	-0.791159	0.000000	-10.000000	0.650000	-27.983334	464.166656	1023.000000	1023.000000	2046.000000
24.219999	-0.005795	-3.425030	-5.389105	2.230496	1.053820	-1.320241	0.000000	-10.000000	0.675000	-28.400000	454.833344	1023.000000	1023.000000	2046.000000
24.240000	-0.008289	-4.898826	-6.015331	2.089878	0.703203	-1.676576	0.000000	-10.000000	0.691667	-28.833334	445.166656	1023.000000	1023.000000	2046.000000
24.260000	-0.011329	-6.695246	-7.012775	1.972611	0.492806	-2.147888	0.000000	-10.000000	0.716667	-29.483334	435.500000	1023.000000	1023.000000	2046.000000
24.280001	-0.013810	-8.161654	-7.424212	1.913627	-0.234833	-2.416237	0.000000	-10.000000	0.716667	-29.916666	425.500000	1023.000000	1023.000000	2046.000000
24.299999	-0.015764	-9.316448	-8.217048	1.772050	-0.165248	-2.706201	0.000000	-10.000000	0.733333	-30.216667	415.500000	1023.000000	1023.000000	2046.000000
24.320000	-0.017817	-10.530084	-8.433955	1.717187	-0.915085	-2.898231	0.000000	-10.000000	0.750000	-30.133333	405.500000	1023.000000	1023.000000	2046.000000
24.340000	-0.018866	-11.149705	-8.819045	1.560776	-0.830839	-3.060597	0.000000	-10.000000	0.766667	-29.950001	395.500000	1023.000000	1023.000000	2046.000000
24.360001	-0.020496	-12.113203	-9.024210	1.374459	-1.217906	-3.245546	0.000000	-10.000000	0.750000	-29.800001	385.500000	1023.000000	1023.000000	2046.000000
24.379999	-0.020886	-12.343336	-8.892554	1.173787	-1.349383	-3.275186	0.000000	-10.000000	0.716667	-29.433334	375.500000	1023.000000	1023.000000	2046.000000
24.400000	-0.022154	-13.093193	-9.209243	0.935303	-1.415825	-3.403428	0.000000	-10.000000	0.683333	-29.116667	365.833344	1023.000000	1023.000000	2046.000000
24.420000	-0.022747	-13.443762	-8.951282	0.864822	-1.841680	-3.515623	0.000000	-10.000000	0.666667	-28.616667	356.166656	1023.000000	1023.000000	2046.000000
24.440001	-0.023333	-13.789683	-9.198698	0.730656	-1.629087	-3.692554	0.000000	-10.000000	0.641667	-28.266666	346.833344	1023.000000	1023.000000	2046.000000
24.459999	-0.023888	-14.117617	-8.847943	0.574597	-2.128890	-3.715381	0.000000	-10.000000	0.616667	-27.733334	337.333344	1023.000000	1023.000000	2046.000000
24.480000	-0.024660	-14.573873	-9.003905	0.284853	-1.928021	-3.926799	0.000000	-10.000000	0.583333	-27.083334	328.166656	1023.000000	1023.000000	2046.000000
24.500000	-0.026133	-15.444592	-8.921710	0.051279	-2.498389	-4.075772	0.000000	-10.000000	0.558333	-26.600000	319.000000	1023.000000	1023.000000	2046.000000
24.520000	-0.027129	-16.033388	-8.989431	-0.281421	-2.450169	-4.312368	0.000000	-10.000000	0.541667	-26.133333	310.000000	1023.000000	1023.000000	2046.000000
24.540001	-0.029259	-17.291845	-9.222777	-0.683185	-2.813602	-4.572281	0.000000	-10.000000	0.541667	-25.866667	301.166656	1023.000000	1023.000000	2046.000000
24.559999	-0.030447	-17.994452	-9.147484	-0.925765	-3.112965	-4.808238	0.000000	-10.000000	0.533333	-25.616667	292.500000	1023.000000	1023.000000	2046.000000
24.580000	-0.032376	-19.134428	-9.657763	-1.127555	-3.151645	-5.197464	0.000000	-10.000000	0.533333	-25.400000	284.000000	1023.000000	1023.000000	2046.000000
24.600000	-0.033985	-20.084995	-9.679785	-1.177406	-3.773706	-5.454099	0.000000	-10.000000	0.516667	-25.200001	275.500000	1023.000000	1023.000000	2046.000000
24.620001	-0.035258	-20.837412	-10.041742	-1.429054	-3.765787	-5.600830	0.000000	-10.000000	0.516667	-24.933334	267.166656	1023.000000	1023.000000	2046.000000
24.639999	-0.037012	-21.874231	-10.284738	-1.549068	-4.207007	-5.833420	0.000000	-10.000000	0.508333	-24.650000	259.000000	1023.000000	1023.000000	2046.000000
24.660000	-0.037979	-22.445629	-10.265429	-1.760835	-4.554011	-5.865354	0.000000	-10.000000	0.508333	-24.383333	250.833328	1023.000000	1023.000000	2046.000000
24.680000	-0.039427	-23.301249	-10.733266	-1.913926	-4.551302	-6.102754	0.000000	-10.000000	0.500000	-24.133333	242.500000	1023.000000	1023.000000	2046.000000
24.700001	-0.040446	-23.903502	-10.606270	-1.923371	-5.154258	-6.219601	0.000000	-10.000000	0.491667	-23.783335	234.166672	1023.000000	1023.000000	2046.000000
24.719999	-0.041074	-24.274748	-10.814871	-2.129447	-5.028973	-6.301458	0.000000	-10.000000	0.475000	-23.316668	226.333328	1023.000000	1023.000000	2046.000000
24.740000	-0.041847	-24.731565	-10.768923	-2.015485	-5.436691	-6.510468	0.000000	-10.000000	0.441667	-22.733334	218.666672	1023.000000	1023.000000	2046.000000
24.760000	-0.041525	-24.541321	-10.521982	-2.028691	-5.534459	-6.456189	0.000000	-10.000000	0.416667	-22.300001	211.166672	1023.000000	1023.000000	2046.000000
24.780001	-0.042119	-24.892303	-10.693539	-2.029955	-5.604868	-6.563940	0.000000	-10.000000	0.408333	-21.700001	203.666672	1023.000000	1023.000000	2046.000000
24.799999	-0.042400	-25.058315	-10.415048	-1.935804	-6.156278	-6.551187	0.000000	-10.000000	0.400000	-21.283333	196.500000	1023.000000	1023.000000	2046.000000
24.820000	-0.043061	-25.449314	-10.567928	-2.158973	-6.094630	-6.627783	0.000000	-10.000000	0.391667	-20.733334	189.500000	1023.000000	1023.000000	2046.000000
24.840000	-0.044386	-26.232212	-10.944733	-2.196179	-6.424440	-6.666860	0.000000	-10.000000	0.375000	-20.433334	182.500000	1023.000000	1023.000000	2046.000000
24.860001	-0.044837	-26.498877	-10.976656	-2.181821	-6.814367	-6.526033	0.000000	-10.000000	0.375000	-20.066668	175.500000	1023.000000	1023.000000	2046.000000
24.879999	-0.045919	-27.138222	-11.690903	-2.289991	-6.657642	-6.499687	0.000000	-10.000000	0.375000	-19.900000	168.833328	1023.000000	1023.000000	2046.000000
24.900000	-0.048135	-28.447752	-12.102293	-2.413908	-7.159040	-6.772510	0.000000	-10.000000	0.366667	-19.833334	162.166672	1023.000000	1023.000000	2046.000000
24.920000	-0.049903	-29.492445	-12.209907	-2.899766	-7.427275	-6.955496	0.000000	-10.000000	0.358333	-19.700001	155.666672	1023.000000	1023.000000	2046.000000
24.940001	-0.052866	-31.243916	-12.816267	-3.442775	-7.533198	-7.451676	0.000000	-10.000000	0.350000	-19.433334	149.000000	1023.000000	1023.000000	2046.000000
24.959999	-0.055564	-32.838455	-13.141267	-3.657190	-8.146943	-7.893054	0.000000	-10.000000	0.333333	-18.616667	142.666672	1023.000000	1023.000000	2046.000000
24.980000	-0.057973	-34.262180	-13.699306	-4.054842	-8.268694	-8.239338	0.000000	-10.000000	0.291667	-17.600000	136.500000	1023.000000	1023.000000	2046.000000
25.000000	-0.061232	-36.188114	-14.526726	-4.394885	-8.559333	-8.707170	0.000000	-10.000000	0.250000	-16.233334	130.666672	1023.000000	1023.000000	2046.000000
25.020000	-0.063935	-37.785400	-14.991952	-4.578474	-9.181337	-9.033638	0.000000	-10.000000	0.216667	-15.216667	125.166664	1023.000000	1023.000000	2046.000000
25.040001	-0.066135	-39.085495	-15.716381	-4.946989	-9.167110	-9.255014	0.000000	-10.000000	0.216667	-14.466667	120.000000	1023.000000	1023.000000	2046.000000
25.059999	-0.068271	-40.348106	-16.340235	-4.941742	-9.456980	-9.609149	0.000000	-10.000000	0.208333	-14.466667	115.000000	1023.000000	1023.000000	2046.000000
25.080000	-0.069708	-41.197170	-16.683352	-4.867723	-9.878297	-9.767798	0.000000	-10.000000	0.216667	-14.666667	110.166664	1023.000000	1023.000000	2046.000000
25.100000	-0.071030	-41.978924	-17.313093	-4.973320	-9.788301	-9.904211	0.000000	-10.000000	0.216667	-14.983334	105.333336	1023.000000	1023.000000	2046.000000
25.120001	-0.072461	-42.824238	-17.763292	-4.858952	-10.122643	-10.079350	0.000000	-10.000000	0.225000	-14.916667	100.500000	1023.000000	1023.000000	2046.000000
25.139999	-0.073108	-43.206928	-17.827284	-4.775209	-10.546036	-10.058399	0.000000	-10.000000	0.225000	-14.700001	95.500000	1023.000000	1023.000000	2046.000000
25.160000	-0.073720	-43.568695	-18.141663	-4.843794	-10.444557	-10.138682	0.000000	-10.000000	0.216667	-14.300000	90.500000	1023.000000	1023.000000	2046.000000
25.180000	-0.074165	-43.831505	-18.354784	-4.664972	-10.513124	-10.298626	0.000000	-10.000000	0.208333	-13.916667	85.666664	1023.000000	1023.000000	2046.000000
25.200001	-0.074141	-43.817173	-18.063904	-4.639183	-10.940283	-10.173803	0.000000	-10.000000	0.191667	-13.383333	81.000000	1023.000000	1023.000000	2046.000000
25.219999	-0.073795	-43.612644	-17.994768	-4.808776	-10.697345	-10.111755	0.000000	-10.000000	0.191667	-12.933333	76.500000	1023.000000	1023.000000	2046.000000
25.240000	-0.073661	-43.533360	-17.935257	-4.700708	-10.662048	-10.235346	0.000000	-10.000000	0.166667	-12.433333	72.166664	1023.000000	1023.000000	2046.000000
25.260000	-0.073162	-43.238701	-17.500214	-4.567848	-10.947265	-10.223375	0.000000	-10.000000	0.141667	-11.900001	68.000000	1023.000000	1023.000000	2046.000000
25.280001	-0.072637	-42.928692	-17.197197	-4.889381	-10.747293	-10.094823	0.000000	-10.000000	0.108333	-11.283334	64.000000	1023.000000	1023.000000	2046.000000
25.299999	-0.072686	-42.957199	-17.080000	-5.043805	-10.664437	-10.168959	0.000000	-10.000000	0.108333	-10.683333	60.333332	1023.000000	1023.000000	2046.000000
25.320000	-0.072215	-42.679317	-16.562572	-5.147689	-10.871511	-10.097545	0.000000	-10.000000	0.116667	-10.383333	56.666668	1023.000000	1023.000000	2046.000000
25.340000	-0.072146	-42.638401	-16.494217	-5.402865	-10.519943	-10.221375	0.000000	-10.000000	0.116667	-10.250000	53.333332	1023.000000	1023.000000	2046.000000
25.360001	-0.072665	-42.945126	-16.333548	-5.475945	-10.853571	-10.282061	0.000000	-10.000000	0.108333	-10.216667	49.666668	1023.000000	1023.000000	2046.000000
25.379999	-0.072831	-43.042995	-16.138266	-5.706978	-10.931684	-10.266067	0.000000	-10.000000	0.108333	-10.000000	46.333332	1023.000000	1023.000000	2046.000000
25.400000	-0.073854	-43.647583	-16.387426	-5.971975	-10.786098	-10.502085	0.000000	-10.000000	0.108333	-9.800000	43.000000	1023.000000	1023.000000	2046.000000
25.420000	-0.074507	-44.033886	-16.240318	-5.929152	-11.165776	-10.698640	0.000000	-10.000000	0.108333	-9.550000	39.833332	1023.000000	1023.000000	2046.000000
25.440001	-0.074705	-44.150627	-16.183546	-6.170395	-11.132012	-10.664674	0.000000	-10.000000	0.100000	-9.400001	36.666668	1023.000000	1023.000000	2046.000000
25.459999	-0.075306	-44.506111	-16.396297	-6.248306	-10.979123	-10.882383	0.000000	-10.000000	0.100000	-9.000000	33.500000	1023.000000	1023.000000	2046.000000
25.480000	-0.075409	-44.566635	-16.208311	-6.071265	-11.298672	-10.988388	0.000000	-10.000000	0.100000	-8.666667	30.500000	1023.000000	1023.000000	2046.000000
25.500000	-0.075272	-44.485809	-16.069916	-6.258903	-11.278000	-10.878992	0.000000	-10.000000	0.100000	-8.250000	27.500000	1023.000000	1023.000000	2046.000000
25.520000	-0.075632	-44.698265	-16.183483	-6.338364	-11.139295	-11.037124	0.000000	-10.000000	0.083333	-7.850000	24.666666	1023.000000	1023.000000	2046.000000
25.540001	-0.075739	-44.761982	-16.052818	-6.236160	-11.430794	-11.042212	0.000000	-10.000000	0.066667	-7.316667	22.000000	1023.000000	1023.000000	2046.000000
25.559999	-0.075465	-44.599571	-15.923191	-6.348449	-11.401667	-10.926265	0.000000	-10.000000	0.058333	-6.766667	19.666666	1023.000000	1023.000000	2046.000000
25.580000	-0.075705	-44.741894	-16.079851	-6.374439	-11.252753	-11.034853	0.000000	-10.000000	0.066667	-6.233334	17.500000	1023.000000	1023.000000	2046.000000
25.600000	-0.075668	-44.719666	-15.903379	-6.222925	-11.587654	-11.005706	0.000000	-10.000000	0.066667	-5.800000	15.500000	1023.000000	1023.000000	2046.000000
25.620001	-0.075175	-44.428642	-15.840452	-6.291954	-11.359639	-10.936596	0.000000	-10.000000	0.058333	-5.416667	13.500000	1023.000000	1023.000000	2046.000000
25.639999	-0.075191	-44.438095	-15.786575	-6.207545	-11.436328	-11.007647	0.000000	-10.000000	0.050000	-5.100000	11.500000	1023.000000	1023.000000	2046.000000
25.660000	-0.074053	-43.765385	-15.259572	-5.996060	-11.607651	-10.902102	0.000000	-10.000000	0.050000	-4.766667	9.833333	1023.000000	1023.000000	2046.000000
25.680000	-0.073673	-43.540852	-15.289914	-5.974454	-11.334038	-10.942445	0.000000	-10.000000	0.050000	-4.333333	8.166667	1023.000000	1023.000000	2046.000000
25.700001	-0.073269	-43.302231	-15.001036	-5.722352	-11.693394	-10.885448	0.000000	-10.000000	0.050000	-3.983333	6.833333	1023.000000	1023.000000	2046.000000
25.719999	-0.072924	-43.097969	-14.950026	-5.873666	-11.430642	-10.843634	0.000000	-10.000000	0.050000	-3.716667	5.333333	1023.000000	1023.000000	2046.000000
25.740000	-0.073251	-43.291534	-14.975950	-5.876456	-11.517971	-10.921159	0.000000	-10.000000	0.050000	-3.533333	4.166667	1023.000000	1023.000000	2046.000000
25.760000	-0.073194	-43.257904	-14.879453	-5.883353	-11.820273	-10.674828	0.000000	-10.000000	0.058333	-3.450000	3.000000	1023.000000	1023.000000	2046.000000
25.780001	-0.073211	-43.267574	-15.339413	-5.904506	-11.462025	-10.561632	0.000000	-10.000000	0.066667	-3.550000	1.833333	1023.000000	1023.000000	2046.000000
25.799999	-0.073926	-43.690388	-15.560899	-5.832635	-11.801084	-10.495772	0.000000	-10.000000	0.075000	-3.866667	0.833333	1023.000000	1023.000000	2046.000000
25.820000	-0.074599	-44.088081	-15.736240	-6.083254	-11.660439	-10.608150	0.000000	-10.000000	0.075000	-4.200000	-0.333333	1023.000000	1023.000000	2046.000000
25.840000	-0.076752	-45.360649	-16.024267	-6.473329	-11.950549	-10.912504	0.000000	-10.000000	0.066667	-4.050000	-1.333333	1023.000000	1023.000000	2046.000000
25.860001	-0.078173	-46.200436	-16.161575	-6.801302	-12.112544	-11.125013	0.000000	-10.000000	0.058333	-3.566667	-2.666667	1023.000000	1023.000000	2046.000000
25.879999	-0.080601	-47.634899	-16.820381	-7.078470	-12.161789	-11.574259	0.000000	-10.000000	0.041667	-2.050000	-3.833333	1023.000000	1023.000000	2046.000000
25.900000	-0.082520	-48.769032	-17.103209	-7.214724	-12.660477	-11.790620	0.000000	-10.000000	0.033333	-0.266667	-4.666667	1023.000000	1023.000000	2046.000000
25.920000	-0.084777	-50.103264	-17.878771	-7.614971	-12.565482	-12.044038	0.000000	-10.000000	0.025000	1.383333	-5.000000	1023.000000	1023.000000	2046.000000
25.940001	-0.086546	-51.148849	-18.244705	-7.654664	-13.035060	-12.214420	0.000000	-10.000000	0.041667	0.616667	-5.000000	1023.000000	1023.000000	2046.000000
25.959999	-0.087597	-51.769909	-18.738016	-7.820519	-12.868878	-12.342495	0.000000	-10.000000	0.058333	-0.733333	-5.000000	1023.000000	1023.000000	2046.000000
25.980000	-0.088902	-52.541359	-19.231804	-7.679440	-13.139246	-12.490871	0.000000	-10.000000	0.075000	-2.200000	-5.000000	1023.000000	1023.000000	2046.000000
26.000000	-0.089214	-52.725685	-19.458469	-7.566998	-13.186797	-12.513422	0.000000	-10.000000	0.075000	-2.333333	-5.000000	1023.000000	1023.000000	2046.000000
26.020000	-0.090258	-53.342400	-20.006317	-7.442704	-13.291854	-12.601523	0.000000	-10.000000	0.066667	-2.650000	-5.333333	1023.000000	1023.000000	2046.000000
26.040001	-0.090367	-53.406895	-20.078411	-7.243525	-13.511333	-12.573628	0.000000	-10.000000	0.058333	-2.966667	-6.000000	1023.000000	1023.000000	2046.000000
26.059999	-0.090904	-53.724274	-20.498814	-7.140785	-13.432137	-12.652536	0.000000	-10.000000	0.050000	-3.083333	-7.166667	1023.000000	1023.000000	2046.000000
26.080000	-0.090595	-53.541679	-20.401148	-6.847456	-13.705007	-12.588070	0.000000	-10.000000	0.050000	-2.883333	-8.166667	1023.000000	1023.000000	2046.000000
26.100000	-0.090332	-53.386425	-20.571735	-6.856096	-13.387301	-12.571293	0.000000	-10.000000	0.050000	-2.600000	-9.166667	1023.000000	1023.000000	2046.000000
26.120001	-0.089812	-53.079174	-20.241957	-6.660254	-13.683425	-12.493538	0.000000	-10.000000	0.050000	-2.350000	-10.000000	1023.000000	1023.000000	2046.000000
26.139999	-0.089028	-52.615654	-20.146740	-6.715560	-13.377547	-12.375808	0.000000	-10.000000	0.050000	-2.366667	-10.833333	1023.000000	1023.000000	2046.000000
26.160000	-0.088515	-52.312340	-19.861393	-6.542135	-13.542530	-12.366282	0.000000	-10.000000	0.050000	-2.500000	-11.666667	1023.000000	1023.000000	2046.000000
26.180000	-0.087390	-51.647305	-19.468548	-6.639899	-13.312083	-12.226774	0.000000	-10.000000	0.050000	-2.533333	-12.500000	1023.000000	1023.000000	2046.000000
26.200001	-0.086958	-51.392147	-19.240831	-6.700951	-13.283179	-12.167184	0.000000	-10.000000	0.050000	-2.083333	-13.333333	1023.000000	1023.000000	2046.000000
26.219999	-0.085786	-50.699547	-18.710489	-6.855806	-13.136667	-11.996582	0.000000	-10.000000	0.050000	-1.583333	-13.833333	1023.000000	1023.000000	2046.000000
26.240000	-0.085803	-50.709538	-18.630264	-7.032073	-12.997905	-12.049295	0.000000	-10.000000	0.050000	-1.433333	-14.000000	1023.000000	1023.000000	2046.000000
26.260000	-0.085017	-50.244774	-18.119246	-7.054892	-13.089121	-11.981516	0.000000	-10.000000	0.050000	-1.900000	-14.000000	1023.000000	1023.000000	2046.000000
26.280001	-0.085246	-50.380619	-18.228685	-7.253000	-12.787885	-12.111051	0.000000	-10.000000	0.058333	-2.550000	-14.333333	1023.000000	1023.000000	2046.000000
26.299999	-0.085219	-50.364590	-17.934420	-7.224535	-13.028354	-12.177279	0.000000	-10.000000	0.066667	-3.083333	-15.000000	1023.000000	1023.000000	2046.000000
26.320000	-0.085497	-50.528645	-17.962942	-7.538936	-12.790028	-12.236738	0.000000	-10.000000	0.066667	-3.216667	-16.166666	1023.000000	1023.000000	2046.000000
26.340000	-0.085945	-50.793774	-17.932848	-7.516539	-12.910900	-12.433486	0.000000	-10.000000	0.058333	-2.733333	-17.333334	1023.000000	1023.000000	2046.000000
26.360001	-0.085800	-50.707638	-17.616581	-7.653852	-13.084814	-12.352390	0.000000	-10.000000	0.041667	-1.300000	-18.333334	1023.000000	1023.000000	2046.000000
26.379999	-0.085843	-50.733139	-17.652983	-7.716381	-12.882617	-12.481159	0.000000	-10.000000	0.025000	0.416667	-18.833334	1023.000000	1023.000000	2046.000000
26.400000	-0.085016	-50.244431	-17.292757	-7.550518	-13.000010	-12.401145	0.000000	-10.000000	0.008333	2.150000	-19.000000	1023.000000	1023.000000	2046.000000
26.420000	-0.084059	-49.679050	-17.084150	-7.593338	-12.637073	-12.364490	0.000000	-10.000000	0.000000	3.850000	-19.000000	1023.000000	1023.000000	2046.000000
26.440001	-0.083152	-49.142620	-16.831038	-7.475283	-12.615961	-12.220337	0.000000	-10.000000	-0.008333	6.033334	-19.000000	1023.000000	1023.000000	2046.000000
26.459999	-0.081383	-48.097145	-16.330059	-7.401697	-12.437094	-11.928294	0.000000	-10.000000	-0.033333	8.650001	-19.000000	1023.000000	1023.000000	2046.000000
26.480000	-0.079966	-47.259953	-16.161844	-7.253820	-12.070724	-11.773565	0.000000	-10.000000	-0.083333	11.350000	-19.000000	1023.000000	1023.000000	2046.000000
26.500000	-0.077837	-46.001816	-15.621243	-6.902111	-12.012881	-11.465580	0.000000	-10.000000	-0.141667	14.000000	-19.000000	1023.000000	1023.000000	2046.000000
26.520000	-0.075796	-44.795620	-15.375120	-6.752265	-11.479580	-11.188657	0.000000	-10.000000	-0.200000	16.250000	-19.000000	1023.000000	1023.000000	2046.000000
26.540001	-0.073682	-43.545784	-14.895845	-6.389960	-11.447020	-10.812960	0.000000	-10.000000	-0.241667	18.050001	-4.333333	1023.000000	1023.000000	2046.000000
26.559999	-0.071182	-42.068665	-14.475555	-6.214751	-10.933656	-10.444705	0.000000	-10.000000	-0.283333	19.750000	11.833333	1023.000000	1023.000000	2046.000000
26.580000	-0.069051	-40.809387	-14.209119	-5.855791	-10.599671	-10.144806	0.000000	-10.000000	-0.325000	21.150002	30.333334	1023.000000	1023.000000	2046.000000
26.600000	-0.066413	-39.250320	-13.541149	-5.661745	-10.396766	-9.650661	0.000000	-10.000000	-0.358333	22.816668	36.666668	1023.000000	1023.000000	2046.000000
26.620001	-0.064115	-37.891872	-13.277818	-5.430440	-9.848876	-9.334738	0.000000	-10.000000	-0.408333	24.183334	44.000000	1023.000000	1023.000000	2046.000000
26.639999	-0.061275	-36.213379	-12.637291	-4.957478	-9.762548	-8.856062	0.000000	-10.000000	-0.433333	25.933334	51.833332	1023.000000	1023.000000	2046.000000
26.660000	-0.058563	-34.610470	-12.231453	-4.794217	-9.165472	-8.419329	0.000000	-10.000000	-0.475000	26.983334	60.166668	1023.000000	1023.000000	2046.000000
26.680000	-0.055914	-33.045155	-11.809475	-4.365678	-8.827327	-8.042674	0.000000	-10.000000	-0.500000	27.916668	69.000000	1023.000000	1023.000000	2046.000000
26.700001	-0.052696	-31.143415	-11.010570	-4.088206	-8.522746	-7.521893	0.000000	-10.000000	-0.541667	28.533333	78.166664	1023.000000	1023.000000	2046.000000
26.719999	-0.049945	-29.517300	-10.586169	-3.727566	-7.902055	-7.301509	0.000000	-10.000000	-0.566667	29.450001	87.666664	1023.000000	1023.000000	2046.000000
26.740000	-0.046980	-27.765129	-9.841313	-3.240425	-7.771592	-6.911799	0.000000	-10.000000	-0.583333	30.216667	97.500000	1023.000000	1023.000000	2046.000000
26.760000	-0.044622	-26.371674	-9.303881	-3.112994	-7.254895	-6.699904	0.000000	-10.000000	-0.608333	30.983334	107.500000	1023.000000	1023.000000	2046.000000
26.780001	-0.042667	-25.216389	-8.789886	-2.847940	-7.069850	-6.508711	0.000000	-10.000000	-0.650000	31.666668	117.500000	1023.000000	1023.000000	2046.000000
26.799999	-0.040540	-23.959385	-8.183886	-2.772490	-6.703613	-6.299397	0.000000	-10.000000	-0.683333	32.299999	127.833336	1023.000000	1023.000000	2046.000000
26.820000	-0.038544	-22.779537	-7.833222	-2.689539	-6.214512	-6.042264	0.000000	-10.000000	-0.716667	32.966667	138.500000	1023.000000	1023.000000	2046.000000
26.840000	-0.036072	-21.318441	-7.311785	-2.355719	-6.033196	-5.617741	0.000000	-10.000000	-0.716667	33.266666	149.500000	1023.000000	1023.000000	2046.000000
26.860001	-0.032643	-19.292215	-6.959392	-1.983226	-5.341648	-5.007950	0.000000	-10.000000	-0.716667	33.549999	160.500000	1023.000000	1023.000000	2046.000000
26.879999	-0.029857	-17.645716	-6.768702	-1.465879	-4.854717	-4.556418	0.000000	-10.000000	-0.708333	33.516666	171.666672	1023.000000	1023.000000	2046.000000
26.900000	-0.027249	-16.104116	-6.225987	-1.224905	-4.572474	-4.080750	0.000000	-10.000000	-0.700000	33.500000	182.833328	1023.000000	1023.000000	2046.000000
26.920000	-0.026623	-15.734161	-6.391694	-1.297284	-4.065654	-3.979530	0.000000	-10.000000	-0.700000	33.483334	194.000000	1023.000000	1023.000000	2046.000000
26.940001	-0.026853	-15.870369	-6.467204	-1.308540	-4.167860	-3.926766	0.000000	-10.000000	-0.683333	33.350002	205.166672	1023.000000	1023.000000	2046.000000
26.959999	-0.027661	-16.347578	-6.937598	-1.511480	-3.865752	-4.032748	0.000000	-10.000000	-0.708333	33.350002	216.333328	1023.000000	1023.000000	2046.000000
26.980000	-0.027892	-16.484066	-7.101003	-1.451912	-3.942472	-3.988679	0.000000	-10.000000	-0.708333	33.500000	227.500000	1023.000000	1023.000000	2046.000000
27.000000	-0.027478	-16.239323	-7.241798	-1.494577	-3.525323	-3.977624	0.000000	-10.000000	-0.716667	33.716667	238.666672	1023.000000	1023.000000	2046.000000
27.020000	-0.026619	-15.731636	-7.362718	-1.173025	-3.337547	-3.858346	0.000000	-10.000000	-0.700000	33.900002	249.833328	1023.000000	1023.000000	2046.000000
27.040001	-0.025134	-14.854119	-7.253075	-0.894224	-3.083463	-3.623357	0.000000	-10.000000	-0.691667	33.866669	261.166656	1023.000000	1023.000000	2046.000000
27.059999	-0.023475	-13.873466	-7.386777	-0.406605	-2.554566	-3.525517	0.000000	-10.000000	-0.691667	33.799999	272.333344	1023.000000	1023.000000	2046.000000
27.080000	-0.021347	-12.616219	-7.101867	0.196364	-2.440207	-3.270509	0.000000	-10.000000	-0.691667	33.700001	283.666656	1023.000000	1023.000000	2046.000000
27.100000	-0.019385	-11.456277	-7.001962	0.524650	-1.897392	-3.081573	0.000000	-10.000000	-0.700000	33.816666	294.833344	1023.000000	1023.000000	2046.000000
27.120001	-0.017194	-10.161801	-6.757146	1.040954	-1.679710	-2.765899	0.000000	-10.000000	-0.700000	33.849998	306.166656	1023.000000	1023.000000	2046.000000
27.139999	-0.014906	-8.809549	-6.406541	1.314538	-1.221272	-2.496274	0.000000	-10.000000	-0.708333	33.950001	317.500000	1023.000000	1023.000000	2046.000000
27.160000	-0.012560	-7.422811	-6.082816	1.731743	-0.861989	-2.209749	0.000000	-10.000000	-0.716667	33.916668	328.833344	1023.000000	1023.000000	2046.000000
27.180000	-0.009522	-5.627215	-5.338640	1.905670	-0.414897	-1.779348	0.000000	-10.000000	-0.725000	34.016666	340.166656	1023.000000	1023.000000	2046.000000
27.200001	-0.006583	-3.890622	-4.889696	2.182940	0.278333	-1.462199	0.000000	-10.000000	-0.733333	34.183334	351.500000	1023.000000	1023.000000	2046.000000
27.219999	-0.003162	-1.868932	-3.948381	2.481335	0.663255	-1.065141	0.000000	-10.000000	-0.733333	34.200001	362.833344	1023.000000	1023.000000	2046.000000
27.240000	0.000352	0.208186	-3.292981	2.601641	1.625890	-0.726364	0.000000	-10.000000	-0.733333	34.133335	374.333344	1023.000000	1023.000000	2046.000000
27.260000	0.004195	2.478956	-2.278754	2.889186	2.172685	-0.304162	0.000000	-10.000000	-0.716667	34.016666	385.666656	1023.000000	1023.000000	2046.000000
27.280001	0.008141	4.811104	-1.293677	2.845303	3.126521	0.132957	0.000000	-10.000000	-0.716667	33.650002	397.166656	1023.000000	1023.000000	2046.000000
27.299999	0.011832	6.992471	-0.364218	2.961973	3.803198	0.591518	0.000000	-10.000000	-0.691667	33.299999	408.333344	1023.000000	1023.000000	2046.000000
27.320000	0.015514	9.168764	0.757977	3.077429	4.352505	0.980852	0.000000	-10.000000	-0.691667	32.850002	419.500000	1023.000000	1023.000000	2046.000000
27.340000	0.018451	10.904520	1.393243	3.109484	5.131603	1.270190	0.000000	-10.000000	-0.683333	32.583336	430.500000	1023.000000	1023.000000	2046.000000
27.360001	0.021325	12.602818	2.418268	3.265318	5.456306	1.462926	0.000000	-10.000000	-0.700000	32.300003	441.500000	1023.000000	1023.000000	2046.000000
27.379999	0.023957	14.158732	3.127505	3.194665	6.214678	1.621884	0.000000	-10.000000	-0.691667	32.083336	452.333344	1023.000000	1023.000000	2046.000000
27.400000	0.026111	15.431318	3.661036	3.320316	6.628607	1.821360	0.000000	-10.000000	-0.675000	32.016666	463.000000	1023.000000	1023.000000	2046.000000
27.420000	0.028463	16.821762	4.433764	3.371122	7.016627	2.000248	0.000000	-10.000000	-0.650000	32.033333	473.666656	1023.000000	1023.000000	2046.000000
27.440001	0.030719	18.155016	4.745440	3.530259	7.671837	2.207480	0.000000	-10.000000	-0.625000	31.766666	484.500000	1023.000000	1023.000000	2046.000000
27.459999	0.033476	19.784363	5.453293	3.840521	7.905118	2.585430	0.000000	-10.000000	-0.625000	31.850000	495.166656	1023.000000	1023.000000	2046.000000
27.480000	0.036310	21.459406	5.887035	3.999974	8.697437	2.874959	0.000000	-10.000000	-0.641667	31.783335	505.833344	1023.000000	1023.000000	2046.000000
27.500000	0.039303	23.227947	6.372932	4.347214	9.176752	3.331050	0.000000	-10.000000	-0.666667	32.050003	516.333313	1023.000000	1023.000000	2046.000000
27.520000	0.042078	24.868334	7.065878	4.481561	9.580918	3.739977	0.000000	-10.000000	-0.658333	31.866667	527.000000	1023.000000	1023.000000	2046.000000
27.540001	0.045107	26.658386	7.474652	4.785600	10.246314	4.151820	0.000000	-10.000000	-0.650000	31.800001	537.666687	1023.000000	1023.000000	2046.000000
27.559999	0.048248	28.514727	8.353876	5.124102	10.484905	4.551843	0.000000	-10.000000	-0.633333	31.900000	548.166687	1023.000000	1023.000000	2046.000000
27.580000	0.051708	30.559290	8.890027	5.520180	11.366559	4.782524	0.000000	-10.000000	-0.625000	31.666666	558.833313	1023.000000	1023.000000	2046.000000
27.600000	0.055341	32.706726	9.670547	6.045121	11.809573	5.181485	0.000000	-10.000000	-0.608333	31.566668	569.500000	1023.000000	1023.000000	2046.000000
27.620001	0.058230	34.413849	10.383784	6.302112	12.311126	5.416826	0.000000	-10.000000	-0.591667	31.066668	580.166687	1023.000000	1023.000000	2046.000000
27.639999	0.060472	35.738762	10.692885	6.511356	12.841302	5.693218	0.000000	-10.000000	-0.575000	30.933334	590.500000	1023.000000	1023.000000	2046.000000
27.660000	0.062400	36.878536	11.437011	6.676195	12.975508	5.789822	0.000000	-10.000000	-0.558333	30.600000	600.833313	1023.000000	1023.000000	2046.000000
27.680000	0.064514	38.127911	11.846090	6.697219	13.587703	5.996897	0.000000	-10.000000	-0.533333	30.300001	611.166687	1023.000000	1023.000000	2046.000000
27.700001	0.066533	39.320782	12.087981	6.917246	13.944221	6.371333	0.000000	-10.000000	-0.533333	29.866667	621.500000	1023.000000	1023.000000	2046.000000
27.719999	0.068427	40.440334	12.403979	7.093336	14.264678	6.678342	0.000000	-10.000000	-0.525000	29.383333	631.500000	1023.000000	1023.000000	2046.000000
27.740000	0.069854	41.283779	12.033841	7.518790	14.686815	7.044331	0.000000	-10.000000	-0.525000	28.866667	641.333313	1023.000000	1023.000000	2046.000000
27.760000	0.070782	41.831902	12.253530	7.896406	14.734378	6.947589	0.000000	-10.000000	-0.500000	28.400002	651.000000	1023.000000	1023.000000	2046.000000
27.780001	0.070619	41.735710	12.217612	7.641643	15.100756	6.775698	0.000000	-10.000000	-0.491667	28.016668	660.500000	1023.000000	1023.000000	2046.000000
27.799999	0.069658	41.167870	12.135029	7.414471	15.018537	6.599832	0.000000	-10.000000	-0.475000	27.816668	670.000000	1023.000000	1023.000000	2046.000000
27.820000	0.068256	40.339340	11.747794	7.143600	15.108845	6.339103	0.000000	-10.000000	-0.433333	27.250000	679.333313	1023.000000	1023.000000	2046.000000
27.840000	0.066856	39.511940	11.129290	7.045324	15.084100	6.253228	0.000000	-10.000000	-0.391667	26.550001	688.500000	1023.000000	1023.000000	2046.000000
27.860001	0.065805	38.890942	10.933125	7.042884	14.899872	6.015061	0.000000	-10.000000	-0.366667	25.500000	697.333313	1023.000000	1023.000000	2046.000000
27.879999	0.065622	38.782520	10.480115	7.088607	15.231856	5.981944	0.000000	-10.000000	-0.358333	24.683334	706.166687	1023.000000	1023.000000	2046.000000
27.900000	0.065752	38.859718	10.431412	7.420841	15.108095	5.899372	0.000000	-10.000000	-0.333333	23.683334	714.666687	1023.000000	1023.000000	2046.000000
27.920000	0.065920	38.958523	10.118994	7.562888	15.373252	5.903390	0.000000	-10.000000	-0.291667	22.883333	722.833313	1023.000000	1023.000000	2046.000000
27.940001	0.066275	39.168770	9.947433	7.932960	15.386549	5.901828	0.000000	-10.000000	-0.250000	21.833334	730.500000	1023.000000	1023.000000	2046.000000
27.959999	0.066586	39.352150	9.933350	8.083989	15.404704	5.930106	0.000000	-10.000000	-0.216667	21.016666	737.833313	1023.000000	1023.000000	2046.000000
27.980000	0.067246	39.742336	9.660314	8.403781	15.662256	6.015985	0.000000	-10.000000	-0.183333	19.833334	745.000000	1023.000000	1023.000000	2046.000000
28.000000	0.067514	39.900997	9.899045	8.553746	15.345888	6.102318	0.000000	-10.000000	-0.166667	18.766666	751.833313	1023.000000	1023.000000	2046.000000
28.020000	0.068501	40.484013	9.750405	8.687449	15.779423	6.266736	0.000000	-10.000000	-0.133333	17.433334	758.333313	1023.000000	1023.000000	2046.000000
28.040001	0.068938	40.742168	9.925628	8.812352	15.655285	6.348904	0.000000	-10.000000	-0.116667	16.299999	764.333313	1023.000000	1023.000000	2046.000000
28.059999	0.069836	41.273170	10.062355	8.647642	16.002956	6.560216	0.000000	-10.000000	-0.083333	14.950000	770.000000	1023.000000	1023.000000	2046.000000
28.080000	0.070736	41.804684	10.189372	8.747790	16.115154	6.752367	0.000000	-10.000000	-0.066667	13.366667	775.166687	1023.000000	1023.000000	2046.000000
28.100000	0.071628	42.332146	10.452984	8.763739	16.375498	6.739926	0.000000	-10.000000	-0.033333	11.466667	779.833313	1023.000000	1023.000000	2046.000000
28.120001	0.073205	43.263885	10.666092	8.847377	16.733170	7.017248	0.000000	-10.000000	-0.016667	9.383333	784.000000	1023.000000	1023.000000	2046.000000
28.139999	0.074651	44.118717	11.254359	8.874931	16.886799	7.102626	0.000000	-10.000000	0.008333	6.966667	787.500000	1023.000000	1023.000000	2046.000000
28.160000	0.076220	45.045799	11.431760	8.845981	17.447622	7.320436	0.000000	-10.000000	0.033333	4.266667	790.333313	1023.000000	1023.000000	2046.000000
28.180000	0.076894	45.444092	11.991034	8.853774	17.207567	7.391717	0.000000	-10.000000	0.058333	1.033333	792.000000	1023.000000	1023.000000	2046.000000
28.200001	0.077051	45.537148	12.024690	8.482614	17.538313	7.491532	0.000000	-10.000000	0.066667	-1.516667	792.833313	1023.000000	1023.000000	2046.000000
28.219999	0.076868	45.428989	12.292078	8.343626	17.420183	7.373104	0.000000	-10.000000	0.066667	-4.150000	793.000000	1023.000000	1023.000000	2046.000000
28.240000	0.076597	45.268585	12.592251	8.138836	17.421144	7.116355	0.000000	-10.000000	0.075000	-6.300000	793.000000	1023.000000	1023.000000	2046.000000
28.260000	0.076360	45.129021	12.604687	7.968697	17.463715	7.091923	0.000000	-10.000000	0.091667	-8.416667	793.000000	1023.000000	1023.000000	2046.000000
28.280001	0.075848	44.826336	12.891550	7.970045	17.117395	6.847346	0.000000	-10.000000	0.108333	-9.766667	793.000000	1023.000000	1023.000000	2046.000000
28.299999	0.075309	44.507370	12.480573	7.835606	17.330070	6.861122	0.000000	-10.000000	0.116667	-10.566667	793.000000	1023.000000	1023.000000	2046.000000
28.320000	0.074605	44.091728	12.462543	7.934865	16.951729	6.742593	0.000000	-10.000000	0.133333	-11.366667	793.000000	1023.000000	1023.000000	2046.000000
28.340000	0.074287	43.903404	12.360937	7.791465	16.969828	6.781174	0.000000	-10.000000	0.133333	-12.166667	785.833313	1023.000000	1023.000000	2046.000000
28.360001	0.074247	43.880257	12.234444	7.793798	16.929363	6.922652	0.000000	-10.000000	0.141667	-12.866667	775.833313	1023.000000	1023.000000	2046.000000
28.379999	0.074113	43.800858	12.462571	7.862948	16.688700	6.786638	0.000000	-10.000000	0.141667	-13.250000	765.833313	1023.000000	1023.000000	2046.000000
28.400000	0.074975	44.310421	12.362197	8.029815	16.967100	6.951308	0.000000	-10.000000	0.166667	-13.550000	761.333313	1023.000000	1023.000000	2046.000000
28.420000	0.075452	44.591923	12.752061	8.415821	16.537580	6.886460	0.000000	-10.000000	0.166667	-13.883334	758.166687	1023.000000	1023.000000	2046.000000
28.440001	0.076259	45.069115	12.664254	8.547409	16.785406	7.072045	0.000000	-10.000000	0.200000	-14.266667	753.500000	1023.000000	1023.000000	2046.000000
28.459999	0.076397	45.150608	12.743866	8.722792	16.481470	7.202478	0.000000	-10.000000	0.216667	-14.716667	748.833313	1023.000000	1023.000000	2046.000000
28.480000	0.075921	44.869133	12.760159	8.750730	16.178720	7.179525	0.000000	-10.000000	0.250000	-15.250000	744.000000	1023.000000	1023.000000	2046.000000
28.500000	0.074836	44.228142	12.057434	8.751176	16.066618	7.352915	0.000000	-10.000000	0.250000	-16.066666	738.833313	1023.000000	1023.000000	2046.000000
28.520000	0.072716	42.975433	11.630382	8.892733	15.271442	7.180876	0.000000	-10.000000	0.266667	-17.049999	733.333313	1023.000000	1023.000000	2046.000000
28.540001	0.071066	41.999744	10.628839	8.941862	15.128564	7.300478	0.000000	-10.000000	0.300000	-18.216667	727.500000	1023.000000	1023.000000	2046.000000
28.559999	0.068674	40.586315	10.068111	8.969021	14.459341	7.089844	0.000000	-10.000000	0.350000	-19.366667	721.500000	1023.000000	1023.000000	2046.000000
28.580000	0.065965	38.985340	9.758593	8.587264	13.931514	6.707971	0.000000	-10.000000	0.383333	-20.533333	715.166687	1023.000000	1023.000000	2046.000000
28.600000	0.062567	36.977024	9.009338	8.013711	13.554075	6.399901	0.000000	-10.000000	0.416667	-21.516666	708.333313	1023.000000	1023.000000	2046.000000
28.620001	0.058320	34.467232	8.386351	7.670309	12.609576	5.800995	0.000000	-10.000000	0.433333	-22.533333	701.166687	1023.000000	1023.000000	2046.000000
28.639999	0.054255	32.064697	7.137473	7.186778	12.244329	5.496117	0.000000	-10.000000	0.466667	-23.400000	693.666687	1023.000000	1023.000000	2046.000000
28.660000	0.049759	29.407864	6.174599	6.977274	11.301861	4.954131	0.000000	-10.000000	0.500000	-24.150000	686.000000	1023.000000	1023.000000	2046.000000
28.680000	0.045733	27.028435	5.174028	6.545537	10.718271	4.590600	0.000000	-10.000000	0.525000	-24.750000	677.833313	1023.000000	1023.000000	2046.000000
28.700001	0.042232	24.959106	4.065365	6.340317	10.228518	4.324907	0.000000	-10.000000	0.550000	-25.016668	669.500000	1023.000000	1023.000000	2046.000000
28.719999	0.038477	22.739618	3.322865	6.315029	9.311712	3.790011	0.000000	-10.000000	0.558333	-25.700001	661.000000	1023.000000	1023.000000	2046.000000
28.740000	0.035582	21.028938	2.104837	6.173958	9.102391	3.647752	0.000000	-10.000000	0.616667	-26.483334	652.333313	1023.000000	1023.000000	2046.000000
28.760000	0.032247	19.058161	1.389612	6.334714	8.147855	3.185980	0.000000	-10.000000	0.666667	-27.716667	643.500000	1023.000000	1023.000000	2046.000000
28.780001	0.029682	17.541857	0.454271	6.177721	7.850986	3.058880	0.000000	-10.000000	0.733333	-28.766666	634.166687	1023.000000	1023.000000	2046.000000
28.799999	0.026917	15.908025	-0.273500	6.168291	7.197915	2.815319	0.000000	-10.000000	0.766667	-29.716667	624.500000	1023.000000	1023.000000	2046.000000
28.820000	0.024740	14.621069	-0.814369	6.092075	6.749483	2.593880	0.000000	-10.000000	0.791667	-30.549999	614.500000	1023.000000	1023.000000	2046.000000
28.840000	0.022885	13.524991	-1.437620	5.867139	6.465399	2.630073	0.000000	-10.000000	0.808333	-31.100000	604.500000	1023.000000	1023.000000	2046.000000
28.860001	0.020829	12.310161	-1.610738	5.760134	5.837982	2.322783	0.000000	-10.000000	0.825000	-31.483334	594.166687	1023.000000	1023.000000	2046.000000
28.879999	0.019689	11.636014	-2.157368	5.428482	5.904567	2.460333	0.000000	-10.000000	0.841667	-31.783335	583.833313	1023.000000	1023.000000	2046.000000
28.900000	0.017842	10.544557	-2.271218	5.388443	5.248251	2.179080	0.000000	-10.000000	0.850000	-32.033333	573.166687	1023.000000	1023.000000	2046.000000
28.920000	0.016902	9.989213	-2.779833	5.097548	5.410319	2.261178	0.000000	-10.000000	0.850000	-32.366669	562.500000	1023.000000	1023.000000	2046.000000
28.940001	0.015521	9.173170	-2.798691	5.190086	4.903451	1.878324	0.000000	-10.000000	0.866667	-32.683334	551.500000	1023.000000	1023.000000	2046.000000
28.959999	0.014801	8.747640	-3.043747	4.825257	5.039305	1.926826	0.000000	-10.000000	0.866667	-32.800003	540.500000	1023.000000	1023.000000	2046.000000
28.980000	0.012979	7.670506	-3.125231	4.592289	4.569518	1.633929	0.000000	-10.000000	0.866667	-32.866669	529.666687	1023.000000	1023.000000	2046.000000
29.000000	0.011180	6.607605	-3.206805	4.198170	4.230288	1.385951	0.000000	-10.000000	0.866667	-32.900002	518.833313	1023.000000	1023.000000	2046.000000
29.020000	0.009090	5.372004	-3.562683	3.786183	3.978985	1.169518	0.000000	-10.000000	0.866667	-32.900002	508.000000	1023.000000	1023.000000	2046.000000
29.040001	0.006456	3.815276	-3.658684	3.393016	3.390259	0.690685	0.000000	-10.000000	0.866667	-32.866669	497.000000	1023.000000	1023.000000	2046.000000
29.059999	0.004557	2.693432	-4.126880	2.974643	3.321229	0.524440	0.000000	-10.000000	0.866667	-32.650002	486.000000	1023.000000	1023.000000	2046.000000
29.080000	0.001758	1.038973	-4.206200	2.807526	2.499587	-0.061940	0.000000	-10.000000	0.866667	-32.833332	475.000000	1023.000000	1023.000000	2046.000000
29.100000	0.000180	0.106300	-4.851290	2.520244	2.566625	-0.129279	0.000000	-10.000000	0.883333	-32.799999	464.000000	1023.000000	1023.000000	2046.000000
29.120001	-0.002298	-1.358255	-4.949625	2.472449	1.769324	-0.650403	0.000000	-10.000000	0.866667	-32.833336	453.000000	1023.000000	1023.000000	2046.000000
29.139999	-0.003950	-2.334424	-5.476685	2.001570	1.736424	-0.595733	0.000000	-10.000000	0.866667	-32.450001	442.166656	1023.000000	1023.000000	2046.000000
29.160000	-0.006246	-3.691558	-5.566832	2.023126	0.981512	-1.129365	0.000000	-10.000000	0.841667	-32.233334	431.333344	1023.000000	1023.000000	2046.000000
29.180000	-0.007557	-4.466324	-6.083142	1.604639	1.051196	-1.039017	0.000000	-10.000000	0.833333	-31.700001	420.500000	1023.000000	1023.000000	2046.000000
29.200001	-0.009855	-5.824299	-6.310413	1.572305	0.388384	-1.474575	0.000000	-10.000000	0.816667	-31.433334	409.833344	1023.000000	1023.000000	2046.000000
29.219999	-0.011164	-6.597794	-6.559240	1.252898	0.181241	-1.472692	0.000000	-10.000000	0.808333	-31.000000	399.333344	1023.000000	1023.000000	2046.000000
29.240000	-0.012828	-7.581282	-6.823226	1.113313	-0.170076	-1.701293	0.000000	-10.000000	0.791667	-30.750000	389.000000	1023.000000	1023.000000	2046.000000
29.260000	-0.013990	-8.268137	-6.679088	1.133196	-0.664659	-2.057585	0.000000	-10.000000	0.783333	-30.450001	378.666656	1023.000000	1023.000000	2046.000000
29.280001	-0.014318	-8.461897	-6.862574	0.974180	-0.593539	-1.979964	0.000000	-10.000000	0.750000	-30.066668	368.500000	1023.000000	1023.000000	2046.000000
29.299999	-0.015328	-9.058746	-6.687721	1.246851	-1.160296	-2.457580	0.000000	-10.000000	0.725000	-29.566668	358.500000	1023.000000	1023.000000	2046.000000
29.320000	-0.015678	-9.265790	-6.853415	0.957153	-1.158436	-2.211092	0.000000	-10.000000	0.691667	-29.266668	348.666656	1023.000000	1023.000000	2046.000000
29.340000	-0.017504	-10.344799	-6.950778	1.091798	-1.733437	-2.752383	0.000000	-10.000000	0.683333	-28.850000	339.000000	1023.000000	1023.000000	2046.000000
29.360001	-0.018779	-11.098136	-7.208858	0.667622	-1.900231	-2.656667	0.000000	-10.000000	0.683333	-28.866667	329.333344	1023.000000	1023.000000	2046.000000
29.379999	-0.020385	-12.047518	-7.663531	0.610276	-2.200896	-2.793366	0.000000	-10.000000	0.683333	-28.483334	319.833344	1023.000000	1023.000000	2046.000000
29.400000	-0.021545	-12.733214	-8.047736	0.719808	-2.578928	-2.826358	0.000000	-10.000000	0.683333	-28.383333	310.166656	1023.000000	1023.000000	2046.000000
29.420000	-0.023185	-13.702570	-8.895194	0.395928	-2.488820	-2.714484	0.000000	-10.000000	0.666667	-28.066668	300.833344	1023.000000	1023.000000	2046.000000
29.440001	-0.026481	-15.650208	-9.146325	0.210849	-3.336318	-3.378413	0.000000	-10.000000	0.658333	-28.033333	291.333344	1023.000000	1023.000000	2046.000000
29.459999	-0.029460	-17.410900	-9.624163	-0.644098	-3.573865	-3.568776	0.000000	-10.000000	0.633333	-27.666666	282.000000	1023.000000	1023.000000	2046.000000
29.480000	-0.033323	-19.693693	-10.130589	-1.082889	-4.173122	-4.307094	0.000000	-10.000000	0.591667	-27.083334	272.666656	1023.000000	1023.000000	2046.000000
29.500000	-0.036700	-21.689857	-10.616317	-1.583615	-4.656959	-4.832966	0.000000	-10.000000	0.550000	-26.116667	263.666656	1023.000000	1023.000000	2046.000000
29.520000	-0.040041	-23.664507	-11.494319	-1.986345	-4.863538	-5.320306	0.000000	-10.000000	0.525000	-25.200001	255.000000	1023.000000	1023.000000	2046.000000
29.540001	-0.043840	-25.909544	-12.002507	-2.295630	-5.630548	-5.980860	0.000000	-10.000000	0.516667	-24.250000	246.500000	1023.000000	1023.000000	2046.000000
29.559999	-0.046552	-27.512487	-12.989523	-2.796974	-5.581631	-6.144359	0.000000	-10.000000	0.508333	-23.600000	238.500000	1023.000000	1023.000000	2046.000000
29.580000	-0.049768	-29.412807	-13.462155	-2.778510	-6.317602	-6.854541	0.000000	-10.000000	0.500000	-23.283335	230.666672	1023.000000	1023.000000	2046.000000
29.600000	-0.051649	-30.524544	-14.208342	-3.168934	-6.317246	-6.830023	0.000000	-10.000000	0.500000	-23.316668	223.000000	1023.000000	1023.000000	2046.000000
29.620001	-0.054039	-31.937140	-14.850737	-3.098171	-6.678760	-7.309474	0.000000	-10.000000	0.500000	-23.450001	215.000000	1023.000000	1023.000000	2046.000000
29.639999	-0.055892	-33.032166	-15.227498	-3.249524	-7.121784	-7.433357	0.000000	-10.000000	0.491667	-23.450001	207.000000	1023.000000	1023.000000	2046.000000
29.660000	-0.057298	-33.862980	-15.916401	-3.315041	-7.058875	-7.572665	0.000000	-10.000000	0.483333	-23.300001	199.333328	1023.000000	1023.000000	2046.000000
29.680000	-0.058991	-34.863644	-15.940621	-3.183438	-7.776978	-7.962607	0.000000	-10.000000	0.450000	-22.816668	191.666672	1023.000000	1023.000000	2046.000000
29.700001	-0.059278	-35.033390	-16.332794	-3.407290	-7.541924	-7.751380	0.000000	-10.000000	0.425000	-22.350000	184.166672	1023.000000	1023.000000	2046.000000
29.719999	-0.060321	-35.649483	-16.332788	-3.211255	-7.919357	-8.186082	0.000000	-10.000000	0.400000	-21.750000	176.500000	1023.000000	1023.000000	2046.000000
29.740000	-0.060323	-35.651176	-16.214586	-3.483365	-7.978404	-7.974822	0.000000	-10.000000	0.391667	-21.166668	169.166672	1023.000000	1023.000000	2046.000000
29.760000	-0.060472	-35.738804	-16.285486	-3.436184	-7.910231	-8.106904	0.000000	-10.000000	0.383333	-20.550001	162.166672	1023.000000	1023.000000	2046.000000
29.780001	-0.060751	-35.904041	-15.889502	-3.406068	-8.325731	-8.282739	0.000000	-10.000000	0.366667	-20.016668	155.333328	1023.000000	1023.000000	2046.000000
29.799999	-0.060409	-35.701569	-15.886097	-3.739267	-8.032016	-8.044188	0.000000	-10.000000	0.366667	-19.466667	148.666672	1023.000000	1023.000000	2046.000000
29.820000	-0.061151	-36.140171	-15.547358	-3.643683	-8.449133	-8.499998	0.000000	-10.000000	0.341667	-18.950001	142.000000	1023.000000	1023.000000	2046.000000
29.840000	-0.060788	-35.925484	-15.438862	-4.212337	-8.164216	-8.110068	0.000000	-10.000000	0.308333	-18.316666	135.666672	1023.000000	1023.000000	2046.000000
29.860001	-0.061661	-36.441860	-15.288598	-4.308979	-8.396152	-8.448133	0.000000	-10.000000	0.266667	-17.900000	129.500000	1023.000000	1023.000000	2046.000000
29.879999	-0.062058	-36.676369	-15.054190	-4.542720	-8.556885	-8.522574	0.000000	-10.000000	0.250000	-17.366667	123.500000	1023.000000	1023.000000	2046.000000
29.900000	-0.062791	-37.109497	-15.302467	-4.781107	-8.407291	-8.618630	0.000000	-10.000000	0.250000	-17.116667	117.833336	1023.000000	1023.000000	2046.000000
29.920000	-0.064376	-38.046143	-15.120567	-4.883516	-8.983509	-9.058551	0.000000	-10.000000	0.250000	-16.700001	112.166664	1023.000000	1023.000000	2046.000000
29.940001	-0.064892	-38.351192	-15.393785	-5.360301	-8.701982	-8.895127	0.000000	-10.000000	0.241667	-16.433332	106.666664	1023.000000	1023.000000	2046.000000
29.959999	-0.066350	-39.212852	-15.329026	-5.210795	-9.214940	-9.458092	0.000000	-10.000000	0.225000	-15.950000	101.000000	1023.000000	1023.000000	2046.000000
29.980000	-0.066635	-39.381508	-15.377073	-5.571693	-9.166995	-9.265747	0.000000	-10.000000	0.225000	-15.583333	95.666664	1023.000000	1023.000000	2046.000000
30.000000	-0.067504	-39.894875	-15.479792	-5.532442	-9.318869	-9.563771	0.000000	-10.000000	0.216667	-15.266666	90.500000	1023.000000	1023.000000	2046.000000
30.020000	-0.068104	-40.249485	-15.330388	-5.626156	-9.609900	-9.683040	0.000000	-10.000000	0.216667	-14.900001	85.500000	1023.000000	1023.000000	2046.000000
30.040001	-0.068170	-40.288368	-15.528031	-5.783718	-9.355815	-9.620804	0.000000	-10.000000	0.191667	-14.316667	80.500000	1023.000000	1023.000000	2046.000000
30.059999	-0.068997	-40.777439	-15.334103	-5.594665	-9.836581	-10.012093	0.000000	-10.000000	0.191667	-13.700000	75.666664	1023.000000	1023.000000	2046.000000
30.080000	-0.068919	-40.730877	-15.419320	-5.982646	-9.649692	-9.679220	0.000000	-10.000000	0.175000	-13.183333	71.166664	1023.000000	1023.000000	2046.000000
30.100000	-0.069629	-41.150520	-15.479953	-5.874715	-9.825139	-9.970714	0.000000	-10.000000	0.158333	-12.566667	66.666664	1023.000000	1023.000000	2046.000000
30.120001	-0.069840	-41.275490	-15.328350	-6.003623	-10.044382	-9.899136	0.000000	-10.000000	0.133333	-12.166667	62.333332	1023.000000	1023.000000	2046.000000
30.139999	-0.070036	-41.391426	-15.556498	-6.094471	-9.861962	-9.878494	0.000000	-10.000000	0.116667	-11.516666	58.166668	1023.000000	1023.000000	2046.000000
30.160000	-0.070481	-41.654362	-15.292006	-5.851514	-10.303132	-10.207710	0.000000	-10.000000	0.108333	-11.216667	54.500000	1023.000000	1023.000000	2046.000000
30.180000	-0.069985	-41.361374	-15.308086	-6.133739	-10.033556	-9.885991	0.000000	-10.000000	0.100000	-10.600000	50.833332	1023.000000	1023.000000	2046.000000
30.200001	-0.070123	-41.442493	-15.118978	-5.792021	-10.268127	-10.263367	0.000000	-10.000000	0.100000	-10.266667	47.333332	1023.000000	1023.000000	2046.000000
30.219999	-0.069435	-41.035931	-14.835417	-5.857552	-10.294755	-10.048208	0.000000	-10.000000	0.100000	-9.933333	43.833332	1023.000000	1023.000000	2046.000000
30.240000	-0.069277	-40.942581	-14.829767	-5.799372	-10.272079	-10.041365	0.000000	-10.000000	0.100000	-9.600000	40.500000	1023.000000	1023.000000	2046.000000
30.260000	-0.069636	-41.154938	-14.541092	-5.654679	-10.706182	-10.252986	0.000000	-10.000000	0.108333	-9.350000	37.166668	1023.000000	1023.000000	2046.000000
30.280001	-0.069554	-41.106529	-14.710141	-5.939948	-10.432511	-10.023931	0.000000	-10.000000	0.108333	-8.883334	34.000000	1023.000000	1023.000000	2046.000000
30.299999	-0.070435	-41.627003	-14.751570	-5.695648	-10.789764	-10.390021	0.000000	-10.000000	0.108333	-8.650001	31.166666	1023.000000	1023.000000	2046.000000
30.320000	-0.069865	-41.290184	-14.811525	-6.010958	-10.586235	-9.881467	0.000000	-10.000000	0.100000	-8.483334	28.333334	1023.000000	1023.000000	2046.000000
30.340000	-0.070477	-41.651901	-15.335859	-5.855657	-10.518942	-9.941443	0.000000	-10.000000	0.100000	-8.600000	25.500000	1023.000000	1023.000000	2046.000000
30.360001	-0.071903	-42.494926	-15.450675	-5.929743	-10.956309	-10.158200	0.000000	-10.000000	0.100000	-8.816667	22.500000	1023.000000	1023.000000	2046.000000
30.379999	-0.072993	-43.139091	-15.791643	-6.532631	-10.792760	-10.022058	0.000000	-10.000000	0.100000	-8.833334	19.500000	1023.000000	1023.000000	2046.000000
30.400000	-0.075743	-44.764191	-16.172012	-6.764496	-11.174766	-10.652917	0.000000	-10.000000	0.100000	-8.583334	16.500000	1023.000000	1023.000000	2046.000000
30.420000	-0.078098	-46.155891	-16.399811	-7.167089	-11.646952	-10.942040	0.000000	-10.000000	0.083333	-7.833333	13.666667	1023.000000	1023.000000	2046.000000
30.440001	-0.079998	-47.278728	-17.137115	-7.547095	-11.475175	-11.119343	0.000000	-10.000000	0.066667	-6.633333	11.000000	1023.000000	1023.000000	2046.000000
30.459999	-0.083073	-49.096432	-17.677134	-7.583076	-12.049348	-11.786876	0.000000	-10.000000	0.050000	-5.283333	8.833333	1023.000000	1023.000000	2046.000000
30.480000	-0.084867	-50.156395	-18.209055	-8.123829	-12.170737	-11.652772	0.000000	-10.000000	0.041667	-4.166667	7.000000	1023.000000	1023.000000	2046.000000
30.500000	-0.086775	-51.283756	-18.928865	-8.158178	-12.163843	-12.032871	0.000000	-10.000000	0.041667	-3.966667	5.666667	1023.000000	1023.000000	2046.000000
30.520000	-0.088564	-52.341442	-19.210287	-8.019381	-12.718651	-12.393126	0.000000	-10.000000	0.050000	-4.533333	4.333333	1023.000000	1023.000000	2046.000000
30.540001	-0.089045	-52.625404	-19.734814	-8.267713	-12.523855	-12.099024	0.000000	-10.000000	0.066667	-5.633334	3.000000	1023.000000	1023.000000	2046.000000
30.559999	-0.090280	-53.355453	-20.196892	-7.945118	-12.700082	-12.513361	0.000000	-10.000000	0.075000	-6.500000	1.333333	1023.000000	1023.000000	2046.000000
30.580000	-0.090939	-53.744808	-20.323925	-7.845017	-13.068902	-12.506967	0.000000	-10.000000	0.075000	-6.866667	-0.500000	1023.000000	1023.000000	2046.000000
30.600000	-0.090966	-53.760807	-20.703993	-7.898560	-12.855561	-12.302694	0.000000	-10.000000	0.066667	-6.633333	-2.500000	1023.000000	1023.000000	2046.000000
30.620001	-0.091834	-54.274014	-20.948750	-7.483362	-13.136535	-12.705366	0.000000	-10.000000	0.058333	-6.050000	-4.500000	1023.000000	1023.000000	2046.000000
30.639999	-0.091528	-54.093224	-20.809074	-7.558337	-13.280061	-12.445752	0.000000	-10.000000	0.041667	-5.400000	-6.500000	1023.000000	1023.000000	2046.000000
30.660000	-0.091161	-53.876194	-20.904325	-7.559639	-13.016135	-12.396094	0.000000	-10.000000	0.041667	-4.816667	-8.500000	1023.000000	1023.000000	2046.000000
30.680000	-0.091001	-53.781536	-20.579538	-7.317870	-13.339184	-12.544945	0.000000	-10.000000	0.050000	-4.483334	-10.166667	1023.000000	1023.000000	2046.000000
30.700001	-0.089568	-52.934818	-20.386477	-7.507391	-12.962741	-12.078212	0.000000	-10.000000	0.058333	-4.316667	-11.666667	1023.000000	1023.000000	2046.000000
30.719999	-0.089421	-52.847733	-20.122536	-7.200907	-13.093560	-12.430728	0.000000	-10.000000	0.050000	-4.083333	-13.000000	1023.000000	1023.000000	2046.000000
30.740000	-0.088192	-52.121548	-19.642651	-7.431966	-12.992788	-12.054144	0.000000	-10.000000	0.033333	-3.466667	-14.500000	1023.000000	1023.000000	2046.000000
30.760000	-0.087565	-51.750992	-19.486599	-7.473897	-12.673562	-12.116933	0.000000	-10.000000	0.033333	-2.750000	-15.666667	1023.000000	1023.000000	2046.000000
30.780001	-0.087317	-51.604458	-18.988594	-7.541307	-12.882907	-12.191649	0.000000	-10.000000	0.050000	-2.500000	-16.666666	1023.000000	1023.000000	2046.000000
30.799999	-0.086436	-51.083900	-18.805277	-7.866284	-12.499222	-11.913117	0.000000	-10.000000	0.066667	-2.833333	-17.500000	1023.000000	1023.000000	2046.000000
30.820000	-0.086918	-51.368824	-18.641708	-7.751673	-12.700995	-12.274449	0.000000	-10.000000	0.066667	-3.366667	-18.500000	1023.000000	1023.000000	2046.000000
30.840000	-0.086679	-51.227497	-18.442005	-8.126812	-12.611142	-12.047539	0.000000	-10.000000	0.058333	-3.666667	-19.500000	1023.000000	1023.000000	2046.000000
30.860001	-0.087144	-51.502213	-18.498339	-8.164083	-12.523128	-12.316663	0.000000	-10.000000	0.050000	-3.716667	-20.666666	1023.000000	1023.000000	2046.000000
30.879999	-0.087676	-51.816696	-18.243080	-8.229082	-12.859709	-12.484826	0.000000	-10.000000	0.041667	-3.716667	-22.000000	1023.000000	1023.000000	2046.000000
30.900000	-0.087531	-51.731007	-18.366396	-8.374486	-12.537055	-12.453071	0.000000	-10.000000	0.041667	-3.533333	-23.333334	1023.000000	1023.000000	2046.000000
30.920000	-0.088017	-52.018120	-18.134752	-8.260920	-12.894881	-12.727568	0.000000	-10.000000	0.041667	-3.166667	-24.500000	1023.000000	1023.000000	2046.000000
30.940001	-0.087488	-51.705368	-18.136728	-8.533693	-12.597061	-12.437885	0.000000	-10.000000	0.050000	-2.516667	-25.500000	1023.000000	1023.000000	2046.000000
30.959999	-0.087860	-51.925247	-18.003649	-8.310678	-12.853204	-12.757713	0.000000	-10.000000	0.050000	-1.950000	-26.333334	1023.000000	1023.000000	2046.000000
30.980000	-0.087044	-51.442856	-17.847597	-8.568326	-12.654629	-12.372304	0.000000	-10.000000	0.041667	-1.316667	-26.833334	1023.000000	1023.000000	2046.000000
31.000000	-0.087330	-51.611950	-17.815168	-8.274719	-12.765989	-12.756070	0.000000	-10.000000	0.033333	-0.716667	-27.000000	1023.000000	1023.000000	2046.000000
31.020000	-0.086482	-51.111046	-17.609455	-8.525668	-12.659292	-12.316630	0.000000	-10.000000	0.033333	-0.200000	-27.000000	1023.000000	1023.000000	2046.000000
31.040001	-0.086540	-51.145252	-17.665075	-8.314724	-12.614655	-12.550797	0.000000	-10.000000	0.041667	0.000000	-27.000000	1023.000000	1023.000000	2046.000000
31.059999	-0.086042	-50.850548	-17.403820	-8.349115	-12.752530	-12.345083	0.000000	-10.000000	0.050000	0.000000	-27.000000	1023.000000	1023.000000	2046.000000
31.080000	-0.085506	-50.534340	-17.495689	-8.333771	-12.459767	-12.245114	0.000000	-10.000000	0.050000	0.000000	-27.000000	1023.000000	1023.000000	2046.000000
31.100000	-0.085633	-50.609028	-17.268311	-8.068442	-12.822521	-12.449753	0.000000	-10.000000	0.050000	0.000000	-27.000000	1023.000000	1023.000000	2046.000000
31.120001	-0.084695	-50.054951	-17.175663	-8.259804	-12.597601	-12.021885	0.000000	-10.000000	0.050000	0.000000	-27.000000	1023.000000	1023.000000	2046.000000
31.139999	-0.084856	-50.149982	-17.223145	-8.008595	-12.616723	-12.301519	0.000000	-10.000000	0.050000	0.000000	-27.000000	1023.000000	1023.000000	2046.000000
31.160000	-0.084314	-49.829716	-16.975687	-8.027524	-12.753467	-12.073039	0.000000	-10.000000	0.050000	0.000000	-27.000000	1023.000000	1023.000000	2046.000000
31.180000	-0.083947	-49.612720	-17.088524	-8.041698	-12.486436	-11.996060	0.000000	-10.000000	0.050000	0.000000	-27.000000	1023.000000	1023.000000	2046.000000
31.200001	-0.083890	-49.578888	-16.875277	-7.777141	-12.721169	-12.205304	0.000000	-10.000000	0.050000	0.000000	-27.000000	1023.000000	1023.000000	2046.000000
31.219999	-0.083102	-49.113258	-16.834946	-7.915935	-12.416058	-11.946319	0.000000	-10.000000	0.050000	0.000000	-27.000000	1023.000000	1023.000000	2046.000000
31.240000	-0.083037	-49.075069	-16.585522	-7.588248	-12.675733	-12.225566	0.000000	-10.000000	0.050000	0.000000	-27.000000	1023.000000	1023.000000	2046.000000
31.260000	-0.081708	-48.289295	-16.326954	-7.728583	-12.436320	-11.797439	0.000000	-10.000000	0.050000	0.000000	-27.000000	1023.000000	1023.000000	2046.000000
31.280001	-0.081812	-48.350803	-16.314020	-7.416248	-12.481939	-12.138597	0.000000	-10.000000	0.050000	0.000000	-27.000000	1023.000000	1023.000000	2046.000000
31.299999	-0.081517	-48.176613	-16.001406	-7.539449	-12.699842	-11.935917	0.000000	-10.000000	0.050000	0.000000	-27.000000	1023.000000	1023.000000	2046.000000
31.320000	-0.081573	-48.209496	-16.172953	-7.526080	-12.421237	-12.089225	0.000000	-10.000000	0.050000	0.000000	-27.000000	1023.000000	1023.000000	2046.000000
31.340000	-0.081991	-48.456688	-15.904394	-7.575413	-12.844456	-12.132423	0.000000	-10.000000	0.041667	0.000000	-27.000000	1023.000000	1023.000000	2046.000000
31.360001	-0.081445	-48.134266	-15.994940	-7.818750	-12.450130	-11.870445	0.000000	-10.000000	0.041667	0.000000	-27.000000	1023.000000	1023.000000	2046.000000
31.379999	-0.081573	-48.209686	-16.132776	-7.524172	-12.635011	-11.917729	0.000000	-10.000000	0.041667	0.000000	-27.000000	1023.000000	1023.000000	2046.000000
31.400000	-0.081133	-47.949760	-16.265034	-7.728552	-12.455723	-11.500452	0.000000	-10.000000	0.041667	0.000000	-27.000000	1023.000000	1023.000000	2046.000000
31.420000	-0.081862	-48.380444	-16.471149	-7.709476	-12.431271	-11.768548	0.000000	-10.000000	0.025000	0.433333	-27.000000	1023.000000	1023.000000	2046.000000
31.440001	-0.083137	-49.133911	-16.450365	-8.036643	-12.787733	-11.859168	0.000000	-10.000000	0.008333	1.900000	-27.000000	1023.000000	1023.000000	2046.000000
31.459999	-0.084341	-49.845562	-16.939192	-8.334957	-12.575132	-11.996282	0.000000	-10.000000	-0.008333	4.633333	-27.000000	1023.000000	1023.000000	2046.000000
31.480000	-0.086161	-50.921371	-17.171513	-8.340974	-13.026790	-12.382096	0.000000	-10.000000	-0.041667	8.183333	-27.000000	1023.000000	1023.000000	2046.000000
31.500000	-0.087071	-51.458889	-17.573202	-8.724730	-12.910917	-12.250039	0.000000	-10.000000	-0.100000	11.633333	-27.000000	1023.000000	1023.000000	2046.000000
31.520000	-0.088422	-52.257267	-17.996412	-8.654280	-13.053003	-12.553572	0.000000	-10.000000	-0.166667	14.650000	-27.000000	1023.000000	1023.000000	2046.000000
31.540001	-0.088195	-52.123264	-18.121840	-8.804740	-13.018281	-12.178403	0.000000	-10.000000	-0.208333	16.783333	-27.000000	1023.000000	1023.000000	2046.000000
31.559999	-0.087950	-51.978699	-18.503885	-8.440794	-12.750739	-12.283280	0.000000	-10.000000	-0.233333	18.433334	-10.333333	1023.000000	1023.000000	2046.000000
31.580000	-0.086735	-51.260220	-18.464777	-8.132346	-12.706416	-11.956680	0.000000	-10.000000	-0.258333	19.683334	8.166667	1023.000000	1023.000000	2046.000000
31.600000	-0.085071	-50.277245	-18.591810	-7.773618	-12.236670	-11.675149	0.000000	-10.000000	-0.291667	20.900000	28.833334	1023.000000	1023.000000	2046.000000
31.620001	-0.083849	-49.554806	-18.517996	-7.145279	-12.235178	-11.656353	0.000000	-10.000000	-0.333333	22.416666	35.166668	1023.000000	1023.000000	2046.000000
31.639999	-0.081481	-48.155228	-18.400187	-6.954750	-11.780214	-11.020080	0.000000	-10.000000	-0.375000	23.733334	42.333332	1023.000000	1023.000000	2046.000000
31.660000	-0.079977	-47.266403	-18.331173	-6.323540	-11.595468	-11.016223	0.000000	-10.000000	-0.408333	25.166668	50.000000	1023.000000	1023.000000	2046.000000
31.680000	-0.077384	-45.734032	-17.852011	-5.999596	-11.377689	-10.504734	0.000000	-10.000000	-0.441667	26.133333	58.333332	1023.000000	1023.000000	2046.000000
31.700001	-0.074697	-44.146206	-17.557068	-5.599816	-10.787073	-10.202249	0.000000	-10.000000	-0.475000	27.233334	66.833336	1023.000000	1023.000000	2046.000000
31.719999	-0.071882	-42.482254	-16.785746	-5.227353	-10.615715	-9.853442	0.000000	-10.000000	-0.525000	28.333334	75.833336	1023.000000	1023.000000	2046.000000
31.740000	-0.068276	-40.351025	-16.272108	-4.958704	-9.770764	-9.349449	0.000000	-10.000000	-0.558333	28.966667	85.000000	1023.000000	1023.000000	2046.000000
31.760000	-0.065396	-38.649239	-15.475623	-4.500642	-9.465138	-9.207836	0.000000	-10.000000	-0.591667	29.650002	94.666664	1023.000000	1023.000000	2046.000000
31.780001	-0.061387	-36.279984	-14.567586	-4.503365	-8.719440	-8.489594	0.000000	-10.000000	-0.608333	29.883335	101.166664	1023.000000	1023.000000	2046.000000
31.799999	-0.058316	-34.464989	-13.834990	-4.233175	-8.117608	-8.279214	0.000000	-10.000000	-0.616667	30.500000	111.166664	1023.000000	1023.000000	2046.000000
31.820000	-0.054435	-32.171143	-12.739399	-4.274826	-7.567388	-7.589529	0.000000	-10.000000	-0.600000	30.616667	121.166664	1023.000000	1023.000000	2046.000000
31.840000	-0.051203	-30.261261	-12.054504	-4.048334	-6.835849	-7.322574	0.000000	-10.000000	-0.591667	30.816666	134.500000	1023.000000	1023.000000	2046.000000
31.860001	-0.048028	-28.384825	-11.112552	-3.827133	-6.523547	-6.921592	0.000000	-10.000000	-0.591667	31.033333	144.833328	1023.000000	1023.000000	2046.000000
31.879999	-0.044595	-26.355835	-10.529967	-3.608803	-5.630083	-6.586982	0.000000	-10.000000	-0.608333	31.316668	155.166672	1023.000000	1023.000000	2046.000000
31.900000	-0.042260	-24.975752	-9.738503	-3.339980	-5.439896	-6.457372	0.000000	-10.000000	-0.625000	31.633333	165.666672	1023.000000	1023.000000	2046.000000
31.920000	-0.039342	-23.251125	-9.180381	-3.302614	-4.735078	-6.033052	0.000000	-10.000000	-0.650000	31.633333	176.000000	1023.000000	1023.000000	2046.000000
31.940001	-0.037325	-22.059254	-8.619009	-3.003377	-4.476226	-5.960641	0.000000	-10.000000	-0.666667	31.900000	190.166672	1023.000000	1023.000000	2046.000000
31.959999	-0.034256	-20.245485	-7.911094	-3.000514	-3.930732	-5.403147	0.000000	-10.000000	-0.675000	32.049999	200.833328	1023.000000	1023.000000	2046.000000
31.980000	-0.031785	-18.785225	-7.427655	-2.591873	-3.421761	-5.343935	0.000000	-10.000000	-0.683333	32.316666	211.500000	1023.000000	1023.000000	2046.000000
32.000000	-0.028548	-16.872118	-6.607352	-2.369397	-3.103946	-4.791423	0.000000	-10.000000	-0.683333	32.633335	218.666672	1023.000000	1023.000000	2046.000000
32.020000	-0.025426	-15.026998	-6.169912	-2.040991	-2.354350	-4.461744	0.000000	-10.000000	-0.691667	32.983334	229.500000	1023.000000	1023.000000	2046.000000
32.040001	-0.022378	-13.225378	-5.310667	-1.676620	-2.165966	-4.072125	0.000000	-10.000000	-0.700000	33.466667	240.500000	1023.000000	1023.000000	2046.000000
32.060001	-0.018670	-11.034080	-4.779872	-1.420464	-1.270817	-3.562926	0.000000	-10.000000	-0.708333	33.616669	251.666672	1023.000000	1023.000000	2046.000000
32.080002	-0.015929	-9.414167	-4.050787	-1.018987	-1.016775	-3.327618	0.000000	-10.000000	-0.725000	33.799999	262.833344	1023.000000	1023.000000	2046.000000
32.099998	-0.012061	-7.128012	-3.315727	-0.874031	-0.294222	-2.644032	0.000000	-10.000000	-0.716667	33.816669	274.166656	1023.000000	1023.000000	2046.000000
32.119999	-0.009125	-5.392659	-2.730855	-0.382364	0.237107	-2.516547	0.000000	-10.000000	-0.733333	33.900002	285.500000	1023.000000	1023.000000	2046.000000
32.139999	-0.005223	-3.087070	-1.836738	-0.087606	0.761217	-1.923942	0.000000	-10.000000	-0.716667	33.866669	296.833344	1023.000000	1023.000000	2046.000000
32.160000	-0.002071	-1.224153	-1.298016	0.353865	1.407371	-1.687372	0.000000	-10.000000	-0.725000	33.883335	308.166656	1023.000000	1023.000000	2046.000000
32.180000	0.001480	0.874390	-0.420738	0.817591	1.743651	-1.266113	0.000000	-10.000000	-0.716667	33.950001	319.333344	1023.000000	1023.000000	2046.000000
32.200001	0.004608	2.723616	0.038963	1.179386	2.514618	-1.009352	0.000000	-10.000000	-0.708333	33.983334	330.666656	1023.000000	1023.000000	2046.000000
32.220001	0.006809	4.024113	0.691773	1.493950	2.693526	-0.855136	0.000000	-10.000000	-0.700000	33.883335	342.000000	1023.000000	1023.000000	2046.000000
32.240002	0.009493	5.610472	1.216816	1.631420	3.323658	-0.561422	0.000000	-10.000000	-0.691667	33.700001	353.333344	1023.000000	1023.000000	2046.000000
32.259998	0.011167	6.599431	1.717868	1.884319	3.497244	-0.500001	0.000000	-10.000000	-0.700000	33.666668	364.666656	1023.000000	1023.000000	2046.000000
32.279999	0.014436	8.531690	2.265840	2.023097	4.184349	0.058404	0.000000	-10.000000	-0.683333	33.400002	375.833344	1023.000000	1023.000000	2046.000000
32.299999	0.016425	9.707020	2.442683	2.223940	4.638927	0.401471	0.000000	-10.000000	-0.666667	33.049999	387.000000	1023.000000	1023.000000	2046.000000
32.320000	0.018489	10.927195	2.519033	2.666337	4.814745	0.927080	0.000000	-10.000000	-0.641667	32.500000	398.000000	1023.000000	1023.000000	2046.000000
32.340000	0.019954	11.792877	2.310274	3.010315	5.348635	1.123654	0.000000	-10.000000	-0.641667	32.283333	409.000000	1023.000000	1023.000000	2046.000000
32.360001	0.020363	12.034576	2.422555	3.218349	5.370318	1.023354	0.000000	-10.000000	-0.633333	32.066666	419.833344	1023.000000	1023.000000	2046.000000
32.380001	0.020382	12.045492	2.453126	2.849459	5.564464	1.178442	0.000000	-10.000000	-0.616667	31.600000	430.666656	1023.000000	1023.000000	2046.000000
32.400002	0.019400	11.465137	2.109044	2.736995	5.698612	0.920486	0.000000	-10.000000	-0.583333	30.983334	441.166656	1023.000000	1023.000000	2046.000000
32.419998	0.018709	11.056730	1.933413	2.713276	5.544059	0.865982	0.000000	-10.000000	-0.575000	30.216667	451.500000	1023.000000	1023.000000	2046.000000
32.439999	0.018763	11.089144	1.568901	2.700066	5.914741	0.905436	0.000000	-10.000000	-0.558333	29.733334	461.500000	1023.000000	1023.000000	2046.000000
32.459999	0.018485	10.924664	1.287698	2.847155	5.934047	0.855764	0.000000	-10.000000	-0.558333	29.133333	471.500000	1023.000000	1023.000000	2046.000000
32.480000	0.019397	11.463683	1.295203	3.035852	6.027231	1.105396	0.000000	-10.000000	-0.525000	28.983334	481.500000	1023.000000	1023.000000	2046.000000
32.500000	0.020388	12.049170	0.997680	3.373062	6.502584	1.175845	0.000000	-10.000000	-0.516667	28.816668	491.333344	1023.000000	1023.000000	2046.000000
32.520000	0.021012	12.418175	0.943875	3.804395	6.427969	1.241936	0.000000	-10.000000	-0.491667	28.650000	501.000000	1023.000000	1023.000000	2046.000000
32.540001	0.022566	13.336432	0.991416	3.997188	6.727214	1.620614	0.000000	-10.000000	-0.491667	28.066668	510.666656	1023.000000	1023.000000	2046.000000
32.560001	0.023236	13.732198	0.904560	4.407419	6.858212	1.562006	0.000000	-10.000000	-0.475000	27.666666	520.166687	1023.000000	1023.000000	2046.000000
32.580002	0.024919	14.727381	1.165005	4.637598	6.994668	1.930110	0.000000	-10.000000	-0.466667	27.299999	529.500000	1023.000000	1023.000000	2046.000000
32.599998	0.026323	15.556943	1.187323	4.832018	7.472360	2.065242	0.000000	-10.000000	-0.450000	27.316668	538.500000	1023.000000	1023.000000	2046.000000
32.619999	0.028094	16.603300	1.577958	5.056204	7.638215	2.330924	0.000000	-10.000000	-0.441667	27.166666	547.666687	1023.000000	1023.000000	2046.000000
32.639999	0.030271	17.890285	1.864957	5.052550	8.315401	2.657376	0.000000	-10.000000	-0.433333	27.083334	556.833313	1023.000000	1023.000000	2046.000000
32.660000	0.032158	19.005243	2.355992	5.297261	8.533092	2.818899	0.000000	-10.000000	-0.416667	26.850000	566.000000	1023.000000	1023.000000	2046.000000
32.680000	0.035098	20.743000	2.941441	5.323211	9.226959	3.251388	0.000000	-10.000000	-0.408333	26.383333	575.000000	1023.000000	1023.000000	2046.000000
32.700001	0.037696	22.278399	3.496998	5.510045	9.852708	3.418648	0.000000	-10.000000	-0.400000	26.049999	583.833313	1023.000000	1023.000000	2046.000000
32.720001	0.041147	24.317986	4.484448	5.604761	10.385422	3.843355	0.000000	-10.000000	-0.391667	25.266666	592.500000	1023.000000	1023.000000	2046.000000
32.740002	0.044225	26.136854	5.163955	5.630301	11.293389	4.049209	0.000000	-10.000000	-0.366667	24.700001	601.000000	1023.000000	1023.000000	2046.000000
32.759998	0.046933	27.737144	6.095669	5.721317	11.604415	4.315743	0.000000	-10.000000	-0.333333	23.916668	609.500000	1023.000000	1023.000000	2046.000000
32.779999	0.049342	29.161243	6.755808	5.538937	12.295485	4.571013	0.000000	-10.000000	-0.308333	23.550001	615.166687	1023.000000	1023.000000	2046.000000
32.799999	0.050691	29.958374	7.445585	5.472256	12.586261	4.454272	0.000000	-10.000000	-0.266667	22.300001	623.000000	1023.000000	1023.000000	2046.000000
32.820000	0.052384	30.959108	8.196109	5.232981	13.007293	4.522726	0.000000	-10.000000	-0.225000	21.100000	630.333313	1023.000000	1023.000000	2046.000000
32.840000	0.053310	31.506386	8.593197	5.225180	13.373063	4.314947	0.000000	-10.000000	-0.158333	19.016668	639.833313	1023.000000	1023.000000	2046.000000
32.860001	0.054421	32.163036	9.194695	5.174060	13.419823	4.374457	0.000000	-10.000000	-0.108333	17.283335	646.333313	1023.000000	1023.000000	2046.000000
32.880001	0.055054	32.537178	9.258014	5.148089	13.828761	4.302314	0.000000	-10.000000	-0.058333	15.000001	652.500000	1023.000000	1023.000000	2046.000000
32.900002	0.055617	32.869484	9.448148	5.328949	13.764861	4.327527	0.000000	-10.000000	-0.025000	12.666667	658.000000	1023.000000	1023.000000	2046.000000
32.919998	0.056358	33.307632	9.412361	5.300795	14.146560	4.447918	0.000000	-10.000000	-0.008333	10.066667	662.833313	1023.000000	1023.000000	2046.000000
32.939999	0.056637	33.472504	9.498280	5.443879	14.043452	4.486894	0.000000	-10.000000	0.016667	6.933333	666.500000	1023.000000	1023.000000	2046.000000
32.959999	0.057698	34.099800	9.683452	5.448302	14.279155	4.688892	0.000000	-10.000000	0.033333	3.250000	669.333313	1023.000000	1023.000000	2046.000000
32.980000	0.058296	34.452698	9.797346	5.731368	14.264691	4.659292	0.000000	-10.000000	0.050000	-0.150000	671.000000	1023.000000	1023.000000	2046.000000
33.000000	0.059578	35.210503	10.199607	5.951096	14.185533	4.874267	0.000000	-10.000000	0.058333	-2.883333	671.833313	1023.000000	1023.000000	2046.000000
33.020000	0.060464	35.734215	10.248593	6.252046	14.328802	4.904771	0.000000	-10.000000	0.058333	-4.866667	672.000000	1023.000000	1023.000000	2046.000000
33.040001	0.061093	36.105827	10.507316	6.504307	14.043159	5.051044	0.000000	-10.000000	0.075000	-6.516667	672.000000	1023.000000	1023.000000	2046.000000
33.060001	0.061380	36.275856	10.356701	6.487388	14.276462	5.155304	0.000000	-10.000000	0.075000	-7.700000	672.000000	1023.000000	1023.000000	2046.000000
33.080002	0.060760	35.909145	10.195076	6.685590	13.872181	5.156296	0.000000	-10.000000	0.083333	-8.283333	672.000000	1023.000000	1023.000000	2046.000000
33.099998	0.059890	35.394894	9.761353	6.548582	13.787278	5.297681	0.000000	-10.000000	0.083333	-8.816667	672.000000	1023.000000	1023.000000	2046.000000
33.119999	0.058238	34.418930	9.144773	6.802617	13.252522	5.219020	0.000000	-10.000000	0.091667	-9.333333	672.000000	1023.000000	1023.000000	2046.000000
33.139999	0.057353	33.895542	8.755041	6.851073	12.996290	5.293136	0.000000	-10.000000	0.100000	-9.950000	668.500000	1023.000000	1023.000000	2046.000000
33.160000	0.055887	33.029457	8.467973	6.817982	12.799527	4.943973	0.000000	-10.000000	0.108333	-10.550000	660.500000	1023.000000	1023.000000	2046.000000
33.180000	0.053698	31.735806	8.359293	6.396245	12.301655	4.678611	0.000000	-10.000000	0.125000	-11.116667	651.500000	1023.000000	1023.000000	2046.000000
33.200001	0.051024	30.155098	7.637875	5.940185	12.273456	4.303584	0.000000	-10.000000	0.141667	-11.866667	644.666687	1023.000000	1023.000000	2046.000000
33.220001	0.047299	27.953678	6.884377	5.733530	11.533533	3.802238	0.000000	-10.000000	0.150000	-12.666667	640.833313	1023.000000	1023.000000	2046.000000
33.240002	0.044098	26.061893	6.016967	5.309289	11.200003	3.535634	0.000000	-10.000000	0.150000	-13.300000	636.500000	1023.000000	1023.000000	2046.000000
33.259998	0.040454	23.908501	5.107260	5.133506	10.571570	3.096165	0.000000	-10.000000	0.150000	-13.500000	631.833313	1023.000000	1023.000000	2046.000000
33.279999	0.038177	22.562380	4.504098	4.926809	10.188090	2.943382	0.000000	-10.000000	0.150000	-13.433333	627.333313	1023.000000	1023.000000	2046.000000
33.299999	0.035625	21.054201	3.643163	4.877429	9.909621	2.623987	0.000000	-10.000000	0.166667	-13.700000	622.833313	1023.000000	1023.000000	2046.000000
33.320000	0.033653	19.888800	3.083309	4.994672	9.334421	2.476398	0.000000	-10.000000	0.191667	-14.200000	618.333313	1023.000000	1023.000000	2046.000000
33.340000	0.032098	18.970215	2.422954	5.010427	9.254033	2.282801	0.000000	-10.000000	0.225000	-14.833334	613.500000	1023.000000	1023.000000	2046.000000
33.360001	0.030070	17.771360	1.846114	5.161294	8.688858	2.075093	0.000000	-10.000000	0.233333	-15.216667	608.500000	1023.000000	1023.000000	2046.000000
33.380001	0.028893	17.075638	1.482627	5.049197	8.407974	2.135840	0.000000	-10.000000	0.233333	-15.716667	603.500000	1023.000000	1023.000000	2046.000000
33.400002	0.027331	16.152487	0.923812	5.066128	8.280293	1.882254	0.000000	-10.000000	0.233333	-16.183334	598.166687	1023.000000	1023.000000	2046.000000
33.419998	0.026289	15.536895	0.753489	5.112501	7.809801	1.861103	0.000000	-10.000000	0.241667	-16.733334	592.833313	1023.000000	1023.000000	2046.000000
33.439999	0.025637	15.151443	0.562563	4.863151	7.813760	1.911968	0.000000	-10.000000	0.250000	-17.083334	587.166687	1023.000000	1023.000000	2046.000000
33.459999	0.024515	14.488317	0.338265	4.786697	7.588609	1.774746	0.000000	-10.000000	0.266667	-17.616667	581.500000	1023.000000	1023.000000	2046.000000
33.480000	0.024102	14.244114	0.459469	4.656154	7.252681	1.875811	0.000000	-10.000000	0.300000	-18.366667	575.500000	1023.000000	1023.000000	2046.000000
33.500000	0.023626	13.963184	0.223936	4.571943	7.432982	1.734323	0.000000	-10.000000	0.341667	-19.200001	569.500000	1023.000000	1023.000000	2046.000000
33.520000	0.023194	13.707566	0.273711	4.580794	7.089371	1.763691	0.000000	-10.000000	0.366667	-20.000000	563.166687	1023.000000	1023.000000	2046.000000
33.540001	0.023236	13.732582	0.343975	4.364312	7.186290	1.838006	0.000000	-10.000000	0.391667	-20.633333	556.500000	1023.000000	1023.000000	2046.000000
33.560001	0.022171	13.103093	0.207573	4.282287	6.994379	1.618854	0.000000	-10.000000	0.400000	-21.383333	549.500000	1023.000000	1023.000000	2046.000000
33.580002	0.021279	12.575615	0.330460	3.998085	6.562351	1.684718	0.000000	-10.000000	0.416667	-21.983334	542.333313	1023.000000	1023.000000	2046.000000
33.599998	0.019612	11.590698	0.031717	3.690299	6.428201	1.440481	0.000000	-10.000000	0.458333	-22.866667	535.000000	1023.000000	1023.000000	2046.000000
33.619999	0.017635	10.422281	-0.041441	3.436394	5.845562	1.181766	0.000000	-10.000000	0.500000	-23.816668	527.500000	1023.000000	1023.000000	2046.000000
33.639999	0.016019	9.467044	-0.186024	3.033555	5.685300	0.934213	0.000000	-10.000000	0.541667	-24.950001	519.500000	1023.000000	1023.000000	2046.000000
33.660000	0.013692	8.092022	-0.574960	2.952498	5.239848	0.474636	0.000000	-10.000000	0.550000	-25.833334	511.166656	1023.000000	1023.000000	2046.000000
33.680000	0.011810	6.979794	-0.767370	2.621067	4.841737	0.284360	0.000000	-10.000000	0.566667	-26.366667	502.500000	1023.000000	1023.000000	2046.000000
33.700001	0.009384	5.546043	-1.389438	2.424869	4.602207	-0.091595	0.000000	-10.000000	0.583333	-26.883333	493.833344	1023.000000	1023.000000	2046.000000
33.720001	0.007345	4.340597	-1.633654	2.236912	4.028263	-0.290924	0.000000	-10.000000	0.608333	-27.333334	484.833344	1023.000000	1023.000000	2046.000000
33.740002	0.005649	3.338632	-2.066650	2.021080	3.917449	-0.533247	0.000000	-10.000000	0.633333	-27.666666	475.666656	1023.000000	1023.000000	2046.000000
33.759998	0.003600	2.127482	-2.379121	1.972132	3.333139	-0.798668	0.000000	-10.000000	0.658333	-27.816668	466.333344	1023.000000	1023.000000	2046.000000
33.779999	0.002633	1.556015	-2.431464	1.651094	3.134034	-0.797649	0.000000	-10.000000	0.666667	-27.850000	460.166656	1023.000000	1023.000000	2046.000000
33.799999	0.001397	0.825903	-2.716740	1.753220	2.912912	-1.123490	0.000000	-10.000000	0.666667	-27.700001	450.833344	1023.000000	1023.000000	2046.000000
33.820000	0.000712	0.421007	-2.616793	1.773819	2.385555	-1.121574	0.000000	-10.000000	0.658333	-27.433334	441.666656	1023.000000	1023.000000	2046.000000
33.840000	0.000255	0.150859	-2.847652	1.823092	2.421092	-1.245672	0.000000	-10.000000	0.650000	-27.366667	429.500000	1023.000000	1023.000000	2046.000000
33.860001	-0.001094	-0.646453	-3.065338	1.900288	1.925127	-1.406530	0.000000	-10.000000	0.650000	-27.516666	420.333344	1023.000000	1023.000000	2046.000000
33.880001	-0.002762	-1.632151	-3.242946	1.678381	1.318144	-1.385730	0.000000	-10.000000	0.650000	-27.533333	411.166656	1023.000000	1023.000000	2046.000000
33.900002	-0.004251	-2.512443	-3.866390	1.581102	1.293762	-1.520917	0.000000	-10.000000	0.658333	-27.466667	401.833344	1023.000000	1023.000000	2046.000000
33.919998	-0.006410	-3.788345	-4.520257	1.630412	0.743226	-1.641726	0.000000	-10.000000	0.658333	-27.283335	392.666656	1023.000000	1023.000000	2046.000000
33.939999	-0.008466	-5.003305	-5.072360	1.378337	0.336614	-1.645895	0.000000	-10.000000	0.666667	-27.550001	383.500000	1023.000000	1023.000000	2046.000000
33.959999	-0.011381	-6.725899	-5.832812	1.103974	0.102771	-2.099832	0.000000	-10.000000	0.650000	-27.566668	374.333344	1023.000000	1023.000000	2046.000000
33.980000	-0.014478	-8.556470	-6.071348	0.644330	-0.657760	-2.471692	0.000000	-10.000000	0.641667	-27.633333	365.166656	1023.000000	1023.000000	2046.000000
34.000000	-0.017505	-10.345303	-6.566207	-0.048365	-0.846596	-2.884135	0.000000	-10.000000	0.633333	-27.266666	356.000000	1023.000000	1023.000000	2046.000000
34.020000	-0.021191	-12.523978	-7.192553	-0.330226	-1.510770	-3.490430	0.000000	-10.000000	0.600000	-26.966667	347.000000	1023.000000	1023.000000	2046.000000
34.040001	-0.024399	-14.419830	-7.692804	-0.914030	-2.014485	-3.798511	0.000000	-10.000000	0.566667	-26.383333	338.000000	1023.000000	1023.000000	2046.000000
34.060001	-0.028166	-16.646286	-8.717297	-1.159086	-2.290179	-4.479724	0.000000	-10.000000	0.533333	-25.866667	329.166656	1023.000000	1023.000000	2046.000000
34.080002	-0.031601	-18.676035	-9.299196	-1.562615	-3.020190	-4.794033	0.000000	-10.000000	0.541667	-25.116667	320.500000	1023.000000	1023.000000	2046.000000
34.099998	-0.034624	-20.463003	-10.175188	-1.898032	-3.142400	-5.247382	0.000000	-10.000000	0.541667	-25.100000	312.166656	1023.000000	1023.000000	2046.000000
34.119999	-0.037859	-22.374756	-11.016512	-1.990471	-3.680377	-5.687397	0.000000	-10.000000	0.541667	-25.183334	303.666656	1023.000000	1023.000000	2046.000000
34.139999	-0.040011	-23.646355	-11.548975	-2.255428	-4.012228	-5.829723	0.000000	-10.000000	0.550000	-25.583334	295.333344	1023.000000	1023.000000	2046.000000
34.160000	-0.042406	-25.061720	-12.406717	-2.241738	-4.179238	-6.234027	0.000000	-10.000000	0.558333	-25.583334	286.666656	1023.000000	1023.000000	2046.000000
34.180000	-0.044403	-26.242245	-12.787332	-2.292033	-4.794152	-6.368728	0.000000	-10.000000	0.541667	-25.549999	278.166656	1023.000000	1023.000000	2046.000000
34.200001	-0.045774	-27.052721	-13.265193	-2.387971	-4.833032	-6.566526	0.000000	-10.000000	0.525000	-25.250000	269.500000	1023.000000	1023.000000	2046.000000
34.220001	-0.047651	-28.161549	-13.737567	-2.346488	-5.271320	-6.806174	0.000000	-10.000000	0.508333	-24.933334	261.166656	1023.000000	1023.000000	2046.000000
34.240002	-0.048419	-28.615513	-13.703529	-2.564225	-5.564140	-6.783617	0.000000	-10.000000	0.508333	-24.416668	253.000000	1023.000000	1023.000000	2046.000000
34.259998	-0.049414	-29.203861	-14.000539	-2.598462	-5.557789	-7.047071	0.000000	-10.000000	0.500000	-24.083334	245.000000	1023.000000	1023.000000	2046.000000
34.279999	-0.050127	-29.625137	-13.917909	-2.676639	-5.954416	-7.076174	0.000000	-10.000000	0.500000	-23.800001	237.000000	1023.000000	1023.000000	2046.000000
34.299999	-0.050131	-29.627659	-13.891455	-2.809670	-5.807087	-7.119447	0.000000	-10.000000	0.466667	-23.283333	229.000000	1023.000000	1023.000000	2046.000000
34.320000	-0.050827	-30.038866	-13.926948	-2.726223	-6.065164	-7.320532	0.000000	-10.000000	0.433333	-22.800001	221.000000	1023.000000	1023.000000	2046.000000
34.340000	-0.051023	-30.154783	-13.578771	-3.044447	-6.276698	-7.254869	0.000000	-10.000000	0.400000	-22.183334	213.333328	1023.000000	1023.000000	2046.000000
34.360001	-0.051518	-30.447155	-13.666039	-3.187923	-6.119145	-7.474047	0.000000	-10.000000	0.400000	-21.800001	205.833328	1023.000000	1023.000000	2046.000000
34.380001	-0.052387	-30.960461	-13.419399	-3.447545	-6.575753	-7.517764	0.000000	-10.000000	0.391667	-21.366667	198.666672	1023.000000	1023.000000	2046.000000
34.400002	-0.052853	-31.236330	-13.281688	-3.760761	-6.557646	-7.636235	0.000000	-10.000000	0.375000	-21.066668	191.500000	1023.000000	1023.000000	2046.000000
34.419998	-0.054266	-32.071098	-13.579753	-3.885253	-6.718742	-7.887351	0.000000	-10.000000	0.358333	-20.966667	186.833328	1023.000000	1023.000000	2046.000000
34.439999	-0.055381	-32.730133	-13.337519	-4.250863	-7.219131	-7.922620	0.000000	-10.000000	0.358333	-20.733334	179.833328	1023.000000	1023.000000	2046.000000
34.459999	-0.056678	-33.496498	-13.675164	-4.485373	-7.078282	-8.257681	0.000000	-10.000000	0.358333	-20.450001	173.000000	1023.000000	1023.000000	2046.000000
34.480000	-0.058291	-34.450150	-13.758882	-4.618226	-7.621002	-8.452040	0.000000	-10.000000	0.358333	-19.833334	164.000000	1023.000000	1023.000000	2046.000000
34.500000	-0.059179	-34.974857	-13.784516	-4.875170	-7.753632	-8.561538	0.000000	-10.000000	0.333333	-19.416668	157.333328	1023.000000	1023.000000	2046.000000
34.520000	-0.060389	-35.690151	-14.165486	-4.870547	-7.811681	-8.842436	0.000000	-10.000000	0.333333	-18.933334	150.833328	1023.000000	1023.000000	2046.000000
34.540001	-0.061455	-36.320099	-13.986035	-5.039839	-8.426577	-8.867650	0.000000	-10.000000	0.316667	-18.683334	144.500000	1023.000000	1023.000000	2046.000000
34.560001	-0.061844	-36.549572	-14.247043	-5.082771	-8.160514	-9.059243	0.000000	-10.000000	0.300000	-18.150000	138.500000	1023.000000	1023.000000	2046.000000
34.580002	-0.062992	-37.228043	-14.417097	-5.163061	-8.531142	-9.116743	0.000000	-10.000000	0.266667	-17.683334	132.500000	1023.000000	1023.000000	2046.000000
34.599998	-0.063425	-37.484428	-14.271953	-5.368588	-8.792212	-9.051676	0.000000	-10.000000	0.241667	-17.033333	126.500000	1023.000000	1023.000000	2046.000000
34.619999	-0.064106	-37.886642	-14.551330	-5.340895	-8.693816	-9.300600	0.000000	-10.000000	0.225000	-16.533333	120.666664	1023.000000	1023.000000	2046.000000
34.639999	-0.064693	-38.233379	-14.380389	-5.397156	-9.156586	-9.299251	0.000000	-10.000000	0.208333	-15.800000	115.000000	1023.000000	1023.000000	2046.000000
34.660000	-0.064223	-37.955540	-14.307933	-5.378844	-8.891556	-9.377206	0.000000	-10.000000	0.200000	-15.300000	109.666664	1023.000000	1023.000000	2046.000000
34.680000	-0.064607	-38.183022	-14.235883	-5.284250	-9.198706	-9.464183	0.000000	-10.000000	0.200000	-14.800000	104.500000	1023.000000	1023.000000	2046.000000
34.700001	-0.064100	-37.883087	-13.891370	-5.272237	-9.356214	-9.363265	0.000000	-10.000000	0.200000	-14.400001	99.666664	1023.000000	1023.000000	2046.000000
34.720001	-0.064301	-38.001831	-14.031055	-5.185075	-9.299230	-9.486471	0.000000	-10.000000	0.200000	-13.916667	94.833336	1023.000000	1023.000000	2046.000000
34.740002	-0.065125	-38.488804	-13.915262	-5.256734	-9.826343	-9.490465	0.000000	-10.000000	0.191667	-13.333333	90.333336	1023.000000	1023.000000	2046.000000
34.759998	-0.064821	-38.309265	-13.845317	-5.297852	-9.681815	-9.484282	0.000000	-10.000000	0.191667	-12.983334	85.666664	1023.000000	1023.000000	2046.000000
34.779999	-0.065882	-38.936195	-14.285756	-5.349399	-9.848967	-9.452073	0.000000	-10.000000	0.191667	-12.766666	82.666664	1023.000000	1023.000000	2046.000000
34.799999	-0.065853	-38.919250	-14.466002	-5.310504	-9.952833	-9.189912	0.000000	-10.000000	0.175000	-12.700000	78.333336	1023.000000	1023.000000	2046.000000
34.820000	-0.067172	-39.698418	-15.101361	-5.375621	-9.840264	-9.381170	0.000000	-10.000000	0.141667	-12.550000	74.333336	1023.000000	1023.000000	2046.000000
34.840000	-0.069174	-40.882027	-15.205170	-5.726116	-10.426855	-9.523888	0.000000	-10.000000	0.116667	-12.300000	69.000000	1023.000000	1023.000000	2046.000000
34.860001	-0.070804	-41.845268	-15.545138	-6.086989	-10.309740	-9.903403	0.000000	-10.000000	0.108333	-11.850000	65.000000	1023.000000	1023.000000	2046.000000
34.880001	-0.073617	-43.507889	-16.070110	-6.447584	-10.702233	-10.287960	0.000000	-10.000000	0.100000	-11.133333	61.000000	1023.000000	1023.000000	2046.000000
34.900002	-0.075741	-44.763176	-16.323734	-6.808189	-11.087181	-10.544069	0.000000	-10.000000	0.075000	-9.966667	57.166668	1023.000000	1023.000000	2046.000000
34.919998	-0.078209	-46.221645	-17.149721	-7.009418	-11.047170	-11.015338	0.000000	-10.000000	0.066667	-8.616667	53.666668	1023.000000	1023.000000	2046.000000
34.939999	-0.080967	-47.851444	-17.549988	-7.313060	-11.725464	-11.262932	0.000000	-10.000000	0.066667	-7.583333	51.500000	1023.000000	1023.000000	2046.000000
34.959999	-0.082593	-48.812572	-18.098881	-7.588500	-11.664194	-11.460999	0.000000	-10.000000	0.075000	-6.966667	49.166668	1023.000000	1023.000000	2046.000000
34.980000	-0.084739	-50.080601	-18.844227	-7.613892	-11.806436	-11.816049	0.000000	-10.000000	0.075000	-7.216667	46.833332	1023.000000	1023.000000	2046.000000
35.000000	-0.085933	-50.786480	-19.016161	-7.673397	-12.264505	-11.832416	0.000000	-10.000000	0.083333	-7.700000	43.666668	1023.000000	1023.000000	2046.000000
35.020000	-0.086710	-51.245686	-19.639647	-7.513091	-12.013418	-12.079532	0.000000	-10.000000	0.091667	-8.316667	41.833332	1023.000000	1023.000000	2046.000000
35.040001	-0.087923	-51.962715	-19.859982	-7.464317	-12.580445	-12.057972	0.000000	-10.000000	0.083333	-8.450000	39.166668	1023.000000	1023.000000	2046.000000
35.060001	-0.088013	-52.015816	-20.193758	-7.363419	-12.341472	-12.117168	0.000000	-10.000000	0.075000	-8.100000	36.333332	1023.000000	1023.000000	2046.000000
35.080002	-0.089105	-52.661251	-20.549833	-7.278977	-12.678073	-12.154367	0.000000	-10.000000	0.058333	-7.583333	32.833332	1023.000000	1023.000000	2046.000000
35.099998	-0.088858	-52.514889	-20.399586	-7.203394	-12.834682	-12.077227	0.000000	-10.000000	0.058333	-6.950000	30.166666	1023.000000	1023.000000	2046.000000
35.119999	-0.088961	-52.575993	-20.653542	-7.151072	-12.635553	-12.135826	0.000000	-10.000000	0.050000	-6.466667	27.833334	1023.000000	1023.000000	2046.000000
35.139999	-0.088586	-52.354427	-20.240530	-7.046989	-13.012416	-12.054490	0.000000	-10.000000	0.050000	-6.150000	26.166666	1023.000000	1023.000000	2046.000000
35.160000	-0.087528	-51.728870	-20.186266	-6.957534	-12.543731	-12.041339	0.000000	-10.000000	0.050000	-6.016667	24.833334	1023.000000	1023.000000	2046.000000
35.180000	-0.087388	-51.646271	-19.943174	-6.960163	-12.792130	-11.950804	0.000000	-10.000000	0.050000	-5.883334	22.833334	1023.000000	1023.000000	2046.000000
35.200001	-0.086244	-50.969948	-19.406385	-6.980718	-12.723955	-11.858889	0.000000	-10.000000	0.058333	-5.516667	20.166666	1023.000000	1023.000000	2046.000000
35.220001	-0.085948	-50.794998	-19.382658	-7.107273	-12.405648	-11.899418	0.000000	-10.000000	0.058333	-5.066667	17.666666	1023.000000	1023.000000	2046.000000
35.240002	-0.085480	-50.518776	-18.801685	-7.293585	-12.686964	-11.736542	0.000000	-10.000000	0.058333	-4.716667	16.500000	1023.000000	1023.000000	2046.000000
35.259998	-0.084805	-50.119484	-18.619389	-7.407855	-12.225204	-11.867036	0.000000	-10.000000	0.058333	-4.700000	15.000000	1023.000000	1023.000000	2046.000000
35.279999	-0.085192	-50.348396	-18.417341	-7.525833	-12.470581	-11.934639	0.000000	-10.000000	0.058333	-4.916667	13.500000	1023.000000	1023.000000	2046.000000
35.299999	-0.084843	-50.142109	-18.114910	-7.643005	-12.456283	-11.927911	0.000000	-10.000000	0.058333	-5.133333	12.000000	1023.000000	1023.000000	2046.000000
35.320000	-0.085476	-50.516483	-18.287407	-7.841776	-12.255465	-12.131836	0.000000	-10.000000	0.050000	-5.250000	10.833333	1023.000000	1023.000000	2046.000000
35.340000	-0.086159	-50.920063	-18.074347	-7.949473	-12.723260	-12.172985	0.000000	-10.000000	0.050000	-5.250000	9.500000	1023.000000	1023.000000	2046.000000
35.360001	-0.086102	-50.886532	-18.056770	-8.103958	-12.467552	-12.258251	0.000000	-10.000000	0.050000	-5.200000	7.166667	1023.000000	1023.000000	2046.000000
35.380001	-0.086944	-51.384102	-18.152258	-8.192490	-12.641701	-12.397654	0.000000	-10.000000	0.050000	-5.033333	4.833333	1023.000000	1023.000000	2046.000000
35.400002	-0.086669	-51.221153	-17.846092	-8.172775	-12.789440	-12.412847	0.000000	-10.000000	0.050000	-4.866667	3.166667	1023.000000	1023.000000	2046.000000
35.419998	-0.086673	-51.223942	-18.040956	-8.187597	-12.433044	-12.562345	0.000000	-10.000000	0.050000	-4.600000	2.000000	1023.000000	1023.000000	2046.000000
35.439999	-0.086869	-51.339283	-17.736900	-8.191352	-12.914729	-12.496300	0.000000	-10.000000	0.050000	-4.300000	0.833333	1023.000000	1023.000000	2046.000000
35.459999	-0.086194	-50.940414	-17.771652	-8.182240	-12.463825	-12.522697	0.000000	-10.000000	0.050000	-4.000000	-0.833333	1023.000000	1023.000000	2046.000000
35.480000	-0.086669	-51.221378	-17.733315	-8.276506	-12.793795	-12.417762	0.000000	-10.000000	0.050000	-3.850000	-2.000000	1023.000000	1023.000000	2046.000000
35.500000	-0.085848	-50.736183	-17.459099	-8.242878	-12.673434	-12.360771	0.000000	-10.000000	0.050000	-3.833333	-2.833333	1023.000000	1023.000000	2046.000000
35.520000	-0.086231	-50.962578	-17.636057	-8.301105	-12.643435	-12.381982	0.000000	-10.000000	0.058333	-3.733333	-3.500000	1023.000000	1023.000000	2046.000000
35.540001	-0.085738	-50.671448	-17.322714	-8.156421	-12.862300	-12.330014	0.000000	-10.000000	0.058333	-3.433333	-5.000000	1023.000000	1023.000000	2046.000000
35.560001	-0.085582	-50.578732	-17.528900	-8.147879	-12.478664	-12.423288	0.000000	-10.000000	0.058333	-3.150000	-6.166667	1023.000000	1023.000000	2046.000000
35.580002	-0.085840	-50.731575	-17.406134	-8.094006	-12.858051	-12.373384	0.000000	-10.000000	0.050000	-2.900000	-7.333333	1023.000000	1023.000000	2046.000000
35.599998	-0.084966	-50.214657	-17.262442	-8.026410	-12.634187	-12.291616	0.000000	-10.000000	0.050000	-2.800000	-8.000000	1023.000000	1023.000000	2046.000000
35.619999	-0.085522	-50.543629	-17.317383	-8.127772	-12.853524	-12.244952	0.000000	-10.000000	0.050000	-2.683333	-9.000000	1023.000000	1023.000000	2046.000000
35.639999	-0.084448	-49.908909	-16.957218	-7.872070	-12.817423	-12.262197	0.000000	-10.000000	0.050000	-2.483333	-10.333333	1023.000000	1023.000000	2046.000000
35.660000	-0.084234	-49.782543	-16.965902	-7.893886	-12.659377	-12.263377	0.000000	-10.000000	0.050000	-2.333333	-11.333333	1023.000000	1023.000000	2046.000000
35.680000	-0.083315	-49.239189	-16.485718	-7.682526	-12.862439	-12.208506	0.000000	-10.000000	0.050000	-2.100000	-12.166667	1023.000000	1023.000000	2046.000000
35.700001	-0.082871	-48.976547	-16.535536	-7.629871	-12.548234	-12.262909	0.000000	-10.000000	0.050000	-1.916667	-12.500000	1023.000000	1023.000000	2046.000000
35.720001	-0.082804	-48.936939	-16.224482	-7.555327	-12.926067	-12.231065	0.000000	-10.000000	0.041667	-1.183333	-12.833333	1023.000000	1023.000000	2046.000000
35.740002	-0.083042	-49.078045	-16.411432	-7.686678	-12.641898	-12.338037	0.000000	-10.000000	0.033333	-0.550000	-13.000000	1023.000000	1023.000000	2046.000000
35.759998	-0.082767	-48.915119	-15.979409	-7.595591	-13.077419	-12.262702	0.000000	-10.000000	0.033333	0.000000	-13.000000	1023.000000	1023.000000	2046.000000
35.779999	-0.082213	-48.587879	-16.167492	-7.727954	-12.598678	-12.093758	0.000000	-10.000000	0.033333	0.000000	-13.000000	1023.000000	1023.000000	2046.000000
35.799999	-0.082698	-48.874462	-16.551880	-7.651240	-12.762297	-11.909046	0.000000	-10.000000	0.041667	0.000000	-13.000000	1023.000000	1023.000000	2046.000000
35.820000	-0.082789	-48.928322	-16.592234	-7.646796	-12.833974	-11.855318	0.000000	-10.000000	0.033333	-0.283333	-13.000000	1023.000000	1023.000000	2046.000000
35.840000	-0.084006	-49.647537	-17.010719	-7.906658	-12.638303	-12.091856	0.000000	-10.000000	0.041667	-0.966667	-13.000000	1023.000000	1023.000000	2046.000000
35.860001	-0.086021	-50.838120	-17.146433	-8.216455	-13.233209	-12.242025	0.000000	-10.000000	0.033333	-1.166667	-13.000000	1023.000000	1023.000000	2046.000000
35.880001	-0.087657	-51.805183	-17.673697	-8.507238	-13.063802	-12.560448	0.000000	-10.000000	0.041667	-0.883333	-13.000000	1023.000000	1023.000000	2046.000000
35.900002	-0.090546	-53.512863	-18.320276	-8.796727	-13.544873	-12.850986	0.000000	-10.000000	0.025000	0.133333	-13.000000	1023.000000	1023.000000	2046.000000
35.919998	-0.092302	-54.550518	-18.673397	-8.961668	-13.816453	-13.099001	0.000000	-10.000000	0.016667	1.166667	-13.000000	1023.000000	1023.000000	2046.000000
35.939999	-0.094789	-56.020256	-19.495281	-9.335474	-13.817216	-13.372283	0.000000	-10.000000	0.000000	2.400000	-13.000000	1023.000000	1023.000000	2046.000000
35.959999	-0.096525	-57.046253	-19.881792	-9.344577	-14.327819	-13.492064	0.000000	-10.000000	0.016667	3.283333	-13.000000	1023.000000	1023.000000	2046.000000
35.980000	-0.097146	-57.413559	-20.334743	-9.403332	-14.091577	-13.583906	0.000000	-10.000000	0.033333	2.833333	-13.000000	1023.000000	1023.000000	2046.000000
36.000000	-0.098463	-58.191620	-20.845058	-9.318861	-14.336020	-13.691682	0.000000	-10.000000	0.050000	1.300000	-13.000000	1023.000000	1023.000000	2046.000000
36.020000	-0.098327	-58.111256	-20.990707	-9.026568	-14.396431	-13.697548	0.000000	-10.000000	0.050000	-0.616667	-13.000000	1023.000000	1023.000000	2046.000000
36.040001	-0.098979	-58.496342	-21.515888	-8.960223	-14.282236	-13.737994	0.000000	-10.000000	0.050000	-1.700000	-13.333333	1023.000000	1023.000000	2046.000000
36.060001	-0.099221	-58.639858	-21.563646	-8.664062	-14.700267	-13.711883	0.000000	-10.000000	0.033333	-2.016667	-13.666667	1023.000000	1023.000000	2046.000000
36.080002	-0.098940	-58.473824	-21.783800	-8.582715	-14.435870	-13.671438	0.000000	-10.000000	0.016667	-1.483333	-14.000000	1023.000000	1023.000000	2046.000000
36.099998	-0.099039	-58.531788	-21.734455	-8.415920	-14.786624	-13.594790	0.000000	-10.000000	0.000000	-0.783333	-14.000000	1023.000000	1023.000000	2046.000000
36.119999	-0.097743	-57.765957	-21.486757	-8.227918	-14.521190	-13.530092	0.000000	-10.000000	0.000000	0.550000	-14.000000	1023.000000	1023.000000	2046.000000
36.139999	-0.097400	-57.563622	-21.339832	-8.262318	-14.591670	-13.369802	0.000000	-10.000000	0.000000	1.966667	-14.000000	1023.000000	1023.000000	2046.000000
36.160000	-0.095069	-56.185562	-20.711533	-7.907208	-14.400227	-13.166594	0.000000	-10.000000	-0.008333	4.100000	-14.000000	1023.000000	1023.000000	2046.000000
36.180000	-0.093403	-55.201389	-20.407084	-7.834588	-13.968629	-12.991090	0.000000	-10.000000	-0.033333	6.633333	-14.000000	1023.000000	1023.000000	2046.000000
36.200001	-0.090999	-53.780243	-19.633974	-7.501599	-13.905416	-12.739256	0.000000	-10.000000	-0.075000	9.616667	-14.000000	1023.000000	1023.000000	2046.000000
36.220001	-0.088033	-52.027660	-19.024092	-7.503742	-13.125539	-12.374289	0.000000	-10.000000	-0.141667	12.850000	-14.000000	1023.000000	1023.000000	2046.000000
36.240002	-0.086133	-50.904617	-18.336954	-7.582259	-13.043517	-11.941887	0.000000	-10.000000	-0.200000	15.566667	-14.000000	1023.000000	1023.000000	2046.000000
36.259998	-0.082881	-48.982563	-17.556467	-7.307516	-12.422512	-11.696068	0.000000	-10.000000	-0.250000	17.866667	-7.666667	1023.000000	1023.000000	2046.000000
36.279999	-0.081015	-47.879734	-17.102745	-7.289843	-12.074911	-11.412234	0.000000	-10.000000	-0.283333	19.433334	5.500000	1023.000000	1023.000000	2046.000000
36.299999	-0.078299	-46.274548	-16.355677	-6.983120	-11.779984	-11.155765	0.000000	-10.000000	-0.325000	20.800001	21.000000	1023.000000	1023.000000	2046.000000
36.320000	-0.076383	-45.142509	-16.043383	-6.983775	-11.148309	-10.967044	0.000000	-10.000000	-0.358333	21.950001	32.500000	1023.000000	1023.000000	2046.000000
36.340000	-0.073841	-43.640015	-15.342885	-6.650162	-10.983829	-10.663140	0.000000	-10.000000	-0.383333	23.150000	39.666668	1023.000000	1023.000000	2046.000000
36.360001	-0.071110	-42.026279	-14.891059	-6.477392	-10.183169	-10.474659	0.000000	-10.000000	-0.408333	24.400000	47.166668	1023.000000	1023.000000	2046.000000
36.380001	-0.069053	-40.810539	-14.344170	-6.316694	-10.044525	-10.105150	0.000000	-10.000000	-0.466667	25.750000	55.166668	1023.000000	1023.000000	2046.000000
36.400002	-0.065751	-38.858860	-13.676208	-5.927054	-9.396363	-9.859235	0.000000	-10.000000	-0.525000	27.433334	63.500000	1023.000000	1023.000000	2046.000000
36.419998	-0.063449	-37.498478	-13.217729	-5.778974	-8.971572	-9.530201	0.000000	-10.000000	-0.575000	28.600000	72.333336	1023.000000	1023.000000	2046.000000
36.439999	-0.060080	-35.507370	-12.402400	-5.372200	-8.625296	-9.107473	0.000000	-10.000000	-0.600000	29.816668	81.666664	1023.000000	1023.000000	2046.000000
36.459999	-0.057148	-33.774590	-11.989401	-5.208437	-7.802163	-8.774589	0.000000	-10.000000	-0.616667	30.400000	91.500000	1023.000000	1023.000000	2046.000000
36.480000	-0.053824	-31.809793	-11.237164	-4.763834	-7.499862	-8.308933	0.000000	-10.000000	-0.633333	31.266666	101.500000	1023.000000	1023.000000	2046.000000
36.500000	-0.050543	-29.870737	-10.646694	-4.572337	-6.761535	-7.890172	0.000000	-10.000000	-0.650000	31.683334	111.833336	1023.000000	1023.000000	2046.000000
36.520000	-0.047571	-28.114172	-9.991502	-4.245936	-6.509635	-7.367099	0.000000	-10.000000	-0.691667	32.200001	122.333336	1023.000000	1023.000000	2046.000000
36.540001	-0.043864	-25.923399	-9.226683	-3.780030	-5.918224	-6.998462	0.000000	-10.000000	-0.725000	32.750000	133.000000	1023.000000	1023.000000	2046.000000
36.560001	-0.041030	-24.249014	-8.730750	-3.538366	-5.402911	-6.576988	0.000000	-10.000000	-0.733333	32.950001	143.833328	1023.000000	1023.000000	2046.000000
36.580002	-0.037335	-22.065229	-7.901845	-3.002671	-5.018256	-6.142457	0.000000	-10.000000	-0.733333	33.116669	154.833328	1023.000000	1023.000000	2046.000000
36.599998	-0.034382	-20.319954	-7.457364	-2.811914	-4.257081	-5.793596	0.000000	-10.000000	-0.733333	33.083336	166.000000	1023.000000	1023.000000	2046.000000
36.619999	-0.031345	-18.524641	-6.837602	-2.439910	-3.915402	-5.331727	0.000000	-10.000000	-0.750000	33.366669	177.000000	1023.000000	1023.000000	2046.000000
36.639999	-0.027638	-16.333778	-6.092175	-2.054985	-3.220308	-4.966312	0.000000	-10.000000	-0.750000	33.600002	188.000000	1023.000000	1023.000000	2046.000000
36.660000	-0.025022	-14.787976	-5.589398	-1.846209	-2.749175	-4.603194	0.000000	-10.000000	-0.741667	33.733334	199.166672	1023.000000	1023.000000	2046.000000
36.680000	-0.021615	-12.774229	-4.734152	-1.309787	-2.412476	-4.317814	0.000000	-10.000000	-0.750000	34.000000	210.500000	1023.000000	1023.000000	2046.000000
36.700001	-0.019090	-11.282021	-4.274055	-1.106008	-1.721871	-4.180088	0.000000	-10.000000	-0.750000	33.983334	221.833328	1023.000000	1023.000000	2046.000000
36.720001	-0.016706	-9.873266	-3.670984	-0.786470	-1.467512	-3.948300	0.000000	-10.000000	-0.766667	34.333336	233.166672	1023.000000	1023.000000	2046.000000
36.740002	-0.013990	-8.267871	-2.902796	-0.592943	-0.974123	-3.798008	0.000000	-10.000000	-0.783333	34.466667	244.500000	1023.000000	1023.000000	2046.000000
36.759998	-0.012199	-7.209355	-2.527365	-0.601844	-0.471177	-3.608968	0.000000	-10.000000	-0.816667	35.016666	256.000000	1023.000000	1023.000000	2046.000000
36.779999	-0.008998	-5.317655	-1.702063	-0.173472	-0.164059	-3.278062	0.000000	-10.000000	-0.841667	35.299999	267.500000	1023.000000	1023.000000	2046.000000
36.799999	-0.005938	-3.509492	-1.187348	-0.066490	0.567169	-2.822823	0.000000	-10.000000	-0.833333	35.466667	279.166656	1023.000000	1023.000000	2046.000000
36.820000	-0.002927	-1.730076	-1.129406	0.458380	1.205693	-2.264744	0.000000	-10.000000	-0.825000	35.450001	291.000000	1023.000000	1023.000000	2046.000000
36.840000	-0.000303	-0.179155	-0.808369	0.999598	1.487658	-1.858042	0.000000	-10.000000	-0.825000	35.383335	303.000000	1023.000000	1023.000000	2046.000000
36.860001	0.001326	0.783502	-0.697078	1.108128	2.088390	-1.715938	0.000000	-10.000000	-0.825000	35.349998	314.833344	1023.000000	1023.000000	2046.000000
36.880001	0.001345	0.795122	-0.738243	1.064502	2.151941	-1.683077	0.000000	-10.000000	-0.816667	35.349998	326.500000	1023.000000	1023.000000	2046.000000
36.900002	0.001017	0.601024	-0.787690	0.877875	2.268949	-1.758109	0.000000	-10.000000	-0.808333	35.366665	338.166656	1023.000000	1023.000000	2046.000000
36.919998	0.000484	0.286253	-1.237496	0.808524	2.587556	-1.872331	0.000000	-10.000000	-0.800000	35.250000	350.000000	1023.000000	1023.000000	2046.000000
36.939999	0.000670	0.396251	-1.320425	0.935885	2.575054	-1.794263	0.000000	-10.000000	-0.800000	35.150002	362.000000	1023.000000	1023.000000	2046.000000
36.959999	0.001366	0.807407	-1.388228	0.948641	2.940401	-1.693408	0.000000	-10.000000	-0.783333	34.966667	373.666656	1023.000000	1023.000000	2046.000000
36.980000	0.002501	1.478204	-1.628728	1.220653	3.383533	-1.497254	0.000000	-10.000000	-0.775000	34.783333	385.333344	1023.000000	1023.000000	2046.000000
37.000000	0.004204	2.484343	-1.408533	1.782963	3.463843	-1.353930	0.000000	-10.000000	-0.766667	34.583336	396.833344	1023.000000	1023.000000	2046.000000
37.020000	0.005592	3.304963	-1.539526	2.077990	3.943658	-1.177159	0.000000	-10.000000	-0.758333	34.516666	408.500000	1023.000000	1023.000000	2046.000000
37.040001	0.007475	4.417945	-1.405016	2.549078	4.084321	-0.810437	0.000000	-10.000000	-0.741667	34.466667	420.166656	1023.000000	1023.000000	2046.000000
37.060001	0.009498	5.613378	-1.125384	2.973176	4.367729	-0.602144	0.000000	-10.000000	-0.716667	34.333332	431.666656	1023.000000	1023.000000	2046.000000
37.080002	0.011150	6.589931	-1.111396	3.192945	4.773854	-0.265471	0.000000	-10.000000	-0.708333	34.016666	443.166656	1023.000000	1023.000000	2046.000000
37.099998	0.013228	7.817814	-0.775865	3.653985	4.925082	0.014612	0.000000	-10.000000	-0.700000	33.933334	454.500000	1023.000000	1023.000000	2046.000000
37.119999	0.015540	9.183954	-0.353733	3.813574	5.382688	0.341426	0.000000	-10.000000	-0.691667	33.883335	465.833344	1023.000000	1023.000000	2046.000000
37.139999	0.017807	10.524040	-0.122619	3.936093	5.929285	0.781282	0.000000	-10.000000	-0.675000	33.833332	477.166656	1023.000000	1023.000000	2046.000000
37.160000	0.020410	12.062187	0.571750	4.321582	6.130788	1.038067	0.000000	-10.000000	-0.666667	33.616669	488.500000	1023.000000	1023.000000	2046.000000
37.180000	0.023168	13.692307	1.063319	4.422340	6.869102	1.337547	0.000000	-10.000000	-0.641667	33.116669	499.833344	1023.000000	1023.000000	2046.000000
37.200001	0.026537	15.683333	1.710815	4.641601	7.498178	1.832739	0.000000	-10.000000	-0.633333	32.549999	511.000000	1023.000000	1023.000000	2046.000000
37.220001	0.030045	17.756580	2.695835	4.866333	8.074628	2.119784	0.000000	-10.000000	-0.616667	32.216667	521.833313	1023.000000	1023.000000	2046.000000
37.240002	0.033610	19.863554	3.377363	4.843945	9.035767	2.606478	0.000000	-10.000000	-0.616667	31.883335	532.666687	1023.000000	1023.000000	2046.000000
37.259998	0.037078	21.913298	4.436191	5.108825	9.460883	2.907398	0.000000	-10.000000	-0.600000	31.616669	543.333313	1023.000000	1023.000000	2046.000000
37.279999	0.039858	23.556114	5.127748	5.001482	10.173084	3.253801	0.000000	-10.000000	-0.583333	31.033335	554.000000	1023.000000	1023.000000	2046.000000
37.299999	0.042381	25.046947	5.806570	4.970506	10.686477	3.583395	0.000000	-10.000000	-0.550000	30.400000	564.333313	1023.000000	1023.000000	2046.000000
37.320000	0.044292	26.176735	6.739487	4.956662	10.951880	3.528705	0.000000	-10.000000	-0.516667	29.850000	574.500000	1023.000000	1023.000000	2046.000000
37.340000	0.046253	27.335396	7.247484	4.866467	11.598505	3.622941	0.000000	-10.000000	-0.491667	29.200001	584.500000	1023.000000	1023.000000	2046.000000
37.360001	0.048140	28.450720	7.898922	5.096864	11.803083	3.651850	0.000000	-10.000000	-0.491667	28.800001	594.500000	1023.000000	1023.000000	2046.000000
37.380001	0.049370	29.177853	8.292376	5.017006	12.192041	3.676430	0.000000	-10.000000	-0.475000	28.366667	604.166687	1023.000000	1023.000000	2046.000000
37.400002	0.050964	30.119589	8.439775	5.066277	12.674986	3.938553	0.000000	-10.000000	-0.450000	27.883333	613.833313	1023.000000	1023.000000	2046.000000
37.419998	0.052339	30.932165	8.953250	5.308132	12.743317	3.927466	0.000000	-10.000000	-0.408333	26.916668	623.166687	1023.000000	1023.000000	2046.000000
37.439999	0.054215	32.041187	9.174888	5.286859	13.390091	4.189349	0.000000	-10.000000	-0.375000	25.933334	632.333313	1023.000000	1023.000000	2046.000000
37.459999	0.056266	33.253185	9.591106	5.558958	13.745315	4.357807	0.000000	-10.000000	-0.358333	24.950001	641.166687	1023.000000	1023.000000	2046.000000
37.480000	0.058108	34.341923	10.199068	5.636017	14.013043	4.493793	0.000000	-10.000000	-0.341667	24.216667	649.666687	1023.000000	1023.000000	2046.000000
37.500000	0.060471	35.738522	10.551524	5.737056	14.590227	4.859714	0.000000	-10.000000	-0.316667	23.400000	658.000000	1023.000000	1023.000000	2046.000000
37.520000	0.062817	37.124916	11.419940	6.272060	14.632936	4.799978	0.000000	-10.000000	-0.283333	22.483334	665.833313	1023.000000	1023.000000	2046.000000
37.540001	0.065470	38.692879	11.893826	6.395708	15.291000	5.112343	0.000000	-10.000000	-0.250000	21.433334	673.500000	1023.000000	1023.000000	2046.000000
37.560001	0.067682	39.999966	12.430017	6.753584	15.484652	5.331715	0.000000	-10.000000	-0.225000	20.333334	680.833313	1023.000000	1023.000000	2046.000000
37.580002	0.069256	40.930454	12.939060	6.991324	15.627737	5.372332	0.000000	-10.000000	-0.191667	19.200001	687.833313	1023.000000	1023.000000	2046.000000
37.599998	0.070417	41.616539	12.999860	6.913139	16.086830	5.616710	0.000000	-10.000000	-0.150000	17.783333	694.333313	1023.000000	1023.000000	2046.000000
37.619999	0.071127	42.035961	13.239617	7.302229	15.962924	5.531189	0.000000	-10.000000	-0.100000	16.216667	700.500000	1023.000000	1023.000000	2046.000000
37.639999	0.071191	42.073620	13.000494	7.222230	16.020374	5.830520	0.000000	-10.000000	-0.075000	14.533334	706.166687	1023.000000	1023.000000	2046.000000
37.660000	0.070916	41.911068	12.508491	7.541989	15.792167	6.068420	0.000000	-10.000000	-0.041667	12.566667	711.333313	1023.000000	1023.000000	2046.000000
37.680000	0.070084	41.419479	12.132955	7.827682	15.519015	5.939828	0.000000	-10.000000	-0.025000	10.350000	715.833313	1023.000000	1023.000000	2046.000000
37.700001	0.069910	41.316612	11.811130	7.793544	15.700344	6.011594	0.000000	-10.000000	0.000000	7.700000	719.666687	1023.000000	1023.000000	2046.000000
37.720001	0.067993	40.184143	11.752978	7.688450	15.201743	5.540971	0.000000	-10.000000	0.016667	5.250000	722.833313	1023.000000	1023.000000	2046.000000
37.740002	0.065481	38.699562	11.131312	7.177975	15.111746	5.278528	0.000000	-10.000000	0.033333	2.450000	725.000000	1023.000000	1023.000000	2046.000000
37.759998	0.062506	36.940880	10.230929	6.897038	14.805639	5.007274	0.000000	-10.000000	0.066667	-0.233333	726.333313	1023.000000	1023.000000	2046.000000
37.779999	0.058692	34.687244	9.473137	6.678319	14.091332	4.444456	0.000000	-10.000000	0.066667	-2.733333	726.833313	1023.000000	1023.000000	2046.000000
37.799999	0.056175	33.199158	8.517356	6.378397	13.912228	4.391175	0.000000	-10.000000	0.066667	-4.816667	727.000000	1023.000000	1023.000000	2046.000000
37.820000	0.053457	31.592848	8.010152	6.509401	13.195409	3.877886	0.000000	-10.000000	0.058333	-6.166667	727.000000	1023.000000	1023.000000	2046.000000
37.840000	0.051744	30.580435	7.144625	6.388424	13.224897	3.822488	0.000000	-10.000000	0.075000	-7.283334	727.000000	1023.000000	1023.000000	2046.000000
37.860001	0.050107	29.613092	6.561957	6.579852	12.801142	3.670141	0.000000	-10.000000	0.091667	-8.233334	727.000000	1023.000000	1023.000000	2046.000000
37.880001	0.048274	28.529860	6.014468	6.599018	12.427421	3.488953	0.000000	-10.000000	0.100000	-9.283334	727.000000	1023.000000	1023.000000	2046.000000
37.900002	0.047107	27.840456	5.396191	6.580434	12.252495	3.611336	0.000000	-10.000000	0.100000	-10.450001	727.000000	1023.000000	1023.000000	2046.000000
37.919998	0.045454	26.863108	5.147215	6.882245	11.609999	3.223649	0.000000	-10.000000	0.116667	-11.683333	723.333313	1023.000000	1023.000000	2046.000000
37.939999	0.044652	26.389391	4.635275	6.672682	11.639296	3.442138	0.000000	-10.000000	0.150000	-12.916667	713.333313	1023.000000	1023.000000	2046.000000
37.959999	0.043892	25.940186	4.410459	6.913173	11.343815	3.272738	0.000000	-10.000000	0.183333	-13.733334	703.333313	1023.000000	1023.000000	2046.000000
37.980000	0.043052	25.443665	4.241331	6.734876	11.211711	3.255747	0.000000	-10.000000	0.191667	-14.266667	695.500000	1023.000000	1023.000000	2046.000000
38.000000	0.042794	25.291367	4.012612	6.470019	11.283808	3.524927	0.000000	-10.000000	0.191667	-14.566667	692.333313	1023.000000	1023.000000	2046.000000
38.020000	0.042030	24.839575	4.160298	6.625330	10.828575	3.225370	0.000000	-10.000000	0.191667	-15.083334	687.500000	1023.000000	1023.000000	2046.000000
38.040001	0.042129	24.897972	4.015084	6.333103	11.102638	3.447146	0.000000	-10.000000	0.216667	-15.550000	682.500000	1023.000000	1023.000000	2046.000000
38.060001	0.042181	24.928898	4.039425	6.369511	11.044711	3.475249	0.000000	-10.000000	0.225000	-16.066668	677.333313	1023.000000	1023.000000	2046.000000
38.080002	0.042211	24.946640	4.285784	6.321730	10.943503	3.395622	0.000000	-10.000000	0.241667	-16.550001	672.000000	1023.000000	1023.000000	2046.000000
38.099998	0.042645	25.203159	4.301997	6.026633	11.205782	3.668748	0.000000	-10.000000	0.241667	-17.200001	666.333313	1023.000000	1023.000000	2046.000000
38.119999	0.041840	24.727392	4.592537	6.123717	10.669712	3.341427	0.000000	-10.000000	0.258333	-17.983334	660.500000	1023.000000	1023.000000	2046.000000
38.139999	0.041316	24.417858	4.435483	5.601076	10.821088	3.560212	0.000000	-10.000000	0.291667	-18.833334	654.500000	1023.000000	1023.000000	2046.000000
38.160000	0.039602	23.404774	4.466322	5.345822	10.300273	3.292357	0.000000	-10.000000	0.333333	-19.666666	648.333313	1023.000000	1023.000000	2046.000000
38.180000	0.037866	22.378654	4.507163	5.110596	9.863426	2.897470	0.000000	-10.000000	0.375000	-20.500000	641.833313	1023.000000	1023.000000	2046.000000
38.200001	0.036624	21.644922	4.203125	4.741898	9.741632	2.958268	0.000000	-10.000000	0.391667	-21.300001	635.000000	1023.000000	1023.000000	2046.000000
38.220001	0.034422	20.343443	4.112060	4.938375	8.961055	2.331953	0.000000	-10.000000	0.416667	-22.250000	627.833313	1023.000000	1023.000000	2046.000000
38.240002	0.033028	19.519487	3.569820	4.524750	8.949877	2.475040	0.000000	-10.000000	0.458333	-23.150002	620.500000	1023.000000	1023.000000	2046.000000
38.259998	0.031040	18.344488	3.309347	4.484489	8.293469	2.257183	0.000000	-10.000000	0.500000	-24.166668	612.833313	1023.000000	1023.000000	2046.000000
38.279999	0.029397	17.373585	3.081196	4.384425	7.849408	2.058557	0.000000	-10.000000	0.533333	-24.916668	604.666687	1023.000000	1023.000000	2046.000000
38.299999	0.028270	16.707325	2.646811	4.140819	7.729542	2.190154	0.000000	-10.000000	0.541667	-25.516666	596.333313	1023.000000	1023.000000	2046.000000
38.320000	0.026506	15.665106	2.663689	4.318305	6.968817	1.714294	0.000000	-10.000000	0.541667	-25.716667	587.666687	1023.000000	1023.000000	2046.000000
38.340000	0.026054	15.397809	2.448502	4.093002	7.003438	1.852868	0.000000	-10.000000	0.541667	-25.866667	579.166687	1023.000000	1023.000000	2046.000000
38.360001	0.025398	15.010329	2.445082	4.277592	6.594702	1.692952	0.000000	-10.000000	0.533333	-25.983334	570.500000	1023.000000	1023.000000	2046.000000
38.380001	0.024511	14.485992	2.429278	4.394087	6.134358	1.528269	0.000000	-10.000000	0.541667	-26.133333	561.833313	1023.000000	1023.000000	2046.000000
38.400002	0.024023	14.197475	2.140226	4.273078	6.084525	1.699647	0.000000	-10.000000	0.541667	-26.216667	553.166687	1023.000000	1023.000000	2046.000000
38.419998	0.021878	12.930193	1.941448	4.476790	5.335745	1.176209	0.000000	-10.000000	0.550000	-26.316668	544.333313	1023.000000	1023.000000	2046.000000
38.439999	0.020862	12.329524	1.398791	4.142813	5.328413	1.459507	0.000000	-10.000000	0.558333	-26.383333	535.666687	1023.000000	1023.000000	2046.000000
38.459999	0.018196	10.753540	0.677010	4.166512	4.691476	1.218542	0.000000	-10.000000	0.591667	-26.800001	526.833313	1023.000000	1023.000000	2046.000000
38.480000	0.015822	9.351083	-0.114556	4.119054	4.221446	1.125138	0.000000	-10.000000	0.625000	-27.100000	517.833313	1023.000000	1023.000000	2046.000000
38.500000	0.013197	7.799670	-0.999783	3.820491	3.995789	0.983174	0.000000	-10.000000	0.650000	-27.766666	508.666656	1023.000000	1023.000000	2046.000000
38.520000	0.009804	5.794343	-1.323028	3.739397	3.181476	0.196497	0.000000	-10.000000	0.650000	-27.950001	499.500000	1023.000000	1023.000000	2046.000000
38.540001	0.007213	4.262682	-1.871370	2.913899	3.128188	0.091966	0.000000	-10.000000	0.658333	-28.266666	490.166656	1023.000000	1023.000000	2046.000000
38.560001	0.003377	1.995665	-2.348980	2.675983	2.355955	-0.687293	0.000000	-10.000000	0.658333	-28.133333	480.833344	1023.000000	1023.000000	2046.000000
38.580002	0.000155	0.091548	-3.088319	2.015611	2.079232	-0.914976	0.000000	-10.000000	0.658333	-27.883333	471.333344	1023.000000	1023.000000	2046.000000
38.599998	-0.003896	-2.302441	-3.914277	1.752489	1.419170	-1.559824	0.000000	-10.000000	0.633333	-27.400002	462.166656	1023.000000	1023.000000	2046.000000
38.619999	-0.007760	-4.586006	-4.708159	1.262069	0.881828	-2.021744	0.000000	-10.000000	0.600000	-26.850000	453.000000	1023.000000	1023.000000	2046.000000
38.639999	-0.011289	-6.671608	-5.658738	0.839223	0.564441	-2.416534	0.000000	-10.000000	0.566667	-26.616667	444.000000	1023.000000	1023.000000	2046.000000
38.660000	-0.015020	-8.876902	-6.385181	0.746223	-0.104307	-3.133636	0.000000	-10.000000	0.566667	-26.400002	435.000000	1023.000000	1023.000000	2046.000000
38.680000	-0.017309	-10.229670	-7.324272	0.373698	-0.120012	-3.159084	0.000000	-10.000000	0.600000	-26.866667	426.166656	1023.000000	1023.000000	2046.000000
38.700001	-0.020497	-12.113463	-7.993341	0.565158	-0.858558	-3.826721	0.000000	-10.000000	0.641667	-27.233334	417.166656	1023.000000	1023.000000	2046.000000
38.720001	-0.022262	-13.156935	-8.770494	0.254696	-0.895189	-3.745948	0.000000	-10.000000	0.658333	-27.750000	408.166656	1023.000000	1023.000000	2046.000000
38.740002	-0.024757	-14.631625	-9.268304	0.391212	-1.527833	-4.226701	0.000000	-10.000000	0.641667	-27.650000	398.833344	1023.000000	1023.000000	2046.000000
38.759998	-0.026260	-15.519876	-9.682076	0.104225	-1.775720	-4.166304	0.000000	-10.000000	0.600000	-27.400000	389.666656	1023.000000	1023.000000	2046.000000
38.779999	-0.027850	-16.459064	-10.067337	0.066267	-2.066165	-4.391829	0.000000	-10.000000	0.566667	-27.116667	380.500000	1023.000000	1023.000000	2046.000000
38.799999	-0.029044	-17.165186	-10.132218	-0.001163	-2.412147	-4.619657	0.000000	-10.000000	0.550000	-26.750000	371.500000	1023.000000	1023.000000	2046.000000
38.820000	-0.029700	-17.552687	-10.372234	-0.400648	-2.302673	-4.477131	0.000000	-10.000000	0.550000	-26.416668	362.666656	1023.000000	1023.000000	2046.000000
38.840000	-0.030906	-18.265688	-10.307350	-0.254609	-2.758794	-4.944934	0.000000	-10.000000	0.541667	-26.133333	353.833344	1023.000000	1023.000000	2046.000000
38.860001	-0.030725	-18.158304	-10.392895	-0.581916	-2.481530	-4.701965	0.000000	-10.000000	0.533333	-26.033333	345.000000	1023.000000	1023.000000	2046.000000
38.880001	-0.031754	-18.766748	-10.250244	-0.464110	-2.901442	-5.150952	0.000000	-10.000000	0.525000	-25.983334	336.166656	1023.000000	1023.000000	2046.000000
38.900002	-0.031903	-18.854427	-10.081752	-0.898688	-2.952730	-4.921257	0.000000	-10.000000	0.516667	-25.433334	327.500000	1023.000000	1023.000000	2046.000000
38.919998	-0.032707	-19.330021	-10.094198	-1.139790	-3.027444	-5.068588	0.000000	-10.000000	0.500000	-24.783335	319.166656	1023.000000	1023.000000	2046.000000
38.939999	-0.033756	-19.949547	-9.808817	-1.372133	-3.408788	-5.359808	0.000000	-10.000000	0.491667	-24.150000	311.000000	1023.000000	1023.000000	2046.000000
38.959999	-0.034438	-20.353020	-9.953315	-1.700666	-3.309875	-5.389163	0.000000	-10.000000	0.483333	-23.883333	303.000000	1023.000000	1023.000000	2046.000000
38.980000	-0.036298	-21.452181	-9.924979	-1.788041	-3.820093	-5.919068	0.000000	-10.000000	0.491667	-23.633333	295.000000	1023.000000	1023.000000	2046.000000
39.000000	-0.037368	-22.084736	-10.180216	-2.303607	-3.757590	-5.843323	0.000000	-10.000000	0.466667	-23.266668	287.000000	1023.000000	1023.000000	2046.000000
39.020000	-0.039672	-23.446136	-10.256297	-2.346180	-4.380740	-6.462918	0.000000	-10.000000	0.458333	-23.066668	279.166656	1023.000000	1023.000000	2046.000000
39.040001	-0.040550	-23.965029	-10.586012	-2.784829	-4.284260	-6.309927	0.000000	-10.000000	0.433333	-22.866667	271.500000	1023.000000	1023.000000	2046.000000
39.060001	-0.042629	-25.193960	-10.788077	-2.629902	-4.829893	-6.946088	0.000000	-10.000000	0.425000	-22.700001	263.833344	1023.000000	1023.000000	2046.000000
39.080002	-0.043296	-25.587915	-10.926145	-3.073899	-4.873800	-6.714072	0.000000	-10.000000	0.408333	-22.400002	256.333344	1023.000000	1023.000000	2046.000000
39.099998	-0.045142	-26.678982	-11.112294	-2.938450	-5.379724	-7.248515	0.000000	-10.000000	0.400000	-22.050001	248.833328	1023.000000	1023.000000	2046.000000
39.119999	-0.045753	-27.039835	-11.273036	-3.322591	-5.398001	-7.046207	0.000000	-10.000000	0.408333	-21.883333	241.500000	1023.000000	1023.000000	2046.000000
39.139999	-0.047351	-27.984514	-11.461981	-3.295130	-5.843733	-7.383669	0.000000	-10.000000	0.400000	-21.450001	234.166672	1023.000000	1023.000000	2046.000000
39.160000	-0.047989	-28.361244	-11.546118	-3.575909	-5.984896	-7.254322	0.000000	-10.000000	0.383333	-21.116667	227.000000	1023.000000	1023.000000	2046.000000
39.180000	-0.049188	-29.070370	-11.821435	-3.576260	-6.190397	-7.482278	0.000000	-10.000000	0.366667	-20.600000	220.000000	1023.000000	1023.000000	2046.000000
39.200001	-0.050330	-29.744888	-11.819009	-3.687294	-6.650538	-7.588048	0.000000	-10.000000	0.358333	-20.266666	213.166672	1023.000000	1023.000000	2046.000000
39.220001	-0.050903	-30.083593	-12.114290	-3.825638	-6.581615	-7.562049	0.000000	-10.000000	0.358333	-19.833334	206.333328	1023.000000	1023.000000	2046.000000
39.240002	-0.051906	-30.676544	-12.023429	-3.658509	-7.054971	-7.939636	0.000000	-10.000000	0.333333	-19.500000	199.666672	1023.000000	1023.000000	2046.000000
39.259998	-0.051641	-30.519651	-12.096231	-3.891182	-6.857306	-7.674932	0.000000	-10.000000	0.333333	-19.166666	193.000000	1023.000000	1023.000000	2046.000000
39.279999	-0.052315	-30.918432	-11.912128	-3.589061	-7.323547	-8.093696	0.000000	-10.000000	0.300000	-18.750000	186.666672	1023.000000	1023.000000	2046.000000
39.299999	-0.051911	-30.679659	-11.908929	-3.796771	-7.208048	-7.765911	0.000000	-10.000000	0.283333	-18.333334	180.500000	1023.000000	1023.000000	2046.000000
39.320000	-0.053015	-31.331989	-11.933671	-3.558444	-7.670251	-8.169622	0.000000	-10.000000	0.250000	-18.000000	174.500000	1023.000000	1023.000000	2046.000000
39.340000	-0.053582	-31.666840	-12.013165	-3.909422	-7.740705	-8.003548	0.000000	-10.000000	0.250000	-17.750000	168.500000	1023.000000	1023.000000	2046.000000
39.360001	-0.054578	-32.255512	-12.074090	-3.846121	-8.106900	-8.228401	0.000000	-10.000000	0.241667	-17.483334	162.500000	1023.000000	1023.000000	2046.000000
39.380001	-0.055069	-32.545483	-12.196096	-4.093209	-8.257182	-7.998995	0.000000	-10.000000	0.233333	-17.116667	156.500000	1023.000000	1023.000000	2046.000000
39.400002	-0.055590	-32.853764	-12.855435	-3.901592	-8.120440	-7.976297	0.000000	-10.000000	0.233333	-17.050001	150.833328	1023.000000	1023.000000	2046.000000
39.419998	-0.056989	-33.680298	-13.111881	-3.898483	-8.540222	-8.129711	0.000000	-10.000000	0.241667	-16.933334	145.166672	1023.000000	1023.000000	2046.000000
39.439999	-0.058486	-34.564987	-13.537437	-4.447361	-8.508087	-8.072104	0.000000	-10.000000	0.233333	-16.983334	139.500000	1023.000000	1023.000000	2046.000000
39.459999	-0.061657	-36.439049	-13.908666	-4.610041	-9.076709	-8.843634	0.000000	-10.000000	0.225000	-16.500000	133.833328	1023.000000	1023.000000	2046.000000
39.480000	-0.063790	-37.700024	-14.251060	-5.303314	-9.246975	-8.898673	0.000000	-10.000000	0.208333	-15.866667	128.333328	1023.000000	1023.000000	2046.000000
39.500000	-0.066977	-39.583481	-14.948870	-5.524195	-9.589752	-9.520662	0.000000	-10.000000	0.191667	-14.600000	123.166664	1023.000000	1023.000000	2046.000000
39.520000	-0.069918	-41.321476	-15.421371	-5.881624	-10.143801	-9.874681	0.000000	-10.000000	0.158333	-13.516666	118.166664	1023.000000	1023.000000	2046.000000
39.540001	-0.072365	-42.767666	-16.210867	-6.229719	-10.191920	-10.135161	0.000000	-10.000000	0.125000	-12.366667	113.500000	1023.000000	1023.000000	2046.000000
39.560001	-0.075224	-44.457191	-16.777073	-6.310324	-10.709949	-10.659846	0.000000	-10.000000	0.108333	-11.683333	109.333336	1023.000000	1023.000000	2046.000000
39.580002	-0.076552	-45.242508	-17.341511	-6.603132	-10.688614	-10.609252	0.000000	-10.000000	0.100000	-11.466667	105.500000	1023.000000	1023.000000	2046.000000
39.599998	-0.078682	-46.500828	-17.911861	-6.419157	-11.079212	-11.090597	0.000000	-10.000000	0.116667	-11.716667	101.833336	1023.000000	1023.000000	2046.000000
39.619999	-0.079483	-46.974251	-18.340820	-6.584561	-11.101903	-10.946966	0.000000	-10.000000	0.133333	-12.200000	98.000000	1023.000000	1023.000000	2046.000000
39.639999	-0.081139	-47.953407	-18.872179	-6.375455	-11.418274	-11.287501	0.000000	-10.000000	0.133333	-12.350000	93.833336	1023.000000	1023.000000	2046.000000
39.660000	-0.081674	-48.269234	-18.985106	-6.507756	-11.674289	-11.102082	0.000000	-10.000000	0.116667	-12.233334	89.500000	1023.000000	1023.000000	2046.000000
39.680000	-0.082443	-48.723789	-19.404316	-6.336177	-11.707383	-11.275913	0.000000	-10.000000	0.100000	-11.766667	85.166664	1023.000000	1023.000000	2046.000000
39.700001	-0.082735	-48.896542	-19.356461	-6.230492	-11.979683	-11.329908	0.000000	-10.000000	0.100000	-11.233334	81.333336	1023.000000	1023.000000	2046.000000
39.720001	-0.082477	-48.743824	-19.438313	-6.228800	-11.802426	-11.274285	0.000000	-10.000000	0.100000	-10.666667	77.666664	1023.000000	1023.000000	2046.000000
39.740002	-0.082619	-48.827831	-19.233438	-6.118735	-12.097090	-11.378568	0.000000	-10.000000	0.091667	-10.266666	74.333336	1023.000000	1023.000000	2046.000000
39.759998	-0.081479	-48.154377	-19.078077	-6.229875	-11.777207	-11.069220	0.000000	-10.000000	0.075000	-9.833333	70.833336	1023.000000	1023.000000	2046.000000
39.779999	-0.081407	-48.111263	-18.862169	-6.050427	-11.891956	-11.306711	0.000000	-10.000000	0.066667	-9.566667	67.500000	1023.000000	1023.000000	2046.000000
39.799999	-0.080639	-47.657467	-18.375736	-6.199010	-11.957057	-11.125664	0.000000	-10.000000	0.066667	-9.150001	64.166664	1023.000000	1023.000000	2046.000000
39.820000	-0.080159	-47.374260	-18.208555	-6.404365	-11.707513	-11.053826	0.000000	-10.000000	0.075000	-8.766666	61.000000	1023.000000	1023.000000	2046.000000
39.840000	-0.079922	-47.234158	-17.817472	-6.473821	-11.814256	-11.128609	0.000000	-10.000000	0.075000	-8.266666	58.166668	1023.000000	1023.000000	2046.000000
39.860001	-0.079310	-46.872463	-17.620831	-6.738817	-11.474529	-11.038287	0.000000	-10.000000	0.066667	-8.250000	55.333332	1023.000000	1023.000000	2046.000000
39.880001	-0.079915	-47.229950	-17.412886	-6.702504	-11.747732	-11.366830	0.000000	-10.000000	0.058333	-8.283334	52.666668	1023.000000	1023.000000	2046.000000
39.900002	-0.079704	-47.104828	-17.249010	-7.038186	-11.648963	-11.168671	0.000000	-10.000000	0.058333	-8.416667	49.833332	1023.000000	1023.000000	2046.000000
39.919998	-0.080937	-47.833755	-17.349855	-7.156566	-11.825211	-11.502122	0.000000	-10.000000	0.058333	-8.300000	47.166668	1023.000000	1023.000000	2046.000000
39.939999	-0.081233	-48.008751	-17.147505	-7.388011	-11.964943	-11.508290	0.000000	-10.000000	0.066667	-8.316667	44.333332	1023.000000	1023.000000	2046.000000
39.959999	-0.081852	-48.374367	-17.317078	-7.519746	-11.880495	-11.657047	0.000000	-10.000000	0.058333	-8.233334	41.500000	1023.000000	1023.000000	2046.000000
39.980000	-0.082447	-48.726063	-17.190941	-7.448634	-12.181012	-11.905475	0.000000	-10.000000	0.058333	-7.933333	38.666668	1023.000000	1023.000000	2046.000000
40.000000	-0.082120	-48.532673	-17.137280	-7.660324	-12.005037	-11.730033	0.000000	-10.000000	0.050000	-7.466667	36.000000	1023.000000	1023.000000	2046.000000
40.020000	-0.082652	-48.847126	-17.215658	-7.568244	-12.078178	-11.985046	0.000000	-10.000000	0.050000	-7.016667	33.666668	1023.000000	1023.000000	2046.000000
40.040001	-0.082472	-48.740726	-16.951538	-7.663265	-12.247679	-11.878244	0.000000	-10.000000	0.050000	-6.666667	31.333334	1023.000000	1023.000000	2046.000000
40.060001	-0.082510	-48.763142	-17.058346	-7.702831	-12.097933	-11.904033	0.000000	-10.000000	0.050000	-6.383333	29.000000	1023.000000	1023.000000	2046.000000
40.080002	-0.082670	-48.857697	-16.920790	-7.595752	-12.335921	-12.005233	0.000000	-10.000000	0.050000	-5.983333	26.666666	1023.000000	1023.000000	2046.000000
40.099998	-0.082187	-48.572643	-16.885866	-7.733412	-12.128073	-11.825292	0.000000	-10.000000	0.050000	-5.583333	24.666666	1023.000000	1023.000000	2046.000000
40.119999	-0.082549	-48.786350	-16.896774	-7.600264	-12.308568	-11.980745	0.000000	-10.000000	0.050000	-5.166667	23.000000	1023.000000	1023.000000	2046.000000
40.139999	-0.082117	-48.531174	-16.756828	-7.713003	-12.320610	-11.740733	0.000000	-10.000000	0.050000	-4.933333	21.333334	1023.000000	1023.000000	2046.000000
40.160000	-0.082352	-48.669888	-16.890162	-7.647704	-12.251483	-11.880538	0.000000	-10.000000	0.050000	-4.750000	19.666666	1023.000000	1023.000000	2046.000000
40.180000	-0.082355	-48.672066	-16.653223	-7.688600	-12.549877	-11.780366	0.000000	-10.000000	0.050000	-4.550000	18.000000	1023.000000	1023.000000	2046.000000
40.200001	-0.082118	-48.531769	-16.786821	-7.623152	-12.325556	-11.796242	0.000000	-10.000000	0.050000	-4.250000	16.500000	1023.000000	1023.000000	2046.000000
40.220001	-0.082202	-48.581177	-16.637196	-7.473331	-12.579432	-11.891218	0.000000	-10.000000	0.050000	-3.983333	15.000000	1023.000000	1023.000000	2046.000000
40.240002	-0.081791	-48.338684	-16.644432	-7.584098	-12.382392	-11.727763	0.000000	-10.000000	0.050000	-3.916667	13.666667	1023.000000	1023.000000	2046.000000
40.259998	-0.082002	-48.463257	-16.579010	-7.403819	-12.578321	-11.902105	0.000000	-10.000000	0.041667	-4.033333	12.333333	1023.000000	1023.000000	2046.000000
40.279999	-0.081422	-48.120602	-16.480257	-7.522661	-12.446100	-11.671582	0.000000	-10.000000	0.041667	-4.233334	11.000000	1023.000000	1023.000000	2046.000000
40.299999	-0.081706	-48.288372	-16.510500	-7.403788	-12.546427	-11.827659	0.000000	-10.000000	0.033333	-4.216667	9.666667	1023.000000	1023.000000	2046.000000
40.320000	-0.081052	-47.901447	-16.343344	-7.435533	-12.475340	-11.647231	0.000000	-10.000000	0.041667	-3.883333	8.333333	1023.000000	1023.000000	2046.000000
40.340000	-0.081007	-47.875187	-16.332458	-7.333721	-12.429887	-11.779121	0.000000	-10.000000	0.033333	-3.316667	7.000000	1023.000000	1023.000000	2046.000000
40.360001	-0.080336	-47.478394	-15.950607	-7.273260	-12.580366	-11.674159	0.000000	-10.000000	0.041667	-2.866667	5.833333	1023.000000	1023.000000	2046.000000
40.380001	-0.079909	-47.226162	-15.969606	-7.177402	-12.353994	-11.725158	0.000000	-10.000000	0.025000	-2.533333	4.833333	1023.000000	1023.000000	2046.000000
40.400002	-0.079927	-47.236717	-15.745368	-7.002779	-12.651823	-11.836746	0.000000	-10.000000	0.025000	-2.283333	4.000000	1023.000000	1023.000000	2046.000000
40.419998	-0.079902	-47.221954	-15.796615	-7.140819	-12.504499	-11.780023	0.000000	-10.000000	0.008333	-1.916667	3.333333	1023.000000	1023.000000	2046.000000
40.439999	-0.080738	-47.716091	-15.777217	-7.114339	-12.741957	-12.082580	0.000000	-10.000000	0.016667	-1.166667	3.000000	1023.000000	1023.000000	2046.000000
40.459999	-0.080663	-47.671761	-15.571098	-7.435260	-12.804008	-11.861392	0.000000	-10.000000	0.016667	-0.516667	3.000000	1023.000000	1023.000000	2046.000000
40.480000	-0.080972	-47.854156	-15.766653	-7.395656	-12.788674	-11.903172	0.000000	-10.000000	0.033333	-0.650000	3.000000	1023.000000	1023.000000	2046.000000
40.500000	-0.080333	-47.476982	-15.870091	-7.335360	-12.655966	-11.615564	0.000000	-10.000000	0.025000	-1.516667	3.000000	1023.000000	1023.000000	2046.000000
40.520000	-0.080831	-47.770981	-16.232452	-7.346072	-12.580562	-11.611897	0.000000	-10.000000	0.033333	-2.550000	2.666667	1023.000000	1023.000000	2046.000000
40.540001	-0.081379	-48.094749	-16.212896	-7.377988	-12.793392	-11.710474	0.000000	-10.000000	0.016667	-3.016667	2.000000	1023.000000	1023.000000	2046.000000
40.560001	-0.083135	-49.132526	-16.660965	-7.842560	-12.774452	-11.854549	0.000000	-10.000000	0.025000	-2.883333	1.000000	1023.000000	1023.000000	2046.000000
40.580002	-0.085658	-50.623806	-17.187376	-8.008165	-13.160684	-12.267582	0.000000	-10.000000	0.016667	-2.133333	0.333333	1023.000000	1023.000000	2046.000000
40.599998	-0.088022	-52.021133	-17.802847	-8.468636	-13.285703	-12.463949	0.000000	-10.000000	0.016667	-0.733333	0.000000	1023.000000	1023.000000	2046.000000
40.619999	-0.090887	-53.714073	-18.403362	-8.656653	-13.758497	-12.895559	0.000000	-10.000000	0.008333	0.683333	0.000000	1023.000000	1023.000000	2046.000000
40.639999	-0.092805	-54.847492	-18.959539	-9.000394	-13.843673	-13.043884	0.000000	-10.000000	0.000000	1.883333	0.000000	1023.000000	1023.000000	2046.000000
40.660000	-0.095027	-56.160797	-19.613821	-9.135688	-14.122218	-13.289069	0.000000	-10.000000	0.008333	2.416667	0.000000	1023.000000	1023.000000	2046.000000
40.680000	-0.095884	-56.667610	-19.967634	-9.184258	-14.189812	-13.325908	0.000000	-10.000000	0.016667	1.933333	0.000000	1023.000000	1023.000000	2046.000000
40.700001	-0.096768	-57.189831	-20.484312	-8.997860	-14.176222	-13.531435	0.000000	-10.000000	0.025000	1.016667	0.000000	1023.000000	1023.000000	2046.000000
40.720001	-0.097251	-57.475166	-20.701302	-8.921190	-14.393825	-13.458852	0.000000	-10.000000	0.016667	0.200000	0.000000	1023.000000	1023.000000	2046.000000
40.740002	-0.097559	-57.657665	-21.096481	-8.708406	-14.308700	-13.544076	0.000000	-10.000000	0.008333	0.000000	0.000000	1023.000000	1023.000000	2046.000000
40.759998	-0.097302	-57.505386	-21.043825	-8.439225	-14.540651	-13.481686	0.000000	-10.000000	0.000000	0.816667	0.000000	1023.000000	1023.000000	2046.000000
40.779999	-0.096661	-57.126503	-21.178619	-8.267923	-14.313313	-13.366647	0.000000	-10.000000	-0.008333	2.500000	0.000000	1023.000000	1023.000000	2046.000000
40.799999	-0.095600	-56.499523	-20.897696	-7.874405	-14.502865	-13.224560	0.000000	-10.000000	-0.016667	5.383334	0.000000	1023.000000	1023.000000	2046.000000
40.820000	-0.093575	-55.303078	-20.631681	-7.750448	-14.037471	-12.883476	0.000000	-10.000000	-0.050000	8.400001	0.000000	1023.000000	1023.000000	2046.000000
40.840000	-0.091807	-54.257847	-20.184086	-7.383394	-13.988009	-12.702358	0.000000	-10.000000	-0.100000	11.400001	0.000000	1023.000000	1023.000000	2046.000000
40.860001	-0.089143	-52.683453	-19.634752	-7.274416	-13.513046	-12.261237	0.000000	-10.000000	-0.158333	13.700000	0.000000	1023.000000	1023.000000	2046.000000
40.880001	-0.086744	-51.265644	-19.150467	-6.896317	-13.093381	-12.125479	0.000000	-10.000000	-0.208333	15.716667	0.000000	1023.000000	1023.000000	2046.000000
40.900002	-0.083880	-49.572906	-18.266653	-6.744993	-12.904214	-11.657044	0.000000	-10.000000	-0.241667	17.533333	7.666667	1023.000000	1023.000000	2046.000000
40.919998	-0.080827	-47.768738	-17.654833	-6.664232	-12.156492	-11.293180	0.000000	-10.000000	-0.291667	19.466667	16.833334	1023.000000	1023.000000	2046.000000
40.939999	-0.078043	-46.123203	-16.867603	-6.490687	-11.866924	-10.897990	0.000000	-10.000000	-0.341667	21.100000	28.333334	1023.000000	1023.000000	2046.000000
40.959999	-0.075044	-44.351238	-16.140194	-6.485774	-11.201097	-10.524172	0.000000	-10.000000	-0.366667	22.433334	34.666668	1023.000000	1023.000000	2046.000000
40.980000	-0.072720	-42.977394	-15.580870	-6.176517	-10.852474	-10.367533	0.000000	-10.000000	-0.375000	23.450001	42.166668	1023.000000	1023.000000	2046.000000
41.000000	-0.069872	-41.294277	-14.848793	-6.098365	-10.405688	-9.941432	0.000000	-10.000000	-0.391667	24.233334	50.000000	1023.000000	1023.000000	2046.000000
41.020000	-0.067692	-40.006157	-14.391746	-5.871812	-9.938493	-9.804109	0.000000	-10.000000	-0.450000	25.266666	58.000000	1023.000000	1023.000000	2046.000000
41.040001	-0.065218	-38.543911	-13.633904	-5.699934	-9.671458	-9.538614	0.000000	-10.000000	-0.500000	26.250000	66.166664	1023.000000	1023.000000	2046.000000
41.060001	-0.062786	-37.106537	-13.289039	-5.513761	-8.975776	-9.327960	0.000000	-10.000000	-0.541667	27.416668	74.666664	1023.000000	1023.000000	2046.000000
41.080002	-0.060301	-35.637718	-12.624229	-5.130591	-8.767282	-9.115613	0.000000	-10.000000	-0.575000	28.366667	83.500000	1023.000000	1023.000000	2046.000000
41.099998	-0.057287	-33.856869	-12.052404	-5.000824	-8.088747	-8.714894	0.000000	-10.000000	-0.616667	29.383333	92.833336	1023.000000	1023.000000	2046.000000
41.119999	-0.054648	-32.296787	-11.486553	-4.602818	-7.755451	-8.451963	0.000000	-10.000000	-0.641667	30.400000	102.500000	1023.000000	1023.000000	2046.000000
41.139999	-0.051348	-30.346901	-10.742993	-4.428431	-7.211767	-7.963709	0.000000	-10.000000	-0.658333	31.083334	112.500000	1023.000000	1023.000000	2046.000000
41.160000	-0.048267	-28.525562	-10.188417	-4.094729	-6.581472	-7.660943	0.000000	-10.000000	-0.675000	31.783333	122.666664	1023.000000	1023.000000	2046.000000
41.180000	-0.045046	-26.622070	-9.407651	-3.667762	-6.263905	-7.282752	0.000000	-10.000000	-0.700000	32.150002	133.000000	1023.000000	1023.000000	2046.000000
41.200001	-0.041447	-24.495155	-8.783916	-3.453052	-5.510785	-6.747402	0.000000	-10.000000	-0.733333	32.583332	143.666672	1023.000000	1023.000000	2046.000000
41.220001	-0.038282	-22.624454	-8.149302	-2.935460	-5.124251	-6.415442	0.000000	-10.000000	-0.758333	32.983334	154.500000	1023.000000	1023.000000	2046.000000
41.240002	-0.034570	-20.430798	-7.400568	-2.718730	-4.460998	-5.850502	0.000000	-10.000000	-0.758333	33.466667	165.500000	1023.000000	1023.000000	2046.000000
41.259998	-0.031459	-18.592091	-6.811476	-2.240009	-4.026824	-5.513781	0.000000	-10.000000	-0.750000	33.866669	176.666672	1023.000000	1023.000000	2046.000000
41.279999	-0.027835	-16.450445	-6.070208	-2.046189	-3.415369	-4.918680	0.000000	-10.000000	-0.741667	33.900002	187.833328	1023.000000	1023.000000	2046.000000
41.299999	-0.024818	-14.667244	-5.539083	-1.540794	-2.954038	-4.633330	0.000000	-10.000000	-0.750000	33.966667	199.166672	1023.000000	1023.000000	2046.000000
41.320000	-0.021459	-12.682044	-4.868355	-1.328630	-2.338397	-4.146661	0.000000	-10.000000	-0.750000	33.850002	210.500000	1023.000000	1023.000000	2046.000000
41.340000	-0.018585	-10.983899	-4.319221	-0.923704	-1.927217	-3.813757	0.000000	-10.000000	-0.741667	33.900002	221.833328	1023.000000	1023.000000	2046.000000
41.360001	-0.015169	-8.964706	-3.605075	-0.724331	-1.297077	-3.338223	0.000000	-10.000000	-0.733333	33.566669	233.166672	1023.000000	1023.000000	2046.000000
41.380001	-0.012204	-7.212457	-3.073358	-0.209270	-0.782709	-3.147120	0.000000	-10.000000	-0.733333	33.433334	244.333328	1023.000000	1023.000000	2046.000000
41.400002	-0.008855	-5.233126	-2.278197	0.014027	-0.311778	-2.657178	0.000000	-10.000000	-0.758333	33.133335	255.666672	1023.000000	1023.000000	2046.000000
41.419998	-0.005998	-3.544616	-1.834863	0.486919	0.296858	-2.493530	0.000000	-10.000000	-0.775000	33.583332	266.833344	1023.000000	1023.000000	2046.000000
41.439999	-0.003492	-2.063802	-1.054040	0.778155	0.465996	-2.253914	0.000000	-10.000000	-0.783333	34.083332	278.000000	1023.000000	1023.000000	2046.000000
41.459999	-0.001104	-0.652717	-0.639352	0.907565	1.152651	-2.073582	0.000000	-10.000000	-0.775000	34.650002	289.333344	1023.000000	1023.000000	2046.000000
41.480000	0.001129	0.667044	-0.015136	1.286749	1.443532	-2.048100	0.000000	-10.000000	-0.800000	34.833332	300.666656	1023.000000	1023.000000	2046.000000
41.500000	0.004034	2.384291	0.621732	1.290379	2.107985	-1.635805	0.000000	-10.000000	-0.825000	34.983334	312.333344	1023.000000	1023.000000	2046.000000
41.520000	0.006540	3.865143	1.014616	1.571765	2.497138	-1.218377	0.000000	-10.000000	-0.841667	35.466667	323.833344	1023.000000	1023.000000	2046.000000
41.540001	0.009994	5.906666	1.725017	1.783676	3.006739	-0.608766	0.000000	-10.000000	-0.841667	35.666668	335.500000	1023.000000	1023.000000	2046.000000
41.560001	0.012639	7.469886	1.602347	2.324780	3.721458	-0.178701	0.000000	-10.000000	-0.841667	35.783333	347.166656	1023.000000	1023.000000	2046.000000
41.580002	0.014775	8.731814	1.958785	2.794399	3.917471	0.061159	0.000000	-10.000000	-0.825000	35.483334	359.000000	1023.000000	1023.000000	2046.000000
41.599998	0.015872	9.380079	2.009813	2.787093	4.419908	0.163266	0.000000	-10.000000	-0.816667	35.216667	371.000000	1023.000000	1023.000000	2046.000000
41.619999	0.015256	9.016138	1.811106	2.735599	4.444538	0.024895	0.000000	-10.000000	-0.800000	35.049999	383.000000	1023.000000	1023.000000	2046.000000
41.639999	0.014955	8.838196	1.752595	2.456287	4.520461	0.108853	0.000000	-10.000000	-0.800000	34.783333	394.833344	1023.000000	1023.000000	2046.000000
41.660000	0.014462	8.547023	1.217632	2.525700	4.836485	-0.032795	0.000000	-10.000000	-0.766667	34.400002	406.500000	1023.000000	1023.000000	2046.000000
41.680000	0.014568	8.609847	1.302283	2.504335	4.702527	0.100702	0.000000	-10.000000	-0.750000	34.049999	418.000000	1023.000000	1023.000000	2046.000000
41.700001	0.015436	9.122380	0.966618	2.728800	5.246375	0.180588	0.000000	-10.000000	-0.725000	33.700001	429.500000	1023.000000	1023.000000	2046.000000
41.720001	0.016507	9.755481	1.093140	2.997898	5.271547	0.392895	0.000000	-10.000000	-0.725000	33.750000	440.833344	1023.000000	1023.000000	2046.000000
41.740002	0.018287	10.807600	0.955343	3.488228	5.870029	0.494000	0.000000	-10.000000	-0.700000	33.500000	452.000000	1023.000000	1023.000000	2046.000000
41.759998	0.019664	11.621201	1.140382	3.920034	5.829921	0.730863	0.000000	-10.000000	-0.700000	33.299999	463.166656	1023.000000	1023.000000	2046.000000
41.779999	0.021634	12.785436	1.167103	4.251560	6.344093	1.022680	0.000000	-10.000000	-0.683333	33.000000	474.333344	1023.000000	1023.000000	2046.000000
41.799999	0.023107	13.656171	1.300670	4.735000	6.439240	1.181261	0.000000	-10.000000	-0.675000	32.950001	485.500000	1023.000000	1023.000000	2046.000000
41.820000	0.025258	14.927197	1.598465	4.901315	6.820762	1.606656	0.000000	-10.000000	-0.675000	32.716667	496.500000	1023.000000	1023.000000	2046.000000
41.840000	0.027095	16.012924	1.674865	5.340947	7.211502	1.785609	0.000000	-10.000000	-0.666667	32.466667	507.500000	1023.000000	1023.000000	2046.000000
41.860001	0.029477	17.420797	2.275444	5.356619	7.509800	2.278934	0.000000	-10.000000	-0.666667	32.100002	518.333313	1023.000000	1023.000000	2046.000000
41.880001	0.031703	18.736609	2.451529	5.616254	8.188492	2.480335	0.000000	-10.000000	-0.641667	32.033333	529.000000	1023.000000	1023.000000	2046.000000
41.900002	0.034314	20.279552	3.203399	5.806430	8.454738	2.814986	0.000000	-10.000000	-0.641667	31.916668	539.666687	1023.000000	1023.000000	2046.000000
41.919998	0.037315	22.053225	3.623439	5.969195	9.333378	3.127213	0.000000	-10.000000	-0.633333	31.700001	550.333313	1023.000000	1023.000000	2046.000000
41.939999	0.040230	23.776047	4.394270	6.230143	9.737308	3.414327	0.000000	-10.000000	-0.616667	31.383333	561.000000	1023.000000	1023.000000	2046.000000
41.959999	0.043946	25.971876	5.230066	6.274193	10.631690	3.835927	0.000000	-10.000000	-0.583333	30.933334	571.500000	1023.000000	1023.000000	2046.000000
41.980000	0.046848	27.687040	5.947303	6.388018	11.288466	4.063253	0.000000	-10.000000	-0.550000	30.283333	582.000000	1023.000000	1023.000000	2046.000000
42.000000	0.050021	29.562418	6.968460	6.299721	11.781190	4.513048	0.000000	-10.000000	-0.533333	29.416666	592.333313	1023.000000	1023.000000	2046.000000
42.020000	0.052385	30.959496	7.436914	6.299160	12.502936	4.720484	0.000000	-10.000000	-0.516667	28.549999	602.333313	1023.000000	1023.000000	2046.000000
42.040001	0.054225	32.046780	8.445985	6.124311	12.573895	4.902588	0.000000	-10.000000	-0.483333	27.733334	612.000000	1023.000000	1023.000000	2046.000000
42.060001	0.056022	33.109283	8.939956	6.084870	13.268606	4.815852	0.000000	-10.000000	-0.441667	26.916668	621.333313	1023.000000	1023.000000	2046.000000
42.080002	0.057684	34.090981	9.607496	6.209086	13.482296	4.792101	0.000000	-10.000000	-0.408333	26.100000	630.333313	1023.000000	1023.000000	2046.000000
42.099998	0.059671	35.265789	10.165090	6.212550	14.001375	4.886775	0.000000	-10.000000	-0.383333	25.283333	639.166687	1023.000000	1023.000000	2046.000000
42.119999	0.060547	35.783138	10.319479	6.283381	14.251356	4.928923	0.000000	-10.000000	-0.366667	24.666666	647.666687	1023.000000	1023.000000	2046.000000
42.139999	0.062293	36.815399	10.868322	6.330108	14.423714	5.193257	0.000000	-10.000000	-0.333333	24.000000	656.000000	1023.000000	1023.000000	2046.000000
42.160000	0.063843	37.731281	10.915994	6.522044	15.011328	5.281916	0.000000	-10.000000	-0.316667	23.316668	664.000000	1023.000000	1023.000000	2046.000000
42.180000	0.065597	38.767685	11.442303	6.771103	15.059089	5.495191	0.000000	-10.000000	-0.291667	22.483334	672.000000	1023.000000	1023.000000	2046.000000
42.200001	0.067756	40.043854	11.769023	6.884812	15.690342	5.699675	0.000000	-10.000000	-0.291667	21.633333	679.666687	1023.000000	1023.000000	2046.000000
42.220001	0.069227	40.913044	12.013421	7.085884	15.886603	5.927135	0.000000	-10.000000	-0.266667	20.883333	687.166687	1023.000000	1023.000000	2046.000000
42.240002	0.071023	41.974434	12.533212	7.210414	16.020615	6.210193	0.000000	-10.000000	-0.233333	19.883333	694.333313	1023.000000	1023.000000	2046.000000
42.259998	0.072343	42.754654	12.502271	7.456258	16.505243	6.290882	0.000000	-10.000000	-0.183333	18.683334	701.166687	1023.000000	1023.000000	2046.000000
42.279999	0.073935	43.695820	13.092970	7.717956	16.421106	6.463786	0.000000	-10.000000	-0.125000	16.950001	707.500000	1023.000000	1023.000000	2046.000000
42.299999	0.075839	44.820812	13.417604	7.908004	16.963366	6.531839	0.000000	-10.000000	-0.083333	15.166667	713.333313	1023.000000	1023.000000	2046.000000
42.320000	0.077338	45.707005	13.861319	8.231719	17.004488	6.609480	0.000000	-10.000000	-0.058333	13.333333	718.833313	1023.000000	1023.000000	2046.000000
42.340000	0.079409	46.930462	14.361710	8.381089	17.291355	6.896307	0.000000	-10.000000	-0.050000	11.900000	723.666687	1023.000000	1023.000000	2046.000000
42.360001	0.080255	47.430630	14.352731	8.568260	17.550659	6.958981	0.000000	-10.000000	-0.033333	10.350000	728.000000	1023.000000	1023.000000	2046.000000
42.380001	0.081172	47.972374	14.797883	8.637212	17.424362	7.112917	0.000000	-10.000000	-0.008333	9.016666	731.666687	1023.000000	1023.000000	2046.000000
42.400002	0.081454	48.139099	14.517570	8.758286	17.704899	7.158343	0.000000	-10.000000	0.000000	7.300000	734.833313	1023.000000	1023.000000	2046.000000
42.419998	0.080880	47.800190	14.466599	8.867640	17.082165	7.383787	0.000000	-10.000000	0.000000	5.400000	737.333313	1023.000000	1023.000000	2046.000000
42.439999	0.080437	47.538471	13.681396	9.121720	17.261496	7.473859	0.000000	-10.000000	0.016667	2.233333	739.500000	1023.000000	1023.000000	2046.000000
42.459999	0.079385	46.916744	13.290983	9.375327	16.772865	7.477568	0.000000	-10.000000	0.033333	-0.450000	741.000000	1023.000000	1023.000000	2046.000000
42.480000	0.078452	46.365360	12.869992	9.308623	16.903410	7.283337	0.000000	-10.000000	0.050000	-2.766667	741.833313	1023.000000	1023.000000	2046.000000
42.500000	0.076005	44.918861	12.703962	8.971189	16.269220	6.974489	0.000000	-10.000000	0.050000	-4.233334	742.000000	1023.000000	1023.000000	2046.000000
42.520000	0.073235	43.282139	11.896566	8.538586	16.315439	6.531548	0.000000	-10.000000	0.058333	-6.083333	742.000000	1023.000000	1023.000000	2046.000000
42.540001	0.068971	40.761585	11.053942	8.174334	15.448575	6.084735	0.000000	-10.000000	0.075000	-8.100000	742.000000	1023.000000	1023.000000	2046.000000
42.560001	0.065467	38.690723	10.111175	7.783178	15.064372	5.731997	0.000000	-10.000000	0.091667	-9.683333	742.000000	1023.000000	1023.000000	2046.000000
42.580002	0.061589	36.399364	9.060072	7.536459	14.503803	5.299031	0.000000	-10.000000	0.108333	-10.883334	742.000000	1023.000000	1023.000000	2046.000000
42.599998	0.059176	34.972794	8.514217	7.403436	13.912577	5.142562	0.000000	-10.000000	0.116667	-11.733334	742.000000	1023.000000	1023.000000	2046.000000
42.619999	0.056488	33.384144	7.476441	7.344362	13.731166	4.832175	0.000000	-10.000000	0.158333	-12.816668	734.333313	1023.000000	1023.000000	2046.000000
42.639999	0.054414	32.158676	7.024871	7.442621	13.039584	4.651599	0.000000	-10.000000	0.200000	-14.333334	723.500000	1023.000000	1023.000000	2046.000000
42.660000	0.052185	30.841061	6.065255	7.444309	12.894695	4.436802	0.000000	-10.000000	0.241667	-15.516667	712.666687	1023.000000	1023.000000	2046.000000
42.680000	0.050379	29.773769	5.675425	7.543349	12.202409	4.352587	0.000000	-10.000000	0.250000	-16.550001	707.500000	1023.000000	1023.000000	2046.000000
42.700001	0.048391	28.598824	4.877411	7.504576	12.057942	4.158893	0.000000	-10.000000	0.275000	-17.500000	703.833313	1023.000000	1023.000000	2046.000000
42.720001	0.046648	27.569262	4.593915	7.595821	11.309464	4.070061	0.000000	-10.000000	0.308333	-18.700001	697.833313	1023.000000	1023.000000	2046.000000
42.740002	0.045406	26.834726	3.978652	7.542781	11.386323	3.926970	0.000000	-10.000000	0.350000	-19.950001	691.666687	1023.000000	1023.000000	2046.000000
42.759998	0.043716	25.836040	3.738088	7.464390	10.716474	3.917090	0.000000	-10.000000	0.375000	-20.816668	684.833313	1023.000000	1023.000000	2046.000000
42.779999	0.042744	25.261684	3.379971	7.237779	10.742607	3.901328	0.000000	-10.000000	0.400000	-21.783333	678.000000	1023.000000	1023.000000	2046.000000
42.799999	0.041125	24.304884	3.121091	7.094953	10.206389	3.882450	0.000000	-10.000000	0.416667	-22.350000	673.333313	1023.000000	1023.000000	2046.000000
42.820000	0.040509	23.940708	2.947634	6.946443	10.130381	3.916250	0.000000	-10.000000	0.450000	-23.416668	665.666687	1023.000000	1023.000000	2046.000000
42.840000	0.039095	23.104996	2.624053	6.844781	9.805432	3.830729	0.000000	-10.000000	0.491667	-24.366667	657.666687	1023.000000	1023.000000	2046.000000
42.860001	0.038752	22.902149	2.673652	6.742477	9.558513	3.927507	0.000000	-10.000000	0.541667	-25.633333	646.666687	1023.000000	1023.000000	2046.000000
42.880001	0.037443	22.128826	2.309921	6.600581	9.461432	3.756892	0.000000	-10.000000	0.591667	-26.500000	638.166687	1023.000000	1023.000000	2046.000000
42.900002	0.036537	21.593397	2.452148	6.486542	8.883557	3.771149	0.000000	-10.000000	0.625000	-27.233334	629.333313	1023.000000	1023.000000	2046.000000
42.919998	0.034659	20.483732	2.099483	6.075350	8.684875	3.624023	0.000000	-10.000000	0.666667	-28.000000	620.333313	1023.000000	1023.000000	2046.000000
42.939999	0.032747	19.353546	2.131365	5.830503	7.966618	3.425061	0.000000	-10.000000	0.675000	-28.516666	611.000000	1023.000000	1023.000000	2046.000000
42.959999	0.030702	18.145113	1.803790	5.394414	7.855548	3.091361	0.000000	-10.000000	0.708333	-29.316668	601.333313	1023.000000	1023.000000	2046.000000
42.980000	0.028393	16.780365	1.623098	5.266371	7.168808	2.722087	0.000000	-10.000000	0.708333	-29.733334	591.500000	1023.000000	1023.000000	2046.000000
43.000000	0.026452	15.633191	1.264717	4.982293	6.972505	2.413676	0.000000	-10.000000	0.716667	-30.250000	581.500000	1023.000000	1023.000000	2046.000000
43.020000	0.023637	13.969427	0.769199	4.758503	6.329165	2.112561	0.000000	-10.000000	0.733333	-30.300001	571.500000	1023.000000	1023.000000	2046.000000
43.040001	0.021916	12.952277	0.446239	4.581980	6.015928	1.908131	0.000000	-10.000000	0.758333	-30.666668	561.500000	1023.000000	1023.000000	2046.000000
43.060001	0.019440	11.489101	-0.207656	4.369591	5.707514	1.619652	0.000000	-10.000000	0.783333	-30.783333	551.333313	1023.000000	1023.000000	2046.000000
43.080002	0.017922	10.592165	-0.317258	4.256767	5.123831	1.528824	0.000000	-10.000000	0.783333	-31.033333	541.000000	1023.000000	1023.000000	2046.000000
43.099998	0.015837	9.359839	-0.896425	3.946289	5.048901	1.261075	0.000000	-10.000000	0.783333	-30.900000	530.666687	1023.000000	1023.000000	2046.000000
43.119999	0.014098	8.332154	-1.097947	3.919513	4.419759	1.090830	0.000000	-10.000000	0.775000	-30.650000	520.500000	1023.000000	1023.000000	2046.000000
43.139999	0.012569	7.428217	-1.483447	3.666076	4.370378	0.875210	0.000000	-10.000000	0.775000	-30.483334	510.166656	1023.000000	1023.000000	2046.000000
43.160000	0.010857	6.416658	-1.580033	3.581840	3.691754	0.723099	0.000000	-10.000000	0.750000	-30.150000	499.833344	1023.000000	1023.000000	2046.000000
43.180000	0.010423	6.159725	-1.638895	3.562088	3.715957	0.520575	0.000000	-10.000000	0.741667	-30.300001	489.500000	1023.000000	1023.000000	2046.000000
43.200001	0.009165	5.416278	-1.874767	3.539036	3.375850	0.376159	0.000000	-10.000000	0.741667	-30.350000	479.500000	1023.000000	1023.000000	2046.000000
43.220001	0.008404	4.966564	-1.800235	3.523325	2.922186	0.321288	0.000000	-10.000000	0.758333	-30.650000	469.500000	1023.000000	1023.000000	2046.000000
43.240002	0.006576	3.886709	-2.344933	3.380893	2.805254	0.045495	0.000000	-10.000000	0.766667	-30.533333	459.500000	1023.000000	1023.000000	2046.000000
43.259998	0.005098	3.012696	-2.453763	3.350371	2.148224	-0.032136	0.000000	-10.000000	0.758333	-30.383333	449.500000	1023.000000	1023.000000	2046.000000
43.279999	0.002774	1.639470	-3.217119	3.031813	1.992268	-0.167492	0.000000	-10.000000	0.775000	-30.466667	439.166656	1023.000000	1023.000000	2046.000000
43.299999	0.001182	0.698553	-3.832413	3.216889	1.482962	-0.168886	0.000000	-10.000000	0.791667	-30.766666	428.833344	1023.000000	1023.000000	2046.000000
43.320000	-0.001195	-0.706127	-4.481671	2.914808	1.166675	-0.305939	0.000000	-10.000000	0.800000	-31.100000	418.500000	1023.000000	1023.000000	2046.000000
43.340000	-0.004621	-2.731100	-5.094966	2.639133	0.502933	-0.778201	0.000000	-10.000000	0.800000	-31.200001	408.166656	1023.000000	1023.000000	2046.000000
43.360001	-0.007791	-4.604683	-5.433677	2.003694	0.065626	-1.240325	0.000000	-10.000000	0.783333	-31.150000	397.833344	1023.000000	1023.000000	2046.000000
43.380001	-0.011646	-6.882506	-6.070170	1.442821	-0.460355	-1.794802	0.000000	-10.000000	0.783333	-30.850000	387.333344	1023.000000	1023.000000	2046.000000
43.400002	-0.014929	-8.823093	-6.553459	0.987419	-0.968947	-2.288106	0.000000	-10.000000	0.750000	-30.266666	377.000000	1023.000000	1023.000000	2046.000000
43.419998	-0.018942	-11.194736	-7.420117	0.543681	-1.413443	-2.904857	0.000000	-10.000000	0.725000	-29.566668	366.833344	1023.000000	1023.000000	2046.000000
43.439999	-0.022336	-13.200536	-8.019760	0.154602	-2.016096	-3.319282	0.000000	-10.000000	0.683333	-29.050001	357.000000	1023.000000	1023.000000	2046.000000
43.459999	-0.026294	-15.539740	-8.982364	-0.420037	-2.283705	-3.853633	0.000000	-10.000000	0.658333	-28.800001	347.333344	1023.000000	1023.000000	2046.000000
43.480000	-0.029291	-17.310793	-9.577813	-0.606330	-2.827439	-4.299210	0.000000	-10.000000	0.650000	-28.583334	337.833344	1023.000000	1023.000000	2046.000000
43.500000	-0.032609	-19.271753	-10.453326	-1.074119	-3.052694	-4.691615	0.000000	-10.000000	0.641667	-28.466667	328.166656	1023.000000	1023.000000	2046.000000
43.520000	-0.034946	-20.653032	-11.028680	-1.044912	-3.564918	-5.014523	0.000000	-10.000000	0.650000	-28.450001	318.833344	1023.000000	1023.000000	2046.000000
43.540001	-0.037570	-22.203991	-11.763153	-1.313626	-3.737312	-5.389900	0.000000	-10.000000	0.650000	-28.433334	309.166656	1023.000000	1023.000000	2046.000000
43.560001	-0.039672	-23.446138	-12.274525	-1.283047	-4.245368	-5.643199	0.000000	-10.000000	0.650000	-28.400000	299.833344	1023.000000	1023.000000	2046.000000
43.580002	-0.041530	-24.544500	-12.766362	-1.531757	-4.411231	-5.835151	0.000000	-10.000000	0.650000	-28.233334	290.166656	1023.000000	1023.000000	2046.000000
43.599998	-0.043252	-25.562149	-13.179031	-1.450031	-4.832868	-6.100219	0.000000	-10.000000	0.641667	-27.966667	280.833344	1023.000000	1023.000000	2046.000000
43.619999	-0.044278	-26.168226	-13.332552	-1.637477	-4.968158	-6.230040	0.000000	-10.000000	0.625000	-27.616667	271.500000	1023.000000	1023.000000	2046.000000
43.639999	-0.045503	-26.892418	-13.556488	-1.720113	-5.254714	-6.361104	0.000000	-10.000000	0.591667	-27.066668	262.333344	1023.000000	1023.000000	2046.000000
43.660000	-0.045984	-27.176687	-13.479053	-1.919572	-5.353454	-6.424609	0.000000	-10.000000	0.566667	-26.600000	253.333328	1023.000000	1023.000000	2046.000000
43.680000	-0.046714	-27.608101	-13.558443	-1.919737	-5.607300	-6.522621	0.000000	-10.000000	0.550000	-26.016666	244.333328	1023.000000	1023.000000	2046.000000
43.700001	-0.046708	-27.604322	-13.362091	-2.017201	-5.636481	-6.588549	0.000000	-10.000000	0.533333	-25.700001	235.666672	1023.000000	1023.000000	2046.000000
43.720001	-0.047466	-28.052370	-13.335968	-2.196454	-5.889010	-6.630939	0.000000	-10.000000	0.516667	-25.233334	227.166672	1023.000000	1023.000000	2046.000000
43.740002	-0.047962	-28.345297	-13.047233	-2.488036	-6.085554	-6.724473	0.000000	-10.000000	0.500000	-24.700001	218.666672	1023.000000	1023.000000	2046.000000
43.759998	-0.048765	-28.819963	-13.143557	-2.818847	-6.040802	-6.816758	0.000000	-10.000000	0.491667	-24.100000	210.333328	1023.000000	1023.000000	2046.000000
43.779999	-0.049712	-29.379581	-12.987089	-2.997996	-6.380694	-7.013802	0.000000	-10.000000	0.483333	-23.783333	202.000000	1023.000000	1023.000000	2046.000000
43.799999	-0.050795	-30.019993	-13.088994	-3.252985	-6.401480	-7.276533	0.000000	-10.000000	0.466667	-23.583334	194.166672	1023.000000	1023.000000	2046.000000
43.820000	-0.052211	-30.856424	-13.212407	-3.473321	-6.772155	-7.398540	0.000000	-10.000000	0.475000	-23.333334	186.500000	1023.000000	1023.000000	2046.000000
43.840000	-0.053750	-31.766182	-13.278422	-3.869773	-6.964420	-7.653565	0.000000	-10.000000	0.475000	-23.116667	178.833328	1023.000000	1023.000000	2046.000000
43.860001	-0.055322	-32.695587	-13.590075	-4.077335	-7.203629	-7.824547	0.000000	-10.000000	0.458333	-22.833334	171.000000	1023.000000	1023.000000	2046.000000
43.880001	-0.056579	-33.437981	-13.563706	-4.247961	-7.621280	-8.005033	0.000000	-10.000000	0.425000	-22.616667	163.333328	1023.000000	1023.000000	2046.000000
43.900002	-0.057787	-34.152184	-13.900908	-4.323936	-7.642868	-8.284472	0.000000	-10.000000	0.400000	-22.200001	155.833328	1023.000000	1023.000000	2046.000000
43.919998	-0.058794	-34.746960	-13.883489	-4.361746	-8.075150	-8.426575	0.000000	-10.000000	0.391667	-21.833334	148.500000	1023.000000	1023.000000	2046.000000
43.939999	-0.059733	-35.302261	-14.099410	-4.637355	-8.066895	-8.498601	0.000000	-10.000000	0.375000	-21.183332	138.833328	1023.000000	1023.000000	2046.000000
43.959999	-0.060584	-35.805225	-14.207900	-4.638298	-8.361333	-8.597696	0.000000	-10.000000	0.358333	-20.516666	129.500000	1023.000000	1023.000000	2046.000000
43.980000	-0.061452	-36.318081	-14.130313	-4.847342	-8.653070	-8.687355	0.000000	-10.000000	0.350000	-19.966667	122.666664	1023.000000	1023.000000	2046.000000
44.000000	-0.062241	-36.784313	-14.418769	-4.956219	-8.648653	-8.760673	0.000000	-10.000000	0.325000	-19.583334	118.166664	1023.000000	1023.000000	2046.000000
44.020000	-0.063081	-37.281086	-14.300817	-5.012424	-9.090512	-8.877332	0.000000	-10.000000	0.291667	-19.049999	113.833336	1023.000000	1023.000000	2046.000000
44.040001	-0.063669	-37.628265	-14.450107	-5.136555	-9.055756	-8.985847	0.000000	-10.000000	0.258333	-18.466667	107.500000	1023.000000	1023.000000	2046.000000
44.060001	-0.064329	-38.018684	-14.612016	-5.135338	-9.239245	-9.032084	0.000000	-10.000000	0.241667	-17.833334	101.500000	1023.000000	1023.000000	2046.000000
44.080002	-0.064908	-38.360710	-14.543001	-5.215195	-9.451242	-9.151270	0.000000	-10.000000	0.225000	-17.333334	95.500000	1023.000000	1023.000000	2046.000000
44.099998	-0.065157	-38.507622	-14.757381	-5.193038	-9.306871	-9.250333	0.000000	-10.000000	0.225000	-16.716667	89.500000	1023.000000	1023.000000	2046.000000
44.119999	-0.065534	-38.730869	-14.480412	-5.117009	-9.746626	-9.386821	0.000000	-10.000000	0.225000	-16.116667	83.833336	1023.000000	1023.000000	2046.000000
44.139999	-0.065113	-38.481628	-14.379757	-5.094751	-9.598831	-9.408288	0.000000	-10.000000	0.241667	-15.766666	78.500000	1023.000000	1023.000000	2046.000000
44.160000	-0.065121	-38.486347	-14.314172	-5.023116	-9.803149	-9.345913	0.000000	-10.000000	0.225000	-15.416667	73.333336	1023.000000	1023.000000	2046.000000
44.180000	-0.065501	-38.711033	-14.163018	-5.051631	-10.010535	-9.485850	0.000000	-10.000000	0.216667	-15.100000	68.166664	1023.000000	1023.000000	2046.000000
44.200001	-0.066005	-39.009045	-14.388272	-5.185324	-9.952720	-9.482728	0.000000	-10.000000	0.200000	-14.516667	63.000000	1023.000000	1023.000000	2046.000000
44.220001	-0.066742	-39.444500	-14.156623	-5.226346	-10.375440	-9.686090	0.000000	-10.000000	0.200000	-14.033334	58.166668	1023.000000	1023.000000	2046.000000
44.240002	-0.067023	-39.610729	-14.461257	-5.420028	-10.129851	-9.599595	0.000000	-10.000000	0.191667	-13.666667	53.500000	1023.000000	1023.000000	2046.000000
44.259998	-0.067299	-39.773540	-14.643476	-5.241389	-10.369550	-9.519128	0.000000	-10.000000	0.183333	-13.583334	48.833332	1023.000000	1023.000000	2046.000000
44.279999	-0.067859	-40.104645	-14.948506	-5.340478	-10.311378	-9.504281	0.000000	-10.000000	0.183333	-13.416667	44.333332	1023.000000	1023.000000	2046.000000
44.299999	-0.069233	-40.916874	-15.450985	-5.579062	-10.351797	-9.535029	0.000000	-10.000000	0.191667	-13.350000	39.833332	1023.000000	1023.000000	2046.000000
44.320000	-0.071657	-42.349117	-15.480199	-5.967747	-10.956880	-9.944290	0.000000	-10.000000	0.166667	-12.850000	35.500000	1023.000000	1023.000000	2046.000000
44.340000	-0.073855	-43.648434	-16.178421	-6.402093	-10.813918	-10.254001	0.000000	-10.000000	0.125000	-12.233334	31.166666	1023.000000	1023.000000	2046.000000
44.360001	-0.076906	-45.451668	-16.603996	-6.612846	-11.382288	-10.852540	0.000000	-10.000000	0.083333	-11.000000	27.000000	1023.000000	1023.000000	2046.000000
44.380001	-0.079447	-46.953434	-17.196505	-7.045978	-11.558096	-11.152857	0.000000	-10.000000	0.066667	-9.700000	23.333334	1023.000000	1023.000000	2046.000000
44.400002	-0.082093	-48.516724	-17.946840	-7.349332	-11.770373	-11.450177	0.000000	-10.000000	0.058333	-8.350000	20.166666	1023.000000	1023.000000	2046.000000
44.419998	-0.084667	-50.038418	-18.346561	-7.593187	-12.306576	-11.792093	0.000000	-10.000000	0.066667	-7.583333	17.333334	1023.000000	1023.000000	2046.000000
44.439999	-0.086090	-50.879150	-19.070129	-7.805781	-12.170425	-11.832815	0.000000	-10.000000	0.083333	-7.700000	14.833333	1023.000000	1023.000000	2046.000000
44.459999	-0.087884	-51.939167	-19.430679	-7.644323	-12.670749	-12.193414	0.000000	-10.000000	0.100000	-8.283334	12.166667	1023.000000	1023.000000	2046.000000
44.480000	-0.088849	-52.509518	-19.919512	-7.739833	-12.655356	-12.194817	0.000000	-10.000000	0.100000	-8.966667	9.500000	1023.000000	1023.000000	2046.000000
44.500000	-0.089912	-53.138248	-20.542763	-7.627481	-12.668190	-12.299814	0.000000	-10.000000	0.100000	-9.300000	6.333333	1023.000000	1023.000000	2046.000000
44.520000	-0.090979	-53.768383	-20.627357	-7.508035	-13.144764	-12.488226	0.000000	-10.000000	0.100000	-9.383333	3.333333	1023.000000	1023.000000	2046.000000
44.540001	-0.091154	-53.872059	-21.075584	-7.522988	-12.931684	-12.341803	0.000000	-10.000000	0.100000	-9.050000	0.500000	1023.000000	1023.000000	2046.000000
44.560001	-0.091710	-54.200718	-21.022243	-7.227446	-13.379851	-12.571177	0.000000	-10.000000	0.083333	-8.516666	-2.166667	1023.000000	1023.000000	2046.000000
44.580002	-0.091273	-53.942101	-21.101660	-7.291722	-13.157748	-12.390968	0.000000	-10.000000	0.075000	-7.833333	-4.833333	1023.000000	1023.000000	2046.000000
44.599998	-0.091281	-53.946877	-21.058819	-7.175115	-13.265031	-12.447913	0.000000	-10.000000	0.066667	-7.333333	-7.500000	1023.000000	1023.000000	2046.000000
44.619999	-0.090566	-53.524742	-20.737087	-7.190447	-13.259160	-12.338049	0.000000	-10.000000	0.075000	-6.966667	-10.000000	1023.000000	1023.000000	2046.000000
44.639999	-0.089849	-53.101051	-20.631472	-7.152631	-13.107030	-12.209916	0.000000	-10.000000	0.066667	-6.716667	-12.333333	1023.000000	1023.000000	2046.000000
44.660000	-0.089425	-52.850456	-20.102634	-7.101096	-13.318714	-12.328012	0.000000	-10.000000	0.058333	-6.383333	-14.500000	1023.000000	1023.000000	2046.000000
44.680000	-0.088433	-52.264034	-19.957893	-7.318738	-12.885713	-12.101692	0.000000	-10.000000	0.041667	-5.666667	-16.500000	1023.000000	1023.000000	2046.000000
44.700001	-0.088261	-52.162086	-19.367580	-7.316772	-13.181176	-12.296556	0.000000	-10.000000	0.041667	-4.983334	-18.500000	1023.000000	1023.000000	2046.000000
44.720001	-0.087315	-51.602989	-19.281893	-7.655915	-12.645441	-12.019740	0.000000	-10.000000	0.041667	-4.533333	-20.166666	1023.000000	1023.000000	2046.000000
44.740002	-0.087633	-51.791233	-18.795057	-7.589185	-13.052029	-12.354960	0.000000	-10.000000	0.050000	-4.616667	-21.833334	1023.000000	1023.000000	2046.000000
44.759998	-0.086983	-51.407112	-18.804729	-7.882667	-12.590975	-12.128742	0.000000	-10.000000	0.041667	-4.833333	-23.166666	1023.000000	1023.000000	2046.000000
44.779999	-0.088002	-52.008945	-18.573652	-7.894259	-13.027299	-12.513737	0.000000	-10.000000	0.041667	-5.033333	-24.833334	1023.000000	1023.000000	2046.000000
44.799999	-0.087914	-51.957249	-18.657955	-8.224536	-12.694250	-12.380506	0.000000	-10.000000	0.041667	-5.100000	-26.500000	1023.000000	1023.000000	2046.000000
44.820000	-0.088730	-52.439587	-18.495300	-8.127235	-13.052002	-12.765050	0.000000	-10.000000	0.050000	-5.166667	-28.333334	1023.000000	1023.000000	2046.000000
44.840000	-0.088617	-52.372894	-18.521257	-8.397739	-12.840752	-12.613148	0.000000	-10.000000	0.050000	-5.000000	-30.000000	1023.000000	1023.000000	2046.000000
44.860001	-0.089058	-52.633549	-18.426208	-8.294984	-13.026618	-12.885739	0.000000	-10.000000	0.050000	-4.616667	-31.666666	1023.000000	1023.000000	2046.000000
44.880001	-0.088714	-52.430214	-18.344755	-8.431027	-12.906591	-12.747839	0.000000	-10.000000	0.050000	-4.100000	-33.166668	1023.000000	1023.000000	2046.000000
44.900002	-0.088890	-52.533798	-18.285475	-8.348304	-12.984961	-12.915057	0.000000	-10.000000	0.050000	-3.800000	-34.666668	1023.000000	1023.000000	2046.000000
44.919998	-0.088446	-52.271839	-18.089453	-8.474887	-12.963919	-12.743578	0.000000	-10.000000	0.041667	-3.683333	-36.000000	1023.000000	1023.000000	2046.000000
44.939999	-0.088412	-52.251625	-18.120829	-8.388152	-12.925780	-12.816865	0.000000	-10.000000	0.033333	-3.583333	-37.333332	1023.000000	1023.000000	2046.000000
44.959999	-0.088199	-52.125748	-17.858494	-8.428503	-13.095651	-12.743099	0.000000	-10.000000	0.033333	-3.366667	-38.500000	1023.000000	1023.000000	2046.000000
44.980000	-0.087881	-51.937607	-18.026669	-8.477868	-12.816051	-12.617020	0.000000	-10.000000	0.033333	-3.116667	-39.500000	1023.000000	1023.000000	2046.000000
45.000000	-0.088092	-52.062511	-17.724396	-8.279223	-13.224578	-12.834313	0.000000	-10.000000	0.041667	-2.833333	-40.500000	1023.000000	1023.000000	2046.000000
45.020000	-0.087359	-51.629002	-17.874830	-8.454297	-12.827406	-12.472469	0.000000	-10.000000	0.041667	-2.650000	-41.500000	1023.000000	1023.000000	2046.000000
45.040001	-0.087807	-51.894218	-17.715914	-8.179526	-13.209499	-12.789280	0.000000	-10.000000	0.050000	-2.550000	-42.500000	1023.000000	1023.000000	2046.000000
45.060001	-0.087087	-51.468643	-17.712364	-8.367398	-12.956746	-12.432136	0.000000	-10.000000	0.050000	-2.566667	-43.333332	1023.000000	1023.000000	2046.000000
45.080002	-0.087410	-51.659523	-17.739939	-8.140848	-13.056272	-12.722466	0.000000	-10.000000	0.050000	-2.566667	-44.166668	1023.000000	1023.000000	2046.000000
45.099998	-0.086947	-51.385746	-17.489300	-8.203917	-13.140528	-12.552001	0.000000	-10.000000	0.033333	-2.383333	-45.000000	1023.000000	1023.000000	2046.000000
45.119999	-0.086434	-51.082508	-17.490150	-8.162673	-12.911814	-12.517870	0.000000	-10.000000	0.016667	-2.000000	-45.666668	1023.000000	1023.000000	2046.000000
45.139999	-0.085968	-50.807236	-17.011736	-7.959964	-13.202750	-12.632787	0.000000	-10.000000	0.016667	-1.333333	-46.000000	1023.000000	1023.000000	2046.000000
45.160000	-0.084879	-50.163399	-17.042463	-7.937716	-12.787993	-12.395225	0.000000	-10.000000	0.016667	-0.650000	-46.000000	1023.000000	1023.000000	2046.000000
45.180000	-0.085145	-50.320709	-16.735474	-7.656016	-13.217737	-12.711482	0.000000	-10.000000	0.025000	-0.166667	-46.000000	1023.000000	1023.000000	2046.000000
45.200001	-0.084400	-49.880192	-16.780020	-7.913102	-12.820700	-12.366368	0.000000	-10.000000	0.008333	0.366667	-46.000000	1023.000000	1023.000000	2046.000000
45.220001	-0.085148	-50.322361	-16.522430	-7.674330	-13.307231	-12.818370	0.000000	-10.000000	0.000000	1.550000	-46.000000	1023.000000	1023.000000	2046.000000
45.240002	-0.084014	-49.652008	-16.506023	-7.994949	-12.848225	-12.302812	0.000000	-10.000000	-0.016667	3.533333	-46.000000	1023.000000	1023.000000	2046.000000
45.259998	-0.083644	-49.433784	-16.393635	-7.624103	-13.024728	-12.391318	0.000000	-10.000000	-0.025000	5.900000	-46.000000	1023.000000	1023.000000	2046.000000
45.279999	-0.082142	-48.546108	-16.443792	-7.768551	-12.625068	-11.708696	0.000000	-10.000000	-0.041667	8.250000	-46.000000	1023.000000	1023.000000	2046.000000
45.299999	-0.082085	-48.512119	-16.429407	-7.518410	-12.666656	-11.897647	0.000000	-10.000000	-0.091667	10.750000	-46.000000	1023.000000	1023.000000	2046.000000
45.320000	-0.081434	-48.127518	-16.236483	-7.845866	-12.468413	-11.576756	0.000000	-10.000000	-0.166667	13.650000	-46.000000	1023.000000	1023.000000	2046.000000
45.340000	-0.081983	-48.451748	-16.425606	-7.826796	-12.388766	-11.810580	0.000000	-10.000000	-0.241667	16.483334	-46.000000	1023.000000	1023.000000	2046.000000
45.360001	-0.081992	-48.457310	-16.506308	-8.047222	-12.314206	-11.589573	0.000000	-10.000000	-0.308333	19.333334	-22.666666	1023.000000	1023.000000	2046.000000
45.380001	-0.082396	-48.696320	-16.843655	-7.894598	-12.134680	-11.823390	0.000000	-10.000000	-0.375000	21.850000	2.500000	1023.000000	1023.000000	2046.000000
45.400002	-0.082306	-48.642590	-16.930815	-8.050473	-12.072552	-11.588748	0.000000	-10.000000	-0.433333	24.183334	30.166666	1023.000000	1023.000000	2046.000000
45.419998	-0.081843	-48.369011	-17.302330	-7.950544	-11.687019	-11.429118	0.000000	-10.000000	-0.483333	26.083334	37.500000	1023.000000	1023.000000	2046.000000
45.439999	-0.080946	-47.839355	-17.232136	-7.563888	-11.696683	-11.346647	0.000000	-10.000000	-0.516667	27.433334	45.833332	1023.000000	1023.000000	2046.000000
45.459999	-0.079049	-46.718128	-17.541176	-7.289797	-11.016230	-10.870928	0.000000	-10.000000	-0.558333	28.366667	55.000000	1023.000000	1023.000000	2046.000000
45.480000	-0.077874	-46.023285	-17.524673	-6.517811	-10.995250	-10.985551	0.000000	-10.000000	-0.591667	29.116667	64.166664	1023.000000	1023.000000	2046.000000
45.500000	-0.075110	-44.390057	-17.393492	-6.276898	-10.455938	-10.263727	0.000000	-10.000000	-0.625000	29.850000	73.833336	1023.000000	1023.000000	2046.000000
45.520000	-0.073578	-43.484425	-17.355465	-5.562274	-10.252060	-10.314628	0.000000	-10.000000	-0.658333	30.533335	83.500000	1023.000000	1023.000000	2046.000000
45.540001	-0.070885	-41.892910	-16.986088	-5.221780	-9.938526	-9.746516	0.000000	-10.000000	-0.691667	31.250002	93.666664	1023.000000	1023.000000	2046.000000
45.560001	-0.068658	-40.576687	-16.845417	-4.717998	-9.512549	-9.500724	0.000000	-10.000000	-0.716667	31.883335	104.000000	1023.000000	1023.000000	2046.000000
45.580002	-0.065791	-38.882385	-16.170465	-4.264431	-9.351589	-9.095900	0.000000	-10.000000	-0.741667	32.616669	114.666664	1023.000000	1023.000000	2046.000000
45.599998	-0.062468	-36.918549	-15.744166	-4.024892	-8.539665	-8.609824	0.000000	-10.000000	-0.741667	33.133335	125.333336	1023.000000	1023.000000	2046.000000
45.619999	-0.059401	-35.105904	-14.886161	-3.417919	-8.334487	-8.467338	0.000000	-10.000000	-0.750000	33.633335	136.333328	1023.000000	1023.000000	2046.000000
45.639999	-0.055068	-32.545258	-14.075294	-3.354403	-7.445215	-7.670343	0.000000	-10.000000	-0.741667	33.783337	147.500000	1023.000000	1023.000000	2046.000000
45.660000	-0.051920	-30.684837	-13.211433	-2.909434	-6.957662	-7.606308	0.000000	-10.000000	-0.750000	33.916668	158.833328	1023.000000	1023.000000	2046.000000
45.680000	-0.047642	-28.156645	-12.044340	-2.966386	-6.329252	-6.816666	0.000000	-10.000000	-0.750000	33.966667	170.000000	1023.000000	1023.000000	2046.000000
45.700001	-0.043852	-25.916380	-11.268476	-2.827101	-5.417063	-6.403740	0.000000	-10.000000	-0.750000	34.216667	181.333328	1023.000000	1023.000000	2046.000000
45.720001	-0.040385	-23.867285	-10.161621	-2.573907	-5.046774	-6.084983	0.000000	-10.000000	-0.741667	34.266666	192.666672	1023.000000	1023.000000	2046.000000
45.740002	-0.036325	-21.468235	-9.352651	-2.497408	-4.127963	-5.490214	0.000000	-10.000000	-0.741667	34.133335	204.333328	1023.000000	1023.000000	2046.000000
45.759998	-0.033857	-20.009459	-8.579762	-2.055707	-3.868105	-5.505886	0.000000	-10.000000	-0.741667	33.800003	215.666672	1023.000000	1023.000000	2046.000000
45.779999	-0.030402	-17.967331	-7.808519	-2.144895	-3.141304	-4.872613	0.000000	-10.000000	-0.750000	33.833336	227.000000	1023.000000	1023.000000	2046.000000
45.799999	-0.028492	-16.838671	-7.255472	-1.809309	-2.778935	-4.994956	0.000000	-10.000000	-0.750000	33.783333	238.166672	1023.000000	1023.000000	2046.000000
45.820000	-0.025722	-15.201977	-6.524906	-1.864830	-2.286062	-4.526179	0.000000	-10.000000	-0.750000	34.166668	249.500000	1023.000000	1023.000000	2046.000000
45.840000	-0.023259	-13.746357	-6.056306	-1.606668	-1.636299	-4.447084	0.000000	-10.000000	-0.750000	33.950001	260.833344	1023.000000	1023.000000	2046.000000
45.860001	-0.020670	-12.216072	-5.220389	-1.462225	-1.356667	-4.176791	0.000000	-10.000000	-0.766667	34.116669	272.166656	1023.000000	1023.000000	2046.000000
45.880001	-0.017584	-10.392001	-4.732184	-1.150353	-0.483170	-4.026294	0.000000	-10.000000	-0.800000	34.383335	283.500000	1023.000000	1023.000000	2046.000000
45.900002	-0.014771	-8.729838	-3.842847	-0.834727	-0.214245	-3.838020	0.000000	-10.000000	-0.833333	35.033333	294.833344	1023.000000	1023.000000	2046.000000
45.919998	-0.011299	-6.677554	-3.310425	-0.567372	0.693494	-3.493251	0.000000	-10.000000	-0.841667	35.583336	306.333344	1023.000000	1023.000000	2046.000000
45.939999	-0.008357	-4.938994	-2.467760	-0.109732	0.974667	-3.336169	0.000000	-10.000000	-0.833333	35.783337	318.000000	1023.000000	1023.000000	2046.000000
45.959999	-0.004536	-2.680794	-1.833517	0.062397	1.860937	-2.770611	0.000000	-10.000000	-0.858333	36.016666	330.000000	1023.000000	1023.000000	2046.000000
45.980000	-0.001505	-0.889554	-1.050575	0.622218	2.199058	-2.660254	0.000000	-10.000000	-0.883333	36.133335	342.000000	1023.000000	1023.000000	2046.000000
46.000000	0.002801	1.655444	-0.204919	0.787111	2.983942	-1.910690	0.000000	-10.000000	-0.916667	36.316666	354.000000	1023.000000	1023.000000	2046.000000
46.020000	0.006030	3.563984	0.507328	1.423339	3.484238	-1.850921	0.000000	-10.000000	-0.916667	36.299999	366.166656	1023.000000	1023.000000	2046.000000
46.040001	0.010293	6.082901	1.431936	1.653139	4.101717	-1.103891	0.000000	-10.000000	-0.933333	36.383335	378.500000	1023.000000	1023.000000	2046.000000
46.060001	0.013024	7.697295	2.006565	2.077498	4.580303	-0.967072	0.000000	-10.000000	-0.916667	36.350002	390.833344	1023.000000	1023.000000	2046.000000
46.080002	0.016028	9.472315	2.781015	2.228470	4.967269	-0.504440	0.000000	-10.000000	-0.916667	36.216667	403.000000	1023.000000	1023.000000	2046.000000
46.099998	0.018456	10.907301	3.190600	2.465843	5.578963	-0.328105	0.000000	-10.000000	-0.908333	36.316669	415.000000	1023.000000	1023.000000	2046.000000
46.119999	0.020895	12.349041	3.972857	2.632626	5.694531	0.049027	0.000000	-10.000000	-0.900000	36.416668	427.000000	1023.000000	1023.000000	2046.000000
46.139999	0.024019	14.195032	4.177716	2.878114	6.630987	0.508215	0.000000	-10.000000	-0.858333	36.466667	439.000000	1023.000000	1023.000000	2046.000000
46.160000	0.025891	15.301352	4.508203	3.284656	6.756093	0.752400	0.000000	-10.000000	-0.833333	35.983334	451.000000	1023.000000	1023.000000	2046.000000
46.180000	0.028042	16.572584	4.525114	3.528150	7.132761	1.386558	0.000000	-10.000000	-0.800000	35.599998	463.000000	1023.000000	1023.000000	2046.000000
46.200001	0.028763	16.998661	4.369004	3.936810	7.399744	1.293103	0.000000	-10.000000	-0.791667	35.333332	475.000000	1023.000000	1023.000000	2046.000000
46.220001	0.029469	17.416248	4.760844	3.948960	7.419903	1.286541	0.000000	-10.000000	-0.758333	35.066666	487.000000	1023.000000	1023.000000	2046.000000
46.240002	0.028954	17.111712	4.510328	3.723911	7.772185	1.105287	0.000000	-10.000000	-0.750000	34.516666	498.833344	1023.000000	1023.000000	2046.000000
46.259998	0.028050	16.577658	4.334564	3.725737	7.697216	0.820142	0.000000	-10.000000	-0.716667	33.583336	510.500000	1023.000000	1023.000000	2046.000000
46.279999	0.027776	16.415506	4.027542	3.525034	7.901981	0.960950	0.000000	-10.000000	-0.683333	32.916668	521.833313	1023.000000	1023.000000	2046.000000
46.299999	0.026977	15.943399	3.587300	3.631442	7.963523	0.761135	0.000000	-10.000000	-0.658333	32.033333	533.000000	1023.000000	1023.000000	2046.000000
46.320000	0.027431	16.211987	3.567074	3.659198	8.042815	0.942899	0.000000	-10.000000	-0.633333	31.633333	543.833313	1023.000000	1023.000000	2046.000000
46.340000	0.028116	16.616545	3.275907	3.901569	8.507363	0.931706	0.000000	-10.000000	-0.600000	30.950001	554.333313	1023.000000	1023.000000	2046.000000
46.360001	0.028902	17.080942	3.320429	4.180463	8.548384	1.031667	0.000000	-10.000000	-0.558333	30.216667	564.833313	1023.000000	1023.000000	2046.000000
46.380001	0.030239	17.871279	3.201761	4.422758	9.086323	1.160437	0.000000	-10.000000	-0.541667	29.383333	575.166687	1023.000000	1023.000000	2046.000000
46.400002	0.031102	18.381388	3.362808	4.781390	9.103649	1.133541	0.000000	-10.000000	-0.533333	28.800001	585.166687	1023.000000	1023.000000	2046.000000
46.419998	0.032908	19.448732	3.533473	4.872193	9.566936	1.476131	0.000000	-10.000000	-0.525000	28.533335	594.833313	1023.000000	1023.000000	2046.000000
46.439999	0.033945	20.061399	3.668412	5.232708	9.748882	1.411398	0.000000	-10.000000	-0.508333	28.250000	604.166687	1023.000000	1023.000000	2046.000000
46.459999	0.036084	21.325878	4.057738	5.274129	10.192865	1.801146	0.000000	-10.000000	-0.500000	27.900000	613.666687	1023.000000	1023.000000	2046.000000
46.480000	0.037526	22.177797	4.322933	5.454750	10.572079	1.828036	0.000000	-10.000000	-0.500000	27.799999	623.000000	1023.000000	1023.000000	2046.000000
46.500000	0.039938	23.603569	4.948328	5.386680	11.007360	2.261200	0.000000	-10.000000	-0.500000	27.716667	632.333313	1023.000000	1023.000000	2046.000000
46.520000	0.042030	24.839584	5.249127	5.548272	11.702866	2.339319	0.000000	-10.000000	-0.500000	27.633333	641.666687	1023.000000	1023.000000	2046.000000
46.540001	0.044772	26.460274	6.047019	5.712681	12.047028	2.653546	0.000000	-10.000000	-0.491667	27.616667	650.833313	1023.000000	1023.000000	2046.000000
46.560001	0.048116	28.436560	6.559009	5.878258	13.028749	2.970543	0.000000	-10.000000	-0.466667	27.383333	660.166687	1023.000000	1023.000000	2046.000000
46.580002	0.051176	30.244747	7.459007	6.158994	13.438655	3.188091	0.000000	-10.000000	-0.433333	26.983334	669.333313	1023.000000	1023.000000	2046.000000
46.599998	0.054541	32.233810	8.203792	6.105766	14.280608	3.643642	0.000000	-10.000000	-0.400000	26.083334	678.333313	1023.000000	1023.000000	2046.000000
46.619999	0.056591	33.445194	8.830583	6.148151	14.646221	3.820240	0.000000	-10.000000	-0.375000	25.183334	687.166687	1023.000000	1023.000000	2046.000000
46.639999	0.059197	34.985413	9.687755	5.979176	15.058952	4.259528	0.000000	-10.000000	-0.341667	24.150000	695.666687	1023.000000	1023.000000	2046.000000
46.660000	0.060672	35.856983	10.275906	5.876394	15.558682	4.146002	0.000000	-10.000000	-0.316667	23.300001	704.000000	1023.000000	1023.000000	2046.000000
46.680000	0.062480	36.925549	11.128249	5.849874	15.761934	4.185493	0.000000	-10.000000	-0.283333	22.433334	712.000000	1023.000000	1023.000000	2046.000000
46.700001	0.064059	37.858749	11.612727	5.776820	16.286228	4.182974	0.000000	-10.000000	-0.258333	21.800001	719.666687	1023.000000	1023.000000	2046.000000
46.720001	0.065125	38.488605	12.151950	5.936115	16.268143	4.132398	0.000000	-10.000000	-0.233333	20.716667	727.000000	1023.000000	1023.000000	2046.000000
46.740002	0.066536	39.322994	12.457477	5.830833	16.643253	4.391432	0.000000	-10.000000	-0.216667	19.866667	734.000000	1023.000000	1023.000000	2046.000000
46.759998	0.067305	39.777313	12.518782	5.966061	16.872341	4.420129	0.000000	-10.000000	-0.191667	18.566668	740.833313	1023.000000	1023.000000	2046.000000
46.779999	0.068964	40.757706	12.990690	6.068012	16.935507	4.763497	0.000000	-10.000000	-0.150000	17.516668	747.333313	1023.000000	1023.000000	2046.000000
46.799999	0.070567	41.705200	13.178026	6.255944	17.359375	4.911855	0.000000	-10.000000	-0.100000	15.883334	753.333313	1023.000000	1023.000000	2046.000000
46.820000	0.072563	42.884811	13.777100	6.591784	17.398132	5.117796	0.000000	-10.000000	-0.075000	14.333334	758.833313	1023.000000	1023.000000	2046.000000
46.840000	0.074954	44.297867	14.145037	6.886123	17.902008	5.364697	0.000000	-10.000000	-0.058333	12.700001	764.000000	1023.000000	1023.000000	2046.000000
46.860001	0.076487	45.203682	14.434402	7.352736	17.919621	5.496923	0.000000	-10.000000	-0.041667	10.966667	768.666687	1023.000000	1023.000000	2046.000000
46.880001	0.078297	46.273792	14.758728	7.489781	18.160679	5.864603	0.000000	-10.000000	-0.016667	8.966667	772.666687	1023.000000	1023.000000	2046.000000
46.900002	0.078609	46.458019	14.699044	7.690203	18.131334	5.937436	0.000000	-10.000000	0.000000	6.766667	775.833313	1023.000000	1023.000000	2046.000000
46.919998	0.079097	46.746590	14.726483	7.945913	17.883883	6.190309	0.000000	-10.000000	0.008333	4.433333	778.333313	1023.000000	1023.000000	2046.000000
46.939999	0.078555	46.426197	14.065666	7.982819	18.005005	6.372706	0.000000	-10.000000	0.025000	1.550000	780.333313	1023.000000	1023.000000	2046.000000
46.959999	0.077738	45.942917	13.597359	8.418336	17.466438	6.460785	0.000000	-10.000000	0.041667	-1.050000	781.500000	1023.000000	1023.000000	2046.000000
46.980000	0.077231	45.643353	13.134475	8.503433	17.541039	6.464406	0.000000	-10.000000	0.058333	-3.416667	782.000000	1023.000000	1023.000000	2046.000000
47.000000	0.075731	44.756832	12.967353	8.514382	17.134649	6.140450	0.000000	-10.000000	0.058333	-5.133333	782.000000	1023.000000	1023.000000	2046.000000
47.020000	0.073676	43.542568	12.683546	7.947878	16.870171	6.040974	0.000000	-10.000000	0.066667	-6.866667	782.000000	1023.000000	1023.000000	2046.000000
47.040001	0.070411	41.612801	11.794147	7.666366	16.606197	5.546089	0.000000	-10.000000	0.075000	-8.666667	782.000000	1023.000000	1023.000000	2046.000000
47.060001	0.066852	39.509502	11.007283	7.481269	15.840497	5.180455	0.000000	-10.000000	0.091667	-10.150001	782.000000	1023.000000	1023.000000	2046.000000
47.080002	0.063359	37.445339	9.896830	7.144379	15.582234	4.821898	0.000000	-10.000000	0.108333	-11.550000	782.000000	1023.000000	1023.000000	2046.000000
47.099998	0.059965	35.439564	9.012559	7.075593	14.889773	4.461638	0.000000	-10.000000	0.125000	-12.583334	778.333313	1023.000000	1023.000000	2046.000000
47.119999	0.057647	34.069496	8.306824	6.870847	14.610951	4.280874	0.000000	-10.000000	0.141667	-13.516667	770.000000	1023.000000	1023.000000	2046.000000
47.139999	0.054809	32.392391	7.418284	6.949625	14.123133	3.901348	0.000000	-10.000000	0.175000	-14.566668	760.000000	1023.000000	1023.000000	2046.000000
47.160000	0.052881	31.252651	6.866021	6.906451	13.601151	3.879028	0.000000	-10.000000	0.216667	-15.666667	751.833313	1023.000000	1023.000000	2046.000000
47.180000	0.050674	29.948385	6.005627	6.960836	13.346960	3.634963	0.000000	-10.000000	0.258333	-16.983334	746.666687	1023.000000	1023.000000	2046.000000
47.200001	0.048648	28.751226	5.533347	7.036936	12.629076	3.551869	0.000000	-10.000000	0.308333	-18.350000	741.000000	1023.000000	1023.000000	2046.000000
47.220001	0.046866	27.698050	4.820102	6.973088	12.471328	3.433533	0.000000	-10.000000	0.350000	-19.683334	735.000000	1023.000000	1023.000000	2046.000000
47.240002	0.045029	26.612244	4.300836	7.066963	11.922059	3.322385	0.000000	-10.000000	0.391667	-20.983334	728.333313	1023.000000	1023.000000	2046.000000
47.259998	0.043836	25.907358	3.921726	6.904535	11.792349	3.288750	0.000000	-10.000000	0.408333	-22.083334	721.333313	1023.000000	1023.000000	2046.000000
47.279999	0.042261	24.976517	3.572020	6.920209	11.312005	3.172283	0.000000	-10.000000	0.433333	-22.983334	713.833313	1023.000000	1023.000000	2046.000000
47.299999	0.041502	24.527430	3.533986	6.587723	11.097692	3.308029	0.000000	-10.000000	0.466667	-23.816668	706.000000	1023.000000	1023.000000	2046.000000
47.320000	0.040273	23.801443	3.152771	6.584082	10.893899	3.170691	0.000000	-10.000000	0.508333	-24.600000	698.000000	1023.000000	1023.000000	2046.000000
47.340000	0.039549	23.373732	3.166732	6.475754	10.482100	3.249145	0.000000	-10.000000	0.533333	-25.383333	690.000000	1023.000000	1023.000000	2046.000000
47.360001	0.039136	23.129547	2.958425	6.467869	10.550798	3.152454	0.000000	-10.000000	0.550000	-25.783333	681.666687	1023.000000	1023.000000	2046.000000
47.380001	0.038568	22.793634	2.972094	6.499369	10.142368	3.179804	0.000000	-10.000000	0.550000	-26.250000	673.166687	1023.000000	1023.000000	2046.000000
47.400002	0.037964	22.436512	2.985285	6.159539	10.062630	3.229058	0.000000	-10.000000	0.550000	-26.466667	664.333313	1023.000000	1023.000000	2046.000000
47.419998	0.036425	21.527420	2.726457	6.097307	9.710761	2.992896	0.000000	-10.000000	0.575000	-27.133333	655.500000	1023.000000	1023.000000	2046.000000
47.439999	0.034770	20.549234	2.815063	5.708568	9.085335	2.940269	0.000000	-10.000000	0.608333	-27.466667	646.500000	1023.000000	1023.000000	2046.000000
47.459999	0.033062	19.539772	2.594266	5.366147	8.980841	2.598518	0.000000	-10.000000	0.641667	-28.083334	637.333313	1023.000000	1023.000000	2046.000000
47.480000	0.030911	18.268269	2.394570	5.247123	8.367349	2.259228	0.000000	-10.000000	0.650000	-28.466667	628.000000	1023.000000	1023.000000	2046.000000
47.500000	0.029206	17.260881	2.251590	4.847714	8.011019	2.150558	0.000000	-10.000000	0.658333	-28.766666	618.333313	1023.000000	1023.000000	2046.000000
47.520000	0.027046	15.984036	1.704362	4.807509	7.718826	1.753339	0.000000	-10.000000	0.675000	-29.200001	608.666687	1023.000000	1023.000000	2046.000000
47.540001	0.025041	14.799334	1.521824	4.635817	7.001556	1.640136	0.000000	-10.000000	0.691667	-29.433334	599.000000	1023.000000	1023.000000	2046.000000
47.560001	0.023309	13.775455	1.056195	4.414101	6.926353	1.378805	0.000000	-10.000000	0.700000	-29.900002	589.333313	1023.000000	1023.000000	2046.000000
47.580002	0.021147	12.497721	0.636265	4.273298	6.393636	1.194523	0.000000	-10.000000	0.700000	-29.983334	579.500000	1023.000000	1023.000000	2046.000000
47.599998	0.019893	11.756559	0.600759	4.052990	5.985896	1.116915	0.000000	-10.000000	0.700000	-30.083334	569.500000	1023.000000	1023.000000	2046.000000
47.619999	0.018730	11.069414	0.274360	4.045049	5.907752	0.842254	0.000000	-10.000000	0.716667	-30.100000	559.500000	1023.000000	1023.000000	2046.000000
47.639999	0.017909	10.584279	0.291750	4.152568	5.367932	0.772028	0.000000	-10.000000	0.716667	-30.000000	549.166687	1023.000000	1023.000000	2046.000000
47.660000	0.017650	10.431114	0.267224	4.033358	5.287589	0.842943	0.000000	-10.000000	0.716667	-30.083334	539.000000	1023.000000	1023.000000	2046.000000
47.680000	0.016116	9.524693	-0.149852	4.068801	5.031486	0.574256	0.000000	-10.000000	0.700000	-30.066668	528.666687	1023.000000	1023.000000	2046.000000
47.700001	0.014070	8.315516	-0.385097	3.860298	4.323045	0.517270	0.000000	-10.000000	0.716667	-30.216667	518.666687	1023.000000	1023.000000	2046.000000
47.720001	0.012781	7.553672	-0.969670	3.839411	4.387264	0.296667	0.000000	-10.000000	0.750000	-30.300001	508.500000	1023.000000	1023.000000	2046.000000
47.740002	0.010249	6.057420	-1.698906	3.729100	3.832072	0.195153	0.000000	-10.000000	0.783333	-30.566668	498.500000	1023.000000	1023.000000	2046.000000
47.759998	0.008073	4.771344	-2.251529	3.533236	3.329156	0.160480	0.000000	-10.000000	0.800000	-30.866667	488.500000	1023.000000	1023.000000	2046.000000
47.779999	0.004952	2.926758	-3.087614	3.358100	3.051275	-0.395003	0.000000	-10.000000	0.800000	-31.233334	478.166656	1023.000000	1023.000000	2046.000000
47.799999	0.001650	0.975440	-3.350160	2.834407	2.236545	-0.745352	0.000000	-10.000000	0.800000	-31.500000	471.166656	1023.000000	1023.000000	2046.000000
47.820000	-0.001428	-0.844058	-3.888551	2.230658	2.055649	-1.241814	0.000000	-10.000000	0.800000	-31.616667	460.500000	1023.000000	1023.000000	2046.000000
47.840000	-0.005425	-3.206356	-4.713365	1.851983	1.452987	-1.797961	0.000000	-10.000000	0.791667	-31.350000	450.166656	1023.000000	1023.000000	2046.000000
47.860001	-0.009273	-5.480093	-5.284407	1.323589	0.703963	-2.223238	0.000000	-10.000000	0.775000	-31.000000	436.500000	1023.000000	1023.000000	2046.000000
47.880001	-0.013198	-7.800127	-6.327178	0.995226	0.410820	-2.878995	0.000000	-10.000000	0.750000	-30.533333	426.166656	1023.000000	1023.000000	2046.000000
47.900002	-0.017274	-10.208888	-7.023073	0.513457	-0.448375	-3.250898	0.000000	-10.000000	0.725000	-30.183334	415.833344	1023.000000	1023.000000	2046.000000
47.919998	-0.020318	-12.007710	-7.898441	0.160706	-0.563241	-3.706734	0.000000	-10.000000	0.733333	-30.200001	405.500000	1023.000000	1023.000000	2046.000000
47.939999	-0.024069	-14.224616	-8.784131	-0.052476	-1.248760	-4.139249	0.000000	-10.000000	0.741667	-30.300001	395.500000	1023.000000	1023.000000	2046.000000
47.959999	-0.026443	-15.627871	-9.355522	-0.310222	-1.656780	-4.305347	0.000000	-10.000000	0.775000	-30.633333	385.500000	1023.000000	1023.000000	2046.000000
47.980000	-0.029176	-17.242884	-10.328262	-0.356487	-1.871760	-4.686373	0.000000	-10.000000	0.775000	-30.600000	375.500000	1023.000000	1023.000000	2046.000000
48.000000	-0.031548	-18.644579	-10.725598	-0.488266	-2.578939	-4.851774	0.000000	-10.000000	0.775000	-30.600000	365.333344	1023.000000	1023.000000	2046.000000
48.020000	-0.033342	-19.705072	-11.458456	-0.532024	-2.566836	-5.147757	0.000000	-10.000000	0.758333	-30.233334	355.000000	1023.000000	1023.000000	2046.000000
48.040001	-0.035547	-21.008068	-11.868179	-0.596151	-3.240167	-5.303571	0.000000	-10.000000	0.733333	-29.983334	344.666656	1023.000000	1023.000000	2046.000000
48.060001	-0.036647	-21.658640	-12.153083	-0.773443	-3.306612	-5.425501	0.000000	-10.000000	0.708333	-29.700001	334.500000	1023.000000	1023.000000	2046.000000
48.080002	-0.038416	-22.704041	-12.490675	-0.884127	-3.679359	-5.649879	0.000000	-10.000000	0.675000	-29.383333	324.666656	1023.000000	1023.000000	2046.000000
48.099998	-0.038945	-23.016737	-12.350341	-1.093058	-3.923941	-5.649398	0.000000	-10.000000	0.666667	-28.983334	315.000000	1023.000000	1023.000000	2046.000000
48.119999	-0.039737	-23.484783	-12.636988	-1.136080	-3.875336	-5.836379	0.000000	-10.000000	0.658333	-28.666668	305.333344	1023.000000	1023.000000	2046.000000
48.139999	-0.040479	-23.922915	-12.373882	-1.238149	-4.449562	-5.861321	0.000000	-10.000000	0.658333	-28.383333	295.833344	1023.000000	1023.000000	2046.000000
48.160000	-0.040782	-24.102070	-12.498353	-1.317374	-4.211419	-6.074924	0.000000	-10.000000	0.650000	-28.150002	289.500000	1023.000000	1023.000000	2046.000000
48.180000	-0.041959	-24.798046	-12.416656	-1.538921	-4.715516	-6.126953	0.000000	-10.000000	0.633333	-27.600000	280.333344	1023.000000	1023.000000	2046.000000
48.200001	-0.042483	-25.107264	-12.220806	-1.900969	-4.803917	-6.181571	0.000000	-10.000000	0.600000	-27.233334	271.166656	1023.000000	1023.000000	2046.000000
48.220001	-0.044108	-26.067583	-12.407305	-2.171964	-5.065434	-6.422880	0.000000	-10.000000	0.566667	-26.683334	259.000000	1023.000000	1023.000000	2046.000000
48.240002	-0.045004	-26.597166	-12.183152	-2.388457	-5.497410	-6.528148	0.000000	-10.000000	0.550000	-26.416668	250.000000	1023.000000	1023.000000	2046.000000
48.259998	-0.046504	-27.483633	-12.541283	-2.666271	-5.471688	-6.804391	0.000000	-10.000000	0.541667	-25.866667	241.166672	1023.000000	1023.000000	2046.000000
48.279999	-0.048496	-28.661272	-12.530494	-2.935915	-6.176090	-7.018775	0.000000	-10.000000	0.525000	-25.366667	232.500000	1023.000000	1023.000000	2046.000000
48.299999	-0.049573	-29.297480	-12.714028	-3.152412	-6.150171	-7.280868	0.000000	-10.000000	0.508333	-24.933334	226.833328	1023.000000	1023.000000	2046.000000
48.320000	-0.051703	-30.556259	-13.000898	-3.350000	-6.702136	-7.503225	0.000000	-10.000000	0.491667	-24.450001	218.666672	1023.000000	1023.000000	2046.000000
48.340000	-0.052504	-31.029684	-12.958916	-3.464561	-6.963102	-7.643104	0.000000	-10.000000	0.475000	-23.983334	210.666672	1023.000000	1023.000000	2046.000000
48.360001	-0.053706	-31.740372	-13.313267	-3.579740	-6.960582	-7.886783	0.000000	-10.000000	0.458333	-23.549999	200.000000	1023.000000	1023.000000	2046.000000
48.380001	-0.054946	-32.473103	-13.205742	-3.727867	-7.572013	-7.967482	0.000000	-10.000000	0.433333	-23.150000	192.000000	1023.000000	1023.000000	2046.000000
48.400002	-0.055260	-32.658638	-13.405110	-3.779487	-7.326931	-8.147111	0.000000	-10.000000	0.416667	-22.733334	184.166672	1023.000000	1023.000000	2046.000000
48.419998	-0.056799	-33.568199	-13.500935	-3.972279	-7.881299	-8.213686	0.000000	-10.000000	0.391667	-22.066668	176.500000	1023.000000	1023.000000	2046.000000
48.439999	-0.057197	-33.803623	-13.384759	-4.121257	-7.985666	-8.311942	0.000000	-10.000000	0.383333	-21.566668	169.166672	1023.000000	1023.000000	2046.000000
48.459999	-0.058260	-34.431580	-13.607519	-4.292854	-8.050276	-8.480932	0.000000	-10.000000	0.366667	-21.000000	162.000000	1023.000000	1023.000000	2046.000000
48.480000	-0.058392	-34.509743	-13.263884	-4.244602	-8.464307	-8.536951	0.000000	-10.000000	0.358333	-20.650002	157.333328	1023.000000	1023.000000	2046.000000
48.500000	-0.058175	-34.381168	-13.340606	-4.156135	-8.142674	-8.741754	0.000000	-10.000000	0.350000	-20.083334	150.500000	1023.000000	1023.000000	2046.000000
48.520000	-0.058594	-34.628929	-13.068984	-4.113762	-8.740806	-8.705377	0.000000	-10.000000	0.333333	-19.633333	143.833328	1023.000000	1023.000000	2046.000000
48.540001	-0.058311	-34.462082	-13.110000	-4.085547	-8.486510	-8.780025	0.000000	-10.000000	0.300000	-19.050001	135.000000	1023.000000	1023.000000	2046.000000
48.560001	-0.060222	-35.591423	-13.296863	-4.366788	-9.086888	-8.840884	0.000000	-10.000000	0.266667	-18.833334	130.666672	1023.000000	1023.000000	2046.000000
48.580002	-0.059642	-35.248516	-13.028035	-4.163199	-9.150236	-8.907045	0.000000	-10.000000	0.250000	-18.383333	124.500000	1023.000000	1023.000000	2046.000000
48.599998	-0.060674	-35.858135	-13.620660	-4.378927	-9.002162	-8.856388	0.000000	-10.000000	0.250000	-18.066668	120.500000	1023.000000	1023.000000	2046.000000
48.619999	-0.061495	-36.343353	-13.913816	-4.294271	-9.454650	-8.680615	0.000000	-10.000000	0.250000	-17.716667	114.500000	1023.000000	1023.000000	2046.000000
48.639999	-0.062646	-37.023869	-14.409107	-4.487850	-9.257833	-8.869080	0.000000	-10.000000	0.241667	-17.500000	108.500000	1023.000000	1023.000000	2046.000000
48.660000	-0.065193	-38.529297	-14.698506	-4.883954	-9.862187	-9.084649	0.000000	-10.000000	0.233333	-17.283333	102.500000	1023.000000	1023.000000	2046.000000
48.680000	-0.066799	-39.478233	-14.807244	-5.240000	-9.985177	-9.445813	0.000000	-10.000000	0.216667	-16.633333	95.000000	1023.000000	1023.000000	2046.000000
48.700001	-0.069707	-41.196709	-15.439676	-5.760006	-10.130908	-9.866120	0.000000	-10.000000	0.191667	-15.666667	89.666664	1023.000000	1023.000000	2046.000000
48.720001	-0.072276	-42.715141	-15.792407	-5.929240	-10.729172	-10.264321	0.000000	-10.000000	0.166667	-14.283333	82.833336	1023.000000	1023.000000	2046.000000
48.740002	-0.074709	-44.152725	-16.559380	-6.266562	-10.641364	-10.685417	0.000000	-10.000000	0.150000	-13.366667	79.500000	1023.000000	1023.000000	2046.000000
48.759998	-0.077959	-46.073826	-17.171780	-6.644124	-11.299754	-10.958170	0.000000	-10.000000	0.125000	-12.383333	76.666664	1023.000000	1023.000000	2046.000000
48.779999	-0.079449	-46.954185	-17.625952	-6.729270	-11.357023	-11.241940	0.000000	-10.000000	0.108333	-11.783334	74.000000	1023.000000	1023.000000	2046.000000
48.799999	-0.081988	-48.454910	-18.394844	-7.029450	-11.563955	-11.466663	0.000000	-10.000000	0.100000	-11.333334	70.000000	1023.000000	1023.000000	2046.000000
48.820000	-0.082952	-49.024776	-18.616928	-6.864527	-11.882039	-11.661284	0.000000	-10.000000	0.108333	-11.716667	64.666664	1023.000000	1023.000000	2046.000000
48.840000	-0.084393	-49.876331	-19.355911	-6.930926	-11.730049	-11.859446	0.000000	-10.000000	0.108333	-12.083334	59.333332	1023.000000	1023.000000	2046.000000
48.860001	-0.085503	-50.532459	-19.565065	-6.827808	-12.252706	-11.886883	0.000000	-10.000000	0.100000	-12.300000	55.333332	1023.000000	1023.000000	2046.000000
48.880001	-0.085898	-50.765991	-19.973875	-6.781935	-12.023284	-11.986898	0.000000	-10.000000	0.100000	-12.133333	52.666668	1023.000000	1023.000000	2046.000000
48.900002	-0.087186	-51.526802	-20.138882	-6.847375	-12.608857	-11.931688	0.000000	-10.000000	0.091667	-11.516667	48.666668	1023.000000	1023.000000	2046.000000
48.919998	-0.086766	-51.278961	-20.116161	-6.686311	-12.479995	-11.996495	0.000000	-10.000000	0.091667	-10.833334	43.666668	1023.000000	1023.000000	2046.000000
48.939999	-0.087221	-51.547882	-20.204630	-6.755393	-12.585045	-12.002814	0.000000	-10.000000	0.091667	-10.266666	40.000000	1023.000000	1023.000000	2046.000000
48.959999	-0.086423	-51.076035	-19.823948	-6.565472	-12.709628	-11.976986	0.000000	-10.000000	0.100000	-10.033333	37.666668	1023.000000	1023.000000	2046.000000
48.980000	-0.086118	-50.895473	-19.815489	-6.599061	-12.458566	-12.022360	0.000000	-10.000000	0.100000	-9.800000	35.333332	1023.000000	1023.000000	2046.000000
49.000000	-0.085425	-50.486427	-19.388561	-6.487688	-12.667459	-11.942720	0.000000	-10.000000	0.091667	-9.500000	30.833334	1023.000000	1023.000000	2046.000000
49.020000	-0.084807	-50.120800	-19.236757	-6.670235	-12.287572	-11.926236	0.000000	-10.000000	0.083333	-9.366667	27.666666	1023.000000	1023.000000	2046.000000
49.040001	-0.084819	-50.127876	-18.862740	-6.856205	-12.578222	-11.830709	0.000000	-10.000000	0.066667	-8.816667	24.500000	1023.000000	1023.000000	2046.000000
49.060001	-0.083918	-49.595821	-18.504866	-7.017360	-12.263424	-11.810174	0.000000	-10.000000	0.058333	-8.216667	22.666666	1023.000000	1023.000000	2046.000000
49.080002	-0.084394	-49.877151	-18.431238	-7.286513	-12.261905	-11.897495	0.000000	-10.000000	0.050000	-7.783333	19.166666	1023.000000	1023.000000	2046.000000
49.099998	-0.083904	-49.587555	-17.964890	-7.201068	-12.415049	-12.006549	0.000000	-10.000000	0.050000	-7.950000	15.666667	1023.000000	1023.000000	2046.000000
49.119999	-0.084608	-50.003223	-18.176130	-7.479726	-12.182023	-12.165344	0.000000	-10.000000	0.050000	-8.233334	13.000000	1023.000000	1023.000000	2046.000000
49.139999	-0.085124	-50.308525	-17.987831	-7.565601	-12.514627	-12.240465	0.000000	-10.000000	0.050000	-8.333334	11.166667	1023.000000	1023.000000	2046.000000
49.160000	-0.085695	-50.645504	-18.089466	-7.828686	-12.280253	-12.447097	0.000000	-10.000000	0.050000	-8.033334	8.500000	1023.000000	1023.000000	2046.000000
49.180000	-0.086795	-51.296131	-18.061308	-8.048854	-12.713606	-12.472364	0.000000	-10.000000	0.050000	-7.733334	5.833333	1023.000000	1023.000000	2046.000000
49.200001	-0.086487	-51.113857	-17.889639	-7.984840	-12.609367	-12.630010	0.000000	-10.000000	0.050000	-7.366667	3.166667	1023.000000	1023.000000	2046.000000
49.220001	-0.087421	-51.665787	-18.057411	-8.216750	-12.695822	-12.695801	0.000000	-10.000000	0.050000	-7.133334	1.666667	1023.000000	1023.000000	2046.000000
49.240002	-0.087004	-51.419395	-17.741722	-8.054700	-12.862634	-12.760340	0.000000	-10.000000	0.050000	-6.666667	-1.166667	1023.000000	1023.000000	2046.000000
49.259998	-0.087247	-51.563221	-17.860907	-8.234461	-12.616268	-12.851584	0.000000	-10.000000	0.050000	-6.283333	-3.166667	1023.000000	1023.000000	2046.000000
49.279999	-0.087139	-51.499245	-17.752825	-8.109028	-12.810601	-12.826789	0.000000	-10.000000	0.050000	-5.950000	-5.166667	1023.000000	1023.000000	2046.000000
49.299999	-0.086811	-51.305428	-17.731382	-8.194399	-12.564371	-12.815274	0.000000	-10.000000	0.050000	-5.683333	-6.500000	1023.000000	1023.000000	2046.000000
49.320000	-0.087259	-51.569923	-17.680019	-8.297434	-12.859908	-12.732559	0.000000	-10.000000	0.050000	-5.216667	-8.500000	1023.000000	1023.000000	2046.000000
49.340000	-0.086595	-51.177631	-17.437458	-8.159830	-12.863202	-12.717141	0.000000	-10.000000	0.050000	-4.916667	-10.166667	1023.000000	1023.000000	2046.000000
49.360001	-0.086862	-51.335281	-17.569212	-8.234152	-12.789589	-12.742328	0.000000	-10.000000	0.050000	-4.833333	-11.833333	1023.000000	1023.000000	2046.000000
49.380001	-0.086458	-51.096497	-17.382751	-8.033063	-12.959100	-12.721584	0.000000	-10.000000	0.050000	-4.950000	-13.333333	1023.000000	1023.000000	2046.000000
49.400002	-0.086410	-51.068588	-17.452751	-8.115312	-12.760641	-12.739884	0.000000	-10.000000	0.041667	-4.683333	-15.000000	1023.000000	1023.000000	2046.000000
49.419998	-0.086248	-50.972683	-17.300493	-7.995110	-13.024109	-12.652973	0.000000	-10.000000	0.033333	-3.616667	-16.500000	1023.000000	1023.000000	2046.000000
49.439999	-0.085623	-50.603291	-17.157434	-8.009152	-12.792286	-12.644417	0.000000	-10.000000	0.016667	-1.666667	-17.500000	1023.000000	1023.000000	2046.000000
49.459999	-0.085329	-50.429314	-16.999599	-8.009342	-12.918200	-12.502172	0.000000	-10.000000	0.008333	0.550000	-18.000000	1023.000000	1023.000000	2046.000000
49.480000	-0.083819	-49.536949	-16.589029	-7.718174	-12.784992	-12.444754	0.000000	-10.000000	-0.016667	2.833333	-18.000000	1023.000000	1023.000000	2046.000000
49.500000	-0.082761	-48.912022	-16.388014	-7.694381	-12.504726	-12.324899	0.000000	-10.000000	-0.041667	5.333333	-18.000000	1023.000000	1023.000000	2046.000000
49.520000	-0.080708	-47.698685	-15.898215	-7.338387	-12.395029	-12.067055	0.000000	-10.000000	-0.075000	8.316667	-18.000000	1023.000000	1023.000000	2046.000000
49.540001	-0.078594	-46.449345	-15.438154	-7.213692	-11.944080	-11.853417	0.000000	-10.000000	-0.116667	11.416667	-18.000000	1023.000000	1023.000000	2046.000000
49.560001	-0.076318	-45.103760	-14.956080	-6.915816	-11.709153	-11.522710	0.000000	-10.000000	-0.158333	13.983334	-18.000000	1023.000000	1023.000000	2046.000000
49.580002	-0.073680	-43.544952	-14.247235	-6.512607	-11.451008	-11.334102	0.000000	-10.000000	-0.225000	16.200001	-18.000000	1023.000000	1023.000000	2046.000000
49.599998	-0.071733	-42.393936	-13.852429	-6.417784	-11.005471	-11.118252	0.000000	-10.000000	-0.275000	18.266668	-4.000000	1023.000000	1023.000000	2046.000000
49.619999	-0.069593	-41.129398	-13.229856	-6.085051	-10.871798	-10.942694	0.000000	-10.000000	-0.341667	20.283335	11.500000	1023.000000	1023.000000	2046.000000
49.639999	-0.068435	-40.445190	-12.935312	-6.183092	-10.518261	-10.808525	0.000000	-10.000000	-0.383333	22.283335	29.333334	1023.000000	1023.000000	2046.000000
49.660000	-0.065771	-38.870674	-12.543706	-5.686388	-10.104737	-10.535844	0.000000	-10.000000	-0.416667	23.850000	35.666668	1023.000000	1023.000000	2046.000000
49.680000	-0.063452	-37.500050	-12.036634	-5.659274	-9.774786	-10.029355	0.000000	-10.000000	-0.441667	25.250000	43.500000	1023.000000	1023.000000	2046.000000
49.700001	-0.061199	-36.168842	-12.069812	-5.341665	-9.223059	-9.534308	0.000000	-10.000000	-0.466667	26.166668	51.666668	1023.000000	1023.000000	2046.000000
49.720001	-0.058733	-34.710926	-11.663913	-4.908279	-8.951859	-9.186876	0.000000	-10.000000	-0.483333	26.966667	60.333332	1023.000000	1023.000000	2046.000000
49.740002	-0.057248	-33.833694	-11.620058	-4.882628	-8.342196	-8.988812	0.000000	-10.000000	-0.500000	27.550001	69.166664	1023.000000	1023.000000	2046.000000
49.759998	-0.056697	-33.508202	-11.662493	-4.783017	-8.304338	-8.758353	0.000000	-10.000000	-0.516667	28.283333	78.333336	1023.000000	1023.000000	2046.000000
49.779999	-0.057188	-33.798038	-12.064216	-4.908988	-8.054547	-8.770288	0.000000	-10.000000	-0.558333	29.050001	87.833336	1023.000000	1023.000000	2046.000000
49.799999	-0.057960	-34.254147	-12.506259	-4.923472	-8.085061	-8.739356	0.000000	-10.000000	-0.575000	29.816668	97.166664	1023.000000	1023.000000	2046.000000
49.820000	-0.058367	-34.494633	-12.735003	-5.018546	-7.980813	-8.760269	0.000000	-10.000000	-0.591667	30.383333	107.000000	1023.000000	1023.000000	2046.000000
49.840000	-0.058274	-34.439888	-13.128961	-5.012919	-7.783389	-8.514621	0.000000	-10.000000	-0.600000	30.800001	117.000000	1023.000000	1023.000000	2046.000000
49.860001	-0.057537	-34.004311	-13.198847	-4.560690	-7.675211	-8.569562	0.000000	-10.000000	-0.616667	31.183334	127.333336	1023.000000	1023.000000	2046.000000
49.880001	-0.056302	-33.274284	-13.499419	-4.200841	-7.249972	-8.324054	0.000000	-10.000000	-0.616667	31.350000	137.666672	1023.000000	1023.000000	2046.000000
49.900002	-0.054618	-32.279377	-13.386500	-3.529985	-7.208427	-8.154466	0.000000	-10.000000	-0.616667	31.366667	148.000000	1023.000000	1023.000000	2046.000000
49.919998	-0.052827	-31.220617	-13.482420	-3.143845	-6.721310	-7.873042	0.000000	-10.000000	-0.633333	31.250000	158.500000	1023.000000	1023.000000	2046.000000
49.939999	-0.050919	-30.093256	-13.274595	-2.604337	-6.698243	-7.516080	0.000000	-10.000000	-0.658333	31.400000	172.500000	1023.000000	1023.000000	2046.000000
49.959999	-0.049148	-29.046335	-13.092564	-2.328847	-6.412724	-7.212201	0.000000	-10.000000	-0.675000	31.583334	183.000000	1023.000000	1023.000000	2046.000000
49.980000	-0.046544	-27.507277	-12.864877	-1.842414	-6.041469	-6.758517	0.000000	-10.000000	-0.683333	31.966667	193.500000	1023.000000	1023.000000	2046.000000
50.000000	-0.044038	-26.026237	-12.264916	-1.372928	-5.848808	-6.539585	0.000000	-10.000000	-0.683333	32.233334	200.666672	1023.000000	1023.000000	2046.000000
50.020000	-0.041065	-24.269356	-11.868683	-1.149240	-5.210438	-6.040994	0.000000	-10.000000	-0.700000	32.466667	211.500000	1023.000000	1023.000000	2046.000000
50.040001	-0.038030	-22.475571	-11.049035	-0.695379	-4.924971	-5.806186	0.000000	-10.000000	-0.700000	32.616669	222.333328	1023.000000	1023.000000	2046.000000
50.060001	-0.034689	-20.501451	-10.476734	-0.579671	-4.078932	-5.366114	0.000000	-10.000000	-0.691667	32.466667	233.166672	1023.000000	1023.000000	2046.000000
50.080002	-0.031237	-18.461353	-9.441087	-0.254446	-3.725792	-5.040028	0.000000	-10.000000	-0.666667	32.350002	243.833328	1023.000000	1023.000000	2046.000000
50.099998	-0.028047	-16.575930	-8.564806	-0.407392	-3.005956	-4.597775	0.000000	-10.000000	-0.641667	31.916668	254.666672	1023.000000	1023.000000	2046.000000
50.119999	-0.024308	-14.366220	-7.645704	-0.344948	-2.361261	-4.014306	0.000000	-10.000000	-0.625000	31.566668	265.500000	1023.000000	1023.000000	2046.000000
50.139999	-0.021078	-12.457381	-6.616150	-0.227044	-1.821876	-3.792311	0.000000	-10.000000	-0.608333	31.166668	276.166656	1023.000000	1023.000000	2046.000000
50.160000	-0.017769	-10.501269	-5.942094	-0.158451	-1.078264	-3.322460	0.000000	-10.000000	-0.583333	30.716667	286.666656	1023.000000	1023.000000	2046.000000
50.180000	-0.015116	-8.933704	-4.964448	0.143696	-0.811669	-3.301283	0.000000	-10.000000	-0.566667	30.366667	297.000000	1023.000000	1023.000000	2046.000000
50.200001	-0.012451	-7.358573	-4.522401	0.089618	-0.063222	-2.862569	0.000000	-10.000000	-0.541667	29.850000	307.333344	1023.000000	1023.000000	2046.000000
50.220001	-0.010635	-6.285210	-3.740183	0.318099	0.065707	-2.928833	0.000000	-10.000000	-0.550000	29.550001	317.500000	1023.000000	1023.000000	2046.000000
50.240002	-0.008562	-5.060297	-3.391498	0.227854	0.749870	-2.646524	0.000000	-10.000000	-0.550000	29.283333	327.166656	1023.000000	1023.000000	2046.000000
50.259998	-0.006630	-3.918092	-2.797735	0.495854	0.966965	-2.583177	0.000000	-10.000000	-0.566667	29.366667	336.833344	1023.000000	1023.000000	2046.000000
50.279999	-0.004458	-2.634614	-2.366791	0.479121	1.542264	-2.289207	0.000000	-10.000000	-0.566667	29.466667	346.500000	1023.000000	1023.000000	2046.000000
50.299999	-0.002039	-1.204785	-1.838839	0.781614	1.853356	-2.000916	0.000000	-10.000000	-0.566667	29.549999	356.500000	1023.000000	1023.000000	2046.000000
50.320000	0.000276	0.163329	-1.233563	1.008183	2.207049	-1.818340	0.000000	-10.000000	-0.558333	29.616667	366.500000	1023.000000	1023.000000	2046.000000
50.340000	0.003042	1.797986	-0.856343	1.092153	2.813130	-1.250954	0.000000	-10.000000	-0.558333	29.683334	376.500000	1023.000000	1023.000000	2046.000000
50.360001	0.005323	3.145970	-0.121184	1.509747	2.976296	-1.218890	0.000000	-10.000000	-0.558333	29.850000	386.500000	1023.000000	1023.000000	2046.000000
50.380001	0.008427	4.980446	0.237310	1.639136	3.809009	-0.705008	0.000000	-10.000000	-0.558333	29.600000	396.166656	1023.000000	1023.000000	2046.000000
50.400002	0.010664	6.302647	1.061778	2.031346	3.839181	-0.629658	0.000000	-10.000000	-0.550000	29.266666	405.833344	1023.000000	1023.000000	2046.000000
50.419998	0.013673	8.080636	1.428419	2.140979	4.667900	-0.156662	0.000000	-10.000000	-0.533333	28.750000	415.500000	1023.000000	1023.000000	2046.000000
50.439999	0.016249	9.603070	2.186681	2.660807	4.825891	-0.070309	0.000000	-10.000000	-0.516667	28.583334	425.333344	1023.000000	1023.000000	2046.000000
50.459999	0.019222	11.360098	2.595391	2.761833	5.646530	0.356345	0.000000	-10.000000	-0.500000	28.450001	435.000000	1023.000000	1023.000000	2046.000000
50.480000	0.021874	12.927635	3.296669	3.120309	5.956269	0.554388	0.000000	-10.000000	-0.500000	28.433334	444.500000	1023.000000	1023.000000	2046.000000
50.500000	0.024746	14.624769	3.960767	3.326320	6.482811	0.854871	0.000000	-10.000000	-0.491667	28.183334	454.000000	1023.000000	1023.000000	2046.000000
50.520000	0.027883	16.478785	4.535110	3.718727	7.029950	1.194998	0.000000	-10.000000	-0.491667	28.066668	463.500000	1023.000000	1023.000000	2046.000000
50.540001	0.029790	17.605885	5.141212	4.031487	7.204517	1.228670	0.000000	-10.000000	-0.491667	28.000000	473.000000	1023.000000	1023.000000	2046.000000
50.560001	0.032089	18.964834	5.447430	4.058731	7.803762	1.654911	0.000000	-10.000000	-0.500000	28.350000	482.333344	1023.000000	1023.000000	2046.000000
50.580002	0.033243	19.646809	6.042251	4.369874	7.772912	1.461773	0.000000	-10.000000	-0.516667	28.583334	491.833344	1023.000000	1023.000000	2046.000000
50.599998	0.035864	21.195339	6.271309	4.306095	8.555296	2.062639	0.000000	-10.000000	-0.516667	28.966667	501.166656	1023.000000	1023.000000	2046.000000
50.619999	0.037664	22.259502	6.774139	4.792662	8.558628	2.134074	0.000000	-10.000000	-0.525000	28.933334	510.833344	1023.000000	1023.000000	2046.000000
50.639999	0.040154	23.731209	6.711040	5.005471	9.176906	2.837791	0.000000	-10.000000	-0.516667	28.900002	520.500000	1023.000000	1023.000000	2046.000000
50.660000	0.041379	24.455091	6.657246	5.549456	9.245658	3.002732	0.000000	-10.000000	-0.525000	28.666668	530.166687	1023.000000	1023.000000	2046.000000
50.680000	0.042392	25.053638	6.812502	5.609645	9.521481	3.110012	0.000000	-10.000000	-0.533333	28.716667	539.833313	1023.000000	1023.000000	2046.000000
50.700001	0.042102	24.882341	6.768112	5.416384	9.631468	3.066377	0.000000	-10.000000	-0.541667	28.800001	549.166687	1023.000000	1023.000000	2046.000000
50.720001	0.040783	24.102957	6.637403	5.180453	9.513836	2.771263	0.000000	-10.000000	-0.541667	28.866667	558.833313	1023.000000	1023.000000	2046.000000
50.740002	0.039864	23.559668	6.036500	4.866383	9.753708	2.903076	0.000000	-10.000000	-0.516667	28.533335	568.333313	1023.000000	1023.000000	2046.000000
50.759998	0.038177	22.562654	5.725760	5.058066	9.397178	2.381650	0.000000	-10.000000	-0.483333	28.033335	578.000000	1023.000000	1023.000000	2046.000000
50.779999	0.038148	22.545593	5.158885	4.860450	9.840449	2.685810	0.000000	-10.000000	-0.458333	27.466667	587.500000	1023.000000	1023.000000	2046.000000
50.799999	0.037689	22.274271	5.036790	5.287066	9.599442	2.350972	0.000000	-10.000000	-0.441667	26.966667	596.833313	1023.000000	1023.000000	2046.000000
50.820000	0.038731	22.890265	4.663670	5.344528	10.129904	2.752163	0.000000	-10.000000	-0.433333	26.883333	606.000000	1023.000000	1023.000000	2046.000000
50.840000	0.038922	23.002779	4.617238	5.871424	9.947843	2.566276	0.000000	-10.000000	-0.416667	26.350000	614.833313	1023.000000	1023.000000	2046.000000
50.860001	0.040005	23.643116	4.468616	5.945871	10.298409	2.930218	0.000000	-10.000000	-0.408333	25.833334	623.666687	1023.000000	1023.000000	2046.000000
50.880001	0.040691	24.048555	4.400336	6.383439	10.312164	2.952616	0.000000	-10.000000	-0.400000	25.116667	632.333313	1023.000000	1023.000000	2046.000000
50.900002	0.041682	24.634195	4.496068	6.534252	10.455917	3.147957	0.000000	-10.000000	-0.375000	24.466667	640.833313	1023.000000	1023.000000	2046.000000
50.919998	0.043010	25.419096	4.517953	6.836695	10.725505	3.338943	0.000000	-10.000000	-0.358333	23.833334	649.000000	1023.000000	1023.000000	2046.000000
50.939999	0.043996	26.001518	4.806921	7.134064	10.804770	3.255762	0.000000	-10.000000	-0.325000	23.033333	657.000000	1023.000000	1023.000000	2046.000000
50.959999	0.045657	26.983164	4.911936	7.005876	11.355269	3.710083	0.000000	-10.000000	-0.308333	22.549999	665.000000	1023.000000	1023.000000	2046.000000
50.980000	0.046650	27.570269	5.356517	7.192151	11.409504	3.612097	0.000000	-10.000000	-0.258333	21.716667	672.666687	1023.000000	1023.000000	2046.000000
51.000000	0.048856	28.874107	5.606641	7.047893	12.108086	4.111488	0.000000	-10.000000	-0.241667	20.900000	680.166687	1023.000000	1023.000000	2046.000000
51.020000	0.050275	29.712292	6.209634	7.477391	12.160228	3.865039	0.000000	-10.000000	-0.225000	20.050001	687.166687	1023.000000	1023.000000	2046.000000
51.040001	0.053099	31.381668	6.655550	7.285602	12.984374	4.456143	0.000000	-10.000000	-0.216667	19.300001	694.000000	1023.000000	1023.000000	2046.000000
51.060001	0.055147	32.591644	7.305913	7.576840	13.263663	4.445228	0.000000	-10.000000	-0.183333	18.283333	700.666687	1023.000000	1023.000000	2046.000000
51.080002	0.057409	33.928795	7.965968	7.378176	13.747148	4.837505	0.000000	-10.000000	-0.141667	16.966667	707.000000	1023.000000	1023.000000	2046.000000
51.099998	0.059062	34.905739	8.356046	7.274251	14.125366	5.150076	0.000000	-10.000000	-0.108333	15.466667	713.000000	1023.000000	1023.000000	2046.000000
51.119999	0.059541	35.188789	8.899735	7.261465	14.063989	4.963602	0.000000	-10.000000	-0.066667	13.683333	718.333313	1023.000000	1023.000000	2046.000000
51.139999	0.060500	35.755550	9.212098	6.781384	14.528897	5.233171	0.000000	-10.000000	-0.033333	11.233334	723.333313	1023.000000	1023.000000	2046.000000
51.160000	0.060196	35.575996	9.633749	6.985690	14.339973	4.616582	0.000000	-10.000000	0.000000	8.266666	727.500000	1023.000000	1023.000000	2046.000000
51.180000	0.061023	36.064541	9.725780	6.632569	14.806854	4.899339	0.000000	-10.000000	0.025000	4.466667	730.833313	1023.000000	1023.000000	2046.000000
51.200001	0.060119	35.530312	9.874784	6.825315	14.400179	4.430032	0.000000	-10.000000	0.041667	0.866667	732.833313	1023.000000	1023.000000	2046.000000
51.220001	0.060461	35.732437	9.767494	6.546959	14.680968	4.737015	0.000000	-10.000000	0.050000	-2.116667	733.833313	1023.000000	1023.000000	2046.000000
51.240002	0.059617	35.233631	9.711248	6.778625	14.321554	4.422204	0.000000	-10.000000	0.050000	-4.483333	734.000000	1023.000000	1023.000000	2046.000000
51.259998	0.060064	35.497833	9.654804	6.570323	14.523435	4.749272	0.000000	-10.000000	0.058333	-6.516667	734.000000	1023.000000	1023.000000	2046.000000
51.279999	0.059537	35.186142	9.608256	6.820448	14.217683	4.539755	0.000000	-10.000000	0.058333	-8.250000	734.000000	1023.000000	1023.000000	2046.000000
51.299999	0.060119	35.530041	9.577052	6.661542	14.393042	4.898404	0.000000	-10.000000	0.058333	-9.116667	734.000000	1023.000000	1023.000000	2046.000000
51.320000	0.059718	35.293617	9.500492	6.910712	14.157663	4.724748	0.000000	-10.000000	0.050000	-9.433333	734.000000	1023.000000	1023.000000	2046.000000
51.340000	0.060063	35.497208	9.562791	6.898430	14.134766	4.901221	0.000000	-10.000000	0.066667	-9.700000	734.000000	1023.000000	1023.000000	2046.000000
51.360001	0.060238	35.600517	9.546058	7.079446	14.121431	4.853580	0.000000	-10.000000	0.083333	-10.166667	730.333313	1023.000000	1023.000000	2046.000000
[truncated: 1,133,264 more chars]
