# Supplementary material for: Effect of Electrode Belt and Body Positions on Regional Pulmonary Ventilation- and Perfusion-Related Impedance Changes Measured by Electric Impedance Tomography
Source: PLoS One. 2016 Jun 2;11(6):e0155913. doi: 10.1371/journal.pone.0155913 (PMC4890811; doi:10.1371/journal.pone.0155913)
Supplement: S1 Dataset — (ZIP) [file pone.0155913.s001.zip › Dataset/Fp12-righ-2i.txt]

Patient Name:	Fp12
Registry:	Fp12
Investigator:	 
Diagnosys:	 
Notes:	h�ger2i             
Sample Rate [Hz]:	50.07
Time Base 	Pixels Mean 	Pixels Sum 	UPPER RIGHT		UPPER LEFT		LOWER RIGHT		LOWER LEFT		QRS	ETCO2	Paw	Flow (L/min)	Volume	Analog1	Analog2	AnalogSum
0.000000	-0.009742	-5.757782	-2.650859	-1.194766	-1.957604	0.045448	0.000000	-10.000000	0.475000	-24.633333	274.833344	1023.000000	1023.000000	2046.000000
0.020000	-0.010170	-6.010500	-2.688701	-1.157673	-2.047600	-0.116526	0.000000	-10.000000	0.466667	-24.583334	269.333344	1023.000000	1023.000000	2046.000000
0.040000	-0.010539	-6.228453	-2.851966	-1.103591	-2.185353	-0.087543	0.000000	-10.000000	0.466667	-24.400000	264.000000	1023.000000	1023.000000	2046.000000
0.060000	-0.010531	-6.223605	-2.928482	-1.111961	-2.349553	0.166391	0.000000	-10.000000	0.466667	-24.233334	256.000000	1023.000000	1023.000000	2046.000000
0.080000	-0.010778	-6.369505	-2.941759	-1.047538	-2.474943	0.094734	0.000000	-10.000000	0.475000	-24.033333	245.333328	1023.000000	1023.000000	2046.000000
0.100000	-0.011066	-6.540261	-3.043331	-0.992258	-2.472792	-0.031881	0.000000	-10.000000	0.466667	-23.883333	234.666672	1023.000000	1023.000000	2046.000000
0.120000	-0.011255	-6.651663	-3.141814	-0.961878	-2.652354	0.104382	0.000000	-10.000000	0.458333	-23.716667	226.666672	1023.000000	1023.000000	2046.000000
0.140000	-0.011275	-6.663449	-3.172398	-0.959398	-2.806968	0.275315	0.000000	-10.000000	0.450000	-23.633333	221.333328	1023.000000	1023.000000	2046.000000
0.160000	-0.011580	-6.843795	-3.184773	-0.877518	-2.835498	0.053994	0.000000	-10.000000	0.450000	-23.483334	213.333328	1023.000000	1023.000000	2046.000000
0.180000	-0.011878	-7.020004	-3.257343	-0.887753	-2.975193	0.100285	0.000000	-10.000000	0.433333	-23.100000	202.833328	1023.000000	1023.000000	2046.000000
0.200000	-0.012104	-7.153629	-3.365614	-0.893332	-3.137683	0.243000	0.000000	-10.000000	0.416667	-22.733334	195.000000	1023.000000	1023.000000	2046.000000
0.220000	-0.012365	-7.307942	-3.394508	-0.817229	-3.144646	0.048442	0.000000	-10.000000	0.383333	-22.400000	190.000000	1023.000000	1023.000000	2046.000000
0.240000	-0.012641	-7.471124	-3.447787	-0.816113	-3.224024	0.016800	0.000000	-10.000000	0.366667	-22.233334	185.000000	1023.000000	1023.000000	2046.000000
0.260000	-0.012767	-7.545513	-3.547942	-0.870737	-3.390380	0.263546	0.000000	-10.000000	0.358333	-21.983334	177.500000	1023.000000	1023.000000	2046.000000
0.280000	-0.013134	-7.762182	-3.590909	-0.783934	-3.452156	0.064817	0.000000	-10.000000	0.350000	-21.650000	170.166672	1023.000000	1023.000000	2046.000000
0.300000	-0.013468	-7.959314	-3.649783	-0.823121	-3.461743	-0.024667	0.000000	-10.000000	0.350000	-21.116667	160.666672	1023.000000	1023.000000	2046.000000
0.320000	-0.013622	-8.050538	-3.711159	-0.845497	-3.639554	0.145672	0.000000	-10.000000	0.341667	-20.666666	153.666672	1023.000000	1023.000000	2046.000000
0.340000	-0.013781	-8.144639	-3.748745	-0.777229	-3.616531	-0.002134	0.000000	-10.000000	0.341667	-20.183332	146.833328	1023.000000	1023.000000	2046.000000
0.360000	-0.013564	-8.016171	-3.682892	-0.753545	-3.439887	-0.139847	0.000000	-10.000000	0.341667	-19.966667	142.333328	1023.000000	1023.000000	2046.000000
0.380000	-0.012853	-7.596130	-3.470330	-0.745193	-3.493953	0.113346	0.000000	-10.000000	0.308333	-19.216667	133.500000	1023.000000	1023.000000	2046.000000
0.400000	-0.012306	-7.272810	-3.177823	-0.669178	-3.517074	0.091266	0.000000	-10.000000	0.283333	-18.683332	126.833336	1023.000000	1023.000000	2046.000000
0.420000	-0.012273	-7.253376	-2.942461	-0.725149	-3.469034	-0.116733	0.000000	-10.000000	0.241667	-17.900000	120.500000	1023.000000	1023.000000	2046.000000
0.440000	-0.011953	-7.064054	-2.732892	-0.747320	-3.637685	0.053843	0.000000	-10.000000	0.225000	-17.583334	116.500000	1023.000000	1023.000000	2046.000000
0.460000	-0.012220	-7.221816	-2.678093	-0.761274	-3.710626	-0.071823	0.000000	-10.000000	0.216667	-17.066668	110.833336	1023.000000	1023.000000	2046.000000
0.480000	-0.012202	-7.211133	-2.576401	-0.612938	-3.718284	-0.303510	0.000000	-10.000000	0.208333	-16.833334	105.166664	1023.000000	1023.000000	2046.000000
0.500000	-0.012225	-7.225101	-2.667186	-0.432189	-3.991090	-0.134636	0.000000	-10.000000	0.208333	-16.416668	99.666664	1023.000000	1023.000000	2046.000000
0.520000	-0.013458	-7.953516	-3.091972	-0.145808	-4.441494	-0.274243	0.000000	-10.000000	0.200000	-16.266666	94.000000	1023.000000	1023.000000	2046.000000
0.540000	-0.015275	-9.027351	-3.503330	0.005499	-4.841303	-0.688217	0.000000	-10.000000	0.183333	-16.000000	88.666664	1023.000000	1023.000000	2046.000000
0.560000	-0.017104	-10.108225	-3.638826	-0.124811	-5.411191	-0.933397	0.000000	-10.000000	0.166667	-15.400001	83.333336	1023.000000	1023.000000	2046.000000
0.580000	-0.019575	-11.568553	-3.849350	-0.361217	-6.083153	-1.274833	0.000000	-10.000000	0.133333	-14.550000	78.166664	1023.000000	1023.000000	2046.000000
0.600000	-0.022905	-13.537137	-4.368371	-0.707915	-6.554900	-1.905950	0.000000	-10.000000	0.116667	-13.250000	73.333336	1023.000000	1023.000000	2046.000000
0.620000	-0.025955	-15.339362	-4.897575	-1.146991	-6.903393	-2.391403	0.000000	-10.000000	0.100000	-12.316667	69.000000	1023.000000	1023.000000	2046.000000
0.640000	-0.028487	-16.835728	-5.396924	-1.624993	-7.332441	-2.481370	0.000000	-10.000000	0.083333	-11.266666	65.000000	1023.000000	1023.000000	2046.000000
0.660000	-0.030850	-18.232599	-6.030903	-1.860258	-7.559501	-2.781936	0.000000	-10.000000	0.083333	-10.800000	61.166668	1023.000000	1023.000000	2046.000000
0.680000	-0.032552	-19.238098	-6.534745	-2.066381	-7.545140	-3.091832	0.000000	-10.000000	0.083333	-10.833333	57.500000	1023.000000	1023.000000	2046.000000
0.700000	-0.033712	-19.923826	-6.816236	-2.287828	-7.688471	-3.131292	0.000000	-10.000000	0.091667	-11.133333	53.833332	1023.000000	1023.000000	2046.000000
0.720000	-0.034660	-20.484253	-7.112400	-2.430953	-7.863623	-3.077279	0.000000	-10.000000	0.091667	-11.416667	50.000000	1023.000000	1023.000000	2046.000000
0.740000	-0.035533	-20.999990	-7.418531	-2.500146	-7.825862	-3.255450	0.000000	-10.000000	0.075000	-11.400001	46.000000	1023.000000	1023.000000	2046.000000
0.760000	-0.035980	-21.264364	-7.586796	-2.589705	-7.730637	-3.357227	0.000000	-10.000000	0.075000	-11.366667	42.166668	1023.000000	1023.000000	2046.000000
0.780000	-0.036275	-21.438808	-7.631323	-2.743870	-7.891052	-3.172563	0.000000	-10.000000	0.075000	-11.200000	38.500000	1023.000000	1023.000000	2046.000000
0.800000	-0.036925	-21.822811	-7.882853	-2.772426	-7.858528	-3.309004	0.000000	-10.000000	0.075000	-10.900000	34.833332	1023.000000	1023.000000	2046.000000
0.820000	-0.036916	-21.817383	-7.972293	-2.876652	-7.586159	-3.382279	0.000000	-10.000000	0.075000	-10.550000	31.166666	1023.000000	1023.000000	2046.000000
0.840000	-0.036515	-21.580135	-7.922837	-3.040432	-7.552770	-3.064096	0.000000	-10.000000	0.058333	-10.183333	27.500000	1023.000000	1023.000000	2046.000000
0.860000	-0.036426	-21.527615	-8.070356	-2.996091	-7.463851	-2.997316	0.000000	-10.000000	0.058333	-10.033334	24.166666	1023.000000	1023.000000	2046.000000
0.880000	-0.035999	-21.275379	-8.189292	-2.926673	-7.156407	-3.003007	0.000000	-10.000000	0.050000	-10.033334	20.833334	1023.000000	1023.000000	2046.000000
0.900000	-0.035585	-21.030586	-8.166445	-3.030035	-7.059355	-2.774752	0.000000	-10.000000	0.050000	-9.933333	17.500000	1023.000000	1023.000000	2046.000000
0.920000	-0.035513	-20.988419	-8.243159	-3.006896	-7.090978	-2.647385	0.000000	-10.000000	0.058333	-9.633333	14.166667	1023.000000	1023.000000	2046.000000
0.940000	-0.035731	-21.116787	-8.424766	-3.001069	-7.015134	-2.675820	0.000000	-10.000000	0.066667	-9.250000	11.000000	1023.000000	1023.000000	2046.000000
0.960000	-0.035951	-21.247229	-8.562369	-3.042993	-6.877500	-2.764366	0.000000	-10.000000	0.066667	-9.066667	8.000000	1023.000000	1023.000000	2046.000000
0.980000	-0.036065	-21.314398	-8.511820	-3.258104	-6.982977	-2.561496	0.000000	-10.000000	0.058333	-9.033334	5.000000	1023.000000	1023.000000	2046.000000
1.000000	-0.036617	-21.640812	-8.606944	-3.332244	-7.110332	-2.591292	0.000000	-10.000000	0.050000	-8.966667	2.166667	1023.000000	1023.000000	2046.000000
1.020000	-0.036883	-21.797922	-8.738971	-3.329837	-7.000042	-2.729073	0.000000	-10.000000	0.050000	-8.816667	-0.500000	1023.000000	1023.000000	2046.000000
1.040000	-0.036958	-21.842056	-8.618122	-3.509894	-7.141063	-2.572976	0.000000	-10.000000	0.050000	-8.500000	-3.166667	1023.000000	1023.000000	2046.000000
1.060000	-0.037518	-22.172892	-8.702410	-3.545730	-7.323648	-2.601103	0.000000	-10.000000	0.050000	-8.216667	-6.000000	1023.000000	1023.000000	2046.000000
1.080000	-0.037594	-22.218294	-8.808963	-3.518969	-7.201037	-2.689326	0.000000	-10.000000	0.050000	-7.850000	-8.833333	1023.000000	1023.000000	2046.000000
1.100000	-0.037438	-22.125685	-8.749385	-3.628202	-7.157505	-2.590591	0.000000	-10.000000	0.041667	-7.550000	-11.500000	1023.000000	1023.000000	2046.000000
1.120000	-0.037268	-22.025249	-8.674490	-3.683933	-7.219565	-2.447262	0.000000	-10.000000	0.041667	-7.200000	-14.000000	1023.000000	1023.000000	2046.000000
1.140000	-0.037316	-22.053993	-8.730765	-3.586665	-7.259297	-2.477266	0.000000	-10.000000	0.041667	-7.033334	-16.333334	1023.000000	1023.000000	2046.000000
1.160000	-0.036879	-21.795774	-8.717898	-3.428069	-7.111780	-2.538028	0.000000	-10.000000	0.033333	-6.883334	-18.833334	1023.000000	1023.000000	2046.000000
1.180000	-0.036245	-21.420696	-8.543036	-3.446187	-7.064229	-2.367245	0.000000	-10.000000	0.025000	-6.650000	-21.166666	1023.000000	1023.000000	2046.000000
1.200000	-0.036047	-21.303886	-8.413549	-3.414977	-7.177229	-2.298131	0.000000	-10.000000	0.008333	-6.150000	-23.500000	1023.000000	1023.000000	2046.000000
1.220000	-0.035680	-21.087057	-8.452559	-3.287855	-7.079065	-2.267579	0.000000	-10.000000	0.016667	-5.416667	-25.500000	1023.000000	1023.000000	2046.000000
1.240000	-0.034943	-20.651562	-8.369133	-3.155302	-6.884568	-2.242559	0.000000	-10.000000	0.008333	-4.350000	-27.166666	1023.000000	1023.000000	2046.000000
1.260000	-0.034134	-20.173178	-8.096113	-3.203459	-6.885448	-1.988157	0.000000	-10.000000	0.008333	-2.183333	-28.666666	1023.000000	1023.000000	2046.000000
1.280000	-0.033774	-19.960287	-8.065367	-3.068429	-6.806878	-2.019613	0.000000	-10.000000	-0.025000	0.600000	-29.500000	1023.000000	1023.000000	2046.000000
1.300000	-0.032566	-19.246796	-7.958372	-2.822697	-6.431384	-2.034343	0.000000	-10.000000	-0.058333	4.200000	-30.000000	1023.000000	1023.000000	2046.000000
1.320000	-0.031483	-18.606493	-7.611495	-2.892101	-6.336601	-1.766296	0.000000	-10.000000	-0.100000	7.666667	-30.000000	1023.000000	1023.000000	2046.000000
1.340000	-0.030758	-18.177864	-7.475763	-2.753563	-6.207813	-1.740725	0.000000	-10.000000	-0.125000	10.900000	-30.000000	1023.000000	1023.000000	2046.000000
1.360000	-0.029461	-17.411205	-7.332131	-2.480343	-5.816467	-1.782264	0.000000	-10.000000	-0.175000	13.616667	-30.000000	1023.000000	1023.000000	2046.000000
1.380000	-0.027938	-16.511475	-6.966076	-2.505523	-5.556813	-1.483062	0.000000	-10.000000	-0.225000	15.583334	-30.000000	1023.000000	1023.000000	2046.000000
1.400000	-0.026938	-15.920516	-6.681857	-2.459018	-5.379202	-1.400439	0.000000	-10.000000	-0.291667	17.566668	-20.833334	1023.000000	1023.000000	2046.000000
1.420000	-0.025650	-15.158859	-6.489527	-2.302511	-5.013557	-1.353264	0.000000	-10.000000	-0.325000	19.266666	-2.000000	1023.000000	1023.000000	2046.000000
1.440000	-0.023936	-14.146195	-6.152793	-2.092746	-4.610642	-1.290013	0.000000	-10.000000	-0.383333	21.233334	19.000000	1023.000000	1023.000000	2046.000000
1.460000	-0.022288	-13.172306	-5.727568	-2.155344	-4.270855	-1.018538	0.000000	-10.000000	-0.425000	23.016666	33.333332	1023.000000	1023.000000	2046.000000
1.480000	-0.021164	-12.507694	-5.406626	-2.082150	-4.052746	-0.966171	0.000000	-10.000000	-0.483333	24.683334	40.833332	1023.000000	1023.000000	2046.000000
1.500000	-0.019517	-11.534721	-5.185044	-1.823049	-3.553385	-0.973243	0.000000	-10.000000	-0.516667	25.966667	48.833332	1023.000000	1023.000000	2046.000000
1.520000	-0.017615	-10.410217	-4.751173	-1.701731	-3.164287	-0.793026	0.000000	-10.000000	-0.566667	27.116667	57.333332	1023.000000	1023.000000	2046.000000
1.540000	-0.015849	-9.366933	-4.163754	-1.715660	-2.954435	-0.533085	0.000000	-10.000000	-0.591667	28.266666	66.166664	1023.000000	1023.000000	2046.000000
1.560000	-0.014323	-8.465136	-3.599756	-1.641044	-2.729694	-0.494641	0.000000	-10.000000	-0.641667	29.300001	75.333336	1023.000000	1023.000000	2046.000000
1.580000	-0.012215	-7.219007	-2.978919	-1.445353	-2.292871	-0.501864	0.000000	-10.000000	-0.675000	30.550001	84.833336	1023.000000	1023.000000	2046.000000
1.600000	-0.010180	-6.016598	-2.243713	-1.450747	-1.989438	-0.332701	0.000000	-10.000000	-0.716667	31.633333	94.666664	1023.000000	1023.000000	2046.000000
1.620000	-0.009026	-5.334073	-1.631134	-1.476187	-1.892855	-0.333896	0.000000	-10.000000	-0.741667	32.450001	105.166664	1023.000000	1023.000000	2046.000000
1.640000	-0.007136	-4.217610	-1.181250	-1.245873	-1.450443	-0.340044	0.000000	-10.000000	-0.758333	32.866669	116.000000	1023.000000	1023.000000	2046.000000
1.660000	-0.004519	-2.670700	-0.567935	-0.772422	-1.098627	-0.231717	0.000000	-10.000000	-0.775000	32.950001	127.000000	1023.000000	1023.000000	2046.000000
1.680000	-0.003295	-1.947388	-0.309696	-0.535684	-0.935584	-0.166425	0.000000	-10.000000	-0.766667	33.233334	138.000000	1023.000000	1023.000000	2046.000000
1.700000	-0.003217	-1.901212	-0.291082	-0.327193	-1.012290	-0.270647	0.000000	-10.000000	-0.758333	33.299999	149.000000	1023.000000	1023.000000	2046.000000
1.720000	-0.004125	-2.437776	-0.565016	-0.203918	-1.167932	-0.500910	0.000000	-10.000000	-0.758333	33.716667	160.000000	1023.000000	1023.000000	2046.000000
1.740000	-0.005609	-3.314938	-0.638136	-0.404859	-1.576079	-0.695864	0.000000	-10.000000	-0.766667	33.866669	171.166672	1023.000000	1023.000000	2046.000000
1.760000	-0.007999	-4.727413	-0.875745	-0.811121	-1.979993	-1.060554	0.000000	-10.000000	-0.783333	34.266666	182.500000	1023.000000	1023.000000	2046.000000
1.780000	-0.009848	-5.820198	-1.307286	-1.177048	-2.055804	-1.280060	0.000000	-10.000000	-0.783333	34.100002	193.833328	1023.000000	1023.000000	2046.000000
1.800000	-0.010738	-6.346240	-1.715999	-1.257749	-1.865409	-1.507083	0.000000	-10.000000	-0.791667	34.266666	205.166672	1023.000000	1023.000000	2046.000000
1.820000	-0.010855	-6.415393	-1.828363	-1.415438	-1.677230	-1.494362	0.000000	-10.000000	-0.783333	34.066666	216.500000	1023.000000	1023.000000	2046.000000
1.840000	-0.011241	-6.643201	-1.882890	-1.597513	-1.667919	-1.494879	0.000000	-10.000000	-0.775000	34.150002	228.000000	1023.000000	1023.000000	2046.000000
1.860000	-0.010617	-6.274848	-1.961509	-1.449070	-1.327099	-1.537170	0.000000	-10.000000	-0.758333	33.816666	239.500000	1023.000000	1023.000000	2046.000000
1.880000	-0.009179	-5.424713	-1.707526	-1.276893	-1.025041	-1.415254	0.000000	-10.000000	-0.758333	34.100002	250.833328	1023.000000	1023.000000	2046.000000
1.900000	-0.008510	-5.029238	-1.432234	-1.353602	-0.936559	-1.306843	0.000000	-10.000000	-0.783333	34.216667	262.166656	1023.000000	1023.000000	2046.000000
1.920000	-0.007488	-4.425238	-1.350696	-1.188173	-0.582089	-1.304280	0.000000	-10.000000	-0.800000	34.366669	273.500000	1023.000000	1023.000000	2046.000000
1.940000	-0.005468	-3.231725	-1.022581	-0.945015	-0.122945	-1.141185	0.000000	-10.000000	-0.808333	34.250000	285.000000	1023.000000	1023.000000	2046.000000
1.960000	-0.004163	-2.460067	-0.572772	-1.022692	0.065144	-0.929747	0.000000	-10.000000	-0.800000	34.216667	296.500000	1023.000000	1023.000000	2046.000000
1.980000	-0.002896	-1.711707	-0.306316	-0.966284	0.429548	-0.868655	0.000000	-10.000000	-0.808333	34.349998	307.833344	1023.000000	1023.000000	2046.000000
2.000000	-0.000668	-0.394681	-0.058803	-0.712536	1.075333	-0.698676	0.000000	-10.000000	-0.808333	34.450001	319.166656	1023.000000	1023.000000	2046.000000
2.020000	0.001272	0.751938	0.428048	-0.722359	1.424432	-0.378183	0.000000	-10.000000	-0.800000	34.500000	330.500000	1023.000000	1023.000000	2046.000000
2.040000	0.002654	1.568375	0.666050	-0.680334	1.831924	-0.249264	0.000000	-10.000000	-0.783333	34.500000	342.166656	1023.000000	1023.000000	2046.000000
2.060000	0.004843	2.862375	0.922754	-0.445114	2.442497	-0.057762	0.000000	-10.000000	-0.775000	34.183334	353.666656	1023.000000	1023.000000	2046.000000
2.080000	0.006698	3.958493	1.227345	-0.417877	2.914493	0.234532	0.000000	-10.000000	-0.775000	34.133335	365.166656	1023.000000	1023.000000	2046.000000
2.100000	0.007171	4.238306	1.358668	-0.650759	3.148177	0.382220	0.000000	-10.000000	-0.758333	33.766666	376.500000	1023.000000	1023.000000	2046.000000
2.120000	0.007825	4.624642	1.335090	-0.695332	3.540275	0.444609	0.000000	-10.000000	-0.750000	33.483334	387.833344	1023.000000	1023.000000	2046.000000
2.140000	0.009182	5.426650	1.534232	-0.668355	3.931883	0.628890	0.000000	-10.000000	-0.716667	33.049999	399.000000	1023.000000	1023.000000	2046.000000
2.160000	0.010144	5.995146	1.897041	-0.745190	4.103322	0.739973	0.000000	-10.000000	-0.700000	32.733334	410.166656	1023.000000	1023.000000	2046.000000
2.180000	0.010871	6.424805	2.137262	-0.875933	4.282634	0.880842	0.000000	-10.000000	-0.666667	32.250000	421.166656	1023.000000	1023.000000	2046.000000
2.200000	0.012203	7.211709	2.399419	-0.742199	4.593250	0.961239	0.000000	-10.000000	-0.658333	31.766666	432.000000	1023.000000	1023.000000	2046.000000
2.220000	0.014176	8.377764	2.940006	-0.603496	4.902245	1.139009	0.000000	-10.000000	-0.650000	31.466667	442.666656	1023.000000	1023.000000	2046.000000
2.240000	0.015251	9.013177	3.459660	-0.684097	4.987366	1.250248	0.000000	-10.000000	-0.641667	31.333334	453.166656	1023.000000	1023.000000	2046.000000
2.260000	0.016680	9.858104	3.714084	-0.571885	5.365018	1.350887	0.000000	-10.000000	-0.625000	31.033335	463.833344	1023.000000	1023.000000	2046.000000
2.280000	0.018899	11.169581	4.144732	-0.266552	5.777409	1.513992	0.000000	-10.000000	-0.608333	30.833334	474.166656	1023.000000	1023.000000	2046.000000
2.300000	0.020486	12.107092	4.649974	-0.158031	5.992043	1.623105	0.000000	-10.000000	-0.591667	30.533335	484.500000	1023.000000	1023.000000	2046.000000
2.320000	0.022124	13.075492	5.044796	-0.063812	6.281147	1.813362	0.000000	-10.000000	-0.591667	30.516666	494.666656	1023.000000	1023.000000	2046.000000
2.340000	0.024412	14.427367	5.415106	0.273688	6.738005	2.000568	0.000000	-10.000000	-0.583333	30.500000	505.000000	1023.000000	1023.000000	2046.000000
2.360000	0.026765	15.817960	5.966273	0.560688	7.108073	2.182925	0.000000	-10.000000	-0.575000	30.450001	515.333313	1023.000000	1023.000000	2046.000000
2.380000	0.028244	16.692068	6.455104	0.576447	7.240034	2.420483	0.000000	-10.000000	-0.558333	30.316668	525.500000	1023.000000	1023.000000	2046.000000
2.400000	0.030356	17.940601	6.734995	0.946413	7.719956	2.539237	0.000000	-10.000000	-0.566667	29.866667	535.500000	1023.000000	1023.000000	2046.000000
2.420000	0.032432	19.167534	7.293687	1.177140	7.992373	2.704334	0.000000	-10.000000	-0.583333	29.583334	545.500000	1023.000000	1023.000000	2046.000000
2.440000	0.033834	19.996029	7.706898	1.210255	8.208107	2.870769	0.000000	-10.000000	-0.583333	29.133333	555.500000	1023.000000	1023.000000	2046.000000
2.460000	0.035774	21.142380	7.982286	1.510038	8.631805	3.018251	0.000000	-10.000000	-0.566667	28.916668	565.333313	1023.000000	1023.000000	2046.000000
2.480000	0.037778	22.326853	8.472468	1.738379	8.945632	3.170374	0.000000	-10.000000	-0.541667	28.550001	575.000000	1023.000000	1023.000000	2046.000000
2.500000	0.038910	22.995638	8.875074	1.749150	9.091728	3.279686	0.000000	-10.000000	-0.525000	28.300001	584.500000	1023.000000	1023.000000	2046.000000
2.520000	0.040434	23.896654	9.083077	1.953033	9.454368	3.406176	0.000000	-10.000000	-0.500000	27.666668	594.000000	1023.000000	1023.000000	2046.000000
2.540000	0.042624	25.190935	9.506727	2.219790	9.878834	3.585585	0.000000	-10.000000	-0.475000	26.833334	603.333313	1023.000000	1023.000000	2046.000000
2.560000	0.044308	26.186241	10.038320	2.369946	10.104152	3.673825	0.000000	-10.000000	-0.441667	26.083334	612.333313	1023.000000	1023.000000	2046.000000
2.580000	0.045921	27.139236	10.440002	2.473597	10.320791	3.904846	0.000000	-10.000000	-0.416667	25.316668	621.166687	1023.000000	1023.000000	2046.000000
2.600000	0.048172	28.469616	11.019354	2.814877	10.600751	4.034634	0.000000	-10.000000	-0.375000	24.433334	629.666687	1023.000000	1023.000000	2046.000000
2.620000	0.049527	29.270237	11.660940	3.014061	10.615275	3.979961	0.000000	-10.000000	-0.325000	23.033335	638.000000	1023.000000	1023.000000	2046.000000
2.640000	0.050740	29.987305	12.035049	3.078531	10.716621	4.157104	0.000000	-10.000000	-0.258333	21.216667	646.000000	1023.000000	1023.000000	2046.000000
2.660000	0.051709	30.560308	12.231955	3.378046	10.755111	4.195196	0.000000	-10.000000	-0.200000	19.166668	653.500000	1023.000000	1023.000000	2046.000000
2.680000	0.052185	30.841364	12.394238	3.774312	10.564554	4.108260	0.000000	-10.000000	-0.141667	16.733334	660.333313	1023.000000	1023.000000	2046.000000
2.700000	0.051385	30.368483	12.170864	3.868570	10.200214	4.128833	0.000000	-10.000000	-0.091667	14.216666	666.333313	1023.000000	1023.000000	2046.000000
2.720000	0.050483	29.835463	11.878931	4.176108	9.801582	3.978841	0.000000	-10.000000	-0.050000	11.600000	671.500000	1023.000000	1023.000000	2046.000000
2.740000	0.048879	28.887497	11.712066	4.289796	9.271258	3.614377	0.000000	-10.000000	-0.025000	9.316667	675.833313	1023.000000	1023.000000	2046.000000
2.760000	0.046175	27.289570	11.382434	3.969011	8.606939	3.331185	0.000000	-10.000000	-0.008333	7.500000	679.333313	1023.000000	1023.000000	2046.000000
2.780000	0.043191	25.525669	10.841187	3.686795	8.008047	2.989640	0.000000	-10.000000	0.008333	4.983334	682.166687	1023.000000	1023.000000	2046.000000
2.800000	0.040390	23.870356	10.213367	3.543226	7.571663	2.542099	0.000000	-10.000000	0.008333	1.816667	684.333313	1023.000000	1023.000000	2046.000000
2.820000	0.037888	22.392073	9.696409	3.205304	7.140322	2.350037	0.000000	-10.000000	0.008333	-1.183333	685.500000	1023.000000	1023.000000	2046.000000
2.840000	0.035542	21.005293	9.076873	2.870744	6.837895	2.219781	0.000000	-10.000000	0.008333	-3.316667	686.000000	1023.000000	1023.000000	2046.000000
2.860000	0.034126	20.168272	8.505702	2.792646	6.816153	2.053772	0.000000	-10.000000	0.016667	-4.783333	686.000000	1023.000000	1023.000000	2046.000000
2.880000	0.032944	19.469633	8.273429	2.716379	6.619926	1.859900	0.000000	-10.000000	0.025000	-6.116667	686.000000	1023.000000	1023.000000	2046.000000
2.900000	0.031964	18.890974	8.120255	2.463285	6.406268	1.901165	0.000000	-10.000000	0.016667	-6.650000	686.000000	1023.000000	1023.000000	2046.000000
2.920000	0.031181	18.428005	7.747532	2.383084	6.454606	1.842783	0.000000	-10.000000	0.016667	-6.466667	686.000000	1023.000000	1023.000000	2046.000000
2.940000	0.030616	18.094244	7.621968	2.402786	6.406368	1.663122	0.000000	-10.000000	0.016667	-6.216667	686.000000	1023.000000	1023.000000	2046.000000
2.960000	0.030239	17.871292	7.600995	2.239057	6.320043	1.711197	0.000000	-10.000000	0.025000	-6.033334	686.000000	1023.000000	1023.000000	2046.000000
2.980000	0.029961	17.706743	7.435494	2.055690	6.387335	1.828225	0.000000	-10.000000	0.025000	-6.316667	686.000000	1023.000000	1023.000000	2046.000000
3.000000	0.029951	17.700914	7.393429	2.214488	6.489682	1.603315	0.000000	-10.000000	0.025000	-6.383334	686.000000	1023.000000	1023.000000	2046.000000
3.020000	0.030330	17.924860	7.477593	2.118083	6.561015	1.768169	0.000000	-10.000000	0.033333	-6.483334	679.166687	1023.000000	1023.000000	2046.000000
3.040000	0.030247	17.875879	7.350103	1.939390	6.612192	1.974195	0.000000	-10.000000	0.041667	-6.550000	671.500000	1023.000000	1023.000000	2046.000000
3.060000	0.030579	18.072067	7.245628	2.035612	6.814637	1.976190	0.000000	-10.000000	0.041667	-6.933333	663.000000	1023.000000	1023.000000	2046.000000
3.080000	0.031080	18.368208	7.284627	2.080855	6.966807	2.035918	0.000000	-10.000000	0.033333	-7.016667	660.666687	1023.000000	1023.000000	2046.000000
3.100000	0.031141	18.404131	7.169186	1.872502	7.035449	2.326994	0.000000	-10.000000	0.025000	-6.683333	658.333313	1023.000000	1023.000000	2046.000000
3.120000	0.030857	18.236717	6.907187	1.697898	7.139901	2.491731	0.000000	-10.000000	0.025000	-6.150000	656.000000	1023.000000	1023.000000	2046.000000
3.140000	0.030188	17.840919	6.642165	1.769941	7.157026	2.271788	0.000000	-10.000000	0.033333	-6.100000	653.666687	1023.000000	1023.000000	2046.000000
3.160000	0.030038	17.752468	6.610574	1.631455	7.118675	2.391765	0.000000	-10.000000	0.033333	-6.283333	651.500000	1023.000000	1023.000000	2046.000000
3.180000	0.029500	17.434278	6.505444	1.324351	6.967785	2.636699	0.000000	-10.000000	0.033333	-6.616667	649.500000	1023.000000	1023.000000	2046.000000
3.200000	0.028887	17.071960	6.233598	1.316099	6.982137	2.540125	0.000000	-10.000000	0.033333	-6.950000	647.500000	1023.000000	1023.000000	2046.000000
3.220000	0.028588	16.895658	6.187981	1.350126	6.901477	2.456074	0.000000	-10.000000	0.041667	-7.283333	645.166687	1023.000000	1023.000000	2046.000000
3.240000	0.028697	16.959959	6.327316	1.200569	6.757363	2.674710	0.000000	-10.000000	0.050000	-7.716667	641.833313	1023.000000	1023.000000	2046.000000
3.260000	0.028517	16.853811	6.277594	1.084260	6.675252	2.816705	0.000000	-10.000000	0.050000	-8.166667	638.333313	1023.000000	1023.000000	2046.000000
3.280000	0.028290	16.719416	6.075404	1.298551	6.726897	2.618563	0.000000	-10.000000	0.050000	-8.550000	635.833313	1023.000000	1023.000000	2046.000000
3.300000	0.028881	17.068457	6.230351	1.383665	6.665888	2.788553	0.000000	-10.000000	0.050000	-8.816667	634.000000	1023.000000	1023.000000	2046.000000
3.320000	0.029060	17.174269	6.271319	1.320606	6.554536	3.027807	0.000000	-10.000000	0.050000	-9.066667	632.000000	1023.000000	1023.000000	2046.000000
3.340000	0.028994	17.135702	6.073264	1.491996	6.629156	2.941287	0.000000	-10.000000	0.050000	-9.333333	629.000000	1023.000000	1023.000000	2046.000000
3.360000	0.029336	17.337317	6.137090	1.702672	6.572176	2.925378	0.000000	-10.000000	0.058333	-9.650000	625.833313	1023.000000	1023.000000	2046.000000
3.380000	0.029940	17.694731	6.322251	1.761384	6.487481	3.123614	0.000000	-10.000000	0.066667	-9.900000	622.500000	1023.000000	1023.000000	2046.000000
3.400000	0.030232	17.866901	6.364730	1.717790	6.403717	3.380664	0.000000	-10.000000	0.075000	-10.250000	619.166687	1023.000000	1023.000000	2046.000000
3.420000	0.030106	17.792545	6.206350	1.860727	6.444112	3.281356	0.000000	-10.000000	0.075000	-10.516666	615.666687	1023.000000	1023.000000	2046.000000
3.440000	0.030248	17.876387	6.178033	2.106616	6.406074	3.185663	0.000000	-10.000000	0.066667	-10.700000	612.333313	1023.000000	1023.000000	2046.000000
3.460000	0.030893	18.257742	6.330571	2.208639	6.358422	3.360111	0.000000	-10.000000	0.066667	-10.766666	608.666687	1023.000000	1023.000000	2046.000000
3.480000	0.031235	18.459755	6.472439	2.141178	6.265436	3.580701	0.000000	-10.000000	0.058333	-10.766666	605.166687	1023.000000	1023.000000	2046.000000
3.500000	0.031192	18.434244	6.377072	2.225159	6.290761	3.541253	0.000000	-10.000000	0.058333	-10.800000	601.500000	1023.000000	1023.000000	2046.000000
3.520000	0.031182	18.428785	6.308589	2.425652	6.355536	3.339008	0.000000	-10.000000	0.050000	-10.800000	597.833313	1023.000000	1023.000000	2046.000000
3.540000	0.032286	19.081028	6.592017	2.589441	6.489368	3.410203	0.000000	-10.000000	0.050000	-10.733334	594.333313	1023.000000	1023.000000	2046.000000
3.560000	0.034081	20.141867	7.144022	2.642251	6.624389	3.731204	0.000000	-10.000000	0.050000	-10.550000	590.666687	1023.000000	1023.000000	2046.000000
3.580000	0.035671	21.081354	7.640578	2.722224	6.773445	3.945106	0.000000	-10.000000	0.058333	-10.433333	587.333313	1023.000000	1023.000000	2046.000000
3.600000	0.036229	21.411409	7.854269	2.948938	6.868594	3.739609	0.000000	-10.000000	0.058333	-10.333334	583.666687	1023.000000	1023.000000	2046.000000
3.620000	0.037068	21.907406	8.112095	3.203735	6.877033	3.714543	0.000000	-10.000000	0.066667	-10.350000	580.333313	1023.000000	1023.000000	2046.000000
3.640000	0.037478	22.149792	8.282212	3.309006	6.690186	3.868387	0.000000	-10.000000	0.058333	-10.233334	576.666687	1023.000000	1023.000000	2046.000000
3.660000	0.037645	22.247963	8.392328	3.410189	6.385780	4.059665	0.000000	-10.000000	0.058333	-10.183333	573.333313	1023.000000	1023.000000	2046.000000
3.680000	0.036586	21.622211	8.024622	3.686788	6.192400	3.718401	0.000000	-10.000000	0.050000	-10.083334	569.833313	1023.000000	1023.000000	2046.000000
3.700000	0.035113	20.751520	7.615345	3.933296	5.838521	3.364358	0.000000	-10.000000	0.050000	-10.083334	566.500000	1023.000000	1023.000000	2046.000000
3.720000	0.033687	19.908838	7.315430	3.964068	5.443308	3.186033	0.000000	-10.000000	0.050000	-10.016666	563.166687	1023.000000	1023.000000	2046.000000
3.740000	0.032203	19.032236	7.319733	3.763443	4.859857	3.089204	0.000000	-10.000000	0.050000	-9.950000	559.833313	1023.000000	1023.000000	2046.000000
3.760000	0.029576	17.479294	6.956530	3.468341	4.348962	2.705461	0.000000	-10.000000	0.050000	-9.866667	556.500000	1023.000000	1023.000000	2046.000000
3.780000	0.025647	15.157531	6.157776	3.202285	3.806698	1.990771	0.000000	-10.000000	0.050000	-9.766667	553.166687	1023.000000	1023.000000	2046.000000
3.800000	0.022968	13.574131	5.508313	2.854245	3.446700	1.764873	0.000000	-10.000000	0.050000	-9.666667	550.000000	1023.000000	1023.000000	2046.000000
3.820000	0.020911	12.358601	5.043604	2.522651	3.122237	1.670108	0.000000	-10.000000	0.050000	-9.500000	546.833313	1023.000000	1023.000000	2046.000000
3.840000	0.018810	11.116627	4.486511	2.197878	2.907365	1.524874	0.000000	-10.000000	0.058333	-9.550000	543.666687	1023.000000	1023.000000	2046.000000
3.860000	0.016455	9.725084	3.858920	2.094571	2.731123	1.040471	0.000000	-10.000000	0.066667	-9.516666	540.333313	1023.000000	1023.000000	2046.000000
3.880000	0.015579	9.207252	3.523226	2.047081	2.697910	0.939036	0.000000	-10.000000	0.066667	-9.550000	537.166687	1023.000000	1023.000000	2046.000000
3.900000	0.015438	9.124041	3.511465	1.856089	2.611343	1.145143	0.000000	-10.000000	0.058333	-9.416667	534.000000	1023.000000	1023.000000	2046.000000
3.920000	0.014685	8.678538	3.341592	1.656747	2.525127	1.155071	0.000000	-10.000000	0.050000	-9.333334	530.833313	1023.000000	1023.000000	2046.000000
3.940000	0.013412	7.926463	2.992370	1.635540	2.513755	0.784798	0.000000	-10.000000	0.050000	-9.266666	527.666687	1023.000000	1023.000000	2046.000000
3.960000	0.013100	7.742198	2.802058	1.605742	2.608701	0.725697	0.000000	-10.000000	0.050000	-9.216666	524.500000	1023.000000	1023.000000	2046.000000
3.980000	0.013603	8.039455	2.973296	1.421274	2.645578	0.999307	0.000000	-10.000000	0.050000	-9.216666	521.500000	1023.000000	1023.000000	2046.000000
4.000000	0.013731	8.114969	3.028554	1.219208	2.725546	1.141661	0.000000	-10.000000	0.050000	-9.250000	518.500000	1023.000000	1023.000000	2046.000000
4.020000	0.013200	7.801098	2.733968	1.295609	2.887888	0.883633	0.000000	-10.000000	0.050000	-9.266666	515.333313	1023.000000	1023.000000	2046.000000
4.040000	0.013695	8.093774	2.606453	1.310190	3.127393	1.049736	0.000000	-10.000000	0.050000	-9.300000	512.166687	1023.000000	1023.000000	2046.000000
4.060000	0.014741	8.712136	2.840991	1.177643	3.230808	1.462694	0.000000	-10.000000	0.050000	-9.283334	509.000000	1023.000000	1023.000000	2046.000000
4.080000	0.014496	8.567092	2.712376	1.172339	3.301893	1.380484	0.000000	-10.000000	0.050000	-9.300000	506.000000	1023.000000	1023.000000	2046.000000
4.100000	0.013980	8.261944	2.331712	1.234593	3.446910	1.248729	0.000000	-10.000000	0.050000	-9.350000	503.000000	1023.000000	1023.000000	2046.000000
4.120000	0.014185	8.383127	2.271501	1.133562	3.529639	1.448425	0.000000	-10.000000	0.050000	-9.333333	499.833344	1023.000000	1023.000000	2046.000000
4.140000	0.014134	8.353159	2.315595	0.886564	3.496770	1.654230	0.000000	-10.000000	0.050000	-9.366667	496.666656	1023.000000	1023.000000	2046.000000
4.160000	0.013001	7.683805	2.131810	0.729329	3.391098	1.431568	0.000000	-10.000000	0.050000	-9.350000	493.500000	1023.000000	1023.000000	2046.000000
4.180000	0.012286	7.260849	1.825448	0.663350	3.437289	1.334762	0.000000	-10.000000	0.050000	-9.400001	490.333344	1023.000000	1023.000000	2046.000000
4.200000	0.012608	7.451577	1.876522	0.596168	3.448216	1.530670	0.000000	-10.000000	0.050000	-9.333334	487.166656	1023.000000	1023.000000	2046.000000
4.220000	0.012817	7.574945	2.054360	0.425101	3.365559	1.729924	0.000000	-10.000000	0.050000	-9.266666	484.000000	1023.000000	1023.000000	2046.000000
4.240000	0.011831	6.991832	1.849523	0.381367	3.272481	1.488461	0.000000	-10.000000	0.050000	-9.216666	481.000000	1023.000000	1023.000000	2046.000000
4.260000	0.011449	6.766078	1.641781	0.373359	3.296525	1.454413	0.000000	-10.000000	0.050000	-9.200000	478.000000	1023.000000	1023.000000	2046.000000
4.280000	0.012107	7.155459	1.794439	0.385068	3.317395	1.658558	0.000000	-10.000000	0.050000	-9.166667	474.833344	1023.000000	1023.000000	2046.000000
4.300000	0.012654	7.478247	1.942904	0.373899	3.322248	1.839196	0.000000	-10.000000	0.050000	-9.133333	471.666656	1023.000000	1023.000000	2046.000000
4.320000	0.012223	7.223700	1.845195	0.506510	3.254457	1.617538	0.000000	-10.000000	0.058333	-9.116667	468.500000	1023.000000	1023.000000	2046.000000
4.340000	0.012437	7.350135	1.770015	0.614339	3.302781	1.663000	0.000000	-10.000000	0.050000	-9.083334	465.500000	1023.000000	1023.000000	2046.000000
4.360000	0.013532	7.997474	1.991295	0.644826	3.373252	1.988101	0.000000	-10.000000	0.050000	-9.066667	462.500000	1023.000000	1023.000000	2046.000000
4.380000	0.014027	8.290182	2.177915	0.688463	3.325723	2.098081	0.000000	-10.000000	0.041667	-8.966667	459.500000	1023.000000	1023.000000	2046.000000
4.400000	0.013626	8.052751	2.063555	0.824383	3.268350	1.896463	0.000000	-10.000000	0.050000	-8.950000	456.500000	1023.000000	1023.000000	2046.000000
4.420000	0.013802	8.156937	1.931388	0.961627	3.327938	1.935983	0.000000	-10.000000	0.050000	-8.850000	453.500000	1023.000000	1023.000000	2046.000000
4.440000	0.015088	8.917180	2.219030	0.997137	3.417084	2.283929	0.000000	-10.000000	0.050000	-8.800000	450.500000	1023.000000	1023.000000	2046.000000
4.460000	0.015097	8.922322	2.388371	1.032232	3.273307	2.228412	0.000000	-10.000000	0.050000	-8.700000	447.500000	1023.000000	1023.000000	2046.000000
4.480000	0.014833	8.766181	2.204139	1.194773	3.309431	2.057838	0.000000	-10.000000	0.050000	-8.633333	444.666656	1023.000000	1023.000000	2046.000000
4.500000	0.016007	9.460242	2.432208	1.242998	3.437223	2.347813	0.000000	-10.000000	0.050000	-8.500000	441.833344	1023.000000	1023.000000	2046.000000
4.520000	0.016921	10.000298	2.792895	1.282894	3.543486	2.381022	0.000000	-10.000000	0.050000	-8.400001	439.000000	1023.000000	1023.000000	2046.000000
4.540000	0.017728	10.477007	2.931466	1.513165	3.763295	2.269081	0.000000	-10.000000	0.050000	-8.250000	436.166656	1023.000000	1023.000000	2046.000000
4.560000	0.020482	12.104764	3.555339	1.668040	4.165010	2.716375	0.000000	-10.000000	0.016667	-7.133334	433.333344	1023.000000	1023.000000	2046.000000
4.580000	0.022331	13.197598	4.255897	1.791640	4.332392	2.817669	0.000000	-10.000000	-0.008333	-3.050000	431.000000	1023.000000	1023.000000	2046.000000
4.600000	0.023036	13.614438	4.492871	1.972735	4.509292	2.639540	0.000000	-10.000000	-0.033333	-1.150000	429.500000	1023.000000	1023.000000	2046.000000
4.620000	0.024156	14.276267	4.792244	2.088176	4.603354	2.792492	0.000000	-10.000000	-0.016667	0.983333	429.000000	1023.000000	1023.000000	2046.000000
4.640000	0.025546	15.097790	5.123653	2.294650	4.720344	2.959143	0.000000	-10.000000	-0.016667	-0.316667	429.000000	1023.000000	1023.000000	2046.000000
4.660000	0.025428	15.027802	5.148670	2.600301	4.573326	2.705505	0.000000	-10.000000	-0.008333	0.483333	429.000000	1023.000000	1023.000000	2046.000000
4.680000	0.024354	14.393075	4.722662	2.806638	4.435146	2.428628	0.000000	-10.000000	-0.008333	0.000000	429.000000	1023.000000	1023.000000	2046.000000
4.700000	0.023932	14.143839	4.605681	2.834413	4.214942	2.488804	0.000000	-10.000000	0.000000	0.000000	429.000000	1023.000000	1023.000000	2046.000000
4.720000	0.022681	13.404355	4.544810	2.777874	3.876239	2.205431	0.000000	-10.000000	-0.008333	0.000000	429.000000	1023.000000	1023.000000	2046.000000
4.740000	0.020215	11.946911	4.217256	2.534707	3.471830	1.723118	0.000000	-10.000000	-0.008333	0.000000	429.000000	1023.000000	1023.000000	2046.000000
4.760000	0.017667	10.441404	3.692342	2.211197	3.107774	1.430092	0.000000	-10.000000	-0.008333	0.000000	429.000000	1023.000000	1023.000000	2046.000000
4.780000	0.015502	9.161445	3.197803	1.750472	2.879133	1.334036	0.000000	-10.000000	0.000000	0.000000	429.000000	1023.000000	1023.000000	2046.000000
4.800000	0.012675	7.490734	2.582310	1.375855	2.609252	0.923317	0.000000	-10.000000	0.000000	0.000000	429.000000	1023.000000	1023.000000	2046.000000
4.820000	0.010065	5.948201	1.732575	1.115091	2.515708	0.584828	0.000000	-10.000000	0.000000	0.000000	429.000000	1023.000000	1023.000000	2046.000000
4.840000	0.008839	5.223894	1.257181	0.811540	2.416595	0.738578	0.000000	-10.000000	0.000000	0.000000	429.000000	1023.000000	1023.000000	2046.000000
4.860000	0.008340	4.929034	1.034918	0.669321	2.492735	0.732060	0.000000	-10.000000	0.008333	0.000000	429.000000	1023.000000	1023.000000	2046.000000
4.880000	0.007105	4.198807	0.758061	0.513899	2.399846	0.527001	0.000000	-10.000000	0.008333	0.000000	429.000000	1023.000000	1023.000000	2046.000000
4.900000	0.006256	3.697179	0.348572	0.443973	2.362323	0.542311	0.000000	-10.000000	0.008333	0.000000	429.000000	1023.000000	1023.000000	2046.000000
4.920000	0.006352	3.753852	0.239325	0.341205	2.444538	0.728784	0.000000	-10.000000	0.008333	0.000000	429.000000	1023.000000	1023.000000	2046.000000
4.940000	0.005889	3.480248	0.198616	0.258563	2.391892	0.631178	0.000000	-10.000000	0.008333	0.000000	429.000000	1023.000000	1023.000000	2046.000000
4.960000	0.005336	3.153749	-0.082509	0.246284	2.434110	0.555864	0.000000	-10.000000	0.008333	0.000000	429.000000	1023.000000	1023.000000	2046.000000
4.980000	0.005574	3.294391	-0.146023	0.165982	2.432774	0.841657	0.000000	-10.000000	0.000000	0.000000	429.000000	1023.000000	1023.000000	2046.000000
5.000000	0.006114	3.613506	-0.120383	0.175296	2.551702	1.006892	0.000000	-10.000000	0.000000	0.000000	429.000000	1023.000000	1023.000000	2046.000000
5.020000	0.006305	3.726166	-0.209054	0.197237	2.677217	1.060766	0.000000	-10.000000	0.000000	0.000000	429.000000	1023.000000	1023.000000	2046.000000
5.040000	0.006508	3.846111	-0.359035	0.274584	2.656440	1.274122	0.000000	-10.000000	0.000000	0.000000	429.000000	1023.000000	1023.000000	2046.000000
5.060000	0.007344	4.340022	-0.395084	0.366177	2.846800	1.522128	0.000000	-10.000000	0.000000	0.000000	429.000000	1023.000000	1023.000000	2046.000000
5.080000	0.007446	4.400526	-0.367808	0.428108	2.852109	1.488116	0.000000	-10.000000	0.000000	0.000000	429.000000	1023.000000	1023.000000	2046.000000
5.100000	0.007121	4.208683	-0.581620	0.440547	2.809016	1.540740	0.000000	-10.000000	-0.008333	0.000000	429.000000	1023.000000	1023.000000	2046.000000
5.120000	0.007400	4.373328	-0.596702	0.431288	2.707098	1.831644	0.000000	-10.000000	-0.008333	0.000000	429.000000	1023.000000	1023.000000	2046.000000
5.140000	0.007446	4.400469	-0.509419	0.505652	2.657140	1.747096	0.000000	-10.000000	-0.008333	0.000000	429.000000	1023.000000	1023.000000	2046.000000
5.160000	0.007442	4.397964	-0.410639	0.518996	2.583762	1.705846	0.000000	-10.000000	-0.008333	0.000000	429.000000	1023.000000	1023.000000	2046.000000
5.180000	0.007462	4.410038	-0.436136	0.539310	2.474106	1.832757	0.000000	-10.000000	-0.008333	0.000000	429.000000	1023.000000	1023.000000	2046.000000
5.200000	0.007832	4.628719	-0.386921	0.637018	2.373789	2.004833	0.000000	-10.000000	-0.008333	0.000000	429.000000	1023.000000	1023.000000	2046.000000
5.220000	0.007933	4.688437	-0.293163	0.724088	2.314605	1.942907	0.000000	-10.000000	-0.008333	0.300000	429.000000	1023.000000	1023.000000	2046.000000
5.240000	0.007761	4.587028	-0.252501	0.708594	2.194040	1.936895	0.000000	-10.000000	-0.016667	1.166667	429.000000	1023.000000	1023.000000	2046.000000
5.260000	0.007804	4.612325	-0.315852	0.755066	2.059943	2.113168	0.000000	-10.000000	-0.041667	2.783333	429.000000	1023.000000	1023.000000	2046.000000
5.280000	0.008088	4.779925	-0.348181	0.885511	1.990637	2.251958	0.000000	-10.000000	-0.033333	5.250000	429.000000	1023.000000	1023.000000	2046.000000
5.300000	0.008177	4.832661	-0.266591	0.972757	1.936617	2.189878	0.000000	-10.000000	-0.025000	5.083333	429.000000	1023.000000	1023.000000	2046.000000
5.320000	0.008045	4.754662	-0.366729	1.078544	1.855756	2.187092	0.000000	-10.000000	0.016667	4.016667	429.000000	1023.000000	1023.000000	2046.000000
5.340000	0.008327	4.920965	-0.322620	1.165727	1.657558	2.420300	0.000000	-10.000000	0.033333	-1.566667	429.000000	1023.000000	1023.000000	2046.000000
5.360000	0.008505	5.026509	-0.263654	1.272922	1.593094	2.424147	0.000000	-10.000000	0.050000	-4.783333	428.000000	1023.000000	1023.000000	2046.000000
5.380000	0.008394	4.960789	-0.228026	1.343282	1.512570	2.332963	0.000000	-10.000000	0.050000	-8.433333	426.166656	1023.000000	1023.000000	2046.000000
5.400000	0.008440	4.988176	-0.236948	1.427769	1.286773	2.510582	0.000000	-10.000000	0.058333	-8.650001	423.333344	1023.000000	1023.000000	2046.000000
5.420000	0.008877	5.246486	-0.162072	1.544744	1.244925	2.618889	0.000000	-10.000000	0.058333	-9.616667	420.500000	1023.000000	1023.000000	2046.000000
5.440000	0.009586	5.665065	0.121378	1.697721	1.322586	2.523381	0.000000	-10.000000	0.058333	-10.033334	417.333344	1023.000000	1023.000000	2046.000000
5.460000	0.010813	6.390718	0.547897	1.800866	1.318675	2.723280	0.000000	-10.000000	0.050000	-10.450000	414.000000	1023.000000	1023.000000	2046.000000
5.480000	0.012296	7.266947	0.944275	2.031446	1.331948	2.959279	0.000000	-10.000000	0.050000	-10.533334	410.500000	1023.000000	1023.000000	2046.000000
5.500000	0.013077	7.728762	1.333970	2.198704	1.230625	2.965462	0.000000	-10.000000	0.050000	-10.500000	406.833344	1023.000000	1023.000000	2046.000000
5.520000	0.013240	7.824752	1.540992	2.351449	1.041748	2.890563	0.000000	-10.000000	0.075000	-10.716666	403.333344	1023.000000	1023.000000	2046.000000
5.540000	0.012752	7.536517	1.513078	2.489647	0.558207	2.975586	0.000000	-10.000000	0.208333	-13.450000	399.666656	1023.000000	1023.000000	2046.000000
5.560000	0.012290	7.263300	1.373372	2.690012	0.257654	2.942263	0.000000	-10.000000	0.291667	-17.900000	395.333344	1023.000000	1023.000000	2046.000000
5.580000	0.011120	6.571970	1.183556	2.829184	-0.034709	2.593939	0.000000	-10.000000	0.341667	-20.450001	389.333344	1023.000000	1023.000000	2046.000000
5.600000	0.009723	5.746343	0.892893	2.928245	-0.504303	2.429509	0.000000	-10.000000	0.275000	-20.616667	382.500000	1023.000000	1023.000000	2046.000000
5.620000	0.008183	4.836130	0.579674	3.003901	-1.057962	2.310517	0.000000	-10.000000	0.275000	-19.016666	375.666656	1023.000000	1023.000000	2046.000000
5.640000	0.006343	3.748793	0.401789	3.015760	-1.566881	1.898126	0.000000	-10.000000	0.300000	-19.566668	369.166656	1023.000000	1023.000000	2046.000000
5.660000	0.004003	2.365495	0.212175	2.775383	-2.074150	1.452087	0.000000	-10.000000	0.333333	-20.016666	362.666656	1023.000000	1023.000000	2046.000000
5.680000	0.001242	0.734104	-0.213415	2.453750	-2.633443	1.127213	0.000000	-10.000000	0.366667	-20.966667	355.833344	1023.000000	1023.000000	2046.000000
5.700000	-0.001549	-0.915420	-0.769668	2.146353	-3.186922	0.894818	0.000000	-10.000000	0.383333	-21.666666	349.000000	1023.000000	1023.000000	2046.000000
5.720000	-0.004584	-2.709223	-1.467850	1.838213	-3.503531	0.423945	0.000000	-10.000000	0.441667	-22.866667	341.666656	1023.000000	1023.000000	2046.000000
5.740000	-0.007083	-4.185760	-2.051503	1.510009	-3.747090	0.102823	0.000000	-10.000000	0.500000	-24.850000	334.000000	1023.000000	1023.000000	2046.000000
5.760000	-0.008986	-5.310458	-2.508497	1.243307	-4.046903	0.001635	0.000000	-10.000000	0.575000	-26.750000	325.666656	1023.000000	1023.000000	2046.000000
5.780000	-0.010574	-6.249362	-2.941763	1.081018	-4.296737	-0.091880	0.000000	-10.000000	0.600000	-28.100000	316.833344	1023.000000	1023.000000	2046.000000
5.800000	-0.012043	-7.117233	-3.258531	0.934964	-4.414219	-0.379447	0.000000	-10.000000	0.558333	-27.583334	307.500000	1023.000000	1023.000000	2046.000000
5.820000	-0.013185	-7.792165	-3.563572	0.776832	-4.472682	-0.532744	0.000000	-10.000000	0.558333	-26.283333	298.166656	1023.000000	1023.000000	2046.000000
5.840000	-0.014122	-8.346311	-3.805294	0.597873	-4.661788	-0.477102	0.000000	-10.000000	0.575000	-27.033333	289.333344	1023.000000	1023.000000	2046.000000
5.860000	-0.015193	-8.978844	-4.090390	0.457500	-4.809229	-0.536724	0.000000	-10.000000	0.641667	-27.550001	280.500000	1023.000000	1023.000000	2046.000000
5.880000	-0.016054	-9.487914	-4.277739	0.312777	-4.741526	-0.781426	0.000000	-10.000000	0.641667	-29.083334	271.333344	1023.000000	1023.000000	2046.000000
5.900000	-0.016417	-9.702309	-4.403956	0.118478	-4.759616	-0.657214	0.000000	-10.000000	0.641667	-28.250000	261.833344	1023.000000	1023.000000	2046.000000
5.920000	-0.016678	-9.856659	-4.643057	0.010980	-4.741291	-0.483292	0.000000	-10.000000	0.625000	-28.450001	252.166672	1023.000000	1023.000000	2046.000000
5.940000	-0.017130	-10.124047	-4.904396	0.024374	-4.634553	-0.609473	0.000000	-10.000000	0.633333	-28.333334	242.833328	1023.000000	1023.000000	2046.000000
5.960000	-0.017335	-10.244934	-5.034159	-0.060838	-4.564434	-0.585504	0.000000	-10.000000	0.625000	-28.416666	233.166672	1023.000000	1023.000000	2046.000000
5.980000	-0.017576	-10.387148	-5.166868	-0.150731	-4.642581	-0.426967	0.000000	-10.000000	0.616667	-28.000000	223.833328	1023.000000	1023.000000	2046.000000
6.000000	-0.018219	-10.767564	-5.416652	-0.205040	-4.749427	-0.396444	0.000000	-10.000000	0.575000	-27.533333	214.333328	1023.000000	1023.000000	2046.000000
6.020000	-0.019001	-11.229654	-5.615992	-0.301270	-4.713275	-0.599117	0.000000	-10.000000	0.541667	-27.016666	205.166672	1023.000000	1023.000000	2046.000000
6.040000	-0.019523	-11.538091	-5.627972	-0.528668	-4.810312	-0.571139	0.000000	-10.000000	0.516667	-26.600000	196.000000	1023.000000	1023.000000	2046.000000
6.060000	-0.020208	-11.943018	-5.738229	-0.682053	-4.985244	-0.537492	0.000000	-10.000000	0.508333	-26.366667	187.166672	1023.000000	1023.000000	2046.000000
6.080000	-0.021235	-12.549859	-5.926127	-0.773888	-5.114059	-0.735784	0.000000	-10.000000	0.500000	-25.850000	178.500000	1023.000000	1023.000000	2046.000000
6.100000	-0.021873	-12.926801	-6.111689	-0.891289	-5.064569	-0.859253	0.000000	-10.000000	0.500000	-25.533335	169.833328	1023.000000	1023.000000	2046.000000
6.120000	-0.022463	-13.275926	-6.171481	-1.133493	-5.226079	-0.744873	0.000000	-10.000000	0.491667	-24.800001	161.333328	1023.000000	1023.000000	2046.000000
6.140000	-0.023422	-13.842422	-6.413656	-1.250356	-5.396064	-0.782346	0.000000	-10.000000	0.475000	-24.366667	153.000000	1023.000000	1023.000000	2046.000000
6.160000	-0.024139	-14.265978	-6.616356	-1.304923	-5.380052	-0.964646	0.000000	-10.000000	0.458333	-23.850000	145.000000	1023.000000	1023.000000	2046.000000
6.180000	-0.024395	-14.417405	-6.676057	-1.408067	-5.387530	-0.945750	0.000000	-10.000000	0.433333	-23.450001	137.000000	1023.000000	1023.000000	2046.000000
6.200000	-0.024670	-14.579964	-6.755563	-1.473467	-5.494686	-0.856248	0.000000	-10.000000	0.400000	-22.900000	129.166672	1023.000000	1023.000000	2046.000000
6.220000	-0.025149	-14.863091	-6.911602	-1.431044	-5.506436	-1.014009	0.000000	-10.000000	0.366667	-22.500000	121.500000	1023.000000	1023.000000	2046.000000
6.240000	-0.025067	-14.814783	-6.924227	-1.407923	-5.415026	-1.067607	0.000000	-10.000000	0.350000	-22.066668	114.000000	1023.000000	1023.000000	2046.000000
6.260000	-0.025031	-14.793103	-6.887187	-1.502997	-5.530336	-0.872582	0.000000	-10.000000	0.341667	-21.633333	106.666664	1023.000000	1023.000000	2046.000000
6.280000	-0.025433	-15.030640	-6.997168	-1.426421	-5.599869	-1.007182	0.000000	-10.000000	0.325000	-21.033333	99.500000	1023.000000	1023.000000	2046.000000
6.300000	-0.025418	-15.022334	-7.060758	-1.386839	-5.511806	-1.062931	0.000000	-10.000000	0.308333	-20.483334	92.500000	1023.000000	1023.000000	2046.000000
6.320000	-0.025235	-14.913709	-6.981136	-1.454830	-5.550766	-0.926976	0.000000	-10.000000	0.291667	-19.816668	85.500000	1023.000000	1023.000000	2046.000000
6.340000	-0.025433	-15.031092	-6.956983	-1.487491	-5.680274	-0.906343	0.000000	-10.000000	0.258333	-19.033335	78.833336	1023.000000	1023.000000	2046.000000
6.360000	-0.025079	-14.821408	-6.919781	-1.347041	-5.459274	-1.095312	0.000000	-10.000000	0.225000	-18.233334	72.500000	1023.000000	1023.000000	2046.000000
6.380000	-0.023731	-14.025032	-6.510669	-1.376581	-5.264750	-0.873033	0.000000	-10.000000	0.200000	-17.450001	66.500000	1023.000000	1023.000000	2046.000000
6.400000	-0.022693	-13.411439	-6.093001	-1.322649	-5.228741	-0.767047	0.000000	-10.000000	0.191667	-16.766666	60.666668	1023.000000	1023.000000	2046.000000
6.420000	-0.021897	-12.941123	-5.726913	-1.227614	-5.168787	-0.817809	0.000000	-10.000000	0.183333	-15.866667	55.000000	1023.000000	1023.000000	2046.000000
6.440000	-0.021169	-12.510605	-5.497839	-1.164081	-5.035452	-0.813233	0.000000	-10.000000	0.166667	-15.050000	49.666668	1023.000000	1023.000000	2046.000000
6.460000	-0.021137	-12.492222	-5.360945	-1.172541	-5.263588	-0.695148	0.000000	-10.000000	0.158333	-14.216667	44.666668	1023.000000	1023.000000	2046.000000
6.480000	-0.021797	-12.881800	-5.453842	-1.000723	-5.627436	-0.799798	0.000000	-10.000000	0.150000	-13.616667	39.833332	1023.000000	1023.000000	2046.000000
6.500000	-0.022408	-13.242936	-5.701408	-0.718112	-5.749566	-1.073851	0.000000	-10.000000	0.150000	-13.133333	35.333332	1023.000000	1023.000000	2046.000000
6.520000	-0.023094	-13.648275	-5.875272	-0.620076	-5.915177	-1.237751	0.000000	-10.000000	0.125000	-12.716667	31.000000	1023.000000	1023.000000	2046.000000
6.540000	-0.024179	-14.290051	-5.929644	-0.639926	-6.343904	-1.376578	0.000000	-10.000000	0.091667	-12.250000	27.000000	1023.000000	1023.000000	2046.000000
6.560000	-0.025971	-15.348610	-6.065706	-0.642435	-6.848549	-1.791919	0.000000	-10.000000	0.058333	-11.250000	23.000000	1023.000000	1023.000000	2046.000000
6.580000	-0.027642	-16.336691	-6.191548	-0.762984	-7.146420	-2.235737	0.000000	-10.000000	0.050000	-10.366667	19.166666	1023.000000	1023.000000	2046.000000
6.600000	-0.029815	-17.620451	-6.313828	-1.193448	-7.602156	-2.511017	0.000000	-10.000000	0.050000	-9.083334	15.500000	1023.000000	1023.000000	2046.000000
6.620000	-0.032409	-19.153673	-6.792629	-1.593001	-7.938976	-2.829067	0.000000	-10.000000	0.041667	-8.066667	12.333333	1023.000000	1023.000000	2046.000000
6.640000	-0.034887	-20.618502	-7.341241	-1.794515	-8.240858	-3.241887	0.000000	-10.000000	0.041667	-6.983333	9.666667	1023.000000	1023.000000	2046.000000
6.660000	-0.036682	-21.678942	-7.910198	-2.032917	-8.281917	-3.453909	0.000000	-10.000000	0.033333	-6.683333	7.500000	1023.000000	1023.000000	2046.000000
6.680000	-0.037966	-22.438131	-8.237309	-2.362046	-8.377334	-3.461444	0.000000	-10.000000	0.041667	-7.033333	5.166667	1023.000000	1023.000000	2046.000000
6.700000	-0.039277	-23.212721	-8.561826	-2.525358	-8.519450	-3.606088	0.000000	-10.000000	0.041667	-7.600000	2.833333	1023.000000	1023.000000	2046.000000
6.720000	-0.040113	-23.707027	-8.815961	-2.556408	-8.581026	-3.753633	0.000000	-10.000000	0.050000	-7.916667	0.500000	1023.000000	1023.000000	2046.000000
6.740000	-0.040237	-23.779875	-8.943882	-2.604167	-8.480539	-3.751286	0.000000	-10.000000	0.033333	-7.700000	-1.666667	1023.000000	1023.000000	2046.000000
6.760000	-0.040527	-23.951590	-9.004937	-2.771315	-8.470675	-3.704661	0.000000	-10.000000	0.008333	-6.966667	-4.000000	1023.000000	1023.000000	2046.000000
6.780000	-0.041063	-24.268240	-9.162811	-2.834209	-8.483710	-3.787509	0.000000	-10.000000	-0.025000	-4.900000	-6.333333	1023.000000	1023.000000	2046.000000
6.800000	-0.040906	-24.175701	-9.263731	-2.785521	-8.245686	-3.880764	0.000000	-10.000000	-0.041667	-1.516667	-8.000000	1023.000000	1023.000000	2046.000000
6.820000	-0.040162	-23.735922	-9.182167	-2.935126	-7.941940	-3.676689	0.000000	-10.000000	-0.058333	2.250000	-8.833333	1023.000000	1023.000000	2046.000000
6.840000	-0.039704	-23.465277	-9.199226	-3.047216	-7.745037	-3.473799	0.000000	-10.000000	-0.083333	6.116667	-9.000000	1023.000000	1023.000000	2046.000000
6.860000	-0.038567	-22.793329	-9.166464	-2.867608	-7.358850	-3.400407	0.000000	-10.000000	-0.116667	9.316668	-9.000000	1023.000000	1023.000000	2046.000000
6.880000	-0.036885	-21.798946	-8.957264	-2.746863	-6.915854	-3.178964	0.000000	-10.000000	-0.166667	12.616667	-9.000000	1023.000000	1023.000000	2046.000000
6.900000	-0.035616	-21.048773	-8.739723	-2.836044	-6.564605	-2.908401	0.000000	-10.000000	-0.225000	15.400001	-9.000000	1023.000000	1023.000000	2046.000000
6.920000	-0.034950	-20.655247	-8.645989	-2.887844	-6.335400	-2.786013	0.000000	-10.000000	-0.291667	17.850000	-3.666667	1023.000000	1023.000000	2046.000000
6.940000	-0.033683	-19.906614	-8.645306	-2.720026	-5.809345	-2.731938	0.000000	-10.000000	-0.350000	20.166668	7.500000	1023.000000	1023.000000	2046.000000
6.960000	-0.032319	-19.100712	-8.324051	-2.848638	-5.462088	-2.465935	0.000000	-10.000000	-0.408333	21.850000	21.000000	1023.000000	1023.000000	2046.000000
6.980000	-0.031879	-18.840601	-8.112715	-3.033611	-5.319921	-2.374354	0.000000	-10.000000	-0.450000	23.533335	31.666666	1023.000000	1023.000000	2046.000000
7.000000	-0.030991	-18.315897	-7.931186	-2.997033	-5.017456	-2.370221	0.000000	-10.000000	-0.491667	24.733334	39.166668	1023.000000	1023.000000	2046.000000
7.020000	-0.029488	-17.427528	-7.631908	-2.905623	-4.655139	-2.234857	0.000000	-10.000000	-0.533333	26.033333	47.333332	1023.000000	1023.000000	2046.000000
7.040000	-0.028061	-16.584311	-7.290611	-2.935413	-4.296364	-2.061923	0.000000	-10.000000	-0.583333	27.116667	55.833332	1023.000000	1023.000000	2046.000000
7.060000	-0.027233	-16.094423	-7.001526	-3.052675	-4.095115	-1.945108	0.000000	-10.000000	-0.625000	28.350000	64.666664	1023.000000	1023.000000	2046.000000
7.080000	-0.025959	-15.341664	-6.751531	-2.968515	-3.752082	-1.869536	0.000000	-10.000000	-0.658333	29.433334	73.833336	1023.000000	1023.000000	2046.000000
7.100000	-0.024075	-14.228108	-6.322211	-2.820456	-3.363217	-1.722224	0.000000	-10.000000	-0.683333	30.333334	83.500000	1023.000000	1023.000000	2046.000000
7.120000	-0.022442	-13.263120	-5.917462	-2.821572	-3.010022	-1.514064	0.000000	-10.000000	-0.700000	30.933334	93.500000	1023.000000	1023.000000	2046.000000
7.140000	-0.021168	-12.510386	-5.563194	-2.777456	-2.785538	-1.384199	0.000000	-10.000000	-0.716667	31.466667	103.666664	1023.000000	1023.000000	2046.000000
7.160000	-0.018956	-11.202804	-5.210655	-2.501837	-2.247651	-1.242661	0.000000	-10.000000	-0.750000	32.099998	114.000000	1023.000000	1023.000000	2046.000000
7.180000	-0.016724	-9.883973	-4.711532	-2.365166	-1.782926	-1.024349	0.000000	-10.000000	-0.800000	32.816666	124.666664	1023.000000	1023.000000	2046.000000
7.200000	-0.015194	-8.979501	-4.255173	-2.398325	-1.517479	-0.808524	0.000000	-10.000000	-0.816667	33.500000	135.500000	1023.000000	1023.000000	2046.000000
7.220000	-0.013157	-7.775607	-3.920600	-2.110010	-1.045835	-0.699161	0.000000	-10.000000	-0.816667	33.783333	146.666672	1023.000000	1023.000000	2046.000000
7.240000	-0.010634	-6.284768	-3.364802	-1.877637	-0.579578	-0.462751	0.000000	-10.000000	-0.816667	34.250000	157.833328	1023.000000	1023.000000	2046.000000
7.260000	-0.008946	-5.287256	-2.850389	-1.894730	-0.286249	-0.255888	0.000000	-10.000000	-0.833333	34.650002	169.333328	1023.000000	1023.000000	2046.000000
7.280000	-0.007188	-4.248142	-2.491541	-1.734481	0.095384	-0.117503	0.000000	-10.000000	-0.858333	35.000000	180.666672	1023.000000	1023.000000	2046.000000
7.300000	-0.004515	-2.668158	-1.986443	-1.373964	0.637634	0.054616	0.000000	-10.000000	-0.866667	35.150002	192.333328	1023.000000	1023.000000	2046.000000
7.320000	-0.002390	-1.412546	-1.390450	-1.291335	0.972178	0.297061	0.000000	-10.000000	-0.891667	35.433334	204.000000	1023.000000	1023.000000	2046.000000
7.340000	-0.000758	-0.448219	-0.973702	-1.260220	1.322809	0.462895	0.000000	-10.000000	-0.908333	35.983334	216.000000	1023.000000	1023.000000	2046.000000
7.360000	0.001575	0.930915	-0.577511	-0.874800	1.868906	0.514321	0.000000	-10.000000	-0.916667	36.216667	228.000000	1023.000000	1023.000000	2046.000000
7.380000	0.004010	2.369694	0.057944	-0.719460	2.281073	0.750138	0.000000	-10.000000	-0.916667	36.333336	240.000000	1023.000000	1023.000000	2046.000000
7.400000	0.005289	3.125877	0.429509	-0.677764	2.566641	0.807491	0.000000	-10.000000	-0.925000	36.366669	252.000000	1023.000000	1023.000000	2046.000000
7.420000	0.007596	4.489236	0.809798	-0.356269	3.078794	0.956914	0.000000	-10.000000	-0.916667	36.433334	264.000000	1023.000000	1023.000000	2046.000000
7.440000	0.009905	5.854052	1.387953	-0.131829	3.408119	1.189809	0.000000	-10.000000	-0.925000	36.416668	276.000000	1023.000000	1023.000000	2046.000000
7.460000	0.011292	6.673405	1.942561	-0.146629	3.571457	1.306016	0.000000	-10.000000	-0.908333	36.566666	288.166656	1023.000000	1023.000000	2046.000000
7.480000	0.013612	8.044452	2.577241	0.137788	3.965524	1.363898	0.000000	-10.000000	-0.933333	36.916668	300.500000	1023.000000	1023.000000	2046.000000
7.500000	0.015922	9.410070	3.426146	0.315895	4.226356	1.441674	0.000000	-10.000000	-0.925000	37.266666	312.833344	1023.000000	1023.000000	2046.000000
7.520000	0.017187	10.157374	4.027669	0.239400	4.400687	1.489618	0.000000	-10.000000	-0.941667	37.350002	325.333344	1023.000000	1023.000000	2046.000000
7.540000	0.019335	11.426955	4.606435	0.491454	4.752436	1.576630	0.000000	-10.000000	-0.933333	37.200001	337.666656	1023.000000	1023.000000	2046.000000
7.560000	0.022514	13.305685	5.355020	0.977217	5.231973	1.741475	0.000000	-10.000000	-0.941667	36.750000	350.166656	1023.000000	1023.000000	2046.000000
7.580000	0.023885	14.115799	5.709044	1.249180	5.358570	1.799005	0.000000	-10.000000	-0.933333	36.383335	362.500000	1023.000000	1023.000000	2046.000000
7.600000	0.024576	14.524513	5.691212	1.749018	5.383075	1.701208	0.000000	-10.000000	-0.941667	36.283337	374.833344	1023.000000	1023.000000	2046.000000
7.620000	0.024284	14.351923	5.697630	1.974993	5.139738	1.539561	0.000000	-10.000000	-0.941667	36.466667	387.000000	1023.000000	1023.000000	2046.000000
7.640000	0.022042	13.026965	5.564569	1.617058	4.506762	1.338577	0.000000	-10.000000	-0.941667	36.833336	399.000000	1023.000000	1023.000000	2046.000000
7.660000	0.020193	11.934281	5.295545	1.523992	4.185462	0.929282	0.000000	-10.000000	-0.900000	36.533333	411.166656	1023.000000	1023.000000	2046.000000
7.680000	0.018660	11.028016	4.966081	1.337947	4.064829	0.659160	0.000000	-10.000000	-0.858333	36.183334	423.500000	1023.000000	1023.000000	2046.000000
7.700000	0.016818	9.939344	4.619032	0.870586	3.876008	0.573718	0.000000	-10.000000	-0.816667	35.416668	435.666656	1023.000000	1023.000000	2046.000000
7.720000	0.015985	9.447034	4.242875	0.744602	3.938590	0.520966	0.000000	-10.000000	-0.800000	35.000000	447.500000	1023.000000	1023.000000	2046.000000
7.740000	0.016305	9.636092	4.115170	0.899433	4.182814	0.438676	0.000000	-10.000000	-0.783333	34.433334	459.166656	1023.000000	1023.000000	2046.000000
7.760000	0.016168	9.555106	4.201045	0.753947	4.131237	0.468878	0.000000	-10.000000	-0.775000	34.116669	470.666656	1023.000000	1023.000000	2046.000000
7.780000	0.016717	9.879487	4.151022	0.787685	4.383094	0.557687	0.000000	-10.000000	-0.775000	33.950001	478.333344	1023.000000	1023.000000	2046.000000
7.800000	0.018040	10.661749	4.365587	1.057707	4.671263	0.567193	0.000000	-10.000000	-0.766667	33.733334	489.666656	1023.000000	1023.000000	2046.000000
7.820000	0.018633	11.012373	4.608729	0.991299	4.787379	0.624966	0.000000	-10.000000	-0.758333	33.316666	501.000000	1023.000000	1023.000000	2046.000000
7.840000	0.019787	11.694148	4.716153	1.108069	5.115335	0.754591	0.000000	-10.000000	-0.733333	32.616669	516.000000	1023.000000	1023.000000	2046.000000
7.860000	0.021454	12.679321	5.102970	1.315269	5.460144	0.800938	0.000000	-10.000000	-0.700000	32.116669	526.833313	1023.000000	1023.000000	2046.000000
7.880000	0.022606	13.360343	5.502868	1.206655	5.708562	0.942257	0.000000	-10.000000	-0.683333	31.633333	537.666687	1023.000000	1023.000000	2046.000000
7.900000	0.024201	14.302894	5.665225	1.338243	6.159333	1.140093	0.000000	-10.000000	-0.675000	31.566668	548.166687	1023.000000	1023.000000	2046.000000
7.920000	0.026110	15.430797	6.012885	1.526556	6.609086	1.282270	0.000000	-10.000000	-0.675000	31.266666	558.833313	1023.000000	1023.000000	2046.000000
7.940000	0.027504	16.255119	6.360560	1.455462	6.914637	1.524461	0.000000	-10.000000	-0.658333	31.133333	569.166687	1023.000000	1023.000000	2046.000000
7.960000	0.029270	17.298601	6.553535	1.556509	7.429222	1.759335	0.000000	-10.000000	-0.633333	30.783333	579.666687	1023.000000	1023.000000	2046.000000
7.980000	0.030801	18.203154	6.806385	1.664147	7.894098	1.838523	0.000000	-10.000000	-0.625000	30.666668	590.000000	1023.000000	1023.000000	2046.000000
8.000000	0.031625	18.690516	6.878898	1.369691	8.256536	2.185391	0.000000	-10.000000	-0.608333	30.083334	600.333313	1023.000000	1023.000000	2046.000000
8.020000	0.032412	19.155218	6.870482	1.415154	8.648268	2.221314	0.000000	-10.000000	-0.583333	29.266666	610.500000	1023.000000	1023.000000	2046.000000
8.040000	0.033102	19.563116	7.065558	1.308306	8.914195	2.275057	0.000000	-10.000000	-0.541667	28.350000	620.333313	1023.000000	1023.000000	2046.000000
8.060000	0.033637	19.879393	7.266006	1.092916	9.030640	2.489830	0.000000	-10.000000	-0.508333	27.816668	630.000000	1023.000000	1023.000000	2046.000000
8.080000	0.034773	20.550583	7.390572	1.249906	9.429634	2.480471	0.000000	-10.000000	-0.491667	27.233334	639.333313	1023.000000	1023.000000	2046.000000
8.100000	0.035878	21.204126	7.781846	1.286029	9.620463	2.515790	0.000000	-10.000000	-0.466667	26.416666	648.500000	1023.000000	1023.000000	2046.000000
8.120000	0.036758	21.723797	8.123224	1.092864	9.720285	2.787424	0.000000	-10.000000	-0.433333	25.383333	657.333313	1023.000000	1023.000000	2046.000000
8.140000	0.038330	22.653177	8.406199	1.363125	10.103443	2.780410	0.000000	-10.000000	-0.408333	24.616667	666.166687	1023.000000	1023.000000	2046.000000
8.160000	0.039716	23.472052	8.911674	1.382108	10.260590	2.917679	0.000000	-10.000000	-0.366667	23.966667	674.666687	1023.000000	1023.000000	2046.000000
8.180000	0.040988	24.224054	9.169556	1.447157	10.482730	3.124611	0.000000	-10.000000	-0.341667	23.233334	683.000000	1023.000000	1023.000000	2046.000000
8.200000	0.042736	25.256903	9.424165	1.797778	10.909266	3.125692	0.000000	-10.000000	-0.300000	22.433334	690.666687	1023.000000	1023.000000	2046.000000
8.220000	0.044080	26.051081	9.849743	1.850783	11.054110	3.296447	0.000000	-10.000000	-0.300000	21.200001	698.166687	1023.000000	1023.000000	2046.000000
8.240000	0.045462	26.868219	10.031511	1.940351	11.345431	3.550925	0.000000	-10.000000	-0.266667	20.300001	705.333313	1023.000000	1023.000000	2046.000000
8.260000	0.047068	27.817072	10.341136	2.318070	11.644556	3.513310	0.000000	-10.000000	-0.241667	19.000000	712.333313	1023.000000	1023.000000	2046.000000
8.280000	0.048345	28.571762	10.715979	2.342315	11.720737	3.792731	0.000000	-10.000000	-0.200000	18.183334	719.000000	1023.000000	1023.000000	2046.000000
8.300000	0.049520	29.266382	10.840026	2.478010	11.963190	3.985157	0.000000	-10.000000	-0.175000	17.083334	725.333313	1023.000000	1023.000000	2046.000000
8.320000	0.050627	29.920689	11.104258	2.798153	12.120242	3.898035	0.000000	-10.000000	-0.141667	16.250000	731.166687	1023.000000	1023.000000	2046.000000
8.340000	0.051749	30.583786	11.390240	2.800917	12.239373	4.153256	0.000000	-10.000000	-0.116667	14.933333	736.666687	1023.000000	1023.000000	2046.000000
8.360000	0.052696	31.143347	11.476443	2.908639	12.493759	4.264505	0.000000	-10.000000	-0.100000	13.783334	741.833313	1023.000000	1023.000000	2046.000000
8.380000	0.054180	32.020245	11.854593	3.254127	12.760584	4.150940	0.000000	-10.000000	-0.091667	12.400001	746.666687	1023.000000	1023.000000	2046.000000
8.400000	0.055989	33.089783	12.344006	3.227029	12.997468	4.521283	0.000000	-10.000000	-0.075000	11.450000	751.000000	1023.000000	1023.000000	2046.000000
8.420000	0.057992	34.273407	12.795033	3.618477	13.353714	4.506182	0.000000	-10.000000	-0.058333	10.250000	755.000000	1023.000000	1023.000000	2046.000000
8.440000	0.060132	35.537739	13.536534	3.783863	13.462674	4.754666	0.000000	-10.000000	-0.041667	9.183333	758.666687	1023.000000	1023.000000	2046.000000
8.460000	0.061477	36.332844	13.912076	3.853637	13.589876	4.977254	0.000000	-10.000000	-0.025000	7.500000	762.000000	1023.000000	1023.000000	2046.000000
8.480000	0.062136	36.722305	14.036177	4.270606	13.635366	4.780158	0.000000	-10.000000	-0.016667	5.483334	764.833313	1023.000000	1023.000000	2046.000000
8.500000	0.062602	36.997627	14.291739	4.428900	13.267777	5.009211	0.000000	-10.000000	-0.008333	2.450000	767.000000	1023.000000	1023.000000	2046.000000
8.520000	0.062194	36.756695	14.131138	4.589363	12.997869	5.038324	0.000000	-10.000000	-0.008333	-0.183333	768.333313	1023.000000	1023.000000	2046.000000
8.540000	0.061110	36.116112	13.795262	5.020936	12.709759	4.590154	0.000000	-10.000000	0.008333	-2.416667	768.833313	1023.000000	1023.000000	2046.000000
8.560000	0.060237	35.599796	13.795181	5.081482	12.153285	4.569849	0.000000	-10.000000	0.025000	-3.916667	769.000000	1023.000000	1023.000000	2046.000000
8.580000	0.058040	34.301704	13.372576	4.932871	11.693858	4.302400	0.000000	-10.000000	0.041667	-5.116667	769.000000	1023.000000	1023.000000	2046.000000
8.600000	0.055011	32.511414	12.974350	4.844849	10.982379	3.709834	0.000000	-10.000000	0.050000	-6.650000	769.000000	1023.000000	1023.000000	2046.000000
8.620000	0.051687	30.547148	12.493492	4.299731	10.227734	3.526191	0.000000	-10.000000	0.050000	-8.216667	769.000000	1023.000000	1023.000000	2046.000000
8.640000	0.048092	28.422646	11.566274	3.991912	9.808598	3.055863	0.000000	-10.000000	0.050000	-9.800000	769.000000	1023.000000	1023.000000	2046.000000
8.660000	0.045496	26.888252	10.942489	3.784704	9.430248	2.730810	0.000000	-10.000000	0.050000	-10.833334	769.000000	1023.000000	1023.000000	2046.000000
8.680000	0.043260	25.566494	10.391514	3.344993	9.060455	2.769531	0.000000	-10.000000	0.066667	-11.400001	765.500000	1023.000000	1023.000000	2046.000000
8.700000	0.040985	24.221954	9.743089	3.265180	8.871301	2.342384	0.000000	-10.000000	0.083333	-12.066667	757.500000	1023.000000	1023.000000	2046.000000
8.720000	0.039803	23.523752	9.483265	3.123161	8.651805	2.265523	0.000000	-10.000000	0.100000	-12.833334	748.000000	1023.000000	1023.000000	2046.000000
8.740000	0.038547	22.781460	9.173071	2.805093	8.444737	2.358557	0.000000	-10.000000	0.116667	-13.716667	740.500000	1023.000000	1023.000000	2046.000000
8.760000	0.037005	21.870157	8.704921	2.794978	8.364393	2.005865	0.000000	-10.000000	0.150000	-14.683333	735.833313	1023.000000	1023.000000	2046.000000
8.780000	0.036579	21.618326	8.591032	2.664779	8.296571	2.065944	0.000000	-10.000000	0.200000	-15.850000	730.833313	1023.000000	1023.000000	2046.000000
8.800000	0.035820	21.169399	8.447266	2.357567	8.163342	2.201226	0.000000	-10.000000	0.233333	-17.266666	725.666687	1023.000000	1023.000000	2046.000000
8.820000	0.034726	20.523153	8.065084	2.444431	8.172699	1.840939	0.000000	-10.000000	0.266667	-18.833334	719.833313	1023.000000	1023.000000	2046.000000
8.840000	0.034825	20.581577	8.157681	2.317020	8.076191	2.030684	0.000000	-10.000000	0.316667	-20.283335	713.666687	1023.000000	1023.000000	2046.000000
8.860000	0.034119	20.164328	7.865094	2.068879	8.036898	2.193457	0.000000	-10.000000	0.375000	-21.583334	706.833313	1023.000000	1023.000000	2046.000000
8.880000	0.033262	19.658037	7.463962	2.190691	8.033121	1.970263	0.000000	-10.000000	0.433333	-22.916668	699.666687	1023.000000	1023.000000	2046.000000
8.900000	0.033463	19.776676	7.472166	2.086868	8.013612	2.204031	0.000000	-10.000000	0.475000	-24.316668	692.000000	1023.000000	1023.000000	2046.000000
8.920000	0.032718	19.336168	7.184376	1.887791	7.916906	2.347096	0.000000	-10.000000	0.516667	-25.616667	683.833313	1023.000000	1023.000000	2046.000000
8.940000	0.031418	18.568274	6.570353	1.918424	7.928975	2.150522	0.000000	-10.000000	0.550000	-26.750000	675.333313	1023.000000	1023.000000	2046.000000
8.960000	0.030720	18.155706	6.414542	1.760321	7.659020	2.321823	0.000000	-10.000000	0.591667	-27.850000	666.333313	1023.000000	1023.000000	2046.000000
8.980000	0.029463	17.412596	6.107351	1.530626	7.415072	2.359546	0.000000	-10.000000	0.633333	-28.916668	657.000000	1023.000000	1023.000000	2046.000000
9.000000	0.027547	16.280310	5.542403	1.435008	7.207741	2.095158	0.000000	-10.000000	0.691667	-29.900002	647.333313	1023.000000	1023.000000	2046.000000
9.020000	0.026692	15.774817	5.443035	1.315971	6.806458	2.209352	0.000000	-10.000000	0.741667	-30.916668	637.500000	1023.000000	1023.000000	2046.000000
9.040000	0.025654	15.161669	5.173710	1.087970	6.535159	2.364830	0.000000	-10.000000	0.800000	-31.866667	627.166687	1023.000000	1023.000000	2046.000000
9.060000	0.023862	14.102483	4.741681	1.094557	6.212952	2.053293	0.000000	-10.000000	0.841667	-32.933334	616.500000	1023.000000	1023.000000	2046.000000
9.080000	0.023626	13.962971	4.772750	1.044104	5.850011	2.296106	0.000000	-10.000000	0.891667	-33.666668	605.333313	1023.000000	1023.000000	2046.000000
9.100000	0.022661	13.392478	4.535458	0.937772	5.588484	2.330765	0.000000	-10.000000	0.941667	-34.283333	594.166687	1023.000000	1023.000000	2046.000000
9.120000	0.021248	12.557510	4.102686	1.030877	5.315387	2.108562	0.000000	-10.000000	0.975000	-34.616669	582.666687	1023.000000	1023.000000	2046.000000
9.140000	0.020954	12.383654	3.978796	1.115479	5.043847	2.245532	0.000000	-10.000000	0.991667	-35.350002	571.166687	1023.000000	1023.000000	2046.000000
9.160000	0.020497	12.113438	3.878828	1.062688	4.735620	2.436302	0.000000	-10.000000	1.008333	-36.033333	559.166687	1023.000000	1023.000000	2046.000000
9.180000	0.019093	11.283734	3.478689	1.125729	4.444891	2.234425	0.000000	-10.000000	1.041667	-36.700001	547.166687	1023.000000	1023.000000	2046.000000
9.200000	0.018511	10.939862	3.202924	1.265198	4.273973	2.197766	0.000000	-10.000000	1.066667	-36.816666	535.000000	1023.000000	1023.000000	2046.000000
9.220000	0.018570	10.975142	3.316358	1.197705	3.938926	2.522153	0.000000	-10.000000	1.050000	-36.766666	523.000000	1023.000000	1023.000000	2046.000000
9.240000	0.017271	10.207404	3.013015	1.250382	3.609262	2.334745	0.000000	-10.000000	1.041667	-36.433334	506.666656	1023.000000	1023.000000	2046.000000
9.260000	0.016396	9.689831	2.625748	1.409565	3.484803	2.169715	0.000000	-10.000000	1.000000	-36.083332	490.333344	1023.000000	1023.000000	2046.000000
9.280000	0.016362	9.669785	2.712054	1.370203	3.134335	2.453193	0.000000	-10.000000	0.983333	-35.799999	478.000000	1023.000000	1023.000000	2046.000000
9.300000	0.015655	9.251965	2.587241	1.371922	2.831039	2.461763	0.000000	-10.000000	0.950000	-35.600002	470.000000	1023.000000	1023.000000	2046.000000
9.320000	0.014220	8.404227	2.183833	1.455588	2.584705	2.180101	0.000000	-10.000000	0.950000	-35.466667	462.333344	1023.000000	1023.000000	2046.000000
9.340000	0.013806	8.159299	2.004147	1.457296	2.400225	2.297631	0.000000	-10.000000	0.950000	-35.350002	450.666656	1023.000000	1023.000000	2046.000000
9.360000	0.013685	8.088120	2.091286	1.411065	2.086301	2.499468	0.000000	-10.000000	0.950000	-35.033333	439.000000	1023.000000	1023.000000	2046.000000
9.380000	0.012538	7.410003	1.853425	1.509456	1.822521	2.224601	0.000000	-10.000000	0.933333	-34.783333	427.166656	1023.000000	1023.000000	2046.000000
9.400000	0.011344	6.704573	1.435690	1.545355	1.700805	2.022723	0.000000	-10.000000	0.925000	-34.433334	415.500000	1023.000000	1023.000000	2046.000000
9.420000	0.011344	6.704313	1.456396	1.486053	1.541497	2.220367	0.000000	-10.000000	0.925000	-34.366665	404.000000	1023.000000	1023.000000	2046.000000
9.440000	0.012015	7.101103	1.736967	1.502241	1.464395	2.397501	0.000000	-10.000000	0.925000	-34.233334	392.500000	1023.000000	1023.000000	2046.000000
9.460000	0.011856	7.006821	1.808168	1.625432	1.407809	2.165411	0.000000	-10.000000	0.925000	-34.250000	381.166656	1023.000000	1023.000000	2046.000000
9.480000	0.011742	6.939391	1.828532	1.678351	1.353619	2.078888	0.000000	-10.000000	0.916667	-34.366669	369.666656	1023.000000	1023.000000	2046.000000
9.500000	0.011910	7.038721	2.012194	1.651746	1.215521	2.159260	0.000000	-10.000000	0.916667	-34.366669	358.333344	1023.000000	1023.000000	2046.000000
9.520000	0.012021	7.104414	2.217285	1.573862	1.034014	2.279253	0.000000	-10.000000	0.891667	-34.033337	346.833344	1023.000000	1023.000000	2046.000000
9.540000	0.010791	6.377361	2.070251	1.702201	0.664187	1.940722	0.000000	-10.000000	0.850000	-33.500000	335.500000	1023.000000	1023.000000	2046.000000
9.560000	0.009605	5.676738	1.595769	1.912587	0.385649	1.782733	0.000000	-10.000000	0.816667	-32.950001	324.166656	1023.000000	1023.000000	2046.000000
9.580000	0.008563	5.060761	1.267426	2.097749	-0.118592	1.814179	0.000000	-10.000000	0.800000	-32.599998	313.166656	1023.000000	1023.000000	2046.000000
9.600000	0.007148	4.224410	1.004431	2.192197	-0.756520	1.784302	0.000000	-10.000000	0.791667	-32.233334	302.333344	1023.000000	1023.000000	2046.000000
9.620000	0.004188	2.474841	0.595195	2.191260	-1.488346	1.176733	0.000000	-10.000000	0.775000	-31.600000	291.666656	1023.000000	1023.000000	2046.000000
9.640000	0.001065	0.629430	0.084736	2.018766	-2.042805	0.568734	0.000000	-10.000000	0.725000	-31.016666	281.000000	1023.000000	1023.000000	2046.000000
9.660000	-0.001848	-1.092318	-0.255487	1.602644	-2.728453	0.288977	0.000000	-10.000000	0.683333	-30.200001	270.666656	1023.000000	1023.000000	2046.000000
9.680000	-0.004928	-2.912533	-0.706772	1.107701	-3.322922	0.009460	0.000000	-10.000000	0.633333	-29.533335	260.500000	1023.000000	1023.000000	2046.000000
9.700000	-0.008943	-5.285537	-1.453767	0.767400	-3.893650	-0.705519	0.000000	-10.000000	0.625000	-28.416668	250.833328	1023.000000	1023.000000	2046.000000
9.720000	-0.012152	-7.181872	-2.361418	0.404586	-4.143618	-1.081421	0.000000	-10.000000	0.608333	-27.816668	241.333328	1023.000000	1023.000000	2046.000000
9.740000	-0.013948	-8.243077	-2.802414	0.039971	-4.414533	-1.066103	0.000000	-10.000000	0.583333	-27.233334	232.166672	1023.000000	1023.000000	2046.000000
9.760000	-0.015977	-9.442516	-3.160205	-0.182158	-4.729961	-1.370192	0.000000	-10.000000	0.550000	-27.183334	223.000000	1023.000000	1023.000000	2046.000000
9.780000	-0.018191	-10.751080	-3.842420	-0.377924	-4.847077	-1.683659	0.000000	-10.000000	0.525000	-26.983334	217.000000	1023.000000	1023.000000	2046.000000
9.800000	-0.019169	-11.328752	-4.179748	-0.626269	-4.969542	-1.553193	0.000000	-10.000000	0.516667	-26.566668	208.000000	1023.000000	1023.000000	2046.000000
9.820000	-0.019814	-11.710004	-4.328500	-0.746554	-5.020082	-1.614869	0.000000	-10.000000	0.516667	-26.116667	199.166672	1023.000000	1023.000000	2046.000000
9.840000	-0.021354	-12.619940	-4.741148	-0.899739	-5.089006	-1.890047	0.000000	-10.000000	0.508333	-25.516666	187.500000	1023.000000	1023.000000	2046.000000
9.860000	-0.022302	-13.180365	-5.103471	-1.084501	-5.114826	-1.877568	0.000000	-10.000000	0.500000	-25.316668	179.000000	1023.000000	1023.000000	2046.000000
9.880000	-0.022284	-13.169586	-5.073645	-1.267650	-5.091498	-1.736794	0.000000	-10.000000	0.483333	-24.983334	170.500000	1023.000000	1023.000000	2046.000000
9.900000	-0.022941	-13.558002	-5.241930	-1.436984	-5.080581	-1.798507	0.000000	-10.000000	0.466667	-24.600000	162.166672	1023.000000	1023.000000	2046.000000
9.920000	-0.023648	-13.975693	-5.690244	-1.460726	-4.935730	-1.888993	0.000000	-10.000000	0.450000	-24.300001	154.000000	1023.000000	1023.000000	2046.000000
9.940000	-0.023110	-13.658070	-5.750146	-1.561567	-4.853195	-1.493162	0.000000	-10.000000	0.441667	-24.066668	146.000000	1023.000000	1023.000000	2046.000000
9.960000	-0.023455	-13.861622	-5.848666	-1.548269	-4.854534	-1.610153	0.000000	-10.000000	0.425000	-23.816668	138.000000	1023.000000	1023.000000	2046.000000
9.980000	-0.024444	-14.446529	-6.211299	-1.582676	-4.918441	-1.734113	0.000000	-10.000000	0.416667	-23.416666	130.000000	1023.000000	1023.000000	2046.000000
10.000000	-0.024406	-14.424088	-6.357469	-1.704731	-4.902878	-1.459011	0.000000	-10.000000	0.400000	-23.150000	122.000000	1023.000000	1023.000000	2046.000000
10.020000	-0.024893	-14.711750	-6.379910	-1.764585	-4.978139	-1.589116	0.000000	-10.000000	0.383333	-22.816668	114.166664	1023.000000	1023.000000	2046.000000
10.040000	-0.026102	-15.426409	-6.707879	-1.879425	-5.076786	-1.762319	0.000000	-10.000000	0.366667	-22.500000	106.500000	1023.000000	1023.000000	2046.000000
10.060000	-0.026420	-15.613952	-6.836181	-2.079292	-5.173928	-1.524551	0.000000	-10.000000	0.350000	-21.900000	99.166664	1023.000000	1023.000000	2046.000000
10.080000	-0.026674	-15.764112	-6.728753	-2.143740	-5.306969	-1.584651	0.000000	-10.000000	0.341667	-21.350000	91.833336	1023.000000	1023.000000	2046.000000
10.100000	-0.027895	-16.485670	-7.001614	-2.193972	-5.404185	-1.885898	0.000000	-10.000000	0.333333	-20.750000	84.666664	1023.000000	1023.000000	2046.000000
10.120000	-0.028485	-16.834749	-7.215890	-2.380081	-5.519883	-1.718895	0.000000	-10.000000	0.316667	-20.083334	77.666664	1023.000000	1023.000000	2046.000000
10.140000	-0.028588	-16.895761	-7.163120	-2.422834	-5.594535	-1.715272	0.000000	-10.000000	0.291667	-19.400000	71.000000	1023.000000	1023.000000	2046.000000
10.160000	-0.029350	-17.346041	-7.299824	-2.480052	-5.652546	-1.913620	0.000000	-10.000000	0.266667	-18.750000	64.666664	1023.000000	1023.000000	2046.000000
10.180000	-0.029758	-17.587189	-7.472460	-2.544972	-5.733853	-1.835904	0.000000	-10.000000	0.233333	-18.216667	58.500000	1023.000000	1023.000000	2046.000000
10.200000	-0.029524	-17.448494	-7.486857	-2.602631	-5.728294	-1.630712	0.000000	-10.000000	0.216667	-17.766668	52.500000	1023.000000	1023.000000	2046.000000
10.220000	-0.029377	-17.361649	-7.410810	-2.501600	-5.700264	-1.748974	0.000000	-10.000000	0.200000	-17.400002	46.500000	1023.000000	1023.000000	2046.000000
10.240000	-0.029661	-17.529593	-7.464520	-2.478610	-5.733023	-1.853440	0.000000	-10.000000	0.200000	-17.000000	40.500000	1023.000000	1023.000000	2046.000000
10.260000	-0.029668	-17.533518	-7.583322	-2.496629	-5.789563	-1.664004	0.000000	-10.000000	0.200000	-16.516666	34.833332	1023.000000	1023.000000	2046.000000
10.280000	-0.029387	-17.368008	-7.487994	-2.479048	-5.842613	-1.558353	0.000000	-10.000000	0.183333	-15.750000	29.333334	1023.000000	1023.000000	2046.000000
10.300000	-0.029354	-17.348225	-7.440813	-2.382820	-5.810476	-1.714116	0.000000	-10.000000	0.166667	-15.100000	24.166666	1023.000000	1023.000000	2046.000000
10.320000	-0.029475	-17.419638	-7.457555	-2.380885	-5.849887	-1.731311	0.000000	-10.000000	0.158333	-14.533334	19.000000	1023.000000	1023.000000	2046.000000
10.340000	-0.029366	-17.355431	-7.468542	-2.377695	-5.952782	-1.556412	0.000000	-10.000000	0.158333	-14.150001	14.000000	1023.000000	1023.000000	2046.000000
10.360000	-0.028940	-17.103359	-7.410322	-2.309835	-5.893460	-1.489742	0.000000	-10.000000	0.158333	-13.616667	9.333333	1023.000000	1023.000000	2046.000000
10.380000	-0.028863	-17.058170	-7.333120	-2.266079	-5.841499	-1.617472	0.000000	-10.000000	0.125000	-12.983334	4.833333	1023.000000	1023.000000	2046.000000
10.400000	-0.029056	-17.172150	-7.381462	-2.235845	-5.904481	-1.650363	0.000000	-10.000000	0.100000	-12.316667	0.833333	1023.000000	1023.000000	2046.000000
10.420000	-0.028772	-17.003977	-7.344646	-2.251595	-5.957481	-1.450255	0.000000	-10.000000	0.066667	-11.700000	-3.166667	1023.000000	1023.000000	2046.000000
10.440000	-0.028443	-16.809931	-7.267651	-2.152356	-5.873852	-1.516072	0.000000	-10.000000	0.058333	-11.233334	-6.666667	1023.000000	1023.000000	2046.000000
10.460000	-0.028466	-16.823290	-7.209017	-2.106064	-5.842056	-1.666152	0.000000	-10.000000	0.058333	-10.916667	-10.333333	1023.000000	1023.000000	2046.000000
10.480000	-0.028510	-16.849157	-7.254025	-2.094187	-5.926766	-1.574180	0.000000	-10.000000	0.058333	-10.516666	-13.833333	1023.000000	1023.000000	2046.000000
10.500000	-0.028108	-16.611568	-7.224257	-2.115436	-5.870602	-1.401273	0.000000	-10.000000	0.066667	-10.050000	-17.500000	1023.000000	1023.000000	2046.000000
10.520000	-0.028168	-16.647301	-7.154774	-2.038126	-5.824390	-1.630010	0.000000	-10.000000	0.058333	-9.616667	-20.833334	1023.000000	1023.000000	2046.000000
10.540000	-0.028156	-16.640013	-7.164176	-2.014281	-5.785432	-1.676124	0.000000	-10.000000	0.058333	-9.316667	-24.000000	1023.000000	1023.000000	2046.000000
10.560000	-0.027915	-16.497894	-7.144865	-2.033380	-5.874305	-1.445345	0.000000	-10.000000	0.050000	-9.066667	-27.166666	1023.000000	1023.000000	2046.000000
10.580000	-0.027731	-16.389284	-7.125015	-1.999016	-5.812498	-1.452756	0.000000	-10.000000	0.041667	-8.700000	-30.333334	1023.000000	1023.000000	2046.000000
10.600000	-0.027764	-16.408649	-7.071439	-1.946730	-5.738374	-1.652106	0.000000	-10.000000	0.041667	-8.283333	-33.333332	1023.000000	1023.000000	2046.000000
10.620000	-0.027503	-16.254404	-7.042186	-1.974444	-5.718721	-1.519053	0.000000	-10.000000	0.041667	-7.800000	-36.000000	1023.000000	1023.000000	2046.000000
10.640000	-0.026792	-15.834185	-6.913538	-1.924867	-5.639087	-1.356694	0.000000	-10.000000	0.041667	-7.250000	-38.500000	1023.000000	1023.000000	2046.000000
10.660000	-0.026201	-15.484678	-6.641840	-1.804824	-5.501218	-1.536796	0.000000	-10.000000	0.033333	-6.616667	-41.000000	1023.000000	1023.000000	2046.000000
10.680000	-0.025657	-15.163440	-6.296682	-1.811759	-5.514062	-1.540937	0.000000	-10.000000	0.016667	-6.016667	-43.333332	1023.000000	1023.000000	2046.000000
10.700000	-0.025334	-14.972332	-6.060323	-1.933186	-5.663740	-1.315083	0.000000	-10.000000	0.008333	-5.433333	-45.500000	1023.000000	1023.000000	2046.000000
10.720000	-0.025306	-14.956088	-5.908795	-1.858156	-5.631178	-1.557958	0.000000	-10.000000	0.008333	-4.883334	-47.166668	1023.000000	1023.000000	2046.000000
10.740000	-0.025051	-14.805299	-5.667228	-1.964254	-5.575220	-1.598596	0.000000	-10.000000	0.008333	-4.416667	-48.833332	1023.000000	1023.000000	2046.000000
10.760000	-0.024803	-14.658689	-5.562929	-1.817117	-5.707696	-1.570948	0.000000	-10.000000	0.016667	-4.383334	-50.166668	1023.000000	1023.000000	2046.000000
10.780000	-0.024599	-14.537736	-5.700702	-1.492554	-5.777766	-1.566714	0.000000	-10.000000	0.016667	-4.550000	-51.166668	1023.000000	1023.000000	2046.000000
10.800000	-0.025358	-14.986618	-5.915452	-1.218229	-6.018416	-1.834520	0.000000	-10.000000	0.016667	-4.833333	-52.500000	1023.000000	1023.000000	2046.000000
10.820000	-0.026583	-15.710314	-6.156016	-1.063873	-6.406154	-2.084272	0.000000	-10.000000	0.008333	-4.133333	-54.166668	1023.000000	1023.000000	2046.000000
10.840000	-0.028051	-16.578053	-6.219345	-1.139418	-7.019432	-2.199857	0.000000	-10.000000	0.000000	-2.950000	-56.000000	1023.000000	1023.000000	2046.000000
10.860000	-0.030512	-18.032513	-6.427599	-1.355197	-7.519807	-2.729910	0.000000	-10.000000	-0.008333	-0.850000	-56.833332	1023.000000	1023.000000	2046.000000
10.880000	-0.033491	-19.793362	-6.839985	-1.745918	-7.928683	-3.278777	0.000000	-10.000000	-0.008333	0.650000	-57.000000	1023.000000	1023.000000	2046.000000
10.900000	-0.036080	-21.323292	-7.309605	-2.198511	-8.363921	-3.451255	0.000000	-10.000000	-0.008333	2.033333	-57.000000	1023.000000	1023.000000	2046.000000
10.920000	-0.038183	-22.565971	-7.785712	-2.526750	-8.562041	-3.691468	0.000000	-10.000000	-0.016667	2.783333	-57.000000	1023.000000	1023.000000	2046.000000
10.940000	-0.039858	-23.555962	-8.247437	-2.709529	-8.459669	-4.139327	0.000000	-10.000000	-0.025000	3.600000	-57.000000	1023.000000	1023.000000	2046.000000
10.960000	-0.040689	-24.047091	-8.528829	-2.940115	-8.490336	-4.087811	0.000000	-10.000000	-0.041667	4.566667	-57.000000	1023.000000	1023.000000	2046.000000
10.980000	-0.041079	-24.277658	-8.750040	-3.019574	-8.467696	-4.040349	0.000000	-10.000000	-0.050000	6.150000	-57.000000	1023.000000	1023.000000	2046.000000
11.000000	-0.041377	-24.453831	-8.911794	-3.047278	-8.244413	-4.250347	0.000000	-10.000000	-0.075000	8.416667	-57.000000	1023.000000	1023.000000	2046.000000
11.020000	-0.041072	-24.273699	-8.922119	-3.123964	-8.129523	-4.098091	0.000000	-10.000000	-0.116667	11.150001	-57.000000	1023.000000	1023.000000	2046.000000
11.040000	-0.040515	-23.944090	-8.917630	-3.151215	-8.015980	-3.859266	0.000000	-10.000000	-0.175000	13.683333	-57.000000	1023.000000	1023.000000	2046.000000
11.060000	-0.040083	-23.688782	-8.932027	-3.064320	-7.713098	-3.979337	0.000000	-10.000000	-0.225000	16.250000	-43.666668	1023.000000	1023.000000	2046.000000
11.080000	-0.039098	-23.106668	-8.748473	-3.105426	-7.298039	-3.954731	0.000000	-10.000000	-0.291667	18.850000	-14.166667	1023.000000	1023.000000	2046.000000
11.100000	-0.037804	-22.341925	-8.513057	-3.214822	-7.030273	-3.583774	0.000000	-10.000000	-0.333333	20.783335	15.333333	1023.000000	1023.000000	2046.000000
11.120000	-0.036597	-21.629086	-8.477002	-3.083852	-6.611155	-3.457077	0.000000	-10.000000	-0.383333	22.150002	33.833332	1023.000000	1023.000000	2046.000000
11.140000	-0.034881	-20.614489	-8.249871	-3.034395	-6.011063	-3.319160	0.000000	-10.000000	-0.400000	22.716667	38.666668	1023.000000	1023.000000	2046.000000
11.160000	-0.033082	-19.551552	-7.884813	-3.051671	-5.661183	-2.953883	0.000000	-10.000000	-0.441667	23.850000	46.166668	1023.000000	1023.000000	2046.000000
11.180000	-0.031507	-18.620441	-7.721483	-2.925676	-5.276840	-2.696443	0.000000	-10.000000	-0.491667	25.133333	54.000000	1023.000000	1023.000000	2046.000000
11.200000	-0.030405	-17.969549	-7.634158	-2.881957	-4.821526	-2.631909	0.000000	-10.000000	-0.525000	26.400002	62.166668	1023.000000	1023.000000	2046.000000
11.220000	-0.029286	-17.307915	-7.491470	-2.900474	-4.353830	-2.562139	0.000000	-10.000000	-0.550000	27.266668	70.666664	1023.000000	1023.000000	2046.000000
11.240000	-0.028141	-16.631044	-7.228976	-3.003119	-4.163392	-2.235558	0.000000	-10.000000	-0.550000	27.666668	79.500000	1023.000000	1023.000000	2046.000000
11.260000	-0.027310	-16.139954	-7.054532	-3.011185	-3.895215	-2.179022	0.000000	-10.000000	-0.558333	27.950001	88.666664	1023.000000	1023.000000	2046.000000
11.280000	-0.026233	-15.503621	-6.789461	-3.024754	-3.529414	-2.159992	0.000000	-10.000000	-0.566667	28.400000	98.000000	1023.000000	1023.000000	2046.000000
11.300000	-0.024985	-14.766332	-6.448112	-3.080284	-3.282860	-1.955076	0.000000	-10.000000	-0.600000	29.083334	107.333336	1023.000000	1023.000000	2046.000000
11.320000	-0.023700	-14.006490	-6.116609	-3.094698	-3.098339	-1.696844	0.000000	-10.000000	-0.616667	29.800001	116.833336	1023.000000	1023.000000	2046.000000
11.340000	-0.022679	-13.403237	-5.891509	-3.032982	-2.764528	-1.714219	0.000000	-10.000000	-0.658333	30.533335	126.500000	1023.000000	1023.000000	2046.000000
11.360000	-0.021137	-12.491991	-5.451404	-3.001799	-2.379059	-1.659729	0.000000	-10.000000	-0.675000	31.300001	136.666672	1023.000000	1023.000000	2046.000000
11.380000	-0.019342	-11.430939	-4.976453	-3.012189	-2.083432	-1.358865	0.000000	-10.000000	-0.708333	32.000000	147.000000	1023.000000	1023.000000	2046.000000
11.400000	-0.017811	-10.526552	-4.607072	-2.854501	-1.835497	-1.229481	0.000000	-10.000000	-0.700000	32.299999	157.666672	1023.000000	1023.000000	2046.000000
11.420000	-0.016065	-9.494358	-4.298128	-2.642291	-1.345158	-1.208781	0.000000	-10.000000	-0.708333	32.416668	168.500000	1023.000000	1023.000000	2046.000000
11.440000	-0.013933	-8.234228	-3.767444	-2.536832	-0.955057	-0.974895	0.000000	-10.000000	-0.725000	32.866669	179.333328	1023.000000	1023.000000	2046.000000
11.460000	-0.011793	-6.969614	-3.244559	-2.436034	-0.658162	-0.630859	0.000000	-10.000000	-0.741667	33.350002	190.166672	1023.000000	1023.000000	2046.000000
11.480000	-0.010039	-5.933263	-2.879368	-2.166586	-0.286472	-0.600837	0.000000	-10.000000	-0.750000	33.933334	201.166672	1023.000000	1023.000000	2046.000000
11.500000	-0.007872	-4.652224	-2.433941	-1.966019	0.244489	-0.496752	0.000000	-10.000000	-0.766667	34.216667	212.500000	1023.000000	1023.000000	2046.000000
11.520000	-0.005562	-3.286901	-1.825873	-1.877759	0.603438	-0.186707	0.000000	-10.000000	-0.783333	34.433334	223.833328	1023.000000	1023.000000	2046.000000
11.540000	-0.003594	-2.123996	-1.359275	-1.674671	0.885442	0.024509	0.000000	-10.000000	-0.800000	34.266670	235.333328	1023.000000	1023.000000	2046.000000
11.560000	-0.001523	-0.900003	-0.909463	-1.437537	1.290094	0.156902	0.000000	-10.000000	-0.816667	34.283337	246.666672	1023.000000	1023.000000	2046.000000
11.580000	0.000619	0.365681	-0.417984	-1.238131	1.777002	0.244794	0.000000	-10.000000	-0.833333	34.383335	258.333344	1023.000000	1023.000000	2046.000000
11.600000	0.002897	1.712368	0.223676	-1.169034	2.097593	0.560133	0.000000	-10.000000	-0.850000	34.950001	269.666656	1023.000000	1023.000000	2046.000000
11.620000	0.004729	2.795021	0.593290	-0.940438	2.494133	0.648036	0.000000	-10.000000	-0.841667	35.016666	281.333344	1023.000000	1023.000000	2046.000000
11.640000	0.006857	4.052603	0.993558	-0.731240	2.968147	0.822138	0.000000	-10.000000	-0.850000	35.133335	293.000000	1023.000000	1023.000000	2046.000000
11.660000	0.009020	5.330662	1.485193	-0.535250	3.457521	0.923198	0.000000	-10.000000	-0.858333	34.816669	304.666656	1023.000000	1023.000000	2046.000000
11.680000	0.011137	6.582240	2.010608	-0.464928	3.823934	1.212626	0.000000	-10.000000	-0.875000	34.750000	316.333344	1023.000000	1023.000000	2046.000000
11.700000	0.012749	7.534736	2.376947	-0.207994	4.068024	1.297758	0.000000	-10.000000	-0.875000	34.800003	327.833344	1023.000000	1023.000000	2046.000000
11.720000	0.014787	8.739006	2.882360	0.061673	4.429403	1.365570	0.000000	-10.000000	-0.883333	35.266666	339.500000	1023.000000	1023.000000	2046.000000
11.740000	0.017014	10.055267	3.544581	0.239853	4.803479	1.467354	0.000000	-10.000000	-0.900000	35.700001	351.166656	1023.000000	1023.000000	2046.000000
11.760000	0.019307	11.410281	4.434787	0.282145	4.979846	1.713503	0.000000	-10.000000	-0.933333	36.233334	363.000000	1023.000000	1023.000000	2046.000000
11.780000	0.020952	12.382861	5.036594	0.446477	5.176256	1.723534	0.000000	-10.000000	-0.958333	36.483334	371.000000	1023.000000	1023.000000	2046.000000
11.800000	0.022939	13.556857	5.650262	0.659368	5.480156	1.767071	0.000000	-10.000000	-0.933333	36.216667	383.000000	1023.000000	1023.000000	2046.000000
11.820000	0.025152	14.864608	6.226108	0.975502	5.882695	1.780303	0.000000	-10.000000	-0.900000	35.783333	395.000000	1023.000000	1023.000000	2046.000000
11.840000	0.027550	16.282066	6.801119	1.327014	6.133874	2.020060	0.000000	-10.000000	-0.841667	34.833336	411.000000	1023.000000	1023.000000	2046.000000
11.860000	0.027780	16.417952	6.731625	1.697698	6.060502	1.928127	0.000000	-10.000000	-0.825000	34.566669	422.833344	1023.000000	1023.000000	2046.000000
11.880000	0.027363	16.171288	6.625962	2.031660	5.785491	1.728175	0.000000	-10.000000	-0.800000	34.150002	434.500000	1023.000000	1023.000000	2046.000000
11.900000	0.026229	15.501386	6.489981	2.044099	5.473293	1.494013	0.000000	-10.000000	-0.791667	34.183334	446.000000	1023.000000	1023.000000	2046.000000
11.920000	0.024603	14.540154	6.484594	1.757277	4.998448	1.299836	0.000000	-10.000000	-0.766667	33.666668	457.500000	1023.000000	1023.000000	2046.000000
11.940000	0.022456	13.271761	6.237587	1.446506	4.607436	0.980231	0.000000	-10.000000	-0.741667	33.116665	468.833344	1023.000000	1023.000000	2046.000000
11.960000	0.020582	12.163909	5.726836	1.231019	4.466360	0.739695	0.000000	-10.000000	-0.716667	32.116665	480.000000	1023.000000	1023.000000	2046.000000
11.980000	0.019673	11.626714	5.319327	1.181817	4.566091	0.559479	0.000000	-10.000000	-0.691667	31.750000	490.833344	1023.000000	1023.000000	2046.000000
12.000000	0.019507	11.528470	5.242572	0.965513	4.634827	0.685558	0.000000	-10.000000	-0.666667	31.200001	501.500000	1023.000000	1023.000000	2046.000000
12.020000	0.019175	11.332425	5.171538	0.929519	4.630484	0.600885	0.000000	-10.000000	-0.633333	31.116667	512.000000	1023.000000	1023.000000	2046.000000
12.040000	0.019340	11.430092	5.142805	0.948730	4.710865	0.627692	0.000000	-10.000000	-0.616667	30.583334	522.333313	1023.000000	1023.000000	2046.000000
12.060000	0.020150	11.908407	5.181802	1.156654	5.018621	0.551331	0.000000	-10.000000	-0.608333	30.333334	532.500000	1023.000000	1023.000000	2046.000000
12.080000	0.021381	12.636115	5.501948	1.149432	5.231352	0.753383	0.000000	-10.000000	-0.600000	30.283333	542.500000	1023.000000	1023.000000	2046.000000
12.100000	0.022032	13.020976	5.663912	1.193683	5.376599	0.786783	0.000000	-10.000000	-0.591667	30.200001	552.666687	1023.000000	1023.000000	2046.000000
12.120000	0.023011	13.599344	5.873234	1.233268	5.582882	0.909961	0.000000	-10.000000	-0.583333	29.783333	563.000000	1023.000000	1023.000000	2046.000000
12.140000	0.024403	14.422105	6.084295	1.432063	6.009280	0.896466	0.000000	-10.000000	-0.591667	29.333334	573.000000	1023.000000	1023.000000	2046.000000
12.160000	0.026094	15.421545	6.438080	1.563190	6.373465	1.046810	0.000000	-10.000000	-0.583333	29.049999	582.833313	1023.000000	1023.000000	2046.000000
12.180000	0.027376	16.179443	6.670489	1.508834	6.700494	1.299626	0.000000	-10.000000	-0.550000	28.716667	592.500000	1023.000000	1023.000000	2046.000000
12.200000	0.028378	16.771181	6.849512	1.506497	6.957856	1.457316	0.000000	-10.000000	-0.500000	27.700001	602.333313	1023.000000	1023.000000	2046.000000
12.220000	0.029732	17.571321	7.083350	1.596276	7.272553	1.619143	0.000000	-10.000000	-0.475000	26.650000	611.833313	1023.000000	1023.000000	2046.000000
12.240000	0.031314	18.506380	7.168019	1.805991	7.818705	1.713667	0.000000	-10.000000	-0.433333	25.566668	620.833313	1023.000000	1023.000000	2046.000000
12.260000	0.032708	19.330317	7.369411	1.751597	8.177645	2.031663	0.000000	-10.000000	-0.391667	24.583334	629.500000	1023.000000	1023.000000	2046.000000
12.280000	0.032755	19.358480	7.448233	1.533442	8.238927	2.137880	0.000000	-10.000000	-0.325000	23.250000	637.833313	1023.000000	1023.000000	2046.000000
12.300000	0.032961	19.479950	7.342261	1.473308	8.510678	2.153702	0.000000	-10.000000	-0.275000	21.683334	645.833313	1023.000000	1023.000000	2046.000000
12.320000	0.033680	19.905052	7.440109	1.477315	8.724577	2.263052	0.000000	-10.000000	-0.241667	20.250000	653.333313	1023.000000	1023.000000	2046.000000
12.340000	0.034204	20.214510	7.629891	1.336311	8.810773	2.437535	0.000000	-10.000000	-0.208333	18.650002	660.333313	1023.000000	1023.000000	2046.000000
12.360000	0.034333	20.290869	7.775099	1.219830	8.796239	2.499701	0.000000	-10.000000	-0.158333	17.233334	666.833313	1023.000000	1023.000000	2046.000000
12.380000	0.034961	20.661972	7.783147	1.304669	9.034967	2.539190	0.000000	-10.000000	-0.100000	15.283334	672.833313	1023.000000	1023.000000	2046.000000
12.400000	0.036004	21.278278	8.030324	1.418023	9.183477	2.646454	0.000000	-10.000000	-0.058333	13.316667	678.166687	1023.000000	1023.000000	2046.000000
12.420000	0.036789	21.742443	8.287485	1.374116	9.256832	2.824010	0.000000	-10.000000	-0.033333	10.733334	682.833313	1023.000000	1023.000000	2046.000000
12.440000	0.037000	21.866840	8.425760	1.390930	9.173797	2.876354	0.000000	-10.000000	-0.016667	7.900000	686.833313	1023.000000	1023.000000	2046.000000
12.460000	0.037495	22.159405	8.375148	1.534620	9.323277	2.926359	0.000000	-10.000000	0.008333	4.133333	690.000000	1023.000000	1023.000000	2046.000000
12.480000	0.038427	22.710569	8.457060	1.768440	9.489649	2.995420	0.000000	-10.000000	0.025000	0.366667	692.000000	1023.000000	1023.000000	2046.000000
12.500000	0.039195	23.164097	8.699263	1.796245	9.466592	3.201997	0.000000	-10.000000	0.041667	-3.016667	692.833313	1023.000000	1023.000000	2046.000000
12.520000	0.039119	23.119198	8.741935	1.815960	9.337264	3.224040	0.000000	-10.000000	0.058333	-6.000000	693.000000	1023.000000	1023.000000	2046.000000
12.540000	0.039535	23.365118	8.663360	2.004445	9.434514	3.262799	0.000000	-10.000000	0.075000	-8.350000	693.000000	1023.000000	1023.000000	2046.000000
12.560000	0.040219	23.769611	8.797184	2.211447	9.398799	3.362181	0.000000	-10.000000	0.091667	-10.216667	693.000000	1023.000000	1023.000000	2046.000000
12.580000	0.040378	23.863241	8.822694	2.288045	9.352906	3.399596	0.000000	-10.000000	0.091667	-11.100000	693.000000	1023.000000	1023.000000	2046.000000
12.600000	0.040032	23.658655	8.804983	2.205434	9.164426	3.483812	0.000000	-10.000000	0.100000	-11.883333	693.000000	1023.000000	1023.000000	2046.000000
12.620000	0.040108	23.703943	8.652615	2.416641	9.223676	3.411012	0.000000	-10.000000	0.100000	-12.633333	685.833313	1023.000000	1023.000000	2046.000000
12.640000	0.040593	23.990250	8.733869	2.517249	9.195211	3.543921	0.000000	-10.000000	0.116667	-13.433333	677.166687	1023.000000	1023.000000	2046.000000
12.660000	0.040451	23.906271	8.813957	2.472850	9.073433	3.546032	0.000000	-10.000000	0.133333	-14.083334	667.000000	1023.000000	1023.000000	2046.000000
12.680000	0.040650	24.023991	8.916698	2.416267	9.072518	3.618508	0.000000	-10.000000	0.158333	-14.516666	664.000000	1023.000000	1023.000000	2046.000000
12.700000	0.041716	24.654142	9.103595	2.657896	9.261180	3.631471	0.000000	-10.000000	0.183333	-15.083333	659.166687	1023.000000	1023.000000	2046.000000
12.720000	0.043447	25.677277	9.563786	2.925423	9.393831	3.794237	0.000000	-10.000000	0.208333	-15.783334	654.000000	1023.000000	1023.000000	2046.000000
12.740000	0.044200	26.122387	9.905033	2.986390	9.377063	3.853900	0.000000	-10.000000	0.233333	-16.850000	647.000000	1023.000000	1023.000000	2046.000000
12.760000	0.044251	26.152250	10.098882	3.024466	9.110607	3.918296	0.000000	-10.000000	0.250000	-17.950001	641.333313	1023.000000	1023.000000	2046.000000
12.780000	0.043640	25.791365	9.841784	3.175298	8.852615	3.921665	0.000000	-10.000000	0.250000	-18.733334	637.500000	1023.000000	1023.000000	2046.000000
12.800000	0.043119	25.483179	9.751942	3.407997	8.497392	3.825849	0.000000	-10.000000	0.283333	-19.866667	631.166687	1023.000000	1023.000000	2046.000000
12.820000	0.041580	24.573711	9.476822	3.496777	7.971870	3.628242	0.000000	-10.000000	0.333333	-20.883333	624.333313	1023.000000	1023.000000	2046.000000
12.840000	0.039307	23.230518	8.973800	3.520422	7.341504	3.394793	0.000000	-10.000000	0.383333	-21.900002	617.500000	1023.000000	1023.000000	2046.000000
12.860000	0.037428	22.119999	8.523973	3.656344	6.827291	3.112391	0.000000	-10.000000	0.408333	-22.716667	610.000000	1023.000000	1023.000000	2046.000000
12.880000	0.035100	20.743946	8.193569	3.600758	6.185404	2.764215	0.000000	-10.000000	0.450000	-23.733334	602.333313	1023.000000	1023.000000	2046.000000
12.900000	0.031285	18.489321	7.800621	3.207192	5.180138	2.301370	0.000000	-10.000000	0.491667	-25.100000	592.000000	1023.000000	1023.000000	2046.000000
12.920000	0.027358	16.168365	7.047898	2.765977	4.437098	1.917394	0.000000	-10.000000	0.533333	-26.016666	583.666687	1023.000000	1023.000000	2046.000000
12.940000	0.024296	14.358946	6.256106	2.559526	3.975780	1.567534	0.000000	-10.000000	0.541667	-26.433334	578.000000	1023.000000	1023.000000	2046.000000
12.960000	0.021338	12.610619	5.569677	2.352916	3.498418	1.189607	0.000000	-10.000000	0.550000	-26.700001	569.000000	1023.000000	1023.000000	2046.000000
12.980000	0.018253	10.787392	4.939242	1.870966	2.919989	1.057194	0.000000	-10.000000	0.541667	-26.983334	560.000000	1023.000000	1023.000000	2046.000000
13.000000	0.015893	9.392495	4.226272	1.700742	2.652279	0.813202	0.000000	-10.000000	0.541667	-27.216667	548.000000	1023.000000	1023.000000	2046.000000
13.020000	0.014554	8.601394	3.796130	1.652624	2.471137	0.681503	0.000000	-10.000000	0.541667	-27.250000	542.000000	1023.000000	1023.000000	2046.000000
13.040000	0.012828	7.581191	3.465120	1.407228	2.146596	0.562246	0.000000	-10.000000	0.550000	-27.216667	533.000000	1023.000000	1023.000000	2046.000000
13.060000	0.011125	6.574978	3.081783	1.161420	1.858388	0.473387	0.000000	-10.000000	0.550000	-27.033333	524.000000	1023.000000	1023.000000	2046.000000
13.080000	0.010129	5.986016	2.668981	1.170940	1.788196	0.357899	0.000000	-10.000000	0.550000	-26.900000	512.000000	1023.000000	1023.000000	2046.000000
13.100000	0.009473	5.598418	2.509823	1.158454	1.656690	0.273450	0.000000	-10.000000	0.550000	-26.733334	503.000000	1023.000000	1023.000000	2046.000000
13.120000	0.008459	4.999271	2.436432	0.873752	1.402828	0.286259	0.000000	-10.000000	0.550000	-26.766666	497.000000	1023.000000	1023.000000	2046.000000
13.140000	0.007643	4.516948	2.100006	0.737208	1.379166	0.300568	0.000000	-10.000000	0.566667	-26.966667	488.000000	1023.000000	1023.000000	2046.000000
13.160000	0.007528	4.449269	1.847436	0.768385	1.426247	0.407202	0.000000	-10.000000	0.591667	-27.666666	479.000000	1023.000000	1023.000000	2046.000000
13.180000	0.007182	4.244819	1.692712	0.767869	1.383281	0.400956	0.000000	-10.000000	0.616667	-28.150000	466.833344	1023.000000	1023.000000	2046.000000
13.200000	0.006418	3.793019	1.435147	0.595174	1.276694	0.486004	0.000000	-10.000000	0.625000	-28.416668	460.666656	1023.000000	1023.000000	2046.000000
13.220000	0.005691	3.363242	1.072909	0.449741	1.231785	0.608808	0.000000	-10.000000	0.625000	-28.316668	451.166656	1023.000000	1023.000000	2046.000000
13.240000	0.005166	3.053043	0.760204	0.483474	1.178266	0.631099	0.000000	-10.000000	0.625000	-28.350000	441.833344	1023.000000	1023.000000	2046.000000
13.260000	0.004269	2.522982	0.506741	0.541393	1.055163	0.419685	0.000000	-10.000000	0.625000	-28.300001	429.166656	1023.000000	1023.000000	2046.000000
13.280000	0.003336	1.971471	0.345750	0.258395	0.846864	0.520461	0.000000	-10.000000	0.625000	-28.133335	422.833344	1023.000000	1023.000000	2046.000000
13.300000	0.002032	1.201190	0.027030	0.010245	0.614685	0.549230	0.000000	-10.000000	0.625000	-27.983334	416.500000	1023.000000	1023.000000	2046.000000
13.320000	0.001333	0.787994	-0.209133	-0.061675	0.504779	0.554023	0.000000	-10.000000	0.616667	-27.866667	407.333344	1023.000000	1023.000000	2046.000000
13.340000	0.000583	0.344815	-0.423010	-0.025876	0.380997	0.412704	0.000000	-10.000000	0.608333	-27.766666	395.000000	1023.000000	1023.000000	2046.000000
13.360000	-0.000171	-0.101261	-0.502529	-0.206009	0.139283	0.467995	0.000000	-10.000000	0.600000	-27.733334	385.666656	1023.000000	1023.000000	2046.000000
13.380000	-0.001101	-0.650607	-0.692310	-0.442909	-0.090203	0.574815	0.000000	-10.000000	0.591667	-27.566668	376.333344	1023.000000	1023.000000	2046.000000
13.400000	-0.001787	-1.056001	-0.940905	-0.481032	-0.217990	0.583926	0.000000	-10.000000	0.591667	-27.583334	367.166656	1023.000000	1023.000000	2046.000000
13.420000	-0.002270	-1.341769	-1.197596	-0.276927	-0.260346	0.393100	0.000000	-10.000000	0.575000	-27.533335	354.833344	1023.000000	1023.000000	2046.000000
13.440000	-0.002683	-1.585381	-1.243662	-0.302867	-0.467735	0.428883	0.000000	-10.000000	0.566667	-27.666668	348.666656	1023.000000	1023.000000	2046.000000
13.460000	-0.003298	-1.948860	-1.389059	-0.382736	-0.686758	0.509693	0.000000	-10.000000	0.550000	-27.466667	342.500000	1023.000000	1023.000000	2046.000000
13.480000	-0.003721	-2.199270	-1.602571	-0.389549	-0.800431	0.593281	0.000000	-10.000000	0.541667	-27.400000	336.500000	1023.000000	1023.000000	2046.000000
13.500000	-0.004025	-2.378897	-1.743531	-0.180227	-0.896700	0.441561	0.000000	-10.000000	0.541667	-27.300001	324.333344	1023.000000	1023.000000	2046.000000
13.520000	-0.004210	-2.487922	-1.729983	-0.235795	-1.066383	0.544240	0.000000	-10.000000	0.533333	-27.233334	312.166656	1023.000000	1023.000000	2046.000000
13.540000	-0.004800	-2.836628	-1.856382	-0.363452	-1.298170	0.681377	0.000000	-10.000000	0.533333	-27.100000	303.000000	1023.000000	1023.000000	2046.000000
13.560000	-0.005128	-3.030855	-2.034252	-0.291576	-1.366279	0.661252	0.000000	-10.000000	0.533333	-27.000000	297.000000	1023.000000	1023.000000	2046.000000
13.580000	-0.005567	-3.289918	-2.204663	-0.063328	-1.481925	0.459997	0.000000	-10.000000	0.541667	-26.750000	288.000000	1023.000000	1023.000000	2046.000000
13.600000	-0.005771	-3.410528	-2.167792	-0.081344	-1.679119	0.517725	0.000000	-10.000000	0.533333	-26.400000	276.000000	1023.000000	1023.000000	2046.000000
13.620000	-0.006195	-3.661134	-2.248442	-0.206891	-1.858916	0.653116	0.000000	-10.000000	0.516667	-26.050001	267.000000	1023.000000	1023.000000	2046.000000
13.640000	-0.006792	-4.013905	-2.431320	-0.236861	-1.998552	0.652829	0.000000	-10.000000	0.500000	-25.983334	261.166656	1023.000000	1023.000000	2046.000000
13.660000	-0.007210	-4.260870	-2.605008	-0.065073	-2.074393	0.483605	0.000000	-10.000000	0.500000	-25.716667	255.500000	1023.000000	1023.000000	2046.000000
13.680000	-0.007389	-4.366682	-2.594308	-0.021351	-2.231152	0.480128	0.000000	-10.000000	0.500000	-25.716667	247.000000	1023.000000	1023.000000	2046.000000
13.700000	-0.007809	-4.615261	-2.619105	-0.092898	-2.426111	0.522852	0.000000	-10.000000	0.491667	-25.416666	238.500000	1023.000000	1023.000000	2046.000000
13.720000	-0.008419	-4.975355	-2.790773	-0.234039	-2.552354	0.601811	0.000000	-10.000000	0.483333	-25.450001	230.000000	1023.000000	1023.000000	2046.000000
13.740000	-0.009027	-5.335131	-3.059382	-0.065082	-2.552186	0.341518	0.000000	-10.000000	0.475000	-25.116667	221.500000	1023.000000	1023.000000	2046.000000
13.760000	-0.009098	-5.377177	-3.055127	0.030591	-2.595428	0.242787	0.000000	-10.000000	0.483333	-24.916668	210.333328	1023.000000	1023.000000	2046.000000
13.780000	-0.008715	-5.150483	-2.867269	0.002079	-2.634441	0.349148	0.000000	-10.000000	0.491667	-24.683334	202.000000	1023.000000	1023.000000	2046.000000
13.800000	-0.008306	-4.909104	-2.660179	-0.110433	-2.643097	0.504605	0.000000	-10.000000	0.483333	-24.316668	193.666672	1023.000000	1023.000000	2046.000000
13.820000	-0.007878	-4.656044	-2.458512	-0.074315	-2.625759	0.502541	0.000000	-10.000000	0.450000	-23.983334	188.166672	1023.000000	1023.000000	2046.000000
13.840000	-0.008100	-4.787192	-2.410036	0.027641	-2.627676	0.222879	0.000000	-10.000000	0.425000	-23.416668	180.166672	1023.000000	1023.000000	2046.000000
13.860000	-0.007886	-4.660655	-2.143472	0.023936	-2.754839	0.213720	0.000000	-10.000000	0.400000	-22.950001	172.500000	1023.000000	1023.000000	2046.000000
13.880000	-0.007877	-4.655427	-1.912038	-0.036740	-2.928038	0.221390	0.000000	-10.000000	0.383333	-22.316668	164.833328	1023.000000	1023.000000	2046.000000
13.900000	-0.007976	-4.714076	-1.862509	-0.002060	-3.099603	0.250097	0.000000	-10.000000	0.358333	-21.900000	157.333328	1023.000000	1023.000000	2046.000000
13.920000	-0.008582	-5.072258	-2.217270	0.189945	-3.246854	0.201920	0.000000	-10.000000	0.350000	-21.450001	150.000000	1023.000000	1023.000000	2046.000000
13.940000	-0.010255	-6.060415	-2.760002	0.548716	-3.658091	-0.191038	0.000000	-10.000000	0.341667	-21.250000	143.000000	1023.000000	1023.000000	2046.000000
13.960000	-0.011906	-7.036474	-3.058603	0.662275	-4.235715	-0.404431	0.000000	-10.000000	0.325000	-20.733334	136.000000	1023.000000	1023.000000	2046.000000
13.980000	-0.013819	-8.167287	-3.165786	0.554160	-4.845502	-0.710158	0.000000	-10.000000	0.291667	-19.900002	129.166672	1023.000000	1023.000000	2046.000000
14.000000	-0.016443	-9.717907	-3.341381	0.126421	-5.484684	-1.018263	0.000000	-10.000000	0.258333	-18.933334	122.333336	1023.000000	1023.000000	2046.000000
14.020000	-0.020044	-11.845984	-4.040874	-0.215740	-5.928006	-1.661366	0.000000	-10.000000	0.225000	-17.900000	115.833336	1023.000000	1023.000000	2046.000000
14.040000	-0.023227	-13.727446	-4.604486	-0.533303	-6.381767	-2.207890	0.000000	-10.000000	0.208333	-17.066668	109.833336	1023.000000	1023.000000	2046.000000
14.060000	-0.025556	-15.103730	-5.048647	-0.947458	-6.697065	-2.410560	0.000000	-10.000000	0.200000	-16.216667	104.166664	1023.000000	1023.000000	2046.000000
14.080000	-0.027996	-16.545370	-5.617781	-1.467580	-6.965513	-2.494497	0.000000	-10.000000	0.191667	-15.900001	98.833336	1023.000000	1023.000000	2046.000000
14.100000	-0.030485	-18.016928	-6.322412	-1.592249	-7.131043	-2.971223	0.000000	-10.000000	0.191667	-15.833334	93.333336	1023.000000	1023.000000	2046.000000
14.120000	-0.031611	-18.682320	-6.709630	-1.660761	-7.147513	-3.164415	0.000000	-10.000000	0.191667	-15.950000	88.166664	1023.000000	1023.000000	2046.000000
14.140000	-0.032202	-19.031321	-6.840832	-1.922998	-7.271024	-2.996467	0.000000	-10.000000	0.200000	-15.850000	82.833336	1023.000000	1023.000000	2046.000000
14.160000	-0.033165	-19.600336	-7.100068	-2.148148	-7.366024	-2.986095	0.000000	-10.000000	0.200000	-15.666667	77.666664	1023.000000	1023.000000	2046.000000
14.180000	-0.034517	-20.399437	-7.547818	-2.075008	-7.347834	-3.428778	0.000000	-10.000000	0.191667	-15.500000	72.333336	1023.000000	1023.000000	2046.000000
14.200000	-0.034669	-20.489586	-7.594829	-2.195326	-7.377079	-3.322351	0.000000	-10.000000	0.191667	-15.216667	67.166664	1023.000000	1023.000000	2046.000000
14.220000	-0.034806	-20.570057	-7.603435	-2.427564	-7.380311	-3.158747	0.000000	-10.000000	0.183333	-14.883333	62.000000	1023.000000	1023.000000	2046.000000
14.240000	-0.035198	-20.801840	-7.768228	-2.613592	-7.275227	-3.144793	0.000000	-10.000000	0.183333	-14.400001	57.000000	1023.000000	1023.000000	2046.000000
14.260000	-0.035541	-21.004839	-8.061241	-2.544858	-7.097476	-3.301265	0.000000	-10.000000	0.166667	-14.066667	52.166668	1023.000000	1023.000000	2046.000000
14.280000	-0.034666	-20.487673	-8.005471	-2.547519	-6.921074	-3.013607	0.000000	-10.000000	0.166667	-13.916667	47.500000	1023.000000	1023.000000	2046.000000
14.300000	-0.034252	-20.243040	-7.939657	-2.718146	-6.897157	-2.688081	0.000000	-10.000000	0.158333	-13.800000	42.833332	1023.000000	1023.000000	2046.000000
14.320000	-0.035067	-20.724464	-8.304591	-2.627783	-6.822834	-2.969256	0.000000	-10.000000	0.158333	-13.616667	38.333332	1023.000000	1023.000000	2046.000000
14.340000	-0.034873	-20.609715	-8.405035	-2.589056	-6.727082	-2.888541	0.000000	-10.000000	0.150000	-13.216667	33.666668	1023.000000	1023.000000	2046.000000
14.360000	-0.034435	-20.351057	-8.313178	-2.740674	-6.707945	-2.589260	0.000000	-10.000000	0.150000	-12.866667	29.333334	1023.000000	1023.000000	2046.000000
14.380000	-0.035077	-20.730478	-8.517868	-2.873772	-6.705802	-2.633035	0.000000	-10.000000	0.150000	-12.633333	25.000000	1023.000000	1023.000000	2046.000000
14.400000	-0.036102	-21.336493	-8.787337	-2.887879	-6.759923	-2.901352	0.000000	-10.000000	0.116667	-12.516667	21.000000	1023.000000	1023.000000	2046.000000
14.420000	-0.035841	-21.182060	-8.734300	-2.964874	-6.753927	-2.728960	0.000000	-10.000000	0.091667	-12.266667	16.666666	1023.000000	1023.000000	2046.000000
14.440000	-0.035834	-21.178070	-8.622613	-3.199078	-6.874382	-2.481997	0.000000	-10.000000	0.066667	-11.900001	12.500000	1023.000000	1023.000000	2046.000000
14.460000	-0.037104	-21.928320	-8.902978	-3.194657	-6.985697	-2.844988	0.000000	-10.000000	0.066667	-11.350000	8.500000	1023.000000	1023.000000	2046.000000
14.480000	-0.037272	-22.027857	-8.991709	-3.199641	-6.966341	-2.870166	0.000000	-10.000000	0.058333	-10.866667	4.833333	1023.000000	1023.000000	2046.000000
14.500000	-0.036769	-21.730398	-8.781817	-3.404622	-7.025905	-2.518054	0.000000	-10.000000	0.050000	-10.300000	1.500000	1023.000000	1023.000000	2046.000000
14.520000	-0.037358	-22.078390	-8.921674	-3.413826	-7.055985	-2.686906	0.000000	-10.000000	0.050000	-9.900001	-1.833333	1023.000000	1023.000000	2046.000000
14.540000	-0.037702	-22.281960	-9.121829	-3.274506	-6.993553	-2.892071	0.000000	-10.000000	0.050000	-9.516666	-4.833333	1023.000000	1023.000000	2046.000000
14.560000	-0.036757	-21.723299	-8.904441	-3.293559	-6.964918	-2.560381	0.000000	-10.000000	0.050000	-9.250000	-8.000000	1023.000000	1023.000000	2046.000000
14.580000	-0.036232	-21.413155	-8.732655	-3.328480	-6.957090	-2.394929	0.000000	-10.000000	0.050000	-8.900000	-11.000000	1023.000000	1023.000000	2046.000000
14.600000	-0.036820	-21.760593	-8.898988	-3.171737	-6.989733	-2.700135	0.000000	-10.000000	0.050000	-8.350000	-14.000000	1023.000000	1023.000000	2046.000000
14.620000	-0.036396	-21.509865	-8.935052	-3.094689	-6.862163	-2.617961	0.000000	-10.000000	0.041667	-7.633333	-16.833334	1023.000000	1023.000000	2046.000000
14.640000	-0.035258	-20.837740	-8.628319	-3.098043	-6.827252	-2.284127	0.000000	-10.000000	0.041667	-6.866667	-19.333334	1023.000000	1023.000000	2046.000000
14.660000	-0.034914	-20.634064	-8.553750	-3.031611	-6.775839	-2.272862	0.000000	-10.000000	0.025000	-5.966667	-21.500000	1023.000000	1023.000000	2046.000000
14.680000	-0.035093	-20.739746	-8.686950	-2.877297	-6.669971	-2.505528	0.000000	-10.000000	0.000000	-4.200000	-23.500000	1023.000000	1023.000000	2046.000000
14.700000	-0.034124	-20.167120	-8.591091	-2.774513	-6.478140	-2.323375	0.000000	-10.000000	-0.033333	-1.216667	-25.000000	1023.000000	1023.000000	2046.000000
14.720000	-0.032655	-19.299152	-8.210912	-2.755665	-6.320363	-2.012213	0.000000	-10.000000	-0.050000	2.100000	-25.833334	1023.000000	1023.000000	2046.000000
14.740000	-0.031848	-18.822390	-8.014535	-2.693931	-6.155542	-1.958382	0.000000	-10.000000	-0.058333	5.683333	-26.000000	1023.000000	1023.000000	2046.000000
14.760000	-0.031577	-18.661720	-8.074913	-2.507481	-5.915697	-2.163629	0.000000	-10.000000	-0.083333	8.766666	-26.000000	1023.000000	1023.000000	2046.000000
14.780000	-0.030277	-17.893486	-7.870943	-2.362066	-5.655048	-2.005429	0.000000	-10.000000	-0.125000	11.866667	-26.000000	1023.000000	1023.000000	2046.000000
14.800000	-0.028407	-16.788378	-7.406876	-2.336146	-5.372546	-1.672810	0.000000	-10.000000	-0.191667	14.250000	-26.000000	1023.000000	1023.000000	2046.000000
14.820000	-0.026870	-15.880075	-7.029421	-2.256185	-5.074285	-1.520184	0.000000	-10.000000	-0.258333	16.466667	-26.000000	1023.000000	1023.000000	2046.000000
14.840000	-0.026117	-15.434955	-6.855645	-2.123133	-4.813645	-1.642532	0.000000	-10.000000	-0.316667	18.566668	-9.333333	1023.000000	1023.000000	2046.000000
14.860000	-0.024967	-14.755280	-6.664435	-2.003164	-4.470132	-1.617549	0.000000	-10.000000	-0.366667	20.616667	9.000000	1023.000000	1023.000000	2046.000000
14.880000	-0.023100	-13.652112	-6.339271	-1.885487	-4.034741	-1.392612	0.000000	-10.000000	-0.416667	22.483334	29.666666	1023.000000	1023.000000	2046.000000
14.900000	-0.020983	-12.400717	-5.827527	-1.847398	-3.657711	-1.068081	0.000000	-10.000000	-0.475000	24.216667	36.333332	1023.000000	1023.000000	2046.000000
14.920000	-0.019216	-11.356878	-5.384167	-1.769437	-3.281883	-0.921391	0.000000	-10.000000	-0.516667	25.900002	44.166668	1023.000000	1023.000000	2046.000000
14.940000	-0.018373	-10.858271	-5.163247	-1.611190	-3.016547	-1.067287	0.000000	-10.000000	-0.558333	27.233334	52.666668	1023.000000	1023.000000	2046.000000
14.960000	-0.016887	-9.980278	-4.912394	-1.425667	-2.650247	-0.991970	0.000000	-10.000000	-0.591667	28.333334	61.500000	1023.000000	1023.000000	2046.000000
14.980000	-0.014529	-8.586925	-4.264244	-1.342499	-2.295730	-0.684452	0.000000	-10.000000	-0.625000	29.183334	70.833336	1023.000000	1023.000000	2046.000000
15.000000	-0.012068	-7.132230	-3.364770	-1.319144	-1.992764	-0.455553	0.000000	-10.000000	-0.658333	30.150000	80.500000	1023.000000	1023.000000	2046.000000
15.020000	-0.010771	-6.365800	-2.681995	-1.321048	-1.822925	-0.539832	0.000000	-10.000000	-0.683333	31.066668	90.500000	1023.000000	1023.000000	2046.000000
15.040000	-0.009819	-5.802741	-2.288468	-1.231261	-1.592381	-0.690631	0.000000	-10.000000	-0.716667	31.933334	100.666664	1023.000000	1023.000000	2046.000000
15.060000	-0.007853	-4.641100	-1.801910	-1.073365	-1.213047	-0.552778	0.000000	-10.000000	-0.733333	32.299999	111.166664	1023.000000	1023.000000	2046.000000
15.080000	-0.004785	-2.827755	-1.024210	-0.729354	-0.810418	-0.263773	0.000000	-10.000000	-0.750000	32.666668	121.833336	1023.000000	1023.000000	2046.000000
15.100000	-0.003517	-2.078320	-0.725174	-0.356708	-0.598021	-0.398417	0.000000	-10.000000	-0.758333	32.733334	132.666672	1023.000000	1023.000000	2046.000000
15.120000	-0.003255	-1.923817	-0.806552	-0.056511	-0.506734	-0.554020	0.000000	-10.000000	-0.775000	33.299999	143.500000	1023.000000	1023.000000	2046.000000
15.140000	-0.003771	-2.228630	-0.942328	0.030899	-0.714814	-0.602387	0.000000	-10.000000	-0.775000	33.533333	154.666672	1023.000000	1023.000000	2046.000000
15.160000	-0.005021	-2.967324	-0.994970	-0.100090	-1.104665	-0.767600	0.000000	-10.000000	-0.766667	33.866669	165.833328	1023.000000	1023.000000	2046.000000
15.180000	-0.007335	-4.334930	-1.187905	-0.428189	-1.523711	-1.195126	0.000000	-10.000000	-0.750000	33.683334	177.000000	1023.000000	1023.000000	2046.000000
15.200000	-0.009701	-5.733320	-1.701340	-0.812705	-1.697886	-1.521388	0.000000	-10.000000	-0.758333	33.500000	188.166672	1023.000000	1023.000000	2046.000000
15.220000	-0.011136	-6.581354	-2.175111	-1.045096	-1.652569	-1.708577	0.000000	-10.000000	-0.758333	33.516666	199.333328	1023.000000	1023.000000	2046.000000
15.240000	-0.011335	-6.699157	-2.371647	-1.260721	-1.459303	-1.607486	0.000000	-10.000000	-0.766667	33.400002	214.333328	1023.000000	1023.000000	2046.000000
15.260000	-0.011261	-6.655411	-2.358085	-1.282978	-1.306032	-1.708315	0.000000	-10.000000	-0.758333	33.283333	229.166672	1023.000000	1023.000000	2046.000000
15.280000	-0.011155	-6.592799	-2.331737	-1.324633	-1.173576	-1.762853	0.000000	-10.000000	-0.758333	32.900002	240.333328	1023.000000	1023.000000	2046.000000
15.300000	-0.010747	-6.351246	-2.390492	-1.203731	-0.956463	-1.800560	0.000000	-10.000000	-0.758333	32.933334	247.666672	1023.000000	1023.000000	2046.000000
15.320000	-0.009212	-5.444375	-2.126828	-1.152426	-0.670519	-1.494602	0.000000	-10.000000	-0.766667	33.116669	255.000000	1023.000000	1023.000000	2046.000000
15.340000	-0.007734	-4.570617	-1.721696	-1.075886	-0.374940	-1.398094	0.000000	-10.000000	-0.783333	33.616669	266.000000	1023.000000	1023.000000	2046.000000
15.360000	-0.006961	-4.113849	-1.548843	-0.951053	-0.107016	-1.506937	0.000000	-10.000000	-0.775000	33.916668	277.166656	1023.000000	1023.000000	2046.000000
15.380000	-0.005511	-3.256969	-1.360230	-0.856290	0.246031	-1.286481	0.000000	-10.000000	-0.758333	34.066666	288.500000	1023.000000	1023.000000	2046.000000
15.400000	-0.003353	-1.981712	-0.917636	-0.786485	0.750184	-1.027774	0.000000	-10.000000	-0.741667	33.833336	299.833344	1023.000000	1023.000000	2046.000000
15.420000	-0.001829	-1.081101	-0.475712	-0.714950	1.111364	-1.001803	0.000000	-10.000000	-0.758333	33.533333	311.166656	1023.000000	1023.000000	2046.000000
15.440000	-0.000476	-0.281318	-0.343451	-0.591802	1.556597	-0.902663	0.000000	-10.000000	-0.766667	33.533333	322.333344	1023.000000	1023.000000	2046.000000
15.460000	0.001718	1.015155	0.010881	-0.510446	2.011895	-0.497175	0.000000	-10.000000	-0.758333	33.500000	333.666656	1023.000000	1023.000000	2046.000000
15.480000	0.003984	2.354628	0.447765	-0.439827	2.554754	-0.208063	0.000000	-10.000000	-0.741667	33.450001	344.833344	1023.000000	1023.000000	2046.000000
15.500000	0.005176	3.059292	0.658254	-0.401743	2.998194	-0.195413	0.000000	-10.000000	-0.741667	33.283333	356.000000	1023.000000	1023.000000	2046.000000
15.520000	0.006010	3.551759	0.610844	-0.439425	3.355977	0.024363	0.000000	-10.000000	-0.725000	33.000000	367.000000	1023.000000	1023.000000	2046.000000
15.540000	0.007273	4.298319	0.791228	-0.581778	3.742473	0.346397	0.000000	-10.000000	-0.700000	32.549999	378.166656	1023.000000	1023.000000	2046.000000
15.560000	0.007953	4.700212	1.049423	-0.675467	4.016582	0.309673	0.000000	-10.000000	-0.666667	31.816668	389.166656	1023.000000	1023.000000	2046.000000
15.580000	0.008516	5.032690	1.135341	-0.724750	4.260030	0.362070	0.000000	-10.000000	-0.650000	31.383333	400.000000	1023.000000	1023.000000	2046.000000
15.600000	0.009868	5.832179	1.448769	-0.731376	4.453128	0.661658	0.000000	-10.000000	-0.625000	30.916668	410.500000	1023.000000	1023.000000	2046.000000
15.620000	0.011295	6.675216	1.897589	-0.701389	4.780426	0.698590	0.000000	-10.000000	-0.608333	30.650002	421.000000	1023.000000	1023.000000	2046.000000
15.640000	0.012383	7.318584	2.241855	-0.669747	5.006631	0.739844	0.000000	-10.000000	-0.600000	30.383335	431.333344	1023.000000	1023.000000	2046.000000
15.660000	0.013885	8.205925	2.596820	-0.606375	5.218127	0.997352	0.000000	-10.000000	-0.600000	30.566668	441.500000	1023.000000	1023.000000	2046.000000
15.680000	0.015677	9.265130	3.120134	-0.505760	5.581955	1.068801	0.000000	-10.000000	-0.591667	30.500000	451.500000	1023.000000	1023.000000	2046.000000
15.700000	0.016958	10.022137	3.448917	-0.318425	5.870668	1.020977	0.000000	-10.000000	-0.591667	30.200001	461.500000	1023.000000	1023.000000	2046.000000
15.720000	0.018890	11.164205	3.862206	-0.179746	6.104247	1.377498	0.000000	-10.000000	-0.591667	29.833334	471.500000	1023.000000	1023.000000	2046.000000
15.740000	0.020921	12.364423	4.368160	0.025869	6.508963	1.461431	0.000000	-10.000000	-0.600000	29.633333	481.500000	1023.000000	1023.000000	2046.000000
15.760000	0.022587	13.348959	4.770219	0.231100	6.842465	1.505175	0.000000	-10.000000	-0.600000	29.183334	491.500000	1023.000000	1023.000000	2046.000000
15.780000	0.024565	14.518033	5.158088	0.417170	7.108378	1.834396	0.000000	-10.000000	-0.600000	28.816668	501.500000	1023.000000	1023.000000	2046.000000
15.800000	0.026827	15.854712	5.641184	0.638940	7.541374	2.033213	0.000000	-10.000000	-0.591667	28.650000	511.166656	1023.000000	1023.000000	2046.000000
15.820000	0.028399	16.784004	6.107163	0.838337	7.827718	2.010787	0.000000	-10.000000	-0.583333	28.783333	520.833313	1023.000000	1023.000000	2046.000000
15.840000	0.030306	17.910769	6.484699	0.997973	8.106697	2.321398	0.000000	-10.000000	-0.558333	28.616667	530.333313	1023.000000	1023.000000	2046.000000
15.860000	0.032254	19.062067	6.850683	1.221526	8.417126	2.572733	0.000000	-10.000000	-0.533333	28.216667	540.000000	1023.000000	1023.000000	2046.000000
15.880000	0.033941	20.059174	7.268349	1.432070	8.776914	2.581840	0.000000	-10.000000	-0.500000	27.883333	549.500000	1023.000000	1023.000000	2046.000000
15.900000	0.035529	20.997602	7.699368	1.600588	9.092456	2.605191	0.000000	-10.000000	-0.475000	27.483334	558.833313	1023.000000	1023.000000	2046.000000
15.920000	0.037048	21.895502	8.010676	1.730580	9.323939	2.830306	0.000000	-10.000000	-0.458333	27.016666	568.166687	1023.000000	1023.000000	2046.000000
15.940000	0.038765	22.910225	8.358485	1.893534	9.570763	3.087444	0.000000	-10.000000	-0.433333	26.000000	577.166687	1023.000000	1023.000000	2046.000000
15.960000	0.040381	23.865217	8.732109	2.118467	9.974898	3.039743	0.000000	-10.000000	-0.416667	24.983334	586.166687	1023.000000	1023.000000	2046.000000
15.980000	0.042336	25.020828	9.214021	2.279509	10.379800	3.147500	0.000000	-10.000000	-0.391667	24.066666	594.666687	1023.000000	1023.000000	2046.000000
16.000000	0.044287	26.173391	9.756319	2.469765	10.574732	3.372576	0.000000	-10.000000	-0.375000	23.683332	603.000000	1023.000000	1023.000000	2046.000000
16.020000	0.046392	27.417391	10.344655	2.723158	10.773959	3.575619	0.000000	-10.000000	-0.350000	23.316668	611.000000	1023.000000	1023.000000	2046.000000
16.040001	0.047960	28.344156	10.902244	2.934214	11.004719	3.502981	0.000000	-10.000000	-0.325000	22.766666	618.666687	1023.000000	1023.000000	2046.000000
16.059999	0.049474	29.239183	11.550181	3.047152	11.131546	3.510304	0.000000	-10.000000	-0.325000	22.100000	626.333313	1023.000000	1023.000000	2046.000000
16.080000	0.050959	30.116856	11.848766	3.271095	11.329494	3.667500	0.000000	-10.000000	-0.300000	21.633333	633.666687	1023.000000	1023.000000	2046.000000
16.100000	0.052081	30.779934	12.022321	3.622370	11.299973	3.835269	0.000000	-10.000000	-0.300000	21.049999	641.166687	1023.000000	1023.000000	2046.000000
16.120001	0.052025	30.746758	11.929539	3.971518	11.207075	3.638626	0.000000	-10.000000	-0.266667	20.383333	648.333313	1023.000000	1023.000000	2046.000000
16.139999	0.051313	30.325874	11.812552	4.166883	10.948876	3.397562	0.000000	-10.000000	-0.258333	19.549999	655.333313	1023.000000	1023.000000	2046.000000
16.160000	0.049998	29.548756	11.697708	4.214044	10.416871	3.220132	0.000000	-10.000000	-0.241667	19.083334	662.000000	1023.000000	1023.000000	2046.000000
16.180000	0.048061	28.404335	11.382099	4.066143	9.943791	3.012300	0.000000	-10.000000	-0.216667	18.483334	668.333313	1023.000000	1023.000000	2046.000000
16.200001	0.045309	26.777767	11.091556	3.794529	9.435466	2.456217	0.000000	-10.000000	-0.183333	17.700001	674.500000	1023.000000	1023.000000	2046.000000
16.219999	0.042832	25.313492	10.611115	3.458066	9.108112	2.136198	0.000000	-10.000000	-0.141667	16.166668	680.500000	1023.000000	1023.000000	2046.000000
16.240000	0.040908	24.176918	10.066847	3.185112	8.846156	2.078804	0.000000	-10.000000	-0.125000	14.783334	686.166687	1023.000000	1023.000000	2046.000000
16.260000	0.039303	23.228298	9.568412	3.003801	8.701234	1.954851	0.000000	-10.000000	-0.125000	13.566667	691.333313	1023.000000	1023.000000	2046.000000
16.280001	0.038078	22.503830	9.235042	2.891170	8.705125	1.672494	0.000000	-10.000000	-0.116667	12.933333	696.166687	1023.000000	1023.000000	2046.000000
16.299999	0.037489	22.155899	9.040685	2.779859	8.728283	1.607073	0.000000	-10.000000	-0.091667	12.000000	700.666687	1023.000000	1023.000000	2046.000000
16.320000	0.037253	22.016466	8.969155	2.672272	8.600087	1.774951	0.000000	-10.000000	-0.066667	11.033334	705.000000	1023.000000	1023.000000	2046.000000
16.340000	0.036787	21.740942	8.783154	2.709657	8.606718	1.641413	0.000000	-10.000000	-0.041667	9.933333	708.666687	1023.000000	1023.000000	2046.000000
16.360001	0.036483	21.561289	8.697989	2.638161	8.703384	1.521755	0.000000	-10.000000	-0.025000	8.833334	712.166687	1023.000000	1023.000000	2046.000000
16.379999	0.036525	21.586113	8.680182	2.568457	8.772274	1.565201	0.000000	-10.000000	0.000000	6.933333	715.333313	1023.000000	1023.000000	2046.000000
16.400000	0.036716	21.699217	8.680614	2.511378	8.782236	1.724988	0.000000	-10.000000	0.016667	4.216667	718.166687	1023.000000	1023.000000	2046.000000
16.420000	0.036797	21.747107	8.658969	2.558124	8.810220	1.719793	0.000000	-10.000000	0.025000	1.016667	720.000000	1023.000000	1023.000000	2046.000000
16.440001	0.036875	21.793364	8.584982	2.582612	8.949178	1.676593	0.000000	-10.000000	0.025000	-1.583333	720.833313	1023.000000	1023.000000	2046.000000
16.459999	0.037128	21.942650	8.539013	2.497692	9.109494	1.796451	0.000000	-10.000000	0.033333	-3.966667	721.000000	1023.000000	1023.000000	2046.000000
16.480000	0.037667	22.261473	8.655017	2.468577	9.098852	2.039026	0.000000	-10.000000	0.041667	-6.233333	721.000000	1023.000000	1023.000000	2046.000000
16.500000	0.037862	22.376547	8.506518	2.457246	9.207104	2.205679	0.000000	-10.000000	0.058333	-8.116667	721.000000	1023.000000	1023.000000	2046.000000
16.520000	0.037672	22.264069	8.294401	2.431300	9.389963	2.148405	0.000000	-10.000000	0.058333	-9.050000	721.000000	1023.000000	1023.000000	2046.000000
16.540001	0.037329	22.061399	8.103646	2.305477	9.456893	2.195384	0.000000	-10.000000	0.058333	-9.116667	721.000000	1023.000000	1023.000000	2046.000000
16.559999	0.036889	21.801409	7.975901	2.123193	9.315967	2.386347	0.000000	-10.000000	0.058333	-9.283334	721.000000	1023.000000	1023.000000	2046.000000
16.580000	0.035877	21.203136	7.692482	1.940280	9.229253	2.341120	0.000000	-10.000000	0.066667	-9.633334	717.666687	1023.000000	1023.000000	2046.000000
16.600000	0.035228	20.819609	7.530178	1.803506	9.225075	2.260850	0.000000	-10.000000	0.083333	-10.116667	710.000000	1023.000000	1023.000000	2046.000000
16.620001	0.034853	20.598120	7.554272	1.624312	9.053225	2.366312	0.000000	-10.000000	0.075000	-10.800000	701.166687	1023.000000	1023.000000	2046.000000
16.639999	0.034497	20.387768	7.455682	1.514156	8.913768	2.504162	0.000000	-10.000000	0.083333	-11.516666	694.500000	1023.000000	1023.000000	2046.000000
16.660000	0.033994	20.090586	7.371197	1.485784	8.808181	2.425425	0.000000	-10.000000	0.083333	-12.366667	690.666687	1023.000000	1023.000000	2046.000000
16.680000	0.033968	20.075195	7.340872	1.505839	8.866663	2.361820	0.000000	-10.000000	0.116667	-12.966667	686.500000	1023.000000	1023.000000	2046.000000
16.700001	0.034143	20.178688	7.464897	1.389799	8.750492	2.573499	0.000000	-10.000000	0.133333	-13.683333	682.000000	1023.000000	1023.000000	2046.000000
16.719999	0.034152	20.183777	7.385628	1.433566	8.664035	2.700549	0.000000	-10.000000	0.166667	-14.283334	677.333313	1023.000000	1023.000000	2046.000000
16.740000	0.033811	19.982553	7.257857	1.583506	8.581869	2.559321	0.000000	-10.000000	0.191667	-15.016666	672.500000	1023.000000	1023.000000	2046.000000
16.760000	0.034062	20.130859	7.287429	1.642482	8.597389	2.603559	0.000000	-10.000000	0.208333	-15.683333	667.500000	1023.000000	1023.000000	2046.000000
16.780001	0.034453	20.361628	7.366165	1.628438	8.523439	2.843586	0.000000	-10.000000	0.225000	-16.383333	662.333313	1023.000000	1023.000000	2046.000000
16.799999	0.034163	20.190432	7.302008	1.767100	8.295582	2.825742	0.000000	-10.000000	0.233333	-17.000000	657.000000	1023.000000	1023.000000	2046.000000
16.820000	0.034152	20.183725	7.154631	1.888776	8.351893	2.788426	0.000000	-10.000000	0.250000	-17.600000	651.333313	1023.000000	1023.000000	2046.000000
16.840000	0.034326	20.286825	7.255310	1.874776	8.160067	2.996673	0.000000	-10.000000	0.250000	-18.266668	645.500000	1023.000000	1023.000000	2046.000000
16.860001	0.033963	20.071842	7.123128	1.958906	7.931054	3.058754	0.000000	-10.000000	0.266667	-19.000000	639.333313	1023.000000	1023.000000	2046.000000
16.879999	0.033375	19.724638	6.950542	2.044969	7.727655	3.001471	0.000000	-10.000000	0.300000	-19.800001	633.000000	1023.000000	1023.000000	2046.000000
16.900000	0.033053	19.534113	6.821479	2.130299	7.646533	2.935802	0.000000	-10.000000	0.333333	-20.716667	626.333313	1023.000000	1023.000000	2046.000000
16.920000	0.032933	19.463385	6.790079	2.088769	7.467865	3.116671	0.000000	-10.000000	0.366667	-21.650002	619.333313	1023.000000	1023.000000	2046.000000
16.940001	0.032619	19.277683	6.723163	2.133832	7.269523	3.151165	0.000000	-10.000000	0.391667	-22.566668	612.166687	1023.000000	1023.000000	2046.000000
16.959999	0.033158	19.596661	6.811844	2.363668	7.304576	3.116571	0.000000	-10.000000	0.441667	-23.583334	604.666687	1023.000000	1023.000000	2046.000000
16.980000	0.034210	20.217991	7.189616	2.498279	7.191679	3.338418	0.000000	-10.000000	0.483333	-24.633333	596.833313	1023.000000	1023.000000	2046.000000
17.000000	0.034314	20.279703	7.311970	2.564417	6.885149	3.518168	0.000000	-10.000000	0.541667	-25.966667	588.500000	1023.000000	1023.000000	2046.000000
17.020000	0.033543	19.823944	7.185680	2.795065	6.526312	3.316887	0.000000	-10.000000	0.600000	-27.150000	579.833313	1023.000000	1023.000000	2046.000000
17.040001	0.032779	19.372269	6.986569	2.923451	6.081205	3.381043	0.000000	-10.000000	0.650000	-28.316668	570.833313	1023.000000	1023.000000	2046.000000
17.059999	0.031548	18.644993	6.807889	3.008617	5.420728	3.407759	0.000000	-10.000000	0.691667	-29.366667	561.333313	1023.000000	1023.000000	2046.000000
17.080000	0.029700	17.552423	6.416523	3.185935	4.738308	3.211658	0.000000	-10.000000	0.725000	-30.466667	551.500000	1023.000000	1023.000000	2046.000000
17.100000	0.027687	16.363129	5.865380	3.460212	4.188774	2.848763	0.000000	-10.000000	0.766667	-31.483334	541.333313	1023.000000	1023.000000	2046.000000
17.120001	0.025780	15.235966	5.579253	3.457732	3.523821	2.675161	0.000000	-10.000000	0.791667	-32.150002	530.833313	1023.000000	1023.000000	2046.000000
17.139999	0.023206	13.714894	5.235672	3.298782	2.751767	2.428674	0.000000	-10.000000	0.800000	-32.400002	520.166687	1023.000000	1023.000000	2046.000000
17.160000	0.019853	11.733383	4.808782	3.152376	1.855150	1.917075	0.000000	-10.000000	0.808333	-32.683334	509.333344	1023.000000	1023.000000	2046.000000
17.180000	0.016507	9.755820	4.138449	2.927727	1.236751	1.452893	0.000000	-10.000000	0.808333	-32.950001	498.500000	1023.000000	1023.000000	2046.000000
17.200001	0.013269	7.842013	3.551600	2.519891	0.589978	1.180545	0.000000	-10.000000	0.808333	-33.016666	487.500000	1023.000000	1023.000000	2046.000000
17.219999	0.009982	5.899380	2.833991	2.171142	0.018460	0.875787	0.000000	-10.000000	0.800000	-32.716667	476.500000	1023.000000	1023.000000	2046.000000
17.240000	0.006869	4.059532	2.010285	1.914376	-0.374500	0.509372	0.000000	-10.000000	0.800000	-32.450001	465.500000	1023.000000	1023.000000	2046.000000
17.260000	0.004721	2.790081	1.365934	1.741784	-0.596019	0.278382	0.000000	-10.000000	0.800000	-32.283333	454.500000	1023.000000	1023.000000	2046.000000
17.280001	0.003035	1.793929	0.956759	1.479562	-0.840471	0.198079	0.000000	-10.000000	0.791667	-32.250000	443.666656	1023.000000	1023.000000	2046.000000
17.299999	0.001249	0.738146	0.516578	1.244327	-1.116033	0.093274	0.000000	-10.000000	0.783333	-32.100002	433.000000	1023.000000	1023.000000	2046.000000
17.320000	-0.000531	-0.313990	0.102743	1.108164	-1.411772	-0.113124	0.000000	-10.000000	0.766667	-32.083336	422.333344	1023.000000	1023.000000	2046.000000
17.340000	-0.001582	-0.935242	-0.269893	1.069854	-1.457507	-0.277696	0.000000	-10.000000	0.766667	-31.916668	411.666656	1023.000000	1023.000000	2046.000000
17.360001	-0.002530	-1.494984	-0.478701	0.843679	-1.600627	-0.259335	0.000000	-10.000000	0.758333	-31.750002	401.000000	1023.000000	1023.000000	2046.000000
17.379999	-0.003932	-2.323623	-0.794036	0.564312	-1.773312	-0.320586	0.000000	-10.000000	0.758333	-31.466667	390.333344	1023.000000	1023.000000	2046.000000
17.400000	-0.004781	-2.825603	-1.102714	0.525699	-1.781944	-0.466644	0.000000	-10.000000	0.741667	-31.333334	379.833344	1023.000000	1023.000000	2046.000000
17.420000	-0.004811	-2.843470	-1.261898	0.435037	-1.700296	-0.316314	0.000000	-10.000000	0.741667	-31.050001	369.333344	1023.000000	1023.000000	2046.000000
17.440001	-0.005321	-3.144627	-1.522118	0.233554	-1.693989	-0.162074	0.000000	-10.000000	0.741667	-30.883333	359.000000	1023.000000	1023.000000	2046.000000
17.459999	-0.006231	-3.682576	-1.922904	0.196156	-1.744910	-0.210919	0.000000	-10.000000	0.733333	-30.716667	348.666656	1023.000000	1023.000000	2046.000000
17.480000	-0.006446	-3.809656	-2.180447	0.271598	-1.703460	-0.197347	0.000000	-10.000000	0.733333	-30.683334	338.500000	1023.000000	1023.000000	2046.000000
17.500000	-0.007141	-4.220205	-2.391606	0.007936	-1.818677	-0.017858	0.000000	-10.000000	0.700000	-30.466667	328.333344	1023.000000	1023.000000	2046.000000
17.520000	-0.008578	-5.069766	-2.768230	-0.040661	-2.054223	-0.206652	0.000000	-10.000000	0.683333	-30.216667	318.000000	1023.000000	1023.000000	2046.000000
17.540001	-0.009201	-5.438072	-3.007658	-0.021334	-2.094356	-0.314724	0.000000	-10.000000	0.650000	-29.800001	307.833344	1023.000000	1023.000000	2046.000000
17.559999	-0.009801	-5.792235	-3.125729	-0.287103	-2.185594	-0.193810	0.000000	-10.000000	0.650000	-29.500000	298.000000	1023.000000	1023.000000	2046.000000
17.580000	-0.011332	-6.697408	-3.377875	-0.519534	-2.527162	-0.272838	0.000000	-10.000000	0.650000	-29.050001	288.333344	1023.000000	1023.000000	2046.000000
17.600000	-0.011958	-7.067316	-3.670638	-0.471703	-2.547013	-0.377962	0.000000	-10.000000	0.641667	-28.650000	278.666656	1023.000000	1023.000000	2046.000000
17.620001	-0.012550	-7.417238	-3.756570	-0.601581	-2.712500	-0.346587	0.000000	-10.000000	0.625000	-28.233334	269.000000	1023.000000	1023.000000	2046.000000
17.639999	-0.013639	-8.060746	-3.937299	-0.826248	-2.943413	-0.353786	0.000000	-10.000000	0.600000	-27.716667	259.666656	1023.000000	1023.000000	2046.000000
17.660000	-0.014613	-8.636016	-4.154084	-0.933929	-3.169392	-0.378610	0.000000	-10.000000	0.566667	-27.150002	250.333328	1023.000000	1023.000000	2046.000000
17.680000	-0.014989	-8.858667	-4.346312	-0.840026	-3.209212	-0.463118	0.000000	-10.000000	0.541667	-26.783335	241.333328	1023.000000	1023.000000	2046.000000
17.700001	-0.015059	-8.899705	-4.394447	-0.844870	-3.273519	-0.386870	0.000000	-10.000000	0.525000	-26.483334	232.333328	1023.000000	1023.000000	2046.000000
17.719999	-0.015649	-9.248733	-4.520444	-0.903821	-3.410559	-0.413908	0.000000	-10.000000	0.516667	-26.316668	223.500000	1023.000000	1023.000000	2046.000000
17.740000	-0.016300	-9.633154	-4.600208	-1.005454	-3.629286	-0.398205	0.000000	-10.000000	0.508333	-25.783333	214.666672	1023.000000	1023.000000	2046.000000
17.760000	-0.016405	-9.695418	-4.750135	-0.871294	-3.614509	-0.459480	0.000000	-10.000000	0.491667	-25.383333	206.000000	1023.000000	1023.000000	2046.000000
17.780001	-0.016245	-9.600609	-4.732191	-0.782614	-3.665373	-0.420430	0.000000	-10.000000	0.475000	-24.933334	197.500000	1023.000000	1023.000000	2046.000000
17.799999	-0.016465	-9.730567	-4.758084	-0.805242	-3.750667	-0.416574	0.000000	-10.000000	0.441667	-24.516666	189.166672	1023.000000	1023.000000	2046.000000
17.820000	-0.017028	-10.063792	-4.836411	-0.913324	-3.930902	-0.383155	0.000000	-10.000000	0.416667	-24.083334	181.000000	1023.000000	1023.000000	2046.000000
17.840000	-0.017204	-10.167602	-4.939837	-0.872599	-3.988673	-0.366493	0.000000	-10.000000	0.408333	-23.566668	173.000000	1023.000000	1023.000000	2046.000000
17.860001	-0.017106	-10.109732	-4.945892	-0.740712	-4.033034	-0.390094	0.000000	-10.000000	0.391667	-23.000000	165.000000	1023.000000	1023.000000	2046.000000
17.879999	-0.016983	-10.036677	-4.982918	-0.705284	-3.950116	-0.398359	0.000000	-10.000000	0.375000	-22.416668	157.333328	1023.000000	1023.000000	2046.000000
17.900000	-0.017490	-10.336390	-4.954713	-0.796398	-4.192173	-0.393107	0.000000	-10.000000	0.350000	-21.850000	149.833328	1023.000000	1023.000000	2046.000000
17.920000	-0.018000	-10.637864	-5.065629	-0.841758	-4.288473	-0.442004	0.000000	-10.000000	0.350000	-21.350000	142.666672	1023.000000	1023.000000	2046.000000
17.940001	-0.018069	-10.679068	-5.134137	-0.766056	-4.311550	-0.467324	0.000000	-10.000000	0.333333	-20.766666	135.500000	1023.000000	1023.000000	2046.000000
17.959999	-0.017791	-10.514537	-5.111640	-0.673903	-4.218762	-0.510231	0.000000	-10.000000	0.316667	-20.300001	128.500000	1023.000000	1023.000000	2046.000000
17.980000	-0.017445	-10.309785	-4.988599	-0.720652	-4.122606	-0.477928	0.000000	-10.000000	0.291667	-19.766666	121.833336	1023.000000	1023.000000	2046.000000
18.000000	-0.017264	-10.202771	-4.793207	-0.789299	-4.147118	-0.473148	0.000000	-10.000000	0.275000	-19.183334	115.166664	1023.000000	1023.000000	2046.000000
18.020000	-0.016389	-9.685820	-4.526884	-0.679176	-4.033311	-0.446450	0.000000	-10.000000	0.241667	-18.533333	108.833336	1023.000000	1023.000000	2046.000000
18.040001	-0.015480	-9.148584	-4.178259	-0.588888	-3.952674	-0.428762	0.000000	-10.000000	0.216667	-17.850000	102.500000	1023.000000	1023.000000	2046.000000
18.059999	-0.015244	-9.008987	-3.923563	-0.641016	-3.950320	-0.494088	0.000000	-10.000000	0.200000	-17.250000	96.500000	1023.000000	1023.000000	2046.000000
18.080000	-0.015465	-9.139700	-3.803118	-0.730768	-4.048766	-0.557048	0.000000	-10.000000	0.191667	-16.650000	90.833336	1023.000000	1023.000000	2046.000000
18.100000	-0.015428	-9.118085	-3.820913	-0.605771	-4.091661	-0.599739	0.000000	-10.000000	0.183333	-16.150002	85.333336	1023.000000	1023.000000	2046.000000
18.120001	-0.015432	-9.120598	-3.910555	-0.296400	-4.288860	-0.624783	0.000000	-10.000000	0.175000	-15.750001	80.000000	1023.000000	1023.000000	2046.000000
18.139999	-0.016206	-9.577613	-4.202250	-0.002979	-4.586064	-0.786320	0.000000	-10.000000	0.175000	-15.466667	74.666664	1023.000000	1023.000000	2046.000000
18.160000	-0.018088	-10.689807	-4.550999	0.029684	-5.107500	-1.060992	0.000000	-10.000000	0.166667	-15.116667	69.500000	1023.000000	1023.000000	2046.000000
18.180000	-0.019995	-11.816978	-4.723231	-0.131203	-5.663798	-1.298746	0.000000	-10.000000	0.158333	-14.300000	64.500000	1023.000000	1023.000000	2046.000000
18.200001	-0.022066	-13.040843	-4.861877	-0.245148	-6.136422	-1.797396	0.000000	-10.000000	0.125000	-13.316667	59.666668	1023.000000	1023.000000	2046.000000
18.219999	-0.024420	-14.432068	-5.128293	-0.509984	-6.588872	-2.204919	0.000000	-10.000000	0.091667	-12.083334	55.166668	1023.000000	1023.000000	2046.000000
18.240000	-0.027260	-16.110594	-5.607016	-0.897836	-6.963525	-2.642216	0.000000	-10.000000	0.058333	-11.133334	51.000000	1023.000000	1023.000000	2046.000000
18.260000	-0.030215	-17.857330	-6.127771	-1.430302	-7.357069	-2.942189	0.000000	-10.000000	0.050000	-10.083334	47.333332	1023.000000	1023.000000	2046.000000
18.280001	-0.032684	-19.316509	-6.758239	-1.810977	-7.576856	-3.170438	0.000000	-10.000000	0.058333	-9.633333	44.000000	1023.000000	1023.000000	2046.000000
18.299999	-0.034424	-20.344767	-7.257954	-2.009601	-7.723235	-3.353976	0.000000	-10.000000	0.066667	-9.550000	40.833332	1023.000000	1023.000000	2046.000000
18.320000	-0.035396	-20.919167	-7.589231	-2.064688	-7.747431	-3.517816	0.000000	-10.000000	0.066667	-9.900001	37.500000	1023.000000	1023.000000	2046.000000
18.340000	-0.036354	-21.485479	-7.852347	-2.172327	-7.826473	-3.634333	0.000000	-10.000000	0.066667	-10.250000	34.166668	1023.000000	1023.000000	2046.000000
18.360001	-0.037414	-22.111856	-8.090572	-2.369210	-7.943704	-3.708369	0.000000	-10.000000	0.058333	-10.366667	30.666666	1023.000000	1023.000000	2046.000000
18.379999	-0.038125	-22.532064	-8.325876	-2.566415	-7.954990	-3.684783	0.000000	-10.000000	0.066667	-10.316667	27.333334	1023.000000	1023.000000	2046.000000
18.400000	-0.038404	-22.696491	-8.465072	-2.636801	-7.937814	-3.656806	0.000000	-10.000000	0.058333	-10.133333	23.833334	1023.000000	1023.000000	2046.000000
18.420000	-0.038540	-22.777092	-8.549879	-2.617848	-7.877460	-3.731905	0.000000	-10.000000	0.058333	-9.983334	20.500000	1023.000000	1023.000000	2046.000000
18.440001	-0.038386	-22.686342	-8.585000	-2.623716	-7.727448	-3.750178	0.000000	-10.000000	0.050000	-9.800000	17.166666	1023.000000	1023.000000	2046.000000
18.459999	-0.038484	-22.743885	-8.672102	-2.757459	-7.636642	-3.677682	0.000000	-10.000000	0.050000	-9.583334	13.833333	1023.000000	1023.000000	2046.000000
18.480000	-0.038185	-22.567598	-8.758446	-2.870467	-7.482195	-3.456491	0.000000	-10.000000	0.058333	-9.516667	10.666667	1023.000000	1023.000000	2046.000000
18.500000	-0.037876	-22.384453	-8.848520	-2.878876	-7.347034	-3.310024	0.000000	-10.000000	0.058333	-9.583334	7.500000	1023.000000	1023.000000	2046.000000
18.520000	-0.037475	-22.147888	-8.858640	-2.811429	-7.230663	-3.247156	0.000000	-10.000000	0.058333	-9.650001	4.333333	1023.000000	1023.000000	2046.000000
18.540001	-0.036936	-21.829298	-8.891680	-2.673892	-7.080995	-3.182731	0.000000	-10.000000	0.050000	-9.533334	1.500000	1023.000000	1023.000000	2046.000000
18.559999	-0.037041	-21.890970	-8.955629	-2.685630	-7.022504	-3.227207	0.000000	-10.000000	0.050000	-9.266666	-1.333333	1023.000000	1023.000000	2046.000000
18.580000	-0.037293	-22.040329	-9.013142	-2.915217	-7.059896	-3.052074	0.000000	-10.000000	0.050000	-9.016666	-4.000000	1023.000000	1023.000000	2046.000000
18.600000	-0.037851	-22.369785	-9.123822	-3.134975	-7.116237	-2.994751	0.000000	-10.000000	0.050000	-8.833334	-7.000000	1023.000000	1023.000000	2046.000000
18.620001	-0.038242	-22.601007	-9.145463	-3.179610	-7.237886	-3.038047	0.000000	-10.000000	0.050000	-8.600000	-10.000000	1023.000000	1023.000000	2046.000000
18.639999	-0.038228	-22.592890	-9.199769	-3.112549	-7.180026	-3.100546	0.000000	-10.000000	0.050000	-8.283334	-13.000000	1023.000000	1023.000000	2046.000000
18.660000	-0.038593	-22.808302	-9.161407	-3.189612	-7.291730	-3.165553	0.000000	-10.000000	0.050000	-7.833333	-15.833333	1023.000000	1023.000000	2046.000000
18.680000	-0.039015	-23.057760	-9.193744	-3.426762	-7.388224	-3.049033	0.000000	-10.000000	0.050000	-7.383334	-18.500000	1023.000000	1023.000000	2046.000000
18.700001	-0.039336	-23.247799	-9.289857	-3.529099	-7.468108	-2.960734	0.000000	-10.000000	0.041667	-6.966667	-21.000000	1023.000000	1023.000000	2046.000000
18.719999	-0.039141	-23.132311	-9.350164	-3.412314	-7.346040	-3.023794	0.000000	-10.000000	0.033333	-6.583333	-23.333334	1023.000000	1023.000000	2046.000000
18.740000	-0.039071	-23.091059	-9.317568	-3.349771	-7.341358	-3.082362	0.000000	-10.000000	0.033333	-6.266667	-25.500000	1023.000000	1023.000000	2046.000000
18.760000	-0.039040	-23.072720	-9.276026	-3.399470	-7.360193	-3.037031	0.000000	-10.000000	0.033333	-6.033333	-27.500000	1023.000000	1023.000000	2046.000000
18.780001	-0.038757	-22.905392	-9.252033	-3.478342	-7.357730	-2.817286	0.000000	-10.000000	0.025000	-5.983334	-29.500000	1023.000000	1023.000000	2046.000000
18.799999	-0.038247	-22.603838	-9.234829	-3.318956	-7.246055	-2.803998	0.000000	-10.000000	0.008333	-5.900000	-31.500000	1023.000000	1023.000000	2046.000000
18.820000	-0.037774	-22.324263	-9.164650	-3.094870	-7.182634	-2.882108	0.000000	-10.000000	0.000000	-5.616667	-33.500000	1023.000000	1023.000000	2046.000000
18.840000	-0.037353	-22.075884	-9.041385	-3.053111	-7.186900	-2.794490	0.000000	-10.000000	0.000000	-5.183333	-35.500000	1023.000000	1023.000000	2046.000000
18.860001	-0.037047	-21.894550	-8.986478	-3.145622	-7.206921	-2.555530	0.000000	-10.000000	0.008333	-4.600000	-37.166668	1023.000000	1023.000000	2046.000000
18.879999	-0.036609	-21.635756	-8.938440	-3.039393	-7.165378	-2.492545	0.000000	-10.000000	0.008333	-4.050000	-38.833332	1023.000000	1023.000000	2046.000000
18.900000	-0.036151	-21.365257	-8.894778	-2.807113	-7.062733	-2.600633	0.000000	-10.000000	0.008333	-3.416667	-40.166668	1023.000000	1023.000000	2046.000000
18.920000	-0.035631	-21.057919	-8.745362	-2.770975	-7.034534	-2.507047	0.000000	-10.000000	0.000000	-2.850000	-41.500000	1023.000000	1023.000000	2046.000000
18.940001	-0.035413	-20.929354	-8.669183	-2.875536	-7.069180	-2.315454	0.000000	-10.000000	-0.008333	-1.933333	-42.333332	1023.000000	1023.000000	2046.000000
18.959999	-0.034829	-20.584194	-8.660143	-2.653625	-6.896145	-2.374281	0.000000	-10.000000	-0.016667	-0.683333	-42.833332	1023.000000	1023.000000	2046.000000
18.980000	-0.034055	-20.126598	-8.494699	-2.499955	-6.753757	-2.378187	0.000000	-10.000000	-0.033333	1.100000	-43.000000	1023.000000	1023.000000	2046.000000
19.000000	-0.033528	-19.814785	-8.289124	-2.579205	-6.751431	-2.195025	0.000000	-10.000000	-0.041667	3.433333	-43.000000	1023.000000	1023.000000	2046.000000
19.020000	-0.032822	-19.397911	-8.231959	-2.538382	-6.557191	-2.070378	0.000000	-10.000000	-0.058333	6.383333	-43.000000	1023.000000	1023.000000	2046.000000
19.040001	-0.031801	-18.794613	-8.073478	-2.263613	-6.296518	-2.161004	0.000000	-10.000000	-0.083333	9.366667	-43.000000	1023.000000	1023.000000	2046.000000
19.059999	-0.030678	-18.130577	-7.754851	-2.198459	-6.133572	-2.043696	0.000000	-10.000000	-0.133333	12.116667	-43.000000	1023.000000	1023.000000	2046.000000
19.080000	-0.029625	-17.508320	-7.538808	-2.290353	-5.931035	-1.748123	0.000000	-10.000000	-0.183333	14.300000	-43.000000	1023.000000	1023.000000	2046.000000
19.100000	-0.028466	-16.823540	-7.436419	-2.101485	-5.533166	-1.752469	0.000000	-10.000000	-0.233333	16.366667	-43.000000	1023.000000	1023.000000	2046.000000
19.120001	-0.027115	-16.024967	-7.084466	-1.921996	-5.240556	-1.777950	0.000000	-10.000000	-0.275000	18.166668	-20.333334	1023.000000	1023.000000	2046.000000
19.139999	-0.025390	-15.005643	-6.677570	-1.923734	-4.895855	-1.508483	0.000000	-10.000000	-0.333333	20.200001	3.833333	1023.000000	1023.000000	2046.000000
19.160000	-0.023837	-14.087437	-6.271209	-1.917852	-4.638839	-1.259537	0.000000	-10.000000	-0.391667	22.116667	30.500000	1023.000000	1023.000000	2046.000000
19.180000	-0.021830	-12.901691	-5.712982	-1.650862	-4.239492	-1.298356	0.000000	-10.000000	-0.450000	24.283335	37.166668	1023.000000	1023.000000	2046.000000
19.200001	-0.019914	-11.769300	-4.973772	-1.584419	-3.995241	-1.215867	0.000000	-10.000000	-0.508333	25.766666	45.000000	1023.000000	1023.000000	2046.000000
19.219999	-0.018322	-10.828056	-4.344770	-1.734794	-3.753087	-0.995406	0.000000	-10.000000	-0.550000	26.966667	53.333332	1023.000000	1023.000000	2046.000000
19.240000	-0.016842	-9.953864	-3.951533	-1.604041	-3.360313	-1.037977	0.000000	-10.000000	-0.583333	27.816668	62.000000	1023.000000	1023.000000	2046.000000
19.260000	-0.014731	-8.705830	-3.357852	-1.250424	-2.993992	-1.103561	0.000000	-10.000000	-0.591667	28.650000	71.166664	1023.000000	1023.000000	2046.000000
19.280001	-0.012646	-7.473704	-2.880197	-0.949380	-2.718280	-0.925847	0.000000	-10.000000	-0.608333	29.483334	80.666664	1023.000000	1023.000000	2046.000000
19.299999	-0.011848	-7.002070	-2.757724	-0.804073	-2.612210	-0.828063	0.000000	-10.000000	-0.633333	30.000000	90.500000	1023.000000	1023.000000	2046.000000
19.320000	-0.012087	-7.143532	-2.874093	-0.430474	-2.628573	-1.210392	0.000000	-10.000000	-0.650000	30.650002	100.500000	1023.000000	1023.000000	2046.000000
19.340000	-0.012921	-7.636236	-2.917660	-0.467468	-2.925275	-1.325833	0.000000	-10.000000	-0.675000	31.316668	110.500000	1023.000000	1023.000000	2046.000000
19.360001	-0.014551	-8.599898	-2.916246	-0.843017	-3.381155	-1.459481	0.000000	-10.000000	-0.675000	31.750000	120.833336	1023.000000	1023.000000	2046.000000
19.379999	-0.016759	-9.904549	-3.398774	-1.123993	-3.495929	-1.885853	0.000000	-10.000000	-0.691667	31.933332	131.333328	1023.000000	1023.000000	2046.000000
19.400000	-0.018318	-10.826037	-3.723970	-1.308761	-3.527174	-2.266132	0.000000	-10.000000	-0.691667	32.000000	142.000000	1023.000000	1023.000000	2046.000000
19.420000	-0.019269	-11.388157	-3.923649	-1.702337	-3.541862	-2.220309	0.000000	-10.000000	-0.691667	32.133331	152.666672	1023.000000	1023.000000	2046.000000
19.440001	-0.020086	-11.870685	-4.328814	-1.867961	-3.331303	-2.342607	0.000000	-10.000000	-0.691667	32.283333	163.333328	1023.000000	1023.000000	2046.000000
19.459999	-0.020146	-11.906473	-4.490484	-1.812147	-3.088426	-2.515416	0.000000	-10.000000	-0.691667	32.466667	174.000000	1023.000000	1023.000000	2046.000000
19.480000	-0.019317	-11.416547	-4.232203	-1.805752	-2.983197	-2.395395	0.000000	-10.000000	-0.700000	32.566666	184.666672	1023.000000	1023.000000	2046.000000
19.500000	-0.018538	-10.955747	-4.135824	-1.897989	-2.746817	-2.175116	0.000000	-10.000000	-0.700000	32.583332	195.500000	1023.000000	1023.000000	2046.000000
19.520000	-0.017861	-10.555752	-4.118988	-1.682494	-2.420817	-2.333454	0.000000	-10.000000	-0.700000	32.600002	206.500000	1023.000000	1023.000000	2046.000000
19.540001	-0.016333	-9.652836	-3.740292	-1.546420	-2.183753	-2.182372	0.000000	-10.000000	-0.708333	32.666668	217.500000	1023.000000	1023.000000	2046.000000
19.559999	-0.014880	-8.794279	-3.392263	-1.615194	-1.904896	-1.881926	0.000000	-10.000000	-0.708333	32.633335	228.500000	1023.000000	1023.000000	2046.000000
19.580000	-0.013614	-8.046004	-3.269083	-1.476645	-1.431481	-1.868796	0.000000	-10.000000	-0.725000	32.766666	239.333328	1023.000000	1023.000000	2046.000000
19.600000	-0.012048	-7.120430	-2.900940	-1.305675	-1.063051	-1.850764	0.000000	-10.000000	-0.725000	33.083332	250.166672	1023.000000	1023.000000	2046.000000
19.620001	-0.009886	-5.842330	-2.432005	-1.336344	-0.661863	-1.412119	0.000000	-10.000000	-0.725000	33.299999	261.000000	1023.000000	1023.000000	2046.000000
19.639999	-0.008235	-4.867019	-2.215100	-1.241485	-0.159710	-1.250724	0.000000	-10.000000	-0.700000	33.150002	272.166656	1023.000000	1023.000000	2046.000000
19.660000	-0.006432	-3.801353	-1.927207	-0.966077	0.346934	-1.255004	0.000000	-10.000000	-0.700000	32.616669	283.333344	1023.000000	1023.000000	2046.000000
19.680000	-0.004131	-2.441643	-1.390992	-1.041903	0.747379	-0.756127	0.000000	-10.000000	-0.691667	32.483334	294.333344	1023.000000	1023.000000	2046.000000
19.700001	-0.003135	-1.852575	-1.365691	-1.096416	1.236327	-0.626796	0.000000	-10.000000	-0.675000	32.316666	305.166656	1023.000000	1023.000000	2046.000000
19.719999	-0.002403	-1.420367	-1.364947	-1.061266	1.668201	-0.662356	0.000000	-10.000000	-0.666667	32.400002	315.833344	1023.000000	1023.000000	2046.000000
19.740000	-0.001054	-0.622967	-0.989663	-1.223658	1.919245	-0.328891	0.000000	-10.000000	-0.675000	32.250000	326.666656	1023.000000	1023.000000	2046.000000
19.760000	-0.000244	-0.144400	-0.772769	-1.431494	2.194123	-0.134259	0.000000	-10.000000	-0.691667	32.150002	337.500000	1023.000000	1023.000000	2046.000000
19.780001	0.000323	0.190599	-0.712975	-1.291924	2.540645	-0.345147	0.000000	-10.000000	-0.675000	31.966667	348.333344	1023.000000	1023.000000	2046.000000
19.799999	0.002112	1.248127	-0.152002	-1.327667	2.738755	-0.010959	0.000000	-10.000000	-0.658333	31.833334	359.000000	1023.000000	1023.000000	2046.000000
19.820000	0.003242	1.915979	0.204526	-1.422635	2.958088	0.175999	0.000000	-10.000000	-0.650000	31.750000	369.666656	1023.000000	1023.000000	2046.000000
19.840000	0.004146	2.450070	0.367796	-1.262925	3.350355	-0.005156	0.000000	-10.000000	-0.650000	31.766666	380.166656	1023.000000	1023.000000	2046.000000
19.860001	0.006225	3.679135	1.039461	-1.257057	3.568412	0.328320	0.000000	-10.000000	-0.650000	31.816668	390.833344	1023.000000	1023.000000	2046.000000
19.879999	0.007700	4.550832	1.412078	-1.266118	3.907285	0.497587	0.000000	-10.000000	-0.641667	31.816668	401.333344	1023.000000	1023.000000	2046.000000
19.900000	0.008934	5.279780	1.615282	-0.993765	4.305372	0.352891	0.000000	-10.000000	-0.625000	31.600000	412.000000	1023.000000	1023.000000	2046.000000
19.920000	0.011390	6.731438	2.354227	-0.869483	4.506150	0.740544	0.000000	-10.000000	-0.625000	31.450001	422.666656	1023.000000	1023.000000	2046.000000
19.940001	0.012937	7.645749	2.586661	-0.714951	4.947643	0.826396	0.000000	-10.000000	-0.625000	31.166666	433.166656	1023.000000	1023.000000	2046.000000
19.959999	0.014705	8.690524	2.978232	-0.408593	5.288603	0.832281	0.000000	-10.000000	-0.633333	30.916666	443.666656	1023.000000	1023.000000	2046.000000
19.980000	0.017394	10.280054	3.694385	-0.266338	5.594929	1.257079	0.000000	-10.000000	-0.616667	30.900000	454.000000	1023.000000	1023.000000	2046.000000
20.000000	0.019014	11.237069	4.033133	-0.133833	5.951632	1.386136	0.000000	-10.000000	-0.608333	30.816668	464.333344	1023.000000	1023.000000	2046.000000
20.020000	0.020674	12.218434	4.309705	0.242895	6.362364	1.303469	0.000000	-10.000000	-0.600000	30.733334	474.666656	1023.000000	1023.000000	2046.000000
20.040001	0.023283	13.760095	5.063930	0.334829	6.582593	1.778743	0.000000	-10.000000	-0.616667	30.316668	485.000000	1023.000000	1023.000000	2046.000000
20.059999	0.024965	14.754340	5.397911	0.525221	6.954059	1.877150	0.000000	-10.000000	-0.616667	30.033335	495.333344	1023.000000	1023.000000	2046.000000
20.080000	0.026222	15.497374	5.607385	0.813954	7.340991	1.735044	0.000000	-10.000000	-0.616667	29.633333	505.500000	1023.000000	1023.000000	2046.000000
20.100000	0.028788	17.014002	6.228056	0.992859	7.670426	2.122661	0.000000	-10.000000	-0.600000	29.333334	515.333313	1023.000000	1023.000000	2046.000000
20.120001	0.030743	18.168924	6.752250	1.060441	7.940876	2.415357	0.000000	-10.000000	-0.600000	28.933334	525.000000	1023.000000	1023.000000	2046.000000
20.139999	0.031655	18.708139	6.865377	1.388670	8.300221	2.153871	0.000000	-10.000000	-0.600000	28.650000	534.666687	1023.000000	1023.000000	2046.000000
20.160000	0.034165	20.191275	7.458162	1.538137	8.661728	2.533248	0.000000	-10.000000	-0.600000	28.616667	544.166687	1023.000000	1023.000000	2046.000000
20.180000	0.036205	21.397373	8.030427	1.641185	8.903920	2.821843	0.000000	-10.000000	-0.591667	28.616667	553.833313	1023.000000	1023.000000	2046.000000
20.200001	0.037333	22.063652	8.297466	1.937497	9.224902	2.603788	0.000000	-10.000000	-0.566667	28.466667	563.333313	1023.000000	1023.000000	2046.000000
20.219999	0.039667	23.443323	8.994792	2.124815	9.463769	2.859948	0.000000	-10.000000	-0.516667	27.916668	573.000000	1023.000000	1023.000000	2046.000000
20.240000	0.041781	24.692787	9.813337	2.168445	9.539709	3.171296	0.000000	-10.000000	-0.466667	26.766666	582.333313	1023.000000	1023.000000	2046.000000
20.260000	0.042782	25.284159	10.126703	2.424573	9.756638	2.976245	0.000000	-10.000000	-0.416667	25.500000	591.500000	1023.000000	1023.000000	2046.000000
20.280001	0.044056	26.036995	10.364141	2.680817	10.001936	2.990100	0.000000	-10.000000	-0.375000	23.983334	600.333313	1023.000000	1023.000000	2046.000000
20.299999	0.045938	27.149240	10.916589	2.980158	9.900801	3.351693	0.000000	-10.000000	-0.325000	22.666666	608.666687	1023.000000	1023.000000	2046.000000
20.320000	0.046047	27.213709	10.839555	3.352130	9.762006	3.260019	0.000000	-10.000000	-0.300000	21.433334	616.500000	1023.000000	1023.000000	2046.000000
20.340000	0.044624	26.372944	10.448367	3.658109	9.392995	2.873473	0.000000	-10.000000	-0.266667	20.283335	623.666687	1023.000000	1023.000000	2046.000000
20.360001	0.043925	25.959965	10.437165	3.759398	8.942656	2.820746	0.000000	-10.000000	-0.241667	19.033335	630.666687	1023.000000	1023.000000	2046.000000
20.379999	0.042305	25.001987	10.413796	3.560617	8.342209	2.685365	0.000000	-10.000000	-0.183333	17.650002	637.166687	1023.000000	1023.000000	2046.000000
20.400000	0.039058	23.083374	9.877057	3.394503	7.771009	2.040804	0.000000	-10.000000	-0.133333	15.333334	643.333313	1023.000000	1023.000000	2046.000000
20.420000	0.036125	21.349873	9.212152	3.124645	7.344290	1.668785	0.000000	-10.000000	-0.083333	12.916667	648.833313	1023.000000	1023.000000	2046.000000
20.440001	0.034465	20.368931	8.849418	2.810730	6.970973	1.737811	0.000000	-10.000000	-0.041667	10.166667	653.666687	1023.000000	1023.000000	2046.000000
20.459999	0.032666	19.305447	8.354548	2.615121	6.777123	1.558654	0.000000	-10.000000	-0.016667	7.783333	657.500000	1023.000000	1023.000000	2046.000000
20.480000	0.030410	17.972021	7.683673	2.512331	6.616844	1.159173	0.000000	-10.000000	0.008333	4.966667	660.333313	1023.000000	1023.000000	2046.000000
20.500000	0.029353	17.347645	7.285785	2.403254	6.514447	1.144158	0.000000	-10.000000	0.025000	1.466667	662.333313	1023.000000	1023.000000	2046.000000
20.520000	0.029177	17.243464	7.285415	2.251466	6.416479	1.290104	0.000000	-10.000000	0.033333	-1.533333	663.500000	1023.000000	1023.000000	2046.000000
20.540001	0.027765	16.409313	6.995283	2.157347	6.216013	1.040669	0.000000	-10.000000	0.041667	-4.216667	664.000000	1023.000000	1023.000000	2046.000000
20.559999	0.026743	15.804822	6.566146	2.115501	6.226259	0.896916	0.000000	-10.000000	0.050000	-6.166667	664.000000	1023.000000	1023.000000	2046.000000
20.580000	0.026922	15.910845	6.652940	1.972686	6.152657	1.132562	0.000000	-10.000000	0.058333	-8.300000	664.000000	1023.000000	1023.000000	2046.000000
20.600000	0.026589	15.714215	6.636759	1.921652	6.099248	1.056556	0.000000	-10.000000	0.075000	-9.966667	664.000000	1023.000000	1023.000000	2046.000000
20.620001	0.025840	15.271233	6.380406	1.944262	6.167986	0.778578	0.000000	-10.000000	0.083333	-11.266666	664.000000	1023.000000	1023.000000	2046.000000
20.639999	0.025959	15.341725	6.254945	1.826493	6.244338	1.015949	0.000000	-10.000000	0.100000	-12.316667	664.000000	1023.000000	1023.000000	2046.000000
20.660000	0.026436	15.623883	6.334833	1.748342	6.255696	1.285012	0.000000	-10.000000	0.116667	-13.500000	656.333313	1023.000000	1023.000000	2046.000000
20.680000	0.026105	15.427905	6.220478	1.751954	6.263484	1.191988	0.000000	-10.000000	0.150000	-14.616667	647.000000	1023.000000	1023.000000	2046.000000
20.700001	0.025578	15.116467	5.850503	1.738818	6.407538	1.119608	0.000000	-10.000000	0.183333	-15.700001	636.000000	1023.000000	1023.000000	2046.000000
20.719999	0.025815	15.256575	5.719954	1.578052	6.476518	1.482051	0.000000	-10.000000	0.208333	-16.616667	630.833313	1023.000000	1023.000000	2046.000000
20.740000	0.025570	15.111748	5.616976	1.502856	6.417727	1.574190	0.000000	-10.000000	0.225000	-17.500000	625.333313	1023.000000	1023.000000	2046.000000
20.760000	0.024049	14.212991	5.212254	1.383141	6.287976	1.329620	0.000000	-10.000000	0.258333	-18.633333	619.500000	1023.000000	1023.000000	2046.000000
20.780001	0.022717	13.425823	4.784444	1.165682	6.152353	1.323345	0.000000	-10.000000	0.308333	-19.833334	613.166687	1023.000000	1023.000000	2046.000000
20.799999	0.022314	13.187452	4.715772	0.960348	5.917482	1.593850	0.000000	-10.000000	0.358333	-21.250000	606.500000	1023.000000	1023.000000	2046.000000
20.820000	0.021186	12.521038	4.530253	0.843499	5.680577	1.466709	0.000000	-10.000000	0.391667	-22.433334	599.333313	1023.000000	1023.000000	2046.000000
20.840000	0.019662	11.620100	4.132748	0.751799	5.444879	1.290675	0.000000	-10.000000	0.433333	-23.633333	591.833313	1023.000000	1023.000000	2046.000000
20.860001	0.019172	11.330656	3.887487	0.659036	5.300436	1.483697	0.000000	-10.000000	0.475000	-24.566668	584.000000	1023.000000	1023.000000	2046.000000
20.879999	0.018986	11.220760	3.937862	0.598274	5.041535	1.643089	0.000000	-10.000000	0.516667	-25.650000	575.833313	1023.000000	1023.000000	2046.000000
20.900000	0.018179	10.743757	3.858896	0.608800	4.731360	1.544701	0.000000	-10.000000	0.550000	-26.433332	567.333313	1023.000000	1023.000000	2046.000000
20.920000	0.017070	10.088419	3.507772	0.670743	4.514650	1.395254	0.000000	-10.000000	0.575000	-27.216667	558.500000	1023.000000	1023.000000	2046.000000
20.940001	0.016447	9.720098	3.251608	0.693245	4.282079	1.493166	0.000000	-10.000000	0.616667	-27.850000	549.500000	1023.000000	1023.000000	2046.000000
20.959999	0.016573	9.794743	3.239546	0.722745	4.119174	1.713277	0.000000	-10.000000	0.633333	-28.450001	540.166687	1023.000000	1023.000000	2046.000000
20.980000	0.016090	9.508946	3.205418	0.790409	3.854060	1.659058	0.000000	-10.000000	0.650000	-29.016668	530.666687	1023.000000	1023.000000	2046.000000
21.000000	0.015132	8.943308	2.871519	0.876708	3.681826	1.513255	0.000000	-10.000000	0.658333	-29.266668	521.000000	1023.000000	1023.000000	2046.000000
21.020000	0.014626	8.643682	2.667418	0.909155	3.412538	1.654572	0.000000	-10.000000	0.666667	-29.600000	511.333344	1023.000000	1023.000000	2046.000000
21.040001	0.014650	8.658258	2.671890	0.945719	3.196658	1.843991	0.000000	-10.000000	0.675000	-29.700001	501.500000	1023.000000	1023.000000	2046.000000
21.059999	0.013664	8.075375	2.525592	1.037555	2.881039	1.631189	0.000000	-10.000000	0.675000	-29.833334	491.500000	1023.000000	1023.000000	2046.000000
21.080000	0.012749	7.534382	2.163655	1.077789	2.680504	1.612435	0.000000	-10.000000	0.683333	-30.016666	481.500000	1023.000000	1023.000000	2046.000000
21.100000	0.012869	7.605841	2.190244	1.086473	2.443285	1.885839	0.000000	-10.000000	0.691667	-30.066668	471.500000	1023.000000	1023.000000	2046.000000
21.120001	0.011868	7.013848	2.034060	1.157531	2.158316	1.663941	0.000000	-10.000000	0.691667	-30.233334	461.500000	1023.000000	1023.000000	2046.000000
21.139999	0.010907	6.446252	1.707967	1.195156	1.903272	1.639857	0.000000	-10.000000	0.683333	-30.150000	451.500000	1023.000000	1023.000000	2046.000000
21.160000	0.011043	6.526682	1.722149	1.145619	1.737458	1.921456	0.000000	-10.000000	0.675000	-30.100000	441.500000	1023.000000	1023.000000	2046.000000
21.180000	0.009980	5.898008	1.573049	1.185940	1.507236	1.631783	0.000000	-10.000000	0.675000	-30.066668	431.500000	1023.000000	1023.000000	2046.000000
21.200001	0.009509	5.620009	1.368155	1.251628	1.411206	1.589020	0.000000	-10.000000	0.666667	-29.900000	421.500000	1023.000000	1023.000000	2046.000000
21.219999	0.010565	6.243798	1.628461	1.292530	1.462835	1.859972	0.000000	-10.000000	0.658333	-29.733334	411.500000	1023.000000	1023.000000	2046.000000
21.240000	0.011194	6.615635	2.024662	1.426926	1.376825	1.787222	0.000000	-10.000000	0.650000	-29.350000	398.166656	1023.000000	1023.000000	2046.000000
21.260000	0.011093	6.556023	2.043304	1.531518	1.328448	1.652753	0.000000	-10.000000	0.650000	-29.083334	388.166656	1023.000000	1023.000000	2046.000000
21.280001	0.011366	6.717201	2.134740	1.484697	1.197130	1.900633	0.000000	-10.000000	0.641667	-28.866667	378.333344	1023.000000	1023.000000	2046.000000
21.299999	0.011210	6.624945	2.202413	1.551756	0.945506	1.925270	0.000000	-10.000000	0.633333	-28.816668	372.000000	1023.000000	1023.000000	2046.000000
21.320000	0.009981	5.899057	2.011468	1.708903	0.491982	1.686704	0.000000	-10.000000	0.625000	-28.750000	362.333344	1023.000000	1023.000000	2046.000000
21.340000	0.008848	5.229327	1.560012	1.887800	0.114137	1.667379	0.000000	-10.000000	0.625000	-28.833334	352.833344	1023.000000	1023.000000	2046.000000
21.360001	0.007655	4.524068	1.307140	2.014532	-0.371477	1.573873	0.000000	-10.000000	0.633333	-28.666668	343.166656	1023.000000	1023.000000	2046.000000
21.379999	0.005334	3.152664	0.918283	2.111973	-0.924036	1.046444	0.000000	-10.000000	0.625000	-28.300001	333.666656	1023.000000	1023.000000	2046.000000
21.400000	0.002872	1.697188	0.529427	1.996236	-1.518049	0.689573	0.000000	-10.000000	0.608333	-27.700001	324.166656	1023.000000	1023.000000	2046.000000
21.420000	0.000348	0.205917	0.220126	1.755484	-2.208106	0.438413	0.000000	-10.000000	0.558333	-27.166666	315.000000	1023.000000	1023.000000	2046.000000
21.440001	-0.002346	-1.386237	-0.116241	1.431845	-2.802397	0.100555	0.000000	-10.000000	0.525000	-26.633333	306.000000	1023.000000	1023.000000	2046.000000
21.459999	-0.005869	-3.468395	-0.715785	1.093431	-3.331287	-0.514753	0.000000	-10.000000	0.491667	-25.966667	297.000000	1023.000000	1023.000000	2046.000000
21.480000	-0.009408	-5.560041	-1.543616	0.728466	-3.799151	-0.945741	0.000000	-10.000000	0.483333	-25.300001	288.333344	1023.000000	1023.000000	2046.000000
21.500000	-0.011743	-6.939885	-2.151012	0.304958	-4.155167	-0.938664	0.000000	-10.000000	0.466667	-24.750000	279.833344	1023.000000	1023.000000	2046.000000
21.520000	-0.014035	-8.294886	-2.699977	0.134765	-4.377209	-1.352465	0.000000	-10.000000	0.475000	-24.566668	271.500000	1023.000000	1023.000000	2046.000000
21.540001	-0.016085	-9.505953	-3.162519	-0.089042	-4.607436	-1.646955	0.000000	-10.000000	0.475000	-24.516666	263.166656	1023.000000	1023.000000	2046.000000
21.559999	-0.017785	-10.511076	-3.674863	-0.304731	-4.801606	-1.729877	0.000000	-10.000000	0.475000	-24.416668	255.000000	1023.000000	1023.000000	2046.000000
21.580000	-0.018779	-11.098334	-4.027569	-0.536661	-4.951390	-1.582715	0.000000	-10.000000	0.458333	-24.383333	247.000000	1023.000000	1023.000000	2046.000000
21.600000	-0.019791	-11.696268	-4.283121	-0.632455	-4.992892	-1.787800	0.000000	-10.000000	0.458333	-23.983334	239.000000	1023.000000	1023.000000	2046.000000
21.620001	-0.020835	-12.313738	-4.541589	-0.768406	-5.034827	-1.968916	0.000000	-10.000000	0.458333	-23.900000	231.000000	1023.000000	1023.000000	2046.000000
21.639999	-0.021819	-12.895247	-4.811396	-0.896665	-5.193257	-1.993928	0.000000	-10.000000	0.458333	-23.450001	223.000000	1023.000000	1023.000000	2046.000000
21.660000	-0.021878	-12.929690	-4.931805	-1.059199	-5.121908	-1.816779	0.000000	-10.000000	0.450000	-23.416666	215.000000	1023.000000	1023.000000	2046.000000
21.680000	-0.022220	-13.132080	-5.040110	-1.169323	-5.032065	-1.890582	0.000000	-10.000000	0.433333	-22.950001	207.166672	1023.000000	1023.000000	2046.000000
21.700001	-0.022590	-13.350627	-5.288665	-1.252164	-4.933737	-1.876060	0.000000	-10.000000	0.416667	-22.883333	199.500000	1023.000000	1023.000000	2046.000000
21.719999	-0.022610	-13.362453	-5.529431	-1.286264	-4.934410	-1.612348	0.000000	-10.000000	0.391667	-22.683334	191.833328	1023.000000	1023.000000	2046.000000
21.740000	-0.022620	-13.368304	-5.635136	-1.303057	-4.873338	-1.556774	0.000000	-10.000000	0.391667	-22.666666	184.333328	1023.000000	1023.000000	2046.000000
21.760000	-0.023107	-13.656017	-5.753637	-1.310777	-4.909425	-1.682179	0.000000	-10.000000	0.383333	-22.350000	176.666672	1023.000000	1023.000000	2046.000000
21.780001	-0.023670	-13.988737	-6.044363	-1.363130	-4.948159	-1.633086	0.000000	-10.000000	0.375000	-22.016666	169.333328	1023.000000	1023.000000	2046.000000
21.799999	-0.024006	-14.187510	-6.168159	-1.542634	-5.064266	-1.412451	0.000000	-10.000000	0.358333	-21.766666	164.333328	1023.000000	1023.000000	2046.000000
21.820000	-0.024835	-14.677760	-6.305080	-1.614555	-5.110301	-1.647824	0.000000	-10.000000	0.350000	-21.350000	157.166672	1023.000000	1023.000000	2046.000000
21.840000	-0.025486	-15.062346	-6.379989	-1.756437	-5.195676	-1.730245	0.000000	-10.000000	0.350000	-21.016666	150.000000	1023.000000	1023.000000	2046.000000
21.860001	-0.026266	-15.523335	-6.573377	-1.876900	-5.378876	-1.694181	0.000000	-10.000000	0.341667	-20.366667	140.500000	1023.000000	1023.000000	2046.000000
21.879999	-0.026641	-15.744629	-6.681509	-2.030802	-5.514516	-1.517802	0.000000	-10.000000	0.325000	-20.033333	133.833328	1023.000000	1023.000000	2046.000000
21.900000	-0.027405	-16.196417	-6.787937	-2.103025	-5.563941	-1.741514	0.000000	-10.000000	0.300000	-19.516666	127.166664	1023.000000	1023.000000	2046.000000
21.920000	-0.028114	-16.615330	-6.938087	-2.205408	-5.626509	-1.845326	0.000000	-10.000000	0.275000	-19.066668	120.833336	1023.000000	1023.000000	2046.000000
21.940001	-0.028537	-16.865582	-7.103994	-2.299243	-5.789580	-1.672764	0.000000	-10.000000	0.250000	-18.633333	114.500000	1023.000000	1023.000000	2046.000000
21.959999	-0.028604	-16.905220	-7.147489	-2.292039	-5.813201	-1.652492	0.000000	-10.000000	0.241667	-18.200001	108.166664	1023.000000	1023.000000	2046.000000
21.980000	-0.028799	-17.019957	-7.121397	-2.302772	-5.797354	-1.798434	0.000000	-10.000000	0.233333	-18.016668	101.833336	1023.000000	1023.000000	2046.000000
22.000000	-0.028916	-17.089062	-7.215253	-2.299077	-5.853156	-1.721575	0.000000	-10.000000	0.241667	-17.516668	95.666664	1023.000000	1023.000000	2046.000000
22.020000	-0.028618	-16.913288	-7.225360	-2.291787	-5.897591	-1.498551	0.000000	-10.000000	0.233333	-17.066668	90.000000	1023.000000	1023.000000	2046.000000
22.040001	-0.028734	-16.981571	-7.192397	-2.228256	-5.892776	-1.668142	0.000000	-10.000000	0.225000	-16.433334	84.333336	1023.000000	1023.000000	2046.000000
22.059999	-0.028759	-16.996601	-7.234467	-2.207446	-5.850268	-1.704421	0.000000	-10.000000	0.208333	-15.950001	78.833336	1023.000000	1023.000000	2046.000000
22.080000	-0.028547	-16.871290	-7.224135	-2.207319	-5.987650	-1.452186	0.000000	-10.000000	0.183333	-15.466667	73.500000	1023.000000	1023.000000	2046.000000
22.100000	-0.028494	-16.839777	-7.216505	-2.095947	-5.983822	-1.543503	0.000000	-10.000000	0.166667	-14.933333	68.500000	1023.000000	1023.000000	2046.000000
22.120001	-0.028397	-16.782593	-7.145861	-2.046710	-5.934266	-1.655756	0.000000	-10.000000	0.150000	-14.316667	63.500000	1023.000000	1023.000000	2046.000000
22.139999	-0.028310	-16.731346	-7.132313	-2.069468	-6.037179	-1.492385	0.000000	-10.000000	0.150000	-13.766667	58.666668	1023.000000	1023.000000	2046.000000
22.160000	-0.027977	-16.534281	-7.162264	-2.021096	-6.017991	-1.332930	0.000000	-10.000000	0.141667	-13.133334	54.000000	1023.000000	1023.000000	2046.000000
22.180000	-0.028016	-16.557585	-7.106592	-1.968234	-5.959605	-1.523154	0.000000	-10.000000	0.125000	-12.550000	49.500000	1023.000000	1023.000000	2046.000000
22.200001	-0.027889	-16.482487	-7.067844	-1.956275	-5.944092	-1.514277	0.000000	-10.000000	0.108333	-11.933333	45.166668	1023.000000	1023.000000	2046.000000
22.219999	-0.027632	-16.330313	-7.051900	-1.961559	-6.025093	-1.291760	0.000000	-10.000000	0.091667	-11.466667	41.166668	1023.000000	1023.000000	2046.000000
22.240000	-0.027760	-16.406090	-7.073985	-1.842050	-6.013773	-1.476282	0.000000	-10.000000	0.075000	-11.016666	37.500000	1023.000000	1023.000000	2046.000000
22.260000	-0.027513	-16.260071	-6.988986	-1.849462	-5.911056	-1.510567	0.000000	-10.000000	0.058333	-10.466667	33.833332	1023.000000	1023.000000	2046.000000
22.280001	-0.027440	-16.217054	-7.012692	-1.880579	-5.930022	-1.393762	0.000000	-10.000000	0.050000	-10.050000	30.333334	1023.000000	1023.000000	2046.000000
22.299999	-0.027181	-16.064142	-6.975359	-1.837622	-6.000751	-1.250409	0.000000	-10.000000	0.050000	-9.666667	27.000000	1023.000000	1023.000000	2046.000000
22.320000	-0.027167	-16.055763	-6.960510	-1.776183	-5.885115	-1.433955	0.000000	-10.000000	0.050000	-9.400001	23.833334	1023.000000	1023.000000	2046.000000
22.340000	-0.027052	-15.987587	-6.926152	-1.780755	-5.802629	-1.478051	0.000000	-10.000000	0.041667	-9.016667	20.666666	1023.000000	1023.000000	2046.000000
22.360001	-0.026563	-15.698571	-6.847312	-1.769149	-5.827966	-1.254143	0.000000	-10.000000	0.033333	-8.533334	17.500000	1023.000000	1023.000000	2046.000000
22.379999	-0.026124	-15.439441	-6.787775	-1.665064	-5.638954	-1.347648	0.000000	-10.000000	0.025000	-7.850000	14.666667	1023.000000	1023.000000	2046.000000
22.400000	-0.025470	-15.052814	-6.474258	-1.618257	-5.510460	-1.449840	0.000000	-10.000000	0.025000	-7.016667	12.000000	1023.000000	1023.000000	2046.000000
22.420000	-0.024750	-14.627241	-6.108131	-1.654838	-5.631460	-1.232811	0.000000	-10.000000	0.016667	-6.250000	9.666667	1023.000000	1023.000000	2046.000000
22.440001	-0.024384	-14.410675	-5.893464	-1.667026	-5.634487	-1.215699	0.000000	-10.000000	0.008333	-5.683333	7.500000	1023.000000	1023.000000	2046.000000
22.459999	-0.024033	-14.203775	-5.649712	-1.652686	-5.478340	-1.423038	0.000000	-10.000000	0.000000	-5.233334	5.666667	1023.000000	1023.000000	2046.000000
22.480000	-0.023839	-14.088644	-5.465222	-1.709819	-5.568076	-1.345527	0.000000	-10.000000	0.000000	-4.800000	4.000000	1023.000000	1023.000000	2046.000000
22.500000	-0.023439	-13.852576	-5.398180	-1.523068	-5.678114	-1.253213	0.000000	-10.000000	0.000000	-4.616667	2.333333	1023.000000	1023.000000	2046.000000
22.520000	-0.023645	-13.974194	-5.498520	-1.233628	-5.706944	-1.535101	0.000000	-10.000000	0.000000	-4.650000	1.000000	1023.000000	1023.000000	2046.000000
22.540001	-0.024360	-14.396819	-5.759191	-0.996976	-6.034780	-1.605873	0.000000	-10.000000	0.000000	-4.833333	-0.333333	1023.000000	1023.000000	2046.000000
22.559999	-0.025542	-15.095414	-5.997574	-0.906608	-6.561238	-1.629994	0.000000	-10.000000	0.000000	-4.333333	-1.500000	1023.000000	1023.000000	2046.000000
22.580000	-0.027442	-16.218481	-6.141149	-0.918324	-6.946911	-2.212096	0.000000	-10.000000	0.000000	-3.400000	-2.833333	1023.000000	1023.000000	2046.000000
22.600000	-0.029670	-17.535265	-6.254855	-1.236805	-7.487994	-2.555612	0.000000	-10.000000	0.000000	-1.983333	-4.000000	1023.000000	1023.000000	2046.000000
22.620001	-0.032410	-19.154287	-6.663205	-1.640476	-8.058329	-2.792278	0.000000	-10.000000	-0.008333	-0.900000	-4.666667	1023.000000	1023.000000	2046.000000
22.639999	-0.035283	-20.852407	-7.213497	-1.940229	-8.313760	-3.384921	0.000000	-10.000000	0.000000	-0.216667	-5.000000	1023.000000	1023.000000	2046.000000
22.660000	-0.037366	-22.083460	-7.636577	-2.321592	-8.513203	-3.612087	0.000000	-10.000000	-0.008333	0.000000	-5.000000	1023.000000	1023.000000	2046.000000
22.680000	-0.039152	-23.138613	-8.157957	-2.568402	-8.740199	-3.672055	0.000000	-10.000000	0.008333	-0.666667	-5.000000	1023.000000	1023.000000	2046.000000
22.700001	-0.040756	-24.087086	-8.559966	-2.695509	-8.804815	-4.026795	0.000000	-10.000000	0.000000	-1.616667	-5.000000	1023.000000	1023.000000	2046.000000
22.719999	-0.041442	-24.492287	-8.774734	-2.867458	-8.783735	-4.066361	0.000000	-10.000000	0.008333	-2.966667	-5.333333	1023.000000	1023.000000	2046.000000
22.740000	-0.042000	-24.822001	-8.981125	-2.988519	-8.946939	-3.905417	0.000000	-10.000000	0.000000	-3.783334	-6.166667	1023.000000	1023.000000	2046.000000
22.760000	-0.042671	-25.218676	-9.207046	-2.996879	-8.880816	-4.133935	0.000000	-10.000000	0.008333	-4.250000	-7.500000	1023.000000	1023.000000	2046.000000
22.780001	-0.042875	-25.339144	-9.274042	-3.088244	-8.833797	-4.143061	0.000000	-10.000000	0.008333	-4.150000	-9.000000	1023.000000	1023.000000	2046.000000
22.799999	-0.042852	-25.325760	-9.349826	-3.122003	-8.863975	-3.989955	0.000000	-10.000000	0.008333	-3.916667	-10.000000	1023.000000	1023.000000	2046.000000
22.820000	-0.042878	-25.340719	-9.469593	-3.176126	-8.620443	-4.074557	0.000000	-10.000000	-0.016667	-2.100000	-11.000000	1023.000000	1023.000000	2046.000000
22.840000	-0.042476	-25.103062	-9.401125	-3.228355	-8.395549	-4.078033	0.000000	-10.000000	-0.033333	0.516667	-11.500000	1023.000000	1023.000000	2046.000000
22.860001	-0.041507	-24.530531	-9.377363	-3.294062	-8.181242	-3.677865	0.000000	-10.000000	-0.075000	4.383333	-12.000000	1023.000000	1023.000000	2046.000000
22.879999	-0.040503	-23.937433	-9.337142	-3.206455	-7.852755	-3.541083	0.000000	-10.000000	-0.091667	7.566667	-12.000000	1023.000000	1023.000000	2046.000000
22.900000	-0.039420	-23.297457	-9.259007	-3.122257	-7.409512	-3.506679	0.000000	-10.000000	-0.125000	10.466667	-12.000000	1023.000000	1023.000000	2046.000000
22.920000	-0.038048	-22.486141	-9.058117	-3.145721	-7.153604	-3.128699	0.000000	-10.000000	-0.150000	13.016666	-12.000000	1023.000000	1023.000000	2046.000000
22.940001	-0.037351	-22.074530	-9.063783	-3.075722	-6.910306	-3.024720	0.000000	-10.000000	-0.208333	15.016666	-12.000000	1023.000000	1023.000000	2046.000000
22.959999	-0.036469	-21.553471	-9.001202	-3.043009	-6.481413	-3.027848	0.000000	-10.000000	-0.241667	16.916666	-6.000000	1023.000000	1023.000000	2046.000000
22.980000	-0.035614	-21.047934	-8.825719	-3.169025	-6.200218	-2.852973	0.000000	-10.000000	-0.275000	18.400000	6.500000	1023.000000	1023.000000	2046.000000
23.000000	-0.034873	-20.609722	-8.610038	-3.274247	-6.110886	-2.614552	0.000000	-10.000000	-0.300000	19.833334	21.166666	1023.000000	1023.000000	2046.000000
23.020000	-0.034190	-20.206089	-8.484869	-3.232383	-5.788254	-2.700582	0.000000	-10.000000	-0.341667	21.550001	32.166668	1023.000000	1023.000000	2046.000000
23.040001	-0.033031	-19.521362	-8.150624	-3.298975	-5.509393	-2.562371	0.000000	-10.000000	-0.383333	23.016666	39.000000	1023.000000	1023.000000	2046.000000
23.059999	-0.031970	-18.894104	-7.851887	-3.368876	-5.356326	-2.317015	0.000000	-10.000000	-0.416667	24.433334	46.333332	1023.000000	1023.000000	2046.000000
23.080000	-0.031132	-18.399010	-7.676950	-3.303036	-5.028933	-2.390090	0.000000	-10.000000	-0.458333	25.350000	54.333332	1023.000000	1023.000000	2046.000000
23.100000	-0.029755	-17.585320	-7.318252	-3.310139	-4.632722	-2.324207	0.000000	-10.000000	-0.508333	26.233334	62.833332	1023.000000	1023.000000	2046.000000
23.120001	-0.028101	-16.607531	-6.881233	-3.342038	-4.391077	-1.993183	0.000000	-10.000000	-0.525000	27.166666	71.500000	1023.000000	1023.000000	2046.000000
23.139999	-0.026858	-15.873053	-6.652902	-3.196527	-4.059123	-1.964501	0.000000	-10.000000	-0.550000	27.916666	80.333336	1023.000000	1023.000000	2046.000000
23.160000	-0.025072	-14.817292	-6.319458	-3.057928	-3.537551	-1.902355	0.000000	-10.000000	-0.550000	28.483334	89.500000	1023.000000	1023.000000	2046.000000
23.180000	-0.023156	-13.684937	-5.770602	-3.031270	-3.248055	-1.635010	0.000000	-10.000000	-0.600000	29.033333	99.000000	1023.000000	1023.000000	2046.000000
23.200001	-0.021338	-12.610662	-5.421097	-2.863388	-2.897224	-1.428954	0.000000	-10.000000	-0.608333	29.450001	108.666664	1023.000000	1023.000000	2046.000000
23.219999	-0.019502	-11.525560	-5.061943	-2.682316	-2.413969	-1.367332	0.000000	-10.000000	-0.633333	29.850000	118.500000	1023.000000	1023.000000	2046.000000
23.240000	-0.017435	-10.304145	-4.558826	-2.568597	-1.978895	-1.197826	0.000000	-10.000000	-0.616667	30.049999	128.500000	1023.000000	1023.000000	2046.000000
23.260000	-0.015324	-9.056540	-4.046137	-2.493221	-1.670362	-0.846821	0.000000	-10.000000	-0.633333	30.250000	138.500000	1023.000000	1023.000000	2046.000000
23.280001	-0.013649	-8.066358	-3.674822	-2.303009	-1.344409	-0.744118	0.000000	-10.000000	-0.633333	30.750000	148.500000	1023.000000	1023.000000	2046.000000
23.299999	-0.011699	-6.914201	-3.287460	-2.095727	-0.820184	-0.710829	0.000000	-10.000000	-0.650000	31.100000	158.500000	1023.000000	1023.000000	2046.000000
23.320000	-0.009519	-5.625462	-2.679030	-2.056893	-0.501287	-0.388251	0.000000	-10.000000	-0.658333	31.400000	168.833328	1023.000000	1023.000000	2046.000000
23.340000	-0.007825	-4.624849	-2.298170	-1.862030	-0.180200	-0.284448	0.000000	-10.000000	-0.666667	31.283333	179.166672	1023.000000	1023.000000	2046.000000
23.360001	-0.005867	-3.467373	-1.949044	-1.626715	0.352239	-0.243852	0.000000	-10.000000	-0.666667	31.250000	189.833328	1023.000000	1023.000000	2046.000000
23.379999	-0.003757	-2.220394	-1.365583	-1.545743	0.702621	-0.011689	0.000000	-10.000000	-0.658333	31.266668	200.166672	1023.000000	1023.000000	2046.000000
23.400000	-0.002022	-1.194832	-0.918307	-1.434044	0.962754	0.194765	0.000000	-10.000000	-0.650000	31.316668	210.666672	1023.000000	1023.000000	2046.000000
23.420000	-0.000417	-0.246489	-0.626403	-1.214437	1.364989	0.229363	0.000000	-10.000000	-0.658333	31.316668	221.000000	1023.000000	1023.000000	2046.000000
23.440001	0.001581	0.934199	-0.237938	-1.028516	1.857931	0.342721	0.000000	-10.000000	-0.658333	31.483334	231.500000	1023.000000	1023.000000	2046.000000
23.459999	0.003420	2.021366	0.309635	-0.932112	2.084557	0.559285	0.000000	-10.000000	-0.675000	31.716667	242.000000	1023.000000	1023.000000	2046.000000
23.480000	0.004958	2.930380	0.825687	-0.783340	2.214885	0.673147	0.000000	-10.000000	-0.691667	32.083336	252.500000	1023.000000	1023.000000	2046.000000
23.500000	0.006781	4.007619	1.473399	-0.613924	2.442273	0.705872	0.000000	-10.000000	-0.708333	32.266666	263.166656	1023.000000	1023.000000	2046.000000
23.520000	0.008711	5.148182	2.122438	-0.464194	2.818786	0.671153	0.000000	-10.000000	-0.716667	32.416668	273.833344	1023.000000	1023.000000	2046.000000
23.540001	0.010770	6.365226	2.896621	-0.423685	3.055359	0.836931	0.000000	-10.000000	-0.708333	32.400002	284.666656	1023.000000	1023.000000	2046.000000
23.559999	0.012347	7.296867	3.464903	-0.299011	3.209893	0.921081	0.000000	-10.000000	-0.708333	32.416668	295.500000	1023.000000	1023.000000	2046.000000
23.580000	0.014617	8.638741	4.030400	0.074311	3.619336	0.914693	0.000000	-10.000000	-0.700000	32.683334	306.333344	1023.000000	1023.000000	2046.000000
23.600000	0.016746	9.896748	4.434032	0.491842	3.958027	1.012847	0.000000	-10.000000	-0.691667	32.700001	317.166656	1023.000000	1023.000000	2046.000000
23.620001	0.017097	10.104123	4.422970	0.771923	3.903986	1.005244	0.000000	-10.000000	-0.700000	32.633335	328.000000	1023.000000	1023.000000	2046.000000
23.639999	0.016102	9.516077	4.330624	0.921047	3.465565	0.798840	0.000000	-10.000000	-0.716667	32.550003	339.000000	1023.000000	1023.000000	2046.000000
23.660000	0.014402	8.511482	4.079858	0.917739	3.180816	0.333069	0.000000	-10.000000	-0.733333	32.783337	349.833344	1023.000000	1023.000000	2046.000000
23.680000	0.012812	7.571883	4.053838	0.501596	2.795805	0.220643	0.000000	-10.000000	-0.725000	32.550003	360.833344	1023.000000	1023.000000	2046.000000
23.700001	0.010514	6.213989	3.667000	0.197429	2.451014	-0.101455	0.000000	-10.000000	-0.700000	32.116669	371.666656	1023.000000	1023.000000	2046.000000
23.719999	0.009116	5.387849	3.139161	0.085917	2.546551	-0.383781	0.000000	-10.000000	-0.683333	31.416666	382.500000	1023.000000	1023.000000	2046.000000
23.740000	0.008535	5.044037	2.910481	-0.105960	2.624481	-0.384966	0.000000	-10.000000	-0.683333	31.500000	393.000000	1023.000000	1023.000000	2046.000000
23.760000	0.008101	4.787621	2.791273	-0.244941	2.614329	-0.373040	0.000000	-10.000000	-0.666667	31.350000	403.500000	1023.000000	1023.000000	2046.000000
23.780001	0.008147	4.815038	2.712728	-0.186619	2.730949	-0.442020	0.000000	-10.000000	-0.658333	31.283333	414.000000	1023.000000	1023.000000	2046.000000
23.799999	0.008968	5.299843	2.789396	-0.010247	3.014674	-0.493980	0.000000	-10.000000	-0.641667	30.916668	421.000000	1023.000000	1023.000000	2046.000000
23.820000	0.009908	5.855896	3.072656	-0.067753	3.147411	-0.296418	0.000000	-10.000000	-0.641667	30.700001	431.500000	1023.000000	1023.000000	2046.000000
23.840000	0.010510	6.211647	3.198703	0.022562	3.257505	-0.267123	0.000000	-10.000000	-0.625000	30.500000	441.833344	1023.000000	1023.000000	2046.000000
23.860001	0.011648	6.883973	3.337574	0.186415	3.594083	-0.234100	0.000000	-10.000000	-0.625000	30.350000	455.500000	1023.000000	1023.000000	2046.000000
23.879999	0.013131	7.760369	3.603655	0.319414	3.975649	-0.138349	0.000000	-10.000000	-0.608333	30.266666	465.500000	1023.000000	1023.000000	2046.000000
23.900000	0.014567	8.609075	4.029079	0.304438	4.187493	0.088064	0.000000	-10.000000	-0.616667	30.083334	475.500000	1023.000000	1023.000000	2046.000000
23.920000	0.015651	9.249569	4.265480	0.368872	4.428110	0.187107	0.000000	-10.000000	-0.600000	29.566668	485.500000	1023.000000	1023.000000	2046.000000
23.940001	0.017258	10.199735	4.362252	0.618455	4.988823	0.230205	0.000000	-10.000000	-0.600000	29.016666	495.500000	1023.000000	1023.000000	2046.000000
23.959999	0.019227	11.363231	4.802125	0.630242	5.361445	0.569418	0.000000	-10.000000	-0.558333	28.266666	505.500000	1023.000000	1023.000000	2046.000000
23.980000	0.020360	12.032687	5.048528	0.619733	5.630810	0.733616	0.000000	-10.000000	-0.541667	27.633333	515.166687	1023.000000	1023.000000	2046.000000
24.000000	0.021665	12.803893	5.161810	0.658199	6.055274	0.928610	0.000000	-10.000000	-0.500000	26.950001	524.500000	1023.000000	1023.000000	2046.000000
24.020000	0.022930	13.551645	5.222134	0.713927	6.565437	1.050148	0.000000	-10.000000	-0.466667	26.450001	533.500000	1023.000000	1023.000000	2046.000000
24.040001	0.023589	13.940988	5.384315	0.487572	6.795582	1.273519	0.000000	-10.000000	-0.433333	25.683334	542.333313	1023.000000	1023.000000	2046.000000
24.059999	0.023579	13.935351	5.393694	0.294760	6.908477	1.338419	0.000000	-10.000000	-0.400000	24.583334	551.166687	1023.000000	1023.000000	2046.000000
24.080000	0.024161	14.278920	5.393379	0.361675	7.214136	1.309732	0.000000	-10.000000	-0.375000	23.550001	559.666687	1023.000000	1023.000000	2046.000000
24.100000	0.025181	14.882147	5.652647	0.348473	7.426278	1.454750	0.000000	-10.000000	-0.316667	22.600000	567.666687	1023.000000	1023.000000	2046.000000
24.120001	0.025884	15.297241	5.947930	0.237658	7.521736	1.589918	0.000000	-10.000000	-0.291667	21.800001	575.333313	1023.000000	1023.000000	2046.000000
24.139999	0.026426	15.617971	6.173467	0.221923	7.563885	1.658697	0.000000	-10.000000	-0.275000	20.833334	582.666687	1023.000000	1023.000000	2046.000000
24.160000	0.027635	16.332552	6.377911	0.397526	7.900643	1.656472	0.000000	-10.000000	-0.258333	20.000000	589.833313	1023.000000	1023.000000	2046.000000
24.180000	0.029145	17.224607	6.732735	0.453651	8.180124	1.858097	0.000000	-10.000000	-0.216667	18.799999	596.666687	1023.000000	1023.000000	2046.000000
24.200001	0.029868	17.651905	7.031215	0.451106	8.206999	1.962586	0.000000	-10.000000	-0.175000	17.516666	603.166687	1023.000000	1023.000000	2046.000000
24.219999	0.030633	18.104313	7.112882	0.582735	8.403693	2.005004	0.000000	-10.000000	-0.133333	16.166668	609.333313	1023.000000	1023.000000	2046.000000
24.240000	0.032081	18.959671	7.287199	0.857927	8.717758	2.096786	0.000000	-10.000000	-0.125000	15.050000	614.833313	1023.000000	1023.000000	2046.000000
24.260000	0.033633	19.876909	7.630264	0.964030	8.936378	2.346239	0.000000	-10.000000	-0.108333	13.933333	620.000000	1023.000000	1023.000000	2046.000000
24.280001	0.034350	20.300745	7.882186	0.982369	8.963042	2.473147	0.000000	-10.000000	-0.100000	12.733334	624.833313	1023.000000	1023.000000	2046.000000
24.299999	0.035250	20.832794	7.949736	1.213400	9.146648	2.523010	0.000000	-10.000000	-0.083333	11.450000	629.333313	1023.000000	1023.000000	2046.000000
24.320000	0.036714	21.697701	8.175949	1.487212	9.375555	2.658984	0.000000	-10.000000	-0.066667	10.233334	633.333313	1023.000000	1023.000000	2046.000000
24.340000	0.037492	22.158003	8.467191	1.491418	9.340057	2.859336	0.000000	-10.000000	-0.050000	8.916667	637.000000	1023.000000	1023.000000	2046.000000
24.360001	0.037912	22.405756	8.516970	1.594850	9.405565	2.888371	0.000000	-10.000000	-0.025000	7.733334	640.166687	1023.000000	1023.000000	2046.000000
24.379999	0.038947	23.017454	8.578182	1.911506	9.660126	2.867640	0.000000	-10.000000	-0.008333	6.533333	643.000000	1023.000000	1023.000000	2046.000000
24.400000	0.039778	23.508612	8.877759	1.924681	9.650598	3.055573	0.000000	-10.000000	-0.008333	5.250000	645.333313	1023.000000	1023.000000	2046.000000
24.420000	0.040244	23.784103	9.057904	1.927412	9.685925	3.112863	0.000000	-10.000000	-0.008333	3.916667	647.333313	1023.000000	1023.000000	2046.000000
24.440001	0.041841	24.728233	9.318821	2.204596	10.031363	3.173454	0.000000	-10.000000	-0.008333	2.383333	648.833313	1023.000000	1023.000000	2046.000000
24.459999	0.044075	26.048306	9.923871	2.444993	10.269205	3.410237	0.000000	-10.000000	0.000000	1.116667	649.666687	1023.000000	1023.000000	2046.000000
24.480000	0.045389	26.825050	10.476715	2.521430	10.292019	3.534887	0.000000	-10.000000	0.000000	-0.016667	650.000000	1023.000000	1023.000000	2046.000000
24.500000	0.046676	27.585573	10.770959	2.796649	10.491762	3.526203	0.000000	-10.000000	0.000000	-1.083333	650.000000	1023.000000	1023.000000	2046.000000
24.520000	0.048166	28.465868	11.114482	3.076498	10.552635	3.722253	0.000000	-10.000000	0.008333	-2.166667	650.000000	1023.000000	1023.000000	2046.000000
24.540001	0.047380	28.001484	11.211953	3.079711	10.053496	3.656322	0.000000	-10.000000	0.016667	-3.383333	650.000000	1023.000000	1023.000000	2046.000000
24.559999	0.047046	27.804062	11.017961	3.355760	9.869469	3.560872	0.000000	-10.000000	0.033333	-4.500000	650.000000	1023.000000	1023.000000	2046.000000
24.580000	0.046387	27.414944	10.724708	3.682578	9.661504	3.346156	0.000000	-10.000000	0.033333	-5.566667	650.000000	1023.000000	1023.000000	2046.000000
24.600000	0.045068	26.635187	10.619706	3.723894	9.085960	3.205627	0.000000	-10.000000	0.025000	-6.266667	650.000000	1023.000000	1023.000000	2046.000000
24.620001	0.042970	25.395561	10.315113	3.615608	8.497815	2.967025	0.000000	-10.000000	0.008333	-6.433333	650.000000	1023.000000	1023.000000	2046.000000
24.639999	0.040553	23.967081	9.859492	3.616598	8.015348	2.475641	0.000000	-10.000000	0.016667	-7.016667	650.000000	1023.000000	1023.000000	2046.000000
24.660000	0.037800	22.339947	9.528914	3.267602	7.353899	2.189531	0.000000	-10.000000	0.033333	-8.083334	650.000000	1023.000000	1023.000000	2046.000000
24.680000	0.034052	20.124895	8.867403	2.754875	6.664051	1.838567	0.000000	-10.000000	0.050000	-9.350000	650.000000	1023.000000	1023.000000	2046.000000
24.700001	0.030852	18.233734	8.019831	2.454908	6.247951	1.511044	0.000000	-10.000000	0.050000	-10.150001	643.000000	1023.000000	1023.000000	2046.000000
24.719999	0.028816	17.030546	7.335529	2.387022	6.077249	1.230746	0.000000	-10.000000	0.066667	-10.450000	634.833313	1023.000000	1023.000000	2046.000000
24.740000	0.027238	16.097527	7.007646	2.116023	5.806020	1.167836	0.000000	-10.000000	0.075000	-10.950000	625.500000	1023.000000	1023.000000	2046.000000
24.760000	0.025258	14.927308	6.582243	1.817840	5.505517	1.021709	0.000000	-10.000000	0.091667	-11.383333	621.833313	1023.000000	1023.000000	2046.000000
24.780001	0.023957	14.158391	6.127312	1.733347	5.431137	0.866595	0.000000	-10.000000	0.091667	-11.916667	618.000000	1023.000000	1023.000000	2046.000000
24.799999	0.023307	13.774669	5.867560	1.730627	5.397588	0.778893	0.000000	-10.000000	0.100000	-12.200001	615.333313	1023.000000	1023.000000	2046.000000
24.820000	0.022699	13.415039	5.766289	1.556408	5.275508	0.816834	0.000000	-10.000000	0.108333	-12.900001	611.166687	1023.000000	1023.000000	2046.000000
24.840000	0.021569	12.747118	5.641391	1.287306	5.017650	0.800771	0.000000	-10.000000	0.133333	-13.750000	606.833313	1023.000000	1023.000000	2046.000000
24.860001	0.021232	12.548218	5.311334	1.398478	5.200912	0.637494	0.000000	-10.000000	0.166667	-14.783334	600.833313	1023.000000	1023.000000	2046.000000
24.879999	0.021541	12.730552	5.370537	1.338549	5.264635	0.756831	0.000000	-10.000000	0.191667	-15.500000	595.833313	1023.000000	1023.000000	2046.000000
24.900000	0.020741	12.257871	5.288626	1.065233	5.095098	0.808914	0.000000	-10.000000	0.200000	-16.166666	590.666687	1023.000000	1023.000000	2046.000000
24.920000	0.020597	12.172782	4.943763	1.110599	5.283967	0.834452	0.000000	-10.000000	0.216667	-16.966667	585.166687	1023.000000	1023.000000	2046.000000
24.940001	0.020973	12.394861	4.888298	1.179358	5.377992	0.949214	0.000000	-10.000000	0.225000	-17.866667	579.500000	1023.000000	1023.000000	2046.000000
24.959999	0.020411	12.062631	4.828155	0.969405	5.245795	1.019276	0.000000	-10.000000	0.266667	-18.733334	573.500000	1023.000000	1023.000000	2046.000000
24.980000	0.019696	11.640407	4.486390	0.871179	5.224454	1.058383	0.000000	-10.000000	0.283333	-19.583334	567.166687	1023.000000	1023.000000	2046.000000
25.000000	0.019432	11.484022	4.155660	0.983575	5.307142	1.037645	0.000000	-10.000000	0.325000	-20.433332	560.666687	1023.000000	1023.000000	2046.000000
25.020000	0.018283	10.805153	4.011301	0.674623	5.014210	1.105020	0.000000	-10.000000	0.333333	-21.233334	553.833313	1023.000000	1023.000000	2046.000000
25.040001	0.016754	9.901667	3.637945	0.411097	4.783645	1.068980	0.000000	-10.000000	0.358333	-22.033333	546.833313	1023.000000	1023.000000	2046.000000
25.059999	0.016255	9.606728	3.330486	0.457813	4.747868	1.070561	0.000000	-10.000000	0.375000	-22.766666	539.500000	1023.000000	1023.000000	2046.000000
25.080000	0.015236	9.004277	3.203363	0.264554	4.446407	1.089953	0.000000	-10.000000	0.408333	-23.516666	531.833313	1023.000000	1023.000000	2046.000000
25.100000	0.013920	8.226997	2.992079	0.032892	4.082231	1.119796	0.000000	-10.000000	0.450000	-24.283333	524.000000	1023.000000	1023.000000	2046.000000
25.120001	0.013518	7.989085	2.746804	0.161912	3.981312	1.099057	0.000000	-10.000000	0.491667	-24.983334	515.833313	1023.000000	1023.000000	2046.000000
25.139999	0.012991	7.677713	2.753418	0.122108	3.666939	1.135249	0.000000	-10.000000	0.525000	-25.800001	507.500000	1023.000000	1023.000000	2046.000000
25.160000	0.011804	6.976068	2.536177	-0.067714	3.308240	1.199364	0.000000	-10.000000	0.541667	-26.516666	498.833344	1023.000000	1023.000000	2046.000000
25.180000	0.011514	6.804887	2.252805	0.147418	3.241804	1.162859	0.000000	-10.000000	0.541667	-27.050001	490.000000	1023.000000	1023.000000	2046.000000
25.200001	0.011435	6.758340	2.179654	0.251739	3.083055	1.243893	0.000000	-10.000000	0.558333	-27.550001	481.000000	1023.000000	1023.000000	2046.000000
25.219999	0.010378	6.133631	2.041913	0.074071	2.697535	1.320113	0.000000	-10.000000	0.575000	-27.850000	471.833344	1023.000000	1023.000000	2046.000000
25.240000	0.010082	5.958338	1.739675	0.303112	2.601165	1.314386	0.000000	-10.000000	0.608333	-28.366667	462.500000	1023.000000	1023.000000	2046.000000
25.260000	0.010119	5.980252	1.759692	0.416760	2.399331	1.404469	0.000000	-10.000000	0.608333	-28.400000	453.000000	1023.000000	1023.000000	2046.000000
25.280001	0.009085	5.369037	1.623583	0.292801	1.999589	1.453064	0.000000	-10.000000	0.625000	-28.733334	443.500000	1023.000000	1023.000000	2046.000000
25.299999	0.008711	5.148391	1.331644	0.481571	1.885115	1.450061	0.000000	-10.000000	0.633333	-28.766666	434.000000	1023.000000	1023.000000	2046.000000
25.320000	0.008675	5.126984	1.269805	0.639655	1.735695	1.481829	0.000000	-10.000000	0.650000	-29.033333	424.333344	1023.000000	1023.000000	2046.000000
25.340000	0.007712	4.557879	1.180022	0.529181	1.344182	1.504494	0.000000	-10.000000	0.633333	-28.883333	414.666656	1023.000000	1023.000000	2046.000000
25.360001	0.006944	4.104194	0.880244	0.571496	1.161770	1.490684	0.000000	-10.000000	0.633333	-28.816668	405.000000	1023.000000	1023.000000	2046.000000
25.379999	0.006909	4.083291	0.750675	0.743014	1.087932	1.501670	0.000000	-10.000000	0.616667	-28.700001	395.333344	1023.000000	1023.000000	2046.000000
25.400000	0.006386	3.774236	0.729675	0.775788	0.846568	1.422206	0.000000	-10.000000	0.625000	-28.549999	385.833344	1023.000000	1023.000000	2046.000000
25.420000	0.005924	3.501176	0.674191	0.667681	0.688439	1.470866	0.000000	-10.000000	0.625000	-28.483334	376.166656	1023.000000	1023.000000	2046.000000
25.440001	0.006538	3.863719	0.747108	0.822458	0.777976	1.516178	0.000000	-10.000000	0.625000	-28.250000	366.833344	1023.000000	1023.000000	2046.000000
25.459999	0.007900	4.668714	1.139662	1.053529	0.853868	1.621654	0.000000	-10.000000	0.616667	-28.100000	357.333344	1023.000000	1023.000000	2046.000000
25.480000	0.007966	4.708149	1.459216	0.981653	0.625129	1.642152	0.000000	-10.000000	0.583333	-27.866667	348.000000	1023.000000	1023.000000	2046.000000
25.500000	0.007922	4.681779	1.470286	1.040818	0.542382	1.628294	0.000000	-10.000000	0.583333	-27.900002	338.666656	1023.000000	1023.000000	2046.000000
25.520000	0.007580	4.479659	1.335702	1.200062	0.315705	1.628191	0.000000	-10.000000	0.583333	-27.950001	329.333344	1023.000000	1023.000000	2046.000000
25.540001	0.006819	4.029860	1.293357	1.375554	-0.157477	1.518425	0.000000	-10.000000	0.583333	-27.966667	320.000000	1023.000000	1023.000000	2046.000000
25.559999	0.005490	3.244527	1.013251	1.369052	-0.612142	1.474366	0.000000	-10.000000	0.583333	-27.766666	310.666656	1023.000000	1023.000000	2046.000000
25.580000	0.003807	2.250066	0.491412	1.561643	-1.036226	1.233237	0.000000	-10.000000	0.583333	-27.683334	301.500000	1023.000000	1023.000000	2046.000000
25.600000	0.002201	1.300819	0.127871	1.772998	-1.498565	0.898515	0.000000	-10.000000	0.566667	-27.150002	292.333344	1023.000000	1023.000000	2046.000000
25.620001	-0.000314	-0.185672	-0.050704	1.505515	-2.230356	0.589872	0.000000	-10.000000	0.533333	-26.866667	283.166656	1023.000000	1023.000000	2046.000000
25.639999	-0.002983	-1.763149	-0.421633	1.327341	-2.806198	0.137341	0.000000	-10.000000	0.491667	-25.983334	274.166656	1023.000000	1023.000000	2046.000000
25.660000	-0.005500	-3.250314	-0.858408	1.161413	-3.276675	-0.276643	0.000000	-10.000000	0.483333	-25.433334	265.500000	1023.000000	1023.000000	2046.000000
25.680000	-0.009033	-5.338487	-1.336895	0.677285	-3.968343	-0.710534	0.000000	-10.000000	0.466667	-24.633333	257.166656	1023.000000	1023.000000	2046.000000
25.700001	-0.012341	-7.293714	-2.089850	0.261713	-4.418724	-1.046853	0.000000	-10.000000	0.458333	-24.333334	249.000000	1023.000000	1023.000000	2046.000000
25.719999	-0.014418	-8.521253	-2.771210	0.106420	-4.532498	-1.323964	0.000000	-10.000000	0.450000	-24.016666	241.000000	1023.000000	1023.000000	2046.000000
25.740000	-0.016776	-9.914609	-3.160845	-0.267180	-4.930854	-1.555730	0.000000	-10.000000	0.433333	-23.750000	233.000000	1023.000000	1023.000000	2046.000000
25.760000	-0.018846	-11.137917	-3.732853	-0.556383	-5.150216	-1.698465	0.000000	-10.000000	0.433333	-23.533333	225.000000	1023.000000	1023.000000	2046.000000
25.780001	-0.019932	-11.779560	-4.174715	-0.653522	-5.164869	-1.786454	0.000000	-10.000000	0.433333	-23.366667	217.000000	1023.000000	1023.000000	2046.000000
25.799999	-0.020993	-12.406686	-4.450515	-0.696120	-5.280164	-1.979886	0.000000	-10.000000	0.450000	-23.300001	211.666672	1023.000000	1023.000000	2046.000000
25.820000	-0.022196	-13.117762	-4.653935	-0.992159	-5.483359	-1.988308	0.000000	-10.000000	0.441667	-23.066668	203.833328	1023.000000	1023.000000	2046.000000
25.840000	-0.023211	-13.717904	-5.010262	-1.131268	-5.528785	-2.047589	0.000000	-10.000000	0.425000	-22.816668	196.166672	1023.000000	1023.000000	2046.000000
25.860001	-0.023519	-13.899915	-5.207464	-1.129842	-5.446814	-2.115795	0.000000	-10.000000	0.400000	-22.516668	186.000000	1023.000000	1023.000000	2046.000000
25.879999	-0.024020	-14.195742	-5.216608	-1.306831	-5.527399	-2.144904	0.000000	-10.000000	0.375000	-22.266668	178.500000	1023.000000	1023.000000	2046.000000
25.900000	-0.024484	-14.469792	-5.442003	-1.549409	-5.483919	-1.994462	0.000000	-10.000000	0.358333	-22.133335	171.000000	1023.000000	1023.000000	2046.000000
25.920000	-0.024467	-14.460109	-5.723254	-1.541603	-5.287344	-1.907907	0.000000	-10.000000	0.350000	-21.966667	163.500000	1023.000000	1023.000000	2046.000000
25.940001	-0.024324	-14.375705	-5.832120	-1.390624	-5.200334	-1.952627	0.000000	-10.000000	0.350000	-21.800001	156.166672	1023.000000	1023.000000	2046.000000
25.959999	-0.024718	-14.608394	-5.940125	-1.581515	-5.276851	-1.809903	0.000000	-10.000000	0.333333	-21.366667	149.000000	1023.000000	1023.000000	2046.000000
25.980000	-0.025167	-14.873536	-6.201842	-1.690535	-5.254057	-1.727101	0.000000	-10.000000	0.316667	-20.933334	141.833328	1023.000000	1023.000000	2046.000000
26.000000	-0.025257	-14.927178	-6.439398	-1.580358	-5.127825	-1.779597	0.000000	-10.000000	0.308333	-20.466667	134.833328	1023.000000	1023.000000	2046.000000
26.020000	-0.025741	-15.212934	-6.481602	-1.684155	-5.229814	-1.817364	0.000000	-10.000000	0.308333	-20.100000	128.000000	1023.000000	1023.000000	2046.000000
26.040001	-0.026612	-15.727854	-6.560362	-2.013289	-5.404755	-1.749447	0.000000	-10.000000	0.300000	-19.650000	121.333336	1023.000000	1023.000000	2046.000000
26.059999	-0.027290	-16.128460	-6.788205	-2.134327	-5.448946	-1.756981	0.000000	-10.000000	0.266667	-19.133333	114.833336	1023.000000	1023.000000	2046.000000
26.080000	-0.027674	-16.355104	-6.931738	-2.072912	-5.449731	-1.900723	0.000000	-10.000000	0.250000	-18.600000	108.333336	1023.000000	1023.000000	2046.000000
26.100000	-0.028181	-16.655075	-6.936302	-2.221138	-5.610049	-1.887586	0.000000	-10.000000	0.225000	-18.016666	102.166664	1023.000000	1023.000000	2046.000000
26.120001	-0.028989	-17.132244	-7.011901	-2.463064	-5.802416	-1.854862	0.000000	-10.000000	0.216667	-17.550001	96.166664	1023.000000	1023.000000	2046.000000
26.139999	-0.029555	-17.467258	-7.191007	-2.596447	-5.884992	-1.794812	0.000000	-10.000000	0.200000	-17.150000	90.333336	1023.000000	1023.000000	2046.000000
26.160000	-0.029751	-17.583033	-7.337724	-2.482701	-5.816401	-1.946207	0.000000	-10.000000	0.200000	-16.833334	84.500000	1023.000000	1023.000000	2046.000000
26.180000	-0.029803	-17.613590	-7.260688	-2.483740	-5.930566	-1.938596	0.000000	-10.000000	0.200000	-16.516666	78.833336	1023.000000	1023.000000	2046.000000
26.200001	-0.029918	-17.681393	-7.303552	-2.599115	-5.954277	-1.824448	0.000000	-10.000000	0.191667	-16.166668	73.333336	1023.000000	1023.000000	2046.000000
26.219999	-0.029915	-17.679745	-7.369346	-2.578038	-5.948400	-1.783962	0.000000	-10.000000	0.183333	-15.950000	69.833336	1023.000000	1023.000000	2046.000000
26.240000	-0.029658	-17.527647	-7.376223	-2.399745	-5.901241	-1.850438	0.000000	-10.000000	0.175000	-15.583334	64.500000	1023.000000	1023.000000	2046.000000
26.260000	-0.029411	-17.382189	-7.248616	-2.369045	-5.977764	-1.786763	0.000000	-10.000000	0.166667	-15.216667	59.333332	1023.000000	1023.000000	2046.000000
26.280001	-0.029344	-17.342333	-7.205924	-2.451254	-6.043017	-1.642138	0.000000	-10.000000	0.158333	-14.683333	52.500000	1023.000000	1023.000000	2046.000000
26.299999	-0.029262	-17.293755	-7.299335	-2.459949	-6.002267	-1.532204	0.000000	-10.000000	0.150000	-14.116667	47.666668	1023.000000	1023.000000	2046.000000
26.320000	-0.029158	-17.232159	-7.319217	-2.178919	-5.972178	-1.761843	0.000000	-10.000000	0.150000	-13.500000	42.833332	1023.000000	1023.000000	2046.000000
26.340000	-0.028788	-17.013466	-7.184999	-2.201985	-5.992848	-1.633635	0.000000	-10.000000	0.133333	-12.850000	38.333332	1023.000000	1023.000000	2046.000000
26.360001	-0.028724	-16.976095	-7.141725	-2.298478	-6.051600	-1.484292	0.000000	-10.000000	0.108333	-12.366667	34.000000	1023.000000	1023.000000	2046.000000
26.379999	-0.028658	-16.937117	-7.277312	-2.193587	-5.957198	-1.509020	0.000000	-10.000000	0.083333	-11.900000	30.000000	1023.000000	1023.000000	2046.000000
26.400000	-0.028497	-16.841953	-7.176281	-2.006130	-5.994783	-1.664759	0.000000	-10.000000	0.075000	-11.633333	27.333334	1023.000000	1023.000000	2046.000000
26.420000	-0.028318	-16.736055	-7.080757	-2.087190	-6.022042	-1.546066	0.000000	-10.000000	0.066667	-10.983334	23.500000	1023.000000	1023.000000	2046.000000
26.440001	-0.028391	-16.779230	-7.117856	-2.195452	-6.041563	-1.424359	0.000000	-10.000000	0.058333	-10.366667	19.833334	1023.000000	1023.000000	2046.000000
26.459999	-0.028271	-16.708160	-7.240743	-1.944552	-5.897202	-1.625663	0.000000	-10.000000	0.050000	-9.616667	15.166667	1023.000000	1023.000000	2046.000000
26.480000	-0.027928	-16.505220	-7.075857	-1.895925	-5.936690	-1.596749	0.000000	-10.000000	0.041667	-9.133333	11.833333	1023.000000	1023.000000	2046.000000
26.500000	-0.027763	-16.407803	-6.999560	-2.025837	-5.935453	-1.446951	0.000000	-10.000000	0.025000	-8.566667	8.833333	1023.000000	1023.000000	2046.000000
26.520000	-0.027451	-16.223272	-7.074888	-1.975932	-5.698670	-1.473782	0.000000	-10.000000	0.016667	-7.766667	6.000000	1023.000000	1023.000000	2046.000000
26.540001	-0.026680	-15.767982	-6.819364	-1.756183	-5.586940	-1.605497	0.000000	-10.000000	0.008333	-6.900000	3.333333	1023.000000	1023.000000	2046.000000
26.559999	-0.025546	-15.097622	-6.380546	-1.747407	-5.516835	-1.452835	0.000000	-10.000000	0.008333	-6.266667	1.500000	1023.000000	1023.000000	2046.000000
26.580000	-0.024783	-14.646881	-6.008159	-1.887210	-5.522782	-1.228730	0.000000	-10.000000	0.000000	-5.750000	0.166667	1023.000000	1023.000000	2046.000000
26.600000	-0.024366	-14.400207	-5.874901	-1.738226	-5.356172	-1.430907	0.000000	-10.000000	0.000000	-5.350000	-0.500000	1023.000000	1023.000000	2046.000000
26.620001	-0.023592	-13.943009	-5.492031	-1.636874	-5.359239	-1.454864	0.000000	-10.000000	-0.008333	-4.800000	-1.833333	1023.000000	1023.000000	2046.000000
26.639999	-0.023286	-13.761773	-5.306025	-1.690675	-5.411219	-1.353855	0.000000	-10.000000	-0.008333	-4.316667	-3.333333	1023.000000	1023.000000	2046.000000
26.660000	-0.023185	-13.702530	-5.436308	-1.530966	-5.417233	-1.318023	0.000000	-10.000000	-0.008333	-4.000000	-5.000000	1023.000000	1023.000000	2046.000000
26.680000	-0.023905	-14.128018	-5.713634	-1.078508	-5.656834	-1.679043	0.000000	-10.000000	0.008333	-4.100000	-6.833333	1023.000000	1023.000000	2046.000000
26.700001	-0.024508	-14.484157	-5.788171	-0.873944	-6.090411	-1.731630	0.000000	-10.000000	0.008333	-4.083333	-8.666667	1023.000000	1023.000000	2046.000000
26.719999	-0.026054	-15.397935	-6.000929	-1.010309	-6.558276	-1.828422	0.000000	-10.000000	0.008333	-4.050000	-10.000000	1023.000000	1023.000000	2046.000000
26.740000	-0.028145	-16.633833	-6.216056	-0.993358	-7.009708	-2.414711	0.000000	-10.000000	0.000000	-3.116667	-11.000000	1023.000000	1023.000000	2046.000000
26.760000	-0.030324	-17.921192	-6.344862	-1.265633	-7.497181	-2.813518	0.000000	-10.000000	-0.016667	-2.383333	-11.500000	1023.000000	1023.000000	2046.000000
26.780001	-0.032987	-19.495417	-6.668636	-1.762999	-7.999575	-3.064206	0.000000	-10.000000	-0.025000	-1.133333	-12.000000	1023.000000	1023.000000	2046.000000
26.799999	-0.035636	-21.061119	-7.203065	-2.223730	-8.340399	-3.293924	0.000000	-10.000000	-0.033333	-0.516667	-12.000000	1023.000000	1023.000000	2046.000000
26.820000	-0.037941	-22.423235	-7.919284	-2.398164	-8.377634	-3.728153	0.000000	-10.000000	-0.008333	0.000000	-12.000000	1023.000000	1023.000000	2046.000000
26.840000	-0.039595	-23.400749	-8.334252	-2.557280	-8.528765	-3.980451	0.000000	-10.000000	0.000000	-1.066667	-12.000000	1023.000000	1023.000000	2046.000000
26.860001	-0.040548	-23.963572	-8.570271	-2.739618	-8.624796	-4.028888	0.000000	-10.000000	0.008333	-2.650000	-12.500000	1023.000000	1023.000000	2046.000000
26.879999	-0.041448	-24.495560	-8.791040	-3.022357	-8.753724	-3.928437	0.000000	-10.000000	0.000000	-4.233334	-13.000000	1023.000000	1023.000000	2046.000000
26.900000	-0.042377	-25.044905	-9.213916	-2.992572	-8.666208	-4.172209	0.000000	-10.000000	0.000000	-4.983334	-14.500000	1023.000000	1023.000000	2046.000000
26.920000	-0.042811	-25.301386	-9.281029	-2.987568	-8.766617	-4.266172	0.000000	-10.000000	0.008333	-5.150000	-16.166666	1023.000000	1023.000000	2046.000000
26.940001	-0.042768	-25.276011	-9.277294	-3.069144	-8.761728	-4.167843	0.000000	-10.000000	0.016667	-5.316667	-17.833334	1023.000000	1023.000000	2046.000000
26.959999	-0.042949	-25.383144	-9.309465	-3.279745	-8.768865	-4.025069	0.000000	-10.000000	0.016667	-5.183333	-19.166666	1023.000000	1023.000000	2046.000000
26.980000	-0.043306	-25.593788	-9.578786	-3.273939	-8.566031	-4.175032	0.000000	-10.000000	0.008333	-5.016667	-20.166666	1023.000000	1023.000000	2046.000000
27.000000	-0.043011	-25.419674	-9.594201	-3.223538	-8.427322	-4.174612	0.000000	-10.000000	0.000000	-4.550000	-22.333334	1023.000000	1023.000000	2046.000000
27.020000	-0.042089	-24.874302	-9.443332	-3.277234	-8.292315	-3.861420	0.000000	-10.000000	0.000000	-4.133333	-24.333334	1023.000000	1023.000000	2046.000000
27.040001	-0.041543	-24.552059	-9.468675	-3.387602	-8.105378	-3.590405	0.000000	-10.000000	0.000000	-3.816667	-26.000000	1023.000000	1023.000000	2046.000000
27.059999	-0.041356	-24.441305	-9.659711	-3.269460	-7.835781	-3.676353	0.000000	-10.000000	0.000000	-3.516667	-26.833334	1023.000000	1023.000000	2046.000000
27.080000	-0.040703	-24.055601	-9.649012	-3.131877	-7.612780	-3.661934	0.000000	-10.000000	-0.016667	-1.833333	-27.333334	1023.000000	1023.000000	2046.000000
27.100000	-0.039712	-23.469593	-9.502115	-3.178570	-7.402349	-3.386559	0.000000	-10.000000	-0.041667	1.783333	-27.833334	1023.000000	1023.000000	2046.000000
27.120001	-0.039199	-23.166689	-9.441834	-3.380803	-7.246255	-3.097796	0.000000	-10.000000	-0.066667	5.116667	-28.000000	1023.000000	1023.000000	2046.000000
27.139999	-0.039424	-23.299503	-9.584621	-3.337300	-7.092842	-3.284740	0.000000	-10.000000	-0.083333	8.133333	-28.000000	1023.000000	1023.000000	2046.000000
27.160000	-0.038806	-22.934595	-9.493192	-3.300553	-6.867952	-3.272897	0.000000	-10.000000	-0.100000	9.916667	-28.000000	1023.000000	1023.000000	2046.000000
27.180000	-0.037784	-22.330170	-9.148789	-3.460970	-6.767549	-2.952863	0.000000	-10.000000	-0.141667	12.516667	-28.000000	1023.000000	1023.000000	2046.000000
27.200001	-0.037237	-22.006952	-9.020287	-3.584083	-6.580946	-2.821637	0.000000	-10.000000	-0.200000	14.550000	-28.000000	1023.000000	1023.000000	2046.000000
27.219999	-0.036905	-21.811071	-9.012056	-3.428679	-6.311574	-3.058762	0.000000	-10.000000	-0.250000	16.683334	-19.500000	1023.000000	1023.000000	2046.000000
27.240000	-0.035530	-20.998354	-8.638669	-3.435198	-6.060848	-2.863639	0.000000	-10.000000	-0.341667	20.233334	5.166667	1023.000000	1023.000000	2046.000000
27.260000	-0.034284	-20.262125	-8.237156	-3.627506	-5.889544	-2.507918	0.000000	-10.000000	-0.408333	23.266666	29.833334	1023.000000	1023.000000	2046.000000
27.280001	-0.033595	-19.854568	-8.164130	-3.459184	-5.524880	-2.706374	0.000000	-10.000000	-0.475000	25.500000	46.000000	1023.000000	1023.000000	2046.000000
27.299999	-0.031926	-18.868433	-7.840935	-3.334837	-5.116732	-2.575930	0.000000	-10.000000	-0.475000	25.500000	46.000000	1023.000000	1023.000000	2046.000000
27.320000	-0.030018	-17.740602	-7.287787	-3.370388	-4.872386	-2.210041	0.000000	-10.000000	-0.483333	25.783333	49.000000	1023.000000	1023.000000	2046.000000
27.340000	-0.028662	-16.939415	-7.098783	-3.231929	-4.426434	-2.182269	0.000000	-10.000000	-0.516667	26.216667	54.833332	1023.000000	1023.000000	2046.000000
27.360001	-0.027080	-16.004499	-6.787519	-3.028907	-4.019091	-2.168981	0.000000	-10.000000	-0.566667	27.000000	63.500000	1023.000000	1023.000000	2046.000000
27.379999	-0.024630	-14.556329	-6.178571	-2.941696	-3.654299	-1.781764	0.000000	-10.000000	-0.600000	27.883333	72.333336	1023.000000	1023.000000	2046.000000
27.400000	-0.022669	-13.397457	-5.754940	-2.906040	-3.239855	-1.496623	0.000000	-10.000000	-0.608333	28.866667	81.333336	1023.000000	1023.000000	2046.000000
27.420000	-0.021509	-12.712048	-5.546220	-2.683695	-2.873689	-1.608442	0.000000	-10.000000	-0.625000	29.650000	90.833336	1023.000000	1023.000000	2046.000000
27.440001	-0.019236	-11.368437	-5.042606	-2.443050	-2.457934	-1.424848	0.000000	-10.000000	-0.658333	30.233334	100.500000	1023.000000	1023.000000	2046.000000
27.459999	-0.016769	-9.910362	-4.375678	-2.430713	-2.124707	-0.979265	0.000000	-10.000000	-0.675000	30.583334	110.500000	1023.000000	1023.000000	2046.000000
27.480000	-0.015196	-8.980692	-4.055751	-2.343454	-1.707757	-0.873731	0.000000	-10.000000	-0.700000	31.100000	124.166664	1023.000000	1023.000000	2046.000000
27.500000	-0.013619	-8.048829	-3.752580	-2.050052	-1.277332	-0.968864	0.000000	-10.000000	-0.716667	31.433334	134.500000	1023.000000	1023.000000	2046.000000
27.520000	-0.011032	-6.519999	-3.129120	-1.896298	-0.853356	-0.641224	0.000000	-10.000000	-0.741667	31.766666	145.000000	1023.000000	1023.000000	2046.000000
27.540001	-0.008836	-5.222229	-2.516093	-1.930268	-0.526818	-0.249050	0.000000	-10.000000	-0.733333	31.816668	152.000000	1023.000000	1023.000000	2046.000000
27.559999	-0.007769	-4.591327	-2.345596	-1.643145	-0.120312	-0.482274	0.000000	-10.000000	-0.725000	32.033333	162.500000	1023.000000	1023.000000	2046.000000
27.580000	-0.005747	-3.396609	-1.932162	-1.438237	0.288241	-0.314452	0.000000	-10.000000	-0.733333	32.150002	173.166672	1023.000000	1023.000000	2046.000000
27.600000	-0.003344	-1.976101	-1.277012	-1.397233	0.601672	0.096472	0.000000	-10.000000	-0.725000	32.166668	183.833328	1023.000000	1023.000000	2046.000000
27.620001	-0.002289	-1.352985	-1.090106	-1.225106	0.923069	0.039158	0.000000	-10.000000	-0.733333	32.333336	194.666672	1023.000000	1023.000000	2046.000000
27.639999	-0.000707	-0.418018	-0.694151	-0.953193	1.191587	0.037739	0.000000	-10.000000	-0.741667	32.466667	205.333328	1023.000000	1023.000000	2046.000000
27.660000	0.001800	1.063895	0.116644	-0.899268	1.466744	0.379775	0.000000	-10.000000	-0.775000	32.900002	216.166672	1023.000000	1023.000000	2046.000000
27.680000	0.003576	2.113466	0.821711	-0.900312	1.680009	0.512057	0.000000	-10.000000	-0.800000	33.349998	227.000000	1023.000000	1023.000000	2046.000000
27.700001	0.004560	2.695255	1.253030	-0.701764	1.936913	0.207076	0.000000	-10.000000	-0.808333	33.916668	238.000000	1023.000000	1023.000000	2046.000000
27.719999	0.006882	4.067544	1.975752	-0.535538	2.238799	0.388531	0.000000	-10.000000	-0.808333	34.299999	249.333328	1023.000000	1023.000000	2046.000000
27.740000	0.009245	5.463567	2.766356	-0.503807	2.513428	0.687590	0.000000	-10.000000	-0.800000	34.533333	260.666656	1023.000000	1023.000000	2046.000000
27.760000	0.010937	6.464044	3.090614	-0.027910	2.888524	0.512816	0.000000	-10.000000	-0.800000	34.566669	272.333344	1023.000000	1023.000000	2046.000000
27.780001	0.012402	7.329304	3.193492	0.480234	3.223817	0.431762	0.000000	-10.000000	-0.808333	34.733334	283.833344	1023.000000	1023.000000	2046.000000
27.799999	0.013451	7.949461	3.510003	0.680201	3.104814	0.654442	0.000000	-10.000000	-0.808333	34.583336	295.500000	1023.000000	1023.000000	2046.000000
27.820000	0.012220	7.221844	3.378108	0.639994	2.752871	0.450872	0.000000	-10.000000	-0.808333	34.600002	307.000000	1023.000000	1023.000000	2046.000000
27.840000	0.009512	5.621348	2.985037	0.565889	2.293106	-0.222684	0.000000	-10.000000	-0.808333	34.533333	318.500000	1023.000000	1023.000000	2046.000000
27.860001	0.007914	4.677289	2.773647	0.273488	2.039941	-0.409788	0.000000	-10.000000	-0.808333	34.466667	330.000000	1023.000000	1023.000000	2046.000000
27.879999	0.006825	4.033590	2.604481	-0.168242	1.924938	-0.327587	0.000000	-10.000000	-0.808333	34.299999	341.500000	1023.000000	1023.000000	2046.000000
27.900000	0.004847	2.864429	2.116557	-0.305776	1.850098	-0.796450	0.000000	-10.000000	-0.800000	34.316666	353.000000	1023.000000	1023.000000	2046.000000
27.920000	0.004353	2.572707	1.762019	-0.321190	2.057119	-0.925241	0.000000	-10.000000	-0.783333	34.233334	364.500000	1023.000000	1023.000000	2046.000000
27.940001	0.005208	3.077817	1.939960	-0.436949	2.197058	-0.622252	0.000000	-10.000000	-0.766667	34.183334	376.000000	1023.000000	1023.000000	2046.000000
27.959999	0.005535	3.271329	2.026326	-0.399806	2.313330	-0.668522	0.000000	-10.000000	-0.750000	33.833332	387.333344	1023.000000	1023.000000	2046.000000
27.980000	0.005580	3.297853	1.917492	-0.206637	2.522227	-0.935229	0.000000	-10.000000	-0.750000	33.633335	398.666656	1023.000000	1023.000000	2046.000000
28.000000	0.007125	4.210793	2.206036	-0.138134	2.788021	-0.645130	0.000000	-10.000000	-0.750000	33.633335	409.833344	1023.000000	1023.000000	2046.000000
28.020000	0.008608	5.087553	2.619875	-0.161537	2.972810	-0.343595	0.000000	-10.000000	-0.741667	33.500000	421.166656	1023.000000	1023.000000	2046.000000
28.040001	0.009185	5.428542	2.698088	0.014014	3.246482	-0.530042	0.000000	-10.000000	-0.733333	33.366665	432.333344	1023.000000	1023.000000	2046.000000
28.059999	0.010358	6.121619	2.847897	0.164248	3.644419	-0.534946	0.000000	-10.000000	-0.741667	33.049999	443.500000	1023.000000	1023.000000	2046.000000
28.080000	0.012670	7.487903	3.414773	0.280376	3.996482	-0.203728	0.000000	-10.000000	-0.750000	32.799999	454.500000	1023.000000	1023.000000	2046.000000
28.100000	0.014509	8.574659	3.858933	0.242309	4.325234	0.148183	0.000000	-10.000000	-0.750000	32.549999	465.500000	1023.000000	1023.000000	2046.000000
28.120001	0.015197	8.981458	3.867005	0.417534	4.678890	0.018029	0.000000	-10.000000	-0.716667	32.333332	476.500000	1023.000000	1023.000000	2046.000000
28.139999	0.017115	10.114941	4.122974	0.624870	5.174509	0.192587	0.000000	-10.000000	-0.675000	31.850000	487.333344	1023.000000	1023.000000	2046.000000
28.160000	0.019423	11.478703	4.624771	0.504750	5.603926	0.745256	0.000000	-10.000000	-0.641667	31.466667	498.000000	1023.000000	1023.000000	2046.000000
28.180000	0.020013	11.827624	4.674709	0.515588	5.938448	0.698880	0.000000	-10.000000	-0.608333	30.650000	508.500000	1023.000000	1023.000000	2046.000000
28.200001	0.020542	12.140532	4.545904	0.513678	6.344566	0.736385	0.000000	-10.000000	-0.600000	30.100000	519.000000	1023.000000	1023.000000	2046.000000
28.219999	0.021719	12.835724	4.740061	0.350127	6.656141	1.089394	0.000000	-10.000000	-0.558333	28.933334	529.333313	1023.000000	1023.000000	2046.000000
28.240000	0.022193	13.115767	4.919240	0.126156	6.814666	1.255705	0.000000	-10.000000	-0.516667	28.133333	539.166687	1023.000000	1023.000000	2046.000000
28.260000	0.021928	12.959645	4.810869	0.218021	6.950799	0.979956	0.000000	-10.000000	-0.458333	26.583334	548.666687	1023.000000	1023.000000	2046.000000
28.280001	0.023396	13.826895	5.096669	0.210485	7.199004	1.320737	0.000000	-10.000000	-0.408333	25.483334	557.666687	1023.000000	1023.000000	2046.000000
28.299999	0.024527	14.495603	5.538530	0.106154	7.278156	1.572763	0.000000	-10.000000	-0.358333	23.866667	566.500000	1023.000000	1023.000000	2046.000000
28.320000	0.024674	14.582358	5.559426	0.241822	7.447095	1.334015	0.000000	-10.000000	-0.308333	22.750000	574.666687	1023.000000	1023.000000	2046.000000
28.340000	0.025901	15.307345	5.750728	0.341754	7.702501	1.512363	0.000000	-10.000000	-0.266667	21.183334	582.500000	1023.000000	1023.000000	2046.000000
28.360001	0.027571	16.294209	6.261925	0.343098	7.805123	1.884062	0.000000	-10.000000	-0.225000	19.733334	589.666687	1023.000000	1023.000000	2046.000000
28.379999	0.028208	16.670769	6.481426	0.466311	7.860287	1.862744	0.000000	-10.000000	-0.175000	17.883333	596.666687	1023.000000	1023.000000	2046.000000
28.400000	0.028684	16.952047	6.422097	0.716496	8.057022	1.756432	0.000000	-10.000000	-0.116667	15.850000	602.833313	1023.000000	1023.000000	2046.000000
28.420000	0.029863	17.648972	6.565217	0.893066	8.232251	1.958436	0.000000	-10.000000	-0.083333	13.600000	608.666687	1023.000000	1023.000000	2046.000000
28.440001	0.031584	18.665968	6.993768	0.933901	8.338862	2.399437	0.000000	-10.000000	-0.041667	11.383333	613.500000	1023.000000	1023.000000	2046.000000
28.459999	0.031948	18.881243	7.143448	1.124110	8.327947	2.285738	0.000000	-10.000000	-0.025000	9.266666	617.666687	1023.000000	1023.000000	2046.000000
28.480000	0.032144	18.996918	7.016970	1.319226	8.436015	2.224708	0.000000	-10.000000	0.000000	6.966667	621.000000	1023.000000	1023.000000	2046.000000
28.500000	0.033214	19.629562	7.177235	1.442892	8.514095	2.495340	0.000000	-10.000000	0.000000	3.850000	623.666687	1023.000000	1023.000000	2046.000000
28.520000	0.034288	20.264017	7.516218	1.507867	8.499844	2.740089	0.000000	-10.000000	0.008333	0.633333	625.333313	1023.000000	1023.000000	2046.000000
28.540001	0.033793	19.971722	7.431116	1.607414	8.388632	2.544560	0.000000	-10.000000	0.016667	-2.066667	626.000000	1023.000000	1023.000000	2046.000000
28.559999	0.034154	20.184725	7.311364	1.775919	8.502951	2.594490	0.000000	-10.000000	0.025000	-4.050000	626.000000	1023.000000	1023.000000	2046.000000
28.580000	0.035399	20.920740	7.680914	1.754876	8.579529	2.905422	0.000000	-10.000000	0.033333	-5.833333	626.000000	1023.000000	1023.000000	2046.000000
28.600000	0.035533	21.000082	7.865217	1.853688	8.547457	2.733721	0.000000	-10.000000	0.041667	-7.566667	626.000000	1023.000000	1023.000000	2046.000000
28.620001	0.036563	21.608740	7.986320	2.109326	8.770054	2.743039	0.000000	-10.000000	0.050000	-8.733334	626.000000	1023.000000	1023.000000	2046.000000
28.639999	0.039049	23.078171	8.655449	2.230172	8.989385	3.203165	0.000000	-10.000000	0.058333	-9.466667	626.000000	1023.000000	1023.000000	2046.000000
28.660000	0.040013	23.647728	9.158357	2.383677	8.922772	3.182922	0.000000	-10.000000	0.066667	-10.033334	626.000000	1023.000000	1023.000000	2046.000000
28.680000	0.039710	23.468855	9.133673	2.606017	8.723427	3.005738	0.000000	-10.000000	0.075000	-10.733334	622.666687	1023.000000	1023.000000	2046.000000
28.700001	0.040030	23.657692	9.141020	2.721137	8.535160	3.260375	0.000000	-10.000000	0.083333	-12.016667	613.333313	1023.000000	1023.000000	2046.000000
28.719999	0.039506	23.348240	9.220991	2.877797	8.089832	3.159620	0.000000	-10.000000	0.091667	-13.116667	604.000000	1023.000000	1023.000000	2046.000000
28.740000	0.037531	22.181112	8.612609	3.107217	7.723065	2.738222	0.000000	-10.000000	0.116667	-14.133333	596.500000	1023.000000	1023.000000	2046.000000
28.760000	0.037003	21.868710	8.450904	3.236602	7.371989	2.809214	0.000000	-10.000000	0.141667	-14.633333	593.500000	1023.000000	1023.000000	2046.000000
28.780001	0.035177	20.789873	8.365016	3.225537	6.731034	2.468287	0.000000	-10.000000	0.175000	-15.316667	588.666687	1023.000000	1023.000000	2046.000000
28.799999	0.032050	18.941786	7.716798	3.157383	6.137240	1.930364	0.000000	-10.000000	0.200000	-15.833334	583.666687	1023.000000	1023.000000	2046.000000
28.820000	0.029699	17.551817	7.412851	2.798578	5.485314	1.855074	0.000000	-10.000000	0.225000	-16.900002	578.166687	1023.000000	1023.000000	2046.000000
28.840000	0.025791	15.242238	6.839416	2.471397	4.692858	1.238567	0.000000	-10.000000	0.258333	-18.233334	572.500000	1023.000000	1023.000000	2046.000000
28.860001	0.021816	12.893291	5.845210	2.153644	4.154184	0.740253	0.000000	-10.000000	0.300000	-19.650000	566.333313	1023.000000	1023.000000	2046.000000
28.879999	0.019282	11.395907	5.131965	1.869866	3.757957	0.636120	0.000000	-10.000000	0.341667	-20.500000	559.833313	1023.000000	1023.000000	2046.000000
28.900000	0.017164	10.143995	4.643503	1.593960	3.429341	0.477191	0.000000	-10.000000	0.366667	-21.350000	553.000000	1023.000000	1023.000000	2046.000000
28.920000	0.014557	8.603292	3.949395	1.408082	3.119516	0.126299	0.000000	-10.000000	0.383333	-22.333334	546.000000	1023.000000	1023.000000	2046.000000
28.940001	0.013111	7.748442	3.476798	1.238242	2.870414	0.162988	0.000000	-10.000000	0.400000	-23.316668	538.666687	1023.000000	1023.000000	2046.000000
28.959999	0.012055	7.124656	3.304035	1.065725	2.625275	0.129620	0.000000	-10.000000	0.433333	-24.100000	531.000000	1023.000000	1023.000000	2046.000000
28.980000	0.010111	5.975418	2.812674	0.954376	2.337353	-0.128986	0.000000	-10.000000	0.458333	-24.633335	522.833313	1023.000000	1023.000000	2046.000000
29.000000	0.009012	5.326182	2.435185	0.881746	2.150408	-0.141157	0.000000	-10.000000	0.483333	-25.283335	514.500000	1023.000000	1023.000000	2046.000000
29.020000	0.008639	5.105393	2.338620	0.727304	2.062190	-0.022721	0.000000	-10.000000	0.491667	-25.933334	506.000000	1023.000000	1023.000000	2046.000000
29.040001	0.007161	4.232197	2.055557	0.605682	1.823179	-0.252221	0.000000	-10.000000	0.516667	-26.616667	497.333344	1023.000000	1023.000000	2046.000000
29.059999	0.006378	3.769329	1.692548	0.563629	1.710931	-0.197779	0.000000	-10.000000	0.550000	-27.266666	488.500000	1023.000000	1023.000000	2046.000000
29.080000	0.006454	3.814515	1.525490	0.419257	1.732619	0.137149	0.000000	-10.000000	0.591667	-27.733334	479.500000	1023.000000	1023.000000	2046.000000
29.100000	0.005632	3.328469	1.332698	0.385197	1.559448	0.051125	0.000000	-10.000000	0.625000	-28.433334	470.166656	1023.000000	1023.000000	2046.000000
29.120001	0.004523	2.673155	0.845055	0.355541	1.437222	0.035337	0.000000	-10.000000	0.641667	-29.050001	460.833344	1023.000000	1023.000000	2046.000000
29.139999	0.004295	2.538579	0.571160	0.295513	1.352431	0.319475	0.000000	-10.000000	0.650000	-29.633333	451.166656	1023.000000	1023.000000	2046.000000
29.160000	0.003472	2.051844	0.418678	0.199353	1.096841	0.336972	0.000000	-10.000000	0.658333	-29.850000	441.500000	1023.000000	1023.000000	2046.000000
29.180000	0.001721	1.017100	-0.087595	0.139830	0.840773	0.124091	0.000000	-10.000000	0.675000	-30.083334	431.500000	1023.000000	1023.000000	2046.000000
29.200001	0.000881	0.520902	-0.365513	-0.036854	0.610669	0.312600	0.000000	-10.000000	0.683333	-30.100000	421.333344	1023.000000	1023.000000	2046.000000
29.219999	0.000082	0.048168	-0.443769	-0.159061	0.370455	0.280542	0.000000	-10.000000	0.691667	-30.300001	411.000000	1023.000000	1023.000000	2046.000000
29.240000	-0.001516	-0.895800	-0.820548	-0.318982	0.079489	0.164241	0.000000	-10.000000	0.683333	-30.200001	400.666656	1023.000000	1023.000000	2046.000000
29.260000	-0.002532	-1.496368	-1.120410	-0.405235	-0.232008	0.261285	0.000000	-10.000000	0.683333	-30.250000	390.500000	1023.000000	1023.000000	2046.000000
29.280001	-0.002961	-1.749888	-1.179535	-0.459762	-0.415725	0.305133	0.000000	-10.000000	0.666667	-30.083334	380.500000	1023.000000	1023.000000	2046.000000
29.299999	-0.004254	-2.514006	-1.401342	-0.540268	-0.710498	0.138102	0.000000	-10.000000	0.666667	-29.950001	370.500000	1023.000000	1023.000000	2046.000000
29.320000	-0.005431	-3.209941	-1.795654	-0.564907	-0.985693	0.136313	0.000000	-10.000000	0.675000	-29.916668	360.500000	1023.000000	1023.000000	2046.000000
29.340000	-0.005599	-3.309126	-1.949422	-0.576989	-1.101553	0.318839	0.000000	-10.000000	0.683333	-29.866667	350.500000	1023.000000	1023.000000	2046.000000
29.360001	-0.006296	-3.720683	-2.066136	-0.566278	-1.283150	0.194881	0.000000	-10.000000	0.675000	-29.950001	340.500000	1023.000000	1023.000000	2046.000000
29.379999	-0.007234	-4.275162	-2.420006	-0.534243	-1.435062	0.114149	0.000000	-10.000000	0.666667	-29.750000	330.500000	1023.000000	1023.000000	2046.000000
29.400000	-0.007563	-4.469495	-2.559134	-0.543339	-1.698734	0.331712	0.000000	-10.000000	0.658333	-29.750000	320.500000	1023.000000	1023.000000	2046.000000
29.420000	-0.007705	-4.553504	-2.570038	-0.525628	-1.776232	0.318395	0.000000	-10.000000	0.658333	-29.533333	310.833344	1023.000000	1023.000000	2046.000000
29.440001	-0.008716	-5.151291	-2.811730	-0.494525	-1.999982	0.154945	0.000000	-10.000000	0.658333	-29.483334	301.166656	1023.000000	1023.000000	2046.000000
29.459999	-0.008942	-5.284881	-2.981839	-0.475077	-2.173347	0.345383	0.000000	-10.000000	0.658333	-29.299999	291.500000	1023.000000	1023.000000	2046.000000
29.480000	-0.009174	-5.422002	-2.972152	-0.440930	-2.286028	0.277108	0.000000	-10.000000	0.658333	-29.066668	281.500000	1023.000000	1023.000000	2046.000000
29.500000	-0.009997	-5.907995	-3.188769	-0.415508	-2.455765	0.152047	0.000000	-10.000000	0.633333	-28.866667	271.833344	1023.000000	1023.000000	2046.000000
29.520000	-0.010255	-6.060899	-3.341037	-0.413667	-2.627023	0.320827	0.000000	-10.000000	0.616667	-28.416666	262.166656	1023.000000	1023.000000	2046.000000
29.540001	-0.010377	-6.132660	-3.311216	-0.380124	-2.686712	0.245390	0.000000	-10.000000	0.600000	-28.200001	252.833328	1023.000000	1023.000000	2046.000000
29.559999	-0.011209	-6.624579	-3.520575	-0.373508	-2.849551	0.119055	0.000000	-10.000000	0.591667	-27.700001	243.333328	1023.000000	1023.000000	2046.000000
29.580000	-0.011384	-6.727971	-3.652255	-0.389975	-2.953971	0.268230	0.000000	-10.000000	0.558333	-27.166668	234.166672	1023.000000	1023.000000	2046.000000
29.600000	-0.011177	-6.605710	-3.539194	-0.366608	-2.892859	0.192951	0.000000	-10.000000	0.525000	-26.566668	225.000000	1023.000000	1023.000000	2046.000000
29.620001	-0.010979	-6.488383	-3.434223	-0.309668	-2.830087	0.085595	0.000000	-10.000000	0.491667	-25.866667	216.000000	1023.000000	1023.000000	2046.000000
29.639999	-0.010102	-5.970443	-3.159864	-0.305312	-2.871517	0.366250	0.000000	-10.000000	0.483333	-25.366667	207.333328	1023.000000	1023.000000	2046.000000
29.660000	-0.009214	-5.445371	-2.814408	-0.182144	-2.742714	0.293895	0.000000	-10.000000	0.466667	-24.600000	199.000000	1023.000000	1023.000000	2046.000000
29.680000	-0.009172	-5.420718	-2.584203	-0.242131	-2.771360	0.176976	0.000000	-10.000000	0.458333	-24.050001	191.000000	1023.000000	1023.000000	2046.000000
29.700001	-0.009380	-5.543632	-2.505117	-0.200475	-3.006128	0.168087	0.000000	-10.000000	0.441667	-23.433334	183.000000	1023.000000	1023.000000	2046.000000
29.719999	-0.009231	-5.455638	-2.475336	-0.050552	-3.069246	0.139495	0.000000	-10.000000	0.425000	-23.016666	175.000000	1023.000000	1023.000000	2046.000000
29.740000	-0.009984	-5.900471	-2.660671	0.136485	-3.335577	-0.040707	0.000000	-10.000000	0.408333	-22.733334	167.166672	1023.000000	1023.000000	2046.000000
29.760000	-0.011135	-6.580685	-3.025485	0.284018	-3.828574	-0.010644	0.000000	-10.000000	0.400000	-22.583334	159.500000	1023.000000	1023.000000	2046.000000
29.780001	-0.012278	-7.256022	-3.267046	0.462142	-4.218533	-0.232584	0.000000	-10.000000	0.375000	-22.250000	152.000000	1023.000000	1023.000000	2046.000000
29.799999	-0.014486	-8.561238	-3.544633	0.436114	-4.687466	-0.765254	0.000000	-10.000000	0.350000	-21.466667	144.666672	1023.000000	1023.000000	2046.000000
29.820000	-0.016501	-9.752098	-3.725948	0.273255	-5.295967	-1.003437	0.000000	-10.000000	0.316667	-20.483334	137.500000	1023.000000	1023.000000	2046.000000
29.840000	-0.018893	-11.166008	-3.935161	-0.063875	-5.739742	-1.427229	0.000000	-10.000000	0.283333	-19.500000	130.666672	1023.000000	1023.000000	2046.000000
29.860001	-0.022353	-13.210331	-4.523947	-0.417072	-6.204784	-2.064528	0.000000	-10.000000	0.241667	-18.583334	124.000000	1023.000000	1023.000000	2046.000000
29.879999	-0.025097	-14.832106	-5.165647	-0.802009	-6.623376	-2.241073	0.000000	-10.000000	0.216667	-17.650000	117.666664	1023.000000	1023.000000	2046.000000
29.900000	-0.027514	-16.260490	-5.604095	-1.161846	-6.869861	-2.624688	0.000000	-10.000000	0.208333	-16.850000	111.833336	1023.000000	1023.000000	2046.000000
29.920000	-0.029878	-17.657763	-6.275970	-1.435358	-7.079192	-2.867243	0.000000	-10.000000	0.216667	-16.516666	106.166664	1023.000000	1023.000000	2046.000000
29.940001	-0.031168	-18.420050	-6.677334	-1.701669	-7.233788	-2.807260	0.000000	-10.000000	0.208333	-16.266666	100.833336	1023.000000	1023.000000	2046.000000
29.959999	-0.032538	-19.229736	-6.944162	-1.836880	-7.291276	-3.157418	0.000000	-10.000000	0.208333	-16.133333	95.333336	1023.000000	1023.000000	2046.000000
29.980000	-0.033699	-19.916279	-7.354474	-1.983269	-7.430524	-3.148011	0.000000	-10.000000	0.200000	-15.933333	90.000000	1023.000000	1023.000000	2046.000000
30.000000	-0.034244	-20.238209	-7.554074	-2.126952	-7.414927	-3.142257	0.000000	-10.000000	0.200000	-15.750000	84.666664	1023.000000	1023.000000	2046.000000
30.020000	-0.035057	-20.718607	-7.785111	-2.204669	-7.375403	-3.353423	0.000000	-10.000000	0.191667	-15.566667	79.333336	1023.000000	1023.000000	2046.000000
30.040001	-0.035462	-20.957764	-7.960766	-2.331222	-7.466882	-3.198894	0.000000	-10.000000	0.183333	-15.266666	74.166664	1023.000000	1023.000000	2046.000000
30.059999	-0.035763	-21.136150	-8.019148	-2.383884	-7.347210	-3.385908	0.000000	-10.000000	0.166667	-14.950000	69.000000	1023.000000	1023.000000	2046.000000
30.080000	-0.035893	-21.212799	-8.135820	-2.558589	-7.218501	-3.299889	0.000000	-10.000000	0.158333	-14.466666	64.000000	1023.000000	1023.000000	2046.000000
30.100000	-0.035714	-21.106981	-8.304533	-2.608354	-7.163658	-3.030437	0.000000	-10.000000	0.150000	-14.000000	59.166668	1023.000000	1023.000000	2046.000000
30.120001	-0.035391	-20.915993	-8.377863	-2.561095	-6.904960	-3.072074	0.000000	-10.000000	0.150000	-13.916667	54.500000	1023.000000	1023.000000	2046.000000
30.139999	-0.035298	-20.861059	-8.446785	-2.580038	-6.841668	-2.992569	0.000000	-10.000000	0.150000	-13.800000	49.833332	1023.000000	1023.000000	2046.000000
30.160000	-0.035044	-20.710800	-8.569237	-2.595149	-6.792810	-2.753605	0.000000	-10.000000	0.150000	-13.733334	45.333332	1023.000000	1023.000000	2046.000000
30.180000	-0.035041	-20.708986	-8.579788	-2.647129	-6.680150	-2.801919	0.000000	-10.000000	0.150000	-13.366667	40.666668	1023.000000	1023.000000	2046.000000
30.200001	-0.035458	-20.955614	-8.709574	-2.743150	-6.699772	-2.803119	0.000000	-10.000000	0.150000	-13.083334	36.333332	1023.000000	1023.000000	2046.000000
30.219999	-0.035930	-21.234785	-8.880605	-2.850707	-6.810164	-2.693309	0.000000	-10.000000	0.125000	-12.750000	32.000000	1023.000000	1023.000000	2046.000000
30.240000	-0.036368	-21.493755	-8.871908	-2.995346	-6.856750	-2.769753	0.000000	-10.000000	0.108333	-12.400001	27.666666	1023.000000	1023.000000	2046.000000
30.260000	-0.036762	-21.726629	-8.869340	-3.052171	-6.883121	-2.921997	0.000000	-10.000000	0.091667	-11.966667	23.333334	1023.000000	1023.000000	2046.000000
30.280001	-0.037096	-21.923481	-8.934852	-3.161336	-7.046388	-2.780905	0.000000	-10.000000	0.091667	-11.533334	19.166666	1023.000000	1023.000000	2046.000000
30.299999	-0.037393	-22.099220	-9.059872	-3.262326	-7.077131	-2.699892	0.000000	-10.000000	0.091667	-11.033334	15.500000	1023.000000	1023.000000	2046.000000
30.320000	-0.037913	-22.406317	-9.098049	-3.308752	-7.071050	-2.928466	0.000000	-10.000000	0.075000	-10.650001	11.833333	1023.000000	1023.000000	2046.000000
30.340000	-0.038135	-22.537607	-9.161430	-3.363874	-7.132491	-2.879812	0.000000	-10.000000	0.066667	-10.250000	8.333333	1023.000000	1023.000000	2046.000000
30.360001	-0.038070	-22.499079	-9.167805	-3.413719	-7.219408	-2.698145	0.000000	-10.000000	0.050000	-9.866667	4.833333	1023.000000	1023.000000	2046.000000
30.379999	-0.037983	-22.448122	-9.164968	-3.357344	-7.137784	-2.788028	0.000000	-10.000000	0.050000	-9.550000	2.000000	1023.000000	1023.000000	2046.000000
30.400000	-0.037778	-22.326555	-9.162751	-3.298468	-7.001494	-2.863841	0.000000	-10.000000	0.050000	-9.233334	-1.000000	1023.000000	1023.000000	2046.000000
30.420000	-0.037435	-22.123899	-9.078298	-3.293927	-7.067204	-2.684470	0.000000	-10.000000	0.041667	-8.883334	-3.666667	1023.000000	1023.000000	2046.000000
30.440001	-0.036939	-21.831209	-9.038793	-3.209363	-7.060936	-2.522117	0.000000	-10.000000	0.041667	-8.266667	-6.666667	1023.000000	1023.000000	2046.000000
30.459999	-0.036707	-21.694016	-8.961303	-3.111668	-6.933004	-2.688040	0.000000	-10.000000	0.025000	-7.566667	-9.500000	1023.000000	1023.000000	2046.000000
30.480000	-0.036243	-21.419619	-8.891099	-3.051992	-6.983059	-2.493468	0.000000	-10.000000	0.016667	-6.916667	-12.166667	1023.000000	1023.000000	2046.000000
30.500000	-0.035784	-21.148434	-8.832902	-2.970422	-6.929053	-2.416057	0.000000	-10.000000	0.000000	-6.183333	-14.500000	1023.000000	1023.000000	2046.000000
30.520000	-0.035360	-20.897991	-8.739557	-2.900039	-6.746236	-2.512159	0.000000	-10.000000	0.000000	-5.050000	-16.500000	1023.000000	1023.000000	2046.000000
30.540001	-0.034603	-20.450476	-8.554591	-2.870230	-6.780155	-2.245501	0.000000	-10.000000	-0.008333	-2.500000	-18.000000	1023.000000	1023.000000	2046.000000
30.559999	-0.033956	-20.068110	-8.483539	-2.728930	-6.562031	-2.293611	0.000000	-10.000000	-0.025000	0.533333	-18.833334	1023.000000	1023.000000	2046.000000
30.580000	-0.033143	-19.587481	-8.314452	-2.643380	-6.313563	-2.316085	0.000000	-10.000000	-0.066667	4.133333	-19.000000	1023.000000	1023.000000	2046.000000
30.600000	-0.031907	-18.856853	-8.076929	-2.600413	-6.198471	-1.981041	0.000000	-10.000000	-0.100000	7.500000	-19.000000	1023.000000	1023.000000	2046.000000
30.620001	-0.031024	-18.335274	-7.910186	-2.483175	-5.927978	-2.013935	0.000000	-10.000000	-0.141667	10.816667	-19.000000	1023.000000	1023.000000	2046.000000
30.639999	-0.029856	-17.645075	-7.654416	-2.397102	-5.579478	-2.014079	0.000000	-10.000000	-0.191667	13.866667	-19.000000	1023.000000	1023.000000	2046.000000
30.660000	-0.028429	-16.801525	-7.325047	-2.322074	-5.420794	-1.733609	0.000000	-10.000000	-0.233333	16.133333	-19.000000	1023.000000	1023.000000	2046.000000
30.680000	-0.027340	-16.158234	-7.085451	-2.188543	-5.086435	-1.797805	0.000000	-10.000000	-0.283333	18.083334	-11.666667	1023.000000	1023.000000	2046.000000
30.700001	-0.025831	-15.266408	-6.743043	-2.112233	-4.675085	-1.736047	0.000000	-10.000000	-0.341667	20.583334	8.333333	1023.000000	1023.000000	2046.000000
30.719999	-0.024260	-14.337816	-6.423787	-2.087276	-4.388616	-1.438138	0.000000	-10.000000	-0.408333	22.566668	28.333334	1023.000000	1023.000000	2046.000000
30.740000	-0.022851	-13.504709	-6.130914	-1.960007	-3.994667	-1.419121	0.000000	-10.000000	-0.450000	24.050001	41.000000	1023.000000	1023.000000	2046.000000
30.760000	-0.020928	-12.368286	-5.621811	-1.831570	-3.560496	-1.354410	0.000000	-10.000000	-0.450000	24.383335	43.666668	1023.000000	1023.000000	2046.000000
30.780001	-0.018813	-11.118219	-4.910369	-1.788374	-3.371378	-1.048098	0.000000	-10.000000	-0.483333	25.266668	49.000000	1023.000000	1023.000000	2046.000000
30.799999	-0.017080	-10.094127	-4.333208	-1.684334	-3.055242	-1.021343	0.000000	-10.000000	-0.533333	26.366667	57.333332	1023.000000	1023.000000	2046.000000
30.820000	-0.015566	-9.199637	-3.746663	-1.649790	-2.683923	-1.119262	0.000000	-10.000000	-0.591667	27.616667	66.000000	1023.000000	1023.000000	2046.000000
30.840000	-0.013958	-8.249057	-3.165890	-1.659220	-2.402361	-1.021587	0.000000	-10.000000	-0.608333	28.500000	75.166664	1023.000000	1023.000000	2046.000000
30.860001	-0.012128	-7.167901	-2.653819	-1.500610	-2.158432	-0.855040	0.000000	-10.000000	-0.616667	29.383333	84.500000	1023.000000	1023.000000	2046.000000
30.879999	-0.010269	-6.069104	-2.241700	-1.109376	-1.762890	-0.955137	0.000000	-10.000000	-0.616667	29.800001	94.000000	1023.000000	1023.000000	2046.000000
30.900000	-0.008905	-5.262916	-1.995012	-0.822708	-1.481616	-0.963580	0.000000	-10.000000	-0.633333	30.100000	103.666664	1023.000000	1023.000000	2046.000000
30.920000	-0.008113	-4.794771	-1.802141	-0.579792	-1.545006	-0.867833	0.000000	-10.000000	-0.658333	30.383333	113.500000	1023.000000	1023.000000	2046.000000
30.940001	-0.008995	-5.316034	-1.952679	-0.491387	-1.713574	-1.158394	0.000000	-10.000000	-0.666667	30.800001	123.833336	1023.000000	1023.000000	2046.000000
30.959999	-0.010830	-6.400557	-2.103900	-0.698198	-2.091771	-1.506688	0.000000	-10.000000	-0.658333	31.150002	134.166672	1023.000000	1023.000000	2046.000000
30.980000	-0.012882	-7.613465	-2.365305	-1.072914	-2.485353	-1.689893	0.000000	-10.000000	-0.633333	31.133335	144.666672	1023.000000	1023.000000	2046.000000
31.000000	-0.015056	-8.898218	-2.833420	-1.390702	-2.633984	-2.040113	0.000000	-10.000000	-0.625000	31.050001	155.000000	1023.000000	1023.000000	2046.000000
31.020000	-0.016402	-9.693673	-3.216217	-1.664174	-2.477574	-2.335709	0.000000	-10.000000	-0.625000	30.866667	165.333328	1023.000000	1023.000000	2046.000000
31.040001	-0.016955	-10.020131	-3.412786	-1.895118	-2.430713	-2.281513	0.000000	-10.000000	-0.616667	30.850000	175.666672	1023.000000	1023.000000	2046.000000
31.059999	-0.017228	-10.181460	-3.557656	-1.943310	-2.382472	-2.298022	0.000000	-10.000000	-0.608333	30.633333	186.000000	1023.000000	1023.000000	2046.000000
31.080000	-0.016941	-10.012034	-3.588098	-1.917642	-2.093408	-2.412885	0.000000	-10.000000	-0.616667	30.483334	196.333328	1023.000000	1023.000000	2046.000000
31.100000	-0.016027	-9.472089	-3.415115	-1.899628	-1.854619	-2.302727	0.000000	-10.000000	-0.633333	30.583334	206.500000	1023.000000	1023.000000	2046.000000
31.120001	-0.015054	-8.897163	-3.229275	-1.842163	-1.720152	-2.105573	0.000000	-10.000000	-0.641667	30.700001	216.500000	1023.000000	1023.000000	2046.000000
31.139999	-0.014037	-8.296080	-3.066440	-1.626226	-1.345404	-2.258011	0.000000	-10.000000	-0.641667	31.000000	226.833328	1023.000000	1023.000000	2046.000000
31.160000	-0.012482	-7.376947	-2.716063	-1.664837	-1.052781	-1.943266	0.000000	-10.000000	-0.650000	31.133333	237.166672	1023.000000	1023.000000	2046.000000
31.180000	-0.011300	-6.678083	-2.455598	-1.560884	-0.852002	-1.809598	0.000000	-10.000000	-0.675000	31.450001	247.666672	1023.000000	1023.000000	2046.000000
31.200001	-0.009842	-5.816336	-2.208199	-1.441607	-0.347319	-1.819212	0.000000	-10.000000	-0.700000	31.816668	258.000000	1023.000000	1023.000000	2046.000000
31.219999	-0.008111	-4.793867	-1.873902	-1.421997	0.122320	-1.620288	0.000000	-10.000000	-0.691667	31.916666	268.500000	1023.000000	1023.000000	2046.000000
31.240000	-0.006127	-3.621096	-1.487341	-1.361230	0.463701	-1.236226	0.000000	-10.000000	-0.666667	31.600000	279.000000	1023.000000	1023.000000	2046.000000
31.260000	-0.004592	-2.713701	-1.277305	-1.133979	0.923951	-1.226369	0.000000	-10.000000	-0.608333	30.850000	289.666656	1023.000000	1023.000000	2046.000000
31.280001	-0.002697	-1.593972	-0.935799	-1.123913	1.479086	-1.013346	0.000000	-10.000000	-0.591667	30.216667	300.166656	1023.000000	1023.000000	2046.000000
31.299999	-0.001164	-0.687658	-0.688139	-1.207383	1.857053	-0.649188	0.000000	-10.000000	-0.608333	29.916668	310.500000	1023.000000	1023.000000	2046.000000
31.320000	-0.000666	-0.393409	-0.726136	-1.236571	2.183725	-0.614428	0.000000	-10.000000	-0.641667	29.916668	320.500000	1023.000000	1023.000000	2046.000000
31.340000	0.000139	0.082323	-0.682258	-1.365283	2.659789	-0.529925	0.000000	-10.000000	-0.650000	29.833334	330.500000	1023.000000	1023.000000	2046.000000
31.360001	0.001079	0.637667	-0.362150	-1.585999	2.826179	-0.240363	0.000000	-10.000000	-0.625000	29.733334	340.500000	1023.000000	1023.000000	2046.000000
31.379999	0.001572	0.928904	-0.200825	-1.563171	2.974373	-0.281474	0.000000	-10.000000	-0.608333	29.300001	350.500000	1023.000000	1023.000000	2046.000000
31.400000	0.002850	1.684433	0.108001	-1.501618	3.338261	-0.260212	0.000000	-10.000000	-0.583333	28.783335	360.333344	1023.000000	1023.000000	2046.000000
31.420000	0.004113	2.430679	0.514988	-1.587080	3.488673	0.014098	0.000000	-10.000000	-0.566667	28.166668	370.000000	1023.000000	1023.000000	2046.000000
31.440001	0.005072	2.997528	0.795459	-1.493401	3.751544	-0.056074	0.000000	-10.000000	-0.558333	27.883333	379.333344	1023.000000	1023.000000	2046.000000
31.459999	0.006636	3.921850	1.241158	-1.438455	4.066092	0.053054	0.000000	-10.000000	-0.558333	27.866667	388.666656	1023.000000	1023.000000	2046.000000
31.480000	0.008047	4.755629	1.691621	-1.466813	4.235975	0.294845	0.000000	-10.000000	-0.558333	27.933332	398.000000	1023.000000	1023.000000	2046.000000
31.500000	0.009410	5.561234	2.002598	-1.228993	4.572849	0.214779	0.000000	-10.000000	-0.533333	27.600000	407.333344	1023.000000	1023.000000	2046.000000
31.520000	0.011296	6.675685	2.463313	-1.107669	4.895848	0.424193	0.000000	-10.000000	-0.516667	27.216667	416.666656	1023.000000	1023.000000	2046.000000
31.540001	0.012935	7.644582	2.854864	-1.010635	5.092192	0.708162	0.000000	-10.000000	-0.500000	26.950001	425.833344	1023.000000	1023.000000	2046.000000
31.559999	0.014557	8.603386	3.132228	-0.681090	5.523941	0.628307	0.000000	-10.000000	-0.491667	26.850000	434.833344	1023.000000	1023.000000	2046.000000
31.580000	0.016788	9.921701	3.645775	-0.538078	5.892766	0.921238	0.000000	-10.000000	-0.475000	26.800001	443.833344	1023.000000	1023.000000	2046.000000
31.600000	0.018315	10.824260	4.076490	-0.351040	6.023933	1.074877	0.000000	-10.000000	-0.475000	26.333334	452.666656	1023.000000	1023.000000	2046.000000
31.620001	0.020199	11.937843	4.360414	-0.057863	6.508097	1.127195	0.000000	-10.000000	-0.483333	26.266666	461.666656	1023.000000	1023.000000	2046.000000
31.639999	0.022182	13.109490	4.894635	0.022006	6.750148	1.442701	0.000000	-10.000000	-0.491667	25.900000	470.333344	1023.000000	1023.000000	2046.000000
31.660000	0.023451	13.859538	5.228003	0.228651	6.896748	1.506137	0.000000	-10.000000	-0.475000	25.466667	479.166656	1023.000000	1023.000000	2046.000000
31.680000	0.025259	14.927789	5.503336	0.484894	7.370153	1.569406	0.000000	-10.000000	-0.450000	24.933334	487.666656	1023.000000	1023.000000	2046.000000
31.700001	0.027013	15.964950	5.983348	0.510049	7.557477	1.914075	0.000000	-10.000000	-0.425000	24.550001	496.000000	1023.000000	1023.000000	2046.000000
31.719999	0.028011	16.554512	6.227650	0.714744	7.705233	1.906886	0.000000	-10.000000	-0.400000	24.216667	504.166656	1023.000000	1023.000000	2046.000000
31.740000	0.029591	17.488287	6.499862	0.958402	8.089076	1.940947	0.000000	-10.000000	-0.366667	23.550001	512.333313	1023.000000	1023.000000	2046.000000
31.760000	0.031424	18.571871	6.989049	1.001842	8.312587	2.268392	0.000000	-10.000000	-0.341667	22.616667	520.333313	1023.000000	1023.000000	2046.000000
31.780001	0.032751	19.355652	7.289639	1.268582	8.538647	2.258784	0.000000	-10.000000	-0.291667	21.716667	528.000000	1023.000000	1023.000000	2046.000000
31.799999	0.034859	20.601854	7.881542	1.476131	8.793459	2.450722	0.000000	-10.000000	-0.266667	20.666666	535.333313	1023.000000	1023.000000	2046.000000
31.820000	0.036630	21.648115	8.450285	1.628947	8.949329	2.619553	0.000000	-10.000000	-0.241667	19.900000	542.500000	1023.000000	1023.000000	2046.000000
31.840000	0.037701	22.281359	8.901679	1.833900	8.945491	2.600289	0.000000	-10.000000	-0.233333	19.100000	549.333313	1023.000000	1023.000000	2046.000000
31.860001	0.039121	23.120543	9.251153	2.085861	9.156836	2.626693	0.000000	-10.000000	-0.200000	18.383333	556.000000	1023.000000	1023.000000	2046.000000
31.879999	0.040016	23.649675	9.523592	2.228759	9.039753	2.857571	0.000000	-10.000000	-0.150000	17.100000	562.333313	1023.000000	1023.000000	2046.000000
31.900000	0.039978	23.626865	9.508421	2.593250	8.767999	2.757195	0.000000	-10.000000	-0.108333	15.616667	568.166687	1023.000000	1023.000000	2046.000000
31.920000	0.039861	23.557575	9.303861	3.010855	8.649907	2.592953	0.000000	-10.000000	-0.091667	13.700000	573.666687	1023.000000	1023.000000	2046.000000
31.940001	0.039062	23.085772	9.282501	3.073113	8.140911	2.589246	0.000000	-10.000000	-0.083333	12.233334	578.500000	1023.000000	1023.000000	2046.000000
31.959999	0.037181	21.974039	9.041159	3.188173	7.583884	2.160824	0.000000	-10.000000	-0.075000	11.116667	583.000000	1023.000000	1023.000000	2046.000000
31.980000	0.035069	20.725676	8.767489	3.034448	7.055647	1.868091	0.000000	-10.000000	-0.041667	10.016666	586.666687	1023.000000	1023.000000	2046.000000
32.000000	0.032090	18.965288	8.370876	2.616415	6.362179	1.615816	0.000000	-10.000000	-0.016667	7.766666	590.166687	1023.000000	1023.000000	2046.000000
32.020000	0.029048	17.167177	7.673451	2.403189	5.919024	1.171514	0.000000	-10.000000	0.000000	4.550000	593.000000	1023.000000	1023.000000	2046.000000
32.040001	0.026936	15.919315	7.092820	2.173460	5.674155	0.978881	0.000000	-10.000000	0.000000	1.050000	595.000000	1023.000000	1023.000000	2046.000000
32.060001	0.024950	14.745559	6.634183	1.857606	5.335280	0.918489	0.000000	-10.000000	0.000000	-1.383333	595.833313	1023.000000	1023.000000	2046.000000
32.080002	0.023217	13.721492	6.102165	1.796274	5.168183	0.654869	0.000000	-10.000000	0.000000	-3.300000	596.000000	1023.000000	1023.000000	2046.000000
32.099998	0.022335	13.200148	5.783150	1.737587	5.128916	0.550494	0.000000	-10.000000	0.008333	-4.833333	596.000000	1023.000000	1023.000000	2046.000000
32.119999	0.021412	12.654585	5.578317	1.488115	4.985085	0.603068	0.000000	-10.000000	0.016667	-6.250000	596.000000	1023.000000	1023.000000	2046.000000
32.139999	0.020245	11.964717	5.273715	1.431758	4.840341	0.418903	0.000000	-10.000000	0.033333	-7.250000	596.000000	1023.000000	1023.000000	2046.000000
32.160000	0.020044	11.845917	5.096025	1.463081	4.928265	0.358546	0.000000	-10.000000	0.041667	-8.000000	596.000000	1023.000000	1023.000000	2046.000000
32.180000	0.019634	11.603905	5.042471	1.282234	4.863060	0.416140	0.000000	-10.000000	0.050000	-8.783334	596.000000	1023.000000	1023.000000	2046.000000
32.200001	0.019049	11.258164	4.926989	1.231430	4.781225	0.318521	0.000000	-10.000000	0.058333	-9.533334	596.000000	1023.000000	1023.000000	2046.000000
32.220001	0.019383	11.455214	4.867701	1.276897	4.975985	0.334631	0.000000	-10.000000	0.058333	-10.166667	592.500000	1023.000000	1023.000000	2046.000000
32.240002	0.019461	11.501514	4.822620	1.097452	5.053285	0.528157	0.000000	-10.000000	0.066667	-10.783334	584.666687	1023.000000	1023.000000	2046.000000
32.259998	0.019122	11.301095	4.649878	1.081477	5.032930	0.536811	0.000000	-10.000000	0.075000	-11.550000	575.666687	1023.000000	1023.000000	2046.000000
32.279999	0.019543	11.550069	4.569716	1.191898	5.240210	0.548245	0.000000	-10.000000	0.091667	-12.483334	568.666687	1023.000000	1023.000000	2046.000000
32.299999	0.019796	11.699269	4.570860	1.000515	5.329697	0.798199	0.000000	-10.000000	0.100000	-13.233334	564.500000	1023.000000	1023.000000	2046.000000
32.320000	0.019037	11.250855	4.323815	0.859039	5.252464	0.815537	0.000000	-10.000000	0.108333	-13.866667	560.000000	1023.000000	1023.000000	2046.000000
32.340000	0.018593	10.988586	3.930418	0.879991	5.386335	0.791842	0.000000	-10.000000	0.141667	-14.283334	555.333313	1023.000000	1023.000000	2046.000000
32.360001	0.018124	10.711410	3.853313	0.610931	5.327646	0.919520	0.000000	-10.000000	0.175000	-15.050000	550.500000	1023.000000	1023.000000	2046.000000
32.380001	0.016634	9.830430	3.555823	0.299310	5.076958	0.898339	0.000000	-10.000000	0.200000	-15.733334	545.500000	1023.000000	1023.000000	2046.000000
32.400002	0.015933	9.416111	3.230640	0.326545	5.052330	0.806596	0.000000	-10.000000	0.216667	-16.566666	540.166687	1023.000000	1023.000000	2046.000000
32.419998	0.015579	9.207341	3.257485	0.095489	4.891036	0.963330	0.000000	-10.000000	0.233333	-17.250000	534.500000	1023.000000	1023.000000	2046.000000
32.439999	0.014379	8.498060	3.064780	-0.058634	4.585720	0.906195	0.000000	-10.000000	0.250000	-18.016666	528.500000	1023.000000	1023.000000	2046.000000
32.459999	0.014175	8.377172	2.847619	0.101933	4.610416	0.817204	0.000000	-10.000000	0.250000	-18.783333	522.500000	1023.000000	1023.000000	2046.000000
32.480000	0.013893	8.210710	2.933248	-0.090741	4.347044	1.021159	0.000000	-10.000000	0.266667	-19.416666	516.500000	1023.000000	1023.000000	2046.000000
32.500000	0.013005	7.686198	2.730688	-0.088819	4.098431	0.945898	0.000000	-10.000000	0.300000	-20.216667	510.166656	1023.000000	1023.000000	2046.000000
32.520000	0.013166	7.781194	2.589034	0.131005	4.108871	0.952284	0.000000	-10.000000	0.341667	-20.916666	503.500000	1023.000000	1023.000000	2046.000000
32.540001	0.012820	7.576481	2.602063	0.035933	3.833535	1.104950	0.000000	-10.000000	0.366667	-21.783333	496.333344	1023.000000	1023.000000	2046.000000
32.560001	0.012306	7.273007	2.378762	0.162337	3.696600	1.035309	0.000000	-10.000000	0.375000	-22.450001	489.166656	1023.000000	1023.000000	2046.000000
32.580002	0.012503	7.389235	2.313219	0.344283	3.656071	1.075661	0.000000	-10.000000	0.383333	-23.000000	481.666656	1023.000000	1023.000000	2046.000000
32.599998	0.012214	7.218645	2.332393	0.292127	3.375929	1.218196	0.000000	-10.000000	0.383333	-23.333334	474.000000	1023.000000	1023.000000	2046.000000
32.619999	0.011546	6.823428	2.129206	0.357875	3.147687	1.188660	0.000000	-10.000000	0.400000	-23.566668	466.000000	1023.000000	1023.000000	2046.000000
32.639999	0.011678	6.901918	2.056798	0.585238	3.065187	1.194695	0.000000	-10.000000	0.416667	-23.783335	458.000000	1023.000000	1023.000000	2046.000000
32.660000	0.011281	6.667127	1.997009	0.496857	2.841907	1.331354	0.000000	-10.000000	0.441667	-24.033335	450.000000	1023.000000	1023.000000	2046.000000
32.680000	0.010492	6.200936	1.782508	0.554769	2.616086	1.247573	0.000000	-10.000000	0.450000	-24.266666	442.000000	1023.000000	1023.000000	2046.000000
32.700001	0.010409	6.151529	1.655057	0.750663	2.527064	1.218745	0.000000	-10.000000	0.458333	-24.383333	434.000000	1023.000000	1023.000000	2046.000000
32.720001	0.010051	5.939927	1.653094	0.682522	2.237050	1.367261	0.000000	-10.000000	0.466667	-24.566668	426.000000	1023.000000	1023.000000	2046.000000
32.740002	0.009035	5.339741	1.404178	0.662699	1.990964	1.281901	0.000000	-10.000000	0.475000	-24.683334	418.000000	1023.000000	1023.000000	2046.000000
32.759998	0.008932	5.278860	1.314314	0.850977	1.848575	1.264993	0.000000	-10.000000	0.475000	-24.950001	409.666656	1023.000000	1023.000000	2046.000000
32.779999	0.008389	4.957708	1.236033	0.774723	1.619424	1.327528	0.000000	-10.000000	0.475000	-25.016666	401.333344	1023.000000	1023.000000	2046.000000
32.799999	0.007372	4.356956	0.974580	0.782298	1.349646	1.250432	0.000000	-10.000000	0.483333	-25.116667	392.833344	1023.000000	1023.000000	2046.000000
32.820000	0.007388	4.366411	0.864129	0.943940	1.287390	1.270952	0.000000	-10.000000	0.491667	-25.200001	384.500000	1023.000000	1023.000000	2046.000000
32.840000	0.006640	3.924304	0.828213	0.789642	1.016404	1.290044	0.000000	-10.000000	0.491667	-25.416666	376.000000	1023.000000	1023.000000	2046.000000
32.860001	0.006430	3.799930	0.728597	0.873969	0.978170	1.219194	0.000000	-10.000000	0.491667	-25.450001	367.500000	1023.000000	1023.000000	2046.000000
32.880001	0.007542	4.457426	0.984565	1.079296	1.062867	1.330698	0.000000	-10.000000	0.491667	-25.433332	359.166656	1023.000000	1023.000000	2046.000000
32.900002	0.007952	4.699423	1.320705	1.077602	0.913244	1.387872	0.000000	-10.000000	0.491667	-25.266666	350.666656	1023.000000	1023.000000	2046.000000
32.919998	0.008007	4.732313	1.351740	1.105538	0.868894	1.406140	0.000000	-10.000000	0.491667	-25.350000	342.333344	1023.000000	1023.000000	2046.000000
32.939999	0.008304	4.907383	1.511639	1.171104	0.829722	1.394919	0.000000	-10.000000	0.483333	-25.316668	333.666656	1023.000000	1023.000000	2046.000000
32.959999	0.007242	4.280120	1.527230	1.018041	0.367112	1.367737	0.000000	-10.000000	0.491667	-25.383333	325.333344	1023.000000	1023.000000	2046.000000
32.980000	0.007069	4.177625	1.278047	1.440524	0.201055	1.257998	0.000000	-10.000000	0.491667	-25.216667	316.666656	1023.000000	1023.000000	2046.000000
33.000000	0.006539	3.864846	1.109444	1.635198	-0.165336	1.285540	0.000000	-10.000000	0.483333	-25.250000	308.333344	1023.000000	1023.000000	2046.000000
33.020000	0.004192	2.477559	0.625884	1.662951	-0.879142	1.067866	0.000000	-10.000000	0.483333	-25.200001	299.833344	1023.000000	1023.000000	2046.000000
33.040001	0.002283	1.349421	0.081520	1.906805	-1.338825	0.699921	0.000000	-10.000000	0.466667	-25.116667	291.500000	1023.000000	1023.000000	2046.000000
33.060001	-0.000031	-0.018104	-0.118852	1.695392	-2.009871	0.415227	0.000000	-10.000000	0.466667	-24.733334	283.166656	1023.000000	1023.000000	2046.000000
33.080002	-0.003491	-2.063115	-0.534153	1.346672	-2.768057	-0.107578	0.000000	-10.000000	0.458333	-24.450001	275.000000	1023.000000	1023.000000	2046.000000
33.099998	-0.006183	-3.654353	-1.023588	1.163283	-3.245106	-0.548942	0.000000	-10.000000	0.450000	-23.833334	267.000000	1023.000000	1023.000000	2046.000000
33.119999	-0.009823	-5.805152	-1.542845	0.599911	-3.957642	-0.904575	0.000000	-10.000000	0.425000	-23.400000	259.000000	1023.000000	1023.000000	2046.000000
33.139999	-0.013201	-7.801499	-2.359713	0.220499	-4.357705	-1.304580	0.000000	-10.000000	0.400000	-22.850000	251.000000	1023.000000	1023.000000	2046.000000
33.160000	-0.015293	-9.038439	-2.995873	0.039624	-4.537120	-1.545070	0.000000	-10.000000	0.391667	-22.783335	243.333328	1023.000000	1023.000000	2046.000000
33.180000	-0.018067	-10.677608	-3.524848	-0.436886	-4.946526	-1.769348	0.000000	-10.000000	0.391667	-22.650002	235.666672	1023.000000	1023.000000	2046.000000
33.200001	-0.019869	-11.742506	-4.108863	-0.570477	-5.101547	-1.961619	0.000000	-10.000000	0.375000	-22.616667	228.166672	1023.000000	1023.000000	2046.000000
33.220001	-0.020627	-12.190576	-4.415145	-0.622298	-5.131577	-2.021556	0.000000	-10.000000	0.350000	-22.566668	220.500000	1023.000000	1023.000000	2046.000000
33.240002	-0.022328	-13.195620	-4.696632	-0.953477	-5.413363	-2.132148	0.000000	-10.000000	0.341667	-22.483334	210.500000	1023.000000	1023.000000	2046.000000
33.259998	-0.023434	-13.849311	-5.152626	-1.050217	-5.403063	-2.243405	0.000000	-10.000000	0.333333	-22.183334	200.666672	1023.000000	1023.000000	2046.000000
33.279999	-0.023744	-14.032532	-5.336009	-1.020012	-5.370640	-2.305871	0.000000	-10.000000	0.333333	-21.900002	193.333328	1023.000000	1023.000000	2046.000000
33.299999	-0.024689	-14.591097	-5.450372	-1.275065	-5.525618	-2.340042	0.000000	-10.000000	0.333333	-21.616667	188.500000	1023.000000	1023.000000	2046.000000
33.320000	-0.025418	-15.022225	-5.675176	-1.479039	-5.514448	-2.353562	0.000000	-10.000000	0.341667	-21.500000	183.666672	1023.000000	1023.000000	2046.000000
33.340000	-0.025120	-14.845911	-5.805449	-1.427976	-5.346022	-2.266464	0.000000	-10.000000	0.333333	-21.250000	176.333328	1023.000000	1023.000000	2046.000000
33.360001	-0.025012	-14.782068	-5.921576	-1.480306	-5.211381	-2.168805	0.000000	-10.000000	0.333333	-21.200001	169.166672	1023.000000	1023.000000	2046.000000
33.380001	-0.025575	-15.114854	-6.105478	-1.741816	-5.282044	-1.985515	0.000000	-10.000000	0.316667	-21.166668	162.000000	1023.000000	1023.000000	2046.000000
33.400002	-0.025536	-15.091611	-6.368116	-1.616116	-5.126606	-1.980772	0.000000	-10.000000	0.316667	-21.050001	155.000000	1023.000000	1023.000000	2046.000000
33.419998	-0.025446	-15.038836	-6.459328	-1.541417	-5.085113	-1.952978	0.000000	-10.000000	0.300000	-20.650000	148.000000	1023.000000	1023.000000	2046.000000
33.439999	-0.026429	-15.619351	-6.651832	-1.814387	-5.234096	-1.919036	0.000000	-10.000000	0.300000	-20.166668	141.166672	1023.000000	1023.000000	2046.000000
33.459999	-0.027124	-16.030153	-6.887308	-1.893945	-5.315474	-1.933426	0.000000	-10.000000	0.300000	-19.816668	134.333328	1023.000000	1023.000000	2046.000000
33.480000	-0.027479	-16.239985	-6.974886	-1.922334	-5.384277	-1.958488	0.000000	-10.000000	0.300000	-19.616667	127.833336	1023.000000	1023.000000	2046.000000
33.500000	-0.027967	-16.528660	-7.096219	-2.040333	-5.411150	-1.980960	0.000000	-10.000000	0.283333	-19.366667	121.166664	1023.000000	1023.000000	2046.000000
33.520000	-0.028872	-17.063072	-7.180997	-2.290672	-5.624463	-1.966941	0.000000	-10.000000	0.266667	-19.050001	114.833336	1023.000000	1023.000000	2046.000000
33.540001	-0.029726	-17.567850	-7.347085	-2.406782	-5.788058	-2.025924	0.000000	-10.000000	0.233333	-18.616667	108.500000	1023.000000	1023.000000	2046.000000
33.560001	-0.029951	-17.701097	-7.473531	-2.391863	-5.814329	-2.021375	0.000000	-10.000000	0.216667	-18.100000	102.500000	1023.000000	1023.000000	2046.000000
33.580002	-0.030193	-17.843796	-7.520496	-2.407667	-5.834997	-2.080635	0.000000	-10.000000	0.200000	-17.700001	96.500000	1023.000000	1023.000000	2046.000000
33.599998	-0.030966	-18.301088	-7.551339	-2.608076	-6.046304	-2.095370	0.000000	-10.000000	0.200000	-17.250000	90.500000	1023.000000	1023.000000	2046.000000
33.619999	-0.031270	-18.480309	-7.692616	-2.646982	-6.081302	-2.059409	0.000000	-10.000000	0.200000	-17.000000	84.500000	1023.000000	1023.000000	2046.000000
33.639999	-0.031010	-18.326818	-7.749449	-2.531991	-6.031354	-2.014024	0.000000	-10.000000	0.200000	-16.666666	78.833336	1023.000000	1023.000000	2046.000000
33.660000	-0.030804	-18.205078	-7.703246	-2.423462	-6.025942	-2.052428	0.000000	-10.000000	0.200000	-16.283333	73.166664	1023.000000	1023.000000	2046.000000
33.680000	-0.031029	-18.337854	-7.689137	-2.548156	-6.121736	-1.978825	0.000000	-10.000000	0.191667	-15.816667	67.833336	1023.000000	1023.000000	2046.000000
33.700001	-0.031133	-18.399384	-7.784956	-2.543986	-6.144617	-1.925825	0.000000	-10.000000	0.183333	-15.150001	62.500000	1023.000000	1023.000000	2046.000000
33.720001	-0.030694	-18.140432	-7.725667	-2.434962	-6.133962	-1.845840	0.000000	-10.000000	0.166667	-14.650001	57.500000	1023.000000	1023.000000	2046.000000
33.740002	-0.030347	-17.934818	-7.677164	-2.271771	-6.075215	-1.910668	0.000000	-10.000000	0.158333	-14.100000	52.666668	1023.000000	1023.000000	2046.000000
33.759998	-0.030532	-18.044157	-7.653825	-2.355258	-6.166323	-1.868750	0.000000	-10.000000	0.150000	-13.716666	47.833332	1023.000000	1023.000000	2046.000000
33.779999	-0.030608	-18.089560	-7.689721	-2.399264	-6.228457	-1.772119	0.000000	-10.000000	0.141667	-13.116667	43.333332	1023.000000	1023.000000	2046.000000
33.799999	-0.030015	-17.738699	-7.648616	-2.204453	-6.117245	-1.768384	0.000000	-10.000000	0.116667	-12.550000	39.000000	1023.000000	1023.000000	2046.000000
33.820000	-0.029758	-17.586794	-7.555529	-2.136510	-6.117688	-1.777068	0.000000	-10.000000	0.091667	-11.950000	35.000000	1023.000000	1023.000000	2046.000000
33.840000	-0.029889	-17.664284	-7.501623	-2.239342	-6.199307	-1.724011	0.000000	-10.000000	0.066667	-11.500000	31.000000	1023.000000	1023.000000	2046.000000
33.860001	-0.029845	-17.638678	-7.522184	-2.218709	-6.193672	-1.704113	0.000000	-10.000000	0.058333	-10.950000	27.000000	1023.000000	1023.000000	2046.000000
33.880001	-0.029312	-17.323645	-7.495854	-2.040977	-6.088337	-1.698476	0.000000	-10.000000	0.050000	-10.433333	23.166666	1023.000000	1023.000000	2046.000000
33.900002	-0.029338	-17.338680	-7.415317	-2.032917	-6.122015	-1.768431	0.000000	-10.000000	0.050000	-9.966667	19.666666	1023.000000	1023.000000	2046.000000
33.919998	-0.029478	-17.421383	-7.395063	-2.139909	-6.184422	-1.701988	0.000000	-10.000000	0.041667	-9.650001	16.333334	1023.000000	1023.000000	2046.000000
33.939999	-0.029299	-17.315861	-7.438928	-2.054327	-6.124638	-1.697966	0.000000	-10.000000	0.041667	-9.316668	13.166667	1023.000000	1023.000000	2046.000000
33.959999	-0.028744	-16.987810	-7.344673	-1.907767	-6.042274	-1.693095	0.000000	-10.000000	0.041667	-8.916667	10.000000	1023.000000	1023.000000	2046.000000
33.980000	-0.028633	-16.921814	-7.266905	-1.883025	-6.042739	-1.729146	0.000000	-10.000000	0.050000	-8.433333	7.000000	1023.000000	1023.000000	2046.000000
34.000000	-0.028840	-17.044573	-7.295755	-2.002321	-6.057172	-1.689324	0.000000	-10.000000	0.041667	-7.966667	4.166667	1023.000000	1023.000000	2046.000000
34.020000	-0.028590	-16.896749	-7.305336	-1.947283	-5.976030	-1.668101	0.000000	-10.000000	0.025000	-7.483334	1.666667	1023.000000	1023.000000	2046.000000
34.040001	-0.027551	-16.282425	-7.135898	-1.716626	-5.724139	-1.705763	0.000000	-10.000000	0.016667	-6.833333	-0.500000	1023.000000	1023.000000	2046.000000
34.060001	-0.026973	-15.941335	-6.778377	-1.744356	-5.756514	-1.662088	0.000000	-10.000000	0.008333	-5.783333	-2.500000	1023.000000	1023.000000	2046.000000
34.080002	-0.026343	-15.568777	-6.487666	-1.871113	-5.713148	-1.496850	0.000000	-10.000000	0.008333	-4.266666	-4.333333	1023.000000	1023.000000	2046.000000
34.099998	-0.025393	-15.007011	-6.152373	-1.759650	-5.608419	-1.486568	0.000000	-10.000000	-0.008333	-1.700000	-5.500000	1023.000000	1023.000000	2046.000000
34.119999	-0.024890	-14.709749	-5.854129	-1.716599	-5.516063	-1.622958	0.000000	-10.000000	-0.025000	1.033333	-6.000000	1023.000000	1023.000000	2046.000000
34.139999	-0.024532	-14.498134	-5.672719	-1.838170	-5.417375	-1.569870	0.000000	-10.000000	-0.058333	4.316667	-6.000000	1023.000000	1023.000000	2046.000000
34.160000	-0.023342	-13.795403	-5.444829	-1.617504	-5.237129	-1.495940	0.000000	-10.000000	-0.075000	7.200000	-6.000000	1023.000000	1023.000000	2046.000000
34.180000	-0.022064	-13.039551	-5.324987	-1.152442	-4.982743	-1.579378	0.000000	-10.000000	-0.108333	9.900000	-6.000000	1023.000000	1023.000000	2046.000000
34.200001	-0.022097	-13.059614	-5.309186	-1.004793	-5.135880	-1.609755	0.000000	-10.000000	-0.150000	12.433333	-6.000000	1023.000000	1023.000000	2046.000000
34.220001	-0.022694	-13.412197	-5.415763	-0.891250	-5.377843	-1.727341	0.000000	-10.000000	-0.225000	14.666667	-6.000000	1023.000000	1023.000000	2046.000000
34.240002	-0.023075	-13.637516	-5.387612	-0.710056	-5.530361	-2.009487	0.000000	-10.000000	-0.275000	17.216667	-1.000000	1023.000000	1023.000000	2046.000000
34.259998	-0.024711	-14.604234	-5.348385	-0.953148	-5.868543	-2.434158	0.000000	-10.000000	-0.341667	19.900002	11.666667	1023.000000	1023.000000	2046.000000
34.279999	-0.026999	-15.956386	-5.652387	-1.506083	-6.104506	-2.693409	0.000000	-10.000000	-0.383333	21.900002	24.333334	1023.000000	1023.000000	2046.000000
34.299999	-0.028767	-17.001379	-6.028974	-1.843175	-6.166490	-2.962740	0.000000	-10.000000	-0.458333	23.416668	34.500000	1023.000000	1023.000000	2046.000000
34.320000	-0.029791	-17.606459	-6.346223	-1.978528	-6.000960	-3.280746	0.000000	-10.000000	-0.475000	24.066668	39.500000	1023.000000	1023.000000	2046.000000
34.340000	-0.030905	-18.264618	-6.590524	-2.376153	-5.947250	-3.350691	0.000000	-10.000000	-0.491667	24.900000	47.500000	1023.000000	1023.000000	2046.000000
34.360001	-0.031208	-18.443647	-6.783662	-2.537849	-5.804955	-3.317181	0.000000	-10.000000	-0.500000	25.650000	55.666668	1023.000000	1023.000000	2046.000000
34.380001	-0.030599	-18.084015	-6.810946	-2.368900	-5.459782	-3.444387	0.000000	-10.000000	-0.525000	26.250000	64.333336	1023.000000	1023.000000	2046.000000
34.400002	-0.030168	-17.829266	-6.664746	-2.459158	-5.319353	-3.386009	0.000000	-10.000000	-0.558333	27.016666	72.833336	1023.000000	1023.000000	2046.000000
34.419998	-0.029563	-17.471703	-6.618343	-2.560124	-5.084287	-3.208948	0.000000	-10.000000	-0.583333	27.633333	81.666664	1023.000000	1023.000000	2046.000000
34.439999	-0.028420	-16.795944	-6.499794	-2.407780	-4.728496	-3.159874	0.000000	-10.000000	-0.600000	28.366667	90.666664	1023.000000	1023.000000	2046.000000
34.459999	-0.027117	-16.026190	-6.216695	-2.215632	-4.411394	-3.182469	0.000000	-10.000000	-0.625000	28.883333	100.000000	1023.000000	1023.000000	2046.000000
34.480000	-0.025949	-15.335946	-5.944646	-2.318678	-4.113748	-2.958874	0.000000	-10.000000	-0.633333	29.583334	109.666664	1023.000000	1023.000000	2046.000000
34.500000	-0.024594	-14.535084	-5.678318	-2.373749	-3.734568	-2.748450	0.000000	-10.000000	-0.650000	29.750000	119.500000	1023.000000	1023.000000	2046.000000
34.520000	-0.022711	-13.421942	-5.375864	-2.240525	-3.267625	-2.537929	0.000000	-10.000000	-0.658333	30.166666	129.500000	1023.000000	1023.000000	2046.000000
34.540001	-0.020768	-12.273907	-5.094350	-1.993804	-2.721414	-2.464338	0.000000	-10.000000	-0.650000	30.316668	139.500000	1023.000000	1023.000000	2046.000000
34.560001	-0.018901	-11.170275	-4.663635	-2.049706	-2.314538	-2.142397	0.000000	-10.000000	-0.650000	30.500000	149.500000	1023.000000	1023.000000	2046.000000
34.580002	-0.017417	-10.293744	-4.462588	-2.135632	-1.881669	-1.813855	0.000000	-10.000000	-0.625000	30.533335	159.500000	1023.000000	1023.000000	2046.000000
34.599998	-0.015939	-9.419715	-4.352457	-1.939425	-1.367181	-1.760652	0.000000	-10.000000	-0.625000	30.100000	169.666672	1023.000000	1023.000000	2046.000000
34.619999	-0.014928	-8.822715	-4.183250	-2.001374	-1.008631	-1.629459	0.000000	-10.000000	-0.625000	30.033333	179.833328	1023.000000	1023.000000	2046.000000
34.639999	-0.014353	-8.482429	-4.025099	-2.301833	-0.772838	-1.382658	0.000000	-10.000000	-0.641667	29.666666	189.833328	1023.000000	1023.000000	2046.000000
34.660000	-0.013398	-7.918033	-3.823054	-2.345100	-0.509434	-1.240445	0.000000	-10.000000	-0.641667	29.766666	199.666672	1023.000000	1023.000000	2046.000000
34.680000	-0.012175	-7.195302	-3.540775	-2.173569	-0.165781	-1.315177	0.000000	-10.000000	-0.625000	29.700001	209.500000	1023.000000	1023.000000	2046.000000
34.700001	-0.011136	-6.581181	-3.117421	-2.283702	-0.032307	-1.147750	0.000000	-10.000000	-0.616667	29.700001	219.500000	1023.000000	1023.000000	2046.000000
34.720001	-0.010145	-5.995694	-2.811080	-2.427292	0.170061	-0.927383	0.000000	-10.000000	-0.608333	29.650000	229.500000	1023.000000	1023.000000	2046.000000
34.740002	-0.008807	-5.205131	-2.495029	-2.277247	0.496981	-0.929836	0.000000	-10.000000	-0.608333	29.733334	239.500000	1023.000000	1023.000000	2046.000000
34.759998	-0.007159	-4.230737	-2.015781	-2.134117	0.810516	-0.891356	0.000000	-10.000000	-0.616667	29.900000	249.500000	1023.000000	1023.000000	2046.000000
34.779999	-0.005784	-3.418252	-1.542892	-2.204377	1.046882	-0.717865	0.000000	-10.000000	-0.625000	30.100000	259.500000	1023.000000	1023.000000	2046.000000
34.799999	-0.004131	-2.441634	-1.210819	-2.144417	1.398395	-0.484793	0.000000	-10.000000	-0.625000	30.133333	269.500000	1023.000000	1023.000000	2046.000000
34.820000	-0.002058	-1.216446	-0.809863	-1.792899	1.858759	-0.472444	0.000000	-10.000000	-0.608333	30.083334	276.166656	1023.000000	1023.000000	2046.000000
34.840000	-0.000200	-0.118123	-0.327362	-1.662513	2.180068	-0.308316	0.000000	-10.000000	-0.616667	29.950001	286.166656	1023.000000	1023.000000	2046.000000
34.860001	0.001636	0.966860	0.112505	-1.663055	2.489899	0.027511	0.000000	-10.000000	-0.633333	29.933334	296.166656	1023.000000	1023.000000	2046.000000
34.880001	0.003712	2.193740	0.491379	-1.365394	2.954065	0.113689	0.000000	-10.000000	-0.658333	29.850000	309.500000	1023.000000	1023.000000	2046.000000
34.900002	0.005741	3.393197	1.019363	-1.079579	3.293671	0.159741	0.000000	-10.000000	-0.675000	30.183334	319.500000	1023.000000	1023.000000	2046.000000
34.919998	0.007718	4.561584	1.523506	-1.024550	3.605244	0.457384	0.000000	-10.000000	-0.658333	30.350000	329.500000	1023.000000	1023.000000	2046.000000
34.939999	0.009675	5.717746	1.930359	-0.899708	3.963122	0.723972	0.000000	-10.000000	-0.658333	30.666668	339.500000	1023.000000	1023.000000	2046.000000
34.959999	0.011666	6.894550	2.353529	-0.517001	4.381867	0.676155	0.000000	-10.000000	-0.650000	30.666668	349.666656	1023.000000	1023.000000	2046.000000
34.980000	0.013780	8.144006	2.852999	-0.324538	4.768361	0.847183	0.000000	-10.000000	-0.658333	30.716667	360.000000	1023.000000	1023.000000	2046.000000
35.000000	0.015475	9.145785	3.304521	-0.305366	5.033022	1.113608	0.000000	-10.000000	-0.625000	30.633333	370.333344	1023.000000	1023.000000	2046.000000
35.020000	0.017291	10.218745	3.595302	-0.047876	5.463242	1.208077	0.000000	-10.000000	-0.600000	30.333334	380.500000	1023.000000	1023.000000	2046.000000
35.040001	0.019198	11.345768	4.076974	0.249046	5.799196	1.220551	0.000000	-10.000000	-0.608333	30.050001	390.500000	1023.000000	1023.000000	2046.000000
35.060001	0.020933	12.371536	4.531704	0.285079	6.088593	1.466159	0.000000	-10.000000	-0.633333	29.866667	400.500000	1023.000000	1023.000000	2046.000000
35.080002	0.022544	13.323547	4.830741	0.394202	6.424503	1.674102	0.000000	-10.000000	-0.658333	29.866667	410.500000	1023.000000	1023.000000	2046.000000
35.099998	0.024542	14.504514	5.236413	0.780748	6.804538	1.682815	0.000000	-10.000000	-0.666667	30.233334	420.500000	1023.000000	1023.000000	2046.000000
35.119999	0.026452	15.633100	5.902552	0.958271	6.976820	1.795457	0.000000	-10.000000	-0.658333	30.566668	430.500000	1023.000000	1023.000000	2046.000000
35.139999	0.028186	16.657824	6.561483	0.942200	7.096377	2.057763	0.000000	-10.000000	-0.641667	30.950001	440.833344	1023.000000	1023.000000	2046.000000
35.160000	0.029749	17.581438	7.009843	1.206882	7.412197	1.952517	0.000000	-10.000000	-0.616667	30.600000	451.166656	1023.000000	1023.000000	2046.000000
35.180000	0.031551	18.646656	7.680585	1.437606	7.604660	1.923805	0.000000	-10.000000	-0.608333	30.100000	461.500000	1023.000000	1023.000000	2046.000000
35.200001	0.033410	19.745325	8.264942	1.499073	7.753465	2.227844	0.000000	-10.000000	-0.600000	29.300001	471.500000	1023.000000	1023.000000	2046.000000
35.220001	0.035174	20.787838	8.556891	1.916127	7.977562	2.337256	0.000000	-10.000000	-0.583333	28.666666	481.500000	1023.000000	1023.000000	2046.000000
35.240002	0.035614	21.047747	8.572285	2.476712	7.898701	2.100049	0.000000	-10.000000	-0.550000	28.116667	491.166656	1023.000000	1023.000000	2046.000000
35.259998	0.035318	20.872749	8.545942	2.726275	7.581725	2.018806	0.000000	-10.000000	-0.525000	27.650000	500.666656	1023.000000	1023.000000	2046.000000
35.279999	0.033973	20.077980	8.478801	2.571894	7.078449	1.948835	0.000000	-10.000000	-0.516667	27.450001	510.000000	1023.000000	1023.000000	2046.000000
35.299999	0.031985	18.903065	8.130356	2.488861	6.736879	1.546970	0.000000	-10.000000	-0.491667	26.766668	519.333313	1023.000000	1023.000000	2046.000000
35.320000	0.029720	17.564560	7.902832	2.382823	6.239173	1.039731	0.000000	-10.000000	-0.441667	25.550001	528.333313	1023.000000	1023.000000	2046.000000
35.340000	0.027679	16.358023	7.488875	2.017305	5.928513	0.923329	0.000000	-10.000000	-0.366667	23.866667	536.833313	1023.000000	1023.000000	2046.000000
35.360001	0.025829	15.264775	7.009243	1.642682	5.693604	0.919246	0.000000	-10.000000	-0.316667	22.383333	545.000000	1023.000000	1023.000000	2046.000000
35.380001	0.024614	14.546602	6.482352	1.697552	5.731041	0.635657	0.000000	-10.000000	-0.275000	20.916666	552.833313	1023.000000	1023.000000	2046.000000
35.400002	0.024043	14.209291	6.318387	1.715877	5.649376	0.525649	0.000000	-10.000000	-0.250000	19.566668	560.333313	1023.000000	1023.000000	2046.000000
35.419998	0.023606	13.951010	6.235698	1.550305	5.545809	0.619196	0.000000	-10.000000	-0.208333	18.050001	567.166687	1023.000000	1023.000000	2046.000000
35.439999	0.023204	13.713541	6.018905	1.494620	5.592505	0.607511	0.000000	-10.000000	-0.166667	16.516666	573.500000	1023.000000	1023.000000	2046.000000
35.459999	0.023052	13.623849	5.891653	1.695594	5.666308	0.370294	0.000000	-10.000000	-0.133333	14.750001	579.166687	1023.000000	1023.000000	2046.000000
35.480000	0.023323	13.783822	5.995890	1.593069	5.652681	0.542183	0.000000	-10.000000	-0.100000	12.966667	584.333313	1023.000000	1023.000000	2046.000000
35.500000	0.023339	13.793135	5.957034	1.427451	5.663665	0.744985	0.000000	-10.000000	-0.066667	10.983334	588.833313	1023.000000	1023.000000	2046.000000
35.520000	0.023472	13.871756	5.858849	1.640975	5.836055	0.535876	0.000000	-10.000000	-0.025000	8.683333	592.833313	1023.000000	1023.000000	2046.000000
35.540001	0.024115	14.251793	6.059520	1.672388	5.907587	0.612297	0.000000	-10.000000	-0.008333	6.016666	596.000000	1023.000000	1023.000000	2046.000000
35.560001	0.024496	14.476951	6.094347	1.487146	5.955948	0.939510	0.000000	-10.000000	0.008333	2.583333	598.500000	1023.000000	1023.000000	2046.000000
35.580002	0.024547	14.507531	5.860744	1.547286	6.141511	0.957990	0.000000	-10.000000	0.016667	-0.616667	600.000000	1023.000000	1023.000000	2046.000000
35.599998	0.024993	14.770733	5.914664	1.703716	6.259793	0.892559	0.000000	-10.000000	0.025000	-3.833333	600.833313	1023.000000	1023.000000	2046.000000
35.619999	0.025411	15.017613	5.991633	1.548432	6.308088	1.169460	0.000000	-10.000000	0.025000	-5.983334	601.000000	1023.000000	1023.000000	2046.000000
35.639999	0.025292	14.947540	5.752780	1.383454	6.425425	1.385882	0.000000	-10.000000	0.033333	-7.800000	601.000000	1023.000000	1023.000000	2046.000000
35.660000	0.024861	14.692862	5.406406	1.468697	6.592293	1.225465	0.000000	-10.000000	0.041667	-9.066667	601.000000	1023.000000	1023.000000	2046.000000
35.680000	0.024468	14.460500	5.331583	1.374201	6.521823	1.232892	0.000000	-10.000000	0.058333	-10.100000	601.000000	1023.000000	1023.000000	2046.000000
35.700001	0.023877	14.111425	5.242055	0.993177	6.358602	1.517591	0.000000	-10.000000	0.075000	-11.083334	601.000000	1023.000000	1023.000000	2046.000000
35.720001	0.022961	13.569771	4.910655	0.890196	6.336242	1.432678	0.000000	-10.000000	0.091667	-12.066667	597.333313	1023.000000	1023.000000	2046.000000
35.740002	0.022361	13.215069	4.776752	0.912880	6.255858	1.269579	0.000000	-10.000000	0.100000	-12.983334	589.000000	1023.000000	1023.000000	2046.000000
35.759998	0.022136	13.082594	4.863210	0.749145	6.066346	1.403893	0.000000	-10.000000	0.125000	-13.950001	579.000000	1023.000000	1023.000000	2046.000000
35.779999	0.021643	12.790978	4.801692	0.547746	5.913516	1.528024	0.000000	-10.000000	0.150000	-14.733334	571.000000	1023.000000	1023.000000	2046.000000
35.799999	0.021107	12.474255	4.593267	0.619845	5.914341	1.346801	0.000000	-10.000000	0.183333	-15.433333	566.000000	1023.000000	1023.000000	2046.000000
35.820000	0.021102	12.471333	4.599579	0.709362	5.816322	1.346069	0.000000	-10.000000	0.191667	-15.800000	562.666687	1023.000000	1023.000000	2046.000000
35.840000	0.021205	12.532164	4.682013	0.693871	5.678190	1.478090	0.000000	-10.000000	0.208333	-16.566668	557.333313	1023.000000	1023.000000	2046.000000
35.860001	0.021115	12.479077	4.664234	0.595464	5.549181	1.670199	0.000000	-10.000000	0.225000	-17.366667	551.833313	1023.000000	1023.000000	2046.000000
35.880001	0.020884	12.342634	4.443528	0.754836	5.601394	1.542876	0.000000	-10.000000	0.241667	-18.500000	544.000000	1023.000000	1023.000000	2046.000000
35.900002	0.020961	12.387863	4.481179	0.918272	5.502329	1.486084	0.000000	-10.000000	0.266667	-19.216667	537.833313	1023.000000	1023.000000	2046.000000
35.919998	0.021180	12.517301	4.618428	0.934395	5.333210	1.631268	0.000000	-10.000000	0.283333	-19.916666	531.166687	1023.000000	1023.000000	2046.000000
35.939999	0.021068	12.451343	4.582398	0.824322	5.176298	1.868324	0.000000	-10.000000	0.316667	-20.450001	524.666687	1023.000000	1023.000000	2046.000000
35.959999	0.020651	12.204905	4.316499	0.999721	5.177316	1.711368	0.000000	-10.000000	0.333333	-21.066668	517.833313	1023.000000	1023.000000	2046.000000
35.980000	0.020572	12.157938	4.314840	1.153897	5.019861	1.669340	0.000000	-10.000000	0.350000	-21.450001	511.000000	1023.000000	1023.000000	2046.000000
36.000000	0.020525	12.130227	4.371500	1.095724	4.765523	1.897481	0.000000	-10.000000	0.350000	-21.783333	503.833344	1023.000000	1023.000000	2046.000000
36.020000	0.019947	11.788651	4.085584	1.105936	4.726955	1.870176	0.000000	-10.000000	0.350000	-21.900000	496.500000	1023.000000	1023.000000	2046.000000
36.040001	0.019299	11.405604	3.965928	1.305672	4.487827	1.646177	0.000000	-10.000000	0.358333	-22.183334	489.166656	1023.000000	1023.000000	2046.000000
36.060001	0.019309	11.411839	4.021839	1.214713	4.278695	1.896593	0.000000	-10.000000	0.366667	-22.483334	481.666656	1023.000000	1023.000000	2046.000000
36.080002	0.018479	10.920906	3.698193	1.178968	4.182406	1.861339	0.000000	-10.000000	0.383333	-22.833334	474.333344	1023.000000	1023.000000	2046.000000
36.099998	0.017957	10.612520	3.595387	1.352025	4.047587	1.617522	0.000000	-10.000000	0.400000	-23.316668	466.666656	1023.000000	1023.000000	2046.000000
36.119999	0.018690	11.045530	3.864022	1.302546	3.971242	1.907719	0.000000	-10.000000	0.425000	-23.683334	459.000000	1023.000000	1023.000000	2046.000000
36.139999	0.019027	11.245111	3.958252	1.380059	3.986847	1.919952	0.000000	-10.000000	0.441667	-24.016666	451.000000	1023.000000	1023.000000	2046.000000
36.160000	0.019919	11.772275	4.222845	1.692232	4.001105	1.856093	0.000000	-10.000000	0.450000	-23.983334	443.000000	1023.000000	1023.000000	2046.000000
36.180000	0.020727	12.249849	4.621508	1.737559	3.852825	2.037957	0.000000	-10.000000	0.450000	-24.200001	435.000000	1023.000000	1023.000000	2046.000000
36.200001	0.020256	11.971071	4.616729	1.687683	3.540536	2.126123	0.000000	-10.000000	0.466667	-24.433334	427.000000	1023.000000	1023.000000	2046.000000
36.220001	0.019082	11.277678	4.324508	1.968571	3.134149	1.850449	0.000000	-10.000000	0.466667	-24.866667	418.666656	1023.000000	1023.000000	2046.000000
36.240002	0.018778	11.097712	4.297693	2.184611	2.671296	1.944112	0.000000	-10.000000	0.475000	-25.150000	410.333344	1023.000000	1023.000000	2046.000000
36.259998	0.017349	10.253046	3.952434	2.184958	2.190833	1.924822	0.000000	-10.000000	0.466667	-25.600000	401.833344	1023.000000	1023.000000	2046.000000
36.279999	0.014995	8.862118	3.279949	2.511580	1.718864	1.351725	0.000000	-10.000000	0.483333	-25.983334	393.500000	1023.000000	1023.000000	2046.000000
36.299999	0.013319	7.871629	3.067369	2.487435	1.067106	1.249718	0.000000	-10.000000	0.483333	-25.916668	384.833344	1023.000000	1023.000000	2046.000000
36.320000	0.010667	6.303991	2.767407	2.217584	0.307353	1.011646	0.000000	-10.000000	0.491667	-25.666668	376.166656	1023.000000	1023.000000	2046.000000
36.340000	0.007302	4.315264	2.192399	2.090157	-0.310872	0.343581	0.000000	-10.000000	0.483333	-25.316668	367.500000	1023.000000	1023.000000	2046.000000
36.360001	0.004162	2.459450	1.668332	1.809064	-0.947674	-0.070272	0.000000	-10.000000	0.475000	-25.116667	359.166656	1023.000000	1023.000000	2046.000000
36.380001	0.001158	0.684329	1.162539	1.263181	-1.588995	-0.152395	0.000000	-10.000000	0.458333	-24.666668	350.666656	1023.000000	1023.000000	2046.000000
36.400002	-0.002265	-1.338580	0.193967	1.028427	-1.887774	-0.673201	0.000000	-10.000000	0.450000	-24.333334	342.333344	1023.000000	1023.000000	2046.000000
36.419998	-0.004804	-2.839427	-0.526325	0.857167	-2.127501	-1.042768	0.000000	-10.000000	0.450000	-23.950001	334.000000	1023.000000	1023.000000	2046.000000
36.439999	-0.006435	-3.803334	-0.791251	0.484519	-2.518278	-0.978324	0.000000	-10.000000	0.450000	-23.750000	326.000000	1023.000000	1023.000000	2046.000000
36.459999	-0.008271	-4.888207	-1.375477	0.255039	-2.628701	-1.139068	0.000000	-10.000000	0.433333	-23.483334	318.166656	1023.000000	1023.000000	2046.000000
36.480000	-0.009995	-5.906944	-1.852577	0.247054	-2.795817	-1.505603	0.000000	-10.000000	0.416667	-23.416668	310.500000	1023.000000	1023.000000	2046.000000
36.500000	-0.010708	-6.328326	-2.058104	0.084999	-2.908360	-1.446861	0.000000	-10.000000	0.383333	-23.283335	302.833344	1023.000000	1023.000000	2046.000000
36.520000	-0.011503	-6.798282	-2.173040	-0.202042	-3.115214	-1.307986	0.000000	-10.000000	0.366667	-23.150002	295.000000	1023.000000	1023.000000	2046.000000
36.540001	-0.012778	-7.551545	-2.586696	-0.269374	-3.136343	-1.559132	0.000000	-10.000000	0.358333	-22.983334	287.166656	1023.000000	1023.000000	2046.000000
36.560001	-0.013620	-8.049436	-2.913801	-0.285109	-3.090162	-1.760363	0.000000	-10.000000	0.375000	-23.000000	279.500000	1023.000000	1023.000000	2046.000000
36.580002	-0.013600	-8.037442	-2.920945	-0.457787	-3.082159	-1.576551	0.000000	-10.000000	0.383333	-22.950001	271.833344	1023.000000	1023.000000	2046.000000
36.599998	-0.013610	-8.043674	-2.986514	-0.672005	-3.097167	-1.287988	0.000000	-10.000000	0.383333	-23.066668	264.166656	1023.000000	1023.000000	2046.000000
36.619999	-0.014350	-8.480844	-3.453345	-0.629442	-2.942911	-1.455145	0.000000	-10.000000	0.375000	-23.166666	256.500000	1023.000000	1023.000000	2046.000000
36.639999	-0.014564	-8.607385	-3.687496	-0.670323	-2.899388	-1.350178	0.000000	-10.000000	0.375000	-23.266666	248.833328	1023.000000	1023.000000	2046.000000
36.660000	-0.014526	-8.584691	-3.665713	-0.844739	-3.025275	-1.048964	0.000000	-10.000000	0.375000	-23.200001	241.000000	1023.000000	1023.000000	2046.000000
36.680000	-0.015496	-9.158375	-4.117354	-0.850334	-2.998265	-1.192422	0.000000	-10.000000	0.366667	-22.950001	233.166672	1023.000000	1023.000000	2046.000000
36.700001	-0.016489	-9.745025	-4.497338	-0.866714	-3.047216	-1.333757	0.000000	-10.000000	0.358333	-22.783333	225.500000	1023.000000	1023.000000	2046.000000
36.720001	-0.016839	-9.951558	-4.516517	-1.067320	-3.195124	-1.172598	0.000000	-10.000000	0.350000	-22.600000	217.833328	1023.000000	1023.000000	2046.000000
36.740002	-0.017424	-10.297531	-4.589425	-1.317436	-3.355128	-1.035542	0.000000	-10.000000	0.350000	-22.500000	210.333328	1023.000000	1023.000000	2046.000000
36.759998	-0.018788	-11.103721	-4.970489	-1.356848	-3.474144	-1.302239	0.000000	-10.000000	0.350000	-22.266666	202.833328	1023.000000	1023.000000	2046.000000
36.779999	-0.019319	-11.417485	-5.108807	-1.397695	-3.581794	-1.329189	0.000000	-10.000000	0.350000	-22.116667	195.500000	1023.000000	1023.000000	2046.000000
36.799999	-0.019530	-11.542243	-5.013546	-1.610707	-3.829149	-1.088841	0.000000	-10.000000	0.341667	-21.766666	188.166672	1023.000000	1023.000000	2046.000000
36.820000	-0.020594	-12.171182	-5.332880	-1.684743	-3.909036	-1.244524	0.000000	-10.000000	0.333333	-21.533335	183.333328	1023.000000	1023.000000	2046.000000
36.840000	-0.021390	-12.641594	-5.537699	-1.668655	-4.027537	-1.407702	0.000000	-10.000000	0.325000	-21.250000	176.166672	1023.000000	1023.000000	2046.000000
36.860001	-0.021213	-12.536833	-5.461908	-1.734828	-4.154019	-1.186078	0.000000	-10.000000	0.316667	-21.100000	169.000000	1023.000000	1023.000000	2046.000000
36.880001	-0.021326	-12.603622	-5.491715	-1.785509	-4.249874	-1.076524	0.000000	-10.000000	0.308333	-20.799999	159.500000	1023.000000	1023.000000	2046.000000
36.900002	-0.022171	-13.103040	-5.757844	-1.687178	-4.331467	-1.326551	0.000000	-10.000000	0.300000	-20.600000	152.500000	1023.000000	1023.000000	2046.000000
36.919998	-0.022243	-13.145488	-5.814354	-1.615055	-4.392195	-1.323884	0.000000	-10.000000	0.300000	-20.300001	145.500000	1023.000000	1023.000000	2046.000000
36.939999	-0.021674	-12.809085	-5.645079	-1.626994	-4.481894	-1.055117	0.000000	-10.000000	0.300000	-20.083334	138.666672	1023.000000	1023.000000	2046.000000
36.959999	-0.021908	-12.947882	-5.720031	-1.644020	-4.558371	-1.025461	0.000000	-10.000000	0.291667	-19.666668	132.000000	1023.000000	1023.000000	2046.000000
36.980000	-0.022532	-13.316220	-5.946576	-1.525437	-4.596569	-1.247638	0.000000	-10.000000	0.275000	-19.316668	125.500000	1023.000000	1023.000000	2046.000000
37.000000	-0.022263	-13.157222	-5.926826	-1.445822	-4.635150	-1.149424	0.000000	-10.000000	0.250000	-18.950001	119.000000	1023.000000	1023.000000	2046.000000
37.020000	-0.021889	-12.936115	-5.695367	-1.529168	-4.802671	-0.908908	0.000000	-10.000000	0.233333	-18.433332	112.666664	1023.000000	1023.000000	2046.000000
37.040001	-0.022222	-13.133171	-5.829968	-1.473388	-4.818365	-1.011451	0.000000	-10.000000	0.216667	-18.033333	106.500000	1023.000000	1023.000000	2046.000000
37.060001	-0.022783	-13.464491	-6.035506	-1.386702	-4.840458	-1.201824	0.000000	-10.000000	0.208333	-17.433334	100.500000	1023.000000	1023.000000	2046.000000
37.080002	-0.022333	-13.198851	-5.944399	-1.296697	-4.847788	-1.109967	0.000000	-10.000000	0.200000	-17.133333	94.666664	1023.000000	1023.000000	2046.000000
37.099998	-0.022101	-13.061421	-5.789908	-1.399330	-4.992417	-0.879767	0.000000	-10.000000	0.200000	-16.650000	89.000000	1023.000000	1023.000000	2046.000000
37.119999	-0.022755	-13.448232	-5.951916	-1.335461	-5.050680	-1.110175	0.000000	-10.000000	0.200000	-16.316668	83.500000	1023.000000	1023.000000	2046.000000
37.139999	-0.023009	-13.598072	-6.107097	-1.252446	-5.018812	-1.219717	0.000000	-10.000000	0.183333	-15.900001	78.000000	1023.000000	1023.000000	2046.000000
37.160000	-0.022448	-13.267044	-5.860396	-1.272095	-5.143309	-0.991244	0.000000	-10.000000	0.175000	-15.516667	72.666664	1023.000000	1023.000000	2046.000000
37.180000	-0.022536	-13.318711	-5.883920	-1.326666	-5.138576	-0.969549	0.000000	-10.000000	0.158333	-15.216667	67.500000	1023.000000	1023.000000	2046.000000
37.200001	-0.023179	-13.698806	-6.100527	-1.242982	-5.097104	-1.258192	0.000000	-10.000000	0.158333	-14.716667	62.500000	1023.000000	1023.000000	2046.000000
37.220001	-0.022251	-13.150265	-5.921846	-1.181371	-4.936689	-1.110357	0.000000	-10.000000	0.150000	-14.183333	57.500000	1023.000000	1023.000000	2046.000000
37.240002	-0.021066	-12.449931	-5.497311	-1.248491	-4.873801	-0.830329	0.000000	-10.000000	0.133333	-13.483334	52.666668	1023.000000	1023.000000	2046.000000
37.259998	-0.020977	-12.397180	-5.333472	-1.177880	-4.868736	-1.017092	0.000000	-10.000000	0.108333	-12.766666	48.166668	1023.000000	1023.000000	2046.000000
37.279999	-0.020684	-12.224328	-5.221529	-1.085909	-4.736405	-1.180486	0.000000	-10.000000	0.075000	-12.133333	44.000000	1023.000000	1023.000000	2046.000000
37.299999	-0.019697	-11.640719	-4.739510	-1.162952	-4.769982	-0.968276	0.000000	-10.000000	0.058333	-11.483334	40.000000	1023.000000	1023.000000	2046.000000
37.320000	-0.019667	-11.622939	-4.566345	-1.224185	-4.830424	-1.001985	0.000000	-10.000000	0.050000	-10.950001	36.000000	1023.000000	1023.000000	2046.000000
37.340000	-0.020103	-11.880824	-4.685837	-0.971724	-4.892745	-1.330518	0.000000	-10.000000	0.050000	-10.533334	32.333332	1023.000000	1023.000000	2046.000000
37.360001	-0.019487	-11.516871	-4.656063	-0.748023	-5.011358	-1.101426	0.000000	-10.000000	0.050000	-10.316667	28.666666	1023.000000	1023.000000	2046.000000
37.380001	-0.020265	-11.976410	-4.819765	-0.626484	-5.423108	-1.107054	0.000000	-10.000000	0.050000	-10.200000	25.333334	1023.000000	1023.000000	2046.000000
37.400002	-0.022638	-13.379131	-5.442892	-0.388967	-5.866088	-1.681184	0.000000	-10.000000	0.033333	-9.550000	21.833334	1023.000000	1023.000000	2046.000000
37.419998	-0.024071	-14.225809	-5.605348	-0.418236	-6.282668	-1.919557	0.000000	-10.000000	0.016667	-8.566667	18.666666	1023.000000	1023.000000	2046.000000
37.439999	-0.025670	-15.170743	-5.423599	-0.800152	-6.924271	-2.022722	0.000000	-10.000000	0.000000	-7.466667	15.833333	1023.000000	1023.000000	2046.000000
37.459999	-0.029181	-17.245777	-5.985330	-1.037219	-7.422326	-2.800903	0.000000	-10.000000	0.000000	-6.400000	13.500000	1023.000000	1023.000000	2046.000000
37.480000	-0.032150	-19.000820	-6.618888	-1.421825	-7.738719	-3.221388	0.000000	-10.000000	0.000000	-5.383334	11.500000	1023.000000	1023.000000	2046.000000
37.500000	-0.034029	-20.110849	-6.910779	-1.847798	-8.088449	-3.263824	0.000000	-10.000000	-0.008333	-4.616667	9.500000	1023.000000	1023.000000	2046.000000
37.520000	-0.036200	-21.394436	-7.468788	-2.115559	-8.240388	-3.569701	0.000000	-10.000000	0.000000	-4.666667	7.833333	1023.000000	1023.000000	2046.000000
37.540001	-0.038471	-22.736490	-8.150775	-2.263410	-8.317397	-4.004908	0.000000	-10.000000	0.000000	-5.350000	6.166667	1023.000000	1023.000000	2046.000000
37.560001	-0.039050	-23.078642	-8.317707	-2.426880	-8.425866	-3.908189	0.000000	-10.000000	0.008333	-6.050000	4.500000	1023.000000	1023.000000	2046.000000
37.580002	-0.039318	-23.236731	-8.347164	-2.606421	-8.521111	-3.762034	0.000000	-10.000000	0.016667	-6.483334	2.500000	1023.000000	1023.000000	2046.000000
37.599998	-0.040716	-24.062958	-8.766919	-2.677537	-8.532312	-4.086188	0.000000	-10.000000	0.016667	-6.550000	0.666667	1023.000000	1023.000000	2046.000000
37.619999	-0.041234	-24.369530	-9.011164	-2.702289	-8.515689	-4.140388	0.000000	-10.000000	0.016667	-6.516667	-1.333333	1023.000000	1023.000000	2046.000000
37.639999	-0.040822	-24.125505	-8.868440	-2.837179	-8.532497	-3.887389	0.000000	-10.000000	0.000000	-6.400000	-3.333333	1023.000000	1023.000000	2046.000000
37.660000	-0.041326	-24.423615	-8.982780	-2.959395	-8.511335	-3.970104	0.000000	-10.000000	0.008333	-6.250000	-5.500000	1023.000000	1023.000000	2046.000000
37.680000	-0.041759	-24.679657	-9.274167	-2.937331	-8.312764	-4.155396	0.000000	-10.000000	0.008333	-6.083333	-7.500000	1023.000000	1023.000000	2046.000000
37.700001	-0.040594	-23.991030	-9.080069	-3.091575	-8.166324	-3.653063	0.000000	-10.000000	0.016667	-5.916667	-9.500000	1023.000000	1023.000000	2046.000000
37.720001	-0.040360	-23.852686	-9.129118	-3.085452	-8.025678	-3.612437	0.000000	-10.000000	0.016667	-6.033333	-11.500000	1023.000000	1023.000000	2046.000000
37.740002	-0.040515	-23.944633	-9.465720	-2.962749	-7.766393	-3.749772	0.000000	-10.000000	0.016667	-6.266667	-13.500000	1023.000000	1023.000000	2046.000000
37.759998	-0.039393	-23.281168	-9.270141	-3.022163	-7.641863	-3.347001	0.000000	-10.000000	0.008333	-6.383333	-15.500000	1023.000000	1023.000000	2046.000000
37.779999	-0.038939	-23.012878	-9.202626	-3.063843	-7.582523	-3.163886	0.000000	-10.000000	0.000000	-6.216667	-17.500000	1023.000000	1023.000000	2046.000000
37.799999	-0.039815	-23.530706	-9.559718	-3.035262	-7.512403	-3.423324	0.000000	-10.000000	0.000000	-5.900000	-19.500000	1023.000000	1023.000000	2046.000000
37.820000	-0.039850	-23.551224	-9.720081	-3.094376	-7.382231	-3.354536	0.000000	-10.000000	0.000000	-5.733334	-20.833334	1023.000000	1023.000000	2046.000000
37.840000	-0.039315	-23.235298	-9.487477	-3.283218	-7.416195	-3.048407	0.000000	-10.000000	0.000000	-5.250000	-22.833334	1023.000000	1023.000000	2046.000000
37.860001	-0.039770	-23.504189	-9.533784	-3.336896	-7.435063	-3.198447	0.000000	-10.000000	-0.016667	-4.150000	-24.666666	1023.000000	1023.000000	2046.000000
37.880001	-0.040217	-23.768473	-9.769223	-3.352074	-7.308050	-3.339124	0.000000	-10.000000	-0.033333	-1.516667	-26.500000	1023.000000	1023.000000	2046.000000
37.900002	-0.039592	-23.398968	-9.618615	-3.443565	-7.219664	-3.117123	0.000000	-10.000000	-0.066667	1.450000	-27.000000	1023.000000	1023.000000	2046.000000
37.919998	-0.038807	-22.934828	-9.318740	-3.507756	-7.195646	-2.912686	0.000000	-10.000000	-0.091667	5.066667	-27.000000	1023.000000	1023.000000	2046.000000
37.939999	-0.038856	-22.963606	-9.279138	-3.496106	-7.126311	-3.062050	0.000000	-10.000000	-0.116667	8.216667	-27.000000	1023.000000	1023.000000	2046.000000
37.959999	-0.038473	-22.737322	-9.328262	-3.444783	-6.855121	-3.109155	0.000000	-10.000000	-0.150000	11.316667	-27.000000	1023.000000	1023.000000	2046.000000
37.980000	-0.037024	-21.880991	-9.008444	-3.381779	-6.652212	-2.838556	0.000000	-10.000000	-0.191667	13.633333	-27.000000	1023.000000	1023.000000	2046.000000
38.000000	-0.035404	-20.923616	-8.579885	-3.364888	-6.424846	-2.553997	0.000000	-10.000000	-0.250000	15.316667	-27.000000	1023.000000	1023.000000	2046.000000
38.020000	-0.034612	-20.455877	-8.439296	-3.232396	-6.140794	-2.643392	0.000000	-10.000000	-0.291667	17.083334	-18.333334	1023.000000	1023.000000	2046.000000
38.040001	-0.033596	-19.855507	-8.354432	-3.070885	-5.790752	-2.639437	0.000000	-10.000000	-0.208333	11.933333	-9.333333	1023.000000	1023.000000	2046.000000
38.060001	-0.031319	-18.509560	-7.801819	-3.014978	-5.491482	-2.201279	0.000000	-10.000000	-0.108333	6.350000	-0.333333	1023.000000	1023.000000	2046.000000
38.080002	-0.029773	-17.595686	-7.393082	-2.961442	-5.205342	-2.035820	0.000000	-10.000000	0.000000	0.000000	0.000000	1023.000000	1023.000000	2046.000000
38.099998	-0.029075	-17.183437	-7.372948	-2.738742	-4.846085	-2.225662	0.000000	-10.000000	0.000000	0.000000	0.000000	1023.000000	1023.000000	2046.000000
38.119999	-0.026706	-15.783280	-6.838006	-2.654016	-4.482284	-1.808974	0.000000	-10.000000	0.000000	0.000000	0.000000	1023.000000	1023.000000	2046.000000
38.139999	-0.024934	-14.736129	-6.341990	-2.556009	-4.204618	-1.633512	0.000000	-10.000000	0.000000	0.000000	0.000000	1023.000000	1023.000000	2046.000000
38.160000	-0.023989	-14.177710	-6.219594	-2.363143	-3.822973	-1.771999	0.000000	-10.000000	0.000000	0.000000	0.000000	1023.000000	1023.000000	2046.000000
38.180000	-0.021848	-12.912052	-5.783678	-2.273972	-3.414209	-1.440194	0.000000	-10.000000	0.000000	0.000000	0.000000	1023.000000	1023.000000	2046.000000
38.200001	-0.019568	-11.564784	-5.182808	-2.190781	-3.069760	-1.121435	0.000000	-10.000000	0.000000	0.000000	0.000000	1023.000000	1023.000000	2046.000000
38.220001	-0.018611	-10.998976	-4.929214	-2.009227	-2.778273	-1.282261	0.000000	-10.000000	0.000000	0.000000	0.000000	1023.000000	1023.000000	2046.000000
38.240002	-0.017104	-10.108561	-4.734495	-1.869697	-2.323311	-1.181058	0.000000	-10.000000	0.000000	0.000000	0.000000	1023.000000	1023.000000	2046.000000
38.259998	-0.014576	-8.614526	-4.073365	-1.800392	-1.990395	-0.750373	0.000000	-10.000000	0.000000	0.000000	0.000000	1023.000000	1023.000000	2046.000000
38.279999	-0.013237	-7.822923	-3.693479	-1.639736	-1.715318	-0.774390	0.000000	-10.000000	0.000000	0.000000	0.000000	1023.000000	1023.000000	2046.000000
38.299999	-0.012101	-7.151726	-3.563741	-1.474020	-1.298758	-0.815207	0.000000	-10.000000	0.000000	0.000000	0.000000	1023.000000	1023.000000	2046.000000
38.320000	-0.009857	-5.825613	-3.070772	-1.392057	-0.958233	-0.404552	0.000000	-10.000000	0.000000	0.000000	0.000000	1023.000000	1023.000000	2046.000000
38.340000	-0.007806	-4.613244	-2.426632	-1.228220	-0.707550	-0.250842	0.000000	-10.000000	0.000000	0.000000	0.000000	1023.000000	1023.000000	2046.000000
38.360001	-0.006672	-3.942862	-1.921424	-1.109382	-0.517935	-0.394121	0.000000	-10.000000	0.000000	0.000000	0.000000	1023.000000	1023.000000	2046.000000
38.380001	-0.005093	-3.009950	-1.440257	-1.001902	-0.209008	-0.358782	0.000000	-10.000000	0.000000	0.000000	0.000000	1023.000000	1023.000000	2046.000000
38.400002	-0.002805	-1.657776	-0.596390	-1.001035	-0.002871	-0.057480	0.000000	-10.000000	0.000000	0.000000	0.000000	1023.000000	1023.000000	2046.000000
38.419998	-0.001321	-0.780479	0.073085	-0.917762	0.189513	-0.125315	0.000000	-10.000000	0.000000	0.000000	0.000000	1023.000000	1023.000000	2046.000000
38.439999	0.000080	0.047029	0.384252	-0.625515	0.560000	-0.271709	0.000000	-10.000000	0.000000	0.000000	0.000000	1023.000000	1023.000000	2046.000000
38.459999	0.002813	1.662344	0.985010	-0.277519	0.890790	0.064064	0.000000	-10.000000	0.000000	0.000000	0.000000	1023.000000	1023.000000	2046.000000
38.480000	0.004121	2.435559	1.322810	0.071174	0.965657	0.075918	0.000000	-10.000000	0.000000	0.000000	0.000000	1023.000000	1023.000000	2046.000000
38.500000	0.003215	1.899802	1.065280	0.359884	0.789582	-0.314943	0.000000	-10.000000	0.000000	0.000000	0.000000	1023.000000	1023.000000	2046.000000
38.520000	0.002069	1.222739	0.829520	0.275079	0.449174	-0.331034	0.000000	-10.000000	0.000000	0.000000	0.000000	1023.000000	1023.000000	2046.000000
38.540001	0.000643	0.379961	0.924081	0.032795	-0.045431	-0.531482	0.000000	-10.000000	0.000000	0.000000	0.000000	1023.000000	1023.000000	2046.000000
38.560001	-0.002080	-1.229238	0.564062	-0.229865	-0.417568	-1.145866	0.000000	-10.000000	0.000000	0.000000	0.000000	1023.000000	1023.000000	2046.000000
38.580002	-0.004187	-2.474804	-0.076649	-0.556836	-0.438527	-1.402792	0.000000	-10.000000	0.000000	0.000000	0.000000	1023.000000	1023.000000	2046.000000
38.599998	-0.004747	-2.805383	-0.334642	-0.788546	-0.347927	-1.334268	0.000000	-10.000000	0.000000	0.000000	0.000000	1023.000000	1023.000000	2046.000000
38.619999	-0.005232	-3.092177	-0.397487	-0.906919	-0.324497	-1.463274	0.000000	-10.000000	0.000000	0.000000	0.000000	1023.000000	1023.000000	2046.000000
38.639999	-0.005863	-3.465313	-0.708519	-0.926714	-0.149997	-1.680083	0.000000	-10.000000	0.000000	0.000000	0.000000	1023.000000	1023.000000	2046.000000
38.660000	-0.004988	-2.948159	-0.644025	-0.918161	0.042173	-1.428146	0.000000	-10.000000	0.000000	0.000000	0.000000	1023.000000	1023.000000	2046.000000
38.680000	-0.003828	-2.262574	-0.277481	-0.835080	0.198403	-1.348417	0.000000	-10.000000	0.000000	0.000000	0.000000	1023.000000	1023.000000	2046.000000
38.700001	-0.003607	-2.132004	-0.274078	-0.743530	0.413598	-1.527994	0.000000	-10.000000	0.000000	0.000000	0.000000	1023.000000	1023.000000	2046.000000
38.720001	-0.002599	-1.536144	-0.218001	-0.684220	0.719090	-1.353013	0.000000	-10.000000	0.000000	0.000000	0.000000	1023.000000	1023.000000	2046.000000
38.740002	-0.000776	-0.458325	0.223218	-0.612107	0.998180	-1.067616	0.000000	-10.000000	0.000000	0.000000	0.000000	1023.000000	1023.000000	2046.000000
38.759998	0.000186	0.110081	0.477699	-0.510948	1.307814	-1.164485	0.000000	-10.000000	0.000000	0.000000	0.000000	1023.000000	1023.000000	2046.000000
38.779999	0.001286	0.760307	0.593968	-0.448539	1.702057	-1.087178	0.000000	-10.000000	0.000000	0.000000	0.000000	1023.000000	1023.000000	2046.000000
38.799999	0.003419	2.020462	1.009731	-0.436345	2.100672	-0.653596	0.000000	-10.000000	0.000000	0.000000	0.000000	1023.000000	1023.000000	2046.000000
38.820000	0.004990	2.949276	1.373861	-0.359197	2.475967	-0.541355	0.000000	-10.000000	0.000000	0.000000	0.000000	1023.000000	1023.000000	2046.000000
38.840000	0.005986	3.537990	1.407458	-0.225033	2.884020	-0.528455	0.000000	-10.000000	0.000000	0.000000	0.000000	1023.000000	1023.000000	2046.000000
38.860001	0.008355	4.937943	1.839602	-0.227428	3.365217	-0.039448	0.000000	-10.000000	0.000000	0.000000	0.000000	1023.000000	1023.000000	2046.000000
38.880001	0.009373	5.539541	2.001819	-0.209840	3.768034	-0.020472	0.000000	-10.000000	0.000000	0.000000	0.000000	1023.000000	1023.000000	2046.000000
38.900002	0.009666	5.712642	1.818515	-0.251577	4.122356	0.023347	0.000000	-10.000000	0.000000	0.000000	0.000000	1023.000000	1023.000000	2046.000000
38.919998	0.010975	6.485964	2.089048	-0.447211	4.446103	0.398023	0.000000	-10.000000	0.000000	0.000000	0.000000	1023.000000	1023.000000	2046.000000
38.939999	0.011136	6.581218	2.194907	-0.517723	4.608140	0.295893	0.000000	-10.000000	0.000000	0.000000	0.000000	1023.000000	1023.000000	2046.000000
38.959999	0.011615	6.864507	2.184052	-0.532896	4.843021	0.370331	0.000000	-10.000000	0.000000	0.000000	0.000000	1023.000000	1023.000000	2046.000000
38.980000	0.013409	7.924929	2.706214	-0.584916	5.091326	0.712305	0.000000	-10.000000	0.000000	0.000000	0.000000	1023.000000	1023.000000	2046.000000
39.000000	0.013992	8.269351	2.992822	-0.491527	5.236516	0.531539	0.000000	-10.000000	0.000000	0.000000	0.000000	1023.000000	1023.000000	2046.000000
39.020000	0.015183	8.973143	3.173275	-0.477183	5.522096	0.754955	0.000000	-10.000000	0.000000	0.000000	0.000000	1023.000000	1023.000000	2046.000000
39.040001	0.017241	10.189366	3.853976	-0.423526	5.732097	1.026818	0.000000	-10.000000	0.000000	0.000000	0.000000	1023.000000	1023.000000	2046.000000
39.060001	0.017917	10.588725	4.061855	-0.229554	5.957894	0.798530	0.000000	-10.000000	0.000000	0.000000	0.000000	1023.000000	1023.000000	2046.000000
39.080002	0.019542	11.549540	4.343785	-0.120551	6.227980	1.098326	0.000000	-10.000000	0.000000	0.000000	0.000000	1023.000000	1023.000000	2046.000000
39.099998	0.021667	12.805301	4.894141	0.095377	6.517255	1.298528	0.000000	-10.000000	0.000000	0.000000	0.000000	1023.000000	1023.000000	2046.000000
39.119999	0.022675	13.401040	5.127349	0.306194	6.735100	1.232397	0.000000	-10.000000	0.000000	0.000000	0.000000	1023.000000	1023.000000	2046.000000
39.139999	0.024297	14.359241	5.323780	0.480996	7.058419	1.496045	0.000000	-10.000000	0.000000	0.000000	0.000000	1023.000000	1023.000000	2046.000000
39.160000	0.026527	15.677381	5.908187	0.641816	7.306132	1.821245	0.000000	-10.000000	0.000000	0.000000	0.000000	1023.000000	1023.000000	2046.000000
39.180000	0.027305	16.137253	6.103769	0.828655	7.432857	1.771973	0.000000	-10.000000	0.000000	0.000000	0.000000	1023.000000	1023.000000	2046.000000
39.200001	0.028684	16.952379	6.279550	1.007125	7.634761	2.030943	0.000000	-10.000000	0.000000	0.000000	0.000000	1023.000000	1023.000000	2046.000000
39.220001	0.030488	18.018660	6.790699	1.185334	7.801729	2.240898	0.000000	-10.000000	0.000000	0.000000	0.000000	1023.000000	1023.000000	2046.000000
39.240002	0.030742	18.168459	6.794000	1.378968	7.908583	2.086909	0.000000	-10.000000	0.000000	0.000000	0.000000	1023.000000	1023.000000	2046.000000
39.259998	0.032218	19.040644	7.039073	1.473601	8.078921	2.449049	0.000000	-10.000000	0.000000	0.000000	0.000000	1023.000000	1023.000000	2046.000000
39.279999	0.033235	19.641720	7.389939	1.573094	8.163598	2.515090	0.000000	-10.000000	0.000000	0.000000	0.000000	1023.000000	1023.000000	2046.000000
39.299999	0.033488	19.791218	7.335806	1.755510	8.313742	2.386159	0.000000	-10.000000	0.000000	0.000000	0.000000	1023.000000	1023.000000	2046.000000
39.320000	0.035225	20.818058	7.670291	1.813705	8.590655	2.743407	0.000000	-10.000000	0.000000	0.000000	0.000000	1023.000000	1023.000000	2046.000000
39.340000	0.037116	21.935631	8.250471	2.033228	8.825281	2.826650	0.000000	-10.000000	0.000000	0.000000	0.000000	1023.000000	1023.000000	2046.000000
39.360001	0.038324	22.649509	8.599685	2.294253	9.011546	2.744025	0.000000	-10.000000	0.000000	0.000000	0.000000	1023.000000	1023.000000	2046.000000
39.380001	0.040425	23.891273	9.158799	2.413413	9.152093	3.166968	0.000000	-10.000000	0.000000	0.000000	0.000000	1023.000000	1023.000000	2046.000000
39.400002	0.041974	24.806404	9.731356	2.667282	9.236805	3.170961	0.000000	-10.000000	0.000000	0.000000	0.000000	1023.000000	1023.000000	2046.000000
39.419998	0.042028	24.838673	9.783904	2.859084	9.138072	3.057613	0.000000	-10.000000	0.000000	0.000000	0.000000	1023.000000	1023.000000	2046.000000
39.439999	0.042118	24.891516	9.796755	3.027869	8.799338	3.267555	0.000000	-10.000000	0.000000	0.000000	0.000000	1023.000000	1023.000000	2046.000000
39.459999	0.042073	24.864973	9.879770	3.310495	8.490482	3.184225	0.000000	-10.000000	0.000000	0.000000	0.000000	1023.000000	1023.000000	2046.000000
39.480000	0.040374	23.860842	9.437184	3.557138	8.117390	2.749130	0.000000	-10.000000	0.000000	0.000000	0.000000	1023.000000	1023.000000	2046.000000
39.500000	0.038944	23.016056	9.103173	3.639235	7.599885	2.673763	0.000000	-10.000000	0.000000	0.000000	0.000000	1023.000000	1023.000000	2046.000000
39.520000	0.037220	21.997112	8.929594	3.580307	7.033030	2.454181	0.000000	-10.000000	0.000000	0.000000	0.000000	1023.000000	1023.000000	2046.000000
39.540001	0.033838	19.998241	8.492028	3.373688	6.312194	1.820331	0.000000	-10.000000	0.000000	0.000000	0.000000	1023.000000	1023.000000	2046.000000
39.560001	0.030307	17.911455	7.794588	2.979838	5.652181	1.484850	0.000000	-10.000000	0.000000	0.000000	0.000000	1023.000000	1023.000000	2046.000000
39.580002	0.027464	16.231401	7.173180	2.568340	5.139825	1.350056	0.000000	-10.000000	0.000000	0.000000	0.000000	1023.000000	1023.000000	2046.000000
39.599998	0.024718	14.608256	6.559993	2.347258	4.778990	0.922016	0.000000	-10.000000	0.000000	0.000000	0.000000	1023.000000	1023.000000	2046.000000
39.619999	0.021967	12.982261	5.821412	2.083318	4.470336	0.607194	0.000000	-10.000000	0.000000	0.000000	0.000000	1023.000000	1023.000000	2046.000000
39.639999	0.020317	12.007065	5.291335	1.864695	4.240083	0.610952	0.000000	-10.000000	0.000000	0.000000	0.000000	1023.000000	1023.000000	2046.000000
39.660000	0.019473	11.508372	5.091960	1.750469	4.126243	0.539700	0.000000	-10.000000	0.000000	0.000000	0.000000	1023.000000	1023.000000	2046.000000
39.680000	0.017996	10.635690	4.783855	1.602513	3.999817	0.249504	0.000000	-10.000000	0.000000	0.000000	0.000000	1023.000000	1023.000000	2046.000000
39.700001	0.016780	9.916739	4.364300	1.477753	3.869567	0.205119	0.000000	-10.000000	0.000000	0.000000	0.000000	1023.000000	1023.000000	2046.000000
39.720001	0.016627	9.826321	4.276684	1.327125	3.857447	0.365064	0.000000	-10.000000	0.000000	0.000000	0.000000	1023.000000	1023.000000	2046.000000
39.740002	0.015971	9.439096	4.265155	1.269136	3.738867	0.165938	0.000000	-10.000000	0.000000	0.000000	0.000000	1023.000000	1023.000000	2046.000000
39.759998	0.015116	8.933754	3.979978	1.206105	3.756299	-0.008627	0.000000	-10.000000	0.000000	0.000000	0.000000	1023.000000	1023.000000	2046.000000
39.779999	0.015056	8.898329	3.899136	1.041304	3.724181	0.233707	0.000000	-10.000000	0.000000	0.000000	0.000000	1023.000000	1023.000000	2046.000000
39.799999	0.015287	9.034327	3.838197	0.974628	3.882201	0.339300	0.000000	-10.000000	0.000000	0.000000	0.000000	1023.000000	1023.000000	2046.000000
39.820000	0.014879	8.793516	3.725988	0.965303	3.865453	0.236772	0.000000	-10.000000	0.000000	0.000000	0.000000	1023.000000	1023.000000	2046.000000
39.840000	0.014468	8.550469	3.451924	0.888768	3.899800	0.309978	0.000000	-10.000000	0.000000	0.000000	0.000000	1023.000000	1023.000000	2046.000000
39.860001	0.014690	8.681733	3.321676	0.746662	3.955791	0.657605	0.000000	-10.000000	0.000000	0.000000	0.000000	1023.000000	1023.000000	2046.000000
39.880001	0.013975	8.259432	3.118135	0.738289	3.912489	0.490520	0.000000	-10.000000	0.000000	0.000000	0.000000	1023.000000	1023.000000	2046.000000
39.900002	0.012831	7.583093	2.690699	0.583882	3.858137	0.450376	0.000000	-10.000000	0.000000	0.000000	0.000000	1023.000000	1023.000000	2046.000000
39.919998	0.011902	7.034290	2.405235	0.347609	3.622132	0.659313	0.000000	-10.000000	0.000000	0.000000	0.000000	1023.000000	1023.000000	2046.000000
39.939999	0.011184	6.609578	2.251925	0.250132	3.477712	0.629808	0.000000	-10.000000	0.000000	0.000000	0.000000	1023.000000	1023.000000	2046.000000
39.959999	0.009969	5.891929	1.997962	0.148069	3.294034	0.451863	0.000000	-10.000000	0.000000	0.000000	0.000000	1023.000000	1023.000000	2046.000000
39.980000	0.008876	5.245548	1.650642	0.003574	3.058662	0.532669	0.000000	-10.000000	0.000000	0.000000	0.000000	1023.000000	1023.000000	2046.000000
40.000000	0.008587	5.075073	1.602230	-0.106211	2.845515	0.733539	0.000000	-10.000000	0.000000	0.000000	0.000000	1023.000000	1023.000000	2046.000000
40.020000	0.007873	4.652780	1.572194	-0.140519	2.630172	0.590932	0.000000	-10.000000	0.000000	0.000000	0.000000	1023.000000	1023.000000	2046.000000
40.040001	0.006915	4.087011	1.289432	-0.160674	2.419716	0.538537	0.000000	-10.000000	0.000000	0.000000	0.000000	1023.000000	1023.000000	2046.000000
40.060001	0.006683	3.949555	1.155831	-0.198851	2.192860	0.799715	0.000000	-10.000000	0.000000	0.000000	0.000000	1023.000000	1023.000000	2046.000000
40.080002	0.006418	3.792807	1.079848	-0.097192	2.066136	0.744015	0.000000	-10.000000	0.000000	0.000000	0.000000	1023.000000	1023.000000	2046.000000
40.099998	0.005682	3.357773	0.846708	-0.001777	1.907142	0.605701	0.000000	-10.000000	0.000000	0.000000	0.000000	1023.000000	1023.000000	2046.000000
40.119999	0.005389	3.185036	0.707452	-0.008940	1.612539	0.873985	0.000000	-10.000000	0.183333	-8.700000	0.000000	1023.000000	1023.000000	2046.000000
40.139999	0.005358	3.166832	0.664355	0.090469	1.475256	0.936751	0.000000	-10.000000	0.366667	-17.400000	0.000000	1023.000000	1023.000000	2046.000000
40.160000	0.004911	2.902271	0.611749	0.163941	1.289963	0.836617	0.000000	-10.000000	0.550000	-26.133333	0.000000	1023.000000	1023.000000	2046.000000
40.180000	0.004231	2.500254	0.359842	0.237261	1.071301	0.831850	0.000000	-10.000000	0.550000	-26.366667	0.000000	1023.000000	1023.000000	2046.000000
40.200001	0.004083	2.413268	0.266846	0.281895	0.816375	1.048151	0.000000	-10.000000	0.541667	-26.433334	0.000000	1023.000000	1023.000000	2046.000000
40.220001	0.003810	2.251786	0.238766	0.384867	0.671869	0.956284	0.000000	-10.000000	0.541667	-26.450001	0.000000	1023.000000	1023.000000	2046.000000
40.240002	0.003114	1.840294	0.053294	0.426736	0.514912	0.845352	0.000000	-10.000000	0.541667	-26.300001	0.000000	1023.000000	1023.000000	2046.000000
40.259998	0.002634	1.556920	-0.150927	0.400974	0.250039	1.056834	0.000000	-10.000000	0.550000	-26.316668	0.000000	1023.000000	1023.000000	2046.000000
40.279999	0.002484	1.467797	-0.176101	0.481135	0.075629	1.087134	0.000000	-10.000000	0.550000	-26.266666	0.000000	1023.000000	1023.000000	2046.000000
40.299999	0.001773	1.047553	-0.312026	0.540404	-0.047893	0.867068	0.000000	-10.000000	0.550000	-26.216667	0.000000	1023.000000	1023.000000	2046.000000
40.320000	0.001301	0.768917	-0.507692	0.518591	-0.189156	0.947174	0.000000	-10.000000	0.550000	-26.233334	0.000000	1023.000000	1023.000000	2046.000000
40.340000	0.001799	1.063274	-0.416264	0.540189	-0.211115	1.150465	0.000000	-10.000000	0.541667	-26.216667	0.000000	1023.000000	1023.000000	2046.000000
40.360001	0.002483	1.467164	-0.070372	0.734826	-0.167843	0.970553	0.000000	-10.000000	0.533333	-26.166668	0.000000	1023.000000	1023.000000	2046.000000
40.380001	0.003040	1.796894	0.157723	0.800190	-0.154247	0.993228	0.000000	-10.000000	0.533333	-26.033335	0.000000	1023.000000	1023.000000	2046.000000
40.400002	0.003450	2.038695	0.334931	0.770164	-0.301865	1.235465	0.000000	-10.000000	0.541667	-26.016666	0.000000	1023.000000	1023.000000	2046.000000
40.419998	0.003597	2.125853	0.433964	0.884181	-0.353527	1.161234	0.000000	-10.000000	0.541667	-25.766666	0.000000	1023.000000	1023.000000	2046.000000
40.439999	0.002854	1.686809	0.372149	0.957723	-0.661754	1.018691	0.000000	-10.000000	0.533333	-25.533335	0.000000	1023.000000	1023.000000	2046.000000
40.459999	0.001992	1.177221	0.098627	1.172065	-1.102369	1.008897	0.000000	-10.000000	0.525000	-25.250000	0.000000	1023.000000	1023.000000	2046.000000
40.480000	0.001232	0.728133	-0.176199	1.346574	-1.427383	0.985141	0.000000	-10.000000	0.516667	-25.166668	0.000000	1023.000000	1023.000000	2046.000000
40.500000	-0.000681	-0.402648	-0.480979	1.459851	-1.938361	0.556840	0.000000	-10.000000	0.508333	-24.783333	0.000000	1023.000000	1023.000000	2046.000000
40.520000	-0.003133	-1.851320	-0.972909	1.444278	-2.533229	0.210540	0.000000	-10.000000	0.500000	-24.450001	0.000000	1023.000000	1023.000000	2046.000000
40.540001	-0.005201	-3.073905	-1.213824	1.253601	-3.153496	0.039813	0.000000	-10.000000	0.500000	-24.083334	0.000000	1023.000000	1023.000000	2046.000000
40.560001	-0.007900	-4.668868	-1.464599	1.042688	-3.684566	-0.562390	0.000000	-10.000000	0.466667	-23.533333	0.000000	1023.000000	1023.000000	2046.000000
40.580002	-0.011388	-6.730331	-2.047825	0.638456	-4.271290	-1.049673	0.000000	-10.000000	0.425000	-22.816668	0.000000	1023.000000	1023.000000	2046.000000
40.599998	-0.014346	-8.478302	-2.727204	0.217345	-4.767282	-1.201161	0.000000	-10.000000	0.383333	-22.166666	0.000000	1023.000000	1023.000000	2046.000000
40.619999	-0.017038	-10.069489	-3.226224	-0.088417	-5.070949	-1.683899	0.000000	-10.000000	0.366667	-21.850000	0.000000	1023.000000	1023.000000	2046.000000
40.639999	-0.019688	-11.635682	-3.937128	-0.372064	-5.386998	-1.939493	0.000000	-10.000000	0.375000	-21.633333	0.000000	1023.000000	1023.000000	2046.000000
40.660000	-0.021182	-12.518392	-4.361010	-0.630173	-5.583800	-1.943408	0.000000	-10.000000	0.383333	-21.400002	0.000000	1023.000000	1023.000000	2046.000000
40.680000	-0.022979	-13.580799	-4.774811	-0.808657	-5.685717	-2.311614	0.000000	-10.000000	0.400000	-21.316668	0.000000	1023.000000	1023.000000	2046.000000
40.700001	-0.024398	-14.419413	-5.256995	-1.008935	-5.869321	-2.284163	0.000000	-10.000000	0.391667	-21.333334	0.000000	1023.000000	1023.000000	2046.000000
40.720001	-0.025069	-14.815726	-5.419791	-1.149110	-5.942173	-2.304652	0.000000	-10.000000	0.383333	-21.166668	0.000000	1023.000000	1023.000000	2046.000000
40.740002	-0.026175	-15.469618	-5.705285	-1.236939	-5.942417	-2.584978	0.000000	-10.000000	0.375000	-21.050001	0.000000	1023.000000	1023.000000	2046.000000
40.759998	-0.026906	-15.901600	-5.996820	-1.413762	-6.075417	-2.415601	0.000000	-10.000000	0.375000	-20.783335	0.000000	1023.000000	1023.000000	2046.000000
40.779999	-0.027251	-16.105227	-6.045558	-1.506105	-6.016982	-2.536581	0.000000	-10.000000	0.366667	-20.716667	0.000000	1023.000000	1023.000000	2046.000000
40.799999	-0.027859	-16.464731	-6.202610	-1.677475	-5.969339	-2.615307	0.000000	-10.000000	0.366667	-20.583334	0.000000	1023.000000	1023.000000	2046.000000
40.820000	-0.027865	-16.468245	-6.428350	-1.780998	-5.945421	-2.313476	0.000000	-10.000000	0.358333	-20.500000	0.000000	1023.000000	1023.000000	2046.000000
40.840000	-0.027673	-16.354633	-6.526972	-1.787020	-5.791473	-2.249169	0.000000	-10.000000	0.358333	-20.333334	0.000000	1023.000000	1023.000000	2046.000000
40.860001	-0.027912	-16.496279	-6.713404	-1.803440	-5.658778	-2.320657	0.000000	-10.000000	0.350000	-20.366667	0.000000	1023.000000	1023.000000	2046.000000
40.880001	-0.028197	-16.664274	-6.936322	-1.879455	-5.748961	-2.099536	0.000000	-10.000000	0.350000	-20.033333	0.000000	1023.000000	1023.000000	2046.000000
40.900002	-0.028268	-16.706491	-7.098799	-1.898263	-5.725417	-1.984012	0.000000	-10.000000	0.350000	-19.783333	0.000000	1023.000000	1023.000000	2046.000000
40.919998	-0.028780	-17.008978	-7.162840	-1.974738	-5.726616	-2.144783	0.000000	-10.000000	0.333333	-19.133333	0.000000	1023.000000	1023.000000	2046.000000
40.939999	-0.029614	-17.501791	-7.436543	-2.106867	-5.854158	-2.104223	0.000000	-10.000000	0.300000	-18.883333	0.000000	1023.000000	1023.000000	2046.000000
40.959999	-0.029914	-17.679003	-7.533216	-2.251159	-5.910902	-1.983725	0.000000	-10.000000	0.266667	-18.466667	0.000000	1023.000000	1023.000000	2046.000000
40.980000	-0.030589	-18.077927	-7.585398	-2.315950	-5.971788	-2.204792	0.000000	-10.000000	0.250000	-18.300001	0.000000	1023.000000	1023.000000	2046.000000
41.000000	-0.031330	-18.515760	-7.767078	-2.430733	-6.125406	-2.192543	0.000000	-10.000000	0.250000	-17.800001	0.000000	1023.000000	1023.000000	2046.000000
41.020000	-0.031581	-18.664339	-7.872395	-2.559914	-6.217010	-2.015020	0.000000	-10.000000	0.241667	-17.500000	0.000000	1023.000000	1023.000000	2046.000000
41.040001	-0.032088	-18.964073	-7.865521	-2.640637	-6.268922	-2.188993	0.000000	-10.000000	0.241667	-16.916668	0.000000	1023.000000	1023.000000	2046.000000
41.060001	-0.032732	-19.344604	-8.042887	-2.645662	-6.318343	-2.337714	0.000000	-10.000000	0.233333	-16.533333	0.000000	1023.000000	1023.000000	2046.000000
41.080002	-0.032636	-19.287651	-8.087147	-2.750125	-6.426180	-2.024199	0.000000	-10.000000	0.233333	-15.983334	0.000000	1023.000000	1023.000000	2046.000000
41.099998	-0.032757	-19.359673	-8.111045	-2.707035	-6.417163	-2.124430	0.000000	-10.000000	0.216667	-15.633333	0.000000	1023.000000	1023.000000	2046.000000
41.119999	-0.032822	-19.397739	-8.099970	-2.637935	-6.375440	-2.284394	0.000000	-10.000000	0.208333	-15.283334	0.000000	1023.000000	1023.000000	2046.000000
41.139999	-0.032706	-19.329247	-8.107163	-2.681338	-6.487195	-2.053549	0.000000	-10.000000	0.200000	-14.783334	0.000000	1023.000000	1023.000000	2046.000000
41.160000	-0.032342	-19.114046	-8.119445	-2.623923	-6.452455	-1.918223	0.000000	-10.000000	0.200000	-14.333334	0.000000	1023.000000	1023.000000	2046.000000
41.180000	-0.032346	-19.116550	-8.080028	-2.534082	-6.387167	-2.115273	0.000000	-10.000000	0.200000	-13.816667	0.000000	1023.000000	1023.000000	2046.000000
41.200001	-0.032285	-19.080452	-8.104124	-2.500530	-6.417295	-2.058502	0.000000	-10.000000	0.183333	-13.433333	0.000000	1023.000000	1023.000000	2046.000000
41.220001	-0.031963	-18.890064	-8.052032	-2.504860	-6.537082	-1.796091	0.000000	-10.000000	0.150000	-12.816667	0.000000	1023.000000	1023.000000	2046.000000
41.240002	-0.031793	-18.789886	-8.014066	-2.371254	-6.414482	-1.990086	0.000000	-10.000000	0.116667	-12.150001	0.000000	1023.000000	1023.000000	2046.000000
41.259998	-0.031753	-18.765764	-7.993988	-2.344492	-6.416256	-2.011029	0.000000	-10.000000	0.100000	-11.383333	0.000000	1023.000000	1023.000000	2046.000000
41.279999	-0.031322	-18.511261	-7.977937	-2.331752	-6.475096	-1.726477	0.000000	-10.000000	0.100000	-10.866667	0.000000	1023.000000	1023.000000	2046.000000
41.299999	-0.031184	-18.429714	-7.881818	-2.251498	-6.464773	-1.831626	0.000000	-10.000000	0.091667	-10.433333	0.000000	1023.000000	1023.000000	2046.000000
41.320000	-0.031054	-18.352770	-7.871341	-2.216802	-6.353258	-1.911369	0.000000	-10.000000	0.091667	-10.050000	0.000000	1023.000000	1023.000000	2046.000000
41.340000	-0.030965	-18.300154	-7.863931	-2.213977	-6.475382	-1.746863	0.000000	-10.000000	0.091667	-9.383333	0.000000	1023.000000	1023.000000	2046.000000
41.360001	-0.030625	-18.099422	-7.844696	-2.146131	-6.405066	-1.703531	0.000000	-10.000000	0.083333	-8.833334	0.000000	1023.000000	1023.000000	2046.000000
41.380001	-0.030518	-18.036411	-7.747905	-2.116183	-6.321461	-1.850864	0.000000	-10.000000	0.066667	-8.416667	0.000000	1023.000000	1023.000000	2046.000000
41.400002	-0.030404	-17.968832	-7.725924	-2.083879	-6.346144	-1.812886	0.000000	-10.000000	0.050000	-8.116667	0.000000	1023.000000	1023.000000	2046.000000
41.419998	-0.029653	-17.524971	-7.647281	-2.062647	-6.188714	-1.626330	0.000000	-10.000000	0.050000	-7.816667	0.000000	1023.000000	1023.000000	2046.000000
41.439999	-0.028819	-17.031883	-7.333815	-1.942770	-5.982070	-1.773228	0.000000	-10.000000	0.050000	-7.250000	0.000000	1023.000000	1023.000000	2046.000000
41.459999	-0.027775	-16.414980	-6.946555	-1.883219	-5.871953	-1.713252	0.000000	-10.000000	0.050000	-6.500000	0.000000	1023.000000	1023.000000	2046.000000
41.480000	-0.026799	-15.838294	-6.604133	-1.929741	-5.887737	-1.416683	0.000000	-10.000000	0.050000	-5.616667	0.000000	1023.000000	1023.000000	2046.000000
41.500000	-0.026256	-15.517474	-6.321362	-1.801088	-5.772262	-1.622763	0.000000	-10.000000	0.050000	-5.000000	0.000000	1023.000000	1023.000000	2046.000000
41.520000	-0.025769	-15.229712	-6.098381	-1.793658	-5.682838	-1.654834	0.000000	-10.000000	0.050000	-4.566667	0.000000	1023.000000	1023.000000	2046.000000
41.540001	-0.025622	-15.142468	-5.995313	-1.725426	-5.941395	-1.480334	0.000000	-10.000000	0.050000	-4.183333	0.000000	1023.000000	1023.000000	2046.000000
41.560001	-0.025655	-15.162276	-6.089400	-1.405998	-6.096651	-1.570228	0.000000	-10.000000	0.050000	-3.900000	0.000000	1023.000000	1023.000000	2046.000000
41.580002	-0.026374	-15.587064	-6.319200	-1.154238	-6.252946	-1.860680	0.000000	-10.000000	0.050000	-3.833333	0.000000	1023.000000	1023.000000	2046.000000
41.599998	-0.027490	-16.246616	-6.558640	-1.052333	-6.723070	-1.912573	0.000000	-10.000000	0.041667	-3.966667	0.000000	1023.000000	1023.000000	2046.000000
41.619999	-0.028879	-17.067640	-6.715732	-1.049969	-7.206784	-2.095155	0.000000	-10.000000	0.041667	-3.183333	0.000000	1023.000000	1023.000000	2046.000000
41.639999	-0.030745	-18.170294	-6.714431	-1.191957	-7.573360	-2.690545	0.000000	-10.000000	0.025000	-1.850000	0.000000	1023.000000	1023.000000	2046.000000
41.660000	-0.033147	-19.589985	-6.922854	-1.523217	-8.079882	-3.064032	0.000000	-10.000000	0.016667	0.250000	0.000000	1023.000000	1023.000000	2046.000000
41.680000	-0.035546	-21.007908	-7.373569	-1.899147	-8.479666	-3.255525	0.000000	-10.000000	0.000000	1.983333	0.000000	1023.000000	1023.000000	2046.000000
41.700001	-0.037663	-22.258692	-7.801938	-2.159912	-8.573409	-3.723433	0.000000	-10.000000	-0.016667	4.016666	0.000000	1023.000000	1023.000000	2046.000000
41.720001	-0.039395	-23.282190	-8.280931	-2.440749	-8.581513	-3.978996	0.000000	-10.000000	-0.016667	5.850000	0.000000	1023.000000	1023.000000	2046.000000
41.740002	-0.040380	-23.864618	-8.640559	-2.689051	-8.672267	-3.862741	0.000000	-10.000000	-0.025000	7.500000	0.000000	1023.000000	1023.000000	2046.000000
41.759998	-0.040966	-24.210720	-8.893630	-2.730052	-8.485785	-4.101254	0.000000	-10.000000	-0.016667	8.933333	0.000000	1023.000000	1023.000000	2046.000000
41.779999	-0.041065	-24.269587	-8.969550	-2.815663	-8.330570	-4.153802	0.000000	-10.000000	-0.058333	10.666667	0.000000	1023.000000	1023.000000	2046.000000
41.799999	-0.040795	-24.109669	-9.050843	-2.888100	-8.281342	-3.889385	0.000000	-10.000000	-0.108333	12.783334	0.000000	1023.000000	1023.000000	2046.000000
41.820000	-0.040278	-23.804546	-9.080912	-2.849119	-7.991207	-3.883308	0.000000	-10.000000	-0.175000	14.983334	3.333333	1023.000000	1023.000000	2046.000000
41.840000	-0.039517	-23.354542	-8.906712	-2.884716	-7.650636	-3.912478	0.000000	-10.000000	-0.216667	17.200001	11.500000	1023.000000	1023.000000	2046.000000
41.860001	-0.038628	-22.828985	-8.771591	-2.903062	-7.412390	-3.741942	0.000000	-10.000000	-0.266667	19.116667	21.666666	1023.000000	1023.000000	2046.000000
41.880001	-0.037319	-22.055588	-8.574865	-2.904161	-7.070092	-3.506469	0.000000	-10.000000	-0.325000	21.016668	30.833334	1023.000000	1023.000000	2046.000000
41.900002	-0.036065	-21.314432	-8.388575	-2.900664	-6.557425	-3.467769	0.000000	-10.000000	-0.366667	22.633333	37.666668	1023.000000	1023.000000	2046.000000
41.919998	-0.034392	-20.325493	-8.165925	-2.816435	-6.057593	-3.285540	0.000000	-10.000000	-0.391667	24.000000	45.000000	1023.000000	1023.000000	2046.000000
41.939999	-0.032580	-19.254902	-7.879379	-2.809355	-5.717403	-2.848765	0.000000	-10.000000	-0.416667	24.950001	52.833332	1023.000000	1023.000000	2046.000000
41.959999	-0.031031	-18.339077	-7.690690	-2.729380	-5.260510	-2.658498	0.000000	-10.000000	-0.441667	25.600000	60.833332	1023.000000	1023.000000	2046.000000
41.980000	-0.029653	-17.524721	-7.504626	-2.663476	-4.701128	-2.655492	0.000000	-10.000000	-0.466667	26.266666	69.333336	1023.000000	1023.000000	2046.000000
42.000000	-0.028398	-16.783163	-7.333883	-2.743436	-4.333644	-2.372201	0.000000	-10.000000	-0.458333	26.816668	77.833336	1023.000000	1023.000000	2046.000000
42.020000	-0.027376	-16.179361	-7.206926	-2.803664	-4.082384	-2.086387	0.000000	-10.000000	-0.483333	27.183334	86.833336	1023.000000	1023.000000	2046.000000
42.040001	-0.026532	-15.680429	-7.024566	-2.797076	-3.723576	-2.135211	0.000000	-10.000000	-0.508333	27.500000	95.833336	1023.000000	1023.000000	2046.000000
42.060001	-0.025563	-15.107644	-6.709477	-2.905262	-3.398685	-2.094220	0.000000	-10.000000	-0.541667	27.850000	105.000000	1023.000000	1023.000000	2046.000000
42.080002	-0.024410	-14.426228	-6.404461	-2.937800	-3.222044	-1.861923	0.000000	-10.000000	-0.550000	28.316668	114.166664	1023.000000	1023.000000	2046.000000
42.099998	-0.023202	-13.712459	-6.145847	-2.892061	-2.997228	-1.677323	0.000000	-10.000000	-0.566667	28.716667	123.500000	1023.000000	1023.000000	2046.000000
42.119999	-0.022064	-13.039576	-5.784609	-2.895742	-2.658936	-1.700288	0.000000	-10.000000	-0.583333	29.100000	133.000000	1023.000000	1023.000000	2046.000000
42.139999	-0.020713	-12.241466	-5.375217	-2.877005	-2.356265	-1.632978	0.000000	-10.000000	-0.608333	29.450001	142.666672	1023.000000	1023.000000	2046.000000
42.160000	-0.019122	-11.301129	-5.034886	-2.840659	-2.101725	-1.323860	0.000000	-10.000000	-0.616667	29.633333	152.500000	1023.000000	1023.000000	2046.000000
42.180000	-0.017584	-10.391901	-4.671559	-2.688603	-1.773357	-1.258382	0.000000	-10.000000	-0.616667	30.100000	162.500000	1023.000000	1023.000000	2046.000000
42.200001	-0.015852	-9.368801	-4.229032	-2.554617	-1.299841	-1.285311	0.000000	-10.000000	-0.600000	30.233334	172.500000	1023.000000	1023.000000	2046.000000
42.220001	-0.013936	-8.236079	-3.799417	-2.427317	-1.000634	-1.008711	0.000000	-10.000000	-0.591667	30.600000	182.500000	1023.000000	1023.000000	2046.000000
42.240002	-0.011906	-7.036731	-3.411290	-2.280493	-0.638084	-0.706865	0.000000	-10.000000	-0.600000	30.716667	192.500000	1023.000000	1023.000000	2046.000000
42.259998	-0.010070	-5.951118	-2.959898	-2.104445	-0.186781	-0.699993	0.000000	-10.000000	-0.625000	31.116667	202.666672	1023.000000	1023.000000	2046.000000
42.279999	-0.008021	-4.740510	-2.459536	-1.964684	0.187103	-0.503392	0.000000	-10.000000	-0.658333	31.650000	213.000000	1023.000000	1023.000000	2046.000000
42.299999	-0.005848	-3.456093	-1.986944	-1.795318	0.471654	-0.145485	0.000000	-10.000000	-0.666667	31.799999	223.500000	1023.000000	1023.000000	2046.000000
42.320000	-0.004025	-2.379005	-1.540331	-1.587582	0.912374	-0.163466	0.000000	-10.000000	-0.666667	31.883333	234.000000	1023.000000	1023.000000	2046.000000
42.340000	-0.001885	-1.113765	-1.024759	-1.424242	1.319809	0.015427	0.000000	-10.000000	-0.658333	31.816668	244.666672	1023.000000	1023.000000	2046.000000
42.360001	0.000164	0.097156	-0.537436	-1.247789	1.548757	0.333624	0.000000	-10.000000	-0.658333	31.850000	255.333328	1023.000000	1023.000000	2046.000000
42.380001	0.001938	1.145393	-0.151867	-1.019320	2.036886	0.279694	0.000000	-10.000000	-0.666667	31.816668	266.000000	1023.000000	1023.000000	2046.000000
42.400002	0.003996	2.361478	0.334682	-0.861618	2.485065	0.403348	0.000000	-10.000000	-0.666667	31.766666	276.666656	1023.000000	1023.000000	2046.000000
42.419998	0.006049	3.574969	0.839712	-0.743901	2.695741	0.783417	0.000000	-10.000000	-0.683333	31.733334	287.333344	1023.000000	1023.000000	2046.000000
42.439999	0.007691	4.545516	1.194062	-0.507904	3.063595	0.795764	0.000000	-10.000000	-0.683333	31.666668	298.000000	1023.000000	1023.000000	2046.000000
42.459999	0.009613	5.681128	1.598372	-0.360720	3.603469	0.840006	0.000000	-10.000000	-0.683333	31.566668	308.500000	1023.000000	1023.000000	2046.000000
42.480000	0.011473	6.780740	2.072366	-0.202942	3.792869	1.118447	0.000000	-10.000000	-0.666667	31.400000	319.000000	1023.000000	1023.000000	2046.000000
42.500000	0.013147	7.769683	2.412037	0.026626	4.092336	1.238684	0.000000	-10.000000	-0.675000	31.416666	329.500000	1023.000000	1023.000000	2046.000000
42.520000	0.014916	8.815174	2.930172	0.204330	4.468832	1.211840	0.000000	-10.000000	-0.666667	31.433334	340.000000	1023.000000	1023.000000	2046.000000
42.540001	0.016865	9.967014	3.658006	0.306991	4.655773	1.346244	0.000000	-10.000000	-0.666667	31.566668	350.500000	1023.000000	1023.000000	2046.000000
42.560001	0.018763	11.088735	4.329146	0.419021	4.724121	1.616446	0.000000	-10.000000	-0.650000	31.400000	361.000000	1023.000000	1023.000000	2046.000000
42.580002	0.020343	12.022882	4.856902	0.607377	5.097360	1.461244	0.000000	-10.000000	-0.641667	31.400000	371.500000	1023.000000	1023.000000	2046.000000
42.599998	0.022220	13.132236	5.452392	0.728420	5.430305	1.521120	0.000000	-10.000000	-0.641667	31.450001	382.000000	1023.000000	1023.000000	2046.000000
42.619999	0.024472	14.463247	6.000580	1.050420	5.605299	1.806948	0.000000	-10.000000	-0.641667	31.600000	392.500000	1023.000000	1023.000000	2046.000000
42.639999	0.025792	15.243145	6.217531	1.509328	5.783701	1.732585	0.000000	-10.000000	-0.641667	31.200001	403.000000	1023.000000	1023.000000	2046.000000
42.660000	0.025870	15.289037	6.163491	1.876640	5.770553	1.478353	0.000000	-10.000000	-0.625000	30.900000	413.333344	1023.000000	1023.000000	2046.000000
42.680000	0.025276	14.938011	6.138181	1.942742	5.269031	1.588058	0.000000	-10.000000	-0.608333	30.483334	423.833344	1023.000000	1023.000000	2046.000000
42.700001	0.023341	13.794419	5.912817	1.892428	4.793085	1.196090	0.000000	-10.000000	-0.600000	30.616667	434.166656	1023.000000	1023.000000	2046.000000
42.720001	0.021338	12.610929	5.731150	1.677500	4.493716	0.708564	0.000000	-10.000000	-0.566667	30.350000	444.500000	1023.000000	1023.000000	2046.000000
42.740002	0.019457	11.499116	5.423222	1.331021	4.144628	0.600245	0.000000	-10.000000	-0.550000	29.900000	454.500000	1023.000000	1023.000000	2046.000000
42.759998	0.017685	10.451652	4.893481	1.077564	3.974274	0.506333	0.000000	-10.000000	-0.516667	28.950001	464.500000	1023.000000	1023.000000	2046.000000
42.779999	0.016535	9.772160	4.473161	1.019073	4.122624	0.157301	0.000000	-10.000000	-0.516667	28.233334	474.333344	1023.000000	1023.000000	2046.000000
42.799999	0.016179	9.562040	4.327338	0.911771	4.174214	0.148718	0.000000	-10.000000	-0.500000	27.833334	484.000000	1023.000000	1023.000000	2046.000000
42.820000	0.016184	9.564617	4.246487	0.844731	4.137371	0.336029	0.000000	-10.000000	-0.483333	27.716667	493.333344	1023.000000	1023.000000	2046.000000
42.840000	0.016269	9.614996	4.183334	0.960462	4.378866	0.092334	0.000000	-10.000000	-0.458333	27.183334	502.500000	1023.000000	1023.000000	2046.000000
42.860001	0.016942	10.012497	4.348598	0.956134	4.532166	0.175599	0.000000	-10.000000	-0.425000	26.566668	511.666656	1023.000000	1023.000000	2046.000000
42.880001	0.017599	10.400876	4.473958	1.000022	4.534692	0.392204	0.000000	-10.000000	-0.408333	25.966667	520.666687	1023.000000	1023.000000	2046.000000
42.900002	0.018149	10.726260	4.514265	1.135668	4.828499	0.247828	0.000000	-10.000000	-0.400000	25.566668	529.500000	1023.000000	1023.000000	2046.000000
42.919998	0.019097	11.286129	4.731613	1.156164	5.121589	0.276764	0.000000	-10.000000	-0.383333	24.966667	538.166687	1023.000000	1023.000000	2046.000000
42.939999	0.020279	11.984706	4.970627	1.177867	5.269977	0.566236	0.000000	-10.000000	-0.350000	23.900000	546.666687	1023.000000	1023.000000	2046.000000
42.959999	0.021304	12.590833	5.110705	1.286901	5.633611	0.559616	0.000000	-10.000000	-0.300000	22.666668	554.833313	1023.000000	1023.000000	2046.000000
42.980000	0.022358	13.213615	5.306799	1.285030	5.936625	0.685162	0.000000	-10.000000	-0.250000	21.283335	562.500000	1023.000000	1023.000000	2046.000000
43.000000	0.023595	13.944419	5.473859	1.346810	6.077046	1.046704	0.000000	-10.000000	-0.200000	19.716667	569.666687	1023.000000	1023.000000	2046.000000
43.020000	0.024540	14.503099	5.560041	1.401889	6.466167	1.075002	0.000000	-10.000000	-0.166667	18.250000	576.666687	1023.000000	1023.000000	2046.000000
43.040001	0.025528	15.087130	5.662171	1.393992	6.827472	1.203495	0.000000	-10.000000	-0.133333	16.900000	583.000000	1023.000000	1023.000000	2046.000000
43.060001	0.026111	15.431304	5.654114	1.311121	6.921673	1.544396	0.000000	-10.000000	-0.100000	15.633333	589.000000	1023.000000	1023.000000	2046.000000
43.080002	0.026082	15.414449	5.531040	1.252406	7.170939	1.460064	0.000000	-10.000000	-0.066667	14.100000	594.333313	1023.000000	1023.000000	2046.000000
43.099998	0.026024	15.379963	5.476643	1.069479	7.280162	1.553680	0.000000	-10.000000	-0.033333	12.016666	599.333313	1023.000000	1023.000000	2046.000000
43.119999	0.025900	15.306756	5.448015	0.932278	7.140110	1.786354	0.000000	-10.000000	-0.016667	9.666667	603.666687	1023.000000	1023.000000	2046.000000
43.139999	0.025676	15.174555	5.368721	0.916162	7.294070	1.595601	0.000000	-10.000000	0.016667	6.833333	607.333313	1023.000000	1023.000000	2046.000000
43.160000	0.025810	15.253561	5.476922	0.791257	7.208669	1.776714	0.000000	-10.000000	0.033333	3.250000	610.166687	1023.000000	1023.000000	2046.000000
43.180000	0.025653	15.160650	5.461488	0.760847	7.104039	1.834275	0.000000	-10.000000	0.050000	-0.350000	612.000000	1023.000000	1023.000000	2046.000000
43.200001	0.025581	15.118165	5.482813	0.783776	7.179691	1.671885	0.000000	-10.000000	0.050000	-3.883333	612.833313	1023.000000	1023.000000	2046.000000
43.220001	0.025819	15.259135	5.622233	0.702062	6.998090	1.936751	0.000000	-10.000000	0.066667	-6.733334	613.000000	1023.000000	1023.000000	2046.000000
43.240002	0.025707	15.192822	5.533734	0.798702	6.960316	1.900071	0.000000	-10.000000	0.083333	-9.250000	613.000000	1023.000000	1023.000000	2046.000000
43.259998	0.025917	15.317043	5.555193	0.878399	7.065781	1.817671	0.000000	-10.000000	0.108333	-11.083333	613.000000	1023.000000	1023.000000	2046.000000
43.279999	0.026232	15.503063	5.650764	0.864709	6.886211	2.101379	0.000000	-10.000000	0.116667	-12.233334	613.000000	1023.000000	1023.000000	2046.000000
43.299999	0.026319	15.554520	5.622457	1.043637	6.800120	2.088306	0.000000	-10.000000	0.133333	-13.233334	609.500000	1023.000000	1023.000000	2046.000000
43.320000	0.026635	15.741384	5.659358	1.133498	6.937051	2.011476	0.000000	-10.000000	0.150000	-13.933333	601.333313	1023.000000	1023.000000	2046.000000
43.340000	0.026989	15.950726	5.776831	1.138036	6.739831	2.296027	0.000000	-10.000000	0.175000	-14.466667	591.500000	1023.000000	1023.000000	2046.000000
43.360001	0.026906	15.901500	5.686581	1.319010	6.670906	2.225003	0.000000	-10.000000	0.191667	-14.750000	583.500000	1023.000000	1023.000000	2046.000000
43.380001	0.027046	15.984215	5.666775	1.391091	6.738127	2.188222	0.000000	-10.000000	0.200000	-15.200000	578.500000	1023.000000	1023.000000	2046.000000
43.400002	0.027142	16.040953	5.712415	1.425838	6.484210	2.418489	0.000000	-10.000000	0.216667	-15.616667	573.500000	1023.000000	1023.000000	2046.000000
43.419998	0.026780	15.826874	5.556068	1.529363	6.405465	2.335977	0.000000	-10.000000	0.233333	-16.200001	568.166687	1023.000000	1023.000000	2046.000000
43.439999	0.026631	15.738899	5.556655	1.567247	6.338920	2.276077	0.000000	-10.000000	0.266667	-16.716667	562.833313	1023.000000	1023.000000	2046.000000
43.459999	0.026552	15.692330	5.491686	1.553894	6.161179	2.485571	0.000000	-10.000000	0.283333	-17.483334	557.166687	1023.000000	1023.000000	2046.000000
43.480000	0.026150	15.454725	5.373368	1.624804	6.096789	2.359764	0.000000	-10.000000	0.291667	-18.116667	551.500000	1023.000000	1023.000000	2046.000000
43.500000	0.026651	15.750742	5.516150	1.682497	6.206187	2.345907	0.000000	-10.000000	0.308333	-18.916668	545.333313	1023.000000	1023.000000	2046.000000
43.520000	0.027513	16.260267	5.796780	1.740074	6.101000	2.622414	0.000000	-10.000000	0.325000	-19.533335	539.000000	1023.000000	1023.000000	2046.000000
43.540001	0.028265	16.704388	6.052026	1.962119	6.193685	2.496557	0.000000	-10.000000	0.358333	-20.216667	532.333313	1023.000000	1023.000000	2046.000000
43.560001	0.028932	17.098789	6.316896	2.051548	6.204395	2.525950	0.000000	-10.000000	0.375000	-20.966667	525.666687	1023.000000	1023.000000	2046.000000
43.580002	0.029154	17.230062	6.444896	2.114125	5.836697	2.834345	0.000000	-10.000000	0.391667	-21.750000	518.666687	1023.000000	1023.000000	2046.000000
43.599998	0.027956	16.522009	6.203537	2.298223	5.425271	2.594978	0.000000	-10.000000	0.408333	-22.600000	511.500000	1023.000000	1023.000000	2046.000000
43.619999	0.027153	16.047220	6.085659	2.433911	4.998732	2.528919	0.000000	-10.000000	0.425000	-23.216667	503.833344	1023.000000	1023.000000	2046.000000
43.639999	0.025726	15.204325	5.763902	2.555741	4.383560	2.501122	0.000000	-10.000000	0.466667	-24.000000	496.000000	1023.000000	1023.000000	2046.000000
43.660000	0.023742	14.031773	5.252914	2.831342	3.907676	2.039840	0.000000	-10.000000	0.500000	-24.566668	488.000000	1023.000000	1023.000000	2046.000000
43.680000	0.021803	12.885685	4.960424	2.800138	3.340565	1.784557	0.000000	-10.000000	0.508333	-25.000000	480.000000	1023.000000	1023.000000	2046.000000
43.700001	0.019243	11.372698	4.670874	2.614775	2.470730	1.616319	0.000000	-10.000000	0.508333	-25.066668	471.666656	1023.000000	1023.000000	2046.000000
43.720001	0.015818	9.348558	4.090850	2.434205	1.822068	1.001435	0.000000	-10.000000	0.516667	-25.366667	463.333344	1023.000000	1023.000000	2046.000000
43.740002	0.012393	7.324133	3.557834	2.063719	1.110471	0.592109	0.000000	-10.000000	0.533333	-25.700001	454.666656	1023.000000	1023.000000	2046.000000
43.759998	0.009072	5.361553	2.838429	1.713039	0.399069	0.411017	0.000000	-10.000000	0.525000	-25.900000	446.166656	1023.000000	1023.000000	2046.000000
43.779999	0.005854	3.459514	2.009041	1.445521	0.095227	-0.090275	0.000000	-10.000000	0.525000	-25.900000	437.500000	1023.000000	1023.000000	2046.000000
43.799999	0.003439	2.032163	1.417512	1.074524	-0.319127	-0.140746	0.000000	-10.000000	0.525000	-25.783333	428.833344	1023.000000	1023.000000	2046.000000
43.820000	0.000941	0.556196	0.774449	0.894598	-0.708828	-0.404023	0.000000	-10.000000	0.541667	-25.833334	420.333344	1023.000000	1023.000000	2046.000000
43.840000	-0.000723	-0.427218	0.284917	0.794473	-0.781267	-0.725342	0.000000	-10.000000	0.541667	-25.933334	411.666656	1023.000000	1023.000000	2046.000000
43.860001	-0.001979	-1.169771	0.020694	0.527162	-1.116878	-0.600748	0.000000	-10.000000	0.550000	-26.116667	403.000000	1023.000000	1023.000000	2046.000000
43.880001	-0.003563	-2.105571	-0.441603	0.433185	-1.333762	-0.763390	0.000000	-10.000000	0.550000	-26.166668	394.166656	1023.000000	1023.000000	2046.000000
43.900002	-0.004626	-2.734134	-0.789836	0.353558	-1.304969	-0.992888	0.000000	-10.000000	0.550000	-26.283335	385.500000	1023.000000	1023.000000	2046.000000
43.919998	-0.005347	-3.160283	-0.924318	0.134109	-1.529814	-0.840260	0.000000	-10.000000	0.550000	-26.416668	376.833344	1023.000000	1023.000000	2046.000000
43.939999	-0.006368	-3.763514	-1.173049	0.057401	-1.726125	-0.921742	0.000000	-10.000000	0.550000	-26.600000	368.000000	1023.000000	1023.000000	2046.000000
43.959999	-0.006984	-4.127766	-1.446966	-0.013038	-1.620232	-1.047530	0.000000	-10.000000	0.558333	-26.583334	359.000000	1023.000000	1023.000000	2046.000000
43.980000	-0.007052	-4.167560	-1.594351	-0.170795	-1.615882	-0.786532	0.000000	-10.000000	0.575000	-26.550001	350.166656	1023.000000	1023.000000	2046.000000
44.000000	-0.007579	-4.479104	-1.877205	-0.241114	-1.746295	-0.614489	0.000000	-10.000000	0.591667	-26.616667	341.333344	1023.000000	1023.000000	2046.000000
44.020000	-0.008166	-4.826294	-2.247517	-0.240517	-1.633050	-0.705210	0.000000	-10.000000	0.608333	-26.783333	332.500000	1023.000000	1023.000000	2046.000000
44.040001	-0.008562	-5.060354	-2.435039	-0.352472	-1.654877	-0.617966	0.000000	-10.000000	0.608333	-26.850000	323.500000	1023.000000	1023.000000	2046.000000
44.060001	-0.009236	-5.458269	-2.695776	-0.459886	-1.857273	-0.445334	0.000000	-10.000000	0.608333	-26.833334	314.500000	1023.000000	1023.000000	2046.000000
44.080002	-0.010345	-6.114170	-3.055783	-0.500422	-1.992510	-0.565456	0.000000	-10.000000	0.583333	-26.583334	305.500000	1023.000000	1023.000000	2046.000000
44.099998	-0.011184	-6.609559	-3.330417	-0.640919	-1.969151	-0.669072	0.000000	-10.000000	0.583333	-26.466667	296.666656	1023.000000	1023.000000	2046.000000
44.119999	-0.011913	-7.040574	-3.441186	-0.901732	-2.190922	-0.506734	0.000000	-10.000000	0.558333	-26.133333	287.833344	1023.000000	1023.000000	2046.000000
44.139999	-0.013110	-7.748082	-3.678345	-0.921584	-2.506671	-0.641482	0.000000	-10.000000	0.558333	-25.816668	279.166656	1023.000000	1023.000000	2046.000000
44.160000	-0.013777	-8.142496	-3.922091	-1.010387	-2.474000	-0.736017	0.000000	-10.000000	0.541667	-25.416668	270.500000	1023.000000	1023.000000	2046.000000
44.180000	-0.014386	-8.502079	-3.943446	-1.224043	-2.757192	-0.577398	0.000000	-10.000000	0.550000	-25.283335	262.000000	1023.000000	1023.000000	2046.000000
44.200001	-0.015398	-9.099959	-4.205642	-1.264916	-2.993476	-0.635925	0.000000	-10.000000	0.541667	-25.133333	253.500000	1023.000000	1023.000000	2046.000000
44.220001	-0.015900	-9.396661	-4.406308	-1.239013	-2.961931	-0.789409	0.000000	-10.000000	0.533333	-24.850000	245.166672	1023.000000	1023.000000	2046.000000
44.240002	-0.016218	-9.584738	-4.406826	-1.375155	-3.162002	-0.640756	0.000000	-10.000000	0.516667	-24.600000	237.000000	1023.000000	1023.000000	2046.000000
44.259998	-0.016742	-9.894329	-4.583211	-1.342602	-3.369104	-0.599412	0.000000	-10.000000	0.508333	-24.533333	228.833328	1023.000000	1023.000000	2046.000000
44.279999	-0.017245	-10.191966	-4.838038	-1.261675	-3.398895	-0.693359	0.000000	-10.000000	0.500000	-24.516666	220.500000	1023.000000	1023.000000	2046.000000
44.299999	-0.017305	-10.227297	-4.846723	-1.285838	-3.421572	-0.673164	0.000000	-10.000000	0.500000	-24.400000	212.166672	1023.000000	1023.000000	2046.000000
44.320000	-0.017448	-10.311891	-4.826698	-1.337566	-3.609357	-0.538269	0.000000	-10.000000	0.500000	-24.100000	204.000000	1023.000000	1023.000000	2046.000000
44.340000	-0.018037	-10.659858	-5.010931	-1.249927	-3.813406	-0.585594	0.000000	-10.000000	0.500000	-23.650000	196.000000	1023.000000	1023.000000	2046.000000
44.360001	-0.017945	-10.605452	-5.109949	-1.144296	-3.708255	-0.642952	0.000000	-10.000000	0.491667	-23.266666	188.166672	1023.000000	1023.000000	2046.000000
44.380001	-0.018013	-10.645739	-5.045431	-1.256957	-3.877333	-0.466017	0.000000	-10.000000	0.458333	-22.866667	180.500000	1023.000000	1023.000000	2046.000000
44.400002	-0.018426	-10.889771	-5.151252	-1.184851	-4.061677	-0.491990	0.000000	-10.000000	0.425000	-22.700001	172.833328	1023.000000	1023.000000	2046.000000
44.419998	-0.018753	-11.082818	-5.256994	-1.108615	-4.107963	-0.609246	0.000000	-10.000000	0.391667	-22.266666	165.333328	1023.000000	1023.000000	2046.000000
44.439999	-0.018730	-11.069460	-5.263896	-1.122388	-4.110684	-0.572493	0.000000	-10.000000	0.383333	-21.950001	157.833328	1023.000000	1023.000000	2046.000000
44.459999	-0.018903	-11.171395	-5.236116	-1.181321	-4.335476	-0.418481	0.000000	-10.000000	0.375000	-21.416666	150.500000	1023.000000	1023.000000	2046.000000
44.480000	-0.019296	-11.403739	-5.420869	-1.050186	-4.330073	-0.602611	0.000000	-10.000000	0.383333	-21.166666	143.166672	1023.000000	1023.000000	2046.000000
44.500000	-0.019323	-11.419737	-5.419756	-1.089869	-4.369863	-0.540248	0.000000	-10.000000	0.366667	-20.833334	136.000000	1023.000000	1023.000000	2046.000000
44.520000	-0.019603	-11.585513	-5.385258	-1.142999	-4.602446	-0.454811	0.000000	-10.000000	0.358333	-20.533333	129.166672	1023.000000	1023.000000	2046.000000
44.540001	-0.019992	-11.815413	-5.538135	-1.035780	-4.609763	-0.631735	0.000000	-10.000000	0.341667	-20.033333	122.333336	1023.000000	1023.000000	2046.000000
44.560001	-0.019932	-11.779918	-5.523739	-1.064250	-4.590497	-0.601431	0.000000	-10.000000	0.350000	-19.549999	115.833336	1023.000000	1023.000000	2046.000000
44.580002	-0.020241	-11.962517	-5.516787	-1.088688	-4.813368	-0.543673	0.000000	-10.000000	0.350000	-19.200001	109.166664	1023.000000	1023.000000	2046.000000
44.599998	-0.020459	-12.091389	-5.674294	-1.004688	-4.712113	-0.700293	0.000000	-10.000000	0.316667	-18.783333	102.833336	1023.000000	1023.000000	2046.000000
44.619999	-0.020366	-12.036340	-5.604080	-1.082534	-4.741938	-0.607787	0.000000	-10.000000	0.283333	-18.366667	96.500000	1023.000000	1023.000000	2046.000000
44.639999	-0.020562	-12.152397	-5.641060	-1.053032	-4.800909	-0.657396	0.000000	-10.000000	0.241667	-17.783333	90.500000	1023.000000	1023.000000	2046.000000
44.660000	-0.020029	-11.837027	-5.571655	-0.904731	-4.555277	-0.805364	0.000000	-10.000000	0.241667	-17.250000	84.500000	1023.000000	1023.000000	2046.000000
44.680000	-0.019343	-11.431926	-5.176826	-1.027171	-4.696176	-0.531753	0.000000	-10.000000	0.241667	-16.533333	78.666664	1023.000000	1023.000000	2046.000000
44.700001	-0.019137	-11.309806	-5.005916	-0.976179	-4.667195	-0.660515	0.000000	-10.000000	0.233333	-15.816667	73.166664	1023.000000	1023.000000	2046.000000
44.720001	-0.018784	-11.101412	-4.738104	-1.028247	-4.635806	-0.699255	0.000000	-10.000000	0.216667	-15.116667	68.000000	1023.000000	1023.000000	2046.000000
44.740002	-0.018909	-11.174954	-4.563240	-1.122793	-4.839817	-0.649106	0.000000	-10.000000	0.208333	-14.583334	63.000000	1023.000000	1023.000000	2046.000000
44.759998	-0.018946	-11.197301	-4.544295	-1.003643	-4.737678	-0.911685	0.000000	-10.000000	0.200000	-13.983334	58.000000	1023.000000	1023.000000	2046.000000
44.779999	-0.018570	-10.975086	-4.350555	-0.941782	-4.936435	-0.746314	0.000000	-10.000000	0.200000	-13.616667	53.333332	1023.000000	1023.000000	2046.000000
44.799999	-0.019383	-11.455294	-4.727266	-0.633510	-5.093460	-1.001058	0.000000	-10.000000	0.183333	-13.333333	48.666668	1023.000000	1023.000000	2046.000000
44.820000	-0.020364	-12.035415	-5.038040	-0.384916	-5.463470	-1.148988	0.000000	-10.000000	0.183333	-13.266666	44.333332	1023.000000	1023.000000	2046.000000
44.840000	-0.022190	-13.114264	-5.289215	-0.423383	-6.105865	-1.295801	0.000000	-10.000000	0.150000	-12.666667	39.666668	1023.000000	1023.000000	2046.000000
44.860001	-0.024304	-14.363412	-5.540401	-0.397763	-6.523648	-1.901601	0.000000	-10.000000	0.125000	-11.666667	35.500000	1023.000000	1023.000000	2046.000000
44.880001	-0.026637	-15.742383	-5.661946	-0.850751	-7.066495	-2.163190	0.000000	-10.000000	0.100000	-10.466667	31.500000	1023.000000	1023.000000	2046.000000
44.900002	-0.030147	-17.816822	-6.202609	-1.269559	-7.696614	-2.648040	0.000000	-10.000000	0.100000	-9.216667	28.166666	1023.000000	1023.000000	2046.000000
44.919998	-0.032927	-19.459833	-6.866902	-1.551913	-7.885033	-3.155985	0.000000	-10.000000	0.083333	-8.133333	25.166666	1023.000000	1023.000000	2046.000000
44.939999	-0.035062	-20.721733	-7.248616	-2.063916	-8.194612	-3.214589	0.000000	-10.000000	0.066667	-7.266667	22.333334	1023.000000	1023.000000	2046.000000
44.959999	-0.037338	-22.066675	-7.893864	-2.267696	-8.370998	-3.534118	0.000000	-10.000000	0.066667	-7.166667	19.833334	1023.000000	1023.000000	2046.000000
44.980000	-0.038590	-22.806492	-8.308185	-2.380581	-8.357346	-3.760380	0.000000	-10.000000	0.075000	-7.566667	17.333334	1023.000000	1023.000000	2046.000000
45.000000	-0.039589	-23.397106	-8.476329	-2.627640	-8.572475	-3.720663	0.000000	-10.000000	0.083333	-8.083334	15.000000	1023.000000	1023.000000	2046.000000
45.020000	-0.040610	-24.000759	-8.825021	-2.716889	-8.618958	-3.839890	0.000000	-10.000000	0.075000	-8.316667	12.333333	1023.000000	1023.000000	2046.000000
45.040001	-0.040768	-24.094164	-8.904891	-2.824057	-8.543459	-3.821756	0.000000	-10.000000	0.075000	-8.133333	9.500000	1023.000000	1023.000000	2046.000000
45.060001	-0.041340	-24.431898	-9.063634	-2.931823	-8.609468	-3.826974	0.000000	-10.000000	0.066667	-7.666667	6.666667	1023.000000	1023.000000	2046.000000
45.080002	-0.041449	-24.496136	-9.273902	-2.889183	-8.399616	-3.933434	0.000000	-10.000000	0.058333	-6.750000	4.000000	1023.000000	1023.000000	2046.000000
45.099998	-0.041036	-24.252483	-9.159150	-3.053470	-8.230139	-3.809724	0.000000	-10.000000	0.033333	-5.233334	1.833333	1023.000000	1023.000000	2046.000000
45.119999	-0.040979	-24.218672	-9.172065	-3.170958	-8.167206	-3.708443	0.000000	-10.000000	0.016667	-2.416667	0.500000	1023.000000	1023.000000	2046.000000
45.139999	-0.039985	-23.630970	-9.287389	-3.021759	-7.634390	-3.687433	0.000000	-10.000000	-0.016667	0.850000	0.000000	1023.000000	1023.000000	2046.000000
45.160000	-0.038637	-22.834263	-9.038374	-3.097436	-7.368362	-3.330092	0.000000	-10.000000	-0.050000	4.566667	0.000000	1023.000000	1023.000000	2046.000000
45.180000	-0.037821	-22.352482	-8.998013	-3.042069	-7.079974	-3.232427	0.000000	-10.000000	-0.075000	7.916667	0.000000	1023.000000	1023.000000	2046.000000
45.200001	-0.036432	-21.531130	-8.927368	-2.925214	-6.576545	-3.102003	0.000000	-10.000000	-0.116667	11.166667	0.000000	1023.000000	1023.000000	2046.000000
45.220001	-0.035623	-21.053072	-8.719662	-3.037520	-6.464974	-2.830917	0.000000	-10.000000	-0.150000	13.916667	0.000000	1023.000000	1023.000000	2046.000000
45.240002	-0.034935	-20.646320	-8.833838	-2.954419	-5.971504	-2.886558	0.000000	-10.000000	-0.225000	16.516666	7.333333	1023.000000	1023.000000	2046.000000
45.259998	-0.033916	-20.044235	-8.528558	-3.161061	-5.744377	-2.610239	0.000000	-10.000000	-0.291667	19.316668	18.666666	1023.000000	1023.000000	2046.000000
45.279999	-0.033700	-19.916740	-8.366451	-3.251421	-5.696396	-2.602472	0.000000	-10.000000	-0.350000	21.366667	30.000000	1023.000000	1023.000000	2046.000000
45.299999	-0.032603	-19.268421	-8.278720	-3.118408	-5.213396	-2.657898	0.000000	-10.000000	-0.375000	22.400000	34.000000	1023.000000	1023.000000	2046.000000
45.320000	-0.031351	-18.528585	-7.792841	-3.349965	-5.078472	-2.307308	0.000000	-10.000000	-0.400000	22.900000	36.333332	1023.000000	1023.000000	2046.000000
45.340000	-0.030786	-18.194363	-7.645553	-3.328078	-4.876365	-2.344366	0.000000	-10.000000	-0.425000	23.799999	41.333332	1023.000000	1023.000000	2046.000000
45.360001	-0.029328	-17.333118	-7.370727	-3.221131	-4.432185	-2.309075	0.000000	-10.000000	-0.466667	25.033333	49.000000	1023.000000	1023.000000	2046.000000
45.380001	-0.027909	-16.494158	-6.898848	-3.389034	-4.212245	-1.994029	0.000000	-10.000000	-0.475000	26.150000	57.333332	1023.000000	1023.000000	2046.000000
45.400002	-0.026823	-15.852157	-6.733827	-3.250237	-3.838705	-2.029388	0.000000	-10.000000	-0.508333	27.166666	65.833336	1023.000000	1023.000000	2046.000000
45.419998	-0.024838	-14.679072	-6.290092	-3.124801	-3.398326	-1.865853	0.000000	-10.000000	-0.525000	27.950001	74.833336	1023.000000	1023.000000	2046.000000
45.439999	-0.023457	-13.863291	-5.871450	-3.135441	-3.213848	-1.642551	0.000000	-10.000000	-0.558333	28.616667	84.000000	1023.000000	1023.000000	2046.000000
45.459999	-0.021406	-12.650885	-5.561030	-2.803390	-2.640465	-1.646000	0.000000	-10.000000	-0.566667	28.950001	93.500000	1023.000000	1023.000000	2046.000000
45.480000	-0.019268	-11.387530	-4.941572	-2.844583	-2.371309	-1.230067	0.000000	-10.000000	-0.566667	29.533333	103.000000	1023.000000	1023.000000	2046.000000
45.500000	-0.017772	-10.503323	-4.642511	-2.685135	-2.011681	-1.163995	0.000000	-10.000000	-0.575000	29.966667	112.666664	1023.000000	1023.000000	2046.000000
45.520000	-0.015526	-9.175575	-4.192398	-2.434729	-1.516013	-1.032435	0.000000	-10.000000	-0.583333	30.400002	122.500000	1023.000000	1023.000000	2046.000000
45.540001	-0.013586	-8.029336	-3.637844	-2.417310	-1.265540	-0.708641	0.000000	-10.000000	-0.608333	30.733334	132.666672	1023.000000	1023.000000	2046.000000
45.560001	-0.011877	-7.019216	-3.335293	-2.204561	-0.841170	-0.638192	0.000000	-10.000000	-0.608333	30.900002	143.000000	1023.000000	1023.000000	2046.000000
45.580002	-0.009562	-5.651288	-2.827475	-2.004924	-0.385836	-0.433053	0.000000	-10.000000	-0.608333	30.883333	153.333328	1023.000000	1023.000000	2046.000000
45.599998	-0.007859	-4.644731	-2.328511	-1.944710	-0.123855	-0.247655	0.000000	-10.000000	-0.608333	30.666668	163.500000	1023.000000	1023.000000	2046.000000
45.619999	-0.006115	-3.613740	-1.989895	-1.736991	0.285064	-0.171918	0.000000	-10.000000	-0.625000	30.766666	173.833328	1023.000000	1023.000000	2046.000000
45.639999	-0.003790	-2.239902	-1.459500	-1.545624	0.739451	0.025771	0.000000	-10.000000	-0.633333	31.033335	184.166672	1023.000000	1023.000000	2046.000000
45.660000	-0.002208	-1.304671	-1.005094	-1.472998	1.001018	0.172402	0.000000	-10.000000	-0.633333	31.133333	194.500000	1023.000000	1023.000000	2046.000000
45.680000	-0.000352	-0.207809	-0.705242	-1.189615	1.488822	0.198228	0.000000	-10.000000	-0.608333	31.100000	204.833328	1023.000000	1023.000000	2046.000000
45.700001	0.001839	1.086604	-0.164577	-1.051779	1.843273	0.459687	0.000000	-10.000000	-0.608333	30.933334	215.166672	1023.000000	1023.000000	2046.000000
45.720001	0.003209	1.896313	0.250906	-0.987142	2.066968	0.565580	0.000000	-10.000000	-0.600000	31.050001	225.500000	1023.000000	1023.000000	2046.000000
45.740002	0.004929	2.913254	0.503053	-0.667188	2.540970	0.536418	0.000000	-10.000000	-0.616667	30.866667	235.833328	1023.000000	1023.000000	2046.000000
45.759998	0.006816	4.028189	1.004584	-0.640994	2.830740	0.833858	0.000000	-10.000000	-0.616667	30.983334	246.166672	1023.000000	1023.000000	2046.000000
45.779999	0.007912	4.675901	1.344372	-0.510972	2.937338	0.905162	0.000000	-10.000000	-0.633333	31.066668	256.500000	1023.000000	1023.000000	2046.000000
45.799999	0.009838	5.814119	1.789941	-0.214203	3.329252	0.909129	0.000000	-10.000000	-0.641667	31.316668	266.833344	1023.000000	1023.000000	2046.000000
45.820000	0.011569	6.837530	2.643751	-0.287533	3.354226	1.127086	0.000000	-10.000000	-0.650000	31.400002	277.166656	1023.000000	1023.000000	2046.000000
45.840000	0.012863	7.602289	3.069881	-0.116346	3.614697	1.034057	0.000000	-10.000000	-0.641667	31.300001	287.833344	1023.000000	1023.000000	2046.000000
45.860001	0.014997	8.863042	3.732321	0.040442	3.933844	1.156436	0.000000	-10.000000	-0.641667	31.333334	298.166656	1023.000000	1023.000000	2046.000000
45.880001	0.016487	9.743560	4.402326	0.066815	4.006553	1.267867	0.000000	-10.000000	-0.641667	31.433334	308.666656	1023.000000	1023.000000	2046.000000
45.900002	0.018808	11.115263	4.781941	0.602895	4.483961	1.246466	0.000000	-10.000000	-0.641667	31.500000	319.000000	1023.000000	1023.000000	2046.000000
45.919998	0.020572	12.157811	5.056820	0.979772	4.750406	1.370813	0.000000	-10.000000	-0.641667	31.500000	329.666656	1023.000000	1023.000000	2046.000000
45.939999	0.020202	11.939640	5.024137	1.249712	4.451478	1.214313	0.000000	-10.000000	-0.641667	31.400002	340.166656	1023.000000	1023.000000	2046.000000
45.959999	0.019329	11.423367	4.803200	1.485315	4.230295	0.904556	0.000000	-10.000000	-0.650000	31.450001	350.833344	1023.000000	1023.000000	2046.000000
45.980000	0.017557	10.376014	4.743191	1.168134	3.687487	0.777203	0.000000	-10.000000	-0.633333	31.416668	361.166656	1023.000000	1023.000000	2046.000000
46.000000	0.014909	8.811172	4.401521	0.842809	3.187438	0.379403	0.000000	-10.000000	-0.600000	31.333334	371.833344	1023.000000	1023.000000	2046.000000
46.020000	0.013142	7.767207	3.886291	0.697591	3.170949	0.012375	0.000000	-10.000000	-0.566667	30.850000	382.166656	1023.000000	1023.000000	2046.000000
46.040001	0.011819	6.985286	3.618144	0.310042	3.045688	0.011412	0.000000	-10.000000	-0.550000	30.350000	392.500000	1023.000000	1023.000000	2046.000000
46.060001	0.010612	6.271429	3.196809	0.176342	3.038593	-0.140316	0.000000	-10.000000	-0.566667	30.050001	402.500000	1023.000000	1023.000000	2046.000000
46.080002	0.010844	6.408926	3.034070	0.303268	3.324266	-0.252678	0.000000	-10.000000	-0.583333	29.933334	412.500000	1023.000000	1023.000000	2046.000000
46.099998	0.010854	6.414463	3.176855	0.148613	3.239537	-0.150542	0.000000	-10.000000	-0.583333	29.983334	422.500000	1023.000000	1023.000000	2046.000000
46.119999	0.011324	6.692217	3.091121	0.339503	3.516160	-0.254567	0.000000	-10.000000	-0.566667	29.483334	432.500000	1023.000000	1023.000000	2046.000000
46.139999	0.012506	7.391043	3.366066	0.362059	3.734949	-0.072032	0.000000	-10.000000	-0.550000	29.366667	442.500000	1023.000000	1023.000000	2046.000000
46.160000	0.012821	7.577352	3.508848	0.350676	3.760586	-0.042758	0.000000	-10.000000	-0.550000	28.883333	452.500000	1023.000000	1023.000000	2046.000000
46.180000	0.014216	8.401875	3.591799	0.613392	4.228790	-0.032105	0.000000	-10.000000	-0.550000	28.833334	462.333344	1023.000000	1023.000000	2046.000000
46.200001	0.015718	9.289277	4.080663	0.555710	4.388185	0.264720	0.000000	-10.000000	-0.533333	28.233334	472.000000	1023.000000	1023.000000	2046.000000
46.220001	0.016502	9.752483	4.212350	0.648444	4.669155	0.222534	0.000000	-10.000000	-0.516667	28.216667	481.500000	1023.000000	1023.000000	2046.000000
46.240002	0.018392	10.869806	4.449487	0.848046	5.184285	0.387989	0.000000	-10.000000	-0.483333	27.716667	491.000000	1023.000000	1023.000000	2046.000000
46.259998	0.019366	11.445353	4.761145	0.741607	5.292259	0.650343	0.000000	-10.000000	-0.441667	27.416666	500.333344	1023.000000	1023.000000	2046.000000
46.279999	0.020490	12.109645	4.754805	0.962026	5.757208	0.635605	0.000000	-10.000000	-0.383333	25.933332	509.500000	1023.000000	1023.000000	2046.000000
46.299999	0.022240	13.143761	5.084754	0.927616	6.113896	1.017495	0.000000	-10.000000	-0.341667	24.900000	518.333313	1023.000000	1023.000000	2046.000000
46.320000	0.022624	13.370835	5.128903	0.824548	6.270947	1.146437	0.000000	-10.000000	-0.300000	23.316666	526.833313	1023.000000	1023.000000	2046.000000
46.340000	0.023562	13.925065	5.014291	1.018798	6.752247	1.139730	0.000000	-10.000000	-0.258333	22.049999	534.833313	1023.000000	1023.000000	2046.000000
46.360001	0.023957	14.158746	5.183098	0.708464	6.796024	1.471160	0.000000	-10.000000	-0.200000	19.816668	542.333313	1023.000000	1023.000000	2046.000000
46.380001	0.023441	13.853396	4.985099	0.525585	6.850419	1.492294	0.000000	-10.000000	-0.141667	17.716667	549.333313	1023.000000	1023.000000	2046.000000
46.400002	0.023933	14.144343	4.980954	0.638036	7.058308	1.467046	0.000000	-10.000000	-0.083333	15.166667	555.666687	1023.000000	1023.000000	2046.000000
46.419998	0.024033	14.203507	5.187060	0.436129	6.914536	1.665783	0.000000	-10.000000	-0.033333	12.616667	561.166687	1023.000000	1023.000000	2046.000000
46.439999	0.023920	14.136445	5.150861	0.386762	6.900920	1.697901	0.000000	-10.000000	0.000000	9.450000	565.833313	1023.000000	1023.000000	2046.000000
46.459999	0.024517	14.489783	5.219784	0.518170	7.037975	1.713854	0.000000	-10.000000	0.025000	5.300000	569.500000	1023.000000	1023.000000	2046.000000
46.480000	0.024616	14.548312	5.415234	0.367045	6.879449	1.886584	0.000000	-10.000000	0.050000	0.950000	572.166687	1023.000000	1023.000000	2046.000000
46.500000	0.024356	14.394571	5.300413	0.386939	6.861453	1.845767	0.000000	-10.000000	0.075000	-3.233333	573.500000	1023.000000	1023.000000	2046.000000
46.520000	0.025030	14.792942	5.377568	0.601479	6.933274	1.880621	0.000000	-10.000000	0.100000	-6.916667	574.000000	1023.000000	1023.000000	2046.000000
46.540001	0.024818	14.667599	5.453522	0.490567	6.727796	1.995714	0.000000	-10.000000	0.125000	-9.833334	574.000000	1023.000000	1023.000000	2046.000000
46.560001	0.024851	14.686651	5.346059	0.644672	6.751557	1.944363	0.000000	-10.000000	0.133333	-12.233334	574.000000	1023.000000	1023.000000	2046.000000
46.580002	0.025556	15.103445	5.405801	0.839533	6.806839	2.051272	0.000000	-10.000000	0.150000	-13.533334	574.000000	1023.000000	1023.000000	2046.000000
46.599998	0.025431	15.029743	5.543052	0.739265	6.553593	2.193833	0.000000	-10.000000	0.183333	-14.650001	570.333313	1023.000000	1023.000000	2046.000000
46.619999	0.025367	14.991965	5.366020	0.937758	6.579162	2.109025	0.000000	-10.000000	0.225000	-15.483334	561.500000	1023.000000	1023.000000	2046.000000
46.639999	0.025967	15.346697	5.419364	1.080923	6.601418	2.244992	0.000000	-10.000000	0.250000	-16.133333	551.000000	1023.000000	1023.000000	2046.000000
46.660000	0.025450	15.041091	5.443915	0.999103	6.313969	2.284104	0.000000	-10.000000	0.250000	-16.700001	542.166687	1023.000000	1023.000000	2046.000000
46.680000	0.025146	14.861527	5.262910	1.070725	6.247522	2.280370	0.000000	-10.000000	0.250000	-17.233334	536.833313	1023.000000	1023.000000	2046.000000
46.700001	0.025398	15.009978	5.217955	1.252646	6.266767	2.272611	0.000000	-10.000000	0.258333	-17.916668	531.166687	1023.000000	1023.000000	2046.000000
46.720001	0.024828	14.673340	5.265724	1.122945	5.925030	2.359641	0.000000	-10.000000	0.291667	-18.650000	525.333313	1023.000000	1023.000000	2046.000000
46.740002	0.024232	14.321115	5.012358	1.229527	5.831634	2.247596	0.000000	-10.000000	0.325000	-19.516666	519.000000	1023.000000	1023.000000	2046.000000
46.759998	0.024399	14.419950	4.975858	1.352745	5.815709	2.275638	0.000000	-10.000000	0.358333	-20.300001	512.333313	1023.000000	1023.000000	2046.000000
46.779999	0.024062	14.220903	5.086886	1.210012	5.609589	2.314416	0.000000	-10.000000	0.375000	-20.966667	505.500000	1023.000000	1023.000000	2046.000000
46.799999	0.024562	14.515874	5.084266	1.407518	5.756582	2.267508	0.000000	-10.000000	0.400000	-21.450001	498.500000	1023.000000	1023.000000	2046.000000
46.820000	0.026036	15.387383	5.520756	1.590782	5.813278	2.462569	0.000000	-10.000000	0.425000	-21.800001	491.333344	1023.000000	1023.000000	2046.000000
46.840000	0.026471	15.644602	5.892620	1.635139	5.603474	2.513369	0.000000	-10.000000	0.441667	-22.116667	484.166656	1023.000000	1023.000000	2046.000000
46.860001	0.026638	15.742918	5.893472	1.823329	5.535366	2.490752	0.000000	-10.000000	0.450000	-22.666668	476.666656	1023.000000	1023.000000	2046.000000
46.880001	0.026695	15.776993	5.880706	2.066774	5.289455	2.540058	0.000000	-10.000000	0.450000	-23.216667	469.000000	1023.000000	1023.000000	2046.000000
46.900002	0.025455	15.043773	5.807959	2.044925	4.667797	2.523092	0.000000	-10.000000	0.466667	-24.033333	461.000000	1023.000000	1023.000000	2046.000000
46.919998	0.024070	14.225405	5.492183	2.140727	4.187748	2.404747	0.000000	-10.000000	0.483333	-24.566668	453.000000	1023.000000	1023.000000	2046.000000
46.939999	0.022723	13.429283	4.973195	2.539058	3.858541	2.058490	0.000000	-10.000000	0.516667	-25.133333	445.000000	1023.000000	1023.000000	2046.000000
46.959999	0.020989	12.404721	4.760095	2.545185	3.181546	1.917894	0.000000	-10.000000	0.525000	-25.400002	436.666656	1023.000000	1023.000000	2046.000000
46.980000	0.018133	10.716690	4.358735	2.342288	2.402744	1.612924	0.000000	-10.000000	0.533333	-25.400002	428.333344	1023.000000	1023.000000	2046.000000
47.000000	0.015435	9.122306	3.841066	2.405524	1.827297	1.048419	0.000000	-10.000000	0.533333	-25.566668	419.666656	1023.000000	1023.000000	2046.000000
47.020000	0.012558	7.421870	3.461544	2.034768	1.133273	0.792284	0.000000	-10.000000	0.541667	-25.616667	411.333344	1023.000000	1023.000000	2046.000000
47.040001	0.008341	4.929600	2.769117	1.521480	0.289924	0.349080	0.000000	-10.000000	0.550000	-25.666668	402.666656	1023.000000	1023.000000	2046.000000
47.060001	0.005250	3.103011	1.836287	1.374270	-0.022691	-0.084855	0.000000	-10.000000	0.550000	-25.433334	394.333344	1023.000000	1023.000000	2046.000000
47.080002	0.003018	1.783503	1.286549	1.048483	-0.364147	-0.187381	0.000000	-10.000000	0.550000	-25.116667	385.666656	1023.000000	1023.000000	2046.000000
47.099998	-0.000094	-0.055633	0.654000	0.640056	-0.894146	-0.455543	0.000000	-10.000000	0.541667	-25.133333	377.333344	1023.000000	1023.000000	2046.000000
47.119999	-0.001830	-1.081477	-0.055957	0.610075	-0.930253	-0.705342	0.000000	-10.000000	0.533333	-25.150000	368.833344	1023.000000	1023.000000	2046.000000
47.139999	-0.002919	-1.725320	-0.231666	0.381268	-1.196859	-0.678064	0.000000	-10.000000	0.525000	-25.283335	360.500000	1023.000000	1023.000000	2046.000000
47.160000	-0.005073	-2.997945	-0.631801	0.100975	-1.593713	-0.873407	0.000000	-10.000000	0.533333	-25.233334	352.166656	1023.000000	1023.000000	2046.000000
47.180000	-0.005788	-3.420757	-1.098989	0.187261	-1.513188	-0.995841	0.000000	-10.000000	0.541667	-25.333334	343.666656	1023.000000	1023.000000	2046.000000
47.200001	-0.006549	-3.870325	-1.163330	-0.071298	-1.738710	-0.896987	0.000000	-10.000000	0.541667	-25.400000	335.333344	1023.000000	1023.000000	2046.000000
47.220001	-0.007946	-4.696226	-1.497690	-0.310884	-1.932926	-0.954726	0.000000	-10.000000	0.541667	-25.583334	326.666656	1023.000000	1023.000000	2046.000000
47.240002	-0.008270	-4.887593	-1.780172	-0.182114	-1.806365	-1.118942	0.000000	-10.000000	0.533333	-25.633333	318.166656	1023.000000	1023.000000	2046.000000
47.259998	-0.008612	-5.089637	-1.850122	-0.430166	-1.894452	-0.914897	0.000000	-10.000000	0.533333	-25.683332	309.500000	1023.000000	1023.000000	2046.000000
47.279999	-0.009364	-5.533841	-2.148930	-0.599588	-1.973922	-0.811402	0.000000	-10.000000	0.525000	-25.683332	301.000000	1023.000000	1023.000000	2046.000000
47.299999	-0.009330	-5.514174	-2.451157	-0.444991	-1.795039	-0.822987	0.000000	-10.000000	0.533333	-25.750000	292.500000	1023.000000	1023.000000	2046.000000
47.320000	-0.009931	-5.869375	-2.576979	-0.636891	-1.968495	-0.687009	0.000000	-10.000000	0.533333	-25.733334	283.833344	1023.000000	1023.000000	2046.000000
47.340000	-0.010913	-6.449410	-3.015579	-0.704862	-2.001482	-0.727487	0.000000	-10.000000	0.525000	-25.600000	275.333344	1023.000000	1023.000000	2046.000000
47.360001	-0.011115	-6.568826	-3.290593	-0.636678	-1.964376	-0.677179	0.000000	-10.000000	0.516667	-25.333334	266.666656	1023.000000	1023.000000	2046.000000
47.380001	-0.012268	-7.250173	-3.409835	-0.930007	-2.269846	-0.640484	0.000000	-10.000000	0.508333	-25.166666	258.333344	1023.000000	1023.000000	2046.000000
47.400002	-0.013523	-7.991965	-3.754091	-1.035745	-2.430781	-0.771347	0.000000	-10.000000	0.508333	-25.150000	249.833328	1023.000000	1023.000000	2046.000000
47.419998	-0.013785	-8.147215	-3.924430	-1.043599	-2.444619	-0.734567	0.000000	-10.000000	0.508333	-25.100000	241.500000	1023.000000	1023.000000	2046.000000
47.439999	-0.014900	-8.805701	-4.015549	-1.311604	-2.777808	-0.700740	0.000000	-10.000000	0.508333	-25.000000	233.166672	1023.000000	1023.000000	2046.000000
47.459999	-0.016094	-9.511365	-4.324713	-1.442535	-2.966507	-0.777610	0.000000	-10.000000	0.516667	-24.900000	224.666672	1023.000000	1023.000000	2046.000000
47.480000	-0.016355	-9.665598	-4.564288	-1.331097	-2.942270	-0.827942	0.000000	-10.000000	0.508333	-24.650000	216.333328	1023.000000	1023.000000	2046.000000
47.500000	-0.017073	-10.090288	-4.562673	-1.526626	-3.238426	-0.762563	0.000000	-10.000000	0.508333	-24.433332	208.000000	1023.000000	1023.000000	2046.000000
47.520000	-0.018076	-10.683003	-4.802592	-1.648147	-3.435471	-0.796793	0.000000	-10.000000	0.500000	-24.166666	200.000000	1023.000000	1023.000000	2046.000000
47.540001	-0.018168	-10.737217	-5.024376	-1.473041	-3.398333	-0.841467	0.000000	-10.000000	0.500000	-24.000000	192.000000	1023.000000	1023.000000	2046.000000
47.560001	-0.018304	-10.817477	-4.993292	-1.527633	-3.572982	-0.723570	0.000000	-10.000000	0.500000	-24.000000	184.000000	1023.000000	1023.000000	2046.000000
47.580002	-0.019115	-11.296701	-5.116264	-1.644125	-3.831345	-0.704967	0.000000	-10.000000	0.491667	-23.783333	176.000000	1023.000000	1023.000000	2046.000000
47.599998	-0.019182	-11.336582	-5.348630	-1.449711	-3.764615	-0.773626	0.000000	-10.000000	0.483333	-23.550001	168.000000	1023.000000	1023.000000	2046.000000
47.619999	-0.018867	-11.150423	-5.220836	-1.413101	-3.879987	-0.636499	0.000000	-10.000000	0.466667	-23.183334	160.000000	1023.000000	1023.000000	2046.000000
47.639999	-0.019530	-11.542427	-5.247883	-1.517554	-4.152429	-0.624561	0.000000	-10.000000	0.450000	-22.866667	152.333328	1023.000000	1023.000000	2046.000000
47.660000	-0.019950	-11.790559	-5.507134	-1.426194	-4.154681	-0.702550	0.000000	-10.000000	0.425000	-22.633333	144.666672	1023.000000	1023.000000	2046.000000
47.680000	-0.019589	-11.576940	-5.455627	-1.283247	-4.195497	-0.642568	0.000000	-10.000000	0.408333	-22.266666	137.333328	1023.000000	1023.000000	2046.000000
47.700001	-0.020073	-11.863073	-5.416192	-1.354423	-4.444616	-0.647842	0.000000	-10.000000	0.400000	-21.950001	129.833328	1023.000000	1023.000000	2046.000000
47.720001	-0.020555	-12.147911	-5.578044	-1.436805	-4.529641	-0.603420	0.000000	-10.000000	0.383333	-21.533335	122.500000	1023.000000	1023.000000	2046.000000
47.740002	-0.020391	-12.051155	-5.643954	-1.216194	-4.521116	-0.669892	0.000000	-10.000000	0.375000	-21.150002	115.166664	1023.000000	1023.000000	2046.000000
47.759998	-0.020443	-12.082066	-5.557056	-1.247641	-4.671575	-0.605793	0.000000	-10.000000	0.366667	-20.766666	108.000000	1023.000000	1023.000000	2046.000000
47.779999	-0.021188	-12.522346	-5.609537	-1.399096	-4.897000	-0.616713	0.000000	-10.000000	0.366667	-20.250000	101.166664	1023.000000	1023.000000	2046.000000
47.799999	-0.021161	-12.506426	-5.814817	-1.196394	-4.773103	-0.722112	0.000000	-10.000000	0.358333	-19.783333	94.333336	1023.000000	1023.000000	2046.000000
47.820000	-0.020779	-12.280228	-5.726937	-1.134338	-4.780025	-0.638928	0.000000	-10.000000	0.350000	-19.233334	87.833336	1023.000000	1023.000000	2046.000000
47.840000	-0.021437	-12.669067	-5.666980	-1.286493	-5.009564	-0.706030	0.000000	-10.000000	0.350000	-18.950001	81.333336	1023.000000	1023.000000	2046.000000
47.860001	-0.021249	-12.558325	-5.757679	-1.229265	-4.829246	-0.742136	0.000000	-10.000000	0.333333	-18.350000	75.000000	1023.000000	1023.000000	2046.000000
47.880001	-0.020168	-11.919384	-5.531627	-1.050164	-4.638422	-0.699171	0.000000	-10.000000	0.300000	-17.750000	68.666664	1023.000000	1023.000000	2046.000000
47.900002	-0.019319	-11.417683	-5.083526	-1.055438	-4.653595	-0.625124	0.000000	-10.000000	0.258333	-16.950001	62.833332	1023.000000	1023.000000	2046.000000
47.919998	-0.019244	-11.373071	-4.815925	-1.181402	-4.728398	-0.647345	0.000000	-10.000000	0.241667	-16.316668	57.166668	1023.000000	1023.000000	2046.000000
47.939999	-0.018670	-11.033938	-4.703904	-1.014450	-4.573824	-0.741761	0.000000	-10.000000	0.241667	-15.800000	51.833332	1023.000000	1023.000000	2046.000000
47.959999	-0.017991	-10.632530	-4.476905	-0.948869	-4.532320	-0.674436	0.000000	-10.000000	0.241667	-15.266666	46.500000	1023.000000	1023.000000	2046.000000
47.980000	-0.018440	-10.897955	-4.323534	-1.005024	-4.840755	-0.728642	0.000000	-10.000000	0.233333	-14.783334	41.500000	1023.000000	1023.000000	2046.000000
48.000000	-0.018940	-11.193281	-4.563555	-0.816099	-5.002943	-0.810684	0.000000	-10.000000	0.233333	-14.333333	36.666668	1023.000000	1023.000000	2046.000000
48.020000	-0.019496	-11.522380	-4.908908	-0.424385	-5.218302	-0.970784	0.000000	-10.000000	0.233333	-14.116667	31.833334	1023.000000	1023.000000	2046.000000
48.040001	-0.021044	-12.436997	-5.088330	-0.367631	-5.824578	-1.156459	0.000000	-10.000000	0.208333	-13.716667	27.000000	1023.000000	1023.000000	2046.000000
48.060001	-0.023316	-13.779658	-5.405017	-0.495691	-6.348547	-1.530403	0.000000	-10.000000	0.166667	-12.783334	22.333334	1023.000000	1023.000000	2046.000000
48.080002	-0.024875	-14.701015	-5.560366	-0.524843	-6.688465	-1.927341	0.000000	-10.000000	0.133333	-11.666667	18.000000	1023.000000	1023.000000	2046.000000
48.099998	-0.027724	-16.384748	-5.756602	-0.960765	-7.295362	-2.372020	0.000000	-10.000000	0.116667	-10.316667	14.166667	1023.000000	1023.000000	2046.000000
48.119999	-0.030936	-18.283421	-6.315997	-1.468578	-7.768538	-2.730308	0.000000	-10.000000	0.100000	-9.366667	10.666667	1023.000000	1023.000000	2046.000000
48.139999	-0.033252	-19.652136	-6.973280	-1.607292	-7.918413	-3.153150	0.000000	-10.000000	0.091667	-8.450001	7.500000	1023.000000	1023.000000	2046.000000
48.160000	-0.035553	-21.011612	-7.355217	-1.992503	-8.260349	-3.403544	0.000000	-10.000000	0.091667	-8.183333	4.666667	1023.000000	1023.000000	2046.000000
48.180000	-0.037729	-22.297695	-7.961137	-2.349680	-8.417979	-3.568899	0.000000	-10.000000	0.100000	-8.266666	2.166667	1023.000000	1023.000000	2046.000000
48.200001	-0.038427	-22.710434	-8.289456	-2.344016	-8.393600	-3.683362	0.000000	-10.000000	0.108333	-8.600000	-0.166667	1023.000000	1023.000000	2046.000000
48.220001	-0.039564	-23.382532	-8.457500	-2.607934	-8.564527	-3.752573	0.000000	-10.000000	0.100000	-8.816667	-2.666667	1023.000000	1023.000000	2046.000000
48.240002	-0.040573	-23.978592	-8.816865	-2.711763	-8.613823	-3.836142	0.000000	-10.000000	0.100000	-8.900001	-5.500000	1023.000000	1023.000000	2046.000000
48.259998	-0.040397	-23.874346	-8.945776	-2.654164	-8.462676	-3.811729	0.000000	-10.000000	0.083333	-8.616667	-8.500000	1023.000000	1023.000000	2046.000000
48.279999	-0.041141	-24.314310	-8.929608	-2.907155	-8.631438	-3.846108	0.000000	-10.000000	0.075000	-8.033334	-11.500000	1023.000000	1023.000000	2046.000000
48.299999	-0.041357	-24.441931	-9.150031	-2.943388	-8.458323	-3.890188	0.000000	-10.000000	0.050000	-6.600000	-14.166667	1023.000000	1023.000000	2046.000000
48.320000	-0.040546	-23.962582	-9.132542	-2.888991	-8.097825	-3.843225	0.000000	-10.000000	0.025000	-3.383333	-16.333334	1023.000000	1023.000000	2046.000000
48.340000	-0.040086	-23.690819	-8.988181	-3.065856	-7.962310	-3.674473	0.000000	-10.000000	0.000000	0.566667	-17.500000	1023.000000	1023.000000	2046.000000
48.360001	-0.039337	-23.248228	-9.049547	-3.065998	-7.591346	-3.541338	0.000000	-10.000000	-0.025000	5.233334	-18.000000	1023.000000	1023.000000	2046.000000
48.380001	-0.037407	-22.107294	-8.892004	-2.848000	-7.058287	-3.309004	0.000000	-10.000000	-0.066667	9.183333	-18.000000	1023.000000	1023.000000	2046.000000
48.400002	-0.036457	-21.545950	-8.612803	-2.962296	-6.836597	-3.134253	0.000000	-10.000000	-0.141667	13.183333	-18.000000	1023.000000	1023.000000	2046.000000
48.419998	-0.035555	-21.013149	-8.617845	-3.006614	-6.414675	-2.974015	0.000000	-10.000000	-0.208333	16.416668	-18.000000	1023.000000	1023.000000	2046.000000
48.439999	-0.034214	-20.220226	-8.555631	-2.864722	-5.932714	-2.867160	0.000000	-10.000000	-0.275000	18.850000	-11.166667	1023.000000	1023.000000	2046.000000
48.459999	-0.033171	-19.604336	-8.322606	-2.926494	-5.607747	-2.747487	0.000000	-10.000000	-0.308333	20.766666	3.000000	1023.000000	1023.000000	2046.000000
48.480000	-0.032813	-19.392597	-8.102148	-3.199863	-5.471259	-2.619327	0.000000	-10.000000	-0.358333	22.233334	19.666666	1023.000000	1023.000000	2046.000000
48.500000	-0.031937	-18.874662	-7.988125	-3.194190	-5.113689	-2.578658	0.000000	-10.000000	-0.391667	23.766666	32.000000	1023.000000	1023.000000	2046.000000
48.520000	-0.030248	-17.876726	-7.652174	-3.162723	-4.675704	-2.386126	0.000000	-10.000000	-0.433333	25.066668	39.833332	1023.000000	1023.000000	2046.000000
48.540001	-0.029463	-17.412876	-7.243558	-3.286091	-4.561792	-2.321434	0.000000	-10.000000	-0.441667	26.250000	48.000000	1023.000000	1023.000000	2046.000000
48.560001	-0.028679	-16.949488	-7.051203	-3.400184	-4.289224	-2.208877	0.000000	-10.000000	-0.466667	27.050001	56.500000	1023.000000	1023.000000	2046.000000
48.580002	-0.027128	-16.032393	-6.775138	-3.262126	-3.852660	-2.142469	0.000000	-10.000000	-0.491667	27.650002	65.333336	1023.000000	1023.000000	2046.000000
48.599998	-0.025501	-15.070794	-6.311966	-3.183478	-3.549935	-2.025415	0.000000	-10.000000	-0.533333	28.200001	74.333336	1023.000000	1023.000000	2046.000000
48.619999	-0.024357	-14.394934	-5.908849	-3.304829	-3.335225	-1.846030	0.000000	-10.000000	-0.550000	28.750000	83.833336	1023.000000	1023.000000	2046.000000
48.639999	-0.022781	-13.463410	-5.687114	-3.156175	-2.894749	-1.725372	0.000000	-10.000000	-0.550000	28.983334	93.166664	1023.000000	1023.000000	2046.000000
48.660000	-0.020443	-12.081573	-5.256671	-2.913198	-2.388700	-1.523005	0.000000	-10.000000	-0.550000	29.083334	102.833336	1023.000000	1023.000000	2046.000000
48.680000	-0.018840	-11.134157	-4.769524	-2.849134	-2.130288	-1.385211	0.000000	-10.000000	-0.566667	29.233334	112.500000	1023.000000	1023.000000	2046.000000
48.700001	-0.017367	-10.263865	-4.404395	-2.833788	-1.811181	-1.214502	0.000000	-10.000000	-0.583333	29.650000	122.500000	1023.000000	1023.000000	2046.000000
48.720001	-0.015320	-9.054039	-4.067684	-2.592477	-1.332588	-1.061290	0.000000	-10.000000	-0.600000	30.216667	132.500000	1023.000000	1023.000000	2046.000000
48.740002	-0.012934	-7.643857	-3.608926	-2.321025	-0.856937	-0.856970	0.000000	-10.000000	-0.600000	30.683334	142.500000	1023.000000	1023.000000	2046.000000
48.759998	-0.011454	-6.769578	-3.103360	-2.343965	-0.666018	-0.656235	0.000000	-10.000000	-0.591667	30.850000	152.500000	1023.000000	1023.000000	2046.000000
48.779999	-0.009738	-5.755215	-2.788740	-2.187243	-0.289539	-0.489692	0.000000	-10.000000	-0.591667	30.883333	162.666672	1023.000000	1023.000000	2046.000000
48.799999	-0.007236	-4.276490	-2.337223	-1.869530	0.255946	-0.325682	0.000000	-10.000000	-0.591667	30.700001	173.000000	1023.000000	1023.000000	2046.000000
48.820000	-0.005495	-3.247441	-1.719250	-1.818928	0.457133	-0.166395	0.000000	-10.000000	-0.600000	30.900000	183.333328	1023.000000	1023.000000	2046.000000
48.840000	-0.003815	-2.254612	-1.446526	-1.668143	0.902875	-0.042819	0.000000	-10.000000	-0.600000	31.049999	190.166672	1023.000000	1023.000000	2046.000000
48.860001	-0.001360	-0.803644	-0.968613	-1.335208	1.387297	0.112880	0.000000	-10.000000	-0.600000	31.116667	200.500000	1023.000000	1023.000000	2046.000000
48.880001	0.000328	0.193651	-0.434990	-1.284167	1.640751	0.272057	0.000000	-10.000000	-0.608333	31.050001	210.833328	1023.000000	1023.000000	2046.000000
48.900002	0.001809	1.069364	-0.120190	-1.201383	1.990588	0.400349	0.000000	-10.000000	-0.616667	31.050001	224.500000	1023.000000	1023.000000	2046.000000
48.919998	0.004039	2.386840	0.265719	-0.856288	2.466211	0.511199	0.000000	-10.000000	-0.633333	31.283335	234.833328	1023.000000	1023.000000	2046.000000
48.939999	0.005974	3.530656	0.951305	-0.728530	2.666744	0.641137	0.000000	-10.000000	-0.650000	31.750000	245.166672	1023.000000	1023.000000	2046.000000
48.959999	0.007625	4.506425	1.591377	-0.748856	2.876783	0.787121	0.000000	-10.000000	-0.658333	32.099998	255.833328	1023.000000	1023.000000	2046.000000
48.980000	0.009816	5.801101	2.218401	-0.482295	3.254334	0.810661	0.000000	-10.000000	-0.666667	32.183334	266.500000	1023.000000	1023.000000	2046.000000
49.000000	0.012002	7.093450	2.966764	-0.271689	3.528326	0.870049	0.000000	-10.000000	-0.675000	32.183334	277.333344	1023.000000	1023.000000	2046.000000
49.020000	0.013474	7.963336	3.630230	-0.271563	3.677440	0.927229	0.000000	-10.000000	-0.683333	32.150002	288.000000	1023.000000	1023.000000	2046.000000
49.040001	0.015536	9.181531	4.058057	0.018512	4.087520	1.017443	0.000000	-10.000000	-0.675000	32.283333	298.666656	1023.000000	1023.000000	2046.000000
49.060001	0.017895	10.575662	4.452467	0.595552	4.430278	1.097365	0.000000	-10.000000	-0.658333	32.250000	309.500000	1023.000000	1023.000000	2046.000000
49.080002	0.018170	10.738508	4.535646	0.853587	4.343916	1.005359	0.000000	-10.000000	-0.650000	32.050003	320.333344	1023.000000	1023.000000	2046.000000
49.099998	0.017343	10.249676	4.438982	0.936077	3.994223	0.880394	0.000000	-10.000000	-0.658333	32.000000	331.000000	1023.000000	1023.000000	2046.000000
49.119999	0.015999	9.455568	4.215921	0.960014	3.677729	0.601905	0.000000	-10.000000	-0.666667	32.016666	341.666656	1023.000000	1023.000000	2046.000000
49.139999	0.014132	8.352113	4.062485	0.793891	3.308973	0.186764	0.000000	-10.000000	-0.650000	32.016666	352.333344	1023.000000	1023.000000	2046.000000
49.160000	0.011689	6.908431	3.773997	0.294499	2.897187	-0.057253	0.000000	-10.000000	-0.616667	31.633333	363.000000	1023.000000	1023.000000	2046.000000
49.180000	0.010055	5.942729	3.206993	0.062875	2.888842	-0.215981	0.000000	-10.000000	-0.575000	31.000000	373.666656	1023.000000	1023.000000	2046.000000
49.200001	0.009348	5.524706	2.892987	0.041296	2.978897	-0.388473	0.000000	-10.000000	-0.558333	30.516666	384.166656	1023.000000	1023.000000	2046.000000
49.220001	0.008760	5.177327	2.795505	-0.159003	2.943592	-0.402767	0.000000	-10.000000	-0.550000	30.150000	394.500000	1023.000000	1023.000000	2046.000000
49.240002	0.008740	5.165455	2.620561	-0.196500	3.092893	-0.351498	0.000000	-10.000000	-0.550000	30.100000	404.500000	1023.000000	1023.000000	2046.000000
49.259998	0.009608	5.678313	2.678243	-0.006221	3.344302	-0.338012	0.000000	-10.000000	-0.566667	29.833334	414.500000	1023.000000	1023.000000	2046.000000
49.279999	0.010176	6.014081	2.904448	0.041263	3.431489	-0.363118	0.000000	-10.000000	-0.566667	29.716667	424.500000	1023.000000	1023.000000	2046.000000
49.299999	0.010628	6.281388	3.013648	0.015769	3.571374	-0.319403	0.000000	-10.000000	-0.566667	29.133333	434.500000	1023.000000	1023.000000	2046.000000
49.320000	0.011736	6.935777	3.101156	0.124410	3.889308	-0.179097	0.000000	-10.000000	-0.550000	28.966667	444.333344	1023.000000	1023.000000	2046.000000
49.340000	0.013236	7.822307	3.360092	0.362564	4.230115	-0.130464	0.000000	-10.000000	-0.550000	28.616667	454.000000	1023.000000	1023.000000	2046.000000
49.360001	0.014411	8.516636	3.750005	0.428168	4.421216	-0.082753	0.000000	-10.000000	-0.533333	28.516666	463.666656	1023.000000	1023.000000	2046.000000
49.380001	0.015599	9.219134	4.015332	0.393504	4.688935	0.121363	0.000000	-10.000000	-0.516667	28.166668	473.166656	1023.000000	1023.000000	2046.000000
49.400002	0.017135	10.126859	4.062884	0.543559	5.216613	0.303803	0.000000	-10.000000	-0.475000	27.800001	482.666656	1023.000000	1023.000000	2046.000000
49.419998	0.018634	11.012813	4.385340	0.749122	5.499062	0.379288	0.000000	-10.000000	-0.433333	26.983334	492.000000	1023.000000	1023.000000	2046.000000
49.439999	0.019743	11.667892	4.654277	0.635410	5.741386	0.636820	0.000000	-10.000000	-0.400000	26.050001	501.166656	1023.000000	1023.000000	2046.000000
49.459999	0.020747	12.261762	4.670073	0.632289	6.128930	0.830469	0.000000	-10.000000	-0.366667	24.983334	510.000000	1023.000000	1023.000000	2046.000000
49.480000	0.021894	12.939557	4.719431	0.725379	6.521278	0.973470	0.000000	-10.000000	-0.316667	23.766666	518.500000	1023.000000	1023.000000	2046.000000
49.500000	0.022295	13.176317	4.822649	0.617036	6.660456	1.076176	0.000000	-10.000000	-0.241667	21.933334	526.666687	1023.000000	1023.000000	2046.000000
49.520000	0.021983	12.992182	4.743113	0.282047	6.676241	1.290780	0.000000	-10.000000	-0.175000	19.633333	534.333313	1023.000000	1023.000000	2046.000000
49.540001	0.022348	13.207726	4.665067	0.310207	6.877374	1.355079	0.000000	-10.000000	-0.125000	17.116667	541.166687	1023.000000	1023.000000	2046.000000
49.560001	0.022516	13.306866	4.784505	0.339781	6.885221	1.297358	0.000000	-10.000000	-0.066667	14.616667	547.333313	1023.000000	1023.000000	2046.000000
49.580002	0.022457	13.271854	4.844109	0.132427	6.815059	1.480260	0.000000	-10.000000	-0.025000	11.633333	552.500000	1023.000000	1023.000000	2046.000000
49.599998	0.022777	13.461271	4.845181	0.184781	6.875640	1.555668	0.000000	-10.000000	0.008333	8.083333	557.000000	1023.000000	1023.000000	2046.000000
49.619999	0.023253	13.742314	4.995039	0.345552	6.887215	1.514508	0.000000	-10.000000	0.025000	3.183333	560.333313	1023.000000	1023.000000	2046.000000
49.639999	0.023198	13.709892	5.163383	0.173911	6.697281	1.675317	0.000000	-10.000000	0.058333	-1.116667	562.333313	1023.000000	1023.000000	2046.000000
49.660000	0.023174	13.695699	5.062673	0.203435	6.696731	1.732860	0.000000	-10.000000	0.091667	-5.550000	563.000000	1023.000000	1023.000000	2046.000000
49.680000	0.023600	13.947740	5.082221	0.473189	6.718706	1.673624	0.000000	-10.000000	0.125000	-8.583334	563.000000	1023.000000	1023.000000	2046.000000
49.700001	0.023691	14.001156	5.190148	0.448101	6.592848	1.770059	0.000000	-10.000000	0.141667	-11.333334	563.000000	1023.000000	1023.000000	2046.000000
49.720001	0.023674	13.991263	5.170089	0.431107	6.475645	1.914423	0.000000	-10.000000	0.150000	-12.950001	563.000000	1023.000000	1023.000000	2046.000000
49.740002	0.024204	14.304360	5.076612	0.691661	6.622310	1.913777	0.000000	-10.000000	0.175000	-14.066668	563.000000	1023.000000	1023.000000	2046.000000
49.759998	0.024396	14.417850	5.227673	0.807256	6.435735	1.947185	0.000000	-10.000000	0.208333	-15.066668	555.333313	1023.000000	1023.000000	2046.000000
49.779999	0.024161	14.278931	5.210111	0.763366	6.267236	2.038218	0.000000	-10.000000	0.241667	-15.883334	545.833313	1023.000000	1023.000000	2046.000000
49.799999	0.024242	14.327048	5.047505	0.841426	6.283031	2.155086	0.000000	-10.000000	0.258333	-16.566668	534.500000	1023.000000	1023.000000	2046.000000
49.820000	0.024100	14.243158	5.007501	1.090206	6.173268	1.972182	0.000000	-10.000000	0.275000	-17.366667	529.000000	1023.000000	1023.000000	2046.000000
49.840000	0.023866	14.105097	5.035536	1.003011	5.963851	2.102699	0.000000	-10.000000	0.291667	-17.933334	525.333313	1023.000000	1023.000000	2046.000000
49.860001	0.023313	13.777697	4.853885	0.961804	5.807787	2.154220	0.000000	-10.000000	0.316667	-18.716667	519.166687	1023.000000	1023.000000	2046.000000
49.880001	0.023340	13.793823	4.764970	1.180180	5.816649	2.032023	0.000000	-10.000000	0.333333	-19.400002	512.666687	1023.000000	1023.000000	2046.000000
49.900002	0.023640	13.971042	4.951447	1.208269	5.747529	2.063796	0.000000	-10.000000	0.366667	-20.316668	504.000000	1023.000000	1023.000000	2046.000000
49.919998	0.024162	14.279920	5.159656	1.166389	5.736915	2.216960	0.000000	-10.000000	0.383333	-20.933334	497.333344	1023.000000	1023.000000	2046.000000
49.939999	0.025296	14.950200	5.440380	1.355771	5.821807	2.332243	0.000000	-10.000000	0.400000	-21.400000	490.333344	1023.000000	1023.000000	2046.000000
49.959999	0.026315	15.551934	5.775843	1.678755	5.859258	2.238079	0.000000	-10.000000	0.400000	-21.783333	483.166656	1023.000000	1023.000000	2046.000000
49.980000	0.026556	15.694773	6.035856	1.706978	5.580278	2.371661	0.000000	-10.000000	0.400000	-22.283333	475.833344	1023.000000	1023.000000	2046.000000
50.000000	0.025667	15.169250	5.785092	1.714435	5.233305	2.436419	0.000000	-10.000000	0.408333	-22.766666	468.500000	1023.000000	1023.000000	2046.000000
50.020000	0.024787	14.649054	5.537906	2.044270	4.877795	2.189083	0.000000	-10.000000	0.450000	-23.466667	460.833344	1023.000000	1023.000000	2046.000000
50.040001	0.023625	13.962610	5.355719	2.159181	4.365081	2.082629	0.000000	-10.000000	0.483333	-24.016668	453.000000	1023.000000	1023.000000	2046.000000
50.060001	0.021620	12.777229	4.901028	2.216820	3.771303	1.888079	0.000000	-10.000000	0.508333	-24.650002	445.000000	1023.000000	1023.000000	2046.000000
50.080002	0.019981	11.808560	4.468786	2.387836	3.296809	1.655129	0.000000	-10.000000	0.500000	-24.850000	436.833344	1023.000000	1023.000000	2046.000000
50.099998	0.017690	10.454904	4.201510	2.417127	2.610082	1.226184	0.000000	-10.000000	0.508333	-24.983334	428.500000	1023.000000	1023.000000	2046.000000
50.119999	0.014638	8.650793	3.855672	2.076179	1.807652	0.911290	0.000000	-10.000000	0.525000	-24.966667	420.166656	1023.000000	1023.000000	2046.000000
50.139999	0.011276	6.664148	3.207238	1.792141	1.152655	0.512114	0.000000	-10.000000	0.550000	-25.133333	411.833344	1023.000000	1023.000000	2046.000000
50.160000	0.007961	4.704868	2.575342	1.535847	0.536047	0.057632	0.000000	-10.000000	0.541667	-25.150000	403.500000	1023.000000	1023.000000	2046.000000
50.180000	0.004668	2.758794	1.859771	1.114373	-0.017018	-0.198332	0.000000	-10.000000	0.533333	-25.066668	395.166656	1023.000000	1023.000000	2046.000000
50.200001	0.001971	1.165135	0.994001	0.838202	-0.295116	-0.371951	0.000000	-10.000000	0.525000	-24.800001	386.666656	1023.000000	1023.000000	2046.000000
50.220001	-0.000252	-0.148693	0.450410	0.750542	-0.621150	-0.728495	0.000000	-10.000000	0.525000	-24.733334	378.333344	1023.000000	1023.000000	2046.000000
50.240002	-0.002147	-1.268780	0.071869	0.404133	-0.983324	-0.761458	0.000000	-10.000000	0.516667	-24.716667	370.000000	1023.000000	1023.000000	2046.000000
50.259998	-0.003793	-2.241791	-0.479437	0.219068	-1.132985	-0.848437	0.000000	-10.000000	0.500000	-24.983334	361.833344	1023.000000	1023.000000	2046.000000
50.279999	-0.004933	-2.915341	-0.787408	0.263532	-1.294167	-1.097299	0.000000	-10.000000	0.500000	-25.049999	353.500000	1023.000000	1023.000000	2046.000000
50.299999	-0.006056	-3.578961	-0.998964	0.019209	-1.542680	-1.056525	0.000000	-10.000000	0.516667	-25.100000	345.166656	1023.000000	1023.000000	2046.000000
50.320000	-0.007048	-4.165546	-1.352052	-0.169605	-1.619301	-1.024589	0.000000	-10.000000	0.516667	-25.066668	336.833344	1023.000000	1023.000000	2046.000000
50.340000	-0.007898	-4.667696	-1.590439	-0.085694	-1.697510	-1.294052	0.000000	-10.000000	0.516667	-25.116667	328.500000	1023.000000	1023.000000	2046.000000
50.360001	-0.008231	-4.864443	-1.673318	-0.304365	-1.722316	-1.164444	0.000000	-10.000000	0.508333	-25.116667	320.166656	1023.000000	1023.000000	2046.000000
50.380001	-0.008872	-5.243289	-2.012489	-0.494116	-1.737324	-0.999360	0.000000	-10.000000	0.508333	-24.950001	311.666656	1023.000000	1023.000000	2046.000000
50.400002	-0.009088	-5.370901	-2.246391	-0.347382	-1.681425	-1.095703	0.000000	-10.000000	0.508333	-24.866667	303.333344	1023.000000	1023.000000	2046.000000
50.419998	-0.009364	-5.534025	-2.415866	-0.526645	-1.700120	-0.891394	0.000000	-10.000000	0.508333	-24.950001	295.000000	1023.000000	1023.000000	2046.000000
50.439999	-0.010091	-5.963937	-2.718408	-0.689640	-1.804986	-0.750903	0.000000	-10.000000	0.525000	-25.100000	286.666656	1023.000000	1023.000000	2046.000000
50.459999	-0.010599	-6.263834	-3.048941	-0.530556	-1.790776	-0.893562	0.000000	-10.000000	0.525000	-25.183332	278.333344	1023.000000	1023.000000	2046.000000
50.480000	-0.011118	-6.570812	-3.169742	-0.665166	-1.948841	-0.787063	0.000000	-10.000000	0.516667	-25.116667	269.833344	1023.000000	1023.000000	2046.000000
50.500000	-0.012243	-7.235861	-3.404934	-0.945980	-2.165784	-0.719163	0.000000	-10.000000	0.500000	-24.983334	261.500000	1023.000000	1023.000000	2046.000000
50.520000	-0.013110	-7.748276	-3.760125	-1.013677	-2.183037	-0.791438	0.000000	-10.000000	0.508333	-24.750000	253.166672	1023.000000	1023.000000	2046.000000
50.540001	-0.013791	-8.150318	-3.823987	-1.048995	-2.398683	-0.878653	0.000000	-10.000000	0.508333	-24.516666	245.000000	1023.000000	1023.000000	2046.000000
50.560001	-0.014529	-8.586531	-3.948384	-1.289402	-2.584795	-0.763949	0.000000	-10.000000	0.508333	-24.366667	237.000000	1023.000000	1023.000000	2046.000000
50.580002	-0.015415	-9.110171	-4.210820	-1.395784	-2.742372	-0.761195	0.000000	-10.000000	0.491667	-24.166666	228.666672	1023.000000	1023.000000	2046.000000
50.599998	-0.016180	-9.562388	-4.334490	-1.323572	-2.940020	-0.964306	0.000000	-10.000000	0.483333	-23.833334	220.500000	1023.000000	1023.000000	2046.000000
50.619999	-0.016683	-9.859789	-4.389802	-1.444672	-3.102749	-0.922566	0.000000	-10.000000	0.483333	-23.383333	212.500000	1023.000000	1023.000000	2046.000000
50.639999	-0.017337	-10.245981	-4.547600	-1.634221	-3.308457	-0.755702	0.000000	-10.000000	0.491667	-23.266666	204.833328	1023.000000	1023.000000	2046.000000
50.660000	-0.017748	-10.489003	-4.822320	-1.463229	-3.294182	-0.909271	0.000000	-10.000000	0.491667	-23.266666	197.000000	1023.000000	1023.000000	2046.000000
50.680000	-0.017847	-10.547547	-4.785189	-1.394854	-3.435265	-0.932240	0.000000	-10.000000	0.475000	-23.283333	189.000000	1023.000000	1023.000000	2046.000000
50.700001	-0.018158	-10.731635	-4.888944	-1.558864	-3.568807	-0.715021	0.000000	-10.000000	0.441667	-23.050001	181.333328	1023.000000	1023.000000	2046.000000
50.720001	-0.018440	-10.898170	-5.119311	-1.446074	-3.546345	-0.786439	0.000000	-10.000000	0.416667	-22.833334	173.666672	1023.000000	1023.000000	2046.000000
50.740002	-0.018519	-10.944929	-5.066575	-1.314224	-3.682940	-0.881191	0.000000	-10.000000	0.400000	-22.450001	166.166672	1023.000000	1023.000000	2046.000000
50.759998	-0.018625	-11.007459	-5.061603	-1.436723	-3.830005	-0.679128	0.000000	-10.000000	0.400000	-22.133333	158.500000	1023.000000	1023.000000	2046.000000
50.779999	-0.018940	-11.193395	-5.196977	-1.459139	-3.907946	-0.629332	0.000000	-10.000000	0.400000	-21.766666	151.166672	1023.000000	1023.000000	2046.000000
50.799999	-0.019254	-11.379118	-5.319935	-1.185120	-3.976315	-0.897748	0.000000	-10.000000	0.391667	-21.350000	143.833328	1023.000000	1023.000000	2046.000000
50.820000	-0.019006	-11.232702	-5.250237	-1.227734	-4.031498	-0.723233	0.000000	-10.000000	0.375000	-20.966667	136.833328	1023.000000	1023.000000	2046.000000
50.840000	-0.019288	-11.399066	-5.245057	-1.333777	-4.213034	-0.607198	0.000000	-10.000000	0.366667	-20.383333	129.833328	1023.000000	1023.000000	2046.000000
50.860001	-0.019643	-11.608795	-5.456032	-1.237593	-4.211089	-0.704082	0.000000	-10.000000	0.350000	-20.166668	123.166664	1023.000000	1023.000000	2046.000000
50.880001	-0.019745	-11.669374	-5.454073	-1.096097	-4.280398	-0.838807	0.000000	-10.000000	0.350000	-19.600000	116.333336	1023.000000	1023.000000	2046.000000
50.900002	-0.019744	-11.668642	-5.368049	-1.174261	-4.432211	-0.694121	0.000000	-10.000000	0.341667	-19.400000	109.833336	1023.000000	1023.000000	2046.000000
50.919998	-0.020149	-11.908079	-5.475432	-1.278438	-4.543147	-0.611062	0.000000	-10.000000	0.350000	-18.983334	103.166664	1023.000000	1023.000000	2046.000000
50.939999	-0.020533	-12.134819	-5.694286	-1.045012	-4.467310	-0.928211	0.000000	-10.000000	0.316667	-18.816668	96.833336	1023.000000	1023.000000	2046.000000
50.959999	-0.020056	-11.853120	-5.481855	-1.079428	-4.456914	-0.834922	0.000000	-10.000000	0.291667	-18.400000	90.500000	1023.000000	1023.000000	2046.000000
50.980000	-0.019467	-11.504834	-5.250003	-1.176360	-4.412443	-0.666028	0.000000	-10.000000	0.258333	-17.966667	84.500000	1023.000000	1023.000000	2046.000000
51.000000	-0.018722	-11.064412	-5.092590	-1.063897	-4.250130	-0.657795	0.000000	-10.000000	0.258333	-17.366667	78.500000	1023.000000	1023.000000	2046.000000
51.020000	-0.018089	-10.690520	-4.779862	-0.907040	-4.210700	-0.792919	0.000000	-10.000000	0.241667	-16.766666	72.666664	1023.000000	1023.000000	2046.000000
51.040001	-0.017423	-10.296941	-4.372507	-0.934712	-4.249182	-0.740540	0.000000	-10.000000	0.241667	-16.166668	67.000000	1023.000000	1023.000000	2046.000000
51.060001	-0.017185	-10.156322	-4.150697	-1.084412	-4.363422	-0.557792	0.000000	-10.000000	0.225000	-15.683333	61.666668	1023.000000	1023.000000	2046.000000
51.080002	-0.017649	-10.430839	-4.373761	-0.863095	-4.315328	-0.878654	0.000000	-10.000000	0.216667	-15.250000	56.500000	1023.000000	1023.000000	2046.000000
51.099998	-0.017504	-10.345006	-4.306624	-0.618792	-4.543195	-0.876395	0.000000	-10.000000	0.200000	-15.000000	51.500000	1023.000000	1023.000000	2046.000000
51.119999	-0.018196	-10.753592	-4.495629	-0.502730	-4.899776	-0.855456	0.000000	-10.000000	0.200000	-14.850000	46.500000	1023.000000	1023.000000	2046.000000
51.139999	-0.019705	-11.645384	-4.974216	-0.346530	-5.250214	-1.074424	0.000000	-10.000000	0.191667	-14.633333	41.500000	1023.000000	1023.000000	2046.000000
51.160000	-0.021656	-12.798456	-5.194156	-0.237724	-5.794030	-1.572546	0.000000	-10.000000	0.166667	-13.700001	36.666668	1023.000000	1023.000000	2046.000000
51.180000	-0.023337	-13.791947	-5.185111	-0.415851	-6.321366	-1.869620	0.000000	-10.000000	0.133333	-12.683333	32.166668	1023.000000	1023.000000	2046.000000
51.200001	-0.026021	-15.378505	-5.482799	-0.885065	-6.835347	-2.175293	0.000000	-10.000000	0.108333	-11.416667	28.000000	1023.000000	1023.000000	2046.000000
51.220001	-0.029210	-17.262981	-6.099357	-1.133487	-7.245761	-2.784377	0.000000	-10.000000	0.100000	-10.483334	24.000000	1023.000000	1023.000000	2046.000000
51.240002	-0.031737	-18.756861	-6.539191	-1.465696	-7.606851	-3.145123	0.000000	-10.000000	0.091667	-9.533334	19.333334	1023.000000	1023.000000	2046.000000
51.259998	-0.033854	-20.007654	-7.002907	-1.920245	-7.861918	-3.222585	0.000000	-10.000000	0.083333	-9.050000	16.000000	1023.000000	1023.000000	2046.000000
51.279999	-0.036021	-21.288181	-7.671562	-2.182509	-7.942602	-3.491508	0.000000	-10.000000	0.083333	-9.116667	13.000000	1023.000000	1023.000000	2046.000000
51.299999	-0.037525	-22.177244	-8.037009	-2.239042	-8.105503	-3.795690	0.000000	-10.000000	0.091667	-9.500000	11.000000	1023.000000	1023.000000	2046.000000
51.320000	-0.038264	-22.614079	-8.217983	-2.493924	-8.185040	-3.717132	0.000000	-10.000000	0.100000	-9.850000	7.833333	1023.000000	1023.000000	2046.000000
51.340000	-0.039310	-23.232466	-8.580124	-2.621793	-8.230064	-3.800483	0.000000	-10.000000	0.091667	-9.883333	4.500000	1023.000000	1023.000000	2046.000000
51.360001	-0.039955	-23.613224	-8.788271	-2.604749	-8.252317	-3.967886	0.000000	-10.000000	0.083333	-9.633333	1.500000	1023.000000	1023.000000	2046.000000
51.380001	-0.040109	-23.704443	-8.796504	-2.779065	-8.298499	-3.830376	0.000000	-10.000000	0.075000	-9.400001	-1.333333	1023.000000	1023.000000	2046.000000
51.400002	-0.040684	-24.044270	-9.045803	-2.894352	-8.229109	-3.875005	0.000000	-10.000000	0.066667	-9.100000	-4.000000	1023.000000	1023.000000	2046.000000
51.419998	-0.040744	-24.079842	-9.059754	-2.868786	-8.160754	-3.990547	0.000000	-10.000000	0.058333	-8.866667	-7.000000	1023.000000	1023.000000	2046.000000
51.439999	-0.040457	-23.910095	-9.040502	-3.024489	-8.073164	-3.771940	0.000000	-10.000000	0.050000	-8.633333	-10.000000	1023.000000	1023.000000	2046.000000
51.459999	-0.040463	-23.913364	-9.321619	-3.083291	-7.812037	-3.696416	0.000000	-10.000000	0.050000	-8.683333	-13.000000	1023.000000	1023.000000	2046.000000
51.480000	-0.039817	-23.531919	-9.298162	-2.940280	-7.651088	-3.642389	0.000000	-10.000000	0.050000	-8.883333	-16.000000	1023.000000	1023.000000	2046.000000
51.500000	-0.039340	-23.250116	-9.260800	-3.071124	-7.566608	-3.351584	0.000000	-10.000000	0.058333	-8.966667	-19.000000	1023.000000	1023.000000	2046.000000
51.520000	-0.039395	-23.282290	-9.479913	-3.061244	-7.397929	-3.343203	0.000000	-10.000000	0.066667	-8.783334	-22.000000	1023.000000	1023.000000	2046.000000
51.540001	-0.039369	-23.267237	-9.585018	-2.984788	-7.293216	-3.404215	0.000000	-10.000000	0.066667	-8.433333	-24.833334	1023.000000	1023.000000	2046.000000
51.560001	-0.039134	-23.128460	-9.495399	-3.077961	-7.313349	-3.241752	0.000000	-10.000000	0.066667	-8.233334	-27.666666	1023.000000	1023.000000	2046.000000
51.580002	-0.039519	-23.355974	-9.604383	-3.342717	-7.321230	-3.087644	0.000000	-10.000000	0.066667	-8.233334	-30.333334	1023.000000	1023.000000	2046.000000
51.599998	-0.040346	-23.844637	-9.822865	-3.278968	-7.343503	-3.399302	0.000000	-10.000000	0.066667	-8.283334	-33.166668	1023.000000	1023.000000	2046.000000
51.619999	-0.040155	-23.731878	-9.696994	-3.325588	-7.394575	-3.314721	0.000000	-10.000000	0.066667	-8.150001	-35.833332	1023.000000	1023.000000	2046.000000
51.639999	-0.040357	-23.851192	-9.648124	-3.613083	-7.507838	-3.082147	0.000000	-10.000000	0.066667	-7.716667	-38.666668	1023.000000	1023.000000	2046.000000
51.660000	-0.041078	-24.277348	-9.868740	-3.547327	-7.519570	-3.341712	0.000000	-10.000000	0.066667	-7.150000	-41.166668	1023.000000	1023.000000	2046.000000
51.680000	-0.040914	-24.180363	-9.807381	-3.539986	-7.512071	-3.320925	0.000000	-10.000000	0.058333	-6.650000	-43.500000	1023.000000	1023.000000	2046.000000
51.700001	-0.040893	-24.167925	-9.717582	-3.765125	-7.600435	-3.084785	0.000000	-10.000000	0.050000	-6.283333	-45.666668	1023.000000	1023.000000	2046.000000
51.720001	-0.041272	-24.391487	-9.909862	-3.672426	-7.541847	-3.267352	0.000000	-10.000000	0.050000	-5.816667	-47.833332	1023.000000	1023.000000	2046.000000
51.740002	-0.040699	-24.053255	-9.795471	-3.548894	-7.460142	-3.248749	0.000000	-10.000000	0.050000	-5.083333	-49.833332	1023.000000	1023.000000	2046.000000
51.759998	-0.039795	-23.518885	-9.559607	-3.609419	-7.388916	-2.960943	0.000000	-10.000000	0.033333	-3.516667	-51.500000	1023.000000	1023.000000	2046.000000
51.779999	-0.039371	-23.268444	-9.535984	-3.545423	-7.225087	-2.961951	0.000000	-10.000000	0.008333	-0.633333	-52.500000	1023.000000	1023.000000	2046.000000
51.799999	-0.038809	-22.935900	-9.481322	-3.307384	-7.043871	-3.103323	0.000000	-10.000000	-0.016667	3.133333	-53.000000	1023.000000	1023.000000	2046.000000
51.820000	-0.037151	-21.956247	-9.139138	-3.241653	-6.758133	-2.817323	0.000000	-10.000000	-0.058333	7.666667	-53.000000	1023.000000	1023.000000	2046.000000
51.840000	-0.035983	-21.266087	-8.853210	-3.311870	-6.597564	-2.503442	0.000000	-10.000000	-0.091667	10.633333	-53.000000	1023.000000	1023.000000	2046.000000
51.860001	-0.035182	-20.792828	-8.777792	-3.033143	-6.268721	-2.713172	0.000000	-10.000000	-0.175000	14.250001	-53.000000	1023.000000	1023.000000	2046.000000
[truncated: 1,124,368 more chars]
