# Supplementary material for: Effect of Electrode Belt and Body Positions on Regional Pulmonary Ventilation- and Perfusion-Related Impedance Changes Measured by Electric Impedance Tomography
Source: PLoS One. 2016 Jun 2;11(6):e0155913. doi: 10.1371/journal.pone.0155913 (PMC4890811; doi:10.1371/journal.pone.0155913)
Supplement: S1 Dataset — (ZIP) [file pone.0155913.s001.zip › Dataset/Fp12-righ-4i.txt]

Patient Name:	Fp12
Registry:	Fp12
Investigator:	 
Diagnosys:	 
Notes:	h�ger4i             
Sample Rate [Hz]:	50.08
Time Base 	Pixels Mean 	Pixels Sum 	UPPER RIGHT		UPPER LEFT		LOWER RIGHT		LOWER LEFT		QRS	ETCO2	Paw	Flow (L/min)	Volume	Analog1	Analog2	AnalogSum
0.000000	0.028357	16.758808	6.672845	-0.972754	10.824724	0.233993	0.000000	-10.000000	-0.600000	31.250000	460.000000	1023.000000	1023.000000	2046.000000
0.020000	0.029828	17.628601	7.076410	-0.770604	11.182445	0.140350	0.000000	-10.000000	-0.583333	31.033333	470.500000	1023.000000	1023.000000	2046.000000
0.040000	0.031083	18.370129	7.314555	-0.821412	11.636861	0.240125	0.000000	-10.000000	-0.566667	30.916668	477.500000	1023.000000	1023.000000	2046.000000
0.060000	0.033217	19.631510	7.616612	-0.939795	12.289437	0.665255	0.000000	-10.000000	-0.516667	30.316668	487.833344	1023.000000	1023.000000	2046.000000
0.080000	0.035375	20.906477	8.032003	-0.722221	12.857804	0.738891	0.000000	-10.000000	-0.475000	29.033335	497.833344	1023.000000	1023.000000	2046.000000
0.100000	0.036587	21.622726	8.411959	-0.672306	13.203691	0.679382	0.000000	-10.000000	-0.408333	27.416668	510.833344	1023.000000	1023.000000	2046.000000
0.120000	0.038630	22.830383	8.760360	-0.790109	13.827213	1.032919	0.000000	-10.000000	-0.375000	26.283335	520.500000	1023.000000	1023.000000	2046.000000
0.140000	0.040484	23.926090	9.179948	-0.856905	14.345223	1.257825	0.000000	-10.000000	-0.325000	25.400002	526.500000	1023.000000	1023.000000	2046.000000
0.160000	0.041187	24.341303	9.678911	-0.846893	14.384267	1.125018	0.000000	-10.000000	-0.258333	23.450001	535.000000	1023.000000	1023.000000	2046.000000
0.180000	0.041773	24.687923	9.938591	-1.059483	14.559792	1.249024	0.000000	-10.000000	-0.166667	20.650002	545.833313	1023.000000	1023.000000	2046.000000
0.200000	0.042919	25.365103	10.255872	-1.284685	14.800356	1.593560	0.000000	-10.000000	-0.100000	18.400002	553.666687	1023.000000	1023.000000	2046.000000
0.220000	0.043194	25.527411	10.546608	-1.187872	14.743527	1.425147	0.000000	-10.000000	-0.066667	16.516666	558.166687	1023.000000	1023.000000	2046.000000
0.240000	0.042708	25.240623	10.716939	-1.306251	14.587247	1.242689	0.000000	-10.000000	-0.041667	14.200001	562.000000	1023.000000	1023.000000	2046.000000
0.260000	0.043653	25.799019	10.926929	-1.504283	14.802098	1.574275	0.000000	-10.000000	0.000000	8.783334	568.166687	1023.000000	1023.000000	2046.000000
0.280000	0.043904	25.947260	11.117805	-1.311372	14.718580	1.422247	0.000000	-10.000000	0.033333	4.400000	572.166687	1023.000000	1023.000000	2046.000000
0.300000	0.043158	25.506628	11.070007	-1.391146	14.498727	1.329039	0.000000	-10.000000	0.058333	-0.166667	575.000000	1023.000000	1023.000000	2046.000000
0.320000	0.043818	25.896526	11.070720	-1.472858	14.628291	1.670374	0.000000	-10.000000	0.075000	-2.350000	575.500000	1023.000000	1023.000000	2046.000000
0.340000	0.043588	25.760239	11.109318	-1.190053	14.351522	1.489452	0.000000	-10.000000	0.108333	-6.733334	576.000000	1023.000000	1023.000000	2046.000000
0.360000	0.043097	25.470181	10.984299	-1.199037	14.182819	1.502100	0.000000	-10.000000	0.125000	-10.066667	576.000000	1023.000000	1023.000000	2046.000000
0.380000	0.043858	25.920200	11.002199	-1.133307	14.225509	1.825798	0.000000	-10.000000	0.133333	-12.683333	576.000000	1023.000000	1023.000000	2046.000000
0.400000	0.043190	25.525011	10.918734	-0.820205	13.855247	1.571236	0.000000	-10.000000	0.141667	-13.550000	576.000000	1023.000000	1023.000000	2046.000000
0.420000	0.042991	25.407690	10.746292	-0.838384	13.704675	1.795109	0.000000	-10.000000	0.175000	-14.433333	572.666687	1023.000000	1023.000000	2046.000000
0.440000	0.043185	25.522121	10.740685	-0.663354	13.499948	1.944843	0.000000	-10.000000	0.216667	-15.600000	564.500000	1023.000000	1023.000000	2046.000000
0.460000	0.042386	25.049942	10.676616	-0.404094	13.126986	1.650435	0.000000	-10.000000	0.241667	-16.683334	554.500000	1023.000000	1023.000000	2046.000000
0.480000	0.042925	25.368874	10.771012	-0.385516	13.122478	1.860898	0.000000	-10.000000	0.266667	-17.700001	546.000000	1023.000000	1023.000000	2046.000000
0.500000	0.044065	26.042225	11.080003	-0.178807	13.058345	2.082684	0.000000	-10.000000	0.300000	-18.900002	538.000000	1023.000000	1023.000000	2046.000000
0.520000	0.043820	25.897638	11.269545	0.099465	12.668904	1.859724	0.000000	-10.000000	0.350000	-19.916668	529.500000	1023.000000	1023.000000	2046.000000
0.540000	0.044119	26.074266	11.283434	0.032808	12.570046	2.187977	0.000000	-10.000000	0.383333	-20.566668	522.833313	1023.000000	1023.000000	2046.000000
0.560000	0.043533	25.727798	11.199010	0.220632	12.039916	2.268240	0.000000	-10.000000	0.391667	-21.033333	518.166687	1023.000000	1023.000000	2046.000000
0.580000	0.040846	24.139868	10.637414	0.339559	11.233757	1.929138	0.000000	-10.000000	0.391667	-21.616667	513.500000	1023.000000	1023.000000	2046.000000
0.600000	0.040325	23.831913	10.288484	0.493253	10.767091	2.283085	0.000000	-10.000000	0.408333	-22.583334	506.333344	1023.000000	1023.000000	2046.000000
0.620000	0.038332	22.654478	9.667779	0.987463	10.019676	1.979559	0.000000	-10.000000	0.458333	-23.566668	498.833344	1023.000000	1023.000000	2046.000000
0.640000	0.036014	21.284412	9.153124	1.198049	9.263096	1.670143	0.000000	-10.000000	0.491667	-24.433334	491.000000	1023.000000	1023.000000	2046.000000
0.660000	0.035029	20.702198	8.967128	1.085284	8.876186	1.773600	0.000000	-10.000000	0.508333	-24.983334	482.833344	1023.000000	1023.000000	2046.000000
0.680000	0.032438	19.170965	8.707438	0.993299	8.139253	1.330977	0.000000	-10.000000	0.508333	-25.150002	474.500000	1023.000000	1023.000000	2046.000000
0.700000	0.028931	17.098211	8.320640	0.648913	7.270787	0.857873	0.000000	-10.000000	0.525000	-25.350000	466.166656	1023.000000	1023.000000	2046.000000
0.720000	0.026592	15.715970	7.827237	0.326568	6.737660	0.824504	0.000000	-10.000000	0.541667	-25.683334	457.666656	1023.000000	1023.000000	2046.000000
0.740000	0.023444	13.855523	7.206681	0.262346	5.982800	0.403697	0.000000	-10.000000	0.550000	-26.200001	449.166656	1023.000000	1023.000000	2046.000000
0.760000	0.019846	11.729007	6.438685	0.103664	5.265847	-0.079189	0.000000	-10.000000	0.583333	-26.750000	437.333344	1023.000000	1023.000000	2046.000000
0.780000	0.018062	10.674924	5.734387	-0.141561	5.064401	0.017696	0.000000	-10.000000	0.616667	-27.100000	428.500000	1023.000000	1023.000000	2046.000000
0.800000	0.015952	9.427822	5.132596	-0.078776	4.666841	-0.292838	0.000000	-10.000000	0.633333	-27.333334	419.500000	1023.000000	1023.000000	2046.000000
0.820000	0.013242	7.826076	4.529782	-0.162705	4.121657	-0.662659	0.000000	-10.000000	0.633333	-27.500000	413.500000	1023.000000	1023.000000	2046.000000
0.840000	0.011974	7.076654	3.903098	-0.357891	4.072653	-0.541206	0.000000	-10.000000	0.600000	-27.516666	404.333344	1023.000000	1023.000000	2046.000000
0.860000	0.010569	6.246294	3.460981	-0.371041	3.792984	-0.636630	0.000000	-10.000000	0.600000	-27.533333	395.166656	1023.000000	1023.000000	2046.000000
0.880000	0.008286	4.896993	3.025509	-0.363524	3.281219	-1.046210	0.000000	-10.000000	0.583333	-27.299999	385.833344	1023.000000	1023.000000	2046.000000
0.900000	0.007108	4.200868	2.543215	-0.634449	3.222992	-0.930890	0.000000	-10.000000	0.583333	-27.266666	376.666656	1023.000000	1023.000000	2046.000000
0.920000	0.006280	3.711368	2.304386	-0.751401	3.025309	-0.866926	0.000000	-10.000000	0.583333	-27.233334	367.500000	1023.000000	1023.000000	2046.000000
0.940000	0.004460	2.636042	1.995589	-0.708276	2.644556	-1.295827	0.000000	-10.000000	0.566667	-27.333334	358.500000	1023.000000	1023.000000	2046.000000
0.960000	0.003891	2.299694	1.650802	-0.970789	2.714238	-1.094557	0.000000	-10.000000	0.566667	-27.350000	349.500000	1023.000000	1023.000000	2046.000000
0.980000	0.003713	2.194231	1.436800	-1.109776	2.717669	-0.850462	0.000000	-10.000000	0.566667	-27.500000	340.333344	1023.000000	1023.000000	2046.000000
1.000000	0.002285	1.350507	1.055118	-0.967827	2.412986	-1.149770	0.000000	-10.000000	0.591667	-27.666668	331.000000	1023.000000	1023.000000	2046.000000
1.020000	0.001042	0.616014	0.638810	-1.114157	2.264950	-1.173589	0.000000	-10.000000	0.616667	-27.833334	321.666656	1023.000000	1023.000000	2046.000000
1.040000	0.001089	0.643480	0.392729	-1.234370	2.301568	-0.816447	0.000000	-10.000000	0.616667	-27.783335	312.500000	1023.000000	1023.000000	2046.000000
1.060000	-0.000126	-0.074653	0.201054	-1.148687	1.983011	-1.110030	0.000000	-10.000000	0.591667	-27.416668	303.333344	1023.000000	1023.000000	2046.000000
1.080000	-0.001840	-1.087270	0.053471	-1.358988	1.563997	-1.345750	0.000000	-10.000000	0.566667	-27.050001	294.166656	1023.000000	1023.000000	2046.000000
1.100000	-0.002498	-1.476493	-0.129615	-1.639076	1.468678	-1.176480	0.000000	-10.000000	0.566667	-26.850000	285.000000	1023.000000	1023.000000	2046.000000
1.120000	-0.003620	-2.139612	-0.302261	-1.842379	1.127584	-1.122556	0.000000	-10.000000	0.566667	-26.833334	276.000000	1023.000000	1023.000000	2046.000000
1.140000	-0.005485	-3.241623	-0.519603	-1.795969	0.587172	-1.513222	0.000000	-10.000000	0.566667	-26.733334	267.000000	1023.000000	1023.000000	2046.000000
1.160000	-0.006933	-4.097550	-0.727810	-2.012678	0.236350	-1.593412	0.000000	-10.000000	0.550000	-26.366667	258.166656	1023.000000	1023.000000	2046.000000
1.180000	-0.007267	-4.294622	-0.835584	-2.146423	0.109028	-1.421643	0.000000	-10.000000	0.550000	-26.150000	249.500000	1023.000000	1023.000000	2046.000000
1.200000	-0.008558	-5.057812	-0.975991	-2.083414	-0.316617	-1.681789	0.000000	-10.000000	0.550000	-25.883333	240.833328	1023.000000	1023.000000	2046.000000
1.220000	-0.010056	-5.942802	-1.178044	-2.119255	-0.721362	-1.924142	0.000000	-10.000000	0.541667	-25.750000	232.166672	1023.000000	1023.000000	2046.000000
1.240000	-0.010562	-6.241943	-1.433476	-2.204235	-0.732728	-1.871504	0.000000	-10.000000	0.525000	-25.316668	223.500000	1023.000000	1023.000000	2046.000000
1.260000	-0.010738	-6.345870	-1.521430	-2.274353	-0.850769	-1.699317	0.000000	-10.000000	0.508333	-25.100000	215.166672	1023.000000	1023.000000	2046.000000
1.280000	-0.011699	-6.913936	-1.629745	-2.129014	-1.217423	-1.937753	0.000000	-10.000000	0.500000	-24.916666	206.666672	1023.000000	1023.000000	2046.000000
1.300000	-0.012796	-7.562531	-1.658967	-2.162266	-1.636523	-2.104775	0.000000	-10.000000	0.500000	-24.766666	198.333328	1023.000000	1023.000000	2046.000000
1.320000	-0.012635	-7.467304	-1.841805	-2.200299	-1.550550	-1.874650	0.000000	-10.000000	0.500000	-24.466667	190.000000	1023.000000	1023.000000	2046.000000
1.340000	-0.013021	-7.695530	-1.959812	-2.140000	-1.751596	-1.844123	0.000000	-10.000000	0.500000	-24.016666	182.000000	1023.000000	1023.000000	2046.000000
1.360000	-0.014139	-8.356404	-1.997534	-1.991779	-2.239733	-2.127359	0.000000	-10.000000	0.491667	-23.700001	174.000000	1023.000000	1023.000000	2046.000000
1.380000	-0.014842	-8.771752	-2.164863	-2.027394	-2.410036	-2.169458	0.000000	-10.000000	0.475000	-23.283335	166.000000	1023.000000	1023.000000	2046.000000
1.400000	-0.014692	-8.682829	-2.306445	-2.052162	-2.369929	-1.954293	0.000000	-10.000000	0.450000	-23.150000	158.166672	1023.000000	1023.000000	2046.000000
1.420000	-0.015438	-9.123861	-2.418614	-2.011799	-2.626137	-2.067311	0.000000	-10.000000	0.425000	-22.799999	150.500000	1023.000000	1023.000000	2046.000000
1.440000	-0.016167	-9.554926	-2.331492	-1.903382	-2.958572	-2.361480	0.000000	-10.000000	0.408333	-22.549999	142.833328	1023.000000	1023.000000	2046.000000
1.460000	-0.015533	-9.180037	-2.162634	-1.889828	-2.831690	-2.295886	0.000000	-10.000000	0.391667	-21.850000	135.333328	1023.000000	1023.000000	2046.000000
1.480000	-0.014425	-8.525432	-1.861206	-1.783835	-2.752423	-2.127968	0.000000	-10.000000	0.366667	-21.200001	128.000000	1023.000000	1023.000000	2046.000000
1.500000	-0.014496	-8.567142	-1.665150	-1.628995	-2.937479	-2.335519	0.000000	-10.000000	0.350000	-20.450001	121.000000	1023.000000	1023.000000	2046.000000
1.520000	-0.014849	-8.775839	-1.518053	-1.764082	-3.063760	-2.429944	0.000000	-10.000000	0.333333	-19.783335	114.166664	1023.000000	1023.000000	2046.000000
1.540000	-0.014680	-8.676085	-1.534294	-1.741901	-2.996024	-2.403867	0.000000	-10.000000	0.325000	-19.166668	107.500000	1023.000000	1023.000000	2046.000000
1.560000	-0.015714	-9.286994	-1.744135	-1.694166	-3.445876	-2.402817	0.000000	-10.000000	0.291667	-18.616667	101.000000	1023.000000	1023.000000	2046.000000
1.580000	-0.016575	-9.795782	-1.971864	-1.410022	-3.861202	-2.552694	0.000000	-10.000000	0.266667	-18.250000	94.666664	1023.000000	1023.000000	2046.000000
1.600000	-0.017263	-10.202431	-2.298782	-1.379996	-4.000431	-2.523222	0.000000	-10.000000	0.250000	-18.016666	88.500000	1023.000000	1023.000000	2046.000000
1.620000	-0.018261	-10.792322	-2.480872	-1.382352	-4.319092	-2.610005	0.000000	-10.000000	0.250000	-17.783333	82.500000	1023.000000	1023.000000	2046.000000
1.640000	-0.020339	-12.020123	-2.672180	-1.455117	-4.814001	-3.078825	0.000000	-10.000000	0.233333	-17.333334	76.500000	1023.000000	1023.000000	2046.000000
1.660000	-0.022446	-13.265439	-2.785354	-1.845766	-5.178112	-3.456207	0.000000	-10.000000	0.216667	-16.183334	70.833336	1023.000000	1023.000000	2046.000000
1.680000	-0.023716	-14.015875	-2.872324	-2.251035	-5.320350	-3.572165	0.000000	-10.000000	0.183333	-15.050000	65.500000	1023.000000	1023.000000	2046.000000
1.700000	-0.026388	-15.595319	-3.193591	-2.595210	-5.816203	-3.990316	0.000000	-10.000000	0.158333	-13.600000	60.666668	1023.000000	1023.000000	2046.000000
1.720000	-0.029251	-17.287531	-3.564137	-2.881055	-6.338472	-4.503867	0.000000	-10.000000	0.116667	-12.483334	56.166668	1023.000000	1023.000000	2046.000000
1.740000	-0.030803	-18.204353	-4.034187	-3.200051	-6.355719	-4.614397	0.000000	-10.000000	0.091667	-11.350000	52.000000	1023.000000	1023.000000	2046.000000
1.760000	-0.032550	-19.236969	-4.534818	-3.434767	-6.553914	-4.713469	0.000000	-10.000000	0.083333	-10.833333	48.166668	1023.000000	1023.000000	2046.000000
1.780000	-0.034491	-20.384161	-4.956501	-3.473479	-6.828057	-5.126124	0.000000	-10.000000	0.091667	-10.983334	44.500000	1023.000000	1023.000000	2046.000000
1.800000	-0.035306	-20.865576	-5.328596	-3.618810	-6.782970	-5.135200	0.000000	-10.000000	0.100000	-11.416667	40.833332	1023.000000	1023.000000	2046.000000
1.820000	-0.036079	-21.322695	-5.744543	-3.717260	-6.812058	-5.048834	0.000000	-10.000000	0.100000	-11.916667	37.000000	1023.000000	1023.000000	2046.000000
1.840000	-0.037643	-22.247166	-6.100479	-3.701970	-7.105044	-5.339673	0.000000	-10.000000	0.108333	-12.083333	33.000000	1023.000000	1023.000000	2046.000000
1.860000	-0.038245	-22.603016	-6.343728	-3.838482	-7.059479	-5.361326	0.000000	-10.000000	0.108333	-11.966667	29.000000	1023.000000	1023.000000	2046.000000
1.880000	-0.038363	-22.672476	-6.578760	-3.912190	-6.944316	-5.237210	0.000000	-10.000000	0.108333	-11.550000	25.000000	1023.000000	1023.000000	2046.000000
1.900000	-0.039331	-23.244738	-6.733980	-3.896525	-7.107198	-5.507035	0.000000	-10.000000	0.100000	-11.116667	21.000000	1023.000000	1023.000000	2046.000000
1.920000	-0.039568	-23.384687	-6.723929	-4.040952	-7.058544	-5.561261	0.000000	-10.000000	0.100000	-10.733334	17.333334	1023.000000	1023.000000	2046.000000
1.940000	-0.038794	-22.927267	-6.741895	-4.087139	-6.818415	-5.279819	0.000000	-10.000000	0.100000	-10.500000	13.666667	1023.000000	1023.000000	2046.000000
1.960000	-0.039112	-23.115217	-6.884749	-4.074572	-6.856657	-5.299239	0.000000	-10.000000	0.091667	-10.333333	10.333333	1023.000000	1023.000000	2046.000000
1.980000	-0.039037	-23.070808	-6.953151	-4.091022	-6.743110	-5.283525	0.000000	-10.000000	0.091667	-10.250000	6.666667	1023.000000	1023.000000	2046.000000
2.000000	-0.038272	-22.618589	-7.055469	-3.978959	-6.485543	-5.098620	0.000000	-10.000000	0.083333	-10.050000	3.500000	1023.000000	1023.000000	2046.000000
2.020000	-0.038447	-22.722048	-7.091112	-3.902777	-6.585521	-5.142637	0.000000	-10.000000	0.083333	-9.816667	0.333333	1023.000000	1023.000000	2046.000000
2.040000	-0.038462	-22.731089	-7.062946	-3.954098	-6.516759	-5.197285	0.000000	-10.000000	0.075000	-9.366667	-2.500000	1023.000000	1023.000000	2046.000000
2.060000	-0.038227	-22.592304	-7.019562	-4.036447	-6.418387	-5.117908	0.000000	-10.000000	0.075000	-9.066667	-5.500000	1023.000000	1023.000000	2046.000000
2.080000	-0.038836	-22.952242	-7.089751	-4.197740	-6.542576	-5.122174	0.000000	-10.000000	0.066667	-8.783334	-8.500000	1023.000000	1023.000000	2046.000000
2.100000	-0.039585	-23.394976	-7.057789	-4.258061	-6.793649	-5.285478	0.000000	-10.000000	0.058333	-8.716666	-11.500000	1023.000000	1023.000000	2046.000000
2.120000	-0.039899	-23.580408	-7.102492	-4.409054	-6.810517	-5.258347	0.000000	-10.000000	0.050000	-8.600000	-14.500000	1023.000000	1023.000000	2046.000000
2.140000	-0.040316	-23.826611	-7.153025	-4.530492	-6.957189	-5.185905	0.000000	-10.000000	0.050000	-8.133333	-17.333334	1023.000000	1023.000000	2046.000000
2.160000	-0.041190	-24.343323	-7.211460	-4.527424	-7.202147	-5.402292	0.000000	-10.000000	0.050000	-7.300000	-20.000000	1023.000000	1023.000000	2046.000000
2.180000	-0.041409	-24.472902	-7.173262	-4.571649	-7.198324	-5.529668	0.000000	-10.000000	0.050000	-6.316667	-22.333334	1023.000000	1023.000000	2046.000000
2.200000	-0.041038	-24.253727	-7.175402	-4.611027	-7.092798	-5.374500	0.000000	-10.000000	0.050000	-5.533334	-24.500000	1023.000000	1023.000000	2046.000000
2.220000	-0.041231	-24.367254	-7.097963	-4.614112	-7.216175	-5.439004	0.000000	-10.000000	0.041667	-4.733334	-26.500000	1023.000000	1023.000000	2046.000000
2.240000	-0.040757	-24.087605	-6.904748	-4.567368	-7.103280	-5.512208	0.000000	-10.000000	0.025000	-2.883333	-28.000000	1023.000000	1023.000000	2046.000000
2.260000	-0.039466	-23.324465	-6.734200	-4.521152	-6.764940	-5.304173	0.000000	-10.000000	0.000000	0.066667	-28.833334	1023.000000	1023.000000	2046.000000
2.280000	-0.038720	-22.883602	-6.528813	-4.461671	-6.706426	-5.186691	0.000000	-10.000000	-0.050000	4.050000	-29.000000	1023.000000	1023.000000	2046.000000
2.300000	-0.037470	-22.144632	-6.235922	-4.320990	-6.451085	-5.136635	0.000000	-10.000000	-0.100000	8.466667	-29.000000	1023.000000	1023.000000	2046.000000
2.320000	-0.035537	-21.002636	-5.978932	-4.186020	-5.994688	-4.842996	0.000000	-10.000000	-0.158333	12.683334	-29.000000	1023.000000	1023.000000	2046.000000
2.340000	-0.034165	-20.191364	-5.687602	-4.126674	-5.797286	-4.579803	0.000000	-10.000000	-0.200000	16.166668	-29.000000	1023.000000	1023.000000	2046.000000
2.360000	-0.032682	-19.315338	-5.288774	-3.981101	-5.525074	-4.520388	0.000000	-10.000000	-0.250000	18.550001	-29.000000	1023.000000	1023.000000	2046.000000
2.380000	-0.030638	-18.107038	-4.958605	-3.868594	-4.977349	-4.302490	0.000000	-10.000000	-0.316667	21.300001	-9.000000	1023.000000	1023.000000	2046.000000
2.400000	-0.028734	-16.982084	-4.597210	-3.773208	-4.609200	-4.002467	0.000000	-10.000000	-0.366667	23.366667	11.000000	1023.000000	1023.000000	2046.000000
2.420000	-0.027167	-16.055927	-4.245217	-3.599755	-4.265745	-3.945210	0.000000	-10.000000	-0.416667	25.133335	33.666668	1023.000000	1023.000000	2046.000000
2.440000	-0.025079	-14.821412	-3.809204	-3.524509	-3.710158	-3.777541	0.000000	-10.000000	-0.425000	25.933334	39.000000	1023.000000	1023.000000	2046.000000
2.460000	-0.022815	-13.483738	-3.430654	-3.441338	-3.183988	-3.427759	0.000000	-10.000000	-0.458333	27.100000	47.333332	1023.000000	1023.000000	2046.000000
2.480000	-0.020814	-12.301182	-2.918407	-3.267047	-2.764268	-3.351460	0.000000	-10.000000	-0.491667	28.100000	56.166668	1023.000000	1023.000000	2046.000000
2.500000	-0.018058	-10.672199	-2.272394	-3.094569	-2.097952	-3.207284	0.000000	-10.000000	-0.558333	29.250000	65.333336	1023.000000	1023.000000	2046.000000
2.520000	-0.015092	-8.919183	-1.625055	-2.924648	-1.537975	-2.831505	0.000000	-10.000000	-0.583333	29.983334	74.833336	1023.000000	1023.000000	2046.000000
2.540000	-0.012947	-7.651441	-0.952630	-2.771874	-1.152238	-2.774699	0.000000	-10.000000	-0.633333	31.150000	84.500000	1023.000000	1023.000000	2046.000000
2.560000	-0.010589	-6.258061	-0.241095	-2.759656	-0.555479	-2.701831	0.000000	-10.000000	-0.650000	31.600000	94.833336	1023.000000	1023.000000	2046.000000
2.580000	-0.008270	-4.887413	0.353498	-2.819173	-0.001547	-2.420192	0.000000	-10.000000	-0.691667	32.466667	105.333336	1023.000000	1023.000000	2046.000000
2.600000	-0.006465	-3.820907	0.839429	-2.775585	0.358169	-2.242921	0.000000	-10.000000	-0.700000	32.650002	116.166664	1023.000000	1023.000000	2046.000000
2.620000	-0.003839	-2.269085	1.311711	-2.318383	0.859545	-2.121958	0.000000	-10.000000	-0.725000	33.083336	127.000000	1023.000000	1023.000000	2046.000000
2.640000	-0.001941	-1.146926	1.447090	-1.978293	1.310785	-1.926509	0.000000	-10.000000	-0.725000	33.066666	138.000000	1023.000000	1023.000000	2046.000000
2.660000	-0.000987	-0.583152	1.537771	-1.809857	1.408458	-1.719523	0.000000	-10.000000	-0.725000	33.283333	149.000000	1023.000000	1023.000000	2046.000000
2.680000	-0.000948	-0.560178	1.634074	-1.752153	1.321850	-1.763949	0.000000	-10.000000	-0.725000	33.400002	160.000000	1023.000000	1023.000000	2046.000000
2.700000	-0.001530	-0.904363	1.647895	-1.948889	1.317543	-1.920913	0.000000	-10.000000	-0.741667	33.816666	171.166672	1023.000000	1023.000000	2046.000000
2.720000	-0.002188	-1.292911	1.679351	-2.234690	1.346204	-2.083776	0.000000	-10.000000	-0.741667	34.200001	182.500000	1023.000000	1023.000000	2046.000000
2.740000	-0.002908	-1.718607	1.550173	-2.547857	1.384692	-2.105614	0.000000	-10.000000	-0.733333	34.400002	193.833328	1023.000000	1023.000000	2046.000000
2.760000	-0.003746	-2.213975	1.367732	-2.699288	1.404332	-2.286751	0.000000	-10.000000	-0.716667	34.233334	205.333328	1023.000000	1023.000000	2046.000000
2.780000	-0.003975	-2.349004	1.243773	-2.845392	1.638819	-2.386203	0.000000	-10.000000	-0.708333	33.916668	216.666672	1023.000000	1023.000000	2046.000000
2.800000	-0.003533	-2.088274	1.028445	-2.865697	2.066982	-2.318003	0.000000	-10.000000	-0.708333	33.566666	228.166672	1023.000000	1023.000000	2046.000000
2.820000	-0.002781	-1.643326	0.924257	-2.811412	2.392809	-2.148980	0.000000	-10.000000	-0.700000	33.466667	239.333328	1023.000000	1023.000000	2046.000000
2.840000	-0.002073	-1.225352	0.914333	-2.649388	2.670525	-2.160821	0.000000	-10.000000	-0.700000	33.366669	250.500000	1023.000000	1023.000000	2046.000000
2.860000	-0.000981	-0.579669	0.995607	-2.543353	3.061563	-2.093486	0.000000	-10.000000	-0.708333	33.250000	261.666656	1023.000000	1023.000000	2046.000000
2.880000	0.000384	0.227179	1.004578	-2.454600	3.562347	-1.885146	0.000000	-10.000000	-0.733333	33.133335	272.833344	1023.000000	1023.000000	2046.000000
2.900000	0.001432	0.846320	1.117048	-2.408919	3.868561	-1.730370	0.000000	-10.000000	-0.741667	32.950001	284.000000	1023.000000	1023.000000	2046.000000
2.920000	0.002801	1.655112	1.378273	-2.283379	4.252867	-1.692648	0.000000	-10.000000	-0.716667	32.950001	295.000000	1023.000000	1023.000000	2046.000000
2.940000	0.004509	2.664597	1.665738	-2.226705	4.809892	-1.584328	0.000000	-10.000000	-0.691667	32.883335	306.000000	1023.000000	1023.000000	2046.000000
2.960000	0.006370	3.764491	1.970878	-2.195521	5.349557	-1.360423	0.000000	-10.000000	-0.675000	32.950001	317.000000	1023.000000	1023.000000	2046.000000
2.980000	0.008140	4.810905	2.342013	-2.186745	5.830165	-1.174530	0.000000	-10.000000	-0.683333	32.983334	328.000000	1023.000000	1023.000000	2046.000000
3.000000	0.010285	6.078715	2.787753	-2.079564	6.445512	-1.074986	0.000000	-10.000000	-0.683333	32.766666	339.000000	1023.000000	1023.000000	2046.000000
3.020000	0.012592	7.442027	3.057884	-1.989749	7.179772	-0.805880	0.000000	-10.000000	-0.683333	32.366669	349.833344	1023.000000	1023.000000	2046.000000
3.040000	0.014657	8.662137	3.529621	-1.994703	7.657261	-0.530043	0.000000	-10.000000	-0.666667	32.250000	360.666656	1023.000000	1023.000000	2046.000000
3.060000	0.016865	9.967195	4.049377	-1.889692	8.262677	-0.455168	0.000000	-10.000000	-0.641667	31.833334	371.333344	1023.000000	1023.000000	2046.000000
3.080000	0.018960	11.205257	4.532281	-1.882168	8.853181	-0.298037	0.000000	-10.000000	-0.591667	31.233335	382.000000	1023.000000	1023.000000	2046.000000
3.100000	0.020555	12.148110	5.048196	-2.103001	9.194554	0.008360	0.000000	-10.000000	-0.541667	30.333334	392.500000	1023.000000	1023.000000	2046.000000
3.120000	0.022011	13.008336	5.573345	-2.161264	9.514924	0.081332	0.000000	-10.000000	-0.500000	29.733334	403.000000	1023.000000	1023.000000	2046.000000
3.140000	0.023221	13.723792	6.033654	-2.253006	9.836944	0.106200	0.000000	-10.000000	-0.491667	29.233334	413.000000	1023.000000	1023.000000	2046.000000
3.160000	0.024694	14.593933	6.361838	-2.333729	10.242667	0.323156	0.000000	-10.000000	-0.483333	28.766666	422.833344	1023.000000	1023.000000	2046.000000
3.180000	0.025886	15.298453	6.869382	-2.390747	10.427021	0.392797	0.000000	-10.000000	-0.475000	28.066668	432.333344	1023.000000	1023.000000	2046.000000
3.200000	0.027334	16.154207	7.410882	-2.387101	10.757374	0.373053	0.000000	-10.000000	-0.458333	27.716667	442.000000	1023.000000	1023.000000	2046.000000
3.220000	0.028996	17.136534	7.787871	-2.415228	11.237671	0.526220	0.000000	-10.000000	-0.441667	27.299999	451.333344	1023.000000	1023.000000	2046.000000
3.240000	0.030519	18.036655	8.277682	-2.438152	11.496412	0.700714	0.000000	-10.000000	-0.433333	27.100000	460.500000	1023.000000	1023.000000	2046.000000
3.260000	0.032282	19.078897	8.753716	-2.304536	11.918311	0.711407	0.000000	-10.000000	-0.408333	26.683334	469.500000	1023.000000	1023.000000	2046.000000
3.280000	0.034057	20.127405	9.105153	-2.233780	12.451282	0.804752	0.000000	-10.000000	-0.391667	26.316668	478.500000	1023.000000	1023.000000	2046.000000
3.300000	0.036026	21.291302	9.494360	-2.148734	12.839572	1.106105	0.000000	-10.000000	-0.366667	25.799999	487.333344	1023.000000	1023.000000	2046.000000
3.320000	0.038080	22.505386	9.993557	-1.981240	13.230670	1.262398	0.000000	-10.000000	-0.366667	25.416666	496.166656	1023.000000	1023.000000	2046.000000
3.340000	0.039996	23.637600	10.461818	-1.779595	13.669132	1.286245	0.000000	-10.000000	-0.358333	24.700001	504.666656	1023.000000	1023.000000	2046.000000
3.360000	0.042018	24.832855	10.823318	-1.668190	14.100846	1.576880	0.000000	-10.000000	-0.350000	24.466667	513.000000	1023.000000	1023.000000	2046.000000
3.380000	0.043707	25.831091	11.230019	-1.540601	14.337746	1.803928	0.000000	-10.000000	-0.333333	24.033335	521.000000	1023.000000	1023.000000	2046.000000
3.400000	0.045405	26.834126	11.599327	-1.256590	14.691702	1.799686	0.000000	-10.000000	-0.308333	23.633335	529.000000	1023.000000	1023.000000	2046.000000
3.420000	0.046923	27.731718	11.917428	-1.114171	15.100594	1.827866	0.000000	-10.000000	-0.258333	22.516668	537.000000	1023.000000	1023.000000	2046.000000
3.440000	0.049096	29.015934	12.388705	-0.966452	15.465807	2.127875	0.000000	-10.000000	-0.208333	20.983334	544.833313	1023.000000	1023.000000	2046.000000
3.460000	0.051366	30.357437	13.062619	-0.726268	15.759202	2.261883	0.000000	-10.000000	-0.158333	19.316668	552.333313	1023.000000	1023.000000	2046.000000
3.480000	0.053264	31.478838	13.598180	-0.523542	16.116501	2.287700	0.000000	-10.000000	-0.125000	17.450001	559.166687	1023.000000	1023.000000	2046.000000
3.500000	0.054998	32.503941	14.108280	-0.401685	16.274363	2.522982	0.000000	-10.000000	-0.075000	15.350000	565.333313	1023.000000	1023.000000	2046.000000
3.520000	0.056001	33.096634	14.520789	-0.372875	16.293350	2.655371	0.000000	-10.000000	-0.033333	12.783334	570.833313	1023.000000	1023.000000	2046.000000
3.540000	0.056104	33.157257	14.563303	-0.123230	16.140934	2.576250	0.000000	-10.000000	0.000000	9.950001	575.500000	1023.000000	1023.000000	2046.000000
3.560000	0.055754	32.950409	14.269205	0.120089	15.800908	2.760206	0.000000	-10.000000	0.025000	6.666667	579.333313	1023.000000	1023.000000	2046.000000
3.580000	0.055341	32.706715	13.988767	0.533746	15.281884	2.902319	0.000000	-10.000000	0.041667	2.283333	582.000000	1023.000000	1023.000000	2046.000000
3.600000	0.054177	32.018810	13.497237	0.945147	14.892661	2.683766	0.000000	-10.000000	0.050000	-1.533333	583.500000	1023.000000	1023.000000	2046.000000
3.620000	0.052901	31.264532	13.162443	1.212308	14.385479	2.504303	0.000000	-10.000000	0.058333	-5.250000	584.000000	1023.000000	1023.000000	2046.000000
3.640000	0.051204	30.261295	13.058311	1.003006	13.692766	2.507212	0.000000	-10.000000	0.075000	-7.433333	584.000000	1023.000000	1023.000000	2046.000000
3.660000	0.048603	28.724195	12.781007	0.755404	13.044909	2.142875	0.000000	-10.000000	0.100000	-9.716667	584.000000	1023.000000	1023.000000	2046.000000
3.680000	0.045300	26.772232	12.268364	0.501723	12.310169	1.691976	0.000000	-10.000000	0.158333	-11.883333	584.000000	1023.000000	1023.000000	2046.000000
3.700000	0.042146	24.908430	11.554890	0.274320	11.612230	1.466991	0.000000	-10.000000	0.200000	-14.000000	584.000000	1023.000000	1023.000000	2046.000000
3.720000	0.039324	23.240187	10.870678	0.113499	10.912707	1.343302	0.000000	-10.000000	0.241667	-15.866667	576.500000	1023.000000	1023.000000	2046.000000
3.740000	0.036876	21.793486	10.119256	0.174434	10.471498	1.028299	0.000000	-10.000000	0.250000	-16.933334	567.000000	1023.000000	1023.000000	2046.000000
3.760000	0.034427	20.346392	9.408980	0.129663	10.015159	0.792590	0.000000	-10.000000	0.283333	-18.000000	555.500000	1023.000000	1023.000000	2046.000000
3.780000	0.032619	19.277849	8.708972	0.005415	9.713314	0.850146	0.000000	-10.000000	0.316667	-19.083334	549.500000	1023.000000	1023.000000	2046.000000
3.800000	0.030894	18.258274	8.262791	-0.050704	9.252974	0.793213	0.000000	-10.000000	0.350000	-20.133333	543.166687	1023.000000	1023.000000	2046.000000
3.820000	0.029321	17.328478	7.783672	-0.014175	8.947978	0.611002	0.000000	-10.000000	0.375000	-20.966667	536.500000	1023.000000	1023.000000	2046.000000
3.840000	0.027443	16.219078	7.248852	-0.090183	8.654277	0.406133	0.000000	-10.000000	0.391667	-21.533333	529.333313	1023.000000	1023.000000	2046.000000
3.860000	0.025944	15.332863	6.747691	-0.194872	8.386958	0.393086	0.000000	-10.000000	0.416667	-22.316668	522.166687	1023.000000	1023.000000	2046.000000
3.880000	0.024715	14.606842	6.448218	-0.326647	8.053224	0.432048	0.000000	-10.000000	0.433333	-23.016666	514.666687	1023.000000	1023.000000	2046.000000
3.900000	0.023637	13.969495	6.154223	-0.315535	7.867456	0.263350	0.000000	-10.000000	0.466667	-23.850000	507.000000	1023.000000	1023.000000	2046.000000
3.920000	0.022313	13.187261	5.758419	-0.438455	7.742387	0.124910	0.000000	-10.000000	0.491667	-24.450001	499.000000	1023.000000	1023.000000	2046.000000
3.940000	0.021512	12.713403	5.461990	-0.605521	7.553913	0.303021	0.000000	-10.000000	0.525000	-25.066668	491.000000	1023.000000	1023.000000	2046.000000
3.960000	0.020791	12.287390	5.228866	-0.628248	7.377262	0.309510	0.000000	-10.000000	0.550000	-25.750000	482.666656	1023.000000	1023.000000	2046.000000
3.980000	0.020067	11.859659	4.895891	-0.553828	7.285376	0.232221	0.000000	-10.000000	0.558333	-26.116667	474.166656	1023.000000	1023.000000	2046.000000
4.000000	0.019016	11.238406	4.592407	-0.634267	7.053328	0.226937	0.000000	-10.000000	0.541667	-26.383333	465.333344	1023.000000	1023.000000	2046.000000
4.020000	0.018492	10.928528	4.422754	-0.709401	6.803184	0.411991	0.000000	-10.000000	0.533333	-26.283333	456.666656	1023.000000	1023.000000	2046.000000
4.040000	0.017690	10.454626	4.292742	-0.777207	6.561560	0.377530	0.000000	-10.000000	0.533333	-26.383333	447.833344	1023.000000	1023.000000	2046.000000
4.060000	0.016325	9.648002	4.092691	-0.904235	6.219241	0.240304	0.000000	-10.000000	0.550000	-26.549999	439.000000	1023.000000	1023.000000	2046.000000
4.080000	0.014918	8.816820	3.819567	-1.131307	5.806431	0.322128	0.000000	-10.000000	0.566667	-26.900000	430.000000	1023.000000	1023.000000	2046.000000
4.100000	0.013804	8.158039	3.731454	-1.274734	5.346811	0.354508	0.000000	-10.000000	0.600000	-27.183334	421.000000	1023.000000	1023.000000	2046.000000
4.120000	0.012658	7.481003	3.566689	-1.220525	5.002312	0.132527	0.000000	-10.000000	0.633333	-27.350000	412.000000	1023.000000	1023.000000	2046.000000
4.140000	0.011212	6.626193	3.313783	-1.327398	4.635500	0.004308	0.000000	-10.000000	0.650000	-27.433334	402.833344	1023.000000	1023.000000	2046.000000
4.160000	0.010260	6.063839	3.186632	-1.447876	4.211132	0.113951	0.000000	-10.000000	0.633333	-27.500000	393.666656	1023.000000	1023.000000	2046.000000
4.180000	0.009347	5.524333	3.025885	-1.452023	3.941214	0.009257	0.000000	-10.000000	0.600000	-27.433334	384.500000	1023.000000	1023.000000	2046.000000
4.200000	0.008093	4.783217	2.722951	-1.391426	3.658321	-0.206628	0.000000	-10.000000	0.583333	-27.233334	375.500000	1023.000000	1023.000000	2046.000000
4.220000	0.007171	4.238225	2.467849	-1.500040	3.384799	-0.114383	0.000000	-10.000000	0.583333	-26.916668	366.500000	1023.000000	1023.000000	2046.000000
4.240000	0.006674	3.944283	2.411811	-1.503077	3.070426	-0.034878	0.000000	-10.000000	0.583333	-26.833334	357.500000	1023.000000	1023.000000	2046.000000
4.260000	0.006104	3.607703	2.214264	-1.386082	2.896326	-0.116806	0.000000	-10.000000	0.566667	-26.833334	348.500000	1023.000000	1023.000000	2046.000000
4.280000	0.004933	2.915194	1.949841	-1.379767	2.580768	-0.235649	0.000000	-10.000000	0.550000	-26.800001	339.500000	1023.000000	1023.000000	2046.000000
4.300000	0.004404	2.602880	1.865953	-1.416334	2.239802	-0.086541	0.000000	-10.000000	0.550000	-26.600000	330.500000	1023.000000	1023.000000	2046.000000
4.320000	0.003952	2.335549	1.733337	-1.300622	2.019840	-0.117006	0.000000	-10.000000	0.550000	-26.283333	321.666656	1023.000000	1023.000000	2046.000000
4.340000	0.003221	1.903909	1.499738	-1.162573	1.825178	-0.258434	0.000000	-10.000000	0.550000	-26.050001	312.833344	1023.000000	1023.000000	2046.000000
4.360000	0.002218	1.310814	1.302711	-1.220669	1.462527	-0.233755	0.000000	-10.000000	0.541667	-25.950001	304.166656	1023.000000	1023.000000	2046.000000
4.380000	0.001839	1.087058	1.239953	-1.228406	1.185514	-0.110002	0.000000	-10.000000	0.533333	-25.650002	295.500000	1023.000000	1023.000000	2046.000000
4.400000	0.001320	0.780015	1.024607	-1.028317	1.081621	-0.297896	0.000000	-10.000000	0.516667	-25.483334	286.833344	1023.000000	1023.000000	2046.000000
4.420000	0.000215	0.127140	0.819217	-1.054369	0.799168	-0.436876	0.000000	-10.000000	0.508333	-25.083334	278.333344	1023.000000	1023.000000	2046.000000
4.440000	-0.000050	-0.029346	0.869045	-1.078120	0.566220	-0.386491	0.000000	-10.000000	0.500000	-24.966667	270.000000	1023.000000	1023.000000	2046.000000
4.460000	0.000410	0.242473	1.096294	-0.947762	0.482394	-0.388454	0.000000	-10.000000	0.491667	-24.666666	261.666656	1023.000000	1023.000000	2046.000000
4.480000	0.000698	0.412344	1.239468	-0.744472	0.465284	-0.547935	0.000000	-10.000000	0.483333	-24.383333	253.333328	1023.000000	1023.000000	2046.000000
4.500000	0.000469	0.277023	1.355755	-0.831932	0.276611	-0.523410	0.000000	-10.000000	0.466667	-24.000000	245.000000	1023.000000	1023.000000	2046.000000
4.520000	0.000330	0.195065	1.491100	-0.942064	0.113366	-0.467336	0.000000	-10.000000	0.458333	-23.816668	237.000000	1023.000000	1023.000000	2046.000000
4.540000	-0.000186	-0.109993	1.455912	-0.823252	-0.084194	-0.658459	0.000000	-10.000000	0.450000	-23.666668	229.000000	1023.000000	1023.000000	2046.000000
4.560000	-0.001427	-0.843238	1.084169	-0.686325	-0.436848	-0.804235	0.000000	-10.000000	0.466667	-23.466667	221.166672	1023.000000	1023.000000	2046.000000
4.580000	-0.002442	-1.443057	0.695733	-0.529010	-0.850506	-0.759274	0.000000	-10.000000	0.483333	-23.400000	213.500000	1023.000000	1023.000000	2046.000000
4.600000	-0.003546	-2.095428	0.355928	-0.383030	-1.284611	-0.783715	0.000000	-10.000000	0.491667	-23.299999	205.833328	1023.000000	1023.000000	2046.000000
4.620000	-0.005046	-2.982075	0.022376	-0.172863	-1.695294	-1.136293	0.000000	-10.000000	0.475000	-23.433332	198.000000	1023.000000	1023.000000	2046.000000
4.640000	-0.007358	-4.348290	-0.267202	-0.346512	-2.169963	-1.564612	0.000000	-10.000000	0.441667	-23.016666	190.000000	1023.000000	1023.000000	2046.000000
4.660000	-0.009794	-5.788321	-0.453948	-0.800107	-2.701778	-1.832488	0.000000	-10.000000	0.416667	-22.566666	182.333328	1023.000000	1023.000000	2046.000000
4.680000	-0.011860	-7.009039	-0.511706	-1.156305	-3.173416	-2.167613	0.000000	-10.000000	0.383333	-22.000000	174.833328	1023.000000	1023.000000	2046.000000
4.700000	-0.014553	-8.600977	-0.971053	-1.382256	-3.566191	-2.681478	0.000000	-10.000000	0.366667	-21.350000	167.666672	1023.000000	1023.000000	2046.000000
4.720000	-0.017983	-10.627682	-1.583819	-1.834075	-4.126069	-3.083719	0.000000	-10.000000	0.350000	-20.766666	160.500000	1023.000000	1023.000000	2046.000000
4.740000	-0.020517	-12.125440	-2.045622	-2.201795	-4.581003	-3.297019	0.000000	-10.000000	0.341667	-20.033333	153.500000	1023.000000	1023.000000	2046.000000
4.760000	-0.022363	-13.216274	-2.576748	-2.351470	-4.779705	-3.508352	0.000000	-10.000000	0.341667	-19.850000	146.833328	1023.000000	1023.000000	2046.000000
4.780000	-0.024311	-14.367809	-3.215866	-2.379314	-4.902309	-3.870320	0.000000	-10.000000	0.341667	-19.716667	140.166672	1023.000000	1023.000000	2046.000000
4.800000	-0.026595	-15.717853	-3.757295	-2.701230	-5.273103	-3.986224	0.000000	-10.000000	0.350000	-19.916666	133.666672	1023.000000	1023.000000	2046.000000
4.820000	-0.027736	-16.391726	-4.087395	-2.803495	-5.472539	-4.028296	0.000000	-10.000000	0.350000	-19.883333	127.000000	1023.000000	1023.000000	2046.000000
4.840000	-0.028752	-16.992458	-4.484573	-2.861486	-5.537144	-4.109255	0.000000	-10.000000	0.341667	-19.883333	120.333336	1023.000000	1023.000000	2046.000000
4.860000	-0.029826	-17.627356	-4.908273	-2.782793	-5.613055	-4.323234	0.000000	-10.000000	0.333333	-19.600000	113.666664	1023.000000	1023.000000	2046.000000
4.880000	-0.031436	-18.578613	-5.222657	-3.082724	-5.888848	-4.384384	0.000000	-10.000000	0.316667	-19.466667	107.000000	1023.000000	1023.000000	2046.000000
4.900000	-0.031919	-18.863960	-5.278591	-3.218206	-6.007767	-4.359396	0.000000	-10.000000	0.308333	-19.083334	100.666664	1023.000000	1023.000000	2046.000000
4.920000	-0.032201	-19.030802	-5.427842	-3.191459	-5.896292	-4.515208	0.000000	-10.000000	0.283333	-18.816668	94.333336	1023.000000	1023.000000	2046.000000
4.940000	-0.032773	-19.369139	-5.599863	-3.355458	-5.875635	-4.538183	0.000000	-10.000000	0.266667	-18.433334	88.000000	1023.000000	1023.000000	2046.000000
4.960000	-0.032924	-19.458334	-5.686532	-3.458053	-5.914370	-4.399378	0.000000	-10.000000	0.250000	-18.250000	81.666664	1023.000000	1023.000000	2046.000000
4.980000	-0.032690	-19.320080	-5.837822	-3.377835	-5.798644	-4.305779	0.000000	-10.000000	0.250000	-18.033335	75.500000	1023.000000	1023.000000	2046.000000
5.000000	-0.032687	-19.318226	-6.065539	-3.198227	-5.672362	-4.382096	0.000000	-10.000000	0.258333	-17.683334	69.500000	1023.000000	1023.000000	2046.000000
5.020000	-0.033392	-19.734943	-6.193321	-3.331254	-5.801037	-4.409331	0.000000	-10.000000	0.258333	-17.083334	63.666668	1023.000000	1023.000000	2046.000000
5.040000	-0.033442	-19.764368	-6.187094	-3.412775	-5.821439	-4.343060	0.000000	-10.000000	0.258333	-16.450001	58.000000	1023.000000	1023.000000	2046.000000
5.060000	-0.033578	-19.844450	-6.155862	-3.435221	-5.832916	-4.420452	0.000000	-10.000000	0.233333	-15.883333	50.833332	1023.000000	1023.000000	2046.000000
5.080000	-0.034345	-20.298143	-6.344816	-3.552923	-5.885583	-4.514822	0.000000	-10.000000	0.216667	-15.433333	43.833332	1023.000000	1023.000000	2046.000000
5.100000	-0.035558	-21.014952	-6.335007	-3.851296	-6.226060	-4.602589	0.000000	-10.000000	0.200000	-15.100000	38.666668	1023.000000	1023.000000	2046.000000
5.120000	-0.036092	-21.330137	-6.314340	-3.999218	-6.444644	-4.571935	0.000000	-10.000000	0.200000	-14.716667	35.333332	1023.000000	1023.000000	2046.000000
5.140000	-0.036497	-21.569775	-6.366964	-4.027371	-6.501187	-4.674252	0.000000	-10.000000	0.200000	-14.216667	32.000000	1023.000000	1023.000000	2046.000000
5.160000	-0.037297	-22.042320	-6.606054	-3.969303	-6.540638	-4.926326	0.000000	-10.000000	0.183333	-13.566667	27.166666	1023.000000	1023.000000	2046.000000
5.180000	-0.038471	-22.736372	-6.611722	-4.238794	-6.917459	-4.968396	0.000000	-10.000000	0.158333	-12.766666	22.500000	1023.000000	1023.000000	2046.000000
5.200000	-0.038330	-22.653250	-6.536994	-4.312614	-6.919432	-4.884210	0.000000	-10.000000	0.125000	-12.116667	18.166666	1023.000000	1023.000000	2046.000000
5.220000	-0.038179	-22.563662	-6.575877	-4.201275	-6.795932	-4.990578	0.000000	-10.000000	0.116667	-11.366667	14.166667	1023.000000	1023.000000	2046.000000
5.240000	-0.038407	-22.698786	-6.642448	-4.150957	-6.818684	-5.086697	0.000000	-10.000000	0.100000	-10.783333	10.500000	1023.000000	1023.000000	2046.000000
5.260000	-0.038638	-22.835320	-6.500529	-4.321332	-7.020148	-4.993311	0.000000	-10.000000	0.100000	-10.216666	7.000000	1023.000000	1023.000000	2046.000000
5.280000	-0.037937	-22.420853	-6.322056	-4.212251	-6.958699	-4.927847	0.000000	-10.000000	0.075000	-9.716666	3.666667	1023.000000	1023.000000	2046.000000
5.300000	-0.037433	-22.122646	-6.386204	-4.033532	-6.742183	-4.960728	0.000000	-10.000000	0.058333	-8.950000	0.666667	1023.000000	1023.000000	2046.000000
5.320000	-0.037573	-22.205490	-6.396974	-4.013198	-6.815649	-4.979669	0.000000	-10.000000	0.041667	-8.100000	-2.000000	1023.000000	1023.000000	2046.000000
5.340000	-0.037585	-22.212814	-6.239495	-4.121399	-6.945481	-4.906440	0.000000	-10.000000	0.025000	-6.800000	-4.333333	1023.000000	1023.000000	2046.000000
5.360000	-0.036576	-21.616188	-6.024148	-3.962912	-6.836649	-4.792480	0.000000	-10.000000	0.016667	-4.683333	-6.500000	1023.000000	1023.000000	2046.000000
5.380000	-0.035620	-21.051363	-5.980737	-3.785161	-6.532510	-4.752954	0.000000	-10.000000	-0.016667	-1.033333	-8.000000	1023.000000	1023.000000	2046.000000
5.400000	-0.035281	-20.850809	-5.801447	-3.844133	-6.508706	-4.696523	0.000000	-10.000000	-0.050000	3.333333	-8.833333	1023.000000	1023.000000	2046.000000
5.420000	-0.033909	-20.040342	-5.484524	-3.793893	-6.231194	-4.530731	0.000000	-10.000000	-0.100000	8.266666	-9.000000	1023.000000	1023.000000	2046.000000
5.440000	-0.032164	-19.008648	-5.234805	-3.620375	-5.782306	-4.371162	0.000000	-10.000000	-0.158333	12.466667	-9.000000	1023.000000	1023.000000	2046.000000
5.460000	-0.030914	-18.269943	-5.055188	-3.499860	-5.374983	-4.339913	0.000000	-10.000000	-0.191667	16.166666	-9.000000	1023.000000	1023.000000	2046.000000
5.480000	-0.029834	-17.631641	-4.669958	-3.564983	-5.175016	-4.221683	0.000000	-10.000000	-0.233333	18.466667	-9.000000	1023.000000	1023.000000	2046.000000
5.500000	-0.027464	-16.231470	-4.192244	-3.422477	-4.611394	-4.005356	0.000000	-10.000000	-0.291667	20.500000	2.333333	1023.000000	1023.000000	2046.000000
5.520000	-0.025205	-14.895973	-3.842108	-3.242995	-3.954624	-3.856246	0.000000	-10.000000	-0.366667	22.183334	15.333333	1023.000000	1023.000000	2046.000000
5.540000	-0.023301	-13.771145	-3.207891	-3.215973	-3.661834	-3.685447	0.000000	-10.000000	-0.425000	24.166668	31.000000	1023.000000	1023.000000	2046.000000
5.560000	-0.021057	-12.444531	-2.501647	-3.170130	-3.265789	-3.506967	0.000000	-10.000000	-0.433333	25.633333	38.000000	1023.000000	1023.000000	2046.000000
5.580000	-0.018331	-10.833883	-1.882565	-3.005923	-2.604100	-3.341295	0.000000	-10.000000	-0.466667	27.216667	46.333332	1023.000000	1023.000000	2046.000000
5.600000	-0.016470	-9.733931	-1.426075	-3.040640	-2.027755	-3.239461	0.000000	-10.000000	-0.500000	28.250000	55.166668	1023.000000	1023.000000	2046.000000
5.620000	-0.014776	-8.732723	-0.793304	-3.129452	-1.653645	-3.156323	0.000000	-10.000000	-0.566667	29.283335	64.500000	1023.000000	1023.000000	2046.000000
5.640000	-0.012775	-7.550075	-0.223888	-3.070032	-1.277605	-2.978550	0.000000	-10.000000	-0.591667	30.000000	74.000000	1023.000000	1023.000000	2046.000000
5.660000	-0.009757	-5.766540	0.142610	-2.545389	-0.660045	-2.703717	0.000000	-10.000000	-0.608333	30.716667	83.833336	1023.000000	1023.000000	2046.000000
5.680000	-0.008391	-4.958942	0.164609	-2.265876	-0.279017	-2.578659	0.000000	-10.000000	-0.616667	31.133333	94.000000	1023.000000	1023.000000	2046.000000
5.700000	-0.008451	-4.994595	0.252658	-2.276399	-0.412280	-2.558574	0.000000	-10.000000	-0.650000	31.633335	104.333336	1023.000000	1023.000000	2046.000000
5.720000	-0.008529	-5.040824	0.374948	-2.478700	-0.416995	-2.520077	0.000000	-10.000000	-0.700000	32.150002	114.833336	1023.000000	1023.000000	2046.000000
5.740000	-0.008799	-5.199986	0.302109	-2.616237	-0.237420	-2.648438	0.000000	-10.000000	-0.716667	32.916668	125.500000	1023.000000	1023.000000	2046.000000
5.760000	-0.009802	-5.792847	0.163819	-2.837804	-0.246538	-2.872324	0.000000	-10.000000	-0.716667	33.216667	136.500000	1023.000000	1023.000000	2046.000000
5.780000	-0.011135	-6.581067	0.139520	-3.292382	-0.445711	-2.982493	0.000000	-10.000000	-0.716667	33.299999	147.500000	1023.000000	1023.000000	2046.000000
5.800000	-0.011084	-6.550410	-0.033075	-3.377625	-0.118881	-3.020830	0.000000	-10.000000	-0.700000	33.150002	158.500000	1023.000000	1023.000000	2046.000000
5.820000	-0.010877	-6.428393	-0.334286	-3.424170	0.325796	-2.995733	0.000000	-10.000000	-0.708333	33.000000	169.500000	1023.000000	1023.000000	2046.000000
5.840000	-0.010960	-6.477267	-0.490734	-3.499415	0.465555	-2.952673	0.000000	-10.000000	-0.700000	32.933334	180.500000	1023.000000	1023.000000	2046.000000
5.860000	-0.010381	-6.135351	-0.423053	-3.473421	0.682781	-2.921658	0.000000	-10.000000	-0.716667	32.933334	191.500000	1023.000000	1023.000000	2046.000000
5.880000	-0.008772	-5.184452	-0.464989	-3.187848	1.270925	-2.802540	0.000000	-10.000000	-0.700000	32.883335	202.500000	1023.000000	1023.000000	2046.000000
5.900000	-0.007508	-4.437074	-0.523358	-3.010760	1.758473	-2.661428	0.000000	-10.000000	-0.691667	32.616669	213.500000	1023.000000	1023.000000	2046.000000
5.920000	-0.006764	-3.997691	-0.474792	-2.984600	2.000542	-2.538841	0.000000	-10.000000	-0.675000	32.533333	224.500000	1023.000000	1023.000000	2046.000000
5.940000	-0.005782	-3.417363	-0.223018	-3.017177	2.222736	-2.399904	0.000000	-10.000000	-0.691667	32.650002	235.333328	1023.000000	1023.000000	2046.000000
5.960000	-0.003661	-2.163531	0.033132	-2.758984	2.860237	-2.297916	0.000000	-10.000000	-0.691667	32.783333	246.166672	1023.000000	1023.000000	2046.000000
5.980000	-0.001547	-0.914047	0.328291	-2.641938	3.488839	-2.089239	0.000000	-10.000000	-0.708333	32.799999	257.000000	1023.000000	1023.000000	2046.000000
6.000000	0.000028	0.016788	0.630722	-2.631883	3.987986	-1.970036	0.000000	-10.000000	-0.700000	32.616669	268.000000	1023.000000	1023.000000	2046.000000
6.020000	0.001594	0.941774	1.080950	-2.757557	4.369588	-1.751207	0.000000	-10.000000	-0.700000	32.683334	279.000000	1023.000000	1023.000000	2046.000000
6.040000	0.004253	2.513356	1.490057	-2.526224	5.111840	-1.562317	0.000000	-10.000000	-0.675000	32.533333	290.000000	1023.000000	1023.000000	2046.000000
6.060000	0.006870	4.059898	1.883354	-2.356793	5.843194	-1.309856	0.000000	-10.000000	-0.641667	32.183334	300.833344	1023.000000	1023.000000	2046.000000
6.080000	0.008954	5.291914	2.283280	-2.346299	6.430218	-1.075285	0.000000	-10.000000	-0.616667	31.716667	311.666656	1023.000000	1023.000000	2046.000000
6.100000	0.010709	6.328925	2.857457	-2.434822	6.800834	-0.894545	0.000000	-10.000000	-0.600000	31.200001	322.166656	1023.000000	1023.000000	2046.000000
6.120000	0.012681	7.494241	3.415401	-2.460517	7.299839	-0.760483	0.000000	-10.000000	-0.591667	30.700001	332.833344	1023.000000	1023.000000	2046.000000
6.140000	0.014818	8.757177	3.872689	-2.407177	7.921923	-0.630258	0.000000	-10.000000	-0.566667	30.083334	343.166656	1023.000000	1023.000000	2046.000000
6.160000	0.016185	9.565120	4.299639	-2.542243	8.271721	-0.463997	0.000000	-10.000000	-0.558333	29.483334	353.500000	1023.000000	1023.000000	2046.000000
6.180000	0.017138	10.128368	4.793728	-2.705817	8.406861	-0.366404	0.000000	-10.000000	-0.541667	29.150000	363.333344	1023.000000	1023.000000	2046.000000
6.200000	0.018342	10.839938	5.368961	-2.832426	8.599333	-0.295930	0.000000	-10.000000	-0.525000	29.100000	373.000000	1023.000000	1023.000000	2046.000000
6.220000	0.020414	12.064780	5.832502	-2.732955	9.131620	-0.166387	0.000000	-10.000000	-0.508333	28.799999	382.666656	1023.000000	1023.000000	2046.000000
6.240000	0.022232	13.139260	6.245948	-2.694911	9.625056	-0.036833	0.000000	-10.000000	-0.500000	28.733334	392.333344	1023.000000	1023.000000	2046.000000
6.260000	0.023599	13.946832	6.658468	-2.745178	9.957508	0.076033	0.000000	-10.000000	-0.500000	28.283333	402.000000	1023.000000	1023.000000	2046.000000
6.280000	0.024785	14.648162	7.173409	-2.836149	10.198578	0.112324	0.000000	-10.000000	-0.500000	28.333334	411.500000	1023.000000	1023.000000	2046.000000
6.300000	0.027086	16.008102	7.681389	-2.664529	10.764889	0.226353	0.000000	-10.000000	-0.483333	28.083334	421.000000	1023.000000	1023.000000	2046.000000
6.320000	0.029348	17.344847	8.003435	-2.479573	11.374737	0.446248	0.000000	-10.000000	-0.475000	28.016668	430.333344	1023.000000	1023.000000	2046.000000
6.340000	0.030960	18.297356	8.464382	-2.452977	11.659239	0.626712	0.000000	-10.000000	-0.458333	27.650002	439.666656	1023.000000	1023.000000	2046.000000
6.360000	0.032955	19.476273	9.045934	-2.304937	12.036222	0.699054	0.000000	-10.000000	-0.458333	27.500000	449.000000	1023.000000	1023.000000	2046.000000
6.380000	0.035922	21.229727	9.539186	-2.000084	12.740811	0.949814	0.000000	-10.000000	-0.441667	27.250000	458.333344	1023.000000	1023.000000	2046.000000
6.400000	0.037901	22.399710	9.947530	-1.898219	13.133989	1.216410	0.000000	-10.000000	-0.425000	26.883333	467.500000	1023.000000	1023.000000	2046.000000
6.420000	0.039599	23.402817	10.448651	-1.803807	13.409161	1.348812	0.000000	-10.000000	-0.408333	26.416668	476.500000	1023.000000	1023.000000	2046.000000
6.440000	0.041888	24.755543	10.909161	-1.540965	13.919931	1.467416	0.000000	-10.000000	-0.400000	26.000000	485.333344	1023.000000	1023.000000	2046.000000
6.460000	0.044193	26.117895	11.279220	-1.332101	14.449184	1.721593	0.000000	-10.000000	-0.400000	25.783335	494.166656	1023.000000	1023.000000	2046.000000
6.480000	0.045868	27.107767	11.602676	-1.254720	14.871675	1.888136	0.000000	-10.000000	-0.391667	25.433334	502.666656	1023.000000	1023.000000	2046.000000
6.500000	0.047697	28.189100	12.280562	-1.132183	15.104997	1.935724	0.000000	-10.000000	-0.358333	24.850000	511.333344	1023.000000	1023.000000	2046.000000
6.520000	0.050170	29.650568	12.915200	-0.873029	15.550487	2.057910	0.000000	-10.000000	-0.316667	24.033335	519.666687	1023.000000	1023.000000	2046.000000
6.540000	0.052835	31.225252	13.509986	-0.577351	16.043846	2.248770	0.000000	-10.000000	-0.258333	22.850000	528.000000	1023.000000	1023.000000	2046.000000
6.560000	0.054378	32.137302	14.006341	-0.511941	16.251562	2.391341	0.000000	-10.000000	-0.225000	21.216667	535.666687	1023.000000	1023.000000	2046.000000
6.580000	0.055192	32.618492	14.467236	-0.585938	16.273714	2.463480	0.000000	-10.000000	-0.175000	19.716667	543.000000	1023.000000	1023.000000	2046.000000
6.600000	0.055847	33.005333	14.756357	-0.481021	16.263655	2.466343	0.000000	-10.000000	-0.133333	17.750000	549.833313	1023.000000	1023.000000	2046.000000
6.620000	0.056769	33.550575	14.668038	0.014901	16.292587	2.575050	0.000000	-10.000000	-0.083333	15.666667	556.166687	1023.000000	1023.000000	2046.000000
6.640000	0.056975	33.672016	14.401557	0.408278	16.036955	2.825226	0.000000	-10.000000	-0.041667	12.883334	561.833313	1023.000000	1023.000000	2046.000000
6.660000	0.055826	32.993416	13.945723	0.703526	15.550017	2.794148	0.000000	-10.000000	-0.016667	10.183333	566.500000	1023.000000	1023.000000	2046.000000
6.680000	0.054823	32.400616	13.832640	1.016512	15.000464	2.550997	0.000000	-10.000000	0.016667	7.233334	570.333313	1023.000000	1023.000000	2046.000000
6.700000	0.053769	31.777311	13.669190	1.101887	14.652280	2.353954	0.000000	-10.000000	0.033333	4.183333	573.166687	1023.000000	1023.000000	2046.000000
6.720000	0.051530	30.454212	13.325313	0.819245	14.139518	2.170136	0.000000	-10.000000	0.050000	0.466667	575.000000	1023.000000	1023.000000	2046.000000
6.740000	0.048335	28.565697	12.862565	0.426187	13.376267	1.900678	0.000000	-10.000000	0.066667	-3.216667	575.833313	1023.000000	1023.000000	2046.000000
6.760000	0.045099	26.653652	12.371795	0.166625	12.582089	1.533144	0.000000	-10.000000	0.091667	-7.166667	576.000000	1023.000000	1023.000000	2046.000000
6.780000	0.042629	25.193787	11.663563	0.141627	12.164600	1.223997	0.000000	-10.000000	0.108333	-10.066667	576.000000	1023.000000	1023.000000	2046.000000
6.800000	0.040812	24.119598	10.849422	0.229222	11.951433	1.089520	0.000000	-10.000000	0.133333	-12.333334	576.000000	1023.000000	1023.000000	2046.000000
6.820000	0.038614	22.820671	10.164865	0.145955	11.482252	1.027599	0.000000	-10.000000	0.150000	-13.316667	576.000000	1023.000000	1023.000000	2046.000000
6.840000	0.036634	21.650475	9.669251	0.032645	11.005433	0.943145	0.000000	-10.000000	0.191667	-14.650001	572.333313	1023.000000	1023.000000	2046.000000
6.860000	0.034984	20.675699	9.229278	0.054284	10.661222	0.730914	0.000000	-10.000000	0.216667	-15.800000	563.500000	1023.000000	1023.000000	2046.000000
6.880000	0.033930	20.052561	8.688046	0.200552	10.583437	0.580526	0.000000	-10.000000	0.250000	-17.166666	553.000000	1023.000000	1023.000000	2046.000000
6.900000	0.032335	19.109810	8.208604	0.037732	10.230866	0.632609	0.000000	-10.000000	0.275000	-18.116667	544.166687	1023.000000	1023.000000	2046.000000
6.920000	0.030498	18.024208	7.731472	-0.093952	9.837742	0.548947	0.000000	-10.000000	0.308333	-19.166666	538.166687	1023.000000	1023.000000	2046.000000
6.940000	0.028960	17.115408	7.458242	-0.168891	9.445945	0.380112	0.000000	-10.000000	0.341667	-20.416666	531.666687	1023.000000	1023.000000	2046.000000
6.960000	0.028091	16.601881	7.148263	-0.155419	9.325432	0.283605	0.000000	-10.000000	0.383333	-21.433332	524.666687	1023.000000	1023.000000	2046.000000
6.980000	0.027269	16.116125	6.787279	-0.259007	9.220174	0.367679	0.000000	-10.000000	0.408333	-22.400000	517.500000	1023.000000	1023.000000	2046.000000
7.000000	0.025865	15.286119	6.392512	-0.427933	8.921665	0.399876	0.000000	-10.000000	0.450000	-23.383333	509.833344	1023.000000	1023.000000	2046.000000
7.020000	0.024830	14.674708	6.180529	-0.482587	8.607635	0.369132	0.000000	-10.000000	0.491667	-24.516666	502.000000	1023.000000	1023.000000	2046.000000
7.040000	0.024088	14.236250	5.871922	-0.432617	8.480655	0.316290	0.000000	-10.000000	0.533333	-25.366667	493.833344	1023.000000	1023.000000	2046.000000
7.060000	0.023633	13.966979	5.551273	-0.395639	8.340029	0.471317	0.000000	-10.000000	0.550000	-26.016666	485.500000	1023.000000	1023.000000	2046.000000
7.080000	0.022338	13.201536	5.320820	-0.546001	7.885351	0.541366	0.000000	-10.000000	0.566667	-26.500000	476.833344	1023.000000	1023.000000	2046.000000
7.100000	0.021228	12.545851	5.232754	-0.630961	7.499648	0.444411	0.000000	-10.000000	0.600000	-27.100000	468.000000	1023.000000	1023.000000	2046.000000
7.120000	0.020568	12.155913	4.980851	-0.591675	7.342684	0.424053	0.000000	-10.000000	0.641667	-27.600000	459.000000	1023.000000	1023.000000	2046.000000
7.140000	0.018991	11.223805	4.750954	-0.869581	6.786492	0.555940	0.000000	-10.000000	0.658333	-28.033333	449.833344	1023.000000	1023.000000	2046.000000
7.160000	0.017523	10.356026	4.652731	-0.984438	6.235333	0.452399	0.000000	-10.000000	0.658333	-28.300001	440.500000	1023.000000	1023.000000	2046.000000
7.180000	0.016609	9.815822	4.447788	-0.898115	5.974411	0.291738	0.000000	-10.000000	0.650000	-28.566668	431.000000	1023.000000	1023.000000	2046.000000
7.200000	0.015560	9.195991	4.255596	-0.977859	5.596369	0.321885	0.000000	-10.000000	0.650000	-28.600000	421.500000	1023.000000	1023.000000	2046.000000
7.220000	0.014162	8.369994	4.071107	-1.111053	5.132847	0.277092	0.000000	-10.000000	0.658333	-28.716667	412.000000	1023.000000	1023.000000	2046.000000
7.240000	0.012949	7.652659	3.944498	-1.092561	4.699897	0.100825	0.000000	-10.000000	0.658333	-28.683334	402.333344	1023.000000	1023.000000	2046.000000
7.260000	0.012323	7.283143	3.602277	-0.911923	4.613333	-0.020545	0.000000	-10.000000	0.658333	-28.700001	392.833344	1023.000000	1023.000000	2046.000000
7.280000	0.011317	6.688251	3.364397	-1.043578	4.276362	0.091069	0.000000	-10.000000	0.641667	-28.650000	383.166656	1023.000000	1023.000000	2046.000000
7.300000	0.010246	6.055365	3.156552	-1.080252	3.929793	0.049273	0.000000	-10.000000	0.625000	-28.533333	373.666656	1023.000000	1023.000000	2046.000000
7.320000	0.009646	5.700519	2.986114	-0.989340	3.755276	-0.051532	0.000000	-10.000000	0.625000	-28.350000	364.000000	1023.000000	1023.000000	2046.000000
7.340000	0.009162	5.415023	2.806133	-0.873073	3.535015	-0.053052	0.000000	-10.000000	0.616667	-28.150000	354.666656	1023.000000	1023.000000	2046.000000
7.360000	0.008113	4.794984	2.609902	-1.021445	3.148444	0.058083	0.000000	-10.000000	0.633333	-27.883333	345.333344	1023.000000	1023.000000	2046.000000
7.380000	0.007393	4.369374	2.529028	-0.895966	2.828568	-0.092256	0.000000	-10.000000	0.633333	-27.750000	336.000000	1023.000000	1023.000000	2046.000000
7.400000	0.006981	4.125719	2.292970	-0.702774	2.715704	-0.180182	0.000000	-10.000000	0.633333	-27.633333	326.666656	1023.000000	1023.000000	2046.000000
7.420000	0.006009	3.551068	2.049525	-0.785447	2.373352	-0.086362	0.000000	-10.000000	0.600000	-27.366667	317.500000	1023.000000	1023.000000	2046.000000
7.440000	0.005391	3.186331	1.984927	-0.751873	2.097420	-0.144142	0.000000	-10.000000	0.566667	-27.166668	308.333344	1023.000000	1023.000000	2046.000000
7.460000	0.005404	3.193709	2.049612	-0.552882	2.038995	-0.342016	0.000000	-10.000000	0.550000	-26.816668	299.333344	1023.000000	1023.000000	2046.000000
7.480000	0.005865	3.466306	2.144135	-0.424567	1.994431	-0.247694	0.000000	-10.000000	0.550000	-26.650000	290.333344	1023.000000	1023.000000	2046.000000
7.500000	0.005934	3.506721	2.392463	-0.491781	1.715361	-0.109321	0.000000	-10.000000	0.550000	-26.283333	281.500000	1023.000000	1023.000000	2046.000000
7.520000	0.006004	3.548371	2.581374	-0.357063	1.580117	-0.256058	0.000000	-10.000000	0.550000	-26.033333	272.666656	1023.000000	1023.000000	2046.000000
7.540000	0.005342	3.157358	2.453127	-0.269837	1.388192	-0.414123	0.000000	-10.000000	0.550000	-25.883333	263.833344	1023.000000	1023.000000	2046.000000
7.560000	0.004066	2.402965	2.224542	-0.393734	0.823505	-0.251348	0.000000	-10.000000	0.541667	-25.783333	255.166672	1023.000000	1023.000000	2046.000000
7.580000	0.003065	1.811538	1.796124	-0.236004	0.458221	-0.206804	0.000000	-10.000000	0.533333	-25.666668	246.500000	1023.000000	1023.000000	2046.000000
7.600000	0.001912	1.129970	1.415863	0.101969	0.069404	-0.457267	0.000000	-10.000000	0.525000	-25.716667	238.000000	1023.000000	1023.000000	2046.000000
7.620000	0.000227	0.134010	1.002754	0.313081	-0.345471	-0.836354	0.000000	-10.000000	0.516667	-25.783335	229.500000	1023.000000	1023.000000	2046.000000
7.640000	-0.001731	-1.022812	0.733939	0.211257	-0.924211	-1.043797	0.000000	-10.000000	0.508333	-25.750000	220.833328	1023.000000	1023.000000	2046.000000
7.660000	-0.004119	-2.434057	0.473662	-0.238928	-1.406561	-1.262230	0.000000	-10.000000	0.491667	-25.316668	212.333328	1023.000000	1023.000000	2046.000000
7.680000	-0.006234	-3.684244	0.429620	-0.484103	-1.911214	-1.718548	0.000000	-10.000000	0.491667	-24.783335	203.833328	1023.000000	1023.000000	2046.000000
7.700000	-0.008815	-5.209459	0.077945	-0.707408	-2.357484	-2.222512	0.000000	-10.000000	0.491667	-24.116667	195.500000	1023.000000	1023.000000	2046.000000
7.720000	-0.011881	-7.021875	-0.415700	-1.185113	-2.953294	-2.467768	0.000000	-10.000000	0.466667	-23.400002	187.500000	1023.000000	1023.000000	2046.000000
7.740000	-0.014680	-8.675872	-0.971824	-1.497463	-3.405454	-2.801130	0.000000	-10.000000	0.433333	-22.666668	179.666672	1023.000000	1023.000000	2046.000000
7.760000	-0.017025	-10.061748	-1.552765	-1.623026	-3.656549	-3.229407	0.000000	-10.000000	0.400000	-22.183334	172.333328	1023.000000	1023.000000	2046.000000
7.780000	-0.019148	-11.316692	-2.172268	-1.774380	-3.960793	-3.409252	0.000000	-10.000000	0.400000	-22.116667	164.833328	1023.000000	1023.000000	2046.000000
7.800000	-0.021125	-12.484598	-2.695161	-2.074575	-4.244803	-3.470060	0.000000	-10.000000	0.400000	-22.150000	157.500000	1023.000000	1023.000000	2046.000000
7.820000	-0.022562	-13.334072	-3.083750	-2.094690	-4.442309	-3.713323	0.000000	-10.000000	0.391667	-22.200001	150.000000	1023.000000	1023.000000	2046.000000
7.840000	-0.023987	-14.176519	-3.616958	-2.183705	-4.564230	-3.811626	0.000000	-10.000000	0.383333	-22.000000	142.500000	1023.000000	1023.000000	2046.000000
7.860000	-0.025480	-15.058825	-4.016228	-2.468450	-4.812099	-3.762049	0.000000	-10.000000	0.383333	-21.733334	135.166672	1023.000000	1023.000000	2046.000000
7.880000	-0.026481	-15.650043	-4.249423	-2.388217	-4.969374	-4.043031	0.000000	-10.000000	0.375000	-21.466667	128.000000	1023.000000	1023.000000	2046.000000
7.900000	-0.027514	-16.260492	-4.545741	-2.466737	-5.060907	-4.187108	0.000000	-10.000000	0.375000	-21.133333	120.833336	1023.000000	1023.000000	2046.000000
7.920000	-0.028290	-16.719227	-4.722399	-2.651487	-5.137377	-4.207963	0.000000	-10.000000	0.358333	-20.933334	113.666664	1023.000000	1023.000000	2046.000000
7.940000	-0.028714	-16.969692	-4.823546	-2.906487	-5.165783	-4.073875	0.000000	-10.000000	0.358333	-20.533333	106.500000	1023.000000	1023.000000	2046.000000
7.960000	-0.028786	-17.012737	-4.901012	-2.844497	-5.115335	-4.151893	0.000000	-10.000000	0.350000	-20.333334	99.666664	1023.000000	1023.000000	2046.000000
7.980000	-0.029150	-17.227745	-5.251685	-2.783074	-4.989009	-4.203977	0.000000	-10.000000	0.350000	-20.100000	93.000000	1023.000000	1023.000000	2046.000000
8.000000	-0.029491	-17.429083	-5.417065	-2.963428	-5.070664	-3.977926	0.000000	-10.000000	0.333333	-19.683332	86.333336	1023.000000	1023.000000	2046.000000
8.020000	-0.029539	-17.457430	-5.518424	-2.959305	-5.038154	-3.941547	0.000000	-10.000000	0.316667	-19.250000	79.833336	1023.000000	1023.000000	2046.000000
8.040000	-0.029697	-17.551157	-5.522759	-2.820523	-5.080340	-4.127535	0.000000	-10.000000	0.283333	-18.683334	73.333336	1023.000000	1023.000000	2046.000000
8.060000	-0.030399	-17.965679	-5.737317	-2.866107	-5.083607	-4.278649	0.000000	-10.000000	0.266667	-18.266666	67.000000	1023.000000	1023.000000	2046.000000
8.080000	-0.031324	-18.512737	-5.755684	-3.267313	-5.331611	-4.158129	0.000000	-10.000000	0.250000	-17.716667	60.833332	1023.000000	1023.000000	2046.000000
8.100000	-0.031808	-18.798271	-5.764060	-3.370495	-5.409098	-4.254619	0.000000	-10.000000	0.241667	-17.300001	55.000000	1023.000000	1023.000000	2046.000000
8.120000	-0.032779	-19.372297	-5.821760	-3.433803	-5.682105	-4.434630	0.000000	-10.000000	0.225000	-16.966667	49.333332	1023.000000	1023.000000	2046.000000
8.140000	-0.033650	-19.886929	-6.008132	-3.545581	-5.820179	-4.513035	0.000000	-10.000000	0.216667	-16.633333	43.666668	1023.000000	1023.000000	2046.000000
8.160000	-0.034603	-20.450441	-6.113575	-3.822546	-6.049243	-4.465076	0.000000	-10.000000	0.208333	-16.016666	38.000000	1023.000000	1023.000000	2046.000000
8.180000	-0.034976	-20.670956	-6.114921	-3.708238	-6.139060	-4.708737	0.000000	-10.000000	0.200000	-15.316667	32.666668	1023.000000	1023.000000	2046.000000
8.200000	-0.035613	-21.047316	-6.200232	-3.750761	-6.259184	-4.837139	0.000000	-10.000000	0.191667	-14.516666	27.500000	1023.000000	1023.000000	2046.000000
8.220000	-0.036019	-21.286980	-6.264637	-3.894638	-6.337902	-4.789803	0.000000	-10.000000	0.191667	-13.783334	22.666666	1023.000000	1023.000000	2046.000000
8.240000	-0.035848	-21.186420	-6.170923	-3.893826	-6.351961	-4.769711	0.000000	-10.000000	0.183333	-13.200000	18.166666	1023.000000	1023.000000	2046.000000
8.260000	-0.035915	-21.225950	-6.083646	-3.759909	-6.425058	-4.957338	0.000000	-10.000000	0.150000	-12.666667	13.666667	1023.000000	1023.000000	2046.000000
8.280000	-0.035970	-21.258253	-6.155537	-3.784825	-6.400426	-4.917465	0.000000	-10.000000	0.116667	-12.183333	9.333333	1023.000000	1023.000000	2046.000000
8.300000	-0.035756	-21.131523	-6.086504	-3.903762	-6.431131	-4.710126	0.000000	-10.000000	0.100000	-11.616667	5.000000	1023.000000	1023.000000	2046.000000
8.320000	-0.035362	-20.899170	-5.948006	-3.701232	-6.451929	-4.798004	0.000000	-10.000000	0.091667	-11.066667	1.666667	1023.000000	1023.000000	2046.000000
8.340000	-0.035356	-20.895679	-5.941356	-3.595675	-6.491524	-4.867126	0.000000	-10.000000	0.083333	-10.366667	-1.666667	1023.000000	1023.000000	2046.000000
8.360000	-0.035309	-20.867840	-5.928337	-3.681632	-6.531721	-4.726150	0.000000	-10.000000	0.066667	-9.633333	-4.666667	1023.000000	1023.000000	2046.000000
8.380000	-0.034991	-20.679441	-5.883725	-3.704453	-6.492521	-4.598742	0.000000	-10.000000	0.058333	-8.900001	-8.000000	1023.000000	1023.000000	2046.000000
8.400000	-0.034803	-20.568281	-5.815828	-3.486498	-6.505020	-4.760936	0.000000	-10.000000	0.050000	-8.300000	-10.833333	1023.000000	1023.000000	2046.000000
8.420000	-0.034922	-20.639183	-5.875598	-3.427093	-6.533923	-4.802569	0.000000	-10.000000	0.050000	-7.833333	-13.666667	1023.000000	1023.000000	2046.000000
8.440000	-0.034732	-20.526400	-5.842017	-3.592229	-6.480377	-4.611777	0.000000	-10.000000	0.050000	-7.283333	-16.166666	1023.000000	1023.000000	2046.000000
8.460000	-0.034050	-20.123396	-5.640921	-3.415888	-6.400170	-4.666417	0.000000	-10.000000	0.050000	-6.766667	-18.833334	1023.000000	1023.000000	2046.000000
8.480000	-0.033664	-19.895670	-5.441964	-3.237581	-6.344126	-4.872000	0.000000	-10.000000	0.058333	-6.033333	-21.166666	1023.000000	1023.000000	2046.000000
8.500000	-0.032833	-19.404160	-5.177245	-3.196149	-6.251346	-4.779419	0.000000	-10.000000	0.058333	-5.266667	-23.333334	1023.000000	1023.000000	2046.000000
8.520000	-0.031716	-18.744204	-4.839436	-3.236014	-6.102587	-4.566166	0.000000	-10.000000	0.058333	-4.483334	-25.000000	1023.000000	1023.000000	2046.000000
8.540000	-0.030878	-18.248936	-4.546811	-3.008806	-6.000479	-4.692841	0.000000	-10.000000	0.041667	-3.783333	-26.333334	1023.000000	1023.000000	2046.000000
8.560000	-0.030992	-18.316223	-4.426497	-3.091252	-5.989257	-4.809217	0.000000	-10.000000	0.025000	-3.133333	-27.666666	1023.000000	1023.000000	2046.000000
8.580000	-0.031085	-18.371231	-4.327974	-3.282031	-6.213081	-4.548145	0.000000	-10.000000	0.025000	-2.583333	-28.666666	1023.000000	1023.000000	2046.000000
8.600000	-0.030434	-17.986696	-4.415693	-2.900825	-6.191319	-4.478859	0.000000	-10.000000	0.033333	-2.400000	-29.666666	1023.000000	1023.000000	2046.000000
8.620000	-0.030610	-18.090729	-4.598767	-2.530051	-6.386736	-4.575174	0.000000	-10.000000	0.041667	-2.383333	-30.333334	1023.000000	1023.000000	2046.000000
8.640000	-0.031658	-18.709826	-4.843529	-2.457210	-6.610294	-4.798793	0.000000	-10.000000	0.025000	-1.650000	-31.166666	1023.000000	1023.000000	2046.000000
8.660000	-0.031955	-18.885395	-4.753810	-2.695232	-6.750469	-4.685885	0.000000	-10.000000	0.000000	0.433333	-31.666666	1023.000000	1023.000000	2046.000000
8.680000	-0.032611	-19.272829	-4.708202	-2.785929	-6.825264	-4.953434	0.000000	-10.000000	-0.025000	3.816667	-32.000000	1023.000000	1023.000000	2046.000000
8.700000	-0.034188	-20.205257	-4.796891	-3.040281	-7.013749	-5.354336	0.000000	-10.000000	-0.066667	7.716667	-32.000000	1023.000000	1023.000000	2046.000000
8.720000	-0.035354	-20.894081	-4.885547	-3.539911	-7.091469	-5.377153	0.000000	-10.000000	-0.116667	11.583333	-32.000000	1023.000000	1023.000000	2046.000000
8.740000	-0.036244	-21.420227	-5.022903	-3.801869	-7.101405	-5.494051	0.000000	-10.000000	-0.175000	15.000000	-32.000000	1023.000000	1023.000000	2046.000000
8.760000	-0.037277	-22.030869	-5.210424	-3.928924	-7.132866	-5.758655	0.000000	-10.000000	-0.216667	17.416668	-32.000000	1023.000000	1023.000000	2046.000000
8.780000	-0.038090	-22.511251	-5.539686	-4.123043	-6.972264	-5.876260	0.000000	-10.000000	-0.258333	19.366667	-13.666667	1023.000000	1023.000000	2046.000000
8.800000	-0.038043	-22.483484	-5.757213	-4.379175	-6.695014	-5.652083	0.000000	-10.000000	-0.291667	20.600000	6.500000	1023.000000	1023.000000	2046.000000
8.820000	-0.037269	-22.026146	-5.809866	-4.271620	-6.394272	-5.550388	0.000000	-10.000000	-0.308333	21.833334	29.000000	1023.000000	1023.000000	2046.000000
8.840000	-0.037302	-22.045456	-5.990318	-4.178763	-6.200714	-5.675661	0.000000	-10.000000	-0.325000	22.916668	35.666668	1023.000000	1023.000000	2046.000000
8.860000	-0.036532	-21.590578	-6.097407	-4.299575	-5.833430	-5.360166	0.000000	-10.000000	-0.358333	24.050001	43.166668	1023.000000	1023.000000	2046.000000
8.880000	-0.035228	-20.820030	-6.013848	-4.240220	-5.422582	-5.143380	0.000000	-10.000000	-0.425000	25.116667	51.000000	1023.000000	1023.000000	2046.000000
8.900000	-0.034138	-20.175285	-5.896690	-4.007652	-5.098843	-5.172100	0.000000	-10.000000	-0.491667	26.066668	59.166668	1023.000000	1023.000000	2046.000000
8.920000	-0.033198	-19.619776	-5.835938	-3.968839	-4.687071	-5.127926	0.000000	-10.000000	-0.516667	27.216667	67.666664	1023.000000	1023.000000	2046.000000
8.940000	-0.031342	-18.522947	-5.538697	-4.076651	-4.118348	-4.789252	0.000000	-10.000000	-0.533333	28.183334	76.500000	1023.000000	1023.000000	2046.000000
8.960000	-0.029096	-17.195551	-5.165485	-4.042774	-3.492085	-4.495206	0.000000	-10.000000	-0.533333	29.033335	85.833336	1023.000000	1023.000000	2046.000000
8.980000	-0.027304	-16.136478	-4.831663	-3.862382	-2.996958	-4.445475	0.000000	-10.000000	-0.558333	29.300001	95.333336	1023.000000	1023.000000	2046.000000
9.000000	-0.025498	-15.069307	-4.601715	-3.795161	-2.434177	-4.238255	0.000000	-10.000000	-0.575000	29.633333	105.000000	1023.000000	1023.000000	2046.000000
9.020000	-0.022901	-13.534635	-4.238647	-3.799951	-1.712840	-3.783197	0.000000	-10.000000	-0.583333	29.983334	114.666664	1023.000000	1023.000000	2046.000000
9.040000	-0.020428	-12.072944	-3.822223	-3.637562	-1.062228	-3.550931	0.000000	-10.000000	-0.575000	30.550001	124.500000	1023.000000	1023.000000	2046.000000
9.060000	-0.018734	-11.071750	-3.411881	-3.503215	-0.639956	-3.516697	0.000000	-10.000000	-0.558333	30.883333	134.833328	1023.000000	1023.000000	2046.000000
9.080000	-0.017264	-10.202892	-3.071163	-3.601197	-0.147752	-3.382781	0.000000	-10.000000	-0.558333	30.816668	145.166672	1023.000000	1023.000000	2046.000000
9.100000	-0.015020	-8.876561	-2.535968	-3.787216	0.402332	-2.955709	0.000000	-10.000000	-0.566667	30.433334	155.500000	1023.000000	1023.000000	2046.000000
9.120000	-0.013503	-7.980035	-2.050063	-3.702626	0.685781	-2.913127	0.000000	-10.000000	-0.583333	30.233334	165.500000	1023.000000	1023.000000	2046.000000
9.140000	-0.012744	-7.531986	-1.684057	-3.745028	0.848642	-2.951542	0.000000	-10.000000	-0.591667	30.333334	175.500000	1023.000000	1023.000000	2046.000000
9.160000	-0.011294	-6.674470	-1.361134	-3.877896	1.279450	-2.714891	0.000000	-10.000000	-0.608333	30.883333	185.666672	1023.000000	1023.000000	2046.000000
9.180000	-0.009418	-5.565920	-0.899027	-3.996614	1.749007	-2.419286	0.000000	-10.000000	-0.625000	31.300001	196.000000	1023.000000	1023.000000	2046.000000
9.200000	-0.007640	-4.515465	-0.349675	-3.858141	2.093666	-2.401315	0.000000	-10.000000	-0.641667	31.733334	206.500000	1023.000000	1023.000000	2046.000000
9.220000	-0.006538	-3.864151	0.080981	-3.861763	2.371383	-2.454751	0.000000	-10.000000	-0.650000	31.866667	217.000000	1023.000000	1023.000000	2046.000000
9.240000	-0.004277	-2.527972	0.520756	-3.955475	2.967413	-2.060667	0.000000	-10.000000	-0.658333	32.066669	227.666672	1023.000000	1023.000000	2046.000000
9.260000	-0.001915	-1.131561	1.020656	-3.832652	3.499579	-1.819144	0.000000	-10.000000	-0.658333	32.133335	238.333328	1023.000000	1023.000000	2046.000000
9.280000	0.000060	0.035583	1.499736	-3.548826	3.888344	-1.803672	0.000000	-10.000000	-0.658333	32.100002	249.000000	1023.000000	1023.000000	2046.000000
9.300000	0.001693	1.000782	1.930269	-3.515571	4.247528	-1.661443	0.000000	-10.000000	-0.658333	32.266670	259.666656	1023.000000	1023.000000	2046.000000
9.320000	0.004485	2.650675	2.460387	-3.458013	4.919918	-1.271617	0.000000	-10.000000	-0.675000	32.300003	270.500000	1023.000000	1023.000000	2046.000000
9.340000	0.007368	4.354552	3.061370	-3.290217	5.486859	-0.903459	0.000000	-10.000000	-0.683333	32.483334	281.333344	1023.000000	1023.000000	2046.000000
9.360000	0.009440	5.579025	3.562776	-2.980735	5.884876	-0.887892	0.000000	-10.000000	-0.675000	32.316669	292.166656	1023.000000	1023.000000	2046.000000
9.380000	0.011051	6.531095	4.019210	-2.881676	6.182284	-0.788723	0.000000	-10.000000	-0.658333	32.116669	302.833344	1023.000000	1023.000000	2046.000000
9.400000	0.013885	8.206217	4.516083	-2.849307	6.852721	-0.313280	0.000000	-10.000000	-0.650000	32.216667	313.666656	1023.000000	1023.000000	2046.000000
9.420000	0.016608	9.815313	5.098178	-2.709992	7.408125	0.019002	0.000000	-10.000000	-0.633333	32.416668	324.333344	1023.000000	1023.000000	2046.000000
9.440000	0.018982	11.218319	5.706179	-2.368423	7.872207	0.008355	0.000000	-10.000000	-0.625000	32.533333	335.166656	1023.000000	1023.000000	2046.000000
9.460000	0.021125	12.484625	6.335363	-2.198417	8.275394	0.072284	0.000000	-10.000000	-0.625000	32.283333	346.000000	1023.000000	1023.000000	2046.000000
9.480000	0.024273	14.345067	7.071335	-2.076604	8.872499	0.477837	0.000000	-10.000000	-0.625000	32.033333	356.833344	1023.000000	1023.000000	2046.000000
9.500000	0.027211	16.081520	7.859663	-2.008150	9.394328	0.835677	0.000000	-10.000000	-0.625000	31.700001	367.666656	1023.000000	1023.000000	2046.000000
9.520000	0.029157	17.231995	8.566936	-1.763075	9.708679	0.719455	0.000000	-10.000000	-0.608333	31.366667	378.166656	1023.000000	1023.000000	2046.000000
9.540000	0.030656	18.117847	9.115724	-1.779015	10.086305	0.694835	0.000000	-10.000000	-0.608333	30.966667	388.833344	1023.000000	1023.000000	2046.000000
9.560000	0.032941	19.467999	9.613994	-1.869902	10.490306	1.233600	0.000000	-10.000000	-0.583333	30.850000	399.166656	1023.000000	1023.000000	2046.000000
9.580000	0.035256	20.836584	9.907258	-1.318402	10.781535	1.466193	0.000000	-10.000000	-0.566667	30.583334	409.500000	1023.000000	1023.000000	2046.000000
9.600000	0.035923	21.230299	9.788391	-0.714705	10.816970	1.339644	0.000000	-10.000000	-0.533333	30.116667	419.500000	1023.000000	1023.000000	2046.000000
9.620000	0.035850	21.187162	9.604825	-0.453709	10.793579	1.242468	0.000000	-10.000000	-0.525000	29.666666	429.500000	1023.000000	1023.000000	2046.000000
9.640000	0.036817	21.759037	9.822577	-0.474189	10.861197	1.549450	0.000000	-10.000000	-0.508333	29.316668	439.500000	1023.000000	1023.000000	2046.000000
9.660000	0.035972	21.259445	9.885839	-0.555586	10.682757	1.246434	0.000000	-10.000000	-0.508333	29.133333	449.500000	1023.000000	1023.000000	2046.000000
9.680000	0.034078	20.140295	9.815672	-0.848181	10.368255	0.804549	0.000000	-10.000000	-0.483333	28.483334	459.500000	1023.000000	1023.000000	2046.000000
9.700000	0.033672	19.900396	9.695642	-1.103373	10.450399	0.857728	0.000000	-10.000000	-0.458333	27.833334	469.166656	1023.000000	1023.000000	2046.000000
9.720000	0.032944	19.469656	9.381111	-1.179156	10.460082	0.807617	0.000000	-10.000000	-0.425000	27.050001	478.500000	1023.000000	1023.000000	2046.000000
9.740000	0.031841	18.817928	9.032067	-1.064308	10.353917	0.496252	0.000000	-10.000000	-0.408333	26.416666	487.500000	1023.000000	1023.000000	2046.000000
9.760000	0.031356	18.531118	8.676939	-1.043342	10.528945	0.368576	0.000000	-10.000000	-0.383333	25.600000	496.333344	1023.000000	1023.000000	2046.000000
9.780000	0.032313	19.096992	8.563484	-1.036131	10.894797	0.674840	0.000000	-10.000000	-0.366667	25.066668	505.166656	1023.000000	1023.000000	2046.000000
9.800000	0.032826	19.400034	8.436397	-0.821764	11.103122	0.682281	0.000000	-10.000000	-0.325000	24.233334	513.666687	1023.000000	1023.000000	2046.000000
9.820000	0.032516	19.217236	8.346719	-0.707120	11.105515	0.472120	0.000000	-10.000000	-0.300000	23.716667	519.333313	1023.000000	1023.000000	2046.000000
9.840000	0.033207	19.625389	8.245290	-0.726576	11.499983	0.606692	0.000000	-10.000000	-0.258333	22.799999	527.166687	1023.000000	1023.000000	2046.000000
9.860000	0.034261	20.248337	8.333537	-0.723392	11.807223	0.830968	0.000000	-10.000000	-0.216667	21.866667	534.833313	1023.000000	1023.000000	2046.000000
9.880000	0.034312	20.278521	8.337533	-0.552246	11.912193	0.581041	0.000000	-10.000000	-0.183333	20.366667	544.833313	1023.000000	1023.000000	2046.000000
9.900000	0.034646	20.475859	8.391099	-0.620942	12.148016	0.557686	0.000000	-10.000000	-0.141667	18.566668	551.833313	1023.000000	1023.000000	2046.000000
9.920000	0.036144	21.361052	8.526005	-0.700797	12.643173	0.892671	0.000000	-10.000000	-0.116667	16.633333	558.333313	1023.000000	1023.000000	2046.000000
9.940000	0.036909	21.813034	8.700677	-0.660377	12.821217	0.951517	0.000000	-10.000000	-0.066667	14.533334	564.333313	1023.000000	1023.000000	2046.000000
9.960000	0.036985	21.858315	8.721288	-0.563548	12.898422	0.802152	0.000000	-10.000000	-0.033333	11.950000	569.500000	1023.000000	1023.000000	2046.000000
9.980000	0.037660	22.256886	8.823611	-0.662951	13.172200	0.924027	0.000000	-10.000000	-0.008333	9.650000	574.000000	1023.000000	1023.000000	2046.000000
10.000000	0.039278	23.213001	8.996746	-0.717993	13.609435	1.324813	0.000000	-10.000000	0.000000	7.100000	577.500000	1023.000000	1023.000000	2046.000000
10.020000	0.039912	23.587725	9.171658	-0.541596	13.673076	1.284589	0.000000	-10.000000	0.008333	3.983333	580.333313	1023.000000	1023.000000	2046.000000
10.040000	0.039632	23.422562	9.316679	-0.578046	13.571587	1.112342	0.000000	-10.000000	0.025000	0.333333	582.000000	1023.000000	1023.000000	2046.000000
10.060000	0.040041	23.664190	9.443236	-0.836716	13.691019	1.366651	0.000000	-10.000000	0.041667	-3.066667	582.833313	1023.000000	1023.000000	2046.000000
10.080000	0.040278	23.804504	9.516279	-1.049729	13.699531	1.638423	0.000000	-10.000000	0.058333	-5.916667	583.000000	1023.000000	1023.000000	2046.000000
10.100000	0.039257	23.200884	9.526938	-1.082644	13.313793	1.442796	0.000000	-10.000000	0.075000	-8.266666	583.000000	1023.000000	1023.000000	2046.000000
10.120000	0.038019	22.469307	9.475141	-1.239723	12.997211	1.236678	0.000000	-10.000000	0.091667	-10.350000	583.000000	1023.000000	1023.000000	2046.000000
10.140000	0.038095	22.514055	9.497521	-1.385926	12.980548	1.421912	0.000000	-10.000000	0.116667	-11.583334	583.000000	1023.000000	1023.000000	2046.000000
10.160000	0.037787	22.332394	9.554472	-1.474524	12.768024	1.484421	0.000000	-10.000000	0.133333	-12.533334	583.000000	1023.000000	1023.000000	2046.000000
10.180000	0.036920	21.819674	9.502298	-1.375466	12.466714	1.226127	0.000000	-10.000000	0.150000	-13.183333	575.666687	1023.000000	1023.000000	2046.000000
10.200000	0.036020	21.287752	9.385536	-1.428280	12.219471	1.111025	0.000000	-10.000000	0.150000	-13.766666	566.666687	1023.000000	1023.000000	2046.000000
10.220000	0.036416	21.521698	9.310157	-1.457584	12.248620	1.420505	0.000000	-10.000000	0.166667	-14.316667	556.166687	1023.000000	1023.000000	2046.000000
10.240000	0.036133	21.354530	9.211055	-1.368356	12.023041	1.488790	0.000000	-10.000000	0.191667	-14.833334	551.333313	1023.000000	1023.000000	2046.000000
10.260000	0.035416	20.930647	9.174023	-1.209378	11.661254	1.304749	0.000000	-10.000000	0.225000	-15.183333	546.500000	1023.000000	1023.000000	2046.000000
10.280000	0.035087	20.736168	9.041215	-1.202176	11.522742	1.374386	0.000000	-10.000000	0.225000	-15.616667	541.500000	1023.000000	1023.000000	2046.000000
10.300000	0.035635	21.060066	9.044456	-1.128750	11.450876	1.693483	0.000000	-10.000000	0.233333	-16.033333	536.333313	1023.000000	1023.000000	2046.000000
10.320000	0.035241	20.827608	8.956578	-0.968739	11.128476	1.711293	0.000000	-10.000000	0.233333	-16.633333	531.000000	1023.000000	1023.000000	2046.000000
10.340000	0.034729	20.524721	8.923686	-0.674461	10.799352	1.476145	0.000000	-10.000000	0.258333	-17.066668	525.333313	1023.000000	1023.000000	2046.000000
10.360000	0.034884	20.616207	9.026618	-0.563820	10.648723	1.504685	0.000000	-10.000000	0.266667	-17.566668	519.500000	1023.000000	1023.000000	2046.000000
10.380000	0.036275	21.438444	9.295139	-0.421144	10.688030	1.876419	0.000000	-10.000000	0.275000	-17.950001	513.500000	1023.000000	1023.000000	2046.000000
10.400000	0.036853	21.779921	9.520621	-0.248743	10.472440	2.035603	0.000000	-10.000000	0.283333	-18.416666	507.500000	1023.000000	1023.000000	2046.000000
10.420000	0.036238	21.416893	9.505000	-0.028538	10.059454	1.880977	0.000000	-10.000000	0.308333	-19.000000	501.500000	1023.000000	1023.000000	2046.000000
10.440000	0.034997	20.682978	9.333685	-0.004558	9.477213	1.876638	0.000000	-10.000000	0.341667	-19.633333	495.166656	1023.000000	1023.000000	2046.000000
10.460000	0.034176	20.197992	8.938762	0.100722	9.097233	2.061276	0.000000	-10.000000	0.366667	-20.450001	488.666656	1023.000000	1023.000000	2046.000000
10.480000	0.033164	19.600185	8.561113	0.436970	8.526212	2.075889	0.000000	-10.000000	0.383333	-21.316668	481.833344	1023.000000	1023.000000	2046.000000
10.500000	0.030976	18.306829	7.988683	0.814341	7.782324	1.721480	0.000000	-10.000000	0.400000	-21.900002	474.666656	1023.000000	1023.000000	2046.000000
10.520000	0.029129	17.215139	7.629385	0.952398	7.122699	1.510658	0.000000	-10.000000	0.408333	-22.483334	467.333344	1023.000000	1023.000000	2046.000000
10.540000	0.027963	16.526041	7.428659	0.858481	6.738198	1.500702	0.000000	-10.000000	0.416667	-22.716667	459.666656	1023.000000	1023.000000	2046.000000
10.560000	0.025924	15.320858	7.173286	0.534831	6.223350	1.389391	0.000000	-10.000000	0.433333	-23.250000	452.166656	1023.000000	1023.000000	2046.000000
10.580000	0.022962	13.570377	6.858381	0.408103	5.457271	0.846622	0.000000	-10.000000	0.466667	-23.566668	444.500000	1023.000000	1023.000000	2046.000000
10.600000	0.019573	11.567804	6.420539	0.148642	4.617959	0.380664	0.000000	-10.000000	0.491667	-24.083334	436.833344	1023.000000	1023.000000	2046.000000
10.620000	0.016908	9.992373	5.772305	-0.068100	4.171644	0.116524	0.000000	-10.000000	0.500000	-24.333334	428.666656	1023.000000	1023.000000	2046.000000
10.640000	0.014877	8.792499	5.149111	-0.230421	3.794050	0.079758	0.000000	-10.000000	0.500000	-24.466667	420.333344	1023.000000	1023.000000	2046.000000
10.660000	0.012132	7.169985	4.403859	-0.304394	3.325553	-0.255033	0.000000	-10.000000	0.500000	-24.500000	412.000000	1023.000000	1023.000000	2046.000000
10.680000	0.009667	5.713189	3.810272	-0.359234	2.878417	-0.616266	0.000000	-10.000000	0.500000	-24.800001	404.000000	1023.000000	1023.000000	2046.000000
10.700000	0.008115	4.795849	3.274343	-0.483261	2.708493	-0.703727	0.000000	-10.000000	0.508333	-25.150002	395.833344	1023.000000	1023.000000	2046.000000
10.720000	0.007098	4.194841	2.802940	-0.540440	2.563450	-0.631108	0.000000	-10.000000	0.525000	-25.333334	387.500000	1023.000000	1023.000000	2046.000000
10.740000	0.005138	3.036573	2.273672	-0.611376	2.208538	-0.834261	0.000000	-10.000000	0.533333	-25.450001	379.000000	1023.000000	1023.000000	2046.000000
10.760000	0.003200	1.891122	1.815102	-0.702616	1.928195	-1.149558	0.000000	-10.000000	0.533333	-25.533333	370.500000	1023.000000	1023.000000	2046.000000
10.780000	0.002402	1.419522	1.478414	-0.850163	1.898704	-1.107433	0.000000	-10.000000	0.525000	-25.650000	362.000000	1023.000000	1023.000000	2046.000000
10.800000	0.001454	0.859584	1.168655	-0.982978	1.758175	-1.084268	0.000000	-10.000000	0.525000	-25.716667	353.500000	1023.000000	1023.000000	2046.000000
10.820000	0.000241	0.142149	0.925615	-1.033749	1.533429	-1.283146	0.000000	-10.000000	0.525000	-25.766666	347.833344	1023.000000	1023.000000	2046.000000
10.840000	-0.000674	-0.398383	0.735473	-1.188633	1.425873	-1.371095	0.000000	-10.000000	0.533333	-25.800001	339.333344	1023.000000	1023.000000	2046.000000
10.860000	-0.000561	-0.331792	0.530316	-1.306812	1.546269	-1.101565	0.000000	-10.000000	0.541667	-25.866667	330.666656	1023.000000	1023.000000	2046.000000
10.880000	-0.001468	-0.867512	0.131832	-1.350019	1.431676	-1.081002	0.000000	-10.000000	0.550000	-25.966667	319.166656	1023.000000	1023.000000	2046.000000
10.900000	-0.002528	-1.493800	-0.134946	-1.284956	1.185286	-1.259185	0.000000	-10.000000	0.541667	-26.016666	310.333344	1023.000000	1023.000000	2046.000000
10.920000	-0.002870	-1.695914	-0.320171	-1.353155	1.218050	-1.240638	0.000000	-10.000000	0.541667	-25.816668	301.666656	1023.000000	1023.000000	2046.000000
10.940000	-0.003194	-1.887735	-0.460963	-1.482650	1.166323	-1.110445	0.000000	-10.000000	0.525000	-25.533335	293.000000	1023.000000	1023.000000	2046.000000
10.960000	-0.004614	-2.726699	-0.651902	-1.625017	0.834907	-1.284687	0.000000	-10.000000	0.516667	-25.400002	284.500000	1023.000000	1023.000000	2046.000000
10.980000	-0.005967	-3.526474	-0.734975	-1.780163	0.468844	-1.480180	0.000000	-10.000000	0.500000	-25.083334	276.166656	1023.000000	1023.000000	2046.000000
11.000000	-0.006658	-3.935079	-0.853173	-1.951347	0.307975	-1.438534	0.000000	-10.000000	0.500000	-24.833334	267.666656	1023.000000	1023.000000	2046.000000
11.020000	-0.007532	-4.451358	-0.990184	-2.106249	0.013036	-1.367962	0.000000	-10.000000	0.491667	-24.383333	259.333344	1023.000000	1023.000000	2046.000000
11.040000	-0.009100	-5.378275	-1.217229	-2.109991	-0.383389	-1.667667	0.000000	-10.000000	0.475000	-24.116667	251.000000	1023.000000	1023.000000	2046.000000
11.060000	-0.010305	-6.090387	-1.303668	-2.206160	-0.707201	-1.873358	0.000000	-10.000000	0.450000	-23.583334	240.500000	1023.000000	1023.000000	2046.000000
11.080000	-0.010669	-6.305460	-1.435200	-2.230279	-0.723794	-1.916187	0.000000	-10.000000	0.433333	-23.200001	232.666672	1023.000000	1023.000000	2046.000000
11.100000	-0.011233	-6.638490	-1.536998	-2.342139	-0.947159	-1.812194	0.000000	-10.000000	0.416667	-22.900002	225.000000	1023.000000	1023.000000	2046.000000
11.120000	-0.012131	-7.169161	-1.700650	-2.254811	-1.195097	-2.018603	0.000000	-10.000000	0.408333	-22.583334	219.833328	1023.000000	1023.000000	2046.000000
11.140000	-0.012874	-7.608499	-1.718732	-2.309515	-1.449888	-2.130363	0.000000	-10.000000	0.400000	-22.250000	212.333328	1023.000000	1023.000000	2046.000000
11.160000	-0.012999	-7.682131	-1.826774	-2.330422	-1.446829	-2.078107	0.000000	-10.000000	0.391667	-21.866667	204.833328	1023.000000	1023.000000	2046.000000
11.180000	-0.013066	-7.721928	-1.905207	-2.351537	-1.521450	-1.943734	0.000000	-10.000000	0.375000	-21.500000	197.666672	1023.000000	1023.000000	2046.000000
11.200000	-0.013691	-8.091386	-2.004460	-2.304951	-1.768227	-2.013747	0.000000	-10.000000	0.358333	-21.166666	190.500000	1023.000000	1023.000000	2046.000000
11.220000	-0.014311	-8.457950	-2.066452	-2.194643	-1.988534	-2.208319	0.000000	-10.000000	0.350000	-20.650000	183.500000	1023.000000	1023.000000	2046.000000
11.240000	-0.014502	-8.570734	-2.108351	-2.231965	-2.046114	-2.184304	0.000000	-10.000000	0.350000	-20.266666	176.500000	1023.000000	1023.000000	2046.000000
11.260000	-0.014454	-8.542611	-2.205892	-2.196965	-2.092073	-2.047682	0.000000	-10.000000	0.350000	-19.800001	169.666672	1023.000000	1023.000000	2046.000000
11.280000	-0.015294	-9.039051	-2.342630	-2.182044	-2.360328	-2.154049	0.000000	-10.000000	0.333333	-19.416668	163.000000	1023.000000	1023.000000	2046.000000
11.300000	-0.015395	-9.098468	-2.221843	-2.129701	-2.429360	-2.317563	0.000000	-10.000000	0.300000	-18.983334	156.666672	1023.000000	1023.000000	2046.000000
11.320000	-0.014500	-8.569703	-2.031701	-2.013686	-2.309179	-2.215137	0.000000	-10.000000	0.266667	-18.483334	150.333328	1023.000000	1023.000000	2046.000000
11.340000	-0.014098	-8.331827	-1.801137	-1.936014	-2.412751	-2.181924	0.000000	-10.000000	0.250000	-17.950001	144.000000	1023.000000	1023.000000	2046.000000
11.360000	-0.013624	-8.051661	-1.488813	-1.791955	-2.437711	-2.333182	0.000000	-10.000000	0.250000	-17.500000	138.000000	1023.000000	1023.000000	2046.000000
11.380000	-0.013032	-7.702144	-1.304058	-1.775638	-2.331356	-2.291091	0.000000	-10.000000	0.241667	-17.083334	132.166672	1023.000000	1023.000000	2046.000000
11.400000	-0.013468	-7.959298	-1.347392	-1.817815	-2.502873	-2.291218	0.000000	-10.000000	0.233333	-16.783335	126.500000	1023.000000	1023.000000	2046.000000
11.420000	-0.014661	-8.664715	-1.437760	-1.829502	-2.999743	-2.397710	0.000000	-10.000000	0.225000	-16.416668	120.833336	1023.000000	1023.000000	2046.000000
11.440000	-0.014625	-8.643311	-1.632136	-1.559891	-3.107339	-2.343945	0.000000	-10.000000	0.233333	-16.250000	115.333336	1023.000000	1023.000000	2046.000000
11.460000	-0.015403	-9.102921	-2.011383	-1.453761	-3.339684	-2.298093	0.000000	-10.000000	0.241667	-16.083334	110.000000	1023.000000	1023.000000	2046.000000
11.480000	-0.017149	-10.134851	-2.259818	-1.306123	-3.849249	-2.719661	0.000000	-10.000000	0.233333	-15.983334	104.666664	1023.000000	1023.000000	2046.000000
11.500000	-0.018432	-10.893577	-2.350683	-1.440974	-4.116166	-2.985754	0.000000	-10.000000	0.216667	-15.233334	99.333336	1023.000000	1023.000000	2046.000000
11.520000	-0.019935	-11.781473	-2.484514	-1.789112	-4.384721	-3.123126	0.000000	-10.000000	0.200000	-14.533334	94.166664	1023.000000	1023.000000	2046.000000
11.540000	-0.022280	-13.167390	-2.581660	-2.112510	-4.906853	-3.566366	0.000000	-10.000000	0.175000	-13.450000	89.333336	1023.000000	1023.000000	2046.000000
11.560000	-0.024579	-14.526477	-2.771560	-2.465642	-5.253978	-4.035296	0.000000	-10.000000	0.141667	-12.666667	84.666664	1023.000000	1023.000000	2046.000000
11.580000	-0.026670	-15.761781	-3.195320	-2.853193	-5.543903	-4.169364	0.000000	-10.000000	0.108333	-11.566667	80.666664	1023.000000	1023.000000	2046.000000
11.600000	-0.029293	-17.312162	-3.700162	-3.169901	-5.976597	-4.465503	0.000000	-10.000000	0.100000	-10.816667	76.666664	1023.000000	1023.000000	2046.000000
11.620000	-0.031291	-18.492798	-4.165998	-3.352549	-6.176546	-4.797706	0.000000	-10.000000	0.116667	-10.583333	73.166664	1023.000000	1023.000000	2046.000000
11.640000	-0.032554	-19.239536	-4.624576	-3.540243	-6.148900	-4.925819	0.000000	-10.000000	0.116667	-10.966666	69.500000	1023.000000	1023.000000	2046.000000
11.660000	-0.033818	-19.986652	-5.077555	-3.651203	-6.321583	-4.936311	0.000000	-10.000000	0.116667	-11.450000	65.833336	1023.000000	1023.000000	2046.000000
11.680000	-0.035144	-20.769926	-5.417478	-3.670722	-6.553416	-5.128311	0.000000	-10.000000	0.100000	-11.516666	62.000000	1023.000000	1023.000000	2046.000000
11.700000	-0.036060	-21.311193	-5.709068	-3.784492	-6.564984	-5.252650	0.000000	-10.000000	0.100000	-11.216667	58.000000	1023.000000	1023.000000	2046.000000
11.720000	-0.036504	-21.573664	-6.017214	-3.871282	-6.582036	-5.103132	0.000000	-10.000000	0.100000	-10.916667	54.333332	1023.000000	1023.000000	2046.000000
11.740000	-0.037379	-22.091179	-6.259465	-3.873644	-6.716364	-5.241706	0.000000	-10.000000	0.100000	-10.700000	50.666668	1023.000000	1023.000000	2046.000000
11.760000	-0.037915	-22.407827	-6.303470	-3.942815	-6.737676	-5.423868	0.000000	-10.000000	0.100000	-10.466667	47.333332	1023.000000	1023.000000	2046.000000
11.780000	-0.037755	-22.313021	-6.383712	-3.999267	-6.572801	-5.357240	0.000000	-10.000000	0.100000	-10.100000	43.666668	1023.000000	1023.000000	2046.000000
11.800000	-0.037944	-22.424765	-6.501099	-4.144688	-6.529519	-5.249459	0.000000	-10.000000	0.108333	-9.883334	40.333332	1023.000000	1023.000000	2046.000000
11.820000	-0.037836	-22.361010	-6.558047	-4.091538	-6.413228	-5.298195	0.000000	-10.000000	0.116667	-9.816668	38.000000	1023.000000	1023.000000	2046.000000
11.840000	-0.037511	-22.168802	-6.642525	-4.055770	-6.255917	-5.214591	0.000000	-10.000000	0.116667	-9.966667	34.666668	1023.000000	1023.000000	2046.000000
11.860000	-0.037222	-21.998419	-6.837652	-4.040143	-6.148379	-4.972245	0.000000	-10.000000	0.108333	-9.866667	31.333334	1023.000000	1023.000000	2046.000000
11.880000	-0.037024	-21.881046	-6.797760	-3.940402	-6.090298	-5.052586	0.000000	-10.000000	0.083333	-9.566667	27.000000	1023.000000	1023.000000	2046.000000
11.900000	-0.036874	-21.792322	-6.764172	-3.930039	-5.964089	-5.134020	0.000000	-10.000000	0.075000	-9.083334	23.833334	1023.000000	1023.000000	2046.000000
11.920000	-0.036869	-21.789343	-6.751723	-4.078983	-5.999520	-4.959116	0.000000	-10.000000	0.058333	-8.800000	20.833334	1023.000000	1023.000000	2046.000000
11.940000	-0.037455	-22.135698	-6.775886	-4.169321	-6.132079	-5.058412	0.000000	-10.000000	0.058333	-8.816667	17.833334	1023.000000	1023.000000	2046.000000
11.960000	-0.037863	-22.376881	-6.670311	-4.286583	-6.237547	-5.182438	0.000000	-10.000000	0.050000	-8.833333	15.000000	1023.000000	1023.000000	2046.000000
11.980000	-0.038232	-22.595310	-6.793278	-4.354113	-6.306303	-5.141616	0.000000	-10.000000	0.058333	-8.616667	12.000000	1023.000000	1023.000000	2046.000000
12.000000	-0.039033	-23.068274	-6.881648	-4.491366	-6.553724	-5.141536	0.000000	-10.000000	0.058333	-7.950000	9.166667	1023.000000	1023.000000	2046.000000
12.020000	-0.039499	-23.343960	-6.822159	-4.557511	-6.672144	-5.292146	0.000000	-10.000000	0.066667	-7.183333	6.333333	1023.000000	1023.000000	2046.000000
12.040000	-0.039654	-23.435303	-6.876156	-4.530972	-6.634741	-5.393435	0.000000	-10.000000	0.058333	-6.533333	3.833333	1023.000000	1023.000000	2046.000000
12.060000	-0.039877	-23.567499	-6.889361	-4.613069	-6.791327	-5.273742	0.000000	-10.000000	0.058333	-6.200000	1.666667	1023.000000	1023.000000	2046.000000
12.080000	-0.039847	-23.549568	-6.835068	-4.530599	-6.762527	-5.421374	0.000000	-10.000000	0.050000	-5.983334	0.000000	1023.000000	1023.000000	2046.000000
12.100000	-0.039587	-23.395842	-6.775834	-4.523712	-6.670358	-5.425939	0.000000	-10.000000	0.050000	-5.716667	-1.666667	1023.000000	1023.000000	2046.000000
12.120000	-0.039247	-23.195229	-6.707656	-4.531623	-6.727389	-5.228560	0.000000	-10.000000	0.050000	-5.383333	-3.500000	1023.000000	1023.000000	2046.000000
12.140000	-0.038922	-23.003090	-6.602258	-4.375895	-6.731883	-5.293055	0.000000	-10.000000	0.050000	-5.066667	-5.166667	1023.000000	1023.000000	2046.000000
12.160000	-0.038537	-22.775309	-6.457761	-4.307620	-6.676318	-5.333610	0.000000	-10.000000	0.050000	-4.716667	-6.833333	1023.000000	1023.000000	2046.000000
12.180000	-0.037955	-22.431257	-6.453543	-4.234550	-6.557105	-5.186059	0.000000	-10.000000	0.050000	-4.233334	-8.333333	1023.000000	1023.000000	2046.000000
12.200000	-0.037670	-22.263081	-6.372455	-4.236713	-6.670415	-4.983497	0.000000	-10.000000	0.041667	-3.600000	-9.833333	1023.000000	1023.000000	2046.000000
12.220000	-0.037396	-22.101149	-6.295273	-4.098461	-6.688182	-5.019232	0.000000	-10.000000	0.041667	-3.050000	-11.000000	1023.000000	1023.000000	2046.000000
12.240000	-0.037133	-21.945562	-6.216002	-4.005054	-6.627553	-5.096954	0.000000	-10.000000	0.033333	-2.716667	-12.000000	1023.000000	1023.000000	2046.000000
12.260000	-0.036694	-21.686323	-6.214283	-3.904480	-6.519697	-5.047864	0.000000	-10.000000	0.041667	-2.550000	-13.000000	1023.000000	1023.000000	2046.000000
12.280000	-0.036354	-21.485504	-6.156044	-3.906773	-6.587136	-4.835551	0.000000	-10.000000	0.041667	-2.250000	-13.666667	1023.000000	1023.000000	2046.000000
12.300000	-0.036179	-21.381729	-6.086813	-3.801869	-6.611126	-4.881921	0.000000	-10.000000	0.050000	-1.883333	-14.000000	1023.000000	1023.000000	2046.000000
12.320000	-0.035927	-21.232658	-5.982657	-3.748334	-6.543309	-4.958358	0.000000	-10.000000	0.041667	-1.616667	-14.000000	1023.000000	1023.000000	2046.000000
12.340000	-0.035538	-21.003008	-5.956197	-3.702145	-6.438245	-4.906420	0.000000	-10.000000	0.041667	-1.600000	-14.000000	1023.000000	1023.000000	2046.000000
12.360000	-0.034997	-20.683214	-5.844615	-3.665473	-6.431351	-4.741775	0.000000	-10.000000	0.041667	-1.533333	-14.000000	1023.000000	1023.000000	2046.000000
12.380000	-0.034251	-20.242199	-5.580358	-3.524105	-6.291831	-4.845905	0.000000	-10.000000	0.050000	-1.000000	-14.000000	1023.000000	1023.000000	2046.000000
12.400000	-0.033379	-19.727186	-5.326009	-3.399003	-6.113806	-4.888369	0.000000	-10.000000	0.050000	-0.433333	-14.000000	1023.000000	1023.000000	2046.000000
12.420000	-0.032204	-19.032373	-5.017330	-3.367522	-6.087289	-4.560232	0.000000	-10.000000	0.041667	0.000000	-14.000000	1023.000000	1023.000000	2046.000000
12.440000	-0.031308	-18.503166	-4.628747	-3.211380	-6.007785	-4.655255	0.000000	-10.000000	0.041667	0.000000	-14.000000	1023.000000	1023.000000	2046.000000
12.460000	-0.030904	-18.264412	-4.511258	-3.247468	-5.774541	-4.731144	0.000000	-10.000000	0.033333	0.000000	-14.000000	1023.000000	1023.000000	2046.000000
12.480000	-0.030504	-18.027744	-4.338160	-3.277065	-5.897905	-4.514614	0.000000	-10.000000	0.033333	0.000000	-14.000000	1023.000000	1023.000000	2046.000000
12.500000	-0.030344	-17.933542	-4.305459	-3.080940	-6.044794	-4.502348	0.000000	-10.000000	0.033333	0.000000	-14.000000	1023.000000	1023.000000	2046.000000
12.520000	-0.030284	-17.898033	-4.488440	-2.756171	-6.080075	-4.573347	0.000000	-10.000000	0.041667	0.000000	-14.000000	1023.000000	1023.000000	2046.000000
12.540000	-0.030811	-18.209503	-4.791203	-2.670122	-6.281372	-4.466806	0.000000	-10.000000	0.041667	0.000000	-14.000000	1023.000000	1023.000000	2046.000000
12.560000	-0.031545	-18.642885	-4.762586	-2.640031	-6.610407	-4.629861	0.000000	-10.000000	0.025000	0.333333	-14.000000	1023.000000	1023.000000	2046.000000
12.580000	-0.032706	-19.329504	-4.806517	-2.838842	-6.765680	-4.918465	0.000000	-10.000000	0.016667	1.133333	-14.000000	1023.000000	1023.000000	2046.000000
12.600000	-0.034237	-20.234110	-4.941831	-3.157405	-7.058163	-5.076712	0.000000	-10.000000	0.008333	2.166667	-14.000000	1023.000000	1023.000000	2046.000000
12.620000	-0.035991	-21.270622	-5.014230	-3.509128	-7.460341	-5.286922	0.000000	-10.000000	0.008333	3.333333	-14.000000	1023.000000	1023.000000	2046.000000
12.640000	-0.037914	-22.406881	-5.237856	-3.759486	-7.683122	-5.726417	0.000000	-10.000000	0.000000	4.166667	-14.000000	1023.000000	1023.000000	2046.000000
12.660000	-0.039799	-23.521130	-5.697033	-4.082581	-7.894906	-5.846610	0.000000	-10.000000	0.000000	4.700000	-14.000000	1023.000000	1023.000000	2046.000000
12.680000	-0.041255	-24.381882	-6.024702	-4.310886	-8.063185	-5.983109	0.000000	-10.000000	0.000000	4.266667	-14.000000	1023.000000	1023.000000	2046.000000
12.700000	-0.042427	-25.074238	-6.409881	-4.370462	-8.002970	-6.290925	0.000000	-10.000000	0.016667	2.866667	-14.000000	1023.000000	1023.000000	2046.000000
12.720000	-0.043166	-25.511147	-6.793068	-4.476460	-8.052848	-6.188771	0.000000	-10.000000	0.025000	1.300000	-14.000000	1023.000000	1023.000000	2046.000000
12.740000	-0.043618	-25.778179	-6.996665	-4.498634	-8.062409	-6.220470	0.000000	-10.000000	0.033333	0.516667	-14.000000	1023.000000	1023.000000	2046.000000
12.760000	-0.044056	-26.036804	-7.280128	-4.470008	-7.921176	-6.365492	0.000000	-10.000000	0.016667	1.516667	-14.000000	1023.000000	1023.000000	2046.000000
12.780000	-0.043914	-25.953205	-7.401458	-4.503658	-7.950211	-6.097878	0.000000	-10.000000	0.008333	2.750000	-14.000000	1023.000000	1023.000000	2046.000000
12.800000	-0.043651	-25.797781	-7.499677	-4.402205	-7.714712	-6.181187	0.000000	-10.000000	-0.025000	6.016667	-14.000000	1023.000000	1023.000000	2046.000000
12.820000	-0.043415	-25.658512	-7.605497	-4.393527	-7.500016	-6.159474	0.000000	-10.000000	-0.050000	8.333334	-14.000000	1023.000000	1023.000000	2046.000000
12.840000	-0.042530	-25.135084	-7.485913	-4.406708	-7.333029	-5.909434	0.000000	-10.000000	-0.100000	11.866667	-14.000000	1023.000000	1023.000000	2046.000000
12.860000	-0.041413	-24.474827	-7.333776	-4.317678	-6.907069	-5.916303	0.000000	-10.000000	-0.116667	13.616667	-14.000000	1023.000000	1023.000000	2046.000000
12.880000	-0.040344	-23.843058	-7.301894	-4.359355	-6.532115	-5.649694	0.000000	-10.000000	-0.133333	15.366667	-14.000000	1023.000000	1023.000000	2046.000000
12.900000	-0.038778	-22.917900	-7.086276	-4.341229	-6.185891	-5.304503	0.000000	-10.000000	-0.141667	16.633333	-1.166667	1023.000000	1023.000000	2046.000000
12.920000	-0.037418	-22.114269	-7.043933	-4.161504	-5.631131	-5.277701	0.000000	-10.000000	-0.175000	17.683334	13.333333	1023.000000	1023.000000	2046.000000
12.940000	-0.035697	-21.096916	-6.814461	-4.097990	-5.307059	-4.877405	0.000000	-10.000000	-0.216667	19.150002	30.166666	1023.000000	1023.000000	2046.000000
12.960000	-0.033785	-19.966948	-6.476933	-3.913075	-4.766501	-4.810439	0.000000	-10.000000	-0.258333	20.233334	36.166668	1023.000000	1023.000000	2046.000000
12.980000	-0.032596	-19.264380	-6.296295	-3.934134	-4.353956	-4.679995	0.000000	-10.000000	-0.266667	21.283335	42.833332	1023.000000	1023.000000	2046.000000
13.000000	-0.031263	-18.476320	-5.891574	-4.091406	-4.137537	-4.355802	0.000000	-10.000000	-0.275000	22.050001	49.666668	1023.000000	1023.000000	2046.000000
13.020000	-0.029878	-17.658108	-5.539994	-4.069928	-3.725189	-4.322996	0.000000	-10.000000	-0.283333	22.850000	57.000000	1023.000000	1023.000000	2046.000000
13.040000	-0.029052	-17.169689	-5.328278	-4.155228	-3.498562	-4.187623	0.000000	-10.000000	-0.308333	23.366667	62.000000	1023.000000	1023.000000	2046.000000
13.060000	-0.027749	-16.399872	-4.959945	-4.216753	-3.310293	-3.912881	0.000000	-10.000000	-0.341667	24.016666	67.000000	1023.000000	1023.000000	2046.000000
13.080000	-0.026461	-15.638443	-4.646232	-4.090215	-2.926657	-3.975338	0.000000	-10.000000	-0.366667	24.366667	72.166664	1023.000000	1023.000000	2046.000000
13.100000	-0.025445	-15.037874	-4.361413	-4.137784	-2.718466	-3.820212	0.000000	-10.000000	-0.400000	25.100000	80.166664	1023.000000	1023.000000	2046.000000
13.120000	-0.023668	-13.987906	-3.886098	-4.167188	-2.363466	-3.571155	0.000000	-10.000000	-0.425000	25.800001	91.333336	1023.000000	1023.000000	2046.000000
13.140000	-0.022019	-13.013332	-3.559269	-4.016722	-1.833259	-3.604081	0.000000	-10.000000	-0.433333	26.616667	102.833336	1023.000000	1023.000000	2046.000000
13.160000	-0.020535	-12.136432	-3.202208	-4.020329	-1.520863	-3.393032	0.000000	-10.000000	-0.450000	27.400000	114.500000	1023.000000	1023.000000	2046.000000
13.180000	-0.018429	-10.891433	-2.731130	-3.987670	-1.031061	-3.141572	0.000000	-10.000000	-0.458333	27.733334	123.500000	1023.000000	1023.000000	2046.000000
13.200000	-0.016641	-9.834888	-2.370162	-3.883944	-0.530302	-3.050479	0.000000	-10.000000	-0.475000	27.866667	129.500000	1023.000000	1023.000000	2046.000000
13.220000	-0.014285	-8.442389	-1.838110	-3.792631	-0.136142	-2.675507	0.000000	-10.000000	-0.483333	28.200001	138.833328	1023.000000	1023.000000	2046.000000
13.240000	-0.011886	-7.024820	-1.342605	-3.617074	0.437883	-2.503025	0.000000	-10.000000	-0.508333	28.816668	148.500000	1023.000000	1023.000000	2046.000000
13.260000	-0.010023	-5.923792	-0.931500	-3.445835	0.892247	-2.438704	0.000000	-10.000000	-0.525000	29.550001	161.166672	1023.000000	1023.000000	2046.000000
13.280000	-0.007655	-4.523901	-0.350996	-3.394291	1.261222	-2.039836	0.000000	-10.000000	-0.533333	29.733334	167.500000	1023.000000	1023.000000	2046.000000
13.300000	-0.005186	-3.064793	0.171912	-3.176185	1.817078	-1.877598	0.000000	-10.000000	-0.533333	29.950001	177.166672	1023.000000	1023.000000	2046.000000
13.320000	-0.003371	-1.992449	0.513028	-3.055007	2.308098	-1.758568	0.000000	-10.000000	-0.558333	29.900000	187.166672	1023.000000	1023.000000	2046.000000
13.340000	-0.001218	-0.719780	1.030561	-2.975850	2.633006	-1.407497	0.000000	-10.000000	-0.566667	30.150000	200.500000	1023.000000	1023.000000	2046.000000
13.360000	0.001103	0.651690	1.506426	-2.821665	3.174127	-1.207198	0.000000	-10.000000	-0.566667	30.300001	207.166672	1023.000000	1023.000000	2046.000000
13.380000	0.002918	1.724792	1.858840	-2.656668	3.714528	-1.191909	0.000000	-10.000000	-0.550000	30.533333	213.833328	1023.000000	1023.000000	2046.000000
13.400000	0.004994	2.951512	2.317860	-2.614974	4.102457	-0.853832	0.000000	-10.000000	-0.550000	30.316668	224.000000	1023.000000	1023.000000	2046.000000
13.420000	0.007515	4.441186	2.923997	-2.395345	4.601801	-0.689266	0.000000	-10.000000	-0.558333	30.150000	237.333328	1023.000000	1023.000000	2046.000000
13.440000	0.009903	5.852672	3.431139	-2.103872	5.151176	-0.625771	0.000000	-10.000000	-0.566667	30.050001	247.333328	1023.000000	1023.000000	2046.000000
13.460000	0.012082	7.140468	4.129262	-2.084182	5.429629	-0.334241	0.000000	-10.000000	-0.566667	30.233334	254.000000	1023.000000	1023.000000	2046.000000
13.480000	0.014538	8.591722	4.893476	-2.032728	5.853941	-0.122967	0.000000	-10.000000	-0.575000	30.650000	264.333344	1023.000000	1023.000000	2046.000000
13.500000	0.016357	9.666708	5.408053	-1.887598	6.380386	-0.234133	0.000000	-10.000000	-0.558333	30.716667	278.000000	1023.000000	1023.000000	2046.000000
13.520000	0.017900	10.578844	5.993479	-1.994705	6.636656	-0.056586	0.000000	-10.000000	-0.558333	30.716667	291.833344	1023.000000	1023.000000	2046.000000
13.540000	0.020133	11.898848	6.578200	-1.927730	6.998464	0.249914	0.000000	-10.000000	-0.541667	30.433334	298.833344	1023.000000	1023.000000	2046.000000
13.560000	0.022420	13.250379	6.765455	-1.402826	7.529558	0.358192	0.000000	-10.000000	-0.541667	30.350000	309.166656	1023.000000	1023.000000	2046.000000
13.580000	0.023492	13.884051	6.845351	-1.140825	7.515747	0.663779	0.000000	-10.000000	-0.533333	29.983334	319.166656	1023.000000	1023.000000	2046.000000
13.600000	0.024144	14.268822	6.791374	-0.725457	7.582291	0.620614	0.000000	-10.000000	-0.533333	29.550001	332.500000	1023.000000	1023.000000	2046.000000
13.620000	0.023413	13.837371	6.731480	-0.710498	7.405950	0.410439	0.000000	-10.000000	-0.541667	29.400000	342.500000	1023.000000	1023.000000	2046.000000
13.640000	0.022305	13.182138	6.727865	-1.062651	7.172730	0.344193	0.000000	-10.000000	-0.533333	29.150000	352.500000	1023.000000	1023.000000	2046.000000
13.660000	0.021432	12.666301	6.662892	-1.270293	7.183075	0.090627	0.000000	-10.000000	-0.516667	28.966667	359.166656	1023.000000	1023.000000	2046.000000
13.680000	0.020038	11.842183	6.405781	-1.501324	7.109336	-0.171610	0.000000	-10.000000	-0.491667	28.383333	365.500000	1023.000000	1023.000000	2046.000000
13.700000	0.019279	11.394085	6.248893	-1.693032	6.984384	-0.146159	0.000000	-10.000000	-0.466667	27.766666	374.833344	1023.000000	1023.000000	2046.000000
13.720000	0.019352	11.436955	5.938167	-1.582511	7.316226	-0.234927	0.000000	-10.000000	-0.425000	26.966667	387.166656	1023.000000	1023.000000	2046.000000
13.740000	0.018949	11.199013	5.658395	-1.568029	7.477779	-0.369133	0.000000	-10.000000	-0.391667	26.433334	396.500000	1023.000000	1023.000000	2046.000000
13.760000	0.019504	11.527073	5.697776	-1.506417	7.571941	-0.236228	0.000000	-10.000000	-0.391667	25.950001	405.333344	1023.000000	1023.000000	2046.000000
13.780000	0.020567	12.155309	5.607625	-1.265764	8.043424	-0.229976	0.000000	-10.000000	-0.408333	25.650000	411.166656	1023.000000	1023.000000	2046.000000
13.800000	0.020872	12.335279	5.515615	-1.201767	8.273529	-0.252097	0.000000	-10.000000	-0.416667	25.433334	419.833344	1023.000000	1023.000000	2046.000000
13.820000	0.021501	12.707160	5.591727	-1.216657	8.461131	-0.129042	0.000000	-10.000000	-0.400000	25.333334	425.500000	1023.000000	1023.000000	2046.000000
13.840000	0.022736	13.436876	5.734394	-1.109303	8.829476	-0.017692	0.000000	-10.000000	-0.375000	24.983334	436.833344	1023.000000	1023.000000	2046.000000
13.860000	0.023702	14.007964	5.739254	-0.933136	9.311728	-0.109883	0.000000	-10.000000	-0.358333	24.550001	445.333344	1023.000000	1023.000000	2046.000000
13.880000	0.024396	14.418244	6.007038	-1.033380	9.472640	-0.028053	0.000000	-10.000000	-0.341667	24.316668	453.666656	1023.000000	1023.000000	2046.000000
13.900000	0.026045	15.392841	6.343433	-1.050387	9.900630	0.199165	0.000000	-10.000000	-0.333333	23.983334	459.000000	1023.000000	1023.000000	2046.000000
13.920000	0.027665	16.349951	6.494983	-0.948325	10.569722	0.233572	0.000000	-10.000000	-0.300000	23.266666	469.666656	1023.000000	1023.000000	2046.000000
13.940000	0.028744	16.987812	6.704920	-0.998709	10.932732	0.348870	0.000000	-10.000000	-0.275000	22.533333	477.666656	1023.000000	1023.000000	2046.000000
13.960000	0.029955	17.703569	7.010879	-1.125038	11.305720	0.512010	0.000000	-10.000000	-0.250000	22.116667	485.500000	1023.000000	1023.000000	2046.000000
13.980000	0.032186	19.022051	7.446362	-1.036481	11.893090	0.719080	0.000000	-10.000000	-0.233333	22.016666	490.500000	1023.000000	1023.000000	2046.000000
14.000000	0.033853	20.006893	7.687279	-0.892177	12.492806	0.718985	0.000000	-10.000000	-0.208333	21.616667	497.833344	1023.000000	1023.000000	2046.000000
14.020000	0.034675	20.492884	8.217034	-1.202609	12.571924	0.906534	0.000000	-10.000000	-0.183333	20.833334	505.166656	1023.000000	1023.000000	2046.000000
14.040000	0.036344	21.479593	8.720728	-1.270371	12.939167	1.090068	0.000000	-10.000000	-0.166667	19.566668	512.333313	1023.000000	1023.000000	2046.000000
14.060000	0.037376	22.088930	8.926900	-1.268377	13.336701	1.093705	0.000000	-10.000000	-0.141667	18.400002	519.166687	1023.000000	1023.000000	2046.000000
14.080000	0.037445	22.130274	9.232096	-1.577459	13.283380	1.192258	0.000000	-10.000000	-0.116667	17.133335	525.500000	1023.000000	1023.000000	2046.000000
14.100000	0.038238	22.598795	9.654055	-1.661107	13.346889	1.258959	0.000000	-10.000000	-0.083333	16.100000	531.333313	1023.000000	1023.000000	2046.000000
14.120000	0.039492	23.339495	9.991756	-1.630982	13.648414	1.330307	0.000000	-10.000000	-0.075000	14.666667	536.833313	1023.000000	1023.000000	2046.000000
14.140000	0.039974	23.624929	10.197192	-1.593030	13.823806	1.196963	0.000000	-10.000000	-0.058333	13.416667	542.000000	1023.000000	1023.000000	2046.000000
14.160000	0.040131	23.717623	10.539254	-1.819110	13.700339	1.297139	0.000000	-10.000000	-0.050000	11.783334	546.666687	1023.000000	1023.000000	2046.000000
14.180000	0.041321	24.420540	10.814114	-1.742271	13.918495	1.430203	0.000000	-10.000000	-0.025000	10.466667	551.000000	1023.000000	1023.000000	2046.000000
14.200000	0.042176	24.925810	10.783840	-1.514058	14.248099	1.407928	0.000000	-10.000000	-0.008333	8.850000	554.666687	1023.000000	1023.000000	2046.000000
14.220000	0.042367	25.038857	10.987804	-1.594106	14.156385	1.488772	0.000000	-10.000000	0.008333	7.333333	557.833313	1023.000000	1023.000000	2046.000000
14.240000	0.043375	25.634401	11.250709	-1.472495	14.251488	1.604701	0.000000	-10.000000	0.008333	5.566667	560.333313	1023.000000	1023.000000	2046.000000
14.260000	0.044583	26.348454	11.328856	-1.263137	14.523134	1.759601	0.000000	-10.000000	0.025000	2.833333	562.666687	1023.000000	1023.000000	2046.000000
14.280000	0.044826	26.491949	11.382197	-1.154648	14.460393	1.804007	0.000000	-10.000000	0.033333	0.700000	564.166687	1023.000000	1023.000000	2046.000000
14.300000	0.045132	26.672895	11.588787	-1.084880	14.274786	1.894202	0.000000	-10.000000	0.050000	-1.416667	565.000000	1023.000000	1023.000000	2046.000000
14.320000	0.046067	27.225832	11.593678	-0.880699	14.460548	2.052305	0.000000	-10.000000	0.050000	-2.233333	565.000000	1023.000000	1023.000000	2046.000000
14.340000	0.045979	27.173405	11.498104	-0.789863	14.416210	2.048953	0.000000	-10.000000	0.050000	-3.516667	565.000000	1023.000000	1023.000000	2046.000000
14.360000	0.046054	27.218170	11.732338	-0.806644	14.222776	2.069700	0.000000	-10.000000	0.050000	-4.550000	565.000000	1023.000000	1023.000000	2046.000000
14.380000	0.047662	28.168505	11.901580	-0.503935	14.618497	2.152362	0.000000	-10.000000	0.050000	-5.316667	565.000000	1023.000000	1023.000000	2046.000000
14.400000	0.048310	28.551012	12.204345	-0.467005	14.594400	2.219272	0.000000	-10.000000	0.050000	-5.683333	565.000000	1023.000000	1023.000000	2046.000000
14.420000	0.050015	29.559116	12.805799	-0.288466	14.666774	2.375009	0.000000	-10.000000	0.050000	-5.800000	565.000000	1023.000000	1023.000000	2046.000000
14.440000	0.051142	30.224895	12.978061	-0.080766	14.906851	2.420750	0.000000	-10.000000	0.050000	-5.916667	565.000000	1023.000000	1023.000000	2046.000000
14.460000	0.050633	29.924007	13.135161	-0.179404	14.524235	2.444016	0.000000	-10.000000	0.058333	-6.216667	565.000000	1023.000000	1023.000000	2046.000000
14.480000	0.050629	29.921652	13.116804	-0.069859	14.194730	2.679978	0.000000	-10.000000	0.075000	-6.883333	565.000000	1023.000000	1023.000000	2046.000000
14.500000	0.049898	29.489609	12.701948	0.295596	13.875955	2.616110	0.000000	-10.000000	0.083333	-7.850000	565.000000	1023.000000	1023.000000	2046.000000
14.520000	0.048705	28.784502	12.421971	0.495183	13.238257	2.629091	0.000000	-10.000000	0.091667	-8.866667	558.000000	1023.000000	1023.000000	2046.000000
14.540000	0.048174	28.470909	11.895825	0.952617	13.129726	2.492739	0.000000	-10.000000	0.091667	-9.733334	550.000000	1023.000000	1023.000000	2046.000000
14.560000	0.046387	27.414612	11.678630	1.020895	12.452807	2.262280	0.000000	-10.000000	0.100000	-10.266666	540.666687	1023.000000	1023.000000	2046.000000
14.580000	0.044593	26.354187	11.642866	0.764994	11.822326	2.124001	0.000000	-10.000000	0.100000	-10.416667	537.333313	1023.000000	1023.000000	2046.000000
14.600000	0.042482	25.107122	11.200202	0.607979	11.486989	1.811954	0.000000	-10.000000	0.108333	-10.550000	533.666687	1023.000000	1023.000000	2046.000000
14.620000	0.038838	22.952978	10.790582	0.163110	10.549176	1.450110	0.000000	-10.000000	0.125000	-11.233334	530.333313	1023.000000	1023.000000	2046.000000
14.640000	0.036500	21.571661	10.228639	0.075824	10.075965	1.191233	0.000000	-10.000000	0.133333	-12.183333	526.500000	1023.000000	1023.000000	2046.000000
14.660000	0.033776	19.961454	9.351456	-0.051703	9.694828	0.966874	0.000000	-10.000000	0.141667	-13.033334	522.500000	1023.000000	1023.000000	2046.000000
14.680000	0.030901	18.262281	8.775448	-0.285179	9.050767	0.721245	0.000000	-10.000000	0.158333	-13.583333	518.000000	1023.000000	1023.000000	2046.000000
14.700000	0.029689	17.545948	8.219132	-0.183434	8.904404	0.605847	0.000000	-10.000000	0.200000	-14.100000	513.500000	1023.000000	1023.000000	2046.000000
14.720000	0.027986	16.539864	7.590753	-0.231158	8.693942	0.486327	0.000000	-10.000000	0.225000	-14.666667	508.833344	1023.000000	1023.000000	2046.000000
14.740000	0.026165	15.463386	7.282023	-0.414771	8.226827	0.369307	0.000000	-10.000000	0.241667	-15.200001	504.000000	1023.000000	1023.000000	2046.000000
14.760000	0.025524	15.084681	6.822167	-0.259330	8.253510	0.268333	0.000000	-10.000000	0.241667	-15.633333	498.833344	1023.000000	1023.000000	2046.000000
14.780000	0.023926	14.140127	6.355893	-0.437509	7.986675	0.235069	0.000000	-10.000000	0.250000	-15.916667	493.666656	1023.000000	1023.000000	2046.000000
14.800000	0.022370	13.220791	6.144011	-0.563136	7.616245	0.023671	0.000000	-10.000000	0.250000	-16.183334	488.333344	1023.000000	1023.000000	2046.000000
14.820000	0.022082	13.050667	5.786932	-0.508970	7.725822	0.046882	0.000000	-10.000000	0.258333	-16.583334	483.000000	1023.000000	1023.000000	2046.000000
14.840000	0.020833	12.312130	5.567663	-0.721384	7.457394	0.008457	0.000000	-10.000000	0.266667	-17.183334	477.333344	1023.000000	1023.000000	2046.000000
14.860000	0.020344	12.023044	5.474567	-0.791522	7.391025	-0.051026	0.000000	-10.000000	0.283333	-17.683334	471.500000	1023.000000	1023.000000	2046.000000
14.880000	0.020208	11.942910	5.162837	-0.825353	7.483902	0.121525	0.000000	-10.000000	0.291667	-18.116667	465.500000	1023.000000	1023.000000	2046.000000
14.900000	0.019050	11.258621	4.957597	-1.044479	7.239685	0.105819	0.000000	-10.000000	0.308333	-18.533335	459.500000	1023.000000	1023.000000	2046.000000
14.920000	0.019163	11.325486	4.851418	-0.915865	7.279605	0.110328	0.000000	-10.000000	0.325000	-18.800001	453.333344	1023.000000	1023.000000	2046.000000
14.940000	0.018873	11.154201	4.534015	-0.932511	7.344736	0.207961	0.000000	-10.000000	0.325000	-18.966667	447.000000	1023.000000	1023.000000	2046.000000
14.960000	0.017928	10.595541	4.557203	-1.067940	6.988226	0.118052	0.000000	-10.000000	0.333333	-19.016666	440.666656	1023.000000	1023.000000	2046.000000
14.980000	0.018009	10.643208	4.464859	-1.058693	7.050078	0.186962	0.000000	-10.000000	0.316667	-19.200001	434.333344	1023.000000	1023.000000	2046.000000
15.000000	0.016704	9.872333	4.311218	-1.370053	6.708165	0.223003	0.000000	-10.000000	0.333333	-19.366667	428.000000	1023.000000	1023.000000	2046.000000
15.020000	0.015371	9.084297	4.282190	-1.607885	6.290715	0.119277	0.000000	-10.000000	0.333333	-19.633333	421.500000	1023.000000	1023.000000	2046.000000
15.040000	0.014992	8.860490	4.084802	-1.551877	6.195460	0.132106	0.000000	-10.000000	0.350000	-19.766666	415.000000	1023.000000	1023.000000	2046.000000
15.060000	0.013697	8.095173	3.887952	-1.699165	5.803854	0.102532	0.000000	-10.000000	0.358333	-20.016666	408.333344	1023.000000	1023.000000	2046.000000
15.080000	0.012464	7.365942	3.911746	-1.814174	5.312396	-0.044027	0.000000	-10.000000	0.358333	-20.200001	401.666656	1023.000000	1023.000000	2046.000000
15.100000	0.012304	7.271663	3.798027	-1.689379	5.240310	-0.077294	0.000000	-10.000000	0.358333	-20.316668	394.833344	1023.000000	1023.000000	2046.000000
15.120000	0.011336	6.699808	3.524684	-1.785962	5.026267	-0.065181	0.000000	-10.000000	0.358333	-20.366667	388.166656	1023.000000	1023.000000	2046.000000
15.140000	0.010178	6.015141	3.461596	-1.848093	4.564562	-0.162925	0.000000	-10.000000	0.358333	-20.316668	381.333344	1023.000000	1023.000000	2046.000000
15.160000	0.010389	6.139688	3.326997	-1.665153	4.577057	-0.099213	0.000000	-10.000000	0.358333	-20.383333	374.500000	1023.000000	1023.000000	2046.000000
15.180000	0.009683	5.722489	3.102040	-1.702206	4.379038	-0.056383	0.000000	-10.000000	0.350000	-20.483334	367.666656	1023.000000	1023.000000	2046.000000
15.200000	0.008933	5.279343	3.127337	-1.727687	3.955620	-0.075927	0.000000	-10.000000	0.358333	-20.549999	360.833344	1023.000000	1023.000000	2046.000000
15.220000	0.009050	5.348502	2.989197	-1.499120	3.940795	-0.082370	0.000000	-10.000000	0.358333	-20.466667	354.000000	1023.000000	1023.000000	2046.000000
15.240000	0.008572	5.066011	2.784449	-1.475989	3.741765	0.015786	0.000000	-10.000000	0.358333	-20.366667	347.166656	1023.000000	1023.000000	2046.000000
15.260000	0.007790	4.604150	2.694481	-1.506050	3.382192	0.033527	0.000000	-10.000000	0.350000	-20.250000	340.333344	1023.000000	1023.000000	2046.000000
15.280000	0.007588	4.484580	2.651418	-1.329093	3.203462	-0.041206	0.000000	-10.000000	0.358333	-20.183334	333.666656	1023.000000	1023.000000	2046.000000
15.300000	0.007572	4.475098	2.502599	-1.157842	3.127592	0.002749	0.000000	-10.000000	0.358333	-19.983334	327.000000	1023.000000	1023.000000	2046.000000
15.320000	0.007292	4.309744	2.574571	-1.178026	2.901080	0.012119	0.000000	-10.000000	0.358333	-19.783333	320.333344	1023.000000	1023.000000	2046.000000
15.340000	0.007882	4.658007	2.960623	-1.044991	2.776289	-0.033914	0.000000	-10.000000	0.333333	-19.516666	313.666656	1023.000000	1023.000000	2046.000000
15.360000	0.009263	5.474138	3.200540	-0.750186	2.969736	0.054048	0.000000	-10.000000	0.308333	-19.183332	307.000000	1023.000000	1023.000000	2046.000000
15.380000	0.009505	5.617265	3.367467	-0.786131	2.853077	0.182852	0.000000	-10.000000	0.291667	-18.733334	300.666656	1023.000000	1023.000000	2046.000000
15.400000	0.009122	5.391120	3.542861	-0.751256	2.561443	0.038072	0.000000	-10.000000	0.275000	-18.450001	294.500000	1023.000000	1023.000000	2046.000000
15.420000	0.008619	5.093753	3.384138	-0.672435	2.303488	0.078563	0.000000	-10.000000	0.283333	-18.250000	288.500000	1023.000000	1023.000000	2046.000000
15.440000	0.007869	4.650414	3.020948	-0.526094	1.963164	0.192396	0.000000	-10.000000	0.300000	-18.283333	282.500000	1023.000000	1023.000000	2046.000000
15.460000	0.006871	4.060990	2.751503	-0.299838	1.495146	0.114180	0.000000	-10.000000	0.300000	-18.299999	276.333344	1023.000000	1023.000000	2046.000000
15.480000	0.005728	3.385065	2.385557	-0.040829	1.221621	-0.181284	0.000000	-10.000000	0.283333	-18.299999	270.000000	1023.000000	1023.000000	2046.000000
15.500000	0.004344	2.567080	2.065649	-0.011358	0.816769	-0.303979	0.000000	-10.000000	0.266667	-18.216667	263.666656	1023.000000	1023.000000	2046.000000
15.520000	0.002230	1.318051	1.932898	-0.366688	0.260938	-0.509096	0.000000	-10.000000	0.266667	-17.850000	257.500000	1023.000000	1023.000000	2046.000000
15.540000	0.000150	0.088937	1.794299	-0.582922	-0.137126	-0.985314	0.000000	-10.000000	0.258333	-17.416666	251.666672	1023.000000	1023.000000	2046.000000
15.560000	-0.001894	-1.119185	1.495467	-0.855783	-0.515043	-1.243826	0.000000	-10.000000	0.241667	-16.933334	246.000000	1023.000000	1023.000000	2046.000000
15.580000	-0.004924	-2.910241	1.034654	-1.322940	-1.108436	-1.513520	0.000000	-10.000000	0.241667	-16.583334	240.333328	1023.000000	1023.000000	2046.000000
15.600000	-0.007575	-4.476616	0.597655	-1.517652	-1.560511	-1.996108	0.000000	-10.000000	0.241667	-16.183334	234.833328	1023.000000	1023.000000	2046.000000
15.620000	-0.009486	-5.606362	-0.053135	-1.597996	-1.730822	-2.224410	0.000000	-10.000000	0.225000	-15.800000	229.333328	1023.000000	1023.000000	2046.000000
15.640000	-0.011727	-6.930455	-0.695937	-1.945759	-2.015213	-2.273546	0.000000	-10.000000	0.216667	-15.783334	224.166672	1023.000000	1023.000000	2046.000000
15.660000	-0.013357	-7.893991	-1.079693	-1.990357	-2.284470	-2.539470	0.000000	-10.000000	0.225000	-16.049999	218.833328	1023.000000	1023.000000	2046.000000
15.680000	-0.014436	-8.531647	-1.487603	-1.949529	-2.359591	-2.734922	0.000000	-10.000000	0.233333	-16.433334	213.500000	1023.000000	1023.000000	2046.000000
15.700000	-0.015633	-9.239263	-1.929394	-2.068119	-2.503309	-2.738440	0.000000	-10.000000	0.241667	-16.533335	208.000000	1023.000000	1023.000000	2046.000000
15.720000	-0.016940	-10.011734	-2.307526	-2.225977	-2.678741	-2.799490	0.000000	-10.000000	0.241667	-16.416668	202.500000	1023.000000	1023.000000	2046.000000
15.740000	-0.017826	-10.534989	-2.557189	-2.244851	-2.763150	-2.969800	0.000000	-10.000000	0.250000	-16.316668	197.000000	1023.000000	1023.000000	2046.000000
15.760000	-0.018511	-10.940235	-2.869358	-2.259989	-2.790107	-3.020781	0.000000	-10.000000	0.241667	-16.250000	191.500000	1023.000000	1023.000000	2046.000000
15.780000	-0.019435	-11.486013	-3.009881	-2.512391	-2.914538	-3.049204	0.000000	-10.000000	0.241667	-16.266666	186.000000	1023.000000	1023.000000	2046.000000
15.800000	-0.019706	-11.646076	-3.031515	-2.555940	-2.903306	-3.155314	0.000000	-10.000000	0.241667	-16.183332	180.666672	1023.000000	1023.000000	2046.000000
15.820000	-0.019675	-11.627742	-3.226259	-2.532965	-2.720419	-3.148099	0.000000	-10.000000	0.250000	-16.216667	175.333328	1023.000000	1023.000000	2046.000000
15.840000	-0.019946	-11.788196	-3.484106	-2.670122	-2.682392	-2.951576	0.000000	-10.000000	0.250000	-16.416666	170.000000	1023.000000	1023.000000	2046.000000
15.860000	-0.020116	-11.888696	-3.559376	-2.648309	-2.712579	-2.968431	0.000000	-10.000000	0.250000	-16.750000	164.333328	1023.000000	1023.000000	2046.000000
15.880000	-0.020037	-11.841763	-3.649751	-2.492403	-2.662724	-3.036885	0.000000	-10.000000	0.250000	-16.833334	158.833328	1023.000000	1023.000000	2046.000000
15.900000	-0.020300	-11.997581	-3.862022	-2.554494	-2.648731	-2.932335	0.000000	-10.000000	0.250000	-16.716667	153.166672	1023.000000	1023.000000	2046.000000
15.920000	-0.020777	-12.279182	-3.864706	-2.686019	-2.725989	-3.002468	0.000000	-10.000000	0.250000	-16.350000	147.666672	1023.000000	1023.000000	2046.000000
15.940000	-0.021392	-12.642412	-3.817059	-2.749286	-2.878708	-3.197359	0.000000	-10.000000	0.250000	-16.233334	142.000000	1023.000000	1023.000000	2046.000000
15.960000	-0.021963	-12.980412	-3.901251	-2.885993	-2.991599	-3.201568	0.000000	-10.000000	0.250000	-16.200001	136.666672	1023.000000	1023.000000	2046.000000
15.980000	-0.023048	-13.621233	-4.020641	-3.194832	-3.270601	-3.135159	0.000000	-10.000000	0.250000	-16.166668	131.166672	1023.000000	1023.000000	2046.000000
16.000000	-0.023667	-13.987357	-4.024811	-3.143725	-3.501929	-3.316893	0.000000	-10.000000	0.241667	-15.966667	125.833336	1023.000000	1023.000000	2046.000000
16.020000	-0.024481	-14.468315	-4.174480	-3.124798	-3.670266	-3.498771	0.000000	-10.000000	0.233333	-15.633333	120.500000	1023.000000	1023.000000	2046.000000
16.040001	-0.025323	-14.965649	-4.282134	-3.423105	-3.881319	-3.379092	0.000000	-10.000000	0.216667	-15.233334	115.333336	1023.000000	1023.000000	2046.000000
16.059999	-0.025691	-15.183609	-4.314320	-3.363983	-3.944484	-3.560822	0.000000	-10.000000	0.208333	-14.900001	110.166664	1023.000000	1023.000000	2046.000000
16.080000	-0.026243	-15.509339	-4.381944	-3.329426	-4.061942	-3.736028	0.000000	-10.000000	0.191667	-14.583334	105.166664	1023.000000	1023.000000	2046.000000
16.100000	-0.026698	-15.778377	-4.515254	-3.393260	-4.174409	-3.695452	0.000000	-10.000000	0.191667	-14.450001	100.333336	1023.000000	1023.000000	2046.000000
16.120001	-0.026784	-15.829201	-4.520318	-3.473330	-4.194517	-3.641035	0.000000	-10.000000	0.191667	-14.250000	95.666664	1023.000000	1023.000000	2046.000000
16.139999	-0.026731	-15.798080	-4.434471	-3.270702	-4.277973	-3.814934	0.000000	-10.000000	0.200000	-14.033334	90.833336	1023.000000	1023.000000	2046.000000
16.160000	-0.026981	-15.945525	-4.529986	-3.321171	-4.369677	-3.724692	0.000000	-10.000000	0.200000	-13.733334	86.166664	1023.000000	1023.000000	2046.000000
16.180000	-0.026884	-15.888287	-4.435783	-3.354825	-4.487552	-3.610126	0.000000	-10.000000	0.191667	-13.383333	81.500000	1023.000000	1023.000000	2046.000000
16.200001	-0.026781	-15.827824	-4.378889	-3.175549	-4.550920	-3.722466	0.000000	-10.000000	0.191667	-13.033334	77.166664	1023.000000	1023.000000	2046.000000
16.219999	-0.026975	-15.942410	-4.467980	-3.185660	-4.629603	-3.659166	0.000000	-10.000000	0.175000	-12.600000	72.666664	1023.000000	1023.000000	2046.000000
16.240000	-0.026776	-15.824582	-4.400763	-3.215596	-4.672071	-3.536152	0.000000	-10.000000	0.150000	-12.150001	68.333336	1023.000000	1023.000000	2046.000000
16.260000	-0.026798	-15.837342	-4.385932	-3.007701	-4.740867	-3.702841	0.000000	-10.000000	0.116667	-11.816668	64.000000	1023.000000	1023.000000	2046.000000
16.280001	-0.027041	-15.981340	-4.457676	-3.019326	-4.843990	-3.660348	0.000000	-10.000000	0.100000	-11.400001	60.166668	1023.000000	1023.000000	2046.000000
16.299999	-0.027018	-15.967424	-4.447607	-3.110244	-4.816679	-3.592894	0.000000	-10.000000	0.100000	-11.050000	56.500000	1023.000000	1023.000000	2046.000000
16.320000	-0.026656	-15.753524	-4.269090	-2.894476	-4.819725	-3.770233	0.000000	-10.000000	0.100000	-10.600000	52.833332	1023.000000	1023.000000	2046.000000
16.340000	-0.026192	-15.479438	-4.085525	-2.796951	-4.790773	-3.806189	0.000000	-10.000000	0.100000	-10.200000	49.333332	1023.000000	1023.000000	2046.000000
16.360001	-0.025257	-14.926664	-3.789944	-2.849669	-4.678471	-3.608580	0.000000	-10.000000	0.091667	-9.700000	45.833332	1023.000000	1023.000000	2046.000000
16.379999	-0.024099	-14.242514	-3.397627	-2.664968	-4.590682	-3.589236	0.000000	-10.000000	0.083333	-9.083333	42.666668	1023.000000	1023.000000	2046.000000
16.400000	-0.023945	-14.151200	-3.194445	-2.541326	-4.601952	-3.813477	0.000000	-10.000000	0.075000	-8.433333	39.500000	1023.000000	1023.000000	2046.000000
16.420000	-0.023817	-14.075905	-3.080237	-2.690097	-4.589388	-3.716182	0.000000	-10.000000	0.075000	-8.000000	36.666668	1023.000000	1023.000000	2046.000000
16.440001	-0.023959	-14.159923	-3.146672	-2.762789	-4.693073	-3.557388	0.000000	-10.000000	0.066667	-7.633333	34.000000	1023.000000	1023.000000	2046.000000
16.459999	-0.023837	-14.087497	-3.175693	-2.252937	-4.954137	-3.704730	0.000000	-10.000000	0.058333	-7.583333	31.500000	1023.000000	1023.000000	2046.000000
16.480000	-0.024552	-14.510438	-3.495173	-2.082525	-5.201913	-3.730827	0.000000	-10.000000	0.058333	-7.616667	29.000000	1023.000000	1023.000000	2046.000000
16.500000	-0.025382	-15.000791	-3.739264	-2.177701	-5.364168	-3.719657	0.000000	-10.000000	0.058333	-7.616667	26.333334	1023.000000	1023.000000	2046.000000
16.520000	-0.026094	-15.421741	-3.728272	-2.092116	-5.567552	-4.033801	0.000000	-10.000000	0.058333	-7.300000	23.833334	1023.000000	1023.000000	2046.000000
16.540001	-0.028068	-16.588305	-3.834744	-2.361909	-5.993177	-4.398475	0.000000	-10.000000	0.050000	-6.150000	21.500000	1023.000000	1023.000000	2046.000000
16.559999	-0.029919	-17.682125	-4.002834	-2.776472	-6.265477	-4.637341	0.000000	-10.000000	0.041667	-5.000000	19.500000	1023.000000	1023.000000	2046.000000
16.580000	-0.031624	-18.689976	-4.229537	-3.222632	-6.438405	-4.799401	0.000000	-10.000000	0.033333	-3.500000	17.833334	1023.000000	1023.000000	2046.000000
16.600000	-0.033797	-19.974173	-4.531905	-3.359961	-6.842187	-5.240118	0.000000	-10.000000	0.025000	-2.016667	16.666666	1023.000000	1023.000000	2046.000000
16.620001	-0.036147	-21.363028	-4.961144	-3.608152	-7.206497	-5.587234	0.000000	-10.000000	0.033333	-0.716667	16.166666	1023.000000	1023.000000	2046.000000
16.639999	-0.037628	-22.237940	-5.431429	-3.959691	-7.241393	-5.605427	0.000000	-10.000000	0.041667	-0.333333	16.000000	1023.000000	1023.000000	2046.000000
16.660000	-0.038377	-22.680780	-5.776383	-4.070992	-7.214719	-5.618685	0.000000	-10.000000	0.050000	-1.383333	16.000000	1023.000000	1023.000000	2046.000000
16.680000	-0.039589	-23.397264	-6.103061	-3.990925	-7.398817	-5.904463	0.000000	-10.000000	0.050000	-2.983333	15.500000	1023.000000	1023.000000	2046.000000
16.700001	-0.040755	-24.086153	-6.550228	-4.048882	-7.462202	-6.024842	0.000000	-10.000000	0.050000	-4.616667	14.666667	1023.000000	1023.000000	2046.000000
16.719999	-0.041085	-24.281340	-6.823798	-4.248788	-7.395999	-5.812755	0.000000	-10.000000	0.050000	-5.550000	13.166667	1023.000000	1023.000000	2046.000000
16.740000	-0.041459	-24.502096	-6.979563	-4.104387	-7.481360	-5.936785	0.000000	-10.000000	0.050000	-5.800000	11.500000	1023.000000	1023.000000	2046.000000
16.760000	-0.042492	-25.112926	-7.227769	-4.146425	-7.615148	-6.123584	0.000000	-10.000000	0.050000	-5.566667	9.500000	1023.000000	1023.000000	2046.000000
16.780001	-0.042378	-25.045105	-7.382315	-4.312621	-7.417130	-5.933039	0.000000	-10.000000	0.050000	-5.266667	7.500000	1023.000000	1023.000000	2046.000000
16.799999	-0.042259	-24.974884	-7.301880	-4.176540	-7.426143	-6.070322	0.000000	-10.000000	0.050000	-4.983334	5.500000	1023.000000	1023.000000	2046.000000
16.820000	-0.042534	-25.137604	-7.413580	-4.279280	-7.362029	-6.082714	0.000000	-10.000000	0.050000	-4.750000	3.833333	1023.000000	1023.000000	2046.000000
16.840000	-0.041713	-24.652370	-7.504131	-4.400568	-7.005726	-5.741944	0.000000	-10.000000	0.050000	-4.683333	2.166667	1023.000000	1023.000000	2046.000000
16.860001	-0.041302	-24.409275	-7.443130	-4.168523	-7.001513	-5.796109	0.000000	-10.000000	0.050000	-4.950000	1.000000	1023.000000	1023.000000	2046.000000
16.879999	-0.041345	-24.434790	-7.610003	-4.121716	-6.908975	-5.794096	0.000000	-10.000000	0.041667	-5.216667	-0.333333	1023.000000	1023.000000	2046.000000
16.900000	-0.040253	-23.789577	-7.574073	-4.185338	-6.609131	-5.421036	0.000000	-10.000000	0.041667	-5.183333	-1.666667	1023.000000	1023.000000	2046.000000
16.920000	-0.039877	-23.567122	-7.416143	-3.979216	-6.620489	-5.551273	0.000000	-10.000000	0.041667	-4.750000	-3.500000	1023.000000	1023.000000	2046.000000
16.940001	-0.040447	-23.904184	-7.483357	-4.086413	-6.645411	-5.689003	0.000000	-10.000000	0.050000	-4.383334	-5.166667	1023.000000	1023.000000	2046.000000
16.959999	-0.039961	-23.616926	-7.400361	-4.317012	-6.497783	-5.401772	0.000000	-10.000000	0.058333	-4.383334	-6.666667	1023.000000	1023.000000	2046.000000
16.980000	-0.040367	-23.856840	-7.302857	-4.241605	-6.704680	-5.607698	0.000000	-10.000000	0.058333	-4.700000	-8.000000	1023.000000	1023.000000	2046.000000
17.000000	-0.041269	-24.389755	-7.367112	-4.429970	-6.931335	-5.661337	0.000000	-10.000000	0.058333	-4.933333	-9.666667	1023.000000	1023.000000	2046.000000
17.020000	-0.040964	-24.209852	-7.377254	-4.594699	-6.818483	-5.419416	0.000000	-10.000000	0.050000	-4.733334	-11.333333	1023.000000	1023.000000	2046.000000
17.040001	-0.041612	-24.592886	-7.361989	-4.449791	-7.047961	-5.733144	0.000000	-10.000000	0.050000	-4.100000	-13.000000	1023.000000	1023.000000	2046.000000
17.059999	-0.042148	-24.909639	-7.398923	-4.554063	-7.144970	-5.811683	0.000000	-10.000000	0.050000	-3.383333	-14.666667	1023.000000	1023.000000	2046.000000
17.080000	-0.041414	-24.475615	-7.285347	-4.677202	-6.988158	-5.524907	0.000000	-10.000000	0.050000	-2.850000	-16.166666	1023.000000	1023.000000	2046.000000
17.100000	-0.041603	-24.587170	-7.219466	-4.435295	-7.099420	-5.832990	0.000000	-10.000000	0.050000	-2.616667	-17.166666	1023.000000	1023.000000	2046.000000
17.120001	-0.041604	-24.587902	-7.235268	-4.517970	-7.048198	-5.786466	0.000000	-10.000000	0.050000	-2.300000	-17.666666	1023.000000	1023.000000	2046.000000
17.139999	-0.040397	-23.874720	-7.037737	-4.550549	-6.856091	-5.430342	0.000000	-10.000000	0.033333	-1.450000	-17.833334	1023.000000	1023.000000	2046.000000
17.160000	-0.040426	-23.892036	-6.960749	-4.301149	-6.918401	-5.711738	0.000000	-10.000000	0.025000	-0.266667	-18.000000	1023.000000	1023.000000	2046.000000
17.180000	-0.039301	-23.227079	-6.843171	-4.353888	-6.646745	-5.383276	0.000000	-10.000000	0.008333	1.550000	-18.000000	1023.000000	1023.000000	2046.000000
17.200001	-0.037953	-22.430370	-6.599020	-4.156990	-6.427058	-5.247302	0.000000	-10.000000	0.000000	3.916667	-18.000000	1023.000000	1023.000000	2046.000000
17.219999	-0.037747	-22.308325	-6.453158	-4.015940	-6.462199	-5.377028	0.000000	-10.000000	-0.025000	7.083333	-18.000000	1023.000000	1023.000000	2046.000000
17.240000	-0.035822	-21.170830	-6.203247	-4.076436	-6.035343	-4.855803	0.000000	-10.000000	-0.075000	10.216667	-18.000000	1023.000000	1023.000000	2046.000000
17.260000	-0.034484	-20.380184	-5.900953	-3.807029	-5.833556	-4.838646	0.000000	-10.000000	-0.116667	12.966667	-18.000000	1023.000000	1023.000000	2046.000000
17.280001	-0.033839	-19.998898	-5.699452	-3.714824	-5.694247	-4.890373	0.000000	-10.000000	-0.158333	15.133333	-18.000000	1023.000000	1023.000000	2046.000000
17.299999	-0.031475	-18.601830	-5.432019	-3.730131	-5.093174	-4.346506	0.000000	-10.000000	-0.183333	17.033333	-11.000000	1023.000000	1023.000000	2046.000000
17.320000	-0.030318	-17.918184	-5.110368	-3.478952	-4.936838	-4.392025	0.000000	-10.000000	-0.241667	18.799999	5.500000	1023.000000	1023.000000	2046.000000
17.340000	-0.029327	-17.332184	-4.860475	-3.461810	-4.671371	-4.338529	0.000000	-10.000000	-0.291667	20.016666	22.000000	1023.000000	1023.000000	2046.000000
17.360001	-0.026825	-15.853495	-4.475030	-3.472818	-4.054406	-3.851241	0.000000	-10.000000	-0.341667	21.483334	33.833332	1023.000000	1023.000000	2046.000000
17.379999	-0.025452	-15.042264	-4.120281	-3.210063	-3.795717	-3.916203	0.000000	-10.000000	-0.350000	22.666666	38.666668	1023.000000	1023.000000	2046.000000
17.400000	-0.024205	-14.305264	-3.774667	-3.201962	-3.465344	-3.863291	0.000000	-10.000000	-0.366667	23.883333	46.166668	1023.000000	1023.000000	2046.000000
17.420000	-0.021147	-12.497795	-3.248424	-3.094513	-2.757481	-3.397376	0.000000	-10.000000	-0.375000	24.716667	54.000000	1023.000000	1023.000000	2046.000000
17.440001	-0.019073	-11.271964	-2.671481	-2.793677	-2.454139	-3.352667	0.000000	-10.000000	-0.400000	25.350000	62.000000	1023.000000	1023.000000	2046.000000
17.459999	-0.017668	-10.441612	-2.132887	-2.727418	-2.203356	-3.377950	0.000000	-10.000000	-0.425000	26.200001	70.333336	1023.000000	1023.000000	2046.000000
17.480000	-0.014797	-8.745223	-1.481198	-2.829709	-1.553558	-2.880758	0.000000	-10.000000	-0.450000	26.783333	78.833336	1023.000000	1023.000000	2046.000000
17.500000	-0.013015	-7.692119	-0.900943	-2.738535	-1.144479	-2.908162	0.000000	-10.000000	-0.475000	27.483334	87.666664	1023.000000	1023.000000	2046.000000
17.520000	-0.011973	-7.076236	-0.398717	-2.714304	-0.913020	-3.050196	0.000000	-10.000000	-0.491667	28.033333	96.666664	1023.000000	1023.000000	2046.000000
17.540001	-0.009266	-5.476182	0.035562	-2.726528	-0.229580	-2.555636	0.000000	-10.000000	-0.508333	28.633333	106.000000	1023.000000	1023.000000	2046.000000
17.559999	-0.006918	-4.088635	0.408633	-2.258932	0.109620	-2.347957	0.000000	-10.000000	-0.525000	29.050001	115.666664	1023.000000	1023.000000	2046.000000
17.580000	-0.006372	-3.765635	0.469488	-1.946484	0.176527	-2.465166	0.000000	-10.000000	-0.541667	29.216667	125.333336	1023.000000	1023.000000	2046.000000
17.600000	-0.005314	-3.140506	0.512938	-1.897498	0.390270	-2.146216	0.000000	-10.000000	-0.566667	29.233334	135.000000	1023.000000	1023.000000	2046.000000
17.620001	-0.005263	-3.110387	0.577662	-1.967697	0.386475	-2.106827	0.000000	-10.000000	-0.591667	29.766666	144.666672	1023.000000	1023.000000	2046.000000
17.639999	-0.007028	-4.153639	0.482972	-2.148312	0.037731	-2.526030	0.000000	-10.000000	-0.591667	30.350000	154.500000	1023.000000	1023.000000	2046.000000
17.660000	-0.007953	-4.700408	0.408919	-2.593485	0.091631	-2.607473	0.000000	-10.000000	-0.575000	30.816668	164.500000	1023.000000	1023.000000	2046.000000
17.680000	-0.008406	-4.967692	0.293161	-2.844292	0.191036	-2.607597	0.000000	-10.000000	-0.550000	30.600000	174.666672	1023.000000	1023.000000	2046.000000
17.700001	-0.009844	-5.817954	0.032363	-2.958825	0.089467	-2.980958	0.000000	-10.000000	-0.566667	30.483334	185.000000	1023.000000	1023.000000	2046.000000
17.719999	-0.009503	-5.616197	-0.202337	-3.093757	0.543654	-2.863757	0.000000	-10.000000	-0.566667	30.383333	195.333328	1023.000000	1023.000000	2046.000000
17.740000	-0.008817	-5.210628	-0.320689	-3.097146	0.876904	-2.669697	0.000000	-10.000000	-0.566667	30.483334	205.500000	1023.000000	1023.000000	2046.000000
17.760000	-0.008857	-5.234680	-0.382224	-2.879380	0.944766	-2.917843	0.000000	-10.000000	-0.541667	30.366667	215.500000	1023.000000	1023.000000	2046.000000
17.780001	-0.007794	-4.606102	-0.450355	-2.866176	1.419936	-2.709506	0.000000	-10.000000	-0.550000	30.316668	225.500000	1023.000000	1023.000000	2046.000000
17.799999	-0.006318	-3.734196	-0.358616	-2.798815	1.806711	-2.383475	0.000000	-10.000000	-0.550000	30.233334	235.500000	1023.000000	1023.000000	2046.000000
17.820000	-0.005880	-3.475080	-0.328967	-2.565815	1.980674	-2.560971	0.000000	-10.000000	-0.566667	30.216667	245.666672	1023.000000	1023.000000	2046.000000
17.840000	-0.005021	-2.967221	-0.269278	-2.612704	2.364563	-2.449802	0.000000	-10.000000	-0.566667	30.466667	256.000000	1023.000000	1023.000000	2046.000000
17.860001	-0.002819	-1.665762	-0.079484	-2.559084	3.032696	-2.059890	0.000000	-10.000000	-0.566667	30.516666	266.333344	1023.000000	1023.000000	2046.000000
17.879999	-0.001516	-0.896047	0.233759	-2.427517	3.338525	-2.040815	0.000000	-10.000000	-0.541667	30.483334	276.500000	1023.000000	1023.000000	2046.000000
17.900000	-0.000504	-0.298095	0.505721	-2.332365	3.681000	-2.152451	0.000000	-10.000000	-0.516667	30.083334	286.500000	1023.000000	1023.000000	2046.000000
17.920000	0.001864	1.101496	0.815035	-2.409483	4.416492	-1.720548	0.000000	-10.000000	-0.500000	29.799999	296.500000	1023.000000	1023.000000	2046.000000
17.940001	0.003876	2.290737	1.136923	-2.364883	4.964794	-1.446097	0.000000	-10.000000	-0.483333	29.666666	306.500000	1023.000000	1023.000000	2046.000000
17.959999	0.005195	3.069984	1.476275	-2.238674	5.334015	-1.501632	0.000000	-10.000000	-0.483333	29.333334	316.500000	1023.000000	1023.000000	2046.000000
17.980000	0.007827	4.625760	1.876335	-2.219096	6.127254	-1.158733	0.000000	-10.000000	-0.475000	28.983334	326.333344	1023.000000	1023.000000	2046.000000
18.000000	0.010154	6.000999	2.354107	-2.193926	6.687065	-0.846246	0.000000	-10.000000	-0.466667	28.550001	336.000000	1023.000000	1023.000000	2046.000000
18.020000	0.011133	6.579568	2.825704	-2.191073	6.887910	-0.942973	0.000000	-10.000000	-0.441667	28.116667	345.666656	1023.000000	1023.000000	2046.000000
18.040001	0.012997	7.681380	3.324522	-2.409019	7.418538	-0.652661	0.000000	-10.000000	-0.416667	27.500000	355.166656	1023.000000	1023.000000	2046.000000
18.059999	0.014560	8.604948	3.820051	-2.574481	7.724770	-0.365392	0.000000	-10.000000	-0.400000	26.950001	364.500000	1023.000000	1023.000000	2046.000000
18.080000	0.015218	8.993709	4.189564	-2.541445	7.837321	-0.491732	0.000000	-10.000000	-0.383333	26.350000	373.500000	1023.000000	1023.000000	2046.000000
18.100000	0.016510	9.757326	4.644336	-2.659066	8.142474	-0.370418	0.000000	-10.000000	-0.383333	25.750000	382.333344	1023.000000	1023.000000	2046.000000
18.120001	0.018346	10.842635	5.092332	-2.733797	8.559168	-0.075068	0.000000	-10.000000	-0.375000	25.216667	391.166656	1023.000000	1023.000000	2046.000000
18.139999	0.019166	11.327394	5.496466	-2.697921	8.696176	-0.167327	0.000000	-10.000000	-0.375000	24.933334	399.666656	1023.000000	1023.000000	2046.000000
18.160000	0.020429	12.073548	6.011845	-2.772846	8.998582	-0.164033	0.000000	-10.000000	-0.366667	24.716667	408.000000	1023.000000	1023.000000	2046.000000
18.180000	0.022619	13.367620	6.420730	-2.765099	9.551714	0.160276	0.000000	-10.000000	-0.366667	24.333334	416.333344	1023.000000	1023.000000	2046.000000
18.200001	0.023632	13.966295	6.698440	-2.598161	9.753718	0.112299	0.000000	-10.000000	-0.350000	24.000000	424.666656	1023.000000	1023.000000	2046.000000
18.219999	0.025098	14.833053	7.111687	-2.577327	10.078041	0.220652	0.000000	-10.000000	-0.333333	23.666668	432.833344	1023.000000	1023.000000	2046.000000
18.240000	0.027501	16.253027	7.526763	-2.458754	10.628252	0.556765	0.000000	-10.000000	-0.316667	23.616667	440.500000	1023.000000	1023.000000	2046.000000
18.260000	0.029155	17.230568	7.909685	-2.311769	10.918485	0.714167	0.000000	-10.000000	-0.300000	23.316666	448.166656	1023.000000	1023.000000	2046.000000
18.280001	0.030639	18.107721	8.355976	-2.107949	11.170081	0.689613	0.000000	-10.000000	-0.291667	23.166666	456.000000	1023.000000	1023.000000	2046.000000
18.299999	0.033081	19.550825	8.765308	-1.985241	11.794253	0.976504	0.000000	-10.000000	-0.275000	22.716667	464.000000	1023.000000	1023.000000	2046.000000
18.320000	0.034856	20.599939	9.166679	-1.831483	12.039667	1.225077	0.000000	-10.000000	-0.266667	22.450001	471.666656	1023.000000	1023.000000	2046.000000
18.340000	0.036083	21.324984	9.514532	-1.624290	12.255613	1.179127	0.000000	-10.000000	-0.250000	21.983334	479.166656	1023.000000	1023.000000	2046.000000
18.360001	0.037962	22.435692	9.885549	-1.539926	12.704658	1.385412	0.000000	-10.000000	-0.233333	21.533335	486.500000	1023.000000	1023.000000	2046.000000
18.379999	0.039739	23.485479	10.166960	-1.432046	13.070274	1.680291	0.000000	-10.000000	-0.208333	21.000000	493.833344	1023.000000	1023.000000	2046.000000
18.400000	0.040828	24.129398	10.484608	-1.185878	13.260719	1.569949	0.000000	-10.000000	-0.191667	20.233334	501.000000	1023.000000	1023.000000	2046.000000
18.420000	0.042713	25.243425	11.009727	-1.046726	13.655904	1.624520	0.000000	-10.000000	-0.175000	19.299999	507.833344	1023.000000	1023.000000	2046.000000
18.440001	0.045418	26.842131	11.585472	-0.857964	14.172798	1.941825	0.000000	-10.000000	-0.166667	18.083334	514.333313	1023.000000	1023.000000	2046.000000
18.459999	0.047348	27.982754	12.155865	-0.681187	14.381762	2.126314	0.000000	-10.000000	-0.133333	16.933334	520.500000	1023.000000	1023.000000	2046.000000
18.480000	0.048560	28.699224	12.649643	-0.518533	14.486639	2.081476	0.000000	-10.000000	-0.100000	15.716667	526.333313	1023.000000	1023.000000	2046.000000
18.500000	0.049888	29.484045	13.097633	-0.512790	14.769176	2.130025	0.000000	-10.000000	-0.075000	14.383333	531.833313	1023.000000	1023.000000	2046.000000
18.520000	0.050856	30.056095	13.292408	-0.398069	14.790290	2.371467	0.000000	-10.000000	-0.058333	12.933333	537.000000	1023.000000	1023.000000	2046.000000
18.540001	0.050517	29.855532	13.126471	-0.074976	14.467896	2.336140	0.000000	-10.000000	-0.041667	11.183333	541.666687	1023.000000	1023.000000	2046.000000
18.559999	0.050599	29.903780	12.980001	0.319694	14.190761	2.413324	0.000000	-10.000000	-0.008333	9.183333	545.833313	1023.000000	1023.000000	2046.000000
18.580000	0.050297	29.725584	12.495642	0.693615	14.039382	2.496946	0.000000	-10.000000	0.008333	6.783333	549.166687	1023.000000	1023.000000	2046.000000
18.600000	0.049137	29.039898	12.212410	1.000091	13.496911	2.330486	0.000000	-10.000000	0.025000	4.400000	551.833313	1023.000000	1023.000000	2046.000000
18.620001	0.047709	28.196026	12.153542	0.944209	13.006618	2.091658	0.000000	-10.000000	0.033333	1.666667	553.666687	1023.000000	1023.000000	2046.000000
18.639999	0.045840	27.091690	11.861906	0.686334	12.601948	1.941501	0.000000	-10.000000	0.058333	-0.883333	554.666687	1023.000000	1023.000000	2046.000000
18.660000	0.042535	25.138090	11.364427	0.360802	11.832367	1.580496	0.000000	-10.000000	0.075000	-3.900000	555.000000	1023.000000	1023.000000	2046.000000
18.680000	0.039695	23.459726	10.880784	0.154451	11.195961	1.228529	0.000000	-10.000000	0.091667	-6.850000	555.000000	1023.000000	1023.000000	2046.000000
18.700001	0.037366	22.083467	10.125889	0.071401	10.805004	1.081174	0.000000	-10.000000	0.100000	-9.400000	555.000000	1023.000000	1023.000000	2046.000000
18.719999	0.034712	20.514606	9.397935	0.014621	10.249062	0.852989	0.000000	-10.000000	0.116667	-11.116667	555.000000	1023.000000	1023.000000	2046.000000
18.740000	0.032745	19.352146	8.794003	-0.045019	9.974819	0.628343	0.000000	-10.000000	0.133333	-12.133333	555.000000	1023.000000	1023.000000	2046.000000
18.760000	0.031390	18.551659	8.184019	-0.064408	9.793632	0.638416	0.000000	-10.000000	0.166667	-13.133333	551.500000	1023.000000	1023.000000	2046.000000
18.780001	0.029574	17.478090	7.660855	-0.079310	9.411230	0.485316	0.000000	-10.000000	0.175000	-13.950000	543.500000	1023.000000	1023.000000	2046.000000
18.799999	0.028228	16.682497	7.314227	-0.103263	9.164087	0.307447	0.000000	-10.000000	0.191667	-14.516666	533.833313	1023.000000	1023.000000	2046.000000
18.820000	0.027236	16.096205	6.881535	-0.140809	9.048054	0.307426	0.000000	-10.000000	0.208333	-15.000000	526.000000	1023.000000	1023.000000	2046.000000
18.840000	0.025716	15.198395	6.460956	-0.243514	8.714643	0.266310	0.000000	-10.000000	0.241667	-15.566667	520.833313	1023.000000	1023.000000	2046.000000
18.860001	0.024456	14.453714	6.232337	-0.253156	8.485369	-0.010835	0.000000	-10.000000	0.258333	-16.233334	515.666687	1023.000000	1023.000000	2046.000000
18.879999	0.023924	14.139017	5.912307	-0.313901	8.475397	0.065213	0.000000	-10.000000	0.258333	-17.016666	510.166656	1023.000000	1023.000000	2046.000000
18.900000	0.022807	13.478800	5.649851	-0.497952	8.173611	0.153290	0.000000	-10.000000	0.266667	-17.766666	504.500000	1023.000000	1023.000000	2046.000000
18.920000	0.022056	13.035262	5.458418	-0.491937	8.095018	-0.026237	0.000000	-10.000000	0.300000	-18.716667	498.500000	1023.000000	1023.000000	2046.000000
18.940001	0.021599	12.765143	5.143209	-0.540359	8.057042	0.105252	0.000000	-10.000000	0.350000	-19.800001	492.333344	1023.000000	1023.000000	2046.000000
18.959999	0.020772	12.276400	4.873615	-0.609071	7.808083	0.203772	0.000000	-10.000000	0.375000	-20.816668	485.833344	1023.000000	1023.000000	2046.000000
18.980000	0.020167	11.918492	4.757851	-0.580210	7.624620	0.116230	0.000000	-10.000000	0.391667	-21.533335	479.000000	1023.000000	1023.000000	2046.000000
19.000000	0.019841	11.725939	4.571358	-0.548086	7.517011	0.185655	0.000000	-10.000000	0.391667	-21.900002	471.833344	1023.000000	1023.000000	2046.000000
19.020000	0.019008	11.233868	4.420607	-0.699100	7.190444	0.321916	0.000000	-10.000000	0.408333	-22.383333	464.500000	1023.000000	1023.000000	2046.000000
19.040001	0.018001	10.638684	4.377224	-0.777826	6.801085	0.238201	0.000000	-10.000000	0.425000	-22.950001	456.833344	1023.000000	1023.000000	2046.000000
19.059999	0.016785	9.919747	4.205761	-0.937766	6.457127	0.194624	0.000000	-10.000000	0.458333	-23.750000	449.000000	1023.000000	1023.000000	2046.000000
19.080000	0.015766	9.317630	3.979667	-1.056948	6.111159	0.283752	0.000000	-10.000000	0.483333	-24.316668	441.000000	1023.000000	1023.000000	2046.000000
19.100000	0.014547	8.597567	3.820928	-1.069115	5.663558	0.182194	0.000000	-10.000000	0.500000	-24.766666	433.000000	1023.000000	1023.000000	2046.000000
19.120001	0.013476	7.964424	3.735402	-1.112976	5.299431	0.042566	0.000000	-10.000000	0.508333	-24.800001	425.000000	1023.000000	1023.000000	2046.000000
19.139999	0.012447	7.356339	3.526861	-1.118095	4.941945	0.005629	0.000000	-10.000000	0.525000	-25.116667	416.666656	1023.000000	1023.000000	2046.000000
19.160000	0.011253	6.650634	3.298793	-1.182147	4.505474	0.028514	0.000000	-10.000000	0.541667	-25.233334	408.333344	1023.000000	1023.000000	2046.000000
19.180000	0.010206	6.031847	3.126209	-1.134196	4.168443	-0.128610	0.000000	-10.000000	0.550000	-25.733334	399.666656	1023.000000	1023.000000	2046.000000
19.200001	0.009363	5.533640	2.834326	-1.128726	3.958992	-0.130952	0.000000	-10.000000	0.550000	-25.883333	391.166656	1023.000000	1023.000000	2046.000000
19.219999	0.008664	5.120181	2.568554	-1.106386	3.675772	-0.017759	0.000000	-10.000000	0.550000	-26.283335	382.500000	1023.000000	1023.000000	2046.000000
19.240000	0.007695	4.547633	2.384619	-1.051247	3.269364	-0.055103	0.000000	-10.000000	0.550000	-26.516666	373.833344	1023.000000	1023.000000	2046.000000
19.260000	0.007011	4.143671	2.232562	-0.969387	3.055590	-0.175095	0.000000	-10.000000	0.550000	-26.716667	365.000000	1023.000000	1023.000000	2046.000000
19.280001	0.006352	3.754121	1.967838	-0.897394	2.844727	-0.161051	0.000000	-10.000000	0.550000	-26.566668	356.000000	1023.000000	1023.000000	2046.000000
19.299999	0.005732	3.387621	1.787369	-0.910280	2.495620	0.014912	0.000000	-10.000000	0.550000	-26.350000	347.166656	1023.000000	1023.000000	2046.000000
19.320000	0.004977	2.941294	1.698622	-0.724732	2.157516	-0.190112	0.000000	-10.000000	0.550000	-26.033333	338.333344	1023.000000	1023.000000	2046.000000
19.340000	0.004280	2.529575	1.466251	-0.656898	1.974075	-0.253853	0.000000	-10.000000	0.550000	-25.950001	329.666656	1023.000000	1023.000000	2046.000000
19.360001	0.003635	2.148540	1.258455	-0.691805	1.696848	-0.114958	0.000000	-10.000000	0.541667	-25.783333	321.000000	1023.000000	1023.000000	2046.000000
19.379999	0.002865	1.693077	1.154709	-0.617970	1.358630	-0.202293	0.000000	-10.000000	0.525000	-25.550001	312.500000	1023.000000	1023.000000	2046.000000
19.400000	0.002150	1.270524	1.071736	-0.589627	1.153993	-0.365578	0.000000	-10.000000	0.508333	-25.183334	303.833344	1023.000000	1023.000000	2046.000000
19.420000	0.001961	1.158852	0.987267	-0.561687	1.078516	-0.345245	0.000000	-10.000000	0.500000	-24.850000	295.333344	1023.000000	1023.000000	2046.000000
19.440001	0.002198	1.298761	1.208553	-0.512164	0.915738	-0.313366	0.000000	-10.000000	0.500000	-24.533333	287.000000	1023.000000	1023.000000	2046.000000
19.459999	0.002646	1.563723	1.481910	-0.330119	0.894735	-0.482802	0.000000	-10.000000	0.483333	-24.166666	279.000000	1023.000000	1023.000000	2046.000000
19.480000	0.002895	1.711188	1.582162	-0.274945	0.841057	-0.437086	0.000000	-10.000000	0.475000	-23.750000	271.000000	1023.000000	1023.000000	2046.000000
19.500000	0.002776	1.640396	1.732153	-0.397998	0.683903	-0.377663	0.000000	-10.000000	0.466667	-23.483334	263.000000	1023.000000	1023.000000	2046.000000
19.520000	0.002015	1.190861	1.689136	-0.257210	0.448030	-0.689095	0.000000	-10.000000	0.458333	-23.283335	255.000000	1023.000000	1023.000000	2046.000000
19.540001	0.001061	0.627179	1.298186	-0.181314	0.135184	-0.624877	0.000000	-10.000000	0.433333	-22.900002	247.333328	1023.000000	1023.000000	2046.000000
19.559999	0.000496	0.293274	0.996126	0.037725	-0.239853	-0.500724	0.000000	-10.000000	0.408333	-22.700001	239.666672	1023.000000	1023.000000	2046.000000
19.580000	-0.000673	-0.397526	0.662252	0.263523	-0.538050	-0.785250	0.000000	-10.000000	0.400000	-22.483334	232.166672	1023.000000	1023.000000	2046.000000
19.600000	-0.002407	-1.422650	0.286942	0.323955	-0.953341	-1.080207	0.000000	-10.000000	0.400000	-22.366667	224.500000	1023.000000	1023.000000	2046.000000
19.620001	-0.004237	-2.503962	0.086173	0.107856	-1.453310	-1.244681	0.000000	-10.000000	0.383333	-21.833334	217.166672	1023.000000	1023.000000	2046.000000
19.639999	-0.006287	-3.715646	-0.016770	-0.179504	-1.880784	-1.638588	0.000000	-10.000000	0.366667	-21.283333	209.833328	1023.000000	1023.000000	2046.000000
19.660000	-0.008881	-5.248852	-0.200402	-0.525263	-2.359270	-2.163918	0.000000	-10.000000	0.341667	-20.683334	202.833328	1023.000000	1023.000000	2046.000000
19.680000	-0.011585	-6.846812	-0.684056	-0.940123	-2.833209	-2.389424	0.000000	-10.000000	0.316667	-20.033333	195.833328	1023.000000	1023.000000	2046.000000
19.700001	-0.014261	-8.428262	-1.104565	-1.254779	-3.321603	-2.747315	0.000000	-10.000000	0.300000	-19.250000	189.166672	1023.000000	1023.000000	2046.000000
19.719999	-0.016877	-9.974072	-1.693059	-1.460727	-3.584585	-3.235701	0.000000	-10.000000	0.275000	-18.616667	182.666672	1023.000000	1023.000000	2046.000000
19.740000	-0.019059	-11.263680	-2.348666	-1.717175	-3.819047	-3.378792	0.000000	-10.000000	0.300000	-18.350000	176.500000	1023.000000	1023.000000	2046.000000
19.760000	-0.020776	-12.278865	-2.785072	-1.896613	-4.098936	-3.498244	0.000000	-10.000000	0.316667	-18.533335	170.500000	1023.000000	1023.000000	2046.000000
19.780001	-0.022357	-13.212871	-3.262194	-1.919773	-4.213818	-3.817086	0.000000	-10.000000	0.316667	-18.600000	164.333328	1023.000000	1023.000000	2046.000000
19.799999	-0.023892	-14.120011	-3.798870	-2.062604	-4.364982	-3.893555	0.000000	-10.000000	0.300000	-18.733334	158.000000	1023.000000	1023.000000	2046.000000
19.820000	-0.024918	-14.726801	-4.061150	-2.192522	-4.587296	-3.885832	0.000000	-10.000000	0.283333	-18.583334	151.666672	1023.000000	1023.000000	2046.000000
19.840000	-0.025904	-15.309505	-4.374751	-2.179017	-4.612663	-4.143075	0.000000	-10.000000	0.300000	-18.583334	147.500000	1023.000000	1023.000000	2046.000000
19.860001	-0.027133	-16.035797	-4.734036	-2.364868	-4.737667	-4.199227	0.000000	-10.000000	0.300000	-18.316668	141.500000	1023.000000	1023.000000	2046.000000
19.879999	-0.027806	-16.433088	-4.829944	-2.531917	-4.885414	-4.185815	0.000000	-10.000000	0.283333	-18.050001	135.500000	1023.000000	1023.000000	2046.000000
19.900000	-0.028265	-16.704748	-4.934001	-2.520419	-4.829359	-4.420969	0.000000	-10.000000	0.266667	-17.733334	127.500000	1023.000000	1023.000000	2046.000000
19.920000	-0.028705	-16.964773	-5.112938	-2.679787	-4.764996	-4.407053	0.000000	-10.000000	0.250000	-17.783335	121.500000	1023.000000	1023.000000	2046.000000
19.940001	-0.028868	-17.061081	-5.284347	-2.803883	-4.763912	-4.208940	0.000000	-10.000000	0.250000	-17.866667	115.500000	1023.000000	1023.000000	2046.000000
19.959999	-0.028871	-17.062876	-5.409670	-2.764643	-4.713492	-4.175070	0.000000	-10.000000	0.250000	-18.066668	109.500000	1023.000000	1023.000000	2046.000000
19.980000	-0.029154	-17.230167	-5.606323	-2.678334	-4.663453	-4.282057	0.000000	-10.000000	0.250000	-17.933334	103.500000	1023.000000	1023.000000	2046.000000
20.000000	-0.029356	-17.349640	-5.725115	-2.727828	-4.731667	-4.165029	0.000000	-10.000000	0.250000	-17.783333	97.500000	1023.000000	1023.000000	2046.000000
20.020000	-0.029597	-17.491930	-5.691106	-2.780598	-4.877041	-4.143184	0.000000	-10.000000	0.250000	-17.466667	91.500000	1023.000000	1023.000000	2046.000000
20.040001	-0.030326	-17.922926	-5.822505	-2.798748	-4.887158	-4.414516	0.000000	-10.000000	0.250000	-17.183334	85.500000	1023.000000	1023.000000	2046.000000
20.059999	-0.031241	-18.463247	-5.896757	-3.127200	-5.122733	-4.316558	0.000000	-10.000000	0.250000	-16.900000	79.833336	1023.000000	1023.000000	2046.000000
20.080000	-0.031835	-18.814205	-5.891283	-3.230678	-5.278210	-4.414036	0.000000	-10.000000	0.250000	-16.716667	74.166664	1023.000000	1023.000000	2046.000000
20.100000	-0.032961	-19.480074	-6.095388	-3.263187	-5.442073	-4.679426	0.000000	-10.000000	0.241667	-16.483334	68.666664	1023.000000	1023.000000	2046.000000
20.120001	-0.033732	-19.935472	-6.124763	-3.460269	-5.789590	-4.560850	0.000000	-10.000000	0.225000	-16.183332	63.000000	1023.000000	1023.000000	2046.000000
20.139999	-0.034168	-20.193287	-6.176660	-3.453461	-5.880945	-4.682221	0.000000	-10.000000	0.208333	-15.583333	57.666668	1023.000000	1023.000000	2046.000000
20.160000	-0.035196	-20.801018	-6.331344	-3.537766	-6.035856	-4.896051	0.000000	-10.000000	0.200000	-15.050000	52.500000	1023.000000	1023.000000	2046.000000
20.180000	-0.035359	-20.897327	-6.287570	-3.647328	-6.151710	-4.810719	0.000000	-10.000000	0.200000	-14.416667	47.500000	1023.000000	1023.000000	2046.000000
20.200001	-0.035436	-20.942413	-6.329371	-3.555310	-6.124006	-4.933726	0.000000	-10.000000	0.200000	-14.033334	42.666668	1023.000000	1023.000000	2046.000000
20.219999	-0.035950	-21.246601	-6.388893	-3.618999	-6.221082	-5.017627	0.000000	-10.000000	0.200000	-13.533334	38.000000	1023.000000	1023.000000	2046.000000
20.240000	-0.035835	-21.178545	-6.304015	-3.686554	-6.298576	-4.889400	0.000000	-10.000000	0.183333	-13.050000	33.500000	1023.000000	1023.000000	2046.000000
20.260000	-0.035474	-20.964903	-6.233860	-3.529269	-6.236178	-4.965598	0.000000	-10.000000	0.158333	-12.466667	29.166666	1023.000000	1023.000000	2046.000000
20.280001	-0.035707	-21.102785	-6.301749	-3.520715	-6.257540	-5.022781	0.000000	-10.000000	0.125000	-11.883333	25.000000	1023.000000	1023.000000	2046.000000
20.299999	-0.035396	-20.919043	-6.150869	-3.565915	-6.391867	-4.810393	0.000000	-10.000000	0.100000	-11.266666	21.000000	1023.000000	1023.000000	2046.000000
20.320000	-0.034984	-20.675592	-6.157334	-3.383899	-6.258355	-4.876005	0.000000	-10.000000	0.091667	-10.616667	17.166666	1023.000000	1023.000000	2046.000000
20.340000	-0.035296	-20.860092	-6.189379	-3.394150	-6.345265	-4.931299	0.000000	-10.000000	0.091667	-10.050000	13.500000	1023.000000	1023.000000	2046.000000
20.360001	-0.034897	-20.623892	-6.051171	-3.371758	-6.432230	-4.768734	0.000000	-10.000000	0.091667	-9.516666	10.166667	1023.000000	1023.000000	2046.000000
20.379999	-0.034495	-20.386396	-6.023720	-3.203344	-6.307177	-4.852156	0.000000	-10.000000	0.075000	-9.016666	7.000000	1023.000000	1023.000000	2046.000000
20.400000	-0.034753	-20.538897	-6.047499	-3.176362	-6.395485	-4.919551	0.000000	-10.000000	0.075000	-8.350000	4.000000	1023.000000	1023.000000	2046.000000
20.420000	-0.034854	-20.598669	-6.024045	-3.270998	-6.468702	-4.834923	0.000000	-10.000000	0.075000	-7.716667	1.500000	1023.000000	1023.000000	2046.000000
20.440001	-0.034338	-20.293575	-5.927336	-3.170424	-6.390646	-4.805169	0.000000	-10.000000	0.083333	-7.166667	-0.666667	1023.000000	1023.000000	2046.000000
20.459999	-0.034161	-20.189331	-6.015446	-2.981936	-6.240260	-4.951690	0.000000	-10.000000	0.075000	-6.850000	-2.833333	1023.000000	1023.000000	2046.000000
20.480000	-0.034498	-20.388596	-5.913857	-3.114928	-6.384320	-4.975491	0.000000	-10.000000	0.066667	-6.666667	-5.166667	1023.000000	1023.000000	2046.000000
20.500000	-0.033544	-19.824234	-5.613277	-3.048619	-6.295394	-4.866944	0.000000	-10.000000	0.058333	-6.400000	-7.500000	1023.000000	1023.000000	2046.000000
20.520000	-0.032409	-19.153887	-5.406988	-2.776885	-6.045479	-4.924535	0.000000	-10.000000	0.050000	-5.916667	-9.500000	1023.000000	1023.000000	2046.000000
20.540001	-0.031933	-18.872305	-5.163052	-2.726320	-6.013840	-4.969093	0.000000	-10.000000	0.050000	-5.150000	-11.500000	1023.000000	1023.000000	2046.000000
20.559999	-0.031626	-18.691072	-4.909124	-2.841417	-6.074285	-4.866248	0.000000	-10.000000	0.050000	-4.200000	-13.166667	1023.000000	1023.000000	2046.000000
20.580000	-0.030913	-18.269369	-4.556832	-2.926558	-6.025119	-4.760861	0.000000	-10.000000	0.041667	-3.466667	-14.666667	1023.000000	1023.000000	2046.000000
20.600000	-0.030314	-17.915743	-4.451708	-2.756011	-5.857600	-4.850425	0.000000	-10.000000	0.025000	-2.683333	-15.833333	1023.000000	1023.000000	2046.000000
20.620001	-0.030504	-18.027769	-4.507158	-2.620245	-6.013774	-4.886591	0.000000	-10.000000	0.016667	-1.616667	-16.666666	1023.000000	1023.000000	2046.000000
20.639999	-0.030146	-17.816193	-4.561589	-2.419805	-6.158914	-4.675885	0.000000	-10.000000	0.008333	0.283333	-17.000000	1023.000000	1023.000000	2046.000000
20.660000	-0.029873	-17.654903	-4.607828	-2.239732	-6.156216	-4.651129	0.000000	-10.000000	-0.008333	2.883333	-17.000000	1023.000000	1023.000000	2046.000000
20.680000	-0.030088	-17.781975	-4.695216	-2.099169	-6.138289	-4.849299	0.000000	-10.000000	-0.050000	6.216667	-17.000000	1023.000000	1023.000000	2046.000000
20.700001	-0.031251	-18.469376	-4.729548	-2.465006	-6.312632	-4.962190	0.000000	-10.000000	-0.091667	9.866667	-17.000000	1023.000000	1023.000000	2046.000000
20.719999	-0.032038	-18.934240	-4.613189	-2.809042	-6.421371	-5.090639	0.000000	-10.000000	-0.125000	13.183333	-17.000000	1023.000000	1023.000000	2046.000000
20.740000	-0.032732	-19.344524	-4.652375	-2.995060	-6.353505	-5.343586	0.000000	-10.000000	-0.166667	15.650001	-17.000000	1023.000000	1023.000000	2046.000000
20.760000	-0.034430	-20.348246	-4.912185	-3.357943	-6.499984	-5.578133	0.000000	-10.000000	-0.200000	17.450001	-10.333333	1023.000000	1023.000000	2046.000000
20.780001	-0.035882	-21.206343	-5.111052	-3.793050	-6.636082	-5.666158	0.000000	-10.000000	-0.233333	18.933334	3.500000	1023.000000	1023.000000	2046.000000
20.799999	-0.035852	-21.188694	-5.222610	-3.941693	-6.385901	-5.638490	0.000000	-10.000000	-0.233333	20.200001	19.500000	1023.000000	1023.000000	2046.000000
20.820000	-0.036131	-21.353174	-5.580213	-3.949947	-6.074929	-5.748085	0.000000	-10.000000	-0.241667	20.866667	31.166666	1023.000000	1023.000000	2046.000000
20.840000	-0.036436	-21.533934	-5.722347	-4.161124	-5.997121	-5.653342	0.000000	-10.000000	-0.241667	21.100000	35.666668	1023.000000	1023.000000	2046.000000
20.860001	-0.035401	-20.922146	-5.711074	-4.002612	-5.669829	-5.538631	0.000000	-10.000000	-0.250000	21.466667	42.666668	1023.000000	1023.000000	2046.000000
20.879999	-0.034700	-20.507427	-5.956233	-3.879760	-5.201417	-5.470017	0.000000	-10.000000	-0.266667	22.033335	49.833332	1023.000000	1023.000000	2046.000000
20.900000	-0.034599	-20.447929	-5.919735	-4.009536	-5.163658	-5.355000	0.000000	-10.000000	-0.308333	23.033335	59.500000	1023.000000	1023.000000	2046.000000
20.920000	-0.033095	-19.558891	-5.767875	-3.844622	-4.725447	-5.220948	0.000000	-10.000000	-0.341667	23.850000	67.166664	1023.000000	1023.000000	2046.000000
20.940001	-0.031747	-18.762486	-5.747784	-3.696046	-4.219149	-5.099506	0.000000	-10.000000	-0.375000	24.450001	75.000000	1023.000000	1023.000000	2046.000000
20.959999	-0.031051	-18.351004	-5.510800	-3.812548	-3.978726	-5.048931	0.000000	-10.000000	-0.383333	25.033335	83.000000	1023.000000	1023.000000	2046.000000
20.980000	-0.029018	-17.149475	-5.122904	-3.785002	-3.439144	-4.802425	0.000000	-10.000000	-0.400000	25.516668	91.333336	1023.000000	1023.000000	2046.000000
21.000000	-0.026960	-15.933122	-4.972548	-3.695807	-2.701597	-4.563170	0.000000	-10.000000	-0.400000	25.933334	99.833336	1023.000000	1023.000000	2046.000000
21.020000	-0.025705	-15.191374	-4.727180	-3.745517	-2.313245	-4.405432	0.000000	-10.000000	-0.400000	26.166668	108.500000	1023.000000	1023.000000	2046.000000
21.040001	-0.023308	-13.775292	-4.305403	-3.611489	-1.727505	-4.130895	0.000000	-10.000000	-0.400000	26.150000	117.166664	1023.000000	1023.000000	2046.000000
21.059999	-0.020892	-12.347268	-4.058730	-3.379028	-0.960830	-3.948680	0.000000	-10.000000	-0.416667	26.733334	125.833336	1023.000000	1023.000000	2046.000000
21.080000	-0.019508	-11.529024	-3.654875	-3.474829	-0.640592	-3.758729	0.000000	-10.000000	-0.433333	26.950001	134.666672	1023.000000	1023.000000	2046.000000
21.100000	-0.017538	-10.364677	-3.144895	-3.465528	-0.138991	-3.615263	0.000000	-10.000000	-0.441667	27.316668	143.500000	1023.000000	1023.000000	2046.000000
21.120001	-0.015611	-9.226354	-2.725958	-3.479569	0.404397	-3.425224	0.000000	-10.000000	-0.441667	27.266666	152.666672	1023.000000	1023.000000	2046.000000
21.139999	-0.014654	-8.660707	-2.302580	-3.657136	0.589953	-3.290945	0.000000	-10.000000	-0.441667	27.450001	161.833328	1023.000000	1023.000000	2046.000000
21.160000	-0.013128	-7.758417	-1.806889	-3.702842	0.909754	-3.158440	0.000000	-10.000000	-0.450000	27.566668	171.000000	1023.000000	1023.000000	2046.000000
21.180000	-0.011477	-6.782786	-1.508707	-3.647979	1.401339	-3.027439	0.000000	-10.000000	-0.466667	27.900000	180.166672	1023.000000	1023.000000	2046.000000
21.200001	-0.010716	-6.333342	-1.132505	-3.788932	1.563750	-2.975656	0.000000	-10.000000	-0.483333	28.016666	189.333328	1023.000000	1023.000000	2046.000000
21.219999	-0.009254	-5.468941	-0.528358	-3.872407	1.842931	-2.911107	0.000000	-10.000000	-0.500000	28.283333	198.833328	1023.000000	1023.000000	2046.000000
21.240000	-0.006914	-4.086384	-0.052164	-3.723729	2.444221	-2.754712	0.000000	-10.000000	-0.508333	28.483334	208.166672	1023.000000	1023.000000	2046.000000
21.260000	-0.005380	-3.179325	0.243229	-3.730327	2.923862	-2.616089	0.000000	-10.000000	-0.525000	28.650000	217.833328	1023.000000	1023.000000	2046.000000
21.280001	-0.004166	-2.462154	0.713597	-3.782515	3.134834	-2.528070	0.000000	-10.000000	-0.525000	28.833334	227.166672	1023.000000	1023.000000	2046.000000
21.299999	-0.001803	-1.065532	1.246178	-3.617404	3.666220	-2.360527	0.000000	-10.000000	-0.525000	28.666668	236.833328	1023.000000	1023.000000	2046.000000
21.320000	0.000828	0.489286	1.669433	-3.394635	4.341671	-2.127183	0.000000	-10.000000	-0.508333	28.700001	246.333328	1023.000000	1023.000000	2046.000000
21.340000	0.002562	1.513899	2.080198	-3.387445	4.725229	-1.904083	0.000000	-10.000000	-0.508333	28.600000	256.000000	1023.000000	1023.000000	2046.000000
21.360001	0.004784	2.827391	2.706510	-3.267312	5.120677	-1.732485	0.000000	-10.000000	-0.508333	28.633333	265.500000	1023.000000	1023.000000	2046.000000
21.379999	0.007667	4.531229	3.206156	-2.967573	5.747478	-1.454831	0.000000	-10.000000	-0.500000	28.450001	275.000000	1023.000000	1023.000000	2046.000000
21.400000	0.009509	5.619781	3.643136	-2.889109	6.132703	-1.266948	0.000000	-10.000000	-0.500000	28.316668	284.500000	1023.000000	1023.000000	2046.000000
21.420000	0.011515	6.805221	4.223295	-2.826265	6.514438	-1.106248	0.000000	-10.000000	-0.500000	28.400000	294.000000	1023.000000	1023.000000	2046.000000
21.440001	0.014314	8.459404	4.666226	-2.544943	7.202407	-0.864286	0.000000	-10.000000	-0.508333	28.466667	303.500000	1023.000000	1023.000000	2046.000000
21.459999	0.015902	9.398346	5.086590	-2.534538	7.493665	-0.647372	0.000000	-10.000000	-0.500000	28.483334	313.000000	1023.000000	1023.000000	2046.000000
21.480000	0.017902	10.579875	5.572322	-2.361606	7.989674	-0.620515	0.000000	-10.000000	-0.475000	28.250000	322.500000	1023.000000	1023.000000	2046.000000
21.500000	0.020610	12.180378	6.012234	-2.106776	8.636884	-0.361963	0.000000	-10.000000	-0.466667	28.216667	332.000000	1023.000000	1023.000000	2046.000000
21.520000	0.022425	13.253012	6.571468	-2.086904	8.950281	-0.181833	0.000000	-10.000000	-0.466667	28.083334	341.500000	1023.000000	1023.000000	2046.000000
21.540001	0.024816	14.666439	7.240345	-1.883406	9.409608	-0.100107	0.000000	-10.000000	-0.475000	28.050001	351.000000	1023.000000	1023.000000	2046.000000
21.559999	0.027639	16.334427	7.832428	-1.633999	10.027033	0.108965	0.000000	-10.000000	-0.466667	27.900000	360.333344	1023.000000	1023.000000	2046.000000
21.580000	0.029287	17.308773	8.468192	-1.687121	10.250452	0.277251	0.000000	-10.000000	-0.458333	27.850000	369.666656	1023.000000	1023.000000	2046.000000
21.600000	0.030756	18.176844	9.095672	-1.671183	10.550670	0.201684	0.000000	-10.000000	-0.450000	27.716667	378.833344	1023.000000	1023.000000	2046.000000
21.620001	0.033134	19.582361	9.614268	-1.510984	11.112562	0.366514	0.000000	-10.000000	-0.441667	27.683332	388.166656	1023.000000	1023.000000	2046.000000
21.639999	0.034399	20.329763	9.897364	-1.434736	11.348557	0.518580	0.000000	-10.000000	-0.425000	27.250000	397.333344	1023.000000	1023.000000	2046.000000
21.660000	0.035953	21.248072	10.192439	-1.098506	11.414077	0.740062	0.000000	-10.000000	-0.408333	26.683334	406.500000	1023.000000	1023.000000	2046.000000
21.680000	0.037140	21.949604	10.010571	-0.469785	11.591125	0.817694	0.000000	-10.000000	-0.383333	25.833334	415.500000	1023.000000	1023.000000	2046.000000
21.700001	0.037137	21.948103	9.803694	-0.136096	11.436361	0.844143	0.000000	-10.000000	-0.366667	25.233334	424.333344	1023.000000	1023.000000	2046.000000
21.719999	0.036046	21.303230	9.825943	-0.191738	10.999710	0.669315	0.000000	-10.000000	-0.333333	24.433334	432.833344	1023.000000	1023.000000	2046.000000
21.740000	0.034999	20.684202	9.780486	-0.335437	10.863160	0.375992	0.000000	-10.000000	-0.291667	23.600000	441.000000	1023.000000	1023.000000	2046.000000
21.760000	0.033356	19.713366	9.526622	-0.634182	10.613683	0.207244	0.000000	-10.000000	-0.225000	22.166668	449.000000	1023.000000	1023.000000	2046.000000
21.780001	0.031200	18.439396	9.328088	-0.906322	10.082446	-0.064818	0.000000	-10.000000	-0.175000	20.550001	456.666656	1023.000000	1023.000000	2046.000000
21.799999	0.030152	17.819874	8.794070	-0.793275	10.126678	-0.307600	0.000000	-10.000000	-0.125000	18.550001	463.833344	1023.000000	1023.000000	2046.000000
21.820000	0.028791	17.015324	8.187017	-0.825707	9.955109	-0.301097	0.000000	-10.000000	-0.083333	16.333334	470.333344	1023.000000	1023.000000	2046.000000
21.840000	0.027485	16.243761	7.820471	-0.841313	9.702377	-0.437774	0.000000	-10.000000	-0.041667	14.666667	474.500000	1023.000000	1023.000000	2046.000000
21.860001	0.027318	16.144732	7.417252	-0.571647	9.829393	-0.530266	0.000000	-10.000000	-0.016667	11.550000	479.666656	1023.000000	1023.000000	2046.000000
21.879999	0.026505	15.664577	6.974515	-0.597386	9.733060	-0.445612	0.000000	-10.000000	0.008333	8.233334	483.666656	1023.000000	1023.000000	2046.000000
21.900000	0.025455	15.044181	6.754932	-0.597019	9.467761	-0.581493	0.000000	-10.000000	0.041667	2.850000	488.333344	1023.000000	1023.000000	2046.000000
21.920000	0.024849	14.685854	6.409735	-0.453018	9.485745	-0.756608	0.000000	-10.000000	0.066667	-1.000000	490.000000	1023.000000	1023.000000	2046.000000
21.940001	0.024020	14.195806	6.039897	-0.514243	9.343104	-0.672954	0.000000	-10.000000	0.091667	-4.983334	490.833344	1023.000000	1023.000000	2046.000000
21.959999	0.022871	13.517000	5.865448	-0.618490	9.007844	-0.737802	0.000000	-10.000000	0.116667	-7.900000	491.000000	1023.000000	1023.000000	2046.000000
21.980000	0.022490	13.291825	5.594335	-0.488666	9.095202	-0.909046	0.000000	-10.000000	0.141667	-10.633333	491.000000	1023.000000	1023.000000	2046.000000
22.000000	0.021915	12.952047	5.348768	-0.638197	8.998492	-0.757016	0.000000	-10.000000	0.150000	-12.533334	491.000000	1023.000000	1023.000000	2046.000000
22.020000	0.021097	12.468313	5.201350	-0.767351	8.801960	-0.767647	0.000000	-10.000000	0.183333	-14.050000	491.000000	1023.000000	1023.000000	2046.000000
22.040001	0.020954	12.383553	4.973500	-0.572567	8.834171	-0.851552	0.000000	-10.000000	0.216667	-15.683333	483.500000	1023.000000	1023.000000	2046.000000
22.059999	0.020379	12.044042	4.735334	-0.724169	8.654860	-0.621985	0.000000	-10.000000	0.266667	-17.066668	474.000000	1023.000000	1023.000000	2046.000000
22.080000	0.019682	11.632137	4.607476	-0.709108	8.408288	-0.674519	0.000000	-10.000000	0.291667	-18.183334	462.500000	1023.000000	1023.000000	2046.000000
22.100000	0.019642	11.608601	4.387878	-0.521292	8.404987	-0.662973	0.000000	-10.000000	0.325000	-19.050001	456.333344	1023.000000	1023.000000	2046.000000
22.120001	0.018829	11.128108	4.282671	-0.727824	8.016164	-0.442903	0.000000	-10.000000	0.358333	-20.016666	450.000000	1023.000000	1023.000000	2046.000000
22.139999	0.018003	10.639920	4.237031	-0.765010	7.728299	-0.560398	0.000000	-10.000000	0.391667	-21.083334	443.333344	1023.000000	1023.000000	2046.000000
22.160000	0.017303	10.225947	4.034361	-0.768881	7.466905	-0.506437	0.000000	-10.000000	0.425000	-22.083334	436.333344	1023.000000	1023.000000	2046.000000
22.180000	0.015679	9.266398	3.821143	-1.058297	6.909760	-0.406207	0.000000	-10.000000	0.441667	-22.983334	428.833344	1023.000000	1023.000000	2046.000000
22.200001	0.014614	8.637120	3.689640	-0.936961	6.549804	-0.665362	0.000000	-10.000000	0.450000	-23.416666	421.000000	1023.000000	1023.000000	2046.000000
22.219999	0.013816	8.165283	3.485517	-0.929858	6.248460	-0.638836	0.000000	-10.000000	0.466667	-23.816668	413.333344	1023.000000	1023.000000	2046.000000
22.240000	0.012575	7.431868	3.404777	-1.113515	5.727805	-0.587200	0.000000	-10.000000	0.483333	-23.983334	405.333344	1023.000000	1023.000000	2046.000000
22.260000	0.011812	6.981136	3.324943	-0.997288	5.444801	-0.791321	0.000000	-10.000000	0.500000	-24.216667	397.333344	1023.000000	1023.000000	2046.000000
22.280001	0.010936	6.462957	2.965660	-0.928428	5.235721	-0.809995	0.000000	-10.000000	0.500000	-24.150000	389.000000	1023.000000	1023.000000	2046.000000
22.299999	0.009845	5.818419	2.838408	-1.091169	4.761326	-0.690146	0.000000	-10.000000	0.500000	-24.050001	381.000000	1023.000000	1023.000000	2046.000000
22.320000	0.009339	5.519229	2.611761	-0.856814	4.644497	-0.880215	0.000000	-10.000000	0.508333	-24.050001	373.000000	1023.000000	1023.000000	2046.000000
22.340000	0.008554	5.055295	2.375419	-0.963259	4.303647	-0.660512	0.000000	-10.000000	0.508333	-24.100000	365.000000	1023.000000	1023.000000	2046.000000
22.360001	0.007838	4.632512	2.294861	-0.851387	3.950437	-0.761400	0.000000	-10.000000	0.508333	-24.166668	357.000000	1023.000000	1023.000000	2046.000000
22.379999	0.007413	4.381231	2.181469	-0.696221	3.722954	-0.826971	0.000000	-10.000000	0.500000	-23.933334	349.000000	1023.000000	1023.000000	2046.000000
22.400000	0.006851	4.048775	1.982307	-0.600996	3.444115	-0.776652	0.000000	-10.000000	0.500000	-23.766666	341.000000	1023.000000	1023.000000	2046.000000
22.420000	0.006115	3.613984	1.825715	-0.692385	3.105072	-0.624418	0.000000	-10.000000	0.500000	-23.583334	333.000000	1023.000000	1023.000000	2046.000000
22.440001	0.005692	3.364228	1.740252	-0.448337	2.859206	-0.786894	0.000000	-10.000000	0.500000	-23.666666	325.000000	1023.000000	1023.000000	2046.000000
22.459999	0.005070	2.996391	1.487671	-0.302857	2.674119	-0.862541	0.000000	-10.000000	0.491667	-23.433334	317.166656	1023.000000	1023.000000	2046.000000
22.480000	0.004255	2.514763	1.306923	-0.398846	2.340501	-0.733815	0.000000	-10.000000	0.466667	-23.283335	309.500000	1023.000000	1023.000000	2046.000000
22.500000	0.003557	2.102392	1.174315	-0.348866	2.064481	-0.787538	0.000000	-10.000000	0.441667	-22.983334	301.833344	1023.000000	1023.000000	2046.000000
22.520000	0.003025	1.787557	1.049952	-0.174310	1.881001	-0.969087	0.000000	-10.000000	0.425000	-22.916668	294.166656	1023.000000	1023.000000	2046.000000
22.540001	0.002739	1.618600	1.012453	-0.131882	1.706201	-0.968172	0.000000	-10.000000	0.416667	-22.783333	286.500000	1023.000000	1023.000000	2046.000000
22.559999	0.002870	1.696227	1.198632	-0.198756	1.537212	-0.840861	0.000000	-10.000000	0.408333	-22.650000	278.833344	1023.000000	1023.000000	2046.000000
22.580000	0.003414	2.017918	1.430138	0.044010	1.485176	-0.941406	0.000000	-10.000000	0.400000	-22.416668	271.333344	1023.000000	1023.000000	2046.000000
22.600000	0.003426	2.024648	1.530595	0.139338	1.331654	-0.976939	0.000000	-10.000000	0.400000	-22.333334	263.833344	1023.000000	1023.000000	2046.000000
22.620001	0.002828	1.671525	1.468769	-0.090413	1.134856	-0.841686	0.000000	-10.000000	0.408333	-22.333334	256.500000	1023.000000	1023.000000	2046.000000
22.639999	0.002116	1.250769	1.435173	0.009980	0.764992	-0.959376	0.000000	-10.000000	0.408333	-22.383333	249.000000	1023.000000	1023.000000	2046.000000
22.660000	0.001041	0.615406	1.142374	0.293164	0.290284	-1.110415	0.000000	-10.000000	0.408333	-22.433334	241.500000	1023.000000	1023.000000	2046.000000
22.680000	0.000028	0.016711	0.652046	0.489183	-0.093976	-1.030543	0.000000	-10.000000	0.400000	-22.483334	234.000000	1023.000000	1023.000000	2046.000000
22.700001	-0.001573	-0.929789	0.248795	0.469363	-0.530305	-1.117642	0.000000	-10.000000	0.408333	-22.650002	226.500000	1023.000000	1023.000000	2046.000000
22.719999	-0.003011	-1.779600	0.081356	0.674826	-1.057611	-1.478171	0.000000	-10.000000	0.400000	-22.416668	218.833328	1023.000000	1023.000000	2046.000000
22.740000	-0.005247	-3.100923	-0.227606	0.505933	-1.495338	-1.883911	0.000000	-10.000000	0.400000	-21.983334	211.333328	1023.000000	1023.000000	2046.000000
22.760000	-0.007680	-4.538879	-0.492507	0.081358	-2.018406	-2.109324	0.000000	-10.000000	0.391667	-21.500000	204.000000	1023.000000	1023.000000	2046.000000
22.780001	-0.010008	-5.914817	-0.705671	-0.305227	-2.520837	-2.383081	0.000000	-10.000000	0.383333	-20.966667	197.000000	1023.000000	1023.000000	2046.000000
22.799999	-0.012848	-7.593250	-1.035386	-0.483813	-3.107017	-2.967033	0.000000	-10.000000	0.358333	-20.416666	190.000000	1023.000000	1023.000000	2046.000000
22.820000	-0.015829	-9.355176	-1.667468	-0.846444	-3.556758	-3.284507	0.000000	-10.000000	0.325000	-19.700001	183.166672	1023.000000	1023.000000	2046.000000
22.840000	-0.018292	-10.810605	-2.270835	-1.256890	-3.849449	-3.433431	0.000000	-10.000000	0.308333	-19.316668	178.666672	1023.000000	1023.000000	2046.000000
22.860001	-0.020052	-11.850616	-2.736463	-1.315858	-4.077518	-3.720776	0.000000	-10.000000	0.316667	-19.233334	172.166672	1023.000000	1023.000000	2046.000000
22.879999	-0.022165	-13.099512	-3.311688	-1.392888	-4.345810	-4.049126	0.000000	-10.000000	0.333333	-19.433334	165.666672	1023.000000	1023.000000	2046.000000
22.900000	-0.023896	-14.122743	-3.840477	-1.601492	-4.532512	-4.148262	0.000000	-10.000000	0.350000	-19.633333	157.000000	1023.000000	1023.000000	2046.000000
22.920000	-0.025002	-14.776168	-4.217267	-1.779510	-4.642252	-4.137139	0.000000	-10.000000	0.350000	-19.600000	150.333328	1023.000000	1023.000000	2046.000000
22.940001	-0.026055	-15.398244	-4.494735	-1.709174	-4.823118	-4.371217	0.000000	-10.000000	0.350000	-19.483334	143.833328	1023.000000	1023.000000	2046.000000
22.959999	-0.027459	-16.228294	-4.882670	-1.773672	-5.000773	-4.571179	0.000000	-10.000000	0.333333	-19.283333	137.333328	1023.000000	1023.000000	2046.000000
22.980000	-0.028498	-16.842041	-5.159894	-2.051055	-5.126906	-4.504187	0.000000	-10.000000	0.316667	-19.133333	131.000000	1023.000000	1023.000000	2046.000000
23.000000	-0.028921	-17.092361	-5.265675	-2.060225	-5.147702	-4.618758	0.000000	-10.000000	0.300000	-18.900000	124.666664	1023.000000	1023.000000	2046.000000
23.020000	-0.029758	-17.587135	-5.438418	-2.113471	-5.204598	-4.830648	0.000000	-10.000000	0.316667	-18.700001	118.333336	1023.000000	1023.000000	2046.000000
23.040001	-0.030166	-17.827934	-5.626953	-2.317026	-5.163724	-4.720231	0.000000	-10.000000	0.333333	-18.549999	112.000000	1023.000000	1023.000000	2046.000000
23.059999	-0.030073	-17.773172	-5.752202	-2.458200	-5.090324	-4.472447	0.000000	-10.000000	0.333333	-18.533333	103.666664	1023.000000	1023.000000	2046.000000
23.080000	-0.030341	-17.931717	-5.979395	-2.257510	-5.063262	-4.631549	0.000000	-10.000000	0.316667	-18.566668	97.500000	1023.000000	1023.000000	2046.000000
23.100000	-0.031056	-18.354195	-6.216759	-2.323577	-5.138652	-4.675208	0.000000	-10.000000	0.300000	-18.366667	91.500000	1023.000000	1023.000000	2046.000000
23.120001	-0.030864	-18.240515	-6.235715	-2.467461	-5.075463	-4.461876	0.000000	-10.000000	0.283333	-18.033333	87.500000	1023.000000	1023.000000	2046.000000
23.139999	-0.030976	-18.306856	-6.205532	-2.378248	-5.107831	-4.615245	0.000000	-10.000000	0.266667	-17.566668	81.500000	1023.000000	1023.000000	2046.000000
23.160000	-0.032120	-18.982639	-6.371433	-2.498580	-5.254716	-4.857910	0.000000	-10.000000	0.258333	-17.350000	75.500000	1023.000000	1023.000000	2046.000000
23.180000	-0.032653	-19.298157	-6.410983	-2.847997	-5.329738	-4.709437	0.000000	-10.000000	0.250000	-16.983334	69.500000	1023.000000	1023.000000	2046.000000
23.200001	-0.033155	-19.594547	-6.373184	-2.915400	-5.541478	-4.764486	0.000000	-10.000000	0.250000	-16.549999	63.666668	1023.000000	1023.000000	2046.000000
23.219999	-0.034585	-20.439856	-6.531488	-2.970085	-5.818899	-5.119382	0.000000	-10.000000	0.233333	-16.083334	58.000000	1023.000000	1023.000000	2046.000000
23.240000	-0.035220	-20.815062	-6.691789	-3.206059	-5.894744	-5.022468	0.000000	-10.000000	0.225000	-15.683333	52.666668	1023.000000	1023.000000	2046.000000
23.260000	-0.035354	-20.894115	-6.636699	-3.252251	-6.007831	-4.997334	0.000000	-10.000000	0.208333	-15.300000	47.500000	1023.000000	1023.000000	2046.000000
23.280001	-0.036402	-21.513470	-6.719010	-3.199388	-6.238297	-5.356776	0.000000	-10.000000	0.191667	-14.783334	42.500000	1023.000000	1023.000000	2046.000000
23.299999	-0.036527	-21.587637	-6.753040	-3.407379	-6.214845	-5.212372	0.000000	-10.000000	0.191667	-14.216667	37.666668	1023.000000	1023.000000	2046.000000
23.320000	-0.036355	-21.486046	-6.675311	-3.321830	-6.259432	-5.229472	0.000000	-10.000000	0.191667	-13.800000	32.833332	1023.000000	1023.000000	2046.000000
23.340000	-0.037176	-21.971306	-6.765228	-3.268656	-6.429696	-5.507725	0.000000	-10.000000	0.191667	-13.400001	28.333334	1023.000000	1023.000000	2046.000000
23.360001	-0.036817	-21.758972	-6.725782	-3.411377	-6.353789	-5.268023	0.000000	-10.000000	0.166667	-13.016666	23.666666	1023.000000	1023.000000	2046.000000
23.379999	-0.036404	-21.514568	-6.635590	-3.297888	-6.325471	-5.255620	0.000000	-10.000000	0.133333	-12.533334	19.333334	1023.000000	1023.000000	2046.000000
23.400000	-0.036992	-21.862494	-6.687983	-3.225298	-6.472491	-5.476722	0.000000	-10.000000	0.125000	-12.050000	15.000000	1023.000000	1023.000000	2046.000000
23.420000	-0.036492	-21.566936	-6.588677	-3.322760	-6.430938	-5.224562	0.000000	-10.000000	0.116667	-11.550000	11.000000	1023.000000	1023.000000	2046.000000
23.440001	-0.035902	-21.217928	-6.459137	-3.168644	-6.404969	-5.185177	0.000000	-10.000000	0.116667	-11.066667	7.166667	1023.000000	1023.000000	2046.000000
23.459999	-0.036437	-21.534395	-6.509596	-3.102790	-6.535224	-5.386786	0.000000	-10.000000	0.100000	-10.450000	3.666667	1023.000000	1023.000000	2046.000000
23.480000	-0.035969	-21.257797	-6.456783	-3.184111	-6.464305	-5.152599	0.000000	-10.000000	0.100000	-9.966667	0.500000	1023.000000	1023.000000	2046.000000
23.500000	-0.035537	-21.002581	-6.372696	-3.004072	-6.441817	-5.183997	0.000000	-10.000000	0.100000	-9.450000	-2.500000	1023.000000	1023.000000	2046.000000
23.520000	-0.036174	-21.378542	-6.416482	-2.921815	-6.597109	-5.443136	0.000000	-10.000000	0.083333	-8.900001	-5.500000	1023.000000	1023.000000	2046.000000
23.540001	-0.035645	-21.066458	-6.339350	-3.037050	-6.503658	-5.186399	0.000000	-10.000000	0.066667	-8.366667	-8.500000	1023.000000	1023.000000	2046.000000
23.559999	-0.035294	-20.858776	-6.250673	-2.914365	-6.485895	-5.207843	0.000000	-10.000000	0.050000	-7.816667	-11.333333	1023.000000	1023.000000	2046.000000
23.580000	-0.035848	-21.186352	-6.287841	-2.879563	-6.573881	-5.445065	0.000000	-10.000000	0.066667	-7.466667	-14.000000	1023.000000	1023.000000	2046.000000
23.600000	-0.034688	-20.500889	-6.082529	-2.934474	-6.312703	-5.171183	0.000000	-10.000000	0.066667	-7.033333	-16.333334	1023.000000	1023.000000	2046.000000
23.620001	-0.033790	-19.969975	-5.764473	-2.670489	-6.261278	-5.273736	0.000000	-10.000000	0.066667	-6.350000	-18.500000	1023.000000	1023.000000	2046.000000
23.639999	-0.033633	-19.876873	-5.591591	-2.614549	-6.229575	-5.441159	0.000000	-10.000000	0.050000	-5.233333	-20.500000	1023.000000	1023.000000	2046.000000
23.660000	-0.032140	-18.994986	-5.209927	-2.714707	-5.980072	-5.090280	0.000000	-10.000000	0.041667	-3.783333	-22.333334	1023.000000	1023.000000	2046.000000
23.680000	-0.031780	-18.781755	-5.012012	-2.595222	-5.880450	-5.294072	0.000000	-10.000000	0.025000	-2.000000	-23.500000	1023.000000	1023.000000	2046.000000
23.700001	-0.031857	-18.827435	-4.823307	-2.641422	-5.910040	-5.452666	0.000000	-10.000000	0.000000	0.200000	-24.000000	1023.000000	1023.000000	2046.000000
23.719999	-0.030660	-18.120205	-4.694303	-2.647966	-5.746256	-5.031679	0.000000	-10.000000	-0.008333	2.750000	-24.000000	1023.000000	1023.000000	2046.000000
23.740000	-0.029730	-17.570580	-4.682732	-2.197969	-5.752026	-4.937852	0.000000	-10.000000	-0.008333	5.483334	-24.000000	1023.000000	1023.000000	2046.000000
23.760000	-0.030444	-17.992571	-4.814939	-2.074606	-5.951190	-5.151835	0.000000	-10.000000	-0.008333	7.916667	-24.000000	1023.000000	1023.000000	2046.000000
23.780001	-0.029956	-17.704065	-4.780448	-2.101956	-5.857628	-4.964032	0.000000	-10.000000	-0.033333	10.100000	-24.000000	1023.000000	1023.000000	2046.000000
23.799999	-0.030581	-18.073595	-4.748884	-2.205569	-6.012544	-5.106598	0.000000	-10.000000	-0.075000	12.050000	-24.000000	1023.000000	1023.000000	2046.000000
23.820000	-0.032437	-19.170240	-4.894479	-2.514923	-6.259228	-5.501609	0.000000	-10.000000	-0.116667	13.700000	-24.000000	1023.000000	1023.000000	2046.000000
23.840000	-0.032921	-19.456562	-4.879690	-2.912383	-6.230975	-5.433514	0.000000	-10.000000	-0.133333	15.116667	-16.166666	1023.000000	1023.000000	2046.000000
23.860001	-0.034459	-20.365316	-5.073236	-3.117556	-6.423143	-5.751382	0.000000	-10.000000	-0.141667	16.433334	0.000000	1023.000000	1023.000000	2046.000000
23.879999	-0.036229	-21.411177	-5.326624	-3.438722	-6.577445	-6.068386	0.000000	-10.000000	-0.158333	17.683334	20.166666	1023.000000	1023.000000	2046.000000
23.900000	-0.036137	-21.356863	-5.570092	-3.680294	-6.218431	-5.888047	0.000000	-10.000000	-0.183333	18.566668	32.500000	1023.000000	1023.000000	2046.000000
23.920000	-0.036426	-21.527506	-5.786714	-3.710045	-6.109520	-5.921226	0.000000	-10.000000	-0.200000	19.000000	38.500000	1023.000000	1023.000000	2046.000000
23.940001	-0.037183	-21.975128	-6.072077	-3.708962	-6.045621	-6.148468	0.000000	-10.000000	-0.200000	19.216667	42.833332	1023.000000	1023.000000	2046.000000
23.959999	-0.036090	-21.328962	-6.167305	-3.777117	-5.641279	-5.743261	0.000000	-10.000000	-0.216667	19.550001	49.166668	1023.000000	1023.000000	2046.000000
23.980000	-0.035763	-21.136169	-6.266711	-3.613716	-5.510919	-5.744824	0.000000	-10.000000	-0.233333	19.883333	55.833332	1023.000000	1023.000000	2046.000000
24.000000	-0.035724	-21.112892	-6.342580	-3.544127	-5.366874	-5.859311	0.000000	-10.000000	-0.258333	20.750000	62.333332	1023.000000	1023.000000	2046.000000
24.020000	-0.034069	-20.134678	-6.224993	-3.587385	-4.897320	-5.424980	0.000000	-10.000000	-0.250000	21.433334	69.166664	1023.000000	1023.000000	2046.000000
24.040001	-0.033098	-19.560829	-6.109905	-3.464626	-4.646814	-5.339484	0.000000	-10.000000	-0.250000	22.166666	76.166664	1023.000000	1023.000000	2046.000000
24.059999	-0.032648	-19.294754	-5.962330	-3.313447	-4.471703	-5.547275	0.000000	-10.000000	-0.250000	22.500000	83.500000	1023.000000	1023.000000	2046.000000
24.080000	-0.030789	-18.196474	-5.771743	-3.387327	-3.836493	-5.200912	0.000000	-10.000000	-0.275000	22.816668	91.000000	1023.000000	1023.000000	2046.000000
24.100000	-0.029061	-17.175335	-5.548566	-3.391770	-3.367349	-4.867650	0.000000	-10.000000	-0.283333	23.216667	98.500000	1023.000000	1023.000000	2046.000000
24.120001	-0.028284	-16.715662	-5.394434	-3.292174	-3.104517	-4.924536	0.000000	-10.000000	-0.283333	23.116667	106.166664	1023.000000	1023.000000	2046.000000
24.139999	-0.025837	-15.269953	-5.100959	-3.253844	-2.399130	-4.516019	0.000000	-10.000000	-0.283333	23.383333	114.000000	1023.000000	1023.000000	2046.000000
24.160000	-0.023868	-14.106167	-4.796963	-3.147917	-1.921577	-4.239710	0.000000	-10.000000	-0.283333	23.216667	121.666664	1023.000000	1023.000000	2046.000000
24.180000	-0.022746	-13.442906	-4.484775	-2.960864	-1.641170	-4.356098	0.000000	-10.000000	-0.291667	23.483334	129.333328	1023.000000	1023.000000	2046.000000
24.200001	-0.020438	-12.078979	-4.084489	-2.978986	-1.024494	-3.991009	0.000000	-10.000000	-0.283333	23.366667	137.000000	1023.000000	1023.000000	2046.000000
24.219999	-0.019089	-11.281724	-3.717101	-3.081983	-0.743920	-3.738720	0.000000	-10.000000	-0.291667	23.300001	145.000000	1023.000000	1023.000000	2046.000000
24.240000	-0.018674	-11.036378	-3.376291	-3.168402	-0.640570	-3.851115	0.000000	-10.000000	-0.291667	23.183334	153.000000	1023.000000	1023.000000	2046.000000
24.260000	-0.016697	-9.867936	-2.975834	-3.291856	-0.176774	-3.423471	0.000000	-10.000000	-0.300000	23.233334	160.666672	1023.000000	1023.000000	2046.000000
24.280001	-0.016180	-9.562517	-2.721979	-3.291853	-0.090391	-3.458294	0.000000	-10.000000	-0.300000	23.333334	168.333328	1023.000000	1023.000000	2046.000000
24.299999	-0.015371	-9.084542	-2.370276	-3.351743	0.123486	-3.486010	0.000000	-10.000000	-0.300000	23.366667	176.000000	1023.000000	1023.000000	2046.000000
24.320000	-0.013230	-7.818958	-1.891498	-3.371685	0.609674	-3.165450	0.000000	-10.000000	-0.316667	23.600000	184.000000	1023.000000	1023.000000	2046.000000
24.340000	-0.012493	-7.383551	-1.552683	-3.309984	0.740579	-3.261463	0.000000	-10.000000	-0.333333	24.066668	192.000000	1023.000000	1023.000000	2046.000000
24.360001	-0.011014	-6.509390	-1.192340	-3.366403	1.187925	-3.138572	0.000000	-10.000000	-0.341667	24.366667	200.000000	1023.000000	1023.000000	2046.000000
24.379999	-0.008923	-5.273574	-0.786454	-3.356679	1.658602	-2.789043	0.000000	-10.000000	-0.341667	24.466667	208.000000	1023.000000	1023.000000	2046.000000
24.400000	-0.007844	-4.635849	-0.447732	-3.187937	1.876603	-2.876782	0.000000	-10.000000	-0.341667	24.500000	216.000000	1023.000000	1023.000000	2046.000000
24.420000	-0.006003	-3.547529	-0.035924	-3.159514	2.346258	-2.698349	0.000000	-10.000000	-0.350000	24.700001	224.000000	1023.000000	1023.000000	2046.000000
24.440001	-0.003463	-2.046848	0.410525	-3.054540	2.895207	-2.298039	0.000000	-10.000000	-0.366667	25.033335	232.333328	1023.000000	1023.000000	2046.000000
24.459999	-0.002190	-1.294020	0.768540	-2.858234	3.140460	-2.344786	0.000000	-10.000000	-0.366667	25.200001	240.666672	1023.000000	1023.000000	2046.000000
24.480000	0.000165	0.097673	1.266827	-2.781650	3.693292	-2.080797	0.000000	-10.000000	-0.383333	25.500000	249.166672	1023.000000	1023.000000	2046.000000
24.500000	0.002357	1.393046	1.698193	-2.699892	4.101878	-1.707133	0.000000	-10.000000	-0.383333	25.533335	257.500000	1023.000000	1023.000000	2046.000000
24.520000	0.003679	2.174427	2.136822	-2.475790	4.329993	-1.816598	0.000000	-10.000000	-0.391667	25.750000	266.166656	1023.000000	1023.000000	2046.000000
24.540001	0.006262	3.700610	2.565315	-2.409604	4.978544	-1.433645	0.000000	-10.000000	-0.383333	25.866667	274.666656	1023.000000	1023.000000	2046.000000
24.559999	0.007987	4.720468	2.950804	-2.286557	5.312545	-1.256325	0.000000	-10.000000	-0.375000	26.016666	283.333344	1023.000000	1023.000000	2046.000000
24.580000	0.009949	5.879937	3.512379	-2.066577	5.751128	-1.316993	0.000000	-10.000000	-0.366667	25.933334	291.833344	1023.000000	1023.000000	2046.000000
24.600000	0.013296	7.858151	4.227617	-1.902720	6.418051	-0.884797	0.000000	-10.000000	-0.366667	25.983334	300.500000	1023.000000	1023.000000	2046.000000
24.620001	0.015351	9.072482	4.845125	-1.745850	6.705856	-0.732647	0.000000	-10.000000	-0.375000	26.000000	309.166656	1023.000000	1023.000000	2046.000000
24.639999	0.017469	10.324335	5.571740	-1.646802	7.141948	-0.742551	0.000000	-10.000000	-0.391667	26.200001	318.000000	1023.000000	1023.000000	2046.000000
24.660000	0.020092	11.874341	6.230658	-1.662959	7.636432	-0.329790	0.000000	-10.000000	-0.400000	26.166668	326.833344	1023.000000	1023.000000	2046.000000
24.680000	0.021325	12.602791	6.734200	-1.529739	7.827868	-0.429538	0.000000	-10.000000	-0.383333	26.083334	335.500000	1023.000000	1023.000000	2046.000000
24.700001	0.023440	13.852995	7.062595	-1.341462	8.320053	-0.188191	0.000000	-10.000000	-0.391667	25.933334	344.166656	1023.000000	1023.000000	2046.000000
24.719999	0.024904	14.718490	7.196701	-0.991698	8.358150	0.155335	0.000000	-10.000000	-0.391667	25.650002	352.833344	1023.000000	1023.000000	2046.000000
24.740000	0.025032	14.794085	7.078788	-0.644280	8.302006	0.057571	0.000000	-10.000000	-0.408333	25.516666	361.500000	1023.000000	1023.000000	2046.000000
24.760000	0.025653	15.161189	7.016507	-0.412895	8.388149	0.169428	0.000000	-10.000000	-0.408333	25.500000	370.000000	1023.000000	1023.000000	2046.000000
24.780001	0.025044	14.801100	7.033956	-0.416551	8.141194	0.042501	0.000000	-10.000000	-0.400000	25.716667	378.500000	1023.000000	1023.000000	2046.000000
24.799999	0.023742	14.031291	7.038393	-0.698936	7.998754	-0.306921	0.000000	-10.000000	-0.383333	25.366667	387.000000	1023.000000	1023.000000	2046.000000
24.820000	0.023070	13.634558	6.978327	-0.948436	8.015996	-0.411329	0.000000	-10.000000	-0.358333	25.000000	395.500000	1023.000000	1023.000000	2046.000000
24.840000	0.021658	12.799895	6.743616	-1.172837	7.783796	-0.554680	0.000000	-10.000000	-0.350000	24.583334	401.166656	1023.000000	1023.000000	2046.000000
24.860001	0.020542	12.140064	6.437957	-1.232135	7.761591	-0.827349	0.000000	-10.000000	-0.341667	24.516666	409.333344	1023.000000	1023.000000	2046.000000
24.879999	0.020633	12.194173	6.129326	-1.264419	8.053029	-0.723763	0.000000	-10.000000	-0.316667	23.916666	417.333344	1023.000000	1023.000000	2046.000000
24.900000	0.020310	12.003020	5.868710	-1.242699	8.080066	-0.703057	0.000000	-10.000000	-0.283333	23.333334	428.000000	1023.000000	1023.000000	2046.000000
24.920000	0.020488	12.108158	5.798277	-1.097754	8.276607	-0.868971	0.000000	-10.000000	-0.258333	22.683334	436.000000	1023.000000	1023.000000	2046.000000
24.940001	0.021540	12.730190	5.733558	-0.979190	8.649179	-0.673357	0.000000	-10.000000	-0.250000	22.500000	443.833344	1023.000000	1023.000000	2046.000000
24.959999	0.021751	12.855121	5.704770	-0.905925	8.711489	-0.655214	0.000000	-10.000000	-0.250000	22.216667	451.500000	1023.000000	1023.000000	2046.000000
24.980000	0.022435	13.258986	5.766121	-0.825301	9.059719	-0.741553	0.000000	-10.000000	-0.241667	22.083334	458.833344	1023.000000	1023.000000	2046.000000
25.000000	0.023303	13.771805	5.774489	-0.853622	9.333645	-0.482709	0.000000	-10.000000	-0.225000	21.700001	466.166656	1023.000000	1023.000000	2046.000000
25.020000	0.023783	14.055528	5.900769	-0.753781	9.543013	-0.634474	0.000000	-10.000000	-0.200000	21.350000	473.500000	1023.000000	1023.000000	2046.000000
25.040001	0.024980	14.763247	6.059483	-0.741181	10.042444	-0.597499	0.000000	-10.000000	-0.191667	20.616667	480.833344	1023.000000	1023.000000	2046.000000
25.059999	0.025893	15.303009	6.193311	-0.833481	10.316412	-0.373234	0.000000	-10.000000	-0.175000	19.850000	487.833344	1023.000000	1023.000000	2046.000000
25.080000	0.026781	15.827564	6.438282	-0.806211	10.615324	-0.419830	0.000000	-10.000000	-0.150000	18.533333	494.500000	1023.000000	1023.000000	2046.000000
25.100000	0.028135	16.627665	6.608723	-0.779423	11.055102	-0.256737	0.000000	-10.000000	-0.108333	17.216667	501.000000	1023.000000	1023.000000	2046.000000
25.120001	0.028906	17.083454	6.728922	-0.831784	11.259007	-0.072691	0.000000	-10.000000	-0.066667	15.750000	507.000000	1023.000000	1023.000000	2046.000000
25.139999	0.029948	17.699446	6.944775	-0.760474	11.667448	-0.152303	0.000000	-10.000000	-0.041667	14.050000	512.500000	1023.000000	1023.000000	2046.000000
25.160000	0.031370	18.539734	7.191050	-0.732802	12.008384	0.073103	0.000000	-10.000000	-0.016667	11.933333	517.333313	1023.000000	1023.000000	2046.000000
25.180000	0.031906	18.856346	7.479638	-0.839797	11.993891	0.222615	0.000000	-10.000000	0.008333	9.483334	521.666687	1023.000000	1023.000000	2046.000000
25.200001	0.032216	19.039656	7.700378	-0.961541	12.093295	0.207522	0.000000	-10.000000	0.033333	6.666667	525.333313	1023.000000	1023.000000	2046.000000
25.219999	0.032452	19.179081	7.739144	-1.069883	12.127795	0.382025	0.000000	-10.000000	0.050000	3.250000	528.166687	1023.000000	1023.000000	2046.000000
25.240000	0.032008	18.917000	7.810508	-1.252664	11.913339	0.445819	0.000000	-10.000000	0.058333	-0.150000	530.000000	1023.000000	1023.000000	2046.000000
25.260000	0.031714	18.742867	7.925055	-1.315276	11.862634	0.270454	0.000000	-10.000000	0.075000	-3.050000	530.833313	1023.000000	1023.000000	2046.000000
25.280001	0.031592	18.670975	7.980927	-1.417592	11.697389	0.410250	0.000000	-10.000000	0.091667	-5.400000	531.000000	1023.000000	1023.000000	2046.000000
25.299999	0.031153	18.411663	8.066017	-1.419435	11.447357	0.317724	0.000000	-10.000000	0.108333	-7.383333	531.000000	1023.000000	1023.000000	2046.000000
25.320000	0.030968	18.302120	8.132519	-1.463964	11.383384	0.250182	0.000000	-10.000000	0.108333	-9.016666	531.000000	1023.000000	1023.000000	2046.000000
25.340000	0.030752	18.174479	7.985022	-1.488694	11.254770	0.423380	0.000000	-10.000000	0.116667	-9.933333	531.000000	1023.000000	1023.000000	2046.000000
25.360001	0.030277	17.893856	7.897862	-1.423681	11.037793	0.381882	0.000000	-10.000000	0.116667	-10.783334	531.000000	1023.000000	1023.000000	2046.000000
25.379999	0.030193	17.843885	7.839559	-1.331123	11.023520	0.311929	0.000000	-10.000000	0.133333	-11.400001	527.500000	1023.000000	1023.000000	2046.000000
25.400000	0.030241	17.872612	7.753311	-1.288419	10.861988	0.545731	0.000000	-10.000000	0.141667	-11.966667	519.500000	1023.000000	1023.000000	2046.000000
25.420000	0.030243	17.873730	7.829975	-1.144492	10.659949	0.528298	0.000000	-10.000000	0.141667	-12.316667	510.166656	1023.000000	1023.000000	2046.000000
25.440001	0.030177	17.834452	7.783746	-1.042211	10.563926	0.528991	0.000000	-10.000000	0.141667	-12.666667	503.000000	1023.000000	1023.000000	2046.000000
25.459999	0.030240	17.871935	7.691309	-0.949233	10.358596	0.771262	0.000000	-10.000000	0.141667	-12.733334	498.666656	1023.000000	1023.000000	2046.000000
25.480000	0.030288	17.900408	7.770692	-0.751202	10.184207	0.696711	0.000000	-10.000000	0.150000	-12.850000	494.333344	1023.000000	1023.000000	2046.000000
25.500000	0.030977	18.307503	8.002930	-0.555062	10.189360	0.670274	0.000000	-10.000000	0.141667	-12.883333	490.000000	1023.000000	1023.000000	2046.000000
25.520000	0.032009	18.917448	8.281581	-0.405553	10.096209	0.945210	0.000000	-10.000000	0.141667	-13.033334	485.833344	1023.000000	1023.000000	2046.000000
25.540001	0.032683	19.315775	8.599046	-0.169175	9.949357	0.936548	0.000000	-10.000000	0.141667	-13.183333	481.500000	1023.000000	1023.000000	2046.000000
25.559999	0.032881	19.432468	8.747692	-0.092557	9.821171	0.956162	0.000000	-10.000000	0.166667	-13.550000	477.000000	1023.000000	1023.000000	2046.000000
25.580000	0.032473	19.191647	8.607567	0.045830	9.448342	1.089909	0.000000	-10.000000	0.175000	-14.050000	472.500000	1023.000000	1023.000000	2046.000000
25.600000	0.031040	18.344452	8.353835	0.009602	8.743259	1.237757	0.000000	-10.000000	0.208333	-14.750000	467.833344	1023.000000	1023.000000	2046.000000
25.620001	0.030173	17.832293	8.090376	0.378675	8.302763	1.060478	0.000000	-10.000000	0.225000	-15.500000	462.833344	1023.000000	1023.000000	2046.000000
25.639999	0.029085	17.189526	7.468151	0.681603	7.894176	1.145595	0.000000	-10.000000	0.250000	-16.283333	457.666656	1023.000000	1023.000000	2046.000000
25.660000	0.027542	16.277443	7.085363	0.956200	7.263708	0.972173	0.000000	-10.000000	0.250000	-16.933334	452.166656	1023.000000	1023.000000	2046.000000
25.680000	0.025918	15.317246	6.938368	1.050437	6.721807	0.606634	0.000000	-10.000000	0.258333	-17.283335	446.500000	1023.000000	1023.000000	2046.000000
25.700001	0.023848	14.094354	6.581666	0.787292	6.258448	0.466949	0.000000	-10.000000	0.291667	-17.733334	440.500000	1023.000000	1023.000000	2046.000000
25.719999	0.021190	12.523033	6.324638	0.441204	5.473350	0.283841	0.000000	-10.000000	0.308333	-18.233334	434.500000	1023.000000	1023.000000	2046.000000
25.740000	0.018453	10.905449	5.936197	0.254279	4.820611	-0.105638	0.000000	-10.000000	0.333333	-18.883333	428.500000	1023.000000	1023.000000	2046.000000
25.760000	0.015445	9.128206	5.326739	0.074805	4.254794	-0.528131	0.000000	-10.000000	0.341667	-19.333334	422.333344	1023.000000	1023.000000	2046.000000
25.780001	0.013007	7.687077	4.599319	-0.112007	3.784686	-0.584921	0.000000	-10.000000	0.366667	-19.583334	416.000000	1023.000000	1023.000000	2046.000000
25.799999	0.010786	6.374418	4.001882	-0.183038	3.405559	-0.849985	0.000000	-10.000000	0.375000	-19.916666	409.500000	1023.000000	1023.000000	2046.000000
25.820000	0.008817	5.210564	3.435005	-0.239962	3.167432	-1.151911	0.000000	-10.000000	0.383333	-20.300001	402.833344	1023.000000	1023.000000	2046.000000
25.840000	0.007182	4.244374	2.789661	-0.324967	2.946539	-1.166859	0.000000	-10.000000	0.391667	-20.666668	398.333344	1023.000000	1023.000000	2046.000000
25.860001	0.005791	3.422394	2.406382	-0.410237	2.627641	-1.201392	0.000000	-10.000000	0.400000	-20.766668	391.333344	1023.000000	1023.000000	2046.000000
25.879999	0.004365	2.579799	1.977915	-0.388723	2.507575	-1.516968	0.000000	-10.000000	0.391667	-20.716667	384.500000	1023.000000	1023.000000	2046.000000
25.900000	0.003048	1.801486	1.567558	-0.529660	2.321478	-1.557890	0.000000	-10.000000	0.383333	-20.733334	375.333344	1023.000000	1023.000000	2046.000000
25.920000	0.002055	1.214285	1.303238	-0.663851	2.054960	-1.480061	0.000000	-10.000000	0.383333	-20.716667	368.500000	1023.000000	1023.000000	2046.000000
25.940001	0.001174	0.693587	1.065841	-0.688789	1.968669	-1.652133	0.000000	-10.000000	0.383333	-20.866667	361.500000	1023.000000	1023.000000	2046.000000
25.959999	0.000175	0.103511	0.784592	-0.758080	1.928923	-1.851924	0.000000	-10.000000	0.391667	-20.983334	354.500000	1023.000000	1023.000000	2046.000000
25.980000	-0.000277	-0.163967	0.584947	-0.960169	1.815456	-1.604200	0.000000	-10.000000	0.391667	-21.266666	347.500000	1023.000000	1023.000000	2046.000000
26.000000	-0.000679	-0.401296	0.404080	-1.033181	1.781754	-1.553949	0.000000	-10.000000	0.400000	-21.566668	340.333344	1023.000000	1023.000000	2046.000000
26.020000	-0.001511	-0.893034	0.058777	-1.031966	1.812710	-1.732555	0.000000	-10.000000	0.400000	-21.866667	333.166656	1023.000000	1023.000000	2046.000000
26.040001	-0.001945	-1.149298	-0.160560	-1.068200	1.669729	-1.590267	0.000000	-10.000000	0.400000	-21.983334	325.833344	1023.000000	1023.000000	2046.000000
26.059999	-0.002164	-1.279096	-0.269780	-1.090671	1.559665	-1.478310	0.000000	-10.000000	0.400000	-21.783333	318.500000	1023.000000	1023.000000	2046.000000
26.080000	-0.002834	-1.674638	-0.439708	-1.037583	1.522554	-1.719901	0.000000	-10.000000	0.391667	-21.500000	311.166656	1023.000000	1023.000000	2046.000000
26.100000	-0.003716	-2.196340	-0.605051	-1.272826	1.342033	-1.660495	0.000000	-10.000000	0.391667	-21.299999	304.000000	1023.000000	1023.000000	2046.000000
26.120001	-0.004458	-2.634850	-0.607821	-1.523044	1.048458	-1.552442	0.000000	-10.000000	0.391667	-21.233334	297.000000	1023.000000	1023.000000	2046.000000
26.139999	-0.005336	-3.153734	-0.739860	-1.561550	0.905210	-1.757535	0.000000	-10.000000	0.391667	-21.233334	290.000000	1023.000000	1023.000000	2046.000000
26.160000	-0.006692	-3.954712	-0.943196	-1.728601	0.558762	-1.841677	0.000000	-10.000000	0.383333	-21.183334	282.833344	1023.000000	1023.000000	2046.000000
26.180000	-0.007461	-4.409488	-0.991615	-1.842637	0.192666	-1.767902	0.000000	-10.000000	0.366667	-20.900000	275.666656	1023.000000	1023.000000	2046.000000
26.200001	-0.008148	-4.815598	-1.109120	-1.834130	0.068299	-1.940647	0.000000	-10.000000	0.358333	-20.533333	268.666656	1023.000000	1023.000000	2046.000000
26.219999	-0.009249	-5.466407	-1.267956	-1.914844	-0.173844	-2.109762	0.000000	-10.000000	0.358333	-20.150000	261.833344	1023.000000	1023.000000	2046.000000
26.240000	-0.009894	-5.847102	-1.374497	-2.012954	-0.425883	-2.033769	0.000000	-10.000000	0.358333	-19.966667	255.166672	1023.000000	1023.000000	2046.000000
26.260000	-0.010294	-6.083506	-1.460789	-1.984073	-0.544935	-2.093710	0.000000	-10.000000	0.358333	-19.816668	248.333328	1023.000000	1023.000000	2046.000000
26.280001	-0.010951	-6.471928	-1.605616	-1.917012	-0.683239	-2.266062	0.000000	-10.000000	0.350000	-19.733334	241.833328	1023.000000	1023.000000	2046.000000
26.299999	-0.011260	-6.654888	-1.663984	-1.971075	-0.893428	-2.126400	0.000000	-10.000000	0.333333	-19.466667	235.166672	1023.000000	1023.000000	2046.000000
26.320000	-0.011446	-6.764765	-1.624553	-1.989528	-1.074545	-2.076139	0.000000	-10.000000	0.333333	-19.116667	228.833328	1023.000000	1023.000000	2046.000000
26.340000	-0.011600	-6.855394	-1.772387	-1.822980	-1.043128	-2.216899	0.000000	-10.000000	0.316667	-18.750000	222.500000	1023.000000	1023.000000	2046.000000
26.360001	-0.012299	-7.268966	-1.868219	-1.872486	-1.299990	-2.228271	0.000000	-10.000000	0.333333	-18.466667	216.166672	1023.000000	1023.000000	2046.000000
26.379999	-0.012358	-7.303627	-1.799949	-1.893565	-1.543683	-2.066431	0.000000	-10.000000	0.316667	-18.150000	209.833328	1023.000000	1023.000000	2046.000000
26.400000	-0.012394	-7.325039	-1.895951	-1.728442	-1.528613	-2.172034	0.000000	-10.000000	0.316667	-17.816668	203.500000	1023.000000	1023.000000	2046.000000
26.420000	-0.013025	-7.697875	-2.052232	-1.686377	-1.663146	-2.296119	0.000000	-10.000000	0.283333	-17.500000	197.666672	1023.000000	1023.000000	2046.000000
26.440001	-0.013284	-7.850694	-1.999423	-1.705337	-1.854841	-2.291093	0.000000	-10.000000	0.266667	-17.283335	192.000000	1023.000000	1023.000000	2046.000000
26.459999	-0.012482	-7.376937	-1.707280	-1.645422	-1.869333	-2.154902	0.000000	-10.000000	0.250000	-16.866667	186.333328	1023.000000	1023.000000	2046.000000
26.480000	-0.011624	-6.869886	-1.519550	-1.360316	-1.673192	-2.316828	0.000000	-10.000000	0.250000	-16.383333	180.666672	1023.000000	1023.000000	2046.000000
26.500000	-0.011364	-6.716002	-1.278888	-1.398906	-1.760473	-2.277735	0.000000	-10.000000	0.241667	-15.983334	175.000000	1023.000000	1023.000000	2046.000000
26.520000	-0.010844	-6.408671	-0.950093	-1.397350	-1.886902	-2.174327	0.000000	-10.000000	0.233333	-15.816667	171.333328	1023.000000	1023.000000	2046.000000
26.540001	-0.010721	-6.335929	-0.910282	-1.257516	-1.831734	-2.336397	0.000000	-10.000000	0.225000	-15.633333	166.166672	1023.000000	1023.000000	2046.000000
26.559999	-0.011873	-7.017125	-1.042647	-1.369398	-2.285421	-2.319659	0.000000	-10.000000	0.225000	-15.366667	161.166672	1023.000000	1023.000000	2046.000000
26.580000	-0.012361	-7.305596	-1.274288	-1.147253	-2.596203	-2.287853	0.000000	-10.000000	0.216667	-15.250000	154.333328	1023.000000	1023.000000	2046.000000
26.600000	-0.012681	-7.494483	-1.510566	-0.929967	-2.773039	-2.280912	0.000000	-10.000000	0.216667	-15.266666	149.166672	1023.000000	1023.000000	2046.000000
26.620001	-0.013864	-8.193636	-1.828608	-0.707438	-2.991193	-2.666398	0.000000	-10.000000	0.208333	-15.150000	144.000000	1023.000000	1023.000000	2046.000000
26.639999	-0.015586	-9.211152	-1.969558	-0.932733	-3.454321	-2.854541	0.000000	-10.000000	0.208333	-14.583333	139.000000	1023.000000	1023.000000	2046.000000
26.660000	-0.017000	-10.047071	-1.972391	-1.230679	-3.804569	-3.039432	0.000000	-10.000000	0.200000	-13.983334	134.166672	1023.000000	1023.000000	2046.000000
26.680000	-0.018795	-11.107562	-2.149372	-1.481295	-4.010633	-3.466263	0.000000	-10.000000	0.200000	-13.400000	129.500000	1023.000000	1023.000000	2046.000000
26.700001	-0.021633	-12.785078	-2.477798	-1.886636	-4.480501	-3.940144	0.000000	-10.000000	0.166667	-12.766666	125.166664	1023.000000	1023.000000	2046.000000
26.719999	-0.024255	-14.334898	-2.771930	-2.359499	-5.056499	-4.146971	0.000000	-10.000000	0.141667	-12.116667	121.000000	1023.000000	1023.000000	2046.000000
26.740000	-0.026186	-15.476033	-3.291633	-2.535392	-5.187840	-4.461168	0.000000	-10.000000	0.116667	-11.533334	117.000000	1023.000000	1023.000000	2046.000000
26.760000	-0.028279	-16.713060	-3.890557	-2.694376	-5.360536	-4.767592	0.000000	-10.000000	0.125000	-11.300000	114.333336	1023.000000	1023.000000	2046.000000
26.780001	-0.030252	-17.879223	-4.310815	-2.993000	-5.683299	-4.892110	0.000000	-10.000000	0.125000	-11.383333	111.666664	1023.000000	1023.000000	2046.000000
26.799999	-0.031103	-18.382168	-4.672735	-3.020149	-5.708382	-4.980902	0.000000	-10.000000	0.133333	-11.783334	107.666664	1023.000000	1023.000000	2046.000000
26.820000	-0.032246	-19.057579	-5.188450	-2.996425	-5.676728	-5.195977	0.000000	-10.000000	0.141667	-12.133333	102.333336	1023.000000	1023.000000	2046.000000
26.840000	-0.033752	-19.947649	-5.470326	-3.246578	-6.018237	-5.212506	0.000000	-10.000000	0.150000	-12.300000	98.333336	1023.000000	1023.000000	2046.000000
26.860001	-0.034065	-20.132582	-5.633125	-3.274495	-6.053215	-5.171747	0.000000	-10.000000	0.141667	-12.066667	94.333336	1023.000000	1023.000000	2046.000000
26.879999	-0.034688	-20.500786	-6.016745	-3.205714	-5.929998	-5.348328	0.000000	-10.000000	0.133333	-11.883333	91.666664	1023.000000	1023.000000	2046.000000
26.900000	-0.035806	-21.161404	-6.144922	-3.465000	-6.166949	-5.384532	0.000000	-10.000000	0.133333	-11.583333	87.666664	1023.000000	1023.000000	2046.000000
26.920000	-0.035532	-20.999468	-6.072604	-3.474421	-6.069312	-5.383132	0.000000	-10.000000	0.141667	-11.350000	83.666664	1023.000000	1023.000000	2046.000000
26.940001	-0.035625	-21.054222	-6.318298	-3.453560	-5.805770	-5.476594	0.000000	-10.000000	0.141667	-11.133333	78.666664	1023.000000	1023.000000	2046.000000
26.959999	-0.035998	-21.274775	-6.361099	-3.690872	-5.888022	-5.334782	0.000000	-10.000000	0.141667	-11.183333	73.666664	1023.000000	1023.000000	2046.000000
26.980000	-0.035384	-20.911818	-6.398669	-3.552618	-5.720444	-5.240086	0.000000	-10.000000	0.141667	-11.350000	71.333336	1023.000000	1023.000000	2046.000000
27.000000	-0.035197	-20.801544	-6.701393	-3.401058	-5.441502	-5.257592	0.000000	-10.000000	0.141667	-11.433333	68.666664	1023.000000	1023.000000	2046.000000
27.020000	-0.035526	-20.996000	-6.684200	-3.544804	-5.578860	-5.188137	0.000000	-10.000000	0.125000	-10.983334	65.000000	1023.000000	1023.000000	2046.000000
27.040001	-0.034782	-20.556286	-6.552995	-3.456407	-5.460136	-5.086747	0.000000	-10.000000	0.108333	-10.466667	60.166668	1023.000000	1023.000000	2046.000000
27.059999	-0.034642	-20.473511	-6.641641	-3.395447	-5.254227	-5.182195	0.000000	-10.000000	0.100000	-10.016666	56.666668	1023.000000	1023.000000	2046.000000
27.080000	-0.035607	-21.043863	-6.553971	-3.687960	-5.563741	-5.238191	0.000000	-10.000000	0.100000	-10.033333	53.333332	1023.000000	1023.000000	2046.000000
27.100000	-0.035645	-21.066296	-6.415950	-3.795139	-5.677019	-5.178188	0.000000	-10.000000	0.100000	-10.116667	51.166668	1023.000000	1023.000000	2046.000000
27.120001	-0.035983	-21.265869	-6.600814	-3.779428	-5.631793	-5.253835	0.000000	-10.000000	0.100000	-9.783333	46.666668	1023.000000	1023.000000	2046.000000
27.139999	-0.037271	-22.026924	-6.622711	-4.023156	-6.014801	-5.366256	0.000000	-10.000000	0.100000	-9.366667	44.333332	1023.000000	1023.000000	2046.000000
27.160000	-0.037516	-22.172016	-6.579091	-4.098958	-6.104296	-5.389671	0.000000	-10.000000	0.100000	-8.700000	41.000000	1023.000000	1023.000000	2046.000000
27.180000	-0.037633	-22.241125	-6.739593	-4.025990	-5.976523	-5.499019	0.000000	-10.000000	0.091667	-8.266666	38.166668	1023.000000	1023.000000	2046.000000
27.200001	-0.038512	-22.760565	-6.751736	-4.205323	-6.239684	-5.563822	0.000000	-10.000000	0.083333	-7.833333	35.333332	1023.000000	1023.000000	2046.000000
27.219999	-0.038349	-22.664476	-6.577161	-4.238567	-6.287237	-5.561512	0.000000	-10.000000	0.083333	-7.483334	32.833332	1023.000000	1023.000000	2046.000000
27.240000	-0.037911	-22.405521	-6.660579	-4.151508	-6.059006	-5.534428	0.000000	-10.000000	0.075000	-7.166667	31.166666	1023.000000	1023.000000	2046.000000
27.260000	-0.038347	-22.662918	-6.619842	-4.217601	-6.235340	-5.590135	0.000000	-10.000000	0.066667	-6.700000	28.166666	1023.000000	1023.000000	2046.000000
27.280001	-0.037882	-22.388445	-6.407650	-4.161416	-6.276786	-5.542591	0.000000	-10.000000	0.050000	-6.400000	25.833334	1023.000000	1023.000000	2046.000000
27.299999	-0.037078	-21.913227	-6.464150	-3.992204	-6.004924	-5.451948	0.000000	-10.000000	0.050000	-6.216667	23.833334	1023.000000	1023.000000	2046.000000
27.320000	-0.037437	-22.125492	-6.394181	-4.039218	-6.235606	-5.456489	0.000000	-10.000000	0.050000	-5.816667	21.833334	1023.000000	1023.000000	2046.000000
27.340000	-0.036635	-21.651432	-6.174870	-3.939505	-6.213074	-5.323985	0.000000	-10.000000	0.050000	-5.250000	19.166666	1023.000000	1023.000000	2046.000000
27.360001	-0.036112	-21.342419	-6.239222	-3.776390	-6.035466	-5.291341	0.000000	-10.000000	0.050000	-4.716667	17.166666	1023.000000	1023.000000	2046.000000
27.379999	-0.036520	-21.583387	-6.133162	-3.858475	-6.295004	-5.296747	0.000000	-10.000000	0.058333	-4.450000	16.000000	1023.000000	1023.000000	2046.000000
27.400000	-0.035680	-21.087011	-5.977138	-3.703300	-6.219617	-5.186956	0.000000	-10.000000	0.066667	-4.333333	15.000000	1023.000000	1023.000000	2046.000000
27.420000	-0.035260	-20.838776	-6.070915	-3.565788	-6.055105	-5.146968	0.000000	-10.000000	0.066667	-4.083333	13.500000	1023.000000	1023.000000	2046.000000
27.440001	-0.035669	-21.080597	-5.940795	-3.665011	-6.292831	-5.181960	0.000000	-10.000000	0.058333	-3.666667	11.833333	1023.000000	1023.000000	2046.000000
27.459999	-0.034950	-20.655403	-5.844199	-3.518721	-6.153812	-5.138670	0.000000	-10.000000	0.050000	-3.266667	10.666667	1023.000000	1023.000000	2046.000000
27.480000	-0.034510	-20.395227	-5.940415	-3.393813	-5.975964	-5.085035	0.000000	-10.000000	0.050000	-3.000000	9.666667	1023.000000	1023.000000	2046.000000
27.500000	-0.034881	-20.614805	-5.760994	-3.473366	-6.212345	-5.168101	0.000000	-10.000000	0.050000	-2.933333	8.666667	1023.000000	1023.000000	2046.000000
27.520000	-0.033886	-20.026588	-5.562268	-3.321587	-5.994737	-5.147995	0.000000	-10.000000	0.050000	-2.866667	7.666667	1023.000000	1023.000000	2046.000000
27.540001	-0.032899	-19.443119	-5.471384	-3.197110	-5.700274	-5.074351	0.000000	-10.000000	0.050000	-2.666667	6.666667	1023.000000	1023.000000	2046.000000
27.559999	-0.032386	-19.139959	-5.056225	-3.221100	-5.826886	-5.035748	0.000000	-10.000000	0.050000	-2.200000	6.000000	1023.000000	1023.000000	2046.000000
27.580000	-0.031151	-18.410137	-4.659015	-3.016771	-5.696112	-5.038240	0.000000	-10.000000	0.050000	-1.266667	5.333333	1023.000000	1023.000000	2046.000000
27.600000	-0.030201	-17.848825	-4.529799	-2.960884	-5.426235	-4.931909	0.000000	-10.000000	0.050000	-0.466667	5.000000	1023.000000	1023.000000	2046.000000
27.620001	-0.030326	-17.922529	-4.272963	-3.068923	-5.563272	-5.017370	0.000000	-10.000000	0.050000	0.000000	5.000000	1023.000000	1023.000000	2046.000000
27.639999	-0.030229	-17.865473	-4.098060	-3.118916	-5.730700	-4.917796	0.000000	-10.000000	0.041667	0.000000	5.000000	1023.000000	1023.000000	2046.000000
27.660000	-0.029323	-17.330114	-4.302717	-2.641925	-5.573492	-4.811982	0.000000	-10.000000	0.041667	0.000000	5.000000	1023.000000	1023.000000	2046.000000
27.680000	-0.029821	-17.624294	-4.590446	-2.514461	-5.777447	-4.741940	0.000000	-10.000000	0.041667	0.000000	5.000000	1023.000000	1023.000000	2046.000000
27.700001	-0.030920	-18.273912	-4.618456	-2.451837	-6.213826	-4.989795	0.000000	-10.000000	0.050000	0.000000	5.000000	1023.000000	1023.000000	2046.000000
27.719999	-0.031000	-18.320770	-4.629751	-2.329520	-6.250091	-5.111409	0.000000	-10.000000	0.050000	0.000000	5.000000	1023.000000	1023.000000	2046.000000
27.740000	-0.032578	-19.253872	-4.874848	-2.669437	-6.441454	-5.268132	0.000000	-10.000000	0.041667	0.733333	5.000000	1023.000000	1023.000000	2046.000000
27.760000	-0.034706	-20.511477	-4.821111	-3.131896	-6.990741	-5.567728	0.000000	-10.000000	0.041667	1.466667	5.000000	1023.000000	1023.000000	2046.000000
27.780001	-0.036110	-21.341238	-5.017177	-3.278719	-7.158708	-5.886635	0.000000	-10.000000	0.041667	2.483333	5.000000	1023.000000	1023.000000	2046.000000
27.799999	-0.038224	-22.590649	-5.508520	-3.642283	-7.339782	-6.100062	0.000000	-10.000000	0.050000	2.983333	5.000000	1023.000000	1023.000000	2046.000000
27.820000	-0.040498	-23.934381	-5.846642	-4.030132	-7.733886	-6.323722	0.000000	-10.000000	0.033333	3.600000	5.000000	1023.000000	1023.000000	2046.000000
27.840000	-0.041607	-24.589626	-6.182050	-4.127869	-7.729463	-6.550243	0.000000	-10.000000	0.033333	3.816667	5.000000	1023.000000	1023.000000	2046.000000
27.860001	-0.042290	-24.993349	-6.665679	-4.176732	-7.583487	-6.567453	0.000000	-10.000000	0.041667	2.966667	5.000000	1023.000000	1023.000000	2046.000000
27.879999	-0.043366	-25.629196	-7.030818	-4.300313	-7.676563	-6.621502	0.000000	-10.000000	0.058333	1.283333	5.000000	1023.000000	1023.000000	2046.000000
27.900000	-0.044258	-26.156610	-7.189506	-4.363965	-7.895692	-6.707448	0.000000	-10.000000	0.058333	-0.666667	5.000000	1023.000000	1023.000000	2046.000000
27.920000	-0.044130	-26.081066	-7.491564	-4.206502	-7.695414	-6.687586	0.000000	-10.000000	0.041667	-1.800000	4.666667	1023.000000	1023.000000	2046.000000
27.940001	-0.044690	-26.411682	-7.800985	-4.328892	-7.697259	-6.584547	0.000000	-10.000000	0.041667	-2.100000	4.166667	1023.000000	1023.000000	2046.000000
27.959999	-0.045233	-26.732635	-7.804978	-4.361301	-7.865777	-6.700580	0.000000	-10.000000	0.033333	-1.733333	3.500000	1023.000000	1023.000000	2046.000000
27.980000	-0.044867	-26.516182	-7.881961	-4.220422	-7.650912	-6.762887	0.000000	-10.000000	0.041667	-0.983333	3.166667	1023.000000	1023.000000	2046.000000
28.000000	-0.044816	-26.486433	-7.983631	-4.315834	-7.550797	-6.636171	0.000000	-10.000000	0.041667	-0.350000	3.000000	1023.000000	1023.000000	2046.000000
28.020000	-0.044770	-26.458994	-7.920428	-4.389339	-7.535132	-6.614094	0.000000	-10.000000	0.050000	0.000000	3.000000	1023.000000	1023.000000	2046.000000
28.040001	-0.044229	-26.139589	-7.943288	-4.307116	-7.308702	-6.580483	0.000000	-10.000000	0.050000	-0.333333	3.000000	1023.000000	1023.000000	2046.000000
28.059999	-0.043546	-25.735977	-8.082886	-4.266997	-7.062322	-6.323772	0.000000	-10.000000	0.050000	-1.166667	3.000000	1023.000000	1023.000000	2046.000000
28.080000	-0.043370	-25.631405	-8.129446	-4.263525	-6.976135	-6.262298	0.000000	-10.000000	0.050000	-2.100000	2.666667	1023.000000	1023.000000	2046.000000
28.100000	-0.042709	-25.241171	-7.972350	-4.086109	-6.870798	-6.311914	0.000000	-10.000000	0.050000	-2.616667	2.000000	1023.000000	1023.000000	2046.000000
28.120001	-0.041715	-24.653669	-7.938770	-3.965876	-6.588058	-6.160964	0.000000	-10.000000	0.050000	-2.666667	1.000000	1023.000000	1023.000000	2046.000000
28.139999	-0.041823	-24.717667	-7.880912	-4.167806	-6.628010	-6.040939	0.000000	-10.000000	0.050000	-2.750000	0.333333	1023.000000	1023.000000	2046.000000
28.160000	-0.042037	-24.843985	-7.703853	-4.262797	-6.743590	-6.133744	0.000000	-10.000000	0.058333	-3.066667	-0.333333	1023.000000	1023.000000	2046.000000
28.180000	-0.041972	-24.805201	-7.706426	-4.261603	-6.665762	-6.171410	0.000000	-10.000000	0.058333	-3.516667	-1.000000	1023.000000	1023.000000	2046.000000
28.200001	-0.042309	-25.004881	-7.702391	-4.480919	-6.785591	-6.035980	0.000000	-10.000000	0.058333	-3.816667	-2.166667	1023.000000	1023.000000	2046.000000
28.219999	-0.042873	-25.338017	-7.690306	-4.626873	-6.955982	-6.064855	0.000000	-10.000000	0.050000	-3.816667	-3.333333	1023.000000	1023.000000	2046.000000
28.240000	-0.043134	-25.492008	-7.636899	-4.564961	-7.035811	-6.254337	0.000000	-10.000000	0.050000	-3.500000	-4.666667	1023.000000	1023.000000	2046.000000
28.260000	-0.042991	-25.407394	-7.676696	-4.534620	-6.976472	-6.219607	0.000000	-10.000000	0.050000	-3.000000	-5.833333	1023.000000	1023.000000	2046.000000
28.280001	-0.043345	-25.616991	-7.622364	-4.699788	-7.091342	-6.203497	0.000000	-10.000000	0.050000	-2.100000	-6.666667	1023.000000	1023.000000	2046.000000
28.299999	-0.043028	-25.429331	-7.442842	-4.615559	-7.031991	-6.338938	0.000000	-10.000000	0.041667	-1.083333	-7.000000	1023.000000	1023.000000	2046.000000
28.320000	-0.042270	-24.981518	-7.360372	-4.528660	-6.816529	-6.275958	0.000000	-10.000000	0.025000	0.600000	-7.000000	1023.000000	1023.000000	2046.000000
28.340000	-0.041832	-24.722872	-7.268597	-4.652740	-6.728161	-6.073374	0.000000	-10.000000	0.008333	2.566667	-7.000000	1023.000000	1023.000000	2046.000000
28.360001	-0.040708	-24.058641	-6.933159	-4.487713	-6.562463	-6.075306	0.000000	-10.000000	0.000000	5.300000	-7.000000	1023.000000	1023.000000	2046.000000
28.379999	-0.039312	-23.233271	-6.770548	-4.280033	-6.194375	-5.988315	0.000000	-10.000000	-0.016667	7.983334	-7.000000	1023.000000	1023.000000	2046.000000
28.400000	-0.038238	-22.598669	-6.553407	-4.315349	-6.018120	-5.711792	0.000000	-10.000000	-0.050000	10.500000	-7.000000	1023.000000	1023.000000	2046.000000
28.420000	-0.036909	-21.813169	-6.240728	-4.214095	-5.789145	-5.569202	0.000000	-10.000000	-0.100000	12.666667	-7.000000	1023.000000	1023.000000	2046.000000
28.440001	-0.035455	-20.953699	-5.953751	-3.998542	-5.471329	-5.530077	0.000000	-10.000000	-0.125000	14.350000	-7.000000	1023.000000	1023.000000	2046.000000
28.459999	-0.034086	-20.144779	-5.781228	-3.986146	-5.162044	-5.215361	0.000000	-10.000000	-0.141667	15.800000	-1.833333	1023.000000	1023.000000	2046.000000
28.480000	-0.032552	-19.238297	-5.445227	-3.905643	-4.850415	-5.037012	0.000000	-10.000000	-0.091667	10.900000	0.500000	1023.000000	1023.000000	2046.000000
28.500000	-0.030952	-18.292572	-5.103303	-3.712133	-4.498622	-4.978514	0.000000	-10.000000	-0.050000	5.666667	2.833333	1023.000000	1023.000000	2046.000000
28.520000	-0.029335	-17.337053	-4.805117	-3.704389	-4.157240	-4.670307	0.000000	-10.000000	0.000000	0.000000	0.000000	1023.000000	1023.000000	2046.000000
28.540001	-0.027591	-16.306004	-4.441834	-3.595753	-3.749114	-4.519303	0.000000	-10.000000	0.000000	0.000000	0.000000	1023.000000	1023.000000	2046.000000
28.559999	-0.025829	-15.265142	-4.056676	-3.409019	-3.365930	-4.433517	0.000000	-10.000000	0.000000	0.000000	0.000000	1023.000000	1023.000000	2046.000000
28.580000	-0.024165	-14.281782	-3.782583	-3.285190	-2.954580	-4.259429	0.000000	-10.000000	0.000000	0.000000	0.000000	1023.000000	1023.000000	2046.000000
28.600000	-0.022528	-13.314000	-3.442988	-3.370105	-2.543432	-3.957476	0.000000	-10.000000	0.000000	0.000000	0.000000	1023.000000	1023.000000	2046.000000
28.620001	-0.020444	-12.082688	-2.983381	-3.131476	-2.069844	-3.897987	0.000000	-10.000000	0.000000	0.000000	0.000000	1023.000000	1023.000000	2046.000000
28.639999	-0.018692	-11.046954	-2.645948	-3.006905	-1.656559	-3.737542	0.000000	-10.000000	0.000000	0.000000	0.000000	1023.000000	1023.000000	2046.000000
28.660000	-0.016930	-10.005535	-2.297123	-3.057093	-1.222726	-3.428592	0.000000	-10.000000	0.000000	0.000000	0.000000	1023.000000	1023.000000	2046.000000
28.680000	-0.014780	-8.734760	-1.783251	-2.863889	-0.775517	-3.312104	0.000000	-10.000000	0.000000	0.000000	0.000000	1023.000000	1023.000000	2046.000000
28.700001	-0.012828	-7.581470	-1.343470	-2.654507	-0.391824	-3.191669	0.000000	-10.000000	0.000000	0.000000	0.000000	1023.000000	1023.000000	2046.000000
28.719999	-0.011023	-6.514872	-0.846721	-2.602323	-0.088633	-2.977194	0.000000	-10.000000	0.000000	0.000000	0.000000	1023.000000	1023.000000	2046.000000
28.740000	-0.009112	-5.385284	-0.225358	-2.667674	0.293177	-2.785429	0.000000	-10.000000	0.000000	0.000000	0.000000	1023.000000	1023.000000	2046.000000
28.760000	-0.007367	-4.353664	0.391604	-2.563967	0.663521	-2.844822	0.000000	-10.000000	0.000000	0.000000	0.000000	1023.000000	1023.000000	2046.000000
28.780001	-0.006240	-3.688055	0.843077	-2.680107	0.952579	-2.803603	0.000000	-10.000000	0.000000	0.000000	0.000000	1023.000000	1023.000000	2046.000000
28.799999	-0.004822	-2.849900	1.229803	-2.937533	1.371351	-2.513521	0.000000	-10.000000	0.000000	0.000000	0.000000	1023.000000	1023.000000	2046.000000
28.820000	-0.002354	-1.391232	1.716125	-2.579255	1.897800	-2.425902	0.000000	-10.000000	0.000000	0.000000	0.000000	1023.000000	1023.000000	2046.000000
28.840000	-0.000165	-0.097600	1.998271	-2.088694	2.239325	-2.246503	0.000000	-10.000000	0.000000	0.000000	0.000000	1023.000000	1023.000000	2046.000000
28.860001	0.001204	0.711453	2.079955	-1.906122	2.482827	-1.945207	0.000000	-10.000000	0.000000	0.000000	0.000000	1023.000000	1023.000000	2046.000000
28.879999	0.002174	1.284857	2.201993	-1.583320	2.610000	-1.943815	0.000000	-10.000000	0.000000	0.000000	0.000000	1023.000000	1023.000000	2046.000000
28.900000	0.001324	0.782310	2.183484	-1.692077	2.395071	-2.104168	0.000000	-10.000000	0.000000	0.000000	0.000000	1023.000000	1023.000000	2046.000000
28.920000	-0.000276	-0.163101	1.971021	-2.058596	2.238037	-2.313563	0.000000	-10.000000	0.000000	0.000000	0.000000	1023.000000	1023.000000	2046.000000
28.940001	-0.001336	-0.789779	1.864451	-2.532236	2.223118	-2.345112	0.000000	-10.000000	0.000000	0.000000	0.000000	1023.000000	1023.000000	2046.000000
28.959999	-0.002046	-1.209231	1.763734	-2.633816	2.241264	-2.580413	0.000000	-10.000000	0.000000	0.000000	0.000000	1023.000000	1023.000000	2046.000000
28.980000	-0.002895	-1.711185	1.483762	-2.757731	2.346572	-2.783787	0.000000	-10.000000	0.000000	0.000000	0.000000	1023.000000	1023.000000	2046.000000
29.000000	-0.002412	-1.425265	1.335110	-2.950551	2.744410	-2.554235	0.000000	-10.000000	0.000000	0.000000	0.000000	1023.000000	1023.000000	2046.000000
29.020000	-0.001409	-0.832590	1.312723	-2.764316	3.162080	-2.543078	0.000000	-10.000000	0.000000	0.000000	0.000000	1023.000000	1023.000000	2046.000000
29.040001	-0.000956	-0.564875	1.255531	-2.593508	3.375526	-2.602424	0.000000	-10.000000	0.000000	0.000000	0.000000	1023.000000	1023.000000	2046.000000
29.059999	-0.000188	-0.111381	1.205035	-2.513064	3.690647	-2.493999	0.000000	-10.000000	0.000000	0.000000	0.000000	1023.000000	1023.000000	2046.000000
29.080000	0.001167	0.689543	1.246178	-2.597951	4.167974	-2.126657	0.000000	-10.000000	0.000000	0.000000	0.000000	1023.000000	1023.000000	2046.000000
29.100000	0.002657	1.570238	1.400032	-2.336097	4.624118	-2.117815	0.000000	-10.000000	0.000000	0.000000	0.000000	1023.000000	1023.000000	2046.000000
29.120001	0.003377	1.996045	1.530380	-2.207595	4.886189	-2.212929	0.000000	-10.000000	0.000000	0.000000	0.000000	1023.000000	1023.000000	2046.000000
29.139999	0.004944	2.922010	1.672447	-2.267705	5.420539	-1.903271	0.000000	-10.000000	0.000000	0.000000	0.000000	1023.000000	1023.000000	2046.000000
29.160000	0.007022	4.150023	2.090469	-2.150666	5.949143	-1.738923	0.000000	-10.000000	0.000000	0.000000	0.000000	1023.000000	1023.000000	2046.000000
29.180000	0.008317	4.915332	2.423264	-2.035897	6.347699	-1.819734	0.000000	-10.000000	0.000000	0.000000	0.000000	1023.000000	1023.000000	2046.000000
29.200001	0.010282	6.076952	2.690044	-2.167336	6.982948	-1.428704	0.000000	-10.000000	0.000000	0.000000	0.000000	1023.000000	1023.000000	2046.000000
29.219999	0.012683	7.495823	3.053941	-2.119971	7.686683	-1.124830	0.000000	-10.000000	0.000000	0.000000	0.000000	1023.000000	1023.000000	2046.000000
29.240000	0.014429	8.527758	3.513417	-1.902043	8.076230	-1.159847	0.000000	-10.000000	0.000000	0.000000	0.000000	1023.000000	1023.000000	2046.000000
29.260000	0.016157	9.548810	3.857260	-1.867351	8.614516	-1.055614	0.000000	-10.000000	0.000000	0.000000	0.000000	1023.000000	1023.000000	2046.000000
29.280001	0.018631	11.010715	4.299159	-2.023709	9.347167	-0.611901	0.000000	-10.000000	0.000000	0.000000	0.000000	1023.000000	1023.000000	2046.000000
29.299999	0.020707	12.237876	4.891334	-1.948930	9.816879	-0.521408	0.000000	-10.000000	0.000000	0.000000	0.000000	1023.000000	1023.000000	2046.000000
29.320000	0.021412	12.654725	5.377442	-2.058498	9.941102	-0.605322	0.000000	-10.000000	0.000000	0.000000	0.000000	1023.000000	1023.000000	2046.000000
29.340000	0.022916	13.543472	5.764914	-2.305476	10.371864	-0.287829	0.000000	-10.000000	0.000000	0.000000	0.000000	1023.000000	1023.000000	2046.000000
29.360001	0.024550	14.509234	6.193180	-2.408949	10.785061	-0.060058	0.000000	-10.000000	0.000000	0.000000	0.000000	1023.000000	1023.000000	2046.000000
29.379999	0.025673	15.172516	6.744039	-2.310455	10.896561	-0.157628	0.000000	-10.000000	0.000000	0.000000	0.000000	1023.000000	1023.000000	2046.000000
29.400000	0.026451	15.632650	7.176764	-2.379877	11.045371	-0.209608	0.000000	-10.000000	0.000000	0.000000	0.000000	1023.000000	1023.000000	2046.000000
29.420000	0.028151	16.637482	7.603311	-2.466413	11.492032	0.008553	0.000000	-10.000000	0.000000	0.000000	0.000000	1023.000000	1023.000000	2046.000000
29.440001	0.030113	17.796764	8.102352	-2.566487	11.928095	0.332805	0.000000	-10.000000	0.000000	0.000000	0.000000	1023.000000	1023.000000	2046.000000
29.459999	0.031439	18.580645	8.538402	-2.296414	12.175740	0.162917	0.000000	-10.000000	0.000000	0.000000	0.000000	1023.000000	1023.000000	2046.000000
29.480000	0.032339	19.112556	8.859623	-2.283641	12.394995	0.141579	0.000000	-10.000000	0.000000	0.000000	0.000000	1023.000000	1023.000000	2046.000000
29.500000	0.034410	20.336084	9.205905	-2.289187	12.983227	0.436139	0.000000	-10.000000	0.000000	0.000000	0.000000	1023.000000	1023.000000	2046.000000
29.520000	0.036718	21.700581	9.643061	-2.233309	13.516590	0.774240	0.000000	-10.000000	0.000000	0.000000	0.000000	1023.000000	1023.000000	2046.000000
29.540001	0.038782	22.920280	10.162463	-1.909566	13.868641	0.798742	0.000000	-10.000000	0.000000	0.000000	0.000000	1023.000000	1023.000000	2046.000000
29.559999	0.040072	23.682615	10.593583	-1.711417	14.100446	0.700003	0.000000	-10.000000	0.000000	0.000000	0.000000	1023.000000	1023.000000	2046.000000
29.580000	0.041893	24.758781	10.927592	-1.648000	14.582738	0.896452	0.000000	-10.000000	0.000000	0.000000	0.000000	1023.000000	1023.000000	2046.000000
29.600000	0.044292	26.176672	11.348516	-1.627204	15.129971	1.325389	0.000000	-10.000000	0.000000	0.000000	0.000000	1023.000000	1023.000000	2046.000000
29.620001	0.046066	27.224766	11.744079	-1.423392	15.476108	1.427972	0.000000	-10.000000	0.000000	0.000000	0.000000	1023.000000	1023.000000	2046.000000
29.639999	0.047250	27.924482	12.152257	-1.167608	15.636215	1.303619	0.000000	-10.000000	0.000000	0.000000	0.000000	1023.000000	1023.000000	2046.000000
29.660000	0.048255	28.518919	12.427445	-1.152510	15.928727	1.315256	0.000000	-10.000000	0.000000	0.000000	0.000000	1023.000000	1023.000000	2046.000000
29.680000	0.050822	30.035669	12.899942	-1.124841	16.545883	1.714684	0.000000	-10.000000	0.000000	0.000000	0.000000	1023.000000	1023.000000	2046.000000
29.700001	0.053220	31.453308	13.458266	-0.855978	17.036554	1.814466	0.000000	-10.000000	0.000000	0.000000	0.000000	1023.000000	1023.000000	2046.000000
29.719999	0.054989	32.498222	14.128146	-0.501841	17.173388	1.698530	0.000000	-10.000000	0.000000	0.000000	0.000000	1023.000000	1023.000000	2046.000000
29.740000	0.056672	33.493282	14.692858	-0.481617	17.424810	1.857231	0.000000	-10.000000	0.000000	0.000000	0.000000	1023.000000	1023.000000	2046.000000
29.760000	0.058928	34.826706	15.224421	-0.466885	17.879810	2.189359	0.000000	-10.000000	0.000000	0.000000	0.000000	1023.000000	1023.000000	2046.000000
29.780001	0.060196	35.575676	15.611203	-0.302359	18.056906	2.209924	0.000000	-10.000000	0.000000	0.000000	0.000000	1023.000000	1023.000000	2046.000000
29.799999	0.059749	35.311607	15.715049	-0.167745	17.716232	2.048073	0.000000	-10.000000	0.000000	0.000000	0.000000	1023.000000	1023.000000	2046.000000
29.820000	0.060184	35.568714	15.583846	0.119075	17.641363	2.224430	0.000000	-10.000000	0.000000	0.000000	0.000000	1023.000000	1023.000000	2046.000000
29.840000	0.060745	35.900547	15.304896	0.423583	17.620680	2.551385	0.000000	-10.000000	0.000000	0.000000	0.000000	1023.000000	1023.000000	2046.000000
29.860001	0.060046	35.486912	15.028464	0.928434	17.230944	2.299071	0.000000	-10.000000	0.000000	0.000000	0.000000	1023.000000	1023.000000	2046.000000
29.879999	0.058712	34.698902	15.010664	1.129570	16.595142	1.963528	0.000000	-10.000000	0.000000	0.000000	0.000000	1023.000000	1023.000000	2046.000000
29.900000	0.057595	34.038921	14.836569	0.803469	16.415403	1.983478	0.000000	-10.000000	0.000000	0.000000	0.000000	1023.000000	1023.000000	2046.000000
29.920000	0.055729	32.936092	14.621346	0.424129	15.991273	1.899345	0.000000	-10.000000	0.000000	0.000000	0.000000	1023.000000	1023.000000	2046.000000
29.940001	0.052789	31.198236	14.184678	0.309158	15.304580	1.399821	0.000000	-10.000000	0.000000	0.000000	0.000000	1023.000000	1023.000000	2046.000000
29.959999	0.049616	29.322926	13.596966	0.172875	14.615899	0.937186	0.000000	-10.000000	0.000000	0.000000	0.000000	1023.000000	1023.000000	2046.000000
29.980000	0.047501	28.073021	12.877884	-0.053459	14.375299	0.873299	0.000000	-10.000000	0.000000	0.000000	0.000000	1023.000000	1023.000000	2046.000000
30.000000	0.046221	27.316677	12.257278	-0.137010	14.285247	0.911162	0.000000	-10.000000	0.000000	0.000000	0.000000	1023.000000	1023.000000	2046.000000
30.020000	0.044725	26.432611	11.741321	-0.141346	14.075110	0.757526	0.000000	-10.000000	0.000000	0.000000	0.000000	1023.000000	1023.000000	2046.000000
30.040001	0.043050	25.442633	11.296131	-0.006531	13.745400	0.407631	0.000000	-10.000000	0.000000	0.000000	0.000000	1023.000000	1023.000000	2046.000000
30.059999	0.041773	24.687553	10.913233	-0.143459	13.575346	0.342433	0.000000	-10.000000	0.000000	0.000000	0.000000	1023.000000	1023.000000	2046.000000
30.080000	0.041444	24.493324	10.523549	-0.255582	13.712423	0.512934	0.000000	-10.000000	0.000000	0.000000	0.000000	1023.000000	1023.000000	2046.000000
30.100000	0.040746	24.080751	10.254045	-0.317225	13.654846	0.489085	0.000000	-10.000000	0.000000	0.000000	0.000000	1023.000000	1023.000000	2046.000000
30.120001	0.039568	23.384897	10.014705	-0.259598	13.435193	0.194598	0.000000	-10.000000	0.000000	0.000000	0.000000	1023.000000	1023.000000	2046.000000
30.139999	0.038617	22.822847	9.856607	-0.383067	13.334010	0.015296	0.000000	-10.000000	0.000000	0.000000	0.000000	1023.000000	1023.000000	2046.000000
30.160000	0.038940	23.013498	9.724545	-0.520041	13.565640	0.243353	0.000000	-10.000000	0.000000	0.000000	0.000000	1023.000000	1023.000000	2046.000000
30.180000	0.038609	22.818033	9.595723	-0.635589	13.559771	0.298129	0.000000	-10.000000	0.000000	0.000000	0.000000	1023.000000	1023.000000	2046.000000
30.200001	0.037902	22.400192	9.519922	-0.599109	13.353761	0.125619	0.000000	-10.000000	0.000000	0.000000	0.000000	1023.000000	1023.000000	2046.000000
30.219999	0.037795	22.336805	9.364685	-0.766643	13.523654	0.215109	0.000000	-10.000000	0.000000	0.000000	0.000000	1023.000000	1023.000000	2046.000000
30.240000	0.038335	22.656166	9.275702	-0.873915	13.767922	0.486457	0.000000	-10.000000	0.000000	0.000000	0.000000	1023.000000	1023.000000	2046.000000
30.260000	0.037964	22.436857	9.204512	-0.851696	13.686996	0.397045	0.000000	-10.000000	0.000000	0.000000	0.000000	1023.000000	1023.000000	2046.000000
30.280001	0.037417	22.113562	9.239437	-0.919789	13.527207	0.266705	0.000000	-10.000000	0.000000	0.000000	0.000000	1023.000000	1023.000000	2046.000000
30.299999	0.037507	22.166439	9.252230	-1.138593	13.594325	0.458476	0.000000	-10.000000	0.000000	0.000000	0.000000	1023.000000	1023.000000	2046.000000
30.320000	0.036963	21.845211	9.227791	-1.357689	13.393897	0.581213	0.000000	-10.000000	0.000000	0.000000	0.000000	1023.000000	1023.000000	2046.000000
30.340000	0.035514	20.988842	9.110422	-1.455178	12.944493	0.389104	0.000000	-10.000000	0.000000	0.000000	0.000000	1023.000000	1023.000000	2046.000000
30.360001	0.034447	20.358473	9.064153	-1.663080	12.614991	0.342410	0.000000	-10.000000	0.000000	0.000000	0.000000	1023.000000	1023.000000	2046.000000
30.379999	0.034178	20.199238	9.076283	-1.783535	12.437435	0.469055	0.000000	-10.000000	0.000000	0.000000	0.000000	1023.000000	1023.000000	2046.000000
30.400000	0.033420	19.751314	9.073855	-1.875433	12.075655	0.477236	0.000000	-10.000000	0.000000	0.000000	0.000000	1023.000000	1023.000000	2046.000000
30.420000	0.032319	19.100422	9.057559	-1.840180	11.671650	0.211394	0.000000	-10.000000	0.000000	0.000000	0.000000	1023.000000	1023.000000	2046.000000
30.440001	0.031845	18.820637	8.999924	-1.940665	11.507645	0.253733	0.000000	-10.000000	0.000000	0.000000	0.000000	1023.000000	1023.000000	2046.000000
30.459999	0.031919	18.864136	8.865403	-1.918483	11.468017	0.449199	0.000000	-10.000000	0.000000	0.000000	0.000000	1023.000000	1023.000000	2046.000000
30.480000	0.031160	18.415817	8.738394	-1.835961	11.119515	0.393869	0.000000	-10.000000	0.000000	0.000000	0.000000	1023.000000	1023.000000	2046.000000
30.500000	0.030494	18.021923	8.729259	-1.765317	10.785772	0.272210	0.000000	-10.000000	0.000000	0.000000	0.000000	1023.000000	1023.000000	2046.000000
30.520000	0.030740	18.167536	8.607119	-1.724721	10.790213	0.494925	0.000000	-10.000000	0.000000	0.000000	0.000000	1023.000000	1023.000000	2046.000000
30.540001	0.030453	17.997982	8.495098	-1.663504	10.506572	0.659816	0.000000	-10.000000	0.000000	0.000000	0.000000	1023.000000	1023.000000	2046.000000
30.559999	0.029734	17.572510	8.365858	-1.422724	10.121261	0.508116	0.000000	-10.000000	0.100000	-6.383333	0.000000	1023.000000	1023.000000	2046.000000
30.580000	0.029186	17.248833	8.230968	-1.361698	9.854945	0.524617	0.000000	-10.000000	0.216667	-12.849999	0.000000	1023.000000	1023.000000	2046.000000
30.600000	0.029130	17.215879	8.050468	-1.222762	9.710353	0.677820	0.000000	-10.000000	0.333333	-19.533333	0.000000	1023.000000	1023.000000	2046.000000
30.620001	0.028383	16.774256	7.842436	-1.154844	9.348569	0.738096	0.000000	-10.000000	0.358333	-19.716667	0.000000	1023.000000	1023.000000	2046.000000
30.639999	0.027371	16.176125	7.615297	-0.982645	8.971744	0.571729	0.000000	-10.000000	0.383333	-20.150002	0.000000	1023.000000	1023.000000	2046.000000
30.660000	0.026807	15.842864	7.513936	-0.926591	8.699195	0.556324	0.000000	-10.000000	0.400000	-20.483334	0.000000	1023.000000	1023.000000	2046.000000
30.680000	0.027211	16.081903	7.509240	-0.756529	8.645780	0.683414	0.000000	-10.000000	0.408333	-21.050001	0.000000	1023.000000	1023.000000	2046.000000
30.700001	0.027378	16.180170	7.590209	-0.639695	8.464356	0.765300	0.000000	-10.000000	0.408333	-21.366667	0.000000	1023.000000	1023.000000	2046.000000
30.719999	0.027515	16.261576	7.779595	-0.438775	8.200729	0.720026	0.000000	-10.000000	0.416667	-21.600000	0.000000	1023.000000	1023.000000	2046.000000
30.740000	0.027784	16.420618	7.890187	-0.320369	8.101071	0.749728	0.000000	-10.000000	0.433333	-21.900000	0.000000	1023.000000	1023.000000	2046.000000
30.760000	0.027462	16.229900	7.761795	-0.286482	7.882257	0.872331	0.000000	-10.000000	0.441667	-22.283335	0.000000	1023.000000	1023.000000	2046.000000
30.780001	0.025845	15.274114	7.403922	-0.251240	7.241992	0.879439	0.000000	-10.000000	0.450000	-22.733334	0.000000	1023.000000	1023.000000	2046.000000
30.799999	0.024565	14.518101	7.014083	0.075225	6.711002	0.717790	0.000000	-10.000000	0.450000	-23.183334	0.000000	1023.000000	1023.000000	2046.000000
30.820000	0.023924	14.139045	6.568034	0.371422	6.392185	0.807404	0.000000	-10.000000	0.475000	-23.633333	0.000000	1023.000000	1023.000000	2046.000000
30.840000	0.022204	13.122353	6.052758	0.532833	5.852628	0.684134	0.000000	-10.000000	0.500000	-24.033333	0.000000	1023.000000	1023.000000	2046.000000
30.860001	0.020153	11.910655	5.702095	0.723443	5.131868	0.353249	0.000000	-10.000000	0.525000	-24.216667	0.000000	1023.000000	1023.000000	2046.000000
30.879999	0.017921	10.591308	5.448533	0.512788	4.621798	0.008189	0.000000	-10.000000	0.516667	-24.066668	0.000000	1023.000000	1023.000000	2046.000000
30.900000	0.015825	9.352584	5.117078	0.211397	4.205342	-0.181233	0.000000	-10.000000	0.508333	-23.866667	0.000000	1023.000000	1023.000000	2046.000000
30.920000	0.012796	7.562321	4.693289	-0.155161	3.500271	-0.476078	0.000000	-10.000000	0.491667	-23.783335	0.000000	1023.000000	1023.000000	2046.000000
30.940001	0.009381	5.543885	4.187037	-0.413632	2.712639	-0.942159	0.000000	-10.000000	0.491667	-23.700001	0.000000	1023.000000	1023.000000	2046.000000
30.959999	0.006485	3.832751	3.615991	-0.690917	2.186914	-1.279238	0.000000	-10.000000	0.475000	-23.500000	0.000000	1023.000000	1023.000000	2046.000000
30.980000	0.004280	2.529498	2.910630	-0.797116	1.882071	-1.466087	0.000000	-10.000000	0.466667	-23.183334	0.000000	1023.000000	1023.000000	2046.000000
31.000000	0.001855	1.096234	2.185328	-0.977892	1.508431	-1.619633	0.000000	-10.000000	0.450000	-23.300001	0.000000	1023.000000	1023.000000	2046.000000
31.020000	-0.000092	-0.054244	1.685192	-0.981375	1.170613	-1.928674	0.000000	-10.000000	0.450000	-23.433334	0.000000	1023.000000	1023.000000	2046.000000
31.040001	-0.001736	-1.026165	1.133299	-1.100279	1.022629	-2.081813	0.000000	-10.000000	0.441667	-23.650000	0.000000	1023.000000	1023.000000	2046.000000
31.059999	-0.003198	-1.890175	0.597448	-1.253064	0.801309	-2.035867	0.000000	-10.000000	0.416667	-23.533333	0.000000	1023.000000	1023.000000	2046.000000
31.080000	-0.004855	-2.869177	0.103602	-1.308259	0.549316	-2.213836	0.000000	-10.000000	0.408333	-23.566668	0.000000	1023.000000	1023.000000	2046.000000
31.100000	-0.006105	-3.608071	-0.195509	-1.349076	0.323587	-2.387073	0.000000	-10.000000	0.408333	-23.300001	0.000000	1023.000000	1023.000000	2046.000000
31.120001	-0.007269	-4.296269	-0.527079	-1.481986	0.216757	-2.503960	0.000000	-10.000000	0.433333	-23.150000	0.000000	1023.000000	1023.000000	2046.000000
31.139999	-0.008049	-4.756745	-0.814080	-1.575611	0.160088	-2.527141	0.000000	-10.000000	0.425000	-22.916666	0.000000	1023.000000	1023.000000	2046.000000
31.160000	-0.008819	-5.211991	-1.020732	-1.728648	0.068870	-2.531481	0.000000	-10.000000	0.425000	-22.816668	0.000000	1023.000000	1023.000000	2046.000000
31.180000	-0.009310	-5.502488	-1.124813	-1.830164	-0.001222	-2.546289	0.000000	-10.000000	0.408333	-22.700001	0.000000	1023.000000	1023.000000	2046.000000
31.200001	-0.009896	-5.848399	-1.375827	-1.915991	-0.005459	-2.551121	0.000000	-10.000000	0.416667	-22.716667	0.000000	1023.000000	1023.000000	2046.000000
31.219999	-0.010161	-6.004920	-1.697129	-1.905871	0.050816	-2.452737	0.000000	-10.000000	0.425000	-22.783333	0.000000	1023.000000	1023.000000	2046.000000
31.240000	-0.010873	-6.425739	-1.923949	-1.927622	-0.189147	-2.385021	0.000000	-10.000000	0.425000	-22.716667	0.000000	1023.000000	1023.000000	2046.000000
31.260000	-0.011289	-6.671569	-2.080405	-1.837424	-0.241549	-2.512190	0.000000	-10.000000	0.416667	-22.616667	0.000000	1023.000000	1023.000000	2046.000000
31.280001	-0.012005	-7.095069	-2.152670	-1.938286	-0.416665	-2.587448	0.000000	-10.000000	0.408333	-22.583334	0.000000	1023.000000	1023.000000	2046.000000
31.299999	-0.012821	-7.577489	-2.344830	-2.116730	-0.517833	-2.598097	0.000000	-10.000000	0.416667	-22.500000	0.000000	1023.000000	1023.000000	2046.000000
31.320000	-0.013946	-8.242290	-2.407846	-2.356221	-0.888013	-2.590210	0.000000	-10.000000	0.416667	-22.433334	0.000000	1023.000000	1023.000000	2046.000000
31.340000	-0.015090	-8.918192	-2.465755	-2.445335	-1.238964	-2.768139	0.000000	-10.000000	0.408333	-22.400002	0.000000	1023.000000	1023.000000	2046.000000
31.360001	-0.016266	-9.612926	-2.575112	-2.568541	-1.525750	-2.943523	0.000000	-10.000000	0.400000	-22.500000	0.000000	1023.000000	1023.000000	2046.000000
31.379999	-0.017164	-10.144027	-2.834425	-2.662621	-1.709912	-2.937069	0.000000	-10.000000	0.400000	-22.333334	0.000000	1023.000000	1023.000000	2046.000000
31.400000	-0.018290	-10.809654	-2.908269	-2.801109	-2.071345	-3.028932	0.000000	-10.000000	0.400000	-21.866667	0.000000	1023.000000	1023.000000	2046.000000
31.420000	-0.019020	-11.240932	-2.970719	-2.786842	-2.260016	-3.223355	0.000000	-10.000000	0.383333	-21.366667	0.000000	1023.000000	1023.000000	2046.000000
31.440001	-0.019718	-11.653305	-3.109564	-2.838037	-2.351945	-3.353760	0.000000	-10.000000	0.375000	-20.900000	0.000000	1023.000000	1023.000000	2046.000000
31.459999	-0.020121	-11.891788	-3.264627	-2.904402	-2.415780	-3.306979	0.000000	-10.000000	0.358333	-20.600000	0.000000	1023.000000	1023.000000	2046.000000
31.480000	-0.020436	-12.077820	-3.226039	-2.910981	-2.608685	-3.332114	0.000000	-10.000000	0.358333	-20.316668	0.000000	1023.000000	1023.000000	2046.000000
31.500000	-0.020588	-12.167626	-3.195186	-2.853624	-2.677440	-3.441376	0.000000	-10.000000	0.350000	-19.950001	0.000000	1023.000000	1023.000000	2046.000000
31.520000	-0.021059	-12.445807	-3.312589	-2.869094	-2.776614	-3.487509	0.000000	-10.000000	0.350000	-19.500000	0.000000	1023.000000	1023.000000	2046.000000
31.540001	-0.021108	-12.474749	-3.330058	-2.881057	-2.932673	-3.330960	0.000000	-10.000000	0.333333	-18.950001	0.000000	1023.000000	1023.000000	2046.000000
31.559999	-0.021236	-12.550309	-3.315310	-2.804530	-3.044632	-3.385838	0.000000	-10.000000	0.308333	-18.483334	0.000000	1023.000000	1023.000000	2046.000000
31.580000	-0.021427	-12.663280	-3.337996	-2.708019	-3.116680	-3.500586	0.000000	-10.000000	0.275000	-18.116667	0.000000	1023.000000	1023.000000	2046.000000
31.600000	-0.021621	-12.778055	-3.444717	-2.667392	-3.172620	-3.493327	0.000000	-10.000000	0.258333	-17.616667	0.000000	1023.000000	1023.000000	2046.000000
31.620001	-0.021784	-12.874237	-3.398721	-2.692294	-3.397890	-3.385332	0.000000	-10.000000	0.258333	-17.150000	0.000000	1023.000000	1023.000000	2046.000000
31.639999	-0.022031	-13.020313	-3.439522	-2.584069	-3.461072	-3.535650	0.000000	-10.000000	0.258333	-16.733334	0.000000	1023.000000	1023.000000	2046.000000
31.660000	-0.022458	-13.272894	-3.498862	-2.554553	-3.559980	-3.659499	0.000000	-10.000000	0.258333	-16.316668	0.000000	1023.000000	1023.000000	2046.000000
31.680000	-0.022653	-13.387973	-3.572923	-2.567213	-3.648945	-3.598893	0.000000	-10.000000	0.241667	-15.933333	0.000000	1023.000000	1023.000000	2046.000000
31.700001	-0.022814	-13.483333	-3.499835	-2.621073	-3.843111	-3.519313	0.000000	-10.000000	0.225000	-15.533334	0.000000	1023.000000	1023.000000	2046.000000
31.719999	-0.023069	-13.633954	-3.560785	-2.470259	-3.853445	-3.749464	0.000000	-10.000000	0.208333	-15.200000	0.000000	1023.000000	1023.000000	2046.000000
31.740000	-0.023533	-13.908169	-3.634464	-2.539226	-3.905535	-3.828944	0.000000	-10.000000	0.208333	-14.883333	0.000000	1023.000000	1023.000000	2046.000000
31.760000	-0.023737	-14.028619	-3.727430	-2.574368	-3.925018	-3.801803	0.000000	-10.000000	0.208333	-14.600000	0.000000	1023.000000	1023.000000	2046.000000
31.780001	-0.023591	-13.942549	-3.572699	-2.589094	-3.999809	-3.780947	0.000000	-10.000000	0.208333	-14.366667	0.000000	1023.000000	1023.000000	2046.000000
31.799999	-0.023147	-13.679898	-3.417691	-2.376513	-3.907139	-3.978555	0.000000	-10.000000	0.200000	-14.033334	0.000000	1023.000000	1023.000000	2046.000000
31.820000	-0.022881	-13.522770	-3.273864	-2.340918	-3.872020	-4.035968	0.000000	-10.000000	0.175000	-13.350000	0.000000	1023.000000	1023.000000	2046.000000
31.840000	-0.022520	-13.309501	-3.077111	-2.391056	-3.908242	-3.933093	0.000000	-10.000000	0.141667	-12.650000	0.000000	1023.000000	1023.000000	2046.000000
31.860001	-0.022420	-13.250218	-2.869805	-2.515032	-3.973400	-3.891981	0.000000	-10.000000	0.108333	-11.866667	0.000000	1023.000000	1023.000000	2046.000000
31.879999	-0.022567	-13.337113	-2.745372	-2.554198	-3.986142	-4.051401	0.000000	-10.000000	0.108333	-11.366667	0.000000	1023.000000	1023.000000	2046.000000
31.900000	-0.022979	-13.580355	-2.683466	-2.576396	-4.105584	-4.214909	0.000000	-10.000000	0.108333	-10.866667	0.000000	1023.000000	1023.000000	2046.000000
31.920000	-0.022626	-13.372087	-2.767416	-2.391688	-4.142057	-4.070926	0.000000	-10.000000	0.108333	-10.516666	0.000000	1023.000000	1023.000000	2046.000000
31.940001	-0.022655	-13.389149	-2.967345	-2.068601	-4.268485	-4.084717	0.000000	-10.000000	0.100000	-10.283334	0.000000	1023.000000	1023.000000	2046.000000
31.959999	-0.023863	-14.103065	-3.351038	-1.865654	-4.585832	-4.300542	0.000000	-10.000000	0.100000	-10.116667	0.000000	1023.000000	1023.000000	2046.000000
31.980000	-0.025047	-14.802555	-3.510522	-1.969069	-4.983850	-4.339114	0.000000	-10.000000	0.091667	-9.666667	0.000000	1023.000000	1023.000000	2046.000000
32.000000	-0.026598	-15.719282	-3.608736	-2.282254	-5.281036	-4.547256	0.000000	-10.000000	0.075000	-8.700000	0.000000	1023.000000	1023.000000	2046.000000
32.020000	-0.028634	-16.922750	-3.791442	-2.560376	-5.527512	-5.043422	0.000000	-10.000000	0.066667	-7.633333	0.000000	1023.000000	1023.000000	2046.000000
32.040001	-0.031277	-18.484673	-4.010009	-3.075791	-6.039574	-5.359300	0.000000	-10.000000	0.058333	-6.483333	0.000000	1023.000000	1023.000000	2046.000000
32.060001	-0.033419	-19.750648	-4.311983	-3.439688	-6.416934	-5.582044	0.000000	-10.000000	0.058333	-5.383333	0.000000	1023.000000	1023.000000	2046.000000
32.080002	-0.035485	-20.971346	-4.827030	-3.633777	-6.569822	-5.940716	0.000000	-10.000000	0.050000	-4.366667	0.000000	1023.000000	1023.000000	2046.000000
32.099998	-0.037646	-22.248718	-5.348300	-3.900331	-6.776313	-6.223774	0.000000	-10.000000	0.058333	-4.033333	0.000000	1023.000000	1023.000000	2046.000000
32.119999	-0.039014	-23.057352	-5.770821	-4.117128	-6.936660	-6.232743	0.000000	-10.000000	0.075000	-4.616667	0.000000	1023.000000	1023.000000	2046.000000
32.139999	-0.039896	-23.578632	-6.110126	-4.197258	-6.978266	-6.292982	0.000000	-10.000000	0.075000	-5.666667	0.000000	1023.000000	1023.000000	2046.000000
32.160000	-0.040944	-24.197681	-6.521332	-4.144501	-7.024359	-6.507490	0.000000	-10.000000	0.083333	-6.583333	0.000000	1023.000000	1023.000000	2046.000000
32.180000	-0.042078	-24.868227	-6.841041	-4.344940	-7.178506	-6.503740	0.000000	-10.000000	0.075000	-7.033333	0.000000	1023.000000	1023.000000	2046.000000
32.200001	-0.042377	-25.044554	-6.968244	-4.397517	-7.278844	-6.399948	0.000000	-10.000000	0.075000	-7.016667	0.000000	1023.000000	1023.000000	2046.000000
32.220001	-0.042554	-25.149431	-7.160910	-4.318173	-7.192483	-6.477865	0.000000	-10.000000	0.066667	-6.700000	0.000000	1023.000000	1023.000000	2046.000000
32.240002	-0.043267	-25.570518	-7.392869	-4.328719	-7.198876	-6.650054	0.000000	-10.000000	0.075000	-6.233334	0.000000	1023.000000	1023.000000	2046.000000
32.259998	-0.043279	-25.577795	-7.371810	-4.466883	-7.189217	-6.549884	0.000000	-10.000000	0.075000	-5.800000	0.000000	1023.000000	1023.000000	2046.000000
32.279999	-0.042766	-25.274826	-7.312787	-4.486133	-7.027052	-6.448853	0.000000	-10.000000	0.075000	-5.583333	0.000000	1023.000000	1023.000000	2046.000000
32.299999	-0.042705	-25.238607	-7.508086	-4.435047	-6.807062	-6.488414	0.000000	-10.000000	0.058333	-5.550000	0.000000	1023.000000	1023.000000	2046.000000
32.320000	-0.042410	-25.064163	-7.522784	-4.476047	-6.751517	-6.313817	0.000000	-10.000000	0.075000	-5.733334	0.000000	1023.000000	1023.000000	2046.000000
32.340000	-0.041613	-24.593233	-7.529408	-4.354430	-6.542333	-6.167064	0.000000	-10.000000	0.066667	-5.866667	0.000000	1023.000000	1023.000000	2046.000000
32.360001	-0.041339	-24.431606	-7.611806	-4.191175	-6.401050	-6.227575	0.000000	-10.000000	0.066667	-5.850000	0.000000	1023.000000	1023.000000	2046.000000
32.380001	-0.041325	-24.422916	-7.585776	-4.302875	-6.413553	-6.120714	0.000000	-10.000000	0.050000	-5.666667	0.000000	1023.000000	1023.000000	2046.000000
32.400002	-0.040774	-24.097439	-7.428391	-4.346907	-6.342569	-5.979572	0.000000	-10.000000	0.050000	-5.533333	0.000000	1023.000000	1023.000000	2046.000000
32.419998	-0.040966	-24.210712	-7.501941	-4.312817	-6.261163	-6.134792	0.000000	-10.000000	0.058333	-5.516667	0.000000	1023.000000	1023.000000	2046.000000
32.439999	-0.041780	-24.692259	-7.524668	-4.521753	-6.445971	-6.199866	0.000000	-10.000000	0.058333	-5.683333	0.000000	1023.000000	1023.000000	2046.000000
32.459999	-0.042205	-24.943430	-7.442399	-4.681194	-6.652923	-6.166914	0.000000	-10.000000	0.058333	-5.866667	0.000000	1023.000000	1023.000000	2046.000000
32.480000	-0.042201	-24.940636	-7.399003	-4.654468	-6.690244	-6.196922	0.000000	-10.000000	0.050000	-5.833333	0.000000	1023.000000	1023.000000	2046.000000
32.500000	-0.042793	-25.290895	-7.536348	-4.675517	-6.741051	-6.337980	0.000000	-10.000000	0.050000	-5.316667	0.000000	1023.000000	1023.000000	2046.000000
32.520000	-0.043597	-25.765875	-7.481701	-4.925406	-7.003732	-6.355035	0.000000	-10.000000	0.050000	-4.450000	0.000000	1023.000000	1023.000000	2046.000000
32.540001	-0.043055	-25.445511	-7.317818	-4.846687	-6.927668	-6.353338	0.000000	-10.000000	0.050000	-3.616667	0.000000	1023.000000	1023.000000	2046.000000
32.560001	-0.043149	-25.501047	-7.434437	-4.767130	-6.828354	-6.471127	0.000000	-10.000000	0.050000	-3.066667	0.000000	1023.000000	1023.000000	2046.000000
32.580002	-0.043450	-25.678804	-7.311748	-4.939451	-7.001074	-6.426532	0.000000	-10.000000	0.041667	-2.783333	0.000000	1023.000000	1023.000000	2046.000000
32.599998	-0.042478	-25.104752	-7.097850	-4.825958	-6.881903	-6.299041	0.000000	-10.000000	0.041667	-2.516667	0.000000	1023.000000	1023.000000	2046.000000
32.619999	-0.041831	-24.722088	-7.099304	-4.641953	-6.686706	-6.294126	0.000000	-10.000000	0.041667	-2.133333	0.000000	1023.000000	1023.000000	2046.000000
32.639999	-0.042012	-24.829262	-7.034585	-4.664073	-6.793621	-6.336982	0.000000	-10.000000	0.050000	-1.633333	0.000000	1023.000000	1023.000000	2046.000000
32.660000	-0.041161	-24.325949	-6.782573	-4.600020	-6.770398	-6.172957	0.000000	-10.000000	0.050000	-0.916667	0.000000	1023.000000	1023.000000	2046.000000
32.680000	-0.040170	-23.740765	-6.737321	-4.388144	-6.535741	-6.079558	0.000000	-10.000000	0.041667	-0.366667	0.000000	1023.000000	1023.000000	2046.000000
32.700001	-0.039971	-23.622890	-6.678401	-4.310324	-6.568573	-6.065592	0.000000	-10.000000	0.033333	0.716667	0.000000	1023.000000	1023.000000	2046.000000
32.720001	-0.039557	-23.377916	-6.451606	-4.354298	-6.646426	-5.925586	0.000000	-10.000000	0.016667	2.116667	0.000000	1023.000000	1023.000000	2046.000000
32.740002	-0.038192	-22.571527	-6.298327	-4.165308	-6.332665	-5.775227	0.000000	-10.000000	0.000000	4.483334	0.000000	1023.000000	1023.000000	2046.000000
32.759998	-0.037436	-22.124413	-6.269695	-4.019150	-6.092146	-5.743421	0.000000	-10.000000	-0.016667	7.133334	0.000000	1023.000000	1023.000000	2046.000000
32.779999	-0.037044	-21.893040	-6.042156	-4.093265	-6.092852	-5.664766	0.000000	-10.000000	-0.041667	9.716667	0.000000	1023.000000	1023.000000	2046.000000
32.799999	-0.035149	-20.773018	-5.789032	-3.823734	-5.662382	-5.497870	0.000000	-10.000000	-0.075000	12.166667	0.000000	1023.000000	1023.000000	2046.000000
32.820000	-0.034071	-20.135820	-5.715065	-3.692179	-5.319144	-5.409433	0.000000	-10.000000	-0.116667	13.950000	0.000000	1023.000000	1023.000000	2046.000000
32.840000	-0.033358	-19.714666	-5.382018	-3.765629	-5.278594	-5.288428	0.000000	-10.000000	-0.150000	15.716666	3.333333	1023.000000	1023.000000	2046.000000
32.860001	-0.031332	-18.516972	-5.080181	-3.491051	-4.789320	-5.156421	0.000000	-10.000000	-0.175000	17.033333	11.500000	1023.000000	1023.000000	2046.000000
32.880001	-0.029956	-17.703859	-4.954730	-3.392342	-4.403403	-4.953384	0.000000	-10.000000	-0.200000	18.500000	21.666666	1023.000000	1023.000000	2046.000000
32.900002	-0.029089	-17.191820	-4.647130	-3.435584	-4.279284	-4.829823	0.000000	-10.000000	-0.241667	19.766666	30.500000	1023.000000	1023.000000	2046.000000
32.919998	-0.026847	-15.866533	-4.132406	-3.204520	-3.828182	-4.701425	0.000000	-10.000000	-0.283333	20.900002	36.833332	1023.000000	1023.000000	2046.000000
32.939999	-0.024562	-14.516128	-3.777629	-2.956355	-3.274448	-4.507696	0.000000	-10.000000	-0.341667	22.216667	43.500000	1023.000000	1023.000000	2046.000000
32.959999	-0.023231	-13.729694	-3.226830	-2.969490	-3.146967	-4.386407	0.000000	-10.000000	-0.383333	23.733334	50.666668	1023.000000	1023.000000	2046.000000
32.980000	-0.020841	-12.317065	-2.595436	-2.875258	-2.668006	-4.178364	0.000000	-10.000000	-0.425000	25.383333	58.166668	1023.000000	1023.000000	2046.000000
33.000000	-0.018939	-11.192774	-2.221997	-2.856396	-2.084397	-4.029984	0.000000	-10.000000	-0.466667	26.633333	66.333336	1023.000000	1023.000000	2046.000000
33.020000	-0.018035	-10.658778	-1.683727	-3.017860	-1.943172	-4.014019	0.000000	-10.000000	-0.508333	27.566668	75.000000	1023.000000	1023.000000	2046.000000
33.040001	-0.015804	-9.340388	-1.082068	-2.930413	-1.458876	-3.869030	0.000000	-10.000000	-0.558333	28.500000	84.166664	1023.000000	1023.000000	2046.000000
33.060001	-0.012844	-7.591081	-0.763305	-2.544473	-0.748177	-3.535126	0.000000	-10.000000	-0.575000	29.566668	93.666664	1023.000000	1023.000000	2046.000000
33.080002	-0.011558	-6.830900	-0.621019	-2.304834	-0.539492	-3.365555	0.000000	-10.000000	-0.591667	30.483334	103.500000	1023.000000	1023.000000	2046.000000
33.099998	-0.010956	-6.475188	-0.405203	-2.164792	-0.539133	-3.366060	0.000000	-10.000000	-0.608333	31.200001	113.500000	1023.000000	1023.000000	2046.000000
33.119999	-0.010087	-5.961313	-0.389789	-2.028089	-0.254868	-3.288568	0.000000	-10.000000	-0.650000	31.850000	123.666664	1023.000000	1023.000000	2046.000000
33.139999	-0.011201	-6.619637	-0.627709	-2.324538	-0.349403	-3.317987	0.000000	-10.000000	-0.675000	32.516666	134.000000	1023.000000	1023.000000	2046.000000
33.160000	-0.012790	-7.559040	-0.578183	-2.703076	-0.677257	-3.600525	0.000000	-10.000000	-0.683333	33.150002	144.833328	1023.000000	1023.000000	2046.000000
33.180000	-0.012991	-7.677736	-0.631887	-2.797007	-0.483917	-3.764925	0.000000	-10.000000	-0.683333	33.216667	155.833328	1023.000000	1023.000000	2046.000000
33.200001	-0.013627	-8.053833	-0.928472	-3.032126	-0.309068	-3.784168	0.000000	-10.000000	-0.691667	33.550003	167.000000	1023.000000	1023.000000	2046.000000
33.220001	-0.014264	-8.429855	-1.042228	-3.298611	-0.287596	-3.801421	0.000000	-10.000000	-0.700000	33.500000	178.000000	1023.000000	1023.000000	2046.000000
33.240002	-0.013660	-8.072926	-1.170420	-3.194675	0.160056	-3.867886	0.000000	-10.000000	-0.691667	33.799999	189.166672	1023.000000	1023.000000	2046.000000
33.259998	-0.012512	-7.394330	-1.294311	-3.057260	0.643372	-3.686131	0.000000	-10.000000	-0.675000	33.366669	200.333328	1023.000000	1023.000000	2046.000000
33.279999	-0.012239	-7.233150	-1.318989	-3.078150	0.776431	-3.612442	0.000000	-10.000000	-0.675000	33.233334	211.666672	1023.000000	1023.000000	2046.000000
33.299999	-0.010820	-6.394906	-1.203678	-2.853409	1.212682	-3.550500	0.000000	-10.000000	-0.708333	32.900002	222.833328	1023.000000	1023.000000	2046.000000
33.320000	-0.009353	-5.527340	-1.219558	-2.682698	1.720922	-3.346006	0.000000	-10.000000	-0.733333	33.266666	234.000000	1023.000000	1023.000000	2046.000000
33.340000	-0.008447	-4.992023	-1.065388	-2.719947	1.984683	-3.191370	0.000000	-10.000000	-0.733333	33.416668	245.000000	1023.000000	1023.000000	2046.000000
33.360001	-0.006820	-4.030553	-0.773812	-2.553451	2.439582	-3.142872	0.000000	-10.000000	-0.708333	33.650002	256.000000	1023.000000	1023.000000	2046.000000
33.380001	-0.004765	-2.815908	-0.542845	-2.402212	3.034154	-2.905004	0.000000	-10.000000	-0.708333	33.633335	267.166656	1023.000000	1023.000000	2046.000000
33.400002	-0.003361	-1.986322	-0.171847	-2.459766	3.393387	-2.748096	0.000000	-10.000000	-0.708333	33.816666	278.333344	1023.000000	1023.000000	2046.000000
33.419998	-0.001427	-0.843327	0.179687	-2.395413	4.020466	-2.648067	0.000000	-10.000000	-0.716667	34.166668	289.666656	1023.000000	1023.000000	2046.000000
33.439999	0.001075	0.635191	0.473330	-2.239124	4.767528	-2.366542	0.000000	-10.000000	-0.691667	33.916668	301.000000	1023.000000	1023.000000	2046.000000
33.459999	0.002945	1.740374	0.768382	-2.285205	5.313805	-2.056608	0.000000	-10.000000	-0.691667	33.850002	312.333344	1023.000000	1023.000000	2046.000000
33.480000	0.004964	2.933620	1.340637	-2.276799	5.745112	-1.875331	0.000000	-10.000000	-0.675000	33.416668	323.666656	1023.000000	1023.000000	2046.000000
33.500000	0.007398	4.372226	1.802861	-2.117478	6.464656	-1.777813	0.000000	-10.000000	-0.675000	33.366669	334.833344	1023.000000	1023.000000	2046.000000
33.520000	0.009921	5.863273	2.253566	-2.067712	7.145065	-1.467646	0.000000	-10.000000	-0.650000	33.116669	346.000000	1023.000000	1023.000000	2046.000000
33.540001	0.011181	6.608260	2.700019	-2.328491	7.488658	-1.251925	0.000000	-10.000000	-0.616667	32.683334	357.000000	1023.000000	1023.000000	2046.000000
33.560001	0.012541	7.411741	3.321626	-2.452648	7.739464	-1.196701	0.000000	-10.000000	-0.600000	32.150002	368.000000	1023.000000	1023.000000	2046.000000
33.580002	0.014439	8.533743	3.864364	-2.400501	8.175474	-1.105594	0.000000	-10.000000	-0.575000	31.466667	378.833344	1023.000000	1023.000000	2046.000000
33.599998	0.016087	9.507266	4.267926	-2.460896	8.582079	-0.881843	0.000000	-10.000000	-0.566667	30.983334	389.500000	1023.000000	1023.000000	2046.000000
33.619999	0.017169	10.146749	4.778468	-2.653330	8.736857	-0.715246	0.000000	-10.000000	-0.550000	30.683334	400.000000	1023.000000	1023.000000	2046.000000
33.639999	0.018754	11.083857	5.302831	-2.586103	9.133082	-0.765954	0.000000	-10.000000	-0.550000	30.416666	410.333344	1023.000000	1023.000000	2046.000000
33.660000	0.020855	12.325422	5.783467	-2.525731	9.649385	-0.581700	0.000000	-10.000000	-0.541667	30.250000	420.500000	1023.000000	1023.000000	2046.000000
33.680000	0.022203	13.122242	6.241343	-2.666064	9.937860	-0.390896	0.000000	-10.000000	-0.525000	30.016666	430.500000	1023.000000	1023.000000	2046.000000
33.700001	0.023936	14.146037	6.791975	-2.592074	10.318138	-0.372003	0.000000	-10.000000	-0.508333	29.883333	440.500000	1023.000000	1023.000000	2046.000000
33.720001	0.026359	15.578112	7.174003	-2.314830	10.977246	-0.258307	0.000000	-10.000000	-0.500000	29.800001	450.500000	1023.000000	1023.000000	2046.000000
33.740002	0.028272	16.708590	7.639009	-2.383941	11.340041	0.113480	0.000000	-10.000000	-0.500000	29.766666	460.500000	1023.000000	1023.000000	2046.000000
33.759998	0.030514	18.033655	8.243144	-2.134555	11.780941	0.144124	0.000000	-10.000000	-0.500000	29.650000	470.500000	1023.000000	1023.000000	2046.000000
33.779999	0.033153	19.593546	8.675048	-1.880032	12.432633	0.365896	0.000000	-10.000000	-0.516667	29.433334	480.500000	1023.000000	1023.000000	2046.000000
33.799999	0.035186	20.794849	9.166990	-1.837786	12.800913	0.664731	0.000000	-10.000000	-0.516667	29.333334	490.500000	1023.000000	1023.000000	2046.000000
33.820000	0.037360	22.079880	9.759362	-1.634821	13.169895	0.785444	0.000000	-10.000000	-0.500000	29.250000	500.166656	1023.000000	1023.000000	2046.000000
33.840000	0.039787	23.513914	10.128158	-1.300937	13.794563	0.892131	0.000000	-10.000000	-0.458333	29.000000	509.833344	1023.000000	1023.000000	2046.000000
33.860001	0.041541	24.550478	10.505573	-1.302806	14.090723	1.256988	0.000000	-10.000000	-0.441667	28.483334	519.500000	1023.000000	1023.000000	2046.000000
33.880001	0.043394	25.645943	10.973613	-1.127823	14.462265	1.337888	0.000000	-10.000000	-0.425000	27.733334	529.166687	1023.000000	1023.000000	2046.000000
33.900002	0.045519	26.901985	11.347994	-0.845228	15.030468	1.368751	0.000000	-10.000000	-0.416667	27.383333	538.666687	1023.000000	1023.000000	2046.000000
33.919998	0.047486	28.064430	11.799873	-0.778699	15.437320	1.605936	0.000000	-10.000000	-0.383333	26.700001	547.833313	1023.000000	1023.000000	2046.000000
33.939999	0.049809	29.437159	12.399710	-0.665975	15.874716	1.828707	0.000000	-10.000000	-0.375000	25.983334	557.000000	1023.000000	1023.000000	2046.000000
33.959999	0.052316	30.918800	13.150038	-0.344080	16.296877	1.815966	0.000000	-10.000000	-0.358333	25.200001	565.666687	1023.000000	1023.000000	2046.000000
33.980000	0.054782	32.376011	13.704076	-0.138121	16.835791	1.974266	0.000000	-10.000000	-0.350000	24.716667	574.166687	1023.000000	1023.000000	2046.000000
34.000000	0.056381	33.321259	14.286686	-0.289621	17.111568	2.212626	0.000000	-10.000000	-0.341667	24.233334	582.500000	1023.000000	1023.000000	2046.000000
34.020000	0.058091	34.331676	14.844023	-0.260607	17.469286	2.278975	0.000000	-10.000000	-0.316667	23.799999	590.833313	1023.000000	1023.000000	2046.000000
34.040001	0.059447	35.132969	15.325729	-0.106743	17.610485	2.303498	0.000000	-10.000000	-0.291667	23.283333	599.000000	1023.000000	1023.000000	2046.000000
34.060001	0.061046	36.078243	15.371011	0.360124	17.930262	2.416846	0.000000	-10.000000	-0.250000	22.633333	606.666687	1023.000000	1023.000000	2046.000000
34.080002	0.061536	36.367680	15.246914	0.599279	17.857290	2.664197	0.000000	-10.000000	-0.225000	21.633333	614.333313	1023.000000	1023.000000	2046.000000
34.099998	0.061680	36.452991	15.164743	1.018262	17.747316	2.522669	0.000000	-10.000000	-0.208333	20.816668	621.500000	1023.000000	1023.000000	2046.000000
34.119999	0.061453	36.318733	15.217181	1.254297	17.586885	2.260369	0.000000	-10.000000	-0.200000	20.183334	628.666687	1023.000000	1023.000000	2046.000000
34.139999	0.060272	35.620899	15.205623	0.908504	17.334578	2.172194	0.000000	-10.000000	-0.191667	19.750000	635.500000	1023.000000	1023.000000	2046.000000
34.160000	0.058739	34.714752	15.130162	0.524826	17.085056	1.974706	0.000000	-10.000000	-0.166667	18.916668	642.166687	1023.000000	1023.000000	2046.000000
34.180000	0.057072	33.729660	14.905896	0.480450	16.850496	1.492816	0.000000	-10.000000	-0.125000	17.733334	648.666687	1023.000000	1023.000000	2046.000000
34.200001	0.055568	32.840717	14.450880	0.319403	16.677280	1.393154	0.000000	-10.000000	-0.091667	16.333334	654.666687	1023.000000	1023.000000	2046.000000
34.220001	0.054290	32.085495	13.999735	0.124201	16.590935	1.370625	0.000000	-10.000000	-0.075000	14.816667	660.500000	1023.000000	1023.000000	2046.000000
34.240002	0.053743	31.762283	13.626186	0.270306	16.680859	1.184931	0.000000	-10.000000	-0.058333	13.566667	665.666687	1023.000000	1023.000000	2046.000000
34.259998	0.052988	31.315689	13.146205	0.384887	16.767443	1.017154	0.000000	-10.000000	-0.033333	12.133333	670.500000	1023.000000	1023.000000	2046.000000
34.279999	0.052448	30.996727	12.902357	0.244326	16.717447	1.132596	0.000000	-10.000000	-0.008333	10.800000	674.833313	1023.000000	1023.000000	2046.000000
34.299999	0.052419	30.979622	12.798710	0.346949	16.751791	1.082173	0.000000	-10.000000	0.000000	9.300000	678.666687	1023.000000	1023.000000	2046.000000
34.320000	0.051949	30.701735	12.605903	0.461296	16.781441	0.853096	0.000000	-10.000000	0.008333	7.700000	682.000000	1023.000000	1023.000000	2046.000000
34.340000	0.051509	30.441620	12.380498	0.336169	16.836594	0.888359	0.000000	-10.000000	0.025000	5.816667	684.833313	1023.000000	1023.000000	2046.000000
34.360001	0.051235	30.279984	12.258386	0.166637	16.882439	0.972522	0.000000	-10.000000	0.041667	3.216667	687.166687	1023.000000	1023.000000	2046.000000
34.380001	0.051341	30.342361	12.308894	0.313554	16.935781	0.784132	0.000000	-10.000000	0.050000	0.450000	688.500000	1023.000000	1023.000000	2046.000000
34.400002	0.050864	30.060589	12.157349	0.248106	16.972319	0.682816	0.000000	-10.000000	0.058333	-1.816667	689.000000	1023.000000	1023.000000	2046.000000
34.419998	0.050666	29.943760	12.046748	-0.043703	17.071325	0.869390	0.000000	-10.000000	0.066667	-3.616667	689.000000	1023.000000	1023.000000	2046.000000
34.439999	0.050831	30.040871	12.060658	-0.121974	17.124912	0.977275	0.000000	-10.000000	0.075000	-5.616667	689.000000	1023.000000	1023.000000	2046.000000
34.459999	0.050884	30.072432	12.075629	-0.083305	17.209002	0.871105	0.000000	-10.000000	0.091667	-7.550000	689.000000	1023.000000	1023.000000	2046.000000
34.480000	0.050824	30.036703	11.978531	-0.112032	17.344488	0.825714	0.000000	-10.000000	0.100000	-8.633333	689.000000	1023.000000	1023.000000	2046.000000
34.500000	0.051118	30.210566	12.052823	-0.335682	17.406860	1.086564	0.000000	-10.000000	0.108333	-9.066667	689.000000	1023.000000	1023.000000	2046.000000
34.520000	0.051717	30.564484	12.163983	-0.365193	17.548035	1.217658	0.000000	-10.000000	0.108333	-9.516666	689.000000	1023.000000	1023.000000	2046.000000
34.540001	0.051353	30.349413	12.271737	-0.389093	17.360750	1.106018	0.000000	-10.000000	0.116667	-10.433333	685.666687	1023.000000	1023.000000	2046.000000
34.560001	0.050425	29.801365	12.180458	-0.592028	17.093914	1.119021	0.000000	-10.000000	0.133333	-11.366667	678.000000	1023.000000	1023.000000	2046.000000
34.580002	0.049814	29.439999	12.166492	-0.907817	16.875633	1.305690	0.000000	-10.000000	0.141667	-12.366667	669.000000	1023.000000	1023.000000	2046.000000
34.599998	0.049248	29.105583	12.194785	-1.030140	16.652679	1.288258	0.000000	-10.000000	0.166667	-13.266667	662.000000	1023.000000	1023.000000	2046.000000
34.619999	0.048569	28.703995	12.304596	-1.012684	16.289522	1.122560	0.000000	-10.000000	0.200000	-14.400001	657.666687	1023.000000	1023.000000	2046.000000
34.639999	0.047487	28.064661	12.212634	-1.105436	15.982626	0.974837	0.000000	-10.000000	0.233333	-15.383333	652.833313	1023.000000	1023.000000	2046.000000
34.660000	0.046975	27.762333	12.192845	-1.243400	15.739165	1.073723	0.000000	-10.000000	0.250000	-16.316668	647.666687	1023.000000	1023.000000	2046.000000
34.680000	0.046588	27.533667	12.089983	-1.358581	15.569297	1.232968	0.000000	-10.000000	0.250000	-16.850000	642.166687	1023.000000	1023.000000	2046.000000
34.700001	0.046280	27.351364	12.031181	-1.164861	15.332849	1.152195	0.000000	-10.000000	0.266667	-17.266666	636.500000	1023.000000	1023.000000	2046.000000
34.720001	0.045446	26.858320	11.877527	-1.088234	15.015230	1.053797	0.000000	-10.000000	0.275000	-17.600000	630.833313	1023.000000	1023.000000	2046.000000
34.740002	0.045149	26.682981	11.763673	-1.099427	14.802950	1.215787	0.000000	-10.000000	0.283333	-17.866667	625.166687	1023.000000	1023.000000	2046.000000
34.759998	0.045140	26.677616	11.667953	-1.120660	14.663664	1.466659	0.000000	-10.000000	0.275000	-18.100000	619.500000	1023.000000	1023.000000	2046.000000
34.779999	0.045067	26.634430	11.598292	-0.846645	14.391687	1.491096	0.000000	-10.000000	0.283333	-18.383333	613.166687	1023.000000	1023.000000	2046.000000
34.799999	0.044051	26.033857	11.438049	-0.655188	13.925348	1.325648	0.000000	-10.000000	0.283333	-18.650002	606.833313	1023.000000	1023.000000	2046.000000
34.820000	0.043811	25.892132	11.293495	-0.606665	13.728110	1.477192	0.000000	-10.000000	0.308333	-19.150002	600.500000	1023.000000	1023.000000	2046.000000
34.840000	0.044418	26.250931	11.376642	-0.500845	13.635630	1.739503	0.000000	-10.000000	0.308333	-19.400002	594.166687	1023.000000	1023.000000	2046.000000
34.860001	0.044949	26.564598	11.608247	-0.135385	13.365819	1.725918	0.000000	-10.000000	0.316667	-19.600000	589.833313	1023.000000	1023.000000	2046.000000
34.880001	0.044784	26.467588	11.704819	0.077608	13.035351	1.649811	0.000000	-10.000000	0.316667	-19.833334	583.166687	1023.000000	1023.000000	2046.000000
34.900002	0.044971	26.578112	11.690300	0.021995	12.870396	1.995420	0.000000	-10.000000	0.350000	-20.283333	576.500000	1023.000000	1023.000000	2046.000000
34.919998	0.044248	26.150545	11.513980	0.223553	12.384606	2.028406	0.000000	-10.000000	0.391667	-21.049999	567.666687	1023.000000	1023.000000	2046.000000
34.939999	0.041926	24.778303	11.101958	0.383998	11.498775	1.793571	0.000000	-10.000000	0.416667	-21.933334	560.666687	1023.000000	1023.000000	2046.000000
34.959999	0.040329	23.834585	10.525740	0.618243	10.887953	1.802649	0.000000	-10.000000	0.466667	-23.050001	553.500000	1023.000000	1023.000000	2046.000000
34.980000	0.039169	23.148935	9.925627	0.799990	10.389711	2.033607	0.000000	-10.000000	0.508333	-24.166668	545.833313	1023.000000	1023.000000	2046.000000
35.000000	0.037273	22.028263	9.417179	1.226427	9.688145	1.696512	0.000000	-10.000000	0.550000	-25.116667	537.666687	1023.000000	1023.000000	2046.000000
35.020000	0.034483	20.379337	9.050528	1.227899	8.828126	1.272784	0.000000	-10.000000	0.550000	-26.000000	529.166687	1023.000000	1023.000000	2046.000000
35.040001	0.032459	19.183167	8.700156	0.910321	8.355324	1.217364	0.000000	-10.000000	0.566667	-26.483334	520.333313	1023.000000	1023.000000	2046.000000
35.060001	0.030135	17.809523	8.384772	0.620663	7.721242	1.082846	0.000000	-10.000000	0.600000	-27.016666	508.500000	1023.000000	1023.000000	2046.000000
35.080002	0.026987	15.949487	7.877667	0.572291	6.923547	0.575982	0.000000	-10.000000	0.616667	-27.016666	496.500000	1023.000000	1023.000000	2046.000000
35.099998	0.023262	13.747636	7.151058	0.380298	6.135220	0.081060	0.000000	-10.000000	0.616667	-27.100000	487.500000	1023.000000	1023.000000	2046.000000
35.119999	0.020353	12.028488	6.411718	0.135671	5.600257	-0.119158	0.000000	-10.000000	0.616667	-26.933332	481.500000	1023.000000	1023.000000	2046.000000
35.139999	0.018371	10.857546	5.704167	-0.096315	5.304335	-0.054641	0.000000	-10.000000	0.616667	-27.116667	475.500000	1023.000000	1023.000000	2046.000000
35.160000	0.016128	9.531377	5.094573	-0.022679	4.856121	-0.396638	0.000000	-10.000000	0.633333	-27.366667	466.333344	1023.000000	1023.000000	2046.000000
35.180000	0.013484	7.969164	4.436340	-0.055941	4.395503	-0.806738	0.000000	-10.000000	0.633333	-27.766666	457.166656	1023.000000	1023.000000	2046.000000
35.200001	0.012052	7.122917	3.852880	-0.261911	4.250598	-0.718650	0.000000	-10.000000	0.650000	-27.950001	447.833344	1023.000000	1023.000000	2046.000000
35.220001	0.010799	6.382132	3.369117	-0.411592	4.075373	-0.650766	0.000000	-10.000000	0.650000	-28.083334	438.666656	1023.000000	1023.000000	2046.000000
35.240002	0.008936	5.281221	2.977091	-0.337417	3.659219	-1.017671	0.000000	-10.000000	0.650000	-28.016666	429.166656	1023.000000	1023.000000	2046.000000
35.259998	0.006921	4.090085	2.523219	-0.491832	3.337984	-1.279286	0.000000	-10.000000	0.650000	-28.100000	419.833344	1023.000000	1023.000000	2046.000000
35.279999	0.006215	3.673215	2.192904	-0.692641	3.304788	-1.131837	0.000000	-10.000000	0.650000	-28.200001	410.333344	1023.000000	1023.000000	2046.000000
35.299999	0.005497	3.248779	1.930441	-0.795490	3.231353	-1.117525	0.000000	-10.000000	0.650000	-28.200001	401.000000	1023.000000	1023.000000	2046.000000
35.320000	0.004236	2.503467	1.662736	-0.804384	3.001232	-1.356117	0.000000	-10.000000	0.650000	-28.183334	391.666656	1023.000000	1023.000000	2046.000000
35.340000	0.002995	1.770277	1.356227	-0.943386	2.833663	-1.476227	0.000000	-10.000000	0.658333	-28.350000	382.166656	1023.000000	1023.000000	2046.000000
35.360001	0.002895	1.711063	1.033020	-1.049962	2.934186	-1.206181	0.000000	-10.000000	0.675000	-28.500000	372.833344	1023.000000	1023.000000	2046.000000
35.380001	0.002286	1.350803	0.741076	-1.030283	2.814317	-1.174307	0.000000	-10.000000	0.675000	-28.683334	363.166656	1023.000000	1023.000000	2046.000000
35.400002	0.000854	0.504521	0.444221	-0.950079	2.436664	-1.426285	0.000000	-10.000000	0.666667	-28.533333	353.833344	1023.000000	1023.000000	2046.000000
35.419998	-0.000203	-0.119859	0.181835	-1.061298	2.231723	-1.472119	0.000000	-10.000000	0.650000	-28.466667	344.166656	1023.000000	1023.000000	2046.000000
35.439999	-0.000587	-0.346765	0.058338	-1.318522	2.155711	-1.242291	0.000000	-10.000000	0.650000	-28.366667	334.833344	1023.000000	1023.000000	2046.000000
35.459999	-0.001912	-1.129967	-0.133736	-1.435702	1.829984	-1.390513	0.000000	-10.000000	0.650000	-28.383333	325.166656	1023.000000	1023.000000	2046.000000
35.480000	-0.003983	-2.353874	-0.374387	-1.557094	1.315833	-1.738226	0.000000	-10.000000	0.641667	-28.300001	315.833344	1023.000000	1023.000000	2046.000000
35.500000	-0.004549	-2.688380	-0.493946	-1.724134	1.120203	-1.590503	0.000000	-10.000000	0.641667	-28.016666	306.333344	1023.000000	1023.000000	2046.000000
35.520000	-0.005539	-3.273696	-0.586608	-1.787177	0.744213	-1.644124	0.000000	-10.000000	0.641667	-27.566668	297.000000	1023.000000	1023.000000	2046.000000
35.540001	-0.007390	-4.367742	-0.801531	-1.756755	0.257030	-2.066485	0.000000	-10.000000	0.616667	-27.050001	287.666656	1023.000000	1023.000000	2046.000000
35.560001	-0.008065	-4.766577	-0.964988	-1.921834	0.150889	-2.030644	0.000000	-10.000000	0.600000	-26.683334	278.666656	1023.000000	1023.000000	2046.000000
35.580002	-0.008475	-5.008787	-1.081132	-2.022762	-0.014959	-1.889934	0.000000	-10.000000	0.566667	-26.116667	269.833344	1023.000000	1023.000000	2046.000000
35.599998	-0.009723	-5.746442	-1.255431	-1.887007	-0.395460	-2.208543	0.000000	-10.000000	0.566667	-25.783333	261.166656	1023.000000	1023.000000	2046.000000
35.619999	-0.010779	-6.370377	-1.392640	-1.959552	-0.669095	-2.349089	0.000000	-10.000000	0.533333	-25.350000	252.500000	1023.000000	1023.000000	2046.000000
35.639999	-0.010655	-6.297030	-1.516510	-2.026738	-0.598129	-2.155653	0.000000	-10.000000	0.516667	-25.100000	244.000000	1023.000000	1023.000000	2046.000000
35.660000	-0.010982	-6.490278	-1.590769	-2.059526	-0.774442	-2.065542	0.000000	-10.000000	0.500000	-24.816668	235.500000	1023.000000	1023.000000	2046.000000
35.680000	-0.011951	-7.063172	-1.753530	-1.902318	-1.096748	-2.310576	0.000000	-10.000000	0.500000	-24.316668	227.166672	1023.000000	1023.000000	2046.000000
35.700001	-0.012879	-7.611219	-1.810335	-1.910047	-1.400711	-2.490126	0.000000	-10.000000	0.483333	-24.000000	219.000000	1023.000000	1023.000000	2046.000000
35.720001	-0.012541	-7.411601	-1.865342	-1.948913	-1.356918	-2.240427	0.000000	-10.000000	0.466667	-23.450001	211.000000	1023.000000	1023.000000	2046.000000
35.740002	-0.012858	-7.599106	-1.952780	-1.926585	-1.514691	-2.205050	0.000000	-10.000000	0.433333	-23.033335	203.166672	1023.000000	1023.000000	2046.000000
35.759998	-0.013823	-8.169132	-2.086537	-1.757345	-1.820320	-2.504930	0.000000	-10.000000	0.408333	-22.483334	195.500000	1023.000000	1023.000000	2046.000000
35.779999	-0.014471	-8.552642	-2.120285	-1.789065	-1.991423	-2.651870	0.000000	-10.000000	0.391667	-22.050001	188.166672	1023.000000	1023.000000	2046.000000
35.799999	-0.013616	-8.047193	-2.032470	-1.765407	-1.777250	-2.472065	0.000000	-10.000000	0.375000	-21.583334	180.833328	1023.000000	1023.000000	2046.000000
35.820000	-0.013107	-7.746339	-1.757323	-1.659195	-1.869041	-2.460780	0.000000	-10.000000	0.366667	-20.983334	173.666672	1023.000000	1023.000000	2046.000000
35.840000	-0.012987	-7.675333	-1.557295	-1.460131	-1.988529	-2.669379	0.000000	-10.000000	0.350000	-20.300001	166.500000	1023.000000	1023.000000	2046.000000
35.860001	-0.012708	-7.510607	-1.298510	-1.476098	-2.017854	-2.718145	0.000000	-10.000000	0.350000	-19.816668	161.833328	1023.000000	1023.000000	2046.000000
35.880001	-0.012064	-7.129823	-1.169939	-1.566027	-1.857958	-2.535898	0.000000	-10.000000	0.350000	-19.333334	155.166672	1023.000000	1023.000000	2046.000000
35.900002	-0.012860	-7.600507	-1.242256	-1.611922	-2.145662	-2.600668	0.000000	-10.000000	0.316667	-18.883333	148.833328	1023.000000	1023.000000	2046.000000
35.919998	-0.013967	-8.254712	-1.414774	-1.341639	-2.609601	-2.888698	0.000000	-10.000000	0.316667	-18.316668	140.500000	1023.000000	1023.000000	2046.000000
35.939999	-0.014444	-8.536373	-1.666641	-1.169184	-2.811055	-2.889493	0.000000	-10.000000	0.300000	-18.133333	134.500000	1023.000000	1023.000000	2046.000000
35.959999	-0.014941	-8.830150	-1.994509	-1.084599	-2.889265	-2.861777	0.000000	-10.000000	0.316667	-18.049999	128.500000	1023.000000	1023.000000	2046.000000
35.980000	-0.016500	-9.751325	-2.200680	-1.095764	-3.348285	-3.106596	0.000000	-10.000000	0.283333	-17.816668	122.500000	1023.000000	1023.000000	2046.000000
36.000000	-0.018684	-11.042207	-2.392392	-1.251696	-3.818736	-3.579382	0.000000	-10.000000	0.258333	-17.033333	116.500000	1023.000000	1023.000000	2046.000000
36.020000	-0.020971	-12.394105	-2.464096	-1.673630	-4.254167	-4.002212	0.000000	-10.000000	0.225000	-16.166668	110.833336	1023.000000	1023.000000	2046.000000
36.040001	-0.022548	-13.325814	-2.586001	-2.097012	-4.455366	-4.187436	0.000000	-10.000000	0.208333	-15.183333	105.333336	1023.000000	1023.000000	2046.000000
36.060001	-0.024741	-14.622097	-2.938222	-2.468056	-4.810930	-4.404889	0.000000	-10.000000	0.183333	-14.283334	100.333336	1023.000000	1023.000000	2046.000000
36.080002	-0.027584	-16.301966	-3.482373	-2.721984	-5.256756	-4.840852	0.000000	-10.000000	0.175000	-13.333333	95.500000	1023.000000	1023.000000	2046.000000
36.099998	-0.030151	-17.819332	-3.941957	-2.944318	-5.645613	-5.287444	0.000000	-10.000000	0.150000	-12.700000	91.166664	1023.000000	1023.000000	2046.000000
36.119999	-0.031904	-18.855062	-4.438126	-3.186231	-5.731863	-5.498843	0.000000	-10.000000	0.150000	-12.666667	87.000000	1023.000000	1023.000000	2046.000000
36.139999	-0.032791	-19.379751	-4.854291	-3.383694	-5.731337	-5.410429	0.000000	-10.000000	0.133333	-12.983334	82.666664	1023.000000	1023.000000	2046.000000
36.160000	-0.034208	-20.217209	-5.301822	-3.490366	-5.919996	-5.505026	0.000000	-10.000000	0.141667	-13.316667	78.333336	1023.000000	1023.000000	2046.000000
36.180000	-0.035717	-21.108717	-5.731327	-3.475997	-6.117280	-5.784112	0.000000	-10.000000	0.133333	-13.316667	73.666664	1023.000000	1023.000000	2046.000000
36.200001	-0.036842	-21.773773	-6.013031	-3.581132	-6.242595	-5.937016	0.000000	-10.000000	0.133333	-13.083334	69.333336	1023.000000	1023.000000	2046.000000
36.220001	-0.036994	-21.863491	-6.241291	-3.672314	-6.103835	-5.846051	0.000000	-10.000000	0.133333	-12.800000	65.000000	1023.000000	1023.000000	2046.000000
36.240002	-0.037601	-22.221924	-6.458704	-3.827881	-6.189800	-5.745540	0.000000	-10.000000	0.133333	-12.500000	60.666668	1023.000000	1023.000000	2046.000000
36.259998	-0.038460	-22.729994	-6.551534	-3.772537	-6.338910	-6.067012	0.000000	-10.000000	0.133333	-12.083333	56.333332	1023.000000	1023.000000	2046.000000
36.279999	-0.038449	-22.723633	-6.501164	-3.916687	-6.222091	-6.083692	0.000000	-10.000000	0.116667	-11.783334	52.166668	1023.000000	1023.000000	2046.000000
36.299999	-0.037840	-22.363157	-6.559785	-4.048892	-5.959580	-5.794900	0.000000	-10.000000	0.116667	-11.583334	48.500000	1023.000000	1023.000000	2046.000000
36.320000	-0.038298	-22.634243	-6.815887	-3.978049	-5.936077	-5.904230	0.000000	-10.000000	0.108333	-11.650001	44.833332	1023.000000	1023.000000	2046.000000
36.340000	-0.038214	-22.584625	-6.828666	-3.942754	-5.899369	-5.913837	0.000000	-10.000000	0.108333	-11.600000	41.000000	1023.000000	1023.000000	2046.000000
36.360001	-0.037411	-22.110023	-6.908991	-3.910590	-5.611932	-5.678511	0.000000	-10.000000	0.100000	-11.300000	37.000000	1023.000000	1023.000000	2046.000000
36.380001	-0.037531	-22.180799	-7.015981	-3.919797	-5.602726	-5.642297	0.000000	-10.000000	0.100000	-10.866667	33.166668	1023.000000	1023.000000	2046.000000
36.400002	-0.037907	-22.402796	-7.008174	-3.878806	-5.692714	-5.823102	0.000000	-10.000000	0.100000	-10.483334	29.500000	1023.000000	1023.000000	2046.000000
36.419998	-0.038055	-22.490528	-7.005271	-4.028746	-5.622777	-5.833734	0.000000	-10.000000	0.100000	-10.366667	26.000000	1023.000000	1023.000000	2046.000000
36.439999	-0.038199	-22.575838	-6.956060	-4.193376	-5.706069	-5.720333	0.000000	-10.000000	0.100000	-10.283334	22.500000	1023.000000	1023.000000	2046.000000
36.459999	-0.039115	-23.116907	-7.044806	-4.294823	-5.977723	-5.799555	0.000000	-10.000000	0.091667	-10.166667	19.000000	1023.000000	1023.000000	2046.000000
36.480000	-0.039746	-23.490149	-7.025542	-4.357992	-6.108476	-5.998140	0.000000	-10.000000	0.083333	-9.716666	15.500000	1023.000000	1023.000000	2046.000000
36.500000	-0.039971	-23.623035	-7.037379	-4.437106	-6.159811	-5.988740	0.000000	-10.000000	0.075000	-9.116667	12.166667	1023.000000	1023.000000	2046.000000
36.520000	-0.040463	-23.913477	-7.102768	-4.521800	-6.321837	-5.967071	0.000000	-10.000000	0.091667	-8.433333	9.166667	1023.000000	1023.000000	2046.000000
36.540001	-0.040952	-24.202496	-7.062596	-4.499463	-6.505042	-6.135395	0.000000	-10.000000	0.091667	-7.900000	6.333333	1023.000000	1023.000000	2046.000000
36.560001	-0.041079	-24.277605	-6.986265	-4.519435	-6.517326	-6.254580	0.000000	-10.000000	0.083333	-7.416667	3.833333	1023.000000	1023.000000	2046.000000
36.580002	-0.040652	-24.025057	-7.013279	-4.496603	-6.325920	-6.189254	0.000000	-10.000000	0.058333	-6.983334	1.500000	1023.000000	1023.000000	2046.000000
36.599998	-0.040539	-23.958443	-6.960017	-4.551722	-6.396480	-6.050225	0.000000	-10.000000	0.050000	-6.583333	-0.500000	1023.000000	1023.000000	2046.000000
36.619999	-0.040501	-23.936098	-6.952464	-4.459917	-6.443094	-6.080623	0.000000	-10.000000	0.050000	-6.183333	-2.500000	1023.000000	1023.000000	2046.000000
36.639999	-0.040184	-23.748621	-6.769392	-4.415949	-6.436302	-6.126978	0.000000	-10.000000	0.050000	-5.683333	-4.500000	1023.000000	1023.000000	2046.000000
36.660000	-0.039510	-23.350698	-6.729392	-4.282969	-6.275804	-6.062533	0.000000	-10.000000	0.050000	-5.083333	-6.333333	1023.000000	1023.000000	2046.000000
36.680000	-0.039255	-23.199976	-6.727380	-4.275738	-6.341938	-5.854920	0.000000	-10.000000	0.050000	-4.366667	-8.000000	1023.000000	1023.000000	2046.000000
36.700001	-0.039081	-23.097069	-6.621187	-4.140295	-6.406771	-5.928816	0.000000	-10.000000	0.050000	-3.700000	-9.333333	1023.000000	1023.000000	2046.000000
36.720001	-0.038728	-22.888081	-6.527034	-4.113164	-6.349226	-5.898655	0.000000	-10.000000	0.041667	-3.150000	-10.666667	1023.000000	1023.000000	2046.000000
36.740002	-0.038068	-22.498119	-6.511035	-4.016113	-6.236636	-5.734335	0.000000	-10.000000	0.041667	-2.583333	-11.833333	1023.000000	1023.000000	2046.000000
36.759998	-0.037960	-22.434164	-6.504992	-3.992307	-6.276103	-5.660761	0.000000	-10.000000	0.041667	-1.983333	-12.666667	1023.000000	1023.000000	2046.000000
36.779999	-0.037658	-22.255699	-6.355484	-3.868847	-6.284214	-5.747156	0.000000	-10.000000	0.041667	-1.066667	-13.000000	1023.000000	1023.000000	2046.000000
36.799999	-0.037264	-22.022778	-6.308961	-3.817305	-6.158499	-5.738013	0.000000	-10.000000	0.041667	-0.433333	-13.000000	1023.000000	1023.000000	2046.000000
36.820000	-0.036664	-21.668703	-6.265798	-3.778968	-6.074312	-5.549625	0.000000	-10.000000	0.050000	0.000000	-13.000000	1023.000000	1023.000000	2046.000000
36.840000	-0.036389	-21.506023	-6.165587	-3.725579	-6.089962	-5.524896	0.000000	-10.000000	0.058333	0.000000	-13.000000	1023.000000	1023.000000	2046.000000
36.860001	-0.035525	-20.995008	-5.874167	-3.548400	-5.934943	-5.637497	0.000000	-10.000000	0.058333	0.000000	-13.000000	1023.000000	1023.000000	2046.000000
36.880001	-0.034313	-20.279049	-5.499002	-3.436355	-5.759492	-5.584201	0.000000	-10.000000	0.041667	0.000000	-13.000000	1023.000000	1023.000000	2046.000000
36.900002	-0.032980	-19.491282	-5.226727	-3.284095	-5.551343	-5.429117	0.000000	-10.000000	0.033333	0.000000	-13.000000	1023.000000	1023.000000	2046.000000
36.919998	-0.032276	-19.075235	-4.986407	-3.272829	-5.525537	-5.290462	0.000000	-10.000000	0.025000	0.566667	-13.000000	1023.000000	1023.000000	2046.000000
36.939999	-0.031686	-18.726412	-4.707006	-3.207207	-5.454436	-5.357763	0.000000	-10.000000	0.025000	1.183333	-13.000000	1023.000000	1023.000000	2046.000000
36.959999	-0.031662	-18.712481	-4.509449	-3.298220	-5.571874	-5.332938	0.000000	-10.000000	0.033333	1.816667	-13.000000	1023.000000	1023.000000	2046.000000
36.980000	-0.031209	-18.444407	-4.609374	-2.971915	-5.548478	-5.314641	0.000000	-10.000000	0.033333	1.466667	-13.000000	1023.000000	1023.000000	2046.000000
37.000000	-0.030941	-18.286329	-4.817048	-2.740840	-5.636568	-5.091875	0.000000	-10.000000	0.041667	0.850000	-13.000000	1023.000000	1023.000000	2046.000000
37.020000	-0.031663	-18.712975	-4.936659	-2.641062	-5.967373	-5.167881	0.000000	-10.000000	0.041667	0.216667	-13.000000	1023.000000	1023.000000	2046.000000
37.040001	-0.032384	-19.138901	-4.964341	-2.555838	-6.189042	-5.429681	0.000000	-10.000000	0.033333	0.383333	-13.000000	1023.000000	1023.000000	2046.000000
37.060001	-0.033671	-19.899656	-5.006902	-2.862302	-6.410405	-5.620047	0.000000	-10.000000	0.016667	1.350000	-13.000000	1023.000000	1023.000000	2046.000000
37.080002	-0.035261	-20.839138	-5.111972	-3.144174	-6.634591	-5.948401	0.000000	-10.000000	0.000000	2.566667	-13.000000	1023.000000	1023.000000	2046.000000
37.099998	-0.036897	-21.805838	-5.290837	-3.479937	-6.883809	-6.151255	0.000000	-10.000000	0.000000	3.750000	-13.000000	1023.000000	1023.000000	2046.000000
37.119999	-0.039018	-23.059738	-5.574618	-3.886429	-7.313396	-6.285296	0.000000	-10.000000	0.000000	4.450000	-13.000000	1023.000000	1023.000000	2046.000000
37.139999	-0.040846	-24.139891	-5.973364	-4.054557	-7.494386	-6.617583	0.000000	-10.000000	0.008333	4.850000	-13.000000	1023.000000	1023.000000	2046.000000
37.160000	-0.042207	-24.944366	-6.307976	-4.231025	-7.582452	-6.822913	0.000000	-10.000000	0.016667	4.283333	-13.000000	1023.000000	1023.000000	2046.000000
37.180000	-0.043356	-25.623363	-6.672808	-4.393631	-7.614187	-6.942737	0.000000	-10.000000	0.033333	2.316667	-13.000000	1023.000000	1023.000000	2046.000000
37.200001	-0.044051	-26.034286	-7.041203	-4.410026	-7.585505	-6.997554	0.000000	-10.000000	0.041667	-0.066667	-13.000000	1023.000000	1023.000000	2046.000000
37.220001	-0.044752	-26.448584	-7.406523	-4.458264	-7.646505	-6.937292	0.000000	-10.000000	0.050000	-1.983333	-13.333333	1023.000000	1023.000000	2046.000000
37.240002	-0.045467	-26.871038	-7.692648	-4.499640	-7.763793	-6.914958	0.000000	-10.000000	0.050000	-2.616667	-14.000000	1023.000000	1023.000000	2046.000000
37.259998	-0.045836	-27.089230	-7.860894	-4.479629	-7.782944	-6.965763	0.000000	-10.000000	0.050000	-2.683333	-14.833333	1023.000000	1023.000000	2046.000000
37.279999	-0.046175	-27.289597	-7.956948	-4.469098	-7.771258	-7.092292	0.000000	-10.000000	0.050000	-2.333333	-15.500000	1023.000000	1023.000000	2046.000000
37.299999	-0.046274	-27.347689	-8.122777	-4.501244	-7.648387	-7.075280	0.000000	-10.000000	0.050000	-1.400000	-15.833333	1023.000000	1023.000000	2046.000000
37.320000	-0.046178	-27.291170	-8.144258	-4.554589	-7.614078	-6.978245	0.000000	-10.000000	0.033333	-0.566667	-16.000000	1023.000000	1023.000000	2046.000000
37.340000	-0.045707	-27.012949	-8.095230	-4.618766	-7.451039	-6.847914	0.000000	-10.000000	0.016667	0.833333	-16.000000	1023.000000	1023.000000	2046.000000
37.360001	-0.044988	-26.588097	-8.029974	-4.515952	-7.138978	-6.903192	0.000000	-10.000000	0.000000	2.300000	-16.000000	1023.000000	1023.000000	2046.000000
37.380001	-0.044290	-26.175575	-8.121419	-4.523566	-6.769462	-6.761130	0.000000	-10.000000	0.000000	4.666667	-16.000000	1023.000000	1023.000000	2046.000000
37.400002	-0.043112	-25.478998	-8.056226	-4.449230	-6.515461	-6.458081	0.000000	-10.000000	-0.016667	7.133334	-16.000000	1023.000000	1023.000000	2046.000000
37.419998	-0.041779	-24.691631	-7.871034	-4.343104	-6.223049	-6.254444	0.000000	-10.000000	-0.050000	9.650000	-16.000000	1023.000000	1023.000000	2046.000000
37.439999	-0.040409	-23.881620	-7.674875	-4.189944	-5.820247	-6.196555	0.000000	-10.000000	-0.100000	11.966667	-16.000000	1023.000000	1023.000000	2046.000000
37.459999	-0.039580	-23.391758	-7.558306	-4.157304	-5.490127	-6.186023	0.000000	-10.000000	-0.125000	13.866667	-16.000000	1023.000000	1023.000000	2046.000000
37.480000	-0.038565	-22.791666	-7.336267	-4.308384	-5.278300	-5.868714	0.000000	-10.000000	-0.150000	15.500000	-9.500000	1023.000000	1023.000000	2046.000000
37.500000	-0.037742	-22.305504	-7.092072	-4.410023	-5.123534	-5.679875	0.000000	-10.000000	-0.183333	17.383333	6.000000	1023.000000	1023.000000	2046.000000
37.520000	-0.036816	-21.758406	-6.833985	-4.368584	-4.923037	-5.632800	0.000000	-10.000000	-0.225000	18.750000	21.500000	1023.000000	1023.000000	2046.000000
37.540001	-0.035931	-21.235037	-6.576968	-4.328849	-4.687468	-5.641752	0.000000	-10.000000	-0.266667	20.100000	32.500000	1023.000000	1023.000000	2046.000000
37.560001	-0.035080	-20.732050	-6.363537	-4.372369	-4.441700	-5.554442	0.000000	-10.000000	-0.283333	20.900000	36.833332	1023.000000	1023.000000	2046.000000
37.580002	-0.033672	-19.899916	-5.994093	-4.375756	-4.206981	-5.323085	0.000000	-10.000000	-0.316667	21.933334	43.500000	1023.000000	1023.000000	2046.000000
37.599998	-0.032169	-19.011665	-5.600423	-4.389851	-3.901781	-5.119610	0.000000	-10.000000	-0.341667	22.983334	50.666668	1023.000000	1023.000000	2046.000000
37.619999	-0.030512	-18.032612	-5.255152	-4.226916	-3.423473	-5.127072	0.000000	-10.000000	-0.375000	23.966667	58.166668	1023.000000	1023.000000	2046.000000
37.639999	-0.028876	-17.065542	-4.893989	-4.174663	-2.977009	-5.019883	0.000000	-10.000000	-0.408333	24.966667	66.000000	1023.000000	1023.000000	2046.000000
37.660000	-0.027216	-16.084600	-4.582608	-4.147929	-2.557687	-4.796377	0.000000	-10.000000	-0.441667	26.000000	74.166664	1023.000000	1023.000000	2046.000000
37.680000	-0.025119	-14.845529	-4.113067	-4.125614	-2.167262	-4.439586	0.000000	-10.000000	-0.458333	26.983334	82.666664	1023.000000	1023.000000	2046.000000
37.700001	-0.022984	-13.583295	-3.623887	-4.047132	-1.682776	-4.229499	0.000000	-10.000000	-0.491667	27.916666	91.500000	1023.000000	1023.000000	2046.000000
37.720001	-0.020535	-12.136250	-3.129366	-3.801872	-1.091481	-4.113532	0.000000	-10.000000	-0.516667	28.683334	100.666664	1023.000000	1023.000000	2046.000000
37.740002	-0.018454	-10.906219	-2.670848	-3.636592	-0.604743	-3.994037	0.000000	-10.000000	-0.558333	29.333334	110.000000	1023.000000	1023.000000	2046.000000
37.759998	-0.016258	-9.608305	-2.183641	-3.609381	-0.144071	-3.671211	0.000000	-10.000000	-0.566667	30.083334	119.666664	1023.000000	1023.000000	2046.000000
37.779999	-0.013856	-8.188611	-1.644388	-3.518718	0.296261	-3.321765	0.000000	-10.000000	-0.600000	30.933334	129.500000	1023.000000	1023.000000	2046.000000
37.799999	-0.011488	-6.789558	-1.091774	-3.421900	0.768156	-3.044040	0.000000	-10.000000	-0.616667	31.516666	139.833328	1023.000000	1023.000000	2046.000000
37.820000	-0.009045	-5.345588	-0.637249	-3.223574	1.402713	-2.887478	0.000000	-10.000000	-0.641667	31.783333	150.333328	1023.000000	1023.000000	2046.000000
37.840000	-0.006815	-4.027754	-0.157204	-2.990440	1.944935	-2.825046	0.000000	-10.000000	-0.650000	32.033333	161.000000	1023.000000	1023.000000	2046.000000
37.860001	-0.004823	-2.850626	0.294569	-2.932869	2.447027	-2.659353	0.000000	-10.000000	-0.666667	32.383331	168.000000	1023.000000	1023.000000	2046.000000
37.880001	-0.002503	-1.479535	0.728122	-2.889736	3.003654	-2.321574	0.000000	-10.000000	-0.691667	33.099998	178.666672	1023.000000	1023.000000	2046.000000
37.900002	-0.000143	-0.084745	1.288515	-2.809473	3.462960	-2.026747	0.000000	-10.000000	-0.708333	33.433334	189.500000	1023.000000	1023.000000	2046.000000
37.919998	0.002272	1.342980	1.812161	-2.641228	4.048816	-1.876769	0.000000	-10.000000	-0.725000	34.083332	204.166672	1023.000000	1023.000000	2046.000000
37.939999	0.004765	2.815958	2.370178	-2.381806	4.605797	-1.778211	0.000000	-10.000000	-0.733333	34.600002	215.500000	1023.000000	1023.000000	2046.000000
37.959999	0.006870	4.060112	2.976222	-2.281363	5.010756	-1.645502	0.000000	-10.000000	-0.758333	35.116669	227.166672	1023.000000	1023.000000	2046.000000
37.980000	0.009019	5.330074	3.619601	-2.302868	5.444549	-1.431207	0.000000	-10.000000	-0.775000	35.400002	238.666672	1023.000000	1023.000000	2046.000000
38.000000	0.011296	6.676153	4.454010	-2.307680	5.763426	-1.233603	0.000000	-10.000000	-0.808333	35.516666	250.333328	1023.000000	1023.000000	2046.000000
38.020000	0.013361	7.896249	5.103565	-2.340145	6.256530	-1.123701	0.000000	-10.000000	-0.808333	35.950001	262.000000	1023.000000	1023.000000	2046.000000
38.040001	0.015488	9.153382	5.660741	-2.324932	6.816916	-0.999343	0.000000	-10.000000	-0.825000	36.033333	274.000000	1023.000000	1023.000000	2046.000000
38.060001	0.018002	10.639449	6.133336	-1.960961	7.384499	-0.917425	0.000000	-10.000000	-0.816667	36.016666	286.000000	1023.000000	1023.000000	2046.000000
38.080002	0.020229	11.955269	6.403426	-1.596943	7.699366	-0.550581	0.000000	-10.000000	-0.833333	35.500000	298.000000	1023.000000	1023.000000	2046.000000
38.099998	0.021243	12.554805	6.403322	-1.239370	7.825840	-0.434987	0.000000	-10.000000	-0.825000	35.549999	310.000000	1023.000000	1023.000000	2046.000000
38.119999	0.021774	12.868669	6.542328	-1.039317	7.736504	-0.370846	0.000000	-10.000000	-0.833333	35.666668	322.000000	1023.000000	1023.000000	2046.000000
38.139999	0.021244	12.555460	6.434055	-1.108781	7.761765	-0.531579	0.000000	-10.000000	-0.791667	35.933334	334.000000	1023.000000	1023.000000	2046.000000
38.160000	0.020067	11.859727	6.347054	-1.326452	7.716040	-0.876914	0.000000	-10.000000	-0.775000	35.500000	346.000000	1023.000000	1023.000000	2046.000000
38.180000	0.018805	11.113995	6.249328	-1.669452	7.578627	-1.044507	0.000000	-10.000000	-0.733333	35.083336	357.833344	1023.000000	1023.000000	2046.000000
38.200001	0.018141	10.721420	6.080816	-1.871835	7.613874	-1.101435	0.000000	-10.000000	-0.708333	34.533333	369.500000	1023.000000	1023.000000	2046.000000
38.220001	0.018187	10.748466	5.941263	-1.917582	7.760798	-1.036014	0.000000	-10.000000	-0.683333	34.283333	381.000000	1023.000000	1023.000000	2046.000000
38.240002	0.018656	11.025632	5.725612	-1.810643	8.122460	-1.011797	0.000000	-10.000000	-0.650000	33.616669	392.500000	1023.000000	1023.000000	2046.000000
38.259998	0.019553	11.555675	5.595179	-1.536459	8.582495	-1.085540	0.000000	-10.000000	-0.650000	32.933334	403.833344	1023.000000	1023.000000	2046.000000
38.279999	0.020345	12.024154	5.558315	-1.362537	8.908804	-1.080428	0.000000	-10.000000	-0.625000	32.333336	415.000000	1023.000000	1023.000000	2046.000000
38.299999	0.021015	12.419888	5.627059	-1.367483	9.116262	-0.955949	0.000000	-10.000000	-0.633333	32.033333	425.833344	1023.000000	1023.000000	2046.000000
38.320000	0.022077	13.047688	5.741828	-1.277709	9.429143	-0.845574	0.000000	-10.000000	-0.625000	31.883335	436.666656	1023.000000	1023.000000	2046.000000
38.340000	0.023409	13.834913	5.903851	-1.183129	9.815493	-0.701302	0.000000	-10.000000	-0.616667	31.716667	447.333344	1023.000000	1023.000000	2046.000000
38.360001	0.024807	14.661011	6.005776	-1.067834	10.342396	-0.619327	0.000000	-10.000000	-0.583333	31.366667	458.000000	1023.000000	1023.000000	2046.000000
38.380001	0.026241	15.508260	6.130158	-0.891013	10.902892	-0.633778	0.000000	-10.000000	-0.541667	30.883333	468.333344	1023.000000	1023.000000	2046.000000
38.400002	0.027334	16.154505	6.352890	-0.906223	11.329319	-0.621482	0.000000	-10.000000	-0.516667	30.416668	478.833344	1023.000000	1023.000000	2046.000000
38.419998	0.028659	16.937313	6.737846	-1.078374	11.711770	-0.433929	0.000000	-10.000000	-0.500000	30.033333	489.166656	1023.000000	1023.000000	2046.000000
38.439999	0.030663	18.121607	7.173294	-1.039596	12.200167	-0.212258	0.000000	-10.000000	-0.491667	29.550001	499.500000	1023.000000	1023.000000	2046.000000
38.459999	0.032785	19.375778	7.474422	-0.959468	12.923434	-0.062610	0.000000	-10.000000	-0.483333	28.833334	509.333344	1023.000000	1023.000000	2046.000000
38.480000	0.034893	20.621996	7.783000	-0.823888	13.662435	0.000449	0.000000	-10.000000	-0.483333	28.433334	519.000000	1023.000000	1023.000000	2046.000000
38.500000	0.036686	21.681461	8.241964	-0.857700	14.199018	0.098179	0.000000	-10.000000	-0.466667	28.033335	528.333313	1023.000000	1023.000000	2046.000000
38.520000	0.038365	22.673489	8.811635	-1.054574	14.578721	0.337707	0.000000	-10.000000	-0.433333	27.400000	537.833313	1023.000000	1023.000000	2046.000000
38.540001	0.040126	23.714674	9.404606	-1.187636	14.987100	0.510605	0.000000	-10.000000	-0.383333	26.483334	547.000000	1023.000000	1023.000000	2046.000000
38.560001	0.041864	24.741741	9.941398	-1.275619	15.384160	0.691803	0.000000	-10.000000	-0.358333	25.366667	556.166687	1023.000000	1023.000000	2046.000000
38.580002	0.043296	25.587658	10.312885	-1.293603	15.825546	0.742829	0.000000	-10.000000	-0.333333	24.483334	564.666687	1023.000000	1023.000000	2046.000000
38.599998	0.044300	26.181328	10.725294	-1.360530	16.087900	0.728663	0.000000	-10.000000	-0.300000	23.350000	573.000000	1023.000000	1023.000000	2046.000000
38.619999	0.044913	26.543396	11.207166	-1.601458	16.188938	0.748750	0.000000	-10.000000	-0.258333	22.616667	581.000000	1023.000000	1023.000000	2046.000000
38.639999	0.046058	27.220558	11.737307	-1.779579	16.413519	0.849311	0.000000	-10.000000	-0.225000	21.800001	588.666687	1023.000000	1023.000000	2046.000000
38.660000	0.047755	28.223257	12.320217	-1.776821	16.711370	0.968490	0.000000	-10.000000	-0.208333	20.883335	596.166687	1023.000000	1023.000000	2046.000000
38.680000	0.049272	29.119839	12.649091	-1.678399	17.159586	0.989560	0.000000	-10.000000	-0.183333	19.633335	603.333313	1023.000000	1023.000000	2046.000000
38.700001	0.050493	29.841244	12.900817	-1.595252	17.496254	1.039425	0.000000	-10.000000	-0.150000	18.000000	610.166687	1023.000000	1023.000000	2046.000000
38.720001	0.051367	30.357864	13.234893	-1.631396	17.623446	1.130922	0.000000	-10.000000	-0.116667	16.866667	616.500000	1023.000000	1023.000000	2046.000000
38.740002	0.052757	31.179497	13.674011	-1.582693	17.804413	1.283767	0.000000	-10.000000	-0.091667	15.783333	622.166687	1023.000000	1023.000000	2046.000000
38.759998	0.054566	32.248783	14.079979	-1.409295	18.119205	1.458894	0.000000	-10.000000	-0.083333	15.000000	627.666687	1023.000000	1023.000000	2046.000000
38.779999	0.056015	33.104626	14.264491	-1.231347	18.468201	1.603281	0.000000	-10.000000	-0.066667	13.650001	632.833313	1023.000000	1023.000000	2046.000000
38.799999	0.057128	33.762531	14.353667	-0.957794	18.757309	1.609349	0.000000	-10.000000	-0.041667	12.000000	637.666687	1023.000000	1023.000000	2046.000000
38.820000	0.057669	34.082523	14.513002	-0.882911	18.738100	1.714329	0.000000	-10.000000	-0.016667	10.066667	642.000000	1023.000000	1023.000000	2046.000000
38.840000	0.058214	34.404423	14.787575	-0.850057	18.669720	1.797185	0.000000	-10.000000	0.008333	7.833333	645.666687	1023.000000	1023.000000	2046.000000
38.860001	0.059844	35.367542	15.248885	-0.624556	18.798868	1.944346	0.000000	-10.000000	0.016667	6.266667	648.000000	1023.000000	1023.000000	2046.000000
38.880001	0.061898	36.581673	15.685683	-0.348310	19.129215	2.115084	0.000000	-10.000000	0.033333	3.283333	650.000000	1023.000000	1023.000000	2046.000000
38.900002	0.063519	37.539635	15.999187	-0.075370	19.424362	2.191453	0.000000	-10.000000	0.050000	0.533333	651.000000	1023.000000	1023.000000	2046.000000
38.919998	0.064172	37.925861	16.403248	-0.059321	19.292120	2.289815	0.000000	-10.000000	0.066667	-2.966667	652.000000	1023.000000	1023.000000	2046.000000
38.939999	0.064313	38.009205	16.679724	-0.058472	19.031523	2.356431	0.000000	-10.000000	0.075000	-5.433333	652.000000	1023.000000	1023.000000	2046.000000
38.959999	0.064126	37.898331	16.552593	0.095085	18.745243	2.505409	0.000000	-10.000000	0.083333	-7.833333	652.000000	1023.000000	1023.000000	2046.000000
38.980000	0.063318	37.420685	16.089195	0.387623	18.443459	2.500409	0.000000	-10.000000	0.100000	-10.000000	652.000000	1023.000000	1023.000000	2046.000000
39.000000	0.062240	36.783829	15.691202	0.704486	17.877378	2.510762	0.000000	-10.000000	0.125000	-11.416667	652.000000	1023.000000	1023.000000	2046.000000
39.020000	0.060301	35.637630	15.152454	0.933650	17.245653	2.305875	0.000000	-10.000000	0.141667	-12.483334	652.000000	1023.000000	1023.000000	2046.000000
39.040001	0.059237	35.008801	15.088033	1.122158	16.601500	2.197111	0.000000	-10.000000	0.150000	-13.033334	645.000000	1023.000000	1023.000000	2046.000000
39.060001	0.058061	34.314198	14.877707	1.109548	16.273405	2.053537	0.000000	-10.000000	0.166667	-13.266666	636.333313	1023.000000	1023.000000	2046.000000
39.080002	0.055700	32.918629	14.452489	0.886170	15.822126	1.757843	0.000000	-10.000000	0.191667	-13.900001	626.333313	1023.000000	1023.000000	2046.000000
39.099998	0.052307	30.913534	13.976056	0.550513	14.980446	1.406521	0.000000	-10.000000	0.225000	-14.883334	621.500000	1023.000000	1023.000000	2046.000000
39.119999	0.048669	28.763523	13.444363	0.196665	14.017887	1.104608	0.000000	-10.000000	0.250000	-16.050001	616.666687	1023.000000	1023.000000	2046.000000
39.139999	0.046159	27.280197	12.730087	0.145025	13.537314	0.867771	0.000000	-10.000000	0.275000	-16.883333	611.166687	1023.000000	1023.000000	2046.000000
39.160000	0.044061	26.040009	11.891595	0.166142	13.305342	0.676930	0.000000	-10.000000	0.291667	-17.583334	605.500000	1023.000000	1023.000000	2046.000000
39.180000	0.041737	24.666473	11.127772	0.097760	12.937451	0.503490	0.000000	-10.000000	0.316667	-18.416668	599.500000	1023.000000	1023.000000	2046.000000
39.200001	0.039522	23.357431	10.647293	-0.076765	12.386668	0.400236	0.000000	-10.000000	0.341667	-19.100000	593.500000	1023.000000	1023.000000	2046.000000
39.220001	0.037713	22.288435	10.165850	-0.134820	12.016585	0.240820	0.000000	-10.000000	0.366667	-19.700001	587.166687	1023.000000	1023.000000	2046.000000
39.240002	0.036624	21.644669	9.697126	-0.096904	11.874269	0.170177	0.000000	-10.000000	0.375000	-20.083334	580.666687	1023.000000	1023.000000	2046.000000
39.259998	0.035318	20.872707	9.146145	-0.134388	11.757205	0.103745	0.000000	-10.000000	0.383333	-20.533335	573.833313	1023.000000	1023.000000	2046.000000
39.279999	0.033619	19.868715	8.710839	-0.231830	11.414117	-0.024411	0.000000	-10.000000	0.391667	-21.083334	567.000000	1023.000000	1023.000000	2046.000000
39.299999	0.031868	18.833870	8.415754	-0.403882	10.979030	-0.157032	0.000000	-10.000000	0.408333	-21.716667	560.000000	1023.000000	1023.000000	2046.000000
39.320000	0.030592	18.079618	8.234043	-0.543937	10.632415	-0.242904	0.000000	-10.000000	0.425000	-22.433334	552.833313	1023.000000	1023.000000	2046.000000
39.340000	0.030213	17.856022	7.918669	-0.537732	10.682402	-0.207316	0.000000	-10.000000	0.466667	-23.183334	545.500000	1023.000000	1023.000000	2046.000000
39.360001	0.029283	17.306427	7.470122	-0.644785	10.633254	-0.152165	0.000000	-10.000000	0.508333	-23.966667	537.833313	1023.000000	1023.000000	2046.000000
39.380001	0.028073	16.591255	7.198049	-0.774427	10.327494	-0.159859	0.000000	-10.000000	0.533333	-24.733334	529.666687	1023.000000	1023.000000	2046.000000
39.400002	0.026973	15.941243	6.990594	-0.920339	10.060237	-0.189249	0.000000	-10.000000	0.525000	-25.250000	521.333313	1023.000000	1023.000000	2046.000000
39.419998	0.026908	15.902609	6.742255	-0.756209	10.070472	-0.153909	0.000000	-10.000000	0.525000	-25.550001	512.666687	1023.000000	1023.000000	2046.000000
39.439999	0.026216	15.493527	6.405874	-0.778444	9.932764	-0.066667	0.000000	-10.000000	0.533333	-25.666668	504.333344	1023.000000	1023.000000	2046.000000
39.459999	0.024916	14.725297	6.262009	-0.932321	9.481412	-0.085803	0.000000	-10.000000	0.550000	-25.816668	495.666656	1023.000000	1023.000000	2046.000000
39.480000	0.023439	13.852408	6.198202	-1.179027	8.971514	-0.138280	0.000000	-10.000000	0.558333	-26.083334	487.166656	1023.000000	1023.000000	2046.000000
39.500000	0.022493	13.293500	5.985970	-1.234958	8.682135	-0.139648	0.000000	-10.000000	0.575000	-26.400000	478.333344	1023.000000	1023.000000	2046.000000
39.520000	0.021316	12.597740	5.614845	-1.278273	8.385600	-0.124432	0.000000	-10.000000	0.591667	-26.650000	469.666656	1023.000000	1023.000000	2046.000000
39.540001	0.019782	11.691317	5.360442	-1.403725	7.908066	-0.173466	0.000000	-10.000000	0.616667	-27.033335	460.666656	1023.000000	1023.000000	2046.000000
39.560001	0.018166	10.736117	5.208967	-1.495405	7.321331	-0.298776	0.000000	-10.000000	0.616667	-27.333334	451.666656	1023.000000	1023.000000	2046.000000
39.580002	0.016847	9.956294	5.082529	-1.531300	6.825203	-0.420138	0.000000	-10.000000	0.633333	-27.816668	442.500000	1023.000000	1023.000000	2046.000000
39.599998	0.016146	9.542572	4.840143	-1.444387	6.573674	-0.426857	0.000000	-10.000000	0.633333	-28.000000	433.333344	1023.000000	1023.000000	2046.000000
39.619999	0.015249	9.011882	4.442988	-1.347102	6.343807	-0.427811	0.000000	-10.000000	0.658333	-28.266666	424.000000	1023.000000	1023.000000	2046.000000
39.639999	0.014116	8.342347	4.080607	-1.409730	6.025861	-0.354391	0.000000	-10.000000	0.666667	-28.300001	414.500000	1023.000000	1023.000000	2046.000000
39.660000	0.012995	7.680214	3.832085	-1.370013	5.625222	-0.407081	0.000000	-10.000000	0.675000	-28.350000	405.000000	1023.000000	1023.000000	2046.000000
39.680000	0.011887	7.025380	3.667905	-1.367686	5.183233	-0.458072	0.000000	-10.000000	0.675000	-28.216667	395.666656	1023.000000	1023.000000	2046.000000
39.700001	0.011173	6.603357	3.530551	-1.280751	4.850772	-0.497214	0.000000	-10.000000	0.666667	-28.166666	386.166656	1023.000000	1023.000000	2046.000000
39.720001	0.010940	6.465716	3.289701	-1.077772	4.707059	-0.453271	0.000000	-10.000000	0.650000	-27.983334	376.833344	1023.000000	1023.000000	2046.000000
39.740002	0.010019	5.921003	2.932655	-1.080276	4.437874	-0.369250	0.000000	-10.000000	0.641667	-27.900000	367.333344	1023.000000	1023.000000	2046.000000
39.759998	0.009117	5.388116	2.780438	-1.030766	4.037143	-0.398699	0.000000	-10.000000	0.633333	-27.633333	358.166656	1023.000000	1023.000000	2046.000000
39.779999	0.008478	5.010553	2.792629	-0.944227	3.709758	-0.547606	0.000000	-10.000000	0.641667	-27.400000	348.833344	1023.000000	1023.000000	2046.000000
39.799999	0.008830	5.218277	2.944382	-0.785989	3.599040	-0.539155	0.000000	-10.000000	0.608333	-26.916666	339.666656	1023.000000	1023.000000	2046.000000
39.820000	0.009692	5.728241	3.116614	-0.584147	3.592299	-0.396525	0.000000	-10.000000	0.583333	-26.500000	330.666656	1023.000000	1023.000000	2046.000000
39.840000	0.009852	5.822354	3.196677	-0.514511	3.449821	-0.309633	0.000000	-10.000000	0.550000	-26.116667	321.833344	1023.000000	1023.000000	2046.000000
39.860001	0.009320	5.508252	3.279556	-0.525678	3.111815	-0.357441	0.000000	-10.000000	0.550000	-25.933334	316.000000	1023.000000	1023.000000	2046.000000
39.880001	0.008257	4.879910	3.147738	-0.438729	2.691887	-0.520985	0.000000	-10.000000	0.550000	-25.833334	307.333344	1023.000000	1023.000000	2046.000000
39.900002	0.007413	4.381252	2.887784	-0.272847	2.297123	-0.530807	0.000000	-10.000000	0.550000	-25.816668	301.666656	1023.000000	1023.000000	2046.000000
39.919998	0.006791	4.013598	2.518145	-0.032929	1.971506	-0.443123	0.000000	-10.000000	0.550000	-25.666668	290.333344	1023.000000	1023.000000	2046.000000
39.939999	0.004967	2.935349	1.958192	-0.013671	1.550938	-0.560110	0.000000	-10.000000	0.550000	-25.500000	281.666656	1023.000000	1023.000000	2046.000000
39.959999	0.003054	1.804889	1.724556	0.068232	0.893902	-0.881800	0.000000	-10.000000	0.533333	-25.083334	270.333344	1023.000000	1023.000000	2046.000000
39.980000	0.001201	0.709587	1.576392	-0.038863	0.424438	-1.252380	0.000000	-10.000000	0.516667	-24.800001	264.666656	1023.000000	1023.000000	2046.000000
40.000000	-0.000538	-0.318147	1.361523	-0.275068	0.110011	-1.514613	0.000000	-10.000000	0.491667	-24.300001	256.666656	1023.000000	1023.000000	2046.000000
40.020000	-0.002925	-1.728418	1.119989	-0.664222	-0.391543	-1.792643	0.000000	-10.000000	0.466667	-23.566668	248.666672	1023.000000	1023.000000	2046.000000
40.040001	-0.005763	-3.406135	0.696781	-1.071589	-0.936930	-2.094397	0.000000	-10.000000	0.433333	-22.800001	238.166672	1023.000000	1023.000000	2046.000000
40.060001	-0.008664	-5.120225	0.178540	-1.334313	-1.448521	-2.515932	0.000000	-10.000000	0.408333	-22.283333	233.000000	1023.000000	1023.000000	2046.000000
40.080002	-0.011226	-6.634839	-0.341698	-1.539065	-1.876230	-2.877846	0.000000	-10.000000	0.400000	-21.983334	228.000000	1023.000000	1023.000000	2046.000000
40.099998	-0.013342	-7.885139	-0.863022	-1.721139	-2.161484	-3.139495	0.000000	-10.000000	0.400000	-21.783333	223.166672	1023.000000	1023.000000	2046.000000
40.119999	-0.014988	-8.857630	-1.426619	-1.791868	-2.293113	-3.346030	0.000000	-10.000000	0.391667	-21.400000	213.500000	1023.000000	1023.000000	2046.000000
40.139999	-0.016638	-9.833210	-1.946558	-1.953470	-2.505745	-3.427437	0.000000	-10.000000	0.383333	-21.283333	206.333328	1023.000000	1023.000000	2046.000000
40.160000	-0.018248	-10.784633	-2.459220	-2.182151	-2.695849	-3.447413	0.000000	-10.000000	0.366667	-20.933334	196.833328	1023.000000	1023.000000	2046.000000
40.180000	-0.019637	-11.605516	-2.892084	-2.273263	-2.872582	-3.567588	0.000000	-10.000000	0.366667	-20.816668	189.833328	1023.000000	1023.000000	2046.000000
40.200001	-0.020867	-12.332394	-3.198961	-2.320282	-3.055546	-3.757606	0.000000	-10.000000	0.358333	-20.650000	180.500000	1023.000000	1023.000000	2046.000000
40.220001	-0.021973	-12.985912	-3.445838	-2.434686	-3.191940	-3.913448	0.000000	-10.000000	0.358333	-20.533333	173.500000	1023.000000	1023.000000	2046.000000
40.240002	-0.022737	-13.437432	-3.676980	-2.474802	-3.218235	-4.067417	0.000000	-10.000000	0.341667	-20.233334	166.666672	1023.000000	1023.000000	2046.000000
40.259998	-0.023296	-13.767962	-3.868459	-2.607638	-3.192895	-4.098969	0.000000	-10.000000	0.350000	-19.916666	160.000000	1023.000000	1023.000000	2046.000000
40.279999	-0.023728	-14.023368	-4.008925	-2.867035	-3.191289	-3.956119	0.000000	-10.000000	0.350000	-19.833334	153.333328	1023.000000	1023.000000	2046.000000
40.299999	-0.024123	-14.256948	-4.239376	-2.948514	-3.136355	-3.932703	0.000000	-10.000000	0.358333	-19.833334	146.666672	1023.000000	1023.000000	2046.000000
40.320000	-0.024294	-14.357909	-4.373770	-2.914693	-3.131142	-3.938304	0.000000	-10.000000	0.350000	-19.900000	142.166672	1023.000000	1023.000000	2046.000000
40.340000	-0.024495	-14.476752	-4.498204	-2.880979	-3.150527	-3.947042	0.000000	-10.000000	0.333333	-19.533333	135.666672	1023.000000	1023.000000	2046.000000
40.360001	-0.024662	-14.575391	-4.545726	-2.814808	-3.182096	-4.032761	0.000000	-10.000000	0.333333	-19.133333	129.166672	1023.000000	1023.000000	2046.000000
40.380001	-0.024809	-14.662272	-4.617786	-2.791227	-3.191456	-4.061803	0.000000	-10.000000	0.316667	-18.616667	120.666664	1023.000000	1023.000000	2046.000000
40.400002	-0.025500	-15.070374	-4.753426	-2.929205	-3.324624	-4.063120	0.000000	-10.000000	0.316667	-18.416668	116.500000	1023.000000	1023.000000	2046.000000
40.419998	-0.026532	-15.680478	-4.856970	-3.241108	-3.521698	-4.060703	0.000000	-10.000000	0.283333	-18.300001	110.333336	1023.000000	1023.000000	2046.000000
40.439999	-0.027507	-16.256849	-4.987515	-3.412157	-3.672237	-4.184940	0.000000	-10.000000	0.266667	-18.183334	104.000000	1023.000000	1023.000000	2046.000000
40.459999	-0.028360	-16.761026	-5.011611	-3.462315	-3.924484	-4.362616	0.000000	-10.000000	0.250000	-17.866667	95.666664	1023.000000	1023.000000	2046.000000
40.480000	-0.029337	-17.337929	-5.069286	-3.551795	-4.224263	-4.492585	0.000000	-10.000000	0.250000	-17.550001	91.500000	1023.000000	1023.000000	2046.000000
40.500000	-0.030192	-17.843534	-5.199617	-3.606546	-4.389066	-4.648306	0.000000	-10.000000	0.250000	-17.066668	87.833336	1023.000000	1023.000000	2046.000000
40.520000	-0.030882	-18.251024	-5.270267	-3.679234	-4.582366	-4.719158	0.000000	-10.000000	0.250000	-16.666666	84.166664	1023.000000	1023.000000	2046.000000
40.540001	-0.031357	-18.531961	-5.363042	-3.740344	-4.660591	-4.767986	0.000000	-10.000000	0.241667	-15.966666	78.833336	1023.000000	1023.000000	2046.000000
40.560001	-0.031792	-18.789255	-5.409433	-3.891018	-4.752319	-4.736485	0.000000	-10.000000	0.233333	-15.516666	73.333336	1023.000000	1023.000000	2046.000000
40.580002	-0.031943	-18.878260	-5.425415	-3.909400	-4.782849	-4.760594	0.000000	-10.000000	0.225000	-15.116667	68.166664	1023.000000	1023.000000	2046.000000
40.599998	-0.031794	-18.790159	-5.348884	-3.815275	-4.790790	-4.835209	0.000000	-10.000000	0.216667	-14.883333	63.000000	1023.000000	1023.000000	2046.000000
40.619999	-0.031833	-18.813526	-5.271282	-3.746197	-4.888695	-4.907353	0.000000	-10.000000	0.208333	-14.400000	58.000000	1023.000000	1023.000000	2046.000000
40.639999	-0.031755	-18.767223	-5.216695	-3.720944	-4.979935	-4.849649	0.000000	-10.000000	0.200000	-13.666667	51.666668	1023.000000	1023.000000	2046.000000
40.660000	-0.031681	-18.723656	-5.244971	-3.635710	-4.999079	-4.843896	0.000000	-10.000000	0.175000	-12.900000	45.666668	1023.000000	1023.000000	2046.000000
40.680000	-0.031797	-18.792292	-5.291516	-3.678651	-5.052970	-4.769154	0.000000	-10.000000	0.150000	-12.416667	41.333332	1023.000000	1023.000000	2046.000000
40.700001	-0.031830	-18.811621	-5.309216	-3.772540	-5.083526	-4.646339	0.000000	-10.000000	0.116667	-11.700000	37.333332	1023.000000	1023.000000	2046.000000
40.720001	-0.031650	-18.704891	-5.309011	-3.649041	-5.030391	-4.716448	0.000000	-10.000000	0.108333	-11.050000	33.333332	1023.000000	1023.000000	2046.000000
40.740002	-0.031555	-18.648941	-5.181526	-3.523278	-5.129922	-4.814214	0.000000	-10.000000	0.100000	-10.400001	29.333334	1023.000000	1023.000000	2046.000000
40.759998	-0.031627	-18.691385	-5.165028	-3.420986	-5.211805	-4.893566	0.000000	-10.000000	0.100000	-10.183333	27.000000	1023.000000	1023.000000	2046.000000
40.779999	-0.031590	-18.669449	-5.164006	-3.413926	-5.244681	-4.846835	0.000000	-10.000000	0.100000	-9.750000	23.833334	1023.000000	1023.000000	2046.000000
40.799999	-0.031298	-18.496822	-5.094668	-3.561794	-5.140072	-4.700290	0.000000	-10.000000	0.091667	-9.066667	19.666666	1023.000000	1023.000000	2046.000000
40.820000	-0.030316	-17.916698	-4.811004	-3.358113	-4.978483	-4.769097	0.000000	-10.000000	0.083333	-8.500000	16.500000	1023.000000	1023.000000	2046.000000
40.840000	-0.029510	-17.440533	-4.428524	-3.165736	-4.974979	-4.871293	0.000000	-10.000000	0.075000	-7.883333	14.500000	1023.000000	1023.000000	2046.000000
40.860001	-0.028804	-17.022995	-4.177045	-3.036847	-4.899501	-4.909601	0.000000	-10.000000	0.066667	-7.266667	12.833333	1023.000000	1023.000000	2046.000000
40.880001	-0.028342	-16.750099	-3.990499	-3.167522	-4.819779	-4.772300	0.000000	-10.000000	0.066667	-6.550000	9.500000	1023.000000	1023.000000	2046.000000
40.900002	-0.027983	-16.537872	-3.830662	-3.308388	-4.736619	-4.662203	0.000000	-10.000000	0.066667	-6.200000	7.166667	1023.000000	1023.000000	2046.000000
40.919998	-0.028134	-16.627216	-3.832524	-3.166683	-4.898623	-4.729387	0.000000	-10.000000	0.066667	-6.000000	4.833333	1023.000000	1023.000000	2046.000000
40.939999	-0.028224	-16.680326	-3.894710	-2.832296	-5.163083	-4.790239	0.000000	-10.000000	0.058333	-5.950000	3.000000	1023.000000	1023.000000	2046.000000
40.959999	-0.028749	-16.990664	-4.227601	-2.608445	-5.296030	-4.858587	0.000000	-10.000000	0.050000	-5.916667	1.000000	1023.000000	1023.000000	2046.000000
40.980000	-0.029607	-17.497829	-4.446927	-2.711939	-5.507818	-4.831147	0.000000	-10.000000	0.050000	-5.983334	-0.333333	1023.000000	1023.000000	2046.000000
41.000000	-0.030364	-17.945324	-4.459322	-2.684016	-5.707425	-5.094560	0.000000	-10.000000	0.050000	-5.866667	-1.166667	1023.000000	1023.000000	2046.000000
41.020000	-0.031929	-18.870033	-4.476484	-2.952877	-6.046547	-5.394125	0.000000	-10.000000	0.050000	-4.900000	-2.500000	1023.000000	1023.000000	2046.000000
41.040001	-0.033945	-20.061533	-4.558346	-3.262569	-6.433673	-5.806945	0.000000	-10.000000	0.050000	-3.133333	-4.666667	1023.000000	1023.000000	2046.000000
41.060001	-0.036074	-21.319780	-4.816196	-3.704713	-6.742624	-6.056247	0.000000	-10.000000	0.041667	-1.266667	-6.166667	1023.000000	1023.000000	2046.000000
41.080002	-0.038014	-22.466368	-5.229758	-4.127035	-6.913792	-6.195783	0.000000	-10.000000	0.033333	-0.233333	-7.000000	1023.000000	1023.000000	2046.000000
41.099998	-0.039642	-23.428316	-5.621358	-4.279822	-7.054463	-6.472672	0.000000	-10.000000	0.025000	0.000000	-7.000000	1023.000000	1023.000000	2046.000000
41.119999	-0.041019	-24.242357	-5.989055	-4.389529	-7.191580	-6.672192	0.000000	-10.000000	0.033333	0.000000	-7.000000	1023.000000	1023.000000	2046.000000
41.139999	-0.042448	-25.086987	-6.305137	-4.527193	-7.408932	-6.845724	0.000000	-10.000000	0.050000	-0.366667	-7.000000	1023.000000	1023.000000	2046.000000
41.160000	-0.043600	-25.767332	-6.696442	-4.596927	-7.510132	-6.963830	0.000000	-10.000000	0.075000	-1.350000	-7.000000	1023.000000	1023.000000	2046.000000
41.180000	-0.044401	-26.241117	-7.042814	-4.672587	-7.570724	-6.954992	0.000000	-10.000000	0.083333	-2.866667	-7.333333	1023.000000	1023.000000	2046.000000
41.200001	-0.044932	-26.554976	-7.371213	-4.870847	-7.533310	-6.779605	0.000000	-10.000000	0.083333	-4.100000	-8.166667	1023.000000	1023.000000	2046.000000
41.220001	-0.045168	-26.694244	-7.628157	-4.894962	-7.431355	-6.739771	0.000000	-10.000000	0.066667	-4.483334	-9.500000	1023.000000	1023.000000	2046.000000
41.240002	-0.045232	-26.732269	-7.691985	-4.751985	-7.442361	-6.845938	0.000000	-10.000000	0.058333	-4.050000	-11.000000	1023.000000	1023.000000	2046.000000
41.259998	-0.045689	-27.002035	-7.718521	-4.717335	-7.587486	-6.978694	0.000000	-10.000000	0.050000	-3.316667	-12.333333	1023.000000	1023.000000	2046.000000
41.279999	-0.045817	-27.077953	-7.806488	-4.743920	-7.459830	-7.067715	0.000000	-10.000000	0.050000	-2.550000	-13.333333	1023.000000	1023.000000	2046.000000
41.299999	-0.045168	-26.694521	-7.811486	-4.980779	-7.206017	-6.696239	0.000000	-10.000000	0.050000	-1.466667	-13.833333	1023.000000	1023.000000	2046.000000
41.320000	-0.044299	-26.180433	-7.854568	-4.919954	-6.830481	-6.575430	0.000000	-10.000000	0.050000	-0.600000	-14.000000	1023.000000	1023.000000	2046.000000
41.340000	-0.043382	-25.638924	-7.747834	-4.695782	-6.644542	-6.550765	0.000000	-10.000000	0.041667	0.383333	-14.000000	1023.000000	1023.000000	2046.000000
41.360001	-0.042802	-25.295710	-7.718576	-4.560476	-6.474503	-6.542153	0.000000	-10.000000	0.025000	1.716667	-14.000000	1023.000000	1023.000000	2046.000000
41.380001	-0.041645	-24.612213	-7.668055	-4.484570	-6.096522	-6.363066	0.000000	-10.000000	-0.016667	4.166667	-14.000000	1023.000000	1023.000000	2046.000000
41.400002	-0.040261	-23.794344	-7.527706	-4.532257	-5.690443	-6.043938	0.000000	-10.000000	-0.041667	7.250000	-14.000000	1023.000000	1023.000000	2046.000000
41.419998	-0.038966	-23.028997	-7.362514	-4.592432	-5.276814	-5.797237	0.000000	-10.000000	-0.066667	10.133333	-14.000000	1023.000000	1023.000000	2046.000000
41.439999	-0.037933	-22.418152	-7.071999	-4.493109	-5.058356	-5.794688	0.000000	-10.000000	-0.083333	12.433333	-14.000000	1023.000000	1023.000000	2046.000000
41.459999	-0.037413	-22.111280	-6.760526	-4.460677	-5.061526	-5.828550	0.000000	-10.000000	-0.108333	14.133333	-14.000000	1023.000000	1023.000000	2046.000000
41.480000	-0.036917	-21.818167	-6.576290	-4.541192	-4.937983	-5.762703	0.000000	-10.000000	-0.158333	15.616667	-7.833333	1023.000000	1023.000000	2046.000000
41.500000	-0.035861	-21.193876	-6.405116	-4.605674	-4.602450	-5.580637	0.000000	-10.000000	-0.225000	18.150000	7.000000	1023.000000	1023.000000	2046.000000
41.520000	-0.034528	-20.405821	-6.169618	-4.726826	-4.226037	-5.283342	0.000000	-10.000000	-0.291667	20.266666	21.833334	1023.000000	1023.000000	2046.000000
41.540001	-0.032996	-19.500851	-5.787122	-4.585897	-3.877559	-5.250272	0.000000	-10.000000	-0.333333	22.316668	32.666668	1023.000000	1023.000000	2046.000000
41.560001	-0.031881	-18.841484	-5.375516	-4.444375	-3.676178	-5.345416	0.000000	-10.000000	-0.341667	23.100000	37.500000	1023.000000	1023.000000	2046.000000
41.580002	-0.030598	-18.083649	-5.035956	-4.451579	-3.330185	-5.265929	0.000000	-10.000000	-0.366667	24.200001	45.000000	1023.000000	1023.000000	2046.000000
41.599998	-0.028592	-16.897779	-4.698323	-4.435836	-2.747161	-5.016458	0.000000	-10.000000	-0.391667	25.133333	53.000000	1023.000000	1023.000000	2046.000000
41.619999	-0.026190	-15.478039	-4.286565	-4.472506	-2.121654	-4.597314	0.000000	-10.000000	-0.416667	26.016666	61.166668	1023.000000	1023.000000	2046.000000
41.639999	-0.023678	-13.993652	-3.792765	-4.311060	-1.537993	-4.351836	0.000000	-10.000000	-0.450000	27.116667	69.666664	1023.000000	1023.000000	2046.000000
41.660000	-0.021508	-12.711450	-3.241919	-4.024740	-1.128986	-4.315805	0.000000	-10.000000	-0.483333	28.100000	78.500000	1023.000000	1023.000000	2046.000000
41.680000	-0.019845	-11.728326	-2.765591	-3.862558	-0.834207	-4.265970	0.000000	-10.000000	-0.541667	29.100000	87.833336	1023.000000	1023.000000	2046.000000
41.700001	-0.017703	-10.462535	-2.376828	-3.758451	-0.304643	-4.022614	0.000000	-10.000000	-0.575000	29.683334	97.500000	1023.000000	1023.000000	2046.000000
41.720001	-0.015014	-8.873511	-1.892055	-3.738161	0.302594	-3.545889	0.000000	-10.000000	-0.600000	30.466667	107.500000	1023.000000	1023.000000	2046.000000
41.740002	-0.012469	-7.369005	-1.438117	-3.648388	0.915387	-3.197888	0.000000	-10.000000	-0.633333	31.283333	117.500000	1023.000000	1023.000000	2046.000000
41.759998	-0.010095	-5.965884	-0.899207	-3.362715	1.379316	-3.083278	0.000000	-10.000000	-0.675000	32.383331	127.666664	1023.000000	1023.000000	2046.000000
41.779999	-0.008260	-4.881758	-0.357095	-3.187863	1.709373	-3.046174	0.000000	-10.000000	-0.725000	33.283333	138.166672	1023.000000	1023.000000	2046.000000
41.799999	-0.006248	-3.692542	0.084115	-3.056543	2.198879	-2.918992	0.000000	-10.000000	-0.741667	34.150002	149.000000	1023.000000	1023.000000	2046.000000
41.820000	-0.003592	-2.122966	0.537821	-3.032408	2.882400	-2.510778	0.000000	-10.000000	-0.758333	34.433334	160.333328	1023.000000	1023.000000	2046.000000
41.840000	-0.000826	-0.488389	1.075769	-2.957037	3.496694	-2.103815	0.000000	-10.000000	-0.775000	34.866669	171.666672	1023.000000	1023.000000	2046.000000
41.860001	0.001552	0.917336	1.545529	-2.716023	4.055782	-1.967952	0.000000	-10.000000	-0.808333	35.000000	183.333328	1023.000000	1023.000000	2046.000000
41.880001	0.003510	2.074219	2.067874	-2.455948	4.453811	-1.991517	0.000000	-10.000000	-0.800000	35.466667	195.000000	1023.000000	1023.000000	2046.000000
41.900002	0.005142	3.039083	2.533199	-2.369124	4.816252	-1.941244	0.000000	-10.000000	-0.816667	35.583332	207.000000	1023.000000	1023.000000	2046.000000
41.919998	0.007584	4.481948	2.939805	-2.297302	5.442441	-1.602996	0.000000	-10.000000	-0.800000	35.700001	218.833328	1023.000000	1023.000000	2046.000000
41.939999	0.010397	6.144629	3.507479	-2.191154	6.020264	-1.191961	0.000000	-10.000000	-0.816667	35.650002	230.500000	1023.000000	1023.000000	2046.000000
41.959999	0.012761	7.541662	4.209810	-2.023088	6.397389	-1.042450	0.000000	-10.000000	-0.800000	35.633335	242.166672	1023.000000	1023.000000	2046.000000
41.980000	0.014452	8.541285	4.945763	-1.884627	6.621523	-1.141374	0.000000	-10.000000	-0.816667	35.700001	254.000000	1023.000000	1023.000000	2046.000000
42.000000	0.015679	9.266526	5.514686	-1.922015	6.921823	-1.247967	0.000000	-10.000000	-0.808333	35.633335	266.000000	1023.000000	1023.000000	2046.000000
42.020000	0.017825	10.534719	6.112114	-2.033562	7.450571	-0.994403	0.000000	-10.000000	-0.816667	35.816669	278.000000	1023.000000	1023.000000	2046.000000
42.040001	0.020330	12.014952	6.623341	-2.050770	8.053655	-0.611274	0.000000	-10.000000	-0.791667	35.850002	290.000000	1023.000000	1023.000000	2046.000000
42.060001	0.023409	13.834511	7.084309	-1.612260	8.633899	-0.271436	0.000000	-10.000000	-0.800000	35.866669	302.000000	1023.000000	1023.000000	2046.000000
42.080002	0.025067	14.814434	7.242588	-0.992313	8.846607	-0.282448	0.000000	-10.000000	-0.783333	35.616669	314.000000	1023.000000	1023.000000	2046.000000
42.099998	0.025315	14.961127	7.236459	-0.615528	8.762784	-0.422588	0.000000	-10.000000	-0.775000	35.200001	326.000000	1023.000000	1023.000000	2046.000000
42.119999	0.025165	14.872707	7.249987	-0.640567	8.670910	-0.407622	0.000000	-10.000000	-0.766667	34.983334	337.666656	1023.000000	1023.000000	2046.000000
42.139999	0.024648	14.567076	7.126503	-0.968669	8.770905	-0.361662	0.000000	-10.000000	-0.766667	34.866669	349.333344	1023.000000	1023.000000	2046.000000
42.160000	0.023832	14.084708	7.132887	-1.338238	8.735074	-0.445015	0.000000	-10.000000	-0.758333	34.766666	361.000000	1023.000000	1023.000000	2046.000000
42.180000	0.022646	13.383902	6.986185	-1.406752	8.630439	-0.825970	0.000000	-10.000000	-0.733333	34.300003	372.666656	1023.000000	1023.000000	2046.000000
42.200001	0.021461	12.683719	6.742223	-1.491313	8.532249	-1.099441	0.000000	-10.000000	-0.700000	33.800003	384.166656	1023.000000	1023.000000	2046.000000
42.220001	0.021367	12.627688	6.476813	-1.607808	8.803317	-1.044634	0.000000	-10.000000	-0.675000	33.516666	395.500000	1023.000000	1023.000000	2046.000000
42.240002	0.022381	13.227243	6.321514	-1.613103	9.291296	-0.772464	0.000000	-10.000000	-0.658333	33.400002	406.833344	1023.000000	1023.000000	2046.000000
42.259998	0.023197	13.709546	6.288345	-1.426349	9.581087	-0.733538	0.000000	-10.000000	-0.650000	33.116665	418.000000	1023.000000	1023.000000	2046.000000
42.279999	0.023675	13.991720	6.302245	-1.115029	9.761138	-0.956634	0.000000	-10.000000	-0.641667	32.666668	429.000000	1023.000000	1023.000000	2046.000000
42.299999	0.024261	14.338431	6.337834	-1.058866	9.988821	-0.929358	0.000000	-10.000000	-0.641667	32.466667	440.000000	1023.000000	1023.000000	2046.000000
42.320000	0.025833	15.267073	6.337243	-1.071253	10.593410	-0.592328	0.000000	-10.000000	-0.608333	32.250000	450.833344	1023.000000	1023.000000	2046.000000
42.340000	0.027381	16.182451	6.520112	-1.048715	11.038210	-0.327156	0.000000	-10.000000	-0.591667	32.183334	461.666656	1023.000000	1023.000000	2046.000000
42.360001	0.028304	16.727715	6.673121	-0.789776	11.326490	-0.482120	0.000000	-10.000000	-0.550000	31.633335	472.333344	1023.000000	1023.000000	2046.000000
42.380001	0.029114	17.206266	6.917633	-0.762936	11.634025	-0.582455	0.000000	-10.000000	-0.550000	31.166668	483.000000	1023.000000	1023.000000	2046.000000
42.400002	0.031333	18.517662	7.206255	-0.868265	12.402104	-0.222432	0.000000	-10.000000	-0.533333	30.950001	493.333344	1023.000000	1023.000000	2046.000000
42.419998	0.033243	19.646698	7.534732	-0.938470	12.993727	0.056709	0.000000	-10.000000	-0.525000	30.633333	503.833344	1023.000000	1023.000000	2046.000000
42.439999	0.034668	20.488533	7.882576	-0.763343	13.377864	-0.008564	0.000000	-10.000000	-0.508333	30.050001	514.166687	1023.000000	1023.000000	2046.000000
42.459999	0.035982	21.265322	8.231864	-0.757650	13.797075	-0.005967	0.000000	-10.000000	-0.491667	29.216667	524.500000	1023.000000	1023.000000	2046.000000
42.480000	0.038388	22.687218	8.611074	-0.843946	14.586809	0.333280	0.000000	-10.000000	-0.491667	28.850000	534.333313	1023.000000	1023.000000	2046.000000
42.500000	0.041127	24.306318	9.162076	-0.866432	15.311556	0.699118	0.000000	-10.000000	-0.466667	28.600000	544.000000	1023.000000	1023.000000	2046.000000
42.520000	0.042752	25.266449	9.676430	-0.833077	15.689980	0.733117	0.000000	-10.000000	-0.450000	28.200001	553.500000	1023.000000	1023.000000	2046.000000
42.540001	0.043658	25.801624	10.194860	-0.886657	15.877662	0.615759	0.000000	-10.000000	-0.408333	27.533333	563.000000	1023.000000	1023.000000	2046.000000
42.560001	0.044795	26.473989	10.662857	-1.138331	16.191299	0.758164	0.000000	-10.000000	-0.383333	26.783333	572.333313	1023.000000	1023.000000	2046.000000
42.580002	0.046551	27.511923	11.088175	-1.309570	16.661110	1.072209	0.000000	-10.000000	-0.341667	26.016666	581.333313	1023.000000	1023.000000	2046.000000
42.599998	0.047971	28.351135	11.598775	-1.485919	16.935976	1.302302	0.000000	-10.000000	-0.325000	25.100000	590.166687	1023.000000	1023.000000	2046.000000
42.619999	0.048808	28.845552	12.053838	-1.419738	17.074686	1.136768	0.000000	-10.000000	-0.300000	24.166666	598.666687	1023.000000	1023.000000	2046.000000
42.639999	0.049635	29.334522	12.598619	-1.450550	17.153568	1.032885	0.000000	-10.000000	-0.283333	23.100000	607.000000	1023.000000	1023.000000	2046.000000
42.660000	0.050907	30.086061	13.054937	-1.627862	17.487518	1.171468	0.000000	-10.000000	-0.250000	22.366667	614.833313	1023.000000	1023.000000	2046.000000
42.680000	0.052659	31.121561	13.474157	-1.665366	17.908890	1.403882	0.000000	-10.000000	-0.216667	21.750000	622.500000	1023.000000	1023.000000	2046.000000
42.700001	0.054383	32.140312	13.844810	-1.652312	18.322678	1.625138	0.000000	-10.000000	-0.191667	20.683334	629.833313	1023.000000	1023.000000	2046.000000
42.720001	0.055694	32.915333	14.237811	-1.484656	18.508516	1.653662	0.000000	-10.000000	-0.166667	19.900002	636.833313	1023.000000	1023.000000	2046.000000
42.740002	0.056929	33.644794	14.586020	-1.259188	18.743706	1.574255	0.000000	-10.000000	-0.141667	18.616667	643.666687	1023.000000	1023.000000	2046.000000
42.759998	0.058165	34.375740	14.963467	-1.138958	18.916309	1.634922	0.000000	-10.000000	-0.116667	17.816668	650.166687	1023.000000	1023.000000	2046.000000
42.779999	0.059643	35.249249	15.330474	-1.065962	19.148346	1.836388	0.000000	-10.000000	-0.083333	16.316668	656.333313	1023.000000	1023.000000	2046.000000
42.799999	0.061363	36.265377	15.568031	-0.963907	19.525705	2.135548	0.000000	-10.000000	-0.091667	15.150001	662.000000	1023.000000	1023.000000	2046.000000
42.820000	0.062935	37.194771	15.829549	-0.831055	19.812975	2.383303	0.000000	-10.000000	-0.066667	14.016666	667.166687	1023.000000	1023.000000	2046.000000
42.840000	0.063895	37.761681	16.022038	-0.690798	19.955612	2.474828	0.000000	-10.000000	-0.058333	12.800000	672.166687	1023.000000	1023.000000	2046.000000
42.860001	0.064663	38.216042	16.216923	-0.461407	20.090910	2.369614	0.000000	-10.000000	-0.016667	11.283334	676.666687	1023.000000	1023.000000	2046.000000
42.880001	0.065859	38.922512	16.616940	-0.253322	20.241028	2.317868	0.000000	-10.000000	-0.008333	9.666667	680.666687	1023.000000	1023.000000	2046.000000
42.900002	0.067520	39.904224	17.134476	-0.127557	20.430914	2.466390	0.000000	-10.000000	0.000000	8.233334	684.000000	1023.000000	1023.000000	2046.000000
42.919998	0.069668	41.173489	17.668678	-0.010196	20.771679	2.743327	0.000000	-10.000000	0.008333	6.716667	686.833313	1023.000000	1023.000000	2046.000000
42.939999	0.071503	42.257996	18.099239	0.119120	21.050175	2.989461	0.000000	-10.000000	0.025000	4.750000	689.333313	1023.000000	1023.000000	2046.000000
42.959999	0.072123	42.624535	18.333796	0.133739	21.031132	3.125868	0.000000	-10.000000	0.050000	1.716667	691.333313	1023.000000	1023.000000	2046.000000
42.980000	0.071509	42.261787	18.223721	0.346256	20.656712	3.035101	0.000000	-10.000000	0.066667	-0.900000	692.500000	1023.000000	1023.000000	2046.000000
43.000000	0.070373	41.590462	17.987225	0.583683	20.127180	2.892373	0.000000	-10.000000	0.075000	-3.383333	693.000000	1023.000000	1023.000000	2046.000000
43.020000	0.069895	41.307922	17.649902	0.816113	19.782995	3.058914	0.000000	-10.000000	0.083333	-5.216667	693.000000	1023.000000	1023.000000	2046.000000
43.040001	0.069154	40.870224	17.128101	1.167739	19.497517	3.076866	0.000000	-10.000000	0.091667	-7.216667	693.000000	1023.000000	1023.000000	2046.000000
43.060001	0.068114	40.255474	16.880754	1.422634	18.982321	2.969766	0.000000	-10.000000	0.100000	-8.733334	693.000000	1023.000000	1023.000000	2046.000000
43.080002	0.066083	39.055077	16.709080	1.395404	18.343958	2.606635	0.000000	-10.000000	0.108333	-9.450000	693.000000	1023.000000	1023.000000	2046.000000
43.099998	0.063284	37.400597	16.413313	1.101523	17.672110	2.213651	0.000000	-10.000000	0.133333	-10.083334	693.000000	1023.000000	1023.000000	2046.000000
43.119999	0.060119	35.530159	15.955155	0.708011	16.923296	1.943695	0.000000	-10.000000	0.166667	-11.366667	689.666687	1023.000000	1023.000000	2046.000000
43.139999	0.057215	33.814354	15.250101	0.422313	16.360670	1.781268	0.000000	-10.000000	0.208333	-13.066667	681.833313	1023.000000	1023.000000	2046.000000
43.160000	0.054520	32.221508	14.473970	0.290442	15.849725	1.607368	0.000000	-10.000000	0.233333	-14.650001	672.333313	1023.000000	1023.000000	2046.000000
43.180000	0.051981	30.720594	13.702646	0.204296	15.369087	1.444566	0.000000	-10.000000	0.250000	-15.566668	664.333313	1023.000000	1023.000000	2046.000000
43.200001	0.049524	29.268454	13.003773	0.235404	14.911665	1.117610	0.000000	-10.000000	0.258333	-16.266666	659.000000	1023.000000	1023.000000	2046.000000
43.220001	0.047562	28.109133	12.447973	0.234703	14.535192	0.891265	0.000000	-10.000000	0.258333	-16.900002	653.666687	1023.000000	1023.000000	2046.000000
43.240002	0.045906	27.130184	11.965769	0.128148	14.213308	0.822959	0.000000	-10.000000	0.258333	-17.483334	648.166687	1023.000000	1023.000000	2046.000000
43.259998	0.044607	26.362692	11.476992	0.033103	14.051093	0.801505	0.000000	-10.000000	0.258333	-17.950001	642.500000	1023.000000	1023.000000	2046.000000
43.279999	0.043513	25.716131	11.009836	-0.058149	13.970869	0.793576	0.000000	-10.000000	0.283333	-18.433334	636.500000	1023.000000	1023.000000	2046.000000
43.299999	0.042198	24.939051	10.583420	-0.154161	13.790474	0.719317	0.000000	-10.000000	0.325000	-18.950001	630.166687	1023.000000	1023.000000	2046.000000
43.320000	0.040776	24.098513	10.225321	-0.276086	13.509172	0.640104	0.000000	-10.000000	0.358333	-19.516666	623.833313	1023.000000	1023.000000	2046.000000
43.340000	0.039532	23.363457	9.973690	-0.239903	13.260141	0.369529	0.000000	-10.000000	0.375000	-20.016666	617.166687	1023.000000	1023.000000	2046.000000
43.360001	0.038446	22.721731	9.754410	-0.402924	13.036303	0.333943	0.000000	-10.000000	0.383333	-20.616667	610.500000	1023.000000	1023.000000	2046.000000
43.380001	0.037666	22.260752	9.491632	-0.560174	12.956223	0.373072	0.000000	-10.000000	0.400000	-21.266666	603.500000	1023.000000	1023.000000	2046.000000
43.400002	0.037109	21.931387	9.280188	-0.661586	12.827512	0.485274	0.000000	-10.000000	0.425000	-22.100000	596.333313	1023.000000	1023.000000	2046.000000
43.419998	0.036495	21.568314	8.987796	-0.744663	12.778109	0.547072	0.000000	-10.000000	0.458333	-22.816668	589.000000	1023.000000	1023.000000	2046.000000
43.439999	0.036029	21.293411	8.777996	-0.778974	12.657564	0.636824	0.000000	-10.000000	0.483333	-23.450001	581.500000	1023.000000	1023.000000	2046.000000
43.459999	0.035370	20.903816	8.555591	-0.779977	12.440047	0.688155	0.000000	-10.000000	0.516667	-23.900000	573.833313	1023.000000	1023.000000	2046.000000
43.480000	0.034253	20.243288	8.378069	-0.883504	12.078118	0.670605	0.000000	-10.000000	0.541667	-24.549999	565.833313	1023.000000	1023.000000	2046.000000
43.500000	0.032839	19.407761	8.182002	-1.045095	11.633452	0.637401	0.000000	-10.000000	0.558333	-25.250000	557.500000	1023.000000	1023.000000	2046.000000
43.520000	0.031258	18.473383	7.944748	-1.158074	11.126173	0.560537	0.000000	-10.000000	0.575000	-25.900000	549.000000	1023.000000	1023.000000	2046.000000
43.540001	0.029640	17.517056	7.741704	-1.239503	10.565676	0.449178	0.000000	-10.000000	0.591667	-26.566668	540.333313	1023.000000	1023.000000	2046.000000
43.560001	0.028178	16.653294	7.529804	-1.357463	10.052430	0.428523	0.000000	-10.000000	0.625000	-27.333334	531.500000	1023.000000	1023.000000	2046.000000
43.580002	0.026869	15.879642	7.268787	-1.421619	9.602016	0.430458	0.000000	-10.000000	0.650000	-28.216667	522.333313	1023.000000	1023.000000	2046.000000
43.599998	0.025632	15.148802	7.015813	-1.409766	9.111682	0.431074	0.000000	-10.000000	0.675000	-28.933334	513.000000	1023.000000	1023.000000	2046.000000
43.619999	0.024200	14.301957	6.581331	-1.409372	8.707212	0.422786	0.000000	-10.000000	0.691667	-29.583334	503.333344	1023.000000	1023.000000	2046.000000
43.639999	0.022726	13.431257	6.216497	-1.365071	8.227144	0.352688	0.000000	-10.000000	0.741667	-30.166668	493.500000	1023.000000	1023.000000	2046.000000
43.660000	0.021477	12.692744	5.885450	-1.336446	7.804481	0.339260	0.000000	-10.000000	0.766667	-30.616667	483.500000	1023.000000	1023.000000	2046.000000
43.680000	0.020397	12.054764	5.622482	-1.250206	7.405200	0.277290	0.000000	-10.000000	0.800000	-31.016666	473.166656	1023.000000	1023.000000	2046.000000
43.700001	0.019363	11.443607	5.360310	-1.156657	7.017467	0.222488	0.000000	-10.000000	0.791667	-31.233334	462.833344	1023.000000	1023.000000	2046.000000
43.720001	0.018477	10.919785	5.157200	-1.085608	6.659599	0.188594	0.000000	-10.000000	0.800000	-31.416668	452.166656	1023.000000	1023.000000	2046.000000
43.740002	0.017551	10.372513	4.951508	-1.052833	6.257109	0.216729	0.000000	-10.000000	0.791667	-31.333334	441.833344	1023.000000	1023.000000	2046.000000
43.759998	0.016821	9.941249	4.689742	-0.944264	5.990782	0.204988	0.000000	-10.000000	0.783333	-31.166668	431.333344	1023.000000	1023.000000	2046.000000
43.779999	0.016151	9.545516	4.398994	-0.869570	5.742611	0.273480	0.000000	-10.000000	0.783333	-30.883333	421.000000	1023.000000	1023.000000	2046.000000
43.799999	0.015240	9.007079	4.133360	-0.832077	5.386069	0.319726	0.000000	-10.000000	0.775000	-30.716667	410.666656	1023.000000	1023.000000	2046.000000
43.820000	0.014068	8.314250	3.832481	-0.774019	5.016242	0.239546	0.000000	-10.000000	0.775000	-30.483334	400.500000	1023.000000	1023.000000	2046.000000
43.840000	0.013203	7.802725	3.666932	-0.652133	4.684442	0.103484	0.000000	-10.000000	0.775000	-30.550001	390.500000	1023.000000	1023.000000	2046.000000
43.860001	0.012976	7.668553	3.765698	-0.527847	4.436672	-0.005970	0.000000	-10.000000	0.775000	-30.450001	380.166656	1023.000000	1023.000000	2046.000000
43.880001	0.013249	7.830213	3.935437	-0.423903	4.323290	-0.004611	0.000000	-10.000000	0.750000	-30.333334	369.833344	1023.000000	1023.000000	2046.000000
43.900002	0.013754	8.128717	4.158912	-0.321634	4.187485	0.103955	0.000000	-10.000000	0.708333	-29.900000	359.500000	1023.000000	1023.000000	2046.000000
43.919998	0.013761	8.132583	4.166598	-0.244881	4.091846	0.119020	0.000000	-10.000000	0.691667	-29.483334	349.500000	1023.000000	1023.000000	2046.000000
43.939999	0.012738	7.528276	4.088231	-0.364158	3.697515	0.106688	0.000000	-10.000000	0.675000	-29.233334	339.833344	1023.000000	1023.000000	2046.000000
43.959999	0.011387	6.729579	3.839558	-0.339661	3.190474	0.039208	0.000000	-10.000000	0.675000	-28.933334	330.166656	1023.000000	1023.000000	2046.000000
43.980000	0.010422	6.159302	3.501434	0.000043	2.782961	-0.125137	0.000000	-10.000000	0.666667	-28.816668	320.666656	1023.000000	1023.000000	2046.000000
44.000000	0.009362	5.532715	3.068536	0.231851	2.398175	-0.165847	0.000000	-10.000000	0.675000	-28.800001	311.000000	1023.000000	1023.000000	2046.000000
44.020000	0.007604	4.494115	2.529394	0.357487	1.979683	-0.372448	0.000000	-10.000000	0.675000	-28.816668	301.333344	1023.000000	1023.000000	2046.000000
44.040001	0.005626	3.325018	2.208848	0.337471	1.390565	-0.611867	0.000000	-10.000000	0.666667	-28.650000	291.666656	1023.000000	1023.000000	2046.000000
44.060001	0.003274	1.934808	1.970724	0.091417	0.845421	-0.972754	0.000000	-10.000000	0.650000	-28.066668	282.000000	1023.000000	1023.000000	2046.000000
44.080002	0.000882	0.521267	1.825230	-0.241223	0.329218	-1.391958	0.000000	-10.000000	0.641667	-27.533335	272.666656	1023.000000	1023.000000	2046.000000
44.099998	-0.001801	-1.064643	1.571662	-0.581541	-0.244187	-1.810577	0.000000	-10.000000	0.608333	-26.833334	263.500000	1023.000000	1023.000000	2046.000000
44.119999	-0.004640	-2.742400	1.042262	-0.930371	-0.716945	-2.137347	0.000000	-10.000000	0.575000	-26.250000	254.666672	1023.000000	1023.000000	2046.000000
44.139999	-0.007435	-4.393797	0.379538	-1.216549	-1.117159	-2.439628	0.000000	-10.000000	0.525000	-25.416668	245.833328	1023.000000	1023.000000	2046.000000
44.160000	-0.010080	-5.957339	-0.212039	-1.460329	-1.528681	-2.756290	0.000000	-10.000000	0.516667	-24.850000	237.333328	1023.000000	1023.000000	2046.000000
44.180000	-0.012336	-7.290534	-0.797340	-1.597229	-1.827681	-3.068284	0.000000	-10.000000	0.508333	-24.516666	229.000000	1023.000000	1023.000000	2046.000000
44.200001	-0.014325	-8.465957	-1.302749	-1.788975	-2.095954	-3.278279	0.000000	-10.000000	0.516667	-24.483334	221.000000	1023.000000	1023.000000	2046.000000
44.220001	-0.015976	-9.442024	-1.767301	-1.962297	-2.280958	-3.431467	0.000000	-10.000000	0.508333	-24.233334	212.833328	1023.000000	1023.000000	2046.000000
44.240002	-0.017338	-10.246489	-2.293038	-2.066632	-2.373886	-3.512933	0.000000	-10.000000	0.508333	-23.966667	204.833328	1023.000000	1023.000000	2046.000000
44.259998	-0.018633	-11.011963	-2.728399	-2.210954	-2.505507	-3.567104	0.000000	-10.000000	0.483333	-23.466667	196.833328	1023.000000	1023.000000	2046.000000
44.279999	-0.019918	-11.771708	-3.034858	-2.336956	-2.716117	-3.683777	0.000000	-10.000000	0.450000	-23.116667	189.000000	1023.000000	1023.000000	2046.000000
44.299999	-0.020919	-12.362922	-3.258826	-2.360801	-2.825527	-3.917768	0.000000	-10.000000	0.416667	-22.700001	181.166672	1023.000000	1023.000000	2046.000000
44.320000	-0.021737	-12.846514	-3.419912	-2.451109	-2.906057	-4.069435	0.000000	-10.000000	0.408333	-22.450001	173.500000	1023.000000	1023.000000	2046.000000
44.340000	-0.022249	-13.149233	-3.457872	-2.630464	-2.944422	-4.116476	0.000000	-10.000000	0.408333	-22.283335	166.000000	1023.000000	1023.000000	2046.000000
44.360001	-0.022503	-13.299448	-3.617821	-2.787061	-2.833856	-4.060709	0.000000	-10.000000	0.408333	-22.083334	158.500000	1023.000000	1023.000000	2046.000000
44.380001	-0.022676	-13.401793	-3.900729	-2.830112	-2.701453	-3.969499	0.000000	-10.000000	0.408333	-21.983334	151.166672	1023.000000	1023.000000	2046.000000
44.400002	-0.022970	-13.575158	-4.113659	-2.843508	-2.722539	-3.895452	0.000000	-10.000000	0.408333	-21.883333	143.833328	1023.000000	1023.000000	2046.000000
44.419998	-0.023278	-13.757417	-4.281750	-2.871017	-2.759094	-3.845556	0.000000	-10.000000	0.408333	-21.683332	136.500000	1023.000000	1023.000000	2046.000000
44.439999	-0.023595	-13.944564	-4.396565	-2.802915	-2.799415	-3.945669	0.000000	-10.000000	0.383333	-21.283333	129.166672	1023.000000	1023.000000	2046.000000
44.459999	-0.024227	-14.318415	-4.461750	-2.832865	-2.896591	-4.127210	0.000000	-10.000000	0.366667	-20.650000	122.000000	1023.000000	1023.000000	2046.000000
44.480000	-0.025170	-14.875307	-4.526617	-3.043322	-3.042424	-4.262944	0.000000	-10.000000	0.350000	-20.250000	115.166664	1023.000000	1023.000000	2046.000000
44.500000	-0.025960	-15.342424	-4.619512	-3.269785	-3.179952	-4.273175	0.000000	-10.000000	0.350000	-19.866667	108.333336	1023.000000	1023.000000	2046.000000
44.520000	-0.026765	-15.818015	-4.748283	-3.429438	-3.345982	-4.294312	0.000000	-10.000000	0.341667	-19.666668	101.833336	1023.000000	1023.000000	2046.000000
44.540001	-0.027837	-16.451435	-4.814302	-3.596977	-3.675205	-4.364953	0.000000	-10.000000	0.341667	-19.283333	95.166664	1023.000000	1023.000000	2046.000000
44.560001	-0.028681	-16.950565	-4.918384	-3.623665	-3.858849	-4.549667	0.000000	-10.000000	0.308333	-18.683332	88.833336	1023.000000	1023.000000	2046.000000
44.580002	-0.029627	-17.509407	-5.010159	-3.665354	-4.066442	-4.767453	0.000000	-10.000000	0.283333	-17.833334	82.500000	1023.000000	1023.000000	2046.000000
44.599998	-0.030320	-17.919069	-5.055232	-3.772534	-4.215193	-4.876111	0.000000	-10.000000	0.250000	-17.033333	76.500000	1023.000000	1023.000000	2046.000000
44.619999	-0.030768	-18.183741	-5.155041	-3.840303	-4.268104	-4.920293	0.000000	-10.000000	0.250000	-16.416668	70.833336	1023.000000	1023.000000	2046.000000
44.639999	-0.031046	-18.347904	-5.199223	-3.891071	-4.345466	-4.912145	0.000000	-10.000000	0.250000	-16.049999	65.333336	1023.000000	1023.000000	2046.000000
44.660000	-0.031127	-18.396049	-5.106906	-3.937845	-4.496317	-4.854982	0.000000	-10.000000	0.241667	-15.650001	60.000000	1023.000000	1023.000000	2046.000000
44.680000	-0.031003	-18.322845	-5.094514	-3.824351	-4.452939	-4.951042	0.000000	-10.000000	0.225000	-15.266666	54.666668	1023.000000	1023.000000	2046.000000
44.700001	-0.031140	-18.403645	-5.065942	-3.796773	-4.515178	-5.025751	0.000000	-10.000000	0.208333	-14.583333	49.666668	1023.000000	1023.000000	2046.000000
44.720001	-0.031172	-18.422699	-5.154362	-3.814062	-4.512695	-4.941579	0.000000	-10.000000	0.200000	-13.966666	44.833332	1023.000000	1023.000000	2046.000000
44.740002	-0.031079	-18.367966	-5.138984	-3.788583	-4.586989	-4.853410	0.000000	-10.000000	0.191667	-13.300000	40.333332	1023.000000	1023.000000	2046.000000
44.759998	-0.031108	-18.384886	-5.068887	-3.739116	-4.741034	-4.835848	0.000000	-10.000000	0.166667	-12.883333	35.666668	1023.000000	1023.000000	2046.000000
44.779999	-0.030966	-18.301138	-5.043669	-3.606900	-4.749237	-4.901333	0.000000	-10.000000	0.133333	-12.316667	31.333334	1023.000000	1023.000000	2046.000000
44.799999	-0.031083	-18.370245	-4.998972	-3.540624	-4.827950	-5.002699	0.000000	-10.000000	0.116667	-11.833333	27.000000	1023.000000	1023.000000	2046.000000
44.820000	-0.031090	-18.374136	-5.029568	-3.561521	-4.833713	-4.949334	0.000000	-10.000000	0.108333	-11.283334	23.166666	1023.000000	1023.000000	2046.000000
44.840000	-0.031099	-18.379299	-5.074478	-3.584356	-4.868429	-4.852036	0.000000	-10.000000	0.108333	-10.783334	19.500000	1023.000000	1023.000000	2046.000000
44.860001	-0.031118	-18.390873	-5.005624	-3.580938	-4.962947	-4.841365	0.000000	-10.000000	0.100000	-10.300000	16.000000	1023.000000	1023.000000	2046.000000
44.880001	-0.031126	-18.395678	-5.030815	-3.462131	-4.928088	-4.974643	0.000000	-10.000000	0.100000	-9.850000	12.500000	1023.000000	1023.000000	2046.000000
44.900002	-0.031342	-18.523394	-5.000941	-3.460733	-4.963164	-5.098556	0.000000	-10.000000	0.100000	-9.333333	9.166667	1023.000000	1023.000000	2046.000000
44.919998	-0.031401	-18.557800	-5.027634	-3.514741	-4.958449	-5.056977	0.000000	-10.000000	0.083333	-8.750000	6.000000	1023.000000	1023.000000	2046.000000
44.939999	-0.031186	-18.430967	-5.014886	-3.514105	-4.956210	-4.945767	0.000000	-10.000000	0.075000	-8.050000	3.166667	1023.000000	1023.000000	2046.000000
44.959999	-0.031114	-18.388517	-4.956212	-3.522364	-4.945875	-4.964067	0.000000	-10.000000	0.058333	-7.450000	0.666667	1023.000000	1023.000000	2046.000000
44.980000	-0.030768	-18.184170	-4.805647	-3.411389	-4.910491	-5.056642	0.000000	-10.000000	0.058333	-6.883333	-1.500000	1023.000000	1023.000000	2046.000000
45.000000	-0.030182	-17.837425	-4.616888	-3.271527	-4.792663	-5.156348	0.000000	-10.000000	0.050000	-6.333333	-3.500000	1023.000000	1023.000000	2046.000000
45.020000	-0.029691	-17.547585	-4.398327	-3.201651	-4.794976	-5.152630	0.000000	-10.000000	0.050000	-5.600000	-5.500000	1023.000000	1023.000000	2046.000000
45.040001	-0.029099	-17.197634	-4.204976	-3.204109	-4.740826	-5.047721	0.000000	-10.000000	0.050000	-4.683333	-7.333333	1023.000000	1023.000000	2046.000000
45.060001	-0.028674	-16.946074	-3.920834	-3.270819	-4.821346	-4.933074	0.000000	-10.000000	0.050000	-3.800000	-9.000000	1023.000000	1023.000000	2046.000000
45.080002	-0.028696	-16.959562	-3.758565	-3.380228	-4.830810	-4.989959	0.000000	-10.000000	0.050000	-3.050000	-10.333333	1023.000000	1023.000000	2046.000000
45.099998	-0.028403	-16.786240	-3.592484	-3.302861	-4.752319	-5.138576	0.000000	-10.000000	0.041667	-2.433333	-11.333333	1023.000000	1023.000000	2046.000000
45.119999	-0.028338	-16.747902	-3.603983	-3.182108	-4.811209	-5.150603	0.000000	-10.000000	0.041667	-2.100000	-11.833333	1023.000000	1023.000000	2046.000000
45.139999	-0.028068	-16.588051	-3.858302	-2.892702	-4.835170	-5.001877	0.000000	-10.000000	0.041667	-2.300000	-12.166667	1023.000000	1023.000000	2046.000000
45.160000	-0.028490	-16.837601	-4.013280	-2.738175	-5.122459	-4.963686	0.000000	-10.000000	0.050000	-2.800000	-12.666667	1023.000000	1023.000000	2046.000000
45.180000	-0.029229	-17.274073	-4.112626	-2.626618	-5.425951	-5.108879	0.000000	-10.000000	0.041667	-3.033333	-13.500000	1023.000000	1023.000000	2046.000000
45.200001	-0.030663	-18.122065	-4.309858	-2.774030	-5.600614	-5.437563	0.000000	-10.000000	0.025000	-2.016667	-14.333333	1023.000000	1023.000000	2046.000000
45.220001	-0.032713	-19.333563	-4.431670	-3.175552	-5.955353	-5.770988	0.000000	-10.000000	0.025000	-0.916667	-14.833333	1023.000000	1023.000000	2046.000000
45.240002	-0.034745	-20.534195	-4.650367	-3.576639	-6.276649	-6.030540	0.000000	-10.000000	0.025000	0.716667	-15.000000	1023.000000	1023.000000	2046.000000
45.259998	-0.036736	-21.710680	-4.904530	-4.008098	-6.637038	-6.161014	0.000000	-10.000000	0.033333	1.766667	-15.000000	1023.000000	1023.000000	2046.000000
45.279999	-0.038569	-22.794323	-5.283281	-4.259872	-6.852744	-6.398426	0.000000	-10.000000	0.033333	3.033333	-15.000000	1023.000000	1023.000000	2046.000000
45.299999	-0.040022	-23.652929	-5.681248	-4.390545	-6.940397	-6.640740	0.000000	-10.000000	0.033333	3.233333	-15.000000	1023.000000	1023.000000	2046.000000
45.320000	-0.041300	-24.408411	-6.147709	-4.433729	-6.933504	-6.893471	0.000000	-10.000000	0.050000	1.883333	-15.000000	1023.000000	1023.000000	2046.000000
45.340000	-0.042479	-25.105244	-6.520651	-4.560369	-7.060453	-6.963771	0.000000	-10.000000	0.050000	-0.233333	-15.000000	1023.000000	1023.000000	2046.000000
45.360001	-0.043258	-25.565535	-6.858197	-4.689392	-7.109208	-6.908737	0.000000	-10.000000	0.058333	-2.200000	-15.500000	1023.000000	1023.000000	2046.000000
45.380001	-0.043724	-25.841101	-7.055099	-4.737938	-7.215083	-6.832981	0.000000	-10.000000	0.050000	-3.116667	-16.333334	1023.000000	1023.000000	2046.000000
45.400002	-0.044215	-26.130796	-7.249779	-4.797602	-7.260611	-6.822804	0.000000	-10.000000	0.050000	-3.450000	-17.500000	1023.000000	1023.000000	2046.000000
45.419998	-0.044419	-26.251455	-7.461401	-4.693453	-7.178622	-6.917980	0.000000	-10.000000	0.050000	-3.400000	-18.666666	1023.000000	1023.000000	2046.000000
45.439999	-0.044651	-26.388685	-7.601148	-4.640148	-7.136786	-7.010604	0.000000	-10.000000	0.050000	-3.066667	-19.833334	1023.000000	1023.000000	2046.000000
45.459999	-0.044984	-26.585621	-7.639652	-4.782269	-7.163755	-6.999944	0.000000	-10.000000	0.050000	-2.633333	-21.000000	1023.000000	1023.000000	2046.000000
45.480000	-0.044799	-26.476044	-7.652706	-4.852531	-7.030759	-6.940047	0.000000	-10.000000	0.050000	-2.366667	-21.833334	1023.000000	1023.000000	2046.000000
45.500000	-0.044169	-26.104086	-7.629406	-4.928874	-6.865883	-6.679923	0.000000	-10.000000	0.050000	-2.400000	-22.666666	1023.000000	1023.000000	2046.000000
45.520000	-0.043670	-25.808880	-7.671789	-4.825776	-6.698502	-6.612813	0.000000	-10.000000	0.050000	-2.833333	-23.500000	1023.000000	1023.000000	2046.000000
45.540001	-0.042987	-25.405279	-7.729301	-4.620971	-6.458930	-6.596077	0.000000	-10.000000	0.050000	-3.300000	-24.500000	1023.000000	1023.000000	2046.000000
45.560001	-0.042604	-25.178724	-7.758461	-4.496980	-6.323935	-6.599349	0.000000	-10.000000	0.050000	-3.383333	-25.500000	1023.000000	1023.000000	2046.000000
45.580002	-0.042333	-25.018957	-7.693835	-4.570276	-6.254725	-6.500122	0.000000	-10.000000	0.050000	-3.083333	-26.500000	1023.000000	1023.000000	2046.000000
45.599998	-0.042101	-24.881660	-7.623797	-4.681471	-6.203839	-6.372553	0.000000	-10.000000	0.050000	-2.766667	-27.500000	1023.000000	1023.000000	2046.000000
45.619999	-0.041819	-24.715176	-7.467297	-4.727271	-6.175610	-6.344998	0.000000	-10.000000	0.058333	-2.683333	-28.500000	1023.000000	1023.000000	2046.000000
45.639999	-0.041946	-24.790253	-7.418701	-4.763422	-6.206174	-6.401955	0.000000	-10.000000	0.058333	-2.650000	-29.500000	1023.000000	1023.000000	2046.000000
45.660000	-0.042114	-24.889463	-7.446760	-4.766374	-6.158860	-6.517470	0.000000	-10.000000	0.041667	-1.766667	-30.333334	1023.000000	1023.000000	2046.000000
45.680000	-0.042508	-25.122219	-7.381939	-4.947747	-6.290359	-6.502172	0.000000	-10.000000	0.016667	0.266667	-30.833334	1023.000000	1023.000000	2046.000000
45.700001	-0.042180	-24.928495	-7.243725	-5.058588	-6.257277	-6.368907	0.000000	-10.000000	-0.008333	3.533333	-31.000000	1023.000000	1023.000000	2046.000000
45.720001	-0.041376	-24.453154	-7.009505	-5.028938	-6.128160	-6.286551	0.000000	-10.000000	-0.033333	7.516666	-31.000000	1023.000000	1023.000000	2046.000000
45.740002	-0.040325	-23.832344	-6.812999	-4.894629	-5.855466	-6.269249	0.000000	-10.000000	-0.083333	11.283334	-31.000000	1023.000000	1023.000000	2046.000000
45.759998	-0.039531	-23.363068	-6.646070	-4.878690	-5.595975	-6.242333	0.000000	-10.000000	-0.133333	14.550000	-31.000000	1023.000000	1023.000000	2046.000000
45.779999	-0.038609	-22.817713	-6.400558	-4.948710	-5.401832	-6.066613	0.000000	-10.000000	-0.175000	16.750000	-31.000000	1023.000000	1023.000000	2046.000000
45.799999	-0.036856	-21.782053	-6.007734	-4.884647	-5.080868	-5.808804	0.000000	-10.000000	-0.216667	18.783335	-21.500000	1023.000000	1023.000000	2046.000000
45.820000	-0.034798	-20.565882	-5.594241	-4.767439	-4.648724	-5.555477	0.000000	-10.000000	-0.266667	20.700001	-2.000000	1023.000000	1023.000000	2046.000000
45.840000	-0.032717	-19.335691	-5.263269	-4.513650	-4.134299	-5.424471	0.000000	-10.000000	-0.316667	22.633333	20.000000	1023.000000	1023.000000	2046.000000
45.860001	-0.030808	-18.207390	-4.918159	-4.305412	-3.670933	-5.312885	0.000000	-10.000000	-0.375000	24.300001	35.000000	1023.000000	1023.000000	2046.000000
45.880001	-0.029048	-17.167145	-4.513091	-4.265543	-3.305812	-5.082699	0.000000	-10.000000	-0.425000	25.533333	42.833332	1023.000000	1023.000000	2046.000000
45.900002	-0.027110	-16.021965	-4.086969	-4.214487	-2.914821	-4.805689	0.000000	-10.000000	-0.466667	26.633333	51.000000	1023.000000	1023.000000	2046.000000
45.919998	-0.024763	-14.634749	-3.590642	-4.082083	-2.448603	-4.513421	0.000000	-10.000000	-0.491667	27.583334	59.666668	1023.000000	1023.000000	2046.000000
45.939999	-0.022373	-13.222429	-3.084764	-3.988381	-1.955939	-4.193345	0.000000	-10.000000	-0.533333	28.716667	68.666664	1023.000000	1023.000000	2046.000000
45.959999	-0.020095	-11.876019	-2.793887	-3.715280	-1.288020	-4.078832	0.000000	-10.000000	-0.575000	29.950001	78.000000	1023.000000	1023.000000	2046.000000
45.980000	-0.018083	-10.686822	-2.404732	-3.546817	-0.791875	-3.943399	0.000000	-10.000000	-0.616667	30.766666	87.833336	1023.000000	1023.000000	2046.000000
46.000000	-0.016250	-9.603463	-1.942457	-3.569454	-0.402179	-3.689373	0.000000	-10.000000	-0.633333	31.600000	98.000000	1023.000000	1023.000000	2046.000000
46.020000	-0.013970	-8.256269	-1.436667	-3.474579	0.078052	-3.423076	0.000000	-10.000000	-0.658333	31.850002	108.500000	1023.000000	1023.000000	2046.000000
46.040001	-0.011435	-6.758247	-0.884538	-3.371363	0.608986	-3.111331	0.000000	-10.000000	-0.658333	32.616669	119.000000	1023.000000	1023.000000	2046.000000
46.060001	-0.009137	-5.399892	-0.499398	-3.111188	1.242918	-3.032224	0.000000	-10.000000	-0.691667	32.883335	129.833328	1023.000000	1023.000000	2046.000000
46.080002	-0.006966	-4.117052	-0.118289	-2.915849	1.783155	-2.866068	0.000000	-10.000000	-0.700000	33.416668	140.833328	1023.000000	1023.000000	2046.000000
46.099998	-0.005295	-3.129125	0.317189	-2.913663	2.152267	-2.684919	0.000000	-10.000000	-0.716667	33.766666	152.000000	1023.000000	1023.000000	2046.000000
46.119999	-0.003096	-1.829646	0.831318	-2.820788	2.599255	-2.439431	0.000000	-10.000000	-0.708333	33.983334	163.166672	1023.000000	1023.000000	2046.000000
46.139999	-0.000669	-0.395501	1.480253	-2.657857	2.926241	-2.144138	0.000000	-10.000000	-0.725000	34.550003	174.500000	1023.000000	1023.000000	2046.000000
46.160000	0.001663	0.982745	2.079935	-2.514507	3.407315	-1.989998	0.000000	-10.000000	-0.758333	34.716667	185.833328	1023.000000	1023.000000	2046.000000
46.180000	0.003584	2.118083	2.588445	-2.409177	3.880762	-1.941946	0.000000	-10.000000	-0.783333	35.166668	197.333328	1023.000000	1023.000000	2046.000000
46.200001	0.005230	3.090642	3.110130	-2.436476	4.306097	-1.889108	0.000000	-10.000000	-0.791667	35.299999	209.000000	1023.000000	1023.000000	2046.000000
46.220001	0.006482	3.830713	3.769647	-2.606344	4.461477	-1.794067	0.000000	-10.000000	-0.791667	35.599998	221.000000	1023.000000	1023.000000	2046.000000
46.240002	0.008415	4.973219	4.364823	-2.641034	4.826039	-1.576608	0.000000	-10.000000	-0.791667	35.933334	233.000000	1023.000000	1023.000000	2046.000000
46.259998	0.011559	6.831184	4.924151	-2.204804	5.364168	-1.252331	0.000000	-10.000000	-0.775000	35.983334	244.833328	1023.000000	1023.000000	2046.000000
46.279999	0.014012	8.280902	5.142184	-1.735865	5.839120	-0.964537	0.000000	-10.000000	-0.741667	35.683334	256.833344	1023.000000	1023.000000	2046.000000
46.299999	0.015151	8.954118	5.069221	-1.253533	6.153925	-1.015496	0.000000	-10.000000	-0.725000	35.400002	268.500000	1023.000000	1023.000000	2046.000000
46.320000	0.015093	8.919772	5.053359	-1.197843	6.105408	-1.041152	0.000000	-10.000000	-0.750000	35.083336	280.333344	1023.000000	1023.000000	2046.000000
46.340000	0.013375	7.904594	4.905180	-1.625896	5.820238	-1.194927	0.000000	-10.000000	-0.766667	35.299999	292.000000	1023.000000	1023.000000	2046.000000
46.360001	0.012119	7.162431	4.841578	-1.996333	5.688464	-1.371278	0.000000	-10.000000	-0.750000	35.266666	304.000000	1023.000000	1023.000000	2046.000000
46.380001	0.011676	6.900311	4.795775	-2.179163	5.730088	-1.446388	0.000000	-10.000000	-0.725000	35.033333	315.833344	1023.000000	1023.000000	2046.000000
46.400002	0.011182	6.608442	4.432908	-2.208106	5.961745	-1.578106	0.000000	-10.000000	-0.691667	34.333332	327.500000	1023.000000	1023.000000	2046.000000
46.419998	0.010764	6.361403	4.134274	-2.280013	6.148556	-1.641414	0.000000	-10.000000	-0.675000	33.700001	339.000000	1023.000000	1023.000000	2046.000000
46.439999	0.010590	6.258690	4.063171	-2.362109	6.194853	-1.637224	0.000000	-10.000000	-0.641667	33.216667	350.333344	1023.000000	1023.000000	2046.000000
46.459999	0.011550	6.826224	4.094242	-2.253593	6.524020	-1.538445	0.000000	-10.000000	-0.616667	32.933334	361.500000	1023.000000	1023.000000	2046.000000
46.480000	0.012936	7.645120	4.130281	-2.032724	6.978577	-1.431014	0.000000	-10.000000	-0.608333	32.450001	372.500000	1023.000000	1023.000000	2046.000000
46.500000	0.014037	8.296117	4.051444	-1.816288	7.446019	-1.385058	0.000000	-10.000000	-0.600000	32.066666	383.500000	1023.000000	1023.000000	2046.000000
46.520000	0.014929	8.822749	4.092541	-1.718264	7.746521	-1.298048	0.000000	-10.000000	-0.616667	31.816668	394.166656	1023.000000	1023.000000	2046.000000
46.540001	0.015493	9.156439	4.224093	-1.747074	7.925003	-1.245583	0.000000	-10.000000	-0.608333	31.666668	404.833344	1023.000000	1023.000000	2046.000000
46.560001	0.016689	9.863409	4.493800	-1.739901	8.240149	-1.130640	0.000000	-10.000000	-0.600000	31.350000	415.333344	1023.000000	1023.000000	2046.000000
46.580002	0.018651	11.022929	4.818954	-1.591764	8.781748	-0.986009	0.000000	-10.000000	-0.575000	31.116667	426.000000	1023.000000	1023.000000	2046.000000
46.599998	0.020571	12.157219	5.062070	-1.503050	9.452549	-0.854350	0.000000	-10.000000	-0.558333	30.850000	436.333344	1023.000000	1023.000000	2046.000000
46.619999	0.022179	13.107584	5.281058	-1.474215	10.037719	-0.736978	0.000000	-10.000000	-0.533333	30.433332	446.666656	1023.000000	1023.000000	2046.000000
46.639999	0.023612	13.954930	5.591832	-1.494647	10.434722	-0.576977	0.000000	-10.000000	-0.508333	29.600000	457.000000	1023.000000	1023.000000	2046.000000
46.660000	0.025059	14.810113	5.946476	-1.566360	10.855702	-0.425706	0.000000	-10.000000	-0.491667	28.966667	467.000000	1023.000000	1023.000000	2046.000000
46.680000	0.027463	16.230780	6.400697	-1.438847	11.517715	-0.248786	0.000000	-10.000000	-0.483333	28.500000	476.833344	1023.000000	1023.000000	2046.000000
46.700001	0.030031	17.748089	6.870861	-1.353552	12.229489	0.001291	0.000000	-10.000000	-0.466667	28.133333	486.333344	1023.000000	1023.000000	2046.000000
46.720001	0.031867	18.833311	7.215171	-1.342733	12.817081	0.143793	0.000000	-10.000000	-0.425000	27.233334	495.833344	1023.000000	1023.000000	2046.000000
46.740002	0.033076	19.547674	7.703597	-1.507471	13.101162	0.250388	0.000000	-10.000000	-0.391667	26.383335	505.000000	1023.000000	1023.000000	2046.000000
46.759998	0.033985	20.084959	8.292325	-1.811437	13.175372	0.428701	0.000000	-10.000000	-0.383333	25.700001	514.000000	1023.000000	1023.000000	2046.000000
46.779999	0.035620	21.051184	8.766976	-1.809007	13.559591	0.533622	0.000000	-10.000000	-0.391667	25.350000	522.666687	1023.000000	1023.000000	2046.000000
46.799999	0.037202	21.986156	9.143641	-1.773857	14.034275	0.582097	0.000000	-10.000000	-0.383333	25.033333	531.333313	1023.000000	1023.000000	2046.000000
46.820000	0.038313	22.643272	9.522092	-1.873786	14.332407	0.662559	0.000000	-10.000000	-0.366667	24.566668	539.666687	1023.000000	1023.000000	2046.000000
46.840000	0.039137	23.129877	10.144758	-2.070785	14.366770	0.689135	0.000000	-10.000000	-0.341667	24.350000	548.000000	1023.000000	1023.000000	2046.000000
46.860001	0.041049	24.259880	10.747399	-2.071028	14.764033	0.819476	0.000000	-10.000000	-0.333333	24.166668	556.000000	1023.000000	1023.000000	2046.000000
46.880001	0.043116	25.481260	11.141076	-1.957227	15.366199	0.931211	0.000000	-10.000000	-0.316667	24.050001	564.000000	1023.000000	1023.000000	2046.000000
46.900002	0.044616	26.367962	11.426829	-1.901748	15.781127	1.061753	0.000000	-10.000000	-0.308333	23.766666	572.000000	1023.000000	1023.000000	2046.000000
46.919998	0.045823	27.081238	11.888429	-1.935732	16.008966	1.119575	0.000000	-10.000000	-0.300000	23.533333	580.000000	1023.000000	1023.000000	2046.000000
46.939999	0.047883	28.298733	12.465976	-1.844815	16.372623	1.304950	0.000000	-10.000000	-0.300000	23.466667	588.000000	1023.000000	1023.000000	2046.000000
46.959999	0.050421	29.798704	12.904286	-1.613651	16.985136	1.522933	0.000000	-10.000000	-0.283333	23.333334	596.000000	1023.000000	1023.000000	2046.000000
46.980000	0.052397	30.966600	13.260160	-1.436083	17.468254	1.674271	0.000000	-10.000000	-0.258333	23.050001	603.833313	1023.000000	1023.000000	2046.000000
47.000000	0.053932	31.873621	13.632748	-1.334562	17.772991	1.802445	0.000000	-10.000000	-0.225000	22.383333	611.500000	1023.000000	1023.000000	2046.000000
47.020000	0.055275	32.667549	14.121594	-1.281458	17.948566	1.878846	0.000000	-10.000000	-0.208333	21.683334	619.000000	1023.000000	1023.000000	2046.000000
47.040001	0.057384	33.914219	14.520114	-1.036502	18.425695	2.004911	0.000000	-10.000000	-0.200000	20.933334	626.333313	1023.000000	1023.000000	2046.000000
47.060001	0.059260	35.022499	14.835780	-0.817448	18.868237	2.135929	0.000000	-10.000000	-0.191667	19.933334	635.666687	1023.000000	1023.000000	2046.000000
47.080002	0.060731	35.891754	15.127422	-0.709686	19.232969	2.241050	0.000000	-10.000000	-0.183333	19.116667	642.500000	1023.000000	1023.000000	2046.000000
47.099998	0.062088	36.694046	15.580326	-0.673301	19.448191	2.338829	0.000000	-10.000000	-0.158333	18.333334	649.166687	1023.000000	1023.000000	2046.000000
47.119999	0.063864	37.743446	16.194336	-0.566590	19.688639	2.427063	0.000000	-10.000000	-0.125000	17.483334	653.333313	1023.000000	1023.000000	2046.000000
47.139999	0.066262	39.160862	16.797197	-0.294653	20.087431	2.570886	0.000000	-10.000000	-0.083333	16.200001	659.500000	1023.000000	1023.000000	2046.000000
47.160000	0.068587	40.535099	17.292414	-0.065251	20.559071	2.748866	0.000000	-10.000000	-0.066667	14.866667	665.166687	1023.000000	1023.000000	2046.000000
47.180000	0.069790	41.245956	17.644361	-0.015971	20.771608	2.845956	0.000000	-10.000000	-0.058333	13.716667	670.333313	1023.000000	1023.000000	2046.000000
47.200001	0.070205	41.491428	17.979664	0.024285	20.624605	2.862875	0.000000	-10.000000	-0.041667	12.400001	675.000000	1023.000000	1023.000000	2046.000000
47.220001	0.070115	41.437778	18.062859	0.157015	20.315720	2.902186	0.000000	-10.000000	-0.016667	10.750000	679.333313	1023.000000	1023.000000	2046.000000
47.240002	0.070973	41.945179	17.944302	0.633558	20.287756	3.079562	0.000000	-10.000000	0.000000	8.900000	683.166687	1023.000000	1023.000000	2046.000000
47.259998	0.070884	41.892151	17.592495	1.066977	20.105276	3.127402	0.000000	-10.000000	0.000000	7.200000	686.500000	1023.000000	1023.000000	2046.000000
47.279999	0.070175	41.473454	17.257307	1.395441	19.799892	3.020814	0.000000	-10.000000	0.000000	5.833333	689.166687	1023.000000	1023.000000	2046.000000
47.299999	0.069120	40.849796	17.192169	1.449591	19.324007	2.884028	0.000000	-10.000000	0.016667	4.916667	691.500000	1023.000000	1023.000000	2046.000000
47.320000	0.067007	39.601387	17.112972	1.098240	18.731314	2.658862	0.000000	-10.000000	0.033333	4.066667	693.166687	1023.000000	1023.000000	2046.000000
47.340000	0.064595	38.175785	16.860741	0.853364	18.173307	2.288373	0.000000	-10.000000	0.058333	1.716667	694.666687	1023.000000	1023.000000	2046.000000
47.360001	0.062450	36.907982	16.304354	0.755299	17.817045	2.031284	0.000000	-10.000000	0.066667	-0.733333	695.500000	1023.000000	1023.000000	2046.000000
47.380001	0.059899	35.400173	15.588284	0.591985	17.357843	1.862060	0.000000	-10.000000	0.066667	-3.366667	696.000000	1023.000000	1023.000000	2046.000000
47.400002	0.057599	34.040733	14.889388	0.517194	16.966961	1.667191	0.000000	-10.000000	0.075000	-4.766667	696.000000	1023.000000	1023.000000	2046.000000
47.419998	0.055595	32.856663	14.322408	0.408021	16.620575	1.505661	0.000000	-10.000000	0.083333	-5.900000	696.000000	1023.000000	1023.000000	2046.000000
47.439999	0.054165	32.011345	13.888310	0.348757	16.406620	1.367658	0.000000	-10.000000	0.100000	-6.533333	696.000000	1023.000000	1023.000000	2046.000000
47.459999	0.053263	31.478300	13.530535	0.416930	16.312622	1.218213	0.000000	-10.000000	0.091667	-6.600000	696.000000	1023.000000	1023.000000	2046.000000
47.480000	0.052663	31.123579	13.079405	0.471951	16.390182	1.182041	0.000000	-10.000000	0.091667	-6.550000	696.000000	1023.000000	1023.000000	2046.000000
47.500000	0.051793	30.609520	12.725136	0.390127	16.317165	1.177093	0.000000	-10.000000	0.083333	-6.583333	696.000000	1023.000000	1023.000000	2046.000000
47.520000	0.050818	30.033220	12.466810	0.220735	16.195343	1.150333	0.000000	-10.000000	0.091667	-6.700000	696.000000	1023.000000	1023.000000	2046.000000
47.540001	0.049926	29.506350	12.305510	0.109445	16.067619	1.023777	0.000000	-10.000000	0.083333	-7.016667	696.000000	1023.000000	1023.000000	2046.000000
47.560001	0.049476	29.240538	12.313004	-0.001295	16.014889	0.913938	0.000000	-10.000000	0.091667	-7.316667	689.000000	1023.000000	1023.000000	2046.000000
47.580002	0.049614	29.321695	12.122393	0.048414	16.295403	0.855488	0.000000	-10.000000	0.091667	-7.600000	681.166687	1023.000000	1023.000000	2046.000000
47.599998	0.049459	29.230001	11.961963	-0.136399	16.408798	0.995640	0.000000	-10.000000	0.100000	-7.866667	672.500000	1023.000000	1023.000000	2046.000000
47.619999	0.049043	28.984367	11.848950	-0.318287	16.372894	1.080810	0.000000	-10.000000	0.100000	-8.383333	669.833313	1023.000000	1023.000000	2046.000000
47.639999	0.048775	28.826149	11.900454	-0.465483	16.341869	1.049308	0.000000	-10.000000	0.100000	-8.883333	667.000000	1023.000000	1023.000000	2046.000000
47.660000	0.049149	29.046831	11.852343	-0.449813	16.617962	1.026339	0.000000	-10.000000	0.100000	-9.200000	664.000000	1023.000000	1023.000000	2046.000000
47.680000	0.049936	29.512249	11.864923	-0.383398	16.913342	1.117383	0.000000	-10.000000	0.100000	-9.133333	661.000000	1023.000000	1023.000000	2046.000000
47.700001	0.049892	29.486065	11.923685	-0.581701	16.899929	1.244151	0.000000	-10.000000	0.100000	-9.133333	658.000000	1023.000000	1023.000000	2046.000000
47.720001	0.049366	29.175154	11.971343	-0.873865	16.756214	1.321461	0.000000	-10.000000	0.100000	-9.433333	655.000000	1023.000000	1023.000000	2046.000000
47.740002	0.048723	28.795181	12.121326	-1.091117	16.506651	1.258321	0.000000	-10.000000	0.100000	-9.800000	651.833313	1023.000000	1023.000000	2046.000000
47.759998	0.048618	28.733501	12.160994	-1.143385	16.507778	1.208114	0.000000	-10.000000	0.108333	-10.183333	648.500000	1023.000000	1023.000000	2046.000000
47.779999	0.048323	28.559122	12.183146	-1.243066	16.400181	1.218861	0.000000	-10.000000	0.125000	-10.416667	645.000000	1023.000000	1023.000000	2046.000000
47.799999	0.047646	28.158695	12.224195	-1.487390	16.162001	1.259888	0.000000	-10.000000	0.133333	-10.650001	641.500000	1023.000000	1023.000000	2046.000000
47.820000	0.047085	27.827425	12.329891	-1.613242	15.894911	1.215865	0.000000	-10.000000	0.133333	-10.750000	638.000000	1023.000000	1023.000000	2046.000000
47.840000	0.046769	27.640717	12.476606	-1.633583	15.686794	1.110900	0.000000	-10.000000	0.125000	-10.866667	634.500000	1023.000000	1023.000000	2046.000000
47.860001	0.046893	27.713589	12.444443	-1.549415	15.731454	1.087106	0.000000	-10.000000	0.116667	-10.933333	630.833313	1023.000000	1023.000000	2046.000000
47.880001	0.047093	27.832239	12.340961	-1.515351	15.778417	1.228214	0.000000	-10.000000	0.125000	-11.066667	627.166687	1023.000000	1023.000000	2046.000000
47.900002	0.046773	27.643017	12.334949	-1.651815	15.569345	1.390539	0.000000	-10.000000	0.125000	-11.066667	623.500000	1023.000000	1023.000000	2046.000000
47.919998	0.046784	27.649092	12.442042	-1.589575	15.405927	1.390697	0.000000	-10.000000	0.125000	-10.966667	619.833313	1023.000000	1023.000000	2046.000000
47.939999	0.047235	27.915829	12.480485	-1.364688	15.411081	1.388951	0.000000	-10.000000	0.108333	-10.783334	616.166687	1023.000000	1023.000000	2046.000000
47.959999	0.047708	28.195395	12.446406	-1.152472	15.388291	1.513169	0.000000	-10.000000	0.100000	-10.516666	612.500000	1023.000000	1023.000000	2046.000000
47.980000	0.047488	28.065155	12.370935	-1.146351	15.156737	1.683833	0.000000	-10.000000	0.100000	-10.233334	609.000000	1023.000000	1023.000000	2046.000000
48.000000	0.047429	28.030256	12.372261	-1.105426	14.961073	1.802350	0.000000	-10.000000	0.100000	-10.000000	605.500000	1023.000000	1023.000000	2046.000000
48.020000	0.047240	27.918846	12.399854	-0.947673	14.783466	1.683199	0.000000	-10.000000	0.100000	-9.783334	602.166687	1023.000000	1023.000000	2046.000000
48.040001	0.047757	28.224194	12.446287	-0.737649	14.843946	1.671611	0.000000	-10.000000	0.100000	-9.633333	598.833313	1023.000000	1023.000000	2046.000000
48.060001	0.048646	28.749958	12.578375	-0.568173	14.996189	1.743567	0.000000	-10.000000	0.100000	-9.416667	595.666687	1023.000000	1023.000000	2046.000000
48.080002	0.049623	29.327093	12.925607	-0.525957	14.991461	1.935982	0.000000	-10.000000	0.100000	-9.016666	592.500000	1023.000000	1023.000000	2046.000000
48.099998	0.050763	30.001209	13.357799	-0.451689	14.993462	2.101639	0.000000	-10.000000	0.100000	-8.516666	589.500000	1023.000000	1023.000000	2046.000000
48.119999	0.051566	30.475590	13.700802	-0.332768	14.983937	2.123619	0.000000	-10.000000	0.100000	-7.916667	586.666687	1023.000000	1023.000000	2046.000000
48.139999	0.051597	30.493765	13.812585	-0.235026	14.893104	2.023102	0.000000	-10.000000	0.100000	-7.666667	584.000000	1023.000000	1023.000000	2046.000000
48.160000	0.051497	30.434801	13.745609	-0.121814	14.610374	2.200632	0.000000	-10.000000	0.100000	-7.616667	581.500000	1023.000000	1023.000000	2046.000000
48.180000	0.051371	30.360209	13.518612	0.231249	14.334279	2.276068	0.000000	-10.000000	0.100000	-7.933333	579.000000	1023.000000	1023.000000	2046.000000
48.200001	0.050565	29.883923	13.140837	0.430666	13.966247	2.346174	0.000000	-10.000000	0.100000	-8.350000	576.333313	1023.000000	1023.000000	2046.000000
48.220001	0.049216	29.086781	12.733919	0.627860	13.557370	2.167632	0.000000	-10.000000	0.091667	-8.750000	573.500000	1023.000000	1023.000000	2046.000000
48.240002	0.048070	28.409388	12.637447	0.710656	13.091702	1.969583	0.000000	-10.000000	0.083333	-8.833334	570.500000	1023.000000	1023.000000	2046.000000
48.259998	0.046272	27.346777	12.538467	0.531409	12.618926	1.657974	0.000000	-10.000000	0.083333	-8.483334	567.500000	1023.000000	1023.000000	2046.000000
48.279999	0.044246	26.149172	12.235417	0.319187	12.234852	1.359715	0.000000	-10.000000	0.091667	-8.533334	564.666687	1023.000000	1023.000000	2046.000000
48.299999	0.041625	24.600580	11.767919	0.009402	11.707483	1.115776	0.000000	-10.000000	0.100000	-8.916667	561.833313	1023.000000	1023.000000	2046.000000
48.320000	0.038611	22.819334	11.145156	-0.338476	11.096831	0.915822	0.000000	-10.000000	0.100000	-9.466667	558.833313	1023.000000	1023.000000	2046.000000
48.340000	0.036087	21.327692	10.484586	-0.556614	10.658906	0.740814	0.000000	-10.000000	0.108333	-9.700000	555.666687	1023.000000	1023.000000	2046.000000
48.360001	0.034014	20.102552	9.893599	-0.579264	10.335138	0.453079	0.000000	-10.000000	0.125000	-9.833333	552.333313	1023.000000	1023.000000	2046.000000
48.380001	0.032328	19.105743	9.378943	-0.566478	10.091943	0.201335	0.000000	-10.000000	0.133333	-10.283334	549.166687	1023.000000	1023.000000	2046.000000
48.400002	0.031208	18.444090	8.844715	-0.520571	10.011654	0.108292	0.000000	-10.000000	0.141667	-10.633333	545.666687	1023.000000	1023.000000	2046.000000
48.419998	0.029892	17.665903	8.420235	-0.714866	9.787840	0.172694	0.000000	-10.000000	0.133333	-10.900001	542.166687	1023.000000	1023.000000	2046.000000
48.439999	0.028688	16.954485	8.005479	-0.909666	9.658606	0.200066	0.000000	-10.000000	0.133333	-10.783334	538.500000	1023.000000	1023.000000	2046.000000
48.459999	0.027801	16.430305	7.775446	-0.909571	9.528980	0.035451	0.000000	-10.000000	0.125000	-10.583333	534.833313	1023.000000	1023.000000	2046.000000
48.480000	0.026963	15.935152	7.545329	-0.920054	9.488764	-0.178887	0.000000	-10.000000	0.116667	-10.333333	531.333313	1023.000000	1023.000000	2046.000000
48.500000	0.026605	15.723548	7.354743	-0.922207	9.539681	-0.248670	0.000000	-10.000000	0.116667	-10.300000	527.833313	1023.000000	1023.000000	2046.000000
48.520000	0.026086	15.417071	7.262636	-1.100202	9.484037	-0.229400	0.000000	-10.000000	0.108333	-10.416667	524.500000	1023.000000	1023.000000	2046.000000
48.540001	0.025718	15.199525	7.145180	-1.368214	9.536090	-0.113531	0.000000	-10.000000	0.125000	-10.650001	521.000000	1023.000000	1023.000000	2046.000000
48.560001	0.025870	15.288952	7.168110	-1.378987	9.620584	-0.120756	0.000000	-10.000000	0.125000	-11.183333	517.500000	1023.000000	1023.000000	2046.000000
48.580002	0.025717	15.198921	7.024195	-1.373872	9.706579	-0.157980	0.000000	-10.000000	0.141667	-11.833333	513.833313	1023.000000	1023.000000	2046.000000
48.599998	0.025694	15.185074	6.837596	-1.393506	9.811466	-0.070483	0.000000	-10.000000	0.141667	-12.350000	509.833344	1023.000000	1023.000000	2046.000000
48.619999	0.025506	15.074279	6.723749	-1.537273	9.794935	0.092868	0.000000	-10.000000	0.150000	-12.616667	505.500000	1023.000000	1023.000000	2046.000000
48.639999	0.025396	15.009036	6.709988	-1.606126	9.748883	0.156292	0.000000	-10.000000	0.183333	-12.800000	501.166656	1023.000000	1023.000000	2046.000000
48.660000	0.024946	14.742918	6.723186	-1.598246	9.625136	-0.007159	0.000000	-10.000000	0.200000	-13.466667	497.000000	1023.000000	1023.000000	2046.000000
48.680000	0.024256	14.335376	6.638174	-1.706469	9.438248	-0.034577	0.000000	-10.000000	0.225000	-14.266667	492.666656	1023.000000	1023.000000	2046.000000
48.700001	0.023302	13.771398	6.532198	-1.997483	9.135781	0.100902	0.000000	-10.000000	0.225000	-15.150001	487.833344	1023.000000	1023.000000	2046.000000
48.720001	0.022301	13.180144	6.402587	-2.158456	8.840428	0.095586	0.000000	-10.000000	0.241667	-15.733334	482.666656	1023.000000	1023.000000	2046.000000
48.740002	0.021531	12.724619	6.364638	-2.104660	8.521233	-0.056592	0.000000	-10.000000	0.250000	-16.266666	477.333344	1023.000000	1023.000000	2046.000000
48.759998	0.020552	12.146224	6.283035	-2.134295	8.181852	-0.184368	0.000000	-10.000000	0.258333	-16.850000	472.000000	1023.000000	1023.000000	2046.000000
48.779999	0.019659	11.618196	6.076730	-2.137145	7.909048	-0.230437	0.000000	-10.000000	0.275000	-17.433334	466.333344	1023.000000	1023.000000	2046.000000
48.799999	0.018637	11.014454	5.798501	-2.254596	7.642407	-0.171859	0.000000	-10.000000	0.300000	-18.183334	460.500000	1023.000000	1023.000000	2046.000000
48.820000	0.017851	10.549661	5.603907	-2.365168	7.378303	-0.067381	0.000000	-10.000000	0.341667	-18.866667	454.500000	1023.000000	1023.000000	2046.000000
48.840000	0.017433	10.303185	5.435833	-2.192987	7.158011	-0.097672	0.000000	-10.000000	0.366667	-19.500000	448.166656	1023.000000	1023.000000	2046.000000
48.860001	0.016944	10.013801	5.331033	-1.998567	6.870103	-0.188769	0.000000	-10.000000	0.383333	-20.016666	441.666656	1023.000000	1023.000000	2046.000000
48.880001	0.016368	9.673672	5.061628	-1.846803	6.668097	-0.209250	0.000000	-10.000000	0.375000	-20.333334	437.166656	1023.000000	1023.000000	2046.000000
48.900002	0.015885	9.388264	4.844512	-1.805976	6.415162	-0.065435	0.000000	-10.000000	0.383333	-20.700001	430.333344	1023.000000	1023.000000	2046.000000
48.919998	0.015222	8.996486	4.617554	-1.840357	6.113774	0.105515	0.000000	-10.000000	0.391667	-20.933334	423.333344	1023.000000	1023.000000	2046.000000
48.939999	0.014960	8.841352	4.489095	-1.615589	5.868443	0.099403	0.000000	-10.000000	0.400000	-21.100000	414.000000	1023.000000	1023.000000	2046.000000
48.959999	0.014337	8.472892	4.335815	-1.441273	5.566162	0.012188	0.000000	-10.000000	0.400000	-21.250000	407.000000	1023.000000	1023.000000	2046.000000
48.980000	0.013628	8.054165	4.095625	-1.304738	5.294753	-0.031475	0.000000	-10.000000	0.400000	-21.133333	400.000000	1023.000000	1023.000000	2046.000000
49.000000	0.012952	7.654839	3.856755	-1.317156	5.037112	0.078128	0.000000	-10.000000	0.400000	-21.183334	393.000000	1023.000000	1023.000000	2046.000000
49.020000	0.012426	7.343622	3.668775	-1.358530	4.855552	0.177825	0.000000	-10.000000	0.400000	-20.966667	386.000000	1023.000000	1023.000000	2046.000000
49.040001	0.012277	7.255870	3.646301	-1.146681	4.691543	0.064708	0.000000	-10.000000	0.400000	-20.933334	379.000000	1023.000000	1023.000000	2046.000000
49.060001	0.012234	7.230033	3.811013	-0.995075	4.480675	-0.066580	0.000000	-10.000000	0.383333	-20.766668	372.000000	1023.000000	1023.000000	2046.000000
49.080002	0.012621	7.458817	3.968780	-0.849377	4.417751	-0.078337	0.000000	-10.000000	0.366667	-20.483334	365.000000	1023.000000	1023.000000	2046.000000
49.099998	0.013137	7.763856	4.148950	-0.818486	4.370536	0.062856	0.000000	-10.000000	0.358333	-20.116667	358.166656	1023.000000	1023.000000	2046.000000
49.119999	0.013501	7.978902	4.297244	-0.856585	4.358530	0.179713	0.000000	-10.000000	0.358333	-19.616667	351.333344	1023.000000	1023.000000	2046.000000
49.139999	0.013480	7.966718	4.369172	-0.791080	4.255984	0.132642	0.000000	-10.000000	0.366667	-19.266666	344.833344	1023.000000	1023.000000	2046.000000
49.160000	0.012565	7.425800	4.332597	-0.763726	3.770357	0.086572	0.000000	-10.000000	0.358333	-19.100000	338.333344	1023.000000	1023.000000	2046.000000
49.180000	0.011853	7.005276	4.045225	-0.418278	3.392296	-0.013967	0.000000	-10.000000	0.366667	-19.133333	332.000000	1023.000000	1023.000000	2046.000000
49.200001	0.011112	6.567371	3.604985	-0.109984	3.101878	-0.029509	0.000000	-10.000000	0.358333	-19.216667	325.666656	1023.000000	1023.000000	2046.000000
49.220001	0.009505	5.617533	3.180439	-0.070873	2.655108	-0.147141	0.000000	-10.000000	0.358333	-19.166668	319.166656	1023.000000	1023.000000	2046.000000
49.240002	0.008106	4.790761	2.948634	-0.196122	2.234216	-0.195968	0.000000	-10.000000	0.325000	-18.666668	312.833344	1023.000000	1023.000000	2046.000000
49.259998	0.006179	3.652031	2.698950	-0.384777	1.859550	-0.521693	0.000000	-10.000000	0.300000	-17.933334	306.500000	1023.000000	1023.000000	2046.000000
49.279999	0.004168	2.463032	2.562946	-0.601213	1.405368	-0.904069	0.000000	-10.000000	0.266667	-17.283335	300.500000	1023.000000	1023.000000	2046.000000
49.299999	0.001594	0.941952	2.351443	-0.878870	0.768397	-1.299017	0.000000	-10.000000	0.258333	-16.750000	294.833344	1023.000000	1023.000000	2046.000000
49.320000	-0.001431	-0.845459	1.837824	-1.178514	0.193527	-1.698296	0.000000	-10.000000	0.250000	-16.483334	289.166656	1023.000000	1023.000000	2046.000000
49.340000	-0.004201	-2.482663	1.201312	-1.444570	-0.200214	-2.039192	0.000000	-10.000000	0.250000	-16.016666	283.833344	1023.000000	1023.000000	2046.000000
49.360001	-0.006372	-3.765789	0.577450	-1.688720	-0.453351	-2.201168	0.000000	-10.000000	0.250000	-16.000000	278.333344	1023.000000	1023.000000	2046.000000
49.380001	-0.008215	-4.854802	0.005723	-1.943230	-0.626840	-2.290455	0.000000	-10.000000	0.258333	-16.250000	273.000000	1023.000000	1023.000000	2046.000000
49.400002	-0.009594	-5.670080	-0.464830	-2.074337	-0.764136	-2.366776	0.000000	-10.000000	0.266667	-16.700001	267.500000	1023.000000	1023.000000	2046.000000
49.419998	-0.010807	-6.386797	-0.918006	-2.050449	-0.904041	-2.514301	0.000000	-10.000000	0.275000	-17.166668	262.000000	1023.000000	1023.000000	2046.000000
49.439999	-0.012089	-7.144502	-1.241775	-2.037371	-1.146493	-2.718863	0.000000	-10.000000	0.266667	-17.350000	256.333344	1023.000000	1023.000000	2046.000000
49.459999	-0.013588	-8.030560	-1.622838	-2.118607	-1.378100	-2.911016	0.000000	-10.000000	0.266667	-17.500000	250.500000	1023.000000	1023.000000	2046.000000
49.480000	-0.014771	-8.729938	-1.971228	-2.213277	-1.470303	-3.075129	0.000000	-10.000000	0.258333	-17.400000	244.500000	1023.000000	1023.000000	2046.000000
49.500000	-0.015449	-9.130167	-2.220170	-2.345485	-1.483473	-3.081040	0.000000	-10.000000	0.258333	-17.250000	238.666672	1023.000000	1023.000000	2046.000000
49.520000	-0.015906	-9.400527	-2.384037	-2.541978	-1.437440	-3.037073	0.000000	-10.000000	0.250000	-17.150000	233.000000	1023.000000	1023.000000	2046.000000
49.540001	-0.015927	-9.412916	-2.407589	-2.673960	-1.373120	-2.958249	0.000000	-10.000000	0.250000	-17.066668	227.333328	1023.000000	1023.000000	2046.000000
49.560001	-0.015880	-9.385286	-2.482081	-2.616733	-1.270153	-3.016319	0.000000	-10.000000	0.266667	-17.216667	221.500000	1023.000000	1023.000000	2046.000000
49.580002	-0.016319	-9.644439	-2.614123	-2.575861	-1.343523	-3.110931	0.000000	-10.000000	0.275000	-17.316668	215.833328	1023.000000	1023.000000	2046.000000
49.599998	-0.016702	-9.871055	-2.851064	-2.585727	-1.339978	-3.094285	0.000000	-10.000000	0.275000	-17.533333	210.166672	1023.000000	1023.000000	2046.000000
49.619999	-0.016700	-9.869578	-3.000868	-2.606590	-1.261605	-3.000515	0.000000	-10.000000	0.258333	-17.366667	204.500000	1023.000000	1023.000000	2046.000000
49.639999	-0.016655	-9.843287	-3.066252	-2.709355	-1.218143	-2.849536	0.000000	-10.000000	0.241667	-17.100000	198.500000	1023.000000	1023.000000	2046.000000
49.660000	-0.016814	-9.937067	-3.134814	-2.802459	-1.150757	-2.849037	0.000000	-10.000000	0.241667	-16.816668	192.833328	1023.000000	1023.000000	2046.000000
49.680000	-0.017247	-10.192985	-3.082218	-2.830580	-1.307886	-2.972300	0.000000	-10.000000	0.241667	-16.900002	187.166672	1023.000000	1023.000000	2046.000000
49.700001	-0.018252	-10.786836	-3.102403	-2.918966	-1.610587	-3.154880	0.000000	-10.000000	0.250000	-16.900002	181.500000	1023.000000	1023.000000	2046.000000
49.720001	-0.019543	-11.549872	-3.229761	-3.054667	-1.919115	-3.346329	0.000000	-10.000000	0.250000	-16.766666	175.833328	1023.000000	1023.000000	2046.000000
49.740002	-0.020346	-12.024487	-3.412593	-3.256952	-2.053756	-3.301187	0.000000	-10.000000	0.241667	-16.516666	170.166672	1023.000000	1023.000000	2046.000000
49.759998	-0.020829	-12.309847	-3.501237	-3.447200	-2.154270	-3.207140	0.000000	-10.000000	0.241667	-16.049999	164.833328	1023.000000	1023.000000	2046.000000
49.779999	-0.021232	-12.548143	-3.500692	-3.389926	-2.297720	-3.359806	0.000000	-10.000000	0.241667	-15.716667	159.333328	1023.000000	1023.000000	2046.000000
49.799999	-0.021945	-12.969271	-3.469970	-3.333738	-2.579731	-3.585832	0.000000	-10.000000	0.241667	-15.183333	154.166672	1023.000000	1023.000000	2046.000000
49.820000	-0.022939	-13.557110	-3.617237	-3.428079	-2.769622	-3.742171	0.000000	-10.000000	0.241667	-15.050000	149.000000	1023.000000	1023.000000	2046.000000
49.840000	-0.022906	-13.537497	-3.684024	-3.512179	-2.704198	-3.637095	0.000000	-10.000000	0.241667	-14.716667	144.000000	1023.000000	1023.000000	2046.000000
49.860001	-0.022588	-13.349624	-3.624233	-3.561195	-2.692879	-3.471317	0.000000	-10.000000	0.250000	-14.583334	139.000000	1023.000000	1023.000000	2046.000000
49.880001	-0.022610	-13.362752	-3.575061	-3.362688	-2.809114	-3.615890	0.000000	-10.000000	0.250000	-14.433333	135.666672	1023.000000	1023.000000	2046.000000
49.900002	-0.023179	-13.699071	-3.604352	-3.328669	-2.993381	-3.772669	0.000000	-10.000000	0.233333	-14.200000	131.000000	1023.000000	1023.000000	2046.000000
49.919998	-0.023313	-13.777792	-3.662183	-3.341773	-3.053954	-3.719882	0.000000	-10.000000	0.216667	-13.783333	126.333336	1023.000000	1023.000000	2046.000000
49.939999	-0.022857	-13.508604	-3.647582	-3.400813	-2.986094	-3.474115	0.000000	-10.000000	0.191667	-13.133333	120.333336	1023.000000	1023.000000	2046.000000
49.959999	-0.022529	-13.314440	-3.599715	-3.323965	-3.007935	-3.382826	0.000000	-10.000000	0.175000	-12.583333	116.000000	1023.000000	1023.000000	2046.000000
49.980000	-0.022550	-13.326811	-3.557927	-3.104149	-3.152028	-3.512707	0.000000	-10.000000	0.158333	-12.166667	112.000000	1023.000000	1023.000000	2046.000000
50.000000	-0.023125	-13.667029	-3.596172	-2.973887	-3.357129	-3.739843	0.000000	-10.000000	0.150000	-11.716667	108.000000	1023.000000	1023.000000	2046.000000
50.020000	-0.023381	-13.818008	-3.624953	-3.030140	-3.460665	-3.702251	0.000000	-10.000000	0.141667	-11.333334	104.000000	1023.000000	1023.000000	2046.000000
50.040001	-0.023017	-13.602857	-3.646300	-3.073283	-3.364537	-3.518736	0.000000	-10.000000	0.125000	-10.900001	100.000000	1023.000000	1023.000000	2046.000000
50.060001	-0.022773	-13.458944	-3.665128	-3.055201	-3.314204	-3.424410	0.000000	-10.000000	0.108333	-10.650001	96.333336	1023.000000	1023.000000	2046.000000
50.080002	-0.022872	-13.517272	-3.604636	-2.860450	-3.469386	-3.582800	0.000000	-10.000000	0.108333	-10.416667	92.666664	1023.000000	1023.000000	2046.000000
50.099998	-0.023402	-13.830673	-3.613142	-2.757131	-3.658550	-3.801851	0.000000	-10.000000	0.116667	-10.166667	89.333336	1023.000000	1023.000000	2046.000000
50.119999	-0.023638	-13.970293	-3.668469	-2.839412	-3.677650	-3.784761	0.000000	-10.000000	0.116667	-9.916667	85.833336	1023.000000	1023.000000	2046.000000
50.139999	-0.023150	-13.681489	-3.674835	-2.926869	-3.525362	-3.554423	0.000000	-10.000000	0.108333	-9.650001	82.500000	1023.000000	1023.000000	2046.000000
50.160000	-0.022937	-13.555753	-3.647820	-2.838859	-3.510435	-3.558639	0.000000	-10.000000	0.100000	-9.450001	79.166664	1023.000000	1023.000000	2046.000000
50.180000	-0.023265	-13.749875	-3.541704	-2.676110	-3.665519	-3.866542	0.000000	-10.000000	0.100000	-9.283334	76.000000	1023.000000	1023.000000	2046.000000
50.200001	-0.022960	-13.569073	-3.428760	-2.652012	-3.583870	-3.904431	0.000000	-10.000000	0.100000	-9.033334	73.000000	1023.000000	1023.000000	2046.000000
50.220001	-0.021786	-12.875419	-3.184541	-2.621363	-3.422186	-3.647328	0.000000	-10.000000	0.100000	-8.483334	70.000000	1023.000000	1023.000000	2046.000000
50.240002	-0.021090	-12.464442	-2.901520	-2.607955	-3.408875	-3.546092	0.000000	-10.000000	0.100000	-7.766667	67.166664	1023.000000	1023.000000	2046.000000
50.259998	-0.021226	-12.544465	-2.700124	-2.455011	-3.571833	-3.817497	0.000000	-10.000000	0.100000	-7.083333	64.666664	1023.000000	1023.000000	2046.000000
50.279999	-0.021916	-12.952312	-2.644358	-2.628192	-3.660767	-4.018995	0.000000	-10.000000	0.083333	-6.666667	62.166668	1023.000000	1023.000000	2046.000000
50.299999	-0.021479	-12.694025	-2.498839	-2.891438	-3.638517	-3.665230	0.000000	-10.000000	0.083333	-6.333333	59.833332	1023.000000	1023.000000	2046.000000
50.320000	-0.020692	-12.228799	-2.530556	-2.509681	-3.553571	-3.634992	0.000000	-10.000000	0.075000	-6.166667	57.500000	1023.000000	1023.000000	2046.000000
50.340000	-0.021073	-12.454141	-2.734087	-2.092333	-3.848988	-3.778733	0.000000	-10.000000	0.075000	-6.100000	55.500000	1023.000000	1023.000000	2046.000000
50.360001	-0.022429	-13.255731	-3.046583	-2.004052	-4.226715	-3.978380	0.000000	-10.000000	0.075000	-6.083333	53.500000	1023.000000	1023.000000	2046.000000
50.380001	-0.022903	-13.535917	-3.210744	-2.086341	-4.336768	-3.902065	0.000000	-10.000000	0.066667	-5.650000	51.500000	1023.000000	1023.000000	2046.000000
50.400002	-0.024322	-14.374225	-3.366967	-2.347128	-4.593963	-4.066167	0.000000	-10.000000	0.075000	-4.550000	49.666668	1023.000000	1023.000000	2046.000000
50.419998	-0.026763	-15.816793	-3.503234	-2.572252	-5.118544	-4.622763	0.000000	-10.000000	0.058333	-3.216667	48.166668	1023.000000	1023.000000	2046.000000
50.439999	-0.029313	-17.324139	-3.742299	-3.041140	-5.507427	-5.033273	0.000000	-10.000000	0.058333	-1.183333	47.333332	1023.000000	1023.000000	2046.000000
50.459999	-0.030913	-18.269346	-4.081417	-3.458205	-5.646598	-5.083127	0.000000	-10.000000	0.050000	0.166667	47.000000	1023.000000	1023.000000	2046.000000
50.480000	-0.032650	-19.296173	-4.502376	-3.704483	-5.816012	-5.273303	0.000000	-10.000000	0.058333	1.033333	47.000000	1023.000000	1023.000000	2046.000000
50.500000	-0.034693	-20.503471	-4.957719	-3.767833	-6.102502	-5.675416	0.000000	-10.000000	0.066667	0.266667	47.000000	1023.000000	1023.000000	2046.000000
50.520000	-0.036293	-21.448906	-5.407282	-3.973100	-6.211314	-5.857209	0.000000	-10.000000	0.066667	-0.916667	46.833332	1023.000000	1023.000000	2046.000000
50.540001	-0.036579	-21.618261	-5.727378	-4.111628	-6.103007	-5.676250	0.000000	-10.000000	0.066667	-2.233333	46.333332	1023.000000	1023.000000	2046.000000
50.560001	-0.037341	-22.068432	-6.076504	-4.114016	-6.157141	-5.720771	0.000000	-10.000000	0.066667	-3.250000	45.500000	1023.000000	1023.000000	2046.000000
50.580002	-0.038548	-22.781792	-6.373733	-4.025678	-6.373744	-6.008638	0.000000	-10.000000	0.083333	-3.766667	44.500000	1023.000000	1023.000000	2046.000000
50.599998	-0.039138	-23.130619	-6.578639	-4.132820	-6.432848	-5.986311	0.000000	-10.000000	0.091667	-3.900000	43.333332	1023.000000	1023.000000	2046.000000
50.619999	-0.038694	-22.867891	-6.733861	-4.164249	-6.199200	-5.770582	0.000000	-10.000000	0.091667	-3.583333	42.000000	1023.000000	1023.000000	2046.000000
50.639999	-0.038846	-22.957930	-6.800011	-4.234579	-6.208897	-5.714443	0.000000	-10.000000	0.083333	-3.050000	40.666668	1023.000000	1023.000000	2046.000000
50.660000	-0.039213	-23.174637	-6.806676	-4.080044	-6.268560	-6.019357	0.000000	-10.000000	0.075000	-2.516667	39.666668	1023.000000	1023.000000	2046.000000
50.680000	-0.039473	-23.328661	-6.838840	-4.191606	-6.240600	-6.057616	0.000000	-10.000000	0.066667	-2.316667	38.833332	1023.000000	1023.000000	2046.000000
50.700001	-0.038676	-22.857744	-6.880455	-4.269207	-5.917164	-5.790916	0.000000	-10.000000	0.058333	-2.633333	38.000000	1023.000000	1023.000000	2046.000000
50.720001	-0.037821	-22.352503	-6.942907	-4.248813	-5.632377	-5.528406	0.000000	-10.000000	0.050000	-3.166667	37.000000	1023.000000	1023.000000	2046.000000
50.740002	-0.037332	-22.063110	-6.963001	-4.243133	-5.507420	-5.349556	0.000000	-10.000000	0.066667	-3.416667	35.833332	1023.000000	1023.000000	2046.000000
50.759998	-0.037121	-21.938686	-6.975597	-3.997059	-5.468119	-5.497912	0.000000	-10.000000	0.075000	-3.300000	34.666668	1023.000000	1023.000000	2046.000000
50.779999	-0.037151	-21.956457	-6.946210	-4.014481	-5.424240	-5.571527	0.000000	-10.000000	0.083333	-3.100000	33.500000	1023.000000	1023.000000	2046.000000
50.799999	-0.036571	-21.613214	-6.880512	-4.128442	-5.202864	-5.401397	0.000000	-10.000000	0.075000	-3.216667	32.500000	1023.000000	1023.000000	2046.000000
50.820000	-0.036187	-21.386585	-6.821172	-4.277699	-5.071090	-5.216624	0.000000	-10.000000	0.075000	-3.650000	31.500000	1023.000000	1023.000000	2046.000000
50.840000	-0.036483	-21.561348	-6.729191	-4.337643	-5.213515	-5.280999	0.000000	-10.000000	0.066667	-4.116667	30.333334	1023.000000	1023.000000	2046.000000
50.860001	-0.037068	-21.907015	-6.690813	-4.325883	-5.437283	-5.453037	0.000000	-10.000000	0.058333	-4.300000	29.000000	1023.000000	1023.000000	2046.000000
50.880001	-0.037857	-22.373680	-6.718695	-4.422663	-5.638293	-5.594028	0.000000	-10.000000	0.050000	-4.266667	28.000000	1023.000000	1023.000000	2046.000000
50.900002	-0.037732	-22.299374	-6.700498	-4.515678	-5.561692	-5.521506	0.000000	-10.000000	0.050000	-3.766667	26.666666	1023.000000	1023.000000	2046.000000
50.919998	-0.037275	-22.029425	-6.587255	-4.574997	-5.506929	-5.360243	0.000000	-10.000000	0.050000	-3.250000	25.500000	1023.000000	1023.000000	2046.000000
50.939999	-0.037351	-22.074400	-6.559976	-4.570168	-5.557164	-5.387093	0.000000	-10.000000	0.050000	-2.600000	24.000000	1023.000000	1023.000000	2046.000000
50.959999	-0.037606	-22.225290	-6.535743	-4.426916	-5.620172	-5.642461	0.000000	-10.000000	0.058333	-2.250000	23.000000	1023.000000	1023.000000	2046.000000
50.980000	-0.037703	-22.282681	-6.433342	-4.476720	-5.693418	-5.679200	0.000000	-10.000000	0.066667	-2.016667	22.333334	1023.000000	1023.000000	2046.000000
51.000000	-0.036741	-21.713804	-6.348665	-4.462379	-5.444355	-5.458404	0.000000	-10.000000	0.066667	-1.933333	22.000000	1023.000000	1023.000000	2046.000000
51.020000	-0.035835	-21.178549	-6.225216	-4.407807	-5.316866	-5.228661	0.000000	-10.000000	0.058333	-1.800000	22.000000	1023.000000	1023.000000	2046.000000
51.040001	-0.035621	-21.052128	-6.137018	-4.239856	-5.363750	-5.311504	0.000000	-10.000000	0.050000	-1.166667	22.000000	1023.000000	1023.000000	2046.000000
51.060001	-0.035465	-20.959991	-6.060219	-4.094606	-5.395578	-5.409590	0.000000	-10.000000	0.050000	-0.516667	22.000000	1023.000000	1023.000000	2046.000000
51.080002	-0.034822	-20.580011	-5.947183	-4.089373	-5.286987	-5.256468	0.000000	-10.000000	0.050000	0.000000	22.000000	1023.000000	1023.000000	2046.000000
51.099998	-0.033622	-19.870340	-5.826333	-4.021675	-5.070021	-4.952313	0.000000	-10.000000	0.041667	0.000000	22.000000	1023.000000	1023.000000	2046.000000
51.119999	-0.033105	-19.565117	-5.738772	-3.884599	-5.058553	-4.883194	0.000000	-10.000000	0.041667	0.000000	22.000000	1023.000000	1023.000000	2046.000000
51.139999	-0.033014	-19.511253	-5.675949	-3.709437	-5.144131	-4.981738	0.000000	-10.000000	0.041667	0.000000	22.000000	1023.000000	1023.000000	2046.000000
51.160000	-0.032929	-19.461281	-5.579604	-3.652399	-5.181435	-5.047844	0.000000	-10.000000	0.050000	0.000000	22.000000	1023.000000	1023.000000	2046.000000
51.180000	-0.031915	-18.861492	-5.505611	-3.641907	-4.931344	-4.782630	0.000000	-10.000000	0.050000	0.000000	22.000000	1023.000000	1023.000000	2046.000000
51.200001	-0.031209	-18.444380	-5.374128	-3.591685	-4.854558	-4.624010	0.000000	-10.000000	0.050000	0.000000	22.000000	1023.000000	1023.000000	2046.000000
51.220001	-0.031096	-18.377869	-5.395953	-3.475102	-4.846025	-4.660790	0.000000	-10.000000	0.050000	0.000000	22.000000	1023.000000	1023.000000	2046.000000
51.240002	-0.031161	-18.416372	-5.314821	-3.311776	-4.955640	-4.834134	0.000000	-10.000000	0.050000	0.000000	22.000000	1023.000000	1023.000000	2046.000000
51.259998	-0.030727	-18.159428	-5.186729	-3.368304	-4.874066	-4.730327	0.000000	-10.000000	0.050000	0.000000	22.000000	1023.000000	1023.000000	2046.000000
51.279999	-0.029784	-17.602180	-5.143731	-3.313732	-4.643810	-4.500908	0.000000	-10.000000	0.050000	0.000000	22.000000	1023.000000	1023.000000	2046.000000
51.299999	-0.029689	-17.546309	-5.140789	-3.269444	-4.643439	-4.492636	0.000000	-10.000000	0.050000	0.000000	22.000000	1023.000000	1023.000000	2046.000000
51.320000	-0.029620	-17.505455	-5.042898	-3.103638	-4.654594	-4.704326	0.000000	-10.000000	0.041667	0.000000	22.000000	1023.000000	1023.000000	2046.000000
51.340000	-0.028799	-17.020329	-4.761342	-3.080657	-4.544075	-4.634254	0.000000	-10.000000	0.041667	0.000000	22.000000	1023.000000	1023.000000	2046.000000
51.360001	-0.027229	-16.092575	-4.497739	-2.930247	-4.233831	-4.430759	0.000000	-10.000000	0.033333	0.633333	22.000000	1023.000000	1023.000000	2046.000000
51.380001	-0.026190	-15.478308	-4.187613	-2.867967	-4.169870	-4.252858	0.000000	-10.000000	0.041667	1.500000	22.000000	1023.000000	1023.000000	2046.000000
51.400002	-0.025887	-15.299485	-3.981888	-2.729320	-4.207545	-4.380732	0.000000	-10.000000	0.041667	2.333333	22.000000	1023.000000	1023.000000	2046.000000
51.419998	-0.025806	-15.251144	-3.781717	-2.798527	-4.177311	-4.493588	0.000000	-10.000000	0.050000	2.533333	22.000000	1023.000000	1023.000000	2046.000000
51.439999	-0.025069	-14.815534	-3.559972	-2.859439	-4.087181	-4.308942	0.000000	-10.000000	0.050000	2.516667	22.000000	1023.000000	1023.000000	2046.000000
51.459999	-0.024378	-14.407501	-3.507397	-2.690876	-4.132136	-4.077093	0.000000	-10.000000	0.050000	2.000000	22.000000	1023.000000	1023.000000	2046.000000
51.480000	-0.024518	-14.490192	-3.714880	-2.336653	-4.344491	-4.094168	0.000000	-10.000000	0.058333	1.166667	22.000000	1023.000000	1023.000000	2046.000000
51.500000	-0.025458	-15.045883	-3.914990	-2.144929	-4.615975	-4.369989	0.000000	-10.000000	0.058333	0.316667	22.000000	1023.000000	1023.000000	2046.000000
51.520000	-0.025843	-15.273432	-3.944412	-2.199328	-4.760920	-4.368772	0.000000	-10.000000	0.058333	0.300000	22.000000	1023.000000	1023.000000	2046.000000
51.540001	-0.026745	-15.806566	-4.074316	-2.443827	-4.916564	-4.371860	0.000000	-10.000000	0.050000	1.133333	22.000000	1023.000000	1023.000000	2046.000000
51.560001	-0.028994	-17.135427	-4.288380	-2.683098	-5.399087	-4.764863	0.000000	-10.000000	0.050000	2.016667	22.000000	1023.000000	1023.000000	2046.000000
51.580002	-0.031323	-18.511909	-4.468843	-2.977393	-5.805094	-5.260581	0.000000	-10.000000	0.050000	2.833333	22.000000	1023.000000	1023.000000	2046.000000
51.599998	-0.032915	-19.452505	-4.731583	-3.327390	-5.991258	-5.402274	0.000000	-10.000000	0.050000	3.200000	22.000000	1023.000000	1023.000000	2046.000000
51.619999	-0.034576	-20.434597	-5.155856	-3.681940	-6.176314	-5.420487	0.000000	-10.000000	0.050000	3.466667	22.000000	1023.000000	1023.000000	2046.000000
51.639999	-0.036598	-21.629272	-5.611100	-3.819953	-6.449662	-5.748557	0.000000	-10.000000	0.050000	2.716667	22.000000	1023.000000	1023.000000	2046.000000
[truncated: 1,198,250 more chars]
