# Supplementary material for: Effect of Electrode Belt and Body Positions on Regional Pulmonary Ventilation- and Perfusion-Related Impedance Changes Measured by Electric Impedance Tomography
Source: PLoS One. 2016 Jun 2;11(6):e0155913. doi: 10.1371/journal.pone.0155913 (PMC4890811; doi:10.1371/journal.pone.0155913)
Supplement: S1 Dataset — (ZIP) [file pone.0155913.s001.zip › Dataset/Fp12-righ-6i.txt]

Patient Name:	Fp12
Registry:	Fp12
Investigator:	 
Diagnosys:	 
Notes:	h�ger6i             
Sample Rate [Hz]:	50.07
Time Base 	Pixels Mean 	Pixels Sum 	UPPER RIGHT		UPPER LEFT		LOWER RIGHT		LOWER LEFT		QRS	ETCO2	Paw	Flow (L/min)	Volume	Analog1	Analog2	AnalogSum
0.000000	-0.066644	-39.386715	-13.984812	-4.584100	-15.244500	-5.573304	0.000000	-10.000000	0.000000	-8.550000	75.333336	1023.000000	1023.000000	2046.000000
0.020000	-0.066113	-39.072945	-14.137445	-4.618276	-15.025311	-5.291913	0.000000	-10.000000	0.000000	-8.933333	72.500000	1023.000000	1023.000000	2046.000000
0.040000	-0.067610	-39.957592	-13.978095	-5.235223	-15.585133	-5.159141	0.000000	-10.000000	0.008333	-9.333334	69.500000	1023.000000	1023.000000	2046.000000
0.060000	-0.068807	-40.665100	-14.149508	-5.172647	-15.847488	-5.495456	0.000000	-10.000000	0.008333	-9.383334	66.333336	1023.000000	1023.000000	2046.000000
0.080000	-0.068956	-40.753044	-14.447331	-4.970684	-15.609407	-5.725622	0.000000	-10.000000	0.008333	-9.183333	62.166668	1023.000000	1023.000000	2046.000000
0.100000	-0.067716	-40.019897	-14.540588	-4.859198	-15.194509	-5.425603	0.000000	-10.000000	0.000000	-8.766667	58.000000	1023.000000	1023.000000	2046.000000
0.120000	-0.068981	-40.767731	-14.272814	-5.476334	-15.720816	-5.297770	0.000000	-10.000000	0.000000	-8.383333	54.166668	1023.000000	1023.000000	2046.000000
0.140000	-0.069676	-41.178249	-14.352218	-5.407545	-15.813799	-5.604686	0.000000	-10.000000	0.000000	-8.133333	51.333332	1023.000000	1023.000000	2046.000000
0.160000	-0.068505	-40.486595	-14.537912	-5.053427	-15.172770	-5.722488	0.000000	-10.000000	0.000000	-8.000000	49.500000	1023.000000	1023.000000	2046.000000
0.180000	-0.068051	-40.218376	-14.702517	-5.226312	-14.928238	-5.361308	0.000000	-10.000000	0.000000	-8.050000	47.666668	1023.000000	1023.000000	2046.000000
0.200000	-0.068636	-40.563892	-14.495067	-5.453799	-15.307521	-5.307505	0.000000	-10.000000	0.000000	-8.316667	46.000000	1023.000000	1023.000000	2046.000000
0.220000	-0.069714	-41.200794	-15.019735	-5.279407	-15.260962	-5.640691	0.000000	-10.000000	0.000000	-8.316667	42.333332	1023.000000	1023.000000	2046.000000
0.240000	-0.068029	-40.205189	-15.288562	-4.768033	-14.557360	-5.591233	0.000000	-10.000000	0.000000	-8.266666	39.500000	1023.000000	1023.000000	2046.000000
0.260000	-0.068544	-40.509499	-15.481011	-5.096884	-14.555236	-5.376366	0.000000	-10.000000	0.000000	-8.066667	36.500000	1023.000000	1023.000000	2046.000000
0.280000	-0.069562	-41.111294	-15.189845	-5.509309	-15.044221	-5.367920	0.000000	-10.000000	0.000000	-8.150000	34.666668	1023.000000	1023.000000	2046.000000
0.300000	-0.071175	-42.064266	-15.805119	-5.452908	-15.078032	-5.728208	0.000000	-10.000000	0.000000	-8.300000	31.000000	1023.000000	1023.000000	2046.000000
0.320000	-0.069932	-41.329872	-15.946623	-5.065114	-14.565195	-5.752939	0.000000	-10.000000	0.000000	-8.383333	28.333334	1023.000000	1023.000000	2046.000000
0.340000	-0.071178	-42.066479	-16.021852	-5.558025	-14.915654	-5.570947	0.000000	-10.000000	0.000000	-8.216666	25.500000	1023.000000	1023.000000	2046.000000
0.360000	-0.072355	-42.761833	-15.821659	-5.739444	-15.445323	-5.755408	0.000000	-10.000000	-0.016667	-7.566667	22.833334	1023.000000	1023.000000	2046.000000
0.380000	-0.073066	-43.182175	-16.287212	-5.529661	-15.237411	-6.127889	0.000000	-10.000000	-0.025000	-6.666667	19.500000	1023.000000	1023.000000	2046.000000
0.400000	-0.071336	-42.159721	-16.344072	-5.140589	-14.626258	-6.048801	0.000000	-10.000000	-0.033333	-6.000000	17.166666	1023.000000	1023.000000	2046.000000
0.420000	-0.072326	-42.744411	-16.182632	-5.667317	-14.992439	-5.902023	0.000000	-10.000000	-0.033333	-5.383333	15.166667	1023.000000	1023.000000	2046.000000
0.440000	-0.072542	-42.872410	-15.694643	-5.820590	-15.436197	-5.920979	0.000000	-10.000000	-0.041667	-5.016667	13.833333	1023.000000	1023.000000	2046.000000
0.460000	-0.073740	-43.580074	-16.137136	-5.778367	-15.410575	-6.253997	0.000000	-10.000000	-0.050000	-4.583333	12.166667	1023.000000	1023.000000	2046.000000
0.480000	-0.071626	-42.330841	-16.117155	-5.256505	-14.699650	-6.257533	0.000000	-10.000000	-0.041667	-4.366667	11.166667	1023.000000	1023.000000	2046.000000
0.500000	-0.071134	-42.040428	-16.057247	-5.354561	-14.580399	-6.048222	0.000000	-10.000000	-0.041667	-3.933333	9.833333	1023.000000	1023.000000	2046.000000
0.520000	-0.071576	-42.301292	-15.547511	-5.730580	-15.103928	-5.919276	0.000000	-10.000000	-0.041667	-3.266667	8.000000	1023.000000	1023.000000	2046.000000
0.540000	-0.072103	-42.613140	-15.643447	-5.668595	-15.278372	-6.022727	0.000000	-10.000000	-0.050000	-2.750000	6.833333	1023.000000	1023.000000	2046.000000
0.560000	-0.071501	-42.256855	-15.918955	-5.344571	-14.855948	-6.137382	0.000000	-10.000000	-0.050000	-1.866667	6.000000	1023.000000	1023.000000	2046.000000
0.580000	-0.069174	-40.882080	-15.851730	-4.841549	-14.216079	-5.972722	0.000000	-10.000000	-0.050000	-1.050000	6.000000	1023.000000	1023.000000	2046.000000
0.600000	-0.069399	-41.014614	-15.682545	-5.172583	-14.417447	-5.742040	0.000000	-10.000000	-0.058333	0.033333	6.000000	1023.000000	1023.000000	2046.000000
0.620000	-0.069307	-40.960239	-15.124080	-5.463664	-14.819360	-5.553135	0.000000	-10.000000	-0.075000	1.766667	6.000000	1023.000000	1023.000000	2046.000000
0.640000	-0.069590	-41.127670	-15.320312	-5.325537	-14.819654	-5.662169	0.000000	-10.000000	-0.091667	3.266667	6.000000	1023.000000	1023.000000	2046.000000
0.660000	-0.068127	-40.263340	-15.450217	-5.003029	-14.232287	-5.577805	0.000000	-10.000000	-0.108333	5.416667	6.000000	1023.000000	1023.000000	2046.000000
0.680000	-0.065106	-38.477898	-15.174326	-4.504510	-13.475404	-5.323658	0.000000	-10.000000	-0.133333	7.216667	6.000000	1023.000000	1023.000000	2046.000000
0.700000	-0.064463	-38.097427	-14.770430	-4.807693	-13.546762	-4.972544	0.000000	-10.000000	-0.166667	9.866667	6.000000	1023.000000	1023.000000	2046.000000
0.720000	-0.063252	-37.382130	-14.044391	-5.042385	-13.729059	-4.566295	0.000000	-10.000000	-0.225000	13.016667	6.000000	1023.000000	1023.000000	2046.000000
0.740000	-0.062458	-36.912506	-14.080121	-4.892440	-13.427434	-4.512509	0.000000	-10.000000	-0.266667	15.283334	6.000000	1023.000000	1023.000000	2046.000000
0.760000	-0.059847	-35.369438	-14.059189	-4.397086	-12.544734	-4.368428	0.000000	-10.000000	-0.325000	17.316668	9.000000	1023.000000	1023.000000	2046.000000
0.780000	-0.056286	-33.265026	-13.741696	-3.915683	-11.678153	-3.929494	0.000000	-10.000000	-0.366667	18.983334	17.666666	1023.000000	1023.000000	2046.000000
0.800000	-0.055346	-32.709393	-13.048728	-4.229082	-11.881711	-3.549873	0.000000	-10.000000	-0.408333	20.650002	26.333334	1023.000000	1023.000000	2046.000000
0.820000	-0.053675	-31.722042	-12.362310	-4.189592	-11.897775	-3.272364	0.000000	-10.000000	-0.458333	22.683334	37.000000	1023.000000	1023.000000	2046.000000
0.840000	-0.053084	-31.372889	-12.398252	-4.032016	-11.572027	-3.370594	0.000000	-10.000000	-0.491667	23.666666	42.000000	1023.000000	1023.000000	2046.000000
0.860000	-0.049555	-29.286978	-11.981061	-3.604389	-10.620226	-3.081302	0.000000	-10.000000	-0.508333	24.783333	49.666668	1023.000000	1023.000000	2046.000000
0.880000	-0.047675	-28.175859	-11.381879	-3.747553	-10.221083	-2.825345	0.000000	-10.000000	-0.500000	25.000000	55.000000	1023.000000	1023.000000	2046.000000
0.900000	-0.045898	-27.125900	-10.301618	-4.007442	-10.510288	-2.306553	0.000000	-10.000000	-0.508333	25.433334	63.166668	1023.000000	1023.000000	2046.000000
0.920000	-0.045058	-26.629446	-10.437284	-3.772055	-10.276466	-2.143641	0.000000	-10.000000	-0.533333	25.700001	74.500000	1023.000000	1023.000000	2046.000000
0.940000	-0.043206	-25.534739	-10.685942	-3.228315	-9.634216	-1.986265	0.000000	-10.000000	-0.550000	25.883333	83.166664	1023.000000	1023.000000	2046.000000
0.960000	-0.040713	-24.061354	-10.573545	-2.713140	-9.054056	-1.720614	0.000000	-10.000000	-0.550000	25.883333	91.666664	1023.000000	1023.000000	2046.000000
0.980000	-0.041530	-24.544403	-10.392162	-3.227781	-9.447536	-1.476923	0.000000	-10.000000	-0.558333	26.316668	97.333336	1023.000000	1023.000000	2046.000000
1.000000	-0.042434	-25.078207	-9.842795	-3.662742	-10.198891	-1.373779	0.000000	-10.000000	-0.558333	26.900000	106.000000	1023.000000	1023.000000	2046.000000
1.020000	-0.044038	-26.026276	-10.135346	-3.847660	-10.439957	-1.603312	0.000000	-10.000000	-0.575000	27.283333	118.000000	1023.000000	1023.000000	2046.000000
1.040000	-0.042535	-25.137945	-10.127613	-3.633770	-9.752923	-1.623639	0.000000	-10.000000	-0.583333	27.266666	127.000000	1023.000000	1023.000000	2046.000000
1.060000	-0.040091	-23.693506	-9.841329	-3.337742	-9.072082	-1.442353	0.000000	-10.000000	-0.600000	27.333334	136.000000	1023.000000	1023.000000	2046.000000
1.080000	-0.039571	-23.386299	-9.406749	-3.637497	-9.075418	-1.266637	0.000000	-10.000000	-0.583333	27.416668	142.166672	1023.000000	1023.000000	2046.000000
1.100000	-0.038436	-22.715693	-8.643420	-3.839965	-9.296294	-0.936014	0.000000	-10.000000	-0.575000	27.633333	151.333328	1023.000000	1023.000000	2046.000000
1.120000	-0.038136	-22.538610	-8.783386	-3.713548	-9.122250	-0.919428	0.000000	-10.000000	-0.575000	27.900000	163.666672	1023.000000	1023.000000	2046.000000
1.140000	-0.035561	-21.016478	-8.802287	-3.257014	-8.195358	-0.761819	0.000000	-10.000000	-0.591667	28.316668	172.833328	1023.000000	1023.000000	2046.000000
1.160000	-0.032070	-18.953661	-8.585907	-2.641105	-7.193480	-0.533169	0.000000	-10.000000	-0.600000	28.583334	182.166672	1023.000000	1023.000000	2046.000000
1.180000	-0.031144	-18.405882	-8.127977	-2.847339	-7.171774	-0.258791	0.000000	-10.000000	-0.600000	28.616667	188.500000	1023.000000	1023.000000	2046.000000
1.200000	-0.029688	-17.545858	-7.291925	-3.008130	-7.365815	0.120010	0.000000	-10.000000	-0.600000	28.683334	198.000000	1023.000000	1023.000000	2046.000000
1.220000	-0.029109	-17.203703	-7.294387	-2.880747	-7.145359	0.116791	0.000000	-10.000000	-0.583333	28.500000	210.666672	1023.000000	1023.000000	2046.000000
1.240000	-0.026044	-15.391905	-7.287273	-2.373399	-5.969691	0.238459	0.000000	-10.000000	-0.566667	28.266666	220.166672	1023.000000	1023.000000	2046.000000
1.260000	-0.022772	-13.458152	-6.987055	-2.039864	-4.920729	0.489496	0.000000	-10.000000	-0.550000	27.900000	229.833328	1023.000000	1023.000000	2046.000000
1.280000	-0.021572	-12.749303	-6.218645	-2.364443	-4.985960	0.819746	0.000000	-10.000000	-0.558333	27.450001	236.166672	1023.000000	1023.000000	2046.000000
1.300000	-0.020106	-11.882797	-5.676432	-2.241324	-4.929016	0.963974	0.000000	-10.000000	-0.550000	26.850000	245.500000	1023.000000	1023.000000	2046.000000
1.320000	-0.018547	-10.961322	-5.920785	-1.949650	-4.076204	0.985317	0.000000	-10.000000	-0.533333	25.966667	257.333344	1023.000000	1023.000000	2046.000000
1.340000	-0.014218	-8.402554	-5.619201	-1.307381	-2.772430	1.296459	0.000000	-10.000000	-0.508333	25.433334	266.166656	1023.000000	1023.000000	2046.000000
1.360000	-0.012005	-7.094923	-5.284318	-1.198539	-2.077827	1.465760	0.000000	-10.000000	-0.483333	24.783335	274.833344	1023.000000	1023.000000	2046.000000
1.380000	-0.011240	-6.642599	-4.388387	-1.650987	-2.382467	1.779242	0.000000	-10.000000	-0.466667	24.450001	280.500000	1023.000000	1023.000000	2046.000000
1.400000	-0.010344	-6.113358	-3.810382	-1.756660	-2.501444	1.955129	0.000000	-10.000000	-0.441667	23.883333	288.833344	1023.000000	1023.000000	2046.000000
1.420000	-0.009739	-5.755527	-3.994400	-1.684033	-1.998735	1.921642	0.000000	-10.000000	-0.433333	23.750000	297.000000	1023.000000	1023.000000	2046.000000
1.440000	-0.006195	-3.661215	-3.729559	-1.205317	-0.852871	2.126533	0.000000	-10.000000	-0.416667	23.700001	305.000000	1023.000000	1023.000000	2046.000000
1.460000	-0.004794	-2.833210	-3.365458	-1.258376	-0.411779	2.202403	0.000000	-10.000000	-0.416667	23.716667	313.000000	1023.000000	1023.000000	2046.000000
1.480000	-0.004036	-2.385520	-2.436706	-1.716582	-0.635091	2.402859	0.000000	-10.000000	-0.433333	23.933332	320.666656	1023.000000	1023.000000	2046.000000
1.500000	-0.002866	-1.693570	-1.672213	-1.828169	-0.714204	2.521017	0.000000	-10.000000	-0.458333	24.250000	328.333344	1023.000000	1023.000000	2046.000000
1.520000	-0.002146	-1.268094	-1.742930	-1.756487	-0.252809	2.484132	0.000000	-10.000000	-0.483333	25.116667	339.000000	1023.000000	1023.000000	2046.000000
1.540000	0.001204	0.711367	-1.407086	-1.370859	0.772516	2.716797	0.000000	-10.000000	-0.491667	25.616667	347.333344	1023.000000	1023.000000	2046.000000
1.560000	0.004874	2.880776	-0.931640	-0.893451	1.770424	2.935444	0.000000	-10.000000	-0.491667	25.650000	355.833344	1023.000000	1023.000000	2046.000000
1.580000	0.006286	3.714983	-0.273575	-1.068954	1.854988	3.202523	0.000000	-10.000000	-0.483333	25.333334	361.500000	1023.000000	1023.000000	2046.000000
1.600000	0.007957	4.702519	0.844698	-1.166575	1.514709	3.509687	0.000000	-10.000000	-0.475000	24.983334	370.000000	1023.000000	1023.000000	2046.000000
1.620000	0.008735	5.162177	0.976204	-1.028154	1.657708	3.556419	0.000000	-10.000000	-0.475000	24.933334	378.500000	1023.000000	1023.000000	2046.000000
1.640000	0.011565	6.834718	1.055434	-0.631873	2.675423	3.735734	0.000000	-10.000000	-0.466667	24.833334	386.833344	1023.000000	1023.000000	2046.000000
1.660000	0.015244	9.009484	1.347313	-0.077870	3.819732	3.920310	0.000000	-10.000000	-0.441667	24.450001	395.166656	1023.000000	1023.000000	2046.000000
1.680000	0.016290	9.627099	1.933311	-0.286685	3.862080	4.118392	0.000000	-10.000000	-0.416667	23.916668	403.500000	1023.000000	1023.000000	2046.000000
1.700000	0.017301	10.225154	3.033654	-0.538625	3.404404	4.325722	0.000000	-10.000000	-0.400000	23.400002	411.500000	1023.000000	1023.000000	2046.000000
1.720000	0.017972	10.621485	3.169215	-0.414870	3.602144	4.264995	0.000000	-10.000000	-0.383333	22.866667	422.000000	1023.000000	1023.000000	2046.000000
1.740000	0.020840	12.316633	3.260665	-0.053760	4.758487	4.351241	0.000000	-10.000000	-0.366667	22.533335	429.666656	1023.000000	1023.000000	2046.000000
1.760000	0.024635	14.559447	3.610480	0.416271	5.962342	4.570354	0.000000	-10.000000	-0.366667	22.133333	437.333344	1023.000000	1023.000000	2046.000000
1.780000	0.025468	15.051714	4.362568	0.156300	5.858947	4.673899	0.000000	-10.000000	-0.383333	22.116667	442.333344	1023.000000	1023.000000	2046.000000
1.800000	0.026404	15.604773	5.286719	0.126044	5.521090	4.670919	0.000000	-10.000000	-0.400000	22.166666	449.666656	1023.000000	1023.000000	2046.000000
1.820000	0.026482	15.650766	5.336319	0.223069	5.610346	4.481033	0.000000	-10.000000	-0.383333	22.016666	459.666656	1023.000000	1023.000000	2046.000000
1.840000	0.028258	16.700375	5.546741	0.374489	6.246868	4.532276	0.000000	-10.000000	-0.366667	21.816668	467.000000	1023.000000	1023.000000	2046.000000
1.860000	0.031717	18.744951	5.888360	0.739597	7.362087	4.754907	0.000000	-10.000000	-0.333333	21.016668	474.333344	1023.000000	1023.000000	2046.000000
1.880000	0.032180	19.018093	6.299634	0.548112	7.184680	4.985668	0.000000	-10.000000	-0.300000	20.116667	478.833344	1023.000000	1023.000000	2046.000000
1.900000	0.032200	19.030451	6.900444	0.615892	6.338378	5.175737	0.000000	-10.000000	-0.266667	18.800001	485.666656	1023.000000	1023.000000	2046.000000
1.920000	0.030555	18.058031	6.194740	0.971588	6.061876	4.829826	0.000000	-10.000000	-0.266667	17.866667	492.166656	1023.000000	1023.000000	2046.000000
1.940000	0.031371	18.540319	5.848734	1.232173	6.634615	4.824797	0.000000	-10.000000	-0.283333	17.466667	498.500000	1023.000000	1023.000000	2046.000000
1.960000	0.031390	18.551609	5.802935	1.052639	6.920319	4.775716	0.000000	-10.000000	-0.283333	17.650000	504.166656	1023.000000	1023.000000	2046.000000
1.980000	0.028902	17.081104	6.197752	0.233264	6.057557	4.592532	0.000000	-10.000000	-0.266667	17.500000	509.833344	1023.000000	1023.000000	2046.000000
2.000000	0.027207	16.079515	6.654137	-0.004045	5.202322	4.227103	0.000000	-10.000000	-0.241667	16.766666	515.500000	1023.000000	1023.000000	2046.000000
2.020000	0.025634	15.149536	6.164793	0.010988	5.175030	3.798724	0.000000	-10.000000	-0.225000	15.683333	521.333313	1023.000000	1023.000000	2046.000000
2.040000	0.027584	16.302427	6.038558	0.378116	6.004887	3.880867	0.000000	-10.000000	-0.208333	14.866667	526.833313	1023.000000	1023.000000	2046.000000
2.060000	0.029002	17.140471	5.946940	0.591098	6.608097	3.994336	0.000000	-10.000000	-0.200000	14.300000	532.000000	1023.000000	1023.000000	2046.000000
2.080000	0.028692	16.956690	6.251983	0.328966	6.293211	4.082530	0.000000	-10.000000	-0.191667	13.600000	537.000000	1023.000000	1023.000000	2046.000000
2.100000	0.028620	16.914139	6.853814	0.278442	5.751528	4.030355	0.000000	-10.000000	-0.175000	13.066667	541.666687	1023.000000	1023.000000	2046.000000
2.120000	0.028020	16.559891	6.604127	0.480272	5.790894	3.684598	0.000000	-10.000000	-0.158333	12.416667	546.166687	1023.000000	1023.000000	2046.000000
2.140000	0.029190	17.251539	6.450028	0.562816	6.440723	3.797971	0.000000	-10.000000	-0.150000	11.983334	550.500000	1023.000000	1023.000000	2046.000000
2.160000	0.031854	18.825663	6.583426	0.844833	7.443480	3.953923	0.000000	-10.000000	-0.150000	11.766666	554.500000	1023.000000	1023.000000	2046.000000
2.180000	0.032519	19.218771	6.844670	0.618588	7.703980	4.051532	0.000000	-10.000000	-0.141667	11.716667	558.333313	1023.000000	1023.000000	2046.000000
2.200000	0.032362	19.125694	7.414460	0.190449	7.439040	4.081745	0.000000	-10.000000	-0.133333	11.483334	562.000000	1023.000000	1023.000000	2046.000000
2.220000	0.032715	19.334831	7.926316	0.026933	7.290016	4.091567	0.000000	-10.000000	-0.100000	10.300000	567.166687	1023.000000	1023.000000	2046.000000
2.240000	0.032875	19.429186	7.977806	0.134410	7.393311	3.923658	0.000000	-10.000000	-0.075000	9.233334	571.000000	1023.000000	1023.000000	2046.000000
2.260000	0.032583	19.256802	7.633361	0.243674	7.656940	3.722828	0.000000	-10.000000	-0.050000	7.550000	574.500000	1023.000000	1023.000000	2046.000000
2.280000	0.033669	19.898367	7.396067	0.417282	8.340484	3.744534	0.000000	-10.000000	-0.050000	6.150000	576.500000	1023.000000	1023.000000	2046.000000
2.300000	0.036196	21.391731	7.364492	0.822108	9.272903	3.932228	0.000000	-10.000000	-0.050000	4.100000	578.833313	1023.000000	1023.000000	2046.000000
2.320000	0.036801	21.749298	7.320889	0.763851	9.569959	4.094600	0.000000	-10.000000	-0.033333	1.033333	580.666687	1023.000000	1023.000000	2046.000000
2.340000	0.035955	21.249321	7.747330	0.264078	9.006249	4.231662	0.000000	-10.000000	-0.016667	-1.533333	581.500000	1023.000000	1023.000000	2046.000000
2.360000	0.035282	20.851940	8.109427	0.061901	8.397505	4.283107	0.000000	-10.000000	-0.008333	-4.416667	582.000000	1023.000000	1023.000000	2046.000000
2.380000	0.033522	19.811615	7.752286	0.115589	8.129221	3.814517	0.000000	-10.000000	-0.008333	-6.183333	582.000000	1023.000000	1023.000000	2046.000000
2.400000	0.032965	19.482252	7.338515	0.102360	8.346605	3.694773	0.000000	-10.000000	0.000000	-8.466667	582.000000	1023.000000	1023.000000	2046.000000
2.420000	0.034004	20.096186	7.307145	0.237402	8.730415	3.821223	0.000000	-10.000000	0.025000	-10.116667	582.000000	1023.000000	1023.000000	2046.000000
2.440000	0.034203	20.213949	7.270256	0.183611	8.842115	3.917968	0.000000	-10.000000	0.041667	-11.083334	582.000000	1023.000000	1023.000000	2046.000000
2.460000	0.033108	19.566916	7.382681	-0.227406	8.381671	4.029970	0.000000	-10.000000	0.050000	-11.650001	582.000000	1023.000000	1023.000000	2046.000000
2.480000	0.031915	18.861658	7.724492	-0.571067	7.630106	4.078126	0.000000	-10.000000	0.050000	-11.983334	574.666687	1023.000000	1023.000000	2046.000000
2.500000	0.031072	18.363340	7.716053	-0.366076	7.192988	3.820376	0.000000	-10.000000	0.050000	-12.300000	566.000000	1023.000000	1023.000000	2046.000000
2.520000	0.029764	17.590338	7.225188	-0.147374	6.997109	3.515414	0.000000	-10.000000	0.050000	-12.666667	555.666687	1023.000000	1023.000000	2046.000000
2.540000	0.031072	18.363674	6.925855	0.154007	7.510079	3.773732	0.000000	-10.000000	0.058333	-13.133333	551.333313	1023.000000	1023.000000	2046.000000
2.560000	0.032105	18.974125	6.837804	0.403394	7.688053	4.044874	0.000000	-10.000000	0.066667	-13.616667	546.833313	1023.000000	1023.000000	2046.000000
2.580000	0.031143	18.405581	6.642567	0.182956	7.276512	4.303546	0.000000	-10.000000	0.100000	-14.200000	542.333313	1023.000000	1023.000000	2046.000000
2.600000	0.029810	17.617479	6.720317	-0.023965	6.492815	4.428312	0.000000	-10.000000	0.125000	-14.816667	537.500000	1023.000000	1023.000000	2046.000000
2.620000	0.028743	16.986864	6.616346	0.243302	5.829564	4.297652	0.000000	-10.000000	0.150000	-15.450000	532.500000	1023.000000	1023.000000	2046.000000
2.640000	0.026589	15.714305	5.827933	0.595435	5.455273	3.835664	0.000000	-10.000000	0.166667	-16.183334	527.500000	1023.000000	1023.000000	2046.000000
2.660000	0.026806	15.842555	5.299042	0.927937	5.663294	3.952281	0.000000	-10.000000	0.183333	-16.866667	522.166687	1023.000000	1023.000000	2046.000000
2.680000	0.027489	16.246138	4.965407	1.191543	5.807305	4.281883	0.000000	-10.000000	0.200000	-17.550001	516.500000	1023.000000	1023.000000	2046.000000
2.700000	0.025829	15.265059	4.647863	0.854743	5.312408	4.450046	0.000000	-10.000000	0.200000	-18.083334	510.500000	1023.000000	1023.000000	2046.000000
2.720000	0.024509	14.484541	4.865745	0.696049	4.486661	4.436086	0.000000	-10.000000	0.208333	-18.600000	504.500000	1023.000000	1023.000000	2046.000000
2.740000	0.022983	13.582879	4.455207	1.196162	4.044602	3.886909	0.000000	-10.000000	0.216667	-19.183332	498.333344	1023.000000	1023.000000	2046.000000
2.760000	0.022159	13.095964	3.802947	1.462582	4.049223	3.781212	0.000000	-10.000000	0.233333	-19.633333	492.000000	1023.000000	1023.000000	2046.000000
2.780000	0.023173	13.695291	3.607764	1.832591	4.249934	4.005002	0.000000	-10.000000	0.250000	-20.200001	485.333344	1023.000000	1023.000000	2046.000000
2.800000	0.022764	13.453290	3.349380	1.831657	3.988979	4.283275	0.000000	-10.000000	0.283333	-20.933334	478.666656	1023.000000	1023.000000	2046.000000
2.820000	0.020569	12.156446	2.938673	1.523245	3.206294	4.488234	0.000000	-10.000000	0.316667	-21.716667	471.666656	1023.000000	1023.000000	2046.000000
2.840000	0.018171	10.738811	2.669878	1.393631	2.017869	4.657434	0.000000	-10.000000	0.341667	-22.533335	464.500000	1023.000000	1023.000000	2046.000000
2.860000	0.015492	9.156034	1.957115	1.710813	1.032265	4.455841	0.000000	-10.000000	0.366667	-23.333334	456.833344	1023.000000	1023.000000	2046.000000
2.880000	0.011374	6.722199	0.765996	2.121804	0.136849	3.697551	0.000000	-10.000000	0.383333	-24.016666	449.000000	1023.000000	1023.000000	2046.000000
2.900000	0.009139	5.401402	-0.041824	2.162583	-0.118704	3.399347	0.000000	-10.000000	0.383333	-24.400000	441.000000	1023.000000	1023.000000	2046.000000
2.920000	0.007638	4.513968	-0.483640	1.898469	-0.295239	3.394377	0.000000	-10.000000	0.383333	-24.316668	433.000000	1023.000000	1023.000000	2046.000000
2.940000	0.004206	2.485607	-0.987465	1.298466	-1.022867	3.197473	0.000000	-10.000000	0.391667	-24.583334	425.000000	1023.000000	1023.000000	2046.000000
2.960000	0.000336	0.198639	-1.204908	0.584868	-2.125503	2.944182	0.000000	-10.000000	0.416667	-24.566668	416.666656	1023.000000	1023.000000	2046.000000
2.980000	-0.002681	-1.584344	-1.378926	0.252059	-3.040168	2.582691	0.000000	-10.000000	0.400000	-24.566668	408.333344	1023.000000	1023.000000	2046.000000
3.000000	-0.005500	-3.250335	-1.804824	0.339608	-3.761142	1.976023	0.000000	-10.000000	0.375000	-24.183334	400.000000	1023.000000	1023.000000	2046.000000
3.020000	-0.008297	-4.903782	-2.608825	0.512362	-4.091353	1.284035	0.000000	-10.000000	0.350000	-24.133333	392.000000	1023.000000	1023.000000	2046.000000
3.040000	-0.008283	-4.895540	-2.976627	0.698019	-3.929076	1.312145	0.000000	-10.000000	0.350000	-24.116667	384.000000	1023.000000	1023.000000	2046.000000
3.060000	-0.008577	-5.068870	-3.442096	0.652280	-3.785019	1.505965	0.000000	-10.000000	0.366667	-24.116667	376.000000	1023.000000	1023.000000	2046.000000
3.080000	-0.010810	-6.388424	-3.782469	0.047885	-4.298383	1.644542	0.000000	-10.000000	0.366667	-23.833334	368.000000	1023.000000	1023.000000	2046.000000
3.100000	-0.012761	-7.541687	-3.784030	-0.090717	-5.048202	1.381263	0.000000	-10.000000	0.366667	-23.733334	360.000000	1023.000000	1023.000000	2046.000000
3.120000	-0.015556	-9.193539	-4.415905	0.046228	-5.538944	0.715082	0.000000	-10.000000	0.350000	-23.750000	352.000000	1023.000000	1023.000000	2046.000000
3.140000	-0.015487	-9.152595	-4.741195	0.195652	-5.230322	0.623270	0.000000	-10.000000	0.350000	-23.950001	344.000000	1023.000000	1023.000000	2046.000000
3.160000	-0.015360	-9.077682	-5.078353	-0.077465	-4.927907	1.006044	0.000000	-10.000000	0.350000	-24.000000	336.000000	1023.000000	1023.000000	2046.000000
3.180000	-0.016974	-10.031566	-4.974874	-0.733609	-5.435385	1.112302	0.000000	-10.000000	0.350000	-23.716667	328.000000	1023.000000	1023.000000	2046.000000
3.200000	-0.018644	-11.018463	-5.049148	-0.620186	-5.943968	0.594838	0.000000	-10.000000	0.366667	-23.566668	320.000000	1023.000000	1023.000000	2046.000000
3.220000	-0.020301	-11.998082	-5.832220	-0.421507	-5.804023	0.059668	0.000000	-10.000000	0.383333	-23.450001	312.166656	1023.000000	1023.000000	2046.000000
3.240000	-0.019404	-11.467954	-6.167239	-0.247144	-5.366336	0.312765	0.000000	-10.000000	0.383333	-23.683334	304.500000	1023.000000	1023.000000	2046.000000
3.260000	-0.020085	-11.870018	-6.703409	-0.442168	-5.231269	0.506829	0.000000	-10.000000	0.366667	-23.683334	296.833344	1023.000000	1023.000000	2046.000000
3.280000	-0.022145	-13.087842	-6.952889	-1.058463	-5.650321	0.573831	0.000000	-10.000000	0.350000	-23.700001	289.000000	1023.000000	1023.000000	2046.000000
3.300000	-0.024093	-14.238832	-7.117240	-1.058105	-6.217025	0.153538	0.000000	-10.000000	0.350000	-23.550001	281.000000	1023.000000	1023.000000	2046.000000
3.320000	-0.027011	-15.963435	-7.815266	-0.942563	-6.614470	-0.591137	0.000000	-10.000000	0.350000	-23.583334	273.000000	1023.000000	1023.000000	2046.000000
3.340000	-0.026301	-15.544139	-8.173114	-0.834436	-6.201688	-0.334901	0.000000	-10.000000	0.350000	-23.783333	265.000000	1023.000000	1023.000000	2046.000000
3.360000	-0.027635	-16.332001	-8.588889	-1.317424	-6.373474	-0.052213	0.000000	-10.000000	0.350000	-23.816668	257.000000	1023.000000	1023.000000	2046.000000
3.380000	-0.029899	-17.670425	-8.607141	-1.784783	-7.178553	-0.099949	0.000000	-10.000000	0.350000	-23.883333	249.000000	1023.000000	1023.000000	2046.000000
3.400000	-0.032544	-19.233561	-8.967970	-1.573324	-7.810117	-0.882150	0.000000	-10.000000	0.350000	-23.583334	241.000000	1023.000000	1023.000000	2046.000000
3.420000	-0.034222	-20.225090	-9.509959	-1.385732	-7.910300	-1.419098	0.000000	-10.000000	0.333333	-23.316668	230.666672	1023.000000	1023.000000	2046.000000
3.440000	-0.033260	-19.656521	-9.621717	-1.216213	-7.565996	-1.252594	0.000000	-10.000000	0.316667	-22.966667	223.000000	1023.000000	1023.000000	2046.000000
3.460000	-0.033992	-20.089306	-9.873723	-1.608659	-7.660372	-0.946552	0.000000	-10.000000	0.300000	-22.600000	215.333328	1023.000000	1023.000000	2046.000000
3.480000	-0.035495	-20.977722	-9.733738	-2.132327	-8.272106	-0.839550	0.000000	-10.000000	0.300000	-22.433334	210.333328	1023.000000	1023.000000	2046.000000
3.500000	-0.036809	-21.754271	-9.695808	-2.102916	-8.838516	-1.117030	0.000000	-10.000000	0.300000	-22.133333	202.666672	1023.000000	1023.000000	2046.000000
3.520000	-0.038788	-22.923815	-10.089837	-1.841331	-9.205943	-1.786704	0.000000	-10.000000	0.300000	-21.850000	195.333328	1023.000000	1023.000000	2046.000000
3.540000	-0.038358	-22.669439	-10.320279	-1.551952	-8.953074	-1.844134	0.000000	-10.000000	0.308333	-21.450001	188.000000	1023.000000	1023.000000	2046.000000
3.560000	-0.037632	-22.240332	-10.473719	-1.527304	-8.736565	-1.502744	0.000000	-10.000000	0.308333	-21.016666	181.000000	1023.000000	1023.000000	2046.000000
3.580000	-0.039104	-23.110176	-10.570039	-2.179585	-9.199930	-1.160622	0.000000	-10.000000	0.308333	-20.550001	174.000000	1023.000000	1023.000000	2046.000000
3.600000	-0.040224	-23.772320	-10.447444	-2.215910	-9.781658	-1.327308	0.000000	-10.000000	0.266667	-20.183334	167.166672	1023.000000	1023.000000	2046.000000
3.620000	-0.042567	-25.157202	-10.943271	-1.961184	-10.220716	-2.032032	0.000000	-10.000000	0.233333	-19.733334	160.333328	1023.000000	1023.000000	2046.000000
3.640000	-0.042864	-25.332603	-11.219824	-1.731214	-10.133475	-2.248091	0.000000	-10.000000	0.200000	-19.433334	153.666672	1023.000000	1023.000000	2046.000000
3.660000	-0.041839	-24.726961	-11.342798	-1.547239	-9.795321	-2.041602	0.000000	-10.000000	0.200000	-18.983334	147.000000	1023.000000	1023.000000	2046.000000
3.680000	-0.042542	-25.142458	-11.479963	-1.943092	-9.951518	-1.767884	0.000000	-10.000000	0.200000	-18.716667	140.666672	1023.000000	1023.000000	2046.000000
3.700000	-0.043861	-25.922071	-11.462385	-2.409400	-10.404677	-1.645608	0.000000	-10.000000	0.191667	-18.416666	134.500000	1023.000000	1023.000000	2046.000000
3.720000	-0.044974	-26.579498	-11.401660	-2.596065	-10.868582	-1.713191	0.000000	-10.000000	0.183333	-18.150000	128.500000	1023.000000	1023.000000	2046.000000
3.740000	-0.046794	-27.655458	-11.694468	-2.364712	-11.266356	-2.329922	0.000000	-10.000000	0.175000	-17.966667	122.500000	1023.000000	1023.000000	2046.000000
3.760000	-0.048454	-28.636255	-12.117818	-2.329123	-11.366103	-2.823212	0.000000	-10.000000	0.175000	-17.633333	116.500000	1023.000000	1023.000000	2046.000000
3.780000	-0.048583	-28.712395	-12.223834	-2.197422	-11.254604	-3.036534	0.000000	-10.000000	0.166667	-17.400000	110.500000	1023.000000	1023.000000	2046.000000
3.800000	-0.047488	-28.065420	-12.196776	-1.993990	-10.925890	-2.948764	0.000000	-10.000000	0.158333	-17.066666	104.500000	1023.000000	1023.000000	2046.000000
3.820000	-0.047112	-27.843105	-12.239086	-1.945997	-10.769182	-2.888840	0.000000	-10.000000	0.150000	-16.683332	98.833336	1023.000000	1023.000000	2046.000000
3.840000	-0.047947	-28.336391	-12.278322	-2.435910	-10.945848	-2.676311	0.000000	-10.000000	0.141667	-16.049999	93.333336	1023.000000	1023.000000	2046.000000
3.860000	-0.049420	-29.207287	-12.059025	-3.082439	-11.425645	-2.640178	0.000000	-10.000000	0.133333	-15.416667	88.166664	1023.000000	1023.000000	2046.000000
3.880000	-0.050559	-29.880312	-11.713490	-3.184328	-11.952114	-3.030379	0.000000	-10.000000	0.116667	-14.800000	83.000000	1023.000000	1023.000000	2046.000000
3.900000	-0.051960	-30.708311	-11.985351	-3.064097	-12.014208	-3.644656	0.000000	-10.000000	0.108333	-14.300000	78.000000	1023.000000	1023.000000	2046.000000
3.920000	-0.052306	-30.913073	-12.224628	-2.861998	-11.983825	-3.842621	0.000000	-10.000000	0.100000	-13.950000	73.166664	1023.000000	1023.000000	2046.000000
3.940000	-0.051630	-30.513096	-12.490354	-2.469223	-11.781595	-3.771924	0.000000	-10.000000	0.083333	-13.900000	68.500000	1023.000000	1023.000000	2046.000000
3.960000	-0.052091	-30.785637	-12.758856	-2.489607	-11.852605	-3.684569	0.000000	-10.000000	0.066667	-13.633333	63.833332	1023.000000	1023.000000	2046.000000
3.980000	-0.054210	-32.038284	-13.005837	-3.113541	-12.218583	-3.700323	0.000000	-10.000000	0.041667	-12.716666	59.333332	1023.000000	1023.000000	2046.000000
4.000000	-0.057199	-33.804504	-13.057923	-3.907835	-12.878824	-3.959920	0.000000	-10.000000	0.025000	-11.466666	55.000000	1023.000000	1023.000000	2046.000000
4.020000	-0.059883	-35.391018	-12.976780	-4.578548	-13.594338	-4.241353	0.000000	-10.000000	0.008333	-10.016666	51.166668	1023.000000	1023.000000	2046.000000
4.040000	-0.062487	-36.929863	-13.013681	-4.763697	-14.234854	-4.917632	0.000000	-10.000000	0.000000	-8.766666	47.666668	1023.000000	1023.000000	2046.000000
4.060000	-0.065102	-38.475208	-13.255079	-4.871634	-14.638914	-5.709580	0.000000	-10.000000	0.000000	-7.716667	44.833332	1023.000000	1023.000000	2046.000000
4.080000	-0.066121	-39.077217	-13.512955	-4.882251	-14.567914	-6.114097	0.000000	-10.000000	0.000000	-7.416667	42.166668	1023.000000	1023.000000	2046.000000
4.100000	-0.065546	-38.737495	-13.521136	-4.773098	-14.349750	-6.093513	0.000000	-10.000000	0.008333	-7.816667	39.833332	1023.000000	1023.000000	2046.000000
4.120000	-0.065112	-38.481190	-13.670181	-4.879768	-14.091709	-5.839530	0.000000	-10.000000	0.008333	-8.450001	37.166668	1023.000000	1023.000000	2046.000000
4.140000	-0.065966	-38.986046	-13.767094	-5.311893	-14.256609	-5.650452	0.000000	-10.000000	0.008333	-9.016667	34.500000	1023.000000	1023.000000	2046.000000
4.160000	-0.066988	-39.589653	-13.703140	-5.773289	-14.642755	-5.470469	0.000000	-10.000000	0.000000	-9.300000	31.333334	1023.000000	1023.000000	2046.000000
4.180000	-0.067715	-40.019306	-13.562486	-5.692175	-15.032762	-5.731885	0.000000	-10.000000	0.000000	-9.466667	28.166666	1023.000000	1023.000000	2046.000000
4.200000	-0.069543	-41.099659	-14.006519	-5.511100	-15.217833	-6.364207	0.000000	-10.000000	0.000000	-9.400000	25.000000	1023.000000	1023.000000	2046.000000
4.220000	-0.069107	-40.842377	-14.122475	-5.337469	-14.920006	-6.462428	0.000000	-10.000000	0.000000	-9.100000	21.833334	1023.000000	1023.000000	2046.000000
4.240000	-0.067642	-39.976238	-14.076427	-5.196895	-14.433415	-6.269502	0.000000	-10.000000	0.000000	-8.700000	18.833334	1023.000000	1023.000000	2046.000000
4.260000	-0.067306	-39.777828	-14.115968	-5.476179	-14.192875	-5.992807	0.000000	-10.000000	0.000000	-8.333334	15.833333	1023.000000	1023.000000	2046.000000
4.280000	-0.067752	-40.041653	-14.127569	-5.961200	-14.287173	-5.665709	0.000000	-10.000000	0.000000	-8.433333	13.166667	1023.000000	1023.000000	2046.000000
4.300000	-0.068073	-40.231213	-14.122004	-6.069030	-14.493684	-5.546495	0.000000	-10.000000	0.000000	-8.766667	10.333333	1023.000000	1023.000000	2046.000000
4.320000	-0.069024	-40.793362	-14.439314	-5.758137	-14.612566	-5.983345	0.000000	-10.000000	0.000000	-9.016667	7.333333	1023.000000	1023.000000	2046.000000
4.340000	-0.070235	-41.508926	-14.926203	-5.533198	-14.574329	-6.475194	0.000000	-10.000000	0.008333	-8.966667	4.333333	1023.000000	1023.000000	2046.000000
4.360000	-0.069840	-41.275536	-15.185501	-5.309792	-14.192259	-6.587986	0.000000	-10.000000	0.008333	-8.833334	1.666667	1023.000000	1023.000000	2046.000000
4.380000	-0.068930	-40.737591	-15.230597	-5.270075	-13.910233	-6.326686	0.000000	-10.000000	0.008333	-8.950000	-0.833333	1023.000000	1023.000000	2046.000000
4.400000	-0.069134	-40.858208	-15.427292	-5.468146	-13.800025	-6.162746	0.000000	-10.000000	0.000000	-9.116667	-3.666667	1023.000000	1023.000000	2046.000000
4.420000	-0.070081	-41.417984	-15.562803	-5.743530	-14.030368	-6.081283	0.000000	-10.000000	-0.008333	-8.866667	-7.666667	1023.000000	1023.000000	2046.000000
4.440000	-0.071509	-42.261646	-15.687035	-6.218198	-14.353337	-6.003078	0.000000	-10.000000	-0.016667	-8.516667	-10.666667	1023.000000	1023.000000	2046.000000
4.460000	-0.072320	-42.741013	-15.562757	-6.417040	-14.766800	-5.994416	0.000000	-10.000000	-0.016667	-8.000000	-13.500000	1023.000000	1023.000000	2046.000000
4.480000	-0.073027	-43.158867	-15.554308	-6.359153	-15.005970	-6.239437	0.000000	-10.000000	-0.008333	-7.533334	-15.333333	1023.000000	1023.000000	2046.000000
4.500000	-0.074334	-43.931427	-15.848759	-6.149605	-15.078003	-6.855062	0.000000	-10.000000	-0.016667	-6.700000	-18.000000	1023.000000	1023.000000	2046.000000
4.520000	-0.074238	-43.874374	-15.946987	-5.955164	-14.851460	-7.120763	0.000000	-10.000000	-0.033333	-5.483334	-20.333334	1023.000000	1023.000000	2046.000000
4.540000	-0.072044	-42.577888	-15.818410	-5.674992	-14.243015	-6.841472	0.000000	-10.000000	-0.058333	-3.700000	-22.166666	1023.000000	1023.000000	2046.000000
4.560000	-0.070865	-41.881069	-15.607886	-5.783282	-14.006397	-6.483504	0.000000	-10.000000	-0.066667	-0.883333	-23.333334	1023.000000	1023.000000	2046.000000
4.580000	-0.070277	-41.533684	-15.305050	-6.175580	-13.988677	-6.064377	0.000000	-10.000000	-0.091667	2.266667	-23.833334	1023.000000	1023.000000	2046.000000
4.600000	-0.069149	-40.866989	-14.804147	-6.282850	-14.044005	-5.735987	0.000000	-10.000000	-0.133333	6.066667	-24.000000	1023.000000	1023.000000	2046.000000
4.620000	-0.068328	-40.381828	-14.520470	-5.957563	-14.023225	-5.880569	0.000000	-10.000000	-0.183333	9.466667	-24.000000	1023.000000	1023.000000	2046.000000
4.640000	-0.067384	-39.823956	-14.497275	-5.598782	-13.627289	-6.100608	0.000000	-10.000000	-0.225000	12.833333	-24.000000	1023.000000	1023.000000	2046.000000
4.660000	-0.064122	-37.896179	-14.199954	-5.207510	-12.795072	-5.693644	0.000000	-10.000000	-0.266667	15.300000	-24.000000	1023.000000	1023.000000	2046.000000
4.680000	-0.061085	-36.101067	-13.741593	-5.047479	-12.217695	-5.094298	0.000000	-10.000000	-0.325000	17.549999	-24.000000	1023.000000	1023.000000	2046.000000
4.700000	-0.059354	-35.078209	-13.408122	-5.285319	-11.904354	-4.480414	0.000000	-10.000000	-0.375000	19.650000	-7.333333	1023.000000	1023.000000	2046.000000
4.720000	-0.057599	-34.041256	-12.832773	-5.458406	-11.797496	-3.952582	0.000000	-10.000000	-0.425000	21.650000	11.000000	1023.000000	1023.000000	2046.000000
4.740000	-0.055543	-32.825642	-12.236688	-5.255231	-11.642336	-3.691386	0.000000	-10.000000	-0.450000	23.350000	32.000000	1023.000000	1023.000000	2046.000000
4.760000	-0.053989	-31.907755	-11.992593	-4.918174	-11.307959	-3.689029	0.000000	-10.000000	-0.483333	24.450001	39.000000	1023.000000	1023.000000	2046.000000
4.780000	-0.052542	-31.052479	-11.814610	-4.619212	-10.851312	-3.767344	0.000000	-10.000000	-0.516667	25.600000	47.000000	1023.000000	1023.000000	2046.000000
4.800000	-0.049881	-29.479813	-11.506517	-4.283830	-10.178965	-3.510501	0.000000	-10.000000	-0.550000	26.166668	55.333332	1023.000000	1023.000000	2046.000000
4.820000	-0.046460	-27.457998	-11.097658	-3.891311	-9.411416	-3.057614	0.000000	-10.000000	-0.591667	26.983334	64.000000	1023.000000	1023.000000	2046.000000
4.840000	-0.043303	-25.592190	-10.594275	-3.533461	-8.831532	-2.632921	0.000000	-10.000000	-0.600000	27.666668	72.833336	1023.000000	1023.000000	2046.000000
4.860000	-0.040924	-24.186256	-10.155637	-3.427231	-8.396266	-2.207122	0.000000	-10.000000	-0.625000	28.616667	82.000000	1023.000000	1023.000000	2046.000000
4.880000	-0.039409	-23.290426	-9.586513	-3.588054	-8.195054	-1.920805	0.000000	-10.000000	-0.650000	29.350000	91.166664	1023.000000	1023.000000	2046.000000
4.900000	-0.038104	-22.519178	-8.907622	-4.032554	-8.155593	-1.423409	0.000000	-10.000000	-0.666667	29.516666	100.833336	1023.000000	1023.000000	2046.000000
4.920000	-0.036134	-21.354912	-8.141984	-4.088217	-7.943465	-1.181245	0.000000	-10.000000	-0.691667	29.900000	110.500000	1023.000000	1023.000000	2046.000000
4.940000	-0.033896	-20.032692	-7.554262	-3.998456	-7.690008	-0.789966	0.000000	-10.000000	-0.675000	30.250000	120.500000	1023.000000	1023.000000	2046.000000
4.960000	-0.032059	-18.946772	-7.358703	-3.588952	-7.387068	-0.612049	0.000000	-10.000000	-0.675000	30.766668	130.500000	1023.000000	1023.000000	2046.000000
4.980000	-0.031179	-18.426918	-7.446863	-3.164129	-7.155548	-0.660379	0.000000	-10.000000	-0.658333	30.783335	140.833328	1023.000000	1023.000000	2046.000000
5.000000	-0.030803	-18.204365	-7.490665	-2.958911	-7.011234	-0.743553	0.000000	-10.000000	-0.691667	30.850000	151.166672	1023.000000	1023.000000	2046.000000
5.020000	-0.030649	-18.113388	-7.459104	-3.005115	-6.899776	-0.749394	0.000000	-10.000000	-0.708333	31.066668	161.500000	1023.000000	1023.000000	2046.000000
5.040000	-0.029718	-17.563353	-7.317097	-2.950772	-6.689471	-0.606012	0.000000	-10.000000	-0.700000	31.050001	171.833328	1023.000000	1023.000000	2046.000000
5.060000	-0.029227	-17.273304	-7.181955	-3.122762	-6.573837	-0.394749	0.000000	-10.000000	-0.683333	30.866667	182.166672	1023.000000	1023.000000	2046.000000
5.080000	-0.029478	-17.421614	-6.866220	-3.715474	-6.712814	-0.127106	0.000000	-10.000000	-0.683333	30.350000	192.500000	1023.000000	1023.000000	2046.000000
5.100000	-0.028694	-16.958435	-6.355098	-3.922725	-6.780956	0.100344	0.000000	-10.000000	-0.683333	30.150002	202.500000	1023.000000	1023.000000	2046.000000
5.120000	-0.027562	-16.289227	-6.012918	-3.780641	-6.643266	0.147597	0.000000	-10.000000	-0.666667	29.916668	212.500000	1023.000000	1023.000000	2046.000000
5.140000	-0.027070	-15.998652	-6.100276	-3.373771	-6.355683	-0.168923	0.000000	-10.000000	-0.650000	29.750000	222.500000	1023.000000	1023.000000	2046.000000
5.160000	-0.025540	-15.094294	-6.085084	-2.971729	-5.796869	-0.240612	0.000000	-10.000000	-0.658333	29.716667	232.500000	1023.000000	1023.000000	2046.000000
5.180000	-0.022893	-13.529912	-5.783552	-2.619087	-5.176824	0.049551	0.000000	-10.000000	-0.658333	29.650002	242.500000	1023.000000	1023.000000	2046.000000
5.200000	-0.020037	-11.842062	-5.476200	-2.300265	-4.509485	0.443887	0.000000	-10.000000	-0.650000	29.916668	252.500000	1023.000000	1023.000000	2046.000000
5.220000	-0.017842	-10.544565	-5.154150	-2.156584	-4.009629	0.775796	0.000000	-10.000000	-0.641667	29.900002	262.500000	1023.000000	1023.000000	2046.000000
5.240000	-0.016204	-9.576817	-4.846034	-2.105023	-3.642921	1.017162	0.000000	-10.000000	-0.633333	30.200001	272.500000	1023.000000	1023.000000	2046.000000
5.260000	-0.014774	-8.731324	-4.444151	-2.254302	-3.362016	1.329144	0.000000	-10.000000	-0.633333	30.000000	282.500000	1023.000000	1023.000000	2046.000000
5.280000	-0.012874	-7.608366	-3.837949	-2.304043	-3.100872	1.634498	0.000000	-10.000000	-0.633333	29.983334	292.500000	1023.000000	1023.000000	2046.000000
5.300000	-0.010845	-6.409259	-3.392499	-2.300845	-2.688048	1.972133	0.000000	-10.000000	-0.641667	29.533333	302.500000	1023.000000	1023.000000	2046.000000
5.320000	-0.008834	-5.220684	-3.086529	-2.053675	-2.235802	2.155322	0.000000	-10.000000	-0.633333	29.216667	312.500000	1023.000000	1023.000000	2046.000000
5.340000	-0.007327	-4.330371	-2.966837	-1.683320	-1.727894	2.047679	0.000000	-10.000000	-0.616667	28.900002	322.500000	1023.000000	1023.000000	2046.000000
5.360000	-0.005578	-3.296837	-2.863767	-1.390774	-1.058279	2.015983	0.000000	-10.000000	-0.591667	28.566668	332.166656	1023.000000	1023.000000	2046.000000
5.380000	-0.003324	-1.964597	-2.573832	-1.136300	-0.313381	2.058916	0.000000	-10.000000	-0.575000	28.350000	341.833344	1023.000000	1023.000000	2046.000000
5.400000	-0.000844	-0.498840	-2.222174	-0.958909	0.465752	2.216491	0.000000	-10.000000	-0.558333	27.866667	351.166656	1023.000000	1023.000000	2046.000000
5.420000	0.001994	1.178671	-1.668122	-0.741944	1.070665	2.518072	0.000000	-10.000000	-0.550000	27.333334	363.666656	1023.000000	1023.000000	2046.000000
5.440000	0.004637	2.740300	-1.102618	-0.665235	1.645422	2.862731	0.000000	-10.000000	-0.550000	26.783333	372.833344	1023.000000	1023.000000	2046.000000
5.460000	0.006314	3.731552	-0.636030	-0.746338	2.055772	3.058148	0.000000	-10.000000	-0.550000	26.566668	382.000000	1023.000000	1023.000000	2046.000000
5.480000	0.007628	4.508436	-0.112452	-0.957838	2.312009	3.266717	0.000000	-10.000000	-0.558333	26.750000	387.833344	1023.000000	1023.000000	2046.000000
5.500000	0.008559	5.058312	0.584989	-1.411235	2.391890	3.492668	0.000000	-10.000000	-0.558333	27.033335	396.666656	1023.000000	1023.000000	2046.000000
5.520000	0.009912	5.857734	1.282948	-1.686491	2.520073	3.741204	0.000000	-10.000000	-0.566667	27.083334	405.500000	1023.000000	1023.000000	2046.000000
5.540000	0.011662	6.892013	1.991858	-1.764592	2.740890	3.923858	0.000000	-10.000000	-0.558333	27.150000	414.666656	1023.000000	1023.000000	2046.000000
5.560000	0.013453	7.950974	2.561808	-1.651488	3.062807	3.977847	0.000000	-10.000000	-0.541667	27.050001	423.833344	1023.000000	1023.000000	2046.000000
5.580000	0.014970	8.847186	2.914232	-1.440584	3.506044	3.867494	0.000000	-10.000000	-0.550000	27.050001	433.000000	1023.000000	1023.000000	2046.000000
5.600000	0.016888	9.981051	3.346411	-1.268971	4.060428	3.843185	0.000000	-10.000000	-0.533333	26.966667	442.000000	1023.000000	1023.000000	2046.000000
5.620000	0.019252	11.378170	3.765136	-1.033036	4.779979	3.866090	0.000000	-10.000000	-0.550000	26.966667	451.000000	1023.000000	1023.000000	2046.000000
5.640000	0.023041	13.617493	4.425435	-0.623467	5.612055	4.203470	0.000000	-10.000000	-0.525000	26.850000	460.000000	1023.000000	1023.000000	2046.000000
5.660000	0.026142	15.449874	5.070539	-0.367136	6.228499	4.517972	0.000000	-10.000000	-0.525000	26.616667	469.000000	1023.000000	1023.000000	2046.000000
5.680000	0.027914	16.497267	5.687201	-0.537083	6.498483	4.848665	0.000000	-10.000000	-0.491667	26.250000	477.833344	1023.000000	1023.000000	2046.000000
5.700000	0.029751	17.582729	6.403115	-0.659407	6.732819	5.106203	0.000000	-10.000000	-0.466667	25.750000	486.666656	1023.000000	1023.000000	2046.000000
5.720000	0.032021	18.924671	7.123957	-0.533290	7.000237	5.333767	0.000000	-10.000000	-0.441667	25.066668	495.333344	1023.000000	1023.000000	2046.000000
5.740000	0.033458	19.773407	7.504126	-0.215873	7.319854	5.165301	0.000000	-10.000000	-0.441667	24.616667	503.833344	1023.000000	1023.000000	2046.000000
5.760000	0.034647	20.476492	7.690302	0.007494	7.870103	4.908593	0.000000	-10.000000	-0.408333	23.933334	512.000000	1023.000000	1023.000000	2046.000000
5.780000	0.036545	21.598223	8.063989	0.201862	8.471869	4.860505	0.000000	-10.000000	-0.383333	23.450001	520.000000	1023.000000	1023.000000	2046.000000
5.800000	0.039193	23.163042	8.678913	0.382540	8.995458	5.106130	0.000000	-10.000000	-0.341667	22.533335	528.000000	1023.000000	1023.000000	2046.000000
5.820000	0.041174	24.334097	9.001403	0.673433	9.296974	5.362286	0.000000	-10.000000	-0.341667	21.966667	535.666687	1023.000000	1023.000000	2046.000000
5.840000	0.042511	25.124187	9.097701	1.038787	9.321512	5.666188	0.000000	-10.000000	-0.325000	21.016666	543.166687	1023.000000	1023.000000	2046.000000
5.860000	0.042086	24.872681	8.900229	1.170933	9.059544	5.741977	0.000000	-10.000000	-0.300000	20.166668	550.333313	1023.000000	1023.000000	2046.000000
5.880000	0.041171	24.332212	8.802946	1.087001	8.670218	5.772048	0.000000	-10.000000	-0.266667	19.250000	557.333313	1023.000000	1023.000000	2046.000000
5.900000	0.039675	23.447832	8.899302	0.616139	8.190890	5.741502	0.000000	-10.000000	-0.250000	18.783335	564.000000	1023.000000	1023.000000	2046.000000
5.920000	0.037995	22.455120	9.048668	0.159113	7.598691	5.648647	0.000000	-10.000000	-0.225000	17.833334	570.333313	1023.000000	1023.000000	2046.000000
5.940000	0.036323	21.466713	9.019975	-0.057817	7.119894	5.384662	0.000000	-10.000000	-0.200000	16.266666	576.500000	1023.000000	1023.000000	2046.000000
5.960000	0.034509	20.394657	8.695981	-0.013480	6.843528	4.868629	0.000000	-10.000000	-0.158333	14.050000	582.166687	1023.000000	1023.000000	2046.000000
5.980000	0.033544	19.824553	8.320172	0.093257	6.890438	4.520686	0.000000	-10.000000	-0.125000	12.000000	587.333313	1023.000000	1023.000000	2046.000000
6.000000	0.034192	20.207558	8.067191	0.460946	7.268698	4.410723	0.000000	-10.000000	-0.083333	10.283334	591.500000	1023.000000	1023.000000	2046.000000
6.020000	0.035340	20.886131	8.074469	0.818061	7.531034	4.462567	0.000000	-10.000000	-0.075000	8.350000	595.166687	1023.000000	1023.000000	2046.000000
6.040000	0.035774	21.142452	7.998066	1.069284	7.624048	4.451055	0.000000	-10.000000	-0.066667	6.283333	598.333313	1023.000000	1023.000000	2046.000000
6.060000	0.035533	20.999872	7.961806	1.041213	7.510038	4.486815	0.000000	-10.000000	-0.058333	3.750000	600.833313	1023.000000	1023.000000	2046.000000
6.080000	0.034753	20.539036	7.866545	0.898446	7.244526	4.529520	0.000000	-10.000000	-0.033333	0.900000	602.666687	1023.000000	1023.000000	2046.000000
6.100000	0.034083	20.143192	7.837873	0.724278	7.004384	4.576658	0.000000	-10.000000	-0.016667	-1.683333	603.500000	1023.000000	1023.000000	2046.000000
6.120000	0.033246	19.648594	7.741860	0.508507	6.735373	4.662854	0.000000	-10.000000	-0.008333	-4.100000	604.000000	1023.000000	1023.000000	2046.000000
6.140000	0.032764	19.363718	7.759983	0.430454	6.444912	4.728370	0.000000	-10.000000	0.008333	-5.933333	604.000000	1023.000000	1023.000000	2046.000000
6.160000	0.031964	18.890945	7.561331	0.478381	6.356317	4.494915	0.000000	-10.000000	0.008333	-7.500000	604.000000	1023.000000	1023.000000	2046.000000
6.180000	0.031113	18.387657	7.133302	0.467793	6.527258	4.259304	0.000000	-10.000000	0.008333	-8.516666	604.000000	1023.000000	1023.000000	2046.000000
6.200000	0.031524	18.630468	6.893898	0.586180	6.861000	4.289390	0.000000	-10.000000	0.016667	-9.316667	604.000000	1023.000000	1023.000000	2046.000000
6.220000	0.032788	19.377863	6.744000	0.910718	7.367800	4.355343	0.000000	-10.000000	0.033333	-10.150001	604.000000	1023.000000	1023.000000	2046.000000
6.240000	0.032866	19.423868	6.480912	0.974467	7.608381	4.360106	0.000000	-10.000000	0.041667	-10.716667	600.500000	1023.000000	1023.000000	2046.000000
6.260000	0.031756	18.767765	6.351686	0.631375	7.352143	4.432561	0.000000	-10.000000	0.041667	-11.116667	592.500000	1023.000000	1023.000000	2046.000000
6.280000	0.031209	18.444227	6.513579	0.398507	6.915581	4.616560	0.000000	-10.000000	0.041667	-11.566667	583.166687	1023.000000	1023.000000	2046.000000
6.300000	0.030070	17.771301	6.314556	0.342296	6.592751	4.521698	0.000000	-10.000000	0.083333	-12.883333	573.000000	1023.000000	1023.000000	2046.000000
6.320000	0.028429	16.801613	5.844004	0.250861	6.472482	4.234266	0.000000	-10.000000	0.116667	-14.216667	565.666687	1023.000000	1023.000000	2046.000000
6.340000	0.027573	16.295498	5.478933	0.189888	6.596179	4.030499	0.000000	-10.000000	0.150000	-15.333334	559.666687	1023.000000	1023.000000	2046.000000
6.360000	0.028097	16.605330	5.446717	0.368634	6.778932	4.011045	0.000000	-10.000000	0.150000	-15.683333	556.333313	1023.000000	1023.000000	2046.000000
6.380000	0.027900	16.488617	5.396152	0.429836	6.739232	3.923397	0.000000	-10.000000	0.150000	-15.816667	554.666687	1023.000000	1023.000000	2046.000000
6.400000	0.026543	15.686916	5.397101	0.091152	6.309983	3.888681	0.000000	-10.000000	0.150000	-16.066668	551.166687	1023.000000	1023.000000	2046.000000
6.420000	0.025362	14.989207	5.509484	-0.298329	5.745235	4.032817	0.000000	-10.000000	0.166667	-16.500000	545.666687	1023.000000	1023.000000	2046.000000
6.440000	0.024525	14.494542	5.623611	-0.446012	5.189636	4.127307	0.000000	-10.000000	0.183333	-16.933334	540.166687	1023.000000	1023.000000	2046.000000
6.460000	0.023508	13.893482	5.435022	-0.385995	4.830525	4.013930	0.000000	-10.000000	0.200000	-17.466667	534.500000	1023.000000	1023.000000	2046.000000
6.480000	0.022290	13.173564	4.908779	-0.224082	4.736693	3.752173	0.000000	-10.000000	0.200000	-17.833334	530.500000	1023.000000	1023.000000	2046.000000
6.500000	0.022511	13.304013	4.611898	0.054947	4.908497	3.728671	0.000000	-10.000000	0.200000	-18.250000	524.500000	1023.000000	1023.000000	2046.000000
6.520000	0.023265	13.749895	4.404251	0.428122	5.087197	3.830325	0.000000	-10.000000	0.200000	-18.716667	518.500000	1023.000000	1023.000000	2046.000000
6.540000	0.022792	13.469926	4.194987	0.549883	4.866879	3.858177	0.000000	-10.000000	0.208333	-19.300001	512.333313	1023.000000	1023.000000	2046.000000
6.560000	0.021148	12.498347	3.975547	0.348683	4.258946	3.915172	0.000000	-10.000000	0.225000	-19.900002	506.000000	1023.000000	1023.000000	2046.000000
6.580000	0.019705	11.645360	3.918525	0.149677	3.536849	4.040309	0.000000	-10.000000	0.258333	-20.533335	499.333344	1023.000000	1023.000000	2046.000000
6.600000	0.018661	11.028593	3.805804	0.231160	3.000913	3.990716	0.000000	-10.000000	0.283333	-21.100000	492.500000	1023.000000	1023.000000	2046.000000
6.620000	0.017314	10.232310	3.248691	0.427333	2.781101	3.775185	0.000000	-10.000000	0.300000	-21.550001	485.333344	1023.000000	1023.000000	2046.000000
6.640000	0.017448	10.312045	2.749534	0.792600	3.068928	3.700983	0.000000	-10.000000	0.308333	-21.800001	478.166656	1023.000000	1023.000000	2046.000000
6.660000	0.018486	10.924964	2.569169	1.309237	3.342950	3.703609	0.000000	-10.000000	0.308333	-21.966667	470.833344	1023.000000	1023.000000	2046.000000
6.680000	0.017513	10.350286	2.322368	1.315962	3.047527	3.664430	0.000000	-10.000000	0.325000	-22.316668	463.500000	1023.000000	1023.000000	2046.000000
6.700000	0.015126	8.939220	2.220780	0.954268	2.079763	3.684409	0.000000	-10.000000	0.325000	-22.483334	456.000000	1023.000000	1023.000000	2046.000000
6.720000	0.013119	7.753373	1.955626	0.849797	1.050550	3.897399	0.000000	-10.000000	0.341667	-22.750000	448.500000	1023.000000	1023.000000	2046.000000
6.740000	0.010924	6.456366	1.279185	1.105234	0.107513	3.964433	0.000000	-10.000000	0.333333	-23.216667	440.833344	1023.000000	1023.000000	2046.000000
6.760000	0.007691	4.545357	0.003976	1.328168	-0.377214	3.590427	0.000000	-10.000000	0.341667	-23.616667	433.000000	1023.000000	1023.000000	2046.000000
6.780000	0.005958	3.521163	-0.787928	1.551851	-0.567259	3.324499	0.000000	-10.000000	0.333333	-23.733334	425.000000	1023.000000	1023.000000	2046.000000
6.800000	0.004352	2.571804	-1.139454	1.481591	-0.768588	2.998255	0.000000	-10.000000	0.341667	-23.166666	417.166656	1023.000000	1023.000000	2046.000000
6.820000	0.001377	0.813928	-1.505906	1.046240	-1.367884	2.641477	0.000000	-10.000000	0.333333	-22.816668	409.500000	1023.000000	1023.000000	2046.000000
6.840000	-0.002452	-1.449207	-1.843204	0.484467	-2.327567	2.237097	0.000000	-10.000000	0.341667	-22.733334	402.000000	1023.000000	1023.000000	2046.000000
6.860000	-0.005851	-3.457970	-1.944175	-0.144282	-3.379148	2.009635	0.000000	-10.000000	0.341667	-22.800001	394.500000	1023.000000	1023.000000	2046.000000
6.880000	-0.008245	-4.872675	-2.068256	-0.430325	-4.190979	1.816884	0.000000	-10.000000	0.333333	-22.850000	386.833344	1023.000000	1023.000000	2046.000000
6.900000	-0.010401	-6.146712	-2.363888	-0.500203	-4.794257	1.511636	0.000000	-10.000000	0.333333	-22.516666	379.166656	1023.000000	1023.000000	2046.000000
6.920000	-0.012865	-7.603006	-3.069830	-0.591501	-5.094751	1.153076	0.000000	-10.000000	0.333333	-22.600000	371.500000	1023.000000	1023.000000	2046.000000
6.940000	-0.014532	-8.588517	-3.686068	-0.644543	-5.159821	0.901914	0.000000	-10.000000	0.350000	-22.583334	364.000000	1023.000000	1023.000000	2046.000000
6.960000	-0.015018	-8.875482	-4.151443	-0.511208	-4.984727	0.771897	0.000000	-10.000000	0.341667	-22.816668	356.500000	1023.000000	1023.000000	2046.000000
6.980000	-0.015029	-8.882375	-4.521237	-0.266092	-4.763612	0.668565	0.000000	-10.000000	0.341667	-22.733334	348.833344	1023.000000	1023.000000	2046.000000
7.000000	-0.015995	-9.453325	-4.834956	-0.276133	-4.848975	0.506739	0.000000	-10.000000	0.333333	-22.650000	341.333344	1023.000000	1023.000000	2046.000000
7.020000	-0.017434	-10.303669	-5.076524	-0.548318	-5.139951	0.461124	0.000000	-10.000000	0.333333	-22.516666	333.666656	1023.000000	1023.000000	2046.000000
7.040000	-0.019099	-11.287406	-5.148764	-0.910702	-5.664563	0.436623	0.000000	-10.000000	0.325000	-22.433334	326.333344	1023.000000	1023.000000	2046.000000
7.060000	-0.020430	-12.073924	-5.125246	-1.210095	-6.161840	0.423258	0.000000	-10.000000	0.333333	-22.400000	318.666656	1023.000000	1023.000000	2046.000000
7.080000	-0.021338	-12.610597	-5.138824	-1.398389	-6.514686	0.441302	0.000000	-10.000000	0.341667	-22.500000	311.333344	1023.000000	1023.000000	2046.000000
7.100000	-0.022619	-13.367692	-5.421524	-1.469526	-6.794254	0.317611	0.000000	-10.000000	0.350000	-22.766666	303.666656	1023.000000	1023.000000	2046.000000
7.120000	-0.024223	-14.315965	-6.281121	-1.425508	-6.757281	0.147945	0.000000	-10.000000	0.350000	-23.116667	296.166656	1023.000000	1023.000000	2046.000000
7.140000	-0.025038	-14.797315	-7.002967	-1.267160	-6.568232	0.041044	0.000000	-10.000000	0.341667	-23.250000	288.500000	1023.000000	1023.000000	2046.000000
7.160000	-0.025321	-14.964684	-7.565650	-1.070133	-6.344032	0.015130	0.000000	-10.000000	0.333333	-23.183334	280.833344	1023.000000	1023.000000	2046.000000
7.180000	-0.025661	-15.165460	-8.048604	-0.846375	-6.148125	-0.122356	0.000000	-10.000000	0.325000	-23.000000	273.000000	1023.000000	1023.000000	2046.000000
7.200000	-0.026635	-15.741259	-8.436175	-0.890201	-6.171589	-0.243293	0.000000	-10.000000	0.325000	-23.000000	265.333344	1023.000000	1023.000000	2046.000000
7.220000	-0.028627	-16.918308	-8.779256	-1.198942	-6.542144	-0.397967	0.000000	-10.000000	0.325000	-22.933334	257.666656	1023.000000	1023.000000	2046.000000
7.240000	-0.030820	-18.214415	-8.839440	-1.616949	-7.304745	-0.453281	0.000000	-10.000000	0.325000	-22.966667	250.000000	1023.000000	1023.000000	2046.000000
7.260000	-0.032625	-19.281313	-8.818045	-1.872910	-8.115449	-0.474909	0.000000	-10.000000	0.325000	-22.783333	242.333328	1023.000000	1023.000000	2046.000000
7.280000	-0.034841	-20.590986	-9.141263	-1.989394	-8.703430	-0.756899	0.000000	-10.000000	0.325000	-22.700001	234.666672	1023.000000	1023.000000	2046.000000
7.300000	-0.037061	-21.902815	-9.778842	-2.089522	-8.932964	-1.101486	0.000000	-10.000000	0.325000	-22.466667	227.166672	1023.000000	1023.000000	2046.000000
7.320000	-0.037617	-22.231926	-10.244406	-1.990755	-8.697886	-1.298880	0.000000	-10.000000	0.308333	-22.383333	219.500000	1023.000000	1023.000000	2046.000000
7.340000	-0.037372	-22.086615	-10.450315	-1.847009	-8.431113	-1.358177	0.000000	-10.000000	0.300000	-22.100000	212.166672	1023.000000	1023.000000	2046.000000
7.360000	-0.037504	-22.164814	-10.573442	-1.763969	-8.359724	-1.467681	0.000000	-10.000000	0.291667	-21.933332	204.833328	1023.000000	1023.000000	2046.000000
7.380000	-0.038451	-22.724575	-10.689843	-1.905319	-8.542006	-1.587407	0.000000	-10.000000	0.291667	-21.566668	197.500000	1023.000000	1023.000000	2046.000000
7.400000	-0.039635	-23.424461	-10.638600	-2.156175	-9.001184	-1.628502	0.000000	-10.000000	0.275000	-21.150000	190.166672	1023.000000	1023.000000	2046.000000
7.420000	-0.040830	-24.130554	-10.510010	-2.430201	-9.578888	-1.611454	0.000000	-10.000000	0.258333	-20.816668	183.166672	1023.000000	1023.000000	2046.000000
7.440000	-0.041621	-24.598269	-10.408496	-2.557555	-10.097157	-1.535060	0.000000	-10.000000	0.250000	-20.433332	176.333328	1023.000000	1023.000000	2046.000000
7.460000	-0.042543	-25.142836	-10.401286	-2.604983	-10.578299	-1.558268	0.000000	-10.000000	0.266667	-20.316668	169.500000	1023.000000	1023.000000	2046.000000
7.480000	-0.043669	-25.808411	-10.642121	-2.619662	-10.854348	-1.692280	0.000000	-10.000000	0.266667	-20.016666	162.666672	1023.000000	1023.000000	2046.000000
7.500000	-0.045063	-26.632437	-11.092113	-2.588916	-11.009498	-1.941912	0.000000	-10.000000	0.266667	-20.000000	156.000000	1023.000000	1023.000000	2046.000000
7.520000	-0.046220	-27.315804	-11.557974	-2.570818	-11.029049	-2.157964	0.000000	-10.000000	0.233333	-19.883333	149.333328	1023.000000	1023.000000	2046.000000
7.540000	-0.046731	-27.618153	-11.795990	-2.577413	-10.985496	-2.259254	0.000000	-10.000000	0.233333	-19.850000	142.666672	1023.000000	1023.000000	2046.000000
7.560000	-0.046676	-27.585674	-11.977559	-2.451114	-10.849987	-2.307013	0.000000	-10.000000	0.216667	-19.600000	136.000000	1023.000000	1023.000000	2046.000000
7.580000	-0.046373	-27.406305	-12.071712	-2.334128	-10.694304	-2.306163	0.000000	-10.000000	0.216667	-19.233334	129.333328	1023.000000	1023.000000	2046.000000
7.600000	-0.046596	-27.538292	-12.133175	-2.330612	-10.683077	-2.391428	0.000000	-10.000000	0.200000	-18.816668	122.833336	1023.000000	1023.000000	2046.000000
7.620000	-0.047275	-27.939238	-12.291883	-2.429312	-10.645898	-2.572145	0.000000	-10.000000	0.200000	-18.533333	116.500000	1023.000000	1023.000000	2046.000000
7.640000	-0.048395	-28.601427	-12.255275	-2.731476	-10.893172	-2.721504	0.000000	-10.000000	0.200000	-18.266666	110.500000	1023.000000	1023.000000	2046.000000
7.660000	-0.049345	-29.162643	-12.025455	-3.027126	-11.347836	-2.762227	0.000000	-10.000000	0.183333	-17.816668	104.500000	1023.000000	1023.000000	2046.000000
7.680000	-0.050009	-29.555162	-11.693651	-3.126760	-11.939288	-2.795463	0.000000	-10.000000	0.166667	-17.083334	98.500000	1023.000000	1023.000000	2046.000000
7.700000	-0.051558	-30.470762	-11.793674	-3.126433	-12.329835	-3.220820	0.000000	-10.000000	0.150000	-16.483334	92.833336	1023.000000	1023.000000	2046.000000
7.720000	-0.052557	-31.061153	-12.266563	-3.159218	-12.105049	-3.530322	0.000000	-10.000000	0.141667	-15.900001	87.333336	1023.000000	1023.000000	2046.000000
7.740000	-0.051711	-30.561384	-12.295219	-3.091777	-11.584364	-3.590024	0.000000	-10.000000	0.133333	-15.466667	82.000000	1023.000000	1023.000000	2046.000000
7.760000	-0.051120	-30.211838	-12.314269	-3.031121	-11.215630	-3.650818	0.000000	-10.000000	0.116667	-15.066667	76.833336	1023.000000	1023.000000	2046.000000
7.780000	-0.051556	-30.469843	-12.477799	-3.165418	-11.342086	-3.484540	0.000000	-10.000000	0.116667	-14.966667	71.833336	1023.000000	1023.000000	2046.000000
7.800000	-0.053145	-31.408472	-12.535393	-3.323858	-12.077019	-3.472201	0.000000	-10.000000	0.091667	-14.783334	67.000000	1023.000000	1023.000000	2046.000000
7.820000	-0.054955	-32.478310	-12.571158	-3.514735	-12.793244	-3.599171	0.000000	-10.000000	0.066667	-14.166667	62.000000	1023.000000	1023.000000	2046.000000
7.840000	-0.057321	-33.876965	-12.593192	-3.861894	-13.514721	-3.907158	0.000000	-10.000000	0.033333	-12.883333	57.333332	1023.000000	1023.000000	2046.000000
7.860000	-0.060594	-35.810856	-12.836828	-4.257348	-14.175220	-4.541462	0.000000	-10.000000	0.016667	-11.683333	53.000000	1023.000000	1023.000000	2046.000000
7.880000	-0.063808	-37.710312	-13.371737	-4.628600	-14.493398	-5.216575	0.000000	-10.000000	0.008333	-10.633333	49.000000	1023.000000	1023.000000	2046.000000
7.900000	-0.064567	-38.159264	-13.605338	-4.788088	-14.262837	-5.503000	0.000000	-10.000000	0.000000	-9.833334	45.333332	1023.000000	1023.000000	2046.000000
7.920000	-0.065013	-38.422649	-13.751451	-5.050691	-14.065737	-5.554770	0.000000	-10.000000	0.000000	-9.033334	42.000000	1023.000000	1023.000000	2046.000000
7.940000	-0.066764	-39.457592	-13.721982	-5.585615	-14.495932	-5.654063	0.000000	-10.000000	0.000000	-8.700000	39.000000	1023.000000	1023.000000	2046.000000
7.960000	-0.068123	-40.260910	-13.414823	-5.945095	-15.179832	-5.721161	0.000000	-10.000000	0.008333	-8.883333	36.000000	1023.000000	1023.000000	2046.000000
7.980000	-0.069266	-40.936085	-13.362930	-5.956204	-15.676206	-5.940743	0.000000	-10.000000	0.008333	-9.383333	33.000000	1023.000000	1023.000000	2046.000000
8.000000	-0.070828	-41.859322	-13.873863	-5.933626	-15.749868	-6.301966	0.000000	-10.000000	0.016667	-9.850000	30.000000	1023.000000	1023.000000	2046.000000
8.020000	-0.070882	-41.891239	-14.305456	-5.843644	-15.366087	-6.376053	0.000000	-10.000000	0.016667	-10.016666	26.666666	1023.000000	1023.000000	2046.000000
8.040000	-0.069493	-41.070557	-14.432520	-5.704728	-14.810709	-6.122602	0.000000	-10.000000	0.016667	-9.866667	23.333334	1023.000000	1023.000000	2046.000000
8.060000	-0.069569	-41.115448	-14.533247	-5.880698	-14.678164	-6.023340	0.000000	-10.000000	0.016667	-9.450000	20.000000	1023.000000	1023.000000	2046.000000
8.080000	-0.070617	-41.734486	-14.385917	-6.341486	-15.079210	-5.927872	0.000000	-10.000000	0.008333	-8.950000	16.833334	1023.000000	1023.000000	2046.000000
8.100000	-0.070840	-41.866302	-13.893844	-6.477701	-15.604259	-5.890500	0.000000	-10.000000	0.008333	-8.383333	13.833333	1023.000000	1023.000000	2046.000000
8.120000	-0.071029	-41.978416	-13.826077	-6.418394	-15.720827	-6.013116	0.000000	-10.000000	0.000000	-7.966667	11.000000	1023.000000	1023.000000	2046.000000
8.140000	-0.071485	-42.247627	-14.208428	-6.230479	-15.509646	-6.299073	0.000000	-10.000000	0.000000	-7.833333	8.333333	1023.000000	1023.000000	2046.000000
8.160000	-0.070380	-41.594563	-14.665134	-5.976223	-14.768156	-6.185049	0.000000	-10.000000	0.000000	-7.850000	5.666667	1023.000000	1023.000000	2046.000000
8.180000	-0.068760	-40.636959	-14.885854	-5.724420	-14.063745	-5.962942	0.000000	-10.000000	0.000000	-7.766667	3.000000	1023.000000	1023.000000	2046.000000
8.200000	-0.068794	-40.657074	-15.063201	-5.832299	-13.896982	-5.864594	0.000000	-10.000000	0.000000	-7.600000	0.833333	1023.000000	1023.000000	2046.000000
8.220000	-0.069674	-41.177284	-15.080408	-6.135200	-14.133024	-5.828651	0.000000	-10.000000	0.000000	-7.533333	-1.333333	1023.000000	1023.000000	2046.000000
8.240000	-0.070551	-41.695717	-14.928005	-6.369397	-14.570661	-5.827653	0.000000	-10.000000	0.000000	-7.700000	-3.666667	1023.000000	1023.000000	2046.000000
8.260000	-0.071513	-42.264252	-14.963159	-6.382332	-14.927200	-5.991560	0.000000	-10.000000	0.000000	-7.850000	-6.166667	1023.000000	1023.000000	2046.000000
8.280000	-0.073152	-43.232761	-15.365243	-6.289159	-15.129582	-6.448777	0.000000	-10.000000	0.000000	-7.800000	-8.833333	1023.000000	1023.000000	2046.000000
8.300000	-0.073816	-43.625183	-15.841814	-6.248817	-14.896900	-6.637649	0.000000	-10.000000	0.000000	-7.350000	-11.333333	1023.000000	1023.000000	2046.000000
8.320000	-0.072975	-43.128300	-16.005573	-6.141967	-14.449533	-6.531227	0.000000	-10.000000	-0.008333	-6.700000	-14.000000	1023.000000	1023.000000	2046.000000
8.340000	-0.072604	-42.908745	-16.124708	-6.214036	-14.164310	-6.405689	0.000000	-10.000000	-0.025000	-5.983333	-16.333334	1023.000000	1023.000000	2046.000000
8.360000	-0.073616	-43.506886	-16.049414	-6.696153	-14.455248	-6.306072	0.000000	-10.000000	-0.041667	-5.350000	-18.333334	1023.000000	1023.000000	2046.000000
8.380000	-0.074094	-43.789570	-15.596738	-6.945433	-14.959907	-6.287493	0.000000	-10.000000	-0.050000	-4.750000	-20.000000	1023.000000	1023.000000	2046.000000
8.400000	-0.074324	-43.925461	-15.346890	-6.888377	-15.234488	-6.455704	0.000000	-10.000000	-0.050000	-4.333333	-21.500000	1023.000000	1023.000000	2046.000000
8.420000	-0.074849	-44.236004	-15.375710	-6.748780	-15.337522	-6.773992	0.000000	-10.000000	-0.041667	-4.183333	-23.000000	1023.000000	1023.000000	2046.000000
8.440000	-0.075186	-44.434845	-15.626522	-6.616775	-15.149037	-7.042512	0.000000	-10.000000	-0.041667	-4.216667	-24.333334	1023.000000	1023.000000	2046.000000
8.460000	-0.074143	-43.818573	-15.690225	-6.395506	-14.721685	-7.011158	0.000000	-10.000000	-0.041667	-4.233334	-25.833334	1023.000000	1023.000000	2046.000000
8.480000	-0.072378	-42.775455	-15.620307	-6.228622	-14.178445	-6.748081	0.000000	-10.000000	-0.050000	-4.083333	-27.166666	1023.000000	1023.000000	2046.000000
8.500000	-0.072260	-42.705372	-15.657578	-6.468301	-14.072004	-6.507487	0.000000	-10.000000	-0.041667	-3.833333	-28.666666	1023.000000	1023.000000	2046.000000
8.520000	-0.072767	-43.005062	-15.389332	-6.844319	-14.441108	-6.330305	0.000000	-10.000000	-0.041667	-3.500000	-29.833334	1023.000000	1023.000000	2046.000000
8.540000	-0.072993	-43.138828	-14.922134	-6.762941	-14.991144	-6.462609	0.000000	-10.000000	-0.041667	-3.200000	-31.000000	1023.000000	1023.000000	2046.000000
8.560000	-0.073764	-43.594749	-15.076435	-6.471956	-15.149684	-6.896676	0.000000	-10.000000	-0.050000	-2.900000	-32.000000	1023.000000	1023.000000	2046.000000
8.580000	-0.073825	-43.630669	-15.418652	-6.285648	-14.842257	-7.084111	0.000000	-10.000000	-0.050000	-2.533333	-33.000000	1023.000000	1023.000000	2046.000000
8.600000	-0.072025	-42.566647	-15.381205	-6.083663	-14.296225	-6.805555	0.000000	-10.000000	-0.050000	-1.750000	-33.666668	1023.000000	1023.000000	2046.000000
8.620000	-0.070880	-41.889805	-15.366435	-6.115396	-13.924153	-6.483821	0.000000	-10.000000	-0.058333	-0.466667	-34.000000	1023.000000	1023.000000	2046.000000
8.640000	-0.070481	-41.654114	-15.186588	-6.309732	-13.927707	-6.230085	0.000000	-10.000000	-0.083333	1.683333	-34.000000	1023.000000	1023.000000	2046.000000
8.660000	-0.070131	-41.447174	-14.877190	-6.545609	-14.078441	-5.945934	0.000000	-10.000000	-0.125000	4.733334	-34.000000	1023.000000	1023.000000	2046.000000
8.680000	-0.069024	-40.792988	-14.322693	-6.342051	-14.202259	-5.925984	0.000000	-10.000000	-0.150000	8.416667	-34.000000	1023.000000	1023.000000	2046.000000
8.700000	-0.068569	-40.524323	-14.255203	-5.995740	-14.131388	-6.141991	0.000000	-10.000000	-0.200000	12.166667	-34.000000	1023.000000	1023.000000	2046.000000
8.720000	-0.066864	-39.516895	-14.251611	-5.722525	-13.515641	-6.027118	0.000000	-10.000000	-0.258333	15.283334	-34.000000	1023.000000	1023.000000	2046.000000
8.740000	-0.063824	-37.719994	-13.889812	-5.491617	-12.780732	-5.557832	0.000000	-10.000000	-0.358333	17.850000	-34.000000	1023.000000	1023.000000	2046.000000
8.760000	-0.060628	-35.830994	-13.500947	-5.250519	-12.013397	-5.066130	0.000000	-10.000000	-0.416667	20.166668	-14.333333	1023.000000	1023.000000	2046.000000
8.780000	-0.058306	-34.458755	-13.267858	-5.269231	-11.425431	-4.496236	0.000000	-10.000000	-0.483333	22.883333	9.666667	1023.000000	1023.000000	2046.000000
8.800000	-0.056598	-33.449665	-12.883722	-5.369831	-11.218387	-3.977725	0.000000	-10.000000	-0.516667	24.933334	33.666668	1023.000000	1023.000000	2046.000000
8.820000	-0.055002	-32.506248	-12.288935	-5.412815	-11.199218	-3.605282	0.000000	-10.000000	-0.575000	26.600000	40.666668	1023.000000	1023.000000	2046.000000
8.840000	-0.053139	-31.404995	-11.572192	-5.317558	-11.180538	-3.334705	0.000000	-10.000000	-0.625000	27.483334	46.500000	1023.000000	1023.000000	2046.000000
8.860000	-0.051470	-30.418966	-10.958456	-5.115259	-11.067034	-3.278218	0.000000	-10.000000	-0.675000	28.883333	55.333332	1023.000000	1023.000000	2046.000000
8.880000	-0.050649	-29.933617	-10.611396	-4.977009	-10.914639	-3.430574	0.000000	-10.000000	-0.708333	29.633333	64.833336	1023.000000	1023.000000	2046.000000
8.900000	-0.048472	-28.647169	-10.286483	-4.802495	-10.231002	-3.327190	0.000000	-10.000000	-0.716667	30.333334	74.500000	1023.000000	1023.000000	2046.000000
8.920000	-0.044436	-26.261887	-9.857628	-4.368478	-9.349900	-2.685880	0.000000	-10.000000	-0.716667	30.650000	84.500000	1023.000000	1023.000000	2046.000000
8.940000	-0.041367	-24.447981	-9.644352	-4.094204	-8.639718	-2.069708	0.000000	-10.000000	-0.733333	31.116667	94.666664	1023.000000	1023.000000	2046.000000
8.960000	-0.039945	-23.607473	-9.543834	-4.107424	-8.362291	-1.593924	0.000000	-10.000000	-0.741667	31.616667	105.000000	1023.000000	1023.000000	2046.000000
8.980000	-0.039590	-23.397734	-9.224916	-4.502057	-8.501680	-1.169080	0.000000	-10.000000	-0.766667	31.966667	115.500000	1023.000000	1023.000000	2046.000000
9.000000	-0.039814	-23.530113	-8.939694	-4.756993	-8.821897	-1.011529	0.000000	-10.000000	-0.783333	32.466667	126.166664	1023.000000	1023.000000	2046.000000
9.020000	-0.040456	-23.909613	-8.675789	-4.660698	-9.272961	-1.300165	0.000000	-10.000000	-0.800000	32.566666	136.833328	1023.000000	1023.000000	2046.000000
9.040000	-0.041231	-24.367495	-8.715351	-4.593641	-9.305933	-1.752569	0.000000	-10.000000	-0.808333	32.833336	147.666672	1023.000000	1023.000000	2046.000000
9.060000	-0.039657	-23.437269	-8.532651	-4.512632	-8.678639	-1.713346	0.000000	-10.000000	-0.800000	32.866669	158.500000	1023.000000	1023.000000	2046.000000
9.080000	-0.036972	-21.850174	-8.208711	-4.404733	-7.923840	-1.312890	0.000000	-10.000000	-0.800000	32.916668	169.500000	1023.000000	1023.000000	2046.000000
9.100000	-0.035437	-20.943111	-8.051046	-4.667714	-7.465847	-0.758506	0.000000	-10.000000	-0.800000	32.666668	180.500000	1023.000000	1023.000000	2046.000000
9.120000	-0.034192	-20.207279	-7.625955	-4.887344	-7.316339	-0.377640	0.000000	-10.000000	-0.808333	32.566666	191.500000	1023.000000	1023.000000	2046.000000
9.140000	-0.032874	-19.428499	-7.088279	-4.423159	-7.351367	-0.565693	0.000000	-10.000000	-0.825000	32.916668	202.500000	1023.000000	1023.000000	2046.000000
9.160000	-0.032059	-18.946800	-7.074941	-4.037694	-7.043673	-0.790491	0.000000	-10.000000	-0.833333	33.400002	213.500000	1023.000000	1023.000000	2046.000000
9.180000	-0.028683	-16.951427	-6.840854	-3.627618	-6.093743	-0.389212	0.000000	-10.000000	-0.825000	33.833336	224.500000	1023.000000	1023.000000	2046.000000
9.200000	-0.026091	-15.420069	-6.680199	-3.740872	-5.344499	0.345502	0.000000	-10.000000	-0.833333	33.900002	235.666672	1023.000000	1023.000000	2046.000000
9.220000	-0.024469	-14.461042	-6.107340	-3.984385	-5.197256	0.827939	0.000000	-10.000000	-0.850000	34.216667	246.833328	1023.000000	1023.000000	2046.000000
9.240000	-0.022568	-13.337501	-5.411855	-3.601510	-5.075433	0.751298	0.000000	-10.000000	-0.866667	34.366665	258.333344	1023.000000	1023.000000	2046.000000
9.260000	-0.021348	-12.616641	-5.260739	-3.220242	-4.660019	0.524358	0.000000	-10.000000	-0.841667	34.250000	269.666656	1023.000000	1023.000000	2046.000000
9.280000	-0.018517	-10.943591	-4.996434	-2.867482	-3.724714	0.645038	0.000000	-10.000000	-0.816667	33.733334	281.166656	1023.000000	1023.000000	2046.000000
9.300000	-0.014406	-8.513928	-4.592269	-2.444837	-2.612244	1.135421	0.000000	-10.000000	-0.800000	33.150002	292.500000	1023.000000	1023.000000	2046.000000
9.320000	-0.011494	-6.793138	-4.248414	-2.446840	-1.769444	1.671560	0.000000	-10.000000	-0.800000	32.816666	303.833344	1023.000000	1023.000000	2046.000000
9.340000	-0.009230	-5.454666	-3.804619	-2.593655	-1.216236	2.159842	0.000000	-10.000000	-0.791667	32.750000	314.833344	1023.000000	1023.000000	2046.000000
9.360000	-0.006815	-4.027845	-3.067679	-2.516609	-0.872334	2.428777	0.000000	-10.000000	-0.758333	32.400002	325.666656	1023.000000	1023.000000	2046.000000
9.380000	-0.005107	-3.018408	-2.534643	-2.227509	-0.581674	2.325419	0.000000	-10.000000	-0.716667	31.783333	336.500000	1023.000000	1023.000000	2046.000000
9.400000	-0.004504	-2.661896	-2.365733	-1.979430	-0.339174	2.022441	0.000000	-10.000000	-0.683333	30.933334	347.166656	1023.000000	1023.000000	2046.000000
9.420000	-0.002076	-1.226908	-1.997898	-1.730134	0.364645	2.136479	0.000000	-10.000000	-0.675000	30.316668	357.833344	1023.000000	1023.000000	2046.000000
9.440000	0.000716	0.422963	-1.554673	-1.661020	1.108468	2.530188	0.000000	-10.000000	-0.683333	30.016666	368.166656	1023.000000	1023.000000	2046.000000
9.460000	0.002374	1.402746	-1.115596	-1.939702	1.569696	2.888348	0.000000	-10.000000	-0.666667	29.600000	378.500000	1023.000000	1023.000000	2046.000000
9.480000	0.003611	2.134102	-0.504982	-2.355662	1.817706	3.177040	0.000000	-10.000000	-0.650000	29.400002	388.166656	1023.000000	1023.000000	2046.000000
9.500000	0.005293	3.128074	0.334117	-2.577355	1.985437	3.385876	0.000000	-10.000000	-0.633333	29.316668	397.833344	1023.000000	1023.000000	2046.000000
9.520000	0.006921	4.090504	1.041135	-2.372410	2.162679	3.259101	0.000000	-10.000000	-0.641667	29.316668	407.500000	1023.000000	1023.000000	2046.000000
9.540000	0.008012	4.734989	1.404575	-2.121569	2.430118	3.021864	0.000000	-10.000000	-0.641667	29.200001	417.500000	1023.000000	1023.000000	2046.000000
9.560000	0.010115	5.977975	1.785284	-1.762165	3.028504	2.926352	0.000000	-10.000000	-0.625000	28.833334	427.333344	1023.000000	1023.000000	2046.000000
9.580000	0.013823	8.169309	2.383518	-1.406554	3.934526	3.257819	0.000000	-10.000000	-0.616667	28.733334	437.000000	1023.000000	1023.000000	2046.000000
9.600000	0.016848	9.957365	2.901791	-1.225126	4.638683	3.642017	0.000000	-10.000000	-0.608333	28.583334	446.500000	1023.000000	1023.000000	2046.000000
9.620000	0.019209	11.352591	3.374990	-1.335472	5.161428	4.151645	0.000000	-10.000000	-0.608333	28.549999	456.000000	1023.000000	1023.000000	2046.000000
9.640000	0.021178	12.516311	3.971317	-1.505137	5.460213	4.589919	0.000000	-10.000000	-0.600000	28.433334	465.500000	1023.000000	1023.000000	2046.000000
9.660000	0.023450	13.858748	4.765177	-1.473871	5.653405	4.914037	0.000000	-10.000000	-0.600000	28.550001	475.000000	1023.000000	1023.000000	2046.000000
9.680000	0.025118	14.844710	5.393003	-1.123878	5.788610	4.786975	0.000000	-10.000000	-0.591667	28.516666	484.666656	1023.000000	1023.000000	2046.000000
9.700000	0.026289	15.536610	5.699677	-0.778688	6.071894	4.543727	0.000000	-10.000000	-0.600000	28.416666	494.166656	1023.000000	1023.000000	2046.000000
9.720000	0.029244	17.282913	6.060050	-0.354177	6.974369	4.602672	0.000000	-10.000000	-0.600000	28.483334	503.666656	1023.000000	1023.000000	2046.000000
9.740000	0.033196	19.618851	6.567750	-0.027192	8.010395	5.067898	0.000000	-10.000000	-0.608333	28.533335	513.000000	1023.000000	1023.000000	2046.000000
9.760000	0.035415	20.930086	6.973956	-0.219592	8.541602	5.634120	0.000000	-10.000000	-0.608333	28.650002	522.666687	1023.000000	1023.000000	2046.000000
9.780000	0.037012	21.874142	7.708751	-0.386842	8.622505	5.929726	0.000000	-10.000000	-0.625000	28.800001	532.166687	1023.000000	1023.000000	2046.000000
9.800000	0.038678	22.858936	8.504097	-0.121474	8.638812	5.837501	0.000000	-10.000000	-0.625000	28.950001	541.833313	1023.000000	1023.000000	2046.000000
9.820000	0.039095	23.105343	8.822545	0.151561	8.751794	5.379443	0.000000	-10.000000	-0.616667	28.833334	551.500000	1023.000000	1023.000000	2046.000000
9.840000	0.041828	24.720472	9.391356	0.422984	9.409431	5.496703	0.000000	-10.000000	-0.600000	28.633333	561.166687	1023.000000	1023.000000	2046.000000
9.860000	0.045098	26.652981	9.704854	0.607061	10.192648	6.148418	0.000000	-10.000000	-0.591667	28.366667	570.833313	1023.000000	1023.000000	2046.000000
9.880000	0.046015	27.195005	9.675352	0.511412	10.216496	6.791745	0.000000	-10.000000	-0.575000	28.133333	580.166687	1023.000000	1023.000000	2046.000000
9.900000	0.046077	27.231714	9.859741	0.553110	9.805055	7.013808	0.000000	-10.000000	-0.558333	27.816668	589.666687	1023.000000	1023.000000	2046.000000
9.920000	0.045259	26.747961	9.930825	0.812623	9.395404	6.609110	0.000000	-10.000000	-0.550000	27.683334	598.833313	1023.000000	1023.000000	2046.000000
9.940000	0.043376	25.635468	9.805737	0.766666	9.158750	5.904315	0.000000	-10.000000	-0.525000	27.633333	608.166687	1023.000000	1023.000000	2046.000000
9.960000	0.043582	25.756784	9.860773	0.676495	9.483294	5.736222	0.000000	-10.000000	-0.500000	27.016666	617.333313	1023.000000	1023.000000	2046.000000
9.980000	0.043454	25.681410	9.786564	0.302986	9.667262	5.924598	0.000000	-10.000000	-0.466667	25.916666	626.500000	1023.000000	1023.000000	2046.000000
10.000000	0.042823	25.308331	9.849476	-0.255259	9.599174	6.114939	0.000000	-10.000000	-0.441667	24.550001	635.333313	1023.000000	1023.000000	2046.000000
10.020000	0.043166	25.511395	10.262929	-0.176311	9.408528	6.016249	0.000000	-10.000000	-0.416667	23.416668	643.833313	1023.000000	1023.000000	2046.000000
10.040000	0.042905	25.357023	10.275947	0.126053	9.329782	5.625240	0.000000	-10.000000	-0.400000	22.483334	651.833313	1023.000000	1023.000000	2046.000000
10.060000	0.042816	25.304344	10.166848	0.478297	9.401577	5.257622	0.000000	-10.000000	-0.375000	21.533335	659.500000	1023.000000	1023.000000	2046.000000
10.080000	0.044589	26.352203	10.266732	0.893992	9.906884	5.284595	0.000000	-10.000000	-0.341667	20.650002	666.833313	1023.000000	1023.000000	2046.000000
10.100000	0.046365	27.401848	10.284072	1.108523	10.429815	5.579437	0.000000	-10.000000	-0.291667	19.550001	673.833313	1023.000000	1023.000000	2046.000000
10.120000	0.046632	27.559530	10.237975	0.738587	10.588485	5.994483	0.000000	-10.000000	-0.250000	18.350000	680.666687	1023.000000	1023.000000	2046.000000
10.140000	0.046801	27.659386	10.567273	0.417446	10.507714	6.166952	0.000000	-10.000000	-0.200000	16.600000	687.000000	1023.000000	1023.000000	2046.000000
10.160000	0.046811	27.665377	10.899763	0.652311	10.242672	5.870630	0.000000	-10.000000	-0.150000	14.733334	693.000000	1023.000000	1023.000000	2046.000000
10.180000	0.046012	27.193300	10.744515	0.925354	10.170901	5.352530	0.000000	-10.000000	-0.108333	12.316667	698.166687	1023.000000	1023.000000	2046.000000
10.200000	0.047442	28.038300	10.740733	1.199073	10.822644	5.275848	0.000000	-10.000000	-0.066667	10.050000	702.666687	1023.000000	1023.000000	2046.000000
10.220000	0.049264	29.114805	10.819620	1.256814	11.395423	5.642948	0.000000	-10.000000	-0.058333	7.400000	706.333313	1023.000000	1023.000000	2046.000000
10.240000	0.049482	29.244137	10.718706	0.910107	11.598710	6.016613	0.000000	-10.000000	-0.050000	4.200000	709.166687	1023.000000	1023.000000	2046.000000
10.260000	0.049677	29.359390	10.911884	0.661016	11.553893	6.232597	0.000000	-10.000000	-0.058333	1.616667	711.000000	1023.000000	1023.000000	2046.000000
10.280000	0.050016	29.559742	11.007054	0.856614	11.595271	6.100802	0.000000	-10.000000	-0.041667	-0.966667	711.833313	1023.000000	1023.000000	2046.000000
10.300000	0.049218	29.087805	10.801902	1.144130	11.490335	5.651438	0.000000	-10.000000	-0.025000	-2.500000	712.000000	1023.000000	1023.000000	2046.000000
10.320000	0.048475	28.648563	10.527349	1.306901	11.501101	5.313211	0.000000	-10.000000	0.000000	-5.016667	712.000000	1023.000000	1023.000000	2046.000000
10.340000	0.049342	29.160831	10.519135	1.454246	11.731938	5.455513	0.000000	-10.000000	0.025000	-7.216667	712.000000	1023.000000	1023.000000	2046.000000
10.360000	0.049644	29.339865	10.349810	1.314828	11.940529	5.734698	0.000000	-10.000000	0.033333	-9.300000	712.000000	1023.000000	1023.000000	2046.000000
10.380000	0.048489	28.656752	10.267697	0.653923	11.712564	6.022568	0.000000	-10.000000	0.041667	-10.716667	712.000000	1023.000000	1023.000000	2046.000000
10.400000	0.047728	28.207087	10.586186	0.319555	11.293178	6.008168	0.000000	-10.000000	0.033333	-11.650001	712.000000	1023.000000	1023.000000	2046.000000
10.420000	0.047098	27.834711	10.792458	0.305604	10.897944	5.838705	0.000000	-10.000000	0.033333	-12.150001	708.500000	1023.000000	1023.000000	2046.000000
10.440000	0.045708	27.013294	10.638872	0.422272	10.598274	5.353875	0.000000	-10.000000	0.033333	-12.400001	699.166687	1023.000000	1023.000000	2046.000000
10.460000	0.044978	26.582144	10.513343	0.549850	10.487536	5.031414	0.000000	-10.000000	0.041667	-12.483334	689.833313	1023.000000	1023.000000	2046.000000
10.480000	0.046246	27.331638	10.492610	0.851893	10.879843	5.107292	0.000000	-10.000000	0.050000	-12.583334	682.666687	1023.000000	1023.000000	2046.000000
10.500000	0.046999	27.776419	10.429767	0.727582	11.074228	5.544843	0.000000	-10.000000	0.050000	-12.716667	679.833313	1023.000000	1023.000000	2046.000000
10.520000	0.046604	27.543221	10.449342	0.333722	10.896435	5.863723	0.000000	-10.000000	0.050000	-13.033334	675.500000	1023.000000	1023.000000	2046.000000
10.540000	0.046618	27.551373	10.729204	0.264375	10.549304	6.008488	0.000000	-10.000000	0.050000	-13.400000	671.166687	1023.000000	1023.000000	2046.000000
10.560000	0.046149	27.274120	10.758333	0.584677	10.147140	5.783970	0.000000	-10.000000	0.058333	-13.783334	666.666687	1023.000000	1023.000000	2046.000000
10.580000	0.044699	26.416990	10.345115	0.876520	9.832335	5.363020	0.000000	-10.000000	0.083333	-14.216667	662.166687	1023.000000	1023.000000	2046.000000
10.600000	0.044380	26.228657	10.007143	1.183641	9.814959	5.222914	0.000000	-10.000000	0.116667	-14.916667	657.333313	1023.000000	1023.000000	2046.000000
10.620000	0.045157	26.687542	9.782741	1.527471	10.008543	5.368787	0.000000	-10.000000	0.150000	-15.716667	652.333313	1023.000000	1023.000000	2046.000000
10.640000	0.045293	26.767973	9.495358	1.536011	10.079218	5.657386	0.000000	-10.000000	0.166667	-16.583334	647.000000	1023.000000	1023.000000	2046.000000
10.660000	0.044834	26.496975	9.443265	1.231818	9.824650	5.997241	0.000000	-10.000000	0.183333	-17.216667	641.333313	1023.000000	1023.000000	2046.000000
10.680000	0.044821	26.489489	9.621866	1.332654	9.460733	6.074235	0.000000	-10.000000	0.191667	-18.116667	635.500000	1023.000000	1023.000000	2046.000000
10.700000	0.043762	25.863289	9.528446	1.683947	8.898699	5.752197	0.000000	-10.000000	0.225000	-19.133333	629.500000	1023.000000	1023.000000	2046.000000
10.720000	0.041598	24.584494	9.011749	1.904174	8.324674	5.343896	0.000000	-10.000000	0.275000	-20.500000	623.166687	1023.000000	1023.000000	2046.000000
10.740000	0.040138	23.721626	8.439792	2.168350	7.865592	5.247892	0.000000	-10.000000	0.333333	-21.850000	616.333313	1023.000000	1023.000000	2046.000000
10.760000	0.039532	23.363274	7.752826	2.618762	7.475818	5.515867	0.000000	-10.000000	0.400000	-23.250000	609.166687	1023.000000	1023.000000	2046.000000
10.780000	0.037759	22.315397	6.728404	2.859134	6.884930	5.842929	0.000000	-10.000000	0.450000	-24.816668	601.333313	1023.000000	1023.000000	2046.000000
10.800000	0.034138	20.175447	5.815383	2.620368	5.782181	5.957515	0.000000	-10.000000	0.491667	-26.133333	593.166687	1023.000000	1023.000000	2046.000000
10.820000	0.030864	18.240438	5.385845	2.497900	4.610868	5.745825	0.000000	-10.000000	0.516667	-27.250000	584.333313	1023.000000	1023.000000	2046.000000
10.840000	0.026586	15.712506	4.788994	2.212927	3.465341	5.245245	0.000000	-10.000000	0.558333	-28.033333	575.333313	1023.000000	1023.000000	2046.000000
10.860000	0.021597	12.763551	3.864899	1.946638	2.428258	4.523756	0.000000	-10.000000	0.608333	-29.033333	566.000000	1023.000000	1023.000000	2046.000000
10.880000	0.017317	10.234056	3.071882	1.853935	1.482420	3.825820	0.000000	-10.000000	0.641667	-29.883333	556.333313	1023.000000	1023.000000	2046.000000
10.900000	0.015053	8.896577	2.480689	1.905548	0.920086	3.590253	0.000000	-10.000000	0.658333	-30.583334	546.500000	1023.000000	1023.000000	2046.000000
10.920000	0.013325	7.875093	1.975635	1.974008	0.457623	3.467826	0.000000	-10.000000	0.658333	-30.850000	536.166687	1023.000000	1023.000000	2046.000000
10.940000	0.011351	6.708558	1.390435	1.817794	0.006958	3.493371	0.000000	-10.000000	0.683333	-31.116667	525.833313	1023.000000	1023.000000	2046.000000
10.960000	0.008950	5.289221	0.876875	1.517043	-0.584332	3.479635	0.000000	-10.000000	0.700000	-31.200001	515.333313	1023.000000	1023.000000	2046.000000
10.980000	0.006627	3.916626	0.443951	1.199214	-1.187292	3.460752	0.000000	-10.000000	0.725000	-31.416666	505.000000	1023.000000	1023.000000	2046.000000
11.000000	0.004830	2.854440	0.195185	1.190094	-1.802466	3.271627	0.000000	-10.000000	0.725000	-31.650000	494.500000	1023.000000	1023.000000	2046.000000
11.020000	0.002235	1.320729	-0.383052	1.228808	-2.321988	2.796961	0.000000	-10.000000	0.733333	-31.699999	484.000000	1023.000000	1023.000000	2046.000000
11.040000	-0.000360	-0.212510	-1.083954	1.271724	-2.684884	2.284604	0.000000	-10.000000	0.725000	-31.549999	473.333344	1023.000000	1023.000000	2046.000000
11.060000	-0.001233	-0.728928	-1.534710	1.402718	-2.688470	2.091535	0.000000	-10.000000	0.716667	-31.300001	462.833344	1023.000000	1023.000000	2046.000000
11.080000	-0.001450	-0.857109	-1.845390	1.395510	-2.657090	2.249861	0.000000	-10.000000	0.691667	-31.100000	452.166656	1023.000000	1023.000000	2046.000000
11.100000	-0.002737	-1.617678	-2.294810	1.158158	-2.759748	2.278723	0.000000	-10.000000	0.666667	-30.933334	441.833344	1023.000000	1023.000000	2046.000000
11.120000	-0.004319	-2.552313	-2.534513	0.597290	-3.092324	2.477234	0.000000	-10.000000	0.650000	-30.550001	431.500000	1023.000000	1023.000000	2046.000000
11.140000	-0.005883	-3.476714	-2.724489	0.159415	-3.462325	2.550684	0.000000	-10.000000	0.641667	-30.616667	421.500000	1023.000000	1023.000000	2046.000000
11.160000	-0.007245	-4.281775	-3.073402	0.107823	-3.796742	2.480546	0.000000	-10.000000	0.641667	-30.383333	411.333344	1023.000000	1023.000000	2046.000000
11.180000	-0.009114	-5.386238	-3.744763	0.218531	-4.015286	2.155279	0.000000	-10.000000	0.633333	-30.333334	404.500000	1023.000000	1023.000000	2046.000000
11.200000	-0.011528	-6.813100	-4.562634	0.283596	-4.253767	1.719705	0.000000	-10.000000	0.625000	-29.850000	394.166656	1023.000000	1023.000000	2046.000000
11.220000	-0.013769	-8.137551	-5.272205	0.317087	-4.467813	1.285379	0.000000	-10.000000	0.633333	-29.683334	384.000000	1023.000000	1023.000000	2046.000000
11.240000	-0.014766	-8.726542	-5.732178	0.370664	-4.498483	1.133456	0.000000	-10.000000	0.625000	-29.600000	370.833344	1023.000000	1023.000000	2046.000000
11.260000	-0.015211	-8.989760	-6.113470	0.376288	-4.507633	1.255054	0.000000	-10.000000	0.616667	-29.616667	361.166656	1023.000000	1023.000000	2046.000000
11.280000	-0.016782	-9.917980	-6.599543	0.127643	-4.761030	1.314950	0.000000	-10.000000	0.600000	-29.633333	351.500000	1023.000000	1023.000000	2046.000000
11.300000	-0.019135	-11.308940	-6.933682	-0.370849	-5.320355	1.315947	0.000000	-10.000000	0.591667	-29.383333	341.500000	1023.000000	1023.000000	2046.000000
11.320000	-0.021128	-12.486879	-7.040504	-0.715068	-5.921060	1.189753	0.000000	-10.000000	0.583333	-28.983334	331.500000	1023.000000	1023.000000	2046.000000
11.340000	-0.022937	-13.555606	-7.231561	-0.623386	-6.413220	0.712561	0.000000	-10.000000	0.575000	-28.466667	321.833344	1023.000000	1023.000000	2046.000000
11.360000	-0.025621	-15.141741	-7.887587	-0.601959	-6.754223	0.102029	0.000000	-10.000000	0.550000	-28.166666	312.333344	1023.000000	1023.000000	2046.000000
11.380000	-0.026006	-15.369411	-8.141762	-0.418525	-6.750329	-0.058797	0.000000	-10.000000	0.525000	-27.933334	303.000000	1023.000000	1023.000000	2046.000000
11.400000	-0.025934	-15.327062	-8.360305	-0.379412	-6.705697	0.118353	0.000000	-10.000000	0.500000	-27.666668	293.666656	1023.000000	1023.000000	2046.000000
11.420000	-0.027462	-16.230225	-8.616549	-0.798081	-7.093589	0.277994	0.000000	-10.000000	0.500000	-27.233334	284.333344	1023.000000	1023.000000	2046.000000
11.440000	-0.028936	-17.101347	-8.516357	-1.226197	-7.732170	0.373378	0.000000	-10.000000	0.500000	-26.716667	275.166656	1023.000000	1023.000000	2046.000000
11.460000	-0.029994	-17.726439	-8.604558	-1.194155	-8.130542	0.202816	0.000000	-10.000000	0.483333	-26.450001	266.166656	1023.000000	1023.000000	2046.000000
11.480000	-0.031950	-18.882591	-9.077555	-1.031528	-8.495496	-0.278013	0.000000	-10.000000	0.466667	-26.133333	257.333344	1023.000000	1023.000000	2046.000000
11.500000	-0.033611	-19.864229	-9.534042	-0.990868	-8.712953	-0.626367	0.000000	-10.000000	0.450000	-25.916666	248.666672	1023.000000	1023.000000	2046.000000
11.520000	-0.034217	-20.222036	-9.798137	-0.885876	-8.792293	-0.745730	0.000000	-10.000000	0.458333	-25.450001	240.000000	1023.000000	1023.000000	2046.000000
11.540000	-0.034002	-20.095396	-9.937967	-0.660110	-8.759498	-0.737820	0.000000	-10.000000	0.450000	-25.150000	231.500000	1023.000000	1023.000000	2046.000000
11.560000	-0.034457	-20.364046	-10.164021	-0.724594	-8.828847	-0.646584	0.000000	-10.000000	0.441667	-24.983334	223.166672	1023.000000	1023.000000	2046.000000
11.580000	-0.035815	-21.166796	-10.385695	-1.043653	-9.142604	-0.594846	0.000000	-10.000000	0.416667	-24.716667	214.833328	1023.000000	1023.000000	2046.000000
11.600000	-0.037580	-22.209757	-10.463277	-1.478622	-9.682134	-0.585724	0.000000	-10.000000	0.391667	-24.450001	206.500000	1023.000000	1023.000000	2046.000000
11.620000	-0.038675	-22.856777	-10.372568	-1.719394	-10.126492	-0.638324	0.000000	-10.000000	0.366667	-23.966667	198.166672	1023.000000	1023.000000	2046.000000
11.640000	-0.039652	-23.434231	-10.474509	-1.671028	-10.328213	-0.960482	0.000000	-10.000000	0.350000	-23.666668	190.166672	1023.000000	1023.000000	2046.000000
11.660000	-0.041218	-24.359724	-10.843496	-1.637476	-10.468451	-1.410301	0.000000	-10.000000	0.333333	-23.216667	182.500000	1023.000000	1023.000000	2046.000000
11.680000	-0.042214	-24.948330	-11.123047	-1.510174	-10.440189	-1.874920	0.000000	-10.000000	0.316667	-22.650002	174.833328	1023.000000	1023.000000	2046.000000
11.700000	-0.041832	-24.722506	-11.205143	-1.333398	-10.240152	-1.943811	0.000000	-10.000000	0.300000	-22.150002	167.333328	1023.000000	1023.000000	2046.000000
11.720000	-0.041701	-24.645504	-11.269248	-1.304389	-10.104433	-1.967434	0.000000	-10.000000	0.300000	-21.733334	159.833328	1023.000000	1023.000000	2046.000000
11.740000	-0.043289	-25.583977	-11.269476	-1.813517	-10.533176	-1.967808	0.000000	-10.000000	0.300000	-21.633335	155.000000	1023.000000	1023.000000	2046.000000
11.760000	-0.044669	-26.399668	-11.149969	-2.287734	-10.824660	-2.137305	0.000000	-10.000000	0.300000	-21.150002	147.833328	1023.000000	1023.000000	2046.000000
11.780000	-0.045554	-26.922287	-11.013110	-2.602783	-11.116156	-2.190238	0.000000	-10.000000	0.300000	-20.850000	140.833328	1023.000000	1023.000000	2046.000000
11.800000	-0.046253	-27.335564	-11.106506	-2.632273	-11.424958	-2.171826	0.000000	-10.000000	0.283333	-20.600000	131.500000	1023.000000	1023.000000	2046.000000
11.820000	-0.047996	-28.365755	-11.536325	-2.435735	-11.914261	-2.479434	0.000000	-10.000000	0.266667	-20.500000	124.500000	1023.000000	1023.000000	2046.000000
11.840000	-0.050753	-29.995108	-12.180348	-2.422274	-12.302704	-3.089781	0.000000	-10.000000	0.233333	-19.866667	117.666664	1023.000000	1023.000000	2046.000000
11.860000	-0.052945	-31.290665	-12.544629	-2.640254	-12.526059	-3.579722	0.000000	-10.000000	0.208333	-18.950001	111.000000	1023.000000	1023.000000	2046.000000
11.880000	-0.054007	-31.918251	-12.627727	-2.808226	-12.551400	-3.930897	0.000000	-10.000000	0.175000	-17.883333	104.666664	1023.000000	1023.000000	2046.000000
11.900000	-0.056586	-33.442371	-12.765038	-3.455673	-13.035710	-4.185949	0.000000	-10.000000	0.158333	-16.966667	98.666664	1023.000000	1023.000000	2046.000000
11.920000	-0.059687	-35.275120	-12.755219	-4.345753	-13.812061	-4.362087	0.000000	-10.000000	0.150000	-16.116667	93.000000	1023.000000	1023.000000	2046.000000
11.940000	-0.061655	-36.438309	-12.562762	-4.804667	-14.403240	-4.667638	0.000000	-10.000000	0.150000	-15.516666	87.666664	1023.000000	1023.000000	2046.000000
11.960000	-0.063317	-37.420605	-12.726053	-4.849262	-14.678335	-5.166956	0.000000	-10.000000	0.141667	-15.266666	82.500000	1023.000000	1023.000000	2046.000000
11.980000	-0.065159	-38.509087	-13.233912	-4.906403	-14.723461	-5.645309	0.000000	-10.000000	0.133333	-15.216667	77.500000	1023.000000	1023.000000	2046.000000
12.000000	-0.065568	-38.750504	-13.502414	-4.754757	-14.582814	-5.910517	0.000000	-10.000000	0.133333	-15.283334	72.500000	1023.000000	1023.000000	2046.000000
12.020000	-0.064911	-38.362183	-13.544631	-4.658596	-14.343659	-5.815297	0.000000	-10.000000	0.141667	-15.183333	67.333336	1023.000000	1023.000000	2046.000000
12.040000	-0.065307	-38.596561	-13.686541	-4.867508	-14.369598	-5.672916	0.000000	-10.000000	0.133333	-14.983334	62.166668	1023.000000	1023.000000	2046.000000
12.060000	-0.066723	-39.433495	-13.704127	-5.451643	-14.760455	-5.517269	0.000000	-10.000000	0.116667	-14.550000	57.000000	1023.000000	1023.000000	2046.000000
12.080000	-0.067511	-39.899025	-13.471705	-5.768422	-15.171676	-5.487222	0.000000	-10.000000	0.083333	-14.083333	52.166668	1023.000000	1023.000000	2046.000000
12.100000	-0.068283	-40.355392	-13.660267	-5.678374	-15.191369	-5.825382	0.000000	-10.000000	0.066667	-13.600000	47.500000	1023.000000	1023.000000	2046.000000
12.120000	-0.069268	-40.937187	-14.060937	-5.585758	-15.020538	-6.269954	0.000000	-10.000000	0.041667	-13.266666	43.166668	1023.000000	1023.000000	2046.000000
12.140000	-0.067551	-39.922344	-13.966408	-5.359357	-14.451058	-6.145521	0.000000	-10.000000	0.033333	-13.066667	40.333332	1023.000000	1023.000000	2046.000000
12.160000	-0.067043	-39.622162	-14.116775	-5.427661	-14.163822	-5.913906	0.000000	-10.000000	0.033333	-12.900000	36.000000	1023.000000	1023.000000	2046.000000
12.180000	-0.067994	-40.184223	-14.249271	-5.783054	-14.374337	-5.777561	0.000000	-10.000000	0.041667	-12.850000	33.000000	1023.000000	1023.000000	2046.000000
12.200000	-0.068631	-40.560635	-14.245539	-6.024387	-14.642336	-5.648373	0.000000	-10.000000	0.050000	-12.483334	27.166666	1023.000000	1023.000000	2046.000000
12.220000	-0.069111	-40.844700	-14.451488	-5.856337	-14.666525	-5.870350	0.000000	-10.000000	0.050000	-12.183333	23.000000	1023.000000	1023.000000	2046.000000
12.240000	-0.070795	-41.839985	-15.140968	-5.832273	-14.544630	-6.322112	0.000000	-10.000000	0.050000	-11.866667	17.666666	1023.000000	1023.000000	2046.000000
12.260000	-0.071155	-42.052593	-15.428219	-5.750085	-14.357290	-6.517001	0.000000	-10.000000	0.050000	-11.900001	13.833333	1023.000000	1023.000000	2046.000000
12.280000	-0.070421	-41.618885	-15.522834	-5.569189	-14.072442	-6.454421	0.000000	-10.000000	0.041667	-11.866667	10.000000	1023.000000	1023.000000	2046.000000
12.300000	-0.070735	-41.804375	-15.646635	-5.681734	-14.100986	-6.375017	0.000000	-10.000000	0.025000	-11.333333	5.000000	1023.000000	1023.000000	2046.000000
12.320000	-0.072488	-42.840618	-15.732353	-6.214423	-14.554851	-6.338991	0.000000	-10.000000	0.008333	-10.266666	-0.833333	1023.000000	1023.000000	2046.000000
12.340000	-0.073571	-43.480526	-15.508758	-6.576059	-15.069880	-6.325830	0.000000	-10.000000	0.000000	-9.250000	-5.333333	1023.000000	1023.000000	2046.000000
12.360000	-0.074415	-43.979214	-15.640939	-6.519802	-15.194571	-6.623902	0.000000	-10.000000	0.000000	-8.750000	-7.500000	1023.000000	1023.000000	2046.000000
12.380000	-0.075701	-44.739101	-16.058037	-6.408447	-15.136996	-7.135619	0.000000	-10.000000	0.000000	-8.483334	-8.500000	1023.000000	1023.000000	2046.000000
12.400000	-0.074599	-44.088165	-16.009005	-6.145646	-14.771731	-7.161781	0.000000	-10.000000	0.000000	-8.050000	-10.500000	1023.000000	1023.000000	2046.000000
12.420000	-0.073256	-43.294193	-15.888130	-5.980175	-14.448945	-6.976944	0.000000	-10.000000	-0.008333	-7.483334	-13.166667	1023.000000	1023.000000	2046.000000
12.440000	-0.073696	-43.554062	-15.771222	-6.300622	-14.573598	-6.908620	0.000000	-10.000000	-0.025000	-7.016667	-15.666667	1023.000000	1023.000000	2046.000000
12.460000	-0.074098	-43.792034	-15.412771	-6.699231	-14.967720	-6.712312	0.000000	-10.000000	-0.041667	-6.400000	-18.000000	1023.000000	1023.000000	2046.000000
12.480000	-0.073969	-43.715912	-15.162550	-6.670114	-15.143840	-6.739408	0.000000	-10.000000	-0.041667	-5.766667	-20.333334	1023.000000	1023.000000	2046.000000
12.500000	-0.074715	-44.156635	-15.449896	-6.523631	-15.146466	-7.036642	0.000000	-10.000000	-0.033333	-5.300000	-21.833334	1023.000000	1023.000000	2046.000000
12.520000	-0.074657	-44.122444	-15.662247	-6.317761	-14.872614	-7.269823	0.000000	-10.000000	-0.033333	-4.750000	-23.500000	1023.000000	1023.000000	2046.000000
12.540000	-0.072555	-42.880260	-15.513246	-5.901537	-14.388773	-7.076705	0.000000	-10.000000	-0.041667	-4.350000	-24.500000	1023.000000	1023.000000	2046.000000
12.560000	-0.072269	-42.711193	-15.501960	-6.003136	-14.350853	-6.855245	0.000000	-10.000000	-0.041667	-3.516667	-26.333334	1023.000000	1023.000000	2046.000000
12.580000	-0.073033	-43.162270	-15.240187	-6.487581	-14.762074	-6.672428	0.000000	-10.000000	-0.041667	-2.783333	-27.500000	1023.000000	1023.000000	2046.000000
12.600000	-0.072897	-43.082035	-14.978292	-6.455397	-14.986477	-6.661868	0.000000	-10.000000	-0.041667	-2.050000	-28.666666	1023.000000	1023.000000	2046.000000
12.620000	-0.073654	-43.529682	-15.345490	-6.330291	-14.898457	-6.955442	0.000000	-10.000000	-0.050000	-0.866667	-29.000000	1023.000000	1023.000000	2046.000000
12.640000	-0.072813	-43.032291	-15.455060	-6.057871	-14.506119	-7.013242	0.000000	-10.000000	-0.058333	0.733333	-29.000000	1023.000000	1023.000000	2046.000000
12.660000	-0.070496	-41.663162	-15.190150	-5.653187	-13.981143	-6.838681	0.000000	-10.000000	-0.066667	2.333333	-29.000000	1023.000000	1023.000000	2046.000000
12.680000	-0.069360	-40.991791	-15.022121	-5.715522	-13.721244	-6.532903	0.000000	-10.000000	-0.091667	5.200000	-29.000000	1023.000000	1023.000000	2046.000000
12.700000	-0.069136	-40.859222	-14.586039	-6.126160	-13.957222	-6.189803	0.000000	-10.000000	-0.125000	8.233334	-29.000000	1023.000000	1023.000000	2046.000000
12.720000	-0.067867	-40.109589	-14.069782	-6.209869	-13.955038	-5.874898	0.000000	-10.000000	-0.191667	12.183333	-29.000000	1023.000000	1023.000000	2046.000000
12.740000	-0.066573	-39.344734	-13.855651	-6.081749	-13.665943	-5.741393	0.000000	-10.000000	-0.241667	13.983334	-29.000000	1023.000000	1023.000000	2046.000000
12.760000	-0.065803	-38.889755	-14.015293	-5.762793	-13.175691	-5.935978	0.000000	-10.000000	-0.316667	16.616667	-29.000000	1023.000000	1023.000000	2046.000000
12.780000	-0.063167	-37.331936	-13.741676	-5.408842	-12.537146	-5.644273	0.000000	-10.000000	-0.383333	19.066668	-10.666667	1023.000000	1023.000000	2046.000000
12.800000	-0.059552	-35.195320	-13.317946	-4.889925	-11.726190	-5.261261	0.000000	-10.000000	-0.458333	22.383333	9.333333	1023.000000	1023.000000	2046.000000
12.820000	-0.058266	-34.434944	-12.863953	-5.089521	-11.569929	-4.911541	0.000000	-10.000000	-0.516667	24.200001	32.000000	1023.000000	1023.000000	2046.000000
12.840000	-0.057400	-33.923500	-11.918316	-5.640198	-11.877561	-4.487423	0.000000	-10.000000	-0.550000	25.283333	36.333332	1023.000000	1023.000000	2046.000000
12.860000	-0.055573	-32.843632	-11.275679	-5.623898	-11.595416	-4.348639	0.000000	-10.000000	-0.600000	26.150000	41.666668	1023.000000	1023.000000	2046.000000
12.880000	-0.054374	-32.135040	-11.238859	-5.528730	-11.145905	-4.221544	0.000000	-10.000000	-0.608333	27.316668	47.333332	1023.000000	1023.000000	2046.000000
12.900000	-0.051900	-30.673021	-11.100582	-5.083322	-10.484254	-4.004863	0.000000	-10.000000	-0.633333	28.716667	59.500000	1023.000000	1023.000000	2046.000000
12.920000	-0.048394	-28.600803	-10.875038	-4.426511	-9.710327	-3.588928	0.000000	-10.000000	-0.641667	29.483334	72.000000	1023.000000	1023.000000	2046.000000
12.940000	-0.046873	-27.702229	-10.758711	-4.293732	-9.403928	-3.245857	0.000000	-10.000000	-0.666667	29.733334	81.500000	1023.000000	1023.000000	2046.000000
12.960000	-0.047444	-28.039310	-10.596428	-4.720567	-9.764818	-2.957497	0.000000	-10.000000	-0.691667	30.233334	91.166664	1023.000000	1023.000000	2046.000000
12.980000	-0.048376	-28.590374	-10.273575	-5.225282	-10.390485	-2.701032	0.000000	-10.000000	-0.700000	30.800001	101.500000	1023.000000	1023.000000	2046.000000
13.000000	-0.048696	-28.779375	-10.056217	-5.377084	-10.669325	-2.676749	0.000000	-10.000000	-0.708333	31.350000	115.166664	1023.000000	1023.000000	2046.000000
13.020000	-0.048945	-28.926737	-10.106329	-5.446056	-10.607801	-2.766549	0.000000	-10.000000	-0.716667	31.366667	125.833336	1023.000000	1023.000000	2046.000000
13.040000	-0.048583	-28.712482	-10.148244	-5.455093	-10.263014	-2.846131	0.000000	-10.000000	-0.725000	31.566666	136.166672	1023.000000	1023.000000	2046.000000
13.060000	-0.046948	-27.746342	-10.034228	-5.243816	-9.707299	-2.760997	0.000000	-10.000000	-0.733333	31.783333	143.166672	1023.000000	1023.000000	2046.000000
13.080000	-0.043991	-25.998457	-9.754030	-4.785485	-8.952080	-2.506862	0.000000	-10.000000	-0.716667	31.816666	150.166672	1023.000000	1023.000000	2046.000000
13.100000	-0.041564	-24.564148	-9.530713	-4.452690	-8.357177	-2.223568	0.000000	-10.000000	-0.733333	31.783333	160.833328	1023.000000	1023.000000	2046.000000
13.120000	-0.040211	-23.764767	-9.150737	-4.499405	-8.208982	-1.905643	0.000000	-10.000000	-0.741667	31.833334	175.000000	1023.000000	1023.000000	2046.000000
13.140000	-0.039125	-23.122578	-8.638656	-4.724552	-8.232376	-1.526993	0.000000	-10.000000	-0.758333	32.116669	185.500000	1023.000000	1023.000000	2046.000000
13.160000	-0.037466	-22.142441	-8.069207	-4.794366	-8.145193	-1.133675	0.000000	-10.000000	-0.758333	32.333336	192.500000	1023.000000	1023.000000	2046.000000
13.180000	-0.035634	-21.059759	-7.806911	-4.586658	-7.726891	-0.939300	0.000000	-10.000000	-0.766667	32.516666	199.666672	1023.000000	1023.000000	2046.000000
13.200000	-0.034439	-20.353327	-7.803050	-4.359331	-7.249993	-0.940953	0.000000	-10.000000	-0.783333	32.666668	210.500000	1023.000000	1023.000000	2046.000000
13.220000	-0.032324	-19.103540	-7.606417	-4.097013	-6.575217	-0.824894	0.000000	-10.000000	-0.791667	32.616669	221.500000	1023.000000	1023.000000	2046.000000
13.240000	-0.028494	-16.839735	-7.117305	-3.656251	-5.590918	-0.475262	0.000000	-10.000000	-0.791667	32.483334	232.333328	1023.000000	1023.000000	2046.000000
13.260000	-0.024725	-14.612195	-6.726482	-3.159948	-4.572068	-0.153696	0.000000	-10.000000	-0.783333	32.516666	243.166672	1023.000000	1023.000000	2046.000000
13.280000	-0.022275	-13.164566	-6.372580	-2.982822	-3.928226	0.119062	0.000000	-10.000000	-0.766667	32.916668	254.000000	1023.000000	1023.000000	2046.000000
13.300000	-0.020181	-11.927187	-5.799318	-3.012058	-3.563142	0.447330	0.000000	-10.000000	-0.758333	32.966667	265.000000	1023.000000	1023.000000	2046.000000
13.320000	-0.018093	-10.693166	-5.264434	-3.049165	-3.185855	0.806289	0.000000	-10.000000	-0.725000	32.466667	279.666656	1023.000000	1023.000000	2046.000000
13.340000	-0.016043	-9.481282	-4.617371	-3.134481	-2.947661	1.218231	0.000000	-10.000000	-0.700000	31.666666	290.666656	1023.000000	1023.000000	2046.000000
13.360000	-0.014300	-8.451110	-4.265400	-3.001805	-2.528658	1.344752	0.000000	-10.000000	-0.666667	31.100000	301.500000	1023.000000	1023.000000	2046.000000
13.380000	-0.013205	-7.804438	-4.114200	-2.949514	-2.136436	1.395711	0.000000	-10.000000	-0.675000	30.900000	308.333344	1023.000000	1023.000000	2046.000000
13.400000	-0.011985	-7.083008	-4.004036	-2.861416	-1.640130	1.422574	0.000000	-10.000000	-0.683333	30.450001	318.833344	1023.000000	1023.000000	2046.000000
13.420000	-0.009756	-5.765676	-3.641407	-2.670468	-0.973765	1.519964	0.000000	-10.000000	-0.683333	30.133333	332.500000	1023.000000	1023.000000	2046.000000
13.440000	-0.007115	-4.205056	-3.109483	-2.465907	-0.328956	1.699290	0.000000	-10.000000	-0.666667	29.866667	346.166656	1023.000000	1023.000000	2046.000000
13.460000	-0.004097	-2.421242	-2.507083	-2.202138	0.416743	1.871236	0.000000	-10.000000	-0.650000	29.850000	356.166656	1023.000000	1023.000000	2046.000000
13.480000	-0.002178	-1.287107	-1.927512	-2.188452	0.849169	1.979689	0.000000	-10.000000	-0.650000	29.816668	362.833344	1023.000000	1023.000000	2046.000000
13.500000	-0.000605	-0.357652	-1.271670	-2.361736	1.036971	2.238782	0.000000	-10.000000	-0.641667	29.566668	369.500000	1023.000000	1023.000000	2046.000000
13.520000	0.001001	0.591578	-0.445096	-2.590962	1.094510	2.533125	0.000000	-10.000000	-0.633333	29.133333	382.500000	1023.000000	1023.000000	2046.000000
13.540000	0.003185	1.882332	0.369882	-2.570375	1.209451	2.873374	0.000000	-10.000000	-0.625000	28.733334	392.166656	1023.000000	1023.000000	2046.000000
13.560000	0.005233	3.092674	0.792653	-2.350753	1.647924	3.002850	0.000000	-10.000000	-0.616667	28.666668	401.833344	1023.000000	1023.000000	2046.000000
13.580000	0.007118	4.206452	1.051064	-2.123542	2.167964	3.110965	0.000000	-10.000000	-0.616667	28.683334	408.333344	1023.000000	1023.000000	2046.000000
13.600000	0.009648	5.702011	1.375042	-1.760332	2.864732	3.222569	0.000000	-10.000000	-0.616667	28.633333	418.000000	1023.000000	1023.000000	2046.000000
13.620000	0.013207	7.805352	1.883806	-1.289826	3.692581	3.518791	0.000000	-10.000000	-0.616667	28.583334	430.666656	1023.000000	1023.000000	2046.000000
13.640000	0.017050	10.076499	2.427452	-0.724317	4.595060	3.778304	0.000000	-10.000000	-0.608333	28.633333	440.166656	1023.000000	1023.000000	2046.000000
13.660000	0.019123	11.301844	3.010055	-0.690087	4.909813	4.072064	0.000000	-10.000000	-0.600000	28.783333	449.833344	1023.000000	1023.000000	2046.000000
13.680000	0.020679	12.221090	3.792050	-0.892504	4.954484	4.367060	0.000000	-10.000000	-0.591667	28.483334	456.500000	1023.000000	1023.000000	2046.000000
13.700000	0.022837	13.496510	4.661146	-0.935238	5.056221	4.714381	0.000000	-10.000000	-0.591667	28.250000	466.166656	1023.000000	1023.000000	2046.000000
13.720000	0.024569	14.520342	4.937531	-0.642116	5.503716	4.721211	0.000000	-10.000000	-0.591667	27.950001	478.833344	1023.000000	1023.000000	2046.000000
13.740000	0.026093	15.421010	4.971598	-0.352814	6.075865	4.726362	0.000000	-10.000000	-0.591667	28.016668	491.333344	1023.000000	1023.000000	2046.000000
13.760000	0.028777	17.007153	5.334176	0.068538	6.769040	4.835399	0.000000	-10.000000	-0.583333	28.016668	500.833344	1023.000000	1023.000000	2046.000000
13.780000	0.031792	18.789206	5.852561	0.510902	7.486041	4.939702	0.000000	-10.000000	-0.575000	27.966667	507.166656	1023.000000	1023.000000	2046.000000
13.800000	0.034122	20.165979	6.443474	0.637903	7.938537	5.146064	0.000000	-10.000000	-0.558333	27.600000	513.333313	1023.000000	1023.000000	2046.000000
13.820000	0.035392	20.916552	7.040363	0.547260	8.086823	5.242105	0.000000	-10.000000	-0.550000	27.016668	522.500000	1023.000000	1023.000000	2046.000000
13.840000	0.036300	21.453442	7.604118	0.432447	7.675204	5.741673	0.000000	-10.000000	-0.508333	26.116667	534.333313	1023.000000	1023.000000	2046.000000
13.860000	0.036360	21.488716	7.651308	0.621993	7.285691	5.929724	0.000000	-10.000000	-0.483333	25.500000	543.166687	1023.000000	1023.000000	2046.000000
13.880000	0.034904	20.628365	7.102194	0.815834	6.959679	5.750658	0.000000	-10.000000	-0.450000	24.916668	552.000000	1023.000000	1023.000000	2046.000000
13.900000	0.033893	20.030838	6.792628	0.739143	7.015470	5.483596	0.000000	-10.000000	-0.450000	24.516666	557.666687	1023.000000	1023.000000	2046.000000
13.920000	0.034771	20.549419	6.852342	0.869798	7.514387	5.312893	0.000000	-10.000000	-0.433333	23.866667	568.666687	1023.000000	1023.000000	2046.000000
13.940000	0.034661	20.484747	6.886713	0.844616	7.677090	5.076328	0.000000	-10.000000	-0.416667	23.400000	576.666687	1023.000000	1023.000000	2046.000000
13.960000	0.033686	19.908611	7.143222	0.479567	7.336327	4.949495	0.000000	-10.000000	-0.408333	23.000000	584.666687	1023.000000	1023.000000	2046.000000
13.980000	0.033284	19.671110	7.678571	0.065478	6.888104	5.038957	0.000000	-10.000000	-0.416667	22.683334	590.000000	1023.000000	1023.000000	2046.000000
14.000000	0.033708	19.921631	7.986091	0.097277	6.764940	5.073323	0.000000	-10.000000	-0.425000	22.283335	597.833313	1023.000000	1023.000000	2046.000000
14.020000	0.033673	19.900967	7.896329	0.150259	6.837260	5.017118	0.000000	-10.000000	-0.408333	21.816668	607.833313	1023.000000	1023.000000	2046.000000
14.040000	0.034171	20.194859	7.744320	0.362815	7.256747	4.830975	0.000000	-10.000000	-0.391667	21.516668	615.166687	1023.000000	1023.000000	2046.000000
14.060000	0.036288	21.446119	7.793505	0.772798	8.019660	4.860157	0.000000	-10.000000	-0.358333	21.083334	622.500000	1023.000000	1023.000000	2046.000000
14.080000	0.038458	22.728802	8.017554	1.104267	8.697188	4.909791	0.000000	-10.000000	-0.341667	20.833334	627.333313	1023.000000	1023.000000	2046.000000
14.100000	0.040003	23.641890	8.261481	1.260348	9.223297	4.896763	0.000000	-10.000000	-0.316667	20.216667	634.500000	1023.000000	1023.000000	2046.000000
14.120000	0.040757	24.087667	8.555724	1.166648	9.500787	4.864509	0.000000	-10.000000	-0.308333	19.516668	643.500000	1023.000000	1023.000000	2046.000000
14.140000	0.041068	24.271179	8.964518	0.895694	9.543820	4.867147	0.000000	-10.000000	-0.300000	18.850000	650.166687	1023.000000	1023.000000	2046.000000
14.160000	0.041515	24.535131	9.588573	0.474551	9.448093	5.023912	0.000000	-10.000000	-0.275000	18.083334	656.500000	1023.000000	1023.000000	2046.000000
14.180000	0.042253	24.971687	10.184299	0.249551	9.385317	5.152520	0.000000	-10.000000	-0.258333	17.333334	660.500000	1023.000000	1023.000000	2046.000000
14.200000	0.042970	25.395540	10.292915	0.268763	9.640219	5.193642	0.000000	-10.000000	-0.225000	16.083334	666.500000	1023.000000	1023.000000	2046.000000
14.220000	0.043318	25.601061	10.120924	0.365005	10.071078	5.044054	0.000000	-10.000000	-0.191667	14.550000	673.666687	1023.000000	1023.000000	2046.000000
14.240000	0.044012	26.010870	9.949899	0.454062	10.651158	4.955750	0.000000	-10.000000	-0.150000	13.300000	678.833313	1023.000000	1023.000000	2046.000000
14.260000	0.045633	26.969130	9.917200	0.725975	11.358766	4.967189	0.000000	-10.000000	-0.116667	12.050000	683.500000	1023.000000	1023.000000	2046.000000
14.280000	0.047982	28.357466	10.061059	1.100484	12.126475	5.069447	0.000000	-10.000000	-0.091667	10.833334	686.333313	1023.000000	1023.000000	2046.000000
14.300000	0.049234	29.097298	10.175978	1.251742	12.491554	5.178022	0.000000	-10.000000	-0.075000	8.483334	690.333313	1023.000000	1023.000000	2046.000000
14.320000	0.048457	28.638327	10.551779	0.747293	11.968302	5.370954	0.000000	-10.000000	-0.041667	3.983334	693.833313	1023.000000	1023.000000	2046.000000
14.340000	0.047527	28.088428	11.026749	0.286836	11.289371	5.485473	0.000000	-10.000000	-0.025000	-0.383333	696.000000	1023.000000	1023.000000	2046.000000
14.360000	0.046493	27.477409	11.044597	0.208910	10.878883	5.345019	0.000000	-10.000000	0.000000	-3.616667	697.000000	1023.000000	1023.000000	2046.000000
14.380000	0.044883	26.525663	10.630604	0.127495	10.744905	5.022659	0.000000	-10.000000	0.000000	-5.366667	697.000000	1023.000000	1023.000000	2046.000000
14.400000	0.045247	26.740938	10.377968	0.229673	11.088702	5.044595	0.000000	-10.000000	0.000000	-7.183334	697.000000	1023.000000	1023.000000	2046.000000
14.420000	0.046806	27.662086	10.377131	0.626846	11.584116	5.073995	0.000000	-10.000000	0.000000	-9.150001	697.000000	1023.000000	1023.000000	2046.000000
14.440000	0.046639	27.563887	10.331180	0.608301	11.540800	5.083606	0.000000	-10.000000	0.000000	-9.950001	697.000000	1023.000000	1023.000000	2046.000000
14.460000	0.045934	27.147182	10.779459	0.244465	10.883605	5.239653	0.000000	-10.000000	0.008333	-10.166667	697.000000	1023.000000	1023.000000	2046.000000
14.480000	0.045670	26.990894	11.133998	0.192089	10.285153	5.379654	0.000000	-10.000000	0.008333	-10.366667	697.000000	1023.000000	1023.000000	2046.000000
14.500000	0.044551	26.329370	10.634026	0.276441	10.161968	5.256936	0.000000	-10.000000	0.008333	-10.566667	688.666687	1023.000000	1023.000000	2046.000000
14.520000	0.045219	26.724510	10.340180	0.590084	10.506965	5.287280	0.000000	-10.000000	0.008333	-10.633333	679.166687	1023.000000	1023.000000	2046.000000
14.540000	0.047088	27.828981	10.270101	1.074954	11.029490	5.454436	0.000000	-10.000000	0.016667	-10.566667	669.666687	1023.000000	1023.000000	2046.000000
14.560000	0.048090	28.421038	10.192592	1.440490	11.321028	5.466927	0.000000	-10.000000	0.025000	-10.700000	667.333313	1023.000000	1023.000000	2046.000000
14.580000	0.048017	28.377884	10.416830	1.340513	11.065877	5.554663	0.000000	-10.000000	0.025000	-10.916667	664.833313	1023.000000	1023.000000	2046.000000
14.600000	0.048003	28.369755	10.863111	1.200531	10.604481	5.701632	0.000000	-10.000000	0.025000	-11.050000	661.333313	1023.000000	1023.000000	2046.000000
14.620000	0.048047	28.395830	11.087431	1.312410	10.226640	5.769350	0.000000	-10.000000	0.033333	-11.133334	656.333313	1023.000000	1023.000000	2046.000000
14.640000	0.046870	27.700100	10.687737	1.375255	10.026645	5.610463	0.000000	-10.000000	0.041667	-11.200001	652.666687	1023.000000	1023.000000	2046.000000
14.660000	0.046860	27.694452	10.176356	1.629604	10.181312	5.707179	0.000000	-10.000000	0.050000	-11.566667	649.000000	1023.000000	1023.000000	2046.000000
14.680000	0.047571	28.114201	9.676218	2.242600	10.376824	5.818558	0.000000	-10.000000	0.050000	-12.033334	646.666687	1023.000000	1023.000000	2046.000000
14.700000	0.046110	27.250999	9.231853	2.380853	9.708068	5.930225	0.000000	-10.000000	0.050000	-12.916667	642.666687	1023.000000	1023.000000	2046.000000
14.720000	0.043370	25.631878	9.063717	2.130530	8.533738	5.903893	0.000000	-10.000000	0.066667	-13.950000	636.500000	1023.000000	1023.000000	2046.000000
14.740000	0.041046	24.258469	8.856925	2.000955	7.587811	5.812777	0.000000	-10.000000	0.083333	-14.733334	631.666687	1023.000000	1023.000000	2046.000000
14.760000	0.037961	22.435215	8.319959	1.696876	6.937711	5.480669	0.000000	-10.000000	0.100000	-14.900001	626.833313	1023.000000	1023.000000	2046.000000
14.780000	0.034402	20.331507	7.586285	1.392985	6.374252	4.977985	0.000000	-10.000000	0.116667	-15.016666	623.666687	1023.000000	1023.000000	2046.000000
14.800000	0.032397	19.146580	6.914820	1.363614	6.187943	4.680202	0.000000	-10.000000	0.141667	-15.716667	618.666687	1023.000000	1023.000000	2046.000000
14.820000	0.031793	18.789721	6.396751	1.640031	6.267854	4.485083	0.000000	-10.000000	0.175000	-16.916668	611.666687	1023.000000	1023.000000	2046.000000
14.840000	0.029924	17.685232	5.995257	1.632493	5.808434	4.249048	0.000000	-10.000000	0.191667	-17.800001	606.166687	1023.000000	1023.000000	2046.000000
14.860000	0.027373	16.177237	5.793872	1.269790	5.002148	4.111426	0.000000	-10.000000	0.200000	-18.216667	600.333313	1023.000000	1023.000000	2046.000000
14.880000	0.025200	14.892919	5.887782	0.951742	3.996284	4.057112	0.000000	-10.000000	0.200000	-18.650000	596.000000	1023.000000	1023.000000	2046.000000
14.900000	0.023551	13.918766	5.621006	0.920230	3.449747	3.927783	0.000000	-10.000000	0.216667	-19.350000	589.666687	1023.000000	1023.000000	2046.000000
14.920000	0.021318	12.598824	4.921023	0.940214	3.107021	3.630565	0.000000	-10.000000	0.233333	-19.966667	581.000000	1023.000000	1023.000000	2046.000000
14.940000	0.019758	11.677126	4.243772	0.952040	3.078840	3.402474	0.000000	-10.000000	0.250000	-20.266668	574.500000	1023.000000	1023.000000	2046.000000
14.960000	0.019705	11.645578	3.799706	1.087641	3.402291	3.355940	0.000000	-10.000000	0.250000	-20.450001	567.666687	1023.000000	1023.000000	2046.000000
14.980000	0.020269	11.978743	3.530428	1.352065	3.757360	3.338890	0.000000	-10.000000	0.266667	-20.683334	563.000000	1023.000000	1023.000000	2046.000000
15.000000	0.019202	11.348274	3.289403	1.177979	3.599553	3.281339	0.000000	-10.000000	0.266667	-21.016666	556.000000	1023.000000	1023.000000	2046.000000
15.020000	0.017425	10.297899	3.315412	0.722278	3.005514	3.254696	0.000000	-10.000000	0.283333	-21.283335	546.666687	1023.000000	1023.000000	2046.000000
15.040000	0.016137	9.536911	3.611157	0.283398	2.287860	3.354496	0.000000	-10.000000	0.283333	-21.466667	539.666687	1023.000000	1023.000000	2046.000000
15.060000	0.014805	8.749771	3.396202	0.271880	1.856886	3.224802	0.000000	-10.000000	0.300000	-21.800001	532.500000	1023.000000	1023.000000	2046.000000
15.080000	0.012853	7.596253	2.533397	0.314221	1.760159	2.988477	0.000000	-10.000000	0.316667	-22.300001	527.500000	1023.000000	1023.000000	2046.000000
15.100000	0.012154	7.183186	1.759091	0.457632	2.061904	2.904558	0.000000	-10.000000	0.333333	-22.816668	520.000000	1023.000000	1023.000000	2046.000000
15.120000	0.012652	7.477280	1.213158	0.808805	2.564080	2.891237	0.000000	-10.000000	0.341667	-22.966667	512.500000	1023.000000	1023.000000	2046.000000
15.140000	0.012291	7.263947	0.790312	0.950290	2.652521	2.870825	0.000000	-10.000000	0.341667	-22.900000	504.833344	1023.000000	1023.000000	2046.000000
15.160000	0.010470	6.187950	0.527782	0.545141	2.225624	2.889403	0.000000	-10.000000	0.333333	-23.016666	497.333344	1023.000000	1023.000000	2046.000000
15.180000	0.008216	4.855379	0.552480	0.027809	1.382421	2.892668	0.000000	-10.000000	0.341667	-23.300001	489.666656	1023.000000	1023.000000	2046.000000
15.200000	0.006222	3.677200	0.473653	-0.239785	0.635943	2.807388	0.000000	-10.000000	0.341667	-23.650000	482.000000	1023.000000	1023.000000	2046.000000
15.220000	0.004080	2.411383	0.193427	-0.283503	-0.104291	2.605750	0.000000	-10.000000	0.383333	-23.866667	471.333344	1023.000000	1023.000000	2046.000000
15.240000	0.001439	0.850315	-0.443698	-0.360313	-0.578284	2.232609	0.000000	-10.000000	0.416667	-24.033333	463.333344	1023.000000	1023.000000	2046.000000
15.260000	0.000250	0.147798	-1.020319	-0.291947	-0.587758	2.047822	0.000000	-10.000000	0.416667	-24.133333	455.333344	1023.000000	1023.000000	2046.000000
15.280000	0.000316	0.186639	-1.374276	-0.141667	-0.410149	2.112731	0.000000	-10.000000	0.383333	-24.183334	449.666656	1023.000000	1023.000000	2046.000000
15.300000	0.000236	0.139612	-1.599157	0.025183	-0.361723	2.075310	0.000000	-10.000000	0.366667	-24.150000	441.333344	1023.000000	1023.000000	2046.000000
15.320000	-0.000623	-0.368345	-1.816952	0.009347	-0.590688	2.029948	0.000000	-10.000000	0.400000	-24.266666	430.333344	1023.000000	1023.000000	2046.000000
15.340000	-0.002192	-1.295356	-1.940592	-0.217453	-1.128505	1.991194	0.000000	-10.000000	0.433333	-24.366667	422.333344	1023.000000	1023.000000	2046.000000
15.360000	-0.003785	-2.236718	-1.908998	-0.496810	-1.822265	1.991356	0.000000	-10.000000	0.433333	-24.650002	414.333344	1023.000000	1023.000000	2046.000000
15.380000	-0.005090	-3.008089	-1.923797	-0.719464	-2.444810	2.079983	0.000000	-10.000000	0.416667	-24.733334	409.000000	1023.000000	1023.000000	2046.000000
15.400000	-0.006473	-3.825498	-2.093487	-0.747463	-2.922153	1.937604	0.000000	-10.000000	0.425000	-24.966667	400.666656	1023.000000	1023.000000	2046.000000
15.420000	-0.007883	-4.658813	-2.463404	-0.657442	-3.264920	1.726953	0.000000	-10.000000	0.425000	-25.000000	392.333344	1023.000000	1023.000000	2046.000000
15.440000	-0.009733	-5.751976	-3.105225	-0.583929	-3.495775	1.432954	0.000000	-10.000000	0.441667	-25.050001	383.833344	1023.000000	1023.000000	2046.000000
15.460000	-0.010389	-6.139777	-3.614998	-0.369180	-3.334650	1.179052	0.000000	-10.000000	0.416667	-24.916668	375.500000	1023.000000	1023.000000	2046.000000
15.480000	-0.009021	-5.331336	-3.836296	-0.007572	-2.768946	1.281477	0.000000	-10.000000	0.416667	-24.700001	367.166656	1023.000000	1023.000000	2046.000000
15.500000	-0.008052	-4.758669	-4.038713	0.313444	-2.417960	1.384560	0.000000	-10.000000	0.391667	-24.350000	359.000000	1023.000000	1023.000000	2046.000000
15.520000	-0.008948	-5.288425	-4.121017	0.176028	-2.657510	1.314074	0.000000	-10.000000	0.375000	-23.950001	348.333344	1023.000000	1023.000000	2046.000000
15.540000	-0.010860	-6.418435	-4.027220	-0.311625	-3.362559	1.282970	0.000000	-10.000000	0.358333	-23.733334	340.333344	1023.000000	1023.000000	2046.000000
15.560000	-0.012572	-7.430196	-3.868839	-0.627923	-4.184358	1.250924	0.000000	-10.000000	0.341667	-23.350000	332.333344	1023.000000	1023.000000	2046.000000
15.580000	-0.014293	-8.447342	-4.171217	-0.565060	-4.872533	1.161470	0.000000	-10.000000	0.341667	-23.183332	327.166656	1023.000000	1023.000000	2046.000000
15.600000	-0.016765	-9.907862	-5.004782	-0.279026	-5.457342	0.833288	0.000000	-10.000000	0.333333	-23.216667	319.500000	1023.000000	1023.000000	2046.000000
15.620000	-0.019208	-11.351806	-6.044665	-0.078482	-5.661843	0.433183	0.000000	-10.000000	0.333333	-23.366667	309.166656	1023.000000	1023.000000	2046.000000
15.640000	-0.020168	-11.919421	-6.478875	-0.076299	-5.511508	0.147260	0.000000	-10.000000	0.325000	-23.383333	301.333344	1023.000000	1023.000000	2046.000000
15.660000	-0.021730	-12.842397	-6.785033	-0.394670	-5.509274	-0.153421	0.000000	-10.000000	0.316667	-22.800001	293.333344	1023.000000	1023.000000	2046.000000
15.680000	-0.025212	-14.900001	-6.946965	-1.184610	-6.221704	-0.546722	0.000000	-10.000000	0.308333	-22.366667	288.333344	1023.000000	1023.000000	2046.000000
15.700000	-0.028866	-17.059914	-6.794141	-1.897583	-7.381572	-0.986617	0.000000	-10.000000	0.300000	-21.833334	280.833344	1023.000000	1023.000000	2046.000000
15.720000	-0.031664	-18.713470	-6.782179	-2.309067	-8.292089	-1.330136	0.000000	-10.000000	0.300000	-21.549999	273.666656	1023.000000	1023.000000	2046.000000
15.740000	-0.034337	-20.293125	-7.129998	-2.371794	-8.924482	-1.866853	0.000000	-10.000000	0.291667	-21.100000	266.500000	1023.000000	1023.000000	2046.000000
15.760000	-0.036629	-21.647879	-7.832903	-2.341597	-9.121268	-2.352110	0.000000	-10.000000	0.275000	-20.900000	259.500000	1023.000000	1023.000000	2046.000000
15.780000	-0.037270	-22.026325	-8.288100	-2.270445	-8.955610	-2.512169	0.000000	-10.000000	0.241667	-20.916668	252.500000	1023.000000	1023.000000	2046.000000
15.800000	-0.036897	-21.805925	-8.599779	-2.083574	-8.660802	-2.461770	0.000000	-10.000000	0.250000	-20.966667	245.500000	1023.000000	1023.000000	2046.000000
15.820000	-0.037526	-22.178110	-8.916692	-2.163523	-8.654601	-2.443294	0.000000	-10.000000	0.266667	-21.000000	238.500000	1023.000000	1023.000000	2046.000000
15.840000	-0.039296	-23.223955	-9.079073	-2.566158	-9.107442	-2.471283	0.000000	-10.000000	0.300000	-20.866667	231.500000	1023.000000	1023.000000	2046.000000
15.860000	-0.041078	-24.276905	-8.954614	-3.058878	-9.835403	-2.428010	0.000000	-10.000000	0.283333	-20.750000	224.500000	1023.000000	1023.000000	2046.000000
15.880000	-0.042412	-25.065203	-8.987150	-3.179226	-10.341712	-2.557115	0.000000	-10.000000	0.250000	-20.450001	217.500000	1023.000000	1023.000000	2046.000000
15.900000	-0.044390	-26.234758	-9.517288	-3.036140	-10.580113	-3.101218	0.000000	-10.000000	0.233333	-20.133333	210.666672	1023.000000	1023.000000	2046.000000
15.920000	-0.044956	-26.568874	-10.036498	-3.039772	-10.265388	-3.227216	0.000000	-10.000000	0.216667	-19.983334	204.000000	1023.000000	1023.000000	2046.000000
15.940000	-0.043577	-25.754269	-10.145982	-2.925988	-9.701747	-2.980553	0.000000	-10.000000	0.216667	-19.900000	197.333328	1023.000000	1023.000000	2046.000000
15.960000	-0.043419	-25.660843	-10.476120	-2.877560	-9.397720	-2.909443	0.000000	-10.000000	0.200000	-19.950001	190.666672	1023.000000	1023.000000	2046.000000
15.980000	-0.044993	-26.590826	-10.773088	-3.242508	-9.756015	-2.819215	0.000000	-10.000000	0.200000	-20.133333	184.000000	1023.000000	1023.000000	2046.000000
16.000000	-0.046534	-27.501781	-10.883515	-3.533341	-10.288296	-2.796629	0.000000	-10.000000	0.200000	-20.150000	177.333328	1023.000000	1023.000000	2046.000000
16.020000	-0.047956	-28.341711	-11.060922	-3.557698	-10.783920	-2.939172	0.000000	-10.000000	0.200000	-20.100000	170.500000	1023.000000	1023.000000	2046.000000
16.040001	-0.049836	-29.453321	-11.525202	-3.519488	-11.082050	-3.326581	0.000000	-10.000000	0.200000	-20.050001	163.666672	1023.000000	1023.000000	2046.000000
16.059999	-0.051770	-30.595800	-12.182549	-3.541818	-11.204548	-3.666886	0.000000	-10.000000	0.200000	-20.033335	157.000000	1023.000000	1023.000000	2046.000000
16.080000	-0.052447	-30.996115	-12.628397	-3.597218	-11.080594	-3.689907	0.000000	-10.000000	0.200000	-20.050001	150.333328	1023.000000	1023.000000	2046.000000
16.100000	-0.051890	-30.666857	-12.846008	-3.450246	-10.776050	-3.594553	0.000000	-10.000000	0.200000	-19.850000	143.666672	1023.000000	1023.000000	2046.000000
16.120001	-0.052486	-31.019175	-13.166212	-3.471094	-10.747659	-3.634209	0.000000	-10.000000	0.191667	-19.533333	137.000000	1023.000000	1023.000000	2046.000000
16.139999	-0.054074	-31.957500	-13.212327	-3.806487	-11.248038	-3.690647	0.000000	-10.000000	0.183333	-19.133333	130.666672	1023.000000	1023.000000	2046.000000
16.160000	-0.055828	-32.994362	-13.039807	-4.304186	-11.941325	-3.709042	0.000000	-10.000000	0.175000	-18.650000	124.166664	1023.000000	1023.000000	2046.000000
16.180000	-0.057074	-33.730469	-12.945857	-4.483665	-12.452835	-3.848114	0.000000	-10.000000	0.166667	-18.100000	117.833336	1023.000000	1023.000000	2046.000000
16.200001	-0.058344	-34.481449	-13.127212	-4.461709	-12.786496	-4.106030	0.000000	-10.000000	0.158333	-17.450001	111.666664	1023.000000	1023.000000	2046.000000
16.219999	-0.059797	-35.340157	-13.522428	-4.340243	-12.911979	-4.565506	0.000000	-10.000000	0.150000	-17.000000	106.000000	1023.000000	1023.000000	2046.000000
16.240000	-0.060540	-35.779102	-13.764662	-4.346675	-12.957892	-4.709872	0.000000	-10.000000	0.150000	-16.799999	100.333336	1023.000000	1023.000000	2046.000000
16.260000	-0.060484	-35.745911	-13.908815	-4.301952	-12.833591	-4.701553	0.000000	-10.000000	0.141667	-16.600000	94.833336	1023.000000	1023.000000	2046.000000
16.280001	-0.059579	-35.211327	-13.884974	-4.149479	-12.571953	-4.604920	0.000000	-10.000000	0.133333	-16.200001	89.166664	1023.000000	1023.000000	2046.000000
16.299999	-0.058642	-34.657162	-13.947876	-3.980494	-12.236584	-4.492208	0.000000	-10.000000	0.116667	-15.599999	83.833336	1023.000000	1023.000000	2046.000000
16.320000	-0.059380	-35.093670	-13.982063	-4.340081	-12.422276	-4.349250	0.000000	-10.000000	0.100000	-15.166667	78.500000	1023.000000	1023.000000	2046.000000
16.340000	-0.060585	-35.805664	-13.662637	-4.802944	-13.043377	-4.296708	0.000000	-10.000000	0.075000	-14.533334	73.500000	1023.000000	1023.000000	2046.000000
16.360001	-0.061357	-36.262203	-13.501203	-4.844131	-13.510158	-4.406713	0.000000	-10.000000	0.050000	-14.033334	68.666664	1023.000000	1023.000000	2046.000000
16.379999	-0.062523	-36.951015	-13.736617	-4.643599	-13.739973	-4.830825	0.000000	-10.000000	0.041667	-13.283334	64.000000	1023.000000	1023.000000	2046.000000
16.400000	-0.063280	-37.398708	-14.071559	-4.541151	-13.678788	-5.107212	0.000000	-10.000000	0.025000	-12.716667	59.500000	1023.000000	1023.000000	2046.000000
16.420000	-0.062161	-36.737057	-14.213918	-4.374219	-13.167096	-4.981824	0.000000	-10.000000	0.016667	-12.033334	55.166668	1023.000000	1023.000000	2046.000000
16.440001	-0.060882	-35.981213	-14.222736	-4.209665	-12.750470	-4.798340	0.000000	-10.000000	0.008333	-11.516667	51.000000	1023.000000	1023.000000	2046.000000
16.459999	-0.061262	-36.205555	-14.190538	-4.468758	-12.805347	-4.740910	0.000000	-10.000000	0.008333	-11.016667	47.333332	1023.000000	1023.000000	2046.000000
16.480000	-0.061964	-36.620647	-13.948400	-4.890719	-13.172534	-4.608992	0.000000	-10.000000	0.008333	-10.533334	43.666668	1023.000000	1023.000000	2046.000000
16.500000	-0.062397	-36.876392	-13.704166	-4.992574	-13.448043	-4.731608	0.000000	-10.000000	0.000000	-9.900001	40.333332	1023.000000	1023.000000	2046.000000
16.520000	-0.062986	-37.224438	-13.679088	-4.819780	-13.701381	-5.024188	0.000000	-10.000000	0.000000	-8.916667	37.000000	1023.000000	1023.000000	2046.000000
16.540001	-0.064087	-37.875477	-13.945052	-4.661588	-13.786898	-5.481940	0.000000	-10.000000	-0.016667	-7.883334	34.166668	1023.000000	1023.000000	2046.000000
16.559999	-0.064366	-38.040329	-14.122746	-4.657104	-13.552384	-5.708095	0.000000	-10.000000	-0.025000	-6.966667	31.333334	1023.000000	1023.000000	2046.000000
16.580000	-0.063164	-37.329739	-13.914980	-4.615799	-13.212269	-5.586692	0.000000	-10.000000	-0.033333	-6.433333	28.833334	1023.000000	1023.000000	2046.000000
16.600000	-0.061994	-36.638683	-13.769543	-4.670797	-12.755845	-5.442496	0.000000	-10.000000	-0.033333	-6.150000	26.500000	1023.000000	1023.000000	2046.000000
16.620001	-0.062478	-36.924221	-13.614250	-5.108927	-13.028913	-5.172129	0.000000	-10.000000	-0.033333	-6.250000	24.500000	1023.000000	1023.000000	2046.000000
16.639999	-0.063673	-37.630978	-13.468023	-5.344998	-13.717701	-5.100255	0.000000	-10.000000	-0.033333	-6.700000	22.500000	1023.000000	1023.000000	2046.000000
16.660000	-0.065451	-38.681519	-13.752498	-5.078159	-14.255050	-5.595812	0.000000	-10.000000	-0.033333	-7.033333	20.333334	1023.000000	1023.000000	2046.000000
16.680000	-0.068221	-40.318859	-14.390933	-5.179338	-14.530026	-6.218563	0.000000	-10.000000	-0.041667	-6.650000	18.000000	1023.000000	1023.000000	2046.000000
16.700001	-0.068592	-40.537590	-14.581937	-5.246703	-14.291375	-6.417574	0.000000	-10.000000	-0.050000	-5.600000	15.666667	1023.000000	1023.000000	2046.000000
16.719999	-0.069738	-41.215340	-14.676826	-5.634092	-14.411730	-6.492691	0.000000	-10.000000	-0.050000	-4.333333	13.833333	1023.000000	1023.000000	2046.000000
16.740000	-0.072517	-42.857464	-14.454021	-6.591074	-15.270651	-6.541717	0.000000	-10.000000	-0.050000	-2.950000	12.666667	1023.000000	1023.000000	2046.000000
16.760000	-0.074199	-43.851730	-14.067538	-6.952777	-15.991055	-6.840361	0.000000	-10.000000	-0.050000	-1.533333	12.166667	1023.000000	1023.000000	2046.000000
16.780001	-0.076165	-45.013500	-14.273485	-6.885648	-16.360819	-7.493547	0.000000	-10.000000	-0.050000	-0.783333	12.000000	1023.000000	1023.000000	2046.000000
16.799999	-0.076894	-45.444561	-14.737848	-6.781103	-16.118567	-7.807045	0.000000	-10.000000	-0.050000	-1.283333	12.000000	1023.000000	1023.000000	2046.000000
16.820000	-0.075284	-44.492832	-14.804838	-6.573829	-15.565349	-7.548815	0.000000	-10.000000	-0.041667	-2.816667	11.500000	1023.000000	1023.000000	2046.000000
16.840000	-0.075154	-44.416241	-14.945772	-6.716980	-15.453652	-7.299835	0.000000	-10.000000	-0.033333	-4.400000	10.333333	1023.000000	1023.000000	2046.000000
16.860001	-0.076106	-44.978802	-14.874681	-7.163898	-15.802547	-7.137674	0.000000	-10.000000	-0.025000	-5.300000	8.500000	1023.000000	1023.000000	2046.000000
16.879999	-0.076847	-45.416801	-14.643094	-7.508670	-16.229635	-7.035403	0.000000	-10.000000	-0.033333	-5.450000	6.666667	1023.000000	1023.000000	2046.000000
16.900000	-0.077315	-45.693420	-14.577117	-7.470369	-16.515465	-7.130469	0.000000	-10.000000	-0.041667	-5.066667	5.000000	1023.000000	1023.000000	2046.000000
16.920000	-0.078163	-46.194504	-14.888530	-7.260078	-16.518167	-7.527730	0.000000	-10.000000	-0.050000	-4.566667	3.333333	1023.000000	1023.000000	2046.000000
16.940001	-0.078631	-46.471058	-15.211668	-7.108803	-16.352448	-7.798141	0.000000	-10.000000	-0.050000	-3.983333	1.833333	1023.000000	1023.000000	2046.000000
16.959999	-0.077595	-45.858856	-15.190136	-7.034315	-15.962558	-7.671848	0.000000	-10.000000	-0.050000	-3.366667	0.666667	1023.000000	1023.000000	2046.000000
16.980000	-0.075529	-44.637772	-15.140746	-6.846410	-15.304389	-7.346225	0.000000	-10.000000	-0.050000	-2.933333	0.000000	1023.000000	1023.000000	2046.000000
17.000000	-0.074567	-44.069096	-15.315217	-6.776168	-14.904672	-7.073038	0.000000	-10.000000	-0.050000	-3.000000	-0.666667	1023.000000	1023.000000	2046.000000
17.020000	-0.074937	-44.287567	-15.457782	-7.093821	-14.919443	-6.816519	0.000000	-10.000000	-0.050000	-3.300000	-1.500000	1023.000000	1023.000000	2046.000000
17.040001	-0.075313	-44.509804	-15.361630	-7.266921	-15.173446	-6.707808	0.000000	-10.000000	-0.058333	-3.416667	-2.666667	1023.000000	1023.000000	2046.000000
17.059999	-0.075851	-44.828121	-15.421035	-7.055468	-15.344206	-7.007411	0.000000	-10.000000	-0.058333	-3.216667	-3.833333	1023.000000	1023.000000	2046.000000
17.080000	-0.077207	-45.629597	-16.018499	-6.860863	-15.289679	-7.460556	0.000000	-10.000000	-0.058333	-3.083333	-5.000000	1023.000000	1023.000000	2046.000000
17.100000	-0.076572	-45.253983	-16.219061	-6.744546	-14.890494	-7.399880	0.000000	-10.000000	-0.050000	-3.316667	-6.000000	1023.000000	1023.000000	2046.000000
17.120001	-0.075164	-44.422005	-16.216131	-6.576903	-14.473936	-7.155034	0.000000	-10.000000	-0.050000	-3.650000	-7.166667	1023.000000	1023.000000	2046.000000
17.139999	-0.075321	-44.514782	-16.327566	-6.831240	-14.450938	-6.905038	0.000000	-10.000000	-0.058333	-3.666667	-8.333333	1023.000000	1023.000000	2046.000000
17.160000	-0.076309	-45.098839	-16.180700	-7.342701	-14.837558	-6.737877	0.000000	-10.000000	-0.066667	-2.700000	-9.666667	1023.000000	1023.000000	2046.000000
17.180000	-0.076562	-45.247925	-15.874997	-7.384417	-15.191020	-6.797490	0.000000	-10.000000	-0.075000	-0.716667	-10.500000	1023.000000	1023.000000	2046.000000
17.200001	-0.077133	-45.585621	-16.011127	-7.110753	-15.246209	-7.217531	0.000000	-10.000000	-0.083333	1.733333	-11.000000	1023.000000	1023.000000	2046.000000
17.219999	-0.076908	-45.452423	-16.160931	-6.878246	-14.991742	-7.421504	0.000000	-10.000000	-0.108333	4.533333	-11.000000	1023.000000	1023.000000	2046.000000
17.240000	-0.074182	-43.841717	-15.918167	-6.614342	-14.290227	-7.018981	0.000000	-10.000000	-0.141667	7.316667	-11.000000	1023.000000	1023.000000	2046.000000
17.260000	-0.071637	-42.337227	-15.626950	-6.478759	-13.687814	-6.543705	0.000000	-10.000000	-0.183333	10.466667	-11.000000	1023.000000	1023.000000	2046.000000
17.280001	-0.070283	-41.537281	-15.197912	-6.761980	-13.538297	-6.039093	0.000000	-10.000000	-0.233333	13.433333	-11.000000	1023.000000	1023.000000	2046.000000
17.299999	-0.068859	-40.695797	-14.588077	-7.025010	-13.520000	-5.562710	0.000000	-10.000000	-0.300000	16.116667	-11.000000	1023.000000	1023.000000	2046.000000
17.320000	-0.067026	-39.612263	-14.005944	-6.914301	-13.437577	-5.254439	0.000000	-10.000000	-0.358333	18.466667	-5.000000	1023.000000	1023.000000	2046.000000
17.340000	-0.065452	-38.682304	-13.739576	-6.505575	-13.168916	-5.268237	0.000000	-10.000000	-0.416667	20.600000	7.666667	1023.000000	1023.000000	2046.000000
17.360001	-0.063864	-37.743443	-13.624787	-6.185266	-12.723082	-5.210309	0.000000	-10.000000	-0.466667	22.583334	22.666666	1023.000000	1023.000000	2046.000000
17.379999	-0.060947	-36.019402	-13.309386	-5.836540	-12.011984	-4.861491	0.000000	-10.000000	-0.516667	24.233334	34.333332	1023.000000	1023.000000	2046.000000
17.400000	-0.056703	-33.511360	-12.728759	-5.493363	-11.166235	-4.123003	0.000000	-10.000000	-0.566667	25.683334	42.166668	1023.000000	1023.000000	2046.000000
17.420000	-0.053785	-31.787025	-12.386946	-5.396026	-10.486741	-3.517314	0.000000	-10.000000	-0.608333	26.883333	50.500000	1023.000000	1023.000000	2046.000000
17.440001	-0.051881	-30.661776	-11.815462	-5.568751	-10.315214	-2.962350	0.000000	-10.000000	-0.641667	27.816668	59.333332	1023.000000	1023.000000	2046.000000
17.459999	-0.049738	-29.395155	-11.179624	-5.606349	-10.156567	-2.452616	0.000000	-10.000000	-0.650000	28.550001	68.333336	1023.000000	1023.000000	2046.000000
17.480000	-0.047487	-28.064980	-10.663051	-5.345535	-9.897494	-2.158900	0.000000	-10.000000	-0.666667	29.050001	77.833336	1023.000000	1023.000000	2046.000000
17.500000	-0.045917	-27.136797	-10.381123	-4.948968	-9.630329	-2.176377	0.000000	-10.000000	-0.683333	29.666668	87.500000	1023.000000	1023.000000	2046.000000
17.520000	-0.044423	-26.254290	-10.334251	-4.540224	-9.132542	-2.247272	0.000000	-10.000000	-0.725000	30.166668	97.500000	1023.000000	1023.000000	2046.000000
17.540001	-0.041641	-24.609772	-10.075884	-4.171515	-8.441001	-1.921373	0.000000	-10.000000	-0.750000	30.883333	107.500000	1023.000000	1023.000000	2046.000000
17.559999	-0.038026	-22.473175	-9.602542	-3.704036	-7.695247	-1.471350	0.000000	-10.000000	-0.766667	31.383333	117.500000	1023.000000	1023.000000	2046.000000
17.580000	-0.035330	-20.880213	-9.144940	-3.512310	-7.110954	-1.112008	0.000000	-10.000000	-0.775000	31.950001	127.833336	1023.000000	1023.000000	2046.000000
17.600000	-0.033743	-19.942383	-8.633973	-3.779821	-6.794096	-0.734492	0.000000	-10.000000	-0.783333	32.266666	138.333328	1023.000000	1023.000000	2046.000000
17.620001	-0.032664	-19.304541	-7.897240	-4.213021	-6.795833	-0.398446	0.000000	-10.000000	-0.816667	32.533333	149.166672	1023.000000	1023.000000	2046.000000
17.639999	-0.030701	-18.144188	-6.954820	-4.441746	-6.677451	-0.070170	0.000000	-10.000000	-0.825000	32.850002	160.000000	1023.000000	1023.000000	2046.000000
17.660000	-0.028341	-16.749357	-6.357484	-4.275086	-6.304543	0.187756	0.000000	-10.000000	-0.825000	32.900002	171.000000	1023.000000	1023.000000	2046.000000
17.680000	-0.026089	-15.418749	-6.061528	-3.824588	-5.947643	0.415010	0.000000	-10.000000	-0.808333	33.150002	182.000000	1023.000000	1023.000000	2046.000000
17.700001	-0.024893	-14.711877	-6.179741	-3.310034	-5.646113	0.424012	0.000000	-10.000000	-0.808333	32.950001	193.000000	1023.000000	1023.000000	2046.000000
17.719999	-0.024690	-14.591946	-6.282065	-3.028327	-5.564914	0.283361	0.000000	-10.000000	-0.816667	33.066669	204.000000	1023.000000	1023.000000	2046.000000
17.740000	-0.024843	-14.681958	-6.342024	-2.999317	-5.581953	0.241335	0.000000	-10.000000	-0.808333	33.066669	215.000000	1023.000000	1023.000000	2046.000000
17.760000	-0.024472	-14.462741	-6.240435	-2.990464	-5.488905	0.257064	0.000000	-10.000000	-0.800000	32.883335	226.000000	1023.000000	1023.000000	2046.000000
17.780001	-0.022954	-13.565784	-5.995588	-2.980094	-5.086213	0.496111	0.000000	-10.000000	-0.775000	32.500000	237.000000	1023.000000	1023.000000	2046.000000
17.799999	-0.022449	-13.267514	-5.749568	-3.294681	-4.965733	0.742466	0.000000	-10.000000	-0.750000	31.900000	247.833328	1023.000000	1023.000000	2046.000000
17.820000	-0.021832	-12.902858	-5.327781	-3.613686	-4.969663	1.008273	0.000000	-10.000000	-0.708333	31.500000	258.666656	1023.000000	1023.000000	2046.000000
17.840000	-0.020572	-12.158175	-4.904084	-3.669409	-4.856935	1.272253	0.000000	-10.000000	-0.683333	30.966667	269.166656	1023.000000	1023.000000	2046.000000
17.860001	-0.019192	-11.342417	-4.609494	-3.289242	-4.657557	1.213875	0.000000	-10.000000	-0.691667	30.550001	279.666656	1023.000000	1023.000000	2046.000000
17.879999	-0.018114	-10.705191	-4.513558	-2.895150	-4.380201	1.083719	0.000000	-10.000000	-0.716667	30.483334	290.000000	1023.000000	1023.000000	2046.000000
17.900000	-0.017134	-10.125986	-4.513140	-2.457747	-3.986911	0.831812	0.000000	-10.000000	-0.750000	30.666666	300.333344	1023.000000	1023.000000	2046.000000
17.920000	-0.014987	-8.857130	-4.321725	-2.173922	-3.386709	1.025226	0.000000	-10.000000	-0.758333	30.866667	310.500000	1023.000000	1023.000000	2046.000000
17.940001	-0.011902	-7.034166	-3.941319	-1.822764	-2.626679	1.356597	0.000000	-10.000000	-0.750000	31.100000	320.500000	1023.000000	1023.000000	2046.000000
17.959999	-0.008906	-5.263513	-3.536125	-1.554766	-1.936306	1.763684	0.000000	-10.000000	-0.741667	31.216667	330.833344	1023.000000	1023.000000	2046.000000
17.980000	-0.006784	-4.009362	-3.133822	-1.514999	-1.422805	2.062265	0.000000	-10.000000	-0.733333	31.466667	341.166656	1023.000000	1023.000000	2046.000000
18.000000	-0.004717	-2.787940	-2.650775	-1.616900	-0.981179	2.460914	0.000000	-10.000000	-0.733333	31.400000	351.833344	1023.000000	1023.000000	2046.000000
18.020000	-0.002850	-1.684156	-2.105359	-1.742015	-0.629895	2.793113	0.000000	-10.000000	-0.716667	31.283333	362.166656	1023.000000	1023.000000	2046.000000
18.040001	-0.000834	-0.492993	-1.601198	-1.726261	-0.296594	3.131061	0.000000	-10.000000	-0.708333	30.933332	372.833344	1023.000000	1023.000000	2046.000000
18.059999	0.001224	0.723288	-1.237571	-1.535983	0.188920	3.307923	0.000000	-10.000000	-0.675000	30.666666	383.166656	1023.000000	1023.000000	2046.000000
18.080000	0.003357	1.983806	-0.953076	-1.199558	0.802922	3.333517	0.000000	-10.000000	-0.658333	30.283333	393.500000	1023.000000	1023.000000	2046.000000
18.100000	0.005095	3.011404	-0.689157	-0.931902	1.373794	3.258668	0.000000	-10.000000	-0.625000	29.500000	403.500000	1023.000000	1023.000000	2046.000000
18.120001	0.006595	3.897485	-0.341536	-0.806764	1.879046	3.166739	0.000000	-10.000000	-0.616667	28.866667	413.500000	1023.000000	1023.000000	2046.000000
18.139999	0.008195	4.843353	0.111089	-0.760658	2.279021	3.213901	0.000000	-10.000000	-0.583333	28.066668	423.166656	1023.000000	1023.000000	2046.000000
18.160000	0.009875	5.836413	0.549320	-0.739198	2.708425	3.317867	0.000000	-10.000000	-0.550000	27.800001	432.666656	1023.000000	1023.000000	2046.000000
18.180000	0.011568	6.836464	1.055172	-0.747923	3.136149	3.393065	0.000000	-10.000000	-0.541667	27.100000	442.000000	1023.000000	1023.000000	2046.000000
18.200001	0.013560	8.014142	1.594308	-0.710065	3.645453	3.484446	0.000000	-10.000000	-0.541667	26.783333	451.333344	1023.000000	1023.000000	2046.000000
18.219999	0.015834	9.357772	2.230534	-0.655862	4.175332	3.607769	0.000000	-10.000000	-0.558333	26.433334	460.333344	1023.000000	1023.000000	2046.000000
18.240000	0.018301	10.816181	2.906114	-0.656490	4.697957	3.868600	0.000000	-10.000000	-0.550000	26.316668	469.166656	1023.000000	1023.000000	2046.000000
18.260000	0.021014	12.419447	3.552636	-0.565648	5.307982	4.124476	0.000000	-10.000000	-0.550000	26.483334	478.000000	1023.000000	1023.000000	2046.000000
18.280001	0.023288	13.763336	4.117944	-0.580009	5.848833	4.376569	0.000000	-10.000000	-0.550000	26.683332	486.833344	1023.000000	1023.000000	2046.000000
18.299999	0.025476	15.056142	4.713808	-0.582851	6.274198	4.650987	0.000000	-10.000000	-0.541667	26.633333	501.500000	1023.000000	1023.000000	2046.000000
18.320000	0.027426	16.208626	5.298208	-0.752321	6.691819	4.970920	0.000000	-10.000000	-0.516667	26.216667	516.166687	1023.000000	1023.000000	2046.000000
18.340000	0.029218	17.267574	6.020266	-0.892277	6.880445	5.259139	0.000000	-10.000000	-0.483333	25.400000	530.833313	1023.000000	1023.000000	2046.000000
18.360001	0.031138	18.402285	6.695737	-0.894752	7.063902	5.537397	0.000000	-10.000000	-0.458333	24.850000	536.666687	1023.000000	1023.000000	2046.000000
18.379999	0.032781	19.373829	7.209961	-0.592748	7.263299	5.493315	0.000000	-10.000000	-0.450000	24.450001	539.500000	1023.000000	1023.000000	2046.000000
18.400000	0.033897	20.033188	7.442767	-0.209398	7.644481	5.155339	0.000000	-10.000000	-0.450000	24.416668	542.333313	1023.000000	1023.000000	2046.000000
18.420000	0.035801	21.158503	7.744561	0.182132	8.226020	5.005790	0.000000	-10.000000	-0.433333	24.133333	547.833313	1023.000000	1023.000000	2046.000000
18.440001	0.038256	22.609346	8.186139	0.515657	8.826869	5.080681	0.000000	-10.000000	-0.408333	23.600000	556.000000	1023.000000	1023.000000	2046.000000
18.459999	0.041280	24.396492	8.708242	0.907179	9.467801	5.313271	0.000000	-10.000000	-0.366667	22.883333	564.000000	1023.000000	1023.000000	2046.000000
18.480000	0.043991	25.998526	9.136448	1.162737	10.078177	5.621164	0.000000	-10.000000	-0.333333	21.633333	571.833313	1023.000000	1023.000000	2046.000000
18.500000	0.045164	26.691771	9.513820	1.009666	10.229988	5.938297	0.000000	-10.000000	-0.291667	20.333334	579.333313	1023.000000	1023.000000	2046.000000
18.520000	0.045368	26.812233	9.687452	0.917233	10.027462	6.180087	0.000000	-10.000000	-0.241667	18.300001	586.166687	1023.000000	1023.000000	2046.000000
18.540001	0.045367	26.812008	9.702531	0.935370	9.588381	6.585728	0.000000	-10.000000	-0.200000	16.500000	592.500000	1023.000000	1023.000000	2046.000000
18.559999	0.044673	26.401670	9.493826	0.992029	9.094268	6.821548	0.000000	-10.000000	-0.166667	14.433333	598.333313	1023.000000	1023.000000	2046.000000
18.580000	0.043467	25.689194	9.189481	1.221726	8.592622	6.685366	0.000000	-10.000000	-0.150000	13.000000	603.500000	1023.000000	1023.000000	2046.000000
18.600000	0.041588	24.578337	8.870115	1.288006	8.126124	6.294091	0.000000	-10.000000	-0.125000	11.483334	608.166687	1023.000000	1023.000000	2046.000000
18.620001	0.038636	22.833883	8.440943	1.120297	7.568403	5.704241	0.000000	-10.000000	-0.083333	9.583334	612.166687	1023.000000	1023.000000	2046.000000
18.639999	0.035837	21.179741	7.944939	1.096518	7.030811	5.107472	0.000000	-10.000000	-0.050000	5.733334	615.833313	1023.000000	1023.000000	2046.000000
18.660000	0.034692	20.503132	7.608214	1.193555	6.835822	4.865541	0.000000	-10.000000	-0.025000	1.433333	618.333313	1023.000000	1023.000000	2046.000000
18.680000	0.034440	20.354042	7.385583	1.290129	6.733956	4.944373	0.000000	-10.000000	-0.016667	-2.466667	619.666687	1023.000000	1023.000000	2046.000000
18.700001	0.033867	20.015486	7.079836	1.400962	6.631261	4.903428	0.000000	-10.000000	-0.008333	-5.183333	620.000000	1023.000000	1023.000000	2046.000000
18.719999	0.032939	19.467176	6.795969	1.296135	6.397698	4.977376	0.000000	-10.000000	0.016667	-7.400000	620.000000	1023.000000	1023.000000	2046.000000
18.740000	0.031855	18.826387	6.588555	1.183489	6.113268	4.941075	0.000000	-10.000000	0.033333	-9.466667	620.000000	1023.000000	1023.000000	2046.000000
18.760000	0.030778	18.189665	6.370271	1.006561	5.858835	4.953999	0.000000	-10.000000	0.050000	-10.633334	620.000000	1023.000000	1023.000000	2046.000000
18.780001	0.029515	17.443125	6.276525	0.707681	5.410883	5.048036	0.000000	-10.000000	0.050000	-11.266667	620.000000	1023.000000	1023.000000	2046.000000
18.799999	0.028397	16.782532	6.204807	0.608199	5.026827	4.942699	0.000000	-10.000000	0.050000	-11.883333	616.500000	1023.000000	1023.000000	2046.000000
18.820000	0.026919	15.909082	5.895583	0.759703	4.733858	4.519938	0.000000	-10.000000	0.050000	-12.533334	608.500000	1023.000000	1023.000000	2046.000000
18.840000	0.025078	14.821049	5.411614	0.820015	4.554872	4.034547	0.000000	-10.000000	0.058333	-13.300000	599.166687	1023.000000	1023.000000	2046.000000
18.860001	0.024231	14.320767	5.094444	0.836960	4.629415	3.759948	0.000000	-10.000000	0.058333	-13.716667	591.666687	1023.000000	1023.000000	2046.000000
18.879999	0.024308	14.366164	4.986350	0.841728	4.827405	3.710682	0.000000	-10.000000	0.075000	-14.066667	587.166687	1023.000000	1023.000000	2046.000000
18.900000	0.025305	14.955257	4.914643	0.980940	5.159297	3.900377	0.000000	-10.000000	0.100000	-14.583334	582.333313	1023.000000	1023.000000	2046.000000
18.920000	0.025589	15.123034	4.704328	1.031945	5.421268	3.965492	0.000000	-10.000000	0.133333	-15.300000	577.500000	1023.000000	1023.000000	2046.000000
18.940001	0.025029	14.792305	4.315871	0.871324	5.556670	4.048439	0.000000	-10.000000	0.158333	-15.850000	572.333313	1023.000000	1023.000000	2046.000000
18.959999	0.024283	14.351205	4.016648	0.713749	5.537089	4.083719	0.000000	-10.000000	0.158333	-16.216667	567.000000	1023.000000	1023.000000	2046.000000
18.980000	0.023261	13.746969	3.797298	0.472362	5.347777	4.129532	0.000000	-10.000000	0.175000	-16.616667	561.666687	1023.000000	1023.000000	2046.000000
19.000000	0.022372	13.221608	3.728677	0.201647	5.077978	4.213305	0.000000	-10.000000	0.175000	-17.133333	556.166687	1023.000000	1023.000000	2046.000000
19.020000	0.021095	12.467153	3.618979	-0.121539	4.695373	4.274340	0.000000	-10.000000	0.191667	-17.666668	550.500000	1023.000000	1023.000000	2046.000000
19.040001	0.019639	11.606524	3.449116	-0.344014	4.352289	4.149134	0.000000	-10.000000	0.191667	-18.233334	544.500000	1023.000000	1023.000000	2046.000000
19.059999	0.018242	10.781087	3.279487	-0.547307	3.983413	4.065494	0.000000	-10.000000	0.208333	-18.833334	538.333313	1023.000000	1023.000000	2046.000000
19.080000	0.016842	9.953647	3.048273	-0.582631	3.638416	3.849588	0.000000	-10.000000	0.216667	-19.416666	532.000000	1023.000000	1023.000000	2046.000000
19.100000	0.015521	9.172621	2.860472	-0.560653	3.247148	3.625654	0.000000	-10.000000	0.225000	-19.766666	525.500000	1023.000000	1023.000000	2046.000000
19.120001	0.013945	8.241741	2.544899	-0.427354	2.898376	3.225820	0.000000	-10.000000	0.225000	-20.216667	519.000000	1023.000000	1023.000000	2046.000000
19.139999	0.012068	7.132061	2.118357	-0.380378	2.523956	2.870127	0.000000	-10.000000	0.233333	-20.666668	512.333313	1023.000000	1023.000000	2046.000000
19.160000	0.010953	6.473336	1.852381	-0.265320	2.269616	2.616659	0.000000	-10.000000	0.266667	-21.316668	505.333344	1023.000000	1023.000000	2046.000000
19.180000	0.010571	6.247709	1.604380	-0.085104	2.184932	2.543500	0.000000	-10.000000	0.291667	-21.866667	498.166656	1023.000000	1023.000000	2046.000000
19.200001	0.011230	6.637010	1.502288	0.178379	2.186823	2.769520	0.000000	-10.000000	0.325000	-22.533333	490.833344	1023.000000	1023.000000	2046.000000
19.219999	0.010921	6.454257	1.251730	0.256577	2.017708	2.928242	0.000000	-10.000000	0.333333	-23.083334	483.500000	1023.000000	1023.000000	2046.000000
19.240000	0.009720	5.744627	0.852525	0.125539	1.670296	3.096268	0.000000	-10.000000	0.366667	-23.566668	475.833344	1023.000000	1023.000000	2046.000000
19.260000	0.008168	4.826996	0.623793	-0.167484	1.068671	3.302016	0.000000	-10.000000	0.366667	-23.966667	468.000000	1023.000000	1023.000000	2046.000000
19.280001	0.006812	4.025716	0.437091	-0.360209	0.507010	3.441824	0.000000	-10.000000	0.383333	-24.250000	460.000000	1023.000000	1023.000000	2046.000000
19.299999	0.005716	3.378442	0.194923	-0.194305	0.058369	3.319455	0.000000	-10.000000	0.400000	-24.583334	451.833344	1023.000000	1023.000000	2046.000000
19.320000	0.004249	2.511284	-0.217251	0.134075	-0.308104	2.902565	0.000000	-10.000000	0.416667	-24.666666	443.500000	1023.000000	1023.000000	2046.000000
19.340000	0.003070	1.814219	-0.629581	0.439313	-0.507979	2.512466	0.000000	-10.000000	0.400000	-24.566668	435.166656	1023.000000	1023.000000	2046.000000
19.360001	0.002333	1.378726	-0.974347	0.620986	-0.622088	2.354175	0.000000	-10.000000	0.383333	-24.416666	427.000000	1023.000000	1023.000000	2046.000000
19.379999	0.001662	0.982519	-1.202332	0.759153	-0.848579	2.274278	0.000000	-10.000000	0.383333	-24.400000	419.000000	1023.000000	1023.000000	2046.000000
19.400000	0.001287	0.760367	-1.493463	0.982719	-1.089400	2.360511	0.000000	-10.000000	0.416667	-24.566668	410.833344	1023.000000	1023.000000	2046.000000
19.420000	0.000229	0.135618	-2.035690	1.142028	-1.557631	2.586911	0.000000	-10.000000	0.433333	-24.966667	402.500000	1023.000000	1023.000000	2046.000000
19.440001	-0.001476	-0.872083	-2.728787	1.304922	-2.134204	2.685986	0.000000	-10.000000	0.458333	-25.433334	394.166656	1023.000000	1023.000000	2046.000000
19.459999	-0.004177	-2.468647	-3.501650	1.285664	-2.822847	2.570187	0.000000	-10.000000	0.458333	-25.900000	385.666656	1023.000000	1023.000000	2046.000000
19.480000	-0.007226	-4.270543	-4.086494	0.937503	-3.465636	2.344084	0.000000	-10.000000	0.458333	-25.983334	377.166656	1023.000000	1023.000000	2046.000000
19.500000	-0.010473	-6.189785	-4.367869	0.329103	-4.242812	2.091793	0.000000	-10.000000	0.441667	-25.666668	368.500000	1023.000000	1023.000000	2046.000000
19.520000	-0.013942	-8.239838	-4.677117	-0.323989	-5.103761	1.865029	0.000000	-10.000000	0.441667	-25.333334	359.833344	1023.000000	1023.000000	2046.000000
19.540001	-0.017022	-10.059812	-4.880158	-0.678302	-6.017727	1.516375	0.000000	-10.000000	0.425000	-24.916668	351.333344	1023.000000	1023.000000	2046.000000
19.559999	-0.019756	-11.675837	-5.194352	-0.774221	-6.756743	1.049480	0.000000	-10.000000	0.416667	-24.733334	343.000000	1023.000000	1023.000000	2046.000000
19.580000	-0.022920	-13.545882	-5.763711	-0.756947	-7.321862	0.296638	0.000000	-10.000000	0.383333	-24.366667	335.000000	1023.000000	1023.000000	2046.000000
19.600000	-0.025177	-14.879345	-6.245030	-0.663560	-7.665792	-0.304964	0.000000	-10.000000	0.366667	-24.166666	327.000000	1023.000000	1023.000000	2046.000000
19.620001	-0.025714	-15.197125	-6.612629	-0.507964	-7.616632	-0.459901	0.000000	-10.000000	0.366667	-24.150000	319.000000	1023.000000	1023.000000	2046.000000
19.639999	-0.025742	-15.213725	-6.872728	-0.389079	-7.543519	-0.408398	0.000000	-10.000000	0.383333	-24.250000	310.666656	1023.000000	1023.000000	2046.000000
19.660000	-0.026859	-15.873852	-7.285221	-0.570759	-7.634900	-0.382972	0.000000	-10.000000	0.383333	-24.266668	302.333344	1023.000000	1023.000000	2046.000000
19.680000	-0.028190	-16.660278	-7.493599	-0.895633	-7.920121	-0.350925	0.000000	-10.000000	0.366667	-23.983334	294.000000	1023.000000	1023.000000	2046.000000
19.700001	-0.029650	-17.523378	-7.711353	-1.277291	-8.203749	-0.330986	0.000000	-10.000000	0.350000	-23.700001	286.000000	1023.000000	1023.000000	2046.000000
19.719999	-0.030988	-18.313644	-7.808038	-1.647472	-8.552451	-0.305684	0.000000	-10.000000	0.341667	-23.350000	278.166656	1023.000000	1023.000000	2046.000000
19.740000	-0.032105	-18.973932	-7.970619	-1.858117	-8.826351	-0.318845	0.000000	-10.000000	0.325000	-23.100000	270.500000	1023.000000	1023.000000	2046.000000
19.760000	-0.033186	-19.613218	-8.067204	-1.943116	-9.077648	-0.525250	0.000000	-10.000000	0.308333	-22.933334	262.833344	1023.000000	1023.000000	2046.000000
19.780001	-0.034693	-20.503485	-8.332747	-1.939235	-9.288455	-0.943048	0.000000	-10.000000	0.316667	-22.783335	255.166672	1023.000000	1023.000000	2046.000000
19.799999	-0.036224	-21.408630	-8.900067	-1.900523	-9.255129	-1.352911	0.000000	-10.000000	0.333333	-22.900002	247.500000	1023.000000	1023.000000	2046.000000
19.820000	-0.037009	-21.872160	-9.378097	-1.742859	-9.186682	-1.564524	0.000000	-10.000000	0.341667	-22.916668	239.833328	1023.000000	1023.000000	2046.000000
19.840000	-0.036459	-21.547491	-9.800598	-1.422488	-8.811539	-1.512866	0.000000	-10.000000	0.325000	-23.000000	232.333328	1023.000000	1023.000000	2046.000000
19.860001	-0.036670	-21.671967	-10.232902	-1.430882	-8.653878	-1.354305	0.000000	-10.000000	0.308333	-22.583334	224.666672	1023.000000	1023.000000	2046.000000
19.879999	-0.038130	-22.534582	-10.590300	-1.819422	-8.826164	-1.298695	0.000000	-10.000000	0.300000	-22.250000	217.166672	1023.000000	1023.000000	2046.000000
19.900000	-0.039975	-23.625124	-10.758284	-2.424085	-9.275611	-1.167146	0.000000	-10.000000	0.308333	-22.116667	209.500000	1023.000000	1023.000000	2046.000000
19.920000	-0.041527	-24.542427	-10.867116	-2.779986	-9.771878	-1.123446	0.000000	-10.000000	0.308333	-22.200001	202.166672	1023.000000	1023.000000	2046.000000
19.940001	-0.043197	-25.529373	-11.134101	-2.768486	-10.216840	-1.409947	0.000000	-10.000000	0.308333	-22.066668	194.833328	1023.000000	1023.000000	2046.000000
19.959999	-0.045484	-26.881310	-11.577205	-2.731275	-10.660294	-1.912536	0.000000	-10.000000	0.300000	-21.816668	187.500000	1023.000000	1023.000000	2046.000000
19.980000	-0.047416	-28.022940	-12.002909	-2.692619	-10.923042	-2.404370	0.000000	-10.000000	0.291667	-21.483334	180.166672	1023.000000	1023.000000	2046.000000
20.000000	-0.048624	-28.736868	-12.309211	-2.654404	-11.006694	-2.766560	0.000000	-10.000000	0.275000	-21.016666	173.000000	1023.000000	1023.000000	2046.000000
20.020000	-0.049123	-29.031939	-12.452797	-2.674014	-11.016849	-2.888279	0.000000	-10.000000	0.241667	-20.433334	166.000000	1023.000000	1023.000000	2046.000000
20.040001	-0.048718	-28.792253	-12.497818	-2.571783	-10.847893	-2.874761	0.000000	-10.000000	0.216667	-19.850000	159.166672	1023.000000	1023.000000	2046.000000
20.059999	-0.048547	-28.691442	-12.600296	-2.517537	-10.735673	-2.837936	0.000000	-10.000000	0.200000	-19.466667	152.500000	1023.000000	1023.000000	2046.000000
20.080000	-0.049023	-28.972643	-12.620617	-2.645846	-10.864096	-2.842085	0.000000	-10.000000	0.200000	-19.116667	146.000000	1023.000000	1023.000000	2046.000000
20.100000	-0.049776	-29.417908	-12.727855	-2.979379	-11.007718	-2.702955	0.000000	-10.000000	0.191667	-18.716667	139.666672	1023.000000	1023.000000	2046.000000
20.120001	-0.050651	-29.934662	-12.538790	-3.368655	-11.468449	-2.558768	0.000000	-10.000000	0.183333	-18.550001	133.500000	1023.000000	1023.000000	2046.000000
20.139999	-0.051369	-30.358868	-12.468352	-3.636909	-11.800087	-2.453518	0.000000	-10.000000	0.166667	-18.266666	127.333336	1023.000000	1023.000000	2046.000000
20.160000	-0.052359	-30.944118	-12.524002	-3.541392	-12.129548	-2.749175	0.000000	-10.000000	0.158333	-18.050001	121.000000	1023.000000	1023.000000	2046.000000
20.180000	-0.054118	-31.983843	-12.899556	-3.349675	-12.381543	-3.353068	0.000000	-10.000000	0.150000	-17.716667	115.000000	1023.000000	1023.000000	2046.000000
20.200001	-0.054607	-32.272991	-13.170059	-3.181687	-12.287621	-3.633625	0.000000	-10.000000	0.150000	-17.266666	109.166664	1023.000000	1023.000000	2046.000000
20.219999	-0.053938	-31.877146	-13.215587	-3.052681	-12.074018	-3.534859	0.000000	-10.000000	0.133333	-16.816668	103.500000	1023.000000	1023.000000	2046.000000
20.240000	-0.053602	-31.678768	-13.234982	-3.021674	-11.997619	-3.424492	0.000000	-10.000000	0.133333	-16.183334	97.833336	1023.000000	1023.000000	2046.000000
20.260000	-0.053976	-31.900061	-13.333880	-3.146445	-12.026978	-3.392757	0.000000	-10.000000	0.133333	-15.700000	92.333336	1023.000000	1023.000000	2046.000000
20.280001	-0.054686	-32.319614	-13.351906	-3.417475	-12.236727	-3.313507	0.000000	-10.000000	0.133333	-15.283334	87.166664	1023.000000	1023.000000	2046.000000
20.299999	-0.055245	-32.649666	-13.291543	-3.661653	-12.367367	-3.329105	0.000000	-10.000000	0.108333	-14.883333	82.000000	1023.000000	1023.000000	2046.000000
20.320000	-0.055634	-32.879776	-13.223495	-3.899361	-12.482997	-3.273923	0.000000	-10.000000	0.075000	-14.233334	77.000000	1023.000000	1023.000000	2046.000000
20.340000	-0.055910	-33.042797	-13.090609	-4.013396	-12.661575	-3.277218	0.000000	-10.000000	0.050000	-13.350000	72.333336	1023.000000	1023.000000	2046.000000
20.360001	-0.056315	-33.281883	-12.980341	-3.965341	-12.838553	-3.497648	0.000000	-10.000000	0.033333	-12.416667	67.833336	1023.000000	1023.000000	2046.000000
20.379999	-0.057398	-33.922409	-13.032335	-3.962702	-13.007551	-3.919820	0.000000	-10.000000	0.016667	-11.716667	63.833332	1023.000000	1023.000000	2046.000000
20.400000	-0.058332	-34.474403	-13.020456	-4.154362	-13.112952	-4.186631	0.000000	-10.000000	0.008333	-11.066668	59.833332	1023.000000	1023.000000	2046.000000
20.420000	-0.058836	-34.772350	-13.027918	-4.137536	-13.074180	-4.532717	0.000000	-10.000000	0.008333	-10.600000	56.166668	1023.000000	1023.000000	2046.000000
20.440001	-0.059179	-34.974907	-13.174133	-4.022756	-13.097905	-4.680115	0.000000	-10.000000	0.008333	-10.433333	52.500000	1023.000000	1023.000000	2046.000000
20.459999	-0.060059	-35.494595	-13.563969	-3.867949	-13.247059	-4.815616	0.000000	-10.000000	0.008333	-10.483334	48.833332	1023.000000	1023.000000	2046.000000
20.480000	-0.060693	-35.869522	-13.848289	-3.763706	-13.353604	-4.903924	0.000000	-10.000000	0.000000	-10.300000	45.333332	1023.000000	1023.000000	2046.000000
20.500000	-0.061699	-36.464157	-14.005749	-3.947702	-13.438117	-5.072590	0.000000	-10.000000	0.000000	-9.266666	41.833332	1023.000000	1023.000000	2046.000000
20.520000	-0.063122	-37.305126	-14.016394	-4.339706	-13.667876	-5.281152	0.000000	-10.000000	-0.008333	-8.016666	38.833332	1023.000000	1023.000000	2046.000000
20.540001	-0.065268	-38.573505	-14.100553	-4.889319	-14.039611	-5.544022	0.000000	-10.000000	-0.025000	-6.533333	36.000000	1023.000000	1023.000000	2046.000000
20.559999	-0.067540	-39.916229	-14.052606	-5.590407	-14.561850	-5.711369	0.000000	-10.000000	-0.041667	-5.400000	33.833332	1023.000000	1023.000000	2046.000000
20.580000	-0.069226	-40.912624	-13.898609	-6.205685	-15.063594	-5.744739	0.000000	-10.000000	-0.050000	-4.283333	32.000000	1023.000000	1023.000000	2046.000000
20.600000	-0.070177	-41.474754	-13.738524	-6.477820	-15.400906	-5.857502	0.000000	-10.000000	-0.041667	-3.916667	30.666666	1023.000000	1023.000000	2046.000000
20.620001	-0.071083	-42.010246	-13.834052	-6.516418	-15.574514	-6.085263	0.000000	-10.000000	-0.041667	-4.333333	29.333334	1023.000000	1023.000000	2046.000000
20.639999	-0.072492	-42.842724	-14.157626	-6.392735	-15.711432	-6.580930	0.000000	-10.000000	-0.033333	-5.300000	28.000000	1023.000000	1023.000000	2046.000000
20.660000	-0.073668	-43.537868	-14.529104	-6.296870	-15.734963	-6.976931	0.000000	-10.000000	-0.041667	-6.133333	26.333334	1023.000000	1023.000000	2046.000000
20.680000	-0.073861	-43.651875	-14.695997	-6.224161	-15.631999	-7.099717	0.000000	-10.000000	-0.041667	-6.533333	24.166666	1023.000000	1023.000000	2046.000000
20.700001	-0.073283	-43.310394	-14.738174	-6.162357	-15.446410	-6.963451	0.000000	-10.000000	-0.050000	-6.533333	21.833334	1023.000000	1023.000000	2046.000000
20.719999	-0.072886	-43.075417	-14.733325	-6.130655	-15.369477	-6.841957	0.000000	-10.000000	-0.050000	-6.333333	19.500000	1023.000000	1023.000000	2046.000000
20.740000	-0.072604	-42.908947	-14.764351	-6.097457	-15.237700	-6.809439	0.000000	-10.000000	-0.050000	-6.033333	17.500000	1023.000000	1023.000000	2046.000000
20.760000	-0.072041	-42.576004	-14.678514	-6.093242	-15.084839	-6.719408	0.000000	-10.000000	-0.050000	-5.766667	15.500000	1023.000000	1023.000000	2046.000000
20.780001	-0.071638	-42.337864	-14.669744	-6.245206	-14.875650	-6.547261	0.000000	-10.000000	-0.050000	-5.650000	13.500000	1023.000000	1023.000000	2046.000000
20.799999	-0.071590	-42.309601	-14.671242	-6.487308	-14.824709	-6.326340	0.000000	-10.000000	-0.050000	-5.816667	11.500000	1023.000000	1023.000000	2046.000000
20.820000	-0.071968	-42.532909	-14.809406	-6.660988	-14.888842	-6.173672	0.000000	-10.000000	-0.050000	-6.150000	9.500000	1023.000000	1023.000000	2046.000000
20.840000	-0.072135	-42.631878	-14.876749	-6.798054	-14.965122	-5.991951	0.000000	-10.000000	-0.050000	-6.350000	7.500000	1023.000000	1023.000000	2046.000000
20.860001	-0.072216	-42.679649	-14.995376	-6.685686	-14.995222	-6.003368	0.000000	-10.000000	-0.050000	-6.383334	5.500000	1023.000000	1023.000000	2046.000000
20.879999	-0.072833	-43.044487	-15.211782	-6.597167	-15.042872	-6.192663	0.000000	-10.000000	-0.050000	-6.433333	3.500000	1023.000000	1023.000000	2046.000000
20.900000	-0.073741	-43.580917	-15.499593	-6.574366	-15.074296	-6.432662	0.000000	-10.000000	-0.041667	-6.716667	1.500000	1023.000000	1023.000000	2046.000000
20.920000	-0.074883	-44.256119	-15.839630	-6.596522	-15.089916	-6.730048	0.000000	-10.000000	-0.025000	-7.183333	-0.500000	1023.000000	1023.000000	2046.000000
20.940001	-0.075849	-44.827019	-16.160862	-6.568005	-15.090412	-7.007740	0.000000	-10.000000	-0.025000	-7.483334	-2.666667	1023.000000	1023.000000	2046.000000
20.959999	-0.076044	-44.942184	-16.281168	-6.519108	-15.063590	-7.078316	0.000000	-10.000000	-0.033333	-7.433333	-5.000000	1023.000000	1023.000000	2046.000000
20.980000	-0.075494	-44.617088	-16.349758	-6.359921	-14.856379	-7.051028	0.000000	-10.000000	-0.050000	-7.050000	-7.333333	1023.000000	1023.000000	2046.000000
21.000000	-0.074985	-44.316151	-16.354786	-6.300542	-14.712424	-6.948399	0.000000	-10.000000	-0.041667	-6.450000	-9.500000	1023.000000	1023.000000	2046.000000
21.020000	-0.075153	-44.415318	-16.384300	-6.446882	-14.705371	-6.878764	0.000000	-10.000000	-0.041667	-5.766667	-11.500000	1023.000000	1023.000000	2046.000000
21.040001	-0.075592	-44.674809	-16.241722	-6.825471	-14.927326	-6.680288	0.000000	-10.000000	-0.041667	-5.183333	-13.500000	1023.000000	1023.000000	2046.000000
21.059999	-0.075836	-44.819260	-16.100016	-7.069072	-15.079345	-6.570826	0.000000	-10.000000	-0.041667	-4.800000	-15.500000	1023.000000	1023.000000	2046.000000
21.080000	-0.075677	-44.725014	-15.889103	-7.163721	-15.219048	-6.453144	0.000000	-10.000000	-0.041667	-4.700000	-17.166666	1023.000000	1023.000000	2046.000000
21.100000	-0.075539	-44.643440	-15.766709	-7.129163	-15.321915	-6.425653	0.000000	-10.000000	-0.041667	-4.533333	-18.833334	1023.000000	1023.000000	2046.000000
21.120001	-0.075547	-44.648010	-15.785153	-6.946440	-15.321562	-6.594854	0.000000	-10.000000	-0.058333	-4.100000	-20.166666	1023.000000	1023.000000	2046.000000
21.139999	-0.075807	-44.802235	-15.905510	-6.731249	-15.318898	-6.846577	0.000000	-10.000000	-0.066667	-3.266667	-21.666666	1023.000000	1023.000000	2046.000000
21.160000	-0.075776	-44.783398	-15.999852	-6.552827	-15.199828	-7.030891	0.000000	-10.000000	-0.066667	-2.250000	-22.500000	1023.000000	1023.000000	2046.000000
21.180000	-0.075454	-44.593555	-16.005344	-6.402366	-15.128195	-7.057650	0.000000	-10.000000	-0.058333	-1.133333	-23.000000	1023.000000	1023.000000	2046.000000
21.200001	-0.074657	-44.122387	-15.978238	-6.240827	-14.903503	-6.999819	0.000000	-10.000000	-0.058333	-0.416667	-23.000000	1023.000000	1023.000000	2046.000000
21.219999	-0.073499	-43.437634	-15.884972	-6.060593	-14.645324	-6.846745	0.000000	-10.000000	-0.066667	0.000000	-23.000000	1023.000000	1023.000000	2046.000000
21.240000	-0.072214	-42.678654	-15.734810	-5.900063	-14.403089	-6.640693	0.000000	-10.000000	-0.075000	0.000000	-23.000000	1023.000000	1023.000000	2046.000000
21.260000	-0.071715	-42.383568	-15.693411	-5.919892	-14.302657	-6.467609	0.000000	-10.000000	-0.075000	0.000000	-23.000000	1023.000000	1023.000000	2046.000000
21.280001	-0.071450	-42.227200	-15.622787	-5.957516	-14.267143	-6.379752	0.000000	-10.000000	-0.066667	0.000000	-23.000000	1023.000000	1023.000000	2046.000000
21.299999	-0.071587	-42.308060	-15.510236	-6.169945	-14.417297	-6.210583	0.000000	-10.000000	-0.066667	0.000000	-23.000000	1023.000000	1023.000000	2046.000000
21.320000	-0.071704	-42.377323	-15.359134	-6.390987	-14.544935	-6.082267	0.000000	-10.000000	-0.066667	0.000000	-23.000000	1023.000000	1023.000000	2046.000000
21.340000	-0.071776	-42.419727	-15.202746	-6.510145	-14.677955	-6.028881	0.000000	-10.000000	-0.066667	0.000000	-23.000000	1023.000000	1023.000000	2046.000000
21.360001	-0.071689	-42.368256	-15.089328	-6.552913	-14.726830	-5.999183	0.000000	-10.000000	-0.066667	0.000000	-23.000000	1023.000000	1023.000000	2046.000000
21.379999	-0.071516	-42.265831	-15.005608	-6.436533	-14.733179	-6.090510	0.000000	-10.000000	-0.058333	0.000000	-23.000000	1023.000000	1023.000000	2046.000000
21.400000	-0.071313	-42.145710	-15.060432	-6.193610	-14.603153	-6.288516	0.000000	-10.000000	-0.083333	0.700000	-23.000000	1023.000000	1023.000000	2046.000000
21.420000	-0.070987	-41.953114	-15.011713	-6.052003	-14.473979	-6.415419	0.000000	-10.000000	-0.100000	2.200000	-23.000000	1023.000000	1023.000000	2046.000000
21.440001	-0.070348	-41.575401	-14.820083	-5.918531	-14.273930	-6.562857	0.000000	-10.000000	-0.125000	5.066667	-23.000000	1023.000000	1023.000000	2046.000000
21.459999	-0.069448	-41.043823	-14.583464	-5.897323	-13.953978	-6.609057	0.000000	-10.000000	-0.175000	8.333334	-23.000000	1023.000000	1023.000000	2046.000000
21.480000	-0.067585	-39.942474	-14.062656	-5.816189	-13.555671	-6.507960	0.000000	-10.000000	-0.225000	11.916667	-23.000000	1023.000000	1023.000000	2046.000000
21.500000	-0.065021	-38.427460	-13.603710	-5.717112	-12.973107	-6.133531	0.000000	-10.000000	-0.308333	15.050000	-23.000000	1023.000000	1023.000000	2046.000000
21.520000	-0.062439	-36.901356	-13.328261	-5.454001	-12.465691	-5.653403	0.000000	-10.000000	-0.358333	17.766666	-23.000000	1023.000000	1023.000000	2046.000000
21.540001	-0.060511	-35.762032	-13.145318	-5.156439	-12.161442	-5.298833	0.000000	-10.000000	-0.433333	20.266666	-7.000000	1023.000000	1023.000000	2046.000000
21.559999	-0.059317	-35.056114	-12.951877	-5.088220	-12.027773	-4.988245	0.000000	-10.000000	-0.508333	23.300001	16.333334	1023.000000	1023.000000	2046.000000
21.580000	-0.059320	-35.058254	-12.913122	-5.344559	-12.017548	-4.783027	0.000000	-10.000000	-0.566667	25.650000	39.666668	1023.000000	1023.000000	2046.000000
21.600000	-0.059898	-35.399765	-12.806219	-5.731706	-12.191138	-4.670702	0.000000	-10.000000	-0.600000	27.100000	47.000000	1023.000000	1023.000000	2046.000000
21.620001	-0.060347	-35.665066	-12.607938	-6.142464	-12.386930	-4.527732	0.000000	-10.000000	-0.608333	27.516666	49.833332	1023.000000	1023.000000	2046.000000
21.639999	-0.060387	-35.688679	-12.302394	-6.530387	-12.550911	-4.304986	0.000000	-10.000000	-0.608333	27.800001	55.833332	1023.000000	1023.000000	2046.000000
21.660000	-0.059576	-35.209568	-11.864379	-6.776424	-12.556272	-4.012493	0.000000	-10.000000	-0.625000	28.350000	65.000000	1023.000000	1023.000000	2046.000000
21.680000	-0.058417	-34.524414	-11.590924	-6.793796	-12.386678	-3.753014	0.000000	-10.000000	-0.616667	28.433334	74.333336	1023.000000	1023.000000	2046.000000
21.700001	-0.056990	-33.680916	-11.409468	-6.630856	-12.060147	-3.580446	0.000000	-10.000000	-0.650000	28.916666	83.833336	1023.000000	1023.000000	2046.000000
21.719999	-0.055700	-32.918804	-11.315207	-6.335675	-11.745522	-3.522400	0.000000	-10.000000	-0.675000	29.316668	93.333336	1023.000000	1023.000000	2046.000000
21.740000	-0.054456	-32.183487	-11.263927	-6.057600	-11.403865	-3.458093	0.000000	-10.000000	-0.725000	30.233334	103.000000	1023.000000	1023.000000	2046.000000
21.760000	-0.052841	-31.228813	-11.143041	-5.823164	-10.961535	-3.301073	0.000000	-10.000000	-0.741667	30.716667	112.833336	1023.000000	1023.000000	2046.000000
21.780001	-0.051011	-30.147440	-10.902602	-5.601474	-10.554864	-3.088499	0.000000	-10.000000	-0.758333	31.233334	123.000000	1023.000000	1023.000000	2046.000000
21.799999	-0.048892	-28.895321	-10.604252	-5.387247	-10.107824	-2.795997	0.000000	-10.000000	-0.758333	31.400000	133.500000	1023.000000	1023.000000	2046.000000
21.820000	-0.046802	-27.659885	-10.339210	-5.116478	-9.585898	-2.618298	0.000000	-10.000000	-0.775000	31.766666	144.000000	1023.000000	1023.000000	2046.000000
21.840000	-0.044548	-26.327793	-10.012145	-4.959802	-8.994003	-2.361843	0.000000	-10.000000	-0.783333	31.916668	154.500000	1023.000000	1023.000000	2046.000000
21.860001	-0.042124	-24.895113	-9.668129	-4.786002	-8.336996	-2.103986	0.000000	-10.000000	-0.808333	32.299999	165.000000	1023.000000	1023.000000	2046.000000
21.879999	-0.039464	-23.322964	-9.415025	-4.522539	-7.564046	-1.821354	0.000000	-10.000000	-0.816667	32.566666	175.666672	1023.000000	1023.000000	2046.000000
21.900000	-0.036266	-21.433352	-9.056934	-4.212795	-6.755693	-1.407930	0.000000	-10.000000	-0.816667	32.816666	186.500000	1023.000000	1023.000000	2046.000000
21.920000	-0.032981	-19.491756	-8.615128	-3.865025	-5.985689	-1.025914	0.000000	-10.000000	-0.816667	32.716667	197.500000	1023.000000	1023.000000	2046.000000
21.940001	-0.029704	-17.555336	-8.153306	-3.557201	-5.202322	-0.642508	0.000000	-10.000000	-0.808333	32.933334	208.500000	1023.000000	1023.000000	2046.000000
21.959999	-0.027049	-15.986154	-7.699147	-3.391145	-4.561850	-0.334011	0.000000	-10.000000	-0.816667	32.900002	219.500000	1023.000000	1023.000000	2046.000000
21.980000	-0.025101	-14.834569	-7.320653	-3.443483	-4.052156	-0.018277	0.000000	-10.000000	-0.808333	32.900002	230.500000	1023.000000	1023.000000	2046.000000
22.000000	-0.023254	-13.743009	-6.833298	-3.517478	-3.731714	0.339480	0.000000	-10.000000	-0.816667	32.650002	241.500000	1023.000000	1023.000000	2046.000000
22.020000	-0.021722	-12.837449	-6.302333	-3.632269	-3.494209	0.591361	0.000000	-10.000000	-0.825000	32.799999	252.500000	1023.000000	1023.000000	2046.000000
22.040001	-0.020039	-11.843328	-5.803665	-3.690295	-3.162237	0.812870	0.000000	-10.000000	-0.850000	33.150002	263.333344	1023.000000	1023.000000	2046.000000
22.059999	-0.018376	-10.860014	-5.263285	-3.861596	-2.828259	1.093126	0.000000	-10.000000	-0.875000	33.583332	274.333344	1023.000000	1023.000000	2046.000000
22.080000	-0.016571	-9.793361	-4.612278	-3.987009	-2.537278	1.343203	0.000000	-10.000000	-0.875000	33.866669	285.500000	1023.000000	1023.000000	2046.000000
22.100000	-0.014336	-8.472403	-3.985564	-3.926743	-2.119710	1.559614	0.000000	-10.000000	-0.883333	34.083336	296.833344	1023.000000	1023.000000	2046.000000
22.120001	-0.012232	-7.229153	-3.388286	-3.855219	-1.724313	1.738665	0.000000	-10.000000	-0.883333	34.016666	308.166656	1023.000000	1023.000000	2046.000000
22.139999	-0.009798	-5.790599	-2.826775	-3.741461	-1.161209	1.938846	0.000000	-10.000000	-0.916667	34.216667	319.500000	1023.000000	1023.000000	2046.000000
22.160000	-0.007385	-4.364587	-2.286134	-3.504205	-0.618736	2.044487	0.000000	-10.000000	-0.925000	34.233334	330.833344	1023.000000	1023.000000	2046.000000
22.180000	-0.004751	-2.808025	-1.726456	-3.264010	-0.057588	2.240028	0.000000	-10.000000	-0.925000	34.700001	342.333344	1023.000000	1023.000000	2046.000000
22.200001	-0.002245	-1.326713	-1.185092	-2.969322	0.507590	2.320112	0.000000	-10.000000	-0.908333	34.916668	350.000000	1023.000000	1023.000000	2046.000000
22.219999	0.000244	0.144487	-0.692010	-2.734360	1.131979	2.438879	0.000000	-10.000000	-0.883333	34.766666	361.666656	1023.000000	1023.000000	2046.000000
22.240000	0.003082	1.821697	-0.140760	-2.519294	1.769721	2.712029	0.000000	-10.000000	-0.883333	34.716667	373.166656	1023.000000	1023.000000	2046.000000
22.260000	0.005924	3.501177	0.415315	-2.214437	2.389709	2.910589	0.000000	-10.000000	-0.875000	34.400002	388.500000	1023.000000	1023.000000	2046.000000
22.280001	0.008877	5.246516	1.066124	-1.991217	2.991459	3.180151	0.000000	-10.000000	-0.883333	34.616669	400.000000	1023.000000	1023.000000	2046.000000
22.299999	0.011675	6.899893	1.652796	-1.807608	3.587425	3.467280	0.000000	-10.000000	-0.866667	34.250000	411.500000	1023.000000	1023.000000	2046.000000
22.320000	0.014502	8.570856	2.216662	-1.495211	4.231285	3.618120	0.000000	-10.000000	-0.875000	34.316669	423.000000	1023.000000	1023.000000	2046.000000
22.340000	0.017287	10.216897	2.731322	-1.249722	4.799761	3.935537	0.000000	-10.000000	-0.850000	33.966667	434.500000	1023.000000	1023.000000	2046.000000
22.360001	0.019528	11.540866	3.173513	-0.958146	5.245250	4.080248	0.000000	-10.000000	-0.875000	33.866669	445.833344	1023.000000	1023.000000	2046.000000
22.379999	0.021107	12.474113	3.632980	-0.859525	5.519159	4.181499	0.000000	-10.000000	-0.850000	33.666668	457.166656	1023.000000	1023.000000	2046.000000
22.400000	0.022838	13.497501	4.180664	-0.828400	5.852014	4.293225	0.000000	-10.000000	-0.866667	33.666668	468.500000	1023.000000	1023.000000	2046.000000
22.420000	0.024853	14.688312	4.710174	-0.668257	6.299158	4.347238	0.000000	-10.000000	-0.816667	33.183334	479.833344	1023.000000	1023.000000	2046.000000
22.440001	0.027609	16.316931	5.500572	-0.574933	6.796736	4.594555	0.000000	-10.000000	-0.791667	32.650002	491.000000	1023.000000	1023.000000	2046.000000
22.459999	0.029856	17.644817	5.870099	-0.377256	7.221385	4.930589	0.000000	-10.000000	-0.741667	31.733334	501.833344	1023.000000	1023.000000	2046.000000
22.480000	0.031756	18.767960	6.057217	0.064917	7.339302	5.306524	0.000000	-10.000000	-0.725000	31.133333	512.666687	1023.000000	1023.000000	2046.000000
22.500000	0.032716	19.335157	5.914620	0.539512	7.360301	5.520724	0.000000	-10.000000	-0.716667	30.466667	523.166687	1023.000000	1023.000000	2046.000000
22.520000	0.032909	19.449070	5.886441	0.723082	7.304872	5.534677	0.000000	-10.000000	-0.716667	30.266666	533.500000	1023.000000	1023.000000	2046.000000
22.540001	0.032103	18.972643	6.077540	0.286078	7.116660	5.492365	0.000000	-10.000000	-0.700000	30.050001	543.500000	1023.000000	1023.000000	2046.000000
22.559999	0.030943	18.287231	6.295431	-0.249453	6.825922	5.415331	0.000000	-10.000000	-0.666667	29.583334	553.500000	1023.000000	1023.000000	2046.000000
22.580000	0.030175	17.833494	6.562623	-0.659662	6.514933	5.415601	0.000000	-10.000000	-0.633333	28.766668	563.500000	1023.000000	1023.000000	2046.000000
22.600000	0.030345	17.933659	6.851771	-0.823386	6.387405	5.517868	0.000000	-10.000000	-0.600000	28.066668	573.166687	1023.000000	1023.000000	2046.000000
22.620001	0.031081	18.369122	7.002074	-0.681741	6.478015	5.570773	0.000000	-10.000000	-0.600000	27.550001	582.666687	1023.000000	1023.000000	2046.000000
22.639999	0.031917	18.863014	7.089516	-0.393758	6.655972	5.511283	0.000000	-10.000000	-0.583333	27.300001	591.833313	1023.000000	1023.000000	2046.000000
22.660000	0.032889	19.437128	7.094424	-0.099884	6.966598	5.475991	0.000000	-10.000000	-0.591667	26.983334	601.166687	1023.000000	1023.000000	2046.000000
22.680000	0.033840	19.999620	7.134937	0.182647	7.329874	5.352162	0.000000	-10.000000	-0.583333	26.750000	610.166687	1023.000000	1023.000000	2046.000000
22.700001	0.034911	20.632298	7.238007	0.384444	7.716712	5.293134	0.000000	-10.000000	-0.600000	26.716667	619.166687	1023.000000	1023.000000	2046.000000
22.719999	0.036287	21.445547	7.382211	0.531467	8.209852	5.322016	0.000000	-10.000000	-0.600000	26.966667	628.000000	1023.000000	1023.000000	2046.000000
22.740000	0.038220	22.588097	7.603794	0.718809	8.894541	5.370953	0.000000	-10.000000	-0.583333	27.316668	637.000000	1023.000000	1023.000000	2046.000000
22.760000	0.040253	23.789324	8.015233	0.842839	9.433892	5.497360	0.000000	-10.000000	-0.558333	27.250000	646.166687	1023.000000	1023.000000	2046.000000
22.780001	0.042500	25.117552	8.419689	0.968079	10.119023	5.610760	0.000000	-10.000000	-0.533333	27.016666	655.333313	1023.000000	1023.000000	2046.000000
22.799999	0.044660	26.393780	8.944516	0.996042	10.696820	5.756400	0.000000	-10.000000	-0.516667	26.283333	664.333313	1023.000000	1023.000000	2046.000000
22.820000	0.046338	27.385551	9.430582	0.868839	11.202903	5.883226	0.000000	-10.000000	-0.500000	25.900000	673.166687	1023.000000	1023.000000	2046.000000
22.840000	0.047742	28.215740	9.942178	0.648812	11.632265	5.992486	0.000000	-10.000000	-0.491667	25.216667	681.833313	1023.000000	1023.000000	2046.000000
22.860001	0.049235	29.098093	10.445268	0.381699	12.130428	6.140698	0.000000	-10.000000	-0.483333	24.966667	690.500000	1023.000000	1023.000000	2046.000000
22.879999	0.050974	30.125742	10.909665	0.281842	12.735979	6.198256	0.000000	-10.000000	-0.475000	24.366667	698.833313	1023.000000	1023.000000	2046.000000
22.900000	0.052856	31.238018	11.490776	0.152659	13.226609	6.367974	0.000000	-10.000000	-0.441667	23.983334	707.000000	1023.000000	1023.000000	2046.000000
22.920000	0.054673	32.311462	12.131124	0.080647	13.605087	6.494604	0.000000	-10.000000	-0.433333	23.166668	715.000000	1023.000000	1023.000000	2046.000000
22.940001	0.055859	33.012691	12.625234	-0.019105	13.870109	6.536454	0.000000	-10.000000	-0.425000	22.666668	723.000000	1023.000000	1023.000000	2046.000000
22.959999	0.056580	33.438957	12.990634	-0.123788	14.269609	6.302502	0.000000	-10.000000	-0.425000	22.133333	730.666687	1023.000000	1023.000000	2046.000000
22.980000	0.057228	33.822021	13.309219	-0.259488	14.727321	6.044970	0.000000	-10.000000	-0.408333	21.916668	738.166687	1023.000000	1023.000000	2046.000000
23.000000	0.058683	34.681400	13.830043	-0.352147	15.238601	5.964904	0.000000	-10.000000	-0.400000	21.550001	745.500000	1023.000000	1023.000000	2046.000000
23.020000	0.060733	35.893185	14.454251	-0.411655	15.808520	6.042067	0.000000	-10.000000	-0.391667	21.216667	752.833313	1023.000000	1023.000000	2046.000000
23.040001	0.063045	37.259407	15.126811	-0.387742	16.386492	6.133846	0.000000	-10.000000	-0.383333	20.950001	760.000000	1023.000000	1023.000000	2046.000000
23.059999	0.065206	38.537025	15.703417	-0.281274	16.878340	6.236541	0.000000	-10.000000	-0.358333	20.466667	767.000000	1023.000000	1023.000000	2046.000000
23.080000	0.067580	39.939781	16.266834	-0.167801	17.384287	6.456460	0.000000	-10.000000	-0.333333	20.033333	773.833313	1023.000000	1023.000000	2046.000000
23.100000	0.069401	41.016064	16.814468	-0.185406	17.748856	6.638147	0.000000	-10.000000	-0.300000	19.216667	780.666687	1023.000000	1023.000000	2046.000000
23.120001	0.071125	42.035057	17.343214	-0.131814	18.049845	6.773814	0.000000	-10.000000	-0.275000	18.416668	787.166687	1023.000000	1023.000000	2046.000000
23.139999	0.072654	42.938782	17.790194	-0.111878	18.304621	6.955845	0.000000	-10.000000	-0.250000	17.550001	793.500000	1023.000000	1023.000000	2046.000000
23.160000	0.074423	43.983978	18.389774	-0.139483	18.491238	7.242449	0.000000	-10.000000	-0.233333	16.600000	799.500000	1023.000000	1023.000000	2046.000000
23.180000	0.076379	45.139717	18.960007	-0.053909	18.699839	7.533782	0.000000	-10.000000	-0.216667	15.700000	805.166687	1023.000000	1023.000000	2046.000000
23.200001	0.078313	46.282837	19.411827	0.172635	19.027468	7.670909	0.000000	-10.000000	-0.208333	14.916667	808.833313	1023.000000	1023.000000	2046.000000
23.219999	0.079903	47.222675	19.824747	0.347246	19.229837	7.820846	0.000000	-10.000000	-0.175000	13.700001	813.666687	1023.000000	1023.000000	2046.000000
23.240000	0.080912	47.818943	20.109497	0.516674	19.330376	7.862397	0.000000	-10.000000	-0.150000	12.233334	818.500000	1023.000000	1023.000000	2046.000000
23.260000	0.081223	48.003063	20.251469	0.662965	19.123392	7.965236	0.000000	-10.000000	-0.108333	10.200000	824.333313	1023.000000	1023.000000	2046.000000
23.280001	0.080628	47.651249	19.847301	1.024629	18.873331	7.905988	0.000000	-10.000000	-0.083333	8.316667	828.166687	1023.000000	1023.000000	2046.000000
23.299999	0.079979	47.267601	19.316654	1.430454	18.570120	7.950372	0.000000	-10.000000	-0.058333	5.950000	831.000000	1023.000000	1023.000000	2046.000000
23.320000	0.078825	46.585453	18.652245	1.795180	18.340752	7.797276	0.000000	-10.000000	-0.050000	3.133333	833.500000	1023.000000	1023.000000	2046.000000
23.340000	0.077673	45.905010	18.263878	1.909477	18.059656	7.671999	0.000000	-10.000000	-0.058333	0.600000	835.000000	1023.000000	1023.000000	2046.000000
23.360001	0.076093	44.971237	18.041754	1.652528	17.705944	7.571008	0.000000	-10.000000	-0.050000	-1.333333	835.833313	1023.000000	1023.000000	2046.000000
23.379999	0.074123	43.806702	17.680698	1.493226	17.333117	7.299662	0.000000	-10.000000	-0.033333	-3.333333	836.000000	1023.000000	1023.000000	2046.000000
23.400000	0.072187	42.662537	17.282295	1.454283	16.898661	7.027297	0.000000	-10.000000	-0.008333	-5.833333	836.000000	1023.000000	1023.000000	2046.000000
23.420000	0.070805	41.845924	16.912916	1.521974	16.499666	6.911367	0.000000	-10.000000	0.000000	-8.066667	836.000000	1023.000000	1023.000000	2046.000000
23.440001	0.069466	41.054264	16.496834	1.655231	16.182981	6.719216	0.000000	-10.000000	0.000000	-9.366667	836.000000	1023.000000	1023.000000	2046.000000
23.459999	0.068358	40.399456	16.174084	1.709001	15.893553	6.622817	0.000000	-10.000000	0.008333	-9.783334	836.000000	1023.000000	1023.000000	2046.000000
23.480000	0.067305	39.777046	15.903779	1.740619	15.589938	6.542709	0.000000	-10.000000	0.016667	-10.350000	836.000000	1023.000000	1023.000000	2046.000000
23.500000	0.066198	39.122944	15.735861	1.632762	15.230219	6.524104	0.000000	-10.000000	0.016667	-10.850000	832.666687	1023.000000	1023.000000	2046.000000
23.520000	0.065317	38.602352	15.549324	1.533967	15.052870	6.466190	0.000000	-10.000000	0.025000	-11.216667	822.500000	1023.000000	1023.000000	2046.000000
23.540001	0.064550	38.149117	15.375124	1.502891	14.913478	6.357624	0.000000	-10.000000	0.033333	-11.300000	812.333313	1023.000000	1023.000000	2046.000000
23.559999	0.063607	37.591751	15.242727	1.299359	14.709412	6.340252	0.000000	-10.000000	0.050000	-11.300000	805.500000	1023.000000	1023.000000	2046.000000
23.580000	0.062605	36.999626	15.111553	1.006344	14.532479	6.349251	0.000000	-10.000000	0.050000	-11.616667	804.333313	1023.000000	1023.000000	2046.000000
23.600000	0.061783	36.513752	15.053873	0.806924	14.304384	6.348569	0.000000	-10.000000	0.033333	-12.050000	801.666687	1023.000000	1023.000000	2046.000000
23.620001	0.061265	36.207554	15.006843	0.661619	14.235083	6.304011	0.000000	-10.000000	0.033333	-12.800000	797.500000	1023.000000	1023.000000	2046.000000
23.639999	0.060864	35.970646	14.969859	0.532237	14.177773	6.290776	0.000000	-10.000000	0.033333	-13.433333	793.166687	1023.000000	1023.000000	2046.000000
23.660000	0.060374	35.681244	14.776231	0.509665	14.176895	6.218451	0.000000	-10.000000	0.083333	-14.316667	788.666687	1023.000000	1023.000000	2046.000000
23.680000	0.059676	35.268425	14.410722	0.492144	14.228614	6.136943	0.000000	-10.000000	0.116667	-15.050000	784.000000	1023.000000	1023.000000	2046.000000
23.700001	0.059183	34.976929	13.988564	0.609342	14.420624	5.958398	0.000000	-10.000000	0.150000	-15.733334	778.833313	1023.000000	1023.000000	2046.000000
23.719999	0.058165	34.375721	13.507531	0.755439	14.376027	5.736723	0.000000	-10.000000	0.158333	-16.266666	773.666687	1023.000000	1023.000000	2046.000000
23.740000	0.057086	33.737854	13.038119	0.784961	14.331087	5.583686	0.000000	-10.000000	0.175000	-17.100000	768.166687	1023.000000	1023.000000	2046.000000
23.760000	0.056239	33.237228	12.729300	0.749421	14.244162	5.514344	0.000000	-10.000000	0.191667	-17.866667	762.500000	1023.000000	1023.000000	2046.000000
23.780001	0.055599	32.859207	12.512793	0.728780	14.108888	5.508746	0.000000	-10.000000	0.200000	-18.716667	756.500000	1023.000000	1023.000000	2046.000000
23.799999	0.055043	32.530136	12.376666	0.775131	13.978076	5.400261	0.000000	-10.000000	0.216667	-19.350000	750.333313	1023.000000	1023.000000	2046.000000
23.820000	0.053728	31.753048	12.126857	0.754521	13.666931	5.204739	0.000000	-10.000000	0.241667	-19.983334	743.833313	1023.000000	1023.000000	2046.000000
23.840000	0.052643	31.112011	11.954921	0.677637	13.322816	5.156637	0.000000	-10.000000	0.275000	-20.400000	737.166687	1023.000000	1023.000000	2046.000000
23.860001	0.051956	30.705873	11.789862	0.733736	13.057443	5.124833	0.000000	-10.000000	0.291667	-20.816666	730.333313	1023.000000	1023.000000	2046.000000
23.879999	0.051139	30.223175	11.504699	0.807379	12.831238	5.079858	0.000000	-10.000000	0.300000	-21.283333	723.500000	1023.000000	1023.000000	2046.000000
23.900000	0.050365	29.765963	11.382330	0.893729	12.406912	5.082993	0.000000	-10.000000	0.300000	-21.883333	716.333313	1023.000000	1023.000000	2046.000000
23.920000	0.049615	29.322618	11.135102	0.990945	12.103906	5.092664	0.000000	-10.000000	0.308333	-22.316668	709.000000	1023.000000	1023.000000	2046.000000
23.940001	0.048906	28.903402	10.886613	1.108479	11.763772	5.144539	0.000000	-10.000000	0.325000	-22.916668	701.500000	1023.000000	1023.000000	2046.000000
23.959999	0.048128	28.443550	10.529753	1.278047	11.516294	5.119455	0.000000	-10.000000	0.341667	-23.333334	693.833313	1023.000000	1023.000000	2046.000000
23.980000	0.047588	28.124372	10.330731	1.449072	11.216558	5.128011	0.000000	-10.000000	0.350000	-23.866667	686.000000	1023.000000	1023.000000	2046.000000
24.000000	0.047416	28.023132	10.091124	1.752437	10.998968	5.180604	0.000000	-10.000000	0.366667	-24.216667	678.000000	1023.000000	1023.000000	2046.000000
24.020000	0.047201	27.896053	9.826270	2.005517	10.748738	5.315528	0.000000	-10.000000	0.383333	-24.650000	670.000000	1023.000000	1023.000000	2046.000000
24.040001	0.046372	27.405573	9.555331	2.198549	10.289329	5.362364	0.000000	-10.000000	0.416667	-25.233334	661.833313	1023.000000	1023.000000	2046.000000
24.059999	0.044900	26.536076	9.098201	2.376426	9.698054	5.363395	0.000000	-10.000000	0.450000	-26.000000	653.500000	1023.000000	1023.000000	2046.000000
24.080000	0.042830	25.312263	8.591249	2.467222	8.891021	5.362772	0.000000	-10.000000	0.483333	-26.833334	644.666687	1023.000000	1023.000000	2046.000000
24.100000	0.040526	23.951120	7.831606	2.609831	8.009836	5.499847	0.000000	-10.000000	0.516667	-27.633333	635.666687	1023.000000	1023.000000	2046.000000
24.120001	0.038078	22.504133	6.976324	2.782169	7.167047	5.578594	0.000000	-10.000000	0.550000	-28.516666	626.500000	1023.000000	1023.000000	2046.000000
24.139999	0.034668	20.488804	6.115940	2.777935	6.177272	5.417657	0.000000	-10.000000	0.575000	-29.166668	617.166687	1023.000000	1023.000000	2046.000000
24.160000	0.031477	18.603001	5.598097	2.540557	5.243314	5.221032	0.000000	-10.000000	0.591667	-29.716667	607.500000	1023.000000	1023.000000	2046.000000
24.180000	0.028039	16.570854	5.253984	1.994299	4.328799	4.993772	0.000000	-10.000000	0.608333	-29.783335	597.500000	1023.000000	1023.000000	2046.000000
24.200001	0.024461	14.456573	4.818267	1.516496	3.426435	4.695375	0.000000	-10.000000	0.633333	-29.900002	590.833313	1023.000000	1023.000000	2046.000000
24.219999	0.021053	12.442154	4.391180	1.142449	2.481569	4.426955	0.000000	-10.000000	0.633333	-30.000000	580.833313	1023.000000	1023.000000	2046.000000
24.240000	0.018027	10.654058	4.011844	0.872922	1.650381	4.118911	0.000000	-10.000000	0.625000	-30.116667	570.833313	1023.000000	1023.000000	2046.000000
24.260000	0.015642	9.244497	3.549169	0.762407	1.091188	3.841734	0.000000	-10.000000	0.608333	-30.350000	557.333313	1023.000000	1023.000000	2046.000000
24.280001	0.013334	7.880468	3.060075	0.714628	0.537803	3.567962	0.000000	-10.000000	0.608333	-30.433332	547.000000	1023.000000	1023.000000	2046.000000
24.299999	0.011141	6.584109	2.470091	0.740722	0.151606	3.221690	0.000000	-10.000000	0.600000	-30.633333	536.666687	1023.000000	1023.000000	2046.000000
24.320000	0.008816	5.210296	1.721296	0.773526	-0.085902	2.801376	0.000000	-10.000000	0.600000	-30.466667	526.500000	1023.000000	1023.000000	2046.000000
24.340000	0.007064	4.175105	1.081841	0.748621	-0.190603	2.535245	0.000000	-10.000000	0.600000	-30.400000	516.500000	1023.000000	1023.000000	2046.000000
24.360001	0.006285	3.714545	0.633975	0.785517	-0.142486	2.437540	0.000000	-10.000000	0.600000	-30.050001	506.500000	1023.000000	1023.000000	2046.000000
24.379999	0.005916	3.496106	0.319726	0.916595	-0.092862	2.352647	0.000000	-10.000000	0.591667	-29.816668	496.500000	1023.000000	1023.000000	2046.000000
24.400000	0.005191	3.067785	0.084360	0.921129	-0.193605	2.255901	0.000000	-10.000000	0.591667	-29.383333	486.500000	1023.000000	1023.000000	2046.000000
24.420000	0.003677	2.173007	-0.243528	0.696942	-0.441853	2.161445	0.000000	-10.000000	0.583333	-29.216667	476.500000	1023.000000	1023.000000	2046.000000
24.440001	0.001781	1.052681	-0.382326	0.188087	-0.899884	2.146803	0.000000	-10.000000	0.591667	-29.266666	466.500000	1023.000000	1023.000000	2046.000000
24.459999	0.000421	0.249028	-0.345176	-0.320999	-1.415704	2.330907	0.000000	-10.000000	0.575000	-29.300001	456.833344	1023.000000	1023.000000	2046.000000
24.480000	-0.000805	-0.475721	-0.696827	-0.502336	-1.699898	2.423340	0.000000	-10.000000	0.575000	-29.250000	447.166656	1023.000000	1023.000000	2046.000000
24.500000	-0.002619	-1.547742	-1.430473	-0.378337	-1.944741	2.205810	0.000000	-10.000000	0.550000	-29.016666	437.500000	1023.000000	1023.000000	2046.000000
24.520000	-0.004882	-2.885416	-2.460032	-0.221804	-2.067114	1.863534	0.000000	-10.000000	0.550000	-28.683334	427.666656	1023.000000	1023.000000	2046.000000
24.540001	-0.006187	-3.656582	-3.323080	-0.090394	-1.953014	1.709906	0.000000	-10.000000	0.541667	-28.566668	418.000000	1023.000000	1023.000000	2046.000000
24.559999	-0.006772	-4.002258	-3.881268	0.074845	-1.837420	1.641585	0.000000	-10.000000	0.550000	-28.400000	408.500000	1023.000000	1023.000000	2046.000000
24.580000	-0.007678	-4.537869	-4.262336	0.153004	-1.945752	1.517214	0.000000	-10.000000	0.550000	-28.600000	399.000000	1023.000000	1023.000000	2046.000000
24.600000	-0.009840	-5.815731	-4.638960	-0.170236	-2.456715	1.450180	0.000000	-10.000000	0.541667	-28.366667	389.500000	1023.000000	1023.000000	2046.000000
24.620001	-0.012403	-7.330426	-4.906619	-0.625625	-3.230840	1.432658	0.000000	-10.000000	0.541667	-28.333334	380.000000	1023.000000	1023.000000	2046.000000
24.639999	-0.014532	-8.588477	-5.066596	-0.876631	-4.055636	1.410386	0.000000	-10.000000	0.516667	-27.950001	370.666656	1023.000000	1023.000000	2046.000000
24.660000	-0.016917	-9.997661	-5.626293	-0.915595	-4.573770	1.117998	0.000000	-10.000000	0.508333	-27.800001	361.333344	1023.000000	1023.000000	2046.000000
24.680000	-0.019238	-11.369797	-6.307383	-0.902241	-4.893533	0.733360	0.000000	-10.000000	0.475000	-27.583334	352.166656	1023.000000	1023.000000	2046.000000
24.700001	-0.020886	-12.343662	-6.986905	-0.870958	-4.971654	0.485855	0.000000	-10.000000	0.475000	-27.366667	342.833344	1023.000000	1023.000000	2046.000000
24.719999	-0.021399	-12.646832	-7.309075	-0.762739	-5.004359	0.429341	0.000000	-10.000000	0.466667	-27.183334	333.666656	1023.000000	1023.000000	2046.000000
24.740000	-0.021311	-12.594675	-7.493721	-0.500118	-4.974144	0.373308	0.000000	-10.000000	0.466667	-26.933334	324.500000	1023.000000	1023.000000	2046.000000
24.760000	-0.021970	-12.984270	-7.690510	-0.419494	-5.139714	0.265448	0.000000	-10.000000	0.458333	-26.716667	315.500000	1023.000000	1023.000000	2046.000000
24.780001	-0.023514	-13.896566	-7.836418	-0.689337	-5.674893	0.304081	0.000000	-10.000000	0.450000	-26.466667	306.666656	1023.000000	1023.000000	2046.000000
24.799999	-0.025124	-14.848551	-7.844459	-1.017327	-6.341572	0.354807	0.000000	-10.000000	0.441667	-26.250000	297.833344	1023.000000	1023.000000	2046.000000
24.820000	-0.026427	-15.618343	-7.882087	-1.185007	-6.977030	0.425780	0.000000	-10.000000	0.425000	-25.916666	289.166656	1023.000000	1023.000000	2046.000000
24.840000	-0.027933	-16.508636	-8.143874	-1.228314	-7.538264	0.401816	0.000000	-10.000000	0.425000	-25.766666	280.500000	1023.000000	1023.000000	2046.000000
24.860001	-0.029830	-17.629728	-8.764125	-1.156052	-7.792284	0.082732	0.000000	-10.000000	0.416667	-25.583334	271.833344	1023.000000	1023.000000	2046.000000
24.879999	-0.031143	-18.405540	-9.309464	-1.103074	-7.879865	-0.113138	0.000000	-10.000000	0.425000	-25.533335	263.333344	1023.000000	1023.000000	2046.000000
24.900000	-0.030946	-18.289343	-9.645322	-0.715026	-7.662875	-0.266120	0.000000	-10.000000	0.408333	-25.383333	254.666672	1023.000000	1023.000000	2046.000000
24.920000	-0.031207	-18.443457	-9.815310	-0.579613	-7.746679	-0.301854	0.000000	-10.000000	0.408333	-25.200001	246.333328	1023.000000	1023.000000	2046.000000
24.940001	-0.033011	-19.509438	-9.972461	-0.898424	-8.263478	-0.375074	0.000000	-10.000000	0.400000	-25.200001	237.833328	1023.000000	1023.000000	2046.000000
24.959999	-0.034781	-20.555395	-9.941330	-1.309988	-8.965091	-0.338986	0.000000	-10.000000	0.400000	-25.049999	229.500000	1023.000000	1023.000000	2046.000000
24.980000	-0.036143	-21.360228	-9.985967	-1.499809	-9.551898	-0.322554	0.000000	-10.000000	0.400000	-24.933332	221.166672	1023.000000	1023.000000	2046.000000
25.000000	-0.037635	-22.242056	-10.285400	-1.484661	-9.785493	-0.686501	0.000000	-10.000000	0.400000	-24.616667	213.000000	1023.000000	1023.000000	2046.000000
25.020000	-0.039153	-23.139593	-10.809650	-1.477038	-9.868704	-0.984201	0.000000	-10.000000	0.383333	-24.133333	204.666672	1023.000000	1023.000000	2046.000000
25.040001	-0.039914	-23.588896	-11.136695	-1.455748	-9.800096	-1.196358	0.000000	-10.000000	0.358333	-23.700001	196.666672	1023.000000	1023.000000	2046.000000
25.059999	-0.039931	-23.599026	-11.226954	-1.338248	-9.697423	-1.336401	0.000000	-10.000000	0.325000	-23.066668	188.666672	1023.000000	1023.000000	2046.000000
25.080000	-0.039892	-23.576464	-11.227043	-1.198749	-9.609036	-1.541635	0.000000	-10.000000	0.308333	-22.683334	181.000000	1023.000000	1023.000000	2046.000000
25.100000	-0.041542	-24.551279	-11.233204	-1.583940	-9.983314	-1.750822	0.000000	-10.000000	0.300000	-22.116667	173.333328	1023.000000	1023.000000	2046.000000
25.120001	-0.043503	-25.710455	-11.067695	-2.167961	-10.482241	-1.992559	0.000000	-10.000000	0.291667	-21.966667	165.833328	1023.000000	1023.000000	2046.000000
25.139999	-0.044006	-26.007519	-10.808709	-2.423108	-10.899762	-1.875939	0.000000	-10.000000	0.291667	-21.700001	158.500000	1023.000000	1023.000000	2046.000000
25.160000	-0.045122	-26.667126	-11.021335	-2.432869	-11.365963	-1.846958	0.000000	-10.000000	0.275000	-21.583334	151.166672	1023.000000	1023.000000	2046.000000
25.180000	-0.047023	-27.790710	-11.581283	-2.292089	-11.743227	-2.174113	0.000000	-10.000000	0.250000	-20.933334	144.000000	1023.000000	1023.000000	2046.000000
25.200001	-0.049712	-29.379755	-12.270569	-2.486178	-12.031530	-2.591478	0.000000	-10.000000	0.216667	-20.433334	139.333328	1023.000000	1023.000000	2046.000000
25.219999	-0.051704	-30.557362	-12.607183	-2.766588	-12.162062	-3.021528	0.000000	-10.000000	0.183333	-19.166666	132.833328	1023.000000	1023.000000	2046.000000
25.240000	-0.053197	-31.439629	-12.738629	-2.963492	-12.271053	-3.466455	0.000000	-10.000000	0.150000	-17.716667	126.666664	1023.000000	1023.000000	2046.000000
25.260000	-0.055030	-32.522976	-12.770335	-3.274243	-12.529792	-3.948608	0.000000	-10.000000	0.100000	-15.750000	118.666664	1023.000000	1023.000000	2046.000000
25.280001	-0.057613	-34.049450	-12.729645	-3.929627	-13.097476	-4.292702	0.000000	-10.000000	0.066667	-14.400001	113.333336	1023.000000	1023.000000	2046.000000
25.299999	-0.059732	-35.301743	-12.506087	-4.601270	-13.794313	-4.400072	0.000000	-10.000000	0.050000	-13.766666	108.500000	1023.000000	1023.000000	2046.000000
25.320000	-0.061137	-36.132046	-12.350041	-4.840227	-14.411907	-4.529871	0.000000	-10.000000	0.050000	-13.683333	103.833336	1023.000000	1023.000000	2046.000000
25.340000	-0.062930	-37.191841	-12.980602	-4.874216	-14.388952	-4.948072	0.000000	-10.000000	0.050000	-13.850000	99.333336	1023.000000	1023.000000	2046.000000
25.360001	-0.063075	-37.277489	-13.400262	-4.789781	-14.036869	-5.050576	0.000000	-10.000000	0.041667	-14.016666	94.666664	1023.000000	1023.000000	2046.000000
25.379999	-0.062129	-36.717995	-13.464379	-4.527013	-13.644708	-5.081893	0.000000	-10.000000	0.041667	-14.183333	90.000000	1023.000000	1023.000000	2046.000000
25.400000	-0.062592	-36.991657	-13.548181	-4.635040	-13.665506	-5.142930	0.000000	-10.000000	0.041667	-14.250000	85.166664	1023.000000	1023.000000	2046.000000
25.420000	-0.063718	-37.657589	-13.336244	-5.174009	-14.113873	-5.033460	0.000000	-10.000000	0.041667	-13.800000	80.500000	1023.000000	1023.000000	2046.000000
25.440001	-0.064308	-38.005924	-13.049133	-5.441433	-14.621134	-4.894223	0.000000	-10.000000	0.025000	-12.966667	75.833336	1023.000000	1023.000000	2046.000000
25.459999	-0.065139	-38.497440	-13.190646	-5.490425	-14.778098	-5.038272	0.000000	-10.000000	0.008333	-11.683333	71.500000	1023.000000	1023.000000	2046.000000
25.480000	-0.065582	-38.758869	-13.584160	-5.508363	-14.427935	-5.238413	0.000000	-10.000000	0.000000	-10.800000	67.500000	1023.000000	1023.000000	2046.000000
25.500000	-0.064354	-38.033226	-13.772597	-5.282370	-13.788480	-5.189777	0.000000	-10.000000	0.000000	-10.116667	64.000000	1023.000000	1023.000000	2046.000000
25.520000	-0.063005	-37.236210	-13.898940	-4.929003	-13.285710	-5.122555	0.000000	-10.000000	0.000000	-9.766666	60.500000	1023.000000	1023.000000	2046.000000
25.540001	-0.063163	-37.329475	-14.121511	-4.933328	-13.132712	-5.141923	0.000000	-10.000000	0.000000	-9.433333	58.166668	1023.000000	1023.000000	2046.000000
25.559999	-0.063952	-37.795853	-14.135798	-5.198663	-13.380638	-5.080752	0.000000	-10.000000	0.000000	-8.983334	55.166668	1023.000000	1023.000000	2046.000000
25.580000	-0.064678	-38.224892	-14.092928	-5.453418	-13.709315	-4.969228	0.000000	-10.000000	0.000000	-8.883333	52.333332	1023.000000	1023.000000	2046.000000
25.600000	-0.065464	-38.689472	-14.145411	-5.635343	-13.982695	-4.926022	0.000000	-10.000000	0.000000	-8.983334	48.500000	1023.000000	1023.000000	2046.000000
25.620001	-0.066898	-39.536896	-14.505708	-5.707356	-14.204885	-5.118947	0.000000	-10.000000	0.000000	-9.350000	46.500000	1023.000000	1023.000000	2046.000000
25.639999	-0.068481	-40.472115	-15.054548	-5.799923	-14.244091	-5.373551	0.000000	-10.000000	0.000000	-9.700000	43.333332	1023.000000	1023.000000	2046.000000
25.660000	-0.069225	-40.912254	-15.527616	-5.779864	-14.040236	-5.564538	0.000000	-10.000000	0.000000	-9.933333	40.166668	1023.000000	1023.000000	2046.000000
25.680000	-0.068618	-40.552948	-15.710437	-5.514501	-13.663973	-5.664038	0.000000	-10.000000	0.000000	-9.883333	35.833332	1023.000000	1023.000000	2046.000000
25.700001	-0.068505	-40.486553	-15.783050	-5.336915	-13.524479	-5.842112	0.000000	-10.000000	0.000000	-9.533334	32.500000	1023.000000	1023.000000	2046.000000
25.719999	-0.068892	-40.715439	-15.714333	-5.421649	-13.589223	-5.990235	0.000000	-10.000000	0.000000	-9.000000	29.166666	1023.000000	1023.000000	2046.000000
25.740000	-0.069484	-41.065144	-15.654670	-5.606184	-13.739183	-6.065106	0.000000	-10.000000	0.000000	-8.566667	26.166666	1023.000000	1023.000000	2046.000000
25.760000	-0.070222	-41.501194	-15.535950	-5.848393	-14.018884	-6.097968	0.000000	-10.000000	0.000000	-8.350000	23.333334	1023.000000	1023.000000	2046.000000
25.780001	-0.070659	-41.759480	-15.319809	-6.119706	-14.294870	-6.025095	0.000000	-10.000000	0.000000	-8.233334	20.666666	1023.000000	1023.000000	2046.000000
25.799999	-0.070834	-41.863041	-15.029407	-6.303550	-14.616597	-5.913488	0.000000	-10.000000	0.000000	-8.300000	18.833334	1023.000000	1023.000000	2046.000000
25.820000	-0.071001	-41.961376	-14.952094	-6.237723	-14.813848	-5.957710	0.000000	-10.000000	-0.016667	-7.616667	16.166666	1023.000000	1023.000000	2046.000000
25.840000	-0.071317	-42.148407	-15.021563	-6.225934	-14.874971	-6.025939	0.000000	-10.000000	-0.033333	-6.933333	14.333333	1023.000000	1023.000000	2046.000000
25.860001	-0.071465	-42.235676	-15.222507	-6.110848	-14.696668	-6.205654	0.000000	-10.000000	-0.066667	-4.883333	11.166667	1023.000000	1023.000000	2046.000000
25.879999	-0.070768	-41.823837	-15.377225	-6.005521	-14.306000	-6.135090	0.000000	-10.000000	-0.083333	-1.766667	9.666667	1023.000000	1023.000000	2046.000000
25.900000	-0.068895	-40.716877	-15.281845	-5.693108	-13.733695	-6.008227	0.000000	-10.000000	-0.125000	2.583333	8.166667	1023.000000	1023.000000	2046.000000
25.920000	-0.066600	-39.360435	-15.004548	-5.348023	-13.244381	-5.763484	0.000000	-10.000000	-0.191667	7.583333	8.000000	1023.000000	1023.000000	2046.000000
25.940001	-0.064466	-38.099228	-14.690519	-5.138891	-12.764750	-5.505069	0.000000	-10.000000	-0.266667	12.050000	8.000000	1023.000000	1023.000000	2046.000000
25.959999	-0.062981	-37.221527	-14.341546	-5.156298	-12.454602	-5.269082	0.000000	-10.000000	-0.316667	15.283334	8.000000	1023.000000	1023.000000	2046.000000
25.980000	-0.061664	-36.443546	-13.748947	-5.411110	-12.434546	-4.848944	0.000000	-10.000000	-0.358333	18.066668	8.000000	1023.000000	1023.000000	2046.000000
26.000000	-0.060006	-35.463329	-13.062819	-5.558171	-12.434752	-4.407586	0.000000	-10.000000	-0.391667	19.633333	8.000000	1023.000000	1023.000000	2046.000000
26.020000	-0.057951	-34.249168	-12.398842	-5.509144	-12.362176	-3.979006	0.000000	-10.000000	-0.475000	22.283335	15.333333	1023.000000	1023.000000	2046.000000
26.040001	-0.056038	-33.118534	-12.088944	-5.380973	-11.962663	-3.685955	0.000000	-10.000000	-0.533333	24.250000	25.333334	1023.000000	1023.000000	2046.000000
26.059999	-0.053965	-31.893171	-11.804203	-5.197763	-11.465949	-3.425256	0.000000	-10.000000	-0.591667	26.216667	35.333332	1023.000000	1023.000000	2046.000000
26.080000	-0.051898	-30.671503	-11.518224	-5.044237	-10.939566	-3.169476	0.000000	-10.000000	-0.633333	27.750000	43.833332	1023.000000	1023.000000	2046.000000
26.100000	-0.049690	-29.366690	-11.264266	-4.857340	-10.347951	-2.897133	0.000000	-10.000000	-0.666667	28.600000	53.000000	1023.000000	1023.000000	2046.000000
26.120001	-0.047009	-27.782082	-11.001133	-4.575084	-9.628577	-2.577287	0.000000	-10.000000	-0.716667	29.750000	65.166664	1023.000000	1023.000000	2046.000000
26.139999	-0.044290	-26.175438	-10.754691	-4.191566	-8.943762	-2.285419	0.000000	-10.000000	-0.733333	30.250000	71.500000	1023.000000	1023.000000	2046.000000
26.160000	-0.041476	-24.512547	-10.328715	-3.844418	-8.310475	-2.028937	0.000000	-10.000000	-0.758333	30.933334	81.500000	1023.000000	1023.000000	2046.000000
26.180000	-0.038865	-22.969427	-9.851751	-3.579928	-7.668521	-1.869226	0.000000	-10.000000	-0.758333	31.250000	91.833336	1023.000000	1023.000000	2046.000000
26.200001	-0.036937	-21.829981	-9.250147	-3.546718	-7.253363	-1.779753	0.000000	-10.000000	-0.758333	31.566668	102.166664	1023.000000	1023.000000	2046.000000
26.219999	-0.035514	-20.988871	-8.643679	-3.712049	-6.964119	-1.669023	0.000000	-10.000000	-0.808333	32.283333	112.500000	1023.000000	1023.000000	2046.000000
26.240000	-0.033943	-20.060602	-8.052147	-3.934589	-6.627166	-1.446700	0.000000	-10.000000	-0.825000	33.049999	123.166664	1023.000000	1023.000000	2046.000000
26.260000	-0.031815	-18.802914	-7.230579	-4.101279	-6.531294	-0.939762	0.000000	-10.000000	-0.841667	33.816666	133.833328	1023.000000	1023.000000	2046.000000
26.280001	-0.029596	-17.491045	-6.674024	-3.974186	-6.413110	-0.429726	0.000000	-10.000000	-0.841667	33.849998	141.333328	1023.000000	1023.000000	2046.000000
26.299999	-0.027919	-16.500181	-6.241388	-3.787353	-6.374209	-0.097232	0.000000	-10.000000	-0.883333	33.766666	152.666672	1023.000000	1023.000000	2046.000000
26.320000	-0.027069	-15.997850	-6.008554	-3.790472	-6.342510	0.143685	0.000000	-10.000000	-0.925000	33.683334	164.000000	1023.000000	1023.000000	2046.000000
26.340000	-0.027196	-16.072657	-6.010063	-3.860286	-6.336629	0.134322	0.000000	-10.000000	-0.916667	33.933334	175.166672	1023.000000	1023.000000	2046.000000
26.360001	-0.028032	-16.566753	-6.240095	-3.927079	-6.398712	-0.000868	0.000000	-10.000000	-0.900000	33.900002	186.500000	1023.000000	1023.000000	2046.000000
26.379999	-0.028255	-16.698792	-6.316211	-4.035929	-6.230656	-0.115995	0.000000	-10.000000	-0.891667	34.116669	201.666672	1023.000000	1023.000000	2046.000000
26.400000	-0.027102	-16.017418	-6.110833	-4.031677	-5.771146	-0.103762	0.000000	-10.000000	-0.891667	33.950001	213.166672	1023.000000	1023.000000	2046.000000
26.420000	-0.024819	-14.668228	-5.846121	-3.775095	-5.089254	0.042242	0.000000	-10.000000	-0.875000	34.283333	220.666672	1023.000000	1023.000000	2046.000000
26.440001	-0.022273	-13.163579	-5.606487	-3.405178	-4.380402	0.228489	0.000000	-10.000000	-0.866667	34.083336	232.000000	1023.000000	1023.000000	2046.000000
26.459999	-0.020087	-11.871208	-5.365394	-3.090222	-3.855517	0.439925	0.000000	-10.000000	-0.858333	33.883335	243.333328	1023.000000	1023.000000	2046.000000
26.480000	-0.018014	-10.646076	-5.046318	-2.841439	-3.411080	0.652760	0.000000	-10.000000	-0.875000	33.783337	254.666672	1023.000000	1023.000000	2046.000000
26.500000	-0.016444	-9.718198	-4.799524	-2.710018	-3.048040	0.839384	0.000000	-10.000000	-0.875000	33.650002	262.166656	1023.000000	1023.000000	2046.000000
26.520000	-0.015037	-8.886683	-4.362651	-2.735760	-2.810383	1.022112	0.000000	-10.000000	-0.883333	33.783333	273.333344	1023.000000	1023.000000	2046.000000
26.540001	-0.013514	-7.987005	-3.797526	-2.856571	-2.719106	1.386198	0.000000	-10.000000	-0.891667	33.683334	288.333344	1023.000000	1023.000000	2046.000000
26.559999	-0.011688	-6.907588	-3.164734	-2.841391	-2.590170	1.688707	0.000000	-10.000000	-0.883333	34.016666	303.333344	1023.000000	1023.000000	2046.000000
26.580000	-0.009685	-5.723733	-2.642602	-2.612062	-2.377002	1.907933	0.000000	-10.000000	-0.866667	34.083336	314.666656	1023.000000	1023.000000	2046.000000
26.600000	-0.008028	-4.744360	-2.458258	-2.428470	-1.783267	1.925634	0.000000	-10.000000	-0.841667	33.866669	322.333344	1023.000000	1023.000000	2046.000000
26.620001	-0.005743	-3.394202	-2.249419	-2.249388	-1.010625	2.115230	0.000000	-10.000000	-0.833333	33.400002	329.833344	1023.000000	1023.000000	2046.000000
26.639999	-0.002296	-1.357174	-2.046974	-1.828613	0.147971	2.370442	0.000000	-10.000000	-0.833333	32.799999	344.666656	1023.000000	1023.000000	2046.000000
26.660000	0.001787	1.056207	-1.641834	-1.283760	1.338456	2.643345	0.000000	-10.000000	-0.841667	32.533333	355.666656	1023.000000	1023.000000	2046.000000
26.680000	0.005179	3.060917	-1.150486	-0.928025	2.271253	2.868175	0.000000	-10.000000	-0.833333	32.400002	366.666656	1023.000000	1023.000000	2046.000000
26.700001	0.007367	4.353997	-0.642110	-0.896525	2.839037	3.053595	0.000000	-10.000000	-0.800000	32.200001	374.000000	1023.000000	1023.000000	2046.000000
26.719999	0.008717	5.151480	0.156171	-1.192051	2.872286	3.315074	0.000000	-10.000000	-0.758333	31.566668	384.833344	1023.000000	1023.000000	2046.000000
26.740000	0.010190	6.022440	0.961270	-1.418885	2.818628	3.661428	0.000000	-10.000000	-0.725000	30.666668	399.000000	1023.000000	1023.000000	2046.000000
26.760000	0.011614	6.864048	1.582298	-1.413667	2.845605	3.849812	0.000000	-10.000000	-0.708333	29.966667	409.500000	1023.000000	1023.000000	2046.000000
26.780001	0.012394	7.324592	1.902043	-1.491964	3.093933	3.820580	0.000000	-10.000000	-0.700000	29.516666	419.833344	1023.000000	1023.000000	2046.000000
26.799999	0.013479	7.966219	2.082277	-1.521470	3.682638	3.722774	0.000000	-10.000000	-0.691667	29.416666	429.500000	1023.000000	1023.000000	2046.000000
26.820000	0.015555	9.193201	2.446952	-1.513901	4.431117	3.829033	0.000000	-10.000000	-0.683333	29.316666	439.166656	1023.000000	1023.000000	2046.000000
26.840000	0.018341	10.839258	3.095236	-1.371742	5.125437	3.990327	0.000000	-10.000000	-0.675000	29.266666	448.833344	1023.000000	1023.000000	2046.000000
26.860001	0.021267	12.569044	3.666027	-1.161189	5.926230	4.137977	0.000000	-10.000000	-0.675000	29.333334	455.500000	1023.000000	1023.000000	2046.000000
26.879999	0.023825	14.080577	4.236815	-0.938241	6.543344	4.238659	0.000000	-10.000000	-0.666667	29.183334	465.500000	1023.000000	1023.000000	2046.000000
26.900000	0.026158	15.459422	4.796044	-0.822823	7.045717	4.440485	0.000000	-10.000000	-0.658333	29.066668	475.166656	1023.000000	1023.000000	2046.000000
26.920000	0.028296	16.723015	5.390542	-0.707091	7.470950	4.568614	0.000000	-10.000000	-0.633333	28.483334	484.833344	1023.000000	1023.000000	2046.000000
26.940001	0.030476	18.011190	5.961339	-0.624541	7.894438	4.779954	0.000000	-10.000000	-0.633333	28.049999	494.333344	1023.000000	1023.000000	2046.000000
26.959999	0.032408	19.153034	6.560503	-0.608167	8.170811	5.029887	0.000000	-10.000000	-0.616667	27.783333	503.833344	1023.000000	1023.000000	2046.000000
26.980000	0.034139	20.176001	7.188154	-0.604536	8.309046	5.283338	0.000000	-10.000000	-0.625000	27.566668	513.166687	1023.000000	1023.000000	2046.000000
27.000000	0.035930	21.234570	7.897952	-0.619317	8.405880	5.550054	0.000000	-10.000000	-0.608333	27.266666	522.333313	1023.000000	1023.000000	2046.000000
27.020000	0.037812	22.346931	8.504308	-0.524292	8.554435	5.812481	0.000000	-10.000000	-0.600000	26.966667	531.500000	1023.000000	1023.000000	2046.000000
27.040001	0.039590	23.397871	8.957462	-0.292567	8.903926	5.829049	0.000000	-10.000000	-0.575000	26.716667	540.500000	1023.000000	1023.000000	2046.000000
27.059999	0.041026	24.246439	9.240270	-0.061499	9.241021	5.826649	0.000000	-10.000000	-0.550000	26.316668	549.500000	1023.000000	1023.000000	2046.000000
27.080000	0.042657	25.210508	9.339137	0.188267	9.791811	5.891294	0.000000	-10.000000	-0.516667	25.766668	558.333313	1023.000000	1023.000000	2046.000000
27.100000	0.044790	26.471088	9.553934	0.524756	10.479906	5.912493	0.000000	-10.000000	-0.475000	24.900002	567.166687	1023.000000	1023.000000	2046.000000
27.120001	0.047167	27.875923	9.920341	0.779285	11.105686	6.070610	0.000000	-10.000000	-0.425000	24.100000	575.666687	1023.000000	1023.000000	2046.000000
27.139999	0.049663	29.351112	10.355728	1.028991	11.750207	6.216186	0.000000	-10.000000	-0.416667	22.933334	584.000000	1023.000000	1023.000000	2046.000000
27.160000	0.051262	30.296028	10.716688	1.131093	12.175506	6.272743	0.000000	-10.000000	-0.416667	22.500000	591.666687	1023.000000	1023.000000	2046.000000
27.180000	0.051794	30.610493	11.037044	1.075984	11.974718	6.522748	0.000000	-10.000000	-0.416667	22.083334	599.333313	1023.000000	1023.000000	2046.000000
27.200001	0.051954	30.705072	11.263501	1.107781	11.476304	6.857486	0.000000	-10.000000	-0.383333	21.750000	606.666687	1023.000000	1023.000000	2046.000000
27.219999	0.051330	30.335911	11.288098	1.236366	10.966731	6.844717	0.000000	-10.000000	-0.358333	21.200001	614.000000	1023.000000	1023.000000	2046.000000
27.240000	0.050471	29.828121	11.351053	1.144305	10.522475	6.810287	0.000000	-10.000000	-0.350000	20.566668	621.000000	1023.000000	1023.000000	2046.000000
27.260000	0.049115	29.026674	11.381122	0.855094	10.174296	6.616162	0.000000	-10.000000	-0.333333	20.150000	628.000000	1023.000000	1023.000000	2046.000000
27.280001	0.047192	27.890635	11.251029	0.616267	9.777904	6.245434	0.000000	-10.000000	-0.291667	18.983334	634.833313	1023.000000	1023.000000	2046.000000
27.299999	0.045412	26.838375	10.979465	0.488684	9.501126	5.869100	0.000000	-10.000000	-0.250000	17.233334	641.333313	1023.000000	1023.000000	2046.000000
27.320000	0.044235	26.142813	10.536387	0.506911	9.515819	5.583697	0.000000	-10.000000	-0.208333	15.016666	647.333313	1023.000000	1023.000000	2046.000000
27.340000	0.044022	26.016909	10.205180	0.707682	9.627963	5.476084	0.000000	-10.000000	-0.175000	12.766667	652.833313	1023.000000	1023.000000	2046.000000
27.360001	0.044222	26.135265	9.950649	0.942695	9.787731	5.454190	0.000000	-10.000000	-0.125000	10.716667	657.666687	1023.000000	1023.000000	2046.000000
27.379999	0.044918	26.546810	9.776698	1.273022	9.988128	5.508961	0.000000	-10.000000	-0.091667	8.033334	661.666687	1023.000000	1023.000000	2046.000000
27.400000	0.045341	26.796762	9.584356	1.594997	10.096676	5.520733	0.000000	-10.000000	-0.066667	4.133333	664.833313	1023.000000	1023.000000	2046.000000
27.420000	0.045032	26.614058	9.382822	1.694013	10.012212	5.525010	0.000000	-10.000000	-0.058333	0.233333	666.833313	1023.000000	1023.000000	2046.000000
27.440001	0.044193	26.117846	9.155985	1.622813	9.877558	5.461491	0.000000	-10.000000	-0.041667	-3.150000	667.833313	1023.000000	1023.000000	2046.000000
27.459999	0.043287	25.582712	8.955025	1.555982	9.717593	5.354111	0.000000	-10.000000	-0.033333	-5.683333	668.000000	1023.000000	1023.000000	2046.000000
27.480000	0.042352	25.030128	8.813454	1.393862	9.485149	5.337663	0.000000	-10.000000	-0.016667	-8.100000	668.000000	1023.000000	1023.000000	2046.000000
27.500000	0.041260	24.384855	8.698903	1.218607	9.179777	5.287568	0.000000	-10.000000	0.000000	-10.033334	668.000000	1023.000000	1023.000000	2046.000000
27.520000	0.040555	23.967932	8.773572	0.942320	8.938001	5.314039	0.000000	-10.000000	0.016667	-11.116667	668.000000	1023.000000	1023.000000	2046.000000
27.540001	0.039954	23.613089	8.683347	0.776241	8.754335	5.399165	0.000000	-10.000000	0.033333	-11.966667	668.000000	1023.000000	1023.000000	2046.000000
27.559999	0.039301	23.226688	8.659090	0.768413	8.434677	5.364509	0.000000	-10.000000	0.041667	-13.216667	660.666687	1023.000000	1023.000000	2046.000000
27.580000	0.038289	22.628670	8.369997	0.746897	8.196731	5.315045	0.000000	-10.000000	0.050000	-14.466667	651.666687	1023.000000	1023.000000	2046.000000
27.600000	0.037099	21.925627	7.804265	0.960313	8.144587	5.016462	0.000000	-10.000000	0.083333	-15.600000	641.000000	1023.000000	1023.000000	2046.000000
27.620001	0.035969	21.257963	7.094620	1.099507	8.255870	4.807967	0.000000	-10.000000	0.108333	-16.416668	635.833313	1023.000000	1023.000000	2046.000000
27.639999	0.035751	21.129036	6.609399	1.228312	8.485767	4.805556	0.000000	-10.000000	0.150000	-17.466667	630.333313	1023.000000	1023.000000	2046.000000
27.660000	0.035679	21.086241	6.293643	1.277079	8.521174	4.994344	0.000000	-10.000000	0.175000	-18.666668	624.500000	1023.000000	1023.000000	2046.000000
27.680000	0.034816	20.576059	5.949342	1.271593	8.405029	4.950095	0.000000	-10.000000	0.216667	-19.933334	618.333313	1023.000000	1023.000000	2046.000000
27.700001	0.033380	19.727638	5.538684	1.192512	8.122034	4.874407	0.000000	-10.000000	0.241667	-20.983334	611.833313	1023.000000	1023.000000	2046.000000
27.719999	0.031497	18.614473	5.275595	0.993566	7.576829	4.768483	0.000000	-10.000000	0.275000	-22.216667	604.833313	1023.000000	1023.000000	2046.000000
27.740000	0.029522	17.447378	5.039954	0.796473	6.931923	4.679028	0.000000	-10.000000	0.308333	-23.333334	597.500000	1023.000000	1023.000000	2046.000000
27.760000	0.027825	16.444286	4.773820	0.681166	6.352129	4.637172	0.000000	-10.000000	0.358333	-24.400000	589.500000	1023.000000	1023.000000	2046.000000
27.780001	0.026180	15.472498	4.553261	0.568040	5.728322	4.622875	0.000000	-10.000000	0.400000	-25.233334	581.333313	1023.000000	1023.000000	2046.000000
27.799999	0.024680	14.585684	4.258460	0.532623	5.148085	4.646517	0.000000	-10.000000	0.433333	-26.116667	572.833313	1023.000000	1023.000000	2046.000000
27.820000	0.023341	13.794666	4.121171	0.524480	4.462725	4.686289	0.000000	-10.000000	0.466667	-26.900000	564.333313	1023.000000	1023.000000	2046.000000
27.840000	0.022041	13.026346	3.873069	0.607374	3.876967	4.668937	0.000000	-10.000000	0.483333	-27.516666	555.333313	1023.000000	1023.000000	2046.000000
27.860001	0.020605	12.177817	3.437630	0.668973	3.358907	4.712307	0.000000	-10.000000	0.533333	-28.133333	546.000000	1023.000000	1023.000000	2046.000000
27.879999	0.019223	11.360725	2.967758	0.918256	2.891722	4.582990	0.000000	-10.000000	0.566667	-28.716667	536.500000	1023.000000	1023.000000	2046.000000
27.900000	0.017279	10.211697	2.411103	1.081628	2.272918	4.446047	0.000000	-10.000000	0.600000	-29.266666	527.000000	1023.000000	1023.000000	2046.000000
27.920000	0.015458	9.135695	1.766421	1.234082	1.879102	4.256091	0.000000	-10.000000	0.608333	-29.733334	517.333313	1023.000000	1023.000000	2046.000000
27.940001	0.013915	8.223999	1.174894	1.385406	1.568277	4.095423	0.000000	-10.000000	0.608333	-29.950001	507.500000	1023.000000	1023.000000	2046.000000
27.959999	0.012938	7.646371	0.730592	1.587867	1.332543	3.995370	0.000000	-10.000000	0.608333	-30.333334	497.500000	1023.000000	1023.000000	2046.000000
27.980000	0.011958	7.067304	0.219358	1.767005	1.141555	3.939385	0.000000	-10.000000	0.608333	-30.416666	487.500000	1023.000000	1023.000000	2046.000000
28.000000	0.010852	6.413611	-0.144741	1.859947	0.793088	3.905317	0.000000	-10.000000	0.616667	-30.683334	477.166656	1023.000000	1023.000000	2046.000000
28.020000	0.009205	5.440022	-0.534744	1.851793	0.254833	3.868140	0.000000	-10.000000	0.616667	-30.833334	466.833344	1023.000000	1023.000000	2046.000000
28.040001	0.007141	4.220184	-1.033877	1.930924	-0.367271	3.690408	0.000000	-10.000000	0.625000	-30.933334	456.500000	1023.000000	1023.000000	2046.000000
28.059999	0.005061	2.991048	-1.615430	1.949686	-1.146574	3.803366	0.000000	-10.000000	0.625000	-30.933334	446.166656	1023.000000	1023.000000	2046.000000
28.080000	0.002997	1.771049	-2.376111	2.188854	-1.834753	3.793059	0.000000	-10.000000	0.641667	-30.883333	435.833344	1023.000000	1023.000000	2046.000000
28.100000	0.000042	0.024872	-3.280961	2.335855	-2.490535	3.460512	0.000000	-10.000000	0.658333	-31.166668	425.500000	1023.000000	1023.000000	2046.000000
28.120001	-0.002861	-1.690569	-3.896885	2.158221	-3.080587	3.128682	0.000000	-10.000000	0.683333	-31.450001	415.166656	1023.000000	1023.000000	2046.000000
28.139999	-0.005861	-3.463908	-4.391173	1.761170	-3.618464	2.784560	0.000000	-10.000000	0.683333	-31.483334	404.666656	1023.000000	1023.000000	2046.000000
28.160000	-0.008888	-5.252613	-4.751803	1.377307	-4.263728	2.385612	0.000000	-10.000000	0.658333	-31.116667	394.000000	1023.000000	1023.000000	2046.000000
28.180000	-0.011761	-6.950923	-5.182147	1.101565	-4.828447	1.958106	0.000000	-10.000000	0.616667	-30.683332	383.666656	1023.000000	1023.000000	2046.000000
28.200001	-0.013872	-8.198208	-5.433789	0.870971	-5.312742	1.677352	0.000000	-10.000000	0.600000	-30.033333	373.500000	1023.000000	1023.000000	2046.000000
28.219999	-0.015621	-9.231896	-5.700508	0.758231	-5.659009	1.369390	0.000000	-10.000000	0.583333	-29.683334	363.500000	1023.000000	1023.000000	2046.000000
28.240000	-0.017461	-10.319293	-6.054624	0.627632	-5.960522	1.068221	0.000000	-10.000000	0.583333	-29.350000	353.500000	1023.000000	1023.000000	2046.000000
28.260000	-0.018875	-11.155103	-6.311935	0.547354	-6.231707	0.841186	0.000000	-10.000000	0.575000	-29.500000	343.666656	1023.000000	1023.000000	2046.000000
28.280001	-0.020074	-11.863729	-6.681012	0.464284	-6.301913	0.654911	0.000000	-10.000000	0.566667	-29.316668	334.000000	1023.000000	1023.000000	2046.000000
28.299999	-0.021418	-12.658175	-7.023296	0.327464	-6.472592	0.510248	0.000000	-10.000000	0.558333	-29.183334	324.333344	1023.000000	1023.000000	2046.000000
28.320000	-0.023120	-13.663991	-7.306221	0.050469	-6.756806	0.348568	0.000000	-10.000000	0.533333	-28.766666	314.500000	1023.000000	1023.000000	2046.000000
28.340000	-0.024922	-14.728807	-7.502590	-0.346738	-7.159399	0.279920	0.000000	-10.000000	0.500000	-28.200001	304.833344	1023.000000	1023.000000	2046.000000
28.360001	-0.026609	-15.726133	-7.557591	-0.723699	-7.620464	0.175621	0.000000	-10.000000	0.466667	-27.716667	295.333344	1023.000000	1023.000000	2046.000000
28.379999	-0.028022	-16.561121	-7.581043	-1.030414	-8.044569	0.094904	0.000000	-10.000000	0.450000	-27.233334	286.166656	1023.000000	1023.000000	2046.000000
28.400000	-0.029160	-17.233574	-7.619462	-1.277316	-8.318469	-0.018327	0.000000	-10.000000	0.450000	-27.016666	277.000000	1023.000000	1023.000000	2046.000000
28.420000	-0.030122	-17.802269	-7.647654	-1.504627	-8.575315	-0.074673	0.000000	-10.000000	0.450000	-26.800001	268.000000	1023.000000	1023.000000	2046.000000
28.440001	-0.031173	-18.423117	-7.893570	-1.632821	-8.774120	-0.122605	0.000000	-10.000000	0.450000	-26.650000	259.000000	1023.000000	1023.000000	2046.000000
28.459999	-0.032618	-19.277182	-8.408937	-1.501097	-8.999476	-0.367672	0.000000	-10.000000	0.450000	-26.683334	250.166672	1023.000000	1023.000000	2046.000000
28.480000	-0.034474	-20.374273	-9.091886	-1.454100	-9.127391	-0.700896	0.000000	-10.000000	0.450000	-26.650000	241.333328	1023.000000	1023.000000	2046.000000
28.500000	-0.036172	-21.377893	-9.758900	-1.467091	-9.160057	-0.991846	0.000000	-10.000000	0.450000	-26.616667	232.500000	1023.000000	1023.000000	2046.000000
28.520000	-0.037742	-22.305529	-10.307665	-1.541450	-9.208392	-1.248022	0.000000	-10.000000	0.450000	-26.316666	223.666672	1023.000000	1023.000000	2046.000000
28.540001	-0.038858	-22.965033	-10.803623	-1.681984	-9.126748	-1.352677	0.000000	-10.000000	0.441667	-26.066666	214.833328	1023.000000	1023.000000	2046.000000
28.559999	-0.040004	-23.642143	-11.126676	-1.806433	-9.256650	-1.452385	0.000000	-10.000000	0.425000	-25.900000	206.166672	1023.000000	1023.000000	2046.000000
28.580000	-0.041409	-24.472897	-11.466966	-1.888478	-9.506941	-1.610514	0.000000	-10.000000	0.408333	-25.799999	197.500000	1023.000000	1023.000000	2046.000000
28.600000	-0.043304	-25.592684	-11.768561	-2.073796	-9.894218	-1.856107	0.000000	-10.000000	0.400000	-25.549999	188.833328	1023.000000	1023.000000	2046.000000
28.620001	-0.044570	-26.340710	-11.961441	-2.158880	-10.174120	-2.046269	0.000000	-10.000000	0.400000	-25.299999	180.333328	1023.000000	1023.000000	2046.000000
28.639999	-0.045311	-26.778639	-12.140750	-2.218532	-10.250696	-2.168660	0.000000	-10.000000	0.391667	-24.733334	171.666672	1023.000000	1023.000000	2046.000000
28.660000	-0.045955	-27.159233	-12.338121	-2.276849	-10.296023	-2.248240	0.000000	-10.000000	0.358333	-24.283333	163.333328	1023.000000	1023.000000	2046.000000
28.680000	-0.046689	-27.593241	-12.419464	-2.377691	-10.456850	-2.339237	0.000000	-10.000000	0.325000	-23.633333	155.166672	1023.000000	1023.000000	2046.000000
28.700001	-0.047283	-27.944063	-12.514221	-2.419807	-10.550384	-2.459651	0.000000	-10.000000	0.300000	-23.183334	147.500000	1023.000000	1023.000000	2046.000000
28.719999	-0.047769	-28.231586	-12.578702	-2.467029	-10.642240	-2.543615	0.000000	-10.000000	0.291667	-22.600000	139.833328	1023.000000	1023.000000	2046.000000
28.740000	-0.048123	-28.440783	-12.660412	-2.471214	-10.674842	-2.634315	0.000000	-10.000000	0.283333	-22.116667	132.333328	1023.000000	1023.000000	2046.000000
28.760000	-0.048609	-28.727795	-12.693397	-2.496033	-10.814458	-2.723907	0.000000	-10.000000	0.275000	-21.800001	124.833336	1023.000000	1023.000000	2046.000000
28.780001	-0.049023	-28.972775	-12.732000	-2.576809	-10.940754	-2.723212	0.000000	-10.000000	0.266667	-21.433334	117.666664	1023.000000	1023.000000	2046.000000
28.799999	-0.049510	-29.260258	-12.869912	-2.619471	-10.965764	-2.805110	0.000000	-10.000000	0.241667	-20.933334	110.500000	1023.000000	1023.000000	2046.000000
28.820000	-0.050197	-29.666468	-12.952764	-2.751839	-11.148210	-2.813657	0.000000	-10.000000	0.200000	-20.383333	103.500000	1023.000000	1023.000000	2046.000000
28.840000	-0.050801	-30.023264	-13.048134	-2.789636	-11.249940	-2.935553	0.000000	-10.000000	0.183333	-19.850000	96.666664	1023.000000	1023.000000	2046.000000
28.860001	-0.051411	-30.383858	-13.122224	-2.891695	-11.390458	-2.979481	0.000000	-10.000000	0.166667	-19.366667	90.000000	1023.000000	1023.000000	2046.000000
28.879999	-0.051965	-30.711454	-13.232469	-2.918940	-11.472646	-3.087399	0.000000	-10.000000	0.166667	-18.700001	83.666664	1023.000000	1023.000000	2046.000000
28.900000	-0.052629	-31.104031	-13.257206	-3.016110	-11.653870	-3.176845	0.000000	-10.000000	0.150000	-18.000000	77.500000	1023.000000	1023.000000	2046.000000
28.920000	-0.053181	-31.430151	-13.295794	-3.157959	-11.756680	-3.219719	0.000000	-10.000000	0.141667	-17.466667	71.500000	1023.000000	1023.000000	2046.000000
28.940001	-0.053774	-31.780664	-13.306533	-3.284711	-11.862548	-3.326874	0.000000	-10.000000	0.125000	-16.883333	65.500000	1023.000000	1023.000000	2046.000000
28.959999	-0.053949	-31.883789	-13.318802	-3.236307	-11.816351	-3.512329	0.000000	-10.000000	0.108333	-16.433334	59.833332	1023.000000	1023.000000	2046.000000
28.980000	-0.054212	-32.039455	-13.386422	-3.296061	-11.742754	-3.614219	0.000000	-10.000000	0.083333	-15.800000	54.333332	1023.000000	1023.000000	2046.000000
29.000000	-0.054667	-32.308475	-13.360031	-3.397185	-11.833520	-3.717739	0.000000	-10.000000	0.066667	-15.100000	49.166668	1023.000000	1023.000000	2046.000000
29.020000	-0.055130	-32.581966	-13.360272	-3.485203	-11.867132	-3.869358	0.000000	-10.000000	0.033333	-14.200000	44.000000	1023.000000	1023.000000	2046.000000
29.040001	-0.055902	-33.038307	-13.171452	-3.768362	-12.077183	-4.021313	0.000000	-10.000000	0.025000	-13.233334	39.333332	1023.000000	1023.000000	2046.000000
29.059999	-0.056387	-33.324474	-13.034491	-3.917457	-12.121900	-4.250626	0.000000	-10.000000	0.008333	-12.500000	35.000000	1023.000000	1023.000000	2046.000000
29.080000	-0.056399	-33.331932	-12.966336	-3.975181	-12.026600	-4.363816	0.000000	-10.000000	0.008333	-12.050000	31.000000	1023.000000	1023.000000	2046.000000
29.100000	-0.056330	-33.290886	-13.090834	-3.801662	-12.023698	-4.374691	0.000000	-10.000000	0.000000	-12.033334	27.000000	1023.000000	1023.000000	2046.000000
29.120001	-0.057310	-33.870186	-13.433253	-3.766512	-12.262452	-4.407968	0.000000	-10.000000	0.000000	-12.050000	23.000000	1023.000000	1023.000000	2046.000000
29.139999	-0.058585	-34.623772	-13.626042	-3.845210	-12.608344	-4.544175	0.000000	-10.000000	0.000000	-11.700000	19.000000	1023.000000	1023.000000	2046.000000
29.160000	-0.060699	-35.872993	-13.880417	-4.090103	-12.970038	-4.932436	0.000000	-10.000000	0.000000	-10.533334	15.000000	1023.000000	1023.000000	2046.000000
29.180000	-0.063290	-37.404598	-14.039090	-4.527113	-13.456103	-5.382292	0.000000	-10.000000	0.000000	-9.233334	11.333333	1023.000000	1023.000000	2046.000000
29.200001	-0.066105	-39.067883	-14.142807	-5.036516	-14.027481	-5.861077	0.000000	-10.000000	-0.016667	-7.716667	8.166667	1023.000000	1023.000000	2046.000000
29.219999	-0.068426	-40.439659	-14.127099	-5.491035	-14.581141	-6.240383	0.000000	-10.000000	-0.033333	-6.483334	5.666667	1023.000000	1023.000000	2046.000000
29.240000	-0.069818	-41.262539	-14.103646	-5.794911	-14.835773	-6.528209	0.000000	-10.000000	-0.050000	-5.116667	3.500000	1023.000000	1023.000000	2046.000000
29.260000	-0.070435	-41.627079	-14.128952	-5.924848	-14.878551	-6.694730	0.000000	-10.000000	-0.058333	-4.500000	1.666667	1023.000000	1023.000000	2046.000000
29.280001	-0.070859	-41.877911	-14.184968	-6.011830	-14.938897	-6.742216	0.000000	-10.000000	-0.050000	-4.666667	0.333333	1023.000000	1023.000000	2046.000000
29.299999	-0.071047	-41.988602	-14.316156	-6.015306	-14.894728	-6.762410	0.000000	-10.000000	-0.050000	-5.550000	-1.000000	1023.000000	1023.000000	2046.000000
29.320000	-0.071664	-42.353363	-14.500728	-6.080581	-14.959375	-6.812678	0.000000	-10.000000	-0.050000	-6.316667	-2.500000	1023.000000	1023.000000	2046.000000
29.340000	-0.072718	-42.976082	-14.631673	-6.211890	-15.209702	-6.922818	0.000000	-10.000000	-0.058333	-6.616667	-4.500000	1023.000000	1023.000000	2046.000000
29.360001	-0.072878	-43.070732	-14.670268	-6.279305	-15.235364	-6.885794	0.000000	-10.000000	-0.058333	-6.583333	-6.666667	1023.000000	1023.000000	2046.000000
29.379999	-0.072740	-42.989101	-14.703106	-6.259504	-15.166903	-6.859588	0.000000	-10.000000	-0.058333	-6.450000	-9.000000	1023.000000	1023.000000	2046.000000
29.400000	-0.072450	-42.818203	-14.691635	-6.235940	-15.056135	-6.834491	0.000000	-10.000000	-0.058333	-6.216667	-11.333333	1023.000000	1023.000000	2046.000000
29.420000	-0.072093	-42.607124	-14.673636	-6.262015	-14.901640	-6.769833	0.000000	-10.000000	-0.066667	-5.800000	-13.500000	1023.000000	1023.000000	2046.000000
29.440001	-0.071650	-42.345337	-14.654853	-6.298247	-14.681274	-6.710964	0.000000	-10.000000	-0.058333	-5.383333	-15.333333	1023.000000	1023.000000	2046.000000
29.459999	-0.071287	-42.130684	-14.734976	-6.312969	-14.504550	-6.578187	0.000000	-10.000000	-0.058333	-5.300000	-17.000000	1023.000000	1023.000000	2046.000000
29.480000	-0.071108	-42.024635	-14.959528	-6.285795	-14.305092	-6.474221	0.000000	-10.000000	-0.050000	-5.600000	-18.666666	1023.000000	1023.000000	2046.000000
29.500000	-0.071018	-41.971634	-15.223928	-6.195530	-14.105609	-6.446567	0.000000	-10.000000	-0.058333	-5.683333	-20.500000	1023.000000	1023.000000	2046.000000
29.520000	-0.070962	-41.938297	-15.379839	-6.273188	-13.955425	-6.329844	0.000000	-10.000000	-0.058333	-5.266667	-22.500000	1023.000000	1023.000000	2046.000000
29.540001	-0.071218	-42.089664	-15.511511	-6.373901	-13.894038	-6.310213	0.000000	-10.000000	-0.075000	-4.566667	-24.166666	1023.000000	1023.000000	2046.000000
29.559999	-0.071432	-42.216545	-15.579896	-6.547505	-13.844156	-6.244988	0.000000	-10.000000	-0.066667	-3.983333	-25.833334	1023.000000	1023.000000	2046.000000
29.580000	-0.071784	-42.424374	-15.580444	-6.763528	-13.916495	-6.163907	0.000000	-10.000000	-0.083333	-3.450000	-27.166666	1023.000000	1023.000000	2046.000000
29.600000	-0.071821	-42.446415	-15.552711	-6.856796	-13.983287	-6.053621	0.000000	-10.000000	-0.083333	-1.666667	-28.333334	1023.000000	1023.000000	2046.000000
29.620001	-0.071701	-42.375301	-15.505743	-6.933341	-13.984162	-5.952054	0.000000	-10.000000	-0.116667	1.066667	-28.833334	1023.000000	1023.000000	2046.000000
29.639999	-0.071094	-42.016384	-15.289959	-6.965806	-14.000484	-5.760136	0.000000	-10.000000	-0.166667	5.316667	-29.000000	1023.000000	1023.000000	2046.000000
29.660000	-0.069927	-41.326565	-14.962677	-6.957385	-13.834460	-5.572041	0.000000	-10.000000	-0.250000	9.900000	-29.000000	1023.000000	1023.000000	2046.000000
29.680000	-0.068442	-40.449440	-14.538010	-6.929001	-13.648427	-5.334003	0.000000	-10.000000	-0.333333	14.450001	-29.000000	1023.000000	1023.000000	2046.000000
29.700001	-0.066550	-39.330872	-14.149769	-6.844607	-13.252510	-5.083986	0.000000	-10.000000	-0.408333	17.816668	-29.000000	1023.000000	1023.000000	2046.000000
29.719999	-0.064489	-38.112717	-13.747957	-6.799268	-12.789705	-4.775787	0.000000	-10.000000	-0.458333	20.083334	-20.166666	1023.000000	1023.000000	2046.000000
29.740000	-0.062223	-36.773865	-13.385339	-6.668647	-12.270221	-4.449658	0.000000	-10.000000	-0.516667	22.016666	-1.833333	1023.000000	1023.000000	2046.000000
29.760000	-0.059679	-35.270248	-12.905734	-6.477957	-11.717558	-4.168998	0.000000	-10.000000	-0.541667	23.933334	19.166666	1023.000000	1023.000000	2046.000000
29.780001	-0.056903	-33.629753	-12.445335	-6.213849	-11.097200	-3.873370	0.000000	-10.000000	-0.591667	25.783333	34.000000	1023.000000	1023.000000	2046.000000
29.799999	-0.054189	-32.025444	-12.138529	-5.905124	-10.436286	-3.545505	0.000000	-10.000000	-0.641667	27.233334	42.500000	1023.000000	1023.000000	2046.000000
29.820000	-0.051576	-30.481253	-11.623484	-5.750934	-9.980925	-3.125911	0.000000	-10.000000	-0.700000	28.500000	51.333332	1023.000000	1023.000000	2046.000000
29.840000	-0.048667	-28.762358	-11.116136	-5.482255	-9.410568	-2.753399	0.000000	-10.000000	-0.750000	29.616667	60.833332	1023.000000	1023.000000	2046.000000
29.860001	-0.045866	-27.106747	-10.690166	-5.175260	-8.851586	-2.389734	0.000000	-10.000000	-0.783333	30.666666	70.500000	1023.000000	1023.000000	2046.000000
29.879999	-0.043042	-25.437788	-10.214355	-4.891246	-8.303119	-2.029069	0.000000	-10.000000	-0.808333	31.516666	80.500000	1023.000000	1023.000000	2046.000000
29.900000	-0.040258	-23.792215	-9.766906	-4.623083	-7.723815	-1.678412	0.000000	-10.000000	-0.833333	32.266666	90.833336	1023.000000	1023.000000	2046.000000
29.920000	-0.037366	-22.083158	-9.281384	-4.332759	-7.152632	-1.316385	0.000000	-10.000000	-0.850000	32.933334	101.500000	1023.000000	1023.000000	2046.000000
29.940001	-0.034468	-20.370710	-8.836821	-3.977178	-6.551515	-1.005198	0.000000	-10.000000	-0.883333	33.500000	112.500000	1023.000000	1023.000000	2046.000000
29.959999	-0.031691	-18.729328	-8.301498	-3.700552	-6.013868	-0.713410	0.000000	-10.000000	-0.891667	33.966667	123.500000	1023.000000	1023.000000	2046.000000
29.980000	-0.029159	-17.233019	-7.860697	-3.393634	-5.518111	-0.460576	0.000000	-10.000000	-0.891667	34.500000	134.666672	1023.000000	1023.000000	2046.000000
30.000000	-0.026829	-15.855955	-7.405948	-3.101581	-5.089669	-0.258756	0.000000	-10.000000	-0.908333	34.750000	146.166672	1023.000000	1023.000000	2046.000000
30.020000	-0.024829	-14.673820	-6.922393	-2.902101	-4.720067	-0.129259	0.000000	-10.000000	-0.925000	35.183334	157.666672	1023.000000	1023.000000	2046.000000
30.040001	-0.023073	-13.635978	-6.396713	-2.836574	-4.394034	-0.008657	0.000000	-10.000000	-0.958333	35.366669	169.333328	1023.000000	1023.000000	2046.000000
30.059999	-0.021926	-12.958328	-5.810618	-2.924369	-4.207821	-0.015519	0.000000	-10.000000	-0.975000	35.866669	181.000000	1023.000000	1023.000000	2046.000000
30.080000	-0.020274	-11.982229	-5.116194	-3.093410	-3.936102	0.163477	0.000000	-10.000000	-0.983333	36.250000	193.000000	1023.000000	1023.000000	2046.000000
30.100000	-0.017800	-10.519637	-4.478211	-3.071056	-3.405685	0.435315	0.000000	-10.000000	-0.975000	36.083336	205.000000	1023.000000	1023.000000	2046.000000
30.120001	-0.015150	-8.953799	-4.048175	-2.729930	-2.912423	0.736728	0.000000	-10.000000	-0.966667	36.100002	217.000000	1023.000000	1023.000000	2046.000000
30.139999	-0.013518	-7.989196	-3.907419	-2.415838	-2.658770	0.992831	0.000000	-10.000000	-0.958333	35.700001	229.000000	1023.000000	1023.000000	2046.000000
30.160000	-0.012608	-7.451591	-3.821754	-2.208328	-2.610775	1.189267	0.000000	-10.000000	-0.950000	35.733334	241.000000	1023.000000	1023.000000	2046.000000
30.180000	-0.012933	-7.643382	-3.717459	-2.367140	-2.827349	1.268567	0.000000	-10.000000	-0.941667	35.533337	253.000000	1023.000000	1023.000000	2046.000000
30.200001	-0.013543	-8.004161	-3.644408	-2.562703	-3.040631	1.243580	0.000000	-10.000000	-0.933333	35.450001	265.000000	1023.000000	1023.000000	2046.000000
30.219999	-0.013657	-8.071037	-3.419675	-2.710182	-3.116849	1.175670	0.000000	-10.000000	-0.916667	35.383335	277.000000	1023.000000	1023.000000	2046.000000
30.240000	-0.013148	-7.770390	-3.218800	-2.755029	-2.959467	1.162905	0.000000	-10.000000	-0.875000	34.833336	288.833344	1023.000000	1023.000000	2046.000000
30.260000	-0.012082	-7.140686	-3.008235	-2.650448	-2.659515	1.177513	0.000000	-10.000000	-0.850000	34.166668	300.500000	1023.000000	1023.000000	2046.000000
30.280001	-0.010806	-6.386558	-2.836295	-2.535556	-2.336237	1.321530	0.000000	-10.000000	-0.825000	33.316669	311.833344	1023.000000	1023.000000	2046.000000
30.299999	-0.009034	-5.339296	-2.558810	-2.293066	-1.988034	1.500615	0.000000	-10.000000	-0.816667	32.783337	326.666656	1023.000000	1023.000000	2046.000000
30.320000	-0.007404	-4.375618	-2.344156	-2.012648	-1.684735	1.665922	0.000000	-10.000000	-0.800000	32.433334	337.666656	1023.000000	1023.000000	2046.000000
30.340000	-0.005623	-3.323223	-2.111295	-1.794710	-1.286686	1.869468	0.000000	-10.000000	-0.791667	32.433334	348.666656	1023.000000	1023.000000	2046.000000
30.360001	-0.003948	-2.333496	-1.881585	-1.584019	-0.903706	2.035814	0.000000	-10.000000	-0.775000	32.116669	355.833344	1023.000000	1023.000000	2046.000000
30.379999	-0.002148	-1.269627	-1.534586	-1.443469	-0.532995	2.241424	0.000000	-10.000000	-0.775000	31.966667	366.666656	1023.000000	1023.000000	2046.000000
30.400000	-0.000145	-0.085778	-1.156613	-1.275457	-0.050126	2.396419	0.000000	-10.000000	-0.766667	31.583334	377.333344	1023.000000	1023.000000	2046.000000
30.420000	0.001804	1.066442	-0.760182	-1.072897	0.409764	2.489758	0.000000	-10.000000	-0.766667	31.766666	388.000000	1023.000000	1023.000000	2046.000000
30.440001	0.004016	2.373596	-0.351571	-0.882376	1.011825	2.595718	0.000000	-10.000000	-0.741667	31.400002	398.500000	1023.000000	1023.000000	2046.000000
30.459999	0.006389	3.775687	0.159661	-0.804351	1.550850	2.869527	0.000000	-10.000000	-0.725000	31.250000	409.000000	1023.000000	1023.000000	2046.000000
30.480000	0.008639	5.105754	0.561172	-0.635612	2.123872	3.056322	0.000000	-10.000000	-0.700000	30.550001	419.333344	1023.000000	1023.000000	2046.000000
30.500000	0.010854	6.414567	0.865877	-0.421254	2.780393	3.189550	0.000000	-10.000000	-0.691667	30.283333	429.833344	1023.000000	1023.000000	2046.000000
30.520000	0.013174	7.786008	1.266431	-0.241572	3.435548	3.325601	0.000000	-10.000000	-0.675000	29.783333	440.166656	1023.000000	1023.000000	2046.000000
30.540001	0.015611	9.225995	1.680765	-0.044118	4.127789	3.461558	0.000000	-10.000000	-0.666667	29.516666	450.333344	1023.000000	1023.000000	2046.000000
30.559999	0.017582	10.390972	2.154714	-0.020009	4.662941	3.593326	0.000000	-10.000000	-0.650000	29.016666	460.000000	1023.000000	1023.000000	2046.000000
30.580000	0.019400	11.465616	2.677509	-0.074746	5.057361	3.805493	0.000000	-10.000000	-0.641667	28.600000	469.666656	1023.000000	1023.000000	2046.000000
30.600000	0.020961	12.388086	3.169307	-0.160482	5.401252	3.978010	0.000000	-10.000000	-0.625000	28.166666	479.166656	1023.000000	1023.000000	2046.000000
30.620001	0.022083	13.051255	3.645413	-0.391193	5.660509	4.136527	0.000000	-10.000000	-0.600000	27.733334	488.666656	1023.000000	1023.000000	2046.000000
30.639999	0.023459	13.864240	4.205581	-0.587809	6.009021	4.237448	0.000000	-10.000000	-0.583333	27.033333	498.000000	1023.000000	1023.000000	2046.000000
30.660000	0.025256	14.926407	4.903072	-0.756907	6.355367	4.424874	0.000000	-10.000000	-0.583333	26.633333	507.166656	1023.000000	1023.000000	2046.000000
30.680000	0.027278	16.121014	5.607696	-0.859852	6.777558	4.595612	0.000000	-10.000000	-0.591667	26.533333	516.166687	1023.000000	1023.000000	2046.000000
30.700001	0.029184	17.247974	6.320096	-0.917019	7.171815	4.673081	0.000000	-10.000000	-0.600000	26.866667	525.000000	1023.000000	1023.000000	2046.000000
30.719999	0.031467	18.597191	6.951777	-0.947513	7.695741	4.897186	0.000000	-10.000000	-0.600000	26.866667	534.000000	1023.000000	1023.000000	2046.000000
30.740000	0.033534	19.818747	7.533273	-0.787585	8.121237	4.951821	0.000000	-10.000000	-0.591667	26.766666	543.000000	1023.000000	1023.000000	2046.000000
30.760000	0.035694	21.095390	8.075238	-0.678683	8.626842	5.071994	0.000000	-10.000000	-0.566667	26.233334	552.000000	1023.000000	1023.000000	2046.000000
30.780001	0.038135	22.537989	8.717204	-0.587769	9.126467	5.282087	0.000000	-10.000000	-0.541667	25.866667	560.833313	1023.000000	1023.000000	2046.000000
30.799999	0.040370	23.858847	9.283064	-0.504441	9.590964	5.489259	0.000000	-10.000000	-0.508333	25.083334	569.500000	1023.000000	1023.000000	2046.000000
30.820000	0.043006	25.416336	9.953976	-0.442576	10.109179	5.795757	0.000000	-10.000000	-0.483333	24.516666	577.833313	1023.000000	1023.000000	2046.000000
30.840000	0.045695	27.005888	10.618725	-0.407188	10.718418	6.075933	0.000000	-10.000000	-0.450000	23.766666	586.000000	1023.000000	1023.000000	2046.000000
30.860001	0.048504	28.665585	11.222286	-0.263601	11.444571	6.262327	0.000000	-10.000000	-0.441667	23.483334	594.000000	1023.000000	1023.000000	2046.000000
30.879999	0.051032	30.160004	11.798615	-0.056589	12.078537	6.339440	0.000000	-10.000000	-0.441667	23.116667	602.000000	1023.000000	1023.000000	2046.000000
30.900000	0.053325	31.514870	12.348959	0.096320	12.617490	6.452101	0.000000	-10.000000	-0.450000	22.816668	610.000000	1023.000000	1023.000000	2046.000000
30.920000	0.055313	32.690041	12.909747	0.186446	13.039843	6.554007	0.000000	-10.000000	-0.441667	22.383333	617.666687	1023.000000	1023.000000	2046.000000
30.940001	0.056755	33.542225	13.429229	0.207111	13.268003	6.637882	0.000000	-10.000000	-0.416667	21.883333	625.166687	1023.000000	1023.000000	2046.000000
30.959999	0.057884	34.209225	13.732530	0.326190	13.431304	6.719202	0.000000	-10.000000	-0.383333	21.116667	632.500000	1023.000000	1023.000000	2046.000000
30.980000	0.058858	34.785183	13.715237	0.644437	13.478224	6.947286	0.000000	-10.000000	-0.341667	19.966667	639.666687	1023.000000	1023.000000	2046.000000
31.000000	0.059072	34.911598	13.412466	1.022587	13.363369	7.113176	0.000000	-10.000000	-0.291667	18.533333	646.666687	1023.000000	1023.000000	2046.000000
31.020000	0.058238	34.418640	13.009381	1.295941	13.076015	7.037300	0.000000	-10.000000	-0.258333	17.166668	653.166687	1023.000000	1023.000000	2046.000000
31.040001	0.056964	33.665607	12.818557	1.197648	12.695975	6.953426	0.000000	-10.000000	-0.225000	15.516667	659.166687	1023.000000	1023.000000	2046.000000
31.059999	0.055131	32.582664	12.692173	0.899084	12.194921	6.796489	0.000000	-10.000000	-0.183333	14.133333	664.500000	1023.000000	1023.000000	2046.000000
31.080000	0.052971	31.305885	12.448407	0.661551	11.615408	6.580518	0.000000	-10.000000	-0.125000	11.533334	669.333313	1023.000000	1023.000000	2046.000000
31.100000	0.051119	30.211050	12.182416	0.591844	11.070562	6.366227	0.000000	-10.000000	-0.091667	8.316667	673.666687	1023.000000	1023.000000	2046.000000
31.120001	0.049771	29.414656	11.846128	0.629429	10.721469	6.217628	0.000000	-10.000000	-0.075000	3.666667	677.000000	1023.000000	1023.000000	2046.000000
31.139999	0.048866	28.879713	11.516582	0.785532	10.482645	6.094954	0.000000	-10.000000	-0.066667	0.000000	679.000000	1023.000000	1023.000000	2046.000000
31.160000	0.048108	28.431782	11.235459	0.906747	10.268234	6.021341	0.000000	-10.000000	-0.050000	-2.683333	679.833313	1023.000000	1023.000000	2046.000000
31.180000	0.047471	28.055361	10.964447	1.026163	10.121350	5.943400	0.000000	-10.000000	-0.050000	-4.450000	680.000000	1023.000000	1023.000000	2046.000000
31.200001	0.046934	27.738195	10.743647	1.145475	9.984852	5.864222	0.000000	-10.000000	-0.050000	-5.816667	680.000000	1023.000000	1023.000000	2046.000000
31.219999	0.046437	27.444445	10.678553	1.161697	9.790683	5.813513	0.000000	-10.000000	-0.050000	-6.716667	680.000000	1023.000000	1023.000000	2046.000000
31.240000	0.045711	27.015118	10.485415	1.200157	9.644551	5.684995	0.000000	-10.000000	-0.050000	-6.900000	680.000000	1023.000000	1023.000000	2046.000000
31.260000	0.045141	26.678391	10.363841	1.048108	9.557691	5.708749	0.000000	-10.000000	-0.050000	-7.133334	680.000000	1023.000000	1023.000000	2046.000000
31.280001	0.044597	26.356569	10.218601	1.039257	9.509929	5.588782	0.000000	-10.000000	-0.050000	-7.700000	680.000000	1023.000000	1023.000000	2046.000000
31.299999	0.044341	26.205364	10.084356	0.946150	9.574428	5.600430	0.000000	-10.000000	-0.033333	-8.316668	680.000000	1023.000000	1023.000000	2046.000000
31.320000	0.044156	26.096262	10.052589	0.805376	9.638363	5.599933	0.000000	-10.000000	-0.025000	-8.816667	676.500000	1023.000000	1023.000000	2046.000000
31.340000	0.044074	26.048012	9.940973	0.711903	9.745706	5.649429	0.000000	-10.000000	-0.008333	-9.383333	668.666687	1023.000000	1023.000000	2046.000000
31.360001	0.043908	25.949341	9.737627	0.734165	9.907968	5.569582	0.000000	-10.000000	-0.008333	-10.050000	659.666687	1023.000000	1023.000000	2046.000000
31.379999	0.043736	25.847874	9.500706	0.701480	10.098789	5.546898	0.000000	-10.000000	0.000000	-10.433333	653.166687	1023.000000	1023.000000	2046.000000
31.400000	0.043544	25.734413	9.214376	0.744880	10.293795	5.481363	0.000000	-10.000000	0.000000	-10.583334	649.666687	1023.000000	1023.000000	2046.000000
31.420000	0.043333	25.609909	9.041718	0.787745	10.343479	5.436965	0.000000	-10.000000	0.000000	-10.683333	646.333313	1023.000000	1023.000000	2046.000000
31.440001	0.042775	25.279934	8.991217	0.747836	10.175763	5.365118	0.000000	-10.000000	0.008333	-11.266667	642.666687	1023.000000	1023.000000	2046.000000
31.459999	0.041719	24.655952	8.841421	0.660575	9.929835	5.224121	0.000000	-10.000000	0.016667	-12.033334	639.000000	1023.000000	1023.000000	2046.000000
31.480000	0.040339	23.840239	8.666817	0.491457	9.679003	5.002963	0.000000	-10.000000	0.033333	-12.883333	634.833313	1023.000000	1023.000000	2046.000000
31.500000	0.039040	23.072685	8.475844	0.344157	9.438577	4.814107	0.000000	-10.000000	0.041667	-13.583333	630.500000	1023.000000	1023.000000	2046.000000
31.520000	0.037942	22.423754	8.325995	0.285489	9.208323	4.603948	0.000000	-10.000000	0.050000	-14.216666	625.833313	1023.000000	1023.000000	2046.000000
31.540001	0.036847	21.776390	8.209911	0.192407	8.909793	4.464280	0.000000	-10.000000	0.050000	-14.616667	621.166687	1023.000000	1023.000000	2046.000000
31.559999	0.036051	21.306011	8.050603	0.174618	8.763229	4.317560	0.000000	-10.000000	0.050000	-15.116667	616.333313	1023.000000	1023.000000	2046.000000
31.580000	0.035248	20.831381	7.883495	0.248370	8.564361	4.135155	0.000000	-10.000000	0.083333	-15.566667	611.333313	1023.000000	1023.000000	2046.000000
31.600000	0.034769	20.548679	7.750765	0.401633	8.388069	4.008212	0.000000	-10.000000	0.116667	-16.233334	606.000000	1023.000000	1023.000000	2046.000000
31.620001	0.034482	20.378836	7.645833	0.481664	8.213462	4.037878	0.000000	-10.000000	0.150000	-16.883333	600.500000	1023.000000	1023.000000	2046.000000
31.639999	0.034210	20.218355	7.537622	0.615961	8.012850	4.051922	0.000000	-10.000000	0.150000	-17.583334	595.000000	1023.000000	1023.000000	2046.000000
31.660000	0.034435	20.351057	7.375041	0.867206	7.952307	4.156502	0.000000	-10.000000	0.166667	-18.300001	589.333313	1023.000000	1023.000000	2046.000000
31.680000	0.034426	20.345953	7.122832	1.128119	7.844029	4.250974	0.000000	-10.000000	0.183333	-19.066668	583.166687	1023.000000	1023.000000	2046.000000
31.700001	0.034341	20.295286	6.815832	1.294824	7.788145	4.396485	0.000000	-10.000000	0.225000	-19.900002	576.666687	1023.000000	1023.000000	2046.000000
31.719999	0.034094	20.149755	6.522931	1.514958	7.701526	4.410340	0.000000	-10.000000	0.258333	-20.700001	569.833313	1023.000000	1023.000000	2046.000000
31.740000	0.033991	20.088509	6.260835	1.690030	7.596405	4.541239	0.000000	-10.000000	0.283333	-21.283335	563.000000	1023.000000	1023.000000	2046.000000
31.760000	0.033830	19.993650	6.108478	1.789332	7.370392	4.725449	0.000000	-10.000000	0.291667	-21.850000	556.000000	1023.000000	1023.000000	2046.000000
31.780001	0.033084	19.552906	5.978064	1.705685	6.999133	4.870025	0.000000	-10.000000	0.291667	-22.300001	548.666687	1023.000000	1023.000000	2046.000000
31.799999	0.031753	18.765989	5.752412	1.780318	6.345912	4.887346	0.000000	-10.000000	0.300000	-22.950001	541.333313	1023.000000	1023.000000	2046.000000
31.820000	0.030022	17.743231	5.163690	1.942996	5.777940	4.858605	0.000000	-10.000000	0.308333	-23.383333	533.666687	1023.000000	1023.000000	2046.000000
31.840000	0.028211	16.672771	4.528203	2.167382	5.039691	4.937495	0.000000	-10.000000	0.333333	-24.166666	526.000000	1023.000000	1023.000000	2046.000000
31.860001	0.025844	15.273661	3.682390	2.445086	4.297395	4.848790	0.000000	-10.000000	0.383333	-25.083334	517.833313	1023.000000	1023.000000	2046.000000
31.879999	0.022901	13.534313	2.807315	2.668350	3.549092	4.509557	0.000000	-10.000000	0.425000	-25.966667	509.333344	1023.000000	1023.000000	2046.000000
31.900000	0.019573	11.567790	2.211480	2.343897	2.773731	4.238682	0.000000	-10.000000	0.450000	-26.450001	500.666656	1023.000000	1023.000000	2046.000000
31.920000	0.016466	9.731297	1.753809	1.958304	2.086690	3.932494	0.000000	-10.000000	0.450000	-26.516666	491.833344	1023.000000	1023.000000	2046.000000
31.940001	0.012884	7.614164	1.206449	1.605996	1.303331	3.498387	0.000000	-10.000000	0.458333	-26.800001	483.000000	1023.000000	1023.000000	2046.000000
31.959999	0.009810	5.797913	0.727921	1.524452	0.519985	3.025556	0.000000	-10.000000	0.458333	-26.883333	474.000000	1023.000000	1023.000000	2046.000000
31.980000	0.006843	4.044217	0.239734	1.367346	-0.225284	2.662420	0.000000	-10.000000	0.458333	-27.066668	465.000000	1023.000000	1023.000000	2046.000000
32.000000	0.004467	2.640104	-0.202623	1.300222	-0.817228	2.359733	0.000000	-10.000000	0.458333	-26.900000	456.000000	1023.000000	1023.000000	2046.000000
32.020000	0.002287	1.351743	-0.660746	1.213741	-1.350934	2.149681	0.000000	-10.000000	0.458333	-27.100000	447.000000	1023.000000	1023.000000	2046.000000
32.040001	0.000202	0.119673	-1.093459	1.134752	-1.833642	1.912022	0.000000	-10.000000	0.475000	-27.200001	438.000000	1023.000000	1023.000000	2046.000000
32.060001	-0.001779	-1.051350	-1.602213	1.043948	-2.223772	1.730687	0.000000	-10.000000	0.466667	-27.433334	428.833344	1023.000000	1023.000000	2046.000000
32.080002	-0.004104	-2.425628	-2.085935	0.869809	-2.708434	1.498933	0.000000	-10.000000	0.466667	-27.350000	419.666656	1023.000000	1023.000000	2046.000000
32.099998	-0.006202	-3.665280	-2.419468	0.599707	-3.232357	1.386838	0.000000	-10.000000	0.458333	-27.166666	410.500000	1023.000000	1023.000000	2046.000000
32.119999	-0.007670	-4.533052	-2.711553	0.331069	-3.584917	1.432349	0.000000	-10.000000	0.458333	-27.166666	401.500000	1023.000000	1023.000000	2046.000000
32.139999	-0.008702	-5.142749	-2.972534	0.160701	-3.843503	1.512586	0.000000	-10.000000	0.466667	-27.100000	392.500000	1023.000000	1023.000000	2046.000000
32.160000	-0.009730	-5.750275	-3.214054	-0.041383	-4.081896	1.587058	0.000000	-10.000000	0.458333	-27.183332	383.500000	1023.000000	1023.000000	2046.000000
32.180000	-0.010162	-6.005502	-3.339859	-0.331646	-4.166949	1.832953	0.000000	-10.000000	0.458333	-27.100000	374.500000	1023.000000	1023.000000	2046.000000
32.200001	-0.010886	-6.433348	-3.586944	-0.564167	-4.185511	1.903274	0.000000	-10.000000	0.450000	-27.116667	365.333344	1023.000000	1023.000000	2046.000000
32.220001	-0.011815	-6.982792	-4.081105	-0.540989	-4.207348	1.846650	0.000000	-10.000000	0.466667	-27.466667	356.166656	1023.000000	1023.000000	2046.000000
32.240002	-0.013155	-7.774805	-4.820859	-0.385531	-4.220916	1.652501	0.000000	-10.000000	0.466667	-27.600000	346.833344	1023.000000	1023.000000	2046.000000
32.259998	-0.014158	-8.367247	-5.528442	-0.062400	-4.208970	1.432565	0.000000	-10.000000	0.475000	-27.733334	337.666656	1023.000000	1023.000000	2046.000000
32.279999	-0.015532	-9.179682	-6.212216	0.148539	-4.243484	1.127479	0.000000	-10.000000	0.458333	-27.466667	328.500000	1023.000000	1023.000000	2046.000000
32.299999	-0.017242	-10.189896	-6.754463	0.109426	-4.467463	0.922604	0.000000	-10.000000	0.466667	-27.383333	319.500000	1023.000000	1023.000000	2046.000000
32.320000	-0.018903	-11.171845	-7.164302	-0.023442	-4.745711	0.761609	0.000000	-10.000000	0.458333	-27.316668	310.333344	1023.000000	1023.000000	2046.000000
32.340000	-0.020815	-12.301775	-7.585699	-0.104588	-5.157789	0.546302	0.000000	-10.000000	0.466667	-27.300001	301.166656	1023.000000	1023.000000	2046.000000
32.360001	-0.022882	-13.523466	-8.091982	-0.176077	-5.547664	0.292257	0.000000	-10.000000	0.466667	-27.383333	292.000000	1023.000000	1023.000000	2046.000000
32.380001	-0.025424	-15.025738	-8.544136	-0.316826	-6.109108	-0.055668	0.000000	-10.000000	0.466667	-27.333334	282.833344	1023.000000	1023.000000	2046.000000
32.400002	-0.027921	-16.501083	-8.901630	-0.558706	-6.700494	-0.340252	0.000000	-10.000000	0.458333	-27.183334	273.666656	1023.000000	1023.000000	2046.000000
32.419998	-0.030037	-17.752077	-9.234700	-0.742423	-7.195588	-0.579367	0.000000	-10.000000	0.450000	-26.833334	264.500000	1023.000000	1023.000000	2046.000000
32.439999	-0.031731	-18.753279	-9.508547	-0.928164	-7.605927	-0.710641	0.000000	-10.000000	0.441667	-26.400000	255.666672	1023.000000	1023.000000	2046.000000
32.459999	-0.032932	-19.462954	-9.666505	-1.057273	-7.991500	-0.747676	0.000000	-10.000000	0.425000	-26.083334	246.833328	1023.000000	1023.000000	2046.000000
32.480000	-0.033886	-20.026508	-9.810159	-1.208045	-8.285080	-0.723225	0.000000	-10.000000	0.408333	-25.466667	238.166672	1023.000000	1023.000000	2046.000000
32.500000	-0.034525	-20.404137	-9.877405	-1.328158	-8.550368	-0.648206	0.000000	-10.000000	0.400000	-25.200001	229.500000	1023.000000	1023.000000	2046.000000
32.520000	-0.034577	-20.434952	-9.817361	-1.524403	-8.754075	-0.339113	0.000000	-10.000000	0.400000	-24.683332	221.166672	1023.000000	1023.000000	2046.000000
32.540001	-0.035118	-20.754520	-9.868846	-1.662629	-8.927289	-0.295757	0.000000	-10.000000	0.383333	-24.666666	213.000000	1023.000000	1023.000000	2046.000000
32.560001	-0.035949	-21.245733	-10.034756	-1.775414	-9.131827	-0.303736	0.000000	-10.000000	0.375000	-24.366667	205.000000	1023.000000	1023.000000	2046.000000
32.580002	-0.036828	-21.765280	-10.296884	-1.760224	-9.257588	-0.450585	0.000000	-10.000000	0.350000	-24.150000	197.000000	1023.000000	1023.000000	2046.000000
32.599998	-0.037901	-22.399668	-10.638298	-1.733632	-9.394542	-0.633195	0.000000	-10.000000	0.341667	-23.800001	189.000000	1023.000000	1023.000000	2046.000000
32.619999	-0.038898	-22.988432	-10.877019	-1.729720	-9.626660	-0.755032	0.000000	-10.000000	0.316667	-23.716667	181.000000	1023.000000	1023.000000	2046.000000
32.639999	-0.039552	-23.375160	-11.084440	-1.595676	-9.711502	-0.983542	0.000000	-10.000000	0.308333	-23.550001	173.000000	1023.000000	1023.000000	2046.000000
32.660000	-0.040239	-23.781025	-11.330440	-1.392127	-9.781150	-1.277308	0.000000	-10.000000	0.300000	-23.366667	165.000000	1023.000000	1023.000000	2046.000000
32.680000	-0.040942	-24.196560	-11.542270	-1.315391	-9.830350	-1.508551	0.000000	-10.000000	0.300000	-23.000000	157.000000	1023.000000	1023.000000	2046.000000
32.700001	-0.041588	-24.578489	-11.675340	-1.277900	-9.850181	-1.775070	0.000000	-10.000000	0.300000	-22.733334	149.333328	1023.000000	1023.000000	2046.000000
32.720001	-0.042547	-25.144989	-11.766738	-1.315164	-10.002805	-2.060283	0.000000	-10.000000	0.300000	-22.333334	141.666672	1023.000000	1023.000000	2046.000000
32.740002	-0.043996	-26.001488	-11.840020	-1.520751	-10.329059	-2.311658	0.000000	-10.000000	0.283333	-21.683334	134.333328	1023.000000	1023.000000	2046.000000
32.759998	-0.045364	-26.810383	-11.888212	-1.715820	-10.630394	-2.575957	0.000000	-10.000000	0.250000	-20.950001	127.000000	1023.000000	1023.000000	2046.000000
32.779999	-0.047023	-27.790501	-11.881489	-2.018179	-10.986716	-2.904116	0.000000	-10.000000	0.216667	-20.366667	120.166664	1023.000000	1023.000000	2046.000000
32.799999	-0.048130	-28.445019	-11.728412	-2.381150	-11.289738	-3.045720	0.000000	-10.000000	0.191667	-20.000000	113.333336	1023.000000	1023.000000	2046.000000
32.820000	-0.048735	-28.802658	-11.754851	-2.548065	-11.353160	-3.146582	0.000000	-10.000000	0.191667	-19.816668	106.666664	1023.000000	1023.000000	2046.000000
32.840000	-0.048972	-28.942209	-11.863702	-2.634946	-11.545349	-2.898212	0.000000	-10.000000	0.191667	-19.783335	100.000000	1023.000000	1023.000000	2046.000000
32.860001	-0.049861	-29.467987	-12.152020	-2.630647	-11.953567	-2.731755	0.000000	-10.000000	0.200000	-19.833334	93.333336	1023.000000	1023.000000	2046.000000
32.880001	-0.051015	-30.149689	-12.305834	-2.904068	-12.291319	-2.648468	0.000000	-10.000000	0.183333	-19.383333	86.833336	1023.000000	1023.000000	2046.000000
32.900002	-0.053127	-31.398205	-12.429547	-3.403442	-12.618857	-2.946358	0.000000	-10.000000	0.150000	-18.250000	80.333336	1023.000000	1023.000000	2046.000000
32.919998	-0.055671	-32.901329	-12.670887	-3.769389	-12.883386	-3.577666	0.000000	-10.000000	0.116667	-16.916668	74.333336	1023.000000	1023.000000	2046.000000
32.939999	-0.057896	-34.216774	-12.859760	-4.043272	-13.131590	-4.182151	0.000000	-10.000000	0.091667	-15.516667	68.500000	1023.000000	1023.000000	2046.000000
32.959999	-0.059871	-35.383568	-13.070777	-4.226233	-13.372402	-4.714158	0.000000	-10.000000	0.058333	-14.350000	63.333332	1023.000000	1023.000000	2046.000000
32.980000	-0.061209	-36.174267	-13.172578	-4.345737	-13.514175	-5.141775	0.000000	-10.000000	0.025000	-13.066667	58.500000	1023.000000	1023.000000	2046.000000
33.000000	-0.062248	-36.788601	-13.269204	-4.369747	-13.657109	-5.492539	0.000000	-10.000000	0.000000	-12.350000	54.166668	1023.000000	1023.000000	2046.000000
33.020000	-0.063939	-37.788105	-13.423541	-4.583514	-13.937808	-5.843244	0.000000	-10.000000	0.000000	-12.133333	50.000000	1023.000000	1023.000000	2046.000000
33.040001	-0.065805	-38.890804	-13.565364	-4.884832	-14.362912	-6.077697	0.000000	-10.000000	0.000000	-12.416667	46.000000	1023.000000	1023.000000	2046.000000
33.060001	-0.066965	-39.576382	-13.716796	-5.039887	-14.602279	-6.217419	0.000000	-10.000000	0.000000	-12.566667	42.000000	1023.000000	1023.000000	2046.000000
33.080002	-0.067889	-40.122135	-13.872601	-5.255175	-14.781703	-6.212656	0.000000	-10.000000	0.000000	-12.483334	37.666668	1023.000000	1023.000000	2046.000000
33.099998	-0.068018	-40.198704	-13.831297	-5.506931	-14.933025	-5.927451	0.000000	-10.000000	0.000000	-11.950000	33.333332	1023.000000	1023.000000	2046.000000
33.119999	-0.067404	-39.835819	-13.618768	-5.833459	-14.943488	-5.440104	0.000000	-10.000000	0.000000	-11.500000	29.166666	1023.000000	1023.000000	2046.000000
33.139999	-0.067243	-39.740517	-13.524774	-5.994829	-14.847124	-5.373790	0.000000	-10.000000	0.000000	-10.850000	25.500000	1023.000000	1023.000000	2046.000000
33.160000	-0.067082	-39.645561	-13.584283	-5.927210	-14.596723	-5.537345	0.000000	-10.000000	0.000000	-10.333333	22.000000	1023.000000	1023.000000	2046.000000
33.180000	-0.066627	-39.376705	-13.740970	-5.795574	-14.246676	-5.593486	0.000000	-10.000000	0.000000	-9.733334	18.500000	1023.000000	1023.000000	2046.000000
33.200001	-0.066148	-39.093288	-13.955821	-5.489025	-13.898278	-5.750163	0.000000	-10.000000	0.000000	-9.600000	15.166667	1023.000000	1023.000000	2046.000000
33.220001	-0.066334	-39.203545	-14.399745	-5.240081	-13.657406	-5.906312	0.000000	-10.000000	0.000000	-9.633333	13.000000	1023.000000	1023.000000	2046.000000
33.240002	-0.067650	-39.980953	-14.712184	-5.262069	-13.846645	-6.160056	0.000000	-10.000000	0.000000	-9.650001	9.833333	1023.000000	1023.000000	2046.000000
33.259998	-0.068849	-40.690022	-14.966160	-5.452975	-14.017631	-6.253253	0.000000	-10.000000	0.000000	-9.533334	6.666667	1023.000000	1023.000000	2046.000000
33.279999	-0.069755	-41.224979	-15.140520	-5.648225	-14.153334	-6.282899	0.000000	-10.000000	0.000000	-9.433333	2.500000	1023.000000	1023.000000	2046.000000
33.299999	-0.070026	-41.385628	-15.156429	-5.888467	-14.265712	-6.075021	0.000000	-10.000000	0.000000	-9.616667	-0.333333	1023.000000	1023.000000	2046.000000
33.320000	-0.070040	-41.393539	-15.150558	-6.091999	-14.345919	-5.805063	0.000000	-10.000000	0.000000	-9.750000	-3.166667	1023.000000	1023.000000	2046.000000
33.340000	-0.070183	-41.477985	-15.135450	-6.336376	-14.408714	-5.597446	0.000000	-10.000000	0.000000	-9.800000	-6.166667	1023.000000	1023.000000	2046.000000
33.360001	-0.070869	-41.883560	-15.260118	-6.441294	-14.458674	-5.723475	0.000000	-10.000000	0.000000	-9.466667	-9.500000	1023.000000	1023.000000	2046.000000
33.380001	-0.071417	-42.207314	-15.456070	-6.393439	-14.433807	-5.923997	0.000000	-10.000000	0.000000	-8.966667	-12.666667	1023.000000	1023.000000	2046.000000
33.400002	-0.071766	-42.413509	-15.591591	-6.288984	-14.339878	-6.193055	0.000000	-10.000000	0.000000	-8.366667	-15.666667	1023.000000	1023.000000	2046.000000
33.419998	-0.071642	-42.340408	-15.738655	-6.081880	-14.138296	-6.381577	0.000000	-10.000000	-0.008333	-7.750000	-18.500000	1023.000000	1023.000000	2046.000000
33.439999	-0.071462	-42.233955	-15.838350	-5.841474	-13.953896	-6.600234	0.000000	-10.000000	-0.025000	-7.166667	-21.166666	1023.000000	1023.000000	2046.000000
33.459999	-0.071575	-42.300545	-15.895547	-5.724610	-13.894975	-6.785412	0.000000	-10.000000	-0.041667	-6.666667	-23.500000	1023.000000	1023.000000	2046.000000
33.480000	-0.072386	-42.780132	-15.860226	-5.839080	-14.110406	-6.970422	0.000000	-10.000000	-0.050000	-6.333333	-25.500000	1023.000000	1023.000000	2046.000000
33.500000	-0.073174	-43.245621	-15.830283	-5.995191	-14.305954	-7.114194	0.000000	-10.000000	-0.050000	-5.950000	-27.500000	1023.000000	1023.000000	2046.000000
33.520000	-0.073783	-43.605873	-15.809372	-6.121389	-14.493560	-7.181551	0.000000	-10.000000	-0.050000	-5.466667	-29.500000	1023.000000	1023.000000	2046.000000
33.540001	-0.073646	-43.524937	-15.656822	-6.224782	-14.631681	-7.011652	0.000000	-10.000000	-0.058333	-4.733334	-31.500000	1023.000000	1023.000000	2046.000000
33.560001	-0.072756	-42.998882	-15.410716	-6.281089	-14.599504	-6.707573	0.000000	-10.000000	-0.066667	-3.716667	-33.166668	1023.000000	1023.000000	2046.000000
33.580002	-0.071749	-42.403439	-15.184690	-6.308566	-14.498180	-6.412003	0.000000	-10.000000	-0.083333	-1.683333	-34.333332	1023.000000	1023.000000	2046.000000
33.599998	-0.070534	-41.685829	-14.932934	-6.308969	-14.334300	-6.109629	0.000000	-10.000000	-0.100000	1.016667	-34.833332	1023.000000	1023.000000	2046.000000
33.619999	-0.069313	-40.964165	-14.725888	-6.347056	-14.048442	-5.842778	0.000000	-10.000000	-0.150000	4.766667	-35.000000	1023.000000	1023.000000	2046.000000
33.639999	-0.067935	-40.149666	-14.527473	-6.256291	-13.718498	-5.647405	0.000000	-10.000000	-0.216667	8.933333	-35.000000	1023.000000	1023.000000	2046.000000
33.660000	-0.066223	-39.138058	-14.222130	-6.194356	-13.362797	-5.358775	0.000000	-10.000000	-0.300000	13.100000	-35.000000	1023.000000	1023.000000	2046.000000
33.680000	-0.064323	-38.014816	-13.937815	-6.038610	-12.923366	-5.115027	0.000000	-10.000000	-0.350000	16.583334	-35.000000	1023.000000	1023.000000	2046.000000
33.700001	-0.062228	-36.776974	-13.570173	-5.911763	-12.492563	-4.802475	0.000000	-10.000000	-0.416667	19.233334	-35.000000	1023.000000	1023.000000	2046.000000
33.720001	-0.060047	-35.488007	-13.188829	-5.718307	-12.025003	-4.555869	0.000000	-10.000000	-0.483333	21.633333	-14.666667	1023.000000	1023.000000	2046.000000
33.740002	-0.057465	-33.961857	-12.870110	-5.372269	-11.360778	-4.358701	0.000000	-10.000000	-0.566667	23.800001	7.666667	1023.000000	1023.000000	2046.000000
33.759998	-0.054830	-32.404243	-12.643399	-4.956420	-10.653000	-4.151423	0.000000	-10.000000	-0.608333	25.600000	32.833332	1023.000000	1023.000000	2046.000000
33.779999	-0.052416	-30.977753	-12.332053	-4.615252	-10.068141	-3.962307	0.000000	-10.000000	-0.658333	27.316668	40.666668	1023.000000	1023.000000	2046.000000
33.799999	-0.050163	-29.646254	-11.926230	-4.295247	-9.633150	-3.791626	0.000000	-10.000000	-0.675000	28.483334	49.500000	1023.000000	1023.000000	2046.000000
33.820000	-0.048164	-28.464836	-11.472063	-4.152563	-9.254950	-3.585259	0.000000	-10.000000	-0.725000	29.633333	58.833332	1023.000000	1023.000000	2046.000000
33.840000	-0.046856	-27.691835	-10.984642	-4.215909	-9.014673	-3.476611	0.000000	-10.000000	-0.750000	30.400000	68.500000	1023.000000	1023.000000	2046.000000
33.860001	-0.045668	-26.989857	-10.364448	-4.426794	-8.886595	-3.312019	0.000000	-10.000000	-0.791667	31.366667	78.500000	1023.000000	1023.000000	2046.000000
33.880001	-0.043889	-25.938236	-9.873682	-4.477036	-8.512965	-3.074553	0.000000	-10.000000	-0.808333	32.133331	88.833336	1023.000000	1023.000000	2046.000000
33.900002	-0.041784	-24.694429	-9.541626	-4.284698	-8.170199	-2.697907	0.000000	-10.000000	-0.800000	32.166668	99.333336	1023.000000	1023.000000	2046.000000
33.919998	-0.040249	-23.787071	-9.365757	-4.057626	-7.952254	-2.411434	0.000000	-10.000000	-0.800000	32.183334	110.166664	1023.000000	1023.000000	2046.000000
33.939999	-0.039094	-23.104631	-9.198153	-3.928665	-7.863252	-2.114562	0.000000	-10.000000	-0.816667	32.333332	120.833336	1023.000000	1023.000000	2046.000000
33.959999	-0.038580	-22.800541	-9.005483	-4.135610	-7.886832	-1.772616	0.000000	-10.000000	-0.858333	33.066666	131.666672	1023.000000	1023.000000	2046.000000
33.980000	-0.038674	-22.856079	-8.874578	-4.277756	-8.066453	-1.637294	0.000000	-10.000000	-0.866667	33.766666	142.500000	1023.000000	1023.000000	2046.000000
34.000000	-0.038469	-22.735279	-8.655119	-4.438607	-8.107604	-1.533948	0.000000	-10.000000	-0.850000	34.000000	153.666672	1023.000000	1023.000000	2046.000000
34.020000	-0.037686	-22.272287	-8.219569	-4.630880	-8.080399	-1.341440	0.000000	-10.000000	-0.833333	33.833336	165.000000	1023.000000	1023.000000	2046.000000
34.040001	-0.036539	-21.594847	-7.866232	-4.668242	-7.826045	-1.234328	0.000000	-10.000000	-0.841667	33.683334	176.333328	1023.000000	1023.000000	2046.000000
34.060001	-0.035148	-20.772232	-7.596373	-4.594520	-7.460079	-1.121262	0.000000	-10.000000	-0.841667	33.250000	187.666672	1023.000000	1023.000000	2046.000000
34.080002	-0.033342	-19.705036	-7.289293	-4.471261	-7.080345	-0.864138	0.000000	-10.000000	-0.841667	33.433334	198.833328	1023.000000	1023.000000	2046.000000
34.099998	-0.031291	-18.493126	-6.923647	-4.290045	-6.674257	-0.605177	0.000000	-10.000000	-0.825000	33.350002	210.000000	1023.000000	1023.000000	2046.000000
34.119999	-0.029374	-17.360296	-6.660367	-4.092166	-6.295268	-0.312495	0.000000	-10.000000	-0.833333	33.466667	221.000000	1023.000000	1023.000000	2046.000000
34.139999	-0.027458	-16.227802	-6.377429	-3.888904	-5.896609	-0.064860	0.000000	-10.000000	-0.833333	33.200001	232.166672	1023.000000	1023.000000	2046.000000
34.160000	-0.025482	-15.059772	-6.076042	-3.667892	-5.467329	0.151491	0.000000	-10.000000	-0.866667	33.250000	243.333328	1023.000000	1023.000000	2046.000000
34.180000	-0.023555	-13.920748	-5.806802	-3.462138	-5.021334	0.369525	0.000000	-10.000000	-0.875000	33.483334	254.500000	1023.000000	1023.000000	2046.000000
34.200001	-0.021426	-12.662770	-5.404783	-3.307566	-4.563809	0.613388	0.000000	-10.000000	-0.875000	33.283333	265.666656	1023.000000	1023.000000	2046.000000
34.220001	-0.019012	-11.235919	-4.905243	-3.217577	-4.034691	0.921593	0.000000	-10.000000	-0.858333	33.116669	276.666656	1023.000000	1023.000000	2046.000000
34.240002	-0.016350	-9.662995	-4.363465	-3.149667	-3.407945	1.258081	0.000000	-10.000000	-0.833333	32.766666	287.833344	1023.000000	1023.000000	2046.000000
34.259998	-0.013704	-8.099321	-3.995373	-2.905833	-2.701325	1.503209	0.000000	-10.000000	-0.816667	32.833332	298.666656	1023.000000	1023.000000	2046.000000
34.279999	-0.011086	-6.551604	-3.680201	-2.619790	-1.971224	1.719611	0.000000	-10.000000	-0.800000	32.349998	309.666656	1023.000000	1023.000000	2046.000000
34.299999	-0.008431	-4.982891	-3.309445	-2.325314	-1.269485	1.921354	0.000000	-10.000000	-0.791667	32.133331	320.500000	1023.000000	1023.000000	2046.000000
34.320000	-0.005688	-3.361696	-2.981051	-1.956126	-0.490300	2.065781	0.000000	-10.000000	-0.766667	31.633333	331.333344	1023.000000	1023.000000	2046.000000
34.340000	-0.003036	-1.794357	-2.581812	-1.640881	0.181445	2.246891	0.000000	-10.000000	-0.750000	31.083334	342.000000	1023.000000	1023.000000	2046.000000
34.360001	-0.000784	-0.463063	-2.257447	-1.437402	0.829901	2.401885	0.000000	-10.000000	-0.725000	30.366667	352.333344	1023.000000	1023.000000	2046.000000
34.380001	0.001247	0.736694	-1.925950	-1.208467	1.358257	2.512854	0.000000	-10.000000	-0.716667	30.066668	362.500000	1023.000000	1023.000000	2046.000000
34.400002	0.003079	1.819820	-1.606352	-1.036864	1.856966	2.606070	0.000000	-10.000000	-0.700000	29.900000	372.500000	1023.000000	1023.000000	2046.000000
34.419998	0.004672	2.761325	-1.145313	-0.991402	2.223622	2.674418	0.000000	-10.000000	-0.691667	29.716667	382.500000	1023.000000	1023.000000	2046.000000
34.439999	0.006345	3.749940	-0.603882	-1.024155	2.583556	2.794421	0.000000	-10.000000	-0.683333	29.550001	392.500000	1023.000000	1023.000000	2046.000000
34.459999	0.008076	4.772902	-0.016620	-1.028442	2.937871	2.880093	0.000000	-10.000000	-0.683333	29.216667	402.500000	1023.000000	1023.000000	2046.000000
34.480000	0.009938	5.873453	0.578241	-1.067360	3.356206	3.006366	0.000000	-10.000000	-0.691667	29.300001	412.500000	1023.000000	1023.000000	2046.000000
34.500000	0.012054	7.123654	1.159432	-1.043742	3.840712	3.167251	0.000000	-10.000000	-0.691667	29.100000	422.333344	1023.000000	1023.000000	2046.000000
34.520000	0.014190	8.386256	1.722592	-0.928420	4.280038	3.312045	0.000000	-10.000000	-0.675000	29.083334	432.000000	1023.000000	1023.000000	2046.000000
34.540001	0.016430	9.710266	2.287931	-0.853231	4.749143	3.526424	0.000000	-10.000000	-0.658333	28.800001	441.666656	1023.000000	1023.000000	2046.000000
34.560001	0.018655	11.024913	2.899956	-0.735515	5.176220	3.684253	0.000000	-10.000000	-0.650000	28.683334	451.333344	1023.000000	1023.000000	2046.000000
34.580002	0.020391	12.051044	3.429877	-0.715607	5.499389	3.837387	0.000000	-10.000000	-0.650000	28.516666	461.000000	1023.000000	1023.000000	2046.000000
34.599998	0.022339	13.202552	4.050678	-0.641877	5.808293	3.985458	0.000000	-10.000000	-0.650000	28.700001	470.500000	1023.000000	1023.000000	2046.000000
34.619999	0.024494	14.475807	4.596362	-0.537556	6.187958	4.229043	0.000000	-10.000000	-0.633333	28.583334	480.000000	1023.000000	1023.000000	2046.000000
34.639999	0.026767	15.819376	5.221507	-0.438747	6.571566	4.465050	0.000000	-10.000000	-0.633333	28.683334	489.666656	1023.000000	1023.000000	2046.000000
34.660000	0.029454	17.407539	5.850049	-0.271169	7.126836	4.701824	0.000000	-10.000000	-0.625000	28.583334	499.166656	1023.000000	1023.000000	2046.000000
34.680000	0.032251	19.060265	6.471940	-0.064641	7.697488	4.955477	0.000000	-10.000000	-0.633333	28.666668	508.833344	1023.000000	1023.000000	2046.000000
34.700001	0.035041	20.709000	7.143726	0.084557	8.162910	5.317808	0.000000	-10.000000	-0.625000	28.883333	518.333313	1023.000000	1023.000000	2046.000000
34.720001	0.037742	22.305378	7.907125	0.175175	8.565055	5.658023	0.000000	-10.000000	-0.633333	28.550001	528.000000	1023.000000	1023.000000	2046.000000
34.740002	0.039775	23.507221	8.635983	0.117100	8.840845	5.913293	0.000000	-10.000000	-0.616667	28.416668	537.500000	1023.000000	1023.000000	2046.000000
34.759998	0.041715	24.653271	9.317831	0.094202	9.168159	6.073079	0.000000	-10.000000	-0.616667	27.933334	547.000000	1023.000000	1023.000000	2046.000000
34.779999	0.043634	25.787819	9.661800	0.309317	9.723605	6.093095	0.000000	-10.000000	-0.591667	27.700001	556.333313	1023.000000	1023.000000	2046.000000
34.799999	0.045480	26.878481	9.758606	0.861228	10.020179	6.238468	0.000000	-10.000000	-0.583333	27.049999	565.666687	1023.000000	1023.000000	2046.000000
34.820000	0.046233	27.323982	9.346962	1.488164	10.223063	6.265794	0.000000	-10.000000	-0.533333	26.583334	574.833313	1023.000000	1023.000000	2046.000000
34.840000	0.046124	27.259560	9.003056	1.912676	10.166298	6.177530	0.000000	-10.000000	-0.508333	25.466667	583.833313	1023.000000	1023.000000	2046.000000
34.860001	0.045127	26.670216	8.877809	1.854640	9.975303	5.962464	0.000000	-10.000000	-0.466667	24.466667	592.500000	1023.000000	1023.000000	2046.000000
34.880001	0.043479	25.695955	8.821701	1.492799	9.631907	5.749548	0.000000	-10.000000	-0.425000	22.916666	600.833313	1023.000000	1023.000000	2046.000000
34.900002	0.041346	24.435226	8.673572	1.164882	9.180160	5.416612	0.000000	-10.000000	-0.358333	21.366667	608.833313	1023.000000	1023.000000	2046.000000
34.919998	0.039507	23.348759	8.564218	0.910935	8.695526	5.178080	0.000000	-10.000000	-0.291667	19.450001	616.333313	1023.000000	1023.000000	2046.000000
34.939999	0.038683	22.861731	8.455493	0.908248	8.444331	5.053660	0.000000	-10.000000	-0.258333	17.466667	623.166687	1023.000000	1023.000000	2046.000000
34.959999	0.038088	22.510082	8.284902	0.978995	8.303867	4.942317	0.000000	-10.000000	-0.216667	15.716667	629.333313	1023.000000	1023.000000	2046.000000
34.980000	0.037993	22.453869	8.272553	1.046968	8.137721	4.996626	0.000000	-10.000000	-0.183333	13.833334	634.833313	1023.000000	1023.000000	2046.000000
35.000000	0.037895	22.396090	8.180346	1.203755	8.029300	4.982689	0.000000	-10.000000	-0.133333	11.616667	639.666687	1023.000000	1023.000000	2046.000000
35.020000	0.037983	22.447977	8.185720	1.269734	7.871812	5.120710	0.000000	-10.000000	-0.100000	9.283334	643.833313	1023.000000	1023.000000	2046.000000
35.040001	0.038125	22.532129	8.204483	1.266663	7.765331	5.295651	0.000000	-10.000000	-0.066667	6.666667	647.333313	1023.000000	1023.000000	2046.000000
35.060001	0.038363	22.672358	8.265001	1.280420	7.697803	5.429134	0.000000	-10.000000	-0.050000	3.133333	650.166687	1023.000000	1023.000000	2046.000000
35.080002	0.038378	22.681622	8.350644	1.151252	7.623571	5.556154	0.000000	-10.000000	-0.041667	-0.233333	652.000000	1023.000000	1023.000000	2046.000000
35.099998	0.038229	22.593443	8.257981	1.161522	7.731233	5.442706	0.000000	-10.000000	-0.050000	-3.316667	652.833313	1023.000000	1023.000000	2046.000000
35.119999	0.038198	22.575050	8.008903	1.432101	7.969650	5.164397	0.000000	-10.000000	-0.033333	-5.483334	653.000000	1023.000000	1023.000000	2046.000000
35.139999	0.038510	22.759468	7.736977	1.634440	8.287964	5.100087	0.000000	-10.000000	-0.016667	-7.600000	653.000000	1023.000000	1023.000000	2046.000000
35.160000	0.038600	22.812506	7.389249	1.884129	8.517530	5.021596	0.000000	-10.000000	0.000000	-9.450000	653.000000	1023.000000	1023.000000	2046.000000
35.180000	0.038379	22.682014	7.083709	1.938502	8.663062	4.996741	0.000000	-10.000000	0.000000	-10.450000	653.000000	1023.000000	1023.000000	2046.000000
35.200001	0.037790	22.333652	6.769556	1.891468	8.748405	4.924222	0.000000	-10.000000	0.008333	-11.066667	653.000000	1023.000000	1023.000000	2046.000000
35.220001	0.036852	21.779631	6.461983	1.805002	8.694669	4.817978	0.000000	-10.000000	0.008333	-11.316667	649.333313	1023.000000	1023.000000	2046.000000
35.240002	0.035761	21.134579	6.236658	1.670394	8.504923	4.722603	0.000000	-10.000000	0.016667	-11.633333	641.333313	1023.000000	1023.000000	2046.000000
35.259998	0.034563	20.426899	6.106806	1.388769	8.113469	4.817856	0.000000	-10.000000	0.016667	-12.016666	632.000000	1023.000000	1023.000000	2046.000000
35.279999	0.033480	19.786383	6.120433	1.085608	7.671578	4.908764	0.000000	-10.000000	0.025000	-12.616667	624.666687	1023.000000	1023.000000	2046.000000
35.299999	0.033295	19.677578	6.387999	0.687251	7.378150	5.224179	0.000000	-10.000000	0.033333	-13.333333	620.333313	1023.000000	1023.000000	2046.000000
35.320000	0.032800	19.384829	6.553739	0.493865	7.200543	5.136682	0.000000	-10.000000	0.033333	-14.016666	615.666687	1023.000000	1023.000000	2046.000000
35.340000	0.032122	18.984163	6.420074	0.540733	7.151261	4.872096	0.000000	-10.000000	0.041667	-14.500000	611.166687	1023.000000	1023.000000	2046.000000
35.360001	0.031763	18.771896	6.244336	0.650651	7.188133	4.688777	0.000000	-10.000000	0.041667	-14.750000	606.333313	1023.000000	1023.000000	2046.000000
35.380001	0.031588	18.668699	6.027968	0.801789	7.288272	4.550670	0.000000	-10.000000	0.050000	-15.000000	601.500000	1023.000000	1023.000000	2046.000000
35.400002	0.031336	18.519779	5.852156	0.972087	7.260636	4.434899	0.000000	-10.000000	0.066667	-15.383333	596.500000	1023.000000	1023.000000	2046.000000
35.419998	0.031055	18.353697	5.728673	1.043016	7.132235	4.449771	0.000000	-10.000000	0.100000	-15.933333	591.333313	1023.000000	1023.000000	2046.000000
35.439999	0.030885	18.253111	5.640344	1.137663	7.036532	4.438573	0.000000	-10.000000	0.133333	-16.600000	586.000000	1023.000000	1023.000000	2046.000000
35.459999	0.030570	18.067045	5.469208	1.221397	6.906856	4.469583	0.000000	-10.000000	0.150000	-17.150000	580.333313	1023.000000	1023.000000	2046.000000
35.480000	0.029929	17.688192	5.287537	1.316680	6.627470	4.456505	0.000000	-10.000000	0.158333	-17.666666	574.500000	1023.000000	1023.000000	2046.000000
35.500000	0.029142	17.222637	5.051200	1.358943	6.360519	4.451974	0.000000	-10.000000	0.166667	-18.166666	568.500000	1023.000000	1023.000000	2046.000000
35.520000	0.028461	16.820465	4.880204	1.365713	6.140965	4.433583	0.000000	-10.000000	0.175000	-18.549999	562.500000	1023.000000	1023.000000	2046.000000
35.540001	0.027703	16.372183	4.657766	1.387296	5.931171	4.395951	0.000000	-10.000000	0.175000	-18.833334	556.500000	1023.000000	1023.000000	2046.000000
35.560001	0.027476	16.238182	4.624044	1.465013	5.721536	4.427589	0.000000	-10.000000	0.175000	-18.933334	550.166687	1023.000000	1023.000000	2046.000000
35.580002	0.027192	16.070393	4.541996	1.560927	5.571242	4.396228	0.000000	-10.000000	0.175000	-19.116667	543.833313	1023.000000	1023.000000	2046.000000
35.599998	0.026644	15.746367	4.430148	1.588300	5.313677	4.414241	0.000000	-10.000000	0.183333	-19.350000	537.333313	1023.000000	1023.000000	2046.000000
35.619999	0.025217	14.903095	4.228327	1.512557	4.698328	4.463882	0.000000	-10.000000	0.191667	-19.750000	531.000000	1023.000000	1023.000000	2046.000000
35.639999	0.023695	14.003786	3.740311	1.595013	4.143685	4.524776	0.000000	-10.000000	0.200000	-20.233334	524.333313	1023.000000	1023.000000	2046.000000
35.660000	0.022198	13.119252	3.270355	1.820521	3.405302	4.623075	0.000000	-10.000000	0.233333	-20.766666	517.500000	1023.000000	1023.000000	2046.000000
35.680000	0.020223	11.951663	2.711161	1.874790	2.764771	4.600941	0.000000	-10.000000	0.233333	-20.983334	510.500000	1023.000000	1023.000000	2046.000000
35.700001	0.018493	10.929276	2.366531	1.841239	2.215113	4.506392	0.000000	-10.000000	0.216667	-20.633333	503.500000	1023.000000	1023.000000	2046.000000
35.720001	0.016573	9.794403	2.259713	1.450254	1.736159	4.348278	0.000000	-10.000000	0.158333	-19.350000	496.666656	1023.000000	1023.000000	2046.000000
35.740002	0.014176	8.378201	2.127440	1.006645	1.146373	4.097743	0.000000	-10.000000	0.125000	-17.616667	490.333344	1023.000000	1023.000000	2046.000000
35.759998	0.011847	7.001777	1.920490	0.688533	0.549838	3.842917	0.000000	-10.000000	0.075000	-15.066667	484.500000	1023.000000	1023.000000	2046.000000
35.779999	0.009853	5.823010	1.654428	0.477100	0.046756	3.644727	0.000000	-10.000000	0.033333	-12.516666	479.500000	1023.000000	1023.000000	2046.000000
35.799999	0.008360	4.940780	1.459144	0.370944	-0.346733	3.457425	0.000000	-10.000000	0.000000	-10.550000	475.166656	1023.000000	1023.000000	2046.000000
35.820000	0.007204	4.257525	1.232165	0.330222	-0.604617	3.299756	0.000000	-10.000000	0.000000	-9.916667	471.500000	1023.000000	1023.000000	2046.000000
35.840000	0.006282	3.712800	1.006705	0.394264	-0.770296	3.082128	0.000000	-10.000000	0.000000	-10.116667	468.166656	1023.000000	1023.000000	2046.000000
35.860001	0.005705	3.371505	0.751475	0.470559	-0.788115	2.937586	0.000000	-10.000000	0.008333	-10.333334	464.833344	1023.000000	1023.000000	2046.000000
35.880001	0.005040	2.978641	0.379943	0.568977	-0.730405	2.760126	0.000000	-10.000000	0.008333	-10.400001	461.500000	1023.000000	1023.000000	2046.000000
35.900002	0.004543	2.684951	0.134860	0.668298	-0.757811	2.639603	0.000000	-10.000000	0.008333	-10.483334	458.000000	1023.000000	1023.000000	2046.000000
35.919998	0.003880	2.293050	-0.112076	0.586152	-0.792822	2.611796	0.000000	-10.000000	0.000000	-10.466667	454.500000	1023.000000	1023.000000	2046.000000
35.939999	0.003324	1.964617	-0.130852	0.450574	-0.970898	2.615793	0.000000	-10.000000	0.000000	-10.500000	451.000000	1023.000000	1023.000000	2046.000000
35.959999	0.003010	1.778784	-0.247438	0.430833	-0.969396	2.564786	0.000000	-10.000000	0.000000	-10.116667	447.500000	1023.000000	1023.000000	2046.000000
35.980000	0.002948	1.742069	-0.382027	0.517167	-0.834859	2.441788	0.000000	-10.000000	0.000000	-9.433333	444.000000	1023.000000	1023.000000	2046.000000
36.000000	0.003097	1.830439	-0.448631	0.442567	-0.669214	2.505717	0.000000	-10.000000	0.000000	-9.050000	440.833344	1023.000000	1023.000000	2046.000000
36.020000	0.002912	1.721051	-0.578926	0.363058	-0.604458	2.541377	0.000000	-10.000000	0.000000	-9.450000	437.833344	1023.000000	1023.000000	2046.000000
36.040001	0.002709	1.601038	-0.949766	0.472078	-0.388267	2.466992	0.000000	-10.000000	0.008333	-10.583333	434.666656	1023.000000	1023.000000	2046.000000
36.060001	0.002615	1.545268	-1.279207	0.594295	-0.233108	2.463289	0.000000	-10.000000	0.008333	-11.500000	431.000000	1023.000000	1023.000000	2046.000000
36.080002	0.002568	1.517668	-1.601549	0.730039	-0.046547	2.435726	0.000000	-10.000000	0.025000	-12.050000	427.000000	1023.000000	1023.000000	2046.000000
36.099998	0.002389	1.411652	-1.868762	0.842176	0.109947	2.328290	0.000000	-10.000000	0.033333	-12.433333	423.000000	1023.000000	1023.000000	2046.000000
36.119999	0.002031	1.200499	-2.106723	0.815484	0.162087	2.329652	0.000000	-10.000000	0.050000	-12.933333	419.000000	1023.000000	1023.000000	2046.000000
36.139999	0.001337	0.789950	-2.319565	0.648745	0.098895	2.361876	0.000000	-10.000000	0.050000	-13.483334	414.666656	1023.000000	1023.000000	2046.000000
36.160000	0.000091	0.053817	-2.461548	0.373599	-0.224874	2.366640	0.000000	-10.000000	0.033333	-13.533334	410.333344	1023.000000	1023.000000	2046.000000
36.180000	-0.001151	-0.680135	-2.536976	0.145595	-0.547362	2.258607	0.000000	-10.000000	-0.025000	-11.016666	405.666656	1023.000000	1023.000000	2046.000000
36.200001	-0.001821	-1.076263	-2.524596	-0.035892	-0.784660	2.268884	0.000000	-10.000000	-0.066667	-4.800000	402.000000	1023.000000	1023.000000	2046.000000
36.220001	-0.001998	-1.180916	-2.453369	-0.115193	-0.865435	2.253082	0.000000	-10.000000	-0.091667	1.100000	399.666656	1023.000000	1023.000000	2046.000000
36.240002	-0.001616	-0.955194	-2.296279	-0.147988	-0.825132	2.314205	0.000000	-10.000000	-0.075000	3.516667	399.000000	1023.000000	1023.000000	2046.000000
36.259998	-0.000890	-0.526170	-1.944513	-0.251641	-0.793587	2.463571	0.000000	-10.000000	-0.075000	1.966667	399.000000	1023.000000	1023.000000	2046.000000
36.279999	0.000795	0.469592	-1.394661	-0.320921	-0.570632	2.755806	0.000000	-10.000000	-0.075000	0.416667	399.000000	1023.000000	1023.000000	2046.000000
36.299999	0.002805	1.657729	-0.772996	-0.416855	-0.213116	3.060696	0.000000	-10.000000	-0.075000	0.000000	399.000000	1023.000000	1023.000000	2046.000000
36.320000	0.004487	2.651589	-0.269751	-0.383005	0.152542	3.151803	0.000000	-10.000000	-0.075000	0.000000	399.000000	1023.000000	1023.000000	2046.000000
36.340000	0.005959	3.521989	-0.043476	-0.226187	0.642244	3.149409	0.000000	-10.000000	-0.075000	0.000000	399.000000	1023.000000	1023.000000	2046.000000
36.360001	0.007501	4.432856	0.169183	-0.018628	1.118803	3.163498	0.000000	-10.000000	-0.083333	0.000000	399.000000	1023.000000	1023.000000	2046.000000
36.380001	0.009295	5.493368	0.245506	0.375337	1.764816	3.107709	0.000000	-10.000000	-0.083333	0.000000	399.000000	1023.000000	1023.000000	2046.000000
36.400002	0.010827	6.398530	0.129935	0.759952	2.398095	3.110548	0.000000	-10.000000	-0.083333	0.000000	399.000000	1023.000000	1023.000000	2046.000000
36.419998	0.011938	7.055119	0.129346	0.907381	2.792425	3.225966	0.000000	-10.000000	-0.075000	0.000000	399.000000	1023.000000	1023.000000	2046.000000
36.439999	0.012394	7.324692	0.127082	0.902929	3.004155	3.290526	0.000000	-10.000000	-0.075000	0.000000	399.000000	1023.000000	1023.000000	2046.000000
36.459999	0.012089	7.144394	0.264542	0.773471	2.859195	3.247187	0.000000	-10.000000	-0.083333	0.000000	399.000000	1023.000000	1023.000000	2046.000000
36.480000	0.011994	7.088663	0.380471	0.747908	2.698041	3.262244	0.000000	-10.000000	-0.083333	0.000000	399.000000	1023.000000	1023.000000	2046.000000
36.500000	0.012081	7.139827	0.567607	0.730760	2.489542	3.351918	0.000000	-10.000000	-0.083333	0.000000	399.000000	1023.000000	1023.000000	2046.000000
36.520000	0.012328	7.285626	0.818709	0.689117	2.292767	3.485032	0.000000	-10.000000	-0.083333	0.000000	399.000000	1023.000000	1023.000000	2046.000000
36.540001	0.012650	7.476046	1.017755	0.649035	2.120519	3.688737	0.000000	-10.000000	-0.083333	0.000000	399.000000	1023.000000	1023.000000	2046.000000
36.560001	0.012822	7.578052	0.986390	0.761312	2.008491	3.821859	0.000000	-10.000000	-0.083333	0.000000	399.000000	1023.000000	1023.000000	2046.000000
36.580002	0.012865	7.603439	0.704420	1.174836	1.617276	4.106908	0.000000	-10.000000	-0.083333	0.000000	399.000000	1023.000000	1023.000000	2046.000000
36.599998	0.011698	6.913744	0.037566	1.580121	1.147294	4.148764	0.000000	-10.000000	-0.075000	0.000000	399.000000	1023.000000	1023.000000	2046.000000
36.619999	0.010346	6.114691	-0.647188	1.945050	0.808960	4.007869	0.000000	-10.000000	-0.083333	0.000000	399.000000	1023.000000	1023.000000	2046.000000
36.639999	0.008381	4.953278	-1.157190	1.927301	0.459687	3.723480	0.000000	-10.000000	-0.075000	0.000000	399.000000	1023.000000	1023.000000	2046.000000
36.660000	0.006148	3.633652	-1.587664	1.835048	0.022615	3.363653	0.000000	-10.000000	-0.083333	0.000000	399.000000	1023.000000	1023.000000	2046.000000
36.680000	0.003941	2.328868	-2.058902	1.797107	-0.442699	3.033361	0.000000	-10.000000	-0.075000	0.000000	399.000000	1023.000000	1023.000000	2046.000000
36.700001	0.002028	1.198318	-2.323967	1.716701	-1.012765	2.818350	0.000000	-10.000000	-0.075000	0.000000	399.000000	1023.000000	1023.000000	2046.000000
36.720001	0.000663	0.391969	-2.559595	1.769705	-1.427610	2.609468	0.000000	-10.000000	-0.075000	0.000000	399.000000	1023.000000	1023.000000	2046.000000
36.740002	0.000022	0.013122	-2.818133	1.986390	-1.618994	2.463860	0.000000	-10.000000	-0.066667	0.000000	399.000000	1023.000000	1023.000000	2046.000000
36.759998	-0.000472	-0.279235	-3.142612	2.174049	-1.767957	2.457284	0.000000	-10.000000	-0.058333	0.000000	399.000000	1023.000000	1023.000000	2046.000000
36.779999	-0.000800	-0.472754	-3.434370	2.405414	-1.887466	2.443668	0.000000	-10.000000	-0.058333	0.000000	399.000000	1023.000000	1023.000000	2046.000000
36.799999	-0.001184	-0.699634	-3.751797	2.562459	-1.917112	2.406816	0.000000	-10.000000	-0.075000	0.000000	399.000000	1023.000000	1023.000000	2046.000000
36.820000	-0.001520	-0.898545	-3.983774	2.664074	-2.035434	2.456589	0.000000	-10.000000	-0.091667	0.000000	399.000000	1023.000000	1023.000000	2046.000000
36.840000	-0.002060	-1.217440	-4.132860	2.590186	-2.239620	2.564855	0.000000	-10.000000	-0.100000	0.300000	399.000000	1023.000000	1023.000000	2046.000000
36.860001	-0.002478	-1.464580	-4.225569	2.540040	-2.405680	2.626629	0.000000	-10.000000	-0.100000	1.283333	399.000000	1023.000000	1023.000000	2046.000000
36.880001	-0.003414	-2.017851	-4.305273	2.390762	-2.714190	2.610850	0.000000	-10.000000	-0.125000	3.100000	399.000000	1023.000000	1023.000000	2046.000000
36.900002	-0.004069	-2.404859	-4.359378	2.235672	-2.929001	2.647848	0.000000	-10.000000	-0.141667	6.216667	399.000000	1023.000000	1023.000000	2046.000000
36.919998	-0.004671	-2.760376	-4.315919	2.060918	-3.206759	2.701384	0.000000	-10.000000	-0.175000	8.516666	399.000000	1023.000000	1023.000000	2046.000000
36.939999	-0.004572	-2.702030	-4.202289	1.923147	-3.340483	2.917595	0.000000	-10.000000	-0.150000	9.416667	399.000000	1023.000000	1023.000000	2046.000000
36.959999	-0.004332	-2.560438	-4.265296	1.951885	-3.324653	3.077626	0.000000	-10.000000	-0.141667	7.833333	399.000000	1023.000000	1023.000000	2046.000000
36.980000	-0.004127	-2.439169	-4.392414	2.014953	-3.380687	3.318978	0.000000	-10.000000	-0.066667	4.750000	399.000000	1023.000000	1023.000000	2046.000000
37.000000	-0.004312	-2.548303	-4.542281	2.017490	-3.394338	3.370826	0.000000	-10.000000	0.000000	-2.666667	399.000000	1023.000000	1023.000000	2046.000000
37.020000	-0.004960	-2.931251	-4.877512	2.014201	-3.291839	3.223899	0.000000	-10.000000	0.083333	-9.950000	397.500000	1023.000000	1023.000000	2046.000000
37.040001	-0.005992	-3.541517	-5.244854	1.966927	-3.321093	3.057504	0.000000	-10.000000	0.158333	-16.300001	394.166656	1023.000000	1023.000000	2046.000000
37.060001	-0.007213	-4.263077	-5.584893	1.798483	-3.492696	3.016029	0.000000	-10.000000	0.216667	-19.066668	388.833344	1023.000000	1023.000000	2046.000000
37.080002	-0.008378	-4.951525	-5.978403	1.831725	-3.606379	2.801533	0.000000	-10.000000	0.275000	-20.833334	382.500000	1023.000000	1023.000000	2046.000000
37.099998	-0.009649	-5.702816	-6.665505	2.008170	-3.580918	2.535436	0.000000	-10.000000	0.308333	-22.366667	375.500000	1023.000000	1023.000000	2046.000000
37.119999	-0.011107	-6.564482	-7.052089	2.003462	-3.877263	2.361408	0.000000	-10.000000	0.333333	-23.000000	367.833344	1023.000000	1023.000000	2046.000000
37.139999	-0.012532	-7.406435	-7.424165	2.016926	-4.192591	2.193395	0.000000	-10.000000	0.375000	-24.233334	360.000000	1023.000000	1023.000000	2046.000000
37.160000	-0.013813	-8.163348	-7.883930	2.026970	-4.379566	2.073178	0.000000	-10.000000	0.408333	-25.150002	352.000000	1023.000000	1023.000000	2046.000000
37.180000	-0.015559	-9.195114	-8.277783	1.908754	-4.825768	1.999683	0.000000	-10.000000	0.458333	-26.200001	343.666656	1023.000000	1023.000000	2046.000000
37.200001	-0.017862	-10.556501	-8.639905	1.656303	-5.461668	1.888768	0.000000	-10.000000	0.483333	-27.183334	335.000000	1023.000000	1023.000000	2046.000000
37.220001	-0.020125	-11.893700	-8.863995	1.404697	-6.221905	1.787502	0.000000	-10.000000	0.500000	-28.133333	325.833344	1023.000000	1023.000000	2046.000000
37.240002	-0.022128	-13.077786	-9.111787	1.206473	-6.839772	1.667300	0.000000	-10.000000	0.516667	-28.666668	316.500000	1023.000000	1023.000000	2046.000000
37.259998	-0.024054	-14.216137	-9.296153	1.046028	-7.534129	1.568116	0.000000	-10.000000	0.541667	-28.983334	307.000000	1023.000000	1023.000000	2046.000000
37.279999	-0.025633	-15.148932	-9.368565	0.886028	-8.154429	1.488035	0.000000	-10.000000	0.575000	-29.150000	297.333344	1023.000000	1023.000000	2046.000000
37.299999	-0.026382	-15.591902	-9.317360	0.799480	-8.545172	1.471150	0.000000	-10.000000	0.583333	-29.483334	287.500000	1023.000000	1023.000000	2046.000000
37.320000	-0.026636	-15.741930	-9.164469	0.695441	-8.789666	1.516764	0.000000	-10.000000	0.583333	-29.533333	277.500000	1023.000000	1023.000000	2046.000000
37.340000	-0.026943	-15.923251	-9.112358	0.666423	-8.960711	1.483396	0.000000	-10.000000	0.566667	-29.483334	267.666656	1023.000000	1023.000000	2046.000000
37.360001	-0.027145	-16.042635	-9.101764	0.730161	-8.993159	1.322126	0.000000	-10.000000	0.550000	-29.033333	258.000000	1023.000000	1023.000000	2046.000000
37.380001	-0.027811	-16.436192	-9.288589	0.824802	-8.999989	1.027586	0.000000	-10.000000	0.533333	-28.683334	248.333328	1023.000000	1023.000000	2046.000000
37.400002	-0.028576	-16.888237	-9.545470	0.891730	-9.011883	0.777385	0.000000	-10.000000	0.516667	-28.166668	238.833328	1023.000000	1023.000000	2046.000000
37.419998	-0.029473	-17.418739	-10.010894	1.095579	-9.086633	0.583209	0.000000	-10.000000	0.508333	-27.900000	229.333328	1023.000000	1023.000000	2046.000000
37.439999	-0.030311	-17.913517	-10.511564	1.322806	-9.296965	0.572206	0.000000	-10.000000	0.500000	-27.766666	220.000000	1023.000000	1023.000000	2046.000000
37.459999	-0.032105	-18.973780	-11.158134	1.510877	-9.640767	0.314244	0.000000	-10.000000	0.483333	-27.883333	210.666672	1023.000000	1023.000000	2046.000000
37.480000	-0.034297	-20.269623	-11.618114	1.387872	-10.041412	0.002032	0.000000	-10.000000	0.458333	-27.566668	201.333328	1023.000000	1023.000000	2046.000000
37.500000	-0.037757	-22.314268	-11.910117	0.689743	-10.680745	-0.413148	0.000000	-10.000000	0.425000	-26.900002	192.166672	1023.000000	1023.000000	2046.000000
37.520000	-0.041784	-24.694489	-12.042965	-0.102732	-11.503428	-1.045363	0.000000	-10.000000	0.408333	-26.116667	183.166672	1023.000000	1023.000000	2046.000000
37.540001	-0.045492	-26.885860	-12.015382	-0.889579	-12.466430	-1.514470	0.000000	-10.000000	0.400000	-25.316668	174.500000	1023.000000	1023.000000	2046.000000
37.560001	-0.047949	-28.338078	-11.869303	-1.443238	-13.111732	-1.913805	0.000000	-10.000000	0.400000	-24.733334	166.166672	1023.000000	1023.000000	2046.000000
37.580002	-0.049546	-29.281733	-11.791558	-1.830805	-13.480367	-2.179003	0.000000	-10.000000	0.375000	-24.116667	158.000000	1023.000000	1023.000000	2046.000000
37.599998	-0.050733	-29.983191	-11.717377	-2.141450	-13.727371	-2.396993	0.000000	-10.000000	0.350000	-23.816668	150.000000	1023.000000	1023.000000	2046.000000
37.619999	-0.051440	-30.400898	-11.602737	-2.411644	-13.843987	-2.542530	0.000000	-10.000000	0.316667	-23.650000	142.000000	1023.000000	1023.000000	2046.000000
37.639999	-0.052153	-30.822311	-11.815427	-2.476332	-13.726365	-2.804188	0.000000	-10.000000	0.308333	-23.383333	134.000000	1023.000000	1023.000000	2046.000000
37.660000	-0.052901	-31.264601	-12.080602	-2.411343	-13.652233	-3.120422	0.000000	-10.000000	0.308333	-23.133333	126.000000	1023.000000	1023.000000	2046.000000
37.680000	-0.053147	-31.409826	-12.525777	-2.196012	-13.301895	-3.386141	0.000000	-10.000000	0.308333	-22.650000	118.333336	1023.000000	1023.000000	2046.000000
37.700001	-0.053473	-31.602535	-12.917053	-2.058077	-13.033278	-3.594126	0.000000	-10.000000	0.300000	-22.316668	110.666664	1023.000000	1023.000000	2046.000000
37.720001	-0.054154	-32.004742	-13.262796	-2.166546	-12.999795	-3.575603	0.000000	-10.000000	0.283333	-21.833334	103.333336	1023.000000	1023.000000	2046.000000
37.740002	-0.055321	-32.694805	-13.403273	-2.448766	-13.186373	-3.656394	0.000000	-10.000000	0.275000	-21.450001	96.000000	1023.000000	1023.000000	2046.000000
37.759998	-0.056752	-33.540619	-13.534028	-2.764112	-13.413198	-3.829283	0.000000	-10.000000	0.266667	-21.033335	89.000000	1023.000000	1023.000000	2046.000000
37.779999	-0.058272	-34.438992	-13.571186	-3.127360	-13.765463	-3.974983	0.000000	-10.000000	0.225000	-20.683334	82.000000	1023.000000	1023.000000	2046.000000
37.799999	-0.059377	-35.092037	-13.493060	-3.417682	-14.209915	-3.971381	0.000000	-10.000000	0.200000	-20.300001	75.000000	1023.000000	1023.000000	2046.000000
37.820000	-0.059239	-35.009979	-13.403446	-3.621396	-14.279913	-3.705227	0.000000	-10.000000	0.175000	-19.933334	68.166664	1023.000000	1023.000000	2046.000000
37.840000	-0.059149	-34.957146	-13.448454	-3.665713	-14.131303	-3.711677	0.000000	-10.000000	0.175000	-19.500000	61.500000	1023.000000	1023.000000	2046.000000
37.860001	-0.059232	-35.006210	-13.879341	-3.399967	-13.724582	-4.002321	0.000000	-10.000000	0.166667	-18.966667	55.000000	1023.000000	1023.000000	2046.000000
37.880001	-0.059317	-35.056076	-14.393384	-3.097308	-13.270163	-4.295223	0.000000	-10.000000	0.158333	-18.650000	48.666668	1023.000000	1023.000000	2046.000000
37.900002	-0.059954	-35.433056	-14.928193	-3.042124	-12.990493	-4.472244	0.000000	-10.000000	0.166667	-18.183334	42.500000	1023.000000	1023.000000	2046.000000
37.919998	-0.060734	-35.893784	-15.259309	-3.120407	-13.012545	-4.501525	0.000000	-10.000000	0.158333	-17.883333	36.500000	1023.000000	1023.000000	2046.000000
37.939999	-0.061897	-36.580952	-15.485150	-3.331181	-13.210818	-4.553802	0.000000	-10.000000	0.150000	-17.266666	30.500000	1023.000000	1023.000000	2046.000000
37.959999	-0.063729	-37.664104	-15.776029	-3.572051	-13.533257	-4.782767	0.000000	-10.000000	0.125000	-16.783333	24.666666	1023.000000	1023.000000	2046.000000
37.980000	-0.065907	-38.950836	-15.927444	-3.937914	-14.058147	-5.027332	0.000000	-10.000000	0.108333	-16.083334	19.000000	1023.000000	1023.000000	2046.000000
38.000000	-0.067706	-40.014088	-15.969117	-4.269667	-14.547170	-5.228134	0.000000	-10.000000	0.100000	-15.600000	13.666667	1023.000000	1023.000000	2046.000000
38.020000	-0.068430	-40.441917	-15.795022	-4.552111	-14.835944	-5.258839	0.000000	-10.000000	0.075000	-14.800000	8.500000	1023.000000	1023.000000	2046.000000
38.040001	-0.068559	-40.518112	-15.582644	-4.697152	-14.946720	-5.291595	0.000000	-10.000000	0.058333	-14.300000	3.666667	1023.000000	1023.000000	2046.000000
38.060001	-0.068262	-40.342655	-15.298056	-4.897771	-14.940701	-5.206127	0.000000	-10.000000	0.033333	-13.583334	-0.833333	1023.000000	1023.000000	2046.000000
38.080002	-0.068311	-40.372025	-15.161780	-4.990842	-14.965631	-5.253773	0.000000	-10.000000	0.033333	-13.183333	-5.000000	1023.000000	1023.000000	2046.000000
38.099998	-0.068213	-40.313858	-15.086214	-5.061880	-14.855377	-5.310386	0.000000	-10.000000	0.016667	-12.633333	-9.333333	1023.000000	1023.000000	2046.000000
38.119999	-0.068043	-40.213516	-15.030861	-5.053570	-14.716151	-5.412934	0.000000	-10.000000	0.008333	-12.300000	-13.666667	1023.000000	1023.000000	2046.000000
38.139999	-0.067457	-39.866894	-15.129578	-4.807734	-14.333917	-5.595665	0.000000	-10.000000	0.000000	-11.766666	-18.000000	1023.000000	1023.000000	2046.000000
38.160000	-0.066840	-39.502651	-15.257049	-4.557451	-13.929704	-5.758449	0.000000	-10.000000	0.000000	-10.983334	-21.666666	1023.000000	1023.000000	2046.000000
38.180000	-0.066059	-39.040794	-15.252137	-4.390660	-13.595815	-5.802184	0.000000	-10.000000	0.000000	-9.800000	-25.166666	1023.000000	1023.000000	2046.000000
38.200001	-0.065496	-38.707943	-15.231107	-4.301795	-13.348856	-5.826185	0.000000	-10.000000	0.000000	-8.700000	-28.333334	1023.000000	1023.000000	2046.000000
38.220001	-0.064988	-38.407764	-15.100842	-4.195069	-13.212956	-5.898898	0.000000	-10.000000	0.000000	-8.000000	-30.500000	1023.000000	1023.000000	2046.000000
38.240002	-0.064823	-38.310139	-15.040526	-4.226261	-13.183391	-5.859962	0.000000	-10.000000	-0.016667	-7.316667	-33.166668	1023.000000	1023.000000	2046.000000
38.259998	-0.065039	-38.438061	-15.111952	-4.179759	-13.231558	-5.914792	0.000000	-10.000000	-0.033333	-6.650000	-35.500000	1023.000000	1023.000000	2046.000000
38.279999	-0.065324	-38.606384	-15.145919	-4.226084	-13.469424	-5.764955	0.000000	-10.000000	-0.058333	-5.766667	-38.500000	1023.000000	1023.000000	2046.000000
38.299999	-0.065969	-38.987877	-15.341925	-4.253678	-13.648906	-5.743369	0.000000	-10.000000	-0.075000	-4.183333	-40.500000	1023.000000	1023.000000	2046.000000
38.320000	-0.067388	-39.826443	-15.517611	-4.363734	-13.945130	-5.999967	0.000000	-10.000000	-0.108333	-0.866667	-42.000000	1023.000000	1023.000000	2046.000000
38.340000	-0.068462	-40.461079	-15.426163	-4.746600	-14.176086	-6.112230	0.000000	-10.000000	-0.158333	4.150000	-42.833332	1023.000000	1023.000000	2046.000000
38.360001	-0.069421	-41.027672	-15.215981	-5.223066	-14.394349	-6.194275	0.000000	-10.000000	-0.225000	9.800000	-43.000000	1023.000000	1023.000000	2046.000000
38.380001	-0.069925	-41.325523	-14.901919	-5.605860	-14.590260	-6.227486	0.000000	-10.000000	-0.308333	14.366667	-43.000000	1023.000000	1023.000000	2046.000000
38.400002	-0.069667	-41.173008	-14.395970	-5.955163	-14.702664	-6.119211	0.000000	-10.000000	-0.375000	17.816668	-43.000000	1023.000000	1023.000000	2046.000000
38.419998	-0.068564	-40.521599	-13.829151	-6.226697	-14.587642	-5.878108	0.000000	-10.000000	-0.450000	20.283333	-31.833334	1023.000000	1023.000000	2046.000000
38.439999	-0.067055	-39.629284	-13.261883	-6.451464	-14.349528	-5.566407	0.000000	-10.000000	-0.491667	22.450001	-8.833333	1023.000000	1023.000000	2046.000000
38.459999	-0.065212	-38.540462	-12.783287	-6.575824	-13.941096	-5.240255	0.000000	-10.000000	-0.541667	24.166666	16.833334	1023.000000	1023.000000	2046.000000
38.480000	-0.063190	-37.345562	-12.482935	-6.467967	-13.403743	-4.990916	0.000000	-10.000000	-0.558333	25.333334	34.000000	1023.000000	1023.000000	2046.000000
38.500000	-0.061344	-36.254089	-12.374836	-6.257212	-12.854965	-4.767077	0.000000	-10.000000	-0.608333	26.283333	42.333332	1023.000000	1023.000000	2046.000000
38.520000	-0.059107	-34.932415	-12.241497	-5.945535	-12.194326	-4.551055	0.000000	-10.000000	-0.633333	27.183332	50.833332	1023.000000	1023.000000	2046.000000
38.540001	-0.056951	-33.658207	-12.172374	-5.623795	-11.567683	-4.294356	0.000000	-10.000000	-0.658333	28.233334	59.833332	1023.000000	1023.000000	2046.000000
38.560001	-0.054495	-32.206509	-12.042159	-5.197368	-10.891396	-4.075584	0.000000	-10.000000	-0.650000	28.916668	65.833336	1023.000000	1023.000000	2046.000000
38.580002	-0.052354	-30.941067	-11.943037	-4.874578	-10.353336	-3.770115	0.000000	-10.000000	-0.733333	30.133335	75.500000	1023.000000	1023.000000	2046.000000
38.599998	-0.051186	-30.250719	-11.757258	-4.848366	-10.074765	-3.570330	0.000000	-10.000000	-0.766667	31.066668	85.166664	1023.000000	1023.000000	2046.000000
38.619999	-0.050223	-29.681824	-11.497526	-4.943274	-9.860889	-3.380134	0.000000	-10.000000	-0.816667	31.916668	98.500000	1023.000000	1023.000000	2046.000000
38.639999	-0.049062	-28.995359	-11.140076	-5.036603	-9.652063	-3.166616	0.000000	-10.000000	-0.775000	32.100002	108.833336	1023.000000	1023.000000	2046.000000
38.660000	-0.046762	-27.636375	-10.686100	-5.020021	-9.239709	-2.690544	0.000000	-10.000000	-0.808333	32.400002	119.666664	1023.000000	1023.000000	2046.000000
38.680000	-0.043272	-25.573940	-9.994225	-5.019105	-8.592346	-1.968263	0.000000	-10.000000	-0.825000	32.833336	130.333328	1023.000000	1023.000000	2046.000000
38.700001	-0.039851	-23.552204	-9.496266	-4.655283	-7.727231	-1.673424	0.000000	-10.000000	-0.850000	33.066666	141.166672	1023.000000	1023.000000	2046.000000
38.720001	-0.036688	-21.682470	-9.370872	-4.135293	-6.689167	-1.487138	0.000000	-10.000000	-0.841667	33.016666	152.166672	1023.000000	1023.000000	2046.000000
38.740002	-0.033921	-20.047258	-9.295202	-3.682915	-5.827004	-1.242138	0.000000	-10.000000	-0.841667	33.016666	163.333328	1023.000000	1023.000000	2046.000000
38.759998	-0.031948	-18.881294	-9.205232	-3.411171	-5.247895	-1.016997	0.000000	-10.000000	-0.841667	32.883335	174.500000	1023.000000	1023.000000	2046.000000
38.779999	-0.031465	-18.596029	-9.035649	-3.478902	-5.125674	-0.955804	0.000000	-10.000000	-0.866667	33.200001	185.500000	1023.000000	1023.000000	2046.000000
38.799999	-0.031237	-18.461256	-8.637607	-3.682356	-5.258489	-0.882804	0.000000	-10.000000	-0.883333	33.416668	192.833328	1023.000000	1023.000000	2046.000000
38.820000	-0.029986	-17.721468	-8.032934	-3.872625	-5.162402	-0.653508	0.000000	-10.000000	-0.891667	33.733334	203.833328	1023.000000	1023.000000	2046.000000
38.840000	-0.027393	-16.188978	-7.217981	-4.067345	-4.758056	-0.145596	0.000000	-10.000000	-0.891667	33.600002	215.000000	1023.000000	1023.000000	2046.000000
38.860001	-0.024307	-14.365694	-6.240867	-4.112317	-4.255302	0.242792	0.000000	-10.000000	-0.900000	33.566669	229.833328	1023.000000	1023.000000	2046.000000
38.880001	-0.021110	-12.476061	-5.750124	-3.740513	-3.337803	0.352379	0.000000	-10.000000	-0.950000	34.233334	241.000000	1023.000000	1023.000000	2046.000000
38.900002	-0.017718	-10.471217	-5.375105	-3.171699	-2.396622	0.472209	0.000000	-10.000000	-0.958333	34.950001	252.333328	1023.000000	1023.000000	2046.000000
38.919998	-0.014871	-8.788986	-5.094548	-2.833110	-1.556418	0.695090	0.000000	-10.000000	-0.975000	35.666668	264.000000	1023.000000	1023.000000	2046.000000
38.939999	-0.012250	-7.239637	-4.582382	-2.611418	-0.977919	0.932081	0.000000	-10.000000	-0.950000	35.833336	276.000000	1023.000000	1023.000000	2046.000000
38.959999	-0.010343	-6.112540	-4.082616	-2.564207	-0.579648	1.113931	0.000000	-10.000000	-0.958333	35.900002	288.000000	1023.000000	1023.000000	2046.000000
38.980000	-0.008933	-5.279559	-3.511080	-2.573598	-0.393212	1.198331	0.000000	-10.000000	-0.950000	35.983334	300.000000	1023.000000	1023.000000	2046.000000
39.000000	-0.006647	-3.928127	-2.735569	-2.567941	-0.205427	1.580810	0.000000	-10.000000	-0.950000	36.033333	312.000000	1023.000000	1023.000000	2046.000000
39.020000	-0.003435	-2.030208	-1.875547	-2.438216	0.230921	2.052634	0.000000	-10.000000	-0.941667	36.066669	324.000000	1023.000000	1023.000000	2046.000000
39.040001	0.000064	0.037700	-0.996731	-2.322515	0.744617	2.612330	0.000000	-10.000000	-0.925000	35.866669	336.000000	1023.000000	1023.000000	2046.000000
39.060001	0.003185	1.882505	-0.298376	-2.192831	1.401612	2.972101	0.000000	-10.000000	-0.908333	35.350002	348.000000	1023.000000	1023.000000	2046.000000
39.080002	0.006676	3.945538	0.418994	-1.906260	2.139277	3.293528	0.000000	-10.000000	-0.900000	34.966667	359.666656	1023.000000	1023.000000	2046.000000
39.099998	0.009794	5.787986	0.815639	-1.381804	2.925007	3.429145	0.000000	-10.000000	-0.891667	34.733334	371.333344	1023.000000	1023.000000	2046.000000
39.119999	0.012785	7.556093	1.226875	-0.785964	3.678414	3.436768	0.000000	-10.000000	-0.875000	34.833332	382.833344	1023.000000	1023.000000	2046.000000
39.139999	0.015234	9.003552	1.570008	-0.371557	4.322455	3.482646	0.000000	-10.000000	-0.850000	34.516666	394.500000	1023.000000	1023.000000	2046.000000
39.160000	0.016292	9.628778	1.948202	-0.394909	4.607735	3.467748	0.000000	-10.000000	-0.841667	34.049999	406.000000	1023.000000	1023.000000	2046.000000
39.180000	0.016908	9.992413	2.591908	-0.673896	4.607610	3.466790	0.000000	-10.000000	-0.841667	33.400002	417.500000	1023.000000	1023.000000	2046.000000
39.200001	0.018466	10.913360	3.160870	-0.679411	4.778159	3.653742	0.000000	-10.000000	-0.841667	33.266666	428.833344	1023.000000	1023.000000	2046.000000
39.220001	0.021041	12.435423	3.653631	-0.388520	4.913882	4.256430	0.000000	-10.000000	-0.833333	33.250000	436.333344	1023.000000	1023.000000	2046.000000
39.240002	0.022919	13.545368	3.951320	-0.195179	4.924125	4.865104	0.000000	-10.000000	-0.808333	32.783333	443.666656	1023.000000	1023.000000	2046.000000
39.259998	0.023636	13.968887	4.113749	-0.034740	4.915030	4.974849	0.000000	-10.000000	-0.791667	32.383335	454.500000	1023.000000	1023.000000	2046.000000
39.279999	0.023499	13.888042	4.293751	-0.162218	4.908207	4.848302	0.000000	-10.000000	-0.758333	31.816668	469.000000	1023.000000	1023.000000	2046.000000
39.299999	0.023334	13.790327	4.328822	-0.195145	5.053397	4.603254	0.000000	-10.000000	-0.741667	31.450001	483.333344	1023.000000	1023.000000	2046.000000
39.320000	0.023320	13.781831	4.357015	-0.189925	5.185877	4.428863	0.000000	-10.000000	-0.716667	30.683334	494.000000	1023.000000	1023.000000	2046.000000
39.340000	0.024033	14.203459	4.407975	0.078111	5.467375	4.249998	0.000000	-10.000000	-0.691667	29.733334	504.333344	1023.000000	1023.000000	2046.000000
39.360001	0.024915	14.724935	4.397036	0.382367	5.756533	4.189000	0.000000	-10.000000	-0.666667	29.033335	514.500000	1023.000000	1023.000000	2046.000000
39.380001	0.025116	14.843445	4.378322	0.445742	5.832858	4.186522	0.000000	-10.000000	-0.633333	28.516668	524.166687	1023.000000	1023.000000	2046.000000
39.400002	0.025370	14.993543	4.491586	0.533412	5.833514	4.135030	0.000000	-10.000000	-0.616667	28.350000	530.500000	1023.000000	1023.000000	2046.000000
39.419998	0.025762	15.225110	4.664923	0.633539	5.850687	4.075961	0.000000	-10.000000	-0.616667	27.916668	539.833313	1023.000000	1023.000000	2046.000000
39.439999	0.026810	15.844594	4.964323	0.682531	5.982896	4.214844	0.000000	-10.000000	-0.633333	27.533333	546.166687	1023.000000	1023.000000	2046.000000
39.459999	0.028257	16.699600	5.323807	0.629356	6.249542	4.496895	0.000000	-10.000000	-0.633333	27.433332	555.500000	1023.000000	1023.000000	2046.000000
39.480000	0.030348	17.935755	5.949965	0.466336	6.563541	4.955912	0.000000	-10.000000	-0.600000	27.483334	564.666687	1023.000000	1023.000000	2046.000000
39.500000	0.032389	19.141758	6.569735	0.398326	6.989871	5.183825	0.000000	-10.000000	-0.566667	27.533335	573.833313	1023.000000	1023.000000	2046.000000
39.520000	0.034522	20.402622	6.865365	0.756627	7.721015	5.059614	0.000000	-10.000000	-0.533333	26.733334	586.000000	1023.000000	1023.000000	2046.000000
39.540001	0.036450	21.541834	7.005688	0.989893	8.562496	4.983757	0.000000	-10.000000	-0.500000	25.533335	595.000000	1023.000000	1023.000000	2046.000000
39.560001	0.038141	22.541346	7.146850	1.213855	9.203213	4.977428	0.000000	-10.000000	-0.450000	24.150000	606.666687	1023.000000	1023.000000	2046.000000
39.580002	0.039080	23.096258	7.225459	1.259265	9.666007	4.945529	0.000000	-10.000000	-0.416667	23.333334	612.333313	1023.000000	1023.000000	2046.000000
39.599998	0.039301	23.226683	7.217059	1.194789	10.054326	4.760509	0.000000	-10.000000	-0.375000	22.633333	620.166687	1023.000000	1023.000000	2046.000000
39.619999	0.039422	23.298525	7.376991	1.079349	10.179080	4.663104	0.000000	-10.000000	-0.350000	21.400000	627.666687	1023.000000	1023.000000	2046.000000
39.639999	0.040922	24.184654	7.954429	0.840834	10.355408	5.033985	0.000000	-10.000000	-0.308333	19.733334	637.500000	1023.000000	1023.000000	2046.000000
39.660000	0.043339	25.613194	8.802627	0.543600	10.655429	5.611539	0.000000	-10.000000	-0.291667	18.583334	642.166687	1023.000000	1023.000000	2046.000000
39.680000	0.045171	26.696068	9.215919	0.731365	11.079991	5.668791	0.000000	-10.000000	-0.258333	17.083332	648.500000	1023.000000	1023.000000	2046.000000
39.700001	0.046188	27.297352	9.284300	1.002484	11.520658	5.489910	0.000000	-10.000000	-0.225000	15.416667	654.333313	1023.000000	1023.000000	2046.000000
39.720001	0.046243	27.329430	9.007814	1.132995	11.872545	5.316075	0.000000	-10.000000	-0.183333	12.950000	661.666687	1023.000000	1023.000000	2046.000000
39.740002	0.044511	26.306290	9.003736	0.833985	11.549933	4.918634	0.000000	-10.000000	-0.158333	11.550000	665.000000	1023.000000	1023.000000	2046.000000
39.759998	0.043663	25.804859	9.297498	0.486426	11.072316	4.948619	0.000000	-10.000000	-0.133333	9.983334	667.833313	1023.000000	1023.000000	2046.000000
39.779999	0.044442	26.265001	9.766282	0.167672	10.928808	5.402239	0.000000	-10.000000	-0.108333	7.733333	671.166687	1023.000000	1023.000000	2046.000000
39.799999	0.045765	27.046873	10.250274	0.018226	11.016200	5.762174	0.000000	-10.000000	-0.083333	3.866667	675.000000	1023.000000	1023.000000	2046.000000
39.820000	0.046859	27.693655	10.381400	0.408227	11.180856	5.723171	0.000000	-10.000000	-0.075000	0.766667	677.500000	1023.000000	1023.000000	2046.000000
39.840000	0.047861	28.285872	10.057973	1.047276	11.565649	5.614974	0.000000	-10.000000	-0.066667	-2.016667	678.000000	1023.000000	1023.000000	2046.000000
39.860001	0.047590	28.125473	9.669230	1.295397	11.654652	5.506195	0.000000	-10.000000	-0.058333	-3.183333	678.000000	1023.000000	1023.000000	2046.000000
39.880001	0.045899	27.126524	9.493369	1.188577	11.177898	5.266680	0.000000	-10.000000	-0.041667	-5.283333	678.000000	1023.000000	1023.000000	2046.000000
39.900002	0.045006	26.598539	9.558290	1.012473	10.649319	5.378456	0.000000	-10.000000	-0.033333	-6.783333	678.000000	1023.000000	1023.000000	2046.000000
39.919998	0.045978	27.173145	9.879541	0.815846	10.542304	5.935454	0.000000	-10.000000	-0.016667	-8.800000	678.000000	1023.000000	1023.000000	2046.000000
39.939999	0.047854	28.281591	10.382113	0.898461	10.727830	6.273187	0.000000	-10.000000	-0.008333	-9.800000	678.000000	1023.000000	1023.000000	2046.000000
39.959999	0.049407	29.199299	10.436351	1.442090	11.167042	6.153816	0.000000	-10.000000	0.000000	-10.233334	678.000000	1023.000000	1023.000000	2046.000000
39.980000	0.050922	30.094797	10.325476	2.131830	11.586300	6.051191	0.000000	-10.000000	0.000000	-10.083334	678.000000	1023.000000	1023.000000	2046.000000
40.000000	0.050790	30.016800	10.010931	2.467502	11.654267	5.884100	0.000000	-10.000000	0.000000	-10.450000	669.666687	1023.000000	1023.000000	2046.000000
40.020000	0.048473	28.647732	9.688113	2.293170	10.937591	5.728858	0.000000	-10.000000	0.000000	-11.100000	660.333313	1023.000000	1023.000000	2046.000000
40.040001	0.045954	27.158554	9.349347	2.113278	9.982781	5.713148	0.000000	-10.000000	0.000000	-11.816667	651.000000	1023.000000	1023.000000	2046.000000
40.060001	0.045192	26.708208	9.091453	2.052874	9.285333	6.278549	0.000000	-10.000000	0.000000	-12.466667	648.500000	1023.000000	1023.000000	2046.000000
40.080002	0.044564	26.337132	8.844954	2.131025	8.789975	6.571177	0.000000	-10.000000	0.033333	-13.516666	643.833313	1023.000000	1023.000000	2046.000000
40.099998	0.043449	25.678291	8.361198	2.560775	8.473409	6.282910	0.000000	-10.000000	0.083333	-14.650000	637.500000	1023.000000	1023.000000	2046.000000
40.119999	0.041880	24.751209	7.685671	2.837319	8.373122	5.855096	0.000000	-10.000000	0.133333	-15.416667	632.666687	1023.000000	1023.000000	2046.000000
40.139999	0.038507	22.757885	6.946774	2.604534	7.814538	5.392039	0.000000	-10.000000	0.150000	-15.916667	629.333313	1023.000000	1023.000000	2046.000000
40.160000	0.033774	19.960142	6.312032	2.133331	6.716443	4.798337	0.000000	-10.000000	0.166667	-17.016666	625.833313	1023.000000	1023.000000	2046.000000
40.180000	0.029759	17.587584	5.920671	1.666920	5.475791	4.524202	0.000000	-10.000000	0.191667	-18.466667	620.166687	1023.000000	1023.000000	2046.000000
40.200001	0.028136	16.628345	5.758910	1.372395	4.752581	4.744459	0.000000	-10.000000	0.241667	-20.133333	611.666687	1023.000000	1023.000000	2046.000000
40.220001	0.027294	16.130522	5.679812	1.196663	4.348163	4.905884	0.000000	-10.000000	0.275000	-21.116667	605.000000	1023.000000	1023.000000	2046.000000
40.240002	0.026454	15.634085	5.269608	1.587725	4.183453	4.593299	0.000000	-10.000000	0.308333	-22.066668	598.000000	1023.000000	1023.000000	2046.000000
40.259998	0.025485	15.061471	4.453004	2.206658	4.225213	4.176597	0.000000	-10.000000	0.325000	-22.900000	593.166687	1023.000000	1023.000000	2046.000000
40.279999	0.023410	13.835300	3.588302	2.397679	3.992085	3.857235	0.000000	-10.000000	0.358333	-24.150000	582.666687	1023.000000	1023.000000	2046.000000
40.299999	0.019996	11.817751	3.037789	2.147330	3.161010	3.471622	0.000000	-10.000000	0.383333	-25.083334	574.666687	1023.000000	1023.000000	2046.000000
40.320000	0.017554	10.374318	2.710474	1.845327	2.464153	3.354363	0.000000	-10.000000	0.408333	-25.700001	566.333313	1023.000000	1023.000000	2046.000000
40.340000	0.016546	9.778749	2.577548	1.456339	2.040246	3.704618	0.000000	-10.000000	0.425000	-26.033333	560.666687	1023.000000	1023.000000	2046.000000
40.360001	0.016053	9.487170	2.608679	1.136040	1.734333	4.008119	0.000000	-10.000000	0.450000	-26.583334	552.166687	1023.000000	1023.000000	2046.000000
40.380001	0.015561	9.196446	2.389762	1.178167	1.715474	3.913043	0.000000	-10.000000	0.458333	-27.033333	543.333313	1023.000000	1023.000000	2046.000000
40.400002	0.015041	8.889127	1.925008	1.433675	1.814916	3.715527	0.000000	-10.000000	0.475000	-27.433334	534.333313	1023.000000	1023.000000	2046.000000
40.419998	0.014215	8.400979	1.194509	1.821399	1.900510	3.484561	0.000000	-10.000000	0.483333	-27.850000	525.000000	1023.000000	1023.000000	2046.000000
40.439999	0.012013	7.099633	0.283532	1.874738	1.716927	3.224436	0.000000	-10.000000	0.500000	-28.166666	515.666687	1023.000000	1023.000000	2046.000000
40.459999	0.008892	5.255281	-0.473729	1.661831	1.143546	2.923633	0.000000	-10.000000	0.516667	-28.600000	506.166656	1023.000000	1023.000000	2046.000000
40.480000	0.006395	3.779291	-1.050922	1.434840	0.566815	2.828558	0.000000	-10.000000	0.533333	-28.799999	496.833344	1023.000000	1023.000000	2046.000000
40.500000	0.004942	2.920467	-1.329299	1.151467	0.076386	3.021912	0.000000	-10.000000	0.550000	-28.900000	487.166656	1023.000000	1023.000000	2046.000000
40.520000	0.004109	2.428254	-1.543212	0.814909	-0.211458	3.368015	0.000000	-10.000000	0.541667	-28.900000	477.500000	1023.000000	1023.000000	2046.000000
40.540001	0.003305	1.953241	-1.661602	0.533690	-0.447020	3.528174	0.000000	-10.000000	0.541667	-28.700001	467.833344	1023.000000	1023.000000	2046.000000
40.560001	0.002118	1.251738	-2.154229	0.790789	-0.609656	3.224835	0.000000	-10.000000	0.541667	-28.799999	458.166656	1023.000000	1023.000000	2046.000000
40.580002	0.000823	0.486403	-2.760688	1.046231	-0.752194	2.953053	0.000000	-10.000000	0.550000	-28.549999	448.666656	1023.000000	1023.000000	2046.000000
40.599998	-0.000881	-0.520816	-3.435935	1.286855	-0.960449	2.588714	0.000000	-10.000000	0.550000	-28.650000	439.000000	1023.000000	1023.000000	2046.000000
40.619999	-0.003114	-1.840665	-3.998041	1.219352	-1.378545	2.316569	0.000000	-10.000000	0.541667	-28.483334	429.500000	1023.000000	1023.000000	2046.000000
40.639999	-0.006145	-3.631752	-4.470536	0.929092	-2.068326	1.978018	0.000000	-10.000000	0.541667	-28.466667	420.000000	1023.000000	1023.000000	2046.000000
40.660000	-0.008460	-4.999916	-4.737769	0.627344	-2.741650	1.852160	0.000000	-10.000000	0.516667	-28.083334	410.500000	1023.000000	1023.000000	2046.000000
40.680000	-0.009493	-5.610401	-4.883286	0.418631	-3.201105	2.055360	0.000000	-10.000000	0.491667	-27.816668	401.166656	1023.000000	1023.000000	2046.000000
40.700001	-0.009426	-5.570991	-4.766703	0.111034	-3.489744	2.574423	0.000000	-10.000000	0.466667	-27.633333	391.833344	1023.000000	1023.000000	2046.000000
40.720001	-0.009535	-5.635323	-4.747021	0.131299	-3.653233	2.633631	0.000000	-10.000000	0.458333	-27.650000	382.666656	1023.000000	1023.000000	2046.000000
40.740002	-0.009875	-5.836044	-5.081833	0.620199	-3.635595	2.261184	0.000000	-10.000000	0.458333	-27.666666	373.500000	1023.000000	1023.000000	2046.000000
40.759998	-0.010843	-6.408218	-5.801810	1.032594	-3.603029	1.964026	0.000000	-10.000000	0.458333	-27.466667	364.333344	1023.000000	1023.000000	2046.000000
40.779999	-0.013009	-7.688485	-6.314453	0.972817	-3.995721	1.648871	0.000000	-10.000000	0.458333	-27.216667	355.166656	1023.000000	1023.000000	2046.000000
40.799999	-0.015854	-9.369906	-6.704551	0.661767	-4.704215	1.377092	0.000000	-10.000000	0.450000	-26.950001	346.000000	1023.000000	1023.000000	2046.000000
40.820000	-0.017454	-10.315400	-6.872248	0.353610	-5.224238	1.427476	0.000000	-10.000000	0.433333	-26.666668	337.000000	1023.000000	1023.000000	2046.000000
40.840000	-0.017360	-10.259758	-6.856028	0.145681	-5.384443	1.835031	0.000000	-10.000000	0.416667	-26.383333	328.000000	1023.000000	1023.000000	2046.000000
40.860001	-0.016794	-9.925220	-6.701756	0.141863	-5.359035	1.993709	0.000000	-10.000000	0.408333	-26.100000	319.166656	1023.000000	1023.000000	2046.000000
40.880001	-0.016636	-9.831932	-6.776856	0.452913	-5.288493	1.780505	0.000000	-10.000000	0.400000	-25.866667	310.500000	1023.000000	1023.000000	2046.000000
40.900002	-0.017022	-10.060184	-7.137196	0.911518	-5.194913	1.360407	0.000000	-10.000000	0.400000	-25.666666	301.833344	1023.000000	1023.000000	2046.000000
40.919998	-0.018247	-10.784152	-7.458352	0.942030	-5.373815	1.105984	0.000000	-10.000000	0.400000	-25.299999	293.333344	1023.000000	1023.000000	2046.000000
40.939999	-0.020257	-11.971839	-7.856796	0.908512	-5.736050	0.712494	0.000000	-10.000000	0.400000	-25.100000	284.666656	1023.000000	1023.000000	2046.000000
40.959999	-0.023106	-13.655888	-8.285557	0.673191	-6.576165	0.532643	0.000000	-10.000000	0.400000	-25.016666	276.333344	1023.000000	1023.000000	2046.000000
40.980000	-0.025857	-15.281359	-8.870386	0.466424	-7.467165	0.589769	0.000000	-10.000000	0.400000	-25.116667	268.000000	1023.000000	1023.000000	2046.000000
41.000000	-0.027570	-16.293797	-9.195787	0.280976	-8.216610	0.837625	0.000000	-10.000000	0.400000	-25.400000	259.666656	1023.000000	1023.000000	2046.000000
41.020000	-0.029438	-17.398123	-9.347919	-0.157727	-8.666732	0.774255	0.000000	-10.000000	0.400000	-25.450001	251.166672	1023.000000	1023.000000	2046.000000
41.040001	-0.032002	-18.913134	-9.477551	-0.762592	-9.077371	0.404380	0.000000	-10.000000	0.383333	-25.166668	242.500000	1023.000000	1023.000000	2046.000000
41.060001	-0.034573	-20.432446	-9.649570	-1.070121	-9.481117	-0.231638	0.000000	-10.000000	0.350000	-24.683334	234.166672	1023.000000	1023.000000	2046.000000
41.080002	-0.036923	-21.821590	-9.976583	-1.117451	-9.782521	-0.945034	0.000000	-10.000000	0.316667	-24.116667	226.000000	1023.000000	1023.000000	2046.000000
41.099998	-0.039033	-23.068239	-10.450917	-1.046597	-9.987218	-1.583507	0.000000	-10.000000	0.300000	-23.666668	218.000000	1023.000000	1023.000000	2046.000000
41.119999	-0.042046	-24.848936	-10.848809	-1.402810	-10.474393	-2.122922	0.000000	-10.000000	0.300000	-23.150000	210.000000	1023.000000	1023.000000	2046.000000
41.139999	-0.045248	-26.741724	-11.016679	-1.848209	-11.250428	-2.626408	0.000000	-10.000000	0.283333	-22.616667	202.333328	1023.000000	1023.000000	2046.000000
41.160000	-0.046432	-27.441301	-11.007258	-2.342109	-11.741321	-2.350613	0.000000	-10.000000	0.275000	-22.366667	194.833328	1023.000000	1023.000000	2046.000000
41.180000	-0.046176	-27.289726	-10.792940	-2.684128	-11.818287	-1.994371	0.000000	-10.000000	0.266667	-22.183334	187.500000	1023.000000	1023.000000	2046.000000
41.200001	-0.046440	-27.446228	-10.970663	-2.519276	-11.660664	-2.295626	0.000000	-10.000000	0.275000	-22.083334	180.000000	1023.000000	1023.000000	2046.000000
41.220001	-0.046957	-27.751814	-11.375586	-2.196700	-11.525477	-2.654052	0.000000	-10.000000	0.275000	-21.900002	172.500000	1023.000000	1023.000000	2046.000000
41.240002	-0.048331	-28.563414	-11.954347	-2.149965	-11.456771	-3.002330	0.000000	-10.000000	0.283333	-21.616667	165.166672	1023.000000	1023.000000	2046.000000
41.259998	-0.051006	-30.144358	-12.146804	-2.561426	-12.045902	-3.390226	0.000000	-10.000000	0.275000	-21.433334	158.000000	1023.000000	1023.000000	2046.000000
41.279999	-0.052752	-31.176573	-12.224969	-3.030499	-12.489173	-3.431931	0.000000	-10.000000	0.266667	-21.133333	151.000000	1023.000000	1023.000000	2046.000000
41.299999	-0.052376	-30.954470	-11.961868	-3.466028	-12.543204	-2.983368	0.000000	-10.000000	0.225000	-20.799999	144.000000	1023.000000	1023.000000	2046.000000
41.320000	-0.051961	-30.708891	-11.753541	-3.756485	-12.463477	-2.735388	0.000000	-10.000000	0.200000	-20.500000	137.000000	1023.000000	1023.000000	2046.000000
41.340000	-0.051844	-30.639517	-11.960712	-3.525049	-12.213141	-2.940615	0.000000	-10.000000	0.183333	-20.400000	130.166672	1023.000000	1023.000000	2046.000000
41.360001	-0.052003	-30.733913	-12.643219	-2.975510	-11.801569	-3.313615	0.000000	-10.000000	0.183333	-20.150000	123.333336	1023.000000	1023.000000	2046.000000
41.380001	-0.053243	-31.466618	-13.341123	-2.788012	-11.688431	-3.649053	0.000000	-10.000000	0.175000	-19.883333	116.500000	1023.000000	1023.000000	2046.000000
41.400002	-0.055892	-33.032181	-13.746654	-3.155246	-12.128682	-4.001600	0.000000	-10.000000	0.166667	-19.466667	109.833336	1023.000000	1023.000000	2046.000000
41.419998	-0.057950	-34.248684	-13.965176	-3.557145	-12.592097	-4.134267	0.000000	-10.000000	0.166667	-19.266666	103.166664	1023.000000	1023.000000	2046.000000
41.439999	-0.058774	-34.735687	-13.994482	-3.968090	-12.891804	-3.881312	0.000000	-10.000000	0.175000	-19.283333	96.833336	1023.000000	1023.000000	2046.000000
41.459999	-0.058806	-34.754238	-13.980413	-4.296281	-12.964814	-3.512731	0.000000	-10.000000	0.166667	-19.216667	90.333336	1023.000000	1023.000000	2046.000000
41.480000	-0.059190	-34.981346	-13.979162	-4.359088	-12.998690	-3.644408	0.000000	-10.000000	0.158333	-19.100000	84.000000	1023.000000	1023.000000	2046.000000
41.500000	-0.059664	-35.261227	-14.352270	-3.945467	-12.790618	-4.172872	0.000000	-10.000000	0.150000	-18.650000	77.666664	1023.000000	1023.000000	2046.000000
41.520000	-0.060778	-35.919872	-14.985818	-3.727770	-12.621739	-4.584546	0.000000	-10.000000	0.141667	-18.133333	71.500000	1023.000000	1023.000000	2046.000000
41.540001	-0.063513	-37.536018	-15.194761	-4.113488	-13.180266	-5.047505	0.000000	-10.000000	0.125000	-17.583334	65.500000	1023.000000	1023.000000	2046.000000
41.560001	-0.065017	-38.425327	-15.120790	-4.528413	-13.744122	-5.032000	0.000000	-10.000000	0.108333	-16.966667	59.500000	1023.000000	1023.000000	2046.000000
41.580002	-0.064125	-37.897709	-14.765900	-4.939268	-13.733871	-4.458669	0.000000	-10.000000	0.108333	-16.450001	53.833332	1023.000000	1023.000000	2046.000000
41.599998	-0.063786	-37.697548	-14.595760	-4.925782	-13.585557	-4.590448	0.000000	-10.000000	0.108333	-15.866668	48.333332	1023.000000	1023.000000	2046.000000
41.619999	-0.063501	-37.529160	-14.779229	-4.544803	-13.270874	-4.934253	0.000000	-10.000000	0.108333	-15.350000	43.166668	1023.000000	1023.000000	2046.000000
41.639999	-0.063567	-37.568119	-15.032261	-4.263797	-13.062109	-5.209953	0.000000	-10.000000	0.066667	-14.866667	38.000000	1023.000000	1023.000000	2046.000000
41.660000	-0.064174	-37.926968	-15.177685	-4.252152	-13.121535	-5.375595	0.000000	-10.000000	0.033333	-14.300000	33.000000	1023.000000	1023.000000	2046.000000
41.680000	-0.066045	-39.032764	-15.263627	-4.569346	-13.577128	-5.622662	0.000000	-10.000000	0.008333	-13.733334	28.166666	1023.000000	1023.000000	2046.000000
41.700001	-0.067232	-39.733982	-15.224314	-4.851338	-14.014249	-5.644081	0.000000	-10.000000	0.008333	-12.916667	23.500000	1023.000000	1023.000000	2046.000000
41.720001	-0.066483	-39.291332	-14.919799	-5.160875	-14.116900	-5.093757	0.000000	-10.000000	0.008333	-12.216667	19.166666	1023.000000	1023.000000	2046.000000
41.740002	-0.065387	-38.643440	-14.516452	-5.217401	-13.970463	-4.939126	0.000000	-10.000000	0.000000	-11.300000	15.000000	1023.000000	1023.000000	2046.000000
41.759998	-0.064927	-38.371674	-14.712605	-4.738672	-13.576804	-5.343594	0.000000	-10.000000	0.000000	-10.383333	11.333333	1023.000000	1023.000000	2046.000000
41.779999	-0.065066	-38.454269	-15.147848	-4.439465	-13.303655	-5.563303	0.000000	-10.000000	0.000000	-9.600000	7.833333	1023.000000	1023.000000	2046.000000
41.799999	-0.066592	-39.355610	-15.294540	-4.639927	-13.595304	-5.825840	0.000000	-10.000000	0.000000	-8.916667	4.666667	1023.000000	1023.000000	2046.000000
41.820000	-0.068113	-40.254574	-15.215909	-4.988279	-14.132814	-5.917571	0.000000	-10.000000	0.000000	-8.300000	1.833333	1023.000000	1023.000000	2046.000000
41.840000	-0.067243	-39.740486	-14.889150	-5.382305	-14.185536	-5.283494	0.000000	-10.000000	-0.008333	-7.616667	-0.500000	1023.000000	1023.000000	2046.000000
41.860001	-0.066002	-39.006985	-14.503954	-5.319986	-13.916448	-5.266598	0.000000	-10.000000	-0.025000	-7.000000	-2.833333	1023.000000	1023.000000	2046.000000
41.880001	-0.065274	-38.576641	-14.847480	-4.667189	-13.323884	-5.738088	0.000000	-10.000000	-0.041667	-6.383334	-5.166667	1023.000000	1023.000000	2046.000000
41.900002	-0.066210	-39.130245	-15.254097	-4.670349	-13.196582	-6.009216	0.000000	-10.000000	-0.066667	-5.500000	-7.500000	1023.000000	1023.000000	2046.000000
41.919998	-0.067623	-39.965408	-15.021942	-5.118229	-13.905058	-5.920179	0.000000	-10.000000	-0.083333	-3.850000	-9.166667	1023.000000	1023.000000	2046.000000
41.939999	-0.065330	-38.610172	-14.308330	-5.307933	-13.599816	-5.394093	0.000000	-10.000000	-0.108333	-1.083333	-10.333333	1023.000000	1023.000000	2046.000000
41.959999	-0.063845	-37.732216	-14.242738	-4.755413	-12.954047	-5.780018	0.000000	-10.000000	-0.125000	1.900000	-10.833333	1023.000000	1023.000000	2046.000000
41.980000	-0.063743	-37.672245	-14.489256	-4.688908	-12.588529	-5.905551	0.000000	-10.000000	-0.158333	5.283333	-11.000000	1023.000000	1023.000000	2046.000000
42.000000	-0.064582	-38.167751	-14.151958	-5.026774	-12.918204	-6.070816	0.000000	-10.000000	-0.216667	8.616667	-11.000000	1023.000000	1023.000000	2046.000000
42.020000	-0.062609	-37.002163	-13.486921	-5.425082	-12.926699	-5.163461	0.000000	-10.000000	-0.266667	12.150001	-11.000000	1023.000000	1023.000000	2046.000000
42.040001	-0.059587	-35.216133	-12.833721	-5.267601	-12.427289	-4.687521	0.000000	-10.000000	-0.325000	14.833334	-11.000000	1023.000000	1023.000000	2046.000000
42.060001	-0.057992	-34.273411	-13.116973	-4.608621	-11.742949	-4.804870	0.000000	-10.000000	-0.375000	17.150002	-11.000000	1023.000000	1023.000000	2046.000000
42.080002	-0.057934	-34.238911	-13.421542	-4.529753	-11.493614	-4.793999	0.000000	-10.000000	-0.483333	20.566668	2.666667	1023.000000	1023.000000	2046.000000
42.099998	-0.060000	-35.459980	-13.360738	-5.024787	-12.092772	-4.981682	0.000000	-10.000000	-0.566667	23.450001	16.333334	1023.000000	1023.000000	2046.000000
42.119999	-0.060295	-35.634148	-12.960739	-5.632414	-12.514413	-4.526584	0.000000	-10.000000	-0.625000	25.933332	32.666668	1023.000000	1023.000000	2046.000000
42.139999	-0.058517	-34.583622	-12.172396	-5.920136	-12.323751	-4.167339	0.000000	-10.000000	-0.650000	27.066668	38.166668	1023.000000	1023.000000	2046.000000
42.160000	-0.057041	-33.711102	-11.997370	-5.545435	-11.732966	-4.435329	0.000000	-10.000000	-0.683333	28.633333	46.833332	1023.000000	1023.000000	2046.000000
42.180000	-0.055576	-32.845665	-12.024763	-5.259867	-11.177304	-4.383733	0.000000	-10.000000	-0.725000	29.750000	56.000000	1023.000000	1023.000000	2046.000000
42.200001	-0.055082	-32.553436	-11.942821	-5.299395	-11.005730	-4.305492	0.000000	-10.000000	-0.775000	30.583334	65.833336	1023.000000	1023.000000	2046.000000
42.220001	-0.054807	-32.390942	-11.716417	-5.405539	-11.074269	-4.194715	0.000000	-10.000000	-0.808333	31.233334	76.000000	1023.000000	1023.000000	2046.000000
42.240002	-0.053338	-31.522804	-11.362948	-5.475583	-11.004219	-3.680054	0.000000	-10.000000	-0.850000	32.299999	86.500000	1023.000000	1023.000000	2046.000000
42.259998	-0.049932	-29.509644	-10.666396	-5.527305	-10.497593	-2.818349	0.000000	-10.000000	-0.866667	33.216667	97.166664	1023.000000	1023.000000	2046.000000
42.279999	-0.046564	-27.519516	-10.228655	-4.775218	-9.648665	-2.866976	0.000000	-10.000000	-0.883333	34.133331	108.000000	1023.000000	1023.000000	2046.000000
42.299999	-0.044566	-26.338333	-10.565443	-4.245645	-8.814885	-2.712360	0.000000	-10.000000	-0.908333	34.599998	123.000000	1023.000000	1023.000000	2046.000000
42.320000	-0.044559	-26.334154	-10.276043	-4.417419	-9.084902	-2.555790	0.000000	-10.000000	-0.925000	34.900002	134.333328	1023.000000	1023.000000	2046.000000
42.340000	-0.041724	-24.658657	-9.553913	-4.604886	-8.757731	-1.742127	0.000000	-10.000000	-0.950000	35.000000	146.000000	1023.000000	1023.000000	2046.000000
42.360001	-0.038036	-22.479156	-8.702970	-4.504671	-7.996264	-1.275253	0.000000	-10.000000	-0.950000	35.000000	153.833328	1023.000000	1023.000000	2046.000000
42.380001	-0.034806	-20.570208	-8.465240	-3.953324	-6.917122	-1.234522	0.000000	-10.000000	-0.966667	35.383335	165.500000	1023.000000	1023.000000	2046.000000
42.400002	-0.031781	-18.782843	-8.496545	-3.307944	-5.905274	-1.073080	0.000000	-10.000000	-0.966667	35.550003	177.166672	1023.000000	1023.000000	2046.000000
42.419998	-0.030161	-17.825293	-8.468378	-3.141013	-5.256982	-0.958921	0.000000	-10.000000	-0.983333	35.866669	189.000000	1023.000000	1023.000000	2046.000000
42.439999	-0.029132	-17.216845	-7.923645	-3.333173	-5.368891	-0.591136	0.000000	-10.000000	-0.966667	35.750000	201.000000	1023.000000	1023.000000	2046.000000
42.459999	-0.024928	-14.732470	-6.972848	-3.452823	-4.599090	0.292291	0.000000	-10.000000	-0.966667	35.500000	213.000000	1023.000000	1023.000000	2046.000000
42.480000	-0.021461	-12.683363	-6.477023	-2.777584	-3.581370	0.152613	0.000000	-10.000000	-0.925000	35.166668	225.000000	1023.000000	1023.000000	2046.000000
42.500000	-0.020092	-11.874544	-6.692132	-2.585509	-2.907057	0.310155	0.000000	-10.000000	-0.916667	34.850002	236.666672	1023.000000	1023.000000	2046.000000
42.520000	-0.019896	-11.758485	-6.142519	-2.940928	-3.244146	0.569109	0.000000	-10.000000	-0.900000	34.916668	248.333328	1023.000000	1023.000000	2046.000000
42.540001	-0.016695	-9.866605	-5.255320	-3.241885	-2.740618	1.371219	0.000000	-10.000000	-0.908333	34.866665	260.000000	1023.000000	1023.000000	2046.000000
42.560001	-0.013777	-8.141964	-4.674173	-2.795776	-1.865505	1.193491	0.000000	-10.000000	-0.908333	35.000000	271.666656	1023.000000	1023.000000	2046.000000
42.580002	-0.011234	-6.639349	-4.532281	-2.332479	-0.933820	1.159233	0.000000	-10.000000	-0.908333	34.950001	283.333344	1023.000000	1023.000000	2046.000000
42.599998	-0.009782	-5.781276	-4.169063	-2.359645	-0.544122	1.291553	0.000000	-10.000000	-0.916667	35.100002	295.000000	1023.000000	1023.000000	2046.000000
42.619999	-0.009145	-5.404425	-3.600012	-2.594850	-0.544318	1.334756	0.000000	-10.000000	-0.925000	35.066669	306.666656	1023.000000	1023.000000	2046.000000
42.639999	-0.006569	-3.882162	-2.700999	-2.812252	-0.373932	2.005022	0.000000	-10.000000	-0.933333	35.050003	318.333344	1023.000000	1023.000000	2046.000000
42.660000	-0.002354	-1.391489	-1.596602	-2.701741	0.450848	2.456006	0.000000	-10.000000	-0.941667	35.233334	330.000000	1023.000000	1023.000000	2046.000000
42.680000	0.001208	0.714144	-1.212371	-1.937474	1.546348	2.317641	0.000000	-10.000000	-0.950000	35.083336	341.666656	1023.000000	1023.000000	2046.000000
42.700001	0.003294	1.946553	-1.067731	-1.667611	2.192847	2.489048	0.000000	-10.000000	-0.958333	35.333336	353.333344	1023.000000	1023.000000	2046.000000
42.720001	0.004315	2.550290	-0.317554	-1.822788	2.006299	2.684334	0.000000	-10.000000	-0.950000	35.000000	365.000000	1023.000000	1023.000000	2046.000000
42.740002	0.008106	4.790659	0.700708	-1.939117	2.496143	3.532925	0.000000	-10.000000	-0.941667	35.116669	377.000000	1023.000000	1023.000000	2046.000000
42.759998	0.011986	7.083849	1.636395	-1.573323	3.300793	3.719983	0.000000	-10.000000	-0.925000	34.950001	388.666656	1023.000000	1023.000000	2046.000000
42.779999	0.015451	9.131421	2.053392	-0.896936	4.230481	3.744484	0.000000	-10.000000	-0.916667	35.100002	400.333344	1023.000000	1023.000000	2046.000000
42.799999	0.018211	10.762673	2.258053	-0.463314	5.044458	3.923477	0.000000	-10.000000	-0.900000	34.983334	412.000000	1023.000000	1023.000000	2046.000000
42.820000	0.019073	11.272332	2.691497	-0.491414	5.141383	3.930867	0.000000	-10.000000	-0.883333	34.716667	423.833344	1023.000000	1023.000000	2046.000000
42.840000	0.021177	12.515883	3.503282	-0.597596	5.193129	4.417068	0.000000	-10.000000	-0.866667	34.383335	435.500000	1023.000000	1023.000000	2046.000000
42.860001	0.025158	14.868283	4.558605	-0.490151	5.910520	4.889310	0.000000	-10.000000	-0.866667	34.166668	446.833344	1023.000000	1023.000000	2046.000000
42.880001	0.028416	16.793646	4.916132	0.365977	6.905165	4.606370	0.000000	-10.000000	-0.875000	34.200001	458.333344	1023.000000	1023.000000	2046.000000
42.900002	0.029239	17.280277	4.923917	0.466173	7.287754	4.602433	0.000000	-10.000000	-0.858333	34.200001	469.666656	1023.000000	1023.000000	2046.000000
42.919998	0.029828	17.628082	5.748558	0.101188	6.883961	4.894376	0.000000	-10.000000	-0.833333	34.000000	481.166656	1023.000000	1023.000000	2046.000000
42.939999	0.033542	19.823229	6.926800	-0.077124	7.502206	5.471346	0.000000	-10.000000	-0.808333	33.549999	492.500000	1023.000000	1023.000000	2046.000000
42.959999	0.036555	21.604052	7.337966	0.581219	8.181025	5.503840	0.000000	-10.000000	-0.800000	33.100002	503.833344	1023.000000	1023.000000	2046.000000
42.980000	0.038583	22.802570	6.958215	1.431574	8.728058	5.684724	0.000000	-10.000000	-0.766667	32.416668	515.000000	1023.000000	1023.000000	2046.000000
43.000000	0.037209	21.990528	6.566302	1.527495	8.287875	5.608857	0.000000	-10.000000	-0.733333	31.766668	525.833313	1023.000000	1023.000000	2046.000000
43.020000	0.036059	21.311077	6.831729	1.170172	7.516357	5.792818	0.000000	-10.000000	-0.716667	31.200001	536.500000	1023.000000	1023.000000	2046.000000
43.040001	0.036843	21.774456	7.491749	0.626419	7.555931	6.100357	0.000000	-10.000000	-0.716667	31.416666	547.000000	1023.000000	1023.000000	2046.000000
43.060001	0.037378	22.090647	7.720868	0.875118	7.911360	5.583301	0.000000	-10.000000	-0.708333	31.000000	557.500000	1023.000000	1023.000000	2046.000000
43.080002	0.037442	22.128258	7.258904	1.243436	8.305507	5.320409	0.000000	-10.000000	-0.683333	30.300001	568.000000	1023.000000	1023.000000	2046.000000
43.099998	0.036064	21.313719	7.196874	1.006944	7.942315	5.167587	0.000000	-10.000000	-0.650000	29.066668	578.333313	1023.000000	1023.000000	2046.000000
43.119999	0.036465	21.550518	7.665103	0.833998	7.563323	5.488092	0.000000	-10.000000	-0.641667	28.650002	588.166687	1023.000000	1023.000000	2046.000000
43.139999	0.038763	22.909077	8.226470	0.816070	7.962592	5.903945	0.000000	-10.000000	-0.616667	28.200001	597.833313	1023.000000	1023.000000	2046.000000
43.160000	0.040800	24.112923	8.464651	1.362905	8.559639	5.725727	0.000000	-10.000000	-0.600000	27.750000	607.166687	1023.000000	1023.000000	2046.000000
43.180000	0.042724	25.250090	8.325098	2.046376	9.275269	5.603346	0.000000	-10.000000	-0.583333	27.283335	616.666687	1023.000000	1023.000000	2046.000000
43.200001	0.043420	25.661119	8.202410	2.245566	9.629690	5.583452	0.000000	-10.000000	-0.575000	26.666668	625.833313	1023.000000	1023.000000	2046.000000
43.220001	0.042548	25.145828	8.307797	2.001335	9.407535	5.429160	0.000000	-10.000000	-0.541667	25.983334	635.000000	1023.000000	1023.000000	2046.000000
43.240002	0.043078	25.458925	8.797385	1.645807	9.209717	5.806015	0.000000	-10.000000	-0.475000	24.683334	643.666687	1023.000000	1023.000000	2046.000000
43.259998	0.045224	26.727484	9.514237	1.551550	9.738619	5.923078	0.000000	-10.000000	-0.400000	23.200001	652.000000	1023.000000	1023.000000	2046.000000
43.279999	0.046744	27.625620	9.478584	2.014792	10.502316	5.629926	0.000000	-10.000000	-0.333333	21.466667	659.833313	1023.000000	1023.000000	2046.000000
43.299999	0.047529	28.089346	9.196345	2.266066	11.042669	5.584265	0.000000	-10.000000	-0.266667	19.383333	667.333313	1023.000000	1023.000000	2046.000000
43.320000	0.046393	27.418541	9.152688	2.061852	10.738386	5.465614	0.000000	-10.000000	-0.200000	16.566668	674.166687	1023.000000	1023.000000	2046.000000
43.340000	0.045979	27.173838	9.218553	1.845286	10.499474	5.610526	0.000000	-10.000000	-0.141667	12.900001	680.333313	1023.000000	1023.000000	2046.000000
43.360001	0.047132	27.854870	9.459629	1.695074	10.697152	6.003015	0.000000	-10.000000	-0.100000	8.933333	685.333313	1023.000000	1023.000000	2046.000000
43.380001	0.048176	28.472031	9.615193	1.783239	11.077264	5.996333	0.000000	-10.000000	-0.083333	3.700000	689.000000	1023.000000	1023.000000	2046.000000
43.400002	0.048803	28.842741	9.387516	2.260907	11.505592	5.688726	0.000000	-10.000000	-0.058333	-0.716667	691.000000	1023.000000	1023.000000	2046.000000
43.419998	0.048722	28.794746	8.904151	2.546749	11.716085	5.627760	0.000000	-10.000000	-0.033333	-5.583333	691.833313	1023.000000	1023.000000	2046.000000
43.439999	0.046954	27.749971	8.655951	2.183967	11.310481	5.599573	0.000000	-10.000000	0.000000	-9.116667	692.000000	1023.000000	1023.000000	2046.000000
43.459999	0.045269	26.753864	8.452249	1.909717	10.938217	5.453681	0.000000	-10.000000	0.025000	-12.583333	692.000000	1023.000000	1023.000000	2046.000000
43.480000	0.044447	26.268456	8.330070	1.783750	10.751215	5.403420	0.000000	-10.000000	0.066667	-14.916667	692.000000	1023.000000	1023.000000	2046.000000
43.500000	0.043562	25.745016	8.235300	1.703600	10.527229	5.278885	0.000000	-10.000000	0.108333	-16.233334	688.333313	1023.000000	1023.000000	2046.000000
43.520000	0.042829	25.311899	8.178172	1.635833	10.281822	5.216071	0.000000	-10.000000	0.141667	-17.166668	679.833313	1023.000000	1023.000000	2046.000000
43.540001	0.041784	24.694387	8.026731	1.475556	10.043107	5.148993	0.000000	-10.000000	0.150000	-17.833334	669.333313	1023.000000	1023.000000	2046.000000
43.560001	0.041156	24.323135	7.925824	1.447772	9.873109	5.076430	0.000000	-10.000000	0.158333	-18.483334	660.333313	1023.000000	1023.000000	2046.000000
43.580002	0.040828	24.129534	7.824247	1.495182	9.722054	5.088049	0.000000	-10.000000	0.158333	-18.983334	654.000000	1023.000000	1023.000000	2046.000000
43.599998	0.040472	23.919174	7.762705	1.529000	9.513896	5.113574	0.000000	-10.000000	0.166667	-19.383333	647.500000	1023.000000	1023.000000	2046.000000
43.619999	0.040188	23.751139	7.704109	1.585736	9.298842	5.162451	0.000000	-10.000000	0.175000	-19.566668	641.000000	1023.000000	1023.000000	2046.000000
43.639999	0.039825	23.536324	7.560293	1.675372	9.151094	5.149564	0.000000	-10.000000	0.208333	-20.100000	634.500000	1023.000000	1023.000000	2046.000000
43.660000	0.039446	23.312761	7.431213	1.798782	8.952168	5.130598	0.000000	-10.000000	0.233333	-20.733334	627.833313	1023.000000	1023.000000	2046.000000
43.680000	0.039254	23.199306	7.313272	1.926502	8.877969	5.081563	0.000000	-10.000000	0.266667	-21.600000	621.000000	1023.000000	1023.000000	2046.000000
43.700001	0.039326	23.241787	7.228423	2.018429	8.826143	5.168792	0.000000	-10.000000	0.283333	-22.150000	613.666687	1023.000000	1023.000000	2046.000000
43.720001	0.039244	23.193285	7.154517	2.154153	8.764781	5.119834	0.000000	-10.000000	0.291667	-22.533333	606.333313	1023.000000	1023.000000	2046.000000
43.740002	0.038829	22.948109	7.144292	2.125031	8.487202	5.191584	0.000000	-10.000000	0.291667	-22.533333	598.666687	1023.000000	1023.000000	2046.000000
43.759998	0.037733	22.300341	6.929314	2.118398	8.090862	5.161766	0.000000	-10.000000	0.291667	-22.550001	591.333313	1023.000000	1023.000000	2046.000000
43.779999	0.035980	21.264441	6.644438	2.027904	7.309808	5.282290	0.000000	-10.000000	0.300000	-22.900000	583.666687	1023.000000	1023.000000	2046.000000
43.799999	0.033882	20.024023	5.993853	2.109055	6.593304	5.327811	0.000000	-10.000000	0.333333	-23.683334	576.000000	1023.000000	1023.000000	2046.000000
43.820000	0.031752	18.765211	5.251648	2.366121	5.827367	5.320075	0.000000	-10.000000	0.366667	-24.883333	568.000000	1023.000000	1023.000000	2046.000000
43.840000	0.028970	17.121561	4.353760	2.573718	5.101320	5.092763	0.000000	-10.000000	0.425000	-25.966667	559.666687	1023.000000	1023.000000	2046.000000
43.860001	0.026143	15.450778	3.531636	2.644821	4.474828	4.799492	0.000000	-10.000000	0.450000	-27.116667	551.000000	1023.000000	1023.000000	2046.000000
43.880001	0.022982	13.582311	2.944795	2.283133	3.819144	4.535239	0.000000	-10.000000	0.483333	-27.766666	541.833313	1023.000000	1023.000000	2046.000000
43.900002	0.019510	11.530638	2.446754	1.920524	2.975249	4.188110	0.000000	-10.000000	0.525000	-28.700001	532.666687	1023.000000	1023.000000	2046.000000
43.919998	0.016239	9.597328	1.906510	1.733576	2.173890	3.783353	0.000000	-10.000000	0.558333	-29.300001	523.166687	1023.000000	1023.000000	2046.000000
43.939999	0.013399	7.918538	1.321836	1.676986	1.506443	3.413273	0.000000	-10.000000	0.583333	-29.766666	513.500000	1023.000000	1023.000000	2046.000000
43.959999	0.011105	6.563007	0.819950	1.684257	0.944589	3.114211	0.000000	-10.000000	0.583333	-29.883333	503.500000	1023.000000	1023.000000	2046.000000
43.980000	0.009142	5.403090	0.257487	1.803493	0.510966	2.831143	0.000000	-10.000000	0.608333	-30.066668	493.500000	1023.000000	1023.000000	2046.000000
44.000000	0.007154	4.227807	-0.310176	1.843662	0.107087	2.587235	0.000000	-10.000000	0.633333	-30.483334	483.500000	1023.000000	1023.000000	2046.000000
44.020000	0.004586	2.710232	-0.959754	1.663563	-0.412587	2.419011	0.000000	-10.000000	0.658333	-30.983334	473.500000	1023.000000	1023.000000	2046.000000
44.040001	0.001551	0.916835	-1.553705	1.454600	-1.132052	2.147993	0.000000	-10.000000	0.675000	-31.299999	463.166656	1023.000000	1023.000000	2046.000000
44.060001	-0.001106	-0.653822	-2.045141	1.257676	-1.817702	1.951346	0.000000	-10.000000	0.691667	-31.700001	452.666656	1023.000000	1023.000000	2046.000000
44.080002	-0.003162	-1.868460	-2.374177	1.023421	-2.456681	1.938978	0.000000	-10.000000	0.700000	-31.850000	442.000000	1023.000000	1023.000000	2046.000000
44.099998	-0.004704	-2.780236	-2.628470	0.816690	-2.974161	2.005705	0.000000	-10.000000	0.716667	-32.216667	431.333344	1023.000000	1023.000000	2046.000000
44.119999	-0.005941	-3.511405	-2.878304	0.661797	-3.327610	2.032713	0.000000	-10.000000	0.725000	-32.500000	420.666656	1023.000000	1023.000000	2046.000000
44.139999	-0.006877	-4.064446	-3.059569	0.357075	-3.514063	2.152110	0.000000	-10.000000	0.725000	-32.766666	409.833344	1023.000000	1023.000000	2046.000000
44.160000	-0.007842	-4.634737	-3.280084	0.223633	-3.604463	2.026176	0.000000	-10.000000	0.716667	-32.700001	399.000000	1023.000000	1023.000000	2046.000000
44.180000	-0.008948	-5.288540	-3.804367	0.290098	-3.587697	1.813426	0.000000	-10.000000	0.716667	-32.683334	388.000000	1023.000000	1023.000000	2046.000000
44.200001	-0.010321	-6.099635	-4.613245	0.528604	-3.522210	1.507218	0.000000	-10.000000	0.725000	-32.733334	377.000000	1023.000000	1023.000000	2046.000000
44.220001	-0.011756	-6.947926	-5.387680	0.656912	-3.506224	1.289066	0.000000	-10.000000	0.716667	-32.633335	366.000000	1023.000000	1023.000000	2046.000000
44.240002	-0.013356	-7.893494	-6.106576	0.747040	-3.621989	1.088030	0.000000	-10.000000	0.708333	-32.450001	355.166656	1023.000000	1023.000000	2046.000000
44.259998	-0.015139	-8.947163	-6.738416	0.673497	-3.840483	0.958238	0.000000	-10.000000	0.666667	-31.783335	344.333344	1023.000000	1023.000000	2046.000000
44.279999	-0.017682	-10.449866	-7.309622	0.294603	-4.319694	0.884846	0.000000	-10.000000	0.650000	-31.700001	333.833344	1023.000000	1023.000000	2046.000000
44.299999	-0.020780	-12.281188	-7.805774	-0.080560	-5.064178	0.669325	0.000000	-10.000000	0.633333	-31.416668	323.166656	1023.000000	1023.000000	2046.000000
44.320000	-0.023203	-13.712751	-8.283510	-0.302354	-5.642334	0.515447	0.000000	-10.000000	0.633333	-31.550001	312.833344	1023.000000	1023.000000	2046.000000
44.340000	-0.025454	-15.043509	-8.588181	-0.516701	-6.315331	0.376704	0.000000	-10.000000	0.616667	-31.183334	302.166656	1023.000000	1023.000000	2046.000000
44.360001	-0.027180	-16.063354	-8.770015	-0.743329	-6.869326	0.319315	0.000000	-10.000000	0.591667	-30.933334	291.833344	1023.000000	1023.000000	2046.000000
44.380001	-0.028579	-16.890417	-8.948236	-0.883152	-7.282155	0.223125	0.000000	-10.000000	0.591667	-30.316668	281.500000	1023.000000	1023.000000	2046.000000
44.400002	-0.030036	-17.751005	-9.154621	-1.032927	-7.664608	0.101150	0.000000	-10.000000	0.583333	-29.950001	271.500000	1023.000000	1023.000000	2046.000000
44.419998	-0.031445	-18.584080	-9.429940	-1.158370	-8.022650	0.026881	0.000000	-10.000000	0.583333	-29.500000	261.500000	1023.000000	1023.000000	2046.000000
44.439999	-0.032223	-19.043505	-9.433941	-1.257345	-8.350463	-0.001757	0.000000	-10.000000	0.558333	-29.283333	251.500000	1023.000000	1023.000000	2046.000000
44.459999	-0.033068	-19.542936	-9.509964	-1.360845	-8.636689	-0.035438	0.000000	-10.000000	0.533333	-28.766666	241.666672	1023.000000	1023.000000	2046.000000
44.480000	-0.034030	-20.112000	-9.623673	-1.531874	-8.904128	-0.052324	0.000000	-10.000000	0.508333	-28.416668	232.000000	1023.000000	1023.000000	2046.000000
44.500000	-0.034731	-20.526272	-9.728120	-1.508631	-9.030186	-0.259335	0.000000	-10.000000	0.483333	-28.000000	222.666672	1023.000000	1023.000000	2046.000000
44.520000	-0.035498	-20.979349	-10.054790	-1.384998	-9.021455	-0.518107	0.000000	-10.000000	0.475000	-27.883333	213.333328	1023.000000	1023.000000	2046.000000
44.540001	-0.036330	-21.470903	-10.438553	-1.206538	-9.014751	-0.811062	0.000000	-10.000000	0.475000	-27.733334	204.000000	1023.000000	1023.000000	2046.000000
44.560001	-0.036731	-21.708214	-10.833817	-0.900916	-8.897385	-1.076096	0.000000	-10.000000	0.475000	-27.566668	194.666672	1023.000000	1023.000000	2046.000000
44.580002	-0.037550	-22.192335	-11.248812	-0.821768	-8.893721	-1.228035	0.000000	-10.000000	0.466667	-27.200001	185.500000	1023.000000	1023.000000	2046.000000
44.599998	-0.039195	-23.164282	-11.557858	-1.075381	-9.137211	-1.393831	0.000000	-10.000000	0.450000	-26.733334	176.500000	1023.000000	1023.000000	2046.000000
44.619999	-0.040956	-24.204865	-11.576971	-1.386072	-9.676268	-1.565555	0.000000	-10.000000	0.433333	-26.116667	167.666672	1023.000000	1023.000000	2046.000000
44.639999	-0.042040	-24.845497	-11.460814	-1.585084	-10.147565	-1.652033	0.000000	-10.000000	0.416667	-25.566668	158.833328	1023.000000	1023.000000	2046.000000
44.660000	-0.042498	-25.116325	-11.200061	-1.820911	-10.483710	-1.611643	0.000000	-10.000000	0.400000	-24.866667	150.333328	1023.000000	1023.000000	2046.000000
44.680000	-0.042824	-25.308762	-10.823436	-2.176344	-10.772956	-1.536025	0.000000	-10.000000	0.375000	-24.383333	142.000000	1023.000000	1023.000000	2046.000000
44.700001	-0.043536	-25.729706	-10.810131	-2.247590	-10.787739	-1.884245	0.000000	-10.000000	0.341667	-23.683332	134.000000	1023.000000	1023.000000	2046.000000
44.720001	-0.044110	-26.069061	-11.075936	-2.132704	-10.935244	-1.925177	0.000000	-10.000000	0.316667	-23.316666	126.000000	1023.000000	1023.000000	2046.000000
44.740002	-0.045321	-26.784809	-11.745827	-1.846378	-11.045595	-2.147009	0.000000	-10.000000	0.308333	-23.083334	118.000000	1023.000000	1023.000000	2046.000000
44.759998	-0.046978	-27.763927	-12.361460	-1.636362	-11.184918	-2.581187	0.000000	-10.000000	0.300000	-22.966667	110.333336	1023.000000	1023.000000	2046.000000
44.779999	-0.048963	-28.937204	-12.680730	-1.831705	-11.442573	-2.982196	0.000000	-10.000000	0.266667	-22.166668	102.666664	1023.000000	1023.000000	2046.000000
44.799999	-0.051492	-30.431667	-12.913233	-2.290626	-11.755372	-3.472437	0.000000	-10.000000	0.225000	-21.000000	95.500000	1023.000000	1023.000000	2046.000000
44.820000	-0.054070	-31.955311	-13.042386	-2.802527	-12.194131	-3.916267	0.000000	-10.000000	0.183333	-19.633333	88.333336	1023.000000	1023.000000	2046.000000
44.840000	-0.056668	-33.490921	-13.161706	-3.296191	-12.703120	-4.329904	0.000000	-10.000000	0.150000	-18.466667	81.833336	1023.000000	1023.000000	2046.000000
44.860001	-0.059183	-34.977345	-13.204724	-3.766278	-13.219264	-4.787077	0.000000	-10.000000	0.125000	-17.316668	75.500000	1023.000000	1023.000000	2046.000000
44.880001	-0.060898	-35.990456	-13.277395	-4.099453	-13.545854	-5.067754	0.000000	-10.000000	0.125000	-16.633333	69.833336	1023.000000	1023.000000	2046.000000
44.900002	-0.061632	-36.424614	-13.383407	-4.210040	-13.575791	-5.255377	0.000000	-10.000000	0.125000	-16.333334	64.166664	1023.000000	1023.000000	2046.000000
44.919998	-0.063133	-37.311596	-13.546209	-4.447408	-13.870028	-5.447953	0.000000	-10.000000	0.133333	-16.350000	58.833332	1023.000000	1023.000000	2046.000000
44.939999	-0.064255	-37.974953	-13.726906	-4.607399	-14.080400	-5.560248	0.000000	-10.000000	0.116667	-16.200001	53.333332	1023.000000	1023.000000	2046.000000
44.959999	-0.064862	-38.333275	-13.841591	-4.658335	-14.182909	-5.650441	0.000000	-10.000000	0.108333	-16.066668	48.000000	1023.000000	1023.000000	2046.000000
44.980000	-0.065587	-38.762024	-13.972480	-4.791787	-14.287217	-5.710539	0.000000	-10.000000	0.083333	-15.650000	42.666668	1023.000000	1023.000000	2046.000000
45.000000	-0.066263	-39.161289	-14.055050	-4.923217	-14.436049	-5.746975	0.000000	-10.000000	0.066667	-15.150000	37.333332	1023.000000	1023.000000	2046.000000
45.020000	-0.066974	-39.581913	-14.157214	-5.103099	-14.555041	-5.766560	0.000000	-10.000000	0.041667	-14.416667	32.333332	1023.000000	1023.000000	2046.000000
45.040001	-0.067781	-40.058582	-14.160048	-5.333864	-14.754651	-5.810018	0.000000	-10.000000	0.033333	-13.800000	27.500000	1023.000000	1023.000000	2046.000000
45.060001	-0.068031	-40.206032	-13.989300	-5.560946	-14.906035	-5.749751	0.000000	-10.000000	0.033333	-13.233334	22.833334	1023.000000	1023.000000	2046.000000
45.080002	-0.067716	-40.020256	-13.939896	-5.637928	-14.867659	-5.574774	0.000000	-10.000000	0.033333	-12.900000	18.333334	1023.000000	1023.000000	2046.000000
45.099998	-0.067418	-39.843899	-13.897503	-5.672215	-14.852717	-5.421463	0.000000	-10.000000	0.025000	-12.900000	14.000000	1023.000000	1023.000000	2046.000000
45.119999	-0.067343	-39.799549	-14.008105	-5.679079	-14.748322	-5.364046	0.000000	-10.000000	0.008333	-12.816667	9.666667	1023.000000	1023.000000	2046.000000
45.139999	-0.067461	-39.869308	-14.260583	-5.647580	-14.458370	-5.502778	0.000000	-10.000000	0.008333	-12.616667	5.333333	1023.000000	1023.000000	2046.000000
45.160000	-0.067733	-40.030022	-14.550514	-5.613440	-14.169868	-5.696201	0.000000	-10.000000	0.008333	-12.183333	1.333333	1023.000000	1023.000000	2046.000000
45.180000	-0.068364	-40.403049	-14.896763	-5.614068	-13.985629	-5.906592	0.000000	-10.000000	0.008333	-12.033334	-2.333333	1023.000000	1023.000000	2046.000000
45.200001	-0.068816	-40.670498	-15.127443	-5.599092	-13.936985	-6.006977	0.000000	-10.000000	0.000000	-12.000000	-6.000000	1023.000000	1023.000000	2046.000000
45.220001	-0.069327	-40.972126	-15.491217	-5.499083	-13.806938	-6.174888	0.000000	-10.000000	0.000000	-11.966667	-10.000000	1023.000000	1023.000000	2046.000000
45.240002	-0.069912	-41.318226	-15.785872	-5.402086	-13.782719	-6.347548	0.000000	-10.000000	0.000000	-11.633333	-14.000000	1023.000000	1023.000000	2046.000000
45.259998	-0.070416	-41.615883	-16.113998	-5.313820	-13.681122	-6.506944	0.000000	-10.000000	0.000000	-11.016666	-17.833334	1023.000000	1023.000000	2046.000000
45.279999	-0.070925	-41.916534	-16.219425	-5.381705	-13.737178	-6.578224	0.000000	-10.000000	0.000000	-10.250000	-21.500000	1023.000000	1023.000000	2046.000000
45.299999	-0.071497	-42.254490	-16.280340	-5.529719	-13.809387	-6.635042	0.000000	-10.000000	0.000000	-9.400000	-24.833334	1023.000000	1023.000000	2046.000000
45.320000	-0.072263	-42.707516	-16.357151	-5.674273	-13.913121	-6.762969	0.000000	-10.000000	-0.016667	-8.600000	-28.000000	1023.000000	1023.000000	2046.000000
45.340000	-0.073183	-43.251083	-16.369772	-5.928699	-14.157576	-6.795036	0.000000	-10.000000	-0.041667	-7.516667	-30.833334	1023.000000	1023.000000	2046.000000
45.360001	-0.073720	-43.568588	-16.267830	-6.096086	-14.385451	-6.819220	0.000000	-10.000000	-0.066667	-6.166667	-33.333332	1023.000000	1023.000000	2046.000000
45.380001	-0.073654	-43.529762	-15.948969	-6.250659	-14.622813	-6.707323	0.000000	-10.000000	-0.083333	-3.533334	-35.333332	1023.000000	1023.000000	2046.000000
45.400002	-0.072292	-42.724518	-15.407029	-6.282128	-14.632025	-6.403335	0.000000	-10.000000	-0.100000	-0.083333	-36.500000	1023.000000	1023.000000	2046.000000
45.419998	-0.070541	-41.689671	-14.899819	-6.324950	-14.414668	-6.050233	0.000000	-10.000000	-0.141667	4.200000	-37.000000	1023.000000	1023.000000	2046.000000
45.439999	-0.068622	-40.555836	-14.555470	-6.190261	-14.017409	-5.792693	0.000000	-10.000000	-0.208333	8.916667	-37.000000	1023.000000	1023.000000	2046.000000
45.459999	-0.066666	-39.399406	-14.141484	-6.110022	-13.660059	-5.487841	0.000000	-10.000000	-0.300000	13.483334	-37.000000	1023.000000	1023.000000	2046.000000
45.480000	-0.064637	-38.200565	-13.778231	-6.035651	-13.161790	-5.224895	0.000000	-10.000000	-0.391667	17.383333	-37.000000	1023.000000	1023.000000	2046.000000
45.500000	-0.062259	-36.795162	-13.396747	-5.850692	-12.562865	-4.984857	0.000000	-10.000000	-0.458333	20.183334	-27.000000	1023.000000	1023.000000	2046.000000
45.520000	-0.059605	-35.226433	-13.130246	-5.493895	-11.781024	-4.821267	0.000000	-10.000000	-0.516667	22.433334	-6.333333	1023.000000	1023.000000	2046.000000
45.540001	-0.056725	-33.524609	-12.881905	-5.093606	-10.983141	-4.565958	0.000000	-10.000000	-0.583333	24.683334	17.000000	1023.000000	1023.000000	2046.000000
45.560001	-0.053863	-31.833178	-12.649170	-4.720366	-10.209792	-4.253850	0.000000	-10.000000	-0.658333	26.750000	33.166668	1023.000000	1023.000000	2046.000000
45.580002	-0.050976	-30.126564	-12.242064	-4.442835	-9.592507	-3.849157	0.000000	-10.000000	-0.733333	28.516666	41.666668	1023.000000	1023.000000	2046.000000
45.599998	-0.048198	-28.484909	-11.890756	-4.154541	-8.951651	-3.487962	0.000000	-10.000000	-0.783333	30.183334	50.833332	1023.000000	1023.000000	2046.000000
45.619999	-0.045392	-26.826773	-11.419682	-3.844869	-8.431802	-3.130420	0.000000	-10.000000	-0.833333	31.483334	60.666668	1023.000000	1023.000000	2046.000000
45.639999	-0.043010	-25.419098	-10.872224	-3.731278	-7.997971	-2.817625	0.000000	-10.000000	-0.875000	32.900002	71.000000	1023.000000	1023.000000	2046.000000
45.660000	-0.040981	-24.219833	-10.307627	-3.722843	-7.652962	-2.536401	0.000000	-10.000000	-0.891667	33.850002	81.833336	1023.000000	1023.000000	2046.000000
45.680000	-0.039436	-23.306940	-9.668178	-3.879212	-7.465943	-2.293608	0.000000	-10.000000	-0.891667	34.433334	92.833336	1023.000000	1023.000000	2046.000000
45.700001	-0.037354	-22.076136	-9.063106	-3.919627	-7.026132	-2.067271	0.000000	-10.000000	-0.891667	34.750000	104.333336	1023.000000	1023.000000	2046.000000
45.720001	-0.035098	-20.742685	-8.483950	-3.897441	-6.665930	-1.695365	0.000000	-10.000000	-0.900000	34.849998	115.833336	1023.000000	1023.000000	2046.000000
45.740002	-0.033210	-19.627008	-8.026262	-3.838067	-6.531730	-1.230950	0.000000	-10.000000	-0.925000	34.916668	127.500000	1023.000000	1023.000000	2046.000000
45.759998	-0.031618	-18.686178	-7.616549	-3.652789	-6.508861	-0.907979	0.000000	-10.000000	-0.933333	35.150002	139.166672	1023.000000	1023.000000	2046.000000
45.779999	-0.030261	-17.884501	-7.096310	-3.707550	-6.579351	-0.501288	0.000000	-10.000000	-0.958333	35.366669	151.000000	1023.000000	1023.000000	2046.000000
45.799999	-0.029463	-17.412701	-6.647596	-3.903339	-6.647364	-0.214400	0.000000	-10.000000	-0.975000	35.950001	162.666672	1023.000000	1023.000000	2046.000000
45.820000	-0.029283	-17.306379	-6.390786	-4.015318	-6.630376	-0.269899	0.000000	-10.000000	-0.983333	36.049999	174.500000	1023.000000	1023.000000	2046.000000
45.840000	-0.028702	-16.962643	-6.201937	-4.059824	-6.324860	-0.376021	0.000000	-10.000000	-0.966667	35.983334	186.500000	1023.000000	1023.000000	2046.000000
45.860001	-0.027430	-16.210882	-6.028365	-3.915875	-5.799552	-0.467090	0.000000	-10.000000	-0.933333	35.400002	198.833328	1023.000000	1023.000000	2046.000000
45.880001	-0.025419	-15.022767	-5.866631	-3.562574	-5.139435	-0.454127	0.000000	-10.000000	-0.900000	35.033333	210.666672	1023.000000	1023.000000	2046.000000
45.900002	-0.023137	-13.673919	-5.861087	-3.072992	-4.397036	-0.342805	0.000000	-10.000000	-0.866667	34.533333	222.333328	1023.000000	1023.000000	2046.000000
45.919998	-0.021054	-12.442743	-5.710180	-2.742985	-3.855249	-0.134330	0.000000	-10.000000	-0.841667	34.150002	233.833328	1023.000000	1023.000000	2046.000000
45.939999	-0.019054	-11.260717	-5.510357	-2.348925	-3.453212	0.051776	0.000000	-10.000000	-0.833333	33.683334	245.333328	1023.000000	1023.000000	2046.000000
45.959999	-0.017191	-10.159784	-5.288954	-2.134357	-3.056440	0.319967	0.000000	-10.000000	-0.841667	33.633331	256.666656	1023.000000	1023.000000	2046.000000
45.980000	-0.015766	-9.317981	-5.033546	-2.073678	-2.752588	0.541832	0.000000	-10.000000	-0.850000	33.333332	267.833344	1023.000000	1023.000000	2046.000000
46.000000	-0.014690	-8.681643	-4.748265	-2.077204	-2.553947	0.697771	0.000000	-10.000000	-0.841667	33.133335	279.000000	1023.000000	1023.000000	2046.000000
46.020000	-0.013452	-7.950053	-4.441379	-2.043751	-2.312784	0.847860	0.000000	-10.000000	-0.825000	32.566669	290.000000	1023.000000	1023.000000	2046.000000
46.040001	-0.011777	-6.960241	-4.036661	-1.970084	-1.975262	1.021765	0.000000	-10.000000	-0.800000	32.433334	301.000000	1023.000000	1023.000000	2046.000000
46.060001	-0.009898	-5.849806	-3.547941	-1.903336	-1.576061	1.177531	0.000000	-10.000000	-0.775000	32.283333	311.833344	1023.000000	1023.000000	2046.000000
46.080002	-0.007794	-4.606343	-3.079561	-1.817135	-1.157857	1.448210	0.000000	-10.000000	-0.750000	31.916666	322.666656	1023.000000	1023.000000	2046.000000
46.099998	-0.005389	-3.185058	-2.584501	-1.684861	-0.692983	1.777287	0.000000	-10.000000	-0.758333	31.583334	333.500000	1023.000000	1023.000000	2046.000000
46.119999	-0.002724	-1.609788	-2.058521	-1.474502	-0.136133	2.059368	0.000000	-10.000000	-0.741667	31.100000	344.166656	1023.000000	1023.000000	2046.000000
46.139999	0.000445	0.262838	-1.348195	-1.355997	0.501631	2.465399	0.000000	-10.000000	-0.733333	31.050001	354.666656	1023.000000	1023.000000	2046.000000
46.160000	0.003335	1.970835	-0.673643	-1.303516	1.175873	2.772120	0.000000	-10.000000	-0.691667	30.666668	365.000000	1023.000000	1023.000000	2046.000000
46.180000	0.005684	3.359069	-0.196642	-1.229604	1.891194	2.894121	0.000000	-10.000000	-0.683333	30.150000	375.333344	1023.000000	1023.000000	2046.000000
46.200001	0.007720	4.562391	0.110266	-1.079253	2.587256	2.944123	0.000000	-10.000000	-0.675000	29.800001	385.500000	1023.000000	1023.000000	2046.000000
46.220001	0.009788	5.784992	0.306498	-0.863073	3.341886	2.999682	0.000000	-10.000000	-0.675000	29.600000	395.500000	1023.000000	1023.000000	2046.000000
46.240002	0.011584	6.846116	0.608053	-0.800382	3.947636	3.090810	0.000000	-10.000000	-0.675000	29.600000	405.500000	1023.000000	1023.000000	2046.000000
46.259998	0.013436	7.940670	1.023438	-0.730046	4.514328	3.132951	0.000000	-10.000000	-0.675000	29.366667	415.333344	1023.000000	1023.000000	2046.000000
46.279999	0.015301	9.042862	1.569161	-0.699790	4.975350	3.198141	0.000000	-10.000000	-0.675000	29.366667	425.000000	1023.000000	1023.000000	2046.000000
46.299999	0.017286	10.215841	2.100047	-0.709395	5.478529	3.346660	0.000000	-10.000000	-0.683333	29.450001	434.666656	1023.000000	1023.000000	2046.000000
46.320000	0.018715	11.060618	2.706112	-0.868495	5.705348	3.517653	0.000000	-10.000000	-0.691667	29.816668	444.500000	1023.000000	1023.000000	2046.000000
46.340000	0.020177	11.924619	3.295651	-0.963420	5.946486	3.645902	0.000000	-10.000000	-0.683333	30.050001	454.500000	1023.000000	1023.000000	2046.000000
46.360001	0.021814	12.891872	3.878280	-0.996754	6.194602	3.815745	0.000000	-10.000000	-0.658333	30.016666	464.500000	1023.000000	1023.000000	2046.000000
46.380001	0.023575	13.932628	4.552288	-1.006662	6.397858	3.989144	0.000000	-10.000000	-0.641667	29.600000	474.500000	1023.000000	1023.000000	2046.000000
46.400002	0.025805	15.250743	5.280452	-0.915296	6.746228	4.139359	0.000000	-10.000000	-0.650000	29.400000	484.500000	1023.000000	1023.000000	2046.000000
46.419998	0.028788	17.013823	6.170341	-0.780447	7.184332	4.439596	0.000000	-10.000000	-0.675000	29.600000	494.500000	1023.000000	1023.000000	2046.000000
46.439999	0.032380	19.136517	7.125727	-0.542782	7.776500	4.777071	0.000000	-10.000000	-0.691667	29.800001	504.500000	1023.000000	1023.000000	2046.000000
46.459999	0.035843	21.183167	8.016060	-0.333923	8.440067	5.060962	0.000000	-10.000000	-0.691667	29.850000	514.500000	1023.000000	1023.000000	2046.000000
46.480000	0.038932	23.008858	8.818362	-0.206901	9.073292	5.324105	0.000000	-10.000000	-0.691667	29.650000	524.166687	1023.000000	1023.000000	2046.000000
46.500000	0.041591	24.580368	9.387115	-0.045236	9.883369	5.355119	0.000000	-10.000000	-0.666667	29.566668	533.833313	1023.000000	1023.000000	2046.000000
46.520000	0.043705	25.829535	9.817575	0.124352	10.479604	5.408003	0.000000	-10.000000	-0.625000	28.650000	543.500000	1023.000000	1023.000000	2046.000000
46.540001	0.045138	26.676731	9.878975	0.496466	10.848414	5.452876	0.000000	-10.000000	-0.566667	27.516666	553.333313	1023.000000	1023.000000	2046.000000
46.560001	0.046861	27.694675	9.779222	1.077721	11.137577	5.700155	0.000000	-10.000000	-0.516667	25.933334	562.833313	1023.000000	1023.000000	2046.000000
46.580002	0.047397	28.011618	9.497708	1.544389	11.227763	5.741758	0.000000	-10.000000	-0.483333	24.966667	571.833313	1023.000000	1023.000000	2046.000000
46.599998	0.047558	28.106644	9.411930	1.729830	11.233788	5.731097	0.000000	-10.000000	-0.458333	24.216667	580.500000	1023.000000	1023.000000	2046.000000
46.619999	0.046617	27.550785	9.542949	1.363761	11.001798	5.642277	0.000000	-10.000000	-0.450000	23.966667	588.833313	1023.000000	1023.000000	2046.000000
46.639999	0.044706	26.421097	9.667916	0.809543	10.566908	5.376729	0.000000	-10.000000	-0.450000	23.666668	597.000000	1023.000000	1023.000000	2046.000000
46.660000	0.042732	25.254322	9.851169	0.379347	9.967875	5.055931	0.000000	-10.000000	-0.433333	23.550001	604.833313	1023.000000	1023.000000	2046.000000
46.680000	0.042250	24.969784	10.262981	0.159114	9.540106	5.007582	0.000000	-10.000000	-0.408333	22.866667	612.500000	1023.000000	1023.000000	2046.000000
46.700001	0.043258	25.565737	10.758769	0.105534	9.540301	5.161131	0.000000	-10.000000	-0.383333	22.166666	620.166687	1023.000000	1023.000000	2046.000000
46.720001	0.044459	26.275419	11.054784	0.111716	9.862628	5.246291	0.000000	-10.000000	-0.375000	21.316668	627.666687	1023.000000	1023.000000	2046.000000
46.740002	0.045666	26.988710	11.101835	0.279123	10.418405	5.189347	0.000000	-10.000000	-0.366667	20.716667	635.000000	1023.000000	1023.000000	2046.000000
46.759998	0.047201	27.895741	11.031239	0.744056	11.125607	4.994839	0.000000	-10.000000	-0.358333	20.216667	642.000000	1023.000000	1023.000000	2046.000000
46.779999	0.048900	28.899929	10.893160	1.218209	11.849456	4.939106	0.000000	-10.000000	-0.341667	19.716667	648.833313	1023.000000	1023.000000	2046.000000
46.799999	0.049840	29.455481	10.949386	1.353762	12.184716	4.967618	0.000000	-10.000000	-0.325000	19.333334	655.500000	1023.000000	1023.000000	2046.000000
46.820000	0.049967	29.530298	11.132275	1.189809	12.239401	4.968813	0.000000	-10.000000	-0.300000	18.883333	662.000000	1023.000000	1023.000000	2046.000000
46.840000	0.050387	29.778925	11.376041	1.065691	12.397570	4.939624	0.000000	-10.000000	-0.275000	18.200001	668.333313	1023.000000	1023.000000	2046.000000
46.860001	0.050554	29.877346	11.526050	0.994090	12.528940	4.828267	0.000000	-10.000000	-0.266667	17.483334	674.500000	1023.000000	1023.000000	2046.000000
46.880001	0.050668	29.944567	11.802140	0.793298	12.586721	4.762407	0.000000	-10.000000	-0.258333	16.733334	680.500000	1023.000000	1023.000000	2046.000000
46.900002	0.051209	30.264511	12.123651	0.619583	12.652876	4.868401	0.000000	-10.000000	-0.250000	15.666667	686.166687	1023.000000	1023.000000	2046.000000
46.919998	0.052004	30.734116	12.338010	0.632228	12.845575	4.918302	0.000000	-10.000000	-0.208333	14.350000	691.666687	1023.000000	1023.000000	2046.000000
46.939999	0.052941	31.287989	12.496950	0.620303	13.168627	5.002108	0.000000	-10.000000	-0.175000	12.850000	696.500000	1023.000000	1023.000000	2046.000000
46.959999	0.053902	31.855869	12.548376	0.684004	13.523218	5.100272	0.000000	-10.000000	-0.133333	11.166667	701.000000	1023.000000	1023.000000	2046.000000
46.980000	0.054941	32.470200	12.743312	0.730444	13.726054	5.270390	0.000000	-10.000000	-0.116667	9.116667	705.000000	1023.000000	1023.000000	2046.000000
47.000000	0.055702	32.919903	12.962320	0.636498	13.799950	5.521137	0.000000	-10.000000	-0.091667	5.900000	708.500000	1023.000000	1023.000000	2046.000000
47.020000	0.056000	33.096027	13.095458	0.425391	13.932981	5.642199	0.000000	-10.000000	-0.075000	1.900000	711.166687	1023.000000	1023.000000	2046.000000
47.040001	0.055741	32.942932	12.967715	0.339472	14.104298	5.531448	0.000000	-10.000000	-0.058333	-1.733333	712.500000	1023.000000	1023.000000	2046.000000
47.060001	0.055389	32.734837	12.815636	0.364267	14.187092	5.367843	0.000000	-10.000000	-0.041667	-5.033333	713.000000	1023.000000	1023.000000	2046.000000
47.080002	0.055395	32.738575	12.666855	0.534834	14.324186	5.212699	0.000000	-10.000000	-0.025000	-7.583333	713.000000	1023.000000	1023.000000	2046.000000
47.099998	0.055425	32.755989	12.485173	0.706785	14.433175	5.130855	0.000000	-10.000000	-0.008333	-9.883333	713.000000	1023.000000	1023.000000	2046.000000
47.119999	0.055055	32.537552	12.407320	0.752257	14.341566	5.036407	0.000000	-10.000000	0.000000	-11.266666	713.000000	1023.000000	1023.000000	2046.000000
47.139999	0.054642	32.293488	12.375596	0.788661	14.152997	4.976233	0.000000	-10.000000	0.000000	-11.916667	713.000000	1023.000000	1023.000000	2046.000000
47.160000	0.054523	32.223068	12.406031	0.771549	14.034842	5.010646	0.000000	-10.000000	0.000000	-12.316667	709.333313	1023.000000	1023.000000	2046.000000
47.180000	0.054262	32.068768	12.407295	0.773420	13.886569	5.001483	0.000000	-10.000000	0.000000	-12.216667	701.000000	1023.000000	1023.000000	2046.000000
47.200001	0.054174	32.016754	12.475693	0.778347	13.766323	4.996390	0.000000	-10.000000	0.000000	-11.983334	691.333313	1023.000000	1023.000000	2046.000000
47.220001	0.054220	32.043884	12.555921	0.843482	13.726174	4.918308	0.000000	-10.000000	0.000000	-11.583334	684.166687	1023.000000	1023.000000	2046.000000
47.240002	0.054410	32.156567	12.668723	0.917457	13.670621	4.899765	0.000000	-10.000000	0.000000	-11.016666	680.500000	1023.000000	1023.000000	2046.000000
47.259998	0.054789	32.380432	12.842515	0.999243	13.602352	4.936321	0.000000	-10.000000	0.000000	-10.466666	676.833313	1023.000000	1023.000000	2046.000000
47.279999	0.055534	32.820812	13.023086	1.187714	13.638364	4.971650	0.000000	-10.000000	0.000000	-10.066667	673.333313	1023.000000	1023.000000	2046.000000
47.299999	0.055524	32.814827	13.104815	1.250643	13.459235	5.000133	0.000000	-10.000000	0.000000	-10.133333	669.833313	1023.000000	1023.000000	2046.000000
47.320000	0.054887	32.438290	13.029099	1.257450	12.981366	5.170376	0.000000	-10.000000	0.000000	-10.583334	666.500000	1023.000000	1023.000000	2046.000000
47.340000	0.053800	31.796036	12.763910	1.359900	12.413667	5.258558	0.000000	-10.000000	0.008333	-11.283334	662.833313	1023.000000	1023.000000	2046.000000
47.360001	0.053517	31.628683	12.527929	1.601031	11.864905	5.634817	0.000000	-10.000000	0.025000	-12.316667	659.000000	1023.000000	1023.000000	2046.000000
47.380001	0.052212	30.857014	12.030373	1.758375	11.338618	5.729648	0.000000	-10.000000	0.041667	-13.400001	655.000000	1023.000000	1023.000000	2046.000000
47.400002	0.050388	29.779289	11.537295	1.726576	10.854740	5.660678	0.000000	-10.000000	0.050000	-14.166667	650.666687	1023.000000	1023.000000	2046.000000
47.419998	0.048319	28.556545	11.229178	1.417047	10.426744	5.483576	0.000000	-10.000000	0.050000	-14.483334	646.000000	1023.000000	1023.000000	2046.000000
47.439999	0.045506	26.894175	10.876882	1.002938	9.788817	5.225537	0.000000	-10.000000	0.075000	-15.016666	641.000000	1023.000000	1023.000000	2046.000000
47.459999	0.042606	25.180149	10.422122	0.697006	9.111043	4.949978	0.000000	-10.000000	0.108333	-15.966667	635.833313	1023.000000	1023.000000	2046.000000
47.480000	0.040080	23.687317	9.864836	0.628464	8.591273	4.602744	0.000000	-10.000000	0.150000	-17.050001	630.666687	1023.000000	1023.000000	2046.000000
47.500000	0.038321	22.647594	9.302124	0.731331	8.262260	4.351879	0.000000	-10.000000	0.158333	-17.683334	625.166687	1023.000000	1023.000000	2046.000000
47.520000	0.036713	21.697403	8.790444	0.832656	7.918668	4.155635	0.000000	-10.000000	0.158333	-18.100000	619.500000	1023.000000	1023.000000	2046.000000
47.540001	0.035459	20.956484	8.321928	0.974744	7.679607	3.980203	0.000000	-10.000000	0.158333	-18.600000	613.333313	1023.000000	1023.000000	2046.000000
47.560001	0.034635	20.469501	7.832311	1.232630	7.569309	3.835253	0.000000	-10.000000	0.166667	-19.066668	607.000000	1023.000000	1023.000000	2046.000000
47.580002	0.033781	19.964279	7.378385	1.474217	7.437255	3.674422	0.000000	-10.000000	0.183333	-19.383333	600.500000	1023.000000	1023.000000	2046.000000
47.599998	0.032622	19.279318	6.954212	1.556460	7.214308	3.554338	0.000000	-10.000000	0.191667	-19.616667	594.000000	1023.000000	1023.000000	2046.000000
47.619999	0.030470	18.007757	6.568118	1.368411	6.774021	3.297208	0.000000	-10.000000	0.208333	-19.866667	587.500000	1023.000000	1023.000000	2046.000000
47.639999	0.028088	16.600250	6.263363	1.117301	6.177819	3.041768	0.000000	-10.000000	0.225000	-20.216667	580.833313	1023.000000	1023.000000	2046.000000
47.660000	0.026423	15.615845	6.047565	0.959031	5.748974	2.860275	0.000000	-10.000000	0.225000	-20.616667	574.000000	1023.000000	1023.000000	2046.000000
47.680000	0.025237	14.915037	5.849356	0.756525	5.483716	2.825441	0.000000	-10.000000	0.233333	-21.000000	567.000000	1023.000000	1023.000000	2046.000000
47.700001	0.024520	14.491138	5.804818	0.538088	5.222035	2.926196	0.000000	-10.000000	0.250000	-21.466667	560.000000	1023.000000	1023.000000	2046.000000
47.720001	0.024096	14.240979	5.653731	0.364913	5.096644	3.125690	0.000000	-10.000000	0.283333	-22.033335	553.000000	1023.000000	1023.000000	2046.000000
47.740002	0.023675	13.991845	5.424910	0.196752	4.986473	3.383710	0.000000	-10.000000	0.300000	-22.483334	545.666687	1023.000000	1023.000000	2046.000000
47.759998	0.023021	13.605126	4.987471	0.136858	4.990846	3.489952	0.000000	-10.000000	0.316667	-23.033335	538.166687	1023.000000	1023.000000	2046.000000
47.779999	0.022259	13.155193	4.406910	0.252466	5.056111	3.439707	0.000000	-10.000000	0.333333	-23.216667	530.500000	1023.000000	1023.000000	2046.000000
47.799999	0.021248	12.557561	3.882283	0.374333	4.979630	3.321315	0.000000	-10.000000	0.350000	-23.483334	522.833313	1023.000000	1023.000000	2046.000000
47.820000	0.020121	11.891322	3.364044	0.469105	4.878489	3.179684	0.000000	-10.000000	0.350000	-23.766666	515.000000	1023.000000	1023.000000	2046.000000
47.840000	0.018918	11.180620	2.812270	0.610730	4.705473	3.052147	0.000000	-10.000000	0.350000	-24.166668	507.000000	1023.000000	1023.000000	2046.000000
47.860001	0.017330	10.242269	2.309139	0.612810	4.393892	2.926427	0.000000	-10.000000	0.366667	-24.650002	499.000000	1023.000000	1023.000000	2046.000000
47.880001	0.015719	9.289946	1.957313	0.666751	3.928777	2.737105	0.000000	-10.000000	0.358333	-24.750000	490.666656	1023.000000	1023.000000	2046.000000
47.900002	0.013407	7.923745	1.571096	0.531145	3.319860	2.501644	0.000000	-10.000000	0.358333	-24.883333	482.333344	1023.000000	1023.000000	2046.000000
47.919998	0.011013	6.508454	1.198884	0.379274	2.679358	2.250939	0.000000	-10.000000	0.341667	-24.883333	474.000000	1023.000000	1023.000000	2046.000000
47.939999	0.008578	5.069512	0.730640	0.218440	2.073820	2.046612	0.000000	-10.000000	0.350000	-24.900002	465.666656	1023.000000	1023.000000	2046.000000
47.959999	0.006585	3.891948	0.423278	0.061549	1.407916	1.999205	0.000000	-10.000000	0.375000	-25.066668	457.333344	1023.000000	1023.000000	2046.000000
47.980000	0.005436	3.212648	0.253057	-0.021979	0.857390	2.124180	0.000000	-10.000000	0.391667	-25.116667	449.000000	1023.000000	1023.000000	2046.000000
48.000000	0.005017	2.965003	0.173146	-0.126180	0.457054	2.460984	0.000000	-10.000000	0.408333	-25.283335	440.666656	1023.000000	1023.000000	2046.000000
48.020000	0.004232	2.500982	-0.055480	-0.237577	0.094737	2.699302	0.000000	-10.000000	0.400000	-25.316668	432.333344	1023.000000	1023.000000	2046.000000
48.040001	0.003291	1.945218	-0.494675	-0.212046	-0.136538	2.788477	0.000000	-10.000000	0.408333	-25.550001	423.666656	1023.000000	1023.000000	2046.000000
48.060001	0.002362	1.395736	-1.096391	0.094342	-0.304906	2.702692	0.000000	-10.000000	0.408333	-25.750000	415.166656	1023.000000	1023.000000	2046.000000
48.080002	0.001705	1.007853	-1.785748	0.485002	-0.316065	2.624664	0.000000	-10.000000	0.416667	-25.833334	406.500000	1023.000000	1023.000000	2046.000000
48.099998	0.001201	0.709877	-2.227531	0.875431	-0.454064	2.516041	0.000000	-10.000000	0.416667	-25.733334	397.833344	1023.000000	1023.000000	2046.000000
48.119999	0.000695	0.410916	-2.577074	1.192377	-0.593503	2.389116	0.000000	-10.000000	0.400000	-25.416668	389.333344	1023.000000	1023.000000	2046.000000
48.139999	-0.000138	-0.081573	-2.840831	1.308480	-0.881204	2.331982	0.000000	-10.000000	0.375000	-24.966667	380.833344	1023.000000	1023.000000	2046.000000
48.160000	-0.001943	-1.148489	-3.134341	1.237169	-1.414544	2.163227	0.000000	-10.000000	0.366667	-24.583334	372.500000	1023.000000	1023.000000	2046.000000
48.180000	-0.004232	-2.500977	-3.438655	1.075640	-2.122104	1.984143	0.000000	-10.000000	0.366667	-24.350000	364.166656	1023.000000	1023.000000	2046.000000
48.200001	-0.006460	-3.817574	-3.870602	0.914907	-2.802711	1.940833	0.000000	-10.000000	0.383333	-24.350000	356.000000	1023.000000	1023.000000	2046.000000
48.220001	-0.007855	-4.642333	-4.289298	0.957191	-3.465464	2.155239	0.000000	-10.000000	0.383333	-24.633333	348.000000	1023.000000	1023.000000	2046.000000
48.240002	-0.009212	-5.444472	-4.848209	1.120323	-4.074119	2.357534	0.000000	-10.000000	0.408333	-25.050001	339.833344	1023.000000	1023.000000	2046.000000
48.259998	-0.011537	-6.818249	-5.470489	1.170551	-4.733610	2.215299	0.000000	-10.000000	0.391667	-25.333334	331.500000	1023.000000	1023.000000	2046.000000
48.279999	-0.014051	-8.304344	-5.763329	0.826483	-5.335764	1.968265	0.000000	-10.000000	0.383333	-24.933334	323.166656	1023.000000	1023.000000	2046.000000
48.299999	-0.016922	-10.001196	-6.016263	0.260223	-5.885512	1.640357	0.000000	-10.000000	0.341667	-24.366667	312.333344	1023.000000	1023.000000	2046.000000
48.320000	-0.019833	-11.721444	-6.224399	-0.257251	-6.521929	1.282136	0.000000	-10.000000	0.325000	-23.466667	301.666656	1023.000000	1023.000000	2046.000000
48.340000	-0.022567	-13.337125	-6.496062	-0.625313	-7.090599	0.874848	0.000000	-10.000000	0.300000	-23.000000	293.666656	1023.000000	1023.000000	2046.000000
48.360001	-0.024898	-14.714754	-6.675769	-0.987604	-7.622786	0.571404	0.000000	-10.000000	0.283333	-22.550001	288.333344	1023.000000	1023.000000	2046.000000
48.380001	-0.026688	-15.772532	-6.869837	-1.247764	-7.992987	0.338057	0.000000	-10.000000	0.275000	-22.450001	283.166656	1023.000000	1023.000000	2046.000000
48.400002	-0.028150	-16.636768	-7.120919	-1.401968	-8.209538	0.095656	0.000000	-10.000000	0.275000	-22.366667	275.500000	1023.000000	1023.000000	2046.000000
48.419998	-0.029345	-17.342928	-7.550906	-1.411828	-8.225157	-0.155037	0.000000	-10.000000	0.283333	-22.433334	268.166656	1023.000000	1023.000000	2046.000000
48.439999	-0.030270	-17.889566	-7.936119	-1.293696	-8.253908	-0.405843	0.000000	-10.000000	0.291667	-22.466667	260.666656	1023.000000	1023.000000	2046.000000
48.459999	-0.031285	-18.489656	-8.302278	-1.269045	-8.337532	-0.580803	0.000000	-10.000000	0.283333	-22.400000	253.166672	1023.000000	1023.000000	2046.000000
48.480000	-0.032209	-19.035263	-8.643148	-1.232103	-8.404601	-0.755410	0.000000	-10.000000	0.291667	-22.133333	245.500000	1023.000000	1023.000000	2046.000000
48.500000	-0.032943	-19.469437	-8.945282	-1.145488	-8.434624	-0.944043	0.000000	-10.000000	0.275000	-21.983334	238.166672	1023.000000	1023.000000	2046.000000
48.520000	-0.033831	-19.993826	-9.126320	-1.178769	-8.573748	-1.114990	0.000000	-10.000000	0.266667	-21.583334	230.833328	1023.000000	1023.000000	2046.000000
48.540001	-0.034898	-20.624998	-9.303802	-1.279008	-8.721414	-1.320775	0.000000	-10.000000	0.250000	-21.216667	223.666672	1023.000000	1023.000000	2046.000000
48.560001	-0.036026	-21.291243	-9.381679	-1.493988	-8.877662	-1.537914	0.000000	-10.000000	0.250000	-20.816668	216.500000	1023.000000	1023.000000	2046.000000
48.580002	-0.037430	-22.121264	-9.617922	-1.745405	-9.044848	-1.713089	0.000000	-10.000000	0.250000	-20.650000	209.500000	1023.000000	1023.000000	2046.000000
48.599998	-0.039106	-23.111862	-9.982105	-1.934488	-9.339332	-1.855936	0.000000	-10.000000	0.266667	-20.733334	202.666672	1023.000000	1023.000000	2046.000000
48.619999	-0.040290	-23.811665	-10.294924	-2.125674	-9.575292	-1.815776	0.000000	-10.000000	0.250000	-20.716667	195.833328	1023.000000	1023.000000	2046.000000
48.639999	-0.040538	-23.957691	-10.508222	-2.224667	-9.643379	-1.581422	0.000000	-10.000000	0.250000	-20.833334	189.000000	1023.000000	1023.000000	2046.000000
48.660000	-0.040995	-24.228285	-10.654858	-2.481658	-9.744159	-1.347611	0.000000	-10.000000	0.208333	-20.716667	182.000000	1023.000000	1023.000000	2046.000000
48.680000	-0.041787	-24.696127	-10.880772	-2.698691	-9.797940	-1.318724	0.000000	-10.000000	0.208333	-20.883333	175.000000	1023.000000	1023.000000	2046.000000
48.700001	-0.043103	-25.473866	-11.248116	-2.917217	-9.909165	-1.399367	0.000000	-10.000000	0.208333	-20.850000	168.000000	1023.000000	1023.000000	2046.000000
48.720001	-0.044295	-26.178417	-11.557913	-2.977340	-10.030841	-1.612324	0.000000	-10.000000	0.216667	-20.733334	161.000000	1023.000000	1023.000000	2046.000000
48.740002	-0.045506	-26.894255	-12.077720	-2.892248	-10.014759	-1.909528	0.000000	-10.000000	0.216667	-20.350000	154.166672	1023.000000	1023.000000	2046.000000
48.759998	-0.046584	-27.531412	-12.363334	-2.779615	-10.171823	-2.216640	0.000000	-10.000000	0.183333	-19.983334	147.333328	1023.000000	1023.000000	2046.000000
48.779999	-0.047499	-28.071920	-12.717484	-2.589258	-10.224644	-2.540534	0.000000	-10.000000	0.166667	-19.583334	140.666672	1023.000000	1023.000000	2046.000000
48.799999	-0.048536	-28.685051	-12.929358	-2.486447	-10.403903	-2.865343	0.000000	-10.000000	0.150000	-19.083334	134.000000	1023.000000	1023.000000	2046.000000
48.820000	-0.050494	-29.842136	-13.141273	-2.728807	-10.799085	-3.172970	0.000000	-10.000000	0.150000	-18.566668	127.666664	1023.000000	1023.000000	2046.000000
48.840000	-0.052551	-31.057686	-13.316526	-3.030608	-11.246301	-3.464252	0.000000	-10.000000	0.133333	-18.050001	121.500000	1023.000000	1023.000000	2046.000000
48.860001	-0.053727	-31.752764	-13.395387	-3.253119	-11.496534	-3.607723	0.000000	-10.000000	0.133333	-17.733334	115.500000	1023.000000	1023.000000	2046.000000
48.880001	-0.054401	-32.150974	-13.382345	-3.459660	-11.736065	-3.572906	0.000000	-10.000000	0.125000	-17.500000	109.500000	1023.000000	1023.000000	2046.000000
48.900002	-0.054434	-32.170292	-13.265357	-3.579107	-11.912215	-3.413614	0.000000	-10.000000	0.141667	-17.283333	103.666664	1023.000000	1023.000000	2046.000000
48.919998	-0.054290	-32.085125	-13.121068	-3.757802	-12.017055	-3.189200	0.000000	-10.000000	0.133333	-16.916666	98.000000	1023.000000	1023.000000	2046.000000
48.939999	-0.054261	-32.068306	-12.965855	-3.934950	-12.125933	-3.041568	0.000000	-10.000000	0.125000	-16.466667	92.333336	1023.000000	1023.000000	2046.000000
48.959999	-0.054502	-32.210972	-13.008849	-3.979707	-12.174607	-3.047807	0.000000	-10.000000	0.108333	-16.016666	86.833336	1023.000000	1023.000000	2046.000000
48.980000	-0.054881	-32.434570	-13.037766	-4.116120	-12.254958	-3.025724	0.000000	-10.000000	0.100000	-15.583333	81.333336	1023.000000	1023.000000	2046.000000
49.000000	-0.055101	-32.564457	-13.149617	-4.110834	-12.186713	-3.117294	0.000000	-10.000000	0.083333	-15.083333	76.166664	1023.000000	1023.000000	2046.000000
49.020000	-0.055233	-32.642971	-13.326574	-3.948484	-12.073919	-3.293993	0.000000	-10.000000	0.050000	-14.450000	71.000000	1023.000000	1023.000000	2046.000000
49.040001	-0.055207	-32.627625	-13.510184	-3.660397	-11.941449	-3.515596	0.000000	-10.000000	0.016667	-13.733334	66.333336	1023.000000	1023.000000	2046.000000
49.060001	-0.055351	-32.712498	-13.656007	-3.467411	-11.828485	-3.760596	0.000000	-10.000000	0.000000	-13.016667	61.666668	1023.000000	1023.000000	2046.000000
49.080002	-0.055267	-32.662991	-13.693652	-3.313935	-11.675629	-3.979774	0.000000	-10.000000	0.000000	-12.383333	57.333332	1023.000000	1023.000000	2046.000000
49.099998	-0.055387	-32.733913	-13.632772	-3.321182	-11.713570	-4.066389	0.000000	-10.000000	0.000000	-11.683333	53.000000	1023.000000	1023.000000	2046.000000
49.119999	-0.055744	-32.944622	-13.657530	-3.243012	-11.722769	-4.321311	0.000000	-10.000000	0.000000	-10.783334	49.333332	1023.000000	1023.000000	2046.000000
49.139999	-0.056555	-33.424206	-13.598650	-3.388712	-11.944972	-4.491871	0.000000	-10.000000	0.000000	-10.000000	45.833332	1023.000000	1023.000000	2046.000000
49.160000	-0.058221	-34.408672	-13.546679	-3.771818	-12.333790	-4.756386	0.000000	-10.000000	0.000000	-9.333334	42.500000	1023.000000	1023.000000	2046.000000
49.180000	-0.059150	-34.957367	-13.325507	-4.055800	-12.615272	-4.960788	0.000000	-10.000000	0.000000	-9.000000	39.333332	1023.000000	1023.000000	2046.000000
49.200001	-0.059094	-34.924587	-13.268388	-4.210735	-12.568200	-4.877263	0.000000	-10.000000	0.000000	-9.016666	36.333332	1023.000000	1023.000000	2046.000000
49.220001	-0.059161	-34.964333	-13.386515	-4.220338	-12.697297	-4.660181	0.000000	-10.000000	0.000000	-9.216667	33.333332	1023.000000	1023.000000	2046.000000
49.240002	-0.059100	-34.927990	-13.404621	-4.369868	-12.990129	-4.163371	0.000000	-10.000000	0.000000	-9.516666	31.166666	1023.000000	1023.000000	2046.000000
49.259998	-0.059692	-35.277935	-13.415924	-4.598310	-13.148742	-4.114960	0.000000	-10.000000	-0.008333	-8.750000	28.000000	1023.000000	1023.000000	2046.000000
49.279999	-0.061609	-36.410728	-13.630906	-4.977233	-13.349059	-4.453532	0.000000	-10.000000	-0.033333	-7.500000	25.166666	1023.000000	1023.000000	2046.000000
49.299999	-0.063814	-37.714119	-13.790054	-5.371045	-13.612316	-4.940702	0.000000	-10.000000	-0.066667	-6.033333	21.666666	1023.000000	1023.000000	2046.000000
49.320000	-0.066027	-39.021999	-13.909554	-5.730724	-13.953225	-5.428496	0.000000	-10.000000	-0.091667	-4.800000	19.666666	1023.000000	1023.000000	2046.000000
49.340000	-0.067722	-40.023911	-13.929167	-6.070785	-14.253236	-5.770722	0.000000	-10.000000	-0.091667	-3.800000	18.166666	1023.000000	1023.000000	2046.000000
49.360001	-0.068637	-40.564663	-13.880715	-6.216891	-14.393255	-6.073800	0.000000	-10.000000	-0.075000	-2.966667	17.000000	1023.000000	1023.000000	2046.000000
49.380001	-0.069261	-40.933144	-13.992878	-6.220908	-14.388762	-6.330595	0.000000	-10.000000	-0.058333	-3.100000	16.000000	1023.000000	1023.000000	2046.000000
49.400002	-0.069612	-41.140495	-14.064922	-6.166601	-14.375031	-6.533941	0.000000	-10.000000	-0.050000	-3.933333	14.833333	1023.000000	1023.000000	2046.000000
49.419998	-0.070027	-41.385876	-14.249191	-6.108798	-14.347927	-6.679961	0.000000	-10.000000	-0.058333	-5.066667	13.333333	1023.000000	1023.000000	2046.000000
49.439999	-0.070377	-41.592968	-14.392156	-5.999114	-14.361324	-6.840376	0.000000	-10.000000	-0.058333	-5.833333	11.500000	1023.000000	1023.000000	2046.000000
49.459999	-0.071036	-41.982521	-14.479651	-6.077097	-14.478390	-6.947381	0.000000	-10.000000	-0.058333	-6.016667	9.500000	1023.000000	1023.000000	2046.000000
49.480000	-0.071873	-42.477024	-14.577339	-6.201480	-14.659616	-7.038588	0.000000	-10.000000	-0.050000	-5.783333	7.500000	1023.000000	1023.000000	2046.000000
49.500000	-0.072951	-43.114307	-14.682188	-6.359119	-14.848525	-7.224473	0.000000	-10.000000	-0.058333	-5.300000	5.666667	1023.000000	1023.000000	2046.000000
49.520000	-0.073706	-43.559959	-14.689139	-6.602684	-15.093181	-7.174956	0.000000	-10.000000	-0.075000	-4.616667	4.000000	1023.000000	1023.000000	2046.000000
49.540001	-0.073282	-43.309464	-14.539001	-6.762130	-15.042130	-6.966202	0.000000	-10.000000	-0.083333	-3.766667	2.500000	1023.000000	1023.000000	2046.000000
49.560001	-0.071869	-42.474861	-14.270465	-6.867905	-14.823910	-6.512581	0.000000	-10.000000	-0.091667	-2.733333	1.166667	1023.000000	1023.000000	2046.000000
49.580002	-0.070732	-41.802589	-14.174562	-6.934551	-14.559847	-6.133631	0.000000	-10.000000	-0.091667	-1.700000	0.333333	1023.000000	1023.000000	2046.000000
49.599998	-0.069715	-41.201859	-14.229564	-6.935143	-14.178522	-5.858632	0.000000	-10.000000	-0.108333	0.000000	0.000000	1023.000000	1023.000000	2046.000000
49.619999	-0.068706	-40.605099	-14.347621	-6.760992	-13.774274	-5.722212	0.000000	-10.000000	-0.125000	2.183333	0.000000	1023.000000	1023.000000	2046.000000
49.639999	-0.067501	-39.892899	-14.494416	-6.402616	-13.258774	-5.737093	0.000000	-10.000000	-0.150000	5.416667	0.000000	1023.000000	1023.000000	2046.000000
49.660000	-0.066186	-39.115803	-14.632252	-5.953293	-12.737337	-5.792923	0.000000	-10.000000	-0.183333	8.483334	0.000000	1023.000000	1023.000000	2046.000000
49.680000	-0.065504	-38.712708	-14.810801	-5.649894	-12.400333	-5.851682	0.000000	-10.000000	-0.225000	11.366667	0.000000	1023.000000	1023.000000	2046.000000
49.700001	-0.066107	-39.069328	-14.864168	-5.751634	-12.510711	-5.942814	0.000000	-10.000000	-0.275000	13.533334	0.000000	1023.000000	1023.000000	2046.000000
49.720001	-0.066473	-39.285286	-14.821507	-6.023210	-12.641164	-5.799406	0.000000	-10.000000	-0.325000	15.516667	0.000000	1023.000000	1023.000000	2046.000000
49.740002	-0.064590	-38.172421	-14.358665	-6.340441	-12.499731	-4.973585	0.000000	-10.000000	-0.391667	17.550001	7.666667	1023.000000	1023.000000	2046.000000
49.759998	-0.061998	-36.640682	-13.716371	-6.461064	-12.101906	-4.361343	0.000000	-10.000000	-0.441667	19.916668	19.166666	1023.000000	1023.000000	2046.000000
49.779999	-0.059856	-35.374874	-13.494560	-6.037927	-11.439907	-4.402483	0.000000	-10.000000	-0.475000	21.633333	30.666666	1023.000000	1023.000000	2046.000000
49.799999	-0.057542	-34.007160	-13.394932	-5.422616	-10.673099	-4.516511	0.000000	-10.000000	-0.475000	23.100000	37.000000	1023.000000	1023.000000	2046.000000
49.820000	-0.055646	-32.886593	-13.101663	-5.191330	-10.210251	-4.383347	0.000000	-10.000000	-0.491667	23.700001	42.166668	1023.000000	1023.000000	2046.000000
49.840000	-0.054407	-32.154583	-12.721513	-5.232425	-9.948456	-4.252189	0.000000	-10.000000	-0.516667	24.750000	50.000000	1023.000000	1023.000000	2046.000000
49.860001	-0.053540	-31.642075	-12.331874	-5.390167	-9.794016	-4.126018	0.000000	-10.000000	-0.558333	25.566668	58.000000	1023.000000	1023.000000	2046.000000
49.880001	-0.051327	-30.334034	-11.681630	-5.467408	-9.545490	-3.639504	0.000000	-10.000000	-0.591667	26.400000	66.333336	1023.000000	1023.000000	2046.000000
49.900002	-0.047924	-28.323120	-10.947590	-5.490602	-8.972620	-2.912307	0.000000	-10.000000	-0.616667	27.233334	74.833336	1023.000000	1023.000000	2046.000000
49.919998	-0.044430	-26.258295	-10.136535	-5.537180	-8.382054	-2.202525	0.000000	-10.000000	-0.641667	27.950001	83.833336	1023.000000	1023.000000	2046.000000
49.939999	-0.041301	-24.408863	-9.557581	-5.318240	-7.691021	-1.842022	0.000000	-10.000000	-0.666667	28.816668	93.000000	1023.000000	1023.000000	2046.000000
49.959999	-0.038165	-22.555662	-9.113584	-4.834172	-6.920423	-1.687484	0.000000	-10.000000	-0.700000	29.316668	102.666664	1023.000000	1023.000000	2046.000000
49.980000	-0.035118	-20.754448	-8.761778	-4.352674	-6.117332	-1.522666	0.000000	-10.000000	-0.716667	29.966667	112.166664	1023.000000	1023.000000	2046.000000
50.000000	-0.032328	-19.106012	-8.353287	-3.891866	-5.449078	-1.411780	0.000000	-10.000000	-0.725000	30.366667	122.166664	1023.000000	1023.000000	2046.000000
50.020000	-0.030118	-17.799768	-7.882950	-3.660797	-5.029589	-1.226434	0.000000	-10.000000	-0.733333	30.700001	132.166672	1023.000000	1023.000000	2046.000000
50.040001	-0.028292	-16.720293	-7.361297	-3.569890	-4.733253	-1.055854	0.000000	-10.000000	-0.741667	30.583334	142.500000	1023.000000	1023.000000	2046.000000
50.060001	-0.026679	-15.767039	-6.929016	-3.484732	-4.445039	-0.908252	0.000000	-10.000000	-0.750000	30.600000	152.500000	1023.000000	1023.000000	2046.000000
50.080002	-0.025005	-14.777854	-6.429714	-3.548013	-4.226115	-0.574011	0.000000	-10.000000	-0.750000	30.616667	162.500000	1023.000000	1023.000000	2046.000000
50.099998	-0.022568	-13.337901	-5.847186	-3.485487	-3.846192	-0.159037	0.000000	-10.000000	-0.733333	30.650000	172.833328	1023.000000	1023.000000	2046.000000
50.119999	-0.019585	-11.574534	-5.262896	-3.433228	-3.325744	0.447334	0.000000	-10.000000	-0.725000	30.516666	183.166672	1023.000000	1023.000000	2046.000000
50.139999	-0.016594	-9.806996	-4.640241	-3.442809	-2.788222	1.064276	0.000000	-10.000000	-0.708333	30.183334	193.500000	1023.000000	1023.000000	2046.000000
50.160000	-0.014497	-8.567513	-4.303094	-3.281559	-2.257768	1.274908	0.000000	-10.000000	-0.708333	29.950001	203.500000	1023.000000	1023.000000	2046.000000
50.180000	-0.012864	-7.602658	-4.170696	-2.871966	-1.787784	1.227788	0.000000	-10.000000	-0.691667	29.666668	213.500000	1023.000000	1023.000000	2046.000000
50.200001	-0.011259	-6.654211	-4.114589	-2.219734	-1.300147	0.980260	0.000000	-10.000000	-0.675000	29.283333	223.500000	1023.000000	1023.000000	2046.000000
50.220001	-0.010424	-6.160412	-4.026208	-1.885709	-1.060903	0.812408	0.000000	-10.000000	-0.658333	28.833334	233.500000	1023.000000	1023.000000	2046.000000
50.240002	-0.010995	-6.497886	-3.799722	-2.028368	-1.202928	0.533133	0.000000	-10.000000	-0.625000	28.150000	243.166672	1023.000000	1023.000000	2046.000000
50.259998	-0.011549	-6.825261	-3.398127	-2.404737	-1.406354	0.383957	0.000000	-10.000000	-0.591667	27.366667	252.666672	1023.000000	1023.000000	2046.000000
50.279999	-0.010656	-6.297617	-2.809594	-2.758018	-1.361668	0.631663	0.000000	-10.000000	-0.550000	26.416668	261.833344	1023.000000	1023.000000	2046.000000
50.299999	-0.008115	-4.796022	-2.161173	-2.930096	-0.905128	1.200374	0.000000	-10.000000	-0.516667	25.400000	270.833344	1023.000000	1023.000000	2046.000000
50.320000	-0.005373	-3.175146	-1.713579	-2.736112	-0.444253	1.718798	0.000000	-10.000000	-0.483333	24.266666	279.500000	1023.000000	1023.000000	2046.000000
50.340000	-0.004080	-2.411425	-1.920954	-2.197849	-0.085262	1.792640	0.000000	-10.000000	-0.458333	23.233334	287.833344	1023.000000	1023.000000	2046.000000
50.360001	-0.003669	-2.168194	-2.177353	-1.630341	0.008618	1.630882	0.000000	-10.000000	-0.450000	22.566666	295.833344	1023.000000	1023.000000	2046.000000
50.380001	-0.004420	-2.612047	-2.435971	-1.513982	-0.065934	1.403840	0.000000	-10.000000	-0.441667	22.166666	303.500000	1023.000000	1023.000000	2046.000000
50.400002	-0.006719	-3.971220	-2.740617	-1.762831	-0.486460	1.018688	0.000000	-10.000000	-0.425000	21.666666	310.833344	1023.000000	1023.000000	2046.000000
50.419998	-0.009947	-5.878759	-2.840509	-2.243184	-1.177746	0.382680	0.000000	-10.000000	-0.416667	21.200001	318.166656	1023.000000	1023.000000	2046.000000
50.439999	-0.011209	-6.624742	-2.624035	-2.776423	-1.592605	0.368321	0.000000	-10.000000	-0.408333	21.133333	325.333344	1023.000000	1023.000000	2046.000000
50.459999	-0.009805	-5.794784	-2.166792	-3.068399	-1.430044	0.870451	0.000000	-10.000000	-0.425000	21.316668	332.500000	1023.000000	1023.000000	2046.000000
50.480000	-0.007898	-4.667745	-1.708978	-3.167432	-1.034107	1.242772	0.000000	-10.000000	-0.433333	21.766666	339.500000	1023.000000	1023.000000	2046.000000
50.500000	-0.006232	-3.683391	-1.673357	-2.675980	-0.405739	1.071686	0.000000	-10.000000	-0.458333	22.166668	346.666656	1023.000000	1023.000000	2046.000000
50.520000	-0.004280	-2.529479	-1.641104	-2.095704	0.184005	1.023324	0.000000	-10.000000	-0.466667	22.566668	354.000000	1023.000000	1023.000000	2046.000000
50.540001	-0.002940	-1.737362	-1.564914	-1.726470	0.564155	0.989868	0.000000	-10.000000	-0.475000	23.133333	361.500000	1023.000000	1023.000000	2046.000000
50.560001	-0.002916	-1.723489	-1.490414	-1.775906	0.618415	0.924416	0.000000	-10.000000	-0.483333	23.616667	369.166656	1023.000000	1023.000000	2046.000000
50.580002	-0.002662	-1.573063	-1.233545	-1.922097	0.625485	0.957093	0.000000	-10.000000	-0.516667	24.366667	377.000000	1023.000000	1023.000000	2046.000000
50.599998	-0.000590	-0.348411	-0.658976	-2.117083	0.902250	1.525398	0.000000	-10.000000	-0.541667	25.066666	385.000000	1023.000000	1023.000000	2046.000000
50.619999	0.002353	1.390342	-0.043052	-2.186923	1.475620	2.144696	0.000000	-10.000000	-0.575000	25.950001	393.166656	1023.000000	1023.000000	2046.000000
50.639999	0.005006	2.958514	0.516537	-1.980378	2.130896	2.291459	0.000000	-10.000000	-0.575000	26.516666	401.666656	1023.000000	1023.000000	2046.000000
50.660000	0.007867	4.649508	0.765816	-1.372292	3.053947	2.202036	0.000000	-10.000000	-0.591667	26.616667	410.500000	1023.000000	1023.000000	2046.000000
50.680000	0.009860	5.827232	0.822307	-0.961319	3.759540	2.206703	0.000000	-10.000000	-0.583333	26.416668	419.333344	1023.000000	1023.000000	2046.000000
50.700001	0.010706	6.327004	1.018578	-0.966342	4.081201	2.193568	0.000000	-10.000000	-0.583333	26.266666	428.166656	1023.000000	1023.000000	2046.000000
50.720001	0.011522	6.809247	1.279274	-0.973965	4.334612	2.169326	0.000000	-10.000000	-0.566667	26.216667	437.000000	1023.000000	1023.000000	2046.000000
50.740002	0.013400	7.919145	1.763730	-1.122335	4.707853	2.569897	0.000000	-10.000000	-0.558333	25.983334	445.833344	1023.000000	1023.000000	2046.000000
50.759998	0.016449	9.721235	2.486685	-1.358675	5.291312	3.301914	0.000000	-10.000000	-0.533333	25.466667	454.500000	1023.000000	1023.000000	2046.000000
50.779999	0.018619	11.003608	3.174068	-1.475977	5.735121	3.570395	0.000000	-10.000000	-0.516667	24.850000	463.000000	1023.000000	1023.000000	2046.000000
50.799999	0.020612	12.181704	3.581230	-1.293988	6.295555	3.598906	0.000000	-10.000000	-0.500000	24.633333	471.500000	1023.000000	1023.000000	2046.000000
50.820000	0.022272	13.163032	3.773139	-1.014128	6.916987	3.487033	0.000000	-10.000000	-0.491667	24.550001	479.833344	1023.000000	1023.000000	2046.000000
50.840000	0.023292	13.765518	4.034787	-0.891181	7.315787	3.306125	0.000000	-10.000000	-0.475000	24.400000	488.000000	1023.000000	1023.000000	2046.000000
50.860001	0.023038	13.615747	4.444016	-1.172122	7.280763	3.063090	0.000000	-10.000000	-0.458333	23.783333	496.000000	1023.000000	1023.000000	2046.000000
50.880001	0.023167	13.691757	5.004081	-1.491416	7.213354	2.965738	0.000000	-10.000000	-0.425000	23.233334	504.000000	1023.000000	1023.000000	2046.000000
50.900002	0.024366	14.400384	5.581434	-1.745997	7.383098	3.181849	0.000000	-10.000000	-0.408333	22.216667	512.000000	1023.000000	1023.000000	2046.000000
50.919998	0.026803	15.840440	6.306176	-1.915285	7.805091	3.644459	0.000000	-10.000000	-0.383333	21.466667	519.666687	1023.000000	1023.000000	2046.000000
50.939999	0.029131	17.216696	6.954164	-1.927550	8.243766	3.946316	0.000000	-10.000000	-0.383333	20.816668	527.000000	1023.000000	1023.000000	2046.000000
50.959999	0.031472	18.599962	7.553643	-1.885561	8.753693	4.178187	0.000000	-10.000000	-0.383333	20.650000	534.000000	1023.000000	1023.000000	2046.000000
50.980000	0.033904	20.037546	8.004050	-1.530054	9.376590	4.186960	0.000000	-10.000000	-0.383333	20.616667	540.833313	1023.000000	1023.000000	2046.000000
51.000000	0.036229	21.411221	8.356493	-1.149005	9.985927	4.217805	0.000000	-10.000000	-0.366667	20.450001	547.666687	1023.000000	1023.000000	2046.000000
51.020000	0.038380	22.682571	8.650477	-0.717123	10.556708	4.192509	0.000000	-10.000000	-0.350000	20.216667	554.500000	1023.000000	1023.000000	2046.000000
51.040001	0.039912	23.588202	9.048998	-0.537060	10.856201	4.220062	0.000000	-10.000000	-0.333333	19.799999	561.333313	1023.000000	1023.000000	2046.000000
51.060001	0.040483	23.925636	9.389283	-0.523042	10.950241	4.109156	0.000000	-10.000000	-0.325000	19.366667	568.000000	1023.000000	1023.000000	2046.000000
51.080002	0.040769	24.094416	9.680342	-0.622258	10.957819	4.078513	0.000000	-10.000000	-0.308333	18.816668	574.500000	1023.000000	1023.000000	2046.000000
51.099998	0.041876	24.748964	10.158277	-0.754679	11.023104	4.322262	0.000000	-10.000000	-0.283333	18.000000	581.000000	1023.000000	1023.000000	2046.000000
51.119999	0.044211	26.128979	10.772058	-0.811724	11.386886	4.781760	0.000000	-10.000000	-0.275000	17.200001	587.333313	1023.000000	1023.000000	2046.000000
51.139999	0.047019	27.788237	11.521082	-0.833775	11.929379	5.171551	0.000000	-10.000000	-0.258333	16.316668	593.166687	1023.000000	1023.000000	2046.000000
51.160000	0.049174	29.061899	11.933862	-0.446359	12.457831	5.116564	0.000000	-10.000000	-0.258333	15.666667	598.666687	1023.000000	1023.000000	2046.000000
51.180000	0.051114	30.208105	12.064479	0.119304	12.992695	5.031626	0.000000	-10.000000	-0.233333	14.766666	603.833313	1023.000000	1023.000000	2046.000000
51.200001	0.052282	30.898489	12.096608	0.627013	13.320044	4.854825	0.000000	-10.000000	-0.200000	13.650001	609.000000	1023.000000	1023.000000	2046.000000
51.220001	0.052027	30.748226	12.161288	0.584654	13.229232	4.773052	0.000000	-10.000000	-0.166667	12.216667	613.666687	1023.000000	1023.000000	2046.000000
51.240002	0.050860	30.058220	12.309495	0.389841	12.693507	4.665378	0.000000	-10.000000	-0.125000	10.433333	618.000000	1023.000000	1023.000000	2046.000000
51.259998	0.050748	29.992195	12.254522	0.370321	12.207178	5.160173	0.000000	-10.000000	-0.091667	7.900000	621.833313	1023.000000	1023.000000	2046.000000
51.279999	0.051379	30.364962	12.132279	0.463749	11.892824	5.876109	0.000000	-10.000000	-0.066667	4.400000	625.000000	1023.000000	1023.000000	2046.000000
51.299999	0.050539	29.868559	11.625979	0.971278	11.671134	5.600168	0.000000	-10.000000	-0.058333	1.000000	627.000000	1023.000000	1023.000000	2046.000000
51.320000	0.049562	29.291069	10.959148	1.454852	11.660441	5.216626	0.000000	-10.000000	-0.066667	-1.016667	627.833313	1023.000000	1023.000000	2046.000000
51.340000	0.046844	27.684809	10.409099	1.228808	11.183883	4.863019	0.000000	-10.000000	-0.058333	-2.216667	628.000000	1023.000000	1023.000000	2046.000000
[truncated: 1,133,957 more chars]
