# Supplementary material for: Effect of Electrode Belt and Body Positions on Regional Pulmonary Ventilation- and Perfusion-Related Impedance Changes Measured by Electric Impedance Tomography
Source: PLoS One. 2016 Jun 2;11(6):e0155913. doi: 10.1371/journal.pone.0155913 (PMC4890811; doi:10.1371/journal.pone.0155913)
Supplement: S1 Dataset — (ZIP) [file pone.0155913.s001.zip › Dataset/Fp12-rygg-2i.txt]

Patient Name:	Fp12
Registry:	Fp12
Investigator:	 
Diagnosys:	 
Notes:	rygg2i              
Sample Rate [Hz]:	50.06
Time Base 	Pixels Mean 	Pixels Sum 	UPPER RIGHT		UPPER LEFT		LOWER RIGHT		LOWER LEFT		QRS	ETCO2	Paw	Flow (L/min)	Volume	Analog1	Analog2	AnalogSum
0.000000	-0.039559	-23.379616	-6.038263	-7.098363	-5.260207	-4.982783	0.000000	-10.000000	0.283333	-17.600000	81.500000	1023.000000	1023.000000	2046.000000
0.020000	-0.041259	-24.384024	-6.455226	-7.400558	-5.463120	-5.065118	0.000000	-10.000000	0.283333	-17.566668	75.500000	1023.000000	1023.000000	2046.000000
0.040000	-0.042256	-24.973394	-6.949254	-7.532269	-5.402705	-5.089168	0.000000	-10.000000	0.283333	-17.400000	67.833336	1023.000000	1023.000000	2046.000000
0.060000	-0.042855	-25.327324	-7.279429	-7.657026	-5.359529	-5.031340	0.000000	-10.000000	0.275000	-17.183334	62.166668	1023.000000	1023.000000	2046.000000
0.080000	-0.042905	-25.357145	-7.369498	-7.787550	-5.346344	-4.853753	0.000000	-10.000000	0.275000	-16.950001	56.500000	1023.000000	1023.000000	2046.000000
0.100000	-0.043551	-25.738396	-7.502553	-8.035460	-5.411504	-4.788879	0.000000	-10.000000	0.266667	-16.700001	52.666668	1023.000000	1023.000000	2046.000000
0.120000	-0.044286	-26.173143	-7.604891	-8.272909	-5.496691	-4.798653	0.000000	-10.000000	0.258333	-16.283333	47.000000	1023.000000	1023.000000	2046.000000
0.140000	-0.044566	-26.338282	-7.800062	-8.368073	-5.420211	-4.749936	0.000000	-10.000000	0.241667	-15.733334	41.666668	1023.000000	1023.000000	2046.000000
0.160000	-0.044383	-26.230064	-7.956569	-8.494335	-5.224855	-4.554304	0.000000	-10.000000	0.233333	-15.183333	36.333332	1023.000000	1023.000000	2046.000000
0.180000	-0.043628	-25.784019	-7.885293	-8.404469	-5.069328	-4.424931	0.000000	-10.000000	0.233333	-14.716667	31.166666	1023.000000	1023.000000	2046.000000
0.200000	-0.042386	-25.050163	-7.698438	-8.288891	-4.841412	-4.221422	0.000000	-10.000000	0.233333	-14.450001	26.166666	1023.000000	1023.000000	2046.000000
0.220000	-0.041591	-24.580410	-7.453053	-8.185418	-4.773015	-4.168926	0.000000	-10.000000	0.233333	-14.216667	21.500000	1023.000000	1023.000000	2046.000000
0.240000	-0.041871	-24.745565	-7.271359	-8.234954	-4.950985	-4.288268	0.000000	-10.000000	0.225000	-14.150001	15.333333	1023.000000	1023.000000	2046.000000
0.260000	-0.042451	-25.088585	-7.471289	-8.280235	-4.882280	-4.454781	0.000000	-10.000000	0.225000	-14.066668	10.666667	1023.000000	1023.000000	2046.000000
0.280000	-0.043151	-25.502531	-7.563536	-8.449910	-4.914680	-4.574406	0.000000	-10.000000	0.233333	-14.183333	6.000000	1023.000000	1023.000000	2046.000000
0.300000	-0.043456	-25.682558	-7.542223	-8.665159	-4.869833	-4.605344	0.000000	-10.000000	0.233333	-14.200000	3.166667	1023.000000	1023.000000	2046.000000
0.320000	-0.044008	-26.008554	-7.365499	-8.928308	-5.022931	-4.691819	0.000000	-10.000000	0.233333	-14.166667	-1.333333	1023.000000	1023.000000	2046.000000
0.340000	-0.045155	-26.686365	-7.276992	-9.345038	-5.276350	-4.787984	0.000000	-10.000000	0.225000	-13.966667	-5.833333	1023.000000	1023.000000	2046.000000
0.360000	-0.046163	-27.282146	-7.447574	-9.566119	-5.347397	-4.921057	0.000000	-10.000000	0.216667	-13.633333	-10.500000	1023.000000	1023.000000	2046.000000
0.380000	-0.046563	-27.518538	-7.520738	-9.709150	-5.341635	-4.947014	0.000000	-10.000000	0.200000	-13.150001	-15.000000	1023.000000	1023.000000	2046.000000
0.400000	-0.046418	-27.432901	-7.456740	-9.775762	-5.275372	-4.925027	0.000000	-10.000000	0.175000	-12.683333	-19.500000	1023.000000	1023.000000	2046.000000
0.420000	-0.046499	-27.481127	-7.366654	-9.908646	-5.294825	-4.911002	0.000000	-10.000000	0.150000	-12.316667	-23.833334	1023.000000	1023.000000	2046.000000
0.440000	-0.046867	-27.698601	-7.327506	-10.122191	-5.385538	-4.863365	0.000000	-10.000000	0.125000	-11.533334	-29.333334	1023.000000	1023.000000	2046.000000
0.460000	-0.046831	-27.677382	-7.392555	-10.218263	-5.268944	-4.797619	0.000000	-10.000000	0.108333	-10.866667	-33.333332	1023.000000	1023.000000	2046.000000
0.480000	-0.046440	-27.446323	-7.411278	-10.252534	-5.095887	-4.686624	0.000000	-10.000000	0.091667	-9.450000	-37.000000	1023.000000	1023.000000	2046.000000
0.500000	-0.045287	-26.764359	-7.329361	-10.122589	-4.788536	-4.523872	0.000000	-10.000000	0.058333	-6.150000	-38.833332	1023.000000	1023.000000	2046.000000
0.520000	-0.043958	-25.978996	-7.058020	-9.897489	-4.591172	-4.432316	0.000000	-10.000000	0.025000	-1.233333	-40.833332	1023.000000	1023.000000	2046.000000
0.540000	-0.042883	-25.343863	-6.761172	-9.790802	-4.529838	-4.262051	0.000000	-10.000000	-0.025000	5.783333	-41.833332	1023.000000	1023.000000	2046.000000
0.560000	-0.041572	-24.569206	-6.498844	-9.660089	-4.356385	-4.053887	0.000000	-10.000000	-0.050000	10.300000	-42.000000	1023.000000	1023.000000	2046.000000
0.580000	-0.040307	-23.821169	-6.231275	-9.521811	-4.221499	-3.846583	0.000000	-10.000000	-0.100000	14.050000	-42.000000	1023.000000	1023.000000	2046.000000
0.600000	-0.039034	-23.068817	-6.160246	-9.403899	-3.907535	-3.597136	0.000000	-10.000000	-0.150000	15.600000	-42.000000	1023.000000	1023.000000	2046.000000
0.620000	-0.037475	-22.147909	-5.918497	-9.261502	-3.680618	-3.287292	0.000000	-10.000000	-0.208333	17.700001	-42.000000	1023.000000	1023.000000	2046.000000
0.640000	-0.035647	-21.067585	-5.622123	-9.015832	-3.416264	-3.013366	0.000000	-10.000000	-0.275000	20.600000	-15.500000	1023.000000	1023.000000	2046.000000
0.660000	-0.033693	-19.912851	-5.332837	-8.651231	-3.106271	-2.822512	0.000000	-10.000000	-0.316667	22.800001	11.000000	1023.000000	1023.000000	2046.000000
0.680000	-0.031991	-18.906855	-4.981904	-8.290318	-2.899511	-2.735124	0.000000	-10.000000	-0.350000	24.450001	37.500000	1023.000000	1023.000000	2046.000000
0.700000	-0.030486	-18.017097	-4.601375	-8.012599	-2.767500	-2.635623	0.000000	-10.000000	-0.366667	24.800001	40.166668	1023.000000	1023.000000	2046.000000
0.720000	-0.029067	-17.178675	-4.311430	-7.838536	-2.653409	-2.375299	0.000000	-10.000000	-0.391667	25.366667	45.666668	1023.000000	1023.000000	2046.000000
0.740000	-0.027878	-16.475819	-4.188844	-7.708827	-2.456173	-2.121974	0.000000	-10.000000	-0.425000	26.500000	57.000000	1023.000000	1023.000000	2046.000000
0.760000	-0.026860	-15.874077	-4.043736	-7.569706	-2.359833	-1.900803	0.000000	-10.000000	-0.441667	27.283333	65.666664	1023.000000	1023.000000	2046.000000
0.780000	-0.026026	-15.381199	-3.894718	-7.382002	-2.274812	-1.829667	0.000000	-10.000000	-0.450000	28.033333	74.500000	1023.000000	1023.000000	2046.000000
0.800000	-0.024660	-14.574323	-3.797682	-7.005579	-1.920635	-1.850426	0.000000	-10.000000	-0.483333	28.450001	80.666664	1023.000000	1023.000000	2046.000000
0.820000	-0.023326	-13.785655	-3.282452	-6.675292	-1.907110	-1.920800	0.000000	-10.000000	-0.525000	29.100000	90.000000	1023.000000	1023.000000	2046.000000
0.840000	-0.022013	-13.009945	-2.980295	-6.326765	-1.777221	-1.925665	0.000000	-10.000000	-0.558333	29.783335	99.666664	1023.000000	1023.000000	2046.000000
0.860000	-0.021188	-12.522008	-2.684736	-6.376933	-1.830294	-1.630045	0.000000	-10.000000	-0.566667	30.350000	109.500000	1023.000000	1023.000000	2046.000000
0.880000	-0.019903	-11.762701	-2.416514	-6.129014	-1.820063	-1.397111	0.000000	-10.000000	-0.566667	30.633333	119.500000	1023.000000	1023.000000	2046.000000
0.900000	-0.018116	-10.706808	-2.353299	-5.668628	-1.547149	-1.137732	0.000000	-10.000000	-0.583333	31.016666	129.500000	1023.000000	1023.000000	2046.000000
0.920000	-0.016668	-9.850817	-2.387248	-5.155673	-1.178759	-1.129137	0.000000	-10.000000	-0.583333	31.233334	139.833328	1023.000000	1023.000000	2046.000000
0.940000	-0.015564	-9.198094	-2.144089	-4.645012	-1.061264	-1.347729	0.000000	-10.000000	-0.600000	31.566668	150.166672	1023.000000	1023.000000	2046.000000
0.960000	-0.016332	-9.652437	-2.044766	-4.403944	-1.364828	-1.838898	0.000000	-10.000000	-0.616667	31.766666	160.833328	1023.000000	1023.000000	2046.000000
0.980000	-0.018562	-10.970321	-2.311894	-4.405385	-1.885751	-2.367290	0.000000	-10.000000	-0.641667	32.049999	171.333328	1023.000000	1023.000000	2046.000000
1.000000	-0.021333	-12.607866	-2.810895	-4.656844	-2.500142	-2.639987	0.000000	-10.000000	-0.650000	32.233334	182.000000	1023.000000	1023.000000	2046.000000
1.020000	-0.023534	-13.908509	-3.367323	-5.002863	-2.902743	-2.635580	0.000000	-10.000000	-0.650000	32.250000	192.666672	1023.000000	1023.000000	2046.000000
1.040000	-0.024326	-14.376683	-4.040702	-4.983364	-2.727329	-2.625289	0.000000	-10.000000	-0.641667	31.966667	203.500000	1023.000000	1023.000000	2046.000000
1.060000	-0.024419	-14.431514	-4.280214	-4.722085	-2.686913	-2.742302	0.000000	-10.000000	-0.641667	31.833334	214.333328	1023.000000	1023.000000	2046.000000
1.080000	-0.024177	-14.288626	-4.193462	-4.513885	-2.847060	-2.734218	0.000000	-10.000000	-0.641667	31.766666	225.000000	1023.000000	1023.000000	2046.000000
1.100000	-0.023793	-14.061754	-4.255811	-4.394438	-2.897903	-2.513603	0.000000	-10.000000	-0.658333	32.200001	235.500000	1023.000000	1023.000000	2046.000000
1.120000	-0.023585	-13.938581	-4.622614	-4.383595	-2.698714	-2.233657	0.000000	-10.000000	-0.675000	32.566666	253.333328	1023.000000	1023.000000	2046.000000
1.140000	-0.022456	-13.271500	-4.792017	-4.059570	-2.359650	-2.060262	0.000000	-10.000000	-0.675000	32.983334	274.833344	1023.000000	1023.000000	2046.000000
1.160000	-0.021092	-12.465252	-4.691416	-3.666952	-2.153560	-1.953324	0.000000	-10.000000	-0.666667	33.166668	292.833344	1023.000000	1023.000000	2046.000000
1.180000	-0.019858	-11.735987	-4.343728	-3.363237	-2.217085	-1.811937	0.000000	-10.000000	-0.650000	33.299999	300.000000	1023.000000	1023.000000	2046.000000
1.200000	-0.018784	-11.101229	-4.115393	-3.304138	-2.254199	-1.427499	0.000000	-10.000000	-0.650000	33.299999	300.000000	1023.000000	1023.000000	2046.000000
1.220000	-0.017527	-10.358739	-4.080271	-3.227745	-2.011593	-1.039130	0.000000	-10.000000	-0.633333	33.049999	303.666656	1023.000000	1023.000000	2046.000000
1.240000	-0.015754	-9.310905	-4.176875	-2.886842	-1.420421	-0.826768	0.000000	-10.000000	-0.633333	32.883331	311.000000	1023.000000	1023.000000	2046.000000
1.260000	-0.013495	-7.975429	-3.829040	-2.357940	-1.065999	-0.722450	0.000000	-10.000000	-0.608333	32.583332	322.000000	1023.000000	1023.000000	2046.000000
1.280000	-0.011298	-6.677243	-3.071835	-1.858262	-1.119045	-0.628102	0.000000	-10.000000	-0.608333	32.349998	333.000000	1023.000000	1023.000000	2046.000000
1.300000	-0.009351	-5.526645	-2.610641	-1.723757	-0.974795	-0.217453	0.000000	-10.000000	-0.608333	32.049999	343.833344	1023.000000	1023.000000	2046.000000
1.320000	-0.007894	-4.665606	-2.465632	-1.655165	-0.622714	0.077905	0.000000	-10.000000	-0.608333	31.783333	354.666656	1023.000000	1023.000000	2046.000000
1.340000	-0.006336	-3.744613	-2.374944	-1.288802	-0.141469	0.060603	0.000000	-10.000000	-0.575000	31.166666	365.333344	1023.000000	1023.000000	2046.000000
1.360000	-0.005083	-3.004296	-1.887433	-0.973873	-0.065468	-0.077522	0.000000	-10.000000	-0.516667	30.366667	376.000000	1023.000000	1023.000000	2046.000000
1.380000	-0.004077	-2.409416	-1.312188	-0.737458	-0.217592	-0.142179	0.000000	-10.000000	-0.508333	29.500000	386.333344	1023.000000	1023.000000	2046.000000
1.400000	-0.003252	-1.921728	-0.849880	-0.701246	-0.386012	0.015411	0.000000	-10.000000	-0.508333	29.200001	396.166656	1023.000000	1023.000000	2046.000000
1.420000	-0.002602	-1.537797	-0.606017	-0.750183	-0.374823	0.193226	0.000000	-10.000000	-0.516667	29.116667	405.833344	1023.000000	1023.000000	2046.000000
1.440000	-0.001525	-0.901277	-0.608761	-0.543806	-0.000252	0.251542	0.000000	-10.000000	-0.500000	28.866667	418.666656	1023.000000	1023.000000	2046.000000
1.460000	-0.000183	-0.108063	-0.409433	-0.191801	0.294571	0.198598	0.000000	-10.000000	-0.500000	28.583334	428.500000	1023.000000	1023.000000	2046.000000
1.480000	0.001530	0.904346	0.111112	0.194521	0.366900	0.231813	0.000000	-10.000000	-0.491667	28.216667	438.166656	1023.000000	1023.000000	2046.000000
1.500000	0.003196	1.889057	0.721285	0.366678	0.275985	0.525109	0.000000	-10.000000	-0.483333	28.000000	444.500000	1023.000000	1023.000000	2046.000000
1.520000	0.004359	2.576135	1.036777	0.420616	0.273148	0.845595	0.000000	-10.000000	-0.466667	28.033333	454.000000	1023.000000	1023.000000	2046.000000
1.540000	0.005893	3.482714	1.012530	0.718618	0.737561	1.014006	0.000000	-10.000000	-0.458333	27.833334	466.500000	1023.000000	1023.000000	2046.000000
1.560000	0.007739	4.573666	1.061357	1.188792	1.266875	1.056642	0.000000	-10.000000	-0.450000	27.816668	475.833344	1023.000000	1023.000000	2046.000000
1.580000	0.010095	5.965864	1.586560	1.711755	1.528844	1.138705	0.000000	-10.000000	-0.441667	27.516668	485.000000	1023.000000	1023.000000	2046.000000
1.600000	0.012221	7.222719	2.283554	2.071342	1.470928	1.396896	0.000000	-10.000000	-0.441667	27.216667	491.000000	1023.000000	1023.000000	2046.000000
1.620000	0.013831	8.174303	2.750849	2.092334	1.408797	1.922324	0.000000	-10.000000	-0.433333	27.150000	500.000000	1023.000000	1023.000000	2046.000000
1.640000	0.015343	9.067817	2.567204	2.384990	2.002203	2.113421	0.000000	-10.000000	-0.433333	26.783333	509.000000	1023.000000	1023.000000	2046.000000
1.660000	0.016984	10.037725	2.633764	2.832422	2.477199	2.094341	0.000000	-10.000000	-0.416667	26.500000	518.000000	1023.000000	1023.000000	2046.000000
1.680000	0.018854	11.142737	3.175322	3.308072	2.557587	2.101757	0.000000	-10.000000	-0.416667	25.933334	527.000000	1023.000000	1023.000000	2046.000000
1.700000	0.020738	12.256175	3.948938	3.583558	2.411033	2.312646	0.000000	-10.000000	-0.400000	25.516666	535.833313	1023.000000	1023.000000	2046.000000
1.720000	0.022294	13.175769	4.329490	3.652586	2.533947	2.659746	0.000000	-10.000000	-0.366667	24.633333	544.500000	1023.000000	1023.000000	2046.000000
1.740000	0.023658	13.981886	4.475233	3.753442	2.819376	2.933835	0.000000	-10.000000	-0.283333	23.083334	555.500000	1023.000000	1023.000000	2046.000000
1.760000	0.025025	14.789509	4.567747	4.054749	3.167552	2.999461	0.000000	-10.000000	-0.216667	21.716667	563.666687	1023.000000	1023.000000	2046.000000
1.780000	0.026348	15.571415	4.804563	4.436125	3.363038	2.967688	0.000000	-10.000000	-0.175000	20.266666	571.333313	1023.000000	1023.000000	2046.000000
1.800000	0.028005	16.551086	5.118324	5.008026	3.638260	2.786477	0.000000	-10.000000	-0.158333	19.266666	575.833313	1023.000000	1023.000000	2046.000000
1.820000	0.029168	17.238260	5.481769	5.229579	3.584730	2.942183	0.000000	-10.000000	-0.125000	17.366667	582.333313	1023.000000	1023.000000	2046.000000
1.840000	0.029793	17.607882	5.733059	5.529607	3.430343	2.914872	0.000000	-10.000000	-0.066667	14.800000	590.000000	1023.000000	1023.000000	2046.000000
1.860000	0.029450	17.404833	5.866577	5.577285	3.101594	2.859377	0.000000	-10.000000	-0.025000	12.500000	595.500000	1023.000000	1023.000000	2046.000000
1.880000	0.028307	16.729395	5.822941	5.435393	2.765354	2.705708	0.000000	-10.000000	0.000000	10.433333	600.500000	1023.000000	1023.000000	2046.000000
1.900000	0.027015	15.965816	5.695001	5.278115	2.514040	2.478661	0.000000	-10.000000	0.008333	8.800000	603.166687	1023.000000	1023.000000	2046.000000
1.920000	0.024650	14.567938	5.265140	5.149726	2.178072	1.975000	0.000000	-10.000000	0.025000	6.283334	606.666687	1023.000000	1023.000000	2046.000000
1.940000	0.021488	12.699121	4.486957	5.030311	1.864592	1.317262	0.000000	-10.000000	0.058333	1.650000	609.166687	1023.000000	1023.000000	2046.000000
1.960000	0.018171	10.738903	3.685718	4.892491	1.507591	0.653103	0.000000	-10.000000	0.083333	-2.016667	610.500000	1023.000000	1023.000000	2046.000000
1.980000	0.015499	9.159887	3.086205	4.681261	1.096399	0.296022	0.000000	-10.000000	0.108333	-6.150000	611.000000	1023.000000	1023.000000	2046.000000
2.000000	0.013613	8.045532	2.699635	4.492885	0.718178	0.134835	0.000000	-10.000000	0.125000	-8.433333	611.000000	1023.000000	1023.000000	2046.000000
2.020000	0.011915	7.041782	2.316177	4.264553	0.444131	0.016922	0.000000	-10.000000	0.141667	-11.300000	611.000000	1023.000000	1023.000000	2046.000000
2.040000	0.010629	6.281614	2.048982	4.015288	0.194564	0.022780	0.000000	-10.000000	0.183333	-13.333334	611.000000	1023.000000	1023.000000	2046.000000
2.060000	0.009422	5.568456	1.926902	3.799850	-0.173458	0.015162	0.000000	-10.000000	0.216667	-14.850000	607.666687	1023.000000	1023.000000	2046.000000
2.080000	0.008338	4.927821	1.689710	3.588055	-0.388494	0.038550	0.000000	-10.000000	0.258333	-16.083334	599.833313	1023.000000	1023.000000	2046.000000
2.100000	0.007399	4.373046	1.354474	3.371648	-0.460828	0.107752	0.000000	-10.000000	0.275000	-17.133333	590.000000	1023.000000	1023.000000	2046.000000
2.120000	0.006413	3.790149	0.835172	3.173039	-0.322851	0.104789	0.000000	-10.000000	0.300000	-18.133333	581.500000	1023.000000	1023.000000	2046.000000
2.140000	0.005535	3.271204	0.383597	2.997125	-0.187006	0.077489	0.000000	-10.000000	0.325000	-19.100000	575.333313	1023.000000	1023.000000	2046.000000
2.160000	0.004868	2.876710	0.089551	2.937225	-0.082489	-0.067577	0.000000	-10.000000	0.358333	-19.800001	569.000000	1023.000000	1023.000000	2046.000000
2.180000	0.004211	2.488428	-0.190783	2.871670	0.007291	-0.199750	0.000000	-10.000000	0.375000	-20.283333	562.333313	1023.000000	1023.000000	2046.000000
2.200000	0.004224	2.496236	-0.203379	2.768783	0.014425	-0.083593	0.000000	-10.000000	0.391667	-20.600000	555.500000	1023.000000	1023.000000	2046.000000
2.220000	0.004524	2.673742	-0.028992	2.551177	-0.063644	0.215201	0.000000	-10.000000	0.400000	-21.216667	548.666687	1023.000000	1023.000000	2046.000000
2.240000	0.004965	2.934181	0.274467	2.431635	-0.227315	0.455395	0.000000	-10.000000	0.416667	-21.783335	539.166687	1023.000000	1023.000000	2046.000000
2.260000	0.005333	3.151804	0.382115	2.370325	-0.203123	0.602487	0.000000	-10.000000	0.425000	-22.250000	532.000000	1023.000000	1023.000000	2046.000000
2.280000	0.005272	3.115516	0.337024	2.383034	-0.119441	0.514899	0.000000	-10.000000	0.433333	-22.550001	524.500000	1023.000000	1023.000000	2046.000000
2.300000	0.004446	2.627414	0.169265	2.318730	-0.068978	0.208397	0.000000	-10.000000	0.458333	-22.983334	519.500000	1023.000000	1023.000000	2046.000000
2.320000	0.003299	1.949553	-0.023470	2.135500	-0.048494	-0.113983	0.000000	-10.000000	0.475000	-23.533333	511.833344	1023.000000	1023.000000	2046.000000
2.340000	0.002138	1.263355	-0.199473	1.973431	-0.080905	-0.429698	0.000000	-10.000000	0.483333	-23.799999	504.000000	1023.000000	1023.000000	2046.000000
2.360000	0.001294	0.764558	-0.253436	1.726862	-0.146727	-0.562142	0.000000	-10.000000	0.483333	-23.799999	496.000000	1023.000000	1023.000000	2046.000000
2.380000	0.000708	0.418556	-0.046368	1.452376	-0.376162	-0.611290	0.000000	-10.000000	0.500000	-23.733334	488.000000	1023.000000	1023.000000	2046.000000
2.400000	0.000426	0.252007	0.271769	1.098953	-0.676443	-0.442272	0.000000	-10.000000	0.516667	-23.850000	480.000000	1023.000000	1023.000000	2046.000000
2.420000	0.000054	0.031953	0.532452	0.842031	-0.951689	-0.390840	0.000000	-10.000000	0.516667	-23.966667	472.000000	1023.000000	1023.000000	2046.000000
2.440000	-0.000237	-0.139995	0.523053	0.671146	-0.960888	-0.373306	0.000000	-10.000000	0.516667	-24.166666	464.000000	1023.000000	1023.000000	2046.000000
2.460000	-0.000822	-0.485627	0.347917	0.541383	-0.908068	-0.466859	0.000000	-10.000000	0.525000	-24.316668	456.000000	1023.000000	1023.000000	2046.000000
2.480000	-0.001612	-0.952868	0.062552	0.433111	-0.793962	-0.654569	0.000000	-10.000000	0.525000	-24.466667	448.000000	1023.000000	1023.000000	2046.000000
2.500000	-0.002057	-1.215420	-0.094831	0.382252	-0.710160	-0.792681	0.000000	-10.000000	0.533333	-24.516668	440.000000	1023.000000	1023.000000	2046.000000
2.520000	-0.002356	-1.392109	-0.227117	0.339541	-0.645098	-0.859435	0.000000	-10.000000	0.525000	-24.533335	431.666656	1023.000000	1023.000000	2046.000000
2.540000	-0.002228	-1.316957	-0.158646	0.343939	-0.674542	-0.827709	0.000000	-10.000000	0.541667	-24.483334	423.333344	1023.000000	1023.000000	2046.000000
2.560000	-0.001883	-1.112559	0.078104	0.230986	-0.807441	-0.614209	0.000000	-10.000000	0.533333	-24.383333	415.000000	1023.000000	1023.000000	2046.000000
2.580000	-0.001465	-0.865875	0.363686	0.147227	-0.925160	-0.451628	0.000000	-10.000000	0.525000	-24.183334	407.000000	1023.000000	1023.000000	2046.000000
2.600000	-0.001244	-0.735335	0.488425	-0.008900	-0.950774	-0.264087	0.000000	-10.000000	0.508333	-23.883333	399.000000	1023.000000	1023.000000	2046.000000
2.620000	-0.001440	-0.851269	0.445353	-0.070500	-0.952186	-0.273936	0.000000	-10.000000	0.508333	-23.650000	391.000000	1023.000000	1023.000000	2046.000000
2.640000	-0.001919	-1.134203	0.265679	-0.117944	-0.882713	-0.399226	0.000000	-10.000000	0.508333	-23.450001	383.000000	1023.000000	1023.000000	2046.000000
2.660000	-0.002387	-1.410450	0.105996	-0.145076	-0.794985	-0.576385	0.000000	-10.000000	0.508333	-23.516666	375.000000	1023.000000	1023.000000	2046.000000
2.680000	-0.002724	-1.609900	0.024211	-0.134447	-0.727327	-0.772336	0.000000	-10.000000	0.500000	-23.400000	367.166656	1023.000000	1023.000000	2046.000000
2.700000	-0.002180	-1.288184	0.172776	-0.216893	-0.629779	-0.614288	0.000000	-10.000000	0.491667	-23.300001	359.500000	1023.000000	1023.000000	2046.000000
2.720000	-0.001135	-0.671061	0.634698	-0.258965	-0.685748	-0.361046	0.000000	-10.000000	0.491667	-23.150000	351.833344	1023.000000	1023.000000	2046.000000
2.740000	-0.000033	-0.019793	1.166418	-0.346507	-0.774999	-0.064705	0.000000	-10.000000	0.491667	-23.133333	344.000000	1023.000000	1023.000000	2046.000000
2.760000	0.000420	0.248303	1.368721	-0.390424	-0.703597	-0.026397	0.000000	-10.000000	0.500000	-23.166666	336.333344	1023.000000	1023.000000	2046.000000
2.780000	-0.000284	-0.168117	1.082669	-0.372992	-0.522948	-0.354846	0.000000	-10.000000	0.500000	-23.216667	328.666656	1023.000000	1023.000000	2046.000000
2.800000	-0.001414	-0.835381	0.666377	-0.405557	-0.536437	-0.559763	0.000000	-10.000000	0.500000	-23.366667	321.000000	1023.000000	1023.000000	2046.000000
2.820000	-0.002160	-1.276770	0.528853	-0.397152	-0.798146	-0.610324	0.000000	-10.000000	0.500000	-23.316668	313.000000	1023.000000	1023.000000	2046.000000
2.840000	-0.003363	-1.987591	0.440907	-0.663812	-1.112122	-0.652564	0.000000	-10.000000	0.483333	-23.433334	305.166656	1023.000000	1023.000000	2046.000000
2.860000	-0.004988	-2.948189	0.378434	-1.012821	-1.506304	-0.807498	0.000000	-10.000000	0.466667	-23.350000	297.500000	1023.000000	1023.000000	2046.000000
2.880000	-0.007155	-4.228692	-0.001255	-1.309382	-1.783813	-1.134242	0.000000	-10.000000	0.450000	-23.500000	289.833344	1023.000000	1023.000000	2046.000000
2.900000	-0.010530	-6.223346	-0.536780	-1.614563	-2.209145	-1.862858	0.000000	-10.000000	0.450000	-23.266666	282.000000	1023.000000	1023.000000	2046.000000
2.920000	-0.014156	-8.366339	-1.216573	-1.878599	-2.628006	-2.643160	0.000000	-10.000000	0.450000	-23.216667	274.000000	1023.000000	1023.000000	2046.000000
2.940000	-0.017737	-10.482722	-1.920229	-2.249242	-3.151129	-3.162122	0.000000	-10.000000	0.450000	-22.900002	266.166656	1023.000000	1023.000000	2046.000000
2.960000	-0.020168	-11.919194	-2.345467	-2.819048	-3.664467	-3.090212	0.000000	-10.000000	0.450000	-22.783335	258.500000	1023.000000	1023.000000	2046.000000
2.980000	-0.021821	-12.896470	-2.656848	-3.235062	-3.961310	-3.043249	0.000000	-10.000000	0.450000	-22.683334	251.000000	1023.000000	1023.000000	2046.000000
3.000000	-0.024109	-14.248326	-3.224510	-3.564317	-4.154516	-3.304984	0.000000	-10.000000	0.450000	-22.666666	243.500000	1023.000000	1023.000000	2046.000000
3.020000	-0.026879	-15.885218	-4.022758	-3.637572	-4.298459	-3.926430	0.000000	-10.000000	0.441667	-22.616667	235.833328	1023.000000	1023.000000	2046.000000
3.040000	-0.028292	-16.720530	-4.576123	-3.884822	-4.337988	-3.921597	0.000000	-10.000000	0.433333	-22.450001	228.333328	1023.000000	1023.000000	2046.000000
3.060000	-0.028776	-17.006485	-4.690728	-4.273706	-4.430172	-3.611879	0.000000	-10.000000	0.416667	-22.300001	220.666672	1023.000000	1023.000000	2046.000000
3.080000	-0.029051	-17.168993	-4.708765	-4.515326	-4.502644	-3.442259	0.000000	-10.000000	0.416667	-22.050001	213.333328	1023.000000	1023.000000	2046.000000
3.100000	-0.030380	-17.954462	-5.088439	-4.721177	-4.519825	-3.625022	0.000000	-10.000000	0.400000	-21.683334	206.000000	1023.000000	1023.000000	2046.000000
3.120000	-0.031843	-18.819477	-5.709937	-4.806308	-4.412943	-3.890288	0.000000	-10.000000	0.400000	-21.366667	198.833328	1023.000000	1023.000000	2046.000000
3.140000	-0.032443	-19.173996	-5.802775	-5.093142	-4.520233	-3.757846	0.000000	-10.000000	0.391667	-20.916668	191.666672	1023.000000	1023.000000	2046.000000
3.160000	-0.031937	-18.874846	-5.647023	-5.428604	-4.454147	-3.345071	0.000000	-10.000000	0.391667	-20.500000	184.500000	1023.000000	1023.000000	2046.000000
3.180000	-0.031536	-18.637712	-5.659458	-5.617140	-4.251381	-3.109733	0.000000	-10.000000	0.375000	-20.150002	177.666672	1023.000000	1023.000000	2046.000000
3.200000	-0.031868	-18.834139	-5.816819	-5.568616	-4.144538	-3.304166	0.000000	-10.000000	0.366667	-20.033335	171.000000	1023.000000	1023.000000	2046.000000
3.220000	-0.031907	-18.857243	-6.003860	-5.428476	-3.987396	-3.437510	0.000000	-10.000000	0.358333	-19.933334	164.333328	1023.000000	1023.000000	2046.000000
3.240000	-0.031366	-18.537134	-5.813786	-5.516850	-4.030555	-3.175944	0.000000	-10.000000	0.358333	-19.733334	155.500000	1023.000000	1023.000000	2046.000000
3.260000	-0.031009	-18.326218	-5.642657	-5.603852	-3.991841	-3.087867	0.000000	-10.000000	0.350000	-19.550001	148.833328	1023.000000	1023.000000	2046.000000
3.280000	-0.031024	-18.335276	-5.492377	-5.772413	-3.977473	-3.093013	0.000000	-10.000000	0.350000	-19.416668	142.500000	1023.000000	1023.000000	2046.000000
3.300000	-0.032259	-19.065014	-5.485567	-5.995627	-4.139718	-3.444101	0.000000	-10.000000	0.366667	-19.483334	138.166672	1023.000000	1023.000000	2046.000000
3.320000	-0.034036	-20.115076	-5.755600	-6.220728	-4.260773	-3.877975	0.000000	-10.000000	0.366667	-19.533333	131.833328	1023.000000	1023.000000	2046.000000
3.340000	-0.035189	-20.796698	-5.905960	-6.576280	-4.393444	-3.921013	0.000000	-10.000000	0.366667	-19.333334	125.166664	1023.000000	1023.000000	2046.000000
3.360000	-0.035373	-20.905312	-5.786108	-6.970694	-4.399744	-3.748765	0.000000	-10.000000	0.333333	-18.966667	118.833336	1023.000000	1023.000000	2046.000000
3.380000	-0.035472	-20.964102	-5.496023	-7.257908	-4.505610	-3.704560	0.000000	-10.000000	0.333333	-18.383333	112.500000	1023.000000	1023.000000	2046.000000
3.400000	-0.036690	-21.683619	-5.645310	-7.396462	-4.593958	-4.047889	0.000000	-10.000000	0.316667	-18.016666	106.500000	1023.000000	1023.000000	2046.000000
3.420000	-0.037852	-22.370235	-5.999030	-7.426998	-4.630437	-4.313770	0.000000	-10.000000	0.316667	-17.733334	100.500000	1023.000000	1023.000000	2046.000000
3.440000	-0.038135	-22.537979	-6.000886	-7.749821	-4.719313	-4.067960	0.000000	-10.000000	0.283333	-17.716667	94.500000	1023.000000	1023.000000	2046.000000
3.460000	-0.037337	-22.066076	-5.766050	-7.938041	-4.563202	-3.798783	0.000000	-10.000000	0.266667	-17.666668	88.500000	1023.000000	1023.000000	2046.000000
3.480000	-0.037571	-22.204626	-5.685995	-8.013574	-4.540122	-3.964936	0.000000	-10.000000	0.258333	-17.433334	82.500000	1023.000000	1023.000000	2046.000000
3.500000	-0.038142	-22.542196	-5.874173	-7.910343	-4.523644	-4.234036	0.000000	-10.000000	0.266667	-17.083334	76.666664	1023.000000	1023.000000	2046.000000
3.520000	-0.038227	-22.591974	-6.018520	-8.091899	-4.501407	-3.980149	0.000000	-10.000000	0.266667	-16.766666	71.000000	1023.000000	1023.000000	2046.000000
3.540000	-0.037512	-22.169340	-5.855074	-8.158387	-4.439061	-3.716818	0.000000	-10.000000	0.258333	-16.433334	65.333336	1023.000000	1023.000000	2046.000000
3.560000	-0.036911	-21.814386	-5.701321	-8.144776	-4.298686	-3.669603	0.000000	-10.000000	0.241667	-16.016666	59.833332	1023.000000	1023.000000	2046.000000
3.580000	-0.036824	-21.762930	-5.584224	-8.149487	-4.262427	-3.766792	0.000000	-10.000000	0.233333	-15.483334	54.500000	1023.000000	1023.000000	2046.000000
3.600000	-0.037243	-22.010548	-5.735352	-8.090417	-4.252323	-3.932456	0.000000	-10.000000	0.216667	-14.950000	49.333332	1023.000000	1023.000000	2046.000000
3.620000	-0.037276	-22.030024	-5.690143	-8.198696	-4.393116	-3.748069	0.000000	-10.000000	0.216667	-14.500000	44.333332	1023.000000	1023.000000	2046.000000
3.640000	-0.036618	-21.641041	-5.633138	-8.281647	-4.207248	-3.519009	0.000000	-10.000000	0.208333	-14.016667	39.500000	1023.000000	1023.000000	2046.000000
3.660000	-0.036053	-21.307367	-5.403544	-8.338343	-4.107680	-3.457800	0.000000	-10.000000	0.208333	-13.616667	34.833332	1023.000000	1023.000000	2046.000000
3.680000	-0.036388	-21.505455	-5.423701	-8.261681	-4.105627	-3.714447	0.000000	-10.000000	0.200000	-13.333333	30.333334	1023.000000	1023.000000	2046.000000
3.700000	-0.036892	-21.802956	-5.543798	-8.300266	-4.243644	-3.715247	0.000000	-10.000000	0.200000	-13.133333	25.666666	1023.000000	1023.000000	2046.000000
3.720000	-0.036371	-21.495390	-5.528107	-8.401133	-4.103085	-3.463065	0.000000	-10.000000	0.191667	-12.916667	21.333334	1023.000000	1023.000000	2046.000000
3.740000	-0.035968	-21.257246	-5.343058	-8.499381	-4.016607	-3.398200	0.000000	-10.000000	0.166667	-12.566667	17.000000	1023.000000	1023.000000	2046.000000
3.760000	-0.036211	-21.400728	-5.356480	-8.471785	-3.948311	-3.624152	0.000000	-10.000000	0.150000	-12.316667	13.000000	1023.000000	1023.000000	2046.000000
3.780000	-0.036427	-21.528421	-5.412028	-8.414565	-3.999269	-3.702559	0.000000	-10.000000	0.133333	-12.066667	9.000000	1023.000000	1023.000000	2046.000000
3.800000	-0.035895	-21.214096	-5.324041	-8.570545	-3.969212	-3.350297	0.000000	-10.000000	0.133333	-11.716667	5.000000	1023.000000	1023.000000	2046.000000
3.820000	-0.035022	-20.698038	-5.146404	-8.553524	-3.805756	-3.192353	0.000000	-10.000000	0.116667	-11.183333	1.333333	1023.000000	1023.000000	2046.000000
3.840000	-0.034558	-20.423525	-4.904183	-8.596644	-3.708743	-3.213954	0.000000	-10.000000	0.108333	-10.516666	-2.166667	1023.000000	1023.000000	2046.000000
3.860000	-0.035118	-20.754705	-4.825856	-8.585316	-3.862831	-3.480704	0.000000	-10.000000	0.100000	-10.066667	-5.500000	1023.000000	1023.000000	2046.000000
3.880000	-0.035203	-20.804775	-4.885237	-8.367501	-3.843044	-3.708993	0.000000	-10.000000	0.100000	-9.633333	-8.833333	1023.000000	1023.000000	2046.000000
3.900000	-0.035427	-20.937384	-4.823535	-8.776783	-3.988075	-3.348991	0.000000	-10.000000	0.091667	-9.116667	-12.000000	1023.000000	1023.000000	2046.000000
3.920000	-0.034513	-20.396912	-4.687105	-8.828785	-3.819990	-3.061033	0.000000	-10.000000	0.091667	-8.216667	-15.000000	1023.000000	1023.000000	2046.000000
3.940000	-0.034700	-20.507809	-4.779500	-8.732342	-3.691384	-3.304584	0.000000	-10.000000	0.083333	-7.166667	-17.833334	1023.000000	1023.000000	2046.000000
3.960000	-0.035868	-21.197878	-5.084971	-8.729189	-3.750211	-3.633508	0.000000	-10.000000	0.075000	-5.666667	-20.333334	1023.000000	1023.000000	2046.000000
3.980000	-0.037306	-22.047998	-5.359801	-8.927983	-4.075410	-3.684804	0.000000	-10.000000	0.033333	-2.683333	-22.000000	1023.000000	1023.000000	2046.000000
4.000000	-0.038677	-22.857901	-5.666787	-9.142272	-4.217824	-3.831017	0.000000	-10.000000	0.000000	1.250000	-22.833334	1023.000000	1023.000000	2046.000000
4.020000	-0.041057	-24.264812	-5.904603	-9.283894	-4.561880	-4.514436	0.000000	-10.000000	-0.025000	5.833333	-23.000000	1023.000000	1023.000000	2046.000000
4.040000	-0.043986	-25.995808	-6.427706	-9.504744	-5.014557	-5.048799	0.000000	-10.000000	-0.050000	9.466667	-23.000000	1023.000000	1023.000000	2046.000000
4.060000	-0.046165	-27.283270	-6.885820	-9.819362	-5.577204	-5.000884	0.000000	-10.000000	-0.083333	12.266666	-23.000000	1023.000000	1023.000000	2046.000000
4.080000	-0.047167	-27.875914	-7.449283	-9.955086	-5.603784	-4.867759	0.000000	-10.000000	-0.125000	14.033334	-23.000000	1023.000000	1023.000000	2046.000000
4.100000	-0.047543	-28.097683	-7.767457	-10.054096	-5.480111	-4.796020	0.000000	-10.000000	-0.133333	15.283334	-23.000000	1023.000000	1023.000000	2046.000000
4.120000	-0.048007	-28.371902	-8.000180	-9.913814	-5.453365	-5.004543	0.000000	-10.000000	-0.150000	16.416668	-7.333333	1023.000000	1023.000000	2046.000000
4.140000	-0.048233	-28.505566	-8.256866	-9.716903	-5.563012	-4.968785	0.000000	-10.000000	-0.158333	17.466667	9.500000	1023.000000	1023.000000	2046.000000
4.160000	-0.047646	-28.158916	-8.509104	-9.621881	-5.395606	-4.632326	0.000000	-10.000000	-0.200000	18.550001	28.333334	1023.000000	1023.000000	2046.000000
4.180000	-0.046736	-27.620989	-8.490993	-9.506234	-5.140682	-4.483080	0.000000	-10.000000	-0.225000	19.683334	33.833332	1023.000000	1023.000000	2046.000000
4.200000	-0.046436	-27.443819	-8.536586	-9.270414	-5.081987	-4.554831	0.000000	-10.000000	-0.258333	21.016666	40.333332	1023.000000	1023.000000	2046.000000
4.220000	-0.045825	-27.082304	-8.529632	-9.214340	-5.165072	-4.173259	0.000000	-10.000000	-0.291667	22.466667	47.166668	1023.000000	1023.000000	2046.000000
4.240000	-0.044303	-26.183231	-8.573694	-9.062384	-4.806845	-3.740309	0.000000	-10.000000	-0.350000	24.066668	57.000000	1023.000000	1023.000000	2046.000000
4.260000	-0.042733	-25.255369	-8.259742	-8.816693	-4.520575	-3.658360	0.000000	-10.000000	-0.400000	25.150002	64.666664	1023.000000	1023.000000	2046.000000
4.280000	-0.041356	-24.441607	-8.113910	-8.448701	-4.216624	-3.662372	0.000000	-10.000000	-0.425000	26.066668	73.000000	1023.000000	1023.000000	2046.000000
4.300000	-0.039475	-23.329741	-7.767687	-8.153499	-4.113379	-3.295177	0.000000	-10.000000	-0.416667	26.616667	78.833336	1023.000000	1023.000000	2046.000000
4.320000	-0.037206	-21.988955	-7.359749	-7.869514	-3.925455	-2.834237	0.000000	-10.000000	-0.425000	27.233334	87.666664	1023.000000	1023.000000	2046.000000
4.340000	-0.034865	-20.605137	-6.974462	-7.611916	-3.488692	-2.530066	0.000000	-10.000000	-0.433333	27.600000	96.500000	1023.000000	1023.000000	2046.000000
4.360000	-0.033294	-19.676596	-6.608531	-7.342333	-3.164395	-2.561336	0.000000	-10.000000	-0.450000	27.683334	105.666664	1023.000000	1023.000000	2046.000000
4.380000	-0.032329	-19.106585	-6.376892	-7.128938	-2.972083	-2.628671	0.000000	-10.000000	-0.450000	27.799999	115.000000	1023.000000	1023.000000	2046.000000
4.400000	-0.031595	-18.672411	-5.978136	-7.109365	-3.150048	-2.434861	0.000000	-10.000000	-0.458333	27.850000	124.333336	1023.000000	1023.000000	2046.000000
4.420000	-0.030475	-18.010706	-5.817652	-6.964557	-2.988315	-2.240183	0.000000	-10.000000	-0.475000	28.283333	133.500000	1023.000000	1023.000000	2046.000000
4.440000	-0.029623	-17.507082	-5.487445	-6.820910	-2.905372	-2.293355	0.000000	-10.000000	-0.500000	28.533333	142.833328	1023.000000	1023.000000	2046.000000
4.460000	-0.028864	-17.058622	-5.259152	-6.552535	-2.716712	-2.530222	0.000000	-10.000000	-0.516667	28.916666	152.333328	1023.000000	1023.000000	2046.000000
4.480000	-0.027846	-16.457253	-4.874741	-6.366748	-2.742199	-2.473565	0.000000	-10.000000	-0.541667	29.350000	162.000000	1023.000000	1023.000000	2046.000000
4.500000	-0.026767	-15.819579	-4.550945	-6.169892	-2.823442	-2.275301	0.000000	-10.000000	-0.550000	30.066668	171.666672	1023.000000	1023.000000	2046.000000
4.520000	-0.025141	-14.858294	-4.353356	-5.923985	-2.614234	-1.966720	0.000000	-10.000000	-0.566667	30.600000	181.500000	1023.000000	1023.000000	2046.000000
4.540000	-0.023577	-13.934072	-4.089017	-5.699268	-2.387025	-1.758762	0.000000	-10.000000	-0.558333	30.916668	191.666672	1023.000000	1023.000000	2046.000000
4.560000	-0.021913	-12.950703	-3.779544	-5.318492	-2.039948	-1.812719	0.000000	-10.000000	-0.558333	31.066668	202.000000	1023.000000	1023.000000	2046.000000
4.580000	-0.020060	-11.855708	-3.386208	-4.967401	-1.862500	-1.639600	0.000000	-10.000000	-0.550000	31.216667	212.333328	1023.000000	1023.000000	2046.000000
4.600000	-0.018050	-10.667335	-3.068126	-4.641948	-1.694731	-1.262529	0.000000	-10.000000	-0.550000	31.000000	222.833328	1023.000000	1023.000000	2046.000000
4.620000	-0.016036	-9.477433	-2.726057	-4.308560	-1.508683	-0.934132	0.000000	-10.000000	-0.550000	31.000000	233.166672	1023.000000	1023.000000	2046.000000
4.640000	-0.014004	-8.276200	-2.345124	-3.926102	-1.169404	-0.835571	0.000000	-10.000000	-0.541667	30.950001	243.500000	1023.000000	1023.000000	2046.000000
4.660000	-0.011892	-7.027899	-1.971964	-3.529667	-0.843288	-0.682980	0.000000	-10.000000	-0.541667	31.200001	253.833328	1023.000000	1023.000000	2046.000000
4.680000	-0.009898	-5.849637	-1.557289	-3.243238	-0.756228	-0.292881	0.000000	-10.000000	-0.558333	31.216667	264.166656	1023.000000	1023.000000	2046.000000
4.700000	-0.007739	-4.573591	-1.271464	-2.827322	-0.479107	0.004303	0.000000	-10.000000	-0.583333	31.300001	274.666656	1023.000000	1023.000000	2046.000000
4.720000	-0.005875	-3.472201	-0.999202	-2.502120	-0.171905	0.201026	0.000000	-10.000000	-0.600000	31.316668	285.000000	1023.000000	1023.000000	2046.000000
4.740000	-0.004194	-2.478601	-0.646742	-2.062785	0.071142	0.159784	0.000000	-10.000000	-0.591667	31.366667	295.500000	1023.000000	1023.000000	2046.000000
4.760000	-0.002353	-1.390785	-0.308967	-1.747093	0.344005	0.321270	0.000000	-10.000000	-0.591667	31.483334	306.000000	1023.000000	1023.000000	2046.000000
4.780000	-0.000730	-0.431202	0.049068	-1.515470	0.438662	0.596538	0.000000	-10.000000	-0.583333	31.466667	316.500000	1023.000000	1023.000000	2046.000000
4.800000	0.000937	0.553475	0.364809	-1.215457	0.555034	0.849088	0.000000	-10.000000	-0.575000	31.216667	327.000000	1023.000000	1023.000000	2046.000000
4.820000	0.002714	1.603891	0.624367	-0.826165	0.754184	1.051505	0.000000	-10.000000	-0.558333	30.866667	337.333344	1023.000000	1023.000000	2046.000000
4.840000	0.004274	2.526137	0.862424	-0.547100	0.963750	1.247063	0.000000	-10.000000	-0.533333	30.550001	347.833344	1023.000000	1023.000000	2046.000000
4.860000	0.005566	3.289691	1.098434	-0.197354	1.166373	1.222238	0.000000	-10.000000	-0.516667	30.316668	358.166656	1023.000000	1023.000000	2046.000000
4.880000	0.006722	3.972987	1.289245	0.122325	1.391297	1.170120	0.000000	-10.000000	-0.508333	29.900000	368.500000	1023.000000	1023.000000	2046.000000
4.900000	0.007771	4.592466	1.518637	0.320171	1.485943	1.267716	0.000000	-10.000000	-0.516667	29.799999	378.500000	1023.000000	1023.000000	2046.000000
4.920000	0.008813	5.208403	1.886683	0.437437	1.403620	1.480663	0.000000	-10.000000	-0.516667	29.466667	388.500000	1023.000000	1023.000000	2046.000000
4.940000	0.009910	5.856980	2.087354	0.632793	1.509116	1.627716	0.000000	-10.000000	-0.491667	29.549999	398.333344	1023.000000	1023.000000	2046.000000
4.960000	0.010816	6.392221	2.308822	1.031244	1.661034	1.391120	0.000000	-10.000000	-0.466667	29.183332	408.000000	1023.000000	1023.000000	2046.000000
4.980000	0.012820	7.576790	2.699195	1.639638	1.995121	1.242837	0.000000	-10.000000	-0.433333	29.150000	417.666656	1023.000000	1023.000000	2046.000000
5.000000	0.014097	8.331617	3.162323	1.665439	1.798219	1.705636	0.000000	-10.000000	-0.433333	28.650000	427.500000	1023.000000	1023.000000	2046.000000
5.020000	0.016164	9.553017	3.418740	2.099017	1.980289	2.054971	0.000000	-10.000000	-0.425000	28.266666	437.166656	1023.000000	1023.000000	2046.000000
5.040000	0.016777	9.915206	3.419612	2.526602	2.083847	1.885144	0.000000	-10.000000	-0.433333	27.650000	446.666656	1023.000000	1023.000000	2046.000000
5.060000	0.016250	9.603562	3.292696	2.812269	2.132521	1.366077	0.000000	-10.000000	-0.425000	27.150000	455.833344	1023.000000	1023.000000	2046.000000
5.080000	0.015143	8.949768	3.347120	2.774055	1.778737	1.049857	0.000000	-10.000000	-0.416667	26.983334	465.000000	1023.000000	1023.000000	2046.000000
5.100000	0.013245	7.827836	3.072674	2.638067	1.271634	0.845461	0.000000	-10.000000	-0.391667	26.783333	474.000000	1023.000000	1023.000000	2046.000000
5.120000	0.010834	6.403069	2.632092	2.575507	0.731788	0.463682	0.000000	-10.000000	-0.366667	26.616667	483.000000	1023.000000	1023.000000	2046.000000
5.140000	0.008517	5.033661	1.989180	2.609212	0.496819	-0.061550	0.000000	-10.000000	-0.358333	25.900000	492.000000	1023.000000	1023.000000	2046.000000
5.160000	0.007243	4.280627	1.738007	2.376194	0.174430	-0.008004	0.000000	-10.000000	-0.358333	25.350000	500.833344	1023.000000	1023.000000	2046.000000
5.180000	0.006483	3.831378	1.401675	2.288746	0.050051	0.090907	0.000000	-10.000000	-0.350000	24.750000	509.500000	1023.000000	1023.000000	2046.000000
5.200000	0.005934	3.507217	1.108779	2.383013	-0.059484	0.074909	0.000000	-10.000000	-0.325000	24.283335	517.833313	1023.000000	1023.000000	2046.000000
5.220000	0.005828	3.444529	0.738938	2.557141	0.167040	-0.018591	0.000000	-10.000000	-0.316667	23.833334	526.000000	1023.000000	1023.000000	2046.000000
5.240000	0.005974	3.530531	0.639890	2.650060	0.203603	0.036978	0.000000	-10.000000	-0.300000	23.466667	536.666687	1023.000000	1023.000000	2046.000000
5.260000	0.006536	3.862897	0.697435	2.690971	0.121588	0.352903	0.000000	-10.000000	-0.291667	23.316668	544.666687	1023.000000	1023.000000	2046.000000
5.280000	0.006693	3.955316	0.534359	2.802440	0.153344	0.465172	0.000000	-10.000000	-0.258333	22.933334	552.666687	1023.000000	1023.000000	2046.000000
5.300000	0.007078	4.182804	0.409076	3.074415	0.327261	0.372053	0.000000	-10.000000	-0.241667	22.333334	557.666687	1023.000000	1023.000000	2046.000000
5.320000	0.007940	4.692684	0.568050	3.104452	0.379253	0.640929	0.000000	-10.000000	-0.208333	21.633333	565.166687	1023.000000	1023.000000	2046.000000
5.340000	0.009203	5.438734	0.723069	3.229682	0.578009	0.907973	0.000000	-10.000000	-0.191667	21.016666	572.333313	1023.000000	1023.000000	2046.000000
5.360000	0.009893	5.846632	0.812539	3.223803	0.625106	1.185184	0.000000	-10.000000	-0.158333	20.100000	579.500000	1023.000000	1023.000000	2046.000000
5.380000	0.010743	6.349183	0.703792	3.474088	0.990890	1.180413	0.000000	-10.000000	-0.125000	18.766666	586.500000	1023.000000	1023.000000	2046.000000
5.400000	0.012003	7.093863	0.842280	3.691085	1.251855	1.308643	0.000000	-10.000000	-0.083333	17.216667	593.166687	1023.000000	1023.000000	2046.000000
5.420000	0.013596	8.035032	1.254499	3.766053	1.369220	1.645261	0.000000	-10.000000	-0.050000	15.833333	599.166687	1023.000000	1023.000000	2046.000000
5.440000	0.014986	8.856465	1.631975	3.947203	1.436540	1.840748	0.000000	-10.000000	-0.033333	14.366667	604.666687	1023.000000	1023.000000	2046.000000
5.460000	0.015713	9.286277	1.842653	4.140563	1.489200	1.813860	0.000000	-10.000000	-0.016667	12.550000	609.500000	1023.000000	1023.000000	2046.000000
5.480000	0.015896	9.394425	1.939547	4.341735	1.596552	1.516592	0.000000	-10.000000	0.000000	10.100000	614.000000	1023.000000	1023.000000	2046.000000
5.500000	0.016165	9.553217	2.116434	4.206597	1.682589	1.547597	0.000000	-10.000000	0.025000	7.600000	617.833313	1023.000000	1023.000000	2046.000000
5.520000	0.016192	9.569568	2.428255	4.034787	1.468303	1.638222	0.000000	-10.000000	0.050000	5.383333	621.000000	1023.000000	1023.000000	2046.000000
5.540000	0.015980	9.443954	2.426649	3.983841	1.493425	1.540038	0.000000	-10.000000	0.066667	3.233333	623.166687	1023.000000	1023.000000	2046.000000
5.560000	0.015886	9.388584	2.499997	4.094247	1.500097	1.294243	0.000000	-10.000000	0.075000	1.100000	624.333313	1023.000000	1023.000000	2046.000000
5.580000	0.016070	9.497568	2.758656	4.062346	1.407996	1.268571	0.000000	-10.000000	0.083333	-1.150000	624.833313	1023.000000	1023.000000	2046.000000
5.600000	0.016335	9.653904	2.951191	3.980229	1.398731	1.323753	0.000000	-10.000000	0.083333	-2.983333	625.000000	1023.000000	1023.000000	2046.000000
5.620000	0.016821	9.941491	3.076742	3.940842	1.461598	1.462309	0.000000	-10.000000	0.091667	-4.783333	625.000000	1023.000000	1023.000000	2046.000000
5.640000	0.016916	9.997572	3.101618	3.886724	1.456877	1.552353	0.000000	-10.000000	0.091667	-6.316667	625.000000	1023.000000	1023.000000	2046.000000
5.660000	0.016939	10.010885	3.072394	3.970644	1.504398	1.463450	0.000000	-10.000000	0.108333	-7.600000	625.000000	1023.000000	1023.000000	2046.000000
5.680000	0.017344	10.250158	3.000095	4.112511	1.705296	1.432255	0.000000	-10.000000	0.108333	-8.466667	625.000000	1023.000000	1023.000000	2046.000000
5.700000	0.018043	10.663327	3.221022	4.106473	1.738828	1.597003	0.000000	-10.000000	0.116667	-9.116667	625.000000	1023.000000	1023.000000	2046.000000
5.720000	0.018865	11.149405	3.394070	4.100924	1.837301	1.817109	0.000000	-10.000000	0.125000	-9.550000	625.000000	1023.000000	1023.000000	2046.000000
5.740000	0.019113	11.295746	3.384844	4.134462	1.902201	1.874238	0.000000	-10.000000	0.141667	-9.966667	621.500000	1023.000000	1023.000000	2046.000000
5.760000	0.019042	11.254082	3.416266	4.319427	1.821245	1.697144	0.000000	-10.000000	0.150000	-10.333334	613.500000	1023.000000	1023.000000	2046.000000
5.780000	0.019394	11.461962	3.368804	4.401855	1.968780	1.722523	0.000000	-10.000000	0.150000	-10.866667	604.500000	1023.000000	1023.000000	2046.000000
5.800000	0.019795	11.699087	3.566697	4.340641	1.938554	1.853195	0.000000	-10.000000	0.150000	-11.383333	597.666687	1023.000000	1023.000000	2046.000000
5.820000	0.020082	11.868588	3.676872	4.291149	1.963745	1.936823	0.000000	-10.000000	0.150000	-12.000000	594.000000	1023.000000	1023.000000	2046.000000
5.840000	0.020012	11.826874	3.751196	4.208816	1.863483	2.003378	0.000000	-10.000000	0.166667	-12.533334	590.000000	1023.000000	1023.000000	2046.000000
5.860000	0.019472	11.508135	3.543223	4.340189	1.905160	1.719563	0.000000	-10.000000	0.200000	-13.250000	585.666687	1023.000000	1023.000000	2046.000000
5.880000	0.019606	11.587098	3.635651	4.385386	1.894149	1.671912	0.000000	-10.000000	0.225000	-14.000000	578.000000	1023.000000	1023.000000	2046.000000
5.900000	0.020284	11.987564	3.874863	4.304327	1.979868	1.828507	0.000000	-10.000000	0.233333	-14.566667	571.666687	1023.000000	1023.000000	2046.000000
5.920000	0.021231	12.547741	4.171451	4.350245	2.058153	1.967893	0.000000	-10.000000	0.225000	-14.800000	567.000000	1023.000000	1023.000000	2046.000000
5.940000	0.022432	13.257273	4.481144	4.430471	2.159206	2.186452	0.000000	-10.000000	0.233333	-15.100000	565.333313	1023.000000	1023.000000	2046.000000
5.960000	0.022996	13.590369	4.627399	4.501024	2.228393	2.233553	0.000000	-10.000000	0.241667	-15.533334	561.833313	1023.000000	1023.000000	2046.000000
5.980000	0.023398	13.828133	4.710864	4.940352	2.314435	1.862481	0.000000	-10.000000	0.258333	-16.266666	556.666687	1023.000000	1023.000000	2046.000000
6.000000	0.022846	13.502034	4.610375	4.832622	2.148573	1.910464	0.000000	-10.000000	0.275000	-17.033333	551.166687	1023.000000	1023.000000	2046.000000
6.020000	0.022415	13.247421	4.564194	4.769784	1.913340	2.000103	0.000000	-10.000000	0.308333	-17.816668	545.500000	1023.000000	1023.000000	2046.000000
6.040000	0.021329	12.605350	4.403651	4.690020	1.732374	1.779306	0.000000	-10.000000	0.341667	-18.550001	539.500000	1023.000000	1023.000000	2046.000000
6.060000	0.019598	11.582337	4.108287	4.428621	1.546269	1.499160	0.000000	-10.000000	0.375000	-19.183334	533.333313	1023.000000	1023.000000	2046.000000
6.080000	0.017356	10.257120	3.811460	4.183467	1.193444	1.068748	0.000000	-10.000000	0.391667	-19.883333	527.000000	1023.000000	1023.000000	2046.000000
6.100000	0.014514	8.577639	3.324332	3.990318	0.808175	0.454813	0.000000	-10.000000	0.400000	-20.350000	520.333313	1023.000000	1023.000000	2046.000000
6.120000	0.011414	6.745597	2.978730	3.669895	0.193356	-0.096384	0.000000	-10.000000	0.400000	-20.933334	513.500000	1023.000000	1023.000000	2046.000000
6.140000	0.008195	4.843285	2.548184	3.298584	-0.408560	-0.594922	0.000000	-10.000000	0.416667	-21.533333	506.500000	1023.000000	1023.000000	2046.000000
6.160000	0.005060	2.990558	1.868199	2.859431	-0.813792	-0.923280	0.000000	-10.000000	0.433333	-22.150000	499.333344	1023.000000	1023.000000	2046.000000
6.180000	0.001973	1.166096	1.285498	2.396640	-1.325675	-1.190366	0.000000	-10.000000	0.466667	-22.766666	491.833344	1023.000000	1023.000000	2046.000000
6.200000	-0.000693	-0.409542	0.519458	2.133328	-1.533758	-1.528570	0.000000	-10.000000	0.491667	-23.350000	484.333344	1023.000000	1023.000000	2046.000000
6.220000	-0.002237	-1.322191	0.050015	1.935019	-1.678267	-1.628959	0.000000	-10.000000	0.516667	-24.000000	476.500000	1023.000000	1023.000000	2046.000000
6.240000	-0.003275	-1.935548	-0.246690	1.686123	-1.738843	-1.636139	0.000000	-10.000000	0.533333	-24.500000	468.500000	1023.000000	1023.000000	2046.000000
6.260000	-0.005016	-2.964363	-0.577579	1.386985	-2.010658	-1.763111	0.000000	-10.000000	0.541667	-24.850000	460.166656	1023.000000	1023.000000	2046.000000
6.280000	-0.006616	-3.909939	-1.175378	1.302122	-2.027484	-2.009199	0.000000	-10.000000	0.550000	-25.299999	451.833344	1023.000000	1023.000000	2046.000000
6.300000	-0.007356	-4.347565	-1.401242	1.078508	-2.110285	-1.914546	0.000000	-10.000000	0.550000	-25.383333	443.500000	1023.000000	1023.000000	2046.000000
6.320000	-0.007859	-4.644936	-1.525576	0.914326	-2.151886	-1.881800	0.000000	-10.000000	0.550000	-25.316668	435.000000	1023.000000	1023.000000	2046.000000
6.340000	-0.008666	-5.121535	-1.736415	0.594624	-2.184165	-1.795580	0.000000	-10.000000	0.550000	-25.300001	426.500000	1023.000000	1023.000000	2046.000000
6.360000	-0.009610	-5.679436	-1.997814	0.315334	-2.180040	-1.816916	0.000000	-10.000000	0.550000	-25.366667	418.166656	1023.000000	1023.000000	2046.000000
6.380000	-0.010103	-5.970990	-2.228534	0.078548	-2.113014	-1.707990	0.000000	-10.000000	0.550000	-25.450001	409.666656	1023.000000	1023.000000	2046.000000
6.400000	-0.010064	-5.947609	-2.302100	-0.084620	-2.046900	-1.513990	0.000000	-10.000000	0.550000	-25.500000	401.333344	1023.000000	1023.000000	2046.000000
6.420000	-0.009632	-5.692653	-2.259739	0.022910	-1.927512	-1.528312	0.000000	-10.000000	0.550000	-25.583334	392.666656	1023.000000	1023.000000	2046.000000
6.440000	-0.009345	-5.522903	-2.144412	-0.076242	-1.895935	-1.406314	0.000000	-10.000000	0.550000	-25.866667	384.166656	1023.000000	1023.000000	2046.000000
6.460000	-0.009997	-5.908431	-2.194426	-0.143623	-1.990797	-1.579585	0.000000	-10.000000	0.558333	-25.866667	375.500000	1023.000000	1023.000000	2046.000000
6.480000	-0.010680	-6.312036	-2.265023	-0.263404	-2.057831	-1.725778	0.000000	-10.000000	0.575000	-25.916668	366.833344	1023.000000	1023.000000	2046.000000
6.500000	-0.011301	-6.679158	-2.237972	-0.463696	-2.170636	-1.806854	0.000000	-10.000000	0.575000	-25.950001	358.166656	1023.000000	1023.000000	2046.000000
6.520000	-0.011980	-7.080351	-2.204878	-0.676163	-2.197447	-2.001863	0.000000	-10.000000	0.575000	-25.983334	349.500000	1023.000000	1023.000000	2046.000000
6.540000	-0.013030	-7.700719	-2.178802	-1.143574	-2.341522	-2.036821	0.000000	-10.000000	0.566667	-25.866667	340.833344	1023.000000	1023.000000	2046.000000
6.560000	-0.014511	-8.575963	-2.270404	-1.548624	-2.518410	-2.238525	0.000000	-10.000000	0.566667	-25.650000	332.333344	1023.000000	1023.000000	2046.000000
6.580000	-0.015548	-9.188990	-2.316283	-1.827884	-2.699575	-2.345249	0.000000	-10.000000	0.558333	-25.466667	323.666656	1023.000000	1023.000000	2046.000000
6.600000	-0.015988	-9.448994	-2.374011	-2.048923	-2.682759	-2.343301	0.000000	-10.000000	0.558333	-25.233334	315.333344	1023.000000	1023.000000	2046.000000
6.620000	-0.016172	-9.557868	-2.323477	-2.192262	-2.687733	-2.354396	0.000000	-10.000000	0.558333	-25.116667	306.666656	1023.000000	1023.000000	2046.000000
6.640000	-0.016950	-10.017415	-2.363497	-2.479493	-2.770165	-2.404259	0.000000	-10.000000	0.558333	-25.016666	298.333344	1023.000000	1023.000000	2046.000000
6.660000	-0.018116	-10.706635	-2.585947	-2.773918	-2.840593	-2.506176	0.000000	-10.000000	0.550000	-25.150000	290.000000	1023.000000	1023.000000	2046.000000
6.680000	-0.018538	-10.956150	-2.686679	-3.014433	-2.853800	-2.401239	0.000000	-10.000000	0.550000	-25.116667	281.666656	1023.000000	1023.000000	2046.000000
6.700000	-0.018311	-10.822019	-2.640413	-3.008144	-2.757413	-2.416049	0.000000	-10.000000	0.550000	-25.133333	273.333344	1023.000000	1023.000000	2046.000000
6.720000	-0.018243	-10.781516	-2.595906	-3.133972	-2.692122	-2.359516	0.000000	-10.000000	0.550000	-25.133333	264.833344	1023.000000	1023.000000	2046.000000
6.740000	-0.018737	-11.073595	-2.648334	-3.312639	-2.716539	-2.396083	0.000000	-10.000000	0.550000	-25.116667	256.500000	1023.000000	1023.000000	2046.000000
6.760000	-0.019334	-11.426549	-2.711254	-3.480982	-2.831416	-2.402897	0.000000	-10.000000	0.541667	-24.983334	248.166672	1023.000000	1023.000000	2046.000000
6.780000	-0.019662	-11.620138	-2.740434	-3.682271	-2.881439	-2.315995	0.000000	-10.000000	0.533333	-24.799999	239.833328	1023.000000	1023.000000	2046.000000
6.800000	-0.019460	-11.501042	-2.764039	-3.659816	-2.738988	-2.338199	0.000000	-10.000000	0.516667	-24.466667	231.500000	1023.000000	1023.000000	2046.000000
6.820000	-0.019148	-11.316571	-2.698892	-3.720153	-2.619140	-2.278386	0.000000	-10.000000	0.525000	-24.266666	223.166672	1023.000000	1023.000000	2046.000000
6.840000	-0.019888	-11.753523	-2.692073	-3.912279	-2.786622	-2.362548	0.000000	-10.000000	0.516667	-23.916666	215.000000	1023.000000	1023.000000	2046.000000
6.860000	-0.020547	-12.143235	-2.824973	-4.119838	-2.871815	-2.326609	0.000000	-10.000000	0.516667	-23.750000	207.000000	1023.000000	1023.000000	2046.000000
6.880000	-0.020745	-12.260056	-2.836510	-4.160911	-2.888500	-2.374136	0.000000	-10.000000	0.500000	-23.383333	199.000000	1023.000000	1023.000000	2046.000000
6.900000	-0.020448	-12.084591	-2.816408	-4.131304	-2.726439	-2.410439	0.000000	-10.000000	0.491667	-23.166668	191.333328	1023.000000	1023.000000	2046.000000
6.920000	-0.021086	-12.461642	-2.751808	-4.334864	-2.861310	-2.513661	0.000000	-10.000000	0.458333	-22.750000	183.666672	1023.000000	1023.000000	2046.000000
6.940000	-0.021876	-12.928897	-2.929304	-4.607287	-2.960229	-2.432078	0.000000	-10.000000	0.433333	-22.500000	176.166672	1023.000000	1023.000000	2046.000000
6.960000	-0.021910	-12.948989	-3.013174	-4.727989	-2.861932	-2.345896	0.000000	-10.000000	0.416667	-22.200001	168.500000	1023.000000	1023.000000	2046.000000
6.980000	-0.021628	-12.782207	-2.969321	-4.666478	-2.737391	-2.409017	0.000000	-10.000000	0.416667	-21.816668	161.166672	1023.000000	1023.000000	2046.000000
7.000000	-0.021818	-12.894644	-2.857878	-4.779284	-2.771033	-2.486449	0.000000	-10.000000	0.408333	-21.433334	153.833328	1023.000000	1023.000000	2046.000000
7.020000	-0.021984	-12.992571	-2.780653	-4.973896	-2.850516	-2.387505	0.000000	-10.000000	0.391667	-20.799999	146.666672	1023.000000	1023.000000	2046.000000
7.040000	-0.022021	-13.014246	-2.821902	-5.127512	-2.793315	-2.271518	0.000000	-10.000000	0.391667	-20.266666	139.666672	1023.000000	1023.000000	2046.000000
7.060000	-0.021883	-12.933041	-2.750902	-5.035298	-2.755874	-2.390966	0.000000	-10.000000	0.375000	-19.600000	133.000000	1023.000000	1023.000000	2046.000000
7.080000	-0.021605	-12.768606	-2.453637	-5.007789	-2.799796	-2.507385	0.000000	-10.000000	0.366667	-19.049999	126.500000	1023.000000	1023.000000	2046.000000
7.100000	-0.022318	-13.190192	-2.502157	-5.064199	-2.851019	-2.772817	0.000000	-10.000000	0.341667	-18.516666	120.000000	1023.000000	1023.000000	2046.000000
7.120000	-0.023398	-13.828247	-2.728549	-5.680271	-2.980479	-2.438948	0.000000	-10.000000	0.308333	-17.766666	112.000000	1023.000000	1023.000000	2046.000000
7.140000	-0.023053	-13.624549	-2.768670	-5.559785	-2.869598	-2.426496	0.000000	-10.000000	0.275000	-17.183332	104.166664	1023.000000	1023.000000	2046.000000
7.160000	-0.022976	-13.579103	-2.783922	-5.436011	-2.836196	-2.522974	0.000000	-10.000000	0.258333	-16.716667	96.500000	1023.000000	1023.000000	2046.000000
7.180000	-0.024348	-14.389580	-2.962888	-5.611721	-3.022795	-2.792176	0.000000	-10.000000	0.258333	-16.233334	90.833336	1023.000000	1023.000000	2046.000000
7.200000	-0.026718	-15.790108	-3.353797	-6.086274	-3.418201	-2.931836	0.000000	-10.000000	0.258333	-15.800000	87.166664	1023.000000	1023.000000	2046.000000
7.220000	-0.029459	-17.410265	-3.908957	-6.413687	-3.775281	-3.312340	0.000000	-10.000000	0.250000	-15.216666	83.666664	1023.000000	1023.000000	2046.000000
7.240000	-0.032138	-18.993359	-4.405467	-6.551507	-4.045919	-3.990465	0.000000	-10.000000	0.233333	-14.716666	80.166664	1023.000000	1023.000000	2046.000000
7.260000	-0.035217	-20.813288	-4.766187	-6.905074	-4.622041	-4.519986	0.000000	-10.000000	0.216667	-14.016666	75.166664	1023.000000	1023.000000	2046.000000
7.280000	-0.038496	-22.751335	-5.268497	-7.380032	-5.282738	-4.820068	0.000000	-10.000000	0.200000	-13.466667	70.500000	1023.000000	1023.000000	2046.000000
7.300000	-0.041197	-24.347511	-5.996922	-7.983409	-5.617438	-4.749740	0.000000	-10.000000	0.208333	-13.133333	66.166664	1023.000000	1023.000000	2046.000000
7.320000	-0.042953	-25.385012	-6.734374	-8.066616	-5.559693	-5.024329	0.000000	-10.000000	0.216667	-13.050000	61.666668	1023.000000	1023.000000	2046.000000
7.340000	-0.043779	-25.873295	-6.955437	-8.079452	-5.634347	-5.204058	0.000000	-10.000000	0.208333	-13.133333	57.333332	1023.000000	1023.000000	2046.000000
7.360000	-0.045075	-26.639034	-7.093235	-8.289485	-5.987033	-5.269281	0.000000	-10.000000	0.200000	-13.116667	52.833332	1023.000000	1023.000000	2046.000000
7.380000	-0.046197	-27.302568	-7.591847	-8.648228	-5.997591	-5.064902	0.000000	-10.000000	0.183333	-12.950001	48.500000	1023.000000	1023.000000	2046.000000
7.400000	-0.046580	-27.528591	-8.081515	-8.588724	-5.723646	-5.134705	0.000000	-10.000000	0.175000	-12.633334	44.166668	1023.000000	1023.000000	2046.000000
7.420000	-0.046955	-27.750288	-8.047029	-8.593626	-5.867847	-5.241787	0.000000	-10.000000	0.158333	-12.350000	40.000000	1023.000000	1023.000000	2046.000000
7.440000	-0.047474	-28.057163	-8.114470	-8.886646	-6.054248	-5.001801	0.000000	-10.000000	0.150000	-11.866667	36.000000	1023.000000	1023.000000	2046.000000
7.460000	-0.048081	-28.415926	-8.468030	-9.174390	-5.938113	-4.835394	0.000000	-10.000000	0.141667	-11.166667	32.000000	1023.000000	1023.000000	2046.000000
7.480000	-0.047556	-28.105682	-8.594112	-9.093313	-5.615049	-4.803209	0.000000	-10.000000	0.133333	-10.583334	29.333334	1023.000000	1023.000000	2046.000000
7.500000	-0.047180	-27.883371	-8.423907	-9.002338	-5.593552	-4.863575	0.000000	-10.000000	0.125000	-10.016666	25.666666	1023.000000	1023.000000	2046.000000
7.520000	-0.046490	-27.475447	-8.224495	-9.140978	-5.613937	-4.496038	0.000000	-10.000000	0.125000	-9.800000	22.333334	1023.000000	1023.000000	2046.000000
7.540000	-0.046253	-27.335503	-8.341939	-9.232755	-5.450688	-4.310120	0.000000	-10.000000	0.116667	-9.600000	18.000000	1023.000000	1023.000000	2046.000000
7.560000	-0.044742	-26.442747	-8.173101	-8.850646	-5.047240	-4.371761	0.000000	-10.000000	0.108333	-9.566667	14.833333	1023.000000	1023.000000	2046.000000
7.580000	-0.044059	-26.038605	-7.671598	-8.747634	-5.240207	-4.379167	0.000000	-10.000000	0.100000	-9.500000	11.666667	1023.000000	1023.000000	2046.000000
7.600000	-0.044918	-26.546297	-7.787790	-9.115364	-5.364274	-4.278870	0.000000	-10.000000	0.116667	-9.616667	8.333333	1023.000000	1023.000000	2046.000000
7.620000	-0.045162	-26.690882	-8.075988	-9.083212	-5.006140	-4.525543	0.000000	-10.000000	0.133333	-10.066667	5.166667	1023.000000	1023.000000	2046.000000
7.640000	-0.045643	-26.975203	-7.856553	-9.131808	-5.155275	-4.831566	0.000000	-10.000000	0.150000	-10.550000	2.000000	1023.000000	1023.000000	2046.000000
7.660000	-0.046219	-27.315685	-7.585787	-9.497801	-5.463386	-4.768712	0.000000	-10.000000	0.133333	-10.650001	-1.000000	1023.000000	1023.000000	2046.000000
7.680000	-0.047197	-27.893717	-7.620383	-10.029757	-5.625054	-4.618521	0.000000	-10.000000	0.133333	-10.433333	-4.333333	1023.000000	1023.000000	2046.000000
7.700000	-0.047735	-28.211325	-7.893079	-10.183713	-5.420695	-4.713837	0.000000	-10.000000	0.116667	-10.000000	-7.666667	1023.000000	1023.000000	2046.000000
7.720000	-0.047908	-28.313562	-7.888583	-10.108720	-5.314404	-5.001855	0.000000	-10.000000	0.116667	-9.583334	-11.166667	1023.000000	1023.000000	2046.000000
7.740000	-0.047887	-28.301039	-7.607695	-10.091100	-5.499575	-5.102670	0.000000	-10.000000	0.108333	-9.283334	-14.333333	1023.000000	1023.000000	2046.000000
7.760000	-0.048171	-28.468987	-7.417858	-10.403589	-5.755589	-4.891950	0.000000	-10.000000	0.108333	-9.083334	-17.500000	1023.000000	1023.000000	2046.000000
7.780000	-0.048604	-28.724777	-7.582025	-10.698028	-5.705125	-4.739601	0.000000	-10.000000	0.116667	-9.016667	-20.500000	1023.000000	1023.000000	2046.000000
7.800000	-0.048367	-28.584986	-7.893690	-10.618765	-5.261767	-4.810763	0.000000	-10.000000	0.108333	-8.950000	-23.500000	1023.000000	1023.000000	2046.000000
7.820000	-0.047838	-28.272009	-7.632869	-10.425535	-5.245549	-4.968054	0.000000	-10.000000	0.108333	-8.766666	-26.500000	1023.000000	1023.000000	2046.000000
7.840000	-0.047214	-27.903372	-7.235377	-10.469179	-5.422633	-4.776184	0.000000	-10.000000	0.100000	-8.383333	-29.500000	1023.000000	1023.000000	2046.000000
7.860000	-0.047194	-27.891598	-7.237615	-10.755816	-5.415143	-4.483022	0.000000	-10.000000	0.091667	-7.533333	-32.166668	1023.000000	1023.000000	2046.000000
7.880000	-0.046856	-27.692127	-7.507669	-10.696673	-5.016246	-4.471539	0.000000	-10.000000	0.075000	-5.983334	-34.666668	1023.000000	1023.000000	2046.000000
7.900000	-0.045922	-27.139778	-7.385946	-10.419433	-4.755948	-4.578452	0.000000	-10.000000	0.041667	-2.450000	-36.500000	1023.000000	1023.000000	2046.000000
7.920000	-0.044533	-26.319170	-6.775009	-10.257297	-4.879930	-4.406935	0.000000	-10.000000	0.000000	1.816667	-37.666668	1023.000000	1023.000000	2046.000000
7.940000	-0.043759	-25.861612	-6.549653	-10.464161	-4.855954	-3.991844	0.000000	-10.000000	-0.033333	6.900000	-38.000000	1023.000000	1023.000000	2046.000000
7.960000	-0.042816	-25.304527	-6.804193	-10.288280	-4.292539	-3.919516	0.000000	-10.000000	-0.091667	10.800000	-38.000000	1023.000000	1023.000000	2046.000000
7.980000	-0.041300	-24.408226	-6.598007	-9.934485	-3.970699	-3.905033	0.000000	-10.000000	-0.133333	14.466666	-38.000000	1023.000000	1023.000000	2046.000000
8.000000	-0.039514	-23.352757	-5.910942	-9.656673	-4.079295	-3.705846	0.000000	-10.000000	-0.191667	16.983334	-38.000000	1023.000000	1023.000000	2046.000000
8.020000	-0.038161	-22.552980	-5.545159	-9.732647	-4.062029	-3.213144	0.000000	-10.000000	-0.225000	18.883333	-27.500000	1023.000000	1023.000000	2046.000000
8.040000	-0.036997	-21.865208	-5.656259	-9.534757	-3.611843	-3.062351	0.000000	-10.000000	-0.258333	20.483334	-6.000000	1023.000000	1023.000000	2046.000000
8.060000	-0.035690	-21.092691	-5.684834	-9.226208	-3.178024	-3.003626	0.000000	-10.000000	-0.291667	21.833334	18.000000	1023.000000	1023.000000	2046.000000
8.080000	-0.033953	-20.065958	-5.340227	-8.739677	-2.948474	-3.037579	0.000000	-10.000000	-0.316667	23.366667	33.833332	1023.000000	1023.000000	2046.000000
8.100000	-0.032074	-18.955467	-4.737445	-8.504245	-3.008343	-2.705436	0.000000	-10.000000	-0.358333	24.383333	41.333332	1023.000000	1023.000000	2046.000000
8.120000	-0.030597	-18.082689	-4.309222	-8.520061	-3.013896	-2.239510	0.000000	-10.000000	-0.408333	25.466667	49.333332	1023.000000	1023.000000	2046.000000
8.140000	-0.029616	-17.503227	-4.486345	-8.294868	-2.595900	-2.126114	0.000000	-10.000000	-0.441667	26.350000	57.666668	1023.000000	1023.000000	2046.000000
8.160000	-0.028732	-16.980438	-4.593959	-7.914678	-2.245642	-2.226159	0.000000	-10.000000	-0.475000	27.200001	66.500000	1023.000000	1023.000000	2046.000000
8.180000	-0.027536	-16.273689	-4.056659	-7.512709	-2.404806	-2.299515	0.000000	-10.000000	-0.483333	27.983334	75.333336	1023.000000	1023.000000	2046.000000
8.200000	-0.026615	-15.729350	-3.518843	-7.602230	-2.645109	-1.963168	0.000000	-10.000000	-0.516667	28.616667	84.500000	1023.000000	1023.000000	2046.000000
8.220000	-0.026029	-15.383001	-3.574380	-7.540198	-2.399036	-1.869388	0.000000	-10.000000	-0.533333	29.450001	93.833336	1023.000000	1023.000000	2046.000000
8.240000	-0.025173	-14.877296	-3.652108	-6.869832	-2.003254	-2.352102	0.000000	-10.000000	-0.541667	30.016666	103.500000	1023.000000	1023.000000	2046.000000
8.260000	-0.023501	-13.888917	-3.027902	-6.581199	-2.089025	-2.190791	0.000000	-10.000000	-0.550000	30.433334	113.500000	1023.000000	1023.000000	2046.000000
8.280000	-0.021921	-12.955247	-2.467258	-6.705605	-2.286226	-1.496159	0.000000	-10.000000	-0.558333	30.716667	123.500000	1023.000000	1023.000000	2046.000000
8.300000	-0.020598	-12.173452	-2.761007	-6.213368	-1.786510	-1.412567	0.000000	-10.000000	-0.566667	30.966667	133.833328	1023.000000	1023.000000	2046.000000
8.320000	-0.019548	-11.553122	-2.862720	-5.475086	-1.433870	-1.781446	0.000000	-10.000000	-0.558333	31.200001	144.166672	1023.000000	1023.000000	2046.000000
8.340000	-0.018135	-10.718006	-2.264442	-5.145296	-1.593844	-1.714424	0.000000	-10.000000	-0.566667	31.000000	154.666672	1023.000000	1023.000000	2046.000000
8.360000	-0.018612	-10.999700	-1.987280	-5.204669	-2.026558	-1.781192	0.000000	-10.000000	-0.575000	31.116667	165.000000	1023.000000	1023.000000	2046.000000
8.380000	-0.020992	-12.406493	-2.602083	-5.284951	-2.270507	-2.248952	0.000000	-10.000000	-0.583333	31.066668	175.333328	1023.000000	1023.000000	2046.000000
8.400000	-0.023633	-13.966891	-3.437472	-5.346445	-2.443386	-2.739589	0.000000	-10.000000	-0.566667	31.216667	185.666672	1023.000000	1023.000000	2046.000000
8.420000	-0.025690	-15.183077	-4.038571	-5.340283	-2.690107	-3.114115	0.000000	-10.000000	-0.541667	30.816668	196.000000	1023.000000	1023.000000	2046.000000
8.440000	-0.026462	-15.639042	-4.091248	-5.358514	-3.112109	-3.077171	0.000000	-10.000000	-0.533333	30.600000	206.333328	1023.000000	1023.000000	2046.000000
8.460000	-0.026623	-15.733985	-4.122678	-5.503706	-3.387450	-2.720151	0.000000	-10.000000	-0.525000	30.433334	216.500000	1023.000000	1023.000000	2046.000000
8.480000	-0.026657	-15.754086	-4.481499	-5.410087	-3.212085	-2.650415	0.000000	-10.000000	-0.533333	30.516666	223.166672	1023.000000	1023.000000	2046.000000
8.500000	-0.026601	-15.721450	-4.959209	-5.152239	-2.881451	-2.728551	0.000000	-10.000000	-0.525000	30.549999	233.500000	1023.000000	1023.000000	2046.000000
8.520000	-0.026098	-15.423804	-5.280838	-4.780739	-2.568604	-2.793623	0.000000	-10.000000	-0.525000	30.433332	243.833328	1023.000000	1023.000000	2046.000000
8.540000	-0.025216	-14.902673	-5.078251	-4.511636	-2.699254	-2.613531	0.000000	-10.000000	-0.525000	30.366667	257.500000	1023.000000	1023.000000	2046.000000
8.560000	-0.023792	-14.060922	-4.624308	-4.525670	-2.879004	-2.031940	0.000000	-10.000000	-0.525000	30.316668	267.500000	1023.000000	1023.000000	2046.000000
8.580000	-0.022748	-13.444013	-4.625504	-4.353060	-2.680161	-1.785288	0.000000	-10.000000	-0.533333	30.416668	277.500000	1023.000000	1023.000000	2046.000000
8.600000	-0.022178	-13.106963	-4.920819	-4.136181	-2.311219	-1.738745	0.000000	-10.000000	-0.541667	30.550001	287.500000	1023.000000	1023.000000	2046.000000
8.620000	-0.021006	-12.414528	-4.932995	-3.628038	-1.974606	-1.878888	0.000000	-10.000000	-0.550000	30.583334	297.666656	1023.000000	1023.000000	2046.000000
8.640000	-0.018852	-11.141260	-4.326606	-3.415324	-1.996752	-1.402578	0.000000	-10.000000	-0.566667	30.916668	308.000000	1023.000000	1023.000000	2046.000000
8.660000	-0.016696	-9.867231	-3.822821	-3.393499	-1.887549	-0.763363	0.000000	-10.000000	-0.575000	31.116667	318.333344	1023.000000	1023.000000	2046.000000
8.680000	-0.015223	-8.997047	-3.896594	-2.977021	-1.357941	-0.765491	0.000000	-10.000000	-0.575000	30.950001	328.666656	1023.000000	1023.000000	2046.000000
8.700000	-0.013313	-7.867815	-3.716593	-2.468309	-0.911147	-0.771766	0.000000	-10.000000	-0.558333	30.616667	339.000000	1023.000000	1023.000000	2046.000000
8.720000	-0.010833	-6.402472	-2.998215	-2.132433	-0.843652	-0.428172	0.000000	-10.000000	-0.541667	30.350000	349.333344	1023.000000	1023.000000	2046.000000
8.740000	-0.009045	-5.345463	-2.207714	-2.133683	-0.993400	-0.010667	0.000000	-10.000000	-0.516667	30.150000	359.500000	1023.000000	1023.000000	2046.000000
8.760000	-0.008306	-4.908823	-2.174059	-1.940727	-0.676274	-0.117763	0.000000	-10.000000	-0.508333	29.633333	369.500000	1023.000000	1023.000000	2046.000000
8.780000	-0.008267	-4.885829	-2.371731	-1.609719	-0.334410	-0.569969	0.000000	-10.000000	-0.500000	29.216667	379.500000	1023.000000	1023.000000	2046.000000
8.800000	-0.006982	-4.126384	-1.799865	-1.472040	-0.455308	-0.399171	0.000000	-10.000000	-0.516667	29.183332	389.333344	1023.000000	1023.000000	2046.000000
8.820000	-0.005396	-3.189247	-0.947832	-1.436813	-0.750429	-0.054173	0.000000	-10.000000	-0.491667	29.366667	399.000000	1023.000000	1023.000000	2046.000000
8.840000	-0.004474	-2.643899	-0.939479	-1.255612	-0.403784	-0.045025	0.000000	-10.000000	-0.475000	29.266666	408.666656	1023.000000	1023.000000	2046.000000
8.860000	-0.003802	-2.247152	-1.078019	-0.872130	0.007092	-0.304096	0.000000	-10.000000	-0.466667	29.016666	418.500000	1023.000000	1023.000000	2046.000000
8.880000	-0.001870	-1.105451	-0.273786	-0.749868	-0.214513	0.132715	0.000000	-10.000000	-0.483333	28.766666	428.333344	1023.000000	1023.000000	2046.000000
8.900000	-0.000063	-0.037103	0.299849	-0.589380	-0.196926	0.449354	0.000000	-10.000000	-0.483333	28.483334	438.000000	1023.000000	1023.000000	2046.000000
8.920000	0.001140	0.673618	0.260662	-0.253688	0.236656	0.429988	0.000000	-10.000000	-0.466667	28.250000	447.500000	1023.000000	1023.000000	2046.000000
8.940000	0.002221	1.312361	0.145964	0.201927	0.691909	0.272562	0.000000	-10.000000	-0.450000	27.900000	457.000000	1023.000000	1023.000000	2046.000000
8.960000	0.004460	2.635740	0.710759	0.528098	0.750311	0.646573	0.000000	-10.000000	-0.433333	27.583334	466.333344	1023.000000	1023.000000	2046.000000
8.980000	0.007222	4.268071	1.506200	0.732033	0.819933	1.209904	0.000000	-10.000000	-0.425000	27.216667	475.666656	1023.000000	1023.000000	2046.000000
9.000000	0.008917	5.270069	1.720862	1.033131	1.132362	1.383714	0.000000	-10.000000	-0.400000	26.633333	484.833344	1023.000000	1023.000000	2046.000000
9.020000	0.009827	5.807571	1.529927	1.534327	1.582568	1.160748	0.000000	-10.000000	-0.400000	26.100000	493.833344	1023.000000	1023.000000	2046.000000
9.040000	0.011817	6.983805	1.930787	1.878647	1.725977	1.448394	0.000000	-10.000000	-0.391667	25.583334	502.500000	1023.000000	1023.000000	2046.000000
9.060000	0.014078	8.319944	2.780834	1.997509	1.581423	1.960178	0.000000	-10.000000	-0.375000	25.150002	511.166656	1023.000000	1023.000000	2046.000000
9.080000	0.015350	9.071900	2.871177	2.231451	1.937969	2.031303	0.000000	-10.000000	-0.341667	24.483334	519.666687	1023.000000	1023.000000	2046.000000
9.100000	0.015896	9.394677	2.666772	2.671075	2.348915	1.707916	0.000000	-10.000000	-0.300000	23.650002	528.000000	1023.000000	1023.000000	2046.000000
9.120000	0.017878	10.565708	3.198908	2.830383	2.429937	2.106479	0.000000	-10.000000	-0.258333	22.700001	536.000000	1023.000000	1023.000000	2046.000000
9.140000	0.020202	11.939102	4.017432	2.906900	2.382823	2.631947	0.000000	-10.000000	-0.233333	21.533335	543.666687	1023.000000	1023.000000	2046.000000
9.160000	0.021684	12.815047	4.361341	3.201824	2.568975	2.682908	0.000000	-10.000000	-0.208333	20.700001	551.166687	1023.000000	1023.000000	2046.000000
9.180000	0.022037	13.023938	4.198804	3.691963	2.884583	2.248588	0.000000	-10.000000	-0.183333	19.316668	558.166687	1023.000000	1023.000000	2046.000000
9.200000	0.023982	14.173515	4.746940	4.125844	2.927738	2.372994	0.000000	-10.000000	-0.133333	18.066668	565.000000	1023.000000	1023.000000	2046.000000
9.220000	0.025793	15.243446	5.393196	4.183449	2.845387	2.821414	0.000000	-10.000000	-0.083333	16.283333	571.166687	1023.000000	1023.000000	2046.000000
9.240000	0.026000	15.365707	5.341229	4.362540	2.904281	2.757658	0.000000	-10.000000	-0.050000	14.983334	576.833313	1023.000000	1023.000000	2046.000000
9.260000	0.024837	14.678838	4.766504	4.684073	3.003933	2.224327	0.000000	-10.000000	-0.033333	13.700000	582.000000	1023.000000	1023.000000	2046.000000
9.280000	0.024597	14.536829	5.010671	4.507416	2.618136	2.400606	0.000000	-10.000000	-0.025000	12.316667	586.666687	1023.000000	1023.000000	2046.000000
9.300000	0.024373	14.404296	5.220045	4.538942	2.402699	2.242609	0.000000	-10.000000	-0.016667	10.916667	591.000000	1023.000000	1023.000000	2046.000000
9.320000	0.021757	12.858495	4.664686	4.572999	2.196363	1.424447	0.000000	-10.000000	0.000000	9.266666	594.833313	1023.000000	1023.000000	2046.000000
9.340000	0.018860	11.146431	4.062914	4.529279	1.727814	0.826425	0.000000	-10.000000	0.016667	7.200000	598.333313	1023.000000	1023.000000	2046.000000
9.360000	0.017302	10.225229	4.090485	4.149269	1.105011	0.880465	0.000000	-10.000000	0.041667	4.466667	601.166687	1023.000000	1023.000000	2046.000000
9.380000	0.014601	8.629136	3.566306	3.884439	0.694287	0.484104	0.000000	-10.000000	0.066667	1.183333	603.333313	1023.000000	1023.000000	2046.000000
9.400000	0.011609	6.861102	2.493906	3.886655	0.597179	-0.116638	0.000000	-10.000000	0.075000	-1.566667	604.500000	1023.000000	1023.000000	2046.000000
9.420000	0.010481	6.194425	2.278917	3.510833	0.253703	0.150972	0.000000	-10.000000	0.083333	-3.900000	605.000000	1023.000000	1023.000000	2046.000000
9.440000	0.010009	5.915554	2.166914	3.372858	0.138723	0.237059	0.000000	-10.000000	0.083333	-5.450000	605.000000	1023.000000	1023.000000	2046.000000
9.460000	0.008214	4.854671	1.593032	3.354564	0.084075	-0.177000	0.000000	-10.000000	0.100000	-6.800000	605.000000	1023.000000	1023.000000	2046.000000
9.480000	0.006901	4.078431	0.988356	3.384359	0.071482	-0.365765	0.000000	-10.000000	0.100000	-7.700000	605.000000	1023.000000	1023.000000	2046.000000
9.500000	0.006717	3.969875	1.026312	3.147660	-0.143263	-0.060834	0.000000	-10.000000	0.108333	-8.516666	605.000000	1023.000000	1023.000000	2046.000000
9.520000	0.006857	4.052611	1.096302	2.997300	-0.189626	0.148635	0.000000	-10.000000	0.108333	-9.416667	605.000000	1023.000000	1023.000000	2046.000000
9.540000	0.005712	3.375598	0.546184	3.006665	-0.034780	-0.142471	0.000000	-10.000000	0.125000	-10.400001	605.000000	1023.000000	1023.000000	2046.000000
9.560000	0.005088	3.007067	0.176996	2.947634	-0.007535	-0.110027	0.000000	-10.000000	0.133333	-11.266667	597.500000	1023.000000	1023.000000	2046.000000
9.580000	0.005536	3.271799	0.356983	2.686296	-0.066152	0.294672	0.000000	-10.000000	0.150000	-12.033334	588.666687	1023.000000	1023.000000	2046.000000
9.600000	0.005865	3.466492	0.374950	2.581031	0.104857	0.405654	0.000000	-10.000000	0.183333	-12.866667	578.333313	1023.000000	1023.000000	2046.000000
9.620000	0.004955	2.928343	-0.053909	2.674032	0.222418	0.085803	0.000000	-10.000000	0.216667	-13.916667	574.000000	1023.000000	1023.000000	2046.000000
9.640000	0.005097	3.012100	-0.107764	2.579515	0.220939	0.319410	0.000000	-10.000000	0.250000	-14.916667	569.333313	1023.000000	1023.000000	2046.000000
9.660000	0.006419	3.793479	0.280286	2.537497	0.303813	0.671883	0.000000	-10.000000	0.258333	-15.733334	564.500000	1023.000000	1023.000000	2046.000000
9.680000	0.006781	4.007547	0.470418	2.579654	0.393045	0.564429	0.000000	-10.000000	0.275000	-16.583334	559.166687	1023.000000	1023.000000	2046.000000
9.700000	0.005744	3.394726	0.196265	2.738027	0.393297	0.067137	0.000000	-10.000000	0.291667	-17.566668	553.500000	1023.000000	1023.000000	2046.000000
9.720000	0.005383	3.181235	0.389027	2.411352	0.153728	0.227128	0.000000	-10.000000	0.325000	-18.566668	547.500000	1023.000000	1023.000000	2046.000000
9.740000	0.005443	3.216973	0.691871	2.119872	0.135184	0.270045	0.000000	-10.000000	0.341667	-19.183334	541.500000	1023.000000	1023.000000	2046.000000
9.760000	0.003569	2.109314	0.440467	2.099274	-0.064110	-0.366316	0.000000	-10.000000	0.375000	-19.500000	535.166687	1023.000000	1023.000000	2046.000000
9.780000	0.002745	1.622055	0.390891	1.714813	-0.251313	-0.232336	0.000000	-10.000000	0.383333	-19.700001	528.666687	1023.000000	1023.000000	2046.000000
9.800000	0.003251	1.921183	0.815502	1.430889	-0.293963	-0.031245	0.000000	-10.000000	0.400000	-20.033333	522.000000	1023.000000	1023.000000	2046.000000
9.820000	0.002295	1.356177	0.701535	1.426805	-0.280765	-0.491399	0.000000	-10.000000	0.408333	-20.533333	515.333313	1023.000000	1023.000000	2046.000000
9.840000	0.001479	0.873836	0.437055	1.328454	-0.368457	-0.523216	0.000000	-10.000000	0.408333	-21.066668	508.500000	1023.000000	1023.000000	2046.000000
9.860000	0.001784	1.054343	0.673814	1.077607	-0.464127	-0.232951	0.000000	-10.000000	0.416667	-21.483334	501.500000	1023.000000	1023.000000	2046.000000
9.880000	0.001754	1.036411	0.759759	1.061669	-0.377728	-0.407289	0.000000	-10.000000	0.425000	-21.883333	494.333344	1023.000000	1023.000000	2046.000000
9.900000	0.000933	0.551570	0.461492	1.142203	-0.333622	-0.718503	0.000000	-10.000000	0.441667	-22.200001	487.000000	1023.000000	1023.000000	2046.000000
9.920000	0.000749	0.442615	0.422191	0.892911	-0.430519	-0.441968	0.000000	-10.000000	0.450000	-22.416668	479.500000	1023.000000	1023.000000	2046.000000
9.940000	0.001327	0.784262	0.624439	0.822510	-0.412503	-0.250185	0.000000	-10.000000	0.450000	-22.550001	472.166656	1023.000000	1023.000000	2046.000000
9.960000	0.001609	0.950964	0.717803	0.875659	-0.261278	-0.381220	0.000000	-10.000000	0.450000	-22.850000	464.666656	1023.000000	1023.000000	2046.000000
9.980000	0.000965	0.570391	0.526921	0.946813	-0.296852	-0.606492	0.000000	-10.000000	0.450000	-23.066668	457.000000	1023.000000	1023.000000	2046.000000
10.000000	0.000629	0.371708	0.444930	0.831485	-0.440614	-0.464093	0.000000	-10.000000	0.450000	-23.250000	449.166656	1023.000000	1023.000000	2046.000000
10.020000	0.001187	0.701732	0.590305	0.709648	-0.368975	-0.229245	0.000000	-10.000000	0.466667	-23.233334	441.500000	1023.000000	1023.000000	2046.000000
10.040000	0.001066	0.630150	0.681479	0.745227	-0.302512	-0.494044	0.000000	-10.000000	0.466667	-23.450001	433.833344	1023.000000	1023.000000	2046.000000
10.060000	0.000112	0.066205	0.508462	0.746337	-0.461843	-0.726752	0.000000	-10.000000	0.483333	-23.566668	426.000000	1023.000000	1023.000000	2046.000000
10.080000	0.000341	0.201410	0.609619	0.467576	-0.479660	-0.396126	0.000000	-10.000000	0.466667	-23.866667	418.000000	1023.000000	1023.000000	2046.000000
10.100000	0.001256	0.742322	0.948294	0.403994	-0.289357	-0.320609	0.000000	-10.000000	0.491667	-23.950001	410.000000	1023.000000	1023.000000	2046.000000
10.120000	0.001618	0.956196	1.079275	0.559013	-0.201278	-0.480814	0.000000	-10.000000	0.508333	-24.250000	402.000000	1023.000000	1023.000000	2046.000000
10.140000	0.001990	1.176141	1.192263	0.514825	-0.330653	-0.200294	0.000000	-10.000000	0.541667	-24.283335	394.000000	1023.000000	1023.000000	2046.000000
10.160000	0.003256	1.924476	1.514058	0.554953	-0.138699	-0.005836	0.000000	-10.000000	0.550000	-24.400000	386.000000	1023.000000	1023.000000	2046.000000
10.180000	0.002790	1.649055	1.523211	0.530271	-0.117534	-0.286894	0.000000	-10.000000	0.550000	-24.533333	378.000000	1023.000000	1023.000000	2046.000000
10.200000	0.001355	0.800656	1.202980	0.476620	-0.487009	-0.391937	0.000000	-10.000000	0.541667	-24.750000	369.666656	1023.000000	1023.000000	2046.000000
10.220000	0.000425	0.250981	0.963299	0.211667	-0.700673	-0.223312	0.000000	-10.000000	0.550000	-25.066668	361.333344	1023.000000	1023.000000	2046.000000
10.240000	-0.000927	-0.547966	0.828388	0.023478	-0.776662	-0.623171	0.000000	-10.000000	0.558333	-25.266666	352.833344	1023.000000	1023.000000	2046.000000
10.260000	-0.003363	-1.987423	0.347670	-0.161982	-0.983975	-1.189136	0.000000	-10.000000	0.566667	-25.450001	344.500000	1023.000000	1023.000000	2046.000000
10.280000	-0.005951	-3.517226	-0.113203	-0.619318	-1.465083	-1.319621	0.000000	-10.000000	0.558333	-25.416666	336.000000	1023.000000	1023.000000	2046.000000
10.300000	-0.008042	-4.752640	-0.277697	-0.973860	-1.848280	-1.652803	0.000000	-10.000000	0.558333	-25.350000	327.500000	1023.000000	1023.000000	2046.000000
10.320000	-0.011428	-6.753770	-0.688824	-1.196424	-2.285112	-2.583410	0.000000	-10.000000	0.558333	-25.233334	319.000000	1023.000000	1023.000000	2046.000000
10.340000	-0.015256	-9.016516	-1.355965	-1.611781	-2.975529	-3.073240	0.000000	-10.000000	0.558333	-25.150000	310.500000	1023.000000	1023.000000	2046.000000
10.360000	-0.018058	-10.672361	-1.917965	-2.181166	-3.550123	-3.023108	0.000000	-10.000000	0.550000	-25.033333	302.166656	1023.000000	1023.000000	2046.000000
10.380000	-0.020134	-11.899282	-2.453979	-2.549001	-3.648931	-3.247371	0.000000	-10.000000	0.550000	-25.033333	293.833344	1023.000000	1023.000000	2046.000000
10.400000	-0.022396	-13.235990	-3.023420	-2.764034	-3.758740	-3.689795	0.000000	-10.000000	0.550000	-25.016666	285.500000	1023.000000	1023.000000	2046.000000
10.420000	-0.024487	-14.471736	-3.541900	-3.165128	-4.117584	-3.647123	0.000000	-10.000000	0.558333	-25.133333	277.166656	1023.000000	1023.000000	2046.000000
10.440000	-0.025721	-15.200832	-3.947603	-3.454960	-4.246244	-3.552025	0.000000	-10.000000	0.558333	-25.133333	268.666656	1023.000000	1023.000000	2046.000000
10.460000	-0.026760	-15.814980	-4.247331	-3.705852	-4.163167	-3.698629	0.000000	-10.000000	0.558333	-25.250000	260.333344	1023.000000	1023.000000	2046.000000
10.480000	-0.028111	-16.613705	-4.611345	-3.801418	-4.219883	-3.981057	0.000000	-10.000000	0.550000	-25.250000	254.666672	1023.000000	1023.000000	2046.000000
10.500000	-0.029360	-17.352034	-4.801803	-4.135738	-4.599362	-3.815129	0.000000	-10.000000	0.541667	-24.966667	246.333328	1023.000000	1023.000000	2046.000000
10.520000	-0.030005	-17.732740	-5.108210	-4.443623	-4.565057	-3.615849	0.000000	-10.000000	0.541667	-24.533335	238.000000	1023.000000	1023.000000	2046.000000
10.540000	-0.030210	-17.854277	-5.241333	-4.737883	-4.333415	-3.541647	0.000000	-10.000000	0.533333	-24.083334	227.000000	1023.000000	1023.000000	2046.000000
10.560000	-0.030729	-18.160889	-5.380025	-4.889447	-4.181952	-3.709464	0.000000	-10.000000	0.525000	-23.833334	219.000000	1023.000000	1023.000000	2046.000000
10.580000	-0.031109	-18.385462	-5.484766	-5.176376	-4.318501	-3.405820	0.000000	-10.000000	0.508333	-23.650002	211.000000	1023.000000	1023.000000	2046.000000
10.600000	-0.031002	-18.322062	-5.601399	-5.227639	-4.284317	-3.208706	0.000000	-10.000000	0.500000	-23.433334	203.000000	1023.000000	1023.000000	2046.000000
10.620000	-0.030375	-17.951382	-5.471120	-5.168815	-4.097245	-3.214202	0.000000	-10.000000	0.491667	-23.250000	195.166672	1023.000000	1023.000000	2046.000000
10.640000	-0.030134	-17.809111	-5.352243	-5.072169	-3.950796	-3.433902	0.000000	-10.000000	0.475000	-22.983334	187.500000	1023.000000	1023.000000	2046.000000
10.660000	-0.030563	-18.062511	-5.348571	-5.165522	-4.175774	-3.372645	0.000000	-10.000000	0.458333	-22.783333	179.833328	1023.000000	1023.000000	2046.000000
10.680000	-0.030818	-18.213482	-5.407039	-5.349051	-4.207524	-3.249868	0.000000	-10.000000	0.433333	-22.616667	172.333328	1023.000000	1023.000000	2046.000000
10.700000	-0.031724	-18.749146	-5.402826	-5.557188	-4.156168	-3.632964	0.000000	-10.000000	0.433333	-22.416668	164.666672	1023.000000	1023.000000	2046.000000
10.720000	-0.032946	-19.470991	-5.519160	-5.849864	-4.301278	-3.800690	0.000000	-10.000000	0.416667	-22.050001	157.333328	1023.000000	1023.000000	2046.000000
10.740000	-0.033834	-19.995781	-5.537421	-6.318419	-4.555054	-3.584886	0.000000	-10.000000	0.433333	-21.633333	149.833328	1023.000000	1023.000000	2046.000000
10.760000	-0.034749	-20.536741	-5.583060	-6.599098	-4.459584	-3.895000	0.000000	-10.000000	0.408333	-21.266666	142.666672	1023.000000	1023.000000	2046.000000
10.780000	-0.035633	-21.059008	-5.591209	-6.761179	-4.539861	-4.166759	0.000000	-10.000000	0.408333	-20.816668	135.500000	1023.000000	1023.000000	2046.000000
10.800000	-0.036404	-21.514799	-5.601984	-7.070578	-4.850949	-3.991288	0.000000	-10.000000	0.383333	-20.383333	128.500000	1023.000000	1023.000000	2046.000000
10.820000	-0.036737	-21.711428	-5.701439	-7.324537	-4.779056	-3.906395	0.000000	-10.000000	0.383333	-20.000000	121.666664	1023.000000	1023.000000	2046.000000
10.840000	-0.037250	-22.014854	-5.775422	-7.412200	-4.637454	-4.189777	0.000000	-10.000000	0.375000	-19.783335	115.000000	1023.000000	1023.000000	2046.000000
10.860000	-0.037573	-22.205360	-5.719835	-7.632750	-4.828897	-4.023878	0.000000	-10.000000	0.366667	-19.533335	108.500000	1023.000000	1023.000000	2046.000000
10.880000	-0.037428	-22.119690	-5.761060	-7.754540	-4.788502	-3.815588	0.000000	-10.000000	0.358333	-19.150000	102.000000	1023.000000	1023.000000	2046.000000
10.900000	-0.037602	-22.223034	-5.827992	-7.739230	-4.527864	-4.127948	0.000000	-10.000000	0.350000	-18.716667	95.666664	1023.000000	1023.000000	2046.000000
10.920000	-0.037592	-22.216787	-5.730501	-7.792225	-4.621049	-4.073012	0.000000	-10.000000	0.350000	-18.366667	89.500000	1023.000000	1023.000000	2046.000000
10.940000	-0.037387	-22.095884	-5.719595	-7.934582	-4.688602	-3.753104	0.000000	-10.000000	0.325000	-18.016666	83.500000	1023.000000	1023.000000	2046.000000
10.960000	-0.037293	-22.039871	-5.776336	-7.986292	-4.467045	-3.810198	0.000000	-10.000000	0.291667	-17.433334	77.500000	1023.000000	1023.000000	2046.000000
10.980000	-0.037303	-22.046310	-5.748926	-7.902966	-4.347054	-4.047364	0.000000	-10.000000	0.258333	-16.816668	71.500000	1023.000000	1023.000000	2046.000000
11.000000	-0.037172	-21.968740	-5.590029	-8.062708	-4.566865	-3.749139	0.000000	-10.000000	0.250000	-16.216667	65.833336	1023.000000	1023.000000	2046.000000
11.020000	-0.036992	-21.862038	-5.611907	-8.127593	-4.471215	-3.651323	0.000000	-10.000000	0.250000	-15.816668	60.333332	1023.000000	1023.000000	2046.000000
11.040000	-0.036980	-21.854952	-5.558512	-7.968509	-4.311531	-4.016401	0.000000	-10.000000	0.241667	-15.383333	55.166668	1023.000000	1023.000000	2046.000000
11.060000	-0.036921	-21.820469	-5.454867	-8.188935	-4.467192	-3.709475	0.000000	-10.000000	0.225000	-14.883333	50.000000	1023.000000	1023.000000	2046.000000
11.080000	-0.036841	-21.772808	-5.500872	-8.252545	-4.458607	-3.560783	0.000000	-10.000000	0.208333	-14.483334	45.000000	1023.000000	1023.000000	2046.000000
11.100000	-0.036982	-21.856354	-5.558524	-8.241199	-4.271335	-3.785296	0.000000	-10.000000	0.200000	-14.066667	40.000000	1023.000000	1023.000000	2046.000000
11.120000	-0.036892	-21.803211	-5.447937	-8.294445	-4.242535	-3.818294	0.000000	-10.000000	0.200000	-13.700000	35.333332	1023.000000	1023.000000	2046.000000
11.140000	-0.036579	-21.618134	-5.336319	-8.474616	-4.320329	-3.486870	0.000000	-10.000000	0.200000	-13.233334	30.666666	1023.000000	1023.000000	2046.000000
11.160000	-0.036120	-21.346960	-5.329733	-8.446240	-4.089003	-3.481984	0.000000	-10.000000	0.183333	-12.650000	26.333334	1023.000000	1023.000000	2046.000000
11.180000	-0.035722	-21.111435	-5.208002	-8.305297	-3.901617	-3.696518	0.000000	-10.000000	0.150000	-11.933333	22.000000	1023.000000	1023.000000	2046.000000
11.200000	-0.035284	-20.852591	-4.866042	-8.446149	-4.077661	-3.462739	0.000000	-10.000000	0.125000	-11.000000	18.000000	1023.000000	1023.000000	2046.000000
11.220000	-0.035039	-20.707788	-4.778068	-8.521033	-4.110616	-3.298073	0.000000	-10.000000	0.091667	-9.583333	14.333333	1023.000000	1023.000000	2046.000000
11.240000	-0.034786	-20.558451	-4.812490	-8.415767	-3.801791	-3.528404	0.000000	-10.000000	0.066667	-6.416667	11.166667	1023.000000	1023.000000	2046.000000
11.260000	-0.034449	-20.359138	-4.751333	-8.469640	-3.587787	-3.550380	0.000000	-10.000000	0.033333	-1.616667	9.166667	1023.000000	1023.000000	2046.000000
11.280000	-0.033593	-19.853565	-4.479726	-8.476098	-3.701496	-3.196244	0.000000	-10.000000	0.008333	3.616667	8.166667	1023.000000	1023.000000	2046.000000
11.300000	-0.032932	-19.462528	-4.534315	-8.342044	-3.613814	-2.972356	0.000000	-10.000000	-0.025000	8.350000	8.000000	1023.000000	1023.000000	2046.000000
11.320000	-0.033346	-19.707766	-4.695107	-8.299215	-3.504914	-3.208529	0.000000	-10.000000	-0.083333	11.750000	8.000000	1023.000000	1023.000000	2046.000000
11.340000	-0.034149	-20.181793	-4.894270	-8.260141	-3.476681	-3.550701	0.000000	-10.000000	-0.150000	14.983334	8.000000	1023.000000	1023.000000	2046.000000
11.360000	-0.035668	-21.080011	-5.050077	-8.414087	-3.919383	-3.696465	0.000000	-10.000000	-0.216667	17.283333	8.000000	1023.000000	1023.000000	2046.000000
11.380000	-0.037786	-22.331518	-5.355600	-8.598160	-4.383464	-3.994295	0.000000	-10.000000	-0.266667	19.300001	13.333333	1023.000000	1023.000000	2046.000000
11.400000	-0.040272	-23.800653	-5.867392	-8.787228	-4.704919	-4.441114	0.000000	-10.000000	-0.283333	20.966667	20.166666	1023.000000	1023.000000	2046.000000
11.420000	-0.041874	-24.747751	-6.470165	-8.818910	-4.709364	-4.749311	0.000000	-10.000000	-0.291667	22.133333	29.500000	1023.000000	1023.000000	2046.000000
11.440000	-0.042739	-25.258678	-6.646984	-9.016473	-5.032585	-4.562637	0.000000	-10.000000	-0.291667	22.966667	36.166668	1023.000000	1023.000000	2046.000000
11.460000	-0.043182	-25.520416	-6.975397	-8.971697	-5.153787	-4.419536	0.000000	-10.000000	-0.316667	23.350000	43.666668	1023.000000	1023.000000	2046.000000
11.480000	-0.043451	-25.679308	-7.419465	-8.752566	-4.960334	-4.546942	0.000000	-10.000000	-0.333333	23.600000	48.666668	1023.000000	1023.000000	2046.000000
11.500000	-0.042868	-25.334881	-7.587102	-8.461877	-4.740876	-4.545026	0.000000	-10.000000	-0.366667	24.450001	56.333332	1023.000000	1023.000000	2046.000000
11.520000	-0.042092	-24.876602	-7.463733	-8.467834	-4.852007	-4.093028	0.000000	-10.000000	-0.408333	25.283335	64.666664	1023.000000	1023.000000	2046.000000
11.540000	-0.041524	-24.540573	-7.656913	-8.229360	-4.731380	-3.922920	0.000000	-10.000000	-0.441667	26.533335	75.833336	1023.000000	1023.000000	2046.000000
11.560000	-0.040787	-24.105211	-7.816213	-7.954327	-4.435376	-3.899295	0.000000	-10.000000	-0.458333	27.216667	84.666664	1023.000000	1023.000000	2046.000000
11.580000	-0.039687	-23.455032	-7.645338	-7.873713	-4.364125	-3.571856	0.000000	-10.000000	-0.466667	28.033335	93.500000	1023.000000	1023.000000	2046.000000
11.600000	-0.038086	-22.508551	-7.443176	-7.687536	-4.244741	-3.133098	0.000000	-10.000000	-0.483333	28.416668	102.833336	1023.000000	1023.000000	2046.000000
11.620000	-0.036631	-21.648754	-7.344045	-7.325653	-3.912682	-3.066376	0.000000	-10.000000	-0.516667	29.050001	112.166664	1023.000000	1023.000000	2046.000000
11.640000	-0.034993	-20.680946	-7.134405	-6.938537	-3.624613	-2.983393	0.000000	-10.000000	-0.533333	29.366667	121.833336	1023.000000	1023.000000	2046.000000
11.660000	-0.032588	-19.259270	-6.555942	-6.723295	-3.490141	-2.489891	0.000000	-10.000000	-0.550000	29.700001	128.166672	1023.000000	1023.000000	2046.000000
11.680000	-0.030334	-17.927132	-6.199651	-6.317716	-3.197719	-2.212046	0.000000	-10.000000	-0.550000	29.900002	134.833328	1023.000000	1023.000000	2046.000000
11.700000	-0.028290	-16.719334	-5.885841	-6.019369	-2.810864	-2.003260	0.000000	-10.000000	-0.516667	30.000000	144.833328	1023.000000	1023.000000	2046.000000
11.720000	-0.026665	-15.758896	-5.538815	-5.807854	-2.531881	-1.880345	0.000000	-10.000000	-0.500000	29.866667	158.166672	1023.000000	1023.000000	2046.000000
11.740000	-0.025232	-14.911965	-5.034978	-5.741880	-2.497681	-1.637426	0.000000	-10.000000	-0.466667	29.750000	171.500000	1023.000000	1023.000000	2046.000000
11.760000	-0.024584	-14.528972	-4.880881	-5.587036	-2.403382	-1.657672	0.000000	-10.000000	-0.491667	29.550001	181.500000	1023.000000	1023.000000	2046.000000
11.780000	-0.023768	-14.046630	-4.631952	-5.236208	-2.260477	-1.917994	0.000000	-10.000000	-0.500000	29.766666	191.500000	1023.000000	1023.000000	2046.000000
11.800000	-0.022708	-13.420182	-4.193577	-5.193996	-2.293255	-1.739353	0.000000	-10.000000	-0.525000	29.916666	201.500000	1023.000000	1023.000000	2046.000000
11.820000	-0.021661	-12.801711	-3.892537	-5.020774	-2.276907	-1.611493	0.000000	-10.000000	-0.525000	30.350000	211.500000	1023.000000	1023.000000	2046.000000
11.840000	-0.020882	-12.341384	-3.746858	-4.693095	-2.171550	-1.729881	0.000000	-10.000000	-0.525000	30.633333	221.500000	1023.000000	1023.000000	2046.000000
11.860000	-0.019519	-11.535686	-3.454811	-4.416537	-1.990643	-1.673695	0.000000	-10.000000	-0.533333	30.866667	231.500000	1023.000000	1023.000000	2046.000000
11.880000	-0.018071	-10.679854	-3.068884	-4.387923	-1.919426	-1.303621	0.000000	-10.000000	-0.541667	31.000000	238.166672	1023.000000	1023.000000	2046.000000
11.900000	-0.016668	-9.850653	-2.797098	-4.062418	-1.801988	-1.189148	0.000000	-10.000000	-0.550000	31.016666	248.500000	1023.000000	1023.000000	2046.000000
11.920000	-0.014893	-8.801594	-2.514172	-3.679311	-1.537019	-1.071092	0.000000	-10.000000	-0.550000	30.966667	258.833344	1023.000000	1023.000000	2046.000000
11.940000	-0.012838	-7.587528	-2.208673	-3.182314	-1.177094	-1.019447	0.000000	-10.000000	-0.550000	30.633333	272.500000	1023.000000	1023.000000	2046.000000
11.960000	-0.010630	-6.282052	-1.576810	-2.979504	-1.119494	-0.606244	0.000000	-10.000000	-0.550000	30.383333	279.166656	1023.000000	1023.000000	2046.000000
11.980000	-0.008718	-5.152635	-1.296201	-2.655636	-0.868509	-0.332288	0.000000	-10.000000	-0.541667	30.300001	289.500000	1023.000000	1023.000000	2046.000000
12.000000	-0.006779	-4.006144	-1.141170	-2.117261	-0.435200	-0.312513	0.000000	-10.000000	-0.541667	30.566668	299.833344	1023.000000	1023.000000	2046.000000
12.020000	-0.004449	-2.629589	-0.556943	-1.850411	-0.293525	0.071290	0.000000	-10.000000	-0.550000	30.900000	313.500000	1023.000000	1023.000000	2046.000000
12.040000	-0.002540	-1.501010	-0.202557	-1.589693	-0.092729	0.383970	0.000000	-10.000000	-0.550000	30.916666	323.833344	1023.000000	1023.000000	2046.000000
12.060000	-0.000950	-0.561661	-0.088968	-1.022546	0.263835	0.286018	0.000000	-10.000000	-0.550000	30.666666	334.166656	1023.000000	1023.000000	2046.000000
12.080000	0.001217	0.719536	0.422734	-0.711925	0.440014	0.568713	0.000000	-10.000000	-0.525000	30.500000	344.500000	1023.000000	1023.000000	2046.000000
12.100000	0.003035	1.793807	0.712283	-0.495992	0.717920	0.859596	0.000000	-10.000000	-0.516667	30.450001	351.166656	1023.000000	1023.000000	2046.000000
12.120000	0.004439	2.623272	1.001653	-0.268846	0.839272	1.051193	0.000000	-10.000000	-0.500000	30.433334	361.166656	1023.000000	1023.000000	2046.000000
12.140000	0.006223	3.677760	1.218965	0.255769	1.150863	1.052163	0.000000	-10.000000	-0.516667	30.166668	371.166656	1023.000000	1023.000000	2046.000000
12.160000	0.008007	4.731975	1.705806	0.400139	1.245724	1.380305	0.000000	-10.000000	-0.516667	29.883333	384.500000	1023.000000	1023.000000	2046.000000
12.180000	0.008982	5.308078	2.004143	0.554857	1.265604	1.483473	0.000000	-10.000000	-0.516667	29.766666	391.166656	1023.000000	1023.000000	2046.000000
12.200000	0.010432	6.165343	2.134020	1.216699	1.609058	1.205565	0.000000	-10.000000	-0.483333	29.583334	401.166656	1023.000000	1023.000000	2046.000000
12.220000	0.012640	7.470068	2.730556	1.554307	1.713448	1.471757	0.000000	-10.000000	-0.466667	29.416666	407.833344	1023.000000	1023.000000	2046.000000
12.240000	0.014496	8.567216	3.204296	1.663988	1.834389	1.864543	0.000000	-10.000000	-0.441667	29.383333	421.166656	1023.000000	1023.000000	2046.000000
12.260000	0.015786	9.329523	3.450057	2.117414	1.902558	1.859493	0.000000	-10.000000	-0.433333	29.516666	427.833344	1023.000000	1023.000000	2046.000000
12.280000	0.016690	9.864032	3.378568	2.671692	2.101809	1.711962	0.000000	-10.000000	-0.433333	29.083334	437.833344	1023.000000	1023.000000	2046.000000
12.300000	0.016781	9.917620	3.388114	2.887060	2.087313	1.555132	0.000000	-10.000000	-0.441667	28.700001	447.500000	1023.000000	1023.000000	2046.000000
12.320000	0.016300	9.633344	3.570199	2.936160	1.800827	1.326159	0.000000	-10.000000	-0.450000	28.150000	460.333344	1023.000000	1023.000000	2046.000000
12.340000	0.014448	8.538771	3.338316	2.858267	1.358058	0.984129	0.000000	-10.000000	-0.441667	28.066668	473.000000	1023.000000	1023.000000	2046.000000
12.360000	0.012207	7.214243	2.706087	2.913593	1.131790	0.462773	0.000000	-10.000000	-0.433333	27.800001	479.333344	1023.000000	1023.000000	2046.000000
12.380000	0.010634	6.284467	2.481752	2.933312	0.703180	0.166224	0.000000	-10.000000	-0.425000	27.650002	485.500000	1023.000000	1023.000000	2046.000000
12.400000	0.009152	5.408676	2.242530	2.642396	0.284736	0.239013	0.000000	-10.000000	-0.391667	26.850000	494.666656	1023.000000	1023.000000	2046.000000
12.420000	0.007480	4.420577	1.669112	2.510206	0.145738	0.095522	0.000000	-10.000000	-0.358333	25.783335	506.666656	1023.000000	1023.000000	2046.000000
12.440000	0.006980	4.125460	1.153139	2.747080	0.306594	-0.081353	0.000000	-10.000000	-0.308333	24.483334	518.500000	1023.000000	1023.000000	2046.000000
12.460000	0.006938	4.100585	1.069703	2.744604	0.230458	0.055821	0.000000	-10.000000	-0.275000	23.500000	526.833313	1023.000000	1023.000000	2046.000000
12.480000	0.006996	4.134363	1.054868	2.690367	0.160515	0.228612	0.000000	-10.000000	-0.241667	22.783333	532.333313	1023.000000	1023.000000	2046.000000
12.500000	0.006458	3.816748	0.762227	2.741978	0.150014	0.162528	0.000000	-10.000000	-0.200000	21.350000	539.833313	1023.000000	1023.000000	2046.000000
12.520000	0.006706	3.963358	0.612069	2.937081	0.217212	0.196996	0.000000	-10.000000	-0.175000	20.350000	544.666687	1023.000000	1023.000000	2046.000000
12.540000	0.007315	4.323250	0.640815	2.989791	0.261156	0.431489	0.000000	-10.000000	-0.116667	18.000000	553.833313	1023.000000	1023.000000	2046.000000
12.560000	0.008066	4.767206	0.779755	3.030995	0.323352	0.633104	0.000000	-10.000000	-0.075000	15.900001	560.000000	1023.000000	1023.000000	2046.000000
12.580000	0.008042	4.752563	0.787231	2.938662	0.286655	0.740016	0.000000	-10.000000	-0.033333	13.800000	566.166687	1023.000000	1023.000000	2046.000000
12.600000	0.008645	5.109188	0.529899	3.215751	0.648369	0.715169	0.000000	-10.000000	-0.008333	11.500000	571.000000	1023.000000	1023.000000	2046.000000
12.620000	0.009585	5.664923	0.639771	3.279572	0.819456	0.926124	0.000000	-10.000000	0.016667	8.466667	575.000000	1023.000000	1023.000000	2046.000000
12.640000	0.010190	6.022496	0.886783	3.243005	0.778169	1.114539	0.000000	-10.000000	0.058333	3.516667	579.666687	1023.000000	1023.000000	2046.000000
12.660000	0.010341	6.111335	0.892606	3.315821	0.812591	1.090318	0.000000	-10.000000	0.083333	0.116667	581.333313	1023.000000	1023.000000	2046.000000
12.680000	0.011270	6.660506	0.862233	3.532911	1.114568	1.150795	0.000000	-10.000000	0.100000	-2.250000	582.000000	1023.000000	1023.000000	2046.000000
12.700000	0.012012	7.098831	1.137568	3.627869	1.109235	1.224159	0.000000	-10.000000	0.100000	-3.750000	582.000000	1023.000000	1023.000000	2046.000000
12.720000	0.012542	7.412121	1.447104	3.612647	1.102863	1.249507	0.000000	-10.000000	0.116667	-6.433333	582.000000	1023.000000	1023.000000	2046.000000
12.740000	0.011720	6.926394	1.594174	3.347454	0.861023	1.123742	0.000000	-10.000000	0.133333	-9.650001	582.000000	1023.000000	1023.000000	2046.000000
12.760000	0.010726	6.339318	1.398653	3.271830	0.842782	0.826054	0.000000	-10.000000	0.150000	-11.816667	582.000000	1023.000000	1023.000000	2046.000000
12.780000	0.010253	6.059405	1.373921	3.200954	0.824740	0.659790	0.000000	-10.000000	0.150000	-13.033334	582.000000	1023.000000	1023.000000	2046.000000
12.800000	0.010376	6.132507	1.680515	3.039999	0.681926	0.730067	0.000000	-10.000000	0.183333	-13.350000	578.666687	1023.000000	1023.000000	2046.000000
12.820000	0.010060	5.945343	1.844811	2.854164	0.575816	0.670552	0.000000	-10.000000	0.225000	-14.083333	569.166687	1023.000000	1023.000000	2046.000000
12.840000	0.009301	5.497179	1.866553	2.672752	0.411911	0.545964	0.000000	-10.000000	0.258333	-14.883333	558.000000	1023.000000	1023.000000	2046.000000
12.860000	0.009083	5.367865	1.700521	2.694791	0.542221	0.430331	0.000000	-10.000000	0.258333	-15.600000	550.166687	1023.000000	1023.000000	2046.000000
12.880000	0.009370	5.537847	1.720994	2.652258	0.610448	0.554146	0.000000	-10.000000	0.258333	-16.266666	546.666687	1023.000000	1023.000000	2046.000000
12.900000	0.009655	5.706229	1.863519	2.636996	0.611750	0.593965	0.000000	-10.000000	0.291667	-17.116667	541.000000	1023.000000	1023.000000	2046.000000
12.920000	0.008965	5.298441	1.935224	2.452855	0.404546	0.505816	0.000000	-10.000000	0.325000	-17.966667	535.333313	1023.000000	1023.000000	2046.000000
12.940000	0.008645	5.108940	1.744977	2.493289	0.482031	0.388642	0.000000	-10.000000	0.366667	-19.150002	527.166687	1023.000000	1023.000000	2046.000000
12.960000	0.008932	5.278729	1.679743	2.533653	0.620402	0.444931	0.000000	-10.000000	0.383333	-19.850000	522.833313	1023.000000	1023.000000	2046.000000
12.980000	0.009609	5.679148	1.885756	2.607280	0.650533	0.535579	0.000000	-10.000000	0.400000	-20.716667	516.333313	1023.000000	1023.000000	2046.000000
13.000000	0.009203	5.439161	2.033046	2.492759	0.443124	0.470232	0.000000	-10.000000	0.408333	-21.033335	511.833344	1023.000000	1023.000000	2046.000000
13.020000	0.008697	5.140028	1.814439	2.489754	0.449928	0.385906	0.000000	-10.000000	0.416667	-21.533335	504.833344	1023.000000	1023.000000	2046.000000
13.040000	0.008938	5.282583	1.773686	2.468631	0.587522	0.452745	0.000000	-10.000000	0.433333	-22.316668	495.166656	1023.000000	1023.000000	2046.000000
13.060000	0.009547	5.642101	2.025694	2.519105	0.636344	0.460959	0.000000	-10.000000	0.441667	-22.950001	487.833344	1023.000000	1023.000000	2046.000000
13.080000	0.009593	5.669336	2.274199	2.342764	0.564488	0.487885	0.000000	-10.000000	0.450000	-23.366667	480.333344	1023.000000	1023.000000	2046.000000
13.100000	0.009795	5.788922	2.310632	2.372710	0.603712	0.501867	0.000000	-10.000000	0.450000	-23.400000	475.000000	1023.000000	1023.000000	2046.000000
13.120000	0.010962	6.478260	2.477923	2.541051	0.830343	0.628942	0.000000	-10.000000	0.466667	-23.533335	461.666656	1023.000000	1023.000000	2046.000000
13.140000	0.012077	7.137768	2.820270	2.679289	0.903026	0.735183	0.000000	-10.000000	0.508333	-23.983334	445.666656	1023.000000	1023.000000	2046.000000
13.160000	0.012108	7.155994	2.951087	2.552977	0.842735	0.809195	0.000000	-10.000000	0.550000	-24.366667	432.333344	1023.000000	1023.000000	2046.000000
13.180000	0.010698	6.322589	2.680339	2.503373	0.574952	0.563926	0.000000	-10.000000	0.575000	-24.650000	427.000000	1023.000000	1023.000000	2046.000000
13.200000	0.009709	5.737742	2.419065	2.494112	0.452920	0.371646	0.000000	-10.000000	0.558333	-24.666666	424.333344	1023.000000	1023.000000	2046.000000
13.220000	0.008732	5.160741	2.280069	2.406282	0.355110	0.119281	0.000000	-10.000000	0.541667	-24.683334	421.666656	1023.000000	1023.000000	2046.000000
13.240000	0.006256	3.697294	2.153871	2.017707	-0.226675	-0.247609	0.000000	-10.000000	0.533333	-24.783335	416.333344	1023.000000	1023.000000	2046.000000
13.260000	0.003992	2.359436	1.694872	1.725633	-0.493916	-0.567153	0.000000	-10.000000	0.541667	-24.916668	410.833344	1023.000000	1023.000000	2046.000000
13.280000	0.002136	1.262464	1.210654	1.535528	-0.562480	-0.921239	0.000000	-10.000000	0.558333	-25.016666	402.500000	1023.000000	1023.000000	2046.000000
13.300000	-0.000567	-0.335278	1.124810	1.181990	-1.175114	-1.466964	0.000000	-10.000000	0.558333	-25.000000	394.166656	1023.000000	1023.000000	2046.000000
13.320000	-0.004549	-2.688403	0.533438	0.704833	-1.883447	-2.043227	0.000000	-10.000000	0.558333	-25.083334	385.833344	1023.000000	1023.000000	2046.000000
13.340000	-0.007723	-4.564477	-0.354392	0.296583	-2.185153	-2.321515	0.000000	-10.000000	0.541667	-24.966667	377.500000	1023.000000	1023.000000	2046.000000
13.360000	-0.009635	-5.694097	-0.834410	0.108229	-2.428594	-2.539322	0.000000	-10.000000	0.541667	-25.066668	369.166656	1023.000000	1023.000000	2046.000000
13.380000	-0.012013	-7.099586	-1.178439	-0.279195	-2.840147	-2.801806	0.000000	-10.000000	0.533333	-25.016666	360.833344	1023.000000	1023.000000	2046.000000
13.400000	-0.014451	-8.540624	-1.789555	-0.730175	-3.118732	-2.902161	0.000000	-10.000000	0.541667	-25.033335	352.500000	1023.000000	1023.000000	2046.000000
13.420000	-0.016063	-9.493464	-2.405998	-1.054512	-3.147107	-2.885846	0.000000	-10.000000	0.541667	-24.883333	344.166656	1023.000000	1023.000000	2046.000000
13.440000	-0.016717	-9.879723	-2.733423	-1.124242	-3.091283	-2.930775	0.000000	-10.000000	0.550000	-24.650000	335.833344	1023.000000	1023.000000	2046.000000
13.460000	-0.017916	-10.588630	-2.784714	-1.421883	-3.412805	-2.969227	0.000000	-10.000000	0.541667	-24.516666	327.500000	1023.000000	1023.000000	2046.000000
13.480000	-0.019436	-11.486970	-3.298900	-1.801844	-3.506258	-2.879967	0.000000	-10.000000	0.541667	-24.383333	319.166656	1023.000000	1023.000000	2046.000000
13.500000	-0.019995	-11.816921	-3.756472	-1.999980	-3.289010	-2.771459	0.000000	-10.000000	0.525000	-24.200001	311.000000	1023.000000	1023.000000	2046.000000
13.520000	-0.020132	-11.898129	-3.753725	-2.081151	-3.275052	-2.788201	0.000000	-10.000000	0.516667	-23.866667	303.000000	1023.000000	1023.000000	2046.000000
13.540000	-0.020832	-12.311618	-3.692977	-2.343115	-3.472914	-2.802612	0.000000	-10.000000	0.500000	-23.583334	295.000000	1023.000000	1023.000000	2046.000000
13.560000	-0.021690	-12.819040	-3.995142	-2.838867	-3.484353	-2.500679	0.000000	-10.000000	0.516667	-23.200001	287.166656	1023.000000	1023.000000	2046.000000
13.580000	-0.021376	-12.633411	-4.372230	-2.818244	-3.042916	-2.400022	0.000000	-10.000000	0.516667	-23.083334	279.500000	1023.000000	1023.000000	2046.000000
13.600000	-0.020664	-12.212181	-4.049241	-2.724281	-3.015084	-2.423575	0.000000	-10.000000	0.500000	-23.100000	271.833344	1023.000000	1023.000000	2046.000000
13.620000	-0.020751	-12.264053	-3.770757	-2.830640	-3.298251	-2.364405	0.000000	-10.000000	0.466667	-23.233334	264.000000	1023.000000	1023.000000	2046.000000
13.640000	-0.021273	-12.572208	-4.127040	-2.998004	-3.132608	-2.314556	0.000000	-10.000000	0.466667	-23.283335	256.166656	1023.000000	1023.000000	2046.000000
13.660000	-0.021050	-12.440382	-4.221467	-2.835520	-2.834561	-2.548835	0.000000	-10.000000	0.466667	-23.266666	248.500000	1023.000000	1023.000000	2046.000000
13.680000	-0.022188	-13.113221	-3.757996	-3.057785	-3.416420	-2.881020	0.000000	-10.000000	0.466667	-23.366667	240.833328	1023.000000	1023.000000	2046.000000
13.700000	-0.023705	-14.009527	-4.098527	-3.664613	-3.466583	-2.779803	0.000000	-10.000000	0.450000	-23.583334	233.000000	1023.000000	1023.000000	2046.000000
13.720000	-0.024137	-14.264744	-4.224242	-3.768418	-3.260206	-3.011878	0.000000	-10.000000	0.450000	-23.466667	225.000000	1023.000000	1023.000000	2046.000000
13.740000	-0.024930	-14.733620	-3.872118	-4.053434	-3.635974	-3.172094	0.000000	-10.000000	0.450000	-23.283333	217.166672	1023.000000	1023.000000	2046.000000
13.760000	-0.026145	-15.451664	-3.882281	-4.557250	-3.906867	-3.105267	0.000000	-10.000000	0.450000	-23.000000	209.500000	1023.000000	1023.000000	2046.000000
13.780000	-0.027013	-15.964754	-4.288408	-4.901796	-3.695244	-3.079307	0.000000	-10.000000	0.450000	-22.650000	201.833328	1023.000000	1023.000000	2046.000000
13.800000	-0.027296	-16.131828	-4.265150	-4.883453	-3.691897	-3.291329	0.000000	-10.000000	0.441667	-22.416666	194.333328	1023.000000	1023.000000	2046.000000
13.820000	-0.027825	-16.444443	-4.002054	-5.081499	-3.990573	-3.370318	0.000000	-10.000000	0.441667	-22.150000	186.833328	1023.000000	1023.000000	2046.000000
13.840000	-0.028658	-16.937000	-4.200605	-5.560706	-4.044860	-3.130830	0.000000	-10.000000	0.425000	-22.116667	177.166672	1023.000000	1023.000000	2046.000000
13.860000	-0.028690	-16.955551	-4.561673	-5.605101	-3.610400	-3.178377	0.000000	-10.000000	0.416667	-22.033333	169.833328	1023.000000	1023.000000	2046.000000
13.880000	-0.028497	-16.841778	-4.294744	-5.511645	-3.667225	-3.368164	0.000000	-10.000000	0.400000	-21.850000	162.500000	1023.000000	1023.000000	2046.000000
13.900000	-0.028607	-16.906618	-4.102608	-5.708264	-3.878451	-3.217295	0.000000	-10.000000	0.400000	-21.683334	157.500000	1023.000000	1023.000000	2046.000000
13.920000	-0.029228	-17.273689	-4.355308	-6.039393	-3.840286	-3.038703	0.000000	-10.000000	0.408333	-21.416668	150.166672	1023.000000	1023.000000	2046.000000
13.940000	-0.028993	-17.134693	-4.598602	-5.902548	-3.480964	-3.152579	0.000000	-10.000000	0.408333	-21.100000	140.666672	1023.000000	1023.000000	2046.000000
13.960000	-0.028740	-16.985422	-4.330536	-5.796013	-3.548556	-3.310316	0.000000	-10.000000	0.408333	-20.800001	133.666672	1023.000000	1023.000000	2046.000000
13.980000	-0.028913	-17.087320	-4.012902	-6.006639	-3.875643	-3.192136	0.000000	-10.000000	0.400000	-20.616667	126.666664	1023.000000	1023.000000	2046.000000
14.000000	-0.029514	-17.442904	-4.219650	-6.378984	-3.863051	-2.981218	0.000000	-10.000000	0.400000	-20.416666	122.000000	1023.000000	1023.000000	2046.000000
14.020000	-0.029339	-17.339596	-4.565783	-6.325170	-3.405813	-3.042831	0.000000	-10.000000	0.400000	-20.150000	115.166664	1023.000000	1023.000000	2046.000000
14.040000	-0.029318	-17.326790	-4.483856	-6.248100	-3.367644	-3.227191	0.000000	-10.000000	0.383333	-19.716667	106.333336	1023.000000	1023.000000	2046.000000
14.060000	-0.029282	-17.305780	-4.093827	-6.249595	-3.687203	-3.275155	0.000000	-10.000000	0.366667	-19.500000	99.833336	1023.000000	1023.000000	2046.000000
14.080000	-0.029669	-17.534405	-4.009780	-6.514562	-3.871907	-3.138155	0.000000	-10.000000	0.366667	-19.183334	93.166664	1023.000000	1023.000000	2046.000000
14.100000	-0.030134	-17.809317	-4.239078	-6.879857	-3.745353	-2.945029	0.000000	-10.000000	0.366667	-18.916668	88.833336	1023.000000	1023.000000	2046.000000
14.120000	-0.029972	-17.713516	-4.469932	-6.794974	-3.355911	-3.092700	0.000000	-10.000000	0.366667	-18.483334	82.500000	1023.000000	1023.000000	2046.000000
14.140000	-0.029208	-17.262075	-4.087801	-6.606340	-3.346104	-3.221831	0.000000	-10.000000	0.325000	-17.833334	74.500000	1023.000000	1023.000000	2046.000000
14.160000	-0.028436	-16.805597	-3.526715	-6.704823	-3.627475	-2.946584	0.000000	-10.000000	0.300000	-17.283333	68.500000	1023.000000	1023.000000	2046.000000
14.180000	-0.028580	-16.890862	-3.572283	-6.972672	-3.557978	-2.787928	0.000000	-10.000000	0.266667	-16.799999	62.500000	1023.000000	1023.000000	2046.000000
14.200000	-0.028501	-16.844376	-3.956005	-6.956531	-3.080197	-2.851643	0.000000	-10.000000	0.258333	-16.466667	58.833332	1023.000000	1023.000000	2046.000000
14.220000	-0.028626	-16.917788	-3.984103	-6.953260	-2.924306	-3.056118	0.000000	-10.000000	0.250000	-15.916667	53.333332	1023.000000	1023.000000	2046.000000
14.240000	-0.028334	-16.745541	-3.487081	-6.824950	-3.274070	-3.159439	0.000000	-10.000000	0.233333	-15.000000	46.500000	1023.000000	1023.000000	2046.000000
14.260000	-0.028520	-16.855261	-3.298726	-7.037889	-3.604625	-2.914022	0.000000	-10.000000	0.216667	-14.316667	41.333332	1023.000000	1023.000000	2046.000000
14.280000	-0.029752	-17.583681	-3.827485	-7.340459	-3.508699	-2.907039	0.000000	-10.000000	0.200000	-13.783334	36.333332	1023.000000	1023.000000	2046.000000
14.300000	-0.031542	-18.641087	-4.529274	-7.437160	-3.324173	-3.350480	0.000000	-10.000000	0.208333	-13.583334	33.166668	1023.000000	1023.000000	2046.000000
14.320000	-0.033528	-19.814808	-4.733880	-7.519360	-3.718292	-3.843276	0.000000	-10.000000	0.208333	-13.300000	28.500000	1023.000000	1023.000000	2046.000000
14.340000	-0.035884	-21.207315	-4.709295	-7.816758	-4.473645	-4.207617	0.000000	-10.000000	0.191667	-12.633333	22.833334	1023.000000	1023.000000	2046.000000
14.360000	-0.039402	-23.286667	-5.238297	-8.449369	-5.048271	-4.550729	0.000000	-10.000000	0.166667	-12.100000	18.666666	1023.000000	1023.000000	2046.000000
14.380000	-0.042673	-25.219631	-6.266222	-8.722565	-5.097237	-5.133608	0.000000	-10.000000	0.150000	-11.366667	14.666667	1023.000000	1023.000000	2046.000000
14.400000	-0.045137	-26.676125	-6.682759	-8.821217	-5.602513	-5.569635	0.000000	-10.000000	0.141667	-11.033334	12.000000	1023.000000	1023.000000	2046.000000
14.420000	-0.046688	-27.592354	-6.745441	-9.064824	-6.171164	-5.610926	0.000000	-10.000000	0.133333	-10.716667	8.166667	1023.000000	1023.000000	2046.000000
14.440000	-0.048403	-28.606359	-7.217866	-9.616272	-6.397433	-5.374789	0.000000	-10.000000	0.133333	-10.933333	3.500000	1023.000000	1023.000000	2046.000000
14.460000	-0.049959	-29.525980	-8.174987	-9.741980	-6.056008	-5.553006	0.000000	-10.000000	0.141667	-11.200000	0.166667	1023.000000	1023.000000	2046.000000
14.480000	-0.050747	-29.991299	-8.451930	-9.604708	-6.070366	-5.864295	0.000000	-10.000000	0.150000	-11.516666	-3.166667	1023.000000	1023.000000	2046.000000
14.500000	-0.050783	-30.012867	-8.229232	-9.713111	-6.407176	-5.663349	0.000000	-10.000000	0.141667	-11.516666	-5.500000	1023.000000	1023.000000	2046.000000
14.520000	-0.051468	-30.417589	-8.448970	-10.079853	-6.510859	-5.377907	0.000000	-10.000000	0.133333	-11.283334	-9.166667	1023.000000	1023.000000	2046.000000
14.540000	-0.052322	-30.922358	-9.108885	-10.154478	-6.191045	-5.467948	0.000000	-10.000000	0.116667	-9.733334	-13.833333	1023.000000	1023.000000	2046.000000
14.560000	-0.052353	-30.940720	-9.300014	-10.051759	-6.003194	-5.585753	0.000000	-10.000000	0.108333	-8.250000	-17.333334	1023.000000	1023.000000	2046.000000
14.580000	-0.051278	-30.305433	-8.873546	-10.051100	-6.114109	-5.266678	0.000000	-10.000000	0.083333	-5.100000	-20.500000	1023.000000	1023.000000	2046.000000
14.600000	-0.050644	-29.930489	-8.694628	-10.425293	-6.096695	-4.713872	0.000000	-10.000000	0.050000	-1.300000	-21.666666	1023.000000	1023.000000	2046.000000
14.620000	-0.049915	-29.499992	-9.016213	-10.315115	-5.616541	-4.552123	0.000000	-10.000000	0.008333	3.716667	-22.833334	1023.000000	1023.000000	2046.000000
14.640000	-0.048505	-28.666380	-9.003136	-9.816999	-5.141581	-4.704664	0.000000	-10.000000	-0.025000	8.166667	-23.000000	1023.000000	1023.000000	2046.000000
14.660000	-0.045936	-27.148087	-8.170457	-9.545169	-5.141881	-4.290579	0.000000	-10.000000	-0.066667	11.416667	-23.000000	1023.000000	1023.000000	2046.000000
14.680000	-0.044319	-26.192282	-7.635035	-9.600133	-5.146340	-3.810772	0.000000	-10.000000	-0.116667	14.366667	-23.000000	1023.000000	1023.000000	2046.000000
14.700000	-0.043557	-25.741982	-7.958647	-9.375001	-4.518219	-3.890115	0.000000	-10.000000	-0.158333	16.216667	-23.000000	1023.000000	1023.000000	2046.000000
14.720000	-0.043023	-25.426579	-7.892906	-9.172139	-4.250293	-4.111240	0.000000	-10.000000	-0.200000	18.500000	-6.166667	1023.000000	1023.000000	2046.000000
14.740000	-0.042105	-24.884315	-7.326204	-9.138717	-4.426163	-3.993232	0.000000	-10.000000	-0.233333	20.066668	12.833333	1023.000000	1023.000000	2046.000000
14.760000	-0.041541	-24.550806	-6.863271	-9.403960	-4.642008	-3.641568	0.000000	-10.000000	-0.266667	21.400000	31.833334	1023.000000	1023.000000	2046.000000
14.780000	-0.041415	-24.476017	-7.210943	-9.316123	-4.197478	-3.751472	0.000000	-10.000000	-0.291667	22.150000	36.333332	1023.000000	1023.000000	2046.000000
14.800000	-0.040874	-24.156435	-7.173552	-9.007662	-3.971162	-4.004059	0.000000	-10.000000	-0.325000	23.033333	41.166668	1023.000000	1023.000000	2046.000000
14.820000	-0.039231	-23.185732	-6.301632	-8.839410	-4.288605	-3.756085	0.000000	-10.000000	-0.383333	24.333334	48.500000	1023.000000	1023.000000	2046.000000
14.840000	-0.038171	-22.559162	-6.042735	-8.940868	-4.239616	-3.335943	0.000000	-10.000000	-0.425000	25.783333	59.333332	1023.000000	1023.000000	2046.000000
14.860000	-0.037775	-22.325068	-6.408244	-8.612385	-3.690969	-3.613470	0.000000	-10.000000	-0.450000	26.900000	67.666664	1023.000000	1023.000000	2046.000000
14.880000	-0.035842	-21.182644	-5.921201	-8.194137	-3.594146	-3.473161	0.000000	-10.000000	-0.450000	27.716667	76.500000	1023.000000	1023.000000	2046.000000
14.900000	-0.033620	-19.869366	-5.138326	-8.151187	-3.725217	-2.854636	0.000000	-10.000000	-0.466667	28.100000	82.666664	1023.000000	1023.000000	2046.000000
14.920000	-0.032585	-19.257668	-5.392682	-7.811973	-3.155436	-2.897577	0.000000	-10.000000	-0.491667	28.750000	92.000000	1023.000000	1023.000000	2046.000000
14.940000	-0.030321	-17.919828	-4.986907	-7.220615	-2.863554	-2.848751	0.000000	-10.000000	-0.525000	29.466667	104.666664	1023.000000	1023.000000	2046.000000
14.960000	-0.027693	-16.366589	-4.144084	-7.167037	-2.918249	-2.137219	0.000000	-10.000000	-0.541667	29.916668	114.166664	1023.000000	1023.000000	2046.000000
14.980000	-0.026445	-15.629156	-4.328944	-6.798363	-2.358755	-2.143093	0.000000	-10.000000	-0.541667	30.366667	123.833336	1023.000000	1023.000000	2046.000000
15.000000	-0.024322	-14.374479	-4.031214	-6.131736	-2.028623	-2.182906	0.000000	-10.000000	-0.541667	30.566668	130.666672	1023.000000	1023.000000	2046.000000
15.020000	-0.021373	-12.631737	-3.030685	-6.046894	-2.146991	-1.407167	0.000000	-10.000000	-0.550000	30.683334	141.000000	1023.000000	1023.000000	2046.000000
15.040000	-0.019969	-11.801888	-3.118612	-5.732547	-1.653785	-1.296944	0.000000	-10.000000	-0.550000	30.683334	151.333328	1023.000000	1023.000000	2046.000000
15.060000	-0.018422	-10.887136	-3.059208	-5.090176	-1.252446	-1.485307	0.000000	-10.000000	-0.566667	31.066668	161.500000	1023.000000	1023.000000	2046.000000
15.080000	-0.015688	-9.271818	-2.094858	-4.922647	-1.408714	-0.845600	0.000000	-10.000000	-0.575000	31.450001	171.833328	1023.000000	1023.000000	2046.000000
15.100000	-0.014115	-8.341672	-1.905673	-4.659572	-1.156185	-0.620241	0.000000	-10.000000	-0.591667	31.683334	182.166672	1023.000000	1023.000000	2046.000000
15.120000	-0.013283	-7.850379	-2.159212	-4.130238	-0.641751	-0.919179	0.000000	-10.000000	-0.591667	31.533333	192.833328	1023.000000	1023.000000	2046.000000
15.140000	-0.011031	-6.519404	-1.452144	-3.779351	-0.719782	-0.568128	0.000000	-10.000000	-0.575000	31.400000	203.166672	1023.000000	1023.000000	2046.000000
15.160000	-0.009072	-5.361382	-0.950503	-3.689655	-0.653938	-0.067286	0.000000	-10.000000	-0.575000	31.116667	213.833328	1023.000000	1023.000000	2046.000000
15.180000	-0.008669	-5.123287	-1.395087	-3.211849	-0.096468	-0.419883	0.000000	-10.000000	-0.558333	31.066668	224.166672	1023.000000	1023.000000	2046.000000
15.200000	-0.006735	-3.980243	-0.833282	-2.865701	-0.154217	-0.127043	0.000000	-10.000000	-0.566667	31.033333	234.666672	1023.000000	1023.000000	2046.000000
15.220000	-0.004953	-2.927205	-0.301093	-2.782635	-0.214350	0.370873	0.000000	-10.000000	-0.575000	31.266666	245.000000	1023.000000	1023.000000	2046.000000
15.240000	-0.004825	-2.851404	-0.530683	-2.554067	0.096449	0.136898	0.000000	-10.000000	-0.591667	31.383333	255.333328	1023.000000	1023.000000	2046.000000
15.260000	-0.004167	-2.462447	-0.480795	-2.088194	0.271459	-0.164917	0.000000	-10.000000	-0.591667	31.650000	265.833344	1023.000000	1023.000000	2046.000000
15.280000	-0.001961	-1.158956	0.486247	-1.975068	0.005894	0.323971	0.000000	-10.000000	-0.600000	31.683334	276.333344	1023.000000	1023.000000	2046.000000
15.300000	-0.000475	-0.280946	0.739978	-1.685313	0.244720	0.419668	0.000000	-10.000000	-0.600000	31.900000	287.000000	1023.000000	1023.000000	2046.000000
15.320000	0.000255	0.150611	0.562020	-1.164258	0.636941	0.115908	0.000000	-10.000000	-0.591667	31.850000	297.500000	1023.000000	1023.000000	2046.000000
15.340000	0.002858	1.688796	1.248022	-0.839742	0.622433	0.658082	0.000000	-10.000000	-0.583333	31.833334	311.666656	1023.000000	1023.000000	2046.000000
15.360000	0.005079	3.001509	1.857774	-0.446173	0.573936	1.015973	0.000000	-10.000000	-0.583333	31.583334	322.333344	1023.000000	1023.000000	2046.000000
15.380000	0.005151	3.044499	1.642491	-0.144436	0.811522	0.734923	0.000000	-10.000000	-0.608333	31.549999	333.000000	1023.000000	1023.000000	2046.000000
15.400000	0.003844	2.272087	1.218483	0.283010	0.851789	-0.081195	0.000000	-10.000000	-0.600000	31.466667	340.000000	1023.000000	1023.000000	2046.000000
15.420000	0.002849	1.683676	1.319757	0.236967	0.376459	-0.249507	0.000000	-10.000000	-0.591667	31.466667	350.500000	1023.000000	1023.000000	2046.000000
15.440000	0.000956	0.565250	1.224129	-0.025571	-0.323631	-0.309678	0.000000	-10.000000	-0.566667	31.250000	361.000000	1023.000000	1023.000000	2046.000000
15.460000	-0.002152	-1.272065	0.316805	-0.067366	-0.550801	-0.970702	0.000000	-10.000000	-0.541667	30.983334	371.333344	1023.000000	1023.000000	2046.000000
15.480000	-0.003867	-2.285677	-0.301525	-0.057508	-0.717052	-1.209592	0.000000	-10.000000	-0.500000	30.316668	381.833344	1023.000000	1023.000000	2046.000000
15.500000	-0.004001	-2.364681	-0.234043	-0.249488	-1.048963	-0.832187	0.000000	-10.000000	-0.500000	29.816668	392.166656	1023.000000	1023.000000	2046.000000
15.520000	-0.003951	-2.335063	-0.394828	-0.249887	-1.062631	-0.627718	0.000000	-10.000000	-0.475000	29.433334	402.166656	1023.000000	1023.000000	2046.000000
15.540000	-0.004726	-2.793044	-0.973632	-0.004771	-0.852200	-0.962442	0.000000	-10.000000	-0.491667	29.066668	411.833344	1023.000000	1023.000000	2046.000000
15.560000	-0.004757	-2.811498	-1.316601	0.378480	-0.718507	-1.154871	0.000000	-10.000000	-0.466667	28.800001	421.500000	1023.000000	1023.000000	2046.000000
15.580000	-0.003103	-1.833724	-0.888887	0.309254	-0.813106	-0.440985	0.000000	-10.000000	-0.483333	28.416666	431.166656	1023.000000	1023.000000	2046.000000
15.600000	-0.002307	-1.363675	-0.938596	0.412997	-0.629517	-0.208559	0.000000	-10.000000	-0.466667	28.333334	440.833344	1023.000000	1023.000000	2046.000000
15.620000	-0.002710	-1.601862	-1.387810	0.742162	-0.455201	-0.501014	0.000000	-10.000000	-0.458333	28.183332	450.166656	1023.000000	1023.000000	2046.000000
15.640000	-0.001481	-0.875155	-1.302701	0.994242	-0.345571	-0.221126	0.000000	-10.000000	-0.450000	28.000000	462.833344	1023.000000	1023.000000	2046.000000
15.660000	0.000691	0.408668	-0.742473	0.972126	-0.275001	0.454016	0.000000	-10.000000	-0.450000	27.816668	472.166656	1023.000000	1023.000000	2046.000000
15.680000	0.001994	1.178315	-0.566725	1.247699	-0.036248	0.533589	0.000000	-10.000000	-0.450000	27.516666	481.500000	1023.000000	1023.000000	2046.000000
15.700000	0.002376	1.404455	-0.857049	1.593101	0.322979	0.345425	0.000000	-10.000000	-0.433333	27.083334	487.666656	1023.000000	1023.000000	2046.000000
15.720000	0.003668	2.167879	-0.779400	1.864770	0.549995	0.532514	0.000000	-10.000000	-0.400000	26.500000	496.833344	1023.000000	1023.000000	2046.000000
15.740000	0.006405	3.785589	-0.055233	2.020595	0.693091	1.127136	0.000000	-10.000000	-0.375000	25.566668	505.833344	1023.000000	1023.000000	2046.000000
15.760000	0.008654	5.114403	0.513479	2.232290	0.887457	1.481176	0.000000	-10.000000	-0.333333	24.750000	514.500000	1023.000000	1023.000000	2046.000000
15.780000	0.009302	5.497648	0.578402	2.552792	1.095049	1.271405	0.000000	-10.000000	-0.291667	23.533335	522.833313	1023.000000	1023.000000	2046.000000
15.800000	0.009646	5.700661	0.502942	2.824563	1.297624	1.075533	0.000000	-10.000000	-0.225000	22.050001	531.000000	1023.000000	1023.000000	2046.000000
15.820000	0.010704	6.326310	1.032109	2.772406	1.195058	1.326737	0.000000	-10.000000	-0.191667	20.516666	538.500000	1023.000000	1023.000000	2046.000000
15.840000	0.011675	6.900165	1.515117	2.778493	1.129480	1.477075	0.000000	-10.000000	-0.150000	18.983334	545.666687	1023.000000	1023.000000	2046.000000
15.860000	0.011450	6.766965	1.546417	2.886255	1.189358	1.144935	0.000000	-10.000000	-0.116667	17.750000	552.166687	1023.000000	1023.000000	2046.000000
15.880000	0.011282	6.667510	1.491850	3.062694	1.223382	0.889584	0.000000	-10.000000	-0.066667	16.266666	558.500000	1023.000000	1023.000000	2046.000000
15.900000	0.012016	7.101409	1.858993	3.015594	1.116881	1.109942	0.000000	-10.000000	-0.041667	14.666667	564.166687	1023.000000	1023.000000	2046.000000
15.920000	0.013619	8.048803	2.430047	2.993754	1.159652	1.465350	0.000000	-10.000000	-0.016667	12.950000	569.333313	1023.000000	1023.000000	2046.000000
15.940000	0.014222	8.404940	2.593694	3.095137	1.310405	1.405704	0.000000	-10.000000	-0.008333	10.800000	573.833313	1023.000000	1023.000000	2046.000000
15.960000	0.013889	8.208252	2.455737	3.317829	1.330245	1.104442	0.000000	-10.000000	0.016667	8.466667	577.833313	1023.000000	1023.000000	2046.000000
15.980000	0.014152	8.364127	2.404094	3.392461	1.395019	1.172554	0.000000	-10.000000	0.033333	5.466667	581.000000	1023.000000	1023.000000	2046.000000
16.000000	0.015529	9.177811	2.747485	3.382188	1.504897	1.543242	0.000000	-10.000000	0.066667	1.933333	583.333313	1023.000000	1023.000000	2046.000000
16.020000	0.016737	9.891719	3.045714	3.437598	1.694757	1.713650	0.000000	-10.000000	0.075000	-1.133333	584.500000	1023.000000	1023.000000	2046.000000
16.040001	0.016447	9.720033	2.984970	3.603915	1.683572	1.447575	0.000000	-10.000000	0.091667	-3.766667	585.000000	1023.000000	1023.000000	2046.000000
16.059999	0.016590	9.804454	2.871434	3.774843	1.726549	1.431628	0.000000	-10.000000	0.091667	-5.550000	585.000000	1023.000000	1023.000000	2046.000000
16.080000	0.017715	10.469784	3.091560	3.747806	1.837114	1.793304	0.000000	-10.000000	0.108333	-7.266667	585.000000	1023.000000	1023.000000	2046.000000
16.100000	0.018518	10.943885	3.371796	3.742454	1.888847	1.940789	0.000000	-10.000000	0.116667	-8.550000	585.000000	1023.000000	1023.000000	2046.000000
16.120001	0.018237	10.777815	3.406338	3.854277	1.837296	1.679904	0.000000	-10.000000	0.133333	-9.416667	585.000000	1023.000000	1023.000000	2046.000000
16.139999	0.017727	10.476365	3.163331	3.960628	1.865579	1.486827	0.000000	-10.000000	0.133333	-10.183333	585.000000	1023.000000	1023.000000	2046.000000
16.160000	0.018621	11.005152	3.441065	3.854120	1.936139	1.773828	0.000000	-10.000000	0.141667	-10.783334	581.666687	1023.000000	1023.000000	2046.000000
16.180000	0.020313	12.004856	3.936653	3.816101	2.121759	2.130343	0.000000	-10.000000	0.141667	-11.116667	574.000000	1023.000000	1023.000000	2046.000000
16.200001	0.020919	12.363148	4.085828	4.063260	2.279868	1.934192	0.000000	-10.000000	0.158333	-11.516666	565.000000	1023.000000	1023.000000	2046.000000
16.219999	0.021440	12.671321	4.183939	4.320397	2.254319	1.912666	0.000000	-10.000000	0.175000	-12.000000	558.000000	1023.000000	1023.000000	2046.000000
16.240000	0.023110	13.658286	4.620285	4.347055	2.349185	2.341761	0.000000	-10.000000	0.208333	-12.883333	554.000000	1023.000000	1023.000000	2046.000000
16.260000	0.023884	14.115561	4.890975	4.541913	2.437818	2.244856	0.000000	-10.000000	0.233333	-13.800000	549.666687	1023.000000	1023.000000	2046.000000
16.280001	0.022478	13.284258	4.585052	4.612808	2.247015	1.839383	0.000000	-10.000000	0.250000	-14.716667	545.000000	1023.000000	1023.000000	2046.000000
16.299999	0.021062	12.447396	4.334085	4.513396	1.852830	1.747085	0.000000	-10.000000	0.250000	-15.583334	540.000000	1023.000000	1023.000000	2046.000000
16.320000	0.020304	11.999716	4.173167	4.292445	1.829381	1.704723	0.000000	-10.000000	0.258333	-16.200001	534.833313	1023.000000	1023.000000	2046.000000
16.340000	0.018871	11.153032	4.098529	4.170605	1.638222	1.245677	0.000000	-10.000000	0.275000	-16.833334	529.500000	1023.000000	1023.000000	2046.000000
16.360001	0.016181	9.562767	3.541581	4.086533	1.305500	0.629153	0.000000	-10.000000	0.291667	-17.350000	524.000000	1023.000000	1023.000000	2046.000000
16.379999	0.013705	8.099761	3.222366	3.678465	0.777866	0.421064	0.000000	-10.000000	0.316667	-17.883333	518.333313	1023.000000	1023.000000	2046.000000
16.400000	0.011331	6.696355	3.040082	3.355703	0.323087	-0.022518	0.000000	-10.000000	0.350000	-18.549999	512.333313	1023.000000	1023.000000	2046.000000
16.420000	0.007395	4.370500	2.349326	3.118626	-0.270984	-0.826468	0.000000	-10.000000	0.383333	-19.316668	506.000000	1023.000000	1023.000000	2046.000000
16.440001	0.004016	2.373223	1.489908	2.785296	-0.751661	-1.150321	0.000000	-10.000000	0.408333	-20.250000	499.333344	1023.000000	1023.000000	2046.000000
16.459999	0.001906	1.126421	0.923471	2.368883	-1.037896	-1.128038	0.000000	-10.000000	0.416667	-21.066668	492.666656	1023.000000	1023.000000	2046.000000
16.480000	0.000568	0.335592	0.568632	2.022599	-1.159593	-1.096046	0.000000	-10.000000	0.433333	-21.733334	485.666656	1023.000000	1023.000000	2046.000000
16.500000	-0.001269	-0.750218	0.174550	1.819059	-1.309864	-1.433963	0.000000	-10.000000	0.441667	-22.200001	478.500000	1023.000000	1023.000000	2046.000000
16.520000	-0.003231	-1.909445	-0.484667	1.778862	-1.484733	-1.718906	0.000000	-10.000000	0.450000	-22.500000	471.000000	1023.000000	1023.000000	2046.000000
16.540001	-0.004407	-2.604388	-0.864353	1.516041	-1.637427	-1.618649	0.000000	-10.000000	0.450000	-22.633333	463.500000	1023.000000	1023.000000	2046.000000
16.559999	-0.004730	-2.795560	-0.908934	1.249360	-1.674569	-1.461417	0.000000	-10.000000	0.441667	-22.833334	455.833344	1023.000000	1023.000000	2046.000000
16.580000	-0.005987	-3.538037	-1.219924	1.157721	-1.746181	-1.729653	0.000000	-10.000000	0.458333	-22.900002	448.333344	1023.000000	1023.000000	2046.000000
16.600000	-0.007276	-4.300224	-1.683212	0.940619	-1.835851	-1.721780	0.000000	-10.000000	0.458333	-23.166668	440.666656	1023.000000	1023.000000	2046.000000
16.620001	-0.007573	-4.475705	-1.814319	0.572674	-1.867975	-1.366085	0.000000	-10.000000	0.483333	-23.283333	433.000000	1023.000000	1023.000000	2046.000000
16.639999	-0.007418	-4.384013	-1.834664	0.362717	-1.681257	-1.230810	0.000000	-10.000000	0.500000	-23.850000	425.000000	1023.000000	1023.000000	2046.000000
16.660000	-0.007883	-4.659031	-1.936057	0.192884	-1.635162	-1.280697	0.000000	-10.000000	0.541667	-24.216667	417.000000	1023.000000	1023.000000	2046.000000
16.680000	-0.008490	-5.017872	-2.126352	0.235821	-1.705539	-1.421803	0.000000	-10.000000	0.558333	-24.833334	409.000000	1023.000000	1023.000000	2046.000000
16.700001	-0.008371	-4.946965	-2.135395	0.181057	-1.777084	-1.215543	0.000000	-10.000000	0.575000	-24.966667	400.833344	1023.000000	1023.000000	2046.000000
16.719999	-0.007578	-4.478688	-2.005817	0.092099	-1.600252	-0.964718	0.000000	-10.000000	0.575000	-25.266666	392.500000	1023.000000	1023.000000	2046.000000
16.740000	-0.007751	-4.581019	-1.834754	0.080588	-1.595749	-1.231104	0.000000	-10.000000	0.583333	-25.283335	384.000000	1023.000000	1023.000000	2046.000000
16.760000	-0.009022	-5.332247	-1.982174	0.066073	-1.751206	-1.664940	0.000000	-10.000000	0.575000	-25.583334	375.500000	1023.000000	1023.000000	2046.000000
16.780001	-0.010042	-5.934763	-2.044261	-0.366187	-2.012408	-1.511907	0.000000	-10.000000	0.575000	-25.783335	367.000000	1023.000000	1023.000000	2046.000000
16.799999	-0.010309	-6.092613	-1.971914	-0.719530	-1.953502	-1.447667	0.000000	-10.000000	0.575000	-25.883333	358.500000	1023.000000	1023.000000	2046.000000
16.820000	-0.011374	-6.721955	-1.899306	-0.942646	-2.069381	-1.810622	0.000000	-10.000000	0.575000	-25.733334	349.833344	1023.000000	1023.000000	2046.000000
16.840000	-0.012798	-7.563496	-2.071636	-1.120155	-2.321572	-2.050133	0.000000	-10.000000	0.566667	-25.500000	341.333344	1023.000000	1023.000000	2046.000000
16.860001	-0.013372	-7.902720	-2.165919	-1.448702	-2.403065	-1.885034	0.000000	-10.000000	0.558333	-25.316668	332.666656	1023.000000	1023.000000	2046.000000
16.879999	-0.013355	-7.892954	-1.991042	-1.734511	-2.374444	-1.792957	0.000000	-10.000000	0.550000	-25.150000	324.333344	1023.000000	1023.000000	2046.000000
16.900000	-0.014272	-8.434587	-2.136376	-1.839518	-2.353991	-2.104701	0.000000	-10.000000	0.558333	-24.883333	315.833344	1023.000000	1023.000000	2046.000000
16.920000	-0.015139	-8.947224	-2.305538	-2.017870	-2.540593	-2.083222	0.000000	-10.000000	0.558333	-24.933334	307.500000	1023.000000	1023.000000	2046.000000
16.940001	-0.015185	-8.974148	-2.319763	-2.259240	-2.549872	-1.845272	0.000000	-10.000000	0.558333	-24.816668	299.166656	1023.000000	1023.000000	2046.000000
16.959999	-0.015202	-8.984658	-2.222066	-2.393553	-2.414122	-1.954917	0.000000	-10.000000	0.541667	-24.833334	291.000000	1023.000000	1023.000000	2046.000000
16.980000	-0.015789	-9.331026	-2.382518	-2.409929	-2.387492	-2.151088	0.000000	-10.000000	0.541667	-24.466667	282.666656	1023.000000	1023.000000	2046.000000
17.000000	-0.016036	-9.477222	-2.458651	-2.561407	-2.481293	-1.975871	0.000000	-10.000000	0.533333	-24.383333	274.333344	1023.000000	1023.000000	2046.000000
17.020000	-0.015913	-9.404645	-2.341935	-2.715906	-2.577515	-1.769289	0.000000	-10.000000	0.533333	-24.250000	266.000000	1023.000000	1023.000000	2046.000000
17.040001	-0.015877	-9.383342	-2.367221	-2.827723	-2.328613	-1.859785	0.000000	-10.000000	0.533333	-24.233334	258.000000	1023.000000	1023.000000	2046.000000
17.059999	-0.016404	-9.694552	-2.431716	-2.896035	-2.309097	-2.057704	0.000000	-10.000000	0.541667	-24.133333	250.000000	1023.000000	1023.000000	2046.000000
17.080000	-0.016800	-9.928618	-2.385908	-3.126857	-2.566454	-1.849399	0.000000	-10.000000	0.533333	-23.950001	242.000000	1023.000000	1023.000000	2046.000000
17.100000	-0.016743	-9.895213	-2.528824	-3.177109	-2.422707	-1.766572	0.000000	-10.000000	0.525000	-23.850000	234.000000	1023.000000	1023.000000	2046.000000
17.120001	-0.016933	-10.007676	-2.470585	-3.332319	-2.329069	-1.875702	0.000000	-10.000000	0.516667	-23.666668	226.000000	1023.000000	1023.000000	2046.000000
17.139999	-0.017459	-10.318101	-2.448210	-3.346227	-2.381761	-2.141903	0.000000	-10.000000	0.500000	-23.416668	218.000000	1023.000000	1023.000000	2046.000000
17.160000	-0.018020	-10.649791	-2.406543	-3.560154	-2.606462	-2.076632	0.000000	-10.000000	0.491667	-23.300001	210.333328	1023.000000	1023.000000	2046.000000
17.180000	-0.017911	-10.585305	-2.469615	-3.741877	-2.498808	-1.875004	0.000000	-10.000000	0.466667	-23.133333	202.666672	1023.000000	1023.000000	2046.000000
17.200001	-0.017296	-10.222098	-2.223229	-3.912143	-2.320713	-1.766013	0.000000	-10.000000	0.466667	-23.116667	195.000000	1023.000000	1023.000000	2046.000000
17.219999	-0.017063	-10.084349	-2.060861	-3.865666	-2.209401	-1.948421	0.000000	-10.000000	0.450000	-22.850000	187.166672	1023.000000	1023.000000	2046.000000
17.240000	-0.016855	-9.961051	-1.875793	-3.865869	-2.261848	-1.957541	0.000000	-10.000000	0.450000	-22.700001	179.500000	1023.000000	1023.000000	2046.000000
17.260000	-0.017098	-10.104995	-1.769562	-4.040972	-2.444206	-1.850255	0.000000	-10.000000	0.450000	-22.366667	172.000000	1023.000000	1023.000000	2046.000000
17.280001	-0.017104	-10.108684	-1.934382	-4.082588	-2.224810	-1.866904	0.000000	-10.000000	0.441667	-22.150000	164.500000	1023.000000	1023.000000	2046.000000
17.299999	-0.017304	-10.226869	-1.808068	-4.335903	-2.364307	-1.718590	0.000000	-10.000000	0.425000	-21.566668	157.166672	1023.000000	1023.000000	2046.000000
17.320000	-0.017501	-10.343248	-1.893674	-4.233672	-2.258009	-1.957894	0.000000	-10.000000	0.408333	-21.050001	150.000000	1023.000000	1023.000000	2046.000000
17.340000	-0.018728	-11.068383	-2.178840	-4.284566	-2.423156	-2.181821	0.000000	-10.000000	0.383333	-20.200001	143.000000	1023.000000	1023.000000	2046.000000
17.360001	-0.020565	-12.154095	-2.530068	-4.613130	-2.767101	-2.243796	0.000000	-10.000000	0.366667	-19.583334	136.166672	1023.000000	1023.000000	2046.000000
17.379999	-0.022600	-13.356711	-3.056554	-4.928860	-2.939954	-2.431344	0.000000	-10.000000	0.333333	-18.866667	129.666672	1023.000000	1023.000000	2046.000000
17.400000	-0.025268	-14.933367	-3.359406	-5.214016	-3.316095	-3.043849	0.000000	-10.000000	0.316667	-18.200001	123.500000	1023.000000	1023.000000	2046.000000
17.420000	-0.028471	-16.826519	-3.800025	-5.469615	-3.723132	-3.833747	0.000000	-10.000000	0.291667	-17.483334	117.500000	1023.000000	1023.000000	2046.000000
17.440001	-0.031867	-18.833513	-4.229745	-5.974782	-4.481250	-4.147737	0.000000	-10.000000	0.283333	-16.850000	111.500000	1023.000000	1023.000000	2046.000000
17.459999	-0.034536	-20.410955	-4.884324	-6.348760	-4.903619	-4.274252	0.000000	-10.000000	0.266667	-16.366667	105.833336	1023.000000	1023.000000	2046.000000
17.480000	-0.036795	-21.745811	-5.499564	-6.739990	-5.042060	-4.464198	0.000000	-10.000000	0.258333	-16.066668	100.333336	1023.000000	1023.000000	2046.000000
17.500000	-0.038762	-22.908373	-5.978122	-6.903678	-5.164422	-4.862150	0.000000	-10.000000	0.258333	-16.033333	95.000000	1023.000000	1023.000000	2046.000000
17.520000	-0.040287	-23.809797	-6.300713	-7.197120	-5.515962	-4.796004	0.000000	-10.000000	0.266667	-16.133333	89.666664	1023.000000	1023.000000	2046.000000
17.540001	-0.041152	-24.320692	-6.767579	-7.329772	-5.530422	-4.692918	0.000000	-10.000000	0.266667	-16.450001	84.166664	1023.000000	1023.000000	2046.000000
17.559999	-0.042191	-24.935066	-7.137454	-7.483057	-5.446261	-4.868295	0.000000	-10.000000	0.266667	-16.466667	78.666664	1023.000000	1023.000000	2046.000000
17.580000	-0.043156	-25.505163	-7.360060	-7.569991	-5.515583	-5.059531	0.000000	-10.000000	0.266667	-16.250000	73.000000	1023.000000	1023.000000	2046.000000
17.600000	-0.043812	-25.892607	-7.501311	-7.825513	-5.753972	-4.811811	0.000000	-10.000000	0.266667	-15.650001	67.666664	1023.000000	1023.000000	2046.000000
17.620001	-0.044059	-26.039026	-7.748666	-8.046515	-5.662220	-4.581625	0.000000	-10.000000	0.258333	-15.166667	62.500000	1023.000000	1023.000000	2046.000000
17.639999	-0.044559	-26.334564	-7.949287	-8.104737	-5.449780	-4.830760	0.000000	-10.000000	0.241667	-14.566667	57.500000	1023.000000	1023.000000	2046.000000
17.660000	-0.044497	-26.297945	-7.895430	-8.216416	-5.463067	-4.723033	0.000000	-10.000000	0.233333	-14.016666	52.666668	1023.000000	1023.000000	2046.000000
17.680000	-0.044104	-26.065300	-7.905739	-8.382366	-5.444383	-4.332812	0.000000	-10.000000	0.233333	-13.516666	47.833332	1023.000000	1023.000000	2046.000000
17.700001	-0.043394	-25.645748	-7.907262	-8.340093	-5.249689	-4.148704	0.000000	-10.000000	0.225000	-13.300000	43.333332	1023.000000	1023.000000	2046.000000
17.719999	-0.042806	-25.298599	-7.840333	-8.131325	-4.960097	-4.366843	0.000000	-10.000000	0.208333	-13.016667	38.833332	1023.000000	1023.000000	2046.000000
17.740000	-0.042021	-24.834213	-7.550941	-8.072436	-4.945416	-4.265419	0.000000	-10.000000	0.191667	-12.683333	34.500000	1023.000000	1023.000000	2046.000000
17.760000	-0.041826	-24.719168	-7.424062	-8.172511	-5.051548	-4.071047	0.000000	-10.000000	0.191667	-12.450000	30.166666	1023.000000	1023.000000	2046.000000
17.780001	-0.042064	-24.860056	-7.498254	-8.217447	-4.965940	-4.178414	0.000000	-10.000000	0.200000	-12.450000	26.000000	1023.000000	1023.000000	2046.000000
17.799999	-0.042975	-25.398268	-7.537410	-8.359195	-4.950060	-4.551604	0.000000	-10.000000	0.183333	-12.600000	22.000000	1023.000000	1023.000000	2046.000000
17.820000	-0.043868	-25.926016	-7.525600	-8.677295	-5.034559	-4.688560	0.000000	-10.000000	0.183333	-12.733334	17.833334	1023.000000	1023.000000	2046.000000
17.840000	-0.044551	-26.329353	-7.378268	-9.031772	-5.345169	-4.574145	0.000000	-10.000000	0.183333	-12.666667	13.500000	1023.000000	1023.000000	2046.000000
17.860001	-0.045053	-26.626427	-7.409536	-9.238292	-5.384051	-4.594547	0.000000	-10.000000	0.183333	-12.316667	9.166667	1023.000000	1023.000000	2046.000000
17.879999	-0.045579	-26.937204	-7.378190	-9.405685	-5.346473	-4.806857	0.000000	-10.000000	0.166667	-11.700000	5.000000	1023.000000	1023.000000	2046.000000
17.900000	-0.046130	-27.262705	-7.366999	-9.536120	-5.343187	-5.016397	0.000000	-10.000000	0.150000	-11.050000	1.500000	1023.000000	1023.000000	2046.000000
17.920000	-0.046268	-27.344255	-7.309854	-9.798341	-5.425718	-4.810345	0.000000	-10.000000	0.150000	-10.666667	-1.833333	1023.000000	1023.000000	2046.000000
17.940001	-0.046212	-27.311403	-7.341165	-9.845095	-5.425711	-4.699433	0.000000	-10.000000	0.150000	-10.433333	-5.000000	1023.000000	1023.000000	2046.000000
17.959999	-0.046179	-27.291552	-7.345295	-9.970090	-5.370009	-4.606157	0.000000	-10.000000	0.150000	-10.366667	-8.500000	1023.000000	1023.000000	2046.000000
17.980000	-0.046230	-27.322184	-7.365042	-9.911989	-5.226737	-4.818415	0.000000	-10.000000	0.141667	-10.200000	-12.000000	1023.000000	1023.000000	2046.000000
18.000000	-0.046012	-27.193069	-7.256253	-9.946073	-5.150715	-4.840029	0.000000	-10.000000	0.133333	-10.066667	-15.500000	1023.000000	1023.000000	2046.000000
18.020000	-0.045707	-27.012766	-7.103752	-10.020489	-5.176789	-4.711736	0.000000	-10.000000	0.133333	-9.766667	-18.833334	1023.000000	1023.000000	2046.000000
18.040001	-0.045221	-26.725824	-7.051192	-10.085742	-5.154907	-4.433985	0.000000	-10.000000	0.141667	-9.416667	-22.000000	1023.000000	1023.000000	2046.000000
18.059999	-0.044879	-26.523561	-7.016692	-10.060897	-5.077000	-4.368972	0.000000	-10.000000	0.133333	-8.850000	-25.166666	1023.000000	1023.000000	2046.000000
18.080000	-0.044684	-26.408195	-7.067073	-9.887164	-4.859909	-4.594049	0.000000	-10.000000	0.108333	-7.900000	-28.166666	1023.000000	1023.000000	2046.000000
18.100000	-0.043798	-25.884644	-6.866488	-9.886070	-4.693094	-4.438991	0.000000	-10.000000	0.083333	-5.883333	-31.000000	1023.000000	1023.000000	2046.000000
18.120001	-0.042701	-25.236559	-6.510150	-9.873648	-4.706817	-4.145946	0.000000	-10.000000	0.058333	-1.950000	-32.833332	1023.000000	1023.000000	2046.000000
18.139999	-0.041433	-24.486902	-6.364377	-9.737370	-4.533041	-3.852113	0.000000	-10.000000	0.033333	2.600000	-33.833332	1023.000000	1023.000000	2046.000000
18.160000	-0.040375	-23.861485	-6.231313	-9.514370	-4.327130	-3.788672	0.000000	-10.000000	-0.025000	7.833333	-34.000000	1023.000000	1023.000000	2046.000000
18.180000	-0.039234	-23.187166	-6.090876	-9.207088	-4.029250	-3.859952	0.000000	-10.000000	-0.075000	11.816667	-34.000000	1023.000000	1023.000000	2046.000000
18.200001	-0.037671	-22.263485	-5.730585	-9.152859	-3.847078	-3.532963	0.000000	-10.000000	-0.133333	15.500000	-34.000000	1023.000000	1023.000000	2046.000000
18.219999	-0.036059	-21.311165	-5.452415	-8.961880	-3.699726	-3.197144	0.000000	-10.000000	-0.175000	17.783333	-34.000000	1023.000000	1023.000000	2046.000000
18.240000	-0.034633	-20.468016	-5.238245	-8.709791	-3.525351	-2.994629	0.000000	-10.000000	-0.233333	20.366667	-13.166667	1023.000000	1023.000000	2046.000000
18.260000	-0.033369	-19.720921	-5.147909	-8.355844	-3.151234	-3.065933	0.000000	-10.000000	-0.275000	22.066668	7.666667	1023.000000	1023.000000	2046.000000
18.280001	-0.031738	-18.757320	-4.765160	-8.167579	-2.992227	-2.832355	0.000000	-10.000000	-0.316667	23.566668	31.000000	1023.000000	1023.000000	2046.000000
18.299999	-0.030316	-17.916851	-4.450945	-7.970256	-2.941366	-2.554283	0.000000	-10.000000	-0.333333	24.083334	36.166668	1023.000000	1023.000000	2046.000000
18.320000	-0.029149	-17.226933	-4.311347	-7.766166	-2.806184	-2.343235	0.000000	-10.000000	-0.375000	25.116667	44.000000	1023.000000	1023.000000	2046.000000
18.340000	-0.028361	-16.761356	-4.147425	-7.504324	-2.645991	-2.463615	0.000000	-10.000000	-0.400000	26.183334	52.333332	1023.000000	1023.000000	2046.000000
18.360001	-0.027478	-16.239449	-3.877714	-7.358353	-2.526054	-2.477327	0.000000	-10.000000	-0.433333	27.266666	60.833332	1023.000000	1023.000000	2046.000000
18.379999	-0.026384	-15.592867	-3.490608	-7.276452	-2.567007	-2.258801	0.000000	-10.000000	-0.466667	28.266666	69.833336	1023.000000	1023.000000	2046.000000
18.400000	-0.024797	-14.654742	-3.214814	-6.784365	-2.348641	-2.306922	0.000000	-10.000000	-0.491667	29.166666	79.000000	1023.000000	1023.000000	2046.000000
18.420000	-0.024315	-14.370275	-3.051517	-6.738477	-2.395936	-2.184345	0.000000	-10.000000	-0.525000	29.933332	88.666664	1023.000000	1023.000000	2046.000000
18.440001	-0.022814	-13.483044	-2.914149	-6.285999	-2.148178	-2.134717	0.000000	-10.000000	-0.533333	30.466667	98.500000	1023.000000	1023.000000	2046.000000
18.459999	-0.021017	-12.421299	-2.624060	-5.934428	-2.049656	-1.813154	0.000000	-10.000000	-0.566667	30.850000	108.500000	1023.000000	1023.000000	2046.000000
18.480000	-0.019910	-11.767015	-2.410435	-5.617397	-2.003636	-1.735546	0.000000	-10.000000	-0.583333	31.283333	118.833336	1023.000000	1023.000000	2046.000000
18.500000	-0.019333	-11.425913	-2.384905	-5.366875	-1.906151	-1.767983	0.000000	-10.000000	-0.608333	31.583334	129.166672	1023.000000	1023.000000	2046.000000
18.520000	-0.020669	-12.215631	-2.612588	-5.182539	-2.078873	-2.341631	0.000000	-10.000000	-0.608333	32.200001	139.833328	1023.000000	1023.000000	2046.000000
18.540001	-0.023112	-13.658991	-3.068246	-5.144594	-2.485780	-2.960370	0.000000	-10.000000	-0.591667	32.349998	150.333328	1023.000000	1023.000000	2046.000000
18.559999	-0.025380	-14.999357	-3.389895	-5.398918	-3.050309	-3.160235	0.000000	-10.000000	-0.575000	32.349998	161.166672	1023.000000	1023.000000	2046.000000
18.580000	-0.026842	-15.863437	-3.764861	-5.613356	-3.427486	-3.057734	0.000000	-10.000000	-0.583333	32.050003	171.833328	1023.000000	1023.000000	2046.000000
18.600000	-0.027868	-16.470152	-4.277136	-5.610243	-3.497188	-3.085586	0.000000	-10.000000	-0.600000	31.916668	182.666672	1023.000000	1023.000000	2046.000000
18.620001	-0.028267	-16.705973	-4.760037	-5.431099	-3.334383	-3.180452	0.000000	-10.000000	-0.616667	31.950001	193.333328	1023.000000	1023.000000	2046.000000
18.639999	-0.027861	-16.465849	-4.888798	-5.286927	-3.223627	-3.066498	0.000000	-10.000000	-0.625000	32.083332	204.000000	1023.000000	1023.000000	2046.000000
18.660000	-0.027041	-15.981009	-4.877924	-5.081376	-3.146367	-2.875343	0.000000	-10.000000	-0.641667	32.299999	214.666672	1023.000000	1023.000000	2046.000000
18.680000	-0.026079	-15.412709	-4.927469	-4.869342	-3.043261	-2.572637	0.000000	-10.000000	-0.658333	32.766666	225.500000	1023.000000	1023.000000	2046.000000
18.700001	-0.025763	-15.225821	-5.065002	-4.534389	-3.015959	-2.610470	0.000000	-10.000000	-0.658333	32.983334	236.333328	1023.000000	1023.000000	2046.000000
18.719999	-0.024891	-14.710352	-5.143503	-4.295496	-2.791055	-2.480298	0.000000	-10.000000	-0.650000	33.283333	247.333328	1023.000000	1023.000000	2046.000000
18.740000	-0.023575	-13.932902	-4.943063	-4.133044	-2.678772	-2.178022	0.000000	-10.000000	-0.633333	33.333332	258.333344	1023.000000	1023.000000	2046.000000
18.760000	-0.022013	-13.009469	-4.722980	-3.965006	-2.541756	-1.779726	0.000000	-10.000000	-0.633333	33.283333	269.500000	1023.000000	1023.000000	2046.000000
18.780001	-0.020503	-12.117524	-4.527067	-3.640825	-2.346115	-1.603517	0.000000	-10.000000	-0.641667	33.250000	280.500000	1023.000000	1023.000000	2046.000000
18.799999	-0.019043	-11.254555	-4.438095	-3.238487	-2.034688	-1.543285	0.000000	-10.000000	-0.650000	33.066666	291.666656	1023.000000	1023.000000	2046.000000
18.820000	-0.016868	-9.969155	-4.065660	-2.953270	-1.739454	-1.210772	0.000000	-10.000000	-0.650000	32.950001	302.833344	1023.000000	1023.000000	2046.000000
18.840000	-0.014439	-8.533194	-3.608743	-2.679375	-1.418763	-0.826313	0.000000	-10.000000	-0.650000	32.799999	313.833344	1023.000000	1023.000000	2046.000000
18.860001	-0.012447	-7.356100	-3.129022	-2.387651	-1.279819	-0.559608	0.000000	-10.000000	-0.641667	32.616669	324.666656	1023.000000	1023.000000	2046.000000
18.879999	-0.010960	-6.477242	-2.884882	-1.984920	-0.987292	-0.620147	0.000000	-10.000000	-0.633333	32.366669	335.500000	1023.000000	1023.000000	2046.000000
18.900000	-0.009487	-5.606565	-2.496987	-1.792243	-0.795872	-0.521463	0.000000	-10.000000	-0.608333	31.966667	346.500000	1023.000000	1023.000000	2046.000000
18.920000	-0.008189	-4.839690	-1.964671	-1.749494	-0.803836	-0.321689	0.000000	-10.000000	-0.591667	31.616667	357.166656	1023.000000	1023.000000	2046.000000
18.940001	-0.007856	-4.642822	-1.864317	-1.587117	-0.761792	-0.429596	0.000000	-10.000000	-0.575000	31.233334	367.833344	1023.000000	1023.000000	2046.000000
18.959999	-0.006503	-3.843564	-1.588907	-1.219510	-0.533951	-0.501196	0.000000	-10.000000	-0.583333	31.166666	378.166656	1023.000000	1023.000000	2046.000000
18.980000	-0.005091	-3.008927	-0.973406	-1.129533	-0.618054	-0.287934	0.000000	-10.000000	-0.591667	31.116667	388.666656	1023.000000	1023.000000	2046.000000
19.000000	-0.004122	-2.436096	-0.775336	-0.860793	-0.492793	-0.307175	0.000000	-10.000000	-0.591667	31.183334	399.000000	1023.000000	1023.000000	2046.000000
19.020000	-0.002758	-1.629845	-0.550155	-0.452222	-0.264555	-0.362913	0.000000	-10.000000	-0.583333	31.183334	409.333344	1023.000000	1023.000000	2046.000000
19.040001	-0.001063	-0.628106	-0.087615	-0.365047	-0.178776	0.003331	0.000000	-10.000000	-0.566667	31.050001	419.833344	1023.000000	1023.000000	2046.000000
19.059999	0.000573	0.338725	0.268394	-0.187594	-0.012105	0.270030	0.000000	-10.000000	-0.566667	31.116667	430.166656	1023.000000	1023.000000	2046.000000
19.080000	0.001880	1.111347	0.435594	0.172567	0.181209	0.321977	0.000000	-10.000000	-0.558333	31.049999	440.666656	1023.000000	1023.000000	2046.000000
19.100000	0.003991	2.358971	0.702016	0.636694	0.538069	0.482193	0.000000	-10.000000	-0.541667	30.916666	451.000000	1023.000000	1023.000000	2046.000000
19.120001	0.006380	3.770584	1.276706	0.918950	0.719356	0.855571	0.000000	-10.000000	-0.516667	30.316668	468.000000	1023.000000	1023.000000	2046.000000
19.139999	0.008191	4.840890	1.556013	1.183044	0.965116	1.136718	0.000000	-10.000000	-0.475000	29.616667	484.833344	1023.000000	1023.000000	2046.000000
19.160000	0.009913	5.858840	1.714126	1.728103	1.306220	1.110392	0.000000	-10.000000	-0.450000	29.150002	498.166656	1023.000000	1023.000000	2046.000000
19.180000	0.012085	7.142175	2.097429	2.124628	1.549886	1.370232	0.000000	-10.000000	-0.433333	29.000000	504.833344	1023.000000	1023.000000	2046.000000
19.200001	0.014160	8.368412	2.571191	2.335080	1.739043	1.723099	0.000000	-10.000000	-0.441667	28.950001	508.166656	1023.000000	1023.000000	2046.000000
19.219999	0.015977	9.442283	2.878540	2.546709	1.947887	2.069147	0.000000	-10.000000	-0.466667	28.700001	514.666687	1023.000000	1023.000000	2046.000000
19.240000	0.017270	10.206592	3.083041	3.083051	2.134791	1.905709	0.000000	-10.000000	-0.466667	28.350000	524.333313	1023.000000	1023.000000	2046.000000
19.260000	0.019136	11.309434	3.404588	3.391897	2.419306	2.093642	0.000000	-10.000000	-0.466667	28.000000	534.000000	1023.000000	1023.000000	2046.000000
19.280001	0.021192	12.524589	3.928747	3.590570	2.585910	2.419361	0.000000	-10.000000	-0.450000	27.633333	543.500000	1023.000000	1023.000000	2046.000000
19.299999	0.023010	13.599144	4.337209	3.831503	2.769404	2.661029	0.000000	-10.000000	-0.433333	27.350000	549.500000	1023.000000	1023.000000	2046.000000
19.320000	0.024141	14.267118	4.660601	4.149962	2.794974	2.661581	0.000000	-10.000000	-0.408333	26.866667	558.666687	1023.000000	1023.000000	2046.000000
19.340000	0.025954	15.338821	5.027734	4.637276	2.986788	2.687024	0.000000	-10.000000	-0.366667	26.333334	567.666687	1023.000000	1023.000000	2046.000000
19.360001	0.027988	16.541101	5.608784	5.109390	3.123979	2.698950	0.000000	-10.000000	-0.316667	25.166666	576.666687	1023.000000	1023.000000	2046.000000
19.379999	0.028988	17.132082	5.770473	5.085939	3.212506	3.063162	0.000000	-10.000000	-0.266667	23.866667	585.333313	1023.000000	1023.000000	2046.000000
19.400000	0.029508	17.439404	5.765108	5.459228	3.221561	2.993507	0.000000	-10.000000	-0.200000	22.083334	593.500000	1023.000000	1023.000000	2046.000000
19.420000	0.029492	17.429829	5.700618	5.790325	3.210144	2.728741	0.000000	-10.000000	-0.158333	20.333334	601.166687	1023.000000	1023.000000	2046.000000
19.440001	0.028853	17.052389	5.792391	5.776976	2.975883	2.507139	0.000000	-10.000000	-0.108333	18.116667	608.000000	1023.000000	1023.000000	2046.000000
19.459999	0.027776	16.415419	5.761287	5.706606	2.696365	2.251160	0.000000	-10.000000	-0.066667	16.100000	614.500000	1023.000000	1023.000000	2046.000000
19.480000	0.025058	14.809519	5.281998	5.573629	2.273410	1.680481	0.000000	-10.000000	-0.025000	13.600000	620.166687	1023.000000	1023.000000	2046.000000
19.500000	0.022438	13.260592	4.720751	5.542686	1.880437	1.116717	0.000000	-10.000000	0.016667	10.750000	625.333313	1023.000000	1023.000000	2046.000000
19.520000	0.020078	11.866294	4.430250	5.265215	1.272797	0.898032	0.000000	-10.000000	0.050000	6.800000	629.333313	1023.000000	1023.000000	2046.000000
19.540001	0.018073	10.681059	3.970052	4.966191	0.941662	0.803153	0.000000	-10.000000	0.083333	2.233333	632.166687	1023.000000	1023.000000	2046.000000
19.559999	0.015705	9.281609	3.280718	4.725560	0.707668	0.567663	0.000000	-10.000000	0.100000	-1.800000	633.500000	1023.000000	1023.000000	2046.000000
19.580000	0.013766	8.135817	2.679526	4.648226	0.523064	0.285000	0.000000	-10.000000	0.108333	-5.333333	634.000000	1023.000000	1023.000000	2046.000000
19.600000	0.012802	7.566167	2.354274	4.601771	0.399053	0.211069	0.000000	-10.000000	0.116667	-7.600000	634.000000	1023.000000	1023.000000	2046.000000
19.620001	0.012394	7.325138	2.248745	4.476481	0.304597	0.295313	0.000000	-10.000000	0.133333	-9.566667	634.000000	1023.000000	1023.000000	2046.000000
19.639999	0.011032	6.520074	1.883037	4.262672	0.117795	0.256570	0.000000	-10.000000	0.141667	-10.566667	634.000000	1023.000000	1023.000000	2046.000000
19.660000	0.010108	5.974015	1.435623	4.237569	0.137755	0.163067	0.000000	-10.000000	0.150000	-11.350000	634.000000	1023.000000	1023.000000	2046.000000
19.680000	0.009938	5.873292	1.357386	4.140602	0.090158	0.285148	0.000000	-10.000000	0.183333	-12.116667	630.500000	1023.000000	1023.000000	2046.000000
19.700001	0.009447	5.583378	1.210337	3.879904	0.044567	0.448570	0.000000	-10.000000	0.200000	-13.050000	621.000000	1023.000000	1023.000000	2046.000000
19.719999	0.008713	5.149632	0.837253	3.914352	0.131712	0.266315	0.000000	-10.000000	0.216667	-13.700000	611.500000	1023.000000	1023.000000	2046.000000
19.740000	0.009001	5.319318	0.795101	3.840441	0.248493	0.435283	0.000000	-10.000000	0.216667	-14.233334	604.000000	1023.000000	1023.000000	2046.000000
19.760000	0.009289	5.489835	0.828747	3.661770	0.342500	0.656818	0.000000	-10.000000	0.241667	-14.783334	600.833313	1023.000000	1023.000000	2046.000000
19.780001	0.009103	5.380036	0.770150	3.475383	0.370017	0.764487	0.000000	-10.000000	0.266667	-15.650000	595.833313	1023.000000	1023.000000	2046.000000
19.799999	0.009156	5.411381	0.628158	3.637033	0.503084	0.643107	0.000000	-10.000000	0.283333	-16.483334	590.666687	1023.000000	1023.000000	2046.000000
19.820000	0.009819	5.803012	0.816767	3.648323	0.532344	0.805578	0.000000	-10.000000	0.291667	-17.266666	585.166687	1023.000000	1023.000000	2046.000000
19.840000	0.010284	6.078043	1.044272	3.662559	0.569296	0.801917	0.000000	-10.000000	0.316667	-18.183334	579.500000	1023.000000	1023.000000	2046.000000
19.860001	0.009623	5.686918	1.130747	3.432791	0.432960	0.690420	0.000000	-10.000000	0.350000	-19.283333	573.333313	1023.000000	1023.000000	2046.000000
19.879999	0.008309	4.910541	0.927553	3.293396	0.351216	0.338375	0.000000	-10.000000	0.383333	-20.333334	566.833313	1023.000000	1023.000000	2046.000000
19.900000	0.007564	4.470189	0.949834	3.035928	0.220864	0.263564	0.000000	-10.000000	0.408333	-21.000000	560.000000	1023.000000	1023.000000	2046.000000
19.920000	0.007131	4.214293	1.105787	2.819483	0.119768	0.169256	0.000000	-10.000000	0.425000	-21.466667	553.000000	1023.000000	1023.000000	2046.000000
19.940001	0.006011	3.552234	1.113107	2.381356	-0.065267	0.123038	0.000000	-10.000000	0.441667	-21.783333	545.833313	1023.000000	1023.000000	2046.000000
19.959999	0.005389	3.185183	0.983002	2.338606	-0.101394	-0.035031	0.000000	-10.000000	0.450000	-22.150000	538.500000	1023.000000	1023.000000	2046.000000
19.980000	0.005783	3.417898	1.204836	2.291687	-0.069554	-0.009071	0.000000	-10.000000	0.450000	-22.483334	531.166687	1023.000000	1023.000000	2046.000000
20.000000	0.004917	2.905959	1.196975	2.009311	-0.256093	-0.044234	0.000000	-10.000000	0.466667	-22.983334	523.666687	1023.000000	1023.000000	2046.000000
20.020000	0.004200	2.482351	0.947832	1.978011	-0.226153	-0.217339	0.000000	-10.000000	0.500000	-23.433334	516.000000	1023.000000	1023.000000	2046.000000
20.040001	0.004552	2.690480	1.019108	1.953388	-0.147532	-0.134485	0.000000	-10.000000	0.533333	-23.916666	508.000000	1023.000000	1023.000000	2046.000000
20.059999	0.004481	2.648236	1.168924	1.740440	-0.219878	-0.041250	0.000000	-10.000000	0.550000	-24.150000	500.000000	1023.000000	1023.000000	2046.000000
20.080000	0.003629	2.144460	0.910025	1.644201	-0.212412	-0.197353	0.000000	-10.000000	0.550000	-24.316668	492.000000	1023.000000	1023.000000	2046.000000
20.100000	0.004022	2.376777	0.912857	1.719121	-0.107898	-0.147303	0.000000	-10.000000	0.550000	-24.466667	484.000000	1023.000000	1023.000000	2046.000000
20.120001	0.004562	2.696022	1.113318	1.657122	-0.102568	0.028150	0.000000	-10.000000	0.550000	-24.583334	476.000000	1023.000000	1023.000000	2046.000000
20.139999	0.003643	2.152753	0.963578	1.577857	-0.201781	-0.186901	0.000000	-10.000000	0.558333	-24.700001	467.666656	1023.000000	1023.000000	2046.000000
20.160000	0.003599	2.126845	0.914532	1.599479	-0.192683	-0.194482	0.000000	-10.000000	0.558333	-24.833334	459.333344	1023.000000	1023.000000	2046.000000
20.180000	0.003769	2.227380	1.009275	1.605262	-0.180517	-0.206641	0.000000	-10.000000	0.558333	-25.033335	451.000000	1023.000000	1023.000000	2046.000000
20.200001	0.003988	2.357178	1.178967	1.418829	-0.136014	-0.104604	0.000000	-10.000000	0.550000	-25.116667	442.666656	1023.000000	1023.000000	2046.000000
20.219999	0.003640	2.151143	1.147921	1.264805	-0.103223	-0.158360	0.000000	-10.000000	0.550000	-25.183334	434.333344	1023.000000	1023.000000	2046.000000
20.240000	0.004518	2.670005	1.367487	1.380841	-0.030855	-0.047468	0.000000	-10.000000	0.550000	-25.150002	425.833344	1023.000000	1023.000000	2046.000000
20.260000	0.005991	3.540872	1.766102	1.458838	0.138776	0.177156	0.000000	-10.000000	0.550000	-25.133333	417.500000	1023.000000	1023.000000	2046.000000
20.280001	0.005738	3.390985	2.000300	1.471599	-0.064538	-0.016376	0.000000	-10.000000	0.558333	-25.116667	409.166656	1023.000000	1023.000000	2046.000000
20.299999	0.005590	3.303485	1.829581	1.655342	0.047196	-0.228634	0.000000	-10.000000	0.558333	-25.049999	400.666656	1023.000000	1023.000000	2046.000000
20.320000	0.005260	3.108438	1.743466	1.447706	-0.072680	-0.010055	0.000000	-10.000000	0.566667	-25.200001	392.333344	1023.000000	1023.000000	2046.000000
20.340000	0.004131	2.441564	1.694832	1.146329	-0.366178	-0.033419	0.000000	-10.000000	0.566667	-25.266666	383.833344	1023.000000	1023.000000	2046.000000
20.360001	0.001829	1.080695	1.107811	0.990857	-0.531786	-0.486187	0.000000	-10.000000	0.575000	-25.566668	375.500000	1023.000000	1023.000000	2046.000000
20.379999	0.000609	0.359957	0.884054	0.822586	-0.647523	-0.699160	0.000000	-10.000000	0.575000	-26.000000	367.000000	1023.000000	1023.000000	2046.000000
20.400000	-0.001323	-0.781738	0.761994	0.465047	-1.034351	-0.974427	0.000000	-10.000000	0.575000	-26.183332	358.333344	1023.000000	1023.000000	2046.000000
20.420000	-0.004628	-2.734924	0.251724	0.081094	-1.523697	-1.544045	0.000000	-10.000000	0.583333	-26.100000	349.666656	1023.000000	1023.000000	2046.000000
20.440001	-0.007312	-4.321240	-0.199012	-0.155909	-1.903454	-2.062865	0.000000	-10.000000	0.575000	-25.533333	340.833344	1023.000000	1023.000000	2046.000000
20.459999	-0.010033	-5.929744	-0.520997	-0.537173	-2.413020	-2.458554	0.000000	-10.000000	0.566667	-25.216667	332.333344	1023.000000	1023.000000	2046.000000
20.480000	-0.013474	-7.963213	-1.131947	-1.106958	-2.956420	-2.767888	0.000000	-10.000000	0.550000	-25.000000	323.833344	1023.000000	1023.000000	2046.000000
20.500000	-0.016554	-9.783269	-1.921880	-1.510305	-3.303601	-3.047483	0.000000	-10.000000	0.550000	-24.983334	315.500000	1023.000000	1023.000000	2046.000000
20.520000	-0.018356	-10.848530	-2.450367	-1.772306	-3.472900	-3.152957	0.000000	-10.000000	0.550000	-24.966667	307.166656	1023.000000	1023.000000	2046.000000
20.540001	-0.019727	-11.658731	-2.841132	-2.017797	-3.522777	-3.277027	0.000000	-10.000000	0.550000	-25.100000	298.833344	1023.000000	1023.000000	2046.000000
20.559999	-0.021894	-12.939147	-3.294185	-2.388211	-3.817146	-3.439605	0.000000	-10.000000	0.550000	-25.049999	290.500000	1023.000000	1023.000000	2046.000000
20.580000	-0.023425	-13.844433	-3.791910	-2.667534	-3.945858	-3.439130	0.000000	-10.000000	0.550000	-24.916666	282.166656	1023.000000	1023.000000	2046.000000
20.600000	-0.024193	-14.298204	-4.014832	-2.778524	-4.011936	-3.492913	0.000000	-10.000000	0.550000	-24.566668	274.000000	1023.000000	1023.000000	2046.000000
20.620001	-0.024845	-14.683215	-4.235747	-3.013329	-3.995031	-3.439108	0.000000	-10.000000	0.541667	-24.283333	265.666656	1023.000000	1023.000000	2046.000000
20.639999	-0.026321	-15.555932	-4.518878	-3.403919	-4.170589	-3.462546	0.000000	-10.000000	0.541667	-24.016666	257.333344	1023.000000	1023.000000	2046.000000
20.660000	-0.027106	-16.019743	-4.774376	-3.707237	-4.204680	-3.333449	0.000000	-10.000000	0.525000	-23.766666	249.333328	1023.000000	1023.000000	2046.000000
20.680000	-0.026932	-15.916722	-4.941175	-3.780479	-3.931200	-3.263870	0.000000	-10.000000	0.508333	-23.450001	241.666672	1023.000000	1023.000000	2046.000000
20.700001	-0.026964	-15.935621	-4.953993	-4.043401	-3.845967	-3.092260	0.000000	-10.000000	0.475000	-23.133333	234.000000	1023.000000	1023.000000	2046.000000
20.719999	-0.027522	-16.265301	-5.021639	-4.201936	-3.947419	-3.094306	0.000000	-10.000000	0.458333	-22.900000	226.000000	1023.000000	1023.000000	2046.000000
20.740000	-0.027340	-16.157900	-5.111511	-4.221619	-3.866049	-2.958721	0.000000	-10.000000	0.450000	-22.833334	218.333328	1023.000000	1023.000000	2046.000000
20.760000	-0.026359	-15.578261	-4.997590	-4.035670	-3.597190	-2.947811	0.000000	-10.000000	0.450000	-22.733334	210.666672	1023.000000	1023.000000	2046.000000
20.780001	-0.026455	-15.635201	-4.797029	-4.132183	-3.681359	-3.024631	0.000000	-10.000000	0.441667	-22.500000	203.166672	1023.000000	1023.000000	2046.000000
20.799999	-0.027626	-16.327238	-4.922597	-4.406419	-3.876558	-3.121663	0.000000	-10.000000	0.441667	-22.400002	195.500000	1023.000000	1023.000000	2046.000000
20.820000	-0.028339	-16.748314	-5.070869	-4.597662	-3.826201	-3.253581	0.000000	-10.000000	0.441667	-22.316668	188.166672	1023.000000	1023.000000	2046.000000
20.840000	-0.028667	-16.941900	-4.928273	-4.825635	-3.847845	-3.340147	0.000000	-10.000000	0.450000	-22.400002	180.666672	1023.000000	1023.000000	2046.000000
20.860001	-0.030299	-17.906691	-4.936504	-5.247289	-4.128022	-3.594876	0.000000	-10.000000	0.441667	-22.166668	173.333328	1023.000000	1023.000000	2046.000000
20.879999	-0.031674	-18.719408	-5.076169	-5.663507	-4.310071	-3.669661	0.000000	-10.000000	0.425000	-21.900000	165.833328	1023.000000	1023.000000	2046.000000
20.900000	-0.031699	-18.734125	-5.036695	-5.754326	-4.198164	-3.744940	0.000000	-10.000000	0.408333	-21.299999	158.666672	1023.000000	1023.000000	2046.000000
20.920000	-0.032472	-19.190844	-4.926226	-6.068090	-4.397834	-3.798693	0.000000	-10.000000	0.400000	-20.983334	151.500000	1023.000000	1023.000000	2046.000000
20.940001	-0.033594	-19.854246	-5.104364	-6.419471	-4.545222	-3.785190	0.000000	-10.000000	0.400000	-20.600000	144.500000	1023.000000	1023.000000	2046.000000
20.959999	-0.033958	-20.069214	-5.290414	-6.577088	-4.444578	-3.757133	0.000000	-10.000000	0.408333	-20.633333	137.500000	1023.000000	1023.000000	2046.000000
20.980000	-0.033580	-19.845619	-5.176003	-6.624073	-4.319737	-3.725807	0.000000	-10.000000	0.408333	-20.500000	130.500000	1023.000000	1023.000000	2046.000000
21.000000	-0.034348	-20.299532	-5.215887	-6.811720	-4.405421	-3.866504	0.000000	-10.000000	0.400000	-20.500000	123.666664	1023.000000	1023.000000	2046.000000
21.020000	-0.034796	-20.564188	-5.279655	-7.086556	-4.490283	-3.707694	0.000000	-10.000000	0.391667	-20.250000	116.833336	1023.000000	1023.000000	2046.000000
21.040001	-0.034286	-20.263126	-5.293873	-6.945708	-4.271414	-3.752132	0.000000	-10.000000	0.391667	-20.033333	110.166664	1023.000000	1023.000000	2046.000000
21.059999	-0.034116	-20.162655	-5.154369	-7.018816	-4.231041	-3.758429	0.000000	-10.000000	0.391667	-19.666666	103.333336	1023.000000	1023.000000	2046.000000
21.080000	-0.034654	-20.480452	-5.225283	-7.273763	-4.345409	-3.635997	0.000000	-10.000000	0.375000	-19.266666	96.833336	1023.000000	1023.000000	2046.000000
21.100000	-0.034780	-20.555214	-5.267114	-7.364195	-4.340632	-3.583272	0.000000	-10.000000	0.358333	-18.800001	90.500000	1023.000000	1023.000000	2046.000000
21.120001	-0.033971	-20.076565	-5.237202	-7.210862	-4.056754	-3.571747	0.000000	-10.000000	0.350000	-18.400002	84.166664	1023.000000	1023.000000	2046.000000
21.139999	-0.034235	-20.232973	-5.101708	-7.271870	-4.140725	-3.718671	0.000000	-10.000000	0.333333	-18.016666	77.833336	1023.000000	1023.000000	2046.000000
21.160000	-0.034764	-20.545797	-5.088823	-7.552795	-4.339492	-3.564686	0.000000	-10.000000	0.316667	-17.766666	71.666664	1023.000000	1023.000000	2046.000000
21.180000	-0.034528	-20.406216	-5.249352	-7.489852	-4.076411	-3.590600	0.000000	-10.000000	0.291667	-17.383333	66.000000	1023.000000	1023.000000	2046.000000
21.200001	-0.034183	-20.202206	-5.014916	-7.477287	-4.068536	-3.641466	0.000000	-10.000000	0.283333	-17.016666	60.333332	1023.000000	1023.000000	2046.000000
21.219999	-0.034838	-20.589092	-5.020430	-7.698505	-4.239577	-3.630579	0.000000	-10.000000	0.266667	-16.550001	54.666668	1023.000000	1023.000000	2046.000000
21.240000	-0.035226	-20.818365	-5.273499	-7.936062	-4.124325	-3.484478	0.000000	-10.000000	0.266667	-16.133335	49.000000	1023.000000	1023.000000	2046.000000
21.260000	-0.034758	-20.541864	-5.196853	-7.772192	-3.967404	-3.605416	0.000000	-10.000000	0.258333	-15.766667	43.666668	1023.000000	1023.000000	2046.000000
21.280001	-0.034818	-20.577250	-5.029695	-7.756876	-4.057985	-3.732693	0.000000	-10.000000	0.258333	-15.316667	38.333332	1023.000000	1023.000000	2046.000000
21.299999	-0.035269	-20.843882	-5.059423	-8.113051	-4.179163	-3.492245	0.000000	-10.000000	0.241667	-15.016666	33.166668	1023.000000	1023.000000	2046.000000
21.320000	-0.035138	-20.766794	-5.188324	-8.087125	-3.957011	-3.534334	0.000000	-10.000000	0.241667	-14.616667	28.166666	1023.000000	1023.000000	2046.000000
21.340000	-0.034091	-20.147726	-4.869698	-7.879335	-3.798383	-3.600311	0.000000	-10.000000	0.225000	-14.016666	23.333334	1023.000000	1023.000000	2046.000000
21.360001	-0.034147	-20.180975	-4.668368	-8.134197	-3.976795	-3.401613	0.000000	-10.000000	0.200000	-13.250000	18.666666	1023.000000	1023.000000	2046.000000
21.379999	-0.034510	-20.395344	-4.697311	-8.340807	-4.034281	-3.322944	0.000000	-10.000000	0.166667	-12.383333	14.166667	1023.000000	1023.000000	2046.000000
21.400000	-0.033902	-20.035963	-4.614965	-8.010896	-3.784971	-3.625132	0.000000	-10.000000	0.141667	-11.716667	10.000000	1023.000000	1023.000000	2046.000000
21.420000	-0.034018	-20.104607	-4.521128	-8.005011	-3.740464	-3.838005	0.000000	-10.000000	0.133333	-10.983334	6.166667	1023.000000	1023.000000	2046.000000
21.440001	-0.034653	-20.480192	-4.401302	-8.469291	-4.051844	-3.557755	0.000000	-10.000000	0.116667	-10.066667	2.666667	1023.000000	1023.000000	2046.000000
21.459999	-0.034729	-20.524715	-4.575859	-8.619590	-4.008558	-3.320709	0.000000	-10.000000	0.091667	-8.433333	-0.333333	1023.000000	1023.000000	2046.000000
21.480000	-0.034118	-20.163782	-4.779215	-8.374282	-3.609676	-3.400608	0.000000	-10.000000	0.058333	-4.616667	-2.833333	1023.000000	1023.000000	2046.000000
21.500000	-0.034518	-20.399933	-4.730908	-8.368163	-3.687994	-3.612868	0.000000	-10.000000	0.016667	0.050000	-4.333333	1023.000000	1023.000000	2046.000000
21.520000	-0.035804	-21.159899	-4.789105	-8.633223	-4.059794	-3.677778	0.000000	-10.000000	-0.033333	5.750000	-5.000000	1023.000000	1023.000000	2046.000000
21.540001	-0.038132	-22.535721	-5.325826	-8.945560	-4.339811	-3.924523	0.000000	-10.000000	-0.100000	10.433333	-5.000000	1023.000000	1023.000000	2046.000000
21.559999	-0.040070	-23.681435	-5.873482	-8.939569	-4.383559	-4.484826	0.000000	-10.000000	-0.150000	14.733334	-5.000000	1023.000000	1023.000000	2046.000000
21.580000	-0.042495	-25.114454	-6.040101	-9.070045	-5.018724	-4.985586	0.000000	-10.000000	-0.183333	17.566668	-5.000000	1023.000000	1023.000000	2046.000000
21.600000	-0.044551	-26.329765	-6.492867	-9.532825	-5.457441	-4.846634	0.000000	-10.000000	-0.216667	19.266666	0.000000	1023.000000	1023.000000	2046.000000
21.620001	-0.045877	-27.113129	-7.208893	-9.697388	-5.393473	-4.813376	0.000000	-10.000000	-0.258333	20.400000	10.500000	1023.000000	1023.000000	2046.000000
21.639999	-0.045644	-26.975859	-7.496917	-9.419256	-5.180438	-4.879248	0.000000	-10.000000	-0.300000	21.283333	23.333334	1023.000000	1023.000000	2046.000000
21.660000	-0.045550	-26.920050	-7.510931	-9.212113	-5.282298	-4.914707	0.000000	-10.000000	-0.316667	22.299999	33.500000	1023.000000	1023.000000	2046.000000
21.680000	-0.045349	-26.801130	-7.702056	-9.238625	-5.276730	-4.583720	0.000000	-10.000000	-0.341667	23.350000	40.666668	1023.000000	1023.000000	2046.000000
21.700001	-0.045035	-26.615885	-7.991146	-9.112550	-5.117700	-4.394489	0.000000	-10.000000	-0.375000	24.833334	48.166668	1023.000000	1023.000000	2046.000000
21.719999	-0.043962	-25.981281	-8.152227	-8.708867	-4.774597	-4.345590	0.000000	-10.000000	-0.416667	25.966667	56.333332	1023.000000	1023.000000	2046.000000
21.740000	-0.042823	-25.308416	-7.938396	-8.373398	-4.730000	-4.266622	0.000000	-10.000000	-0.450000	27.250000	64.833336	1023.000000	1023.000000	2046.000000
21.760000	-0.041815	-24.712627	-7.770601	-8.293390	-4.712964	-3.935672	0.000000	-10.000000	-0.491667	28.166668	73.833336	1023.000000	1023.000000	2046.000000
21.780001	-0.040845	-24.139318	-7.728890	-8.287519	-4.590500	-3.532408	0.000000	-10.000000	-0.516667	29.266666	83.000000	1023.000000	1023.000000	2046.000000
21.799999	-0.039020	-23.061037	-7.747364	-7.962342	-4.040826	-3.310505	0.000000	-10.000000	-0.541667	29.850000	92.666664	1023.000000	1023.000000	2046.000000
21.820000	-0.036735	-21.710320	-7.290630	-7.509366	-3.784320	-3.126004	0.000000	-10.000000	-0.541667	30.250000	102.500000	1023.000000	1023.000000	2046.000000
21.840000	-0.034406	-20.333797	-6.666918	-7.146875	-3.728652	-2.791353	0.000000	-10.000000	-0.566667	30.733334	112.500000	1023.000000	1023.000000	2046.000000
21.860001	-0.032549	-19.236694	-6.340196	-7.038579	-3.510226	-2.347692	0.000000	-10.000000	-0.575000	31.033335	122.666664	1023.000000	1023.000000	2046.000000
21.879999	-0.030253	-17.879246	-6.262920	-6.583032	-2.843339	-2.189955	0.000000	-10.000000	-0.591667	31.433334	133.000000	1023.000000	1023.000000	2046.000000
21.900000	-0.028473	-16.827444	-5.630178	-6.187517	-2.758224	-2.251524	0.000000	-10.000000	-0.575000	31.116667	143.500000	1023.000000	1023.000000	2046.000000
21.920000	-0.027420	-16.205507	-5.119766	-6.168011	-2.846916	-2.070814	0.000000	-10.000000	-0.550000	30.916668	154.000000	1023.000000	1023.000000	2046.000000
21.940001	-0.027108	-16.020638	-5.178662	-6.267025	-2.652113	-1.922838	0.000000	-10.000000	-0.533333	30.300001	164.333328	1023.000000	1023.000000	2046.000000
21.959999	-0.025734	-15.208657	-4.955469	-5.877855	-2.343028	-2.032306	0.000000	-10.000000	-0.550000	30.216667	174.500000	1023.000000	1023.000000	2046.000000
21.980000	-0.024601	-14.539088	-4.292899	-5.536207	-2.554071	-2.155911	0.000000	-10.000000	-0.566667	30.316668	184.500000	1023.000000	1023.000000	2046.000000
22.000000	-0.023893	-14.120703	-4.141968	-5.638968	-2.524463	-1.815304	0.000000	-10.000000	-0.583333	30.683334	194.500000	1023.000000	1023.000000	2046.000000
22.020000	-0.022909	-13.539478	-4.168726	-5.356601	-2.194364	-1.819787	0.000000	-10.000000	-0.583333	31.033333	204.833328	1023.000000	1023.000000	2046.000000
22.040001	-0.021251	-12.559211	-3.664094	-4.864140	-2.103197	-1.927780	0.000000	-10.000000	-0.583333	31.050001	215.166672	1023.000000	1023.000000	2046.000000
22.059999	-0.019697	-11.640650	-3.147986	-4.650350	-2.154566	-1.687748	0.000000	-10.000000	-0.583333	31.100000	225.500000	1023.000000	1023.000000	2046.000000
22.080000	-0.018567	-10.972970	-2.994030	-4.656801	-2.020039	-1.302100	0.000000	-10.000000	-0.566667	30.883333	235.833328	1023.000000	1023.000000	2046.000000
22.100000	-0.016441	-9.716564	-3.014961	-4.091396	-1.364010	-1.246198	0.000000	-10.000000	-0.583333	30.900000	246.166672	1023.000000	1023.000000	2046.000000
22.120001	-0.014267	-8.431955	-2.310615	-3.552879	-1.349918	-1.218543	0.000000	-10.000000	-0.583333	31.016666	256.500000	1023.000000	1023.000000	2046.000000
22.139999	-0.012348	-7.297606	-1.761049	-3.426126	-1.368590	-0.741841	0.000000	-10.000000	-0.600000	31.250000	266.833344	1023.000000	1023.000000	2046.000000
22.160000	-0.010931	-6.460306	-1.747741	-3.204126	-0.998595	-0.509845	0.000000	-10.000000	-0.591667	31.466667	277.166656	1023.000000	1023.000000	2046.000000
22.180000	-0.008448	-4.992618	-1.564687	-2.595039	-0.400545	-0.432347	0.000000	-10.000000	-0.583333	31.400000	287.833344	1023.000000	1023.000000	2046.000000
22.200001	-0.006075	-3.590058	-0.763825	-2.148099	-0.469103	-0.209030	0.000000	-10.000000	-0.591667	31.400000	298.166656	1023.000000	1023.000000	2046.000000
22.219999	-0.004672	-2.761189	-0.565781	-2.175430	-0.309149	0.289172	0.000000	-10.000000	-0.591667	31.466667	308.833344	1023.000000	1023.000000	2046.000000
22.240000	-0.002571	-1.519206	-0.561451	-1.663850	0.326121	0.379974	0.000000	-10.000000	-0.583333	31.383333	319.166656	1023.000000	1023.000000	2046.000000
22.260000	-0.000233	-0.137790	0.179233	-1.028936	0.359517	0.352396	0.000000	-10.000000	-0.550000	31.100000	329.833344	1023.000000	1023.000000	2046.000000
22.280001	0.001144	0.676068	0.601672	-1.062731	0.268951	0.868176	0.000000	-10.000000	-0.541667	30.816668	340.166656	1023.000000	1023.000000	2046.000000
22.299999	0.002839	1.678045	0.411599	-0.607586	0.960677	0.913354	0.000000	-10.000000	-0.533333	30.666668	350.500000	1023.000000	1023.000000	2046.000000
22.320000	0.004744	2.803873	0.975411	-0.062786	1.040580	0.850667	0.000000	-10.000000	-0.533333	30.783335	360.666656	1023.000000	1023.000000	2046.000000
22.340000	0.006198	3.662805	1.635551	-0.024315	0.770665	1.280904	0.000000	-10.000000	-0.525000	30.633333	371.000000	1023.000000	1023.000000	2046.000000
22.360001	0.007170	4.237616	1.306069	0.203838	1.406348	1.321361	0.000000	-10.000000	-0.516667	30.566668	381.333344	1023.000000	1023.000000	2046.000000
22.379999	0.008997	5.317279	2.051673	0.740083	1.342349	1.183175	0.000000	-10.000000	-0.508333	30.183334	391.500000	1023.000000	1023.000000	2046.000000
22.400000	0.010308	6.091928	2.650805	0.746224	1.100881	1.594018	0.000000	-10.000000	-0.508333	29.733334	401.500000	1023.000000	1023.000000	2046.000000
22.420000	0.012128	7.167431	2.554634	1.456024	1.807539	1.349234	0.000000	-10.000000	-0.508333	29.366667	411.500000	1023.000000	1023.000000	2046.000000
22.440001	0.014143	8.358801	3.304558	1.768238	1.651362	1.634643	0.000000	-10.000000	-0.483333	29.250000	421.500000	1023.000000	1023.000000	2046.000000
22.459999	0.015227	8.999233	3.452265	1.828827	1.660730	2.057411	0.000000	-10.000000	-0.441667	29.083334	431.333344	1023.000000	1023.000000	2046.000000
22.480000	0.015715	9.287825	3.098102	2.363942	2.111692	1.714089	0.000000	-10.000000	-0.416667	28.766668	441.000000	1023.000000	1023.000000	2046.000000
22.500000	0.015858	9.372075	3.457609	2.735185	1.850290	1.328992	0.000000	-10.000000	-0.425000	28.266668	450.666656	1023.000000	1023.000000	2046.000000
22.520000	0.014572	8.611962	3.526328	2.542586	1.325873	1.217175	0.000000	-10.000000	-0.433333	28.100000	460.166656	1023.000000	1023.000000	2046.000000
22.540001	0.012434	7.348349	2.667385	2.494467	1.375965	0.810532	0.000000	-10.000000	-0.425000	27.850000	469.666656	1023.000000	1023.000000	2046.000000
22.559999	0.010710	6.329672	2.550489	2.752882	0.858033	0.168268	0.000000	-10.000000	-0.391667	27.333334	479.000000	1023.000000	1023.000000	2046.000000
22.580000	0.008897	5.257979	2.594369	2.358507	0.007984	0.297119	0.000000	-10.000000	-0.350000	26.450001	488.166656	1023.000000	1023.000000	2046.000000
22.600000	0.007185	4.246331	1.501068	2.313648	0.341047	0.090569	0.000000	-10.000000	-0.308333	25.700001	497.166656	1023.000000	1023.000000	2046.000000
22.620001	0.006707	3.963897	1.546232	2.541622	0.014204	-0.138161	0.000000	-10.000000	-0.291667	24.933334	505.666656	1023.000000	1023.000000	2046.000000
22.639999	0.005955	3.519276	1.236277	2.242839	-0.148060	0.188220	0.000000	-10.000000	-0.275000	24.216667	514.333313	1023.000000	1023.000000	2046.000000
22.660000	0.005820	3.439462	0.575657	2.522174	0.363607	-0.021976	0.000000	-10.000000	-0.266667	23.316668	522.500000	1023.000000	1023.000000	2046.000000
22.680000	0.006426	3.797720	1.127761	2.754446	-0.165661	0.081174	0.000000	-10.000000	-0.233333	22.633333	530.500000	1023.000000	1023.000000	2046.000000
22.700001	0.006141	3.629421	0.547712	2.583900	0.125499	0.372309	0.000000	-10.000000	-0.208333	21.816668	538.000000	1023.000000	1023.000000	2046.000000
22.719999	0.006441	3.806618	0.338058	2.955764	0.346234	0.166563	0.000000	-10.000000	-0.166667	20.900002	545.500000	1023.000000	1023.000000	2046.000000
22.740000	0.007471	4.415441	0.885224	3.087868	-0.016883	0.459232	0.000000	-10.000000	-0.150000	19.466667	552.666687	1023.000000	1023.000000	2046.000000
22.760000	0.007593	4.487176	0.539553	2.913792	0.246183	0.787647	0.000000	-10.000000	-0.108333	17.950001	559.333313	1023.000000	1023.000000	2046.000000
22.780001	0.008248	4.874657	0.349774	3.214130	0.627655	0.683098	0.000000	-10.000000	-0.075000	16.333334	565.500000	1023.000000	1023.000000	2046.000000
22.799999	0.009733	5.752243	0.816091	3.500226	0.632821	0.803106	0.000000	-10.000000	-0.025000	14.700000	571.333313	1023.000000	1023.000000	2046.000000
22.820000	0.010631	6.283154	1.037044	3.280526	0.612454	1.353130	0.000000	-10.000000	-0.008333	12.483334	576.666687	1023.000000	1023.000000	2046.000000
22.840000	0.011092	6.555593	0.667152	3.380263	1.077849	1.430331	0.000000	-10.000000	0.008333	10.083334	581.166687	1023.000000	1023.000000	2046.000000
22.860001	0.012317	7.279462	0.921194	3.792363	1.279049	1.286855	0.000000	-10.000000	0.033333	7.450000	584.833313	1023.000000	1023.000000	2046.000000
22.879999	0.013897	8.212889	1.695744	3.916682	1.012538	1.587925	0.000000	-10.000000	0.066667	4.000000	587.833313	1023.000000	1023.000000	2046.000000
22.900000	0.013923	8.228601	1.622964	3.758591	1.135187	1.711860	0.000000	-10.000000	0.091667	0.083333	589.833313	1023.000000	1023.000000	2046.000000
22.920000	0.013539	8.001487	1.357280	4.000463	1.473564	1.170179	0.000000	-10.000000	0.108333	-3.950000	590.833313	1023.000000	1023.000000	2046.000000
22.940001	0.013788	8.148995	1.976461	3.921180	1.077874	1.173481	0.000000	-10.000000	0.116667	-6.933333	591.000000	1023.000000	1023.000000	2046.000000
22.959999	0.012976	7.669100	2.043401	3.381714	0.836347	1.407639	0.000000	-10.000000	0.125000	-9.100000	591.000000	1023.000000	1023.000000	2046.000000
22.980000	0.012178	7.197401	1.547065	3.432195	1.242020	0.976120	0.000000	-10.000000	0.133333	-10.500000	591.000000	1023.000000	1023.000000	2046.000000
23.000000	0.012647	7.474319	2.159688	3.531423	0.913259	0.869949	0.000000	-10.000000	0.141667	-11.333333	591.000000	1023.000000	1023.000000	2046.000000
23.020000	0.012223	7.223677	2.366151	3.047516	0.627065	1.182946	0.000000	-10.000000	0.166667	-12.233334	591.000000	1023.000000	1023.000000	2046.000000
23.040001	0.011721	6.926936	1.867779	3.122251	1.049377	0.887529	0.000000	-10.000000	0.200000	-13.083334	583.166687	1023.000000	1023.000000	2046.000000
23.059999	0.012265	7.248654	2.356913	3.311310	0.814776	0.765654	0.000000	-10.000000	0.241667	-13.916667	573.833313	1023.000000	1023.000000	2046.000000
23.080000	0.012071	7.134251	2.525217	2.889183	0.551498	1.168353	0.000000	-10.000000	0.266667	-14.716667	562.833313	1023.000000	1023.000000	2046.000000
23.100000	0.011611	6.862213	1.838096	3.020948	1.147213	0.855956	0.000000	-10.000000	0.283333	-15.616667	557.833313	1023.000000	1023.000000	2046.000000
23.120001	0.012418	7.339049	2.375505	3.187807	0.903656	0.872081	0.000000	-10.000000	0.291667	-16.466667	552.666687	1023.000000	1023.000000	2046.000000
23.139999	0.012581	7.435495	2.508927	2.878325	0.796153	1.252091	0.000000	-10.000000	0.300000	-17.283333	547.166687	1023.000000	1023.000000	2046.000000
23.160000	0.012287	7.261557	1.999994	3.044204	1.243766	0.973592	0.000000	-10.000000	0.316667	-17.866667	541.500000	1023.000000	1023.000000	2046.000000
23.180000	0.013115	7.751051	2.541999	3.307499	0.935935	0.965618	0.000000	-10.000000	0.333333	-18.583334	535.500000	1023.000000	1023.000000	2046.000000
23.200001	0.013165	7.780545	2.723712	3.008495	0.740321	1.308018	0.000000	-10.000000	0.341667	-19.049999	529.333313	1023.000000	1023.000000	2046.000000
23.219999	0.012414	7.336803	2.127125	3.106266	1.169385	0.934027	0.000000	-10.000000	0.358333	-19.600000	523.000000	1023.000000	1023.000000	2046.000000
23.240000	0.013139	7.765083	2.696495	3.265728	0.856596	0.946265	0.000000	-10.000000	0.375000	-20.000000	516.333313	1023.000000	1023.000000	2046.000000
23.260000	0.012894	7.620367	2.652345	2.879196	0.873373	1.215454	0.000000	-10.000000	0.408333	-20.500000	509.666656	1023.000000	1023.000000	2046.000000
23.280001	0.012582	7.435839	2.264260	2.996979	1.310414	0.864186	0.000000	-10.000000	0.408333	-20.950001	502.833344	1023.000000	1023.000000	2046.000000
23.299999	0.014107	8.337116	3.169358	3.058847	0.952997	1.155914	0.000000	-10.000000	0.416667	-21.283333	496.000000	1023.000000	1023.000000	2046.000000
23.320000	0.014645	8.655017	3.199115	2.932940	1.109975	1.412987	0.000000	-10.000000	0.425000	-21.533333	488.833344	1023.000000	1023.000000	2046.000000
23.340000	0.014853	8.778141	3.066553	3.318955	1.400749	0.991884	0.000000	-10.000000	0.441667	-21.850000	481.500000	1023.000000	1023.000000	2046.000000
23.360001	0.016327	9.648999	3.952619	3.584286	0.998883	1.113211	0.000000	-10.000000	0.450000	-22.266666	474.166656	1023.000000	1023.000000	2046.000000
23.379999	0.015229	9.000308	3.441107	3.175375	1.075696	1.308129	0.000000	-10.000000	0.450000	-22.666668	466.666656	1023.000000	1023.000000	2046.000000
23.400000	0.013799	8.155408	2.906627	3.211303	1.115155	0.922324	0.000000	-10.000000	0.450000	-22.816668	459.166656	1023.000000	1023.000000	2046.000000
23.420000	0.013224	7.815423	3.459216	2.997278	0.356399	1.002530	0.000000	-10.000000	0.466667	-22.900000	451.500000	1023.000000	1023.000000	2046.000000
23.440001	0.010878	6.428647	2.513808	2.778102	0.617692	0.519046	0.000000	-10.000000	0.466667	-23.083334	443.833344	1023.000000	1023.000000	2046.000000
23.459999	0.009109	5.383494	2.260902	2.803811	0.401000	-0.082218	0.000000	-10.000000	0.466667	-23.250000	436.166656	1023.000000	1023.000000	2046.000000
23.480000	0.007397	4.371488	2.575130	2.343211	-0.422884	-0.123969	0.000000	-10.000000	0.450000	-23.316668	428.500000	1023.000000	1023.000000	2046.000000
23.500000	0.004023	2.377651	1.637446	1.934349	-0.491952	-0.702191	0.000000	-10.000000	0.450000	-23.283335	423.500000	1023.000000	1023.000000	2046.000000
23.520000	0.000605	0.357740	1.133784	1.830115	-1.016429	-1.589730	0.000000	-10.000000	0.483333	-23.300001	415.666656	1023.000000	1023.000000	2046.000000
23.540001	-0.001886	-1.114461	1.086624	1.260384	-1.877115	-1.584353	0.000000	-10.000000	0.500000	-23.400002	407.666656	1023.000000	1023.000000	2046.000000
23.559999	-0.004975	-2.940003	0.137047	0.734846	-2.038106	-1.773790	0.000000	-10.000000	0.516667	-23.483334	397.166656	1023.000000	1023.000000	2046.000000
23.580000	-0.007914	-4.677009	-0.747187	0.663786	-2.167773	-2.425834	0.000000	-10.000000	0.516667	-23.666668	389.500000	1023.000000	1023.000000	2046.000000
23.600000	-0.008947	-5.287940	-0.627550	0.240959	-2.738812	-2.162536	0.000000	-10.000000	0.533333	-23.816668	381.833344	1023.000000	1023.000000	2046.000000
23.620001	-0.010958	-6.476100	-1.522071	-0.115801	-2.548769	-2.289459	0.000000	-10.000000	0.550000	-23.916668	374.000000	1023.000000	1023.000000	2046.000000
23.639999	-0.012808	-7.569679	-2.172167	-0.079374	-2.538688	-2.779450	0.000000	-10.000000	0.541667	-24.050001	366.000000	1023.000000	1023.000000	2046.000000
23.660000	-0.013059	-7.717635	-1.850965	-0.448018	-3.037683	-2.380968	0.000000	-10.000000	0.533333	-24.016666	358.000000	1023.000000	1023.000000	2046.000000
23.680000	-0.014582	-8.618260	-2.494125	-0.798783	-2.925916	-2.399436	0.000000	-10.000000	0.525000	-23.950001	350.000000	1023.000000	1023.000000	2046.000000
23.700001	-0.016031	-9.474537	-3.101088	-0.767738	-2.789266	-2.816445	0.000000	-10.000000	0.525000	-23.733334	342.000000	1023.000000	1023.000000	2046.000000
23.719999	-0.015804	-9.340210	-2.620018	-1.226030	-3.213249	-2.280912	0.000000	-10.000000	0.525000	-23.666666	334.000000	1023.000000	1023.000000	2046.000000
23.740000	-0.016795	-9.926064	-3.162261	-1.541334	-2.936635	-2.285833	0.000000	-10.000000	0.525000	-23.466667	326.000000	1023.000000	1023.000000	2046.000000
23.760000	-0.017601	-10.402278	-3.717554	-1.517244	-2.579388	-2.588092	0.000000	-10.000000	0.525000	-23.366667	318.000000	1023.000000	1023.000000	2046.000000
23.780001	-0.016743	-9.895058	-3.057702	-1.835876	-2.996572	-2.004908	0.000000	-10.000000	0.516667	-23.200001	310.000000	1023.000000	1023.000000	2046.000000
23.799999	-0.017039	-10.069757	-3.470824	-1.934743	-2.665274	-1.998915	0.000000	-10.000000	0.516667	-23.116667	302.333344	1023.000000	1023.000000	2046.000000
23.820000	-0.016916	-9.997195	-3.675970	-1.709579	-2.366584	-2.245062	0.000000	-10.000000	0.508333	-23.033335	294.666656	1023.000000	1023.000000	2046.000000
23.840000	-0.016197	-9.572354	-2.910613	-1.970080	-2.866589	-1.825072	0.000000	-10.000000	0.491667	-23.016668	287.000000	1023.000000	1023.000000	2046.000000
23.860001	-0.016811	-9.935469	-3.261417	-2.038616	-2.618999	-2.016435	0.000000	-10.000000	0.500000	-23.083334	279.333344	1023.000000	1023.000000	2046.000000
23.879999	-0.018249	-10.785307	-3.616924	-2.011171	-2.525363	-2.631849	0.000000	-10.000000	0.483333	-23.216667	271.666656	1023.000000	1023.000000	2046.000000
23.900000	-0.018396	-10.871834	-2.882859	-2.463923	-3.158917	-2.366135	0.000000	-10.000000	0.483333	-23.283333	264.000000	1023.000000	1023.000000	2046.000000
23.920000	-0.019708	-11.647501	-3.261360	-2.901050	-3.019222	-2.465869	0.000000	-10.000000	0.466667	-23.400000	256.000000	1023.000000	1023.000000	2046.000000
23.940001	-0.021388	-12.640503	-3.673977	-3.027879	-2.915579	-3.023067	0.000000	-10.000000	0.466667	-23.216667	248.166672	1023.000000	1023.000000	2046.000000
23.959999	-0.021183	-12.518949	-2.939721	-3.546644	-3.466331	-2.566251	0.000000	-10.000000	0.466667	-22.883333	240.500000	1023.000000	1023.000000	2046.000000
23.980000	-0.022146	-13.088465	-3.270375	-3.825033	-3.294270	-2.698788	0.000000	-10.000000	0.450000	-22.716667	232.833328	1023.000000	1023.000000	2046.000000
24.000000	-0.023250	-13.740834	-3.670486	-3.786257	-3.164464	-3.119627	0.000000	-10.000000	0.450000	-22.716667	225.333328	1023.000000	1023.000000	2046.000000
24.020000	-0.022945	-13.560614	-3.075926	-4.221998	-3.593699	-2.668990	0.000000	-10.000000	0.450000	-22.766666	217.666672	1023.000000	1023.000000	2046.000000
24.040001	-0.023921	-14.137267	-3.503227	-4.403701	-3.384742	-2.845597	0.000000	-10.000000	0.450000	-22.800001	210.166672	1023.000000	1023.000000	2046.000000
24.059999	-0.024854	-14.688596	-3.932769	-4.362588	-3.177594	-3.215645	0.000000	-10.000000	0.450000	-22.733334	202.500000	1023.000000	1023.000000	2046.000000
24.080000	-0.024189	-14.295854	-3.297225	-4.720270	-3.538219	-2.740140	0.000000	-10.000000	0.450000	-22.816668	194.833328	1023.000000	1023.000000	2046.000000
24.100000	-0.024446	-14.447814	-3.375864	-4.865355	-3.481520	-2.725076	0.000000	-10.000000	0.450000	-22.750000	187.333328	1023.000000	1023.000000	2046.000000
24.120001	-0.025453	-15.042539	-3.989524	-4.804467	-3.123281	-3.125266	0.000000	-10.000000	0.450000	-22.683334	179.666672	1023.000000	1023.000000	2046.000000
24.139999	-0.024955	-14.748120	-3.744594	-4.940301	-3.206788	-2.856437	0.000000	-10.000000	0.450000	-22.549999	172.166672	1023.000000	1023.000000	2046.000000
24.160000	-0.024398	-14.419099	-3.199880	-5.188824	-3.529615	-2.500780	0.000000	-10.000000	0.450000	-22.333334	164.500000	1023.000000	1023.000000	2046.000000
24.180000	-0.025087	-14.826320	-3.655617	-5.211938	-3.210808	-2.747956	0.000000	-10.000000	0.450000	-22.150000	157.166672	1023.000000	1023.000000	2046.000000
24.200001	-0.025815	-15.256672	-4.000689	-5.113959	-3.065176	-3.076849	0.000000	-10.000000	0.450000	-22.083334	149.666672	1023.000000	1023.000000	2046.000000
24.219999	-0.025264	-14.931122	-3.405521	-5.381268	-3.466827	-2.677506	0.000000	-10.000000	0.433333	-21.933334	142.333328	1023.000000	1023.000000	2046.000000
24.240000	-0.025317	-14.962402	-3.407107	-5.558586	-3.395251	-2.601459	0.000000	-10.000000	0.425000	-21.816668	135.000000	1023.000000	1023.000000	2046.000000
24.260000	-0.026670	-15.762253	-4.046065	-5.496612	-3.110599	-3.108977	0.000000	-10.000000	0.408333	-21.500000	127.833336	1023.000000	1023.000000	2046.000000
24.280001	-0.026313	-15.550889	-3.680129	-5.658081	-3.369870	-2.842809	0.000000	-10.000000	0.416667	-21.400000	120.666664	1023.000000	1023.000000	2046.000000
24.299999	-0.025915	-15.315674	-3.357375	-5.895169	-3.499534	-2.563595	0.000000	-10.000000	0.416667	-21.116667	113.500000	1023.000000	1023.000000	2046.000000
24.320000	-0.026514	-15.669945	-3.654962	-6.002771	-3.307876	-2.704336	0.000000	-10.000000	0.425000	-20.966667	106.500000	1023.000000	1023.000000	2046.000000
24.340000	-0.027725	-16.385498	-4.125783	-5.882257	-3.170752	-3.206706	0.000000	-10.000000	0.416667	-20.716667	99.500000	1023.000000	1023.000000	2046.000000
24.360001	-0.027521	-16.264971	-3.950808	-6.067014	-3.260409	-2.986740	0.000000	-10.000000	0.400000	-20.400002	92.500000	1023.000000	1023.000000	2046.000000
24.379999	-0.026665	-15.758848	-3.431076	-6.276918	-3.393982	-2.656872	0.000000	-10.000000	0.391667	-20.083334	85.666664	1023.000000	1023.000000	2046.000000
24.400000	-0.026594	-15.717336	-3.530603	-6.380189	-3.183918	-2.622625	0.000000	-10.000000	0.383333	-19.483334	79.000000	1023.000000	1023.000000	2046.000000
24.420000	-0.027213	-16.082859	-3.836693	-6.225651	-3.028220	-2.992296	0.000000	-10.000000	0.375000	-19.083334	72.500000	1023.000000	1023.000000	2046.000000
24.440001	-0.026810	-15.844836	-3.596650	-6.305006	-3.101509	-2.841672	0.000000	-10.000000	0.341667	-18.450001	66.000000	1023.000000	1023.000000	2046.000000
24.459999	-0.026181	-15.472996	-3.048716	-6.438111	-3.343785	-2.642384	0.000000	-10.000000	0.316667	-18.000000	59.666668	1023.000000	1023.000000	2046.000000
24.480000	-0.027367	-16.173828	-3.412901	-6.489175	-3.199708	-3.072043	0.000000	-10.000000	0.291667	-17.450001	53.666668	1023.000000	1023.000000	2046.000000
24.500000	-0.028127	-16.623240	-3.728805	-6.566270	-3.142498	-3.185667	0.000000	-10.000000	0.283333	-17.116667	49.833332	1023.000000	1023.000000	2046.000000
24.520000	-0.027254	-16.107063	-3.237305	-6.788312	-3.428775	-2.652671	0.000000	-10.000000	0.275000	-16.650002	44.166668	1023.000000	1023.000000	2046.000000
24.540001	-0.028085	-16.598270	-3.453714	-6.889892	-3.445951	-2.808714	0.000000	-10.000000	0.266667	-16.350000	38.666668	1023.000000	1023.000000	2046.000000
24.559999	-0.030670	-18.125679	-4.380552	-6.918104	-3.321967	-3.505057	0.000000	-10.000000	0.258333	-15.883334	31.333334	1023.000000	1023.000000	2046.000000
24.580000	-0.032231	-19.048567	-4.396806	-7.343134	-3.855557	-3.453070	0.000000	-10.000000	0.250000	-15.450001	26.166666	1023.000000	1023.000000	2046.000000
24.600000	-0.034511	-20.395962	-4.533236	-7.698434	-4.408185	-3.756108	0.000000	-10.000000	0.241667	-14.716667	21.000000	1023.000000	1023.000000	2046.000000
24.620001	-0.038552	-22.784317	-5.326916	-7.999200	-4.777646	-4.680554	0.000000	-10.000000	0.225000	-13.866667	16.000000	1023.000000	1023.000000	2046.000000
24.639999	-0.042112	-24.888359	-6.183018	-8.294959	-5.172437	-5.237945	0.000000	-10.000000	0.200000	-13.116667	11.333333	1023.000000	1023.000000	2046.000000
24.660000	-0.044223	-26.136057	-6.423219	-8.838153	-5.787545	-5.087141	0.000000	-10.000000	0.175000	-12.616667	7.000000	1023.000000	1023.000000	2046.000000
24.680000	-0.045430	-26.848949	-6.704862	-9.119738	-6.005977	-5.018373	0.000000	-10.000000	0.175000	-12.400001	3.166667	1023.000000	1023.000000	2046.000000
24.700001	-0.047757	-28.224461	-7.489969	-9.228069	-6.042222	-5.464200	0.000000	-10.000000	0.183333	-12.433333	-0.666667	1023.000000	1023.000000	2046.000000
24.719999	-0.049279	-29.123838	-8.184062	-9.222530	-5.980966	-5.736281	0.000000	-10.000000	0.183333	-12.400001	-4.666667	1023.000000	1023.000000	2046.000000
24.740000	-0.049611	-29.320322	-8.137945	-9.490899	-6.264550	-5.426928	0.000000	-10.000000	0.158333	-12.233334	-8.833333	1023.000000	1023.000000	2046.000000
24.760000	-0.049523	-29.268126	-8.180655	-9.638023	-6.274982	-5.174464	0.000000	-10.000000	0.141667	-11.833334	-13.000000	1023.000000	1023.000000	2046.000000
24.780001	-0.051155	-30.232681	-8.858182	-9.601258	-6.163387	-5.609854	0.000000	-10.000000	0.141667	-11.350000	-17.000000	1023.000000	1023.000000	2046.000000
24.799999	-0.051911	-30.679317	-9.207466	-9.626740	-6.170616	-5.674496	0.000000	-10.000000	0.141667	-10.683333	-20.666666	1023.000000	1023.000000	2046.000000
24.820000	-0.051366	-30.357533	-8.988296	-9.913650	-6.276894	-5.178694	0.000000	-10.000000	0.141667	-9.933333	-24.166666	1023.000000	1023.000000	2046.000000
24.840000	-0.051001	-30.141811	-8.872006	-10.008235	-6.228029	-5.033541	0.000000	-10.000000	0.125000	-9.150001	-27.333334	1023.000000	1023.000000	2046.000000
24.860001	-0.051577	-30.481787	-9.327106	-9.906260	-5.925895	-5.322526	0.000000	-10.000000	0.133333	-8.500000	-30.500000	1023.000000	1023.000000	2046.000000
24.879999	-0.051281	-30.307245	-9.493746	-9.970186	-5.780324	-5.062988	0.000000	-10.000000	0.116667	-8.200000	-33.333332	1023.000000	1023.000000	2046.000000
24.900000	-0.049488	-29.247648	-8.864809	-9.989863	-5.838852	-4.554123	0.000000	-10.000000	0.116667	-8.066667	-36.000000	1023.000000	1023.000000	2046.000000
24.920000	-0.048624	-28.736853	-8.663306	-9.842658	-5.658596	-4.572291	0.000000	-10.000000	0.100000	-8.133333	-38.666668	1023.000000	1023.000000	2046.000000
24.940001	-0.048670	-28.763754	-8.888367	-9.555501	-5.408448	-4.911438	0.000000	-10.000000	0.100000	-8.083334	-41.500000	1023.000000	1023.000000	2046.000000
24.959999	-0.048501	-28.664101	-8.859609	-9.574071	-5.381689	-4.848732	0.000000	-10.000000	0.100000	-8.183333	-44.333332	1023.000000	1023.000000	2046.000000
24.980000	-0.047969	-28.349836	-8.344326	-9.878996	-5.590930	-4.535583	0.000000	-10.000000	0.108333	-8.400001	-47.000000	1023.000000	1023.000000	2046.000000
25.000000	-0.048433	-28.623755	-8.319403	-9.981716	-5.531332	-4.791305	0.000000	-10.000000	0.116667	-8.633333	-49.666668	1023.000000	1023.000000	2046.000000
25.020000	-0.050074	-29.593456	-8.788652	-10.148152	-5.440593	-5.216058	0.000000	-10.000000	0.108333	-8.650001	-52.500000	1023.000000	1023.000000	2046.000000
25.040001	-0.050680	-29.952148	-8.773971	-10.424946	-5.576613	-5.176619	0.000000	-10.000000	0.100000	-8.250000	-55.500000	1023.000000	1023.000000	2046.000000
25.059999	-0.050251	-29.698059	-8.257463	-10.700603	-5.789134	-4.950860	0.000000	-10.000000	0.091667	-7.583333	-58.333332	1023.000000	1023.000000	2046.000000
25.080000	-0.050285	-29.718445	-8.057119	-10.847566	-5.792735	-5.021025	0.000000	-10.000000	0.100000	-6.866667	-61.000000	1023.000000	1023.000000	2046.000000
25.100000	-0.051631	-30.513805	-8.474305	-10.813049	-5.733768	-5.492684	0.000000	-10.000000	0.100000	-6.300000	-63.333332	1023.000000	1023.000000	2046.000000
25.120001	-0.051598	-30.494461	-8.366187	-11.066624	-5.867599	-5.194051	0.000000	-10.000000	0.091667	-5.183333	-66.000000	1023.000000	1023.000000	2046.000000
25.139999	-0.050514	-29.853527	-8.028374	-11.163654	-5.754925	-4.906573	0.000000	-10.000000	0.058333	-1.816667	-68.166664	1023.000000	1023.000000	2046.000000
25.160000	-0.050363	-29.764627	-8.057935	-11.152442	-5.575984	-4.978267	0.000000	-10.000000	0.025000	1.416667	-69.666664	1023.000000	1023.000000	2046.000000
25.180000	-0.050597	-29.902840	-8.244987	-10.934248	-5.497500	-5.226105	0.000000	-10.000000	0.000000	3.850000	-70.000000	1023.000000	1023.000000	2046.000000
25.200001	-0.049217	-29.086975	-7.889686	-11.019062	-5.397190	-4.781037	0.000000	-10.000000	0.000000	5.066667	-70.000000	1023.000000	1023.000000	2046.000000
25.219999	-0.047324	-27.968208	-7.463986	-10.925650	-5.157758	-4.420815	0.000000	-10.000000	-0.008333	7.433333	-70.000000	1023.000000	1023.000000	2046.000000
25.240000	-0.046758	-27.634090	-7.479144	-10.669732	-4.897306	-4.587909	0.000000	-10.000000	-0.033333	10.533334	-70.000000	1023.000000	1023.000000	2046.000000
25.260000	-0.046012	-27.192907	-7.452954	-10.439069	-4.772726	-4.528159	0.000000	-10.000000	-0.083333	13.316667	-70.000000	1023.000000	1023.000000	2046.000000
25.280001	-0.044396	-26.237946	-7.130924	-10.411362	-4.637820	-4.057840	0.000000	-10.000000	-0.133333	15.283334	-70.000000	1023.000000	1023.000000	2046.000000
25.299999	-0.042007	-24.826347	-6.544979	-10.241922	-4.416586	-3.622859	0.000000	-10.000000	-0.175000	17.033333	-54.333332	1023.000000	1023.000000	2046.000000
25.320000	-0.040896	-24.169395	-6.316432	-9.939461	-4.207098	-3.706404	0.000000	-10.000000	-0.200000	18.633333	-22.500000	1023.000000	1023.000000	2046.000000
25.340000	-0.039938	-23.603403	-6.397271	-9.601954	-3.902306	-3.701873	0.000000	-10.000000	-0.225000	20.166666	11.500000	1023.000000	1023.000000	2046.000000
25.360001	-0.037926	-22.414089	-5.946835	-9.542330	-3.777701	-3.147223	0.000000	-10.000000	-0.241667	21.183334	29.833334	1023.000000	1023.000000	2046.000000
25.379999	-0.035692	-21.093872	-5.404012	-9.273587	-3.512062	-2.904212	0.000000	-10.000000	-0.283333	22.466667	36.833332	1023.000000	1023.000000	2046.000000
25.400000	-0.035047	-20.712862	-5.539647	-8.873525	-3.205717	-3.093974	0.000000	-10.000000	-0.316667	23.666668	44.166668	1023.000000	1023.000000	2046.000000
25.420000	-0.033641	-19.882034	-5.258955	-8.782094	-3.175719	-2.665267	0.000000	-10.000000	-0.350000	24.866667	51.500000	1023.000000	1023.000000	2046.000000
25.440001	-0.031145	-18.406538	-4.691408	-8.537740	-2.946231	-2.231160	0.000000	-10.000000	-0.375000	25.850000	59.666668	1023.000000	1023.000000	2046.000000
25.459999	-0.029779	-17.599108	-4.493076	-8.225224	-2.645893	-2.234915	0.000000	-10.000000	-0.408333	26.766668	68.333336	1023.000000	1023.000000	2046.000000
25.480000	-0.029197	-17.255346	-4.583565	-7.822042	-2.509873	-2.339867	0.000000	-10.000000	-0.441667	27.683334	77.000000	1023.000000	1023.000000	2046.000000
25.500000	-0.027508	-16.256948	-4.259364	-7.704030	-2.420807	-1.872747	0.000000	-10.000000	-0.458333	27.816668	83.166664	1023.000000	1023.000000	2046.000000
25.520000	-0.025704	-15.190803	-3.792205	-7.491365	-2.289837	-1.617396	0.000000	-10.000000	-0.475000	28.266666	92.666664	1023.000000	1023.000000	2046.000000
25.540001	-0.025803	-15.249599	-3.887573	-7.110476	-2.233814	-2.017735	0.000000	-10.000000	-0.516667	28.933334	105.166664	1023.000000	1023.000000	2046.000000
25.559999	-0.025107	-14.838290	-3.727977	-7.048278	-2.275641	-1.786394	0.000000	-10.000000	-0.533333	29.733334	117.833336	1023.000000	1023.000000	2046.000000
25.580000	-0.023157	-13.685953	-3.114994	-6.936517	-2.169254	-1.465188	0.000000	-10.000000	-0.566667	30.333334	127.500000	1023.000000	1023.000000	2046.000000
25.600000	-0.022630	-13.374534	-3.054291	-6.455466	-1.969178	-1.895599	0.000000	-10.000000	-0.575000	30.716667	134.166672	1023.000000	1023.000000	2046.000000
25.620001	-0.021753	-12.856045	-2.920009	-6.328120	-1.975774	-1.632143	0.000000	-10.000000	-0.591667	31.100000	140.833328	1023.000000	1023.000000	2046.000000
25.639999	-0.019478	-11.511613	-2.391195	-6.118240	-1.803155	-1.199022	0.000000	-10.000000	-0.583333	31.216667	151.166672	1023.000000	1023.000000	2046.000000
25.660000	-0.017725	-10.475473	-2.034264	-5.569712	-1.647525	-1.223973	0.000000	-10.000000	-0.575000	31.333334	161.500000	1023.000000	1023.000000	2046.000000
25.680000	-0.017223	-10.179082	-2.286676	-4.975130	-1.482111	-1.435165	0.000000	-10.000000	-0.583333	31.466667	172.166672	1023.000000	1023.000000	2046.000000
25.700001	-0.016229	-9.591114	-2.043537	-4.845758	-1.506970	-1.194849	0.000000	-10.000000	-0.583333	31.716667	179.166672	1023.000000	1023.000000	2046.000000
25.719999	-0.016122	-9.528028	-1.762127	-4.676993	-1.635338	-1.453569	0.000000	-10.000000	-0.591667	31.850000	189.833328	1023.000000	1023.000000	2046.000000
25.740000	-0.018988	-11.221817	-2.430691	-4.499031	-1.941460	-2.350636	0.000000	-10.000000	-0.583333	31.850000	200.333328	1023.000000	1023.000000	2046.000000
25.760000	-0.021679	-12.812181	-2.980548	-4.716199	-2.613163	-2.502271	0.000000	-10.000000	-0.575000	31.633333	214.666672	1023.000000	1023.000000	2046.000000
25.780001	-0.022684	-13.406057	-3.149565	-4.883570	-2.895801	-2.477122	0.000000	-10.000000	-0.558333	31.316668	228.666672	1023.000000	1023.000000	2046.000000
25.799999	-0.024387	-14.412963	-3.669178	-4.881016	-3.011383	-2.851386	0.000000	-10.000000	-0.550000	30.966667	239.166672	1023.000000	1023.000000	2046.000000
25.820000	-0.025490	-15.064664	-4.200567	-4.886534	-3.199077	-2.778486	0.000000	-10.000000	-0.550000	30.783333	246.166672	1023.000000	1023.000000	2046.000000
25.840000	-0.024961	-14.751849	-4.325603	-4.886134	-3.137948	-2.402164	0.000000	-10.000000	-0.541667	30.600000	256.500000	1023.000000	1023.000000	2046.000000
25.860001	-0.024234	-14.322368	-4.317742	-4.576013	-2.951709	-2.476904	0.000000	-10.000000	-0.541667	30.450001	270.166656	1023.000000	1023.000000	2046.000000
25.879999	-0.024167	-14.282735	-4.661507	-4.237276	-2.805989	-2.577963	0.000000	-10.000000	-0.541667	30.316668	283.500000	1023.000000	1023.000000	2046.000000
25.900000	-0.023711	-14.013056	-4.774039	-4.131896	-2.897258	-2.209863	0.000000	-10.000000	-0.550000	30.400002	290.166656	1023.000000	1023.000000	2046.000000
25.920000	-0.021869	-12.924673	-4.594722	-3.949668	-2.566378	-1.813905	0.000000	-10.000000	-0.550000	30.433334	297.000000	1023.000000	1023.000000	2046.000000
25.940001	-0.021538	-12.728861	-4.672069	-3.590446	-2.437516	-2.028831	0.000000	-10.000000	-0.550000	30.483334	307.333344	1023.000000	1023.000000	2046.000000
25.959999	-0.020725	-12.248202	-4.637746	-3.460095	-2.507249	-1.643112	0.000000	-10.000000	-0.550000	30.533333	317.666656	1023.000000	1023.000000	2046.000000
25.980000	-0.018232	-10.775343	-4.269578	-3.226701	-2.133966	-1.145098	0.000000	-10.000000	-0.566667	30.866667	327.833344	1023.000000	1023.000000	2046.000000
26.000000	-0.016916	-9.997112	-4.079515	-2.910394	-1.815888	-1.191316	0.000000	-10.000000	-0.566667	30.950001	338.166656	1023.000000	1023.000000	2046.000000
26.020000	-0.015730	-9.296660	-4.003816	-2.603169	-1.754410	-0.935265	0.000000	-10.000000	-0.558333	30.783333	351.833344	1023.000000	1023.000000	2046.000000
26.040001	-0.013115	-7.750934	-3.561089	-2.351316	-1.427305	-0.411224	0.000000	-10.000000	-0.525000	30.500000	365.500000	1023.000000	1023.000000	2046.000000
26.059999	-0.010843	-6.408066	-3.018681	-1.967503	-1.073449	-0.348434	0.000000	-10.000000	-0.508333	30.400002	372.166656	1023.000000	1023.000000	2046.000000
26.080000	-0.009595	-5.670738	-2.827695	-1.494570	-0.958767	-0.389706	0.000000	-10.000000	-0.500000	30.366667	379.000000	1023.000000	1023.000000	2046.000000
26.100000	-0.007971	-4.710976	-2.427747	-1.439093	-0.833149	-0.010986	0.000000	-10.000000	-0.483333	29.666668	389.166656	1023.000000	1023.000000	2046.000000
26.120001	-0.006385	-3.773448	-1.877979	-1.283752	-0.581145	-0.030572	0.000000	-10.000000	-0.466667	28.966667	399.333344	1023.000000	1023.000000	2046.000000
26.139999	-0.006554	-3.873517	-1.843385	-1.047731	-0.670733	-0.311668	0.000000	-10.000000	-0.450000	28.316668	409.166656	1023.000000	1023.000000	2046.000000
26.160000	-0.005251	-3.103053	-1.546368	-1.088872	-0.578020	0.110206	0.000000	-10.000000	-0.450000	28.183334	415.500000	1023.000000	1023.000000	2046.000000
26.180000	-0.003958	-2.339062	-1.013956	-0.850121	-0.427992	-0.046993	0.000000	-10.000000	-0.450000	28.116667	428.000000	1023.000000	1023.000000	2046.000000
26.200001	-0.003490	-2.062694	-0.852455	-0.538744	-0.527732	-0.143762	0.000000	-10.000000	-0.450000	28.016666	440.666656	1023.000000	1023.000000	2046.000000
26.219999	-0.001698	-1.003571	-0.408808	-0.494952	-0.406332	0.306521	0.000000	-10.000000	-0.450000	27.916666	450.166656	1023.000000	1023.000000	2046.000000
26.240000	-0.000365	-0.215733	0.002619	-0.214527	-0.159947	0.156121	0.000000	-10.000000	-0.450000	27.433334	459.500000	1023.000000	1023.000000	2046.000000
26.260000	0.000267	0.158057	0.029448	0.075701	-0.156632	0.209540	0.000000	-10.000000	-0.450000	27.116667	465.500000	1023.000000	1023.000000	2046.000000
26.280001	0.002698	1.594568	0.457674	0.225466	0.188572	0.722857	0.000000	-10.000000	-0.450000	26.933334	477.666656	1023.000000	1023.000000	2046.000000
26.299999	0.003949	2.333822	0.705843	0.635342	0.437541	0.555096	0.000000	-10.000000	-0.450000	27.066668	483.833344	1023.000000	1023.000000	2046.000000
26.320000	0.005332	3.151307	0.930139	0.884126	0.431740	0.905300	0.000000	-10.000000	-0.433333	26.833334	493.000000	1023.000000	1023.000000	2046.000000
26.340000	0.007931	4.687140	1.397917	1.147605	0.874229	1.267388	0.000000	-10.000000	-0.391667	26.050001	499.000000	1023.000000	1023.000000	2046.000000
26.360001	0.009195	5.434107	1.661189	1.578665	1.096826	1.097427	0.000000	-10.000000	-0.350000	25.016666	507.666656	1023.000000	1023.000000	2046.000000
26.379999	0.010269	6.068689	1.802520	1.798459	1.083400	1.384310	0.000000	-10.000000	-0.316667	23.950001	516.000000	1023.000000	1023.000000	2046.000000
26.400000	0.012363	7.306596	2.206002	1.964973	1.335511	1.800109	0.000000	-10.000000	-0.266667	22.683334	526.666687	1023.000000	1023.000000	2046.000000
26.420000	0.013758	8.130708	2.538499	2.245089	1.614364	1.732756	0.000000	-10.000000	-0.208333	20.866667	537.000000	1023.000000	1023.000000	2046.000000
26.440001	0.014434	8.530759	2.662402	2.584957	1.681900	1.601498	0.000000	-10.000000	-0.158333	19.450001	544.666687	1023.000000	1023.000000	2046.000000
26.459999	0.015659	9.254270	2.844868	2.641800	1.738639	2.028962	0.000000	-10.000000	-0.141667	18.200001	549.166687	1023.000000	1023.000000	2046.000000
26.480000	0.017454	10.315194	3.302359	2.767080	2.067063	2.178691	0.000000	-10.000000	-0.125000	17.433334	553.333313	1023.000000	1023.000000	2046.000000
26.500000	0.018420	10.886097	3.575034	3.206521	2.223075	1.881467	0.000000	-10.000000	-0.083333	16.200001	559.500000	1023.000000	1023.000000	2046.000000
26.520000	0.019803	11.703573	3.916766	3.317041	2.155985	2.313781	0.000000	-10.000000	-0.050000	14.566667	565.166687	1023.000000	1023.000000	2046.000000
26.540001	0.021883	12.932754	4.394099	3.538279	2.386780	2.613597	0.000000	-10.000000	-0.016667	12.866667	570.333313	1023.000000	1023.000000	2046.000000
26.559999	0.023100	13.651875	4.705299	3.944722	2.657525	2.344329	0.000000	-10.000000	-0.008333	10.866667	574.833313	1023.000000	1023.000000	2046.000000
26.580000	0.023913	14.132820	4.882476	4.163789	2.596939	2.489616	0.000000	-10.000000	0.016667	8.800000	578.833313	1023.000000	1023.000000	2046.000000
26.600000	0.024047	14.211783	4.828751	4.208107	2.459572	2.715354	0.000000	-10.000000	0.033333	6.333333	582.333313	1023.000000	1023.000000	2046.000000
26.620001	0.023797	14.063760	4.827927	4.289787	2.505122	2.440923	0.000000	-10.000000	0.058333	3.300000	584.833313	1023.000000	1023.000000	2046.000000
26.639999	0.022244	13.146033	4.604670	4.404765	2.236347	1.900251	0.000000	-10.000000	0.075000	0.483333	586.333313	1023.000000	1023.000000	2046.000000
26.660000	0.020619	12.185554	4.444629	4.262176	1.733793	1.744956	0.000000	-10.000000	0.091667	-2.033333	586.833313	1023.000000	1023.000000	2046.000000
26.680000	0.019479	11.512105	4.236900	4.121012	1.653651	1.500542	0.000000	-10.000000	0.100000	-4.066667	587.000000	1023.000000	1023.000000	2046.000000
26.700001	0.016765	9.908398	3.824018	3.999648	1.390124	0.694608	0.000000	-10.000000	0.108333	-6.000000	587.000000	1023.000000	1023.000000	2046.000000
26.719999	0.013346	7.887783	3.384309	3.726487	0.502259	0.274728	0.000000	-10.000000	0.125000	-8.116667	587.000000	1023.000000	1023.000000	2046.000000
26.740000	0.010702	6.324949	2.756143	3.346408	0.111122	0.111276	0.000000	-10.000000	0.150000	-9.883333	587.000000	1023.000000	1023.000000	2046.000000
26.760000	0.008045	4.754801	2.237405	3.100636	-0.170359	-0.412880	0.000000	-10.000000	0.175000	-11.500000	587.000000	1023.000000	1023.000000	2046.000000
26.780001	0.005765	3.407291	1.706076	2.962370	-0.564886	-0.696269	0.000000	-10.000000	0.208333	-13.033334	587.000000	1023.000000	1023.000000	2046.000000
26.799999	0.003907	2.309108	1.140295	2.623561	-0.861587	-0.593161	0.000000	-10.000000	0.241667	-14.533334	577.500000	1023.000000	1023.000000	2046.000000
26.820000	0.002941	1.738175	0.768144	2.425162	-0.845734	-0.609397	0.000000	-10.000000	0.266667	-15.583334	568.000000	1023.000000	1023.000000	2046.000000
26.840000	0.001629	0.962479	0.453644	2.428931	-0.881607	-1.038489	0.000000	-10.000000	0.283333	-16.333334	556.833313	1023.000000	1023.000000	2046.000000
26.860001	0.000451	0.266540	0.085845	2.245595	-1.142279	-0.922622	0.000000	-10.000000	0.291667	-16.833334	553.166687	1023.000000	1023.000000	2046.000000
26.879999	-0.000058	-0.034283	-0.234248	2.027132	-1.157565	-0.669602	0.000000	-10.000000	0.300000	-17.616667	547.500000	1023.000000	1023.000000	2046.000000
26.900000	-0.000678	-0.400787	-0.401976	1.882799	-1.091526	-0.790083	0.000000	-10.000000	0.333333	-18.416668	541.500000	1023.000000	1023.000000	2046.000000
26.920000	-0.001560	-0.921809	-0.644790	1.878955	-1.176447	-0.979527	0.000000	-10.000000	0.366667	-19.166668	535.333313	1023.000000	1023.000000	2046.000000
26.940001	-0.001878	-1.109905	-0.844824	1.607744	-1.271003	-0.601823	0.000000	-10.000000	0.400000	-19.816668	529.000000	1023.000000	1023.000000	2046.000000
26.959999	-0.002039	-1.205230	-0.885137	1.414268	-1.113032	-0.621329	0.000000	-10.000000	0.408333	-20.416668	522.333313	1023.000000	1023.000000	2046.000000
26.980000	-0.002425	-1.433433	-1.080763	1.348704	-0.944366	-0.757008	0.000000	-10.000000	0.425000	-21.000000	515.500000	1023.000000	1023.000000	2046.000000
27.000000	-0.002741	-1.620155	-1.153379	1.168887	-1.137265	-0.498399	0.000000	-10.000000	0.441667	-21.683334	508.500000	1023.000000	1023.000000	2046.000000
27.020000	-0.002101	-1.241945	-1.088367	1.184696	-0.945191	-0.393082	0.000000	-10.000000	0.450000	-22.216667	501.333344	1023.000000	1023.000000	2046.000000
27.040001	-0.001908	-1.127748	-0.946150	1.250943	-0.832662	-0.599878	0.000000	-10.000000	0.466667	-22.683334	493.833344	1023.000000	1023.000000	2046.000000
27.059999	-0.002428	-1.434862	-0.826308	1.159662	-1.204069	-0.564147	0.000000	-10.000000	0.483333	-23.133333	486.333344	1023.000000	1023.000000	2046.000000
27.080000	-0.002653	-1.568017	-0.897991	1.017310	-1.073674	-0.613661	0.000000	-10.000000	0.516667	-23.550001	478.666656	1023.000000	1023.000000	2046.000000
27.100000	-0.003816	-2.255519	-0.869289	0.827830	-1.097393	-1.116668	0.000000	-10.000000	0.533333	-23.916668	471.000000	1023.000000	1023.000000	2046.000000
27.120001	-0.005080	-3.002321	-0.905635	0.465849	-1.489820	-1.072715	0.000000	-10.000000	0.541667	-24.000000	463.000000	1023.000000	1023.000000	2046.000000
27.139999	-0.005641	-3.333784	-0.884125	0.123085	-1.494123	-1.078619	0.000000	-10.000000	0.541667	-24.016666	455.000000	1023.000000	1023.000000	2046.000000
27.160000	-0.006525	-3.856348	-0.906269	-0.061662	-1.447138	-1.441280	0.000000	-10.000000	0.533333	-24.066668	447.000000	1023.000000	1023.000000	2046.000000
27.180000	-0.007315	-4.323368	-0.844498	-0.347744	-1.802589	-1.328535	0.000000	-10.000000	0.541667	-24.100000	439.000000	1023.000000	1023.000000	2046.000000
27.200001	-0.007369	-4.355340	-0.866179	-0.605619	-1.730185	-1.153358	0.000000	-10.000000	0.541667	-24.116667	431.000000	1023.000000	1023.000000	2046.000000
27.219999	-0.008201	-4.846840	-0.902012	-0.608320	-1.699361	-1.637148	0.000000	-10.000000	0.550000	-24.350000	422.666656	1023.000000	1023.000000	2046.000000
27.240000	-0.008787	-5.193142	-0.980154	-0.798557	-1.902376	-1.512056	0.000000	-10.000000	0.550000	-24.533333	414.333344	1023.000000	1023.000000	2046.000000
27.260000	-0.008798	-5.199364	-1.040013	-1.026430	-1.851995	-1.280925	0.000000	-10.000000	0.550000	-24.883333	406.000000	1023.000000	1023.000000	2046.000000
27.280001	-0.009270	-5.478394	-1.110244	-1.137661	-1.676900	-1.553589	0.000000	-10.000000	0.550000	-24.950001	397.833344	1023.000000	1023.000000	2046.000000
27.299999	-0.009564	-5.652223	-1.080068	-1.250314	-1.849671	-1.472170	0.000000	-10.000000	0.550000	-24.983334	389.500000	1023.000000	1023.000000	2046.000000
27.320000	-0.009397	-5.553504	-1.156565	-1.359167	-1.819069	-1.218703	0.000000	-10.000000	0.541667	-24.900000	381.166656	1023.000000	1023.000000	2046.000000
27.340000	-0.009644	-5.699855	-1.188851	-1.353150	-1.663625	-1.494228	0.000000	-10.000000	0.541667	-24.733334	373.000000	1023.000000	1023.000000	2046.000000
27.360001	-0.009886	-5.842632	-1.169220	-1.414326	-1.719116	-1.539970	0.000000	-10.000000	0.541667	-24.783333	364.666656	1023.000000	1023.000000	2046.000000
27.379999	-0.010058	-5.944346	-1.180670	-1.569237	-1.897788	-1.296652	0.000000	-10.000000	0.541667	-24.650000	356.333344	1023.000000	1023.000000	2046.000000
27.400000	-0.010245	-6.054876	-1.249084	-1.683815	-1.798226	-1.323751	0.000000	-10.000000	0.533333	-24.683334	348.000000	1023.000000	1023.000000	2046.000000
27.420000	-0.010540	-6.228905	-1.261521	-1.705239	-1.648649	-1.613495	0.000000	-10.000000	0.525000	-24.383333	340.000000	1023.000000	1023.000000	2046.000000
27.440001	-0.010692	-6.318863	-1.078167	-1.945555	-1.877744	-1.417397	0.000000	-10.000000	0.516667	-24.083334	332.000000	1023.000000	1023.000000	2046.000000
27.459999	-0.009893	-5.846642	-0.987381	-2.043996	-1.682787	-1.132478	0.000000	-10.000000	0.516667	-23.800001	324.000000	1023.000000	1023.000000	2046.000000
27.480000	-0.009359	-5.531389	-0.850301	-2.000453	-1.431621	-1.249014	0.000000	-10.000000	0.516667	-23.666668	316.000000	1023.000000	1023.000000	2046.000000
27.500000	-0.008949	-5.288639	-0.537236	-1.893255	-1.466973	-1.391174	0.000000	-10.000000	0.516667	-23.550001	308.000000	1023.000000	1023.000000	2046.000000
27.520000	-0.008524	-5.037710	-0.394330	-1.914116	-1.563771	-1.165493	0.000000	-10.000000	0.508333	-23.316668	300.000000	1023.000000	1023.000000	2046.000000
27.540001	-0.008813	-5.208699	-0.469729	-2.193044	-1.427664	-1.118262	0.000000	-10.000000	0.491667	-23.083334	292.166656	1023.000000	1023.000000	2046.000000
27.559999	-0.009469	-5.596156	-0.583334	-2.096082	-1.452380	-1.464360	0.000000	-10.000000	0.475000	-22.933332	284.500000	1023.000000	1023.000000	2046.000000
27.580000	-0.010504	-6.207789	-0.676165	-2.328540	-1.904265	-1.298819	0.000000	-10.000000	0.458333	-22.783333	276.833344	1023.000000	1023.000000	2046.000000
27.600000	-0.012221	-7.222359	-1.155890	-2.605072	-1.936005	-1.525393	0.000000	-10.000000	0.450000	-22.533333	269.333344	1023.000000	1023.000000	2046.000000
27.620001	-0.014403	-8.512304	-1.542199	-2.757448	-1.998834	-2.213824	0.000000	-10.000000	0.450000	-22.416666	261.666656	1023.000000	1023.000000	2046.000000
27.639999	-0.016687	-9.862202	-1.725645	-3.223441	-2.665962	-2.247154	0.000000	-10.000000	0.450000	-22.250000	254.333328	1023.000000	1023.000000	2046.000000
27.660000	-0.019287	-11.398765	-2.178968	-3.480623	-2.987619	-2.751556	0.000000	-10.000000	0.433333	-22.083334	246.833328	1023.000000	1023.000000	2046.000000
27.680000	-0.022160	-13.096797	-2.548734	-3.683609	-3.285646	-3.578807	0.000000	-10.000000	0.425000	-21.716667	239.500000	1023.000000	1023.000000	2046.000000
27.700001	-0.025353	-14.983419	-2.923183	-4.205360	-4.074269	-3.780607	0.000000	-10.000000	0.408333	-21.333334	232.166672	1023.000000	1023.000000	2046.000000
27.719999	-0.028023	-16.561855	-3.622955	-4.627142	-4.441361	-3.870397	0.000000	-10.000000	0.408333	-21.050001	225.000000	1023.000000	1023.000000	2046.000000
27.740000	-0.030349	-17.936340	-4.282610	-4.854374	-4.476658	-4.322699	0.000000	-10.000000	0.400000	-20.866667	218.000000	1023.000000	1023.000000	2046.000000
27.760000	-0.032254	-19.061953	-4.631417	-5.220618	-4.802421	-4.407498	0.000000	-10.000000	0.400000	-20.900000	211.000000	1023.000000	1023.000000	2046.000000
27.780001	-0.033742	-19.941429	-5.026911	-5.512194	-5.073151	-4.329172	0.000000	-10.000000	0.400000	-21.049999	204.000000	1023.000000	1023.000000	2046.000000
27.799999	-0.034997	-20.683456	-5.530367	-5.662700	-5.079599	-4.410790	0.000000	-10.000000	0.408333	-21.266666	197.000000	1023.000000	1023.000000	2046.000000
27.820000	-0.036056	-21.309021	-5.878471	-5.852573	-5.018977	-4.558999	0.000000	-10.000000	0.416667	-21.333334	190.000000	1023.000000	1023.000000	2046.000000
27.840000	-0.037067	-21.906425	-6.069446	-6.050501	-5.168238	-4.618240	0.000000	-10.000000	0.416667	-21.366667	182.833328	1023.000000	1023.000000	2046.000000
27.860001	-0.037915	-22.407730	-6.261040	-6.360530	-5.387733	-4.398427	0.000000	-10.000000	0.408333	-21.233334	175.666672	1023.000000	1023.000000	2046.000000
27.879999	-0.038415	-22.703148	-6.594514	-6.552318	-5.286630	-4.269685	0.000000	-10.000000	0.400000	-21.000000	168.500000	1023.000000	1023.000000	2046.000000
27.900000	-0.038766	-22.910784	-6.731517	-6.705245	-5.078843	-4.395180	0.000000	-10.000000	0.400000	-20.483334	161.500000	1023.000000	1023.000000	2046.000000
27.920000	-0.038937	-23.012016	-6.743901	-6.927677	-5.090591	-4.249848	0.000000	-10.000000	0.400000	-19.966667	154.666672	1023.000000	1023.000000	2046.000000
27.940001	-0.038821	-22.943502	-6.819840	-7.121207	-5.135433	-3.867023	0.000000	-10.000000	0.383333	-19.450001	148.000000	1023.000000	1023.000000	2046.000000
27.959999	-0.038588	-22.805544	-6.913861	-7.041833	-4.893180	-3.956671	0.000000	-10.000000	0.375000	-19.266666	141.666672	1023.000000	1023.000000	2046.000000
27.980000	-0.038083	-22.507088	-6.758978	-6.907276	-4.779027	-4.061807	0.000000	-10.000000	0.358333	-19.000000	135.166672	1023.000000	1023.000000	2046.000000
28.000000	-0.037476	-22.148428	-6.564529	-7.012703	-4.885530	-3.685667	0.000000	-10.000000	0.358333	-18.683332	128.833328	1023.000000	1023.000000	2046.000000
28.020000	-0.037736	-22.302099	-6.650565	-6.974984	-4.747983	-3.928567	0.000000	-10.000000	0.350000	-18.299999	122.500000	1023.000000	1023.000000	2046.000000
28.040001	-0.038316	-22.644781	-6.678893	-7.023301	-4.719422	-4.223165	0.000000	-10.000000	0.350000	-18.116667	116.500000	1023.000000	1023.000000	2046.000000
28.059999	-0.039041	-23.073105	-6.595722	-7.365699	-5.012432	-4.099251	0.000000	-10.000000	0.350000	-18.033333	110.500000	1023.000000	1023.000000	2046.000000
28.080000	-0.040102	-23.700518	-6.739839	-7.678341	-5.050139	-4.232198	0.000000	-10.000000	0.350000	-17.883333	104.500000	1023.000000	1023.000000	2046.000000
28.100000	-0.041019	-24.242001	-6.837938	-7.819108	-4.957344	-4.627612	0.000000	-10.000000	0.333333	-17.516666	98.500000	1023.000000	1023.000000	2046.000000
28.120001	-0.041656	-24.618679	-6.553938	-8.271357	-5.325616	-4.467768	0.000000	-10.000000	0.300000	-17.166666	92.500000	1023.000000	1023.000000	2046.000000
28.139999	-0.042042	-24.846678	-6.580065	-8.498033	-5.413468	-4.355113	0.000000	-10.000000	0.266667	-16.733334	86.833336	1023.000000	1023.000000	2046.000000
28.160000	-0.042706	-25.239027	-6.793624	-8.556372	-5.221436	-4.667596	0.000000	-10.000000	0.250000	-16.383333	81.166664	1023.000000	1023.000000	2046.000000
28.180000	-0.043048	-25.441586	-6.696031	-8.812211	-5.323597	-4.609747	0.000000	-10.000000	0.250000	-15.916667	75.833336	1023.000000	1023.000000	2046.000000
28.200001	-0.043142	-25.496702	-6.626295	-9.049520	-5.486398	-4.334490	0.000000	-10.000000	0.258333	-15.650000	70.333336	1023.000000	1023.000000	2046.000000
28.219999	-0.043272	-25.573654	-6.779476	-8.992856	-5.342657	-4.458666	0.000000	-10.000000	0.258333	-15.466667	65.166664	1023.000000	1023.000000	2046.000000
28.240000	-0.043322	-25.603439	-6.808787	-8.978569	-5.167233	-4.648850	0.000000	-10.000000	0.258333	-15.300000	60.000000	1023.000000	1023.000000	2046.000000
28.260000	-0.043142	-25.497116	-6.635461	-9.112251	-5.195316	-4.554088	0.000000	-10.000000	0.250000	-14.950000	55.000000	1023.000000	1023.000000	2046.000000
28.280001	-0.042834	-25.314930	-6.582244	-9.229689	-5.215454	-4.287543	0.000000	-10.000000	0.241667	-14.466666	50.000000	1023.000000	1023.000000	2046.000000
28.299999	-0.042618	-25.187401	-6.581172	-9.225735	-5.183515	-4.196980	0.000000	-10.000000	0.233333	-13.966666	45.000000	1023.000000	1023.000000	2046.000000
28.320000	-0.042385	-25.049580	-6.641272	-9.191719	-4.957319	-4.259270	0.000000	-10.000000	0.216667	-13.383333	40.333332	1023.000000	1023.000000	2046.000000
28.340000	-0.042149	-24.909878	-6.606647	-9.134286	-4.826774	-4.342171	0.000000	-10.000000	0.216667	-12.866667	36.000000	1023.000000	1023.000000	2046.000000
28.360001	-0.041720	-24.656801	-6.372756	-9.297329	-4.905584	-4.081132	0.000000	-10.000000	0.191667	-12.266667	31.666666	1023.000000	1023.000000	2046.000000
28.379999	-0.041405	-24.470434	-6.283009	-9.292207	-4.950577	-3.944641	0.000000	-10.000000	0.175000	-11.700001	27.500000	1023.000000	1023.000000	2046.000000
28.400000	-0.041362	-24.444736	-6.259491	-9.272951	-4.926539	-3.985755	0.000000	-10.000000	0.133333	-11.116667	23.500000	1023.000000	1023.000000	2046.000000
28.420000	-0.041173	-24.333408	-6.380044	-9.206619	-4.645783	-4.100961	0.000000	-10.000000	0.116667	-10.450001	19.833334	1023.000000	1023.000000	2046.000000
28.440001	-0.040959	-24.206974	-6.204961	-9.322613	-4.702588	-3.976812	0.000000	-10.000000	0.108333	-9.766667	16.333334	1023.000000	1023.000000	2046.000000
28.459999	-0.040528	-23.952211	-6.031596	-9.388105	-4.712970	-3.819540	0.000000	-10.000000	0.108333	-8.783334	13.000000	1023.000000	1023.000000	2046.000000
28.480000	-0.040003	-23.641653	-5.977566	-9.355168	-4.629196	-3.679723	0.000000	-10.000000	0.100000	-7.283333	10.166667	1023.000000	1023.000000	2046.000000
28.500000	-0.039549	-23.373644	-5.957886	-9.336031	-4.444824	-3.634904	0.000000	-10.000000	0.075000	-4.333333	7.666667	1023.000000	1023.000000	2046.000000
28.520000	-0.038638	-22.835100	-5.876145	-9.117383	-4.138061	-3.703511	0.000000	-10.000000	0.041667	-0.366667	6.000000	1023.000000	1023.000000	2046.000000
28.540001	-0.037356	-22.077599	-5.487800	-9.074699	-4.041475	-3.473623	0.000000	-10.000000	0.008333	4.016667	5.166667	1023.000000	1023.000000	2046.000000
28.559999	-0.036252	-21.424675	-5.079657	-9.119823	-4.057671	-3.167525	0.000000	-10.000000	-0.033333	8.183333	5.000000	1023.000000	1023.000000	2046.000000
28.580000	-0.035250	-20.832678	-4.909852	-8.865520	-3.897530	-3.159777	0.000000	-10.000000	-0.083333	11.883333	5.000000	1023.000000	1023.000000	2046.000000
28.600000	-0.034109	-20.158342	-4.806201	-8.589947	-3.568436	-3.193758	0.000000	-10.000000	-0.125000	15.033334	5.000000	1023.000000	1023.000000	2046.000000
28.620001	-0.033214	-19.629219	-4.647878	-8.631710	-3.327000	-3.022632	0.000000	-10.000000	-0.175000	17.200001	5.000000	1023.000000	1023.000000	2046.000000
28.639999	-0.031964	-18.890896	-4.234849	-8.476456	-3.330199	-2.849392	0.000000	-10.000000	-0.216667	19.666668	12.833333	1023.000000	1023.000000	2046.000000
28.660000	-0.030687	-18.136095	-4.068592	-8.159595	-3.280083	-2.627827	0.000000	-10.000000	-0.258333	21.416668	20.666666	1023.000000	1023.000000	2046.000000
28.680000	-0.030313	-17.915274	-4.165824	-8.005113	-3.158067	-2.586271	0.000000	-10.000000	-0.283333	23.000000	31.000000	1023.000000	1023.000000	2046.000000
28.700001	-0.030263	-17.885532	-4.303619	-7.714008	-2.948985	-2.918921	0.000000	-10.000000	-0.300000	23.500000	36.166668	1023.000000	1023.000000	2046.000000
28.719999	-0.030959	-18.296751	-4.344256	-7.733818	-3.121076	-3.097601	0.000000	-10.000000	-0.341667	24.266666	44.000000	1023.000000	1023.000000	2046.000000
28.740000	-0.032915	-19.452856	-4.535598	-7.872046	-3.670513	-3.374700	0.000000	-10.000000	-0.383333	25.050001	52.000000	1023.000000	1023.000000	2046.000000
28.760000	-0.035526	-20.996042	-5.041280	-8.003939	-4.144777	-3.806045	0.000000	-10.000000	-0.408333	25.966667	60.000000	1023.000000	1023.000000	2046.000000
28.780001	-0.037697	-22.279169	-5.679445	-8.040290	-4.322992	-4.236442	0.000000	-10.000000	-0.416667	26.600000	68.333336	1023.000000	1023.000000	2046.000000
28.799999	-0.038960	-23.025358	-6.032884	-8.147986	-4.563076	-4.281412	0.000000	-10.000000	-0.416667	26.983334	77.000000	1023.000000	1023.000000	2046.000000
28.820000	-0.039503	-23.346504	-6.321622	-8.270892	-4.725460	-4.028530	0.000000	-10.000000	-0.425000	26.916666	86.000000	1023.000000	1023.000000	2046.000000
28.840000	-0.039867	-23.561314	-6.607810	-8.113720	-4.797917	-4.041867	0.000000	-10.000000	-0.433333	27.083334	95.000000	1023.000000	1023.000000	2046.000000
28.860001	-0.039593	-23.399244	-6.978262	-7.706083	-4.525160	-4.189739	0.000000	-10.000000	-0.441667	27.383333	104.000000	1023.000000	1023.000000	2046.000000
28.879999	-0.038881	-22.978590	-7.060611	-7.540925	-4.420061	-3.956993	0.000000	-10.000000	-0.458333	27.866667	113.166664	1023.000000	1023.000000	2046.000000
28.900000	-0.037819	-22.350864	-6.992563	-7.422251	-4.350391	-3.585659	0.000000	-10.000000	-0.475000	28.483334	122.333336	1023.000000	1023.000000	2046.000000
28.920000	-0.036749	-21.718674	-6.999677	-7.254701	-4.273131	-3.191166	0.000000	-10.000000	-0.491667	28.966667	131.833328	1023.000000	1023.000000	2046.000000
28.940001	-0.035935	-21.237307	-7.070194	-6.900618	-4.112568	-3.153927	0.000000	-10.000000	-0.516667	29.466667	141.500000	1023.000000	1023.000000	2046.000000
28.959999	-0.034690	-20.502073	-7.059074	-6.511643	-3.831359	-3.099999	0.000000	-10.000000	-0.533333	29.750000	151.500000	1023.000000	1023.000000	2046.000000
28.980000	-0.033100	-19.562246	-6.678359	-6.395585	-3.738002	-2.750300	0.000000	-10.000000	-0.550000	30.100000	161.500000	1023.000000	1023.000000	2046.000000
29.000000	-0.031189	-18.432545	-6.397863	-6.180921	-3.517600	-2.336161	0.000000	-10.000000	-0.541667	30.400000	171.500000	1023.000000	1023.000000	2046.000000
29.020000	-0.029340	-17.339916	-6.277918	-5.829558	-3.150961	-2.081479	0.000000	-10.000000	-0.541667	30.816668	181.500000	1023.000000	1023.000000	2046.000000
29.040001	-0.027050	-15.986782	-5.971313	-5.229145	-2.721247	-2.065077	0.000000	-10.000000	-0.541667	31.133333	191.500000	1023.000000	1023.000000	2046.000000
29.059999	-0.024677	-14.584125	-5.308459	-5.055672	-2.593544	-1.626450	0.000000	-10.000000	-0.541667	31.183334	201.833328	1023.000000	1023.000000	2046.000000
29.080000	-0.022617	-13.366704	-4.846674	-4.805487	-2.372970	-1.341573	0.000000	-10.000000	-0.525000	30.933334	212.166672	1023.000000	1023.000000	2046.000000
29.100000	-0.021516	-12.715899	-4.518223	-4.623901	-2.292781	-1.280994	0.000000	-10.000000	-0.508333	30.583334	222.500000	1023.000000	1023.000000	2046.000000
29.120001	-0.020482	-12.104670	-4.363105	-4.322566	-1.982700	-1.436299	0.000000	-10.000000	-0.483333	30.250000	232.666672	1023.000000	1023.000000	2046.000000
29.139999	-0.019507	-11.528675	-3.973015	-4.184593	-1.954413	-1.416654	0.000000	-10.000000	-0.483333	30.049999	242.833328	1023.000000	1023.000000	2046.000000
29.160000	-0.018517	-10.943738	-3.536973	-4.142225	-1.977314	-1.287225	0.000000	-10.000000	-0.475000	29.850000	252.833328	1023.000000	1023.000000	2046.000000
29.180000	-0.017544	-10.368507	-3.265636	-4.004355	-1.916692	-1.181824	0.000000	-10.000000	-0.491667	29.916668	262.666656	1023.000000	1023.000000	2046.000000
29.200001	-0.016516	-9.761109	-2.981561	-3.784433	-1.858465	-1.136651	0.000000	-10.000000	-0.491667	30.016668	272.500000	1023.000000	1023.000000	2046.000000
29.219999	-0.015332	-9.061442	-2.786278	-3.315641	-1.655831	-1.303692	0.000000	-10.000000	-0.508333	30.183334	282.666656	1023.000000	1023.000000	2046.000000
29.240000	-0.013901	-8.215582	-2.345540	-3.270872	-1.620209	-0.978961	0.000000	-10.000000	-0.508333	30.416668	293.000000	1023.000000	1023.000000	2046.000000
29.260000	-0.012365	-7.307430	-1.981458	-3.059512	-1.495657	-0.770802	0.000000	-10.000000	-0.508333	30.383333	303.333344	1023.000000	1023.000000	2046.000000
29.280001	-0.011118	-6.570998	-1.816901	-2.752008	-1.300620	-0.701469	0.000000	-10.000000	-0.500000	30.583334	313.500000	1023.000000	1023.000000	2046.000000
29.299999	-0.009106	-5.381870	-1.593433	-2.197456	-0.942426	-0.648555	0.000000	-10.000000	-0.500000	30.316668	323.500000	1023.000000	1023.000000	2046.000000
29.320000	-0.006952	-4.108428	-1.095405	-1.963714	-0.769444	-0.279864	0.000000	-10.000000	-0.500000	30.266666	333.500000	1023.000000	1023.000000	2046.000000
29.340000	-0.004696	-2.775344	-0.680711	-1.694666	-0.528831	0.128863	0.000000	-10.000000	-0.491667	30.000000	343.500000	1023.000000	1023.000000	2046.000000
29.360001	-0.002910	-1.719837	-0.415982	-1.248079	-0.265319	0.209543	0.000000	-10.000000	-0.491667	29.800001	353.500000	1023.000000	1023.000000	2046.000000
29.379999	-0.000814	-0.480983	-0.168227	-0.711273	0.093717	0.304801	0.000000	-10.000000	-0.491667	29.850000	363.500000	1023.000000	1023.000000	2046.000000
29.400000	0.001272	0.751998	0.410175	-0.372058	0.174116	0.539766	0.000000	-10.000000	-0.491667	29.600000	373.500000	1023.000000	1023.000000	2046.000000
29.420000	0.003352	1.981271	0.789335	-0.152843	0.432127	0.912652	0.000000	-10.000000	-0.508333	29.700001	383.500000	1023.000000	1023.000000	2046.000000
29.440001	0.004807	2.840884	1.015976	0.190508	0.637506	0.996895	0.000000	-10.000000	-0.500000	29.333334	393.500000	1023.000000	1023.000000	2046.000000
29.459999	0.006603	3.902137	1.210293	0.667213	0.953396	1.071235	0.000000	-10.000000	-0.508333	29.283335	403.500000	1023.000000	1023.000000	2046.000000
29.480000	0.008433	4.983713	1.694176	0.886178	1.052793	1.350566	0.000000	-10.000000	-0.491667	28.883333	413.166656	1023.000000	1023.000000	2046.000000
29.500000	0.010222	6.041487	2.116665	1.085550	1.225202	1.614070	0.000000	-10.000000	-0.475000	28.800001	422.833344	1023.000000	1023.000000	2046.000000
29.520000	0.011487	6.788904	2.327910	1.294052	1.369528	1.797414	0.000000	-10.000000	-0.458333	28.416668	432.333344	1023.000000	1023.000000	2046.000000
29.540001	0.012787	7.557375	2.510343	1.710051	1.603155	1.733826	0.000000	-10.000000	-0.441667	28.300001	442.000000	1023.000000	1023.000000	2046.000000
29.559999	0.014270	8.433702	2.875306	2.079329	1.760328	1.718738	0.000000	-10.000000	-0.433333	27.666668	451.500000	1023.000000	1023.000000	2046.000000
29.580000	0.016221	9.586667	3.451655	2.292263	1.832126	2.010624	0.000000	-10.000000	-0.400000	26.883333	460.833344	1023.000000	1023.000000	2046.000000
29.600000	0.017765	10.498903	3.880105	2.449109	1.881305	2.288384	0.000000	-10.000000	-0.383333	25.983334	470.000000	1023.000000	1023.000000	2046.000000
29.620001	0.018924	11.184266	3.931444	2.929496	2.119791	2.203535	0.000000	-10.000000	-0.358333	25.150002	478.833344	1023.000000	1023.000000	2046.000000
29.639999	0.020071	11.862086	4.091585	3.414209	2.213104	2.143188	0.000000	-10.000000	-0.341667	24.483334	487.500000	1023.000000	1023.000000	2046.000000
29.660000	0.020021	11.832367	4.160621	3.502193	2.115274	2.054278	0.000000	-10.000000	-0.291667	23.650002	495.833344	1023.000000	1023.000000	2046.000000
29.680000	0.018928	11.186174	4.063569	3.469506	1.898145	1.754955	0.000000	-10.000000	-0.250000	22.483334	503.833344	1023.000000	1023.000000	2046.000000
29.700001	0.017053	10.078070	3.910987	3.511646	1.446316	1.209121	0.000000	-10.000000	-0.208333	21.066668	511.500000	1023.000000	1023.000000	2046.000000
29.719999	0.015120	8.935686	3.415590	3.631418	1.227910	0.660769	0.000000	-10.000000	-0.166667	19.466667	518.666687	1023.000000	1023.000000	2046.000000
29.740000	0.013077	7.728753	3.235287	3.380536	0.684816	0.428114	0.000000	-10.000000	-0.116667	17.583334	525.333313	1023.000000	1023.000000	2046.000000
29.760000	0.010695	6.320937	2.901611	3.126435	0.102369	0.190522	0.000000	-10.000000	-0.058333	15.583333	531.500000	1023.000000	1023.000000	2046.000000
29.780001	0.008361	4.941105	2.170926	2.961737	-0.102659	-0.088899	0.000000	-10.000000	-0.016667	13.033334	537.000000	1023.000000	1023.000000	2046.000000
29.799999	0.007172	4.238475	1.592454	3.055502	-0.096716	-0.312764	0.000000	-10.000000	0.000000	10.533334	541.833313	1023.000000	1023.000000	2046.000000
29.820000	0.006553	3.873023	1.553283	2.844775	-0.380364	-0.144671	0.000000	-10.000000	0.016667	7.700000	545.833313	1023.000000	1023.000000	2046.000000
29.840000	0.005131	3.032478	1.133028	2.748358	-0.539796	-0.309111	0.000000	-10.000000	0.050000	4.683333	549.000000	1023.000000	1023.000000	2046.000000
29.860001	0.004450	2.630157	0.641934	2.863544	-0.425215	-0.450106	0.000000	-10.000000	0.083333	1.433333	551.000000	1023.000000	1023.000000	2046.000000
29.879999	0.004186	2.473876	0.588717	2.819562	-0.570681	-0.363723	0.000000	-10.000000	0.100000	-1.400000	551.833313	1023.000000	1023.000000	2046.000000
29.900000	0.004045	2.390659	0.511168	2.594861	-0.637067	-0.078304	0.000000	-10.000000	0.100000	-3.900000	552.000000	1023.000000	1023.000000	2046.000000
29.920000	0.003252	1.921906	0.234308	2.404461	-0.683233	-0.033630	0.000000	-10.000000	0.108333	-6.133334	552.000000	1023.000000	1023.000000	2046.000000
29.940001	0.002790	1.648827	-0.059486	2.433316	-0.628762	-0.096243	0.000000	-10.000000	0.125000	-8.300000	552.000000	1023.000000	1023.000000	2046.000000
29.959999	0.003007	1.777037	-0.190138	2.509940	-0.452811	-0.089955	0.000000	-10.000000	0.141667	-9.900001	552.000000	1023.000000	1023.000000	2046.000000
29.980000	0.003159	1.866866	-0.116399	2.220859	-0.459986	0.222393	0.000000	-10.000000	0.150000	-10.933333	552.000000	1023.000000	1023.000000	2046.000000
30.000000	0.002819	1.666286	-0.224738	2.004442	-0.432867	0.319449	0.000000	-10.000000	0.183333	-12.000000	552.000000	1023.000000	1023.000000	2046.000000
30.020000	0.002758	1.630069	-0.422026	2.051269	-0.279079	0.279904	0.000000	-10.000000	0.208333	-13.216667	544.666687	1023.000000	1023.000000	2046.000000
30.040001	0.003452	2.040093	-0.362286	2.281970	-0.124186	0.244595	0.000000	-10.000000	0.250000	-14.383333	535.833313	1023.000000	1023.000000	2046.000000
30.059999	0.004254	2.514061	-0.061524	2.214689	-0.125717	0.486612	0.000000	-10.000000	0.266667	-15.566668	525.333313	1023.000000	1023.000000	2046.000000
30.080000	0.004015	2.373097	0.124755	2.125269	-0.279822	0.402895	0.000000	-10.000000	0.291667	-16.633333	520.166687	1023.000000	1023.000000	2046.000000
30.100000	0.003140	1.855838	0.006079	2.137519	-0.297307	0.009548	0.000000	-10.000000	0.316667	-17.783335	514.500000	1023.000000	1023.000000	2046.000000
30.120001	0.002718	1.606606	0.036441	2.033927	-0.338459	-0.125302	0.000000	-10.000000	0.341667	-18.633333	508.500000	1023.000000	1023.000000	2046.000000
30.139999	0.002289	1.352538	0.223118	1.686399	-0.488704	-0.068275	0.000000	-10.000000	0.375000	-19.333334	502.333344	1023.000000	1023.000000	2046.000000
30.160000	0.000981	0.579827	0.199508	1.352441	-0.690643	-0.281479	0.000000	-10.000000	0.391667	-19.750000	496.000000	1023.000000	1023.000000	2046.000000
30.180000	0.000404	0.238926	0.058416	1.275427	-0.637320	-0.457597	0.000000	-10.000000	0.400000	-20.266666	489.333344	1023.000000	1023.000000	2046.000000
30.200001	0.000365	0.215760	0.173516	1.154550	-0.647944	-0.464363	0.000000	-10.000000	0.400000	-20.683334	482.500000	1023.000000	1023.000000	2046.000000
30.219999	0.000338	0.199648	0.463316	0.993319	-0.831986	-0.425001	0.000000	-10.000000	0.408333	-21.233334	475.500000	1023.000000	1023.000000	2046.000000
30.240000	-0.000597	-0.352921	0.343997	0.799752	-0.920427	-0.576242	0.000000	-10.000000	0.425000	-21.650000	468.500000	1023.000000	1023.000000	2046.000000
30.260000	-0.000942	-0.556977	0.113222	0.775582	-0.830017	-0.615764	0.000000	-10.000000	0.441667	-22.116667	461.333344	1023.000000	1023.000000	2046.000000
30.280001	-0.001102	-0.651351	0.063241	0.743992	-0.776077	-0.682507	0.000000	-10.000000	0.441667	-22.533333	454.000000	1023.000000	1023.000000	2046.000000
30.299999	-0.000795	-0.469646	0.313163	0.612707	-0.836289	-0.559227	0.000000	-10.000000	0.441667	-22.800001	446.500000	1023.000000	1023.000000	2046.000000
30.320000	-0.001312	-0.775661	0.266203	0.381986	-0.884439	-0.539411	0.000000	-10.000000	0.441667	-23.016666	438.833344	1023.000000	1023.000000	2046.000000
30.340000	-0.001642	-0.970657	-0.033873	0.465702	-0.722977	-0.679508	0.000000	-10.000000	0.450000	-23.083334	431.000000	1023.000000	1023.000000	2046.000000
30.360001	-0.001048	-0.619581	0.100615	0.549955	-0.682953	-0.587199	0.000000	-10.000000	0.450000	-23.183334	423.333344	1023.000000	1023.000000	2046.000000
30.379999	-0.001011	-0.597506	0.335929	0.443974	-0.851785	-0.525625	0.000000	-10.000000	0.450000	-23.116667	415.666656	1023.000000	1023.000000	2046.000000
30.400000	-0.001799	-1.063321	0.103216	0.325562	-0.859032	-0.633067	0.000000	-10.000000	0.450000	-23.000000	408.000000	1023.000000	1023.000000	2046.000000
30.420000	-0.001586	-0.937311	0.025909	0.397405	-0.685371	-0.675254	0.000000	-10.000000	0.450000	-22.850000	400.333344	1023.000000	1023.000000	2046.000000
30.440001	-0.000824	-0.487121	0.374057	0.331547	-0.668822	-0.523903	0.000000	-10.000000	0.441667	-22.750000	392.666656	1023.000000	1023.000000	2046.000000
30.459999	-0.000813	-0.480543	0.646188	0.096215	-0.788769	-0.434178	0.000000	-10.000000	0.441667	-22.550001	385.166656	1023.000000	1023.000000	2046.000000
30.480000	-0.000317	-0.187518	0.599893	0.162674	-0.551207	-0.398878	0.000000	-10.000000	0.425000	-22.333334	377.500000	1023.000000	1023.000000	2046.000000
30.500000	0.000908	0.536381	0.869918	0.435611	-0.382091	-0.387057	0.000000	-10.000000	0.425000	-22.150000	370.166656	1023.000000	1023.000000	2046.000000
30.520000	0.001815	1.072467	1.153825	0.398273	-0.317336	-0.162296	0.000000	-10.000000	0.416667	-22.133333	362.666656	1023.000000	1023.000000	2046.000000
30.540001	0.001034	0.611386	1.227291	0.047043	-0.562555	-0.100392	0.000000	-10.000000	0.425000	-22.233334	355.333344	1023.000000	1023.000000	2046.000000
30.559999	0.000143	0.084344	0.884861	0.245875	-0.606480	-0.439913	0.000000	-10.000000	0.425000	-22.133333	347.833344	1023.000000	1023.000000	2046.000000
30.580000	-0.000645	-0.381446	0.629621	0.249216	-0.673125	-0.587158	0.000000	-10.000000	0.433333	-22.233334	340.500000	1023.000000	1023.000000	2046.000000
30.600000	-0.001816	-1.073351	0.580222	0.022402	-0.934320	-0.741655	0.000000	-10.000000	0.441667	-22.233334	333.000000	1023.000000	1023.000000	2046.000000
30.620001	-0.004449	-2.629607	0.324646	-0.416773	-1.387081	-1.150399	0.000000	-10.000000	0.450000	-22.350000	325.500000	1023.000000	1023.000000	2046.000000
30.639999	-0.006652	-3.931300	-0.252789	-0.621178	-1.526255	-1.531079	0.000000	-10.000000	0.433333	-22.266666	318.166656	1023.000000	1023.000000	2046.000000
30.660000	-0.008779	-5.188612	-0.611774	-0.784994	-1.788566	-2.003278	0.000000	-10.000000	0.425000	-22.050001	310.666656	1023.000000	1023.000000	2046.000000
30.680000	-0.011439	-6.760357	-0.749929	-1.166031	-2.404161	-2.440236	0.000000	-10.000000	0.425000	-21.733334	303.333344	1023.000000	1023.000000	2046.000000
30.700001	-0.015386	-9.093228	-1.367029	-1.734324	-3.052260	-2.939616	0.000000	-10.000000	0.425000	-21.566668	296.000000	1023.000000	1023.000000	2046.000000
30.719999	-0.018413	-10.882222	-2.240444	-2.033509	-3.334964	-3.273305	0.000000	-10.000000	0.425000	-21.450001	289.000000	1023.000000	1023.000000	2046.000000
30.740000	-0.020313	-12.005087	-2.745662	-2.290207	-3.579141	-3.390077	0.000000	-10.000000	0.416667	-21.366667	281.833344	1023.000000	1023.000000	2046.000000
30.760000	-0.021931	-12.961341	-3.061065	-2.664703	-3.833959	-3.401615	0.000000	-10.000000	0.416667	-21.283335	274.666656	1023.000000	1023.000000	2046.000000
30.780001	-0.024277	-14.347875	-3.575251	-3.018779	-4.120591	-3.633253	0.000000	-10.000000	0.408333	-21.116667	267.500000	1023.000000	1023.000000	2046.000000
30.799999	-0.025754	-15.220759	-4.178523	-3.202855	-4.104656	-3.734725	0.000000	-10.000000	0.400000	-21.183334	260.500000	1023.000000	1023.000000	2046.000000
30.820000	-0.026407	-15.606265	-4.455514	-3.347410	-4.145034	-3.658306	0.000000	-10.000000	0.400000	-20.966667	253.500000	1023.000000	1023.000000	2046.000000
30.840000	-0.026971	-15.939625	-4.616857	-3.530493	-4.211678	-3.580597	0.000000	-10.000000	0.400000	-20.933334	246.500000	1023.000000	1023.000000	2046.000000
30.860001	-0.028270	-16.707773	-4.898272	-3.963563	-4.328193	-3.517745	0.000000	-10.000000	0.391667	-20.683334	239.500000	1023.000000	1023.000000	2046.000000
30.879999	-0.029331	-17.334764	-5.257029	-4.098075	-4.360498	-3.619162	0.000000	-10.000000	0.391667	-20.533333	232.500000	1023.000000	1023.000000	2046.000000
30.900000	-0.029447	-17.403219	-5.477477	-4.307895	-4.203123	-3.414725	0.000000	-10.000000	0.383333	-20.133333	225.500000	1023.000000	1023.000000	2046.000000
30.920000	-0.028994	-17.135704	-5.489731	-4.406484	-3.974205	-3.265283	0.000000	-10.000000	0.375000	-19.783333	218.833328	1023.000000	1023.000000	2046.000000
30.940001	-0.029454	-17.407581	-5.468562	-4.708966	-4.096350	-3.133703	0.000000	-10.000000	0.375000	-19.500000	212.166672	1023.000000	1023.000000	2046.000000
30.959999	-0.029564	-17.472525	-5.606178	-4.689298	-4.030078	-3.146970	0.000000	-10.000000	0.375000	-19.533333	205.833328	1023.000000	1023.000000	2046.000000
30.980000	-0.029145	-17.224804	-5.664725	-4.650325	-3.863123	-3.046632	0.000000	-10.000000	0.383333	-19.616667	199.166672	1023.000000	1023.000000	2046.000000
31.000000	-0.028087	-16.599194	-5.450708	-4.508126	-3.661811	-2.978547	0.000000	-10.000000	0.375000	-19.583334	192.666672	1023.000000	1023.000000	2046.000000
31.020000	-0.028510	-16.849539	-5.146294	-4.736181	-3.950263	-3.016802	0.000000	-10.000000	0.375000	-19.416668	186.000000	1023.000000	1023.000000	2046.000000
31.040001	-0.029695	-17.549494	-5.441659	-4.870672	-3.969308	-3.267854	0.000000	-10.000000	0.391667	-19.333334	179.666672	1023.000000	1023.000000	2046.000000
31.059999	-0.030030	-17.747831	-5.525116	-5.040974	-3.835932	-3.345809	0.000000	-10.000000	0.400000	-19.300001	173.166672	1023.000000	1023.000000	2046.000000
31.080000	-0.030667	-18.124010	-5.223704	-5.405971	-4.092787	-3.401548	0.000000	-10.000000	0.400000	-19.383333	166.833328	1023.000000	1023.000000	2046.000000
31.100000	-0.032299	-19.088675	-5.388469	-5.803993	-4.295853	-3.600360	0.000000	-10.000000	0.375000	-19.166668	160.166672	1023.000000	1023.000000	2046.000000
31.120001	-0.032934	-19.463947	-5.555561	-6.050228	-4.208953	-3.649206	0.000000	-10.000000	0.358333	-18.766666	151.833328	1023.000000	1023.000000	2046.000000
31.139999	-0.032907	-19.447767	-5.406146	-6.188660	-4.208701	-3.644259	0.000000	-10.000000	0.350000	-18.333334	143.500000	1023.000000	1023.000000	2046.000000
31.160000	-0.033842	-20.000563	-5.205354	-6.548208	-4.527336	-3.719665	0.000000	-10.000000	0.350000	-18.133333	137.500000	1023.000000	1023.000000	2046.000000
31.180000	-0.034836	-20.588165	-5.493302	-6.794119	-4.527168	-3.773576	0.000000	-10.000000	0.333333	-18.100000	133.500000	1023.000000	1023.000000	2046.000000
31.200001	-0.035125	-20.758900	-5.597567	-6.925628	-4.495548	-3.740156	0.000000	-10.000000	0.333333	-18.016666	129.500000	1023.000000	1023.000000	2046.000000
31.219999	-0.034549	-20.418512	-5.578200	-6.896809	-4.247145	-3.696359	0.000000	-10.000000	0.333333	-17.983334	123.500000	1023.000000	1023.000000	2046.000000
31.240000	-0.034819	-20.577879	-5.322621	-7.133182	-4.443255	-3.678821	0.000000	-10.000000	0.341667	-17.933334	117.500000	1023.000000	1023.000000	2046.000000
31.260000	-0.035454	-20.953449	-5.459352	-7.260233	-4.478261	-3.755602	0.000000	-10.000000	0.316667	-17.766666	111.500000	1023.000000	1023.000000	2046.000000
31.280001	-0.035359	-20.896942	-5.569960	-7.343511	-4.352169	-3.631303	0.000000	-10.000000	0.291667	-17.550001	105.500000	1023.000000	1023.000000	2046.000000
31.299999	-0.034550	-20.418844	-5.542791	-7.221387	-4.080807	-3.573859	0.000000	-10.000000	0.283333	-17.383333	99.500000	1023.000000	1023.000000	2046.000000
31.320000	-0.034519	-20.400784	-5.270211	-7.379031	-4.233330	-3.518211	0.000000	-10.000000	0.275000	-17.166668	93.500000	1023.000000	1023.000000	2046.000000
31.340000	-0.035024	-20.698988	-5.389251	-7.506217	-4.267189	-3.536330	0.000000	-10.000000	0.275000	-16.833334	87.833336	1023.000000	1023.000000	2046.000000
31.360001	-0.034874	-20.610760	-5.612245	-7.532344	-4.009646	-3.456524	0.000000	-10.000000	0.266667	-16.533335	82.166664	1023.000000	1023.000000	2046.000000
31.379999	-0.034254	-20.243845	-5.292354	-7.405331	-4.036680	-3.509479	0.000000	-10.000000	0.266667	-16.266666	76.833336	1023.000000	1023.000000	2046.000000
31.400000	-0.034921	-20.638168	-5.194283	-7.568303	-4.273519	-3.602063	0.000000	-10.000000	0.258333	-15.916667	71.333336	1023.000000	1023.000000	2046.000000
31.420000	-0.035074	-20.728500	-5.491177	-7.725206	-4.073218	-3.438899	0.000000	-10.000000	0.250000	-15.533334	66.000000	1023.000000	1023.000000	2046.000000
31.440001	-0.034249	-20.241417	-5.300710	-7.592503	-3.927530	-3.420674	0.000000	-10.000000	0.241667	-15.116667	60.666668	1023.000000	1023.000000	2046.000000
31.459999	-0.034764	-20.545237	-5.045308	-7.789977	-4.208604	-3.501348	0.000000	-10.000000	0.233333	-14.816667	55.666668	1023.000000	1023.000000	2046.000000
31.480000	-0.034821	-20.579199	-5.308386	-7.961843	-3.946601	-3.362369	0.000000	-10.000000	0.225000	-14.400000	50.833332	1023.000000	1023.000000	2046.000000
31.500000	-0.033396	-19.737169	-5.050270	-7.791678	-3.659937	-3.235283	0.000000	-10.000000	0.225000	-13.983334	46.000000	1023.000000	1023.000000	2046.000000
31.520000	-0.033156	-19.595308	-4.586992	-7.739408	-3.900108	-3.368802	0.000000	-10.000000	0.200000	-13.266666	41.333332	1023.000000	1023.000000	2046.000000
31.540001	-0.033256	-19.654350	-4.647556	-7.919867	-3.874336	-3.212591	0.000000	-10.000000	0.175000	-12.616667	37.000000	1023.000000	1023.000000	2046.000000
31.559999	-0.032534	-19.227297	-4.677285	-7.762858	-3.574210	-3.212943	0.000000	-10.000000	0.150000	-12.050000	33.000000	1023.000000	1023.000000	2046.000000
31.580000	-0.032079	-18.958801	-4.390772	-7.853690	-3.500883	-3.213457	0.000000	-10.000000	0.141667	-11.700000	29.000000	1023.000000	1023.000000	2046.000000
31.600000	-0.032736	-19.347265	-4.334822	-7.994890	-3.754178	-3.263375	0.000000	-10.000000	0.141667	-11.266666	25.000000	1023.000000	1023.000000	2046.000000
31.620001	-0.032968	-19.484140	-4.598832	-8.065954	-3.705757	-3.113597	0.000000	-10.000000	0.133333	-10.733334	21.000000	1023.000000	1023.000000	2046.000000
31.639999	-0.033221	-19.633589	-4.772277	-7.948853	-3.580654	-3.331804	0.000000	-10.000000	0.133333	-10.216666	17.333334	1023.000000	1023.000000	2046.000000
31.660000	-0.035065	-20.723536	-4.818892	-8.199297	-4.014886	-3.690460	0.000000	-10.000000	0.108333	-9.583333	13.833333	1023.000000	1023.000000	2046.000000
31.680000	-0.037509	-22.167658	-5.322334	-8.680561	-4.349212	-3.815550	0.000000	-10.000000	0.083333	-8.066667	10.666667	1023.000000	1023.000000	2046.000000
31.700001	-0.039097	-23.106339	-5.848671	-8.680859	-4.330078	-4.246730	0.000000	-10.000000	0.033333	-3.600000	8.000000	1023.000000	1023.000000	2046.000000
31.719999	-0.041081	-24.278999	-5.841569	-8.823604	-4.835312	-4.778513	0.000000	-10.000000	-0.016667	1.683333	6.500000	1023.000000	1023.000000	2046.000000
31.740000	-0.044153	-26.094515	-6.268999	-9.255387	-5.491603	-5.078525	0.000000	-10.000000	-0.058333	7.650000	6.000000	1023.000000	1023.000000	2046.000000
31.760000	-0.045825	-27.082603	-7.081022	-9.491932	-5.440666	-5.068982	0.000000	-10.000000	-0.091667	11.216667	6.000000	1023.000000	1023.000000	2046.000000
31.780001	-0.046349	-27.392111	-7.199376	-9.442570	-5.590028	-5.160137	0.000000	-10.000000	-0.125000	14.233334	6.000000	1023.000000	1023.000000	2046.000000
31.799999	-0.047578	-28.118673	-7.525323	-9.636957	-5.857911	-5.098483	0.000000	-10.000000	-0.150000	16.016666	6.000000	1023.000000	1023.000000	2046.000000
31.820000	-0.047758	-28.225267	-8.123517	-9.590809	-5.547951	-4.962991	0.000000	-10.000000	-0.175000	17.383333	9.000000	1023.000000	1023.000000	2046.000000
31.840000	-0.046906	-27.721481	-8.051804	-9.242782	-5.428267	-4.998629	0.000000	-10.000000	-0.200000	18.950001	15.500000	1023.000000	1023.000000	2046.000000
31.860001	-0.046827	-27.674660	-7.968244	-9.215666	-5.650543	-4.840208	0.000000	-10.000000	-0.266667	20.166668	24.333334	1023.000000	1023.000000	2046.000000
31.879999	-0.046496	-27.479338	-8.440415	-9.248852	-5.308355	-4.481716	0.000000	-10.000000	-0.316667	21.766666	32.500000	1023.000000	1023.000000	2046.000000
31.900000	-0.045141	-26.678223	-8.538801	-8.932055	-4.923726	-4.283642	0.000000	-10.000000	-0.358333	23.066668	39.666668	1023.000000	1023.000000	2046.000000
31.920000	-0.044178	-26.109106	-8.100031	-8.737809	-5.113265	-4.158002	0.000000	-10.000000	-0.383333	24.550001	47.166668	1023.000000	1023.000000	2046.000000
31.940001	-0.043511	-25.714952	-8.155779	-8.817451	-4.999376	-3.742347	0.000000	-10.000000	-0.408333	25.750000	55.166668	1023.000000	1023.000000	2046.000000
31.959999	-0.041475	-24.511902	-8.201929	-8.447412	-4.389273	-3.473287	0.000000	-10.000000	-0.433333	26.733334	63.500000	1023.000000	1023.000000	2046.000000
31.980000	-0.039511	-23.350985	-7.694162	-8.036695	-4.260344	-3.359783	0.000000	-10.000000	-0.450000	27.350000	72.333336	1023.000000	1023.000000	2046.000000
32.000000	-0.037782	-22.329374	-7.179689	-7.839953	-4.317298	-2.992434	0.000000	-10.000000	-0.466667	27.733334	81.333336	1023.000000	1023.000000	2046.000000
32.020000	-0.035463	-20.958817	-7.167479	-7.450403	-3.652988	-2.687947	0.000000	-10.000000	-0.475000	27.983334	90.500000	1023.000000	1023.000000	2046.000000
32.040001	-0.032901	-19.444712	-6.443016	-7.021849	-3.419649	-2.560197	0.000000	-10.000000	-0.483333	28.466667	99.833336	1023.000000	1023.000000	2046.000000
32.060001	-0.032153	-19.002573	-6.054122	-7.057323	-3.546938	-2.344189	0.000000	-10.000000	-0.491667	28.750000	109.166664	1023.000000	1023.000000	2046.000000
32.080002	-0.030751	-18.173704	-6.202206	-6.813715	-2.902199	-2.255585	0.000000	-10.000000	-0.475000	28.800001	118.833336	1023.000000	1023.000000	2046.000000
32.099998	-0.029892	-17.666399	-5.455046	-6.579852	-3.195218	-2.436284	0.000000	-10.000000	-0.483333	28.800001	128.333328	1023.000000	1023.000000	2046.000000
32.119999	-0.029570	-17.476118	-5.391647	-6.755732	-3.164502	-2.164237	0.000000	-10.000000	-0.483333	28.950001	138.000000	1023.000000	1023.000000	2046.000000
32.139999	-0.028299	-16.724773	-5.262268	-6.339365	-2.778843	-2.344298	0.000000	-10.000000	-0.516667	29.050001	147.666672	1023.000000	1023.000000	2046.000000
32.160000	-0.027191	-16.070026	-4.538928	-6.116252	-3.063756	-2.351091	0.000000	-10.000000	-0.516667	29.350000	157.333328	1023.000000	1023.000000	2046.000000
32.180000	-0.026543	-15.686951	-4.529887	-6.201712	-2.940856	-2.014496	0.000000	-10.000000	-0.533333	29.566668	167.000000	1023.000000	1023.000000	2046.000000
32.200001	-0.024791	-14.651685	-4.397151	-5.724294	-2.466374	-2.063865	0.000000	-10.000000	-0.533333	30.150000	176.666672	1023.000000	1023.000000	2046.000000
32.220001	-0.023270	-13.752688	-3.660943	-5.344021	-2.665129	-2.082595	0.000000	-10.000000	-0.533333	30.266666	186.500000	1023.000000	1023.000000	2046.000000
32.240002	-0.022203	-13.121874	-3.513899	-5.376760	-2.566224	-1.664991	0.000000	-10.000000	-0.533333	30.600000	196.833328	1023.000000	1023.000000	2046.000000
32.259998	-0.020167	-11.918989	-3.609993	-4.919464	-1.879442	-1.510091	0.000000	-10.000000	-0.541667	30.700001	207.166672	1023.000000	1023.000000	2046.000000
32.279999	-0.017829	-10.536789	-2.837898	-4.334077	-1.868723	-1.496091	0.000000	-10.000000	-0.550000	30.850000	217.500000	1023.000000	1023.000000	2046.000000
32.299999	-0.016096	-9.512657	-2.362688	-4.220107	-1.877919	-1.051944	0.000000	-10.000000	-0.550000	30.866667	227.500000	1023.000000	1023.000000	2046.000000
32.320000	-0.014297	-8.449450	-2.425781	-3.945193	-1.318808	-0.759668	0.000000	-10.000000	-0.550000	30.816668	237.833328	1023.000000	1023.000000	2046.000000
32.340000	-0.011918	-7.043550	-2.114267	-3.381662	-0.873139	-0.674482	0.000000	-10.000000	-0.558333	30.966667	248.166672	1023.000000	1023.000000	2046.000000
32.360001	-0.009585	-5.664470	-1.304047	-2.920732	-0.951766	-0.487924	0.000000	-10.000000	-0.566667	30.933332	258.500000	1023.000000	1023.000000	2046.000000
32.380001	-0.007927	-4.685108	-0.933747	-2.824972	-0.883684	-0.042705	0.000000	-10.000000	-0.575000	31.066666	268.833344	1023.000000	1023.000000	2046.000000
32.400002	-0.006148	-3.633182	-0.972431	-2.528233	-0.350695	0.218176	0.000000	-10.000000	-0.566667	31.033333	279.166656	1023.000000	1023.000000	2046.000000
32.419998	-0.004107	-2.427515	-0.683909	-1.915862	0.008123	0.164133	0.000000	-10.000000	-0.558333	31.016666	289.666656	1023.000000	1023.000000	2046.000000
32.439999	-0.001789	-1.057382	-0.090114	-1.455781	0.154361	0.334152	0.000000	-10.000000	-0.550000	30.883333	300.000000	1023.000000	1023.000000	2046.000000
32.459999	-0.000462	-0.272851	0.492195	-1.337626	-0.083539	0.656118	0.000000	-10.000000	-0.558333	30.883333	310.333344	1023.000000	1023.000000	2046.000000
32.480000	0.000914	0.540052	0.318691	-1.176289	0.458830	0.938820	0.000000	-10.000000	-0.558333	30.716667	320.500000	1023.000000	1023.000000	2046.000000
32.500000	0.002708	1.600384	0.469139	-0.664452	0.890729	0.904969	0.000000	-10.000000	-0.558333	30.733334	330.833344	1023.000000	1023.000000	2046.000000
32.520000	0.004539	2.682562	1.114624	-0.248101	0.852128	0.963911	0.000000	-10.000000	-0.550000	30.500000	341.166656	1023.000000	1023.000000	2046.000000
32.540001	0.005790	3.422136	1.773672	-0.127104	0.595112	1.180456	0.000000	-10.000000	-0.541667	30.450001	351.500000	1023.000000	1023.000000	2046.000000
32.560001	0.006801	4.019415	1.899080	0.006122	0.745183	1.369031	0.000000	-10.000000	-0.525000	30.183334	361.500000	1023.000000	1023.000000	2046.000000
32.580002	0.008501	5.023908	1.788142	0.538662	1.398410	1.298695	0.000000	-10.000000	-0.508333	29.983334	371.500000	1023.000000	1023.000000	2046.000000
32.599998	0.010511	6.212265	2.469330	0.977627	1.414315	1.350993	0.000000	-10.000000	-0.516667	29.666666	381.500000	1023.000000	1023.000000	2046.000000
32.619999	0.012214	7.218571	3.139112	1.310411	1.150051	1.618998	0.000000	-10.000000	-0.516667	29.566668	391.500000	1023.000000	1023.000000	2046.000000
32.639999	0.013182	7.790417	2.928230	1.520475	1.471291	1.870421	0.000000	-10.000000	-0.516667	29.183334	401.500000	1023.000000	1023.000000	2046.000000
32.660000	0.013013	7.690614	2.572666	1.931588	1.778466	1.407893	0.000000	-10.000000	-0.500000	29.266666	411.333344	1023.000000	1023.000000	2046.000000
32.680000	0.012708	7.510630	3.080406	2.270659	1.232862	0.926703	0.000000	-10.000000	-0.491667	28.883333	421.000000	1023.000000	1023.000000	2046.000000
32.700001	0.011127	6.575835	3.028238	2.038537	0.665459	0.843601	0.000000	-10.000000	-0.475000	28.616667	430.666656	1023.000000	1023.000000	2046.000000
32.720001	0.008642	5.107413	2.193222	1.935838	0.553854	0.424500	0.000000	-10.000000	-0.450000	27.733334	440.166656	1023.000000	1023.000000	2046.000000
32.740002	0.006578	3.887604	1.683568	2.030536	0.288048	-0.114549	0.000000	-10.000000	-0.416667	26.983334	449.666656	1023.000000	1023.000000	2046.000000
32.759998	0.005276	3.118038	1.603478	2.061424	-0.206616	-0.340248	0.000000	-10.000000	-0.400000	25.966667	458.833344	1023.000000	1023.000000	2046.000000
32.779999	0.004301	2.541872	1.508325	1.844925	-0.641062	-0.170316	0.000000	-10.000000	-0.375000	25.250000	467.666656	1023.000000	1023.000000	2046.000000
32.799999	0.003339	1.973158	0.926740	1.658585	-0.616247	0.004080	0.000000	-10.000000	-0.366667	24.583334	476.166656	1023.000000	1023.000000	2046.000000
32.820000	0.002837	1.676666	0.271002	1.881123	-0.272250	-0.203208	0.000000	-10.000000	-0.333333	24.116667	484.500000	1023.000000	1023.000000	2046.000000
32.840000	0.003112	1.839312	0.200402	2.170175	-0.196247	-0.335019	0.000000	-10.000000	-0.300000	23.183334	492.833344	1023.000000	1023.000000	2046.000000
32.860001	0.003697	2.185203	0.508187	2.308421	-0.476521	-0.154884	0.000000	-10.000000	-0.258333	22.116667	500.666656	1023.000000	1023.000000	2046.000000
32.880001	0.003759	2.221651	0.522862	2.096339	-0.672092	0.274541	0.000000	-10.000000	-0.208333	21.016666	508.166656	1023.000000	1023.000000	2046.000000
32.900002	0.003644	2.153749	0.002973	2.186740	-0.325320	0.289356	0.000000	-10.000000	-0.175000	19.900002	515.333313	1023.000000	1023.000000	2046.000000
32.919998	0.004054	2.395932	-0.217130	2.395936	-0.004295	0.221421	0.000000	-10.000000	-0.133333	18.616667	522.166687	1023.000000	1023.000000	2046.000000
32.939999	0.005341	3.156460	0.260447	2.678785	-0.133419	0.350646	0.000000	-10.000000	-0.100000	16.983334	528.500000	1023.000000	1023.000000	2046.000000
32.959999	0.006208	3.669107	0.582423	2.572401	-0.218656	0.732939	0.000000	-10.000000	-0.058333	15.250000	534.333313	1023.000000	1023.000000	2046.000000
32.980000	0.006603	3.902664	0.295376	2.481391	0.121202	1.004695	0.000000	-10.000000	-0.025000	13.200001	539.833313	1023.000000	1023.000000	2046.000000
33.000000	0.006992	4.132121	-0.018180	2.700405	0.552897	0.896999	0.000000	-10.000000	0.008333	10.833334	544.666687	1023.000000	1023.000000	2046.000000
33.020000	0.008182	4.835597	0.203203	3.017356	0.762625	0.852413	0.000000	-10.000000	0.033333	8.300000	548.833313	1023.000000	1023.000000	2046.000000
33.040001	0.009648	5.701703	0.856065	3.209198	0.587176	1.049265	0.000000	-10.000000	0.058333	5.416667	552.000000	1023.000000	1023.000000	2046.000000
33.060001	0.010540	6.229148	1.335828	3.052872	0.404810	1.435639	0.000000	-10.000000	0.075000	1.700000	554.333313	1023.000000	1023.000000	2046.000000
33.080002	0.010409	6.151777	1.058296	3.087937	0.725855	1.279689	0.000000	-10.000000	0.091667	-1.966667	555.500000	1023.000000	1023.000000	2046.000000
33.099998	0.009873	5.834873	0.871323	3.164785	0.930609	0.868156	0.000000	-10.000000	0.116667	-5.816667	556.000000	1023.000000	1023.000000	2046.000000
33.119999	0.009701	5.733335	1.271243	3.137810	0.626361	0.697920	0.000000	-10.000000	0.125000	-8.366667	556.000000	1023.000000	1023.000000	2046.000000
33.139999	0.009557	5.648435	1.722967	2.766821	0.225211	0.933436	0.000000	-10.000000	0.141667	-10.516666	556.000000	1023.000000	1023.000000	2046.000000
33.160000	0.008717	5.151643	1.412978	2.537542	0.371855	0.829268	0.000000	-10.000000	0.166667	-11.816667	556.000000	1023.000000	1023.000000	2046.000000
33.180000	0.007976	4.713949	1.208728	2.608828	0.504285	0.392108	0.000000	-10.000000	0.208333	-12.950000	556.000000	1023.000000	1023.000000	2046.000000
33.200001	0.008646	5.109776	1.805729	2.562478	0.208692	0.532877	0.000000	-10.000000	0.241667	-14.083334	548.500000	1023.000000	1023.000000	2046.000000
33.220001	0.008452	4.994965	1.986710	2.249000	-0.002992	0.762247	0.000000	-10.000000	0.258333	-15.100000	539.333313	1023.000000	1023.000000	2046.000000
33.240002	0.007683	4.540586	1.458729	2.235076	0.309842	0.536939	0.000000	-10.000000	0.275000	-16.033335	528.333313	1023.000000	1023.000000	2046.000000
33.259998	0.007535	4.452964	1.382512	2.367963	0.378844	0.323646	0.000000	-10.000000	0.291667	-16.916668	523.000000	1023.000000	1023.000000	2046.000000
33.279999	0.008258	4.880416	1.918064	2.268181	0.120934	0.573237	0.000000	-10.000000	0.300000	-17.616667	517.333313	1023.000000	1023.000000	2046.000000
33.299999	0.007851	4.640119	1.726486	2.016337	0.165296	0.732001	0.000000	-10.000000	0.316667	-18.350000	511.500000	1023.000000	1023.000000	2046.000000
33.320000	0.007573	4.475366	1.431166	2.230531	0.457769	0.355901	0.000000	-10.000000	0.333333	-18.783333	505.333344	1023.000000	1023.000000	2046.000000
33.340000	0.008593	5.078279	2.008531	2.231889	0.182792	0.655067	0.000000	-10.000000	0.366667	-19.350000	499.000000	1023.000000	1023.000000	2046.000000
33.360001	0.008334	4.925426	1.844942	2.053532	0.239545	0.787408	0.000000	-10.000000	0.383333	-19.766666	492.500000	1023.000000	1023.000000	2046.000000
33.380001	0.007643	4.517060	1.352640	2.211385	0.544026	0.409010	0.000000	-10.000000	0.400000	-20.450001	485.833344	1023.000000	1023.000000	2046.000000
33.400002	0.008464	5.002442	1.920887	2.283238	0.268657	0.529659	0.000000	-10.000000	0.400000	-20.966667	479.000000	1023.000000	1023.000000	2046.000000
33.419998	0.008500	5.023664	2.128286	1.965222	0.145292	0.784862	0.000000	-10.000000	0.400000	-21.266666	472.000000	1023.000000	1023.000000	2046.000000
33.439999	0.007952	4.699360	1.698468	1.957753	0.539235	0.503904	0.000000	-10.000000	0.400000	-21.566668	465.000000	1023.000000	1023.000000	2046.000000
33.459999	0.009136	5.399183	2.198600	2.249830	0.502256	0.448497	0.000000	-10.000000	0.416667	-21.766666	457.833344	1023.000000	1023.000000	2046.000000
33.480000	0.010513	6.213001	2.857308	2.087463	0.309923	0.958308	0.000000	-10.000000	0.433333	-22.250000	450.500000	1023.000000	1023.000000	2046.000000
33.500000	0.010475	6.190678	2.595508	2.048381	0.603614	0.943174	0.000000	-10.000000	0.450000	-22.566668	443.000000	1023.000000	1023.000000	2046.000000
33.520000	0.010577	6.250779	2.435631	2.514517	0.841701	0.458931	0.000000	-10.000000	0.450000	-22.983334	435.500000	1023.000000	1023.000000	2046.000000
33.540001	0.010784	6.373580	2.922313	2.273897	0.333216	0.844155	0.000000	-10.000000	0.450000	-23.183334	427.833344	1023.000000	1023.000000	2046.000000
33.560001	0.009258	5.471241	2.569415	1.999085	0.145390	0.757351	0.000000	-10.000000	0.483333	-23.466667	420.000000	1023.000000	1023.000000	2046.000000
33.580002	0.006791	4.013489	1.857962	2.107685	0.119961	-0.072118	0.000000	-10.000000	0.516667	-23.750000	412.000000	1023.000000	1023.000000	2046.000000
33.599998	0.005832	3.446767	1.999830	1.900457	-0.277840	-0.175680	0.000000	-10.000000	0.541667	-24.166668	404.000000	1023.000000	1023.000000	2046.000000
33.619999	0.004188	2.474936	1.942823	1.350194	-0.675533	-0.142548	0.000000	-10.000000	0.533333	-24.400000	396.000000	1023.000000	1023.000000	2046.000000
33.639999	0.000733	0.433305	1.002498	1.254403	-0.716746	-1.106848	0.000000	-10.000000	0.533333	-24.533333	388.000000	1023.000000	1023.000000	2046.000000
33.660000	-0.001505	-0.889186	0.921761	0.998143	-1.298560	-1.510530	0.000000	-10.000000	0.533333	-24.600000	380.000000	1023.000000	1023.000000	2046.000000
33.680000	-0.004343	-2.566609	0.847175	0.377508	-2.156900	-1.634393	0.000000	-10.000000	0.550000	-24.783335	371.833344	1023.000000	1023.000000	2046.000000
33.700001	-0.008192	-4.841709	-0.249123	0.055606	-2.330767	-2.317425	0.000000	-10.000000	0.550000	-24.883335	363.500000	1023.000000	1023.000000	2046.000000
33.720001	-0.010826	-6.398063	-0.990226	-0.059141	-2.577559	-2.771137	0.000000	-10.000000	0.541667	-24.900002	355.166656	1023.000000	1023.000000	2046.000000
33.740002	-0.012118	-7.162000	-0.906261	-0.639345	-3.185125	-2.431268	0.000000	-10.000000	0.533333	-24.733334	346.833344	1023.000000	1023.000000	2046.000000
33.759998	-0.014865	-8.785303	-1.932874	-0.884672	-3.082976	-2.884782	0.000000	-10.000000	0.533333	-24.666668	338.500000	1023.000000	1023.000000	2046.000000
33.779999	-0.016518	-9.761974	-2.532752	-0.952874	-3.088393	-3.187955	0.000000	-10.000000	0.541667	-24.500000	330.166656	1023.000000	1023.000000	2046.000000
33.799999	-0.016858	-9.963317	-2.269443	-1.416270	-3.550534	-2.727072	0.000000	-10.000000	0.533333	-24.450001	322.000000	1023.000000	1023.000000	2046.000000
33.820000	-0.018407	-10.878449	-2.912484	-1.648430	-3.453801	-2.863733	0.000000	-10.000000	0.533333	-24.250000	314.000000	1023.000000	1023.000000	2046.000000
33.840000	-0.020122	-11.891875	-3.643940	-1.576034	-3.307808	-3.364093	0.000000	-10.000000	0.525000	-24.116667	306.000000	1023.000000	1023.000000	2046.000000
33.860001	-0.019900	-11.761184	-3.193272	-2.050550	-3.738397	-2.778965	0.000000	-10.000000	0.516667	-23.900000	298.000000	1023.000000	1023.000000	2046.000000
33.880001	-0.021027	-12.427044	-3.646329	-2.327896	-3.611654	-2.841165	0.000000	-10.000000	0.508333	-23.700001	290.000000	1023.000000	1023.000000	2046.000000
33.900002	-0.022009	-13.007245	-4.110167	-2.310497	-3.416128	-3.170453	0.000000	-10.000000	0.508333	-23.483334	282.000000	1023.000000	1023.000000	2046.000000
33.919998	-0.021161	-12.505919	-3.758093	-2.833319	-3.484493	-2.430015	0.000000	-10.000000	0.508333	-23.366667	274.000000	1023.000000	1023.000000	2046.000000
33.939999	-0.022119	-13.072184	-4.277422	-2.927646	-3.241197	-2.625918	0.000000	-10.000000	0.491667	-23.250000	266.166656	1023.000000	1023.000000	2046.000000
33.959999	-0.021913	-12.950780	-4.309924	-2.661696	-3.178482	-2.800678	0.000000	-10.000000	0.475000	-23.350000	258.500000	1023.000000	1023.000000	2046.000000
33.980000	-0.020495	-12.112553	-3.668857	-2.882787	-3.324537	-2.236371	0.000000	-10.000000	0.458333	-23.350000	250.833328	1023.000000	1023.000000	2046.000000
34.000000	-0.021304	-12.590800	-3.955500	-2.929144	-3.208085	-2.498073	0.000000	-10.000000	0.450000	-23.466667	243.000000	1023.000000	1023.000000	2046.000000
34.020000	-0.022141	-13.085143	-4.201327	-2.714962	-3.156739	-3.012115	0.000000	-10.000000	0.450000	-23.516666	235.000000	1023.000000	1023.000000	2046.000000
34.040001	-0.021869	-12.924594	-3.559993	-3.264597	-3.553056	-2.546948	0.000000	-10.000000	0.450000	-23.666666	227.000000	1023.000000	1023.000000	2046.000000
34.060001	-0.023937	-14.146983	-4.101191	-3.569098	-3.447908	-3.028786	0.000000	-10.000000	0.450000	-23.733334	219.000000	1023.000000	1023.000000	2046.000000
34.080002	-0.025012	-14.782140	-4.247509	-3.710524	-3.508482	-3.315624	0.000000	-10.000000	0.466667	-23.650000	211.166672	1023.000000	1023.000000	2046.000000
34.099998	-0.024927	-14.731845	-3.752785	-4.355132	-3.801598	-2.822330	0.000000	-10.000000	0.466667	-23.500000	203.500000	1023.000000	1023.000000	2046.000000
34.119999	-0.026830	-15.856803	-4.172090	-4.555228	-3.800611	-3.328874	0.000000	-10.000000	0.466667	-23.266666	195.833328	1023.000000	1023.000000	2046.000000
34.139999	-0.027485	-16.243713	-4.249888	-4.648653	-3.885083	-3.460090	0.000000	-10.000000	0.450000	-23.049999	188.000000	1023.000000	1023.000000	2046.000000
34.160000	-0.027091	-16.011007	-3.871725	-5.122244	-4.049947	-2.967091	0.000000	-10.000000	0.450000	-22.950001	180.166672	1023.000000	1023.000000	2046.000000
34.180000	-0.029115	-17.206938	-4.538322	-5.105348	-3.920991	-3.642277	0.000000	-10.000000	0.466667	-22.900000	172.500000	1023.000000	1023.000000	2046.000000
34.200001	-0.028696	-16.959545	-4.283693	-5.376955	-4.019112	-3.279786	0.000000	-10.000000	0.466667	-22.916666	164.833328	1023.000000	1023.000000	2046.000000
34.220001	-0.028550	-16.872789	-4.146375	-5.750054	-3.982053	-2.994307	0.000000	-10.000000	0.466667	-22.566668	157.333328	1023.000000	1023.000000	2046.000000
34.240002	-0.029927	-17.687059	-4.712562	-5.558441	-3.808670	-3.607386	0.000000	-10.000000	0.441667	-22.300001	149.666672	1023.000000	1023.000000	2046.000000
34.259998	-0.029394	-17.371626	-4.448829	-5.794255	-3.899415	-3.229127	0.000000	-10.000000	0.433333	-21.850000	142.333328	1023.000000	1023.000000	2046.000000
34.279999	-0.028637	-16.924627	-4.102408	-5.976691	-3.939218	-2.906309	0.000000	-10.000000	0.416667	-21.600000	134.833328	1023.000000	1023.000000	2046.000000
34.299999	-0.030026	-17.745205	-4.686263	-5.852165	-3.738041	-3.468736	0.000000	-10.000000	0.408333	-21.216667	127.666664	1023.000000	1023.000000	2046.000000
34.320000	-0.029713	-17.560148	-4.497681	-5.969729	-3.852296	-3.240442	0.000000	-10.000000	0.400000	-20.816668	120.500000	1023.000000	1023.000000	2046.000000
34.340000	-0.028702	-16.963121	-4.129751	-6.169255	-3.822343	-2.841772	0.000000	-10.000000	0.391667	-20.450001	113.666664	1023.000000	1023.000000	2046.000000
34.360001	-0.029724	-17.567024	-4.407363	-6.171282	-3.777471	-3.210907	0.000000	-10.000000	0.375000	-19.950001	106.833336	1023.000000	1023.000000	2046.000000
34.380001	-0.030014	-17.738508	-4.564080	-6.131923	-3.754410	-3.288096	0.000000	-10.000000	0.358333	-19.583334	100.166664	1023.000000	1023.000000	2046.000000
34.400002	-0.028809	-17.025843	-4.083672	-6.413129	-3.776633	-2.752408	0.000000	-10.000000	0.358333	-19.116667	93.666664	1023.000000	1023.000000	2046.000000
34.419998	-0.029962	-17.707390	-4.356257	-6.429782	-3.768016	-3.153335	0.000000	-10.000000	0.358333	-18.866667	87.333336	1023.000000	1023.000000	2046.000000
34.439999	-0.030489	-18.018789	-4.635384	-6.378715	-3.702420	-3.302270	0.000000	-10.000000	0.341667	-18.450001	81.000000	1023.000000	1023.000000	2046.000000
34.459999	-0.029509	-17.440115	-4.175342	-6.647295	-3.739444	-2.878036	0.000000	-10.000000	0.316667	-18.016666	74.666664	1023.000000	1023.000000	2046.000000
34.480000	-0.029508	-17.438984	-4.050168	-6.786194	-3.684472	-2.918151	0.000000	-10.000000	0.283333	-17.600000	68.500000	1023.000000	1023.000000	2046.000000
34.500000	-0.030171	-17.831020	-4.437085	-6.661255	-3.474246	-3.258435	0.000000	-10.000000	0.275000	-17.216667	62.833332	1023.000000	1023.000000	2046.000000
34.520000	-0.029121	-17.210512	-4.045184	-6.771591	-3.511493	-2.882245	0.000000	-10.000000	0.266667	-17.000000	59.166668	1023.000000	1023.000000	2046.000000
34.540001	-0.027984	-16.538536	-3.599300	-6.905473	-3.451943	-2.581820	0.000000	-10.000000	0.266667	-16.466667	53.833332	1023.000000	1023.000000	2046.000000
34.560001	-0.029057	-17.172937	-3.836850	-6.806034	-3.438720	-3.091333	0.000000	-10.000000	0.258333	-15.866667	48.333332	1023.000000	1023.000000	2046.000000
34.580002	-0.029177	-17.243898	-3.886222	-6.788284	-3.395336	-3.174055	0.000000	-10.000000	0.233333	-15.133333	41.166668	1023.000000	1023.000000	2046.000000
34.599998	-0.028496	-16.841234	-3.493539	-7.097644	-3.484166	-2.765885	0.000000	-10.000000	0.216667	-14.650001	36.000000	1023.000000	1023.000000	2046.000000
34.619999	-0.028735	-16.982336	-3.513191	-7.118988	-3.505848	-2.844309	0.000000	-10.000000	0.208333	-14.266667	31.000000	1023.000000	1023.000000	2046.000000
34.639999	-0.030186	-17.839926	-4.039691	-7.010476	-3.522228	-3.267531	0.000000	-10.000000	0.225000	-13.983334	26.166666	1023.000000	1023.000000	2046.000000
34.660000	-0.031753	-18.766190	-4.354778	-7.355434	-3.718479	-3.337498	0.000000	-10.000000	0.233333	-13.916667	21.500000	1023.000000	1023.000000	2046.000000
34.680000	-0.032933	-19.463612	-4.477685	-7.683333	-3.922468	-3.380125	0.000000	-10.000000	0.216667	-13.666667	16.833334	1023.000000	1023.000000	2046.000000
34.700001	-0.036007	-21.280170	-4.929681	-7.961597	-4.367083	-4.021810	0.000000	-10.000000	0.191667	-13.316667	12.333333	1023.000000	1023.000000	2046.000000
34.720001	-0.039908	-23.585796	-5.682106	-8.109524	-4.879762	-4.914404	0.000000	-10.000000	0.166667	-12.700000	8.000000	1023.000000	1023.000000	2046.000000
34.740002	-0.042670	-25.218107	-6.052417	-8.661633	-5.474936	-5.029120	0.000000	-10.000000	0.150000	-12.150000	4.166667	1023.000000	1023.000000	2046.000000
34.759998	-0.044688	-26.410400	-6.360804	-9.058656	-5.850029	-5.140912	0.000000	-10.000000	0.141667	-11.650000	0.500000	1023.000000	1023.000000	2046.000000
34.779999	-0.047664	-28.169355	-7.173235	-9.203426	-6.110387	-5.682307	0.000000	-10.000000	0.141667	-11.300000	-3.166667	1023.000000	1023.000000	2046.000000
34.799999	-0.049490	-29.248529	-7.771983	-9.423191	-6.343642	-5.709714	0.000000	-10.000000	0.133333	-11.050000	-7.000000	1023.000000	1023.000000	2046.000000
34.820000	-0.049639	-29.336666	-7.978771	-9.738188	-6.238313	-5.381394	0.000000	-10.000000	0.116667	-10.383333	-10.666667	1023.000000	1023.000000	2046.000000
34.840000	-0.050234	-29.688040	-8.162208	-9.779651	-6.254991	-5.491190	0.000000	-10.000000	0.075000	-8.466667	-14.166667	1023.000000	1023.000000	2046.000000
34.860001	-0.051353	-30.349432	-8.695343	-9.651443	-6.293312	-5.709334	0.000000	-10.000000	0.041667	-3.883333	-16.833334	1023.000000	1023.000000	2046.000000
34.880001	-0.050875	-30.067181	-8.841218	-9.766438	-6.172220	-5.287304	0.000000	-10.000000	-0.016667	1.333333	-18.500000	1023.000000	1023.000000	2046.000000
34.900002	-0.049890	-29.484966	-8.743459	-9.808615	-5.953196	-4.979697	0.000000	-10.000000	-0.066667	7.400000	-19.000000	1023.000000	1023.000000	2046.000000
34.919998	-0.050185	-29.659521	-8.957161	-9.669731	-5.894183	-5.138445	0.000000	-10.000000	-0.141667	11.966667	-19.000000	1023.000000	1023.000000	2046.000000
34.939999	-0.049231	-29.095364	-8.983726	-9.602947	-5.731795	-4.776895	0.000000	-10.000000	-0.191667	16.383333	-19.000000	1023.000000	1023.000000	2046.000000
34.959999	-0.047146	-27.863461	-8.634584	-9.606802	-5.383432	-4.238641	0.000000	-10.000000	-0.258333	19.183334	-19.000000	1023.000000	1023.000000	2046.000000
34.980000	-0.045987	-27.178490	-8.549594	-9.456045	-5.035753	-4.137098	0.000000	-10.000000	-0.308333	21.216667	-4.666667	1023.000000	1023.000000	2046.000000
35.000000	-0.044758	-26.451965	-8.473975	-9.014069	-4.893625	-4.070296	0.000000	-10.000000	-0.350000	22.800001	11.666667	1023.000000	1023.000000	2046.000000
35.020000	-0.042111	-24.887875	-7.941085	-8.763536	-4.630565	-3.552688	0.000000	-10.000000	-0.383333	24.200001	30.666666	1023.000000	1023.000000	2046.000000
35.040001	-0.039659	-23.438278	-7.419018	-8.537395	-4.209953	-3.271912	0.000000	-10.000000	-0.400000	25.366667	38.000000	1023.000000	1023.000000	2046.000000
35.060001	-0.038921	-23.002140	-7.307343	-8.212296	-4.030213	-3.452288	0.000000	-10.000000	-0.450000	26.033333	46.166668	1023.000000	1023.000000	2046.000000
35.080002	-0.037841	-22.363941	-7.058865	-8.229133	-3.982438	-3.093506	0.000000	-10.000000	-0.450000	26.566668	54.666668	1023.000000	1023.000000	2046.000000
35.099998	-0.036552	-21.602106	-6.684031	-8.205468	-3.744393	-2.968214	0.000000	-10.000000	-0.458333	27.049999	63.500000	1023.000000	1023.000000	2046.000000
35.119999	-0.036545	-21.598206	-6.589432	-7.990106	-3.707459	-3.311210	0.000000	-10.000000	-0.458333	27.933334	72.500000	1023.000000	1023.000000	2046.000000
35.139999	-0.036029	-21.293331	-6.341211	-7.903815	-3.898538	-3.149768	0.000000	-10.000000	-0.491667	28.933334	81.666664	1023.000000	1023.000000	2046.000000
35.160000	-0.034213	-20.219984	-5.924282	-7.822948	-3.628392	-2.844362	0.000000	-10.000000	-0.525000	29.750000	91.000000	1023.000000	1023.000000	2046.000000
35.180000	-0.033289	-19.674063	-5.617641	-7.588065	-3.475872	-2.992484	0.000000	-10.000000	-0.541667	30.283333	100.666664	1023.000000	1023.000000	2046.000000
35.200001	-0.032786	-19.376425	-5.465235	-7.329040	-3.613646	-2.968503	0.000000	-10.000000	-0.558333	30.650000	110.666664	1023.000000	1023.000000	2046.000000
35.220001	-0.030859	-18.237413	-5.209593	-7.159203	-3.296140	-2.572477	0.000000	-10.000000	-0.566667	30.933334	121.000000	1023.000000	1023.000000	2046.000000
35.240002	-0.028980	-17.127373	-4.701965	-6.944832	-3.073579	-2.406997	0.000000	-10.000000	-0.583333	31.333334	131.333328	1023.000000	1023.000000	2046.000000
35.259998	-0.027838	-16.452131	-4.582346	-6.466599	-2.868389	-2.534797	0.000000	-10.000000	-0.591667	31.716667	141.833328	1023.000000	1023.000000	2046.000000
35.279999	-0.026010	-15.371988	-4.250205	-6.190892	-2.805639	-2.125252	0.000000	-10.000000	-0.616667	32.116669	152.333328	1023.000000	1023.000000	2046.000000
35.299999	-0.023181	-13.699953	-3.805498	-5.872616	-2.383964	-1.637875	0.000000	-10.000000	-0.641667	32.566666	163.000000	1023.000000	1023.000000	2046.000000
35.320000	-0.020936	-12.373225	-3.321136	-5.449821	-2.042351	-1.559917	0.000000	-10.000000	-0.658333	32.816666	173.666672	1023.000000	1023.000000	2046.000000
35.340000	-0.019197	-11.345521	-3.086308	-4.970766	-1.756543	-1.531904	0.000000	-10.000000	-0.675000	33.066666	184.500000	1023.000000	1023.000000	2046.000000
35.360001	-0.017300	-10.224589	-2.795662	-4.666570	-1.646699	-1.115658	0.000000	-10.000000	-0.666667	33.200001	195.500000	1023.000000	1023.000000	2046.000000
35.380001	-0.014605	-8.631536	-2.352451	-4.298008	-1.332670	-0.648408	0.000000	-10.000000	-0.675000	33.383335	206.666672	1023.000000	1023.000000	2046.000000
35.400002	-0.012205	-7.213346	-1.875464	-3.972864	-0.924223	-0.440795	0.000000	-10.000000	-0.675000	33.816666	217.833328	1023.000000	1023.000000	2046.000000
35.419998	-0.010629	-6.281529	-1.610054	-3.434691	-0.704066	-0.532718	0.000000	-10.000000	-0.691667	34.166668	229.000000	1023.000000	1023.000000	2046.000000
35.439999	-0.009065	-5.357121	-1.321751	-3.128179	-0.684069	-0.223123	0.000000	-10.000000	-0.691667	34.233334	240.333328	1023.000000	1023.000000	2046.000000
35.459999	-0.006732	-3.978720	-0.918748	-2.828378	-0.448027	0.216433	0.000000	-10.000000	-0.691667	34.316666	251.666672	1023.000000	1023.000000	2046.000000
35.480000	-0.004775	-2.821808	-0.504853	-2.524656	-0.133652	0.341353	0.000000	-10.000000	-0.683333	34.216667	263.166656	1023.000000	1023.000000	2046.000000
35.500000	-0.003325	-1.965144	-0.257725	-2.096875	0.100181	0.289274	0.000000	-10.000000	-0.683333	34.266666	274.500000	1023.000000	1023.000000	2046.000000
35.520000	-0.001949	-1.151946	0.007850	-1.792784	0.078891	0.554098	0.000000	-10.000000	-0.675000	34.050003	282.166656	1023.000000	1023.000000	2046.000000
35.540001	-0.000138	-0.081532	0.215612	-1.505808	0.303177	0.905487	0.000000	-10.000000	-0.683333	33.966667	293.666656	1023.000000	1023.000000	2046.000000
35.560001	0.001512	0.893841	0.514522	-1.230067	0.596914	1.012472	0.000000	-10.000000	-0.691667	34.150002	305.000000	1023.000000	1023.000000	2046.000000
35.580002	0.002415	1.427208	0.782137	-0.877272	0.732594	0.789749	0.000000	-10.000000	-0.708333	34.266666	320.333344	1023.000000	1023.000000	2046.000000
35.599998	0.003293	1.945949	1.174189	-0.623018	0.492492	0.902286	0.000000	-10.000000	-0.691667	34.316666	331.666656	1023.000000	1023.000000	2046.000000
35.619999	0.004976	2.940872	1.504694	-0.360785	0.603211	1.193753	0.000000	-10.000000	-0.675000	33.833332	343.166656	1023.000000	1023.000000	2046.000000
35.639999	0.007089	4.189428	1.891195	0.143526	1.014477	1.140231	0.000000	-10.000000	-0.641667	33.633335	354.333344	1023.000000	1023.000000	2046.000000
35.660000	0.008510	5.029620	2.237711	0.498312	1.162985	1.130612	0.000000	-10.000000	-0.641667	33.250000	365.666656	1023.000000	1023.000000	2046.000000
35.680000	0.010391	6.141067	2.593256	0.941716	1.108313	1.497781	0.000000	-10.000000	-0.625000	33.266666	376.833344	1023.000000	1023.000000	2046.000000
35.700001	0.011634	6.875958	2.572556	1.391111	1.315332	1.596958	0.000000	-10.000000	-0.616667	32.916668	388.000000	1023.000000	1023.000000	2046.000000
35.720001	0.011759	6.949347	2.668950	1.594968	1.403721	1.281708	0.000000	-10.000000	-0.575000	32.516666	399.000000	1023.000000	1023.000000	2046.000000
35.740002	0.010380	6.134361	2.664161	1.816974	1.079667	0.573560	0.000000	-10.000000	-0.558333	31.933334	409.833344	1023.000000	1023.000000	2046.000000
35.759998	0.008103	4.788665	2.298463	1.777156	0.409132	0.303913	0.000000	-10.000000	-0.533333	31.300001	420.666656	1023.000000	1023.000000	2046.000000
35.779999	0.006389	3.775814	1.876297	1.688851	0.073322	0.137345	0.000000	-10.000000	-0.516667	30.600000	431.166656	1023.000000	1023.000000	2046.000000
35.799999	0.004512	2.666352	1.584051	1.606722	-0.223085	-0.301337	0.000000	-10.000000	-0.483333	29.900002	441.500000	1023.000000	1023.000000	2046.000000
35.820000	0.003039	1.795960	1.125596	1.556499	-0.503321	-0.382814	0.000000	-10.000000	-0.450000	29.083334	451.500000	1023.000000	1023.000000	2046.000000
35.840000	0.002592	1.531770	0.713704	1.500863	-0.571818	-0.110979	0.000000	-10.000000	-0.433333	28.600000	461.500000	1023.000000	1023.000000	2046.000000
35.860001	0.002424	1.432387	0.451236	1.603594	-0.385470	-0.236973	0.000000	-10.000000	-0.416667	27.833334	471.166656	1023.000000	1023.000000	2046.000000
35.880001	0.002191	1.294870	0.259655	1.837709	-0.384975	-0.417519	0.000000	-10.000000	-0.408333	27.400000	480.666656	1023.000000	1023.000000	2046.000000
35.900002	0.002720	1.607542	0.245958	1.970022	-0.498201	-0.110238	0.000000	-10.000000	-0.383333	26.733334	489.833344	1023.000000	1023.000000	2046.000000
35.919998	0.003305	1.953153	0.158406	2.086918	-0.352719	0.060548	0.000000	-10.000000	-0.366667	26.350000	499.000000	1023.000000	1023.000000	2046.000000
35.939999	0.003607	2.131853	0.014539	2.306389	-0.124808	-0.064268	0.000000	-10.000000	-0.325000	25.733334	507.833344	1023.000000	1023.000000	2046.000000
35.959999	0.004182	2.471528	0.082742	2.346916	-0.258101	0.299970	0.000000	-10.000000	-0.316667	24.783333	516.500000	1023.000000	1023.000000	2046.000000
35.980000	0.005241	3.097252	0.090516	2.467863	-0.083771	0.622644	0.000000	-10.000000	-0.283333	23.600000	524.833313	1023.000000	1023.000000	2046.000000
36.000000	0.006185	3.655479	0.127667	2.713143	0.306496	0.508173	0.000000	-10.000000	-0.258333	22.400000	533.000000	1023.000000	1023.000000	2046.000000
36.020000	0.007002	4.138146	0.355008	2.801425	0.283589	0.698124	0.000000	-10.000000	-0.191667	20.933334	540.666687	1023.000000	1023.000000	2046.000000
36.040001	0.008253	4.877602	0.437213	2.906689	0.444258	1.089442	0.000000	-10.000000	-0.133333	19.283333	547.833313	1023.000000	1023.000000	2046.000000
36.060001	0.009260	5.472749	0.508325	3.095413	0.816026	1.052986	0.000000	-10.000000	-0.083333	17.016666	554.333313	1023.000000	1023.000000	2046.000000
36.080002	0.010727	6.339520	0.921942	3.359436	0.939928	1.118215	0.000000	-10.000000	-0.050000	15.250000	560.333313	1023.000000	1023.000000	2046.000000
36.099998	0.011958	7.067183	1.222612	3.481130	0.919542	1.443898	0.000000	-10.000000	-0.025000	12.850000	565.833313	1023.000000	1023.000000	2046.000000
36.119999	0.012838	7.587145	1.411265	3.589078	1.097939	1.488862	0.000000	-10.000000	0.000000	10.266666	570.666687	1023.000000	1023.000000	2046.000000
36.139999	0.012995	7.679826	1.567699	3.730597	1.289007	1.092523	0.000000	-10.000000	0.033333	6.766667	574.500000	1023.000000	1023.000000	2046.000000
36.160000	0.012805	7.567636	1.800046	3.550677	1.016261	1.200653	0.000000	-10.000000	0.058333	3.366667	577.333313	1023.000000	1023.000000	2046.000000
36.180000	0.012699	7.505288	1.824010	3.409567	1.009113	1.262598	0.000000	-10.000000	0.075000	0.183333	579.000000	1023.000000	1023.000000	2046.000000
36.200001	0.012325	7.284225	1.913277	3.423203	1.077550	0.870194	0.000000	-10.000000	0.083333	-2.300000	579.833313	1023.000000	1023.000000	2046.000000
36.220001	0.012355	7.301570	2.226946	3.286196	0.830789	0.957640	0.000000	-10.000000	0.091667	-4.516667	580.000000	1023.000000	1023.000000	2046.000000
36.240002	0.012582	7.436129	2.222792	3.129313	0.896528	1.187495	0.000000	-10.000000	0.108333	-6.533334	580.000000	1023.000000	1023.000000	2046.000000
36.259998	0.012441	7.352447	2.227405	3.253690	1.064842	0.806510	0.000000	-10.000000	0.116667	-8.466667	580.000000	1023.000000	1023.000000	2046.000000
36.279999	0.012537	7.409585	2.479925	3.145019	0.803124	0.981517	0.000000	-10.000000	0.133333	-9.866667	580.000000	1023.000000	1023.000000	2046.000000
36.299999	0.012702	7.506739	2.382306	3.073960	0.920155	1.130317	0.000000	-10.000000	0.141667	-10.900000	580.000000	1023.000000	1023.000000	2046.000000
36.320000	0.012593	7.442648	2.303113	3.144664	1.088486	0.906384	0.000000	-10.000000	0.158333	-11.783334	580.000000	1023.000000	1023.000000	2046.000000
36.340000	0.012960	7.659302	2.511177	3.049647	0.933444	1.165035	0.000000	-10.000000	0.158333	-12.500000	572.333313	1023.000000	1023.000000	2046.000000
36.360001	0.013228	7.818000	2.470947	3.117141	1.075701	1.154212	0.000000	-10.000000	0.158333	-13.050000	563.333313	1023.000000	1023.000000	2046.000000
36.380001	0.013574	8.021965	2.563394	3.184756	1.171269	1.102546	0.000000	-10.000000	0.166667	-13.550000	552.666687	1023.000000	1023.000000	2046.000000
36.400002	0.014206	8.395455	2.673486	3.164632	1.132637	1.424701	0.000000	-10.000000	0.200000	-14.083334	548.166687	1023.000000	1023.000000	2046.000000
36.419998	0.014074	8.317629	2.604449	3.290645	1.187776	1.234759	0.000000	-10.000000	0.233333	-14.716667	543.333313	1023.000000	1023.000000	2046.000000
36.439999	0.014308	8.455812	2.721415	3.333253	1.247142	1.154001	0.000000	-10.000000	0.250000	-15.366667	538.500000	1023.000000	1023.000000	2046.000000
36.459999	0.014455	8.542941	2.877092	3.216068	1.051848	1.397933	0.000000	-10.000000	0.250000	-15.916667	533.333313	1023.000000	1023.000000	2046.000000
36.480000	0.014340	8.474740	2.764054	3.184291	1.259789	1.266606	0.000000	-10.000000	0.266667	-16.533333	528.000000	1023.000000	1023.000000	2046.000000
36.500000	0.014929	8.822811	3.041668	3.269848	1.371944	1.139351	0.000000	-10.000000	0.283333	-17.116667	522.333313	1023.000000	1023.000000	2046.000000
36.520000	0.016181	9.562958	3.455629	3.242315	1.309214	1.555800	0.000000	-10.000000	0.300000	-17.583334	518.500000	1023.000000	1023.000000	2046.000000
36.540001	0.017010	10.052771	3.577446	3.370892	1.441443	1.662990	0.000000	-10.000000	0.333333	-18.216667	512.500000	1023.000000	1023.000000	2046.000000
36.560001	0.017733	10.480433	3.770544	3.644670	1.608087	1.457133	0.000000	-10.000000	0.366667	-18.883335	506.500000	1023.000000	1023.000000	2046.000000
36.580002	0.017956	10.611735	3.890346	3.638453	1.478041	1.604895	0.000000	-10.000000	0.400000	-19.800001	498.166656	1023.000000	1023.000000	2046.000000
36.599998	0.016993	10.042907	3.706015	3.539915	1.247492	1.549484	0.000000	-10.000000	0.408333	-20.583334	491.666656	1023.000000	1023.000000	2046.000000
36.619999	0.015875	9.381860	3.548028	3.580205	1.097373	1.156253	0.000000	-10.000000	0.425000	-21.300001	484.833344	1023.000000	1023.000000	2046.000000
36.639999	0.014508	8.574374	3.375374	3.332260	0.799788	1.066952	0.000000	-10.000000	0.450000	-21.950001	477.833344	1023.000000	1023.000000	2046.000000
36.660000	0.012569	7.428175	2.979342	3.103842	0.622801	0.722190	0.000000	-10.000000	0.475000	-22.566668	470.500000	1023.000000	1023.000000	2046.000000
36.680000	0.010597	6.262713	2.693487	3.005747	0.412053	0.151426	0.000000	-10.000000	0.475000	-22.983334	462.833344	1023.000000	1023.000000	2046.000000
36.700001	0.008014	4.736049	2.531318	2.641637	-0.214452	-0.222455	0.000000	-10.000000	0.483333	-23.333334	455.000000	1023.000000	1023.000000	2046.000000
36.720001	0.004825	2.851645	2.005288	2.312740	-0.712394	-0.753989	0.000000	-10.000000	0.491667	-23.683334	447.333344	1023.000000	1023.000000	2046.000000
36.740002	0.001175	0.694647	1.276513	2.071177	-1.163606	-1.489437	0.000000	-10.000000	0.525000	-23.916668	439.333344	1023.000000	1023.000000	2046.000000
36.759998	-0.001534	-0.906432	0.917169	1.528134	-1.786761	-1.564975	0.000000	-10.000000	0.533333	-24.216667	431.333344	1023.000000	1023.000000	2046.000000
36.779999	-0.004284	-2.531703	0.187249	1.202298	-2.083576	-1.837674	0.000000	-10.000000	0.533333	-24.233334	423.000000	1023.000000	1023.000000	2046.000000
36.799999	-0.006214	-3.672747	-0.429305	1.031189	-2.129055	-2.145576	0.000000	-10.000000	0.533333	-24.616667	415.000000	1023.000000	1023.000000	2046.000000
36.820000	-0.007789	-4.603293	-0.721631	0.655211	-2.421458	-2.115414	0.000000	-10.000000	0.541667	-24.666668	407.000000	1023.000000	1023.000000	2046.000000
36.840000	-0.009608	-5.678578	-1.258218	0.477413	-2.582243	-2.315531	0.000000	-10.000000	0.558333	-24.800001	399.000000	1023.000000	1023.000000	2046.000000
36.860001	-0.010698	-6.322799	-1.678565	0.400424	-2.528163	-2.516495	0.000000	-10.000000	0.558333	-24.566668	390.666656	1023.000000	1023.000000	2046.000000
36.880001	-0.011471	-6.779597	-1.812829	0.017741	-2.736053	-2.248457	0.000000	-10.000000	0.558333	-24.416666	382.333344	1023.000000	1023.000000	2046.000000
36.900002	-0.012819	-7.576143	-2.312104	-0.091724	-2.714608	-2.457707	0.000000	-10.000000	0.541667	-24.366667	374.000000	1023.000000	1023.000000	2046.000000
36.919998	-0.013549	-8.007405	-2.441906	-0.289431	-2.783960	-2.492108	0.000000	-10.000000	0.541667	-24.416666	366.000000	1023.000000	1023.000000	2046.000000
36.939999	-0.013748	-8.124988	-2.489361	-0.675106	-2.825706	-2.134815	0.000000	-10.000000	0.533333	-24.316668	358.000000	1023.000000	1023.000000	2046.000000
36.959999	-0.014584	-8.619040	-2.849238	-0.780106	-2.699125	-2.290571	0.000000	-10.000000	0.525000	-24.000000	350.000000	1023.000000	1023.000000	2046.000000
36.980000	-0.014628	-8.645130	-2.976792	-0.985497	-2.534079	-2.148763	0.000000	-10.000000	0.525000	-23.883333	342.000000	1023.000000	1023.000000	2046.000000
37.000000	-0.014293	-8.446955	-2.916758	-1.131643	-2.524397	-1.874158	0.000000	-10.000000	0.533333	-24.016666	334.000000	1023.000000	1023.000000	2046.000000
37.020000	-0.014598	-8.627481	-3.005362	-1.095006	-2.526402	-2.000712	0.000000	-10.000000	0.541667	-24.216667	326.000000	1023.000000	1023.000000	2046.000000
37.040001	-0.014168	-8.373516	-2.866499	-0.987603	-2.458903	-2.060512	0.000000	-10.000000	0.533333	-24.100000	318.000000	1023.000000	1023.000000	2046.000000
37.060001	-0.014148	-8.361394	-2.692365	-1.275645	-2.568444	-1.824940	0.000000	-10.000000	0.525000	-24.166668	310.000000	1023.000000	1023.000000	2046.000000
37.080002	-0.015532	-9.179530	-3.007533	-1.237196	-2.544800	-2.390002	0.000000	-10.000000	0.533333	-24.233334	301.833344	1023.000000	1023.000000	2046.000000
37.099998	-0.015862	-9.374169	-2.826914	-1.568139	-2.658747	-2.320370	0.000000	-10.000000	0.533333	-24.483334	293.500000	1023.000000	1023.000000	2046.000000
37.119999	-0.017214	-10.173249	-2.852294	-2.122739	-2.888904	-2.309313	0.000000	-10.000000	0.516667	-24.283335	282.500000	1023.000000	1023.000000	2046.000000
37.139999	-0.018429	-10.891610	-3.092474	-2.168985	-2.852284	-2.777867	0.000000	-10.000000	0.491667	-24.083334	274.333344	1023.000000	1023.000000	2046.000000
37.160000	-0.018873	-11.154216	-2.879265	-2.628769	-3.016671	-2.629511	0.000000	-10.000000	0.491667	-23.883333	266.333344	1023.000000	1023.000000	2046.000000
37.180000	-0.020001	-11.820542	-2.916393	-3.018944	-3.222996	-2.662210	0.000000	-10.000000	0.500000	-23.800001	261.000000	1023.000000	1023.000000	2046.000000
37.200001	-0.020462	-12.093321	-3.085981	-3.022111	-3.123730	-2.861499	0.000000	-10.000000	0.508333	-23.700001	253.000000	1023.000000	1023.000000	2046.000000
37.220001	-0.020858	-12.326879	-2.942740	-3.382042	-3.280350	-2.721747	0.000000	-10.000000	0.508333	-23.516666	245.000000	1023.000000	1023.000000	2046.000000
37.240002	-0.021684	-12.815104	-3.096657	-3.673512	-3.333401	-2.711534	0.000000	-10.000000	0.508333	-23.566668	237.333328	1023.000000	1023.000000	2046.000000
37.259998	-0.021734	-12.844862	-3.214742	-3.635598	-3.186817	-2.807704	0.000000	-10.000000	0.508333	-23.516666	229.666672	1023.000000	1023.000000	2046.000000
37.279999	-0.021913	-12.950749	-3.001199	-3.965593	-3.349214	-2.634743	0.000000	-10.000000	0.500000	-23.450001	222.000000	1023.000000	1023.000000	2046.000000
37.299999	-0.022608	-13.361386	-3.416211	-3.900006	-3.134468	-2.910701	0.000000	-10.000000	0.500000	-23.233334	214.000000	1023.000000	1023.000000	2046.000000
37.320000	-0.022327	-13.194992	-3.180934	-4.079133	-3.245656	-2.689269	0.000000	-10.000000	0.483333	-23.016666	206.000000	1023.000000	1023.000000	2046.000000
37.340000	-0.022708	-13.420276	-3.219785	-4.301301	-3.299254	-2.599934	0.000000	-10.000000	0.466667	-22.833334	198.333328	1023.000000	1023.000000	2046.000000
37.360001	-0.022815	-13.483886	-3.396013	-4.106248	-3.133791	-2.847833	0.000000	-10.000000	0.450000	-22.616667	190.666672	1023.000000	1023.000000	2046.000000
37.380001	-0.022407	-13.242537	-3.120553	-4.361256	-3.185133	-2.575596	0.000000	-10.000000	0.433333	-22.433334	183.333328	1023.000000	1023.000000	2046.000000
37.400002	-0.023156	-13.684950	-3.295166	-4.562532	-3.220389	-2.606862	0.000000	-10.000000	0.416667	-22.166668	175.666672	1023.000000	1023.000000	2046.000000
37.419998	-0.023116	-13.661304	-3.377613	-4.449342	-3.091348	-2.743002	0.000000	-10.000000	0.408333	-21.866667	168.333328	1023.000000	1023.000000	2046.000000
37.439999	-0.022872	-13.517072	-3.185654	-4.619825	-3.115830	-2.595762	0.000000	-10.000000	0.408333	-21.683334	161.000000	1023.000000	1023.000000	2046.000000
37.459999	-0.023520	-13.900129	-3.194333	-4.891124	-3.230602	-2.584070	0.000000	-10.000000	0.408333	-21.566668	153.833328	1023.000000	1023.000000	2046.000000
37.480000	-0.023371	-13.812400	-3.250680	-4.825857	-3.015367	-2.720497	0.000000	-10.000000	0.400000	-21.549999	146.666672	1023.000000	1023.000000	2046.000000
37.500000	-0.022370	-13.220404	-2.867693	-4.948530	-2.959694	-2.444487	0.000000	-10.000000	0.391667	-21.450001	139.333328	1023.000000	1023.000000	2046.000000
37.520000	-0.022515	-13.306282	-2.788258	-5.142189	-2.988551	-2.387285	0.000000	-10.000000	0.383333	-21.400000	134.500000	1023.000000	1023.000000	2046.000000
37.540001	-0.021853	-12.915070	-2.680802	-4.981081	-2.863050	-2.390137	0.000000	-10.000000	0.383333	-21.116667	127.333336	1023.000000	1023.000000	2046.000000
37.560001	-0.021124	-12.484040	-2.333646	-4.822581	-2.773406	-2.554408	0.000000	-10.000000	0.391667	-20.866667	120.333336	1023.000000	1023.000000	2046.000000
37.580002	-0.022301	-13.179931	-2.550717	-5.134312	-2.848887	-2.646015	0.000000	-10.000000	0.400000	-20.483334	111.166664	1023.000000	1023.000000	2046.000000
37.599998	-0.022132	-13.080254	-2.532938	-5.293921	-2.883334	-2.370061	0.000000	-10.000000	0.383333	-20.116667	104.333336	1023.000000	1023.000000	2046.000000
37.619999	-0.022822	-13.487579	-2.537039	-5.517900	-3.117446	-2.315195	0.000000	-10.000000	0.375000	-19.550001	97.666664	1023.000000	1023.000000	2046.000000
37.639999	-0.024748	-14.626336	-3.127830	-5.553515	-3.158520	-2.786472	0.000000	-10.000000	0.358333	-19.100000	91.000000	1023.000000	1023.000000	2046.000000
37.660000	-0.026291	-15.537763	-3.313677	-5.846043	-3.381408	-2.996634	0.000000	-10.000000	0.341667	-18.700001	84.666664	1023.000000	1023.000000	2046.000000
37.680000	-0.029127	-17.214090	-3.718801	-6.324393	-3.806834	-3.364062	0.000000	-10.000000	0.300000	-18.050001	78.500000	1023.000000	1023.000000	2046.000000
37.700001	-0.031708	-18.739292	-4.271240	-6.452465	-4.078963	-3.936625	0.000000	-10.000000	0.275000	-17.166668	72.500000	1023.000000	1023.000000	2046.000000
37.720001	-0.034082	-20.142403	-4.430440	-6.800970	-4.587790	-4.323202	0.000000	-10.000000	0.258333	-16.183334	66.666664	1023.000000	1023.000000	2046.000000
37.740002	-0.037714	-22.288702	-5.046658	-7.280993	-5.148941	-4.812110	0.000000	-10.000000	0.258333	-15.466667	61.166668	1023.000000	1023.000000	2046.000000
37.759998	-0.040202	-23.759291	-5.777936	-7.484924	-5.409081	-5.087349	0.000000	-10.000000	0.250000	-15.016667	56.000000	1023.000000	1023.000000	2046.000000
37.779999	-0.041768	-24.685127	-6.015162	-7.848885	-5.751482	-5.069598	0.000000	-10.000000	0.250000	-14.900001	51.000000	1023.000000	1023.000000	2046.000000
37.799999	-0.044141	-26.087238	-6.725158	-8.187802	-5.867762	-5.306517	0.000000	-10.000000	0.250000	-15.066667	46.000000	1023.000000	1023.000000	2046.000000
37.820000	-0.045134	-26.674084	-7.158450	-8.242761	-5.899484	-5.373388	0.000000	-10.000000	0.250000	-15.283334	41.000000	1023.000000	1023.000000	2046.000000
37.840000	-0.045397	-26.829718	-7.236837	-8.305247	-5.954867	-5.332766	0.000000	-10.000000	0.250000	-15.266666	36.000000	1023.000000	1023.000000	2046.000000
37.860001	-0.047042	-27.801970	-7.683228	-8.591645	-6.098112	-5.428984	0.000000	-10.000000	0.241667	-15.116667	31.000000	1023.000000	1023.000000	2046.000000
37.880001	-0.047600	-28.131504	-8.047569	-8.602221	-6.064219	-5.417497	0.000000	-10.000000	0.233333	-14.516666	26.000000	1023.000000	1023.000000	2046.000000
37.900002	-0.047608	-28.136086	-8.092183	-8.758567	-6.042147	-5.243190	0.000000	-10.000000	0.216667	-13.966667	21.000000	1023.000000	1023.000000	2046.000000
37.919998	-0.048890	-28.894182	-8.381678	-9.000758	-6.147397	-5.364350	0.000000	-10.000000	0.200000	-13.166667	16.333334	1023.000000	1023.000000	2046.000000
37.939999	-0.048486	-28.655067	-8.391141	-9.024683	-6.071472	-5.167772	0.000000	-10.000000	0.175000	-12.650001	12.000000	1023.000000	1023.000000	2046.000000
37.959999	-0.047663	-28.168882	-8.339965	-9.173508	-5.806022	-4.849388	0.000000	-10.000000	0.158333	-12.083334	8.000000	1023.000000	1023.000000	2046.000000
37.980000	-0.048135	-28.447676	-8.463535	-9.266045	-5.820252	-4.897844	0.000000	-10.000000	0.150000	-11.666667	4.166667	1023.000000	1023.000000	2046.000000
38.000000	-0.046942	-27.742685	-8.454145	-9.044942	-5.536827	-4.706771	0.000000	-10.000000	0.141667	-11.300000	0.500000	1023.000000	1023.000000	2046.000000
38.020000	-0.045438	-26.853916	-8.043859	-8.904175	-5.400135	-4.505749	0.000000	-10.000000	0.133333	-10.850000	-3.166667	1023.000000	1023.000000	2046.000000
38.040001	-0.045641	-26.973869	-7.972954	-8.929321	-5.445537	-4.626056	0.000000	-10.000000	0.125000	-10.566667	-6.666667	1023.000000	1023.000000	2046.000000
38.060001	-0.045419	-26.842829	-8.058921	-8.854064	-5.297327	-4.632515	0.000000	-10.000000	0.133333	-10.433333	-10.333333	1023.000000	1023.000000	2046.000000
38.080002	-0.045209	-26.718609	-7.831713	-8.887995	-5.293284	-4.705618	0.000000	-10.000000	0.141667	-10.633334	-13.666667	1023.000000	1023.000000	2046.000000
38.099998	-0.046545	-27.507950	-7.882101	-9.286043	-5.457355	-4.882451	0.000000	-10.000000	0.150000	-10.816668	-17.333334	1023.000000	1023.000000	2046.000000
38.119999	-0.047375	-27.998667	-7.984015	-9.526402	-5.535135	-4.953115	0.000000	-10.000000	0.141667	-10.750000	-20.833334	1023.000000	1023.000000	2046.000000
38.139999	-0.047124	-27.850433	-7.723007	-9.680952	-5.529978	-4.916495	0.000000	-10.000000	0.133333	-10.450000	-24.500000	1023.000000	1023.000000	2046.000000
38.160000	-0.048114	-28.435160	-7.680162	-9.971837	-5.673337	-5.109822	0.000000	-10.000000	0.116667	-9.966666	-28.000000	1023.000000	1023.000000	2046.000000
38.180000	-0.048710	-28.787374	-7.745845	-10.159486	-5.795182	-5.086861	0.000000	-10.000000	0.116667	-9.483334	-31.333334	1023.000000	1023.000000	2046.000000
38.200001	-0.048195	-28.483137	-7.629496	-10.162477	-5.612598	-5.078565	0.000000	-10.000000	0.116667	-9.183333	-34.500000	1023.000000	1023.000000	2046.000000
38.220001	-0.049180	-29.065454	-7.603940	-10.402587	-5.863409	-5.195518	0.000000	-10.000000	0.125000	-9.000000	-37.500000	1023.000000	1023.000000	2046.000000
38.240002	-0.049452	-29.226225	-7.786432	-10.517616	-5.808192	-5.113985	0.000000	-10.000000	0.125000	-9.033334	-40.500000	1023.000000	1023.000000	2046.000000
38.259998	-0.048546	-28.690496	-7.567818	-10.436227	-5.630661	-5.055790	0.000000	-10.000000	0.133333	-9.100000	-43.500000	1023.000000	1023.000000	2046.000000
38.279999	-0.049084	-29.008799	-7.568251	-10.625597	-5.772820	-5.042131	0.000000	-10.000000	0.141667	-9.166667	-46.666668	1023.000000	1023.000000	2046.000000
38.299999	-0.048608	-28.727562	-7.653690	-10.599996	-5.559283	-4.914592	0.000000	-10.000000	0.141667	-9.216667	-49.833332	1023.000000	1023.000000	2046.000000
38.320000	-0.047923	-28.322584	-7.422015	-10.499316	-5.461291	-4.939961	0.000000	-10.000000	0.125000	-9.066667	-53.000000	1023.000000	1023.000000	2046.000000
38.340000	-0.048357	-28.578806	-7.498732	-10.661063	-5.579999	-4.839011	0.000000	-10.000000	0.116667	-8.883333	-56.000000	1023.000000	1023.000000	2046.000000
38.360001	-0.047211	-27.901739	-7.458793	-10.466628	-5.239197	-4.737122	0.000000	-10.000000	0.100000	-8.233334	-58.833332	1023.000000	1023.000000	2046.000000
38.380001	-0.046881	-27.706848	-7.117326	-10.514912	-5.351879	-4.722731	0.000000	-10.000000	0.075000	-6.300000	-61.666668	1023.000000	1023.000000	2046.000000
38.400002	-0.046528	-27.498077	-7.225400	-10.608249	-5.198528	-4.465899	0.000000	-10.000000	0.033333	-1.966667	-63.666668	1023.000000	1023.000000	2046.000000
38.419998	-0.044921	-26.548203	-7.007478	-10.333647	-4.853114	-4.353964	0.000000	-10.000000	0.000000	3.316667	-64.833336	1023.000000	1023.000000	2046.000000
38.439999	-0.044131	-26.081297	-6.606708	-10.258928	-4.904398	-4.311262	0.000000	-10.000000	-0.050000	9.050000	-65.000000	1023.000000	1023.000000	2046.000000
38.459999	-0.043292	-25.585548	-6.553923	-10.306026	-4.760898	-3.964703	0.000000	-10.000000	-0.125000	13.166667	-65.000000	1023.000000	1023.000000	2046.000000
38.480000	-0.041296	-24.405991	-6.379738	-9.918880	-4.296374	-3.810997	0.000000	-10.000000	-0.183333	16.516666	-65.000000	1023.000000	1023.000000	2046.000000
38.500000	-0.040259	-23.793018	-5.945286	-9.697462	-4.307906	-3.842365	0.000000	-10.000000	-0.233333	18.516666	-65.000000	1023.000000	1023.000000	2046.000000
38.520000	-0.039245	-23.193970	-5.975213	-9.717694	-4.067137	-3.433924	0.000000	-10.000000	-0.250000	19.633333	-65.000000	1023.000000	1023.000000	2046.000000
38.540001	-0.037003	-21.868927	-5.560277	-9.280925	-3.703900	-3.323826	0.000000	-10.000000	-0.308333	21.416666	-33.000000	1023.000000	1023.000000	2046.000000
38.560001	-0.035933	-21.236380	-5.195558	-9.127220	-3.695812	-3.217790	0.000000	-10.000000	-0.358333	23.583334	1.666667	1023.000000	1023.000000	2046.000000
38.580002	-0.034799	-20.566156	-5.101131	-9.102213	-3.458901	-2.903911	0.000000	-10.000000	-0.416667	25.883333	39.000000	1023.000000	1023.000000	2046.000000
38.599998	-0.032776	-19.370422	-4.619950	-8.653214	-3.225604	-2.871654	0.000000	-10.000000	-0.450000	27.416668	47.333332	1023.000000	1023.000000	2046.000000
38.619999	-0.031415	-18.566528	-4.124583	-8.283362	-3.219677	-2.938906	0.000000	-10.000000	-0.475000	28.166668	56.166668	1023.000000	1023.000000	2046.000000
38.639999	-0.030747	-18.171638	-4.139057	-8.336042	-3.015908	-2.680631	0.000000	-10.000000	-0.508333	28.983334	65.500000	1023.000000	1023.000000	2046.000000
38.660000	-0.028714	-16.969751	-3.871530	-7.990114	-2.684877	-2.423230	0.000000	-10.000000	-0.525000	29.650000	75.000000	1023.000000	1023.000000	2046.000000
38.680000	-0.027162	-16.052843	-3.362839	-7.620158	-2.802636	-2.267209	0.000000	-10.000000	-0.541667	30.300001	84.666664	1023.000000	1023.000000	2046.000000
38.700001	-0.026750	-15.809483	-3.604650	-7.538006	-2.646239	-2.020587	0.000000	-10.000000	-0.550000	30.783335	94.666664	1023.000000	1023.000000	2046.000000
38.720001	-0.025393	-15.007007	-3.496021	-6.983209	-2.280247	-2.247530	0.000000	-10.000000	-0.566667	31.000000	105.000000	1023.000000	1023.000000	2046.000000
38.740002	-0.026143	-15.450578	-3.292633	-6.815202	-2.688112	-2.654631	0.000000	-10.000000	-0.583333	31.333334	115.333336	1023.000000	1023.000000	2046.000000
38.759998	-0.028818	-17.031496	-3.952797	-7.013987	-3.054288	-3.010424	0.000000	-10.000000	-0.591667	31.583334	125.833336	1023.000000	1023.000000	2046.000000
38.779999	-0.030643	-18.110025	-4.350327	-6.855662	-3.391998	-3.512038	0.000000	-10.000000	-0.591667	31.816668	136.166672	1023.000000	1023.000000	2046.000000
38.799999	-0.032470	-19.189529	-4.484793	-6.956187	-3.998090	-3.750461	0.000000	-10.000000	-0.583333	31.833334	143.166672	1023.000000	1023.000000	2046.000000
38.820000	-0.034110	-20.158930	-5.214583	-7.339480	-4.115644	-3.489223	0.000000	-10.000000	-0.566667	31.666666	150.166672	1023.000000	1023.000000	2046.000000
38.840000	-0.034196	-20.209631	-5.705904	-7.051605	-3.880141	-3.571980	0.000000	-10.000000	-0.550000	31.400000	160.833328	1023.000000	1023.000000	2046.000000
38.860001	-0.033957	-20.068800	-5.543748	-6.774328	-4.109109	-3.641614	0.000000	-10.000000	-0.541667	30.900000	174.833328	1023.000000	1023.000000	2046.000000
38.880001	-0.034068	-20.133995	-5.885681	-6.830104	-4.107798	-3.310412	0.000000	-10.000000	-0.533333	30.833334	188.833328	1023.000000	1023.000000	2046.000000
38.900002	-0.033001	-19.503435	-6.182837	-6.398612	-3.694418	-3.227570	0.000000	-10.000000	-0.533333	30.666666	199.166672	1023.000000	1023.000000	2046.000000
38.919998	-0.031891	-18.847549	-5.945405	-5.863974	-3.705358	-3.332812	0.000000	-10.000000	-0.525000	30.733334	206.166672	1023.000000	1023.000000	2046.000000
38.939999	-0.031046	-18.348032	-5.853970	-5.774464	-3.775540	-2.944059	0.000000	-10.000000	-0.525000	30.650000	212.833328	1023.000000	1023.000000	2046.000000
38.959999	-0.030581	-18.073170	-6.161596	-5.812851	-3.525539	-2.573184	0.000000	-10.000000	-0.533333	30.666666	223.166672	1023.000000	1023.000000	2046.000000
38.980000	-0.028799	-17.020405	-6.096099	-5.266493	-3.104095	-2.553717	0.000000	-10.000000	-0.550000	30.816668	236.833328	1023.000000	1023.000000	2046.000000
39.000000	-0.026897	-15.895962	-5.485895	-4.895430	-3.197430	-2.317207	0.000000	-10.000000	-0.566667	30.916668	247.166672	1023.000000	1023.000000	2046.000000
39.020000	-0.025822	-15.260704	-5.496646	-4.984890	-2.985974	-1.793193	0.000000	-10.000000	-0.575000	31.233334	253.833328	1023.000000	1023.000000	2046.000000
39.040001	-0.023638	-13.970260	-5.456330	-4.397006	-2.386362	-1.730562	0.000000	-10.000000	-0.566667	31.283335	264.166656	1023.000000	1023.000000	2046.000000
39.060001	-0.020959	-12.386608	-4.727499	-3.794749	-2.266644	-1.597715	0.000000	-10.000000	-0.558333	31.350000	278.166656	1023.000000	1023.000000	2046.000000
39.080002	-0.019240	-11.371113	-4.257080	-3.780617	-2.262351	-1.071065	0.000000	-10.000000	-0.541667	31.050001	292.166656	1023.000000	1023.000000	2046.000000
39.099998	-0.017416	-10.293022	-4.266716	-3.426629	-1.634031	-0.965646	0.000000	-10.000000	-0.533333	30.933334	302.666656	1023.000000	1023.000000	2046.000000
39.119999	-0.015498	-9.159138	-3.586693	-3.000005	-1.539219	-1.033220	0.000000	-10.000000	-0.516667	30.550001	313.000000	1023.000000	1023.000000	2046.000000
39.139999	-0.014867	-8.786586	-3.148415	-3.190459	-1.738651	-0.709061	0.000000	-10.000000	-0.508333	30.350000	323.333344	1023.000000	1023.000000	2046.000000
39.160000	-0.013945	-8.241324	-3.362530	-2.898560	-1.131172	-0.849063	0.000000	-10.000000	-0.500000	30.100000	330.166656	1023.000000	1023.000000	2046.000000
39.180000	-0.012559	-7.422303	-2.585328	-2.503515	-1.357649	-0.975811	0.000000	-10.000000	-0.508333	30.133333	336.833344	1023.000000	1023.000000	2046.000000
39.200001	-0.011860	-7.009036	-2.171346	-2.654218	-1.546377	-0.637095	0.000000	-10.000000	-0.516667	30.250000	346.833344	1023.000000	1023.000000	2046.000000
39.220001	-0.010716	-6.333291	-2.364329	-2.342162	-0.940473	-0.686326	0.000000	-10.000000	-0.525000	30.366667	356.833344	1023.000000	1023.000000	2046.000000
39.240002	-0.009167	-5.417510	-1.653862	-1.872444	-1.069674	-0.821531	0.000000	-10.000000	-0.550000	30.783335	370.333344	1023.000000	1023.000000	2046.000000
39.259998	-0.007686	-4.542692	-1.137353	-1.881035	-1.147592	-0.376712	0.000000	-10.000000	-0.575000	31.116667	377.166656	1023.000000	1023.000000	2046.000000
39.279999	-0.006552	-3.872446	-1.410978	-1.734763	-0.534068	-0.192638	0.000000	-10.000000	-0.608333	31.516666	390.833344	1023.000000	1023.000000	2046.000000
39.299999	-0.004675	-2.763060	-1.082987	-1.184106	-0.245613	-0.250353	0.000000	-10.000000	-0.616667	31.866667	401.333344	1023.000000	1023.000000	2046.000000
39.320000	-0.002308	-1.364311	-0.268805	-0.733305	-0.344740	-0.017461	0.000000	-10.000000	-0.616667	32.200001	415.333344	1023.000000	1023.000000	2046.000000
39.340000	-0.000390	-0.230521	0.008070	-0.697996	-0.084002	0.543407	0.000000	-10.000000	-0.600000	32.316666	426.166656	1023.000000	1023.000000	2046.000000
39.360001	0.001353	0.799526	-0.028166	-0.262140	0.467810	0.622022	0.000000	-10.000000	-0.583333	32.150002	433.333344	1023.000000	1023.000000	2046.000000
39.380001	0.003702	2.188104	0.466121	0.387285	0.748930	0.585769	0.000000	-10.000000	-0.591667	32.133335	440.500000	1023.000000	1023.000000	2046.000000
39.400002	0.006092	3.600080	1.276863	0.559695	0.605384	1.158137	0.000000	-10.000000	-0.591667	32.016666	447.666656	1023.000000	1023.000000	2046.000000
39.419998	0.007670	4.533147	1.358363	0.707724	0.985016	1.482045	0.000000	-10.000000	-0.575000	31.750000	461.833344	1023.000000	1023.000000	2046.000000
39.439999	0.009229	5.454133	1.345940	1.220865	1.489720	1.397608	0.000000	-10.000000	-0.533333	30.883333	476.000000	1023.000000	1023.000000	2046.000000
39.459999	0.011393	6.732985	1.824498	1.770159	1.716576	1.421753	0.000000	-10.000000	-0.508333	30.266668	486.500000	1023.000000	1023.000000	2046.000000
39.480000	0.013672	8.079895	2.720081	1.808237	1.530121	2.021456	0.000000	-10.000000	-0.475000	29.650002	493.500000	1023.000000	1023.000000	2046.000000
39.500000	0.014945	8.832203	2.704947	1.992914	1.978762	2.155581	0.000000	-10.000000	-0.450000	29.083334	500.333344	1023.000000	1023.000000	2046.000000
39.520000	0.016184	9.564989	2.832419	2.561278	2.304587	1.866705	0.000000	-10.000000	-0.408333	28.000000	510.166656	1023.000000	1023.000000	2046.000000
39.540001	0.018524	10.947973	3.935143	2.873549	1.961014	2.178268	0.000000	-10.000000	-0.350000	26.033335	522.333313	1023.000000	1023.000000	2046.000000
39.560001	0.019826	11.717203	4.076127	3.144481	2.220403	2.276191	0.000000	-10.000000	-0.266667	23.716667	534.166687	1023.000000	1023.000000	2046.000000
39.580002	0.020338	12.019996	3.787637	3.433049	2.646203	2.153106	0.000000	-10.000000	-0.200000	21.916666	543.000000	1023.000000	1023.000000	2046.000000
39.599998	0.021627	12.781388	4.361289	3.810565	2.367907	2.241627	0.000000	-10.000000	-0.175000	20.450001	548.333313	1023.000000	1023.000000	2046.000000
39.619999	0.021310	12.594142	4.572815	3.733785	1.990450	2.297092	0.000000	-10.000000	-0.158333	19.150000	552.833313	1023.000000	1023.000000	2046.000000
39.639999	0.019982	11.809431	3.852327	3.778947	2.345366	1.832791	0.000000	-10.000000	-0.108333	16.483334	561.333313	1023.000000	1023.000000	2046.000000
39.660000	0.018752	11.082347	3.931915	4.003327	1.955738	1.191366	0.000000	-10.000000	-0.058333	13.866667	569.000000	1023.000000	1023.000000	2046.000000
39.680000	0.017209	10.170804	4.211861	3.737360	1.135030	1.086553	0.000000	-10.000000	-0.025000	11.850000	574.500000	1023.000000	1023.000000	2046.000000
39.700001	0.014375	8.495379	3.409577	3.435972	0.920099	0.729732	0.000000	-10.000000	-0.008333	9.916666	577.333313	1023.000000	1023.000000	2046.000000
39.720001	0.010990	6.495092	2.540331	3.433528	0.613497	-0.092264	0.000000	-10.000000	0.041667	5.250000	580.333313	1023.000000	1023.000000	2046.000000
39.740002	0.009496	5.611860	2.506428	3.273369	-0.018595	-0.149342	0.000000	-10.000000	0.100000	-0.116667	583.333313	1023.000000	1023.000000	2046.000000
39.759998	0.007686	4.542559	2.037510	2.855093	-0.315753	-0.034291	0.000000	-10.000000	0.141667	-4.200000	585.000000	1023.000000	1023.000000	2046.000000
39.779999	0.005241	3.097335	1.028621	2.834919	-0.173358	-0.592847	0.000000	-10.000000	0.150000	-6.200000	585.000000	1023.000000	1023.000000	2046.000000
39.799999	0.004626	2.734195	0.908365	2.884124	-0.383998	-0.674297	0.000000	-10.000000	0.150000	-8.183333	585.000000	1023.000000	1023.000000	2046.000000
39.820000	0.004087	2.415472	1.042268	2.513421	-0.814422	-0.325795	0.000000	-10.000000	0.166667	-10.850000	585.000000	1023.000000	1023.000000	2046.000000
39.840000	0.002516	1.487163	0.178005	2.452631	-0.553455	-0.590018	0.000000	-10.000000	0.183333	-12.216667	585.000000	1023.000000	1023.000000	2046.000000
39.860001	0.001820	1.075701	-0.169458	2.605663	-0.505367	-0.855136	0.000000	-10.000000	0.216667	-13.216667	585.000000	1023.000000	1023.000000	2046.000000
39.880001	0.001874	1.107264	0.275762	2.191789	-1.062569	-0.297717	0.000000	-10.000000	0.233333	-13.850000	577.833313	1023.000000	1023.000000	2046.000000
39.900002	0.001213	0.716977	-0.226828	2.077445	-0.807195	-0.326445	0.000000	-10.000000	0.266667	-15.200001	567.333313	1023.000000	1023.000000	2046.000000
39.919998	0.000306	0.180859	-0.758903	2.205736	-0.539937	-0.726037	0.000000	-10.000000	0.283333	-16.233334	556.833313	1023.000000	1023.000000	2046.000000
39.939999	0.000704	0.415897	-0.443801	1.931403	-0.739073	-0.332633	0.000000	-10.000000	0.300000	-17.150002	551.500000	1023.000000	1023.000000	2046.000000
39.959999	0.000914	0.540465	-0.310094	1.679805	-0.791783	-0.037464	0.000000	-10.000000	0.316667	-17.750000	547.500000	1023.000000	1023.000000	2046.000000
39.980000	0.000313	0.185145	-0.835351	1.735960	-0.428418	-0.287046	0.000000	-10.000000	0.341667	-18.716667	541.500000	1023.000000	1023.000000	2046.000000
40.000000	0.000619	0.365665	-0.957810	1.865272	-0.217174	-0.324623	0.000000	-10.000000	0.383333	-19.750000	533.000000	1023.000000	1023.000000	2046.000000
40.020000	0.001657	0.979179	-0.199876	1.731535	-0.649679	0.097198	0.000000	-10.000000	0.408333	-20.383333	526.500000	1023.000000	1023.000000	2046.000000
40.040001	0.001227	0.724969	-0.421384	1.726170	-0.458878	-0.120939	0.000000	-10.000000	0.433333	-21.066666	519.666687	1023.000000	1023.000000	2046.000000
40.060001	-0.000003	-0.001917	-0.712349	1.831119	-0.418281	-0.702405	0.000000	-10.000000	0.441667	-21.733334	515.000000	1023.000000	1023.000000	2046.000000
40.080002	-0.000027	-0.016131	-0.151477	1.407040	-0.851676	-0.420019	0.000000	-10.000000	0.450000	-22.616667	507.666656	1023.000000	1023.000000	2046.000000
40.099998	-0.000918	-0.542336	-0.284578	1.082527	-0.816105	-0.524180	0.000000	-10.000000	0.466667	-23.333334	500.000000	1023.000000	1023.000000	2046.000000
40.119999	-0.002918	-1.724818	-0.806823	0.959458	-0.762366	-1.115086	0.000000	-10.000000	0.491667	-23.750000	492.000000	1023.000000	1023.000000	2046.000000
40.139999	-0.002860	-1.690116	-0.368232	0.636115	-1.097073	-0.860925	0.000000	-10.000000	0.508333	-24.033333	484.000000	1023.000000	1023.000000	2046.000000
40.160000	-0.002742	-1.620265	0.002440	0.359013	-1.291698	-0.690020	0.000000	-10.000000	0.516667	-24.133333	476.000000	1023.000000	1023.000000	2046.000000
40.180000	-0.004191	-2.476704	-0.465730	0.290357	-1.133502	-1.167830	0.000000	-10.000000	0.525000	-24.383333	468.000000	1023.000000	1023.000000	2046.000000
40.200001	-0.004605	-2.721365	-0.590156	0.256024	-1.148612	-1.238621	0.000000	-10.000000	0.541667	-24.666666	460.000000	1023.000000	1023.000000	2046.000000
40.220001	-0.004203	-2.483758	-0.122969	-0.048102	-1.424396	-0.888291	0.000000	-10.000000	0.550000	-24.866667	452.000000	1023.000000	1023.000000	2046.000000
40.240002	-0.004887	-2.888511	-0.292014	-0.184258	-1.370408	-1.041831	0.000000	-10.000000	0.550000	-25.233334	443.666656	1023.000000	1023.000000	2046.000000
40.259998	-0.006073	-3.589344	-0.865762	-0.083298	-1.149870	-1.490414	0.000000	-10.000000	0.550000	-25.350000	435.333344	1023.000000	1023.000000	2046.000000
40.279999	-0.005738	-3.391356	-0.652060	-0.347162	-1.271099	-1.121035	0.000000	-10.000000	0.566667	-25.466667	426.666656	1023.000000	1023.000000	2046.000000
40.299999	-0.005020	-2.966857	-0.241930	-0.535406	-1.421519	-0.768003	0.000000	-10.000000	0.566667	-25.300001	418.333344	1023.000000	1023.000000	2046.000000
40.320000	-0.005785	-3.418653	-0.548004	-0.433536	-1.283051	-1.154063	0.000000	-10.000000	0.566667	-25.000000	409.666656	1023.000000	1023.000000	2046.000000
40.340000	-0.006589	-3.894212	-0.938958	-0.363139	-1.192676	-1.399439	0.000000	-10.000000	0.550000	-24.783333	401.333344	1023.000000	1023.000000	2046.000000
40.360001	-0.006435	-3.803320	-0.778700	-0.601483	-1.300830	-1.122307	0.000000	-10.000000	0.541667	-24.600000	393.000000	1023.000000	1023.000000	2046.000000
40.380001	-0.005751	-3.398600	-0.368469	-0.712871	-1.386719	-0.930541	0.000000	-10.000000	0.541667	-24.566668	385.000000	1023.000000	1023.000000	2046.000000
40.400002	-0.005369	-3.173111	-0.148650	-0.763602	-1.316001	-0.944858	0.000000	-10.000000	0.525000	-24.400000	377.000000	1023.000000	1023.000000	2046.000000
40.419998	-0.005411	-3.197840	-0.271292	-0.649843	-1.110562	-1.166142	0.000000	-10.000000	0.525000	-24.150000	368.833344	1023.000000	1023.000000	2046.000000
40.439999	-0.004889	-2.889165	-0.274614	-0.610370	-0.954876	-1.049305	0.000000	-10.000000	0.508333	-24.066668	360.666656	1023.000000	1023.000000	2046.000000
40.459999	-0.003943	-2.330323	0.263018	-0.798310	-1.142150	-0.652881	0.000000	-10.000000	0.508333	-23.983334	352.333344	1023.000000	1023.000000	2046.000000
40.480000	-0.002699	-1.594923	0.595730	-0.538327	-0.948088	-0.704237	0.000000	-10.000000	0.508333	-23.966667	344.333344	1023.000000	1023.000000	2046.000000
40.500000	-0.003647	-2.155384	0.425949	-0.758543	-1.032689	-0.790101	0.000000	-10.000000	0.516667	-23.916666	336.333344	1023.000000	1023.000000	2046.000000
40.520000	-0.005428	-3.207893	-0.056742	-0.784271	-1.235940	-1.130941	0.000000	-10.000000	0.525000	-23.833334	328.500000	1023.000000	1023.000000	2046.000000
40.540001	-0.007069	-4.177979	-0.356027	-1.050335	-1.517880	-1.253737	0.000000	-10.000000	0.516667	-23.866667	320.666656	1023.000000	1023.000000	2046.000000
40.560001	-0.008308	-4.910030	-0.466476	-1.482576	-1.723791	-1.237187	0.000000	-10.000000	0.508333	-23.933332	312.833344	1023.000000	1023.000000	2046.000000
40.580002	-0.009624	-5.687823	-0.519149	-1.738880	-1.942406	-1.487388	0.000000	-10.000000	0.500000	-23.900000	305.000000	1023.000000	1023.000000	2046.000000
40.599998	-0.012613	-7.454002	-1.080467	-1.895656	-2.267082	-2.210799	0.000000	-10.000000	0.500000	-23.616667	297.000000	1023.000000	1023.000000	2046.000000
40.619999	-0.015986	-9.447444	-1.620354	-2.151482	-2.790227	-2.885381	0.000000	-10.000000	0.483333	-23.150000	289.000000	1023.000000	1023.000000	2046.000000
40.639999	-0.018810	-11.116611	-2.037769	-2.696759	-3.267325	-3.114758	0.000000	-10.000000	0.458333	-22.666666	281.000000	1023.000000	1023.000000	2046.000000
40.660000	-0.021146	-12.497524	-2.293652	-3.173337	-3.781188	-3.249347	0.000000	-10.000000	0.425000	-22.250000	273.333344	1023.000000	1023.000000	2046.000000
40.680000	-0.024246	-14.329278	-3.046092	-3.392548	-4.063122	-3.827516	0.000000	-10.000000	0.408333	-21.883333	265.833344	1023.000000	1023.000000	2046.000000
40.700001	-0.026766	-15.818995	-3.848947	-3.657346	-4.256919	-4.055785	0.000000	-10.000000	0.400000	-21.733334	258.666656	1023.000000	1023.000000	2046.000000
40.720001	-0.028417	-16.794596	-4.264592	-4.120104	-4.509892	-3.900007	0.000000	-10.000000	0.400000	-21.566666	251.333328	1023.000000	1023.000000	2046.000000
40.740002	-0.028923	-17.093605	-4.363056	-4.323069	-4.563745	-3.843735	0.000000	-10.000000	0.408333	-21.549999	244.166672	1023.000000	1023.000000	2046.000000
40.759998	-0.030660	-18.120222	-4.940773	-4.382728	-4.539728	-4.256994	0.000000	-10.000000	0.416667	-21.483334	237.000000	1023.000000	1023.000000	2046.000000
40.779999	-0.032073	-18.955200	-5.443473	-4.577076	-4.716568	-4.218083	0.000000	-10.000000	0.416667	-21.450001	229.833328	1023.000000	1023.000000	2046.000000
40.799999	-0.032288	-19.082445	-5.508479	-4.950015	-4.786074	-3.837878	0.000000	-10.000000	0.408333	-21.116667	222.666672	1023.000000	1023.000000	2046.000000
40.820000	-0.032897	-19.442038	-5.621636	-5.115564	-4.752214	-3.952622	0.000000	-10.000000	0.400000	-20.733334	215.500000	1023.000000	1023.000000	2046.000000
40.840000	-0.034220	-20.223883	-6.110440	-5.168832	-4.723100	-4.221509	0.000000	-10.000000	0.391667	-20.333334	208.666672	1023.000000	1023.000000	2046.000000
40.860001	-0.034413	-20.338215	-6.213644	-5.571729	-4.783137	-3.769704	0.000000	-10.000000	0.383333	-20.050001	201.833328	1023.000000	1023.000000	2046.000000
40.880001	-0.033986	-20.085726	-6.142519	-5.760524	-4.579285	-3.603397	0.000000	-10.000000	0.375000	-19.783333	195.166672	1023.000000	1023.000000	2046.000000
40.900002	-0.034176	-20.197962	-6.312870	-5.640817	-4.433089	-3.811187	0.000000	-10.000000	0.375000	-19.583334	188.500000	1023.000000	1023.000000	2046.000000
40.919998	-0.034154	-20.185085	-6.300953	-5.683152	-4.567928	-3.633052	0.000000	-10.000000	0.375000	-19.616667	182.000000	1023.000000	1023.000000	2046.000000
40.939999	-0.032840	-19.408636	-6.003361	-5.739571	-4.374613	-3.291091	0.000000	-10.000000	0.375000	-19.600000	175.500000	1023.000000	1023.000000	2046.000000
40.959999	-0.032942	-19.468575	-5.992822	-5.624380	-4.198487	-3.652886	0.000000	-10.000000	0.366667	-19.533335	169.000000	1023.000000	1023.000000	2046.000000
40.980000	-0.033828	-19.992245	-6.052948	-5.792504	-4.536962	-3.609831	0.000000	-10.000000	0.375000	-19.383333	162.500000	1023.000000	1023.000000	2046.000000
41.000000	-0.033725	-19.931639	-5.995804	-6.056908	-4.355608	-3.523319	0.000000	-10.000000	0.375000	-19.400000	156.000000	1023.000000	1023.000000	2046.000000
41.020000	-0.034879	-20.613644	-6.003411	-6.317676	-4.378567	-3.913988	0.000000	-10.000000	0.375000	-19.483334	149.500000	1023.000000	1023.000000	2046.000000
41.040001	-0.036520	-21.583418	-6.146194	-6.624973	-4.719603	-4.092648	0.000000	-10.000000	0.366667	-19.383333	143.000000	1023.000000	1023.000000	2046.000000
41.060001	-0.036661	-21.666929	-6.085917	-7.014394	-4.702833	-3.863785	0.000000	-10.000000	0.358333	-19.083334	136.500000	1023.000000	1023.000000	2046.000000
41.080002	-0.037407	-22.107552	-5.908456	-7.309889	-4.783875	-4.105331	0.000000	-10.000000	0.341667	-18.616667	130.000000	1023.000000	1023.000000	2046.000000
41.099998	-0.038696	-22.869316	-6.146102	-7.349181	-4.987413	-4.386621	0.000000	-10.000000	0.333333	-18.233334	123.666664	1023.000000	1023.000000	2046.000000
41.119999	-0.038611	-22.819315	-6.124655	-7.732615	-4.947484	-4.014560	0.000000	-10.000000	0.308333	-17.766666	117.500000	1023.000000	1023.000000	2046.000000
41.139999	-0.039205	-23.169968	-6.131862	-7.866551	-4.860441	-4.311113	0.000000	-10.000000	0.300000	-17.483334	111.666664	1023.000000	1023.000000	2046.000000
41.160000	-0.039808	-23.526279	-6.273152	-7.944720	-4.997231	-4.311177	0.000000	-10.000000	0.275000	-17.116667	106.000000	1023.000000	1023.000000	2046.000000
41.180000	-0.039430	-23.303228	-6.194748	-8.193473	-4.958395	-3.956614	0.000000	-10.000000	0.275000	-16.900002	100.333336	1023.000000	1023.000000	2046.000000
41.200001	-0.039360	-23.261784	-6.076427	-8.182025	-4.776175	-4.227158	0.000000	-10.000000	0.266667	-16.483334	94.666664	1023.000000	1023.000000	2046.000000
41.220001	-0.039550	-23.373932	-6.117179	-8.204458	-4.826306	-4.225989	0.000000	-10.000000	0.258333	-16.050001	89.000000	1023.000000	1023.000000	2046.000000
41.240002	-0.039416	-23.294577	-6.184275	-8.302170	-4.823752	-3.984379	0.000000	-10.000000	0.250000	-15.633334	83.666664	1023.000000	1023.000000	2046.000000
41.259998	-0.038962	-23.026525	-6.067677	-8.383200	-4.647442	-3.928205	0.000000	-10.000000	0.241667	-15.116667	78.500000	1023.000000	1023.000000	2046.000000
41.279999	-0.038784	-22.921295	-6.024438	-8.297333	-4.472941	-4.126584	0.000000	-10.000000	0.241667	-14.650001	73.500000	1023.000000	1023.000000	2046.000000
41.299999	-0.038895	-22.986876	-5.980638	-8.341455	-4.635242	-4.029540	0.000000	-10.000000	0.233333	-14.000000	68.666664	1023.000000	1023.000000	2046.000000
41.320000	-0.038610	-22.818794	-5.969296	-8.481314	-4.640470	-3.727713	0.000000	-10.000000	0.225000	-13.516667	63.833332	1023.000000	1023.000000	2046.000000
41.340000	-0.038228	-22.592566	-5.870115	-8.477732	-4.381749	-3.862971	0.000000	-10.000000	0.200000	-12.916667	59.333332	1023.000000	1023.000000	2046.000000
41.360001	-0.038371	-22.677526	-5.797829	-8.391750	-4.469491	-4.018456	0.000000	-10.000000	0.175000	-12.466667	55.000000	1023.000000	1023.000000	2046.000000
41.380001	-0.038332	-22.654270	-5.861866	-8.527500	-4.525236	-3.739667	0.000000	-10.000000	0.158333	-12.066667	51.000000	1023.000000	1023.000000	2046.000000
41.400002	-0.037834	-22.359732	-5.755181	-8.577356	-4.324481	-3.702713	0.000000	-10.000000	0.150000	-11.816667	47.000000	1023.000000	1023.000000	2046.000000
41.419998	-0.037387	-22.095642	-5.563870	-8.516972	-4.112640	-3.902161	0.000000	-10.000000	0.141667	-11.550000	43.000000	1023.000000	1023.000000	2046.000000
41.439999	-0.037013	-21.874502	-5.392872	-8.540950	-4.220510	-3.720169	0.000000	-10.000000	0.141667	-11.250000	39.000000	1023.000000	1023.000000	2046.000000
41.459999	-0.035986	-21.267921	-5.207683	-8.553554	-4.140966	-3.365718	0.000000	-10.000000	0.141667	-10.933333	35.166668	1023.000000	1023.000000	2046.000000
41.480000	-0.035644	-21.065554	-4.987399	-8.528207	-3.977925	-3.572022	0.000000	-10.000000	0.141667	-10.583334	31.500000	1023.000000	1023.000000	2046.000000
41.500000	-0.035370	-20.903851	-4.872358	-8.329677	-3.899902	-3.801914	0.000000	-10.000000	0.133333	-10.166667	28.000000	1023.000000	1023.000000	2046.000000
41.520000	-0.035288	-20.855211	-4.676815	-8.602414	-4.123785	-3.452197	0.000000	-10.000000	0.133333	-9.766666	24.666666	1023.000000	1023.000000	2046.000000
41.540001	-0.035255	-20.835894	-4.747580	-8.638469	-4.031820	-3.418025	0.000000	-10.000000	0.125000	-9.366667	21.333334	1023.000000	1023.000000	2046.000000
41.560001	-0.035576	-21.025583	-4.867380	-8.551110	-3.886769	-3.720325	0.000000	-10.000000	0.116667	-8.950000	18.166666	1023.000000	1023.000000	2046.000000
41.580002	-0.036349	-21.482281	-4.983859	-8.716516	-4.086135	-3.695770	0.000000	-10.000000	0.091667	-8.050000	15.166667	1023.000000	1023.000000	2046.000000
41.599998	-0.037428	-22.119894	-5.237119	-8.974508	-4.253897	-3.654369	0.000000	-10.000000	0.066667	-5.483333	12.666667	1023.000000	1023.000000	2046.000000
41.619999	-0.039011	-23.055412	-5.614295	-9.047789	-4.269646	-4.123684	0.000000	-10.000000	0.008333	-0.683333	11.000000	1023.000000	1023.000000	2046.000000
41.639999	-0.040876	-24.157700	-5.832492	-9.099221	-4.611298	-4.614689	0.000000	-10.000000	-0.041667	5.600000	10.166667	1023.000000	1023.000000	2046.000000
41.660000	-0.043041	-25.437069	-6.092050	-9.381443	-5.177057	-4.786520	0.000000	-10.000000	-0.116667	11.483334	10.000000	1023.000000	1023.000000	2046.000000
41.680000	-0.045104	-26.656509	-6.594330	-9.592182	-5.408941	-5.061056	0.000000	-10.000000	-0.158333	15.816667	10.000000	1023.000000	1023.000000	2046.000000
41.700001	-0.046727	-27.615879	-7.031905	-9.614233	-5.543029	-5.426712	0.000000	-10.000000	-0.216667	18.450001	10.000000	1023.000000	1023.000000	2046.000000
41.720001	-0.047368	-27.994242	-7.323844	-9.830849	-5.778454	-5.061095	0.000000	-10.000000	-0.250000	20.083334	12.666667	1023.000000	1023.000000	2046.000000
41.740002	-0.047914	-28.317152	-7.693309	-9.829856	-5.814672	-4.979315	0.000000	-10.000000	-0.291667	21.233334	18.666666	1023.000000	1023.000000	2046.000000
41.759998	-0.048052	-28.398706	-8.016377	-9.605191	-5.542736	-5.234403	0.000000	-10.000000	-0.316667	22.450001	27.000000	1023.000000	1023.000000	2046.000000
41.779999	-0.047581	-28.120443	-7.990809	-9.537957	-5.666715	-4.924962	0.000000	-10.000000	-0.333333	23.416666	35.333332	1023.000000	1023.000000	2046.000000
41.799999	-0.046903	-27.719589	-8.231700	-9.330613	-5.530789	-4.626486	0.000000	-10.000000	-0.366667	24.433334	43.000000	1023.000000	1023.000000	2046.000000
41.820000	-0.046425	-27.437168	-8.480803	-9.057594	-5.168335	-4.730437	0.000000	-10.000000	-0.391667	25.350000	51.000000	1023.000000	1023.000000	2046.000000
41.840000	-0.045574	-26.934414	-8.276838	-9.043603	-5.286452	-4.327520	0.000000	-10.000000	-0.425000	26.333334	59.166668	1023.000000	1023.000000	2046.000000
41.860001	-0.044292	-26.176563	-8.157117	-8.846254	-5.241446	-3.931747	0.000000	-10.000000	-0.433333	27.083334	67.666664	1023.000000	1023.000000	2046.000000
41.880001	-0.042908	-25.358843	-8.102745	-8.586802	-4.856244	-3.813052	0.000000	-10.000000	-0.466667	27.833334	76.500000	1023.000000	1023.000000	2046.000000
41.900002	-0.041129	-24.307020	-7.808949	-8.306761	-4.600323	-3.590985	0.000000	-10.000000	-0.491667	28.583334	85.833336	1023.000000	1023.000000	2046.000000
41.919998	-0.039058	-23.083006	-7.524060	-8.056479	-4.467674	-3.034792	0.000000	-10.000000	-0.516667	29.316666	95.166664	1023.000000	1023.000000	2046.000000
41.939999	-0.036980	-21.855255	-7.297592	-7.530059	-3.985848	-3.041755	0.000000	-10.000000	-0.541667	29.799999	104.833336	1023.000000	1023.000000	2046.000000
41.959999	-0.034535	-20.410463	-6.702830	-7.178538	-3.760642	-2.768453	0.000000	-10.000000	-0.533333	30.016666	114.500000	1023.000000	1023.000000	2046.000000
41.980000	-0.032397	-19.146690	-6.257791	-6.925151	-3.581490	-2.382258	0.000000	-10.000000	-0.525000	30.366667	124.500000	1023.000000	1023.000000	2046.000000
42.000000	-0.031323	-18.512056	-6.041574	-6.751295	-3.383323	-2.335865	0.000000	-10.000000	-0.491667	30.333334	134.666672	1023.000000	1023.000000	2046.000000
42.020000	-0.030272	-17.890512	-5.784695	-6.504482	-3.126576	-2.474759	0.000000	-10.000000	-0.491667	30.216667	145.000000	1023.000000	1023.000000	2046.000000
42.040001	-0.029312	-17.323523	-5.389248	-6.497776	-3.179608	-2.256890	0.000000	-10.000000	-0.508333	29.833334	155.333328	1023.000000	1023.000000	2046.000000
42.060001	-0.028642	-16.927258	-5.185325	-6.372167	-3.172917	-2.196849	0.000000	-10.000000	-0.525000	29.650002	165.500000	1023.000000	1023.000000	2046.000000
42.080002	-0.027669	-16.352453	-5.034846	-5.969003	-2.897638	-2.450966	0.000000	-10.000000	-0.550000	29.900002	175.166672	1023.000000	1023.000000	2046.000000
42.099998	-0.026462	-15.639087	-4.478412	-5.946957	-3.063188	-2.150530	0.000000	-10.000000	-0.550000	30.250000	184.833328	1023.000000	1023.000000	2046.000000
42.119999	-0.025590	-15.123931	-4.322136	-5.712279	-2.964845	-2.124671	0.000000	-10.000000	-0.575000	30.900000	194.833328	1023.000000	1023.000000	2046.000000
42.139999	-0.024337	-14.383268	-4.140908	-5.396990	-2.709656	-2.135714	0.000000	-10.000000	-0.583333	31.400000	205.166672	1023.000000	1023.000000	2046.000000
42.160000	-0.022688	-13.408737	-3.730768	-5.261254	-2.626074	-1.790642	0.000000	-10.000000	-0.616667	31.750000	215.666672	1023.000000	1023.000000	2046.000000
42.180000	-0.021226	-12.544859	-3.548488	-4.938230	-2.403522	-1.654620	0.000000	-10.000000	-0.625000	31.866667	226.000000	1023.000000	1023.000000	2046.000000
42.200001	-0.019212	-11.354313	-3.345256	-4.377260	-1.991027	-1.640769	0.000000	-10.000000	-0.633333	32.116669	236.666672	1023.000000	1023.000000	2046.000000
42.220001	-0.017110	-10.111794	-2.807708	-4.116126	-1.861443	-1.326518	0.000000	-10.000000	-0.633333	32.299999	247.333328	1023.000000	1023.000000	2046.000000
42.240002	-0.014891	-8.800307	-2.406339	-3.795389	-1.638210	-0.960369	0.000000	-10.000000	-0.633333	32.883335	258.166656	1023.000000	1023.000000	2046.000000
42.259998	-0.013200	-7.801480	-2.211770	-3.367776	-1.359730	-0.862204	0.000000	-10.000000	-0.633333	33.200001	269.000000	1023.000000	1023.000000	2046.000000
42.279999	-0.010812	-6.390049	-1.786432	-2.911091	-1.041748	-0.650779	0.000000	-10.000000	-0.633333	33.383335	280.000000	1023.000000	1023.000000	2046.000000
42.299999	-0.008728	-5.158106	-1.241132	-2.715893	-0.982384	-0.218697	0.000000	-10.000000	-0.641667	33.283333	291.166656	1023.000000	1023.000000	2046.000000
42.320000	-0.006913	-4.085356	-1.056532	-2.273634	-0.667757	-0.087433	0.000000	-10.000000	-0.650000	33.433334	302.333344	1023.000000	1023.000000	2046.000000
42.340000	-0.004647	-2.746660	-0.753044	-1.760277	-0.272734	0.039395	0.000000	-10.000000	-0.641667	33.550003	313.666656	1023.000000	1023.000000	2046.000000
42.360001	-0.002604	-1.539039	-0.153348	-1.556160	-0.257134	0.427602	0.000000	-10.000000	-0.625000	33.316669	324.833344	1023.000000	1023.000000	2046.000000
42.380001	-0.001123	-0.663902	0.073882	-1.216551	-0.053280	0.532048	0.000000	-10.000000	-0.625000	32.850002	336.000000	1023.000000	1023.000000	2046.000000
42.400002	0.000737	0.435357	0.269759	-0.718661	0.315349	0.568909	0.000000	-10.000000	-0.633333	32.683334	346.833344	1023.000000	1023.000000	2046.000000
42.419998	0.002476	1.463086	0.737132	-0.513448	0.400132	0.839271	0.000000	-10.000000	-0.666667	32.750000	357.666656	1023.000000	1023.000000	2046.000000
42.439999	0.004115	2.431871	1.232875	-0.303200	0.472188	1.030009	0.000000	-10.000000	-0.650000	32.916668	368.500000	1023.000000	1023.000000	2046.000000
42.459999	0.005430	3.208890	1.514301	0.097367	0.586630	1.010592	0.000000	-10.000000	-0.633333	32.683334	379.500000	1023.000000	1023.000000	2046.000000
42.480000	0.007533	4.452251	1.731865	0.706298	0.977356	1.036733	0.000000	-10.000000	-0.591667	32.600002	390.500000	1023.000000	1023.000000	2046.000000
42.500000	0.009527	5.630250	2.280256	0.901054	1.042477	1.406463	0.000000	-10.000000	-0.583333	31.966667	401.500000	1023.000000	1023.000000	2046.000000
42.520000	0.011467	6.777284	2.716036	1.346235	1.135346	1.579667	0.000000	-10.000000	-0.575000	31.850000	412.333344	1023.000000	1023.000000	2046.000000
42.540001	0.011937	7.054970	2.682888	1.778290	1.185976	1.407816	0.000000	-10.000000	-0.575000	31.516668	423.000000	1023.000000	1023.000000	2046.000000
42.560001	0.011866	7.012714	2.530429	2.147412	1.284080	1.050793	0.000000	-10.000000	-0.566667	31.450001	433.500000	1023.000000	1023.000000	2046.000000
42.580002	0.011549	6.825643	2.662112	2.210487	1.094099	0.858944	0.000000	-10.000000	-0.550000	31.233334	444.000000	1023.000000	1023.000000	2046.000000
42.599998	0.010174	6.013118	2.582230	2.086657	0.674150	0.670081	0.000000	-10.000000	-0.525000	30.716667	454.500000	1023.000000	1023.000000	2046.000000
42.619999	0.007734	4.570567	2.071222	2.085306	0.258864	0.155175	0.000000	-10.000000	-0.491667	30.200001	465.000000	1023.000000	1023.000000	2046.000000
42.639999	0.005960	3.522500	1.620912	2.183976	-0.052493	-0.229896	0.000000	-10.000000	-0.458333	29.550001	475.333344	1023.000000	1023.000000	2046.000000
42.660000	0.004831	2.855410	1.394825	2.125301	-0.353592	-0.311124	0.000000	-10.000000	-0.425000	28.916668	485.166656	1023.000000	1023.000000	2046.000000
42.680000	0.003959	2.339725	1.131477	2.005334	-0.556240	-0.240847	0.000000	-10.000000	-0.408333	28.033333	494.833344	1023.000000	1023.000000	2046.000000
42.700001	0.002896	1.711768	0.725325	1.956454	-0.654443	-0.315568	0.000000	-10.000000	-0.383333	26.933332	504.166656	1023.000000	1023.000000	2046.000000
42.720001	0.002663	1.573719	0.288241	2.175420	-0.480529	-0.409413	0.000000	-10.000000	-0.366667	26.016666	513.500000	1023.000000	1023.000000	2046.000000
42.740002	0.003117	1.841980	0.266602	2.346959	-0.484627	-0.286953	0.000000	-10.000000	-0.350000	25.283333	522.333313	1023.000000	1023.000000	2046.000000
42.759998	0.003622	2.140430	0.293875	2.365750	-0.489017	-0.030179	0.000000	-10.000000	-0.325000	24.416668	530.833313	1023.000000	1023.000000	2046.000000
42.779999	0.003572	2.110991	0.201593	2.334390	-0.534984	0.109992	0.000000	-10.000000	-0.291667	23.516668	539.000000	1023.000000	1023.000000	2046.000000
42.799999	0.003908	2.309521	-0.079937	2.617887	-0.313846	0.085418	0.000000	-10.000000	-0.233333	22.150002	547.000000	1023.000000	1023.000000	2046.000000
42.820000	0.005034	2.975367	0.064052	2.778435	-0.177369	0.310250	0.000000	-10.000000	-0.191667	20.916668	554.666687	1023.000000	1023.000000	2046.000000
42.840000	0.005859	3.462833	0.340450	2.717450	-0.187290	0.592223	0.000000	-10.000000	-0.141667	19.150000	562.000000	1023.000000	1023.000000	2046.000000
42.860001	0.006117	3.614880	0.211082	2.785145	-0.007086	0.625738	0.000000	-10.000000	-0.100000	17.533333	568.666687	1023.000000	1023.000000	2046.000000
42.880001	0.007264	4.293306	0.171660	2.981833	0.305411	0.834402	0.000000	-10.000000	-0.058333	15.650000	574.833313	1023.000000	1023.000000	2046.000000
42.900002	0.008800	5.200699	0.496959	3.128573	0.488963	1.086203	0.000000	-10.000000	-0.025000	13.500000	580.333313	1023.000000	1023.000000	2046.000000
42.919998	0.009228	5.453799	0.695072	3.101991	0.469422	1.187314	0.000000	-10.000000	-0.008333	11.150000	585.333313	1023.000000	1023.000000	2046.000000
42.939999	0.010435	6.167365	0.732314	3.439451	0.776783	1.218818	0.000000	-10.000000	0.008333	8.666667	589.500000	1023.000000	1023.000000	2046.000000
42.959999	0.011994	7.088367	1.109122	3.622365	0.940798	1.416083	0.000000	-10.000000	0.041667	5.933333	592.833313	1023.000000	1023.000000	2046.000000
42.980000	0.011830	6.991641	1.556975	3.543230	0.640182	1.251253	0.000000	-10.000000	0.075000	2.083333	595.166687	1023.000000	1023.000000	2046.000000
43.000000	0.011119	6.571596	1.385459	3.479262	0.680566	1.026309	0.000000	-10.000000	0.100000	-1.583333	596.500000	1023.000000	1023.000000	2046.000000
43.020000	0.011269	6.659708	1.344189	3.416187	0.880099	1.019232	0.000000	-10.000000	0.100000	-4.866667	597.000000	1023.000000	1023.000000	2046.000000
43.040001	0.011167	6.599825	1.792568	3.187819	0.571117	1.048321	0.000000	-10.000000	0.108333	-6.733333	597.000000	1023.000000	1023.000000	2046.000000
43.060001	0.010235	6.049138	1.697743	3.046096	0.482660	0.822638	0.000000	-10.000000	0.116667	-8.383333	597.000000	1023.000000	1023.000000	2046.000000
43.080002	0.010383	6.136525	1.676450	3.073555	0.616338	0.770183	0.000000	-10.000000	0.133333	-9.466666	597.000000	1023.000000	1023.000000	2046.000000
43.099998	0.010872	6.425326	1.982806	3.054188	0.561645	0.826689	0.000000	-10.000000	0.133333	-10.500000	597.000000	1023.000000	1023.000000	2046.000000
43.119999	0.010538	6.228142	2.119854	2.895676	0.444374	0.768239	0.000000	-10.000000	0.158333	-11.933333	589.500000	1023.000000	1023.000000	2046.000000
43.139999	0.010025	5.925027	1.874860	2.831385	0.504772	0.714011	0.000000	-10.000000	0.191667	-13.566667	578.833313	1023.000000	1023.000000	2046.000000
43.160000	0.010663	6.301676	1.911957	2.910131	0.670440	0.809148	0.000000	-10.000000	0.233333	-14.850000	568.166687	1023.000000	1023.000000	2046.000000
43.180000	0.011109	6.565356	2.168934	2.911790	0.633136	0.851496	0.000000	-10.000000	0.250000	-15.400001	565.000000	1023.000000	1023.000000	2046.000000
43.200001	0.010895	6.438778	2.163523	2.802266	0.584005	0.888984	0.000000	-10.000000	0.266667	-15.650001	563.166687	1023.000000	1023.000000	2046.000000
43.220001	0.011070	6.542582	2.017042	2.913554	0.732353	0.879633	0.000000	-10.000000	0.283333	-16.183334	559.666687	1023.000000	1023.000000	2046.000000
43.240002	0.012263	7.247547	2.159168	3.148307	0.986495	0.953577	0.000000	-10.000000	0.300000	-16.833334	554.166687	1023.000000	1023.000000	2046.000000
43.259998	0.012136	7.172420	2.476383	3.058659	0.691840	0.945537	0.000000	-10.000000	0.300000	-17.466667	548.500000	1023.000000	1023.000000	2046.000000
43.279999	0.011840	6.997588	2.334489	3.052885	0.740971	0.869242	0.000000	-10.000000	0.316667	-18.150002	542.500000	1023.000000	1023.000000	2046.000000
43.299999	0.011912	7.039877	2.342143	2.931142	0.799597	0.966994	0.000000	-10.000000	0.341667	-19.016668	536.500000	1023.000000	1023.000000	2046.000000
43.320000	0.013145	7.768710	2.441332	3.080270	1.179829	1.067279	0.000000	-10.000000	0.375000	-19.783335	530.333313	1023.000000	1023.000000	2046.000000
43.340000	0.014298	8.449907	2.924750	3.257583	1.156480	1.111095	0.000000	-10.000000	0.400000	-20.400000	523.833313	1023.000000	1023.000000	2046.000000
43.360001	0.014911	8.812248	3.286188	3.371418	1.083884	1.070758	0.000000	-10.000000	0.425000	-20.916666	517.000000	1023.000000	1023.000000	2046.000000
43.380001	0.015099	8.923599	3.409569	3.349718	1.000239	1.164073	0.000000	-10.000000	0.450000	-21.549999	510.000000	1023.000000	1023.000000	2046.000000
43.400002	0.015479	9.148249	3.219080	3.427085	1.250871	1.251212	0.000000	-10.000000	0.458333	-22.366667	502.666656	1023.000000	1023.000000	2046.000000
43.419998	0.015198	8.982208	3.171834	3.593390	1.175777	1.041208	0.000000	-10.000000	0.475000	-23.033333	495.333344	1023.000000	1023.000000	2046.000000
43.439999	0.013969	8.255403	3.183529	3.529969	0.815882	0.726023	0.000000	-10.000000	0.500000	-23.650000	487.666656	1023.000000	1023.000000	2046.000000
43.459999	0.012157	7.184557	3.040695	3.268732	0.405378	0.469753	0.000000	-10.000000	0.533333	-24.233334	480.000000	1023.000000	1023.000000	2046.000000
43.480000	0.009976	5.895759	2.507775	2.912205	0.228192	0.247586	0.000000	-10.000000	0.550000	-24.766666	471.666656	1023.000000	1023.000000	2046.000000
43.500000	0.008782	5.190115	2.169792	2.856129	0.217768	-0.053574	0.000000	-10.000000	0.550000	-25.150000	463.333344	1023.000000	1023.000000	2046.000000
43.520000	0.006595	3.897718	2.085903	2.732689	-0.262368	-0.658506	0.000000	-10.000000	0.558333	-25.300001	454.833344	1023.000000	1023.000000	2046.000000
43.540001	0.003383	1.999088	1.834345	2.353986	-0.984405	-1.204839	0.000000	-10.000000	0.566667	-25.650000	446.500000	1023.000000	1023.000000	2046.000000
43.560001	-0.000531	-0.313960	1.141929	1.752892	-1.618126	-1.590656	0.000000	-10.000000	0.583333	-25.983334	437.833344	1023.000000	1023.000000	2046.000000
43.580002	-0.003404	-2.012048	0.234370	1.381561	-1.762085	-1.865894	0.000000	-10.000000	0.591667	-26.400000	429.166656	1023.000000	1023.000000	2046.000000
43.599998	-0.005566	-3.289558	-0.190322	1.245396	-2.088680	-2.255952	0.000000	-10.000000	0.625000	-26.766666	420.333344	1023.000000	1023.000000	2046.000000
43.619999	-0.008110	-4.792798	-0.466436	0.824204	-2.722709	-2.427856	0.000000	-10.000000	0.625000	-27.066668	411.500000	1023.000000	1023.000000	2046.000000
43.639999	-0.010380	-6.134483	-1.293591	0.330274	-2.778282	-2.392884	0.000000	-10.000000	0.641667	-27.133333	402.500000	1023.000000	1023.000000	2046.000000
43.660000	-0.011448	-6.765771	-1.800239	0.332608	-2.668959	-2.629182	0.000000	-10.000000	0.633333	-27.049999	393.500000	1023.000000	1023.000000	2046.000000
43.680000	-0.012725	-7.520532	-1.749732	0.157146	-3.125780	-2.802165	0.000000	-10.000000	0.633333	-26.933334	384.500000	1023.000000	1023.000000	2046.000000
43.700001	-0.014337	-8.473309	-2.193093	-0.345208	-3.349416	-2.585592	0.000000	-10.000000	0.633333	-26.950001	375.500000	1023.000000	1023.000000	2046.000000
43.720001	-0.015074	-8.908504	-2.816795	-0.568820	-3.036640	-2.486248	0.000000	-10.000000	0.633333	-26.666668	366.500000	1023.000000	1023.000000	2046.000000
43.740002	-0.015678	-9.265574	-3.062453	-0.638902	-2.947186	-2.617033	0.000000	-10.000000	0.633333	-26.633333	357.500000	1023.000000	1023.000000	2046.000000
43.759998	-0.016168	-9.555496	-2.880530	-0.822199	-3.247416	-2.605351	0.000000	-10.000000	0.600000	-26.283333	348.666656	1023.000000	1023.000000	2046.000000
43.779999	-0.017096	-10.103899	-3.057823	-1.369594	-3.389029	-2.287453	0.000000	-10.000000	0.583333	-26.216667	339.833344	1023.000000	1023.000000	2046.000000
43.799999	-0.017799	-10.519156	-3.775915	-1.543992	-2.924532	-2.274718	0.000000	-10.000000	0.566667	-25.866667	331.166656	1023.000000	1023.000000	2046.000000
43.820000	-0.017231	-10.183520	-3.660890	-1.421639	-2.783648	-2.317343	0.000000	-10.000000	0.575000	-25.766666	322.500000	1023.000000	1023.000000	2046.000000
43.840000	-0.017147	-10.133660	-3.238915	-1.522550	-3.178465	-2.193730	0.000000	-10.000000	0.566667	-25.750000	313.833344	1023.000000	1023.000000	2046.000000
43.860001	-0.017479	-10.330073	-3.657940	-1.797231	-2.883005	-1.991898	0.000000	-10.000000	0.566667	-25.700001	305.166656	1023.000000	1023.000000	2046.000000
43.880001	-0.017170	-10.147493	-3.532168	-1.591084	-2.745884	-2.278357	0.000000	-10.000000	0.550000	-25.500000	296.500000	1023.000000	1023.000000	2046.000000
43.900002	-0.017695	-10.457592	-3.169995	-1.710427	-3.177384	-2.399786	0.000000	-10.000000	0.550000	-25.283333	288.166656	1023.000000	1023.000000	2046.000000
43.919998	-0.019108	-11.293072	-3.540830	-2.341700	-3.162668	-2.247873	0.000000	-10.000000	0.550000	-25.066668	279.666656	1023.000000	1023.000000	2046.000000
43.939999	-0.020079	-11.866972	-3.884500	-2.445516	-2.915709	-2.621247	0.000000	-10.000000	0.558333	-24.900000	271.333344	1023.000000	1023.000000	2046.000000
43.959999	-0.020779	-12.280103	-3.596352	-2.591454	-3.194046	-2.898252	0.000000	-10.000000	0.550000	-24.616667	263.000000	1023.000000	1023.000000	2046.000000
43.980000	-0.021697	-12.823032	-3.224985	-3.112366	-3.699730	-2.785951	0.000000	-10.000000	0.550000	-24.266666	255.000000	1023.000000	1023.000000	2046.000000
44.000000	-0.022984	-13.583630	-3.766044	-3.596835	-3.491934	-2.728816	0.000000	-10.000000	0.541667	-23.783333	247.000000	1023.000000	1023.000000	2046.000000
44.020000	-0.023450	-13.858730	-3.752784	-3.615593	-3.459404	-3.030949	0.000000	-10.000000	0.541667	-23.433334	239.000000	1023.000000	1023.000000	2046.000000
44.040001	-0.023877	-14.111511	-3.409282	-3.970813	-3.885280	-2.846137	0.000000	-10.000000	0.516667	-23.216667	231.000000	1023.000000	1023.000000	2046.000000
44.060001	-0.024799	-14.656147	-3.966534	-4.354199	-3.595447	-2.739966	0.000000	-10.000000	0.491667	-23.299999	223.000000	1023.000000	1023.000000	2046.000000
44.080002	-0.025326	-14.967961	-4.119601	-4.283174	-3.469460	-3.095726	0.000000	-10.000000	0.458333	-23.183332	215.333328	1023.000000	1023.000000	2046.000000
44.099998	-0.025068	-14.814915	-3.587426	-4.407145	-3.816608	-3.003735	0.000000	-10.000000	0.466667	-23.250000	207.666672	1023.000000	1023.000000	2046.000000
44.119999	-0.025739	-15.211657	-3.762289	-4.854002	-3.842454	-2.752911	0.000000	-10.000000	0.466667	-23.016666	200.000000	1023.000000	1023.000000	2046.000000
44.139999	-0.026201	-15.484503	-4.335902	-4.817683	-3.346601	-2.984316	0.000000	-10.000000	0.466667	-22.983334	192.166672	1023.000000	1023.000000	2046.000000
44.160000	-0.025598	-15.128263	-3.907631	-4.653051	-3.494525	-3.073055	0.000000	-10.000000	0.466667	-22.733334	184.500000	1023.000000	1023.000000	2046.000000
44.180000	-0.025613	-15.137307	-3.644879	-5.086205	-3.771597	-2.634626	0.000000	-10.000000	0.458333	-22.583334	176.833328	1023.000000	1023.000000	2046.000000
44.200001	-0.026221	-15.496895	-4.256101	-5.151569	-3.312165	-2.777059	0.000000	-10.000000	0.450000	-22.350000	169.333328	1023.000000	1023.000000	2046.000000
44.220001	-0.026215	-15.493202	-4.192982	-5.020025	-3.274625	-3.005570	0.000000	-10.000000	0.425000	-22.033333	161.833328	1023.000000	1023.000000	2046.000000
44.240002	-0.025795	-15.244555	-3.717583	-5.079568	-3.564542	-2.882863	0.000000	-10.000000	0.425000	-21.616667	154.500000	1023.000000	1023.000000	2046.000000
44.259998	-0.026109	-15.430511	-3.658443	-5.479491	-3.706094	-2.586483	0.000000	-10.000000	0.416667	-21.200001	147.166672	1023.000000	1023.000000	2046.000000
44.279999	-0.026941	-15.922256	-4.269346	-5.482530	-3.293562	-2.876818	0.000000	-10.000000	0.408333	-20.683334	140.166672	1023.000000	1023.000000	2046.000000
44.299999	-0.026821	-15.851505	-4.096548	-5.383858	-3.312622	-3.058476	0.000000	-10.000000	0.391667	-20.350000	133.333328	1023.000000	1023.000000	2046.000000
44.320000	-0.026460	-15.637848	-3.553751	-5.624262	-3.679935	-2.779901	0.000000	-10.000000	0.383333	-19.900000	126.500000	1023.000000	1023.000000	2046.000000
44.340000	-0.026511	-15.668265	-3.791163	-5.946004	-3.392261	-2.538837	0.000000	-10.000000	0.375000	-19.783333	119.833336	1023.000000	1023.000000	2046.000000
44.360001	-0.026799	-15.838497	-4.052757	-5.776924	-3.085620	-2.923197	0.000000	-10.000000	0.383333	-19.416666	113.166664	1023.000000	1023.000000	2046.000000
44.380001	-0.025514	-15.078567	-3.370401	-5.725233	-3.293181	-2.689752	0.000000	-10.000000	0.375000	-18.966667	106.833336	1023.000000	1023.000000	2046.000000
44.400002	-0.025257	-14.926907	-3.116976	-5.959869	-3.396444	-2.453617	0.000000	-10.000000	0.358333	-18.233334	100.500000	1023.000000	1023.000000	2046.000000
44.419998	-0.025951	-15.336863	-3.633384	-5.934143	-2.973637	-2.795699	0.000000	-10.000000	0.325000	-17.650000	94.500000	1023.000000	1023.000000	2046.000000
44.439999	-0.025720	-15.200300	-3.362382	-5.827509	-3.027009	-2.983399	0.000000	-10.000000	0.291667	-17.216667	88.500000	1023.000000	1023.000000	2046.000000
44.459999	-0.025421	-15.023724	-2.851776	-6.228958	-3.405850	-2.537140	0.000000	-10.000000	0.275000	-16.816668	82.666664	1023.000000	1023.000000	2046.000000
44.480000	-0.026464	-15.639966	-3.448612	-6.234274	-3.214380	-2.742700	0.000000	-10.000000	0.258333	-16.500000	77.000000	1023.000000	1023.000000	2046.000000
44.500000	-0.026991	-15.951967	-3.602092	-6.074377	-3.238895	-3.036604	0.000000	-10.000000	0.258333	-16.000000	71.500000	1023.000000	1023.000000	2046.000000
44.520000	-0.028146	-16.634163	-3.507532	-6.580681	-3.702755	-2.843195	0.000000	-10.000000	0.250000	-15.800000	66.166664	1023.000000	1023.000000	2046.000000
44.540001	-0.031182	-18.428360	-4.414067	-6.844926	-3.726571	-3.442797	0.000000	-10.000000	0.250000	-15.466666	60.833332	1023.000000	1023.000000	2046.000000
44.560001	-0.034042	-20.118759	-5.024111	-6.891190	-4.024421	-4.179038	0.000000	-10.000000	0.250000	-15.100000	55.666668	1023.000000	1023.000000	2046.000000
44.580002	-0.036314	-21.461325	-4.762549	-7.465553	-4.943159	-4.290063	0.000000	-10.000000	0.233333	-14.533334	50.666668	1023.000000	1023.000000	2046.000000
44.599998	-0.039517	-23.354836	-5.498650	-7.913861	-5.252758	-4.689567	0.000000	-10.000000	0.216667	-13.800000	45.833332	1023.000000	1023.000000	2046.000000
44.619999	-0.043177	-25.517427	-6.569830	-8.089034	-5.445721	-5.412843	0.000000	-10.000000	0.200000	-13.450000	41.333332	1023.000000	1023.000000	2046.000000
44.639999	-0.044427	-26.256607	-6.720015	-8.328386	-5.876348	-5.331859	0.000000	-10.000000	0.216667	-13.116667	36.666668	1023.000000	1023.000000	2046.000000
44.660000	-0.045667	-26.989326	-6.946480	-8.765121	-6.159064	-5.118661	0.000000	-10.000000	0.233333	-13.300000	32.333332	1023.000000	1023.000000	2046.000000
44.680000	-0.048146	-28.454012	-7.916825	-8.807989	-6.036691	-5.692507	0.000000	-10.000000	0.250000	-13.466667	27.833334	1023.000000	1023.000000	2046.000000
44.700001	-0.048469	-28.645058	-7.955733	-8.858806	-6.226503	-5.604016	0.000000	-10.000000	0.233333	-13.633333	23.500000	1023.000000	1023.000000	2046.000000
44.720001	-0.048430	-28.621979	-7.924384	-9.206235	-6.327891	-5.163469	0.000000	-10.000000	0.233333	-13.616667	18.833334	1023.000000	1023.000000	2046.000000
44.740002	-0.050515	-29.854097	-8.823483	-9.144209	-6.148288	-5.738117	0.000000	-10.000000	0.225000	-13.350000	14.333333	1023.000000	1023.000000	2046.000000
44.759998	-0.050247	-29.696173	-8.698529	-9.273745	-6.301751	-5.422150	0.000000	-10.000000	0.216667	-12.966667	9.666667	1023.000000	1023.000000	2046.000000
44.779999	-0.050086	-29.600565	-8.699506	-9.559339	-6.281659	-5.060062	0.000000	-10.000000	0.183333	-12.300000	5.333333	1023.000000	1023.000000	2046.000000
44.799999	-0.051341	-30.342684	-9.223794	-9.464853	-6.145496	-5.508541	0.000000	-10.000000	0.150000	-11.600000	1.333333	1023.000000	1023.000000	2046.000000
44.820000	-0.050474	-29.830145	-8.971210	-9.514429	-6.145090	-5.199416	0.000000	-10.000000	0.141667	-10.783334	-2.000000	1023.000000	1023.000000	2046.000000
44.840000	-0.049247	-29.105158	-8.671009	-9.826296	-6.067959	-4.539893	0.000000	-10.000000	0.141667	-10.283334	-5.166667	1023.000000	1023.000000	2046.000000
44.860001	-0.049694	-29.369326	-8.990379	-9.504074	-5.847678	-5.027193	0.000000	-10.000000	0.150000	-9.866667	-8.500000	1023.000000	1023.000000	2046.000000
44.880001	-0.048447	-28.631956	-8.851355	-9.293400	-5.627968	-4.859235	0.000000	-10.000000	0.141667	-9.783334	-11.833333	1023.000000	1023.000000	2046.000000
44.900002	-0.046700	-27.599854	-8.160868	-9.422487	-5.716982	-4.299517	0.000000	-10.000000	0.125000	-9.500000	-15.166667	1023.000000	1023.000000	2046.000000
44.919998	-0.047073	-27.819990	-8.372388	-9.315688	-5.492314	-4.639599	0.000000	-10.000000	0.116667	-9.333334	-18.333334	1023.000000	1023.000000	2046.000000
44.939999	-0.047995	-28.365232	-8.696001	-9.147490	-5.409705	-5.112038	0.000000	-10.000000	0.116667	-9.233334	-21.500000	1023.000000	1023.000000	2046.000000
44.959999	-0.047918	-28.319469	-8.303167	-9.503860	-5.654437	-4.858005	0.000000	-10.000000	0.125000	-9.416667	-24.500000	1023.000000	1023.000000	2046.000000
44.980000	-0.048148	-28.455395	-8.064391	-9.828090	-5.748927	-4.813986	0.000000	-10.000000	0.133333	-9.550000	-27.666666	1023.000000	1023.000000	2046.000000
45.000000	-0.049988	-29.542927	-8.538222	-9.904627	-5.705520	-5.394558	0.000000	-10.000000	0.133333	-9.450000	-30.833334	1023.000000	1023.000000	2046.000000
45.020000	-0.049941	-29.515348	-8.270471	-10.212189	-5.858439	-5.174250	0.000000	-10.000000	0.133333	-9.083334	-34.000000	1023.000000	1023.000000	2046.000000
45.040001	-0.049393	-29.191435	-7.817646	-10.505629	-5.967735	-4.900427	0.000000	-10.000000	0.116667	-8.600000	-37.000000	1023.000000	1023.000000	2046.000000
45.060001	-0.050771	-30.005812	-8.178496	-10.581384	-5.910338	-5.335592	0.000000	-10.000000	0.108333	-8.133333	-39.833332	1023.000000	1023.000000	2046.000000
45.080002	-0.051282	-30.307913	-8.315596	-10.606796	-5.995996	-5.389524	0.000000	-10.000000	0.100000	-7.800000	-42.666668	1023.000000	1023.000000	2046.000000
45.099998	-0.050241	-29.692469	-7.935261	-10.829871	-5.940988	-4.986349	0.000000	-10.000000	0.100000	-7.616667	-45.333332	1023.000000	1023.000000	2046.000000
45.119999	-0.050672	-29.947235	-8.037709	-10.907537	-5.872671	-5.129318	0.000000	-10.000000	0.100000	-7.533333	-48.000000	1023.000000	1023.000000	2046.000000
45.139999	-0.051170	-30.241488	-8.200082	-10.708527	-5.898342	-5.434538	0.000000	-10.000000	0.108333	-7.550000	-50.500000	1023.000000	1023.000000	2046.000000
45.160000	-0.049668	-29.353611	-7.810689	-10.917507	-5.748500	-4.876914	0.000000	-10.000000	0.108333	-7.566667	-53.000000	1023.000000	1023.000000	2046.000000
45.180000	-0.049592	-29.308668	-7.757484	-10.959634	-5.667160	-4.924390	0.000000	-10.000000	0.108333	-7.466667	-55.500000	1023.000000	1023.000000	2046.000000
45.200001	-0.049934	-29.510944	-7.986886	-10.719670	-5.651865	-5.152525	0.000000	-10.000000	0.091667	-7.250000	-58.000000	1023.000000	1023.000000	2046.000000
45.220001	-0.048395	-28.601271	-7.660075	-10.839738	-5.437760	-4.663698	0.000000	-10.000000	0.083333	-6.933333	-60.333332	1023.000000	1023.000000	2046.000000
45.240002	-0.048336	-28.566744	-7.518826	-10.816772	-5.434900	-4.796246	0.000000	-10.000000	0.075000	-6.650000	-62.666668	1023.000000	1023.000000	2046.000000
45.259998	-0.048631	-28.740788	-7.696774	-10.697003	-5.448155	-4.898854	0.000000	-10.000000	0.075000	-6.116667	-65.000000	1023.000000	1023.000000	2046.000000
45.279999	-0.046898	-27.716959	-7.236665	-10.835278	-5.248684	-4.396332	0.000000	-10.000000	0.066667	-4.183333	-67.166664	1023.000000	1023.000000	2046.000000
45.299999	-0.046883	-27.707964	-7.244411	-10.714246	-5.119568	-4.629738	0.000000	-10.000000	0.050000	-0.733333	-68.500000	1023.000000	1023.000000	2046.000000
45.320000	-0.046546	-27.508661	-7.264770	-10.680079	-5.086939	-4.476873	0.000000	-10.000000	0.025000	3.333333	-69.000000	1023.000000	1023.000000	2046.000000
45.340000	-0.044742	-26.442802	-6.800681	-10.732185	-4.870696	-4.039240	0.000000	-10.000000	0.008333	6.983334	-69.000000	1023.000000	1023.000000	2046.000000
45.360001	-0.044541	-26.323669	-6.789140	-10.527904	-4.735520	-4.271105	0.000000	-10.000000	-0.025000	9.733334	-69.000000	1023.000000	1023.000000	2046.000000
45.380001	-0.043913	-25.952597	-6.777824	-10.392241	-4.695345	-4.087186	0.000000	-10.000000	-0.075000	12.300000	-69.000000	1023.000000	1023.000000	2046.000000
45.400002	-0.041854	-24.735689	-6.301178	-10.318856	-4.462476	-3.653180	0.000000	-10.000000	-0.133333	14.633333	-69.000000	1023.000000	1023.000000	2046.000000
45.419998	-0.041257	-24.382795	-6.214993	-10.102607	-4.279264	-3.785930	0.000000	-10.000000	-0.183333	16.616667	-53.666668	1023.000000	1023.000000	2046.000000
45.439999	-0.040395	-23.873482	-6.135373	-9.900494	-4.241196	-3.596418	0.000000	-10.000000	-0.216667	18.600000	-22.500000	1023.000000	1023.000000	2046.000000
45.459999	-0.038221	-22.588392	-5.759890	-9.826361	-3.884730	-3.117411	0.000000	-10.000000	-0.266667	19.883333	10.833333	1023.000000	1023.000000	2046.000000
45.480000	-0.037258	-22.019369	-5.621439	-9.580571	-3.632178	-3.185181	0.000000	-10.000000	-0.300000	21.316668	31.166666	1023.000000	1023.000000	2046.000000
45.500000	-0.036491	-21.565981	-5.463162	-9.371719	-3.731035	-3.000065	0.000000	-10.000000	-0.341667	22.550001	38.000000	1023.000000	1023.000000	2046.000000
45.520000	-0.034207	-20.216288	-5.182380	-9.231807	-3.263726	-2.538375	0.000000	-10.000000	-0.358333	23.883333	45.333332	1023.000000	1023.000000	2046.000000
45.540001	-0.033628	-19.874136	-5.001850	-8.948921	-3.183265	-2.740099	0.000000	-10.000000	-0.408333	25.016666	53.000000	1023.000000	1023.000000	2046.000000
45.560001	-0.033452	-19.770100	-4.934653	-8.763281	-3.337402	-2.734762	0.000000	-10.000000	-0.433333	26.183334	61.166668	1023.000000	1023.000000	2046.000000
45.580002	-0.031845	-18.820688	-4.553185	-8.726151	-3.142255	-2.399097	0.000000	-10.000000	-0.483333	27.533333	69.666664	1023.000000	1023.000000	2046.000000
45.599998	-0.030931	-18.280058	-4.202343	-8.557206	-3.011733	-2.508775	0.000000	-10.000000	-0.516667	29.016666	78.666664	1023.000000	1023.000000	2046.000000
45.619999	-0.030152	-17.819901	-4.116478	-7.950162	-2.980802	-2.772457	0.000000	-10.000000	-0.550000	29.933332	88.000000	1023.000000	1023.000000	2046.000000
45.639999	-0.028773	-17.004982	-3.813338	-8.112814	-2.889013	-2.189818	0.000000	-10.000000	-0.558333	30.633333	97.833336	1023.000000	1023.000000	2046.000000
45.660000	-0.027105	-16.018944	-3.485901	-7.771984	-2.626195	-2.134865	0.000000	-10.000000	-0.566667	30.833334	108.000000	1023.000000	1023.000000	2046.000000
45.680000	-0.026308	-15.547829	-3.582603	-7.278559	-2.618264	-2.068402	0.000000	-10.000000	-0.575000	31.366667	118.333336	1023.000000	1023.000000	2046.000000
45.700001	-0.024988	-14.768030	-3.529461	-7.012494	-2.400429	-1.825646	0.000000	-10.000000	-0.583333	31.583334	128.666672	1023.000000	1023.000000	2046.000000
45.720001	-0.024190	-14.296264	-3.216012	-6.764158	-2.282347	-2.033747	0.000000	-10.000000	-0.591667	32.083332	139.000000	1023.000000	1023.000000	2046.000000
45.740002	-0.025798	-15.246577	-3.459578	-6.544243	-2.530094	-2.712662	0.000000	-10.000000	-0.583333	32.316666	149.666672	1023.000000	1023.000000	2046.000000
45.759998	-0.028282	-16.714588	-3.897942	-6.688868	-3.161967	-2.965810	0.000000	-10.000000	-0.591667	32.416668	160.500000	1023.000000	1023.000000	2046.000000
45.779999	-0.030234	-17.868538	-4.315003	-6.895822	-3.503630	-3.154084	0.000000	-10.000000	-0.583333	32.516666	171.500000	1023.000000	1023.000000	2046.000000
45.799999	-0.031991	-18.906708	-4.781679	-6.893159	-3.692189	-3.539681	0.000000	-10.000000	-0.591667	32.266666	182.333328	1023.000000	1023.000000	2046.000000
45.820000	-0.033069	-19.543549	-5.239433	-6.911939	-3.947568	-3.444609	0.000000	-10.000000	-0.583333	31.950001	193.166672	1023.000000	1023.000000	2046.000000
45.840000	-0.032861	-19.421083	-5.577617	-6.797338	-3.820359	-3.225770	0.000000	-10.000000	-0.575000	31.450001	203.833328	1023.000000	1023.000000	2046.000000
45.860001	-0.032387	-19.140680	-5.603073	-6.598529	-3.669433	-3.269646	0.000000	-10.000000	-0.583333	31.250000	214.333328	1023.000000	1023.000000	2046.000000
45.880001	-0.032084	-18.961527	-5.663759	-6.260214	-3.784965	-3.252589	0.000000	-10.000000	-0.583333	31.300001	224.833328	1023.000000	1023.000000	2046.000000
45.900002	-0.031085	-18.371466	-5.812634	-6.030081	-3.657438	-2.871314	0.000000	-10.000000	-0.591667	31.433334	235.166672	1023.000000	1023.000000	2046.000000
45.919998	-0.029969	-17.711508	-5.793233	-5.826065	-3.347005	-2.745205	0.000000	-10.000000	-0.591667	31.583334	245.833328	1023.000000	1023.000000	2046.000000
45.939999	-0.029330	-17.334042	-5.776684	-5.533974	-3.329431	-2.693953	0.000000	-10.000000	-0.608333	31.816668	256.166656	1023.000000	1023.000000	2046.000000
45.959999	-0.028217	-16.676495	-5.673889	-5.310735	-3.385528	-2.306343	0.000000	-10.000000	-0.608333	31.866667	266.833344	1023.000000	1023.000000	2046.000000
45.980000	-0.026498	-15.660150	-5.553848	-5.052655	-3.006277	-2.047369	0.000000	-10.000000	-0.616667	31.850000	277.333344	1023.000000	1023.000000	2046.000000
46.000000	-0.025033	-14.794746	-5.335380	-4.642379	-2.711953	-2.105034	0.000000	-10.000000	-0.608333	31.900002	288.000000	1023.000000	1023.000000	2046.000000
46.020000	-0.023166	-13.691057	-5.021904	-4.420503	-2.653123	-1.595528	0.000000	-10.000000	-0.625000	32.033333	298.666656	1023.000000	1023.000000	2046.000000
46.040001	-0.020735	-12.254570	-4.784968	-4.069342	-2.285278	-1.114983	0.000000	-10.000000	-0.600000	32.233334	309.333344	1023.000000	1023.000000	2046.000000
46.060001	-0.018715	-11.060741	-4.401581	-3.587273	-1.881533	-1.190354	0.000000	-10.000000	-0.600000	32.016666	320.166656	1023.000000	1023.000000	2046.000000
46.080002	-0.016527	-9.767529	-3.869938	-3.236919	-1.721622	-0.939051	0.000000	-10.000000	-0.583333	31.883335	330.833344	1023.000000	1023.000000	2046.000000
46.099998	-0.014680	-8.675980	-3.464281	-2.971675	-1.636107	-0.603917	0.000000	-10.000000	-0.575000	31.266666	341.500000	1023.000000	1023.000000	2046.000000
46.119999	-0.013352	-7.890825	-3.202607	-2.817999	-1.347139	-0.523080	0.000000	-10.000000	-0.541667	30.766666	352.000000	1023.000000	1023.000000	2046.000000
46.139999	-0.012719	-7.517113	-2.914084	-2.491848	-1.216326	-0.894855	0.000000	-10.000000	-0.508333	30.133333	362.333344	1023.000000	1023.000000	2046.000000
46.160000	-0.011666	-6.894562	-2.502693	-2.450286	-1.326358	-0.615226	0.000000	-10.000000	-0.491667	29.983334	372.500000	1023.000000	1023.000000	2046.000000
46.180000	-0.010461	-6.182264	-2.246940	-2.350855	-1.210018	-0.374450	0.000000	-10.000000	-0.491667	29.750000	382.500000	1023.000000	1023.000000	2046.000000
46.200001	-0.009448	-5.583943	-2.003891	-2.008679	-0.946127	-0.625247	0.000000	-10.000000	-0.491667	29.950001	392.500000	1023.000000	1023.000000	2046.000000
46.220001	-0.008110	-4.792868	-1.493037	-1.848594	-1.002207	-0.449031	0.000000	-10.000000	-0.483333	29.700001	402.500000	1023.000000	1023.000000	2046.000000
46.240002	-0.006622	-3.913424	-1.177686	-1.609833	-0.954973	-0.170932	0.000000	-10.000000	-0.491667	29.850000	412.500000	1023.000000	1023.000000	2046.000000
46.259998	-0.005356	-3.165307	-0.961731	-1.297983	-0.669434	-0.236159	0.000000	-10.000000	-0.475000	29.516668	422.500000	1023.000000	1023.000000	2046.000000
46.279999	-0.003904	-2.307394	-0.651406	-1.000131	-0.487938	-0.167920	0.000000	-10.000000	-0.466667	29.466667	432.500000	1023.000000	1023.000000	2046.000000
46.299999	-0.002190	-1.294226	-0.247317	-0.737713	-0.472978	0.163781	0.000000	-10.000000	-0.441667	29.300001	442.333344	1023.000000	1023.000000	2046.000000
46.320000	-0.000377	-0.222714	-0.047385	-0.449621	-0.164930	0.439222	0.000000	-10.000000	-0.433333	29.250000	452.000000	1023.000000	1023.000000	2046.000000
46.340000	0.001497	0.884754	0.220450	-0.026180	0.254349	0.436135	0.000000	-10.000000	-0.433333	28.966667	461.666656	1023.000000	1023.000000	2046.000000
46.360001	0.003608	2.132555	0.733540	0.202926	0.366769	0.829320	0.000000	-10.000000	-0.450000	28.716667	471.333344	1023.000000	1023.000000	2046.000000
46.380001	0.005778	3.414793	1.082954	0.577457	0.565921	1.188461	0.000000	-10.000000	-0.458333	28.250000	481.000000	1023.000000	1023.000000	2046.000000
46.400002	0.007441	4.397547	1.236021	1.069347	0.981679	1.110500	0.000000	-10.000000	-0.466667	28.100000	490.500000	1023.000000	1023.000000	2046.000000
46.419998	0.009326	5.511420	1.669172	1.349904	1.175682	1.316663	0.000000	-10.000000	-0.450000	27.850000	500.000000	1023.000000	1023.000000	2046.000000
46.439999	0.011281	6.666949	2.127923	1.578240	1.251302	1.709484	0.000000	-10.000000	-0.441667	27.483334	509.333344	1023.000000	1023.000000	2046.000000
46.459999	0.012935	7.644661	2.394666	1.901273	1.449691	1.899032	0.000000	-10.000000	-0.416667	26.950001	518.666687	1023.000000	1023.000000	2046.000000
46.480000	0.014517	8.579659	2.591823	2.250061	1.865755	1.872020	0.000000	-10.000000	-0.391667	26.450001	527.666687	1023.000000	1023.000000	2046.000000
46.500000	0.016348	9.661778	3.106223	2.510747	1.992027	2.052782	0.000000	-10.000000	-0.375000	25.866667	536.666687	1023.000000	1023.000000	2046.000000
46.520000	0.018204	10.758419	3.586062	2.738732	2.056711	2.376914	0.000000	-10.000000	-0.366667	25.466667	545.333313	1023.000000	1023.000000	2046.000000
46.540001	0.019604	11.586229	3.917627	3.089181	2.191763	2.387657	0.000000	-10.000000	-0.333333	24.550001	553.833313	1023.000000	1023.000000	2046.000000
46.560001	0.021307	12.592225	4.335430	3.732499	2.400194	2.124102	0.000000	-10.000000	-0.275000	23.533335	562.000000	1023.000000	1023.000000	2046.000000
46.580002	0.022568	13.337985	4.673613	3.855031	2.489263	2.320078	0.000000	-10.000000	-0.208333	22.100000	570.000000	1023.000000	1023.000000	2046.000000
46.599998	0.023824	14.079708	4.969227	3.922802	2.471189	2.716490	0.000000	-10.000000	-0.175000	20.683334	577.666687	1023.000000	1023.000000	2046.000000
46.619999	0.024079	14.230651	4.953139	4.168648	2.425142	2.683722	0.000000	-10.000000	-0.150000	19.183334	584.833313	1023.000000	1023.000000	2046.000000
46.639999	0.023033	13.612420	4.623098	4.419599	2.440239	2.129484	0.000000	-10.000000	-0.125000	17.733334	591.500000	1023.000000	1023.000000	2046.000000
46.660000	0.022326	13.194857	4.700358	4.430471	2.218362	1.845665	0.000000	-10.000000	-0.075000	16.366667	597.666687	1023.000000	1023.000000	2046.000000
46.680000	0.021059	12.445760	4.642753	4.358088	1.872997	1.571921	0.000000	-10.000000	-0.041667	14.966667	603.500000	1023.000000	1023.000000	2046.000000
46.700001	0.018621	11.004852	4.287623	4.224893	1.339975	1.152361	0.000000	-10.000000	-0.008333	13.250000	608.833313	1023.000000	1023.000000	2046.000000
46.720001	0.015904	9.399420	3.680828	4.300558	0.977489	0.440545	0.000000	-10.000000	0.000000	10.783334	613.666687	1023.000000	1023.000000	2046.000000
46.740002	0.013899	8.214599	3.417027	3.976288	0.493439	0.327845	0.000000	-10.000000	0.033333	8.050000	617.666687	1023.000000	1023.000000	2046.000000
46.759998	0.011991	7.086681	2.935129	3.693744	0.150619	0.307189	0.000000	-10.000000	0.058333	4.433333	620.833313	1023.000000	1023.000000	2046.000000
46.779999	0.010192	6.023567	2.323915	3.622081	0.018841	0.058730	0.000000	-10.000000	0.091667	1.050000	622.833313	1023.000000	1023.000000	2046.000000
46.799999	0.009091	5.372745	1.903213	3.650613	-0.038422	-0.142658	0.000000	-10.000000	0.100000	-2.000000	623.833313	1023.000000	1023.000000	2046.000000
46.820000	0.008389	4.957768	1.740906	3.436974	-0.186586	-0.033526	0.000000	-10.000000	0.100000	-4.300000	624.000000	1023.000000	1023.000000	2046.000000
46.840000	0.007539	4.455311	1.464184	3.354896	-0.334921	-0.028847	0.000000	-10.000000	0.108333	-6.066667	624.000000	1023.000000	1023.000000	2046.000000
46.860001	0.006541	3.865905	1.078545	3.391919	-0.380021	-0.224537	0.000000	-10.000000	0.125000	-7.683333	624.000000	1023.000000	1023.000000	2046.000000
46.880001	0.006146	3.632077	0.813983	3.382855	-0.339110	-0.225652	0.000000	-10.000000	0.133333	-8.716667	624.000000	1023.000000	1023.000000	2046.000000
46.900002	0.006052	3.576946	0.746607	3.198232	-0.346956	-0.020937	0.000000	-10.000000	0.141667	-9.566667	624.000000	1023.000000	1023.000000	2046.000000
46.919998	0.005844	3.453642	0.578584	2.971011	-0.334358	0.238405	0.000000	-10.000000	0.141667	-10.283334	624.000000	1023.000000	1023.000000	2046.000000
46.939999	0.005470	3.232509	0.327298	3.077145	-0.229244	0.057309	0.000000	-10.000000	0.150000	-10.866667	620.500000	1023.000000	1023.000000	2046.000000
46.959999	0.005694	3.365223	0.289945	2.991467	-0.132495	0.216307	0.000000	-10.000000	0.150000	-11.433333	612.500000	1023.000000	1023.000000	2046.000000
46.980000	0.006089	3.598472	0.327545	2.846330	-0.028669	0.453267	0.000000	-10.000000	0.166667	-12.150001	603.166687	1023.000000	1023.000000	2046.000000
47.000000	0.006267	3.703691	0.325002	2.773827	0.036565	0.568298	0.000000	-10.000000	0.183333	-12.933333	596.000000	1023.000000	1023.000000	2046.000000
47.020000	0.006346	3.750314	0.274743	2.990240	0.097543	0.387788	0.000000	-10.000000	0.216667	-13.616667	591.666687	1023.000000	1023.000000	2046.000000
47.040001	0.007045	4.163424	0.537029	3.036854	0.092316	0.497226	0.000000	-10.000000	0.241667	-14.333333	587.166687	1023.000000	1023.000000	2046.000000
47.060001	0.007523	4.446294	0.792105	3.004031	0.140355	0.509803	0.000000	-10.000000	0.266667	-15.066667	582.333313	1023.000000	1023.000000	2046.000000
47.080002	0.006884	4.068702	0.874757	2.736361	0.006975	0.450609	0.000000	-10.000000	0.283333	-15.916667	577.333313	1023.000000	1023.000000	2046.000000
47.099998	0.005516	3.260078	0.712776	2.590737	-0.117376	0.073941	0.000000	-10.000000	0.291667	-16.466667	572.000000	1023.000000	1023.000000	2046.000000
47.119999	0.004966	2.935096	0.672021	2.456473	-0.135046	-0.058353	0.000000	-10.000000	0.300000	-17.000000	566.333313	1023.000000	1023.000000	2046.000000
47.139999	0.004573	2.702919	0.886952	2.196577	-0.295734	-0.084877	0.000000	-10.000000	0.300000	-17.366667	560.666687	1023.000000	1023.000000	2046.000000
47.160000	0.004267	2.522006	1.006258	1.861480	-0.367383	0.021651	0.000000	-10.000000	0.300000	-17.916668	555.000000	1023.000000	1023.000000	2046.000000
47.180000	0.003412	2.016723	0.965733	1.701221	-0.484758	-0.165473	0.000000	-10.000000	0.333333	-18.433334	549.000000	1023.000000	1023.000000	2046.000000
47.200001	0.002981	1.761920	0.862011	1.707739	-0.481691	-0.326139	0.000000	-10.000000	0.366667	-19.183334	542.833313	1023.000000	1023.000000	2046.000000
47.220001	0.002869	1.695349	0.961845	1.644241	-0.588349	-0.322389	0.000000	-10.000000	0.400000	-19.700001	536.333313	1023.000000	1023.000000	2046.000000
47.240002	0.003019	1.784363	1.059740	1.465636	-0.560062	-0.180952	0.000000	-10.000000	0.400000	-20.316668	529.833313	1023.000000	1023.000000	2046.000000
47.259998	0.002545	1.504108	0.942284	1.320105	-0.508138	-0.250144	0.000000	-10.000000	0.416667	-20.750000	523.000000	1023.000000	1023.000000	2046.000000
47.279999	0.002058	1.216529	0.777575	1.328352	-0.500108	-0.389290	0.000000	-10.000000	0.433333	-21.366667	516.000000	1023.000000	1023.000000	2046.000000
47.299999	0.002367	1.399140	0.892373	1.326271	-0.512285	-0.307219	0.000000	-10.000000	0.450000	-21.816668	509.000000	1023.000000	1023.000000	2046.000000
47.320000	0.002852	1.685288	1.044112	1.279169	-0.467198	-0.170795	0.000000	-10.000000	0.458333	-22.333334	501.666656	1023.000000	1023.000000	2046.000000
47.340000	0.002554	1.509325	1.028262	1.157632	-0.519554	-0.157015	0.000000	-10.000000	0.475000	-22.666668	494.333344	1023.000000	1023.000000	2046.000000
47.360001	0.002032	1.200895	0.816192	1.154000	-0.471267	-0.298031	0.000000	-10.000000	0.475000	-23.050001	486.666656	1023.000000	1023.000000	2046.000000
47.380001	0.002099	1.240684	0.894684	1.182379	-0.537510	-0.298870	0.000000	-10.000000	0.483333	-23.450001	479.000000	1023.000000	1023.000000	2046.000000
47.400002	0.002605	1.539484	1.003385	1.181859	-0.399362	-0.246398	0.000000	-10.000000	0.491667	-23.916666	471.000000	1023.000000	1023.000000	2046.000000
47.419998	0.002527	1.493498	1.126736	0.979080	-0.402612	-0.209706	0.000000	-10.000000	0.525000	-24.216667	463.000000	1023.000000	1023.000000	2046.000000
47.439999	0.002611	1.543371	1.198786	1.071027	-0.370883	-0.355558	0.000000	-10.000000	0.541667	-24.350000	455.000000	1023.000000	1023.000000	2046.000000
47.459999	0.003615	2.136338	1.430916	1.129235	-0.272162	-0.151651	0.000000	-10.000000	0.550000	-24.583334	447.000000	1023.000000	1023.000000	2046.000000
47.480000	0.004630	2.736206	1.817212	1.228232	-0.287109	-0.022129	0.000000	-10.000000	0.558333	-24.800001	438.666656	1023.000000	1023.000000	2046.000000
47.500000	0.005387	3.183621	1.961652	1.544262	-0.071541	-0.250753	0.000000	-10.000000	0.558333	-25.250000	430.333344	1023.000000	1023.000000	2046.000000
47.520000	0.003931	2.323193	1.771231	1.174630	-0.385330	-0.237338	0.000000	-10.000000	0.566667	-25.583334	421.833344	1023.000000	1023.000000	2046.000000
47.540001	0.002711	1.602474	1.429608	0.953373	-0.578285	-0.202221	0.000000	-10.000000	0.566667	-25.950001	416.333344	1023.000000	1023.000000	2046.000000
47.560001	0.001557	0.920190	1.265972	0.883840	-0.785525	-0.444098	0.000000	-10.000000	0.583333	-26.016668	407.666656	1023.000000	1023.000000	2046.000000
47.580002	0.000095	0.056363	0.991446	0.719150	-0.883939	-0.770294	0.000000	-10.000000	0.591667	-25.966667	399.000000	1023.000000	1023.000000	2046.000000
47.599998	-0.002221	-1.312508	0.682755	0.352229	-1.193775	-1.153716	0.000000	-10.000000	0.600000	-26.100000	387.500000	1023.000000	1023.000000	2046.000000
47.619999	-0.004916	-2.905231	0.221198	-0.027594	-1.599731	-1.499104	0.000000	-10.000000	0.600000	-26.016666	378.833344	1023.000000	1023.000000	2046.000000
47.639999	-0.007759	-4.585462	-0.157534	-0.319269	-2.069451	-2.039207	0.000000	-10.000000	0.591667	-25.983334	370.166656	1023.000000	1023.000000	2046.000000
47.660000	-0.010489	-6.199219	-0.475831	-0.598151	-2.557942	-2.567294	0.000000	-10.000000	0.575000	-25.650002	361.500000	1023.000000	1023.000000	2046.000000
47.680000	-0.013333	-7.879612	-1.073294	-0.918785	-2.938244	-2.949289	0.000000	-10.000000	0.566667	-25.600000	353.000000	1023.000000	1023.000000	2046.000000
47.700001	-0.016415	-9.701473	-1.634445	-1.403304	-3.442777	-3.220948	0.000000	-10.000000	0.566667	-25.550001	344.500000	1023.000000	1023.000000	2046.000000
47.720001	-0.018958	-11.204048	-2.303265	-1.791225	-3.694890	-3.414668	0.000000	-10.000000	0.583333	-25.533333	335.833344	1023.000000	1023.000000	2046.000000
47.740002	-0.021151	-12.500063	-2.822038	-2.210314	-3.974937	-3.492774	0.000000	-10.000000	0.575000	-25.683332	327.333344	1023.000000	1023.000000	2046.000000
47.759998	-0.022467	-13.277915	-3.233963	-2.367019	-4.048620	-3.628313	0.000000	-10.000000	0.566667	-25.700001	318.666656	1023.000000	1023.000000	2046.000000
47.779999	-0.023343	-13.795709	-3.549932	-2.507573	-4.030426	-3.707778	0.000000	-10.000000	0.566667	-25.716667	310.166656	1023.000000	1023.000000	2046.000000
47.799999	-0.024983	-14.764799	-3.904898	-2.770007	-4.210093	-3.879800	0.000000	-10.000000	0.575000	-25.550001	301.500000	1023.000000	1023.000000	2046.000000
47.820000	-0.026493	-15.657521	-4.251844	-3.196688	-4.460659	-3.748330	0.000000	-10.000000	0.583333	-25.533333	293.000000	1023.000000	1023.000000	2046.000000
47.840000	-0.027455	-16.226158	-4.669528	-3.404044	-4.400169	-3.752415	0.000000	-10.000000	0.558333	-25.233334	284.500000	1023.000000	1023.000000	2046.000000
47.860001	-0.027470	-16.234976	-4.753401	-3.490437	-4.274446	-3.716692	0.000000	-10.000000	0.550000	-24.966667	276.166656	1023.000000	1023.000000	2046.000000
47.880001	-0.028071	-16.589861	-4.803285	-3.782686	-4.304476	-3.699414	0.000000	-10.000000	0.533333	-24.616667	267.833344	1023.000000	1023.000000	2046.000000
47.900002	-0.028990	-17.133314	-5.061845	-4.217285	-4.354897	-3.499288	0.000000	-10.000000	0.541667	-24.433334	259.500000	1023.000000	1023.000000	2046.000000
47.919998	-0.029007	-17.142950	-5.279134	-4.388011	-4.186153	-3.289652	0.000000	-10.000000	0.541667	-24.366667	251.166672	1023.000000	1023.000000	2046.000000
47.939999	-0.028192	-16.661644	-5.182506	-4.164207	-3.984600	-3.330332	0.000000	-10.000000	0.550000	-24.166666	243.000000	1023.000000	1023.000000	2046.000000
47.959999	-0.027777	-16.416115	-4.904936	-4.141898	-4.046529	-3.322751	0.000000	-10.000000	0.541667	-24.016666	235.000000	1023.000000	1023.000000	2046.000000
47.980000	-0.028056	-16.580935	-4.906699	-4.285268	-4.106236	-3.282731	0.000000	-10.000000	0.533333	-23.683334	227.000000	1023.000000	1023.000000	2046.000000
48.000000	-0.028879	-17.067728	-5.079738	-4.521045	-4.158846	-3.308099	0.000000	-10.000000	0.516667	-23.516666	219.000000	1023.000000	1023.000000	2046.000000
48.020000	-0.029478	-17.421320	-5.196664	-4.552991	-4.078906	-3.592760	0.000000	-10.000000	0.508333	-23.383333	211.333328	1023.000000	1023.000000	2046.000000
48.040001	-0.030068	-17.770157	-5.083367	-4.771296	-4.169548	-3.745946	0.000000	-10.000000	0.491667	-23.183332	203.666672	1023.000000	1023.000000	2046.000000
48.060001	-0.031364	-18.536213	-5.047033	-5.118839	-4.408086	-3.962254	0.000000	-10.000000	0.475000	-22.799999	196.000000	1023.000000	1023.000000	2046.000000
48.080002	-0.032616	-19.276350	-5.166004	-5.740855	-4.550579	-3.818911	0.000000	-10.000000	0.450000	-22.450001	188.333328	1023.000000	1023.000000	2046.000000
48.099998	-0.033625	-19.872517	-5.334604	-6.154396	-4.564727	-3.818790	0.000000	-10.000000	0.433333	-21.866667	180.833328	1023.000000	1023.000000	2046.000000
48.119999	-0.033919	-20.046152	-5.361588	-6.198458	-4.518543	-3.967563	0.000000	-10.000000	0.425000	-21.549999	173.500000	1023.000000	1023.000000	2046.000000
48.139999	-0.034366	-20.310047	-5.172726	-6.244564	-4.716126	-4.176631	0.000000	-10.000000	0.425000	-21.183332	166.166672	1023.000000	1023.000000	2046.000000
48.160000	-0.034888	-20.618883	-5.229228	-6.516398	-4.749035	-4.124222	0.000000	-10.000000	0.425000	-21.200001	159.000000	1023.000000	1023.000000	2046.000000
48.180000	-0.035761	-21.134912	-5.327179	-6.957740	-4.902045	-3.947949	0.000000	-10.000000	0.416667	-21.000000	152.000000	1023.000000	1023.000000	2046.000000
48.200001	-0.036216	-21.403389	-5.625115	-7.154769	-4.694576	-3.928931	0.000000	-10.000000	0.408333	-20.750000	145.000000	1023.000000	1023.000000	2046.000000
48.220001	-0.036109	-21.340277	-5.691697	-7.123147	-4.518186	-4.007247	0.000000	-10.000000	0.400000	-20.366667	138.166672	1023.000000	1023.000000	2046.000000
48.240002	-0.035817	-21.167656	-5.535856	-7.059201	-4.477809	-4.094790	0.000000	-10.000000	0.391667	-19.916668	131.333328	1023.000000	1023.000000	2046.000000
48.259998	-0.035678	-21.085981	-5.300090	-7.118685	-4.644752	-4.022455	0.000000	-10.000000	0.400000	-19.533335	124.666664	1023.000000	1023.000000	2046.000000
48.279999	-0.035946	-21.244097	-5.273451	-7.480227	-4.747698	-3.742721	0.000000	-10.000000	0.391667	-18.983334	118.000000	1023.000000	1023.000000	2046.000000
48.299999	-0.036154	-21.367205	-5.509425	-7.592237	-4.559242	-3.706300	0.000000	-10.000000	0.383333	-18.616667	111.666664	1023.000000	1023.000000	2046.000000
48.320000	-0.035830	-21.175499	-5.656639	-7.475363	-4.269835	-3.773662	0.000000	-10.000000	0.341667	-18.100000	105.500000	1023.000000	1023.000000	2046.000000
48.340000	-0.035624	-21.053743	-5.446311	-7.380162	-4.306690	-3.920581	0.000000	-10.000000	0.316667	-17.783335	99.500000	1023.000000	1023.000000	2046.000000
48.360001	-0.035412	-20.928280	-5.129827	-7.454854	-4.538190	-3.805409	0.000000	-10.000000	0.300000	-17.200001	93.500000	1023.000000	1023.000000	2046.000000
48.380001	-0.035749	-21.127380	-5.158127	-7.830633	-4.621635	-3.516985	0.000000	-10.000000	0.291667	-16.866667	87.833336	1023.000000	1023.000000	2046.000000
48.400002	-0.035949	-21.245905	-5.459811	-7.900934	-4.335930	-3.549229	0.000000	-10.000000	0.283333	-16.383333	82.166664	1023.000000	1023.000000	2046.000000
48.419998	-0.035813	-21.165199	-5.569883	-7.807789	-4.148961	-3.638565	0.000000	-10.000000	0.266667	-16.050001	76.833336	1023.000000	1023.000000	2046.000000
48.439999	-0.035709	-21.104256	-5.460919	-7.716977	-4.100154	-3.826205	0.000000	-10.000000	0.258333	-15.550000	71.333336	1023.000000	1023.000000	2046.000000
48.459999	-0.035169	-20.785118	-5.019924	-7.713127	-4.286180	-3.765887	0.000000	-10.000000	0.250000	-15.100000	66.166664	1023.000000	1023.000000	2046.000000
48.480000	-0.034812	-20.574011	-4.841654	-8.027540	-4.329141	-3.375676	0.000000	-10.000000	0.250000	-14.483334	61.000000	1023.000000	1023.000000	2046.000000
48.500000	-0.034540	-20.413303	-4.901131	-8.099052	-4.139462	-3.273658	0.000000	-10.000000	0.241667	-13.883333	56.166668	1023.000000	1023.000000	2046.000000
48.520000	-0.034392	-20.325565	-5.039591	-8.012886	-3.869641	-3.403446	0.000000	-10.000000	0.208333	-13.116667	51.500000	1023.000000	1023.000000	2046.000000
48.540001	-0.033984	-20.084356	-4.720485	-7.728970	-3.922075	-3.712826	0.000000	-10.000000	0.175000	-12.650001	48.500000	1023.000000	1023.000000	2046.000000
48.560001	-0.033309	-19.685894	-4.326853	-7.607215	-3.998902	-3.752923	0.000000	-10.000000	0.150000	-11.983334	44.333332	1023.000000	1023.000000	2046.000000
48.580002	-0.033781	-19.964582	-4.233004	-8.207281	-4.237516	-3.286780	0.000000	-10.000000	0.141667	-11.366667	40.333332	1023.000000	1023.000000	2046.000000
48.599998	-0.033943	-20.060350	-4.541618	-8.317996	-4.043630	-3.157107	0.000000	-10.000000	0.141667	-10.683333	35.333332	1023.000000	1023.000000	2046.000000
48.619999	-0.034657	-20.482487	-5.046903	-8.206627	-3.780861	-3.448096	0.000000	-10.000000	0.141667	-10.250000	31.666666	1023.000000	1023.000000	2046.000000
48.639999	-0.035995	-21.272917	-5.212366	-8.193330	-3.979066	-3.888156	0.000000	-10.000000	0.150000	-10.050000	28.333334	1023.000000	1023.000000	2046.000000
48.660000	-0.037532	-22.181547	-5.190784	-8.572791	-4.498174	-3.919798	0.000000	-10.000000	0.133333	-9.583334	25.000000	1023.000000	1023.000000	2046.000000
48.680000	-0.040300	-23.817574	-5.504434	-9.032462	-5.087856	-4.192822	0.000000	-10.000000	0.116667	-8.916667	21.833334	1023.000000	1023.000000	2046.000000
48.700001	-0.043419	-25.660362	-6.256786	-9.343369	-5.295135	-4.765073	0.000000	-10.000000	0.091667	-8.033334	18.833334	1023.000000	1023.000000	2046.000000
48.720001	-0.046689	-27.593067	-7.071932	-9.564996	-5.530512	-5.425627	0.000000	-10.000000	0.091667	-7.366667	16.000000	1023.000000	1023.000000	2046.000000
48.740002	-0.049270	-29.118671	-7.589965	-9.653878	-5.941511	-5.933316	0.000000	-10.000000	0.091667	-7.083333	13.666667	1023.000000	1023.000000	2046.000000
48.759998	-0.050838	-30.045073	-7.721157	-9.939212	-6.499629	-5.885076	0.000000	-10.000000	0.108333	-7.183333	11.166667	1023.000000	1023.000000	2046.000000
48.779999	-0.052102	-30.792503	-7.927408	-10.381256	-6.853734	-5.630106	0.000000	-10.000000	0.125000	-7.616667	8.833333	1023.000000	1023.000000	2046.000000
48.799999	-0.053522	-31.631693	-8.680746	-10.515117	-6.686347	-5.749484	0.000000	-10.000000	0.141667	-8.133333	6.166667	1023.000000	1023.000000	2046.000000
48.820000	-0.054787	-32.379169	-9.394579	-10.429368	-6.441939	-6.113285	0.000000	-10.000000	0.150000	-8.550000	3.500000	1023.000000	1023.000000	2046.000000
48.840000	-0.054836	-32.408199	-9.240437	-10.356623	-6.721634	-6.089506	0.000000	-10.000000	0.141667	-8.666667	1.000000	1023.000000	1023.000000	2046.000000
48.860001	-0.054975	-32.490356	-9.121570	-10.573311	-6.991436	-5.804037	0.000000	-10.000000	0.133333	-8.516666	-1.500000	1023.000000	1023.000000	2046.000000
48.880001	-0.055372	-32.724876	-9.409258	-10.699248	-6.918810	-5.697560	0.000000	-10.000000	0.116667	-8.083333	-3.833333	1023.000000	1023.000000	2046.000000
48.900002	-0.056015	-33.104591	-9.916955	-10.752749	-6.647897	-5.786988	0.000000	-10.000000	0.108333	-7.550000	-6.666667	1023.000000	1023.000000	2046.000000
48.919998	-0.056117	-33.165382	-10.165792	-10.693708	-6.444367	-5.861517	0.000000	-10.000000	0.100000	-6.850000	-9.166667	1023.000000	1023.000000	2046.000000
48.939999	-0.055447	-32.769154	-9.962269	-10.640134	-6.448845	-5.717906	0.000000	-10.000000	0.100000	-6.200000	-11.500000	1023.000000	1023.000000	2046.000000
48.959999	-0.054383	-32.140339	-9.542673	-10.844027	-6.583976	-5.169664	0.000000	-10.000000	0.100000	-5.716667	-13.500000	1023.000000	1023.000000	2046.000000
48.980000	-0.053585	-31.668640	-9.502731	-10.820815	-6.383685	-4.961410	0.000000	-10.000000	0.100000	-5.600000	-15.500000	1023.000000	1023.000000	2046.000000
49.000000	-0.053259	-31.476023	-9.759526	-10.472021	-5.974939	-5.269536	0.000000	-10.000000	0.100000	-5.600000	-17.500000	1023.000000	1023.000000	2046.000000
49.020000	-0.052242	-30.875076	-9.608046	-10.203224	-5.785926	-5.277881	0.000000	-10.000000	0.100000	-5.533333	-19.500000	1023.000000	1023.000000	2046.000000
49.040001	-0.051284	-30.308857	-8.960818	-10.264690	-6.081967	-5.001380	0.000000	-10.000000	0.091667	-5.400000	-21.333334	1023.000000	1023.000000	2046.000000
49.060001	-0.051003	-30.142609	-8.675335	-10.468308	-6.140426	-4.858540	0.000000	-10.000000	0.083333	-5.400000	-23.000000	1023.000000	1023.000000	2046.000000
49.080002	-0.051820	-30.625578	-9.070116	-10.604723	-5.849762	-5.100976	0.000000	-10.000000	0.075000	-5.316667	-24.666666	1023.000000	1023.000000	2046.000000
49.099998	-0.052915	-31.272541	-9.383282	-10.669394	-5.719396	-5.500471	0.000000	-10.000000	0.066667	-4.100000	-26.500000	1023.000000	1023.000000	2046.000000
49.119999	-0.052708	-31.150536	-9.058774	-10.891540	-5.842545	-5.357677	0.000000	-10.000000	0.041667	-0.100000	-28.000000	1023.000000	1023.000000	2046.000000
49.139999	-0.052144	-30.817362	-8.433280	-11.153417	-6.154100	-5.076565	0.000000	-10.000000	0.016667	3.733334	-28.833334	1023.000000	1023.000000	2046.000000
49.160000	-0.051772	-30.597193	-8.232584	-11.256133	-6.098990	-5.009486	0.000000	-10.000000	-0.008333	7.916667	-29.000000	1023.000000	1023.000000	2046.000000
49.180000	-0.052028	-30.748392	-8.582863	-11.210798	-5.718102	-5.236629	0.000000	-10.000000	-0.033333	10.250000	-29.000000	1023.000000	1023.000000	2046.000000
49.200001	-0.051797	-30.611979	-8.685688	-11.041610	-5.505138	-5.379543	0.000000	-10.000000	-0.083333	13.416667	-29.000000	1023.000000	1023.000000	2046.000000
49.220001	-0.050410	-29.792059	-8.119867	-11.132478	-5.662766	-4.876946	0.000000	-10.000000	-0.141667	15.633333	-29.000000	1023.000000	1023.000000	2046.000000
49.240002	-0.048816	-28.850084	-7.649798	-11.112532	-5.590902	-4.496852	0.000000	-10.000000	-0.191667	17.666668	-20.166666	1023.000000	1023.000000	2046.000000
49.259998	-0.047484	-28.063278	-7.465795	-10.950920	-5.319269	-4.327294	0.000000	-10.000000	-0.225000	19.266666	-2.000000	1023.000000	1023.000000	2046.000000
49.279999	-0.046875	-27.703062	-7.651598	-10.589392	-4.890004	-4.572068	0.000000	-10.000000	-0.241667	20.583334	18.333334	1023.000000	1023.000000	2046.000000
49.299999	-0.045289	-26.765539	-7.478034	-10.285247	-4.589205	-4.413053	0.000000	-10.000000	-0.275000	21.600000	32.166668	1023.000000	1023.000000	2046.000000
49.320000	-0.043044	-25.438873	-6.784446	-10.189777	-4.578861	-3.885789	0.000000	-10.000000	-0.308333	22.650000	39.166668	1023.000000	1023.000000	2046.000000
49.340000	-0.040764	-24.091719	-6.218918	-10.002948	-4.428889	-3.440964	0.000000	-10.000000	-0.350000	23.683334	46.500000	1023.000000	1023.000000	2046.000000
49.360001	-0.039175	-23.152328	-6.056110	-9.674935	-4.053574	-3.367708	0.000000	-10.000000	-0.375000	24.583334	54.166668	1023.000000	1023.000000	2046.000000
49.380001	-0.038194	-22.572609	-6.176410	-9.226583	-3.630230	-3.539385	0.000000	-10.000000	-0.400000	25.500000	62.333332	1023.000000	1023.000000	2046.000000
49.400002	-0.036156	-21.368208	-5.795251	-9.009752	-3.445362	-3.117842	0.000000	-10.000000	-0.416667	26.283333	70.666664	1023.000000	1023.000000	2046.000000
49.419998	-0.033591	-19.852551	-5.053431	-8.853270	-3.389158	-2.556693	0.000000	-10.000000	-0.433333	27.166666	79.333336	1023.000000	1023.000000	2046.000000
49.439999	-0.031647	-18.703136	-4.581166	-8.498713	-3.227627	-2.395630	0.000000	-10.000000	-0.441667	27.466667	88.166664	1023.000000	1023.000000	2046.000000
49.459999	-0.030693	-18.139729	-4.592582	-8.078023	-2.904461	-2.564662	0.000000	-10.000000	-0.458333	28.083334	97.333336	1023.000000	1023.000000	2046.000000
49.480000	-0.029496	-17.432323	-4.693763	-7.758287	-2.509498	-2.470775	0.000000	-10.000000	-0.483333	28.533335	106.666664	1023.000000	1023.000000	2046.000000
49.500000	-0.027698	-16.369577	-4.180444	-7.651308	-2.532253	-2.005574	0.000000	-10.000000	-0.483333	29.350000	116.000000	1023.000000	1023.000000	2046.000000
49.520000	-0.025322	-14.965246	-3.537507	-7.363229	-2.430160	-1.634350	0.000000	-10.000000	-0.483333	29.600000	125.666664	1023.000000	1023.000000	2046.000000
49.540001	-0.024097	-14.241133	-3.447768	-7.017770	-2.132668	-1.642927	0.000000	-10.000000	-0.466667	29.666666	132.166672	1023.000000	1023.000000	2046.000000
49.560001	-0.023871	-14.107738	-3.632875	-6.635255	-1.959445	-1.880164	0.000000	-10.000000	-0.491667	29.850000	142.166672	1023.000000	1023.000000	2046.000000
49.580002	-0.023050	-13.622812	-3.479872	-6.467818	-1.964300	-1.710822	0.000000	-10.000000	-0.516667	30.166668	152.166672	1023.000000	1023.000000	2046.000000
49.599998	-0.022074	-13.045498	-3.041434	-6.419991	-2.092955	-1.491119	0.000000	-10.000000	-0.541667	30.416668	165.500000	1023.000000	1023.000000	2046.000000
49.619999	-0.020404	-12.058653	-2.574114	-6.171164	-1.962846	-1.350530	0.000000	-10.000000	-0.558333	30.700001	175.500000	1023.000000	1023.000000	2046.000000
49.639999	-0.018991	-11.223742	-2.292847	-5.715495	-1.719896	-1.495505	0.000000	-10.000000	-0.575000	31.216667	185.833328	1023.000000	1023.000000	2046.000000
49.660000	-0.018177	-10.742488	-2.317089	-5.389457	-1.467704	-1.568238	0.000000	-10.000000	-0.591667	31.633333	196.166672	1023.000000	1023.000000	2046.000000
49.680000	-0.016762	-9.906301	-2.056489	-5.157418	-1.460904	-1.231490	0.000000	-10.000000	-0.600000	31.733334	206.833328	1023.000000	1023.000000	2046.000000
49.700001	-0.014217	-8.402127	-1.556736	-4.777775	-1.322187	-0.745429	0.000000	-10.000000	-0.583333	31.533333	217.333328	1023.000000	1023.000000	2046.000000
49.720001	-0.012666	-7.485584	-1.230592	-4.346422	-1.189232	-0.719338	0.000000	-10.000000	-0.583333	31.616667	228.000000	1023.000000	1023.000000	2046.000000
49.740002	-0.012770	-7.547077	-1.257277	-3.897504	-1.128403	-1.263893	0.000000	-10.000000	-0.575000	31.650000	238.500000	1023.000000	1023.000000	2046.000000
49.759998	-0.014374	-8.495102	-1.684379	-3.722953	-1.305376	-1.782394	0.000000	-10.000000	-0.591667	31.583334	249.000000	1023.000000	1023.000000	2046.000000
49.779999	-0.016608	-9.815041	-1.976395	-3.853477	-1.931187	-2.053981	0.000000	-10.000000	-0.583333	31.450001	259.666656	1023.000000	1023.000000	2046.000000
49.799999	-0.018212	-10.763499	-2.164178	-4.023310	-2.435710	-2.140301	0.000000	-10.000000	-0.566667	31.200001	270.166656	1023.000000	1023.000000	2046.000000
49.820000	-0.019817	-11.711930	-2.526465	-4.085908	-2.712831	-2.386726	0.000000	-10.000000	-0.533333	30.566668	280.666656	1023.000000	1023.000000	2046.000000
49.840000	-0.021459	-12.682027	-3.138291	-3.977533	-2.853606	-2.712596	0.000000	-10.000000	-0.500000	29.966667	291.000000	1023.000000	1023.000000	2046.000000
49.860001	-0.022406	-13.241915	-3.737894	-4.010027	-2.889752	-2.604241	0.000000	-10.000000	-0.491667	29.316668	301.000000	1023.000000	1023.000000	2046.000000
49.880001	-0.021988	-12.995055	-3.828669	-4.002801	-2.885438	-2.278147	0.000000	-10.000000	-0.483333	29.383333	310.833344	1023.000000	1023.000000	2046.000000
49.900002	-0.021075	-12.455093	-3.714052	-3.810975	-2.788041	-2.142026	0.000000	-10.000000	-0.491667	29.450001	320.500000	1023.000000	1023.000000	2046.000000
49.919998	-0.020830	-12.310625	-3.888254	-3.415310	-2.666317	-2.340744	0.000000	-10.000000	-0.458333	29.633333	330.500000	1023.000000	1023.000000	2046.000000
49.939999	-0.020420	-12.068151	-4.114974	-3.145805	-2.624328	-2.183044	0.000000	-10.000000	-0.441667	29.633333	340.500000	1023.000000	1023.000000	2046.000000
49.959999	-0.019439	-11.488632	-4.127262	-3.107410	-2.534326	-1.719634	0.000000	-10.000000	-0.425000	29.350000	350.500000	1023.000000	1023.000000	2046.000000
49.980000	-0.017901	-10.579717	-3.964435	-2.878877	-2.277280	-1.459125	0.000000	-10.000000	-0.458333	29.216667	360.166656	1023.000000	1023.000000	2046.000000
50.000000	-0.016885	-9.979139	-3.828189	-2.551873	-2.083416	-1.515661	0.000000	-10.000000	-0.466667	29.049999	369.833344	1023.000000	1023.000000	2046.000000
50.020000	-0.015902	-9.397909	-3.781531	-2.210887	-1.969854	-1.435637	0.000000	-10.000000	-0.475000	28.933334	379.500000	1023.000000	1023.000000	2046.000000
50.040001	-0.014546	-8.596593	-3.592942	-2.164037	-1.917281	-0.922334	0.000000	-10.000000	-0.450000	28.800001	389.333344	1023.000000	1023.000000	2046.000000
50.060001	-0.012476	-7.373074	-3.333668	-1.949211	-1.558302	-0.531893	0.000000	-10.000000	-0.450000	28.300001	399.000000	1023.000000	1023.000000	2046.000000
50.080002	-0.010278	-6.074374	-2.835750	-1.554585	-1.261000	-0.423039	0.000000	-10.000000	-0.441667	28.116667	408.500000	1023.000000	1023.000000	2046.000000
50.099998	-0.008321	-4.917494	-2.483326	-1.176256	-0.914010	-0.343902	0.000000	-10.000000	-0.441667	27.716667	417.833344	1023.000000	1023.000000	2046.000000
50.119999	-0.007035	-4.157827	-2.272399	-0.867849	-0.786287	-0.231292	0.000000	-10.000000	-0.416667	27.350000	427.166656	1023.000000	1023.000000	2046.000000
50.139999	-0.005826	-3.443319	-1.921474	-0.785432	-0.788638	0.052225	0.000000	-10.000000	-0.383333	26.616667	436.333344	1023.000000	1023.000000	2046.000000
50.160000	-0.004354	-2.573437	-1.531159	-0.663536	-0.590886	0.212144	0.000000	-10.000000	-0.375000	25.850000	445.333344	1023.000000	1023.000000	2046.000000
50.180000	-0.003566	-2.107679	-1.192069	-0.504904	-0.435643	0.024937	0.000000	-10.000000	-0.383333	25.500000	454.166656	1023.000000	1023.000000	2046.000000
50.200001	-0.003106	-1.835364	-0.938808	-0.287889	-0.420279	-0.188388	0.000000	-10.000000	-0.400000	25.566668	462.666656	1023.000000	1023.000000	2046.000000
50.220001	-0.002463	-1.455916	-0.708910	-0.154923	-0.490165	-0.101918	0.000000	-10.000000	-0.375000	25.550001	471.333344	1023.000000	1023.000000	2046.000000
50.240002	-0.001232	-0.728172	-0.434149	-0.106924	-0.411867	0.224768	0.000000	-10.000000	-0.358333	25.416668	479.666656	1023.000000	1023.000000	2046.000000
50.259998	0.000360	0.212779	-0.064281	0.024619	-0.153122	0.405563	0.000000	-10.000000	-0.341667	24.816668	488.333344	1023.000000	1023.000000	2046.000000
50.279999	0.001407	0.831397	0.263856	0.353412	0.041445	0.172684	0.000000	-10.000000	-0.333333	24.250000	496.666656	1023.000000	1023.000000	2046.000000
50.299999	0.002482	1.467077	0.472050	0.610844	0.102632	0.281551	0.000000	-10.000000	-0.316667	23.933334	505.000000	1023.000000	1023.000000	2046.000000
50.320000	0.003847	2.273716	0.693094	0.719979	0.174826	0.685817	0.000000	-10.000000	-0.291667	23.700001	513.000000	1023.000000	1023.000000	2046.000000
50.340000	0.005525	3.265164	0.970467	0.891232	0.421205	0.982260	0.000000	-10.000000	-0.275000	23.316668	521.000000	1023.000000	1023.000000	2046.000000
50.360001	0.007297	4.312420	1.313020	1.245773	0.813660	0.939968	0.000000	-10.000000	-0.241667	22.633333	528.833313	1023.000000	1023.000000	2046.000000
50.380001	0.008696	5.139310	1.609988	1.596772	0.935193	0.997357	0.000000	-10.000000	-0.208333	21.800001	536.500000	1023.000000	1023.000000	2046.000000
50.400002	0.010087	5.961143	1.801515	1.764634	1.023983	1.371010	0.000000	-10.000000	-0.183333	21.050001	543.833313	1023.000000	1023.000000	2046.000000
50.419998	0.011865	7.012465	2.120390	2.032191	1.210289	1.649595	0.000000	-10.000000	-0.158333	19.850000	551.000000	1023.000000	1023.000000	2046.000000
50.439999	0.013301	7.860850	2.419459	2.285044	1.498203	1.658145	0.000000	-10.000000	-0.133333	18.783335	557.833313	1023.000000	1023.000000	2046.000000
50.459999	0.014300	8.451210	2.646359	2.571909	1.658203	1.574739	0.000000	-10.000000	-0.100000	17.466667	564.333313	1023.000000	1023.000000	2046.000000
50.480000	0.015211	8.989689	2.864236	2.702678	1.730716	1.692058	0.000000	-10.000000	-0.058333	16.150002	570.500000	1023.000000	1023.000000	2046.000000
50.500000	0.016547	9.779545	3.181230	2.822446	1.778223	1.997645	0.000000	-10.000000	-0.033333	14.850000	576.000000	1023.000000	1023.000000	2046.000000
50.520000	0.018320	10.827394	3.532887	3.012450	2.001758	2.280298	0.000000	-10.000000	-0.016667	13.616667	581.166687	1023.000000	1023.000000	2046.000000
50.540001	0.019795	11.698749	3.901325	3.273674	2.296958	2.226791	0.000000	-10.000000	-0.025000	13.000000	584.333313	1023.000000	1023.000000	2046.000000
50.560001	0.021291	12.582712	4.301983	3.680904	2.450760	2.149065	0.000000	-10.000000	-0.016667	11.333334	588.666687	1023.000000	1023.000000	2046.000000
50.580002	0.022731	13.434235	4.700993	3.976100	2.369522	2.387619	0.000000	-10.000000	0.000000	9.683333	592.500000	1023.000000	1023.000000	2046.000000
50.599998	0.023865	14.104379	4.880197	4.147735	2.438564	2.637883	0.000000	-10.000000	0.025000	7.266667	597.333313	1023.000000	1023.000000	2046.000000
50.619999	0.023795	14.062772	4.818634	4.356767	2.524530	2.362840	0.000000	-10.000000	0.050000	5.266667	600.166687	1023.000000	1023.000000	2046.000000
50.639999	0.023194	13.707931	4.754978	4.464255	2.391046	2.097651	0.000000	-10.000000	0.075000	2.916667	602.333313	1023.000000	1023.000000	2046.000000
50.660000	0.022116	13.070366	4.682974	4.338733	2.056759	1.991900	0.000000	-10.000000	0.091667	0.833333	603.500000	1023.000000	1023.000000	2046.000000
50.680000	0.021138	12.492524	4.425324	4.305779	1.860418	1.901004	0.000000	-10.000000	0.091667	-0.983333	604.000000	1023.000000	1023.000000	2046.000000
50.700001	0.019229	11.364450	4.210251	4.190001	1.554562	1.409635	0.000000	-10.000000	0.100000	-2.366667	604.000000	1023.000000	1023.000000	2046.000000
50.720001	0.016765	9.908294	3.847384	4.157308	1.321252	0.582349	0.000000	-10.000000	0.108333	-4.033333	604.000000	1023.000000	1023.000000	2046.000000
50.740002	0.013580	8.025952	3.411931	3.872062	0.579423	0.162535	0.000000	-10.000000	0.116667	-5.750000	604.000000	1023.000000	1023.000000	2046.000000
50.759998	0.010804	6.384890	2.976938	3.514529	-0.057097	-0.049481	0.000000	-10.000000	0.108333	-7.500000	604.000000	1023.000000	1023.000000	2046.000000
50.779999	0.008472	5.006975	2.348917	3.233670	-0.420434	-0.155178	0.000000	-10.000000	0.116667	-8.883333	604.000000	1023.000000	1023.000000	2046.000000
50.799999	0.006417	3.792449	1.731647	3.077631	-0.483933	-0.532897	0.000000	-10.000000	0.133333	-9.866667	604.000000	1023.000000	1023.000000	2046.000000
50.820000	0.004838	2.858994	1.255061	2.942049	-0.566639	-0.771476	0.000000	-10.000000	0.150000	-10.666667	604.000000	1023.000000	1023.000000	2046.000000
50.840000	0.003672	2.170307	0.962415	2.724255	-0.810182	-0.706181	0.000000	-10.000000	0.141667	-11.100000	600.500000	1023.000000	1023.000000	2046.000000
50.860001	0.003034	1.792989	0.720353	2.610335	-1.004868	-0.532831	0.000000	-10.000000	0.141667	-11.350000	592.500000	1023.000000	1023.000000	2046.000000
50.880001	0.002162	1.277696	0.268260	2.599453	-0.842050	-0.747967	0.000000	-10.000000	0.141667	-11.566668	583.166687	1023.000000	1023.000000	2046.000000
50.900002	0.001518	0.896874	0.045870	2.538477	-0.866097	-0.821376	0.000000	-10.000000	0.150000	-11.833334	576.000000	1023.000000	1023.000000	2046.000000
50.919998	0.001012	0.598071	-0.127959	2.280061	-0.921764	-0.632266	0.000000	-10.000000	0.158333	-12.133333	572.000000	1023.000000	1023.000000	2046.000000
50.939999	0.000798	0.471598	-0.214068	2.183078	-1.043564	-0.453847	0.000000	-10.000000	0.158333	-12.316667	568.000000	1023.000000	1023.000000	2046.000000
50.959999	0.000696	0.411388	-0.471317	2.067080	-0.854973	-0.329402	0.000000	-10.000000	0.158333	-12.450000	564.000000	1023.000000	1023.000000	2046.000000
50.980000	0.000462	0.272958	-0.720924	2.053948	-0.608948	-0.451118	0.000000	-10.000000	0.150000	-12.716667	559.833313	1023.000000	1023.000000	2046.000000
51.000000	0.000558	0.329524	-0.726063	1.870225	-0.547652	-0.266986	0.000000	-10.000000	0.166667	-13.150001	555.500000	1023.000000	1023.000000	2046.000000
51.020000	0.001036	0.612149	-0.533282	1.811142	-0.659569	-0.006143	0.000000	-10.000000	0.183333	-13.583334	551.000000	1023.000000	1023.000000	2046.000000
51.040001	0.001620	0.957177	-0.516107	1.917913	-0.522585	0.077956	0.000000	-10.000000	0.216667	-14.016667	546.500000	1023.000000	1023.000000	2046.000000
51.060001	0.001983	1.171686	-0.445554	2.013533	-0.365716	-0.030576	0.000000	-10.000000	0.241667	-14.500000	541.833313	1023.000000	1023.000000	2046.000000
51.080002	0.001907	1.127099	-0.302299	1.947157	-0.394966	-0.122793	0.000000	-10.000000	0.258333	-15.150001	537.000000	1023.000000	1023.000000	2046.000000
51.099998	0.001607	0.949778	-0.164225	1.672664	-0.502519	-0.056142	0.000000	-10.000000	0.258333	-15.783334	531.833313	1023.000000	1023.000000	2046.000000
51.119999	0.000744	0.439995	-0.183959	1.424738	-0.658393	-0.142391	0.000000	-10.000000	0.258333	-16.250000	526.666687	1023.000000	1023.000000	2046.000000
51.139999	-0.000156	-0.092230	-0.295583	1.296679	-0.665910	-0.427416	0.000000	-10.000000	0.266667	-16.533335	521.166687	1023.000000	1023.000000	2046.000000
51.160000	-0.000938	-0.554270	-0.313504	1.139020	-0.706082	-0.673704	0.000000	-10.000000	0.275000	-16.766666	515.833313	1023.000000	1023.000000	2046.000000
51.180000	-0.001282	-0.757514	-0.082902	0.791124	-0.893904	-0.571832	0.000000	-10.000000	0.283333	-16.966667	510.166656	1023.000000	1023.000000	2046.000000
51.200001	-0.001525	-0.901527	0.055677	0.596479	-1.048336	-0.505346	0.000000	-10.000000	0.283333	-17.200001	504.500000	1023.000000	1023.000000	2046.000000
51.220001	-0.002036	-1.203443	0.024448	0.535110	-1.126252	-0.636749	0.000000	-10.000000	0.308333	-17.566668	498.500000	1023.000000	1023.000000	2046.000000
51.240002	-0.002282	-1.348429	-0.151765	0.578876	-0.935108	-0.840433	0.000000	-10.000000	0.308333	-18.033333	492.500000	1023.000000	1023.000000	2046.000000
51.259998	-0.002328	-1.375896	-0.010630	0.313130	-1.022188	-0.656209	0.000000	-10.000000	0.333333	-18.600000	486.500000	1023.000000	1023.000000	2046.000000
51.279999	-0.002687	-1.587916	-0.015963	0.192985	-1.142845	-0.622093	0.000000	-10.000000	0.350000	-19.200001	480.500000	1023.000000	1023.000000	2046.000000
51.299999	-0.002906	-1.717591	-0.192363	0.229867	-0.975860	-0.779235	0.000000	-10.000000	0.383333	-19.750000	474.166656	1023.000000	1023.000000	2046.000000
51.320000	-0.002531	-1.495987	-0.121457	0.252654	-0.857409	-0.769776	0.000000	-10.000000	0.400000	-20.200001	467.666656	1023.000000	1023.000000	2046.000000
51.340000	-0.002368	-1.399523	0.070165	0.081667	-0.983078	-0.568278	0.000000	-10.000000	0.400000	-20.416668	460.833344	1023.000000	1023.000000	2046.000000
51.360001	-0.002623	-1.550421	-0.037237	0.129942	-0.984554	-0.658572	0.000000	-10.000000	0.400000	-20.600000	454.000000	1023.000000	1023.000000	2046.000000
51.380001	-0.002507	-1.481657	-0.092343	0.244019	-0.860933	-0.772400	0.000000	-10.000000	0.408333	-20.583334	447.000000	1023.000000	1023.000000	2046.000000
51.400002	-0.002397	-1.416360	0.069409	0.092334	-0.925832	-0.652271	0.000000	-10.000000	0.408333	-20.633333	440.166656	1023.000000	1023.000000	2046.000000
51.419998	-0.002422	-1.431303	0.201842	-0.028794	-1.049275	-0.555076	0.000000	-10.000000	0.408333	-20.616667	433.333344	1023.000000	1023.000000	2046.000000
51.439999	-0.002909	-1.719000	0.078589	-0.043165	-1.035149	-0.719275	0.000000	-10.000000	0.408333	-20.783333	426.500000	1023.000000	1023.000000	2046.000000
51.459999	-0.002913	-1.721621	0.038825	0.029710	-0.906723	-0.883434	0.000000	-10.000000	0.416667	-20.900000	419.500000	1023.000000	1023.000000	2046.000000
51.480000	-0.002367	-1.399005	0.370221	-0.173586	-0.914475	-0.681165	0.000000	-10.000000	0.416667	-20.883333	412.500000	1023.000000	1023.000000	2046.000000
[truncated: 1,071,114 more chars]
