# Supplementary material for: Effect of Electrode Belt and Body Positions on Regional Pulmonary Ventilation- and Perfusion-Related Impedance Changes Measured by Electric Impedance Tomography
Source: PLoS One. 2016 Jun 2;11(6):e0155913. doi: 10.1371/journal.pone.0155913 (PMC4890811; doi:10.1371/journal.pone.0155913)
Supplement: S1 Dataset — (ZIP) [file pone.0155913.s001.zip › Dataset/Fp12-rygg-4i.txt]

Patient Name:	Fp12
Registry:	Fp12
Investigator:	 
Diagnosys:	 
Notes:	rygg4i              
Sample Rate [Hz]:	50.08
Time Base 	Pixels Mean 	Pixels Sum 	UPPER RIGHT		UPPER LEFT		LOWER RIGHT		LOWER LEFT		QRS	ETCO2	Paw	Flow (L/min)	Volume	Analog1	Analog2	AnalogSum
0.000000	-0.047898	-28.307898	-8.086614	-6.661683	-7.176108	-6.383493	0.000000	-10.000000	0.133333	-13.466667	66.500000	1023.000000	1023.000000	2046.000000
0.020000	-0.047350	-27.983925	-7.838847	-6.646319	-7.035903	-6.462855	0.000000	-10.000000	0.116667	-13.166667	62.166668	1023.000000	1023.000000	2046.000000
0.040000	-0.047377	-27.999865	-7.770306	-6.745924	-7.023546	-6.460089	0.000000	-10.000000	0.133333	-13.016666	57.833332	1023.000000	1023.000000	2046.000000
0.060000	-0.048084	-28.417847	-7.575300	-6.986753	-7.163776	-6.692019	0.000000	-10.000000	0.116667	-13.283334	53.500000	1023.000000	1023.000000	2046.000000
0.080000	-0.048763	-28.819168	-7.528183	-7.314937	-7.220697	-6.755352	0.000000	-10.000000	0.133333	-13.566667	49.000000	1023.000000	1023.000000	2046.000000
0.100000	-0.049774	-29.416245	-7.249920	-7.687209	-7.495641	-6.983475	0.000000	-10.000000	0.116667	-13.616667	44.500000	1023.000000	1023.000000	2046.000000
0.120000	-0.050886	-30.073816	-7.186532	-8.085371	-7.723045	-7.078868	0.000000	-10.000000	0.100000	-13.183333	39.833332	1023.000000	1023.000000	2046.000000
0.140000	-0.051155	-30.232653	-7.027550	-8.330715	-7.693184	-7.181204	0.000000	-10.000000	0.066667	-12.516667	35.333332	1023.000000	1023.000000	2046.000000
0.160000	-0.052696	-31.143124	-7.050577	-8.702270	-8.076079	-7.314197	0.000000	-10.000000	0.050000	-11.716667	31.000000	1023.000000	1023.000000	2046.000000
0.180000	-0.052448	-30.996836	-6.953774	-8.804912	-7.910460	-7.327690	0.000000	-10.000000	0.050000	-11.033334	27.333334	1023.000000	1023.000000	2046.000000
0.200000	-0.054204	-32.034527	-7.071147	-9.107689	-8.362480	-7.493209	0.000000	-10.000000	0.050000	-10.533334	25.000000	1023.000000	1023.000000	2046.000000
0.220000	-0.053480	-31.606474	-7.083234	-9.151790	-8.004962	-7.366488	0.000000	-10.000000	0.050000	-10.233334	21.666666	1023.000000	1023.000000	2046.000000
0.240000	-0.054900	-32.445641	-7.062138	-9.402756	-8.450859	-7.529886	0.000000	-10.000000	0.050000	-10.100000	18.000000	1023.000000	1023.000000	2046.000000
0.260000	-0.053724	-31.750839	-7.024886	-9.387236	-7.972990	-7.365728	0.000000	-10.000000	0.050000	-9.800000	13.333333	1023.000000	1023.000000	2046.000000
0.280000	-0.054921	-32.458313	-6.924933	-9.613788	-8.431986	-7.487605	0.000000	-10.000000	0.041667	-9.383334	10.000000	1023.000000	1023.000000	2046.000000
0.300000	-0.053584	-31.668257	-6.869060	-9.483145	-7.982609	-7.333443	0.000000	-10.000000	0.041667	-8.966667	7.000000	1023.000000	1023.000000	2046.000000
0.320000	-0.054509	-32.214603	-6.753805	-9.628337	-8.347796	-7.484667	0.000000	-10.000000	0.025000	-8.500000	4.000000	1023.000000	1023.000000	2046.000000
0.340000	-0.053432	-31.578224	-6.773920	-9.534608	-7.965262	-7.304435	0.000000	-10.000000	0.016667	-8.100000	1.500000	1023.000000	1023.000000	2046.000000
0.360000	-0.054014	-31.922541	-6.676049	-9.604437	-8.158440	-7.483614	0.000000	-10.000000	0.000000	-7.633333	-1.000000	1023.000000	1023.000000	2046.000000
0.380000	-0.053400	-31.559587	-6.728570	-9.514009	-7.937003	-7.380005	0.000000	-10.000000	0.000000	-7.266667	-3.166667	1023.000000	1023.000000	2046.000000
0.400000	-0.053224	-31.455645	-6.603104	-9.565353	-7.908075	-7.379111	0.000000	-10.000000	0.000000	-6.916667	-5.666667	1023.000000	1023.000000	2046.000000
0.420000	-0.053473	-31.602543	-6.606181	-9.642840	-8.038629	-7.314892	0.000000	-10.000000	0.000000	-6.616667	-8.000000	1023.000000	1023.000000	2046.000000
0.440000	-0.052579	-31.074270	-6.541565	-9.500543	-7.727078	-7.305084	0.000000	-10.000000	0.000000	-6.416667	-10.333333	1023.000000	1023.000000	2046.000000
0.460000	-0.053331	-31.518810	-6.529849	-9.626245	-8.037328	-7.325390	0.000000	-10.000000	0.000000	-6.166667	-12.500000	1023.000000	1023.000000	2046.000000
0.480000	-0.052282	-30.898888	-6.505597	-9.480459	-7.630373	-7.282458	0.000000	-10.000000	0.000000	-5.833333	-14.500000	1023.000000	1023.000000	2046.000000
0.500000	-0.053259	-31.476215	-6.447994	-9.673132	-8.054463	-7.300627	0.000000	-10.000000	-0.008333	-5.266666	-16.500000	1023.000000	1023.000000	2046.000000
0.520000	-0.051771	-30.596535	-6.480679	-9.466695	-7.504215	-7.144947	0.000000	-10.000000	-0.016667	-4.333333	-18.166666	1023.000000	1023.000000	2046.000000
0.540000	-0.052633	-31.106386	-6.325925	-9.617120	-7.934836	-7.228506	0.000000	-10.000000	-0.033333	-2.133333	-19.666666	1023.000000	1023.000000	2046.000000
0.560000	-0.050873	-30.065804	-6.334589	-9.468142	-7.323412	-6.939662	0.000000	-10.000000	-0.058333	0.683333	-20.500000	1023.000000	1023.000000	2046.000000
0.580000	-0.050879	-30.069511	-6.089856	-9.427897	-7.494003	-7.057755	0.000000	-10.000000	-0.083333	4.166667	-21.000000	1023.000000	1023.000000	2046.000000
0.600000	-0.049164	-29.055983	-6.086127	-9.277732	-6.983587	-6.708537	0.000000	-10.000000	-0.100000	7.233334	-21.000000	1023.000000	1023.000000	2046.000000
0.620000	-0.048117	-28.437199	-5.810596	-9.096470	-6.803931	-6.726202	0.000000	-10.000000	-0.116667	10.083334	-21.000000	1023.000000	1023.000000	2046.000000
0.640000	-0.046941	-27.742134	-5.684500	-9.038223	-6.598982	-6.420428	0.000000	-10.000000	-0.150000	12.500000	-21.000000	1023.000000	1023.000000	2046.000000
0.660000	-0.045246	-26.740498	-5.432991	-8.797385	-6.175670	-6.334452	0.000000	-10.000000	-0.200000	14.333334	-21.000000	1023.000000	1023.000000	2046.000000
0.680000	-0.043992	-25.999153	-5.241529	-8.764231	-6.027674	-5.965719	0.000000	-10.000000	-0.258333	16.100000	-13.666667	1023.000000	1023.000000	2046.000000
0.700000	-0.042198	-24.939043	-4.999240	-8.502143	-5.599133	-5.838528	0.000000	-10.000000	-0.308333	17.916668	1.500000	1023.000000	1023.000000	2046.000000
0.720000	-0.041389	-24.460653	-4.826424	-8.371168	-5.662135	-5.600925	0.000000	-10.000000	-0.358333	19.766666	18.666666	1023.000000	1023.000000	2046.000000
0.740000	-0.039491	-23.339062	-4.661832	-8.072475	-5.140849	-5.463906	0.000000	-10.000000	-0.383333	21.300001	31.000000	1023.000000	1023.000000	2046.000000
0.760000	-0.039960	-23.616425	-4.423278	-8.154043	-5.519158	-5.519945	0.000000	-10.000000	-0.416667	22.466667	37.833332	1023.000000	1023.000000	2046.000000
0.780000	-0.038243	-22.601418	-4.341194	-7.953476	-4.907977	-5.398770	0.000000	-10.000000	-0.441667	23.583334	45.333332	1023.000000	1023.000000	2046.000000
0.800000	-0.039022	-23.062265	-3.940017	-8.251472	-5.500864	-5.369913	0.000000	-10.000000	-0.483333	24.966667	53.000000	1023.000000	1023.000000	2046.000000
0.820000	-0.036169	-21.375599	-4.059556	-7.507224	-4.341446	-5.467373	0.000000	-10.000000	-0.533333	26.350000	61.166668	1023.000000	1023.000000	2046.000000
0.840000	-0.036614	-21.638905	-3.691038	-7.924240	-4.952271	-5.071356	0.000000	-10.000000	-0.566667	27.766666	69.666664	1023.000000	1023.000000	2046.000000
0.860000	-0.032742	-19.350731	-3.676737	-7.178793	-4.071696	-4.423505	0.000000	-10.000000	-0.575000	28.516666	78.500000	1023.000000	1023.000000	2046.000000
0.880000	-0.032287	-19.081436	-3.503940	-6.972750	-4.311687	-4.293058	0.000000	-10.000000	-0.566667	28.850000	87.833336	1023.000000	1023.000000	2046.000000
0.900000	-0.029505	-17.437187	-3.573208	-6.490032	-3.343462	-4.030486	0.000000	-10.000000	-0.583333	28.850000	97.500000	1023.000000	1023.000000	2046.000000
0.920000	-0.031113	-18.387865	-3.535333	-6.715144	-3.805381	-4.332008	0.000000	-10.000000	-0.625000	29.383333	107.166664	1023.000000	1023.000000	2046.000000
0.940000	-0.031954	-18.884747	-4.138124	-6.775043	-3.477078	-4.494502	0.000000	-10.000000	-0.666667	29.983334	116.833336	1023.000000	1023.000000	2046.000000
0.960000	-0.035377	-20.908091	-4.553671	-7.097783	-4.264603	-4.992033	0.000000	-10.000000	-0.666667	30.550001	126.500000	1023.000000	1023.000000	2046.000000
0.980000	-0.035681	-21.087595	-5.219427	-7.036324	-3.963971	-4.867872	0.000000	-10.000000	-0.650000	30.633335	136.833328	1023.000000	1023.000000	2046.000000
1.000000	-0.037109	-21.931395	-5.428011	-7.140705	-4.383971	-4.978707	0.000000	-10.000000	-0.625000	30.316668	147.166672	1023.000000	1023.000000	2046.000000
1.020000	-0.035788	-21.150856	-5.920893	-6.753402	-3.800516	-4.676044	0.000000	-10.000000	-0.641667	29.983334	157.500000	1023.000000	1023.000000	2046.000000
1.040000	-0.036062	-21.312458	-6.040942	-6.513978	-4.049356	-4.708182	0.000000	-10.000000	-0.633333	29.883333	167.500000	1023.000000	1023.000000	2046.000000
1.060000	-0.034472	-20.373243	-6.447375	-6.086105	-3.515918	-4.323846	0.000000	-10.000000	-0.650000	30.500000	177.500000	1023.000000	1023.000000	2046.000000
1.080000	-0.034333	-20.290867	-6.565345	-5.741080	-3.615362	-4.369080	0.000000	-10.000000	-0.658333	31.316668	187.500000	1023.000000	1023.000000	2046.000000
1.100000	-0.032852	-19.415670	-6.856739	-5.503352	-3.268513	-3.787066	0.000000	-10.000000	-0.683333	31.783333	197.833328	1023.000000	1023.000000	2046.000000
1.120000	-0.032546	-19.234722	-6.872125	-5.266240	-3.352755	-3.743602	0.000000	-10.000000	-0.700000	32.000000	208.333328	1023.000000	1023.000000	2046.000000
1.140000	-0.030771	-18.185699	-6.980556	-5.003954	-3.011795	-3.189395	0.000000	-10.000000	-0.700000	32.066666	219.000000	1023.000000	1023.000000	2046.000000
1.160000	-0.029554	-17.466482	-6.789742	-4.609144	-2.901437	-3.166159	0.000000	-10.000000	-0.725000	32.300003	229.666672	1023.000000	1023.000000	2046.000000
1.180000	-0.027084	-16.006695	-6.687772	-4.266524	-2.461017	-2.591382	0.000000	-10.000000	-0.741667	32.766666	240.333328	1023.000000	1023.000000	2046.000000
1.200000	-0.025347	-14.980092	-6.299572	-3.973491	-2.230018	-2.477011	0.000000	-10.000000	-0.758333	33.250000	251.166672	1023.000000	1023.000000	2046.000000
1.220000	-0.022393	-13.234542	-5.993302	-3.640824	-1.710728	-1.889687	0.000000	-10.000000	-0.758333	33.833336	262.166656	1023.000000	1023.000000	2046.000000
1.240000	-0.019600	-11.583410	-5.407069	-3.147966	-1.310763	-1.717612	0.000000	-10.000000	-0.766667	33.850002	273.500000	1023.000000	1023.000000	2046.000000
1.260000	-0.015932	-9.415829	-4.798335	-2.749915	-0.720135	-1.147445	0.000000	-10.000000	-0.758333	33.766666	284.833344	1023.000000	1023.000000	2046.000000
1.280000	-0.012873	-7.608085	-3.989704	-2.352476	-0.212078	-1.053827	0.000000	-10.000000	-0.733333	33.316666	296.000000	1023.000000	1023.000000	2046.000000
1.300000	-0.009837	-5.813467	-3.298869	-2.234076	0.261781	-0.542302	0.000000	-10.000000	-0.700000	32.700001	307.166656	1023.000000	1023.000000	2046.000000
1.320000	-0.007654	-4.523311	-2.560168	-2.052147	0.719861	-0.630857	0.000000	-10.000000	-0.691667	32.200001	318.166656	1023.000000	1023.000000	2046.000000
1.340000	-0.006241	-3.688470	-1.974431	-2.167240	0.750497	-0.297296	0.000000	-10.000000	-0.691667	31.966667	329.000000	1023.000000	1023.000000	2046.000000
1.360000	-0.004316	-2.550723	-1.371181	-1.865677	1.068327	-0.382192	0.000000	-10.000000	-0.700000	32.100002	339.666656	1023.000000	1023.000000	2046.000000
1.380000	-0.002779	-1.642576	-0.839596	-1.950229	1.094330	0.052919	0.000000	-10.000000	-0.700000	32.116669	350.333344	1023.000000	1023.000000	2046.000000
1.400000	-0.000924	-0.546246	-0.218391	-1.720341	1.332739	0.059748	0.000000	-10.000000	-0.700000	32.100002	361.166656	1023.000000	1023.000000	2046.000000
1.420000	0.001054	0.622950	0.193990	-1.664700	1.548414	0.545246	0.000000	-10.000000	-0.683333	31.916668	371.833344	1023.000000	1023.000000	2046.000000
1.440000	0.002842	1.679716	0.646281	-1.336481	1.844460	0.525457	0.000000	-10.000000	-0.666667	31.833334	382.666656	1023.000000	1023.000000	2046.000000
1.460000	0.004785	2.828212	0.934863	-1.181960	2.105425	0.969885	0.000000	-10.000000	-0.675000	31.866669	393.166656	1023.000000	1023.000000	2046.000000
1.480000	0.006762	3.996589	1.382754	-0.824619	2.404178	1.034276	0.000000	-10.000000	-0.691667	31.966667	403.833344	1023.000000	1023.000000	2046.000000
1.500000	0.009331	5.514809	1.698865	-0.571853	2.775480	1.612317	0.000000	-10.000000	-0.716667	32.250000	414.333344	1023.000000	1023.000000	2046.000000
1.520000	0.011585	6.846726	2.128730	-0.166778	3.217849	1.666926	0.000000	-10.000000	-0.725000	32.416668	425.166656	1023.000000	1023.000000	2046.000000
1.540000	0.014360	8.486567	2.568107	0.076694	3.572682	2.269085	0.000000	-10.000000	-0.725000	32.900002	436.000000	1023.000000	1023.000000	2046.000000
1.560000	0.017125	10.121007	3.045887	0.576928	4.120942	2.377251	0.000000	-10.000000	-0.708333	32.816666	447.000000	1023.000000	1023.000000	2046.000000
1.580000	0.019965	11.799081	3.559955	0.882258	4.390701	2.966167	0.000000	-10.000000	-0.700000	32.849998	458.000000	1023.000000	1023.000000	2046.000000
1.600000	0.022934	13.554192	3.964125	1.472596	5.042723	3.074747	0.000000	-10.000000	-0.691667	32.283333	468.833344	1023.000000	1023.000000	2046.000000
1.620000	0.025171	14.875921	4.512365	1.735328	5.080144	3.548083	0.000000	-10.000000	-0.700000	32.066666	479.666656	1023.000000	1023.000000	2046.000000
1.640000	0.028495	16.840645	4.788524	2.373436	5.967241	3.711442	0.000000	-10.000000	-0.708333	32.016666	490.333344	1023.000000	1023.000000	2046.000000
1.660000	0.029819	17.623112	5.332771	2.470623	5.742191	4.077526	0.000000	-10.000000	-0.716667	32.516666	501.166656	1023.000000	1023.000000	2046.000000
1.680000	0.033657	19.891001	5.468800	3.103919	6.872851	4.445430	0.000000	-10.000000	-0.725000	32.733334	512.000000	1023.000000	1023.000000	2046.000000
1.700000	0.034662	20.485231	6.171695	3.217641	6.455656	4.640240	0.000000	-10.000000	-0.716667	32.516666	522.833313	1023.000000	1023.000000	2046.000000
1.720000	0.038932	23.008755	6.383165	3.898278	7.609265	5.118046	0.000000	-10.000000	-0.708333	32.016666	533.666687	1023.000000	1023.000000	2046.000000
1.740000	0.039844	23.547531	7.087471	4.059876	7.134865	5.265319	0.000000	-10.000000	-0.683333	31.583334	544.333313	1023.000000	1023.000000	2046.000000
1.760000	0.043065	25.451319	7.226462	4.638453	8.026552	5.559852	0.000000	-10.000000	-0.650000	31.266666	555.000000	1023.000000	1023.000000	2046.000000
1.780000	0.043398	25.648434	7.783231	4.706390	7.631780	5.527033	0.000000	-10.000000	-0.625000	31.033333	565.500000	1023.000000	1023.000000	2046.000000
1.800000	0.046269	27.345251	7.871520	5.279328	8.466328	5.728076	0.000000	-10.000000	-0.616667	30.716667	576.000000	1023.000000	1023.000000	2046.000000
1.820000	0.046770	27.641270	8.422491	5.340209	8.112040	5.766531	0.000000	-10.000000	-0.616667	30.600000	586.333313	1023.000000	1023.000000	2046.000000
1.840000	0.049540	29.278358	8.311754	5.680822	8.750648	6.535134	0.000000	-10.000000	-0.616667	30.133333	596.500000	1023.000000	1023.000000	2046.000000
1.860000	0.050051	29.580145	8.387368	6.247338	8.426051	6.519387	0.000000	-10.000000	-0.600000	29.833334	606.500000	1023.000000	1023.000000	2046.000000
1.880000	0.051004	30.143658	7.829988	6.796405	8.946053	6.571211	0.000000	-10.000000	-0.583333	29.166666	616.500000	1023.000000	1023.000000	2046.000000
1.900000	0.049216	29.086649	7.876000	6.935008	8.367485	5.908155	0.000000	-10.000000	-0.525000	28.299999	626.500000	1023.000000	1023.000000	2046.000000
1.920000	0.047945	28.335537	7.313918	6.708508	8.471039	5.842071	0.000000	-10.000000	-0.466667	26.866667	636.166687	1023.000000	1023.000000	2046.000000
1.940000	0.044666	26.397850	7.020795	6.506247	7.694260	5.176549	0.000000	-10.000000	-0.400000	25.316668	645.333313	1023.000000	1023.000000	2046.000000
1.960000	0.043695	25.823965	6.362399	6.470660	7.741697	5.249209	0.000000	-10.000000	-0.350000	23.733334	653.833313	1023.000000	1023.000000	2046.000000
1.980000	0.041570	24.567583	6.018753	6.517745	7.242170	4.788915	0.000000	-10.000000	-0.316667	22.700001	662.000000	1023.000000	1023.000000	2046.000000
2.000000	0.042037	24.844059	5.405687	6.713027	7.615625	5.109720	0.000000	-10.000000	-0.308333	21.683332	669.833313	1023.000000	1023.000000	2046.000000
2.020000	0.041339	24.431463	5.172379	7.042643	7.407542	4.808899	0.000000	-10.000000	-0.308333	21.049999	677.333313	1023.000000	1023.000000	2046.000000
2.040000	0.041872	24.746326	4.768209	7.344500	7.505966	5.127651	0.000000	-10.000000	-0.291667	20.233334	684.500000	1023.000000	1023.000000	2046.000000
2.060000	0.042504	25.119629	4.472146	7.894556	7.806327	4.946601	0.000000	-10.000000	-0.250000	19.166668	691.333313	1023.000000	1023.000000	2046.000000
2.080000	0.042343	25.024935	4.316660	7.986489	7.417068	5.304717	0.000000	-10.000000	-0.200000	17.950001	698.000000	1023.000000	1023.000000	2046.000000
2.100000	0.043437	25.671345	3.967510	8.462724	7.959242	5.281870	0.000000	-10.000000	-0.158333	16.450001	704.166687	1023.000000	1023.000000	2046.000000
2.120000	0.042627	25.192497	3.966008	8.361306	7.333335	5.531848	0.000000	-10.000000	-0.141667	15.133333	710.000000	1023.000000	1023.000000	2046.000000
2.140000	0.043966	25.984142	3.584033	8.804728	8.047309	5.548074	0.000000	-10.000000	-0.133333	13.866667	715.166687	1023.000000	1023.000000	2046.000000
2.160000	0.043082	25.461535	3.686262	8.720676	7.381363	5.673233	0.000000	-10.000000	-0.116667	12.516666	720.166687	1023.000000	1023.000000	2046.000000
2.180000	0.044881	26.524399	3.358034	9.063553	8.310081	5.792730	0.000000	-10.000000	-0.083333	11.200000	724.666687	1023.000000	1023.000000	2046.000000
2.200000	0.043778	25.872620	3.711455	8.768766	7.538140	5.854259	0.000000	-10.000000	-0.058333	10.200000	727.666687	1023.000000	1023.000000	2046.000000
2.220000	0.046270	27.345554	3.597351	9.105848	8.470552	6.171802	0.000000	-10.000000	-0.041667	8.166667	731.000000	1023.000000	1023.000000	2046.000000
2.240000	0.046076	27.230625	4.040092	9.037945	7.982810	6.169780	0.000000	-10.000000	-0.025000	6.133333	733.666687	1023.000000	1023.000000	2046.000000
2.260000	0.048890	28.893982	4.034564	9.379496	8.958992	6.520930	0.000000	-10.000000	0.000000	2.683333	736.833313	1023.000000	1023.000000	2046.000000
2.280000	0.048970	28.941059	4.722321	9.366729	8.508372	6.343637	0.000000	-10.000000	0.025000	-0.200000	738.166687	1023.000000	1023.000000	2046.000000
2.300000	0.050640	29.928261	5.016208	9.382269	8.939811	6.589972	0.000000	-10.000000	0.050000	-3.733333	738.833313	1023.000000	1023.000000	2046.000000
2.320000	0.049939	29.513952	5.452439	9.202977	8.699295	6.159240	0.000000	-10.000000	0.058333	-6.900000	739.000000	1023.000000	1023.000000	2046.000000
2.340000	0.049699	29.372219	5.682281	8.741509	8.546686	6.401743	0.000000	-10.000000	0.058333	-9.200001	739.000000	1023.000000	1023.000000	2046.000000
2.360000	0.049046	28.986052	5.911413	8.544248	8.519878	6.010512	0.000000	-10.000000	0.066667	-10.816667	739.000000	1023.000000	1023.000000	2046.000000
2.380000	0.048004	28.370249	6.315351	8.074309	7.883849	6.096739	0.000000	-10.000000	0.083333	-11.716667	739.000000	1023.000000	1023.000000	2046.000000
2.400000	0.048802	28.842192	6.304425	8.203460	8.433439	5.900867	0.000000	-10.000000	0.100000	-12.650000	735.666687	1023.000000	1023.000000	2046.000000
2.420000	0.047222	27.908300	6.792638	7.839731	7.517577	5.758354	0.000000	-10.000000	0.116667	-13.550000	727.666687	1023.000000	1023.000000	2046.000000
2.440000	0.048578	28.709721	6.574923	7.963157	8.210867	5.960773	0.000000	-10.000000	0.150000	-14.450000	718.166687	1023.000000	1023.000000	2046.000000
2.460000	0.046896	27.715260	6.854006	7.742095	7.433592	5.685566	0.000000	-10.000000	0.183333	-15.349999	710.333313	1023.000000	1023.000000	2046.000000
2.480000	0.047341	27.978464	6.696648	7.603678	7.672902	6.005237	0.000000	-10.000000	0.208333	-16.283333	705.333313	1023.000000	1023.000000	2046.000000
2.500000	0.046562	27.518286	6.839877	7.617738	7.426770	5.633900	0.000000	-10.000000	0.216667	-17.000000	700.000000	1023.000000	1023.000000	2046.000000
2.520000	0.046504	27.484093	6.807819	7.418261	7.316674	5.941338	0.000000	-10.000000	0.233333	-17.633333	694.333313	1023.000000	1023.000000	2046.000000
2.540000	0.046563	27.518597	6.821712	7.629883	7.428845	5.638157	0.000000	-10.000000	0.250000	-18.316668	688.500000	1023.000000	1023.000000	2046.000000
2.560000	0.046096	27.242918	6.905364	7.432400	7.009801	5.895354	0.000000	-10.000000	0.275000	-19.083334	682.166687	1023.000000	1023.000000	2046.000000
2.580000	0.046957	27.751528	6.765715	7.746804	7.528027	5.710982	0.000000	-10.000000	0.308333	-19.950001	675.666687	1023.000000	1023.000000	2046.000000
2.600000	0.046143	27.270578	7.191303	7.591121	6.802015	5.686139	0.000000	-10.000000	0.333333	-20.766666	668.833313	1023.000000	1023.000000	2046.000000
2.620000	0.048371	28.587013	7.148020	7.985399	7.623333	5.830260	0.000000	-10.000000	0.358333	-21.700001	662.000000	1023.000000	1023.000000	2046.000000
2.640000	0.048214	28.494598	7.765399	7.988976	6.911041	5.829181	0.000000	-10.000000	0.375000	-22.666668	654.666687	1023.000000	1023.000000	2046.000000
2.660000	0.049953	29.522316	7.709949	8.212065	7.438565	6.161738	0.000000	-10.000000	0.400000	-23.483334	647.166687	1023.000000	1023.000000	2046.000000
2.680000	0.049329	29.153263	8.182055	8.147293	6.873874	5.950042	0.000000	-10.000000	0.433333	-24.133333	639.166687	1023.000000	1023.000000	2046.000000
2.700000	0.049153	29.049135	8.088906	8.117322	6.780705	6.062201	0.000000	-10.000000	0.458333	-24.683334	631.166687	1023.000000	1023.000000	2046.000000
2.720000	0.047685	28.181910	7.668484	8.072895	6.588538	5.851992	0.000000	-10.000000	0.491667	-25.383333	623.000000	1023.000000	1023.000000	2046.000000
2.740000	0.044972	26.578625	7.368743	7.958212	5.563011	5.688659	0.000000	-10.000000	0.516667	-26.166668	614.666687	1023.000000	1023.000000	2046.000000
2.760000	0.043515	25.717461	6.431057	8.139842	5.928767	5.217794	0.000000	-10.000000	0.541667	-26.816668	606.000000	1023.000000	1023.000000	2046.000000
2.780000	0.039733	23.482027	6.310063	7.769453	4.670546	4.731965	0.000000	-10.000000	0.550000	-27.283333	597.000000	1023.000000	1023.000000	2046.000000
2.800000	0.038157	22.550884	5.644884	7.555407	4.952800	4.397793	0.000000	-10.000000	0.550000	-27.516666	591.000000	1023.000000	1023.000000	2046.000000
2.820000	0.033727	19.932514	5.526754	6.984261	3.852970	3.568531	0.000000	-10.000000	0.566667	-27.683334	581.833313	1023.000000	1023.000000	2046.000000
2.840000	0.030687	18.136147	4.711435	6.548295	3.643394	3.233022	0.000000	-10.000000	0.591667	-27.800001	572.500000	1023.000000	1023.000000	2046.000000
2.860000	0.026495	15.658463	4.151345	6.235640	2.833526	2.437952	0.000000	-10.000000	0.608333	-27.933334	560.000000	1023.000000	1023.000000	2046.000000
2.880000	0.023610	13.953566	3.473016	5.893108	2.287920	2.299522	0.000000	-10.000000	0.616667	-28.183334	550.666687	1023.000000	1023.000000	2046.000000
2.900000	0.021534	12.726437	2.760665	5.961722	2.245856	1.758195	0.000000	-10.000000	0.608333	-28.350000	541.166687	1023.000000	1023.000000	2046.000000
2.920000	0.018960	11.205070	2.353748	5.672068	1.489243	1.690012	0.000000	-10.000000	0.616667	-28.433334	531.833313	1023.000000	1023.000000	2046.000000
2.940000	0.017843	10.545011	1.486834	5.913497	1.891837	1.252841	0.000000	-10.000000	0.616667	-28.566668	522.166687	1023.000000	1023.000000	2046.000000
2.960000	0.014939	8.829222	1.249691	5.644689	0.943156	0.991685	0.000000	-10.000000	0.625000	-28.583334	512.833313	1023.000000	1023.000000	2046.000000
2.980000	0.014273	8.435406	0.467107	5.682466	1.292952	0.992881	0.000000	-10.000000	0.616667	-28.666668	503.166656	1023.000000	1023.000000	2046.000000
3.000000	0.012014	7.100396	0.198682	5.512735	0.763794	0.625186	0.000000	-10.000000	0.608333	-28.500000	493.833344	1023.000000	1023.000000	2046.000000
3.020000	0.010486	6.197517	-0.066083	5.128713	0.336309	0.798577	0.000000	-10.000000	0.600000	-28.383333	484.166656	1023.000000	1023.000000	2046.000000
3.040000	0.009818	5.802492	-0.589417	5.111687	0.716879	0.563343	0.000000	-10.000000	0.608333	-28.200001	474.833344	1023.000000	1023.000000	2046.000000
3.060000	0.007531	4.450806	-0.487477	4.622534	-0.138666	0.454415	0.000000	-10.000000	0.616667	-28.116667	468.500000	1023.000000	1023.000000	2046.000000
3.080000	0.007573	4.475707	-0.861753	4.420582	0.387877	0.529001	0.000000	-10.000000	0.625000	-28.300001	459.166656	1023.000000	1023.000000	2046.000000
3.100000	0.005911	3.493173	-0.657611	4.032599	-0.231762	0.349946	0.000000	-10.000000	0.625000	-28.550001	452.833344	1023.000000	1023.000000	2046.000000
3.120000	0.006459	3.817149	-0.958852	4.001866	0.216265	0.557871	0.000000	-10.000000	0.616667	-28.800001	440.166656	1023.000000	1023.000000	2046.000000
3.140000	0.005628	3.325963	-0.827539	3.912256	-0.022435	0.263681	0.000000	-10.000000	0.608333	-28.650002	430.500000	1023.000000	1023.000000	2046.000000
3.160000	0.005794	3.423965	-0.924660	3.740685	0.117426	0.490514	0.000000	-10.000000	0.608333	-28.550001	417.833344	1023.000000	1023.000000	2046.000000
3.180000	0.005191	3.067826	-0.811501	3.767068	0.085259	0.027000	0.000000	-10.000000	0.616667	-28.450001	411.500000	1023.000000	1023.000000	2046.000000
3.200000	0.003978	2.350795	-0.669223	3.212599	-0.282832	0.090251	0.000000	-10.000000	0.625000	-28.333334	405.333344	1023.000000	1023.000000	2046.000000
3.220000	0.002774	1.639233	-0.683374	2.934741	-0.183800	-0.428334	0.000000	-10.000000	0.633333	-28.450001	395.666656	1023.000000	1023.000000	2046.000000
3.240000	0.000535	0.316176	-0.401167	2.155589	-0.964652	-0.473594	0.000000	-10.000000	0.641667	-28.566668	386.000000	1023.000000	1023.000000	2046.000000
3.260000	-0.000638	-0.376974	-0.505622	1.851360	-0.808731	-0.913982	0.000000	-10.000000	0.633333	-28.533333	373.166656	1023.000000	1023.000000	2046.000000
3.280000	-0.002866	-1.694033	-0.187282	1.177063	-1.713583	-0.970232	0.000000	-10.000000	0.625000	-28.233334	363.833344	1023.000000	1023.000000	2046.000000
3.300000	-0.003482	-2.058133	-0.472796	1.068126	-1.315564	-1.337899	0.000000	-10.000000	0.616667	-27.933334	354.500000	1023.000000	1023.000000	2046.000000
3.320000	-0.005587	-3.302139	-0.278856	0.529437	-2.185132	-1.367588	0.000000	-10.000000	0.600000	-27.750000	348.333344	1023.000000	1023.000000	2046.000000
3.340000	-0.005980	-3.534027	-0.724125	0.525240	-1.674148	-1.660994	0.000000	-10.000000	0.591667	-27.616667	342.166656	1023.000000	1023.000000	2046.000000
3.360000	-0.008131	-4.805295	-0.556584	-0.022002	-2.512710	-1.713999	0.000000	-10.000000	0.558333	-27.283335	329.833344	1023.000000	1023.000000	2046.000000
3.380000	-0.008248	-4.874716	-0.975212	-0.126814	-1.910527	-1.862163	0.000000	-10.000000	0.550000	-27.150002	320.666656	1023.000000	1023.000000	2046.000000
3.400000	-0.010140	-5.992514	-0.674682	-0.643689	-2.721692	-1.952450	0.000000	-10.000000	0.525000	-26.866667	311.500000	1023.000000	1023.000000	2046.000000
3.420000	-0.010108	-5.973799	-1.123504	-0.714006	-2.133497	-2.002791	0.000000	-10.000000	0.516667	-26.850000	305.500000	1023.000000	1023.000000	2046.000000
3.440000	-0.011728	-6.931068	-0.858430	-1.087879	-2.816223	-2.168536	0.000000	-10.000000	0.516667	-26.550001	293.666656	1023.000000	1023.000000	2046.000000
3.460000	-0.011567	-6.836082	-1.208530	-1.156706	-2.317257	-2.153588	0.000000	-10.000000	0.508333	-26.250000	281.833344	1023.000000	1023.000000	2046.000000
3.480000	-0.013042	-7.707657	-0.924065	-1.455837	-2.970557	-2.357198	0.000000	-10.000000	0.508333	-25.883335	273.000000	1023.000000	1023.000000	2046.000000
3.500000	-0.012909	-7.629434	-1.311917	-1.478088	-2.505446	-2.333982	0.000000	-10.000000	0.500000	-25.750000	264.333344	1023.000000	1023.000000	2046.000000
3.520000	-0.014369	-8.492145	-1.079869	-1.699181	-3.086529	-2.626565	0.000000	-10.000000	0.491667	-25.483334	255.833328	1023.000000	1023.000000	2046.000000
3.540000	-0.014681	-8.676728	-1.346482	-1.937953	-2.926172	-2.466122	0.000000	-10.000000	0.483333	-25.033333	244.500000	1023.000000	1023.000000	2046.000000
3.560000	-0.015659	-9.254484	-1.291868	-2.019809	-3.152496	-2.790312	0.000000	-10.000000	0.475000	-24.633333	238.833328	1023.000000	1023.000000	2046.000000
3.580000	-0.016657	-9.844094	-1.353020	-2.368434	-3.456625	-2.666016	0.000000	-10.000000	0.466667	-24.233334	233.333328	1023.000000	1023.000000	2046.000000
3.600000	-0.016862	-9.965714	-1.648991	-2.247943	-3.063730	-3.005049	0.000000	-10.000000	0.458333	-23.816668	225.333328	1023.000000	1023.000000	2046.000000
3.620000	-0.018338	-10.837837	-1.438983	-2.663778	-3.817246	-2.917830	0.000000	-10.000000	0.433333	-23.333334	214.833328	1023.000000	1023.000000	2046.000000
3.640000	-0.018258	-10.790234	-1.879478	-2.585566	-3.213079	-3.112111	0.000000	-10.000000	0.400000	-22.883333	204.500000	1023.000000	1023.000000	2046.000000
3.660000	-0.019364	-11.444293	-1.549000	-2.814490	-3.801560	-3.279243	0.000000	-10.000000	0.366667	-22.633333	199.500000	1023.000000	1023.000000	2046.000000
3.680000	-0.018659	-11.027405	-1.723354	-2.869413	-3.387770	-3.046867	0.000000	-10.000000	0.358333	-22.383333	194.500000	1023.000000	1023.000000	2046.000000
3.700000	-0.019027	-11.245075	-1.408769	-2.832887	-3.730076	-3.273344	0.000000	-10.000000	0.341667	-21.800001	187.000000	1023.000000	1023.000000	2046.000000
3.720000	-0.019103	-11.290078	-1.590359	-2.938812	-3.656006	-3.104901	0.000000	-10.000000	0.325000	-20.983334	177.166672	1023.000000	1023.000000	2046.000000
3.740000	-0.020464	-12.094089	-1.532132	-3.115438	-3.915636	-3.530884	0.000000	-10.000000	0.300000	-20.233334	169.833328	1023.000000	1023.000000	2046.000000
3.760000	-0.021667	-12.805386	-1.706278	-3.216740	-4.080729	-3.801638	0.000000	-10.000000	0.300000	-19.916666	165.333328	1023.000000	1023.000000	2046.000000
3.780000	-0.023067	-13.632389	-1.866657	-3.464351	-4.191236	-4.110145	0.000000	-10.000000	0.283333	-19.466667	158.833328	1023.000000	1023.000000	2046.000000
3.800000	-0.024336	-14.382452	-1.902942	-3.974561	-4.748962	-3.755987	0.000000	-10.000000	0.266667	-18.950001	150.166672	1023.000000	1023.000000	2046.000000
3.820000	-0.023902	-14.125998	-2.397660	-3.599057	-4.276190	-3.853090	0.000000	-10.000000	0.250000	-18.516666	143.666672	1023.000000	1023.000000	2046.000000
3.840000	-0.025324	-14.966556	-2.331959	-3.895086	-4.849858	-3.889653	0.000000	-10.000000	0.241667	-18.366667	139.500000	1023.000000	1023.000000	2046.000000
3.860000	-0.026479	-15.649175	-2.941733	-3.988086	-4.472954	-4.246401	0.000000	-10.000000	0.225000	-18.200001	135.500000	1023.000000	1023.000000	2046.000000
3.880000	-0.029714	-17.560770	-3.036923	-4.547401	-5.195251	-4.781196	0.000000	-10.000000	0.191667	-17.516666	127.666664	1023.000000	1023.000000	2046.000000
3.900000	-0.033468	-19.779451	-3.820730	-5.195988	-5.539609	-5.223125	0.000000	-10.000000	0.166667	-16.916666	121.833336	1023.000000	1023.000000	2046.000000
3.920000	-0.037759	-22.315573	-4.573954	-5.642656	-6.083374	-6.015589	0.000000	-10.000000	0.150000	-16.049999	116.166664	1023.000000	1023.000000	2046.000000
3.940000	-0.041657	-24.619242	-5.187697	-6.219756	-6.946548	-6.265239	0.000000	-10.000000	0.150000	-15.550000	112.666664	1023.000000	1023.000000	2046.000000
3.960000	-0.043380	-25.637497	-6.108007	-6.193406	-6.684619	-6.651464	0.000000	-10.000000	0.166667	-15.100000	107.500000	1023.000000	1023.000000	2046.000000
3.980000	-0.045808	-27.072735	-6.302716	-6.497425	-7.465684	-6.806911	0.000000	-10.000000	0.175000	-15.066667	102.500000	1023.000000	1023.000000	2046.000000
4.000000	-0.046790	-27.652905	-7.168830	-6.498544	-7.093736	-6.891795	0.000000	-10.000000	0.183333	-15.316667	95.666664	1023.000000	1023.000000	2046.000000
4.020000	-0.048691	-28.776602	-7.372677	-6.578551	-7.643694	-7.181679	0.000000	-10.000000	0.175000	-15.516667	90.500000	1023.000000	1023.000000	2046.000000
4.040000	-0.049766	-29.411970	-7.999449	-6.746105	-7.614385	-7.052032	0.000000	-10.000000	0.166667	-15.566668	85.333336	1023.000000	1023.000000	2046.000000
4.060000	-0.050948	-30.110104	-8.311602	-6.762835	-7.735780	-7.299887	0.000000	-10.000000	0.166667	-15.266667	82.000000	1023.000000	1023.000000	2046.000000
4.080000	-0.052392	-30.963423	-8.578730	-7.094656	-8.122458	-7.167578	0.000000	-10.000000	0.141667	-14.716667	77.000000	1023.000000	1023.000000	2046.000000
4.100000	-0.052706	-31.149502	-9.018292	-6.965234	-7.787986	-7.377989	0.000000	-10.000000	0.141667	-14.083333	72.000000	1023.000000	1023.000000	2046.000000
4.120000	-0.053799	-31.795139	-8.832935	-7.285646	-8.433918	-7.242640	0.000000	-10.000000	0.133333	-13.416667	67.333336	1023.000000	1023.000000	2046.000000
4.140000	-0.053407	-31.563427	-9.268952	-7.210368	-7.844029	-7.240077	0.000000	-10.000000	0.125000	-12.733334	62.666668	1023.000000	1023.000000	2046.000000
4.160000	-0.053640	-31.701038	-8.874532	-7.345005	-8.205950	-7.275553	0.000000	-10.000000	0.091667	-12.100000	58.333332	1023.000000	1023.000000	2046.000000
4.180000	-0.052898	-31.262457	-9.001352	-7.418355	-7.888075	-6.954677	0.000000	-10.000000	0.066667	-11.683333	54.166668	1023.000000	1023.000000	2046.000000
4.200000	-0.052088	-30.784077	-8.763619	-7.243463	-7.735320	-7.041675	0.000000	-10.000000	0.066667	-11.650001	50.500000	1023.000000	1023.000000	2046.000000
4.220000	-0.051597	-30.493910	-8.524542	-7.360044	-7.786419	-6.822905	0.000000	-10.000000	0.075000	-11.583334	46.833332	1023.000000	1023.000000	2046.000000
4.240000	-0.050835	-30.043356	-8.433954	-7.231096	-7.393525	-6.984781	0.000000	-10.000000	0.066667	-11.366667	43.000000	1023.000000	1023.000000	2046.000000
4.260000	-0.051306	-30.321852	-8.055938	-7.545966	-7.790952	-6.928997	0.000000	-10.000000	0.058333	-11.066667	39.000000	1023.000000	1023.000000	2046.000000
4.280000	-0.051340	-30.341846	-8.272900	-7.654548	-7.327122	-7.087276	0.000000	-10.000000	0.066667	-11.050000	35.166668	1023.000000	1023.000000	2046.000000
4.300000	-0.052442	-30.992971	-7.734634	-7.991498	-7.936625	-7.330214	0.000000	-10.000000	0.066667	-11.433333	31.500000	1023.000000	1023.000000	2046.000000
4.320000	-0.053121	-31.394512	-7.864145	-8.388475	-7.821921	-7.319971	0.000000	-10.000000	0.066667	-11.600000	27.833334	1023.000000	1023.000000	2046.000000
4.340000	-0.054079	-31.960823	-7.559839	-8.677457	-8.147158	-7.576370	0.000000	-10.000000	0.041667	-11.416667	24.000000	1023.000000	1023.000000	2046.000000
4.360000	-0.055083	-32.554108	-7.514299	-9.071229	-8.404394	-7.564187	0.000000	-10.000000	0.041667	-10.766666	20.000000	1023.000000	1023.000000	2046.000000
4.380000	-0.055342	-32.707417	-7.535745	-9.095398	-8.269642	-7.806633	0.000000	-10.000000	0.041667	-10.083334	16.333334	1023.000000	1023.000000	2046.000000
4.400000	-0.056303	-33.274914	-7.311127	-9.441780	-8.772329	-7.749679	0.000000	-10.000000	0.041667	-9.416667	13.000000	1023.000000	1023.000000	2046.000000
4.420000	-0.056494	-33.388062	-7.736063	-9.472071	-8.336772	-7.843156	0.000000	-10.000000	0.033333	-8.850000	10.000000	1023.000000	1023.000000	2046.000000
4.440000	-0.056974	-33.671864	-7.367652	-9.674207	-8.826881	-7.803123	0.000000	-10.000000	0.025000	-8.400001	7.000000	1023.000000	1023.000000	2046.000000
4.460000	-0.056668	-33.490730	-7.640656	-9.733663	-8.386252	-7.730160	0.000000	-10.000000	0.033333	-8.050000	4.166667	1023.000000	1023.000000	2046.000000
4.480000	-0.056444	-33.358459	-7.403586	-9.714573	-8.401570	-7.838729	0.000000	-10.000000	0.025000	-7.600000	1.666667	1023.000000	1023.000000	2046.000000
4.500000	-0.056349	-33.302307	-7.191219	-9.888002	-8.601199	-7.621887	0.000000	-10.000000	0.016667	-7.100000	-0.500000	1023.000000	1023.000000	2046.000000
4.520000	-0.055750	-32.948299	-7.305208	-9.689709	-8.166496	-7.786885	0.000000	-10.000000	0.000000	-6.583333	-2.500000	1023.000000	1023.000000	2046.000000
4.540000	-0.055636	-32.881031	-6.888590	-9.855679	-8.561398	-7.575365	0.000000	-10.000000	0.000000	-6.133334	-4.500000	1023.000000	1023.000000	2046.000000
4.560000	-0.055124	-32.578468	-7.228191	-9.692812	-7.996539	-7.660929	0.000000	-10.000000	0.000000	-5.716667	-6.500000	1023.000000	1023.000000	2046.000000
4.580000	-0.054775	-32.371910	-6.774684	-9.699826	-8.322252	-7.575148	0.000000	-10.000000	0.000000	-5.366667	-8.500000	1023.000000	1023.000000	2046.000000
4.600000	-0.054539	-32.232620	-7.015526	-9.716677	-8.011592	-7.488827	0.000000	-10.000000	0.000000	-5.100000	-10.500000	1023.000000	1023.000000	2046.000000
4.620000	-0.054170	-32.014622	-6.823574	-9.624981	-7.999797	-7.566270	0.000000	-10.000000	0.000000	-4.883333	-12.166667	1023.000000	1023.000000	2046.000000
4.640000	-0.054156	-32.006149	-6.718768	-9.767003	-8.140161	-7.380217	0.000000	-10.000000	-0.008333	-4.583333	-13.833333	1023.000000	1023.000000	2046.000000
4.660000	-0.053529	-31.635622	-6.851596	-9.560648	-7.729546	-7.493832	0.000000	-10.000000	-0.008333	-4.150000	-15.333333	1023.000000	1023.000000	2046.000000
4.680000	-0.053337	-31.522083	-6.427935	-9.639975	-8.123513	-7.330660	0.000000	-10.000000	-0.008333	-3.450000	-16.833334	1023.000000	1023.000000	2046.000000
4.700000	-0.052747	-31.173563	-6.743950	-9.501138	-7.604594	-7.323881	0.000000	-10.000000	-0.008333	-2.283333	-18.000000	1023.000000	1023.000000	2046.000000
4.720000	-0.052272	-30.892721	-6.368246	-9.455952	-7.779222	-7.289303	0.000000	-10.000000	-0.025000	-0.716667	-18.666666	1023.000000	1023.000000	2046.000000
4.740000	-0.051690	-30.548841	-6.440542	-9.505137	-7.558428	-7.044734	0.000000	-10.000000	-0.050000	1.433333	-19.000000	1023.000000	1023.000000	2046.000000
4.760000	-0.050526	-29.860807	-6.292118	-9.272468	-7.266644	-7.029577	0.000000	-10.000000	-0.075000	4.183333	-19.000000	1023.000000	1023.000000	2046.000000
4.780000	-0.049817	-29.441582	-5.998212	-9.383616	-7.357053	-6.702700	0.000000	-10.000000	-0.091667	7.166667	-19.000000	1023.000000	1023.000000	2046.000000
4.800000	-0.048687	-28.773922	-6.171698	-9.064651	-6.761314	-6.776258	0.000000	-10.000000	-0.108333	9.866667	-19.000000	1023.000000	1023.000000	2046.000000
4.820000	-0.047260	-27.930904	-5.665232	-8.993262	-6.782903	-6.489506	0.000000	-10.000000	-0.141667	11.900001	-19.000000	1023.000000	1023.000000	2046.000000
4.840000	-0.046055	-27.218254	-5.586658	-8.947968	-6.480621	-6.203006	0.000000	-10.000000	-0.175000	13.550000	-19.000000	1023.000000	1023.000000	2046.000000
4.860000	-0.044443	-26.266050	-5.513348	-8.640391	-5.960718	-6.151594	0.000000	-10.000000	-0.216667	15.133333	-19.000000	1023.000000	1023.000000	2046.000000
4.880000	-0.043044	-25.438911	-4.941909	-8.603456	-6.138757	-5.754790	0.000000	-10.000000	-0.283333	17.850000	1.333333	1023.000000	1023.000000	2046.000000
4.900000	-0.041660	-24.621210	-5.088389	-8.304220	-5.557108	-5.671492	0.000000	-10.000000	-0.350000	20.083334	21.666666	1023.000000	1023.000000	2046.000000
4.920000	-0.040502	-23.936876	-4.536569	-8.110975	-5.661570	-5.627763	0.000000	-10.000000	-0.400000	21.750000	42.000000	1023.000000	1023.000000	2046.000000
4.940000	-0.040113	-23.706717	-4.544992	-8.123864	-5.496386	-5.541474	0.000000	-10.000000	-0.400000	21.750000	42.000000	1023.000000	1023.000000	2046.000000
4.960000	-0.039453	-23.316547	-4.315650	-8.075077	-5.335072	-5.590749	0.000000	-10.000000	-0.408333	22.183334	44.333332	1023.000000	1023.000000	2046.000000
4.980000	-0.038353	-22.666723	-4.004014	-7.779481	-5.255564	-5.627664	0.000000	-10.000000	-0.408333	22.916668	49.333332	1023.000000	1023.000000	2046.000000
5.000000	-0.037624	-22.235962	-4.014616	-7.929305	-5.013937	-5.278104	0.000000	-10.000000	-0.425000	23.883333	56.666668	1023.000000	1023.000000	2046.000000
5.020000	-0.035491	-20.975180	-3.536550	-7.643287	-5.076398	-4.718945	0.000000	-10.000000	-0.441667	24.833334	64.500000	1023.000000	1023.000000	2046.000000
5.040000	-0.033662	-19.894434	-4.008322	-7.073374	-4.312469	-4.500269	0.000000	-10.000000	-0.441667	25.683332	72.500000	1023.000000	1023.000000	2046.000000
5.060000	-0.032081	-18.960159	-3.621645	-6.739993	-4.263049	-4.335472	0.000000	-10.000000	-0.450000	26.383333	81.166664	1023.000000	1023.000000	2046.000000
5.080000	-0.032140	-18.994471	-3.961037	-6.765023	-3.896088	-4.372322	0.000000	-10.000000	-0.458333	26.666666	89.833336	1023.000000	1023.000000	2046.000000
5.100000	-0.033296	-19.677650	-3.996307	-6.911865	-4.119055	-4.650423	0.000000	-10.000000	-0.516667	27.016666	98.666664	1023.000000	1023.000000	2046.000000
5.120000	-0.036129	-21.351954	-4.729566	-7.240356	-4.424138	-4.957894	0.000000	-10.000000	-0.541667	27.683334	107.500000	1023.000000	1023.000000	2046.000000
5.140000	-0.037813	-22.347643	-5.273445	-7.250716	-4.583320	-5.240162	0.000000	-10.000000	-0.558333	28.300001	116.666664	1023.000000	1023.000000	2046.000000
5.160000	-0.038630	-22.830149	-5.574329	-7.421398	-4.792568	-5.041853	0.000000	-10.000000	-0.558333	28.666666	126.000000	1023.000000	1023.000000	2046.000000
5.180000	-0.038415	-22.703087	-6.108516	-7.107193	-4.411785	-5.075593	0.000000	-10.000000	-0.566667	28.683334	135.666672	1023.000000	1023.000000	2046.000000
5.200000	-0.037724	-22.295048	-6.080034	-6.848330	-4.548167	-4.818518	0.000000	-10.000000	-0.583333	28.833334	145.166672	1023.000000	1023.000000	2046.000000
5.220000	-0.037085	-21.917030	-6.711903	-6.310666	-4.049868	-4.844595	0.000000	-10.000000	-0.600000	29.116667	154.833328	1023.000000	1023.000000	2046.000000
5.240000	-0.036115	-21.343876	-6.535874	-6.086617	-4.232446	-4.488939	0.000000	-10.000000	-0.616667	29.383333	164.500000	1023.000000	1023.000000	2046.000000
5.260000	-0.035493	-20.976135	-7.152143	-5.723297	-3.725451	-4.375244	0.000000	-10.000000	-0.625000	29.833334	174.500000	1023.000000	1023.000000	2046.000000
5.280000	-0.034374	-20.315105	-6.837718	-5.574629	-3.964665	-3.938093	0.000000	-10.000000	-0.616667	30.200001	184.500000	1023.000000	1023.000000	2046.000000
5.300000	-0.033520	-19.810242	-7.364438	-5.224841	-3.391375	-3.829588	0.000000	-10.000000	-0.633333	30.750000	194.500000	1023.000000	1023.000000	2046.000000
5.320000	-0.031711	-18.740906	-6.891834	-4.938532	-3.493362	-3.417177	0.000000	-10.000000	-0.650000	31.250000	204.500000	1023.000000	1023.000000	2046.000000
5.340000	-0.030259	-17.883125	-7.175874	-4.609702	-2.917926	-3.179623	0.000000	-10.000000	-0.675000	31.866667	214.833328	1023.000000	1023.000000	2046.000000
5.360000	-0.027939	-16.512030	-6.571278	-4.231205	-2.876681	-2.832866	0.000000	-10.000000	-0.666667	32.183334	225.333328	1023.000000	1023.000000	2046.000000
5.380000	-0.026000	-15.365972	-6.525864	-3.975928	-2.367659	-2.496520	0.000000	-10.000000	-0.658333	32.033333	236.000000	1023.000000	1023.000000	2046.000000
5.400000	-0.022744	-13.441979	-5.821724	-3.453104	-2.061910	-2.105242	0.000000	-10.000000	-0.650000	31.700001	246.666672	1023.000000	1023.000000	2046.000000
5.420000	-0.019910	-11.766953	-5.510835	-3.073879	-1.426904	-1.755337	0.000000	-10.000000	-0.650000	31.483334	257.166656	1023.000000	1023.000000	2046.000000
5.440000	-0.016539	-9.774332	-4.660590	-2.729513	-1.014951	-1.369278	0.000000	-10.000000	-0.666667	31.700001	267.833344	1023.000000	1023.000000	2046.000000
5.460000	-0.013700	-8.096673	-3.950817	-2.562706	-0.524868	-1.058282	0.000000	-10.000000	-0.666667	31.633335	278.333344	1023.000000	1023.000000	2046.000000
5.480000	-0.011305	-6.681078	-3.276434	-2.394481	-0.082019	-0.928145	0.000000	-10.000000	-0.658333	31.283335	289.000000	1023.000000	1023.000000	2046.000000
5.500000	-0.009375	-5.540367	-2.441937	-2.413840	0.001434	-0.686024	0.000000	-10.000000	-0.616667	30.533333	299.333344	1023.000000	1023.000000	2046.000000
5.520000	-0.008349	-4.934299	-2.281226	-2.306454	0.387636	-0.734254	0.000000	-10.000000	-0.608333	29.950001	309.500000	1023.000000	1023.000000	2046.000000
5.540000	-0.006271	-3.706100	-1.391641	-2.226323	0.303770	-0.391906	0.000000	-10.000000	-0.600000	29.800001	319.500000	1023.000000	1023.000000	2046.000000
5.560000	-0.005206	-3.076736	-1.228579	-2.148081	0.654585	-0.354661	0.000000	-10.000000	-0.616667	29.666668	329.500000	1023.000000	1023.000000	2046.000000
5.580000	-0.002868	-1.695017	-0.569329	-1.931164	0.848761	-0.043284	0.000000	-10.000000	-0.616667	29.850000	339.500000	1023.000000	1023.000000	2046.000000
5.600000	-0.001508	-0.891407	-0.256126	-1.888853	1.060221	0.193351	0.000000	-10.000000	-0.616667	29.950001	349.500000	1023.000000	1023.000000	2046.000000
5.620000	0.000323	0.190766	0.073394	-1.608937	1.335569	0.390741	0.000000	-10.000000	-0.600000	30.166668	359.500000	1023.000000	1023.000000	2046.000000
5.640000	0.002176	1.285929	0.483958	-1.432889	1.529064	0.705796	0.000000	-10.000000	-0.591667	30.450001	369.500000	1023.000000	1023.000000	2046.000000
5.660000	0.004237	2.504348	0.662630	-1.060555	2.000350	0.901924	0.000000	-10.000000	-0.591667	30.533333	379.666656	1023.000000	1023.000000	2046.000000
5.680000	0.006969	4.118545	1.477823	-0.793070	2.077251	1.356540	0.000000	-10.000000	-0.600000	30.766666	390.000000	1023.000000	1023.000000	2046.000000
5.700000	0.008865	5.238937	1.470265	-0.387704	2.745499	1.410877	0.000000	-10.000000	-0.600000	30.616667	400.333344	1023.000000	1023.000000	2046.000000
5.720000	0.011993	7.088038	2.328651	-0.067813	2.915864	1.911336	0.000000	-10.000000	-0.600000	30.650002	410.500000	1023.000000	1023.000000	2046.000000
5.740000	0.013999	8.273488	2.384588	0.350310	3.518223	2.020366	0.000000	-10.000000	-0.600000	30.733334	420.500000	1023.000000	1023.000000	2046.000000
5.760000	0.017234	10.185553	3.131326	0.852924	3.786924	2.414379	0.000000	-10.000000	-0.591667	30.666668	430.833344	1023.000000	1023.000000	2046.000000
5.780000	0.019292	11.401373	3.392564	1.230790	4.186886	2.591133	0.000000	-10.000000	-0.591667	30.483334	441.166656	1023.000000	1023.000000	2046.000000
5.800000	0.021856	12.916852	3.850971	1.650637	4.540684	2.874561	0.000000	-10.000000	-0.591667	29.866667	451.500000	1023.000000	1023.000000	2046.000000
5.820000	0.024134	14.262985	4.317541	1.893014	4.788407	3.264022	0.000000	-10.000000	-0.600000	29.500000	461.500000	1023.000000	1023.000000	2046.000000
5.840000	0.025928	15.323727	4.474942	2.266659	5.162904	3.419222	0.000000	-10.000000	-0.583333	29.200001	471.500000	1023.000000	1023.000000	2046.000000
5.860000	0.028554	16.875547	5.135570	2.540170	5.304950	3.894858	0.000000	-10.000000	-0.558333	28.933332	481.166656	1023.000000	1023.000000	2046.000000
5.880000	0.029907	17.674948	5.068532	2.903429	5.781733	3.921255	0.000000	-10.000000	-0.516667	28.450001	490.833344	1023.000000	1023.000000	2046.000000
5.900000	0.032588	19.259502	5.761729	3.193886	5.922067	4.381820	0.000000	-10.000000	-0.483333	27.750000	500.333344	1023.000000	1023.000000	2046.000000
5.920000	0.033640	19.881382	5.724718	3.529646	6.321026	4.305992	0.000000	-10.000000	-0.458333	27.083334	509.833344	1023.000000	1023.000000	2046.000000
5.940000	0.036794	21.745178	6.516781	3.867315	6.517973	4.843110	0.000000	-10.000000	-0.450000	26.683332	519.000000	1023.000000	1023.000000	2046.000000
5.960000	0.038128	22.533522	6.553285	4.259011	6.919649	4.801577	0.000000	-10.000000	-0.433333	26.216667	528.000000	1023.000000	1023.000000	2046.000000
5.980000	0.040597	23.993059	7.274510	4.567552	6.993035	5.157963	0.000000	-10.000000	-0.425000	25.633333	536.833313	1023.000000	1023.000000	2046.000000
6.000000	0.040874	24.156717	7.181073	4.751881	7.273203	4.950561	0.000000	-10.000000	-0.400000	24.733334	545.500000	1023.000000	1023.000000	2046.000000
6.020000	0.042408	25.063381	7.833964	4.797768	7.184067	5.247582	0.000000	-10.000000	-0.383333	23.866667	553.833313	1023.000000	1023.000000	2046.000000
6.040000	0.043155	25.504406	7.787896	5.149077	7.578557	4.988875	0.000000	-10.000000	-0.350000	23.016666	562.000000	1023.000000	1023.000000	2046.000000
6.060000	0.044503	26.301256	8.055375	5.227392	7.607468	5.411023	0.000000	-10.000000	-0.300000	21.916666	569.833313	1023.000000	1023.000000	2046.000000
6.080000	0.045718	27.019066	8.036872	5.657012	7.621121	5.704061	0.000000	-10.000000	-0.266667	20.700001	577.333313	1023.000000	1023.000000	2046.000000
6.100000	0.045579	26.937057	7.575170	6.231940	7.727483	5.402464	0.000000	-10.000000	-0.225000	18.983334	584.500000	1023.000000	1023.000000	2046.000000
6.120000	0.044861	26.512653	7.576428	6.324294	7.397596	5.214336	0.000000	-10.000000	-0.208333	17.450001	591.166687	1023.000000	1023.000000	2046.000000
6.140000	0.042217	24.950186	7.074551	6.127709	7.178006	4.569921	0.000000	-10.000000	-0.175000	15.900001	597.166687	1023.000000	1023.000000	2046.000000
6.160000	0.039691	23.457426	6.779308	5.710042	6.651782	4.316295	0.000000	-10.000000	-0.141667	14.400001	602.666687	1023.000000	1023.000000	2046.000000
6.180000	0.036341	21.477596	5.801160	5.608422	6.412722	3.655292	0.000000	-10.000000	-0.100000	12.466667	607.833313	1023.000000	1023.000000	2046.000000
6.200000	0.034807	20.570940	5.620654	5.439434	5.870826	3.640026	0.000000	-10.000000	-0.050000	10.366667	612.333313	1023.000000	1023.000000	2046.000000
6.220000	0.032571	19.249308	4.595939	5.546203	5.908688	3.198477	0.000000	-10.000000	-0.016667	8.333334	616.166687	1023.000000	1023.000000	2046.000000
6.240000	0.032599	19.265930	4.557020	5.649785	5.618127	3.440997	0.000000	-10.000000	0.000000	6.416667	619.000000	1023.000000	1023.000000	2046.000000
6.260000	0.030886	18.253599	3.660966	5.910022	5.676420	3.006191	0.000000	-10.000000	0.000000	3.866667	621.500000	1023.000000	1023.000000	2046.000000
6.280000	0.031162	18.416960	3.574036	6.149020	5.454249	3.239654	0.000000	-10.000000	0.000000	1.433333	623.000000	1023.000000	1023.000000	2046.000000
6.300000	0.029967	17.710732	2.898995	6.327596	5.472890	3.011250	0.000000	-10.000000	0.000000	-0.833333	623.833313	1023.000000	1023.000000	2046.000000
6.320000	0.029509	17.439791	2.628665	6.405405	5.283371	3.122350	0.000000	-10.000000	0.000000	-2.333333	624.000000	1023.000000	1023.000000	2046.000000
6.340000	0.028974	17.123545	2.266666	6.408305	5.256252	3.192320	0.000000	-10.000000	0.008333	-3.850000	624.000000	1023.000000	1023.000000	2046.000000
6.360000	0.027577	16.298138	1.820153	6.426989	5.008530	3.042466	0.000000	-10.000000	0.016667	-5.250000	624.000000	1023.000000	1023.000000	2046.000000
6.380000	0.027737	16.392319	1.876942	6.350259	4.851651	3.313466	0.000000	-10.000000	0.033333	-6.666667	624.000000	1023.000000	1023.000000	2046.000000
6.400000	0.026135	15.445982	1.316985	6.366211	4.854202	2.908583	0.000000	-10.000000	0.041667	-7.850000	624.000000	1023.000000	1023.000000	2046.000000
6.420000	0.026614	15.729117	1.685535	6.076434	4.662520	3.304627	0.000000	-10.000000	0.066667	-9.066667	624.000000	1023.000000	1023.000000	2046.000000
6.440000	0.025708	15.193685	1.288170	6.096700	4.882359	2.926455	0.000000	-10.000000	0.083333	-10.483334	624.000000	1023.000000	1023.000000	2046.000000
6.460000	0.026847	15.866485	1.649634	6.080556	4.826502	3.309792	0.000000	-10.000000	0.116667	-12.083334	620.500000	1023.000000	1023.000000	2046.000000
6.480000	0.026844	15.864889	1.545475	6.122615	5.060781	3.136017	0.000000	-10.000000	0.116667	-13.400001	612.500000	1023.000000	1023.000000	2046.000000
6.500000	0.027798	16.428535	1.889477	6.183944	5.104973	3.250142	0.000000	-10.000000	0.150000	-14.400001	602.833313	1023.000000	1023.000000	2046.000000
6.520000	0.028411	16.791126	2.203348	6.100263	5.271516	3.215998	0.000000	-10.000000	0.166667	-15.316667	595.000000	1023.000000	1023.000000	2046.000000
6.540000	0.027751	16.400833	2.479413	5.931681	5.083319	2.906419	0.000000	-10.000000	0.208333	-16.416668	589.833313	1023.000000	1023.000000	2046.000000
6.560000	0.027616	16.320932	3.078116	5.453220	4.753379	3.036217	0.000000	-10.000000	0.225000	-17.533335	584.333313	1023.000000	1023.000000	2046.000000
6.580000	0.025542	15.095473	2.892622	5.109982	4.579161	2.513708	0.000000	-10.000000	0.258333	-18.516668	578.500000	1023.000000	1023.000000	2046.000000
6.600000	0.025660	15.164775	3.510219	4.753553	4.224454	2.676548	0.000000	-10.000000	0.283333	-19.300001	572.333313	1023.000000	1023.000000	2046.000000
6.620000	0.024007	14.188220	3.385408	4.527786	4.113198	2.161829	0.000000	-10.000000	0.316667	-20.133333	566.000000	1023.000000	1023.000000	2046.000000
6.640000	0.023992	14.179146	3.793852	4.317495	3.790016	2.277783	0.000000	-10.000000	0.333333	-20.850000	559.333313	1023.000000	1023.000000	2046.000000
6.660000	0.023256	13.744579	3.757619	4.200023	3.751729	2.035210	0.000000	-10.000000	0.358333	-21.633333	552.333313	1023.000000	1023.000000	2046.000000
6.680000	0.022154	13.093004	3.671517	4.038985	3.467239	1.915264	0.000000	-10.000000	0.375000	-22.350000	545.166687	1023.000000	1023.000000	2046.000000
6.700000	0.022188	13.113387	3.891327	3.852395	3.327486	2.042179	0.000000	-10.000000	0.391667	-22.800001	537.666687	1023.000000	1023.000000	2046.000000
6.720000	0.020583	12.164755	3.638612	3.719859	3.129307	1.676977	0.000000	-10.000000	0.408333	-23.350000	530.000000	1023.000000	1023.000000	2046.000000
6.740000	0.021234	12.549157	4.024524	3.569566	2.961795	1.993272	0.000000	-10.000000	0.416667	-23.616667	522.000000	1023.000000	1023.000000	2046.000000
6.760000	0.019850	11.731400	3.611899	3.540379	3.009347	1.569775	0.000000	-10.000000	0.433333	-23.966667	514.000000	1023.000000	1023.000000	2046.000000
6.780000	0.020008	11.824859	3.721380	3.535530	2.836483	1.731466	0.000000	-10.000000	0.441667	-24.150000	506.000000	1023.000000	1023.000000	2046.000000
6.800000	0.019796	11.699385	3.716944	3.493334	2.785789	1.703317	0.000000	-10.000000	0.458333	-24.433334	498.000000	1023.000000	1023.000000	2046.000000
6.820000	0.018293	10.811440	3.443414	3.463304	2.490990	1.413732	0.000000	-10.000000	0.466667	-24.683334	490.000000	1023.000000	1023.000000	2046.000000
6.840000	0.018786	11.102632	3.689368	3.348451	2.337188	1.727625	0.000000	-10.000000	0.483333	-24.950001	481.833344	1023.000000	1023.000000	2046.000000
6.860000	0.017022	10.060155	3.253122	3.380574	2.239573	1.186886	0.000000	-10.000000	0.491667	-25.183334	473.500000	1023.000000	1023.000000	2046.000000
6.880000	0.017118	10.116572	3.356163	3.300506	2.077876	1.382027	0.000000	-10.000000	0.500000	-25.433334	465.000000	1023.000000	1023.000000	2046.000000
6.900000	0.016636	9.831777	3.351236	3.204152	2.033337	1.243050	0.000000	-10.000000	0.491667	-25.666668	456.500000	1023.000000	1023.000000	2046.000000
6.920000	0.015937	9.418513	3.227451	3.221216	1.986408	0.983439	0.000000	-10.000000	0.491667	-25.650000	448.000000	1023.000000	1023.000000	2046.000000
6.940000	0.017698	10.459801	3.837195	3.244268	1.942942	1.435395	0.000000	-10.000000	0.483333	-25.683334	439.500000	1023.000000	1023.000000	2046.000000
6.960000	0.016964	10.025843	3.648307	3.405551	1.920601	1.051384	0.000000	-10.000000	0.491667	-25.383333	430.833344	1023.000000	1023.000000	2046.000000
6.980000	0.017469	10.324361	3.884727	3.271255	1.814942	1.353437	0.000000	-10.000000	0.491667	-25.333334	422.333344	1023.000000	1023.000000	2046.000000
7.000000	0.017159	10.141182	3.946074	3.294111	1.802648	1.098348	0.000000	-10.000000	0.483333	-25.266666	413.833344	1023.000000	1023.000000	2046.000000
7.020000	0.014995	8.862083	3.695124	2.925995	1.421088	0.819876	0.000000	-10.000000	0.483333	-25.299999	405.500000	1023.000000	1023.000000	2046.000000
7.040000	0.015290	9.036134	3.932679	2.682708	1.169947	1.250800	0.000000	-10.000000	0.483333	-25.400000	397.166656	1023.000000	1023.000000	2046.000000
7.060000	0.013163	7.779438	3.124978	2.927527	1.005340	0.721593	0.000000	-10.000000	0.500000	-25.533333	388.666656	1023.000000	1023.000000	2046.000000
7.080000	0.011670	6.897020	2.870743	2.720278	0.547132	0.758868	0.000000	-10.000000	0.500000	-25.950001	380.166656	1023.000000	1023.000000	2046.000000
7.100000	0.008129	4.804467	2.086450	2.506073	0.231951	-0.020008	0.000000	-10.000000	0.500000	-26.016666	371.500000	1023.000000	1023.000000	2046.000000
7.120000	0.004808	2.841323	1.783898	1.876669	-0.412969	-0.406275	0.000000	-10.000000	0.483333	-25.816668	362.833344	1023.000000	1023.000000	2046.000000
7.140000	0.000948	0.560173	1.186854	1.230957	-0.793541	-1.064097	0.000000	-10.000000	0.483333	-25.500000	354.166656	1023.000000	1023.000000	2046.000000
7.160000	-0.003892	-2.300129	0.371106	0.696836	-1.526897	-1.841174	0.000000	-10.000000	0.483333	-25.250000	345.500000	1023.000000	1023.000000	2046.000000
7.180000	-0.006871	-4.060790	-0.156982	0.231122	-2.036330	-2.098601	0.000000	-10.000000	0.500000	-25.216667	337.166656	1023.000000	1023.000000	2046.000000
7.200000	-0.010945	-6.468350	-1.071879	-0.029846	-2.605088	-2.761537	0.000000	-10.000000	0.500000	-25.100000	328.666656	1023.000000	1023.000000	2046.000000
7.220000	-0.012013	-7.099624	-1.370959	-0.295675	-2.841769	-2.591221	0.000000	-10.000000	0.500000	-25.183334	320.333344	1023.000000	1023.000000	2046.000000
7.240000	-0.015338	-9.064622	-2.269739	-0.356259	-3.099475	-3.339149	0.000000	-10.000000	0.500000	-25.350000	311.833344	1023.000000	1023.000000	2046.000000
7.260000	-0.016072	-9.498405	-2.519720	-0.535728	-3.316962	-3.125993	0.000000	-10.000000	0.500000	-25.300001	303.500000	1023.000000	1023.000000	2046.000000
7.280000	-0.019120	-11.299958	-3.353809	-0.640650	-3.554115	-3.751384	0.000000	-10.000000	0.491667	-25.183334	295.166656	1023.000000	1023.000000	2046.000000
7.300000	-0.019916	-11.770373	-3.595554	-0.894733	-3.795375	-3.484712	0.000000	-10.000000	0.475000	-25.116667	286.666656	1023.000000	1023.000000	2046.000000
7.320000	-0.021727	-12.840811	-4.148134	-1.131094	-3.827137	-3.734446	0.000000	-10.000000	0.466667	-24.933332	278.333344	1023.000000	1023.000000	2046.000000
7.340000	-0.023896	-14.122407	-4.564879	-1.399519	-4.164010	-3.993999	0.000000	-10.000000	0.458333	-24.683332	270.000000	1023.000000	1023.000000	2046.000000
7.360000	-0.024201	-14.302649	-4.467949	-1.799697	-4.368715	-3.666287	0.000000	-10.000000	0.458333	-24.200001	262.000000	1023.000000	1023.000000	2046.000000
7.380000	-0.026606	-15.724352	-4.981546	-1.925422	-4.471384	-4.346001	0.000000	-10.000000	0.425000	-23.716667	251.333328	1023.000000	1023.000000	2046.000000
7.400000	-0.026528	-15.677886	-4.759803	-2.342406	-4.677985	-3.897691	0.000000	-10.000000	0.400000	-23.233334	240.666672	1023.000000	1023.000000	2046.000000
7.420000	-0.026907	-15.901805	-4.975616	-2.439845	-4.415181	-4.071164	0.000000	-10.000000	0.375000	-22.783335	232.666672	1023.000000	1023.000000	2046.000000
7.440000	-0.027266	-16.114250	-5.074275	-2.470113	-4.440588	-4.129273	0.000000	-10.000000	0.366667	-22.716667	227.500000	1023.000000	1023.000000	2046.000000
7.460000	-0.026270	-15.525569	-4.784174	-2.563439	-4.279913	-3.898043	0.000000	-10.000000	0.358333	-22.766666	222.500000	1023.000000	1023.000000	2046.000000
7.480000	-0.027426	-16.208555	-4.950879	-2.590864	-4.319137	-4.347676	0.000000	-10.000000	0.350000	-22.700001	214.833328	1023.000000	1023.000000	2046.000000
7.500000	-0.026620	-15.732568	-4.542638	-2.824520	-4.388980	-3.976429	0.000000	-10.000000	0.350000	-22.450001	207.333328	1023.000000	1023.000000	2046.000000
7.520000	-0.028157	-16.640650	-4.700595	-3.039719	-4.397768	-4.502568	0.000000	-10.000000	0.350000	-22.350000	199.666672	1023.000000	1023.000000	2046.000000
7.540000	-0.029371	-17.358274	-4.543086	-3.468518	-4.739429	-4.607243	0.000000	-10.000000	0.350000	-22.150000	192.333328	1023.000000	1023.000000	2046.000000
7.560000	-0.030186	-17.839897	-4.389767	-3.909770	-4.789713	-4.750647	0.000000	-10.000000	0.341667	-22.116667	184.833328	1023.000000	1023.000000	2046.000000
7.580000	-0.032696	-19.323196	-4.456134	-4.419565	-5.273607	-5.173889	0.000000	-10.000000	0.325000	-21.650000	177.500000	1023.000000	1023.000000	2046.000000
7.600000	-0.032775	-19.370289	-4.109295	-4.827558	-5.481225	-4.952209	0.000000	-10.000000	0.308333	-21.133333	170.166672	1023.000000	1023.000000	2046.000000
7.620000	-0.035199	-20.802574	-4.438682	-5.100873	-5.692914	-5.570105	0.000000	-10.000000	0.283333	-20.500000	163.166672	1023.000000	1023.000000	2046.000000
7.640000	-0.035370	-20.903728	-4.306102	-5.401653	-5.901914	-5.294060	0.000000	-10.000000	0.266667	-20.033333	156.333328	1023.000000	1023.000000	2046.000000
7.660000	-0.036385	-21.503725	-4.500324	-5.527570	-5.880236	-5.595595	0.000000	-10.000000	0.250000	-19.683334	149.666672	1023.000000	1023.000000	2046.000000
7.680000	-0.037909	-22.404346	-4.668537	-5.826984	-6.151113	-5.757713	0.000000	-10.000000	0.241667	-19.350000	143.000000	1023.000000	1023.000000	2046.000000
7.700000	-0.037407	-22.107468	-4.406741	-6.094652	-6.135234	-5.470841	0.000000	-10.000000	0.233333	-18.983334	136.666672	1023.000000	1023.000000	2046.000000
7.720000	-0.039042	-23.073559	-4.685158	-6.249998	-6.203498	-5.934905	0.000000	-10.000000	0.216667	-18.600000	130.500000	1023.000000	1023.000000	2046.000000
7.740000	-0.038931	-23.007973	-4.621775	-6.453524	-6.240609	-5.692065	0.000000	-10.000000	0.208333	-18.266666	124.333336	1023.000000	1023.000000	2046.000000
7.760000	-0.038690	-22.866020	-4.528215	-6.531911	-6.129354	-5.676539	0.000000	-10.000000	0.191667	-17.850000	118.166664	1023.000000	1023.000000	2046.000000
7.780000	-0.040060	-23.675592	-4.756369	-6.635161	-6.270867	-6.013195	0.000000	-10.000000	0.183333	-17.416666	112.166664	1023.000000	1023.000000	2046.000000
7.800000	-0.039007	-23.053432	-4.406397	-6.751307	-6.318132	-5.577596	0.000000	-10.000000	0.175000	-16.799999	106.333336	1023.000000	1023.000000	2046.000000
7.820000	-0.040151	-23.729404	-4.685605	-6.721213	-6.265799	-6.056788	0.000000	-10.000000	0.166667	-16.233334	100.666664	1023.000000	1023.000000	2046.000000
7.840000	-0.039934	-23.600702	-4.580463	-6.892494	-6.378472	-5.749273	0.000000	-10.000000	0.158333	-15.766666	95.166664	1023.000000	1023.000000	2046.000000
7.860000	-0.040129	-23.716047	-4.674974	-6.874246	-6.238953	-5.927874	0.000000	-10.000000	0.158333	-15.383333	89.833336	1023.000000	1023.000000	2046.000000
7.880000	-0.040891	-24.166504	-4.744499	-6.944520	-6.468034	-6.009452	0.000000	-10.000000	0.158333	-14.966666	84.666664	1023.000000	1023.000000	2046.000000
7.900000	-0.040079	-23.686710	-4.641963	-7.012495	-6.271947	-5.760303	0.000000	-10.000000	0.141667	-14.383333	79.666664	1023.000000	1023.000000	2046.000000
7.920000	-0.041558	-24.560713	-4.896714	-7.080403	-6.457306	-6.126291	0.000000	-10.000000	0.116667	-13.866667	74.833336	1023.000000	1023.000000	2046.000000
7.940000	-0.040610	-24.000502	-4.653430	-7.130738	-6.444226	-5.772108	0.000000	-10.000000	0.100000	-13.400000	70.333336	1023.000000	1023.000000	2046.000000
7.960000	-0.041782	-24.693266	-4.943252	-7.158695	-6.421698	-6.169622	0.000000	-10.000000	0.091667	-13.016666	65.833336	1023.000000	1023.000000	2046.000000
7.980000	-0.041586	-24.577551	-4.835676	-7.257057	-6.538802	-5.946016	0.000000	-10.000000	0.075000	-12.550000	61.500000	1023.000000	1023.000000	2046.000000
8.000000	-0.040840	-24.136629	-4.750740	-7.228626	-6.254724	-5.902541	0.000000	-10.000000	0.066667	-12.100000	57.166668	1023.000000	1023.000000	2046.000000
8.020000	-0.041556	-24.559559	-4.806406	-7.203928	-6.385074	-6.164153	0.000000	-10.000000	0.058333	-11.650000	53.000000	1023.000000	1023.000000	2046.000000
8.040000	-0.039888	-23.573847	-4.404392	-7.161675	-6.317486	-5.690294	0.000000	-10.000000	0.058333	-11.083333	49.166668	1023.000000	1023.000000	2046.000000
8.060000	-0.041239	-24.372133	-4.632880	-7.109851	-6.421648	-6.207755	0.000000	-10.000000	0.050000	-10.283334	45.500000	1023.000000	1023.000000	2046.000000
8.080000	-0.041366	-24.447536	-4.537485	-7.361890	-6.578552	-5.969610	0.000000	-10.000000	0.050000	-9.616667	42.166668	1023.000000	1023.000000	2046.000000
8.100000	-0.041574	-24.570337	-4.611545	-7.076954	-6.353555	-6.528283	0.000000	-10.000000	0.041667	-9.066667	39.000000	1023.000000	1023.000000	2046.000000
8.120000	-0.043369	-25.630856	-4.712962	-7.463943	-6.801061	-6.652889	0.000000	-10.000000	0.041667	-8.616667	36.000000	1023.000000	1023.000000	2046.000000
8.140000	-0.042298	-24.998354	-4.496065	-7.691461	-6.823177	-5.987650	0.000000	-10.000000	0.033333	-8.116667	33.166668	1023.000000	1023.000000	2046.000000
8.160000	-0.043286	-25.581779	-4.895434	-7.423464	-6.862582	-6.400301	0.000000	-10.000000	0.041667	-7.916667	30.333334	1023.000000	1023.000000	2046.000000
8.180000	-0.042971	-25.395790	-4.867054	-7.581101	-6.895056	-6.052579	0.000000	-10.000000	0.033333	-8.033334	27.666666	1023.000000	1023.000000	2046.000000
8.200000	-0.045064	-26.632671	-5.269038	-7.696955	-6.954692	-6.711987	0.000000	-10.000000	0.025000	-8.100000	25.000000	1023.000000	1023.000000	2046.000000
8.220000	-0.047640	-28.155497	-5.624588	-8.166122	-7.386107	-6.978679	0.000000	-10.000000	0.008333	-7.650000	22.333334	1023.000000	1023.000000	2046.000000
8.240000	-0.050319	-29.738787	-6.175939	-8.545063	-7.550857	-7.466929	0.000000	-10.000000	0.000000	-6.733334	19.833334	1023.000000	1023.000000	2046.000000
8.260000	-0.055132	-32.582874	-7.066614	-9.007097	-8.290833	-8.218331	0.000000	-10.000000	0.000000	-5.666667	17.500000	1023.000000	1023.000000	2046.000000
8.280000	-0.056949	-33.656937	-7.489188	-9.368732	-8.670918	-8.128098	0.000000	-10.000000	0.008333	-5.116667	15.500000	1023.000000	1023.000000	2046.000000
8.300000	-0.059810	-35.347557	-8.244751	-9.401859	-8.914032	-8.786915	0.000000	-10.000000	0.016667	-5.116667	13.833333	1023.000000	1023.000000	2046.000000
8.320000	-0.060847	-35.960758	-8.633371	-9.552566	-9.158283	-8.616537	0.000000	-10.000000	0.025000	-5.666667	12.166667	1023.000000	1023.000000	2046.000000
8.340000	-0.061469	-36.328156	-9.114615	-9.540270	-8.982401	-8.690867	0.000000	-10.000000	0.025000	-6.333333	10.500000	1023.000000	1023.000000	2046.000000
8.360000	-0.063552	-37.559029	-9.713086	-9.564537	-9.284595	-8.996808	0.000000	-10.000000	0.025000	-6.883333	8.166667	1023.000000	1023.000000	2046.000000
8.380000	-0.063385	-37.460670	-9.965857	-9.604203	-9.214591	-8.676021	0.000000	-10.000000	0.016667	-7.116667	5.833333	1023.000000	1023.000000	2046.000000
8.400000	-0.065490	-38.704414	-10.519576	-9.565756	-9.443843	-9.175240	0.000000	-10.000000	0.016667	-6.983334	3.333333	1023.000000	1023.000000	2046.000000
8.420000	-0.065427	-38.667286	-10.544818	-9.723317	-9.673592	-8.725558	0.000000	-10.000000	0.008333	-6.550000	1.333333	1023.000000	1023.000000	2046.000000
8.440000	-0.066147	-39.093075	-10.867540	-9.612714	-9.565934	-9.046885	0.000000	-10.000000	0.008333	-5.850000	-0.666667	1023.000000	1023.000000	2046.000000
8.460000	-0.066378	-39.229519	-10.914659	-9.735327	-9.763864	-8.815669	0.000000	-10.000000	0.000000	-4.883333	-2.333333	1023.000000	1023.000000	2046.000000
8.480000	-0.065450	-38.681236	-10.880865	-9.682131	-9.442126	-8.676113	0.000000	-10.000000	0.000000	-3.950000	-3.833333	1023.000000	1023.000000	2046.000000
8.500000	-0.066046	-39.033318	-10.898596	-9.712550	-9.572299	-8.849873	0.000000	-10.000000	0.000000	-3.166667	-5.000000	1023.000000	1023.000000	2046.000000
8.520000	-0.063921	-37.777473	-10.586369	-9.678863	-9.222053	-8.290190	0.000000	-10.000000	0.000000	-2.833333	-6.000000	1023.000000	1023.000000	2046.000000
8.540000	-0.063486	-37.520287	-10.497912	-9.446413	-8.989847	-8.586115	0.000000	-10.000000	-0.008333	-2.783333	-7.000000	1023.000000	1023.000000	2046.000000
8.560000	-0.062286	-36.811211	-10.197186	-9.440721	-8.899206	-8.274099	0.000000	-10.000000	-0.016667	-1.850000	-8.000000	1023.000000	1023.000000	2046.000000
8.580000	-0.060241	-35.602509	-9.876264	-9.345590	-8.345646	-8.035011	0.000000	-10.000000	-0.033333	0.000000	-8.666667	1023.000000	1023.000000	2046.000000
8.600000	-0.060523	-35.768852	-9.735189	-9.422332	-8.314173	-8.297158	0.000000	-10.000000	-0.050000	2.783333	-9.000000	1023.000000	1023.000000	2046.000000
8.620000	-0.059185	-34.978607	-9.227877	-9.664135	-8.251538	-7.835058	0.000000	-10.000000	-0.058333	5.400000	-9.000000	1023.000000	1023.000000	2046.000000
8.640000	-0.058541	-34.597466	-8.954059	-9.658005	-7.952333	-8.033070	0.000000	-10.000000	-0.066667	7.900000	-9.000000	1023.000000	1023.000000	2046.000000
8.660000	-0.058944	-34.835903	-8.802409	-9.866499	-8.049702	-8.117296	0.000000	-10.000000	-0.100000	10.433333	-9.000000	1023.000000	1023.000000	2046.000000
8.680000	-0.057316	-33.873577	-8.238574	-10.035856	-7.939116	-7.660029	0.000000	-10.000000	-0.158333	12.883333	-9.000000	1023.000000	1023.000000	2046.000000
8.700000	-0.057091	-33.740517	-8.091341	-9.967383	-7.760941	-7.920850	0.000000	-10.000000	-0.225000	15.100000	-9.000000	1023.000000	1023.000000	2046.000000
8.720000	-0.056129	-33.172127	-7.762555	-10.026267	-7.774025	-7.609279	0.000000	-10.000000	-0.283333	17.166668	-3.333333	1023.000000	1023.000000	2046.000000
8.740000	-0.054057	-31.947536	-7.457091	-9.933907	-7.294900	-7.261639	0.000000	-10.000000	-0.341667	19.183334	10.833333	1023.000000	1023.000000	2046.000000
8.760000	-0.054025	-31.929052	-7.404994	-9.884996	-7.274763	-7.364298	0.000000	-10.000000	-0.383333	20.700001	25.000000	1023.000000	1023.000000	2046.000000
8.780000	-0.051254	-30.291012	-6.962131	-9.804419	-6.875447	-6.649016	0.000000	-10.000000	-0.391667	22.150002	35.833332	1023.000000	1023.000000	2046.000000
8.800000	-0.050197	-29.666334	-6.803337	-9.562485	-6.511562	-6.788951	0.000000	-10.000000	-0.400000	23.250000	40.666668	1023.000000	1023.000000	2046.000000
8.820000	-0.047474	-28.057066	-6.254837	-9.445577	-6.227318	-6.129334	0.000000	-10.000000	-0.416667	24.466667	48.166668	1023.000000	1023.000000	2046.000000
8.840000	-0.045155	-26.686426	-5.951892	-9.083255	-5.587440	-6.063840	0.000000	-10.000000	-0.466667	25.600000	56.166668	1023.000000	1023.000000	2046.000000
8.860000	-0.042937	-25.375509	-5.457603	-8.924190	-5.435003	-5.558713	0.000000	-10.000000	-0.508333	26.500000	64.500000	1023.000000	1023.000000	2046.000000
8.880000	-0.039666	-23.442537	-5.037593	-8.492729	-4.693200	-5.219016	0.000000	-10.000000	-0.550000	27.366667	73.333336	1023.000000	1023.000000	2046.000000
8.900000	-0.037907	-22.402868	-4.650407	-8.186522	-4.509079	-5.056859	0.000000	-10.000000	-0.575000	27.866667	82.333336	1023.000000	1023.000000	2046.000000
8.920000	-0.034281	-20.260361	-4.174255	-7.850086	-3.798503	-4.437516	0.000000	-10.000000	-0.600000	28.616667	91.666664	1023.000000	1023.000000	2046.000000
8.940000	-0.032988	-19.495819	-3.789787	-7.563934	-3.737340	-4.404757	0.000000	-10.000000	-0.633333	29.500000	101.000000	1023.000000	1023.000000	2046.000000
8.960000	-0.029329	-17.333521	-3.333000	-7.237177	-3.082667	-3.680677	0.000000	-10.000000	-0.641667	30.216667	110.666664	1023.000000	1023.000000	2046.000000
8.980000	-0.028022	-16.561216	-3.034363	-6.842981	-2.883898	-3.799975	0.000000	-10.000000	-0.675000	30.883333	120.500000	1023.000000	1023.000000	2046.000000
9.000000	-0.024859	-14.691404	-2.521377	-6.642315	-2.493947	-3.033766	0.000000	-10.000000	-0.666667	31.316668	130.666672	1023.000000	1023.000000	2046.000000
9.020000	-0.023237	-13.732771	-2.273373	-6.258178	-2.128735	-3.072485	0.000000	-10.000000	-0.691667	31.550001	141.000000	1023.000000	1023.000000	2046.000000
9.040000	-0.020647	-12.202198	-1.870868	-6.031674	-1.845151	-2.454504	0.000000	-10.000000	-0.700000	31.816668	151.666672	1023.000000	1023.000000	2046.000000
9.060000	-0.018190	-10.750460	-1.622185	-5.562770	-1.249116	-2.316389	0.000000	-10.000000	-0.741667	32.349998	162.333328	1023.000000	1023.000000	2046.000000
9.080000	-0.016669	-9.851206	-1.368379	-5.311977	-1.107005	-2.063845	0.000000	-10.000000	-0.750000	33.116669	173.166672	1023.000000	1023.000000	2046.000000
9.100000	-0.013502	-7.979680	-0.984235	-4.994044	-0.512976	-1.488424	0.000000	-10.000000	-0.766667	33.650002	184.000000	1023.000000	1023.000000	2046.000000
9.120000	-0.012279	-7.256861	-0.697961	-4.648484	-0.374558	-1.535858	0.000000	-10.000000	-0.766667	34.000000	195.166672	1023.000000	1023.000000	2046.000000
9.140000	-0.009957	-5.884572	-0.298514	-4.354976	-0.283230	-0.947853	0.000000	-10.000000	-0.800000	34.283333	206.500000	1023.000000	1023.000000	2046.000000
9.160000	-0.008725	-5.156265	-0.154962	-3.916924	0.057854	-1.142233	0.000000	-10.000000	-0.808333	34.533333	217.833328	1023.000000	1023.000000	2046.000000
9.180000	-0.008010	-4.733934	0.121356	-3.811491	-0.068810	-0.974989	0.000000	-10.000000	-0.816667	34.650002	229.333328	1023.000000	1023.000000	2046.000000
9.200000	-0.006107	-3.609065	0.374119	-3.537335	0.425034	-0.870884	0.000000	-10.000000	-0.825000	34.700001	240.833328	1023.000000	1023.000000	2046.000000
9.220000	-0.005221	-3.085396	0.626097	-3.174497	0.486573	-1.023569	0.000000	-10.000000	-0.841667	34.783337	252.500000	1023.000000	1023.000000	2046.000000
9.240000	-0.002654	-1.568652	1.130930	-3.157091	0.772717	-0.315208	0.000000	-10.000000	-0.875000	35.066669	264.000000	1023.000000	1023.000000	2046.000000
9.260000	-0.000850	-0.502218	1.344281	-2.685749	1.032641	-0.193391	0.000000	-10.000000	-0.883333	35.333336	275.500000	1023.000000	1023.000000	2046.000000
9.280000	0.002336	1.380679	1.545919	-2.034478	1.301675	0.567564	0.000000	-10.000000	-0.891667	35.483334	287.166656	1023.000000	1023.000000	2046.000000
9.300000	0.004013	2.371574	1.409020	-1.367559	1.855308	0.474804	0.000000	-10.000000	-0.858333	35.316666	299.000000	1023.000000	1023.000000	2046.000000
9.320000	0.003763	2.223837	1.369959	-1.172224	1.668245	0.357857	0.000000	-10.000000	-0.833333	35.150002	311.000000	1023.000000	1023.000000	2046.000000
9.340000	0.002493	1.473464	0.956661	-1.337631	1.743736	0.110698	0.000000	-10.000000	-0.791667	34.533333	322.833344	1023.000000	1023.000000	2046.000000
9.360000	-0.000766	-0.452810	0.376135	-1.475221	1.142118	-0.495842	0.000000	-10.000000	-0.791667	34.133335	334.500000	1023.000000	1023.000000	2046.000000
9.380000	-0.001516	-0.896225	-0.050828	-1.597184	0.997451	-0.245664	0.000000	-10.000000	-0.783333	33.866669	345.833344	1023.000000	1023.000000	2046.000000
9.400000	-0.002588	-1.529308	-0.480954	-1.395617	0.982239	-0.634976	0.000000	-10.000000	-0.766667	33.666668	357.166656	1023.000000	1023.000000	2046.000000
9.420000	-0.002553	-1.508745	-0.839420	-1.272576	0.974767	-0.371516	0.000000	-10.000000	-0.750000	33.266670	368.333344	1023.000000	1023.000000	2046.000000
9.440000	-0.001309	-0.773844	-1.090597	-0.893680	1.340851	-0.130418	0.000000	-10.000000	-0.741667	32.900002	379.500000	1023.000000	1023.000000	2046.000000
9.460000	-0.001111	-0.656727	-1.267989	-0.451496	1.340794	-0.278036	0.000000	-10.000000	-0.725000	32.633335	390.500000	1023.000000	1023.000000	2046.000000
9.480000	0.000216	0.127540	-1.370002	-0.171083	1.410913	0.257712	0.000000	-10.000000	-0.708333	32.450001	401.500000	1023.000000	1023.000000	2046.000000
9.500000	0.001481	0.875294	-1.642182	0.387588	1.856462	0.273426	0.000000	-10.000000	-0.683333	32.183334	412.500000	1023.000000	1023.000000	2046.000000
9.520000	0.001812	1.070803	-1.800305	0.648245	1.837452	0.385411	0.000000	-10.000000	-0.691667	31.900000	423.333344	1023.000000	1023.000000	2046.000000
9.540000	0.003595	2.124348	-1.756023	0.821624	2.019121	1.039625	0.000000	-10.000000	-0.691667	31.900000	434.000000	1023.000000	1023.000000	2046.000000
9.560000	0.004383	2.590386	-1.846204	1.213518	2.266739	0.956333	0.000000	-10.000000	-0.700000	31.833334	444.666656	1023.000000	1023.000000	2046.000000
9.580000	0.005926	3.502144	-1.652535	1.373019	2.211973	1.569687	0.000000	-10.000000	-0.700000	32.066666	455.333344	1023.000000	1023.000000	2046.000000
9.600000	0.007822	4.622768	-1.611065	1.810919	2.796378	1.626536	0.000000	-10.000000	-0.700000	31.883333	466.000000	1023.000000	1023.000000	2046.000000
9.620000	0.009064	5.357074	-1.405247	1.953685	2.957319	1.851316	0.000000	-10.000000	-0.700000	31.866667	476.666656	1023.000000	1023.000000	2046.000000
9.640000	0.012253	7.241796	-1.030288	2.257980	3.534976	2.479127	0.000000	-10.000000	-0.683333	31.733334	487.166656	1023.000000	1023.000000	2046.000000
9.660000	0.014261	8.428525	-0.534506	2.606404	3.831836	2.524791	0.000000	-10.000000	-0.666667	31.716667	497.833344	1023.000000	1023.000000	2046.000000
9.680000	0.017600	10.401859	0.110175	2.921491	4.248404	3.121790	0.000000	-10.000000	-0.658333	31.616667	508.333344	1023.000000	1023.000000	2046.000000
9.700000	0.020813	12.300685	0.772842	3.357386	4.993196	3.177262	0.000000	-10.000000	-0.666667	31.383333	519.000000	1023.000000	1023.000000	2046.000000
9.720000	0.023318	13.781130	1.620379	3.448268	5.200789	3.511693	0.000000	-10.000000	-0.650000	31.166668	529.500000	1023.000000	1023.000000	2046.000000
9.740000	0.025716	15.198407	2.197615	3.587969	5.775655	3.637167	0.000000	-10.000000	-0.625000	30.700001	540.000000	1023.000000	1023.000000	2046.000000
9.760000	0.026598	15.719176	2.823720	3.549366	5.679101	3.666989	0.000000	-10.000000	-0.600000	30.233334	550.333313	1023.000000	1023.000000	2046.000000
9.780000	0.028721	16.973989	3.376991	3.569788	6.008286	4.018926	0.000000	-10.000000	-0.600000	29.750000	560.500000	1023.000000	1023.000000	2046.000000
9.800000	0.029974	17.714439	3.959818	3.688747	6.154219	3.911656	0.000000	-10.000000	-0.600000	29.299999	570.500000	1023.000000	1023.000000	2046.000000
9.820000	0.031979	18.899406	4.569071	3.724100	6.262420	4.343814	0.000000	-10.000000	-0.591667	29.016666	580.500000	1023.000000	1023.000000	2046.000000
9.840000	0.034032	20.112648	5.033785	4.145862	6.663229	4.269773	0.000000	-10.000000	-0.591667	28.700001	590.166687	1023.000000	1023.000000	2046.000000
9.860000	0.035510	20.986624	5.453630	4.259088	6.775709	4.498197	0.000000	-10.000000	-0.575000	28.650000	599.833313	1023.000000	1023.000000	2046.000000
9.880000	0.037742	22.305456	5.743073	4.453905	7.177206	4.931272	0.000000	-10.000000	-0.566667	28.333334	609.166687	1023.000000	1023.000000	2046.000000
9.900000	0.039319	23.237785	6.046978	4.717149	7.528343	4.945315	0.000000	-10.000000	-0.541667	27.950001	618.833313	1023.000000	1023.000000	2046.000000
9.920000	0.041313	24.415697	6.475132	4.826305	7.664814	5.449444	0.000000	-10.000000	-0.508333	27.450001	628.166687	1023.000000	1023.000000	2046.000000
9.940000	0.043595	25.764853	6.758996	5.255682	8.235216	5.514957	0.000000	-10.000000	-0.466667	26.783333	637.500000	1023.000000	1023.000000	2046.000000
9.960000	0.045122	26.667131	7.099072	5.550733	8.405764	5.611563	0.000000	-10.000000	-0.433333	25.866667	646.500000	1023.000000	1023.000000	2046.000000
9.980000	0.047678	28.177803	7.475544	5.774427	8.758536	6.169296	0.000000	-10.000000	-0.408333	24.733334	655.333313	1023.000000	1023.000000	2046.000000
10.000000	0.049308	29.141012	7.766593	6.192658	9.096858	6.084904	0.000000	-10.000000	-0.375000	23.783333	663.833313	1023.000000	1023.000000	2046.000000
10.020000	0.051425	30.392441	8.247970	6.424778	9.179016	6.540677	0.000000	-10.000000	-0.325000	22.750000	672.000000	1023.000000	1023.000000	2046.000000
10.040000	0.054249	32.061131	8.684656	6.968771	9.821470	6.586234	0.000000	-10.000000	-0.308333	21.783333	679.666687	1023.000000	1023.000000	2046.000000
10.060000	0.056844	33.594685	9.325608	7.309011	9.969735	6.990331	0.000000	-10.000000	-0.291667	20.600000	687.166687	1023.000000	1023.000000	2046.000000
10.080000	0.059930	35.418854	9.753888	7.757198	10.514579	7.393190	0.000000	-10.000000	-0.266667	19.783335	694.166687	1023.000000	1023.000000	2046.000000
10.100000	0.061418	36.297764	10.227612	8.079933	10.627868	7.362353	0.000000	-10.000000	-0.208333	18.350000	701.000000	1023.000000	1023.000000	2046.000000
10.120000	0.063159	37.326908	10.677539	8.318644	10.676976	7.653750	0.000000	-10.000000	-0.150000	16.883333	707.333313	1023.000000	1023.000000	2046.000000
10.140000	0.064226	37.957474	10.824455	8.542950	10.916343	7.673727	0.000000	-10.000000	-0.133333	14.983334	713.166687	1023.000000	1023.000000	2046.000000
10.160000	0.064233	37.961983	10.738360	8.642736	10.622528	7.958358	0.000000	-10.000000	-0.116667	13.400001	718.500000	1023.000000	1023.000000	2046.000000
10.180000	0.064306	38.004620	10.288927	9.101187	10.728730	7.885775	0.000000	-10.000000	-0.100000	11.616667	723.333313	1023.000000	1023.000000	2046.000000
10.200000	0.062638	37.019012	9.830499	9.299517	10.514919	7.374080	0.000000	-10.000000	-0.058333	10.000000	727.500000	1023.000000	1023.000000	2046.000000
10.220000	0.061828	36.540104	9.632358	9.315493	10.235523	7.356730	0.000000	-10.000000	-0.025000	8.250000	731.166687	1023.000000	1023.000000	2046.000000
10.240000	0.059318	35.056877	9.313614	9.172333	9.952138	6.618793	0.000000	-10.000000	-0.008333	6.800000	734.000000	1023.000000	1023.000000	2046.000000
10.260000	0.056671	33.492527	8.839162	8.836081	9.443130	6.374155	0.000000	-10.000000	0.000000	4.183333	736.500000	1023.000000	1023.000000	2046.000000
10.280000	0.053936	31.876295	8.174644	8.797470	9.144920	5.759262	0.000000	-10.000000	0.000000	1.366667	738.333313	1023.000000	1023.000000	2046.000000
10.300000	0.051351	30.348248	7.633721	8.555387	8.525723	5.633417	0.000000	-10.000000	0.008333	-1.350000	739.500000	1023.000000	1023.000000	2046.000000
10.320000	0.049940	29.514309	6.864926	8.676895	8.491677	5.480809	0.000000	-10.000000	0.008333	-3.066667	740.000000	1023.000000	1023.000000	2046.000000
10.340000	0.048331	28.563887	6.333806	8.750727	8.272000	5.207355	0.000000	-10.000000	0.016667	-4.616667	740.000000	1023.000000	1023.000000	2046.000000
10.360000	0.047569	28.113573	5.819276	8.890306	8.058526	5.345463	0.000000	-10.000000	0.016667	-6.100000	740.000000	1023.000000	1023.000000	2046.000000
10.380000	0.046409	27.427816	5.348897	9.120716	7.934644	5.023559	0.000000	-10.000000	0.033333	-7.100000	740.000000	1023.000000	1023.000000	2046.000000
10.400000	0.045948	27.155024	4.970893	9.184566	7.695289	5.304275	0.000000	-10.000000	0.033333	-7.600000	740.000000	1023.000000	1023.000000	2046.000000
10.420000	0.045028	26.611303	4.484171	9.378726	7.709015	5.039391	0.000000	-10.000000	0.033333	-7.983334	740.000000	1023.000000	1023.000000	2046.000000
10.440000	0.044143	26.088236	4.256782	9.259251	7.322071	5.250134	0.000000	-10.000000	0.025000	-8.400001	740.000000	1023.000000	1023.000000	2046.000000
10.460000	0.043790	25.879639	3.811282	9.413722	7.469228	5.185407	0.000000	-10.000000	0.033333	-8.700001	740.000000	1023.000000	1023.000000	2046.000000
10.480000	0.042696	25.233278	3.585506	9.305194	7.253432	5.089146	0.000000	-10.000000	0.041667	-8.900001	732.833313	1023.000000	1023.000000	2046.000000
10.500000	0.042573	25.160372	3.467774	9.136982	7.185947	5.369670	0.000000	-10.000000	0.050000	-9.033334	724.666687	1023.000000	1023.000000	2046.000000
10.520000	0.041767	24.684017	3.317185	9.003057	7.233952	5.129823	0.000000	-10.000000	0.050000	-9.333333	715.500000	1023.000000	1023.000000	2046.000000
10.540000	0.041961	24.798929	3.498294	8.804100	7.050005	5.446529	0.000000	-10.000000	0.058333	-9.933333	712.333313	1023.000000	1023.000000	2046.000000
10.560000	0.042528	25.133890	3.396645	8.964605	7.435012	5.337627	0.000000	-10.000000	0.066667	-10.733334	709.166687	1023.000000	1023.000000	2046.000000
10.580000	0.043165	25.510635	3.758363	8.911207	7.386401	5.454665	0.000000	-10.000000	0.075000	-11.466667	705.666687	1023.000000	1023.000000	2046.000000
10.600000	0.044297	26.179369	3.913406	9.002563	7.728987	5.534413	0.000000	-10.000000	0.083333	-12.150001	702.000000	1023.000000	1023.000000	2046.000000
10.620000	0.044420	26.252232	4.385699	8.849233	7.713458	5.303842	0.000000	-10.000000	0.100000	-12.983334	697.833313	1023.000000	1023.000000	2046.000000
10.640000	0.044090	26.056908	4.684293	8.415994	7.526944	5.429677	0.000000	-10.000000	0.141667	-14.033334	693.500000	1023.000000	1023.000000	2046.000000
10.660000	0.042992	25.408430	4.843021	8.103032	7.472586	4.989789	0.000000	-10.000000	0.166667	-14.950001	688.666687	1023.000000	1023.000000	2046.000000
10.680000	0.042043	24.847702	5.145033	7.682125	7.112688	4.907857	0.000000	-10.000000	0.183333	-15.433333	683.666687	1023.000000	1023.000000	2046.000000
10.700000	0.041565	24.565027	5.361899	7.432394	6.972366	4.798368	0.000000	-10.000000	0.183333	-15.716667	678.500000	1023.000000	1023.000000	2046.000000
10.720000	0.040822	24.125946	5.677722	7.206109	6.720325	4.521791	0.000000	-10.000000	0.191667	-16.000000	673.333313	1023.000000	1023.000000	2046.000000
10.740000	0.040424	23.890541	5.894101	6.990316	6.422500	4.583623	0.000000	-10.000000	0.200000	-16.716667	668.000000	1023.000000	1023.000000	2046.000000
10.760000	0.039889	23.574312	5.840906	6.955036	6.393199	4.385171	0.000000	-10.000000	0.216667	-17.550001	662.333313	1023.000000	1023.000000	2046.000000
10.780000	0.039437	23.307339	5.939975	6.802102	6.216818	4.348443	0.000000	-10.000000	0.233333	-18.750000	656.500000	1023.000000	1023.000000	2046.000000
10.800000	0.038896	22.987247	5.901077	6.588666	6.017605	4.479900	0.000000	-10.000000	0.283333	-19.783335	650.166687	1023.000000	1023.000000	2046.000000
10.820000	0.038054	22.489885	5.864791	6.495964	5.941394	4.187737	0.000000	-10.000000	0.316667	-20.950001	643.500000	1023.000000	1023.000000	2046.000000
10.840000	0.037686	22.272455	5.973277	6.325274	5.682327	4.291577	0.000000	-10.000000	0.358333	-21.766666	636.500000	1023.000000	1023.000000	2046.000000
10.860000	0.037472	22.146177	5.856734	6.365285	5.681825	4.242333	0.000000	-10.000000	0.375000	-22.633333	629.333313	1023.000000	1023.000000	2046.000000
10.880000	0.036948	21.836494	5.899249	6.387962	5.526056	4.023227	0.000000	-10.000000	0.408333	-23.383333	621.833313	1023.000000	1023.000000	2046.000000
10.900000	0.036790	21.742674	5.983315	6.280092	5.271308	4.207960	0.000000	-10.000000	0.433333	-24.000000	614.000000	1023.000000	1023.000000	2046.000000
10.920000	0.036635	21.651217	5.953636	6.444297	5.366506	3.886778	0.000000	-10.000000	0.466667	-24.800001	606.000000	1023.000000	1023.000000	2046.000000
10.940000	0.037282	22.033852	6.300246	6.461184	5.241955	4.030467	0.000000	-10.000000	0.483333	-25.366667	597.666687	1023.000000	1023.000000	2046.000000
10.960000	0.038352	22.666206	6.442332	6.762693	5.403168	4.058013	0.000000	-10.000000	0.500000	-25.966667	589.166687	1023.000000	1023.000000	2046.000000
10.980000	0.039109	23.113575	6.749489	6.894905	5.326270	4.142912	0.000000	-10.000000	0.516667	-26.216667	580.500000	1023.000000	1023.000000	2046.000000
11.000000	0.039419	23.296711	6.854145	6.753866	5.243232	4.445467	0.000000	-10.000000	0.533333	-26.633333	571.833313	1023.000000	1023.000000	2046.000000
11.020000	0.039234	23.187162	6.913412	7.162478	5.308019	3.803253	0.000000	-10.000000	0.566667	-27.016666	563.000000	1023.000000	1023.000000	2046.000000
11.040000	0.037513	22.170021	6.963546	6.514155	4.497321	4.194999	0.000000	-10.000000	0.566667	-27.416668	553.833313	1023.000000	1023.000000	2046.000000
11.060000	0.035953	21.248428	6.367601	6.624326	4.261684	3.994817	0.000000	-10.000000	0.583333	-27.800001	544.666687	1023.000000	1023.000000	2046.000000
11.080000	0.033583	19.847704	5.822865	6.567372	3.824049	3.633419	0.000000	-10.000000	0.591667	-28.383335	535.333313	1023.000000	1023.000000	2046.000000
11.100000	0.030883	18.251719	5.193315	6.421295	3.378387	3.258721	0.000000	-10.000000	0.616667	-28.816668	526.000000	1023.000000	1023.000000	2046.000000
11.120000	0.027728	16.387217	4.794065	6.093740	2.923016	2.576394	0.000000	-10.000000	0.633333	-29.200001	516.333313	1023.000000	1023.000000	2046.000000
11.140000	0.024580	14.526730	4.531296	5.442164	2.295512	2.257756	0.000000	-10.000000	0.633333	-29.100000	506.500000	1023.000000	1023.000000	2046.000000
11.160000	0.020684	12.224177	3.777563	5.085820	1.918969	1.441825	0.000000	-10.000000	0.633333	-29.050001	496.833344	1023.000000	1023.000000	2046.000000
11.180000	0.016583	9.800564	3.164334	4.541753	1.215941	0.878536	0.000000	-10.000000	0.625000	-28.933334	487.166656	1023.000000	1023.000000	2046.000000
11.200000	0.013386	7.910996	2.358906	4.222820	0.678486	0.650784	0.000000	-10.000000	0.625000	-29.016666	477.500000	1023.000000	1023.000000	2046.000000
11.220000	0.010390	6.140413	1.607116	4.096665	0.371671	0.064961	0.000000	-10.000000	0.625000	-29.033333	470.833344	1023.000000	1023.000000	2046.000000
11.240000	0.008377	4.950573	1.117630	3.864234	-0.090086	0.058795	0.000000	-10.000000	0.616667	-28.966667	461.166656	1023.000000	1023.000000	2046.000000
11.260000	0.005985	3.537288	0.399820	3.937677	-0.339018	-0.461191	0.000000	-10.000000	0.625000	-28.799999	451.833344	1023.000000	1023.000000	2046.000000
11.280000	0.004467	2.640030	-0.023054	3.819128	-0.601534	-0.554509	0.000000	-10.000000	0.625000	-28.633333	439.166656	1023.000000	1023.000000	2046.000000
11.300000	0.002673	1.579819	-0.693464	3.720523	-0.758993	-0.688247	0.000000	-10.000000	0.625000	-28.533333	429.666656	1023.000000	1023.000000	2046.000000
11.320000	0.000810	0.478788	-1.152124	3.530846	-0.974282	-0.925653	0.000000	-10.000000	0.616667	-28.500000	420.000000	1023.000000	1023.000000	2046.000000
11.340000	-0.000669	-0.395234	-1.448626	3.192933	-1.342717	-0.796825	0.000000	-10.000000	0.608333	-28.350000	410.500000	1023.000000	1023.000000	2046.000000
11.360000	-0.002491	-1.472256	-1.940051	3.021253	-1.448175	-1.105282	0.000000	-10.000000	0.616667	-28.150000	401.000000	1023.000000	1023.000000	2046.000000
11.380000	-0.003794	-2.242027	-2.045729	2.672887	-1.703141	-1.166043	0.000000	-10.000000	0.575000	-27.850000	391.666656	1023.000000	1023.000000	2046.000000
11.400000	-0.004826	-2.851961	-2.183301	2.270155	-1.870422	-1.068392	0.000000	-10.000000	0.575000	-27.666666	382.333344	1023.000000	1023.000000	2046.000000
11.420000	-0.005940	-3.510790	-2.302749	1.993270	-1.930007	-1.271304	0.000000	-10.000000	0.566667	-27.533333	373.166656	1023.000000	1023.000000	2046.000000
11.440000	-0.006025	-3.560931	-2.268805	1.772038	-1.964280	-1.099884	0.000000	-10.000000	0.600000	-27.433334	363.833344	1023.000000	1023.000000	2046.000000
11.460000	-0.006389	-3.775943	-2.517067	1.768162	-1.837244	-1.189793	0.000000	-10.000000	0.600000	-27.383333	354.666656	1023.000000	1023.000000	2046.000000
11.480000	-0.006437	-3.804274	-2.416555	1.686542	-1.737028	-1.337232	0.000000	-10.000000	0.583333	-27.400000	345.500000	1023.000000	1023.000000	2046.000000
11.500000	-0.006886	-4.069844	-2.349122	1.441725	-1.898615	-1.263833	0.000000	-10.000000	0.566667	-27.350000	336.500000	1023.000000	1023.000000	2046.000000
11.520000	-0.008044	-4.753835	-2.368317	1.264798	-1.963609	-1.686706	0.000000	-10.000000	0.541667	-27.350000	327.500000	1023.000000	1023.000000	2046.000000
11.540000	-0.009179	-5.424709	-2.152793	0.729277	-2.280263	-1.720930	0.000000	-10.000000	0.541667	-27.200001	318.333344	1023.000000	1023.000000	2046.000000
11.560000	-0.011135	-6.580513	-2.223247	0.312986	-2.487704	-2.182547	0.000000	-10.000000	0.533333	-27.366667	309.166656	1023.000000	1023.000000	2046.000000
11.580000	-0.012817	-7.574607	-2.088828	-0.317964	-2.766143	-2.401672	0.000000	-10.000000	0.525000	-27.083334	300.000000	1023.000000	1023.000000	2046.000000
11.600000	-0.014452	-8.541333	-1.949059	-0.886570	-3.215744	-2.489960	0.000000	-10.000000	0.508333	-26.850000	291.000000	1023.000000	1023.000000	2046.000000
11.620000	-0.016279	-9.621105	-2.080986	-1.246792	-3.384667	-2.908660	0.000000	-10.000000	0.500000	-26.433334	282.000000	1023.000000	1023.000000	2046.000000
11.640000	-0.017540	-10.366311	-1.997513	-1.680384	-3.673033	-3.015382	0.000000	-10.000000	0.491667	-26.133333	273.166656	1023.000000	1023.000000	2046.000000
11.660000	-0.018793	-11.106488	-2.257286	-1.932143	-3.791799	-3.125260	0.000000	-10.000000	0.475000	-25.716667	264.500000	1023.000000	1023.000000	2046.000000
11.680000	-0.020119	-11.890549	-2.412767	-2.198802	-3.852367	-3.426613	0.000000	-10.000000	0.458333	-25.283333	256.000000	1023.000000	1023.000000	2046.000000
11.700000	-0.020779	-12.280489	-2.309294	-2.558162	-4.073724	-3.339309	0.000000	-10.000000	0.450000	-24.983334	247.500000	1023.000000	1023.000000	2046.000000
11.720000	-0.021959	-12.977726	-2.550420	-2.724330	-4.065779	-3.637197	0.000000	-10.000000	0.416667	-24.416668	239.166672	1023.000000	1023.000000	2046.000000
11.740000	-0.022383	-13.228251	-2.407710	-3.032506	-4.154839	-3.633196	0.000000	-10.000000	0.400000	-23.816668	231.000000	1023.000000	1023.000000	2046.000000
11.760000	-0.022875	-13.519388	-2.484802	-3.234393	-4.208904	-3.591290	0.000000	-10.000000	0.366667	-23.216667	223.000000	1023.000000	1023.000000	2046.000000
11.780000	-0.023691	-14.001621	-2.518450	-3.370257	-4.258425	-3.854489	0.000000	-10.000000	0.366667	-22.800001	215.166672	1023.000000	1023.000000	2046.000000
11.800000	-0.023853	-14.097404	-2.408454	-3.604591	-4.404657	-3.679701	0.000000	-10.000000	0.341667	-22.266666	207.500000	1023.000000	1023.000000	2046.000000
11.820000	-0.024650	-14.568039	-2.671335	-3.572554	-4.332459	-3.991691	0.000000	-10.000000	0.325000	-21.800001	200.166672	1023.000000	1023.000000	2046.000000
11.840000	-0.024921	-14.728258	-2.529024	-3.778382	-4.477038	-3.943814	0.000000	-10.000000	0.316667	-21.383333	192.833328	1023.000000	1023.000000	2046.000000
11.860000	-0.025667	-15.169204	-2.763143	-3.857178	-4.496686	-4.052196	0.000000	-10.000000	0.308333	-21.083334	185.666672	1023.000000	1023.000000	2046.000000
11.880000	-0.026015	-15.374824	-2.692860	-3.990326	-4.589492	-4.102146	0.000000	-10.000000	0.308333	-20.666668	178.500000	1023.000000	1023.000000	2046.000000
11.900000	-0.026660	-15.756345	-2.746749	-4.131581	-4.777419	-4.100596	0.000000	-10.000000	0.300000	-20.216667	171.666672	1023.000000	1023.000000	2046.000000
11.920000	-0.027221	-16.087395	-2.890213	-4.202564	-4.688122	-4.306496	0.000000	-10.000000	0.283333	-19.800001	165.000000	1023.000000	1023.000000	2046.000000
11.940000	-0.027496	-16.250313	-2.847392	-4.448376	-4.855651	-4.098894	0.000000	-10.000000	0.258333	-19.416668	158.500000	1023.000000	1023.000000	2046.000000
11.960000	-0.028470	-16.825985	-3.037051	-4.491452	-4.924565	-4.372917	0.000000	-10.000000	0.233333	-18.983334	152.000000	1023.000000	1023.000000	2046.000000
11.980000	-0.028644	-16.928371	-2.990358	-4.650355	-4.974462	-4.313197	0.000000	-10.000000	0.225000	-18.516666	145.666672	1023.000000	1023.000000	2046.000000
12.000000	-0.029382	-17.364719	-3.170809	-4.694953	-5.059383	-4.439574	0.000000	-10.000000	0.216667	-18.000000	139.500000	1023.000000	1023.000000	2046.000000
12.020000	-0.029701	-17.553322	-3.244237	-4.796349	-4.952958	-4.559776	0.000000	-10.000000	0.200000	-17.600000	133.500000	1023.000000	1023.000000	2046.000000
12.040000	-0.030088	-17.781927	-3.227127	-4.963141	-5.162790	-4.428870	0.000000	-10.000000	0.191667	-17.166668	127.500000	1023.000000	1023.000000	2046.000000
12.060000	-0.030661	-18.120762	-3.426360	-5.007379	-5.029135	-4.657889	0.000000	-10.000000	0.183333	-16.766666	121.833336	1023.000000	1023.000000	2046.000000
12.080000	-0.030657	-18.118225	-3.235452	-5.166245	-5.214132	-4.502395	0.000000	-10.000000	0.183333	-16.299999	116.166664	1023.000000	1023.000000	2046.000000
12.100000	-0.031393	-18.553303	-3.407055	-5.242555	-5.241558	-4.662135	0.000000	-10.000000	0.166667	-15.983334	110.833336	1023.000000	1023.000000	2046.000000
12.120000	-0.031157	-18.413578	-3.309335	-5.298666	-5.192575	-4.613003	0.000000	-10.000000	0.158333	-15.600000	105.333336	1023.000000	1023.000000	2046.000000
12.140000	-0.031762	-18.771273	-3.411329	-5.372454	-5.324536	-4.662953	0.000000	-10.000000	0.150000	-15.216667	100.166664	1023.000000	1023.000000	2046.000000
12.160000	-0.031982	-18.901623	-3.496214	-5.387911	-5.211549	-4.805949	0.000000	-10.000000	0.150000	-14.600000	95.000000	1023.000000	1023.000000	2046.000000
12.180000	-0.031962	-18.889606	-3.429602	-5.584042	-5.278592	-4.597371	0.000000	-10.000000	0.150000	-14.150001	90.166664	1023.000000	1023.000000	2046.000000
12.200000	-0.032737	-19.347488	-3.557916	-5.613942	-5.381895	-4.793736	0.000000	-10.000000	0.150000	-13.600000	85.500000	1023.000000	1023.000000	2046.000000
12.220000	-0.032509	-19.212692	-3.535500	-5.662035	-5.327070	-4.688087	0.000000	-10.000000	0.141667	-13.150001	81.000000	1023.000000	1023.000000	2046.000000
12.240000	-0.033308	-19.684912	-3.667264	-5.692992	-5.579775	-4.744881	0.000000	-10.000000	0.108333	-12.466667	76.500000	1023.000000	1023.000000	2046.000000
12.260000	-0.034547	-20.417027	-3.875488	-5.709595	-5.704735	-5.127210	0.000000	-10.000000	0.075000	-11.850000	72.166664	1023.000000	1023.000000	2046.000000
12.280000	-0.036056	-21.309000	-3.798488	-6.164858	-6.147690	-5.197963	0.000000	-10.000000	0.050000	-11.033334	68.333336	1023.000000	1023.000000	2046.000000
12.300000	-0.038282	-22.624538	-3.990109	-6.470615	-6.595916	-5.567897	0.000000	-10.000000	0.050000	-10.550000	64.666664	1023.000000	1023.000000	2046.000000
12.320000	-0.039165	-23.146782	-4.372192	-6.236785	-6.364686	-6.173118	0.000000	-10.000000	0.050000	-9.966667	61.333332	1023.000000	1023.000000	2046.000000
12.340000	-0.040501	-23.935965	-4.308449	-6.915878	-6.826402	-5.885236	0.000000	-10.000000	0.050000	-9.766667	57.833332	1023.000000	1023.000000	2046.000000
12.360000	-0.040566	-23.974495	-4.598692	-6.722066	-6.878916	-5.774822	0.000000	-10.000000	0.050000	-9.500000	54.666668	1023.000000	1023.000000	2046.000000
12.380000	-0.040194	-23.754784	-4.869571	-6.519987	-6.537785	-5.827441	0.000000	-10.000000	0.050000	-9.600000	51.333332	1023.000000	1023.000000	2046.000000
12.400000	-0.040507	-23.939890	-4.818436	-6.719107	-6.603248	-5.799100	0.000000	-10.000000	0.041667	-9.533334	48.166668	1023.000000	1023.000000	2046.000000
12.420000	-0.042662	-25.213343	-5.139071	-7.005327	-6.838208	-6.230738	0.000000	-10.000000	0.033333	-9.000000	45.000000	1023.000000	1023.000000	2046.000000
12.440000	-0.045074	-26.638849	-5.621483	-7.344521	-6.894909	-6.777936	0.000000	-10.000000	0.016667	-7.966667	42.166668	1023.000000	1023.000000	2046.000000
12.460000	-0.048727	-28.797375	-6.116500	-7.951720	-7.520703	-7.208453	0.000000	-10.000000	0.008333	-6.766667	39.333332	1023.000000	1023.000000	2046.000000
12.480000	-0.052942	-31.288982	-7.025532	-8.335630	-8.175173	-7.752649	0.000000	-10.000000	0.008333	-6.050000	37.000000	1023.000000	1023.000000	2046.000000
12.500000	-0.054962	-32.482388	-7.614272	-8.506031	-8.379536	-7.982551	0.000000	-10.000000	0.008333	-5.900000	35.000000	1023.000000	1023.000000	2046.000000
12.520000	-0.056701	-33.510300	-8.070221	-8.651759	-8.715866	-8.072455	0.000000	-10.000000	0.008333	-6.266667	33.166668	1023.000000	1023.000000	2046.000000
12.540000	-0.057809	-34.165066	-8.684153	-8.623067	-8.619667	-8.238181	0.000000	-10.000000	0.000000	-6.683333	31.000000	1023.000000	1023.000000	2046.000000
12.560000	-0.058570	-34.614990	-8.978890	-8.708550	-8.760788	-8.166761	0.000000	-10.000000	0.000000	-6.816667	28.666666	1023.000000	1023.000000	2046.000000
12.580000	-0.060055	-35.492355	-9.539614	-8.732151	-8.906391	-8.314198	0.000000	-10.000000	-0.008333	-6.033333	26.500000	1023.000000	1023.000000	2046.000000
12.600000	-0.060151	-35.549484	-9.914079	-8.666195	-8.727317	-8.241895	0.000000	-10.000000	-0.025000	-3.150000	24.666666	1023.000000	1023.000000	2046.000000
12.620000	-0.060612	-35.821964	-10.166710	-8.742187	-8.836982	-8.076088	0.000000	-10.000000	-0.058333	0.800000	23.500000	1023.000000	1023.000000	2046.000000
12.640000	-0.060284	-35.627686	-10.469403	-8.605162	-8.526723	-8.026396	0.000000	-10.000000	-0.108333	5.666667	23.000000	1023.000000	1023.000000	2046.000000
12.660000	-0.059466	-35.144535	-10.317012	-8.643315	-8.477296	-7.706913	0.000000	-10.000000	-0.150000	9.583334	23.000000	1023.000000	1023.000000	2046.000000
12.680000	-0.058681	-34.680565	-10.332668	-8.506561	-8.285948	-7.555387	0.000000	-10.000000	-0.191667	13.116667	23.000000	1023.000000	1023.000000	2046.000000
12.700000	-0.056552	-33.422409	-10.061511	-8.366549	-7.758123	-7.236226	0.000000	-10.000000	-0.225000	15.550000	23.000000	1023.000000	1023.000000	2046.000000
12.720000	-0.054841	-32.410820	-9.767447	-8.256285	-7.472448	-6.914639	0.000000	-10.000000	-0.275000	17.216667	23.000000	1023.000000	1023.000000	2046.000000
12.740000	-0.052510	-31.033676	-9.519121	-7.991874	-6.910935	-6.611746	0.000000	-10.000000	-0.316667	18.700001	23.666666	1023.000000	1023.000000	2046.000000
12.760000	-0.049455	-29.228046	-8.905202	-7.733735	-6.382734	-6.206377	0.000000	-10.000000	-0.358333	20.133333	26.166666	1023.000000	1023.000000	2046.000000
12.780000	-0.047515	-28.081099	-8.474213	-7.530882	-6.065808	-6.010195	0.000000	-10.000000	-0.383333	21.616667	31.000000	1023.000000	1023.000000	2046.000000
12.800000	-0.045143	-26.679228	-8.081868	-7.387729	-5.437858	-5.771772	0.000000	-10.000000	-0.383333	22.566668	37.666668	1023.000000	1023.000000	2046.000000
12.820000	-0.043550	-25.738316	-7.514158	-7.518070	-5.191715	-5.514372	0.000000	-10.000000	-0.375000	23.216667	45.000000	1023.000000	1023.000000	2046.000000
12.840000	-0.043182	-25.520544	-7.177444	-7.569800	-5.169935	-5.603364	0.000000	-10.000000	-0.383333	23.816668	52.500000	1023.000000	1023.000000	2046.000000
12.860000	-0.041482	-24.515696	-6.729898	-7.565007	-4.840226	-5.380565	0.000000	-10.000000	-0.425000	24.516666	60.166668	1023.000000	1023.000000	2046.000000
12.880000	-0.040498	-23.934151	-6.232415	-7.570668	-4.854508	-5.276560	0.000000	-10.000000	-0.475000	25.483334	68.333336	1023.000000	1023.000000	2046.000000
12.900000	-0.039298	-23.225033	-5.862482	-7.545501	-4.677563	-5.139488	0.000000	-10.000000	-0.525000	26.316668	76.833336	1023.000000	1023.000000	2046.000000
12.920000	-0.037117	-21.936232	-5.315982	-7.417757	-4.330224	-4.872269	0.000000	-10.000000	-0.541667	27.350000	85.666664	1023.000000	1023.000000	2046.000000
12.940000	-0.036156	-21.368286	-4.951379	-7.387477	-4.324579	-4.704850	0.000000	-10.000000	-0.566667	28.250000	94.500000	1023.000000	1023.000000	2046.000000
12.960000	-0.034352	-20.301937	-4.862028	-7.097309	-3.810864	-4.531736	0.000000	-10.000000	-0.600000	29.116667	103.833336	1023.000000	1023.000000	2046.000000
12.980000	-0.032047	-18.940004	-4.302539	-6.967280	-3.575148	-4.095038	0.000000	-10.000000	-0.658333	30.133333	113.333336	1023.000000	1023.000000	2046.000000
13.000000	-0.030409	-17.971859	-4.007136	-6.787571	-3.373854	-3.803298	0.000000	-10.000000	-0.683333	31.000000	130.333328	1023.000000	1023.000000	2046.000000
13.020000	-0.027130	-16.033791	-3.506607	-6.378337	-2.703647	-3.445198	0.000000	-10.000000	-0.683333	31.716667	144.000000	1023.000000	1023.000000	2046.000000
13.040000	-0.025366	-14.991492	-3.025510	-6.203611	-2.607331	-3.155041	0.000000	-10.000000	-0.675000	31.850000	154.500000	1023.000000	1023.000000	2046.000000
13.060000	-0.022097	-13.059615	-2.651850	-5.723482	-1.893173	-2.791111	0.000000	-10.000000	-0.683333	31.816668	158.000000	1023.000000	1023.000000	2046.000000
13.080000	-0.019517	-11.534556	-2.079984	-5.419803	-1.614536	-2.420234	0.000000	-10.000000	-0.708333	31.950001	165.000000	1023.000000	1023.000000	2046.000000
13.100000	-0.016868	-9.969072	-1.749706	-4.973437	-1.140129	-2.105800	0.000000	-10.000000	-0.725000	32.016666	175.666672	1023.000000	1023.000000	2046.000000
13.120000	-0.013659	-8.072580	-1.158519	-4.600460	-0.653526	-1.660076	0.000000	-10.000000	-0.750000	32.266666	186.500000	1023.000000	1023.000000	2046.000000
13.140000	-0.011753	-6.945728	-0.723466	-4.279242	-0.543312	-1.399708	0.000000	-10.000000	-0.758333	32.366665	197.333328	1023.000000	1023.000000	2046.000000
13.160000	-0.008269	-4.886926	-0.321078	-3.781006	0.204622	-0.989464	0.000000	-10.000000	-0.783333	32.766666	208.166672	1023.000000	1023.000000	2046.000000
13.180000	-0.006360	-3.758743	0.153036	-3.481005	0.309905	-0.740679	0.000000	-10.000000	-0.775000	32.966667	219.000000	1023.000000	1023.000000	2046.000000
13.200000	-0.003598	-2.126370	0.389864	-3.028711	0.911230	-0.398752	0.000000	-10.000000	-0.758333	33.250000	230.000000	1023.000000	1023.000000	2046.000000
13.220000	-0.001074	-0.634803	0.904186	-2.688865	1.203804	-0.053928	0.000000	-10.000000	-0.733333	33.300003	237.333328	1023.000000	1023.000000	2046.000000
13.240000	0.000446	0.263341	1.174124	-2.461507	1.312021	0.238703	0.000000	-10.000000	-0.733333	33.266666	248.333328	1023.000000	1023.000000	2046.000000
13.260000	0.003512	2.075788	1.545313	-2.019621	1.932185	0.617911	0.000000	-10.000000	-0.741667	33.150002	259.333344	1023.000000	1023.000000	2046.000000
13.280000	0.004738	2.799972	1.885317	-1.758614	1.900699	0.772571	0.000000	-10.000000	-0.750000	32.766666	274.000000	1023.000000	1023.000000	2046.000000
13.300000	0.007744	4.576505	2.133618	-1.274276	2.577515	1.139648	0.000000	-10.000000	-0.766667	32.883335	285.000000	1023.000000	1023.000000	2046.000000
13.320000	0.009459	5.590107	2.583999	-0.982417	2.662876	1.325649	0.000000	-10.000000	-0.766667	33.000000	296.000000	1023.000000	1023.000000	2046.000000
13.340000	0.011925	7.047529	2.791025	-0.607753	3.148878	1.715378	0.000000	-10.000000	-0.750000	33.250000	307.000000	1023.000000	1023.000000	2046.000000
13.360000	0.014345	8.477653	3.294014	-0.216130	3.394037	2.005731	0.000000	-10.000000	-0.733333	33.049999	318.166656	1023.000000	1023.000000	2046.000000
13.380000	0.015235	9.003905	3.503016	0.082665	3.310673	2.107550	0.000000	-10.000000	-0.741667	32.950001	332.833344	1023.000000	1023.000000	2046.000000
13.400000	0.017174	10.150118	3.762117	0.440477	3.744838	2.202687	0.000000	-10.000000	-0.766667	32.983334	343.833344	1023.000000	1023.000000	2046.000000
13.420000	0.017271	10.207134	4.102775	0.514228	3.487494	2.102638	0.000000	-10.000000	-0.766667	33.066669	354.666656	1023.000000	1023.000000	2046.000000
13.440000	0.018907	11.173751	4.345327	0.713440	3.807336	2.307648	0.000000	-10.000000	-0.758333	32.933334	362.166656	1023.000000	1023.000000	2046.000000
13.460000	0.021394	12.643635	4.756588	1.174058	4.301273	2.411716	0.000000	-10.000000	-0.750000	32.799999	373.166656	1023.000000	1023.000000	2046.000000
13.480000	0.022112	13.068146	5.024127	1.213537	4.038987	2.791495	0.000000	-10.000000	-0.741667	32.516666	384.166656	1023.000000	1023.000000	2046.000000
13.500000	0.025905	15.310146	5.056011	2.090379	4.791714	3.372043	0.000000	-10.000000	-0.716667	32.283333	395.000000	1023.000000	1023.000000	2046.000000
13.520000	0.026847	15.866796	5.048651	2.607639	4.852277	3.358230	0.000000	-10.000000	-0.708333	32.283333	405.833344	1023.000000	1023.000000	2046.000000
13.540000	0.027266	16.114326	4.796072	2.934415	5.069917	3.313923	0.000000	-10.000000	-0.700000	32.233334	416.666656	1023.000000	1023.000000	2046.000000
13.560000	0.026092	15.420165	4.644428	2.901351	4.979002	2.895384	0.000000	-10.000000	-0.691667	32.066666	427.500000	1023.000000	1023.000000	2046.000000
13.580000	0.022733	13.435230	4.114182	2.563148	4.257192	2.500708	0.000000	-10.000000	-0.658333	31.366667	438.166656	1023.000000	1023.000000	2046.000000
13.600000	0.021913	12.950802	3.497722	2.645481	4.454971	2.352628	0.000000	-10.000000	-0.633333	30.883333	448.833344	1023.000000	1023.000000	2046.000000
13.620000	0.019598	11.582361	3.104522	2.497430	3.842850	2.137559	0.000000	-10.000000	-0.600000	30.466667	459.166656	1023.000000	1023.000000	2046.000000
13.640000	0.020288	11.990037	2.532748	2.827390	4.349316	2.280583	0.000000	-10.000000	-0.600000	30.050001	469.500000	1023.000000	1023.000000	2046.000000
13.660000	0.019834	11.722158	2.356492	3.053420	4.071267	2.240979	0.000000	-10.000000	-0.591667	29.816668	479.500000	1023.000000	1023.000000	2046.000000
13.680000	0.021019	12.422066	1.888797	3.527549	4.520367	2.485353	0.000000	-10.000000	-0.608333	29.616667	489.500000	1023.000000	1023.000000	2046.000000
13.700000	0.021974	12.986743	1.795814	3.967535	4.654366	2.569028	0.000000	-10.000000	-0.600000	29.216667	499.500000	1023.000000	1023.000000	2046.000000
13.720000	0.022133	13.080698	1.506256	4.227623	4.573424	2.773396	0.000000	-10.000000	-0.608333	29.016666	509.333344	1023.000000	1023.000000	2046.000000
13.740000	0.024137	14.265210	1.315250	4.718550	5.160081	3.071329	0.000000	-10.000000	-0.608333	29.049999	519.000000	1023.000000	1023.000000	2046.000000
13.760000	0.023608	13.952136	1.335885	4.740034	4.660872	3.215345	0.000000	-10.000000	-0.600000	29.549999	528.666687	1023.000000	1023.000000	2046.000000
13.780000	0.025559	15.105433	1.077092	5.164214	5.273751	3.590375	0.000000	-10.000000	-0.575000	29.350000	538.500000	1023.000000	1023.000000	2046.000000
13.800000	0.026494	15.658111	1.114199	5.388171	5.404493	3.751248	0.000000	-10.000000	-0.558333	29.000000	548.333313	1023.000000	1023.000000	2046.000000
13.820000	0.027071	15.998773	1.168470	5.457922	5.337994	4.034387	0.000000	-10.000000	-0.541667	28.566668	558.000000	1023.000000	1023.000000	2046.000000
13.840000	0.029597	17.491598	1.291956	5.788064	6.093495	4.318084	0.000000	-10.000000	-0.525000	28.166668	567.666687	1023.000000	1023.000000	2046.000000
13.860000	0.030029	17.747280	1.764863	5.810916	5.749025	4.422476	0.000000	-10.000000	-0.500000	27.683334	577.166687	1023.000000	1023.000000	2046.000000
13.880000	0.033494	19.794767	1.905755	6.297493	6.748747	4.842772	0.000000	-10.000000	-0.466667	26.950001	586.500000	1023.000000	1023.000000	2046.000000
13.900000	0.035152	20.774727	2.532073	6.468190	6.834943	4.939522	0.000000	-10.000000	-0.433333	26.533333	595.500000	1023.000000	1023.000000	2046.000000
13.920000	0.038115	22.526033	3.004911	6.673719	7.454719	5.392684	0.000000	-10.000000	-0.408333	25.683334	604.333313	1023.000000	1023.000000	2046.000000
13.940000	0.041210	24.355194	3.767229	6.979044	8.151754	5.457166	0.000000	-10.000000	-0.383333	24.866667	613.166687	1023.000000	1023.000000	2046.000000
13.960000	0.041694	24.641277	4.471301	6.703329	7.920743	5.545904	0.000000	-10.000000	-0.350000	23.600000	621.666687	1023.000000	1023.000000	2046.000000
13.980000	0.044033	26.023235	4.933997	6.823941	8.591450	5.673848	0.000000	-10.000000	-0.350000	22.733334	629.833313	1023.000000	1023.000000	2046.000000
14.000000	0.043904	25.947433	5.666354	6.617539	8.118625	5.544917	0.000000	-10.000000	-0.350000	22.333334	637.500000	1023.000000	1023.000000	2046.000000
14.020000	0.045883	27.116632	6.031258	6.687441	8.629936	5.767997	0.000000	-10.000000	-0.366667	22.133333	645.000000	1023.000000	1023.000000	2046.000000
14.040000	0.047148	27.864357	6.693774	6.786387	8.711340	5.672856	0.000000	-10.000000	-0.358333	22.083334	652.500000	1023.000000	1023.000000	2046.000000
14.060000	0.047709	28.195755	7.167456	6.697331	8.507916	5.823052	0.000000	-10.000000	-0.333333	21.516668	659.833313	1023.000000	1023.000000	2046.000000
14.080000	0.050252	29.699194	7.418967	6.986000	9.247143	6.047085	0.000000	-10.000000	-0.308333	20.983334	667.166687	1023.000000	1023.000000	2046.000000
14.100000	0.050848	30.051188	7.837883	7.112514	9.121535	5.979255	0.000000	-10.000000	-0.258333	20.016668	674.166687	1023.000000	1023.000000	2046.000000
14.120000	0.051859	30.648874	7.994358	7.132750	9.205282	6.316483	0.000000	-10.000000	-0.233333	19.166668	681.000000	1023.000000	1023.000000	2046.000000
14.140000	0.054290	32.085281	8.157447	7.478325	9.957670	6.491838	0.000000	-10.000000	-0.200000	18.166668	687.333313	1023.000000	1023.000000	2046.000000
14.160000	0.054449	32.179333	8.651184	7.462930	9.550747	6.514471	0.000000	-10.000000	-0.183333	17.049999	693.500000	1023.000000	1023.000000	2046.000000
14.180000	0.056521	33.404148	8.744604	7.706297	10.073330	6.879915	0.000000	-10.000000	-0.158333	15.716667	699.500000	1023.000000	1023.000000	2046.000000
14.200000	0.058370	34.496479	9.066122	8.091358	10.466974	6.872024	0.000000	-10.000000	-0.141667	14.116667	705.166687	1023.000000	1023.000000	2046.000000
14.220000	0.058697	34.689983	9.388600	8.090405	10.125629	7.085351	0.000000	-10.000000	-0.125000	13.016667	708.833313	1023.000000	1023.000000	2046.000000
14.240000	0.061127	36.126217	9.400433	8.522449	10.900522	7.302812	0.000000	-10.000000	-0.091667	11.133334	713.333313	1023.000000	1023.000000	2046.000000
14.260000	0.061106	36.113350	9.761356	8.643035	10.552555	7.156404	0.000000	-10.000000	-0.050000	9.233334	717.166687	1023.000000	1023.000000	2046.000000
14.280000	0.061964	36.620541	9.755966	8.711843	10.665163	7.487569	0.000000	-10.000000	-0.008333	6.500000	721.833313	1023.000000	1023.000000	2046.000000
14.300000	0.063673	37.630608	9.801950	9.087163	11.225352	7.516141	0.000000	-10.000000	0.000000	4.233334	724.333313	1023.000000	1023.000000	2046.000000
14.320000	0.062814	37.122795	10.116646	8.965209	10.557277	7.483665	0.000000	-10.000000	0.000000	1.366667	726.000000	1023.000000	1023.000000	2046.000000
14.340000	0.064292	37.996353	10.022028	9.218786	11.073366	7.682171	0.000000	-10.000000	0.000000	-0.933333	726.833313	1023.000000	1023.000000	2046.000000
14.360000	0.065436	38.672619	10.354573	9.478930	11.245009	7.594106	0.000000	-10.000000	0.000000	-2.783333	727.000000	1023.000000	1023.000000	2046.000000
14.380000	0.066277	39.169888	10.755437	9.495795	11.026148	7.892509	0.000000	-10.000000	0.000000	-3.616667	727.000000	1023.000000	1023.000000	2046.000000
14.400000	0.069026	40.794132	10.901251	9.992406	11.781317	8.119160	0.000000	-10.000000	0.008333	-4.066667	727.000000	1023.000000	1023.000000	2046.000000
14.420000	0.068440	40.448338	11.365089	9.951094	11.106999	8.025155	0.000000	-10.000000	0.008333	-4.233334	727.000000	1023.000000	1023.000000	2046.000000
14.440000	0.069797	41.250153	11.414340	10.008909	11.464308	8.362596	0.000000	-10.000000	0.008333	-4.350000	727.000000	1023.000000	1023.000000	2046.000000
14.460000	0.070099	41.428326	11.609463	10.509989	11.489920	7.818955	0.000000	-10.000000	0.000000	-4.750000	727.000000	1023.000000	1023.000000	2046.000000
14.480000	0.069250	40.926758	11.633794	10.107137	10.937330	8.248497	0.000000	-10.000000	0.016667	-5.400000	727.000000	1023.000000	1023.000000	2046.000000
14.500000	0.070700	41.783699	11.273973	10.700222	11.429243	8.380260	0.000000	-10.000000	0.033333	-6.383334	727.000000	1023.000000	1023.000000	2046.000000
14.520000	0.067837	40.091766	10.967396	10.647216	10.488454	7.988701	0.000000	-10.000000	0.050000	-7.583333	727.000000	1023.000000	1023.000000	2046.000000
14.540000	0.067483	39.882687	10.280104	10.928654	10.886856	7.787074	0.000000	-10.000000	0.041667	-8.783334	727.000000	1023.000000	1023.000000	2046.000000
14.560000	0.063234	37.371349	10.191712	10.405191	9.769581	7.004864	0.000000	-10.000000	0.050000	-9.650001	720.000000	1023.000000	1023.000000	2046.000000
14.580000	0.060282	35.626713	9.394449	9.976616	9.569965	6.685684	0.000000	-10.000000	0.066667	-10.650001	712.000000	1023.000000	1023.000000	2046.000000
14.600000	0.056228	33.230713	8.704143	9.730265	8.972985	5.823318	0.000000	-10.000000	0.091667	-11.600000	702.666687	1023.000000	1023.000000	2046.000000
14.620000	0.052038	30.754276	8.024820	9.141446	7.964421	5.623589	0.000000	-10.000000	0.100000	-12.800000	698.833313	1023.000000	1023.000000	2046.000000
14.640000	0.050494	29.841707	7.116957	9.288077	8.203570	5.233103	0.000000	-10.000000	0.125000	-13.750000	694.500000	1023.000000	1023.000000	2046.000000
14.660000	0.047061	27.812801	6.677358	8.956805	7.167891	5.010747	0.000000	-10.000000	0.158333	-14.783334	689.833313	1023.000000	1023.000000	2046.000000
14.680000	0.046689	27.593466	5.843585	9.245684	7.534320	4.969878	0.000000	-10.000000	0.191667	-15.600000	684.833313	1023.000000	1023.000000	2046.000000
14.700000	0.044146	26.090061	5.544318	9.251882	6.735766	4.558096	0.000000	-10.000000	0.208333	-16.133333	679.666687	1023.000000	1023.000000	2046.000000
14.720000	0.043416	25.658953	4.871042	9.289138	6.746380	4.752393	0.000000	-10.000000	0.208333	-16.583334	674.166687	1023.000000	1023.000000	2046.000000
14.740000	0.042623	25.190125	4.401910	9.543989	6.800313	4.443913	0.000000	-10.000000	0.225000	-17.050001	668.666687	1023.000000	1023.000000	2046.000000
14.760000	0.040486	23.926945	4.194952	9.225185	5.985590	4.521218	0.000000	-10.000000	0.225000	-17.700001	663.000000	1023.000000	1023.000000	2046.000000
14.780000	0.040886	24.163561	3.590415	9.390198	6.582299	4.600649	0.000000	-10.000000	0.241667	-18.183334	657.166687	1023.000000	1023.000000	2046.000000
14.800000	0.038427	22.710363	3.639748	9.096311	5.621339	4.352966	0.000000	-10.000000	0.241667	-18.733334	651.000000	1023.000000	1023.000000	2046.000000
14.820000	0.038600	22.812769	3.216971	9.066888	5.971971	4.556939	0.000000	-10.000000	0.241667	-19.083334	644.666687	1023.000000	1023.000000	2046.000000
14.840000	0.037684	22.271164	3.163786	9.007204	5.931076	4.169097	0.000000	-10.000000	0.241667	-19.416668	638.166687	1023.000000	1023.000000	2046.000000
14.860000	0.036845	21.775518	3.276670	8.587377	5.507402	4.404069	0.000000	-10.000000	0.275000	-19.600000	631.833313	1023.000000	1023.000000	2046.000000
14.880000	0.038230	22.593821	3.100748	8.842857	6.278083	4.372132	0.000000	-10.000000	0.316667	-20.333334	625.166687	1023.000000	1023.000000	2046.000000
14.900000	0.036756	21.723072	3.490397	8.519607	5.478203	4.234864	0.000000	-10.000000	0.350000	-21.083334	618.500000	1023.000000	1023.000000	2046.000000
14.920000	0.038455	22.727102	3.346755	8.678823	6.308833	4.392693	0.000000	-10.000000	0.358333	-21.750000	611.333313	1023.000000	1023.000000	2046.000000
14.940000	0.037328	22.060808	3.918155	8.431560	5.663621	4.047471	0.000000	-10.000000	0.383333	-22.450001	604.166687	1023.000000	1023.000000	2046.000000
14.960000	0.037879	22.386759	3.987869	8.204018	6.045123	4.149749	0.000000	-10.000000	0.425000	-23.400000	596.666687	1023.000000	1023.000000	2046.000000
14.980000	0.036292	21.448662	4.427731	7.849164	5.630020	3.541747	0.000000	-10.000000	0.466667	-24.733334	589.000000	1023.000000	1023.000000	2046.000000
15.000000	0.034232	20.231329	4.638045	7.076085	5.019136	3.498062	0.000000	-10.000000	0.500000	-25.733334	580.666687	1023.000000	1023.000000	2046.000000
15.020000	0.033757	19.950222	4.527752	6.859256	5.400139	3.163075	0.000000	-10.000000	0.541667	-26.616667	572.000000	1023.000000	1023.000000	2046.000000
15.040000	0.030881	18.250435	5.047205	6.237328	4.237751	2.728152	0.000000	-10.000000	0.575000	-27.433334	563.000000	1023.000000	1023.000000	2046.000000
15.060000	0.030583	18.074430	4.896559	5.968939	4.435296	2.773635	0.000000	-10.000000	0.608333	-28.000000	553.833313	1023.000000	1023.000000	2046.000000
15.080000	0.029069	17.179832	5.045516	5.835338	4.028287	2.270690	0.000000	-10.000000	0.625000	-28.616667	544.666687	1023.000000	1023.000000	2046.000000
15.100000	0.027706	16.374083	4.920969	5.447745	3.656737	2.348632	0.000000	-10.000000	0.633333	-28.966667	535.166687	1023.000000	1023.000000	2046.000000
15.120000	0.026927	15.914138	4.748369	5.383633	3.765988	2.016148	0.000000	-10.000000	0.650000	-29.516666	525.500000	1023.000000	1023.000000	2046.000000
15.140000	0.025145	14.860690	4.784225	4.883537	3.101578	2.091350	0.000000	-10.000000	0.683333	-30.066668	515.500000	1023.000000	1023.000000	2046.000000
15.160000	0.024938	14.738308	4.522807	5.001311	3.467206	1.746985	0.000000	-10.000000	0.725000	-30.433334	505.500000	1023.000000	1023.000000	2046.000000
15.180000	0.023061	13.629182	4.657007	4.478971	2.637418	1.855787	0.000000	-10.000000	0.758333	-31.016668	495.333344	1023.000000	1023.000000	2046.000000
15.200000	0.023251	13.741330	4.321938	4.669501	3.119731	1.630159	0.000000	-10.000000	0.758333	-31.200001	485.000000	1023.000000	1023.000000	2046.000000
15.220000	0.021376	12.633224	4.493568	4.272469	2.251439	1.615748	0.000000	-10.000000	0.758333	-31.483334	474.500000	1023.000000	1023.000000	2046.000000
15.240000	0.021703	12.826426	4.094393	4.385974	2.783954	1.562104	0.000000	-10.000000	0.750000	-31.233334	464.000000	1023.000000	1023.000000	2046.000000
15.260000	0.019504	11.526874	4.224203	4.089564	1.877684	1.335422	0.000000	-10.000000	0.750000	-31.333334	453.666656	1023.000000	1023.000000	2046.000000
15.280000	0.019750	11.672180	3.728183	4.150594	2.432442	1.360961	0.000000	-10.000000	0.750000	-31.150000	443.166656	1023.000000	1023.000000	2046.000000
15.300000	0.017589	10.394892	3.921642	3.810143	1.555822	1.107284	0.000000	-10.000000	0.750000	-31.350000	432.833344	1023.000000	1023.000000	2046.000000
15.320000	0.017469	10.324270	3.476468	3.768379	1.911224	1.168199	0.000000	-10.000000	0.750000	-31.216667	422.333344	1023.000000	1023.000000	2046.000000
15.340000	0.015549	9.189546	3.577986	3.532956	1.311100	0.767503	0.000000	-10.000000	0.741667	-31.150000	412.000000	1023.000000	1023.000000	2046.000000
15.360000	0.015055	8.897248	3.309775	3.301987	1.302765	0.982722	0.000000	-10.000000	0.708333	-30.833334	401.666656	1023.000000	1023.000000	2046.000000
15.380000	0.013852	8.186574	3.180990	3.257283	1.201747	0.546553	0.000000	-10.000000	0.675000	-30.566668	391.333344	1023.000000	1023.000000	2046.000000
15.400000	0.012379	7.315768	3.242163	2.811762	0.612512	0.649331	0.000000	-10.000000	0.650000	-30.366667	381.000000	1023.000000	1023.000000	2046.000000
15.420000	0.012734	7.525733	2.875005	2.918497	1.214528	0.517703	0.000000	-10.000000	0.650000	-30.166668	370.666656	1023.000000	1023.000000	2046.000000
15.440000	0.011665	6.894121	3.287997	2.679044	0.504019	0.423060	0.000000	-10.000000	0.641667	-29.916668	360.500000	1023.000000	1023.000000	2046.000000
15.460000	0.012352	7.300152	3.083412	2.719083	0.846700	0.650958	0.000000	-10.000000	0.641667	-29.616667	350.500000	1023.000000	1023.000000	2046.000000
15.480000	0.011253	6.650600	3.219143	2.701715	0.477619	0.252123	0.000000	-10.000000	0.641667	-29.433334	340.833344	1023.000000	1023.000000	2046.000000
15.500000	0.009487	5.606932	3.178216	2.064111	-0.013096	0.377700	0.000000	-10.000000	0.650000	-29.166666	331.166656	1023.000000	1023.000000	2046.000000
15.520000	0.008664	5.120688	2.766934	2.480906	0.357822	-0.484974	0.000000	-10.000000	0.641667	-28.866667	321.500000	1023.000000	1023.000000	2046.000000
15.540000	0.005455	3.223740	2.881653	1.507018	-0.794349	-0.370582	0.000000	-10.000000	0.633333	-28.566668	311.833344	1023.000000	1023.000000	2046.000000
15.560000	0.005481	3.239303	2.349162	1.518681	-0.440141	-0.188399	0.000000	-10.000000	0.625000	-28.450001	302.166656	1023.000000	1023.000000	2046.000000
15.580000	0.004235	2.502854	2.227808	1.554626	-0.832355	-0.447225	0.000000	-10.000000	0.616667	-28.433334	292.833344	1023.000000	1023.000000	2046.000000
15.600000	0.002334	1.379593	1.820389	1.237523	-1.147684	-0.530635	0.000000	-10.000000	0.608333	-28.266668	283.166656	1023.000000	1023.000000	2046.000000
15.620000	0.000092	0.054442	1.249560	1.109262	-1.080235	-1.224145	0.000000	-10.000000	0.583333	-27.916668	273.833344	1023.000000	1023.000000	2046.000000
15.640000	-0.004108	-2.427801	1.021982	0.310299	-2.058268	-1.701815	0.000000	-10.000000	0.550000	-27.700001	264.333344	1023.000000	1023.000000	2046.000000
15.660000	-0.008008	-4.732459	0.116871	-0.329798	-2.246215	-2.273316	0.000000	-10.000000	0.516667	-27.100000	255.166672	1023.000000	1023.000000	2046.000000
15.680000	-0.012798	-7.563741	-0.499426	-0.867918	-3.068783	-3.127615	0.000000	-10.000000	0.500000	-26.783335	246.000000	1023.000000	1023.000000	2046.000000
15.700000	-0.016729	-9.886667	-1.099210	-1.420642	-3.945127	-3.421689	0.000000	-10.000000	0.500000	-26.366667	237.166672	1023.000000	1023.000000	2046.000000
15.720000	-0.018696	-11.049194	-2.068498	-1.465236	-3.718045	-3.797415	0.000000	-10.000000	0.500000	-26.300001	228.333328	1023.000000	1023.000000	2046.000000
15.740000	-0.021091	-12.465010	-2.347138	-1.667317	-4.313210	-4.137343	0.000000	-10.000000	0.508333	-26.316668	219.666672	1023.000000	1023.000000	2046.000000
15.760000	-0.023392	-13.824726	-2.796852	-1.998343	-4.835171	-4.194360	0.000000	-10.000000	0.516667	-26.250000	210.833328	1023.000000	1023.000000	2046.000000
15.780000	-0.024654	-14.570761	-3.698564	-1.907809	-4.466297	-4.498091	0.000000	-10.000000	0.516667	-26.166668	202.000000	1023.000000	1023.000000	2046.000000
15.800000	-0.026788	-15.831517	-3.968807	-2.149259	-5.005322	-4.708129	0.000000	-10.000000	0.500000	-25.766666	193.333328	1023.000000	1023.000000	2046.000000
15.820000	-0.028814	-17.029245	-4.403930	-2.541044	-5.399571	-4.684700	0.000000	-10.000000	0.491667	-25.416668	184.666672	1023.000000	1023.000000	2046.000000
15.840000	-0.029785	-17.602995	-5.091692	-2.594729	-5.099293	-4.817281	0.000000	-10.000000	0.483333	-24.850000	176.333328	1023.000000	1023.000000	2046.000000
15.860000	-0.031348	-18.526417	-5.144069	-2.864907	-5.560711	-4.956730	0.000000	-10.000000	0.475000	-24.300001	168.000000	1023.000000	1023.000000	2046.000000
15.880000	-0.032961	-19.479809	-5.208778	-3.256496	-6.060864	-4.953670	0.000000	-10.000000	0.450000	-23.666666	160.000000	1023.000000	1023.000000	2046.000000
15.900000	-0.033198	-19.620178	-5.660303	-3.361230	-5.594141	-5.004504	0.000000	-10.000000	0.433333	-23.350000	154.666672	1023.000000	1023.000000	2046.000000
15.920000	-0.033761	-19.952509	-5.399809	-3.631540	-5.937200	-4.983961	0.000000	-10.000000	0.400000	-23.016666	146.666672	1023.000000	1023.000000	2046.000000
15.940000	-0.034027	-20.110210	-5.406363	-3.832452	-6.025112	-4.846283	0.000000	-10.000000	0.375000	-22.716667	139.000000	1023.000000	1023.000000	2046.000000
15.960000	-0.033343	-19.705484	-5.671554	-3.671040	-5.466038	-4.896852	0.000000	-10.000000	0.341667	-22.549999	128.666672	1023.000000	1023.000000	2046.000000
15.980000	-0.033421	-19.752066	-5.323540	-3.739255	-5.711203	-4.978068	0.000000	-10.000000	0.325000	-22.033333	121.333336	1023.000000	1023.000000	2046.000000
16.000000	-0.033723	-19.930161	-5.359643	-4.058939	-5.649481	-4.862097	0.000000	-10.000000	0.316667	-21.700001	113.833336	1023.000000	1023.000000	2046.000000
16.020000	-0.033938	-20.057365	-5.516520	-4.029082	-5.337848	-5.173915	0.000000	-10.000000	0.325000	-21.333334	106.666664	1023.000000	1023.000000	2046.000000
16.040001	-0.035428	-20.938066	-5.118414	-4.468197	-5.985067	-5.366388	0.000000	-10.000000	0.333333	-21.350000	99.500000	1023.000000	1023.000000	2046.000000
16.059999	-0.036667	-21.670145	-5.226014	-4.996896	-6.060450	-5.386785	0.000000	-10.000000	0.325000	-21.200001	92.500000	1023.000000	1023.000000	2046.000000
16.080000	-0.037864	-22.377663	-5.236597	-5.275517	-6.142210	-5.723338	0.000000	-10.000000	0.308333	-20.850000	85.500000	1023.000000	1023.000000	2046.000000
16.100000	-0.039449	-23.314325	-4.872999	-5.768023	-6.784873	-5.888430	0.000000	-10.000000	0.300000	-20.433334	78.500000	1023.000000	1023.000000	2046.000000
16.120001	-0.040629	-24.011602	-5.118518	-6.185401	-6.766332	-5.941351	0.000000	-10.000000	0.283333	-20.066668	71.500000	1023.000000	1023.000000	2046.000000
16.139999	-0.041737	-24.666481	-5.108917	-6.358123	-6.937951	-6.261490	0.000000	-10.000000	0.258333	-19.616667	64.833336	1023.000000	1023.000000	2046.000000
16.160000	-0.043097	-25.470345	-5.002677	-6.756728	-7.482160	-6.228781	0.000000	-10.000000	0.233333	-19.033333	58.166668	1023.000000	1023.000000	2046.000000
16.180000	-0.043849	-25.914486	-5.449200	-6.943508	-7.216146	-6.305634	0.000000	-10.000000	0.216667	-18.549999	51.833332	1023.000000	1023.000000	2046.000000
16.200001	-0.044481	-26.288523	-5.405913	-7.069486	-7.344889	-6.468235	0.000000	-10.000000	0.208333	-18.116667	45.500000	1023.000000	1023.000000	2046.000000
16.219999	-0.045211	-26.719936	-5.177562	-7.414738	-7.736879	-6.390756	0.000000	-10.000000	0.200000	-17.983334	41.500000	1023.000000	1023.000000	2046.000000
16.240000	-0.045473	-26.874716	-5.577523	-7.465181	-7.334438	-6.497572	0.000000	-10.000000	0.200000	-17.516666	35.500000	1023.000000	1023.000000	2046.000000
16.260000	-0.045393	-26.827332	-5.356545	-7.528896	-7.461998	-6.479891	0.000000	-10.000000	0.191667	-16.950001	29.833334	1023.000000	1023.000000	2046.000000
16.280001	-0.045905	-27.130095	-5.302539	-7.806823	-7.657071	-6.363662	0.000000	-10.000000	0.183333	-16.316666	22.166666	1023.000000	1023.000000	2046.000000
16.299999	-0.045927	-27.142853	-5.555225	-7.680565	-7.380392	-6.526670	0.000000	-10.000000	0.166667	-15.849999	16.833334	1023.000000	1023.000000	2046.000000
16.320000	-0.045956	-27.159937	-5.251493	-7.742078	-7.648757	-6.517609	0.000000	-10.000000	0.158333	-15.383333	11.500000	1023.000000	1023.000000	2046.000000
16.340000	-0.046258	-27.338707	-5.447027	-7.914425	-7.564315	-6.412941	0.000000	-10.000000	0.150000	-14.983334	8.166667	1023.000000	1023.000000	2046.000000
16.360001	-0.046348	-27.391825	-5.475754	-7.859682	-7.508279	-6.548111	0.000000	-10.000000	0.133333	-14.400000	3.666667	1023.000000	1023.000000	2046.000000
16.379999	-0.046723	-27.613152	-5.367551	-8.107606	-7.748330	-6.389664	0.000000	-10.000000	0.133333	-13.716666	-0.833333	1023.000000	1023.000000	2046.000000
16.400000	-0.046877	-27.704430	-5.733677	-7.939956	-7.413164	-6.617634	0.000000	-10.000000	0.100000	-12.983334	-6.666667	1023.000000	1023.000000	2046.000000
16.420000	-0.046865	-27.696968	-5.344384	-8.076307	-7.784801	-6.491474	0.000000	-10.000000	0.083333	-12.433333	-11.000000	1023.000000	1023.000000	2046.000000
16.440001	-0.047207	-27.899309	-5.687026	-8.183985	-7.562030	-6.466269	0.000000	-10.000000	0.050000	-12.216667	-13.666667	1023.000000	1023.000000	2046.000000
16.459999	-0.047170	-27.877422	-5.610045	-8.091990	-7.575501	-6.599885	0.000000	-10.000000	0.050000	-11.816667	-17.666666	1023.000000	1023.000000	2046.000000
16.480000	-0.047610	-28.137457	-5.505830	-8.351306	-7.852470	-6.427850	0.000000	-10.000000	0.041667	-11.500000	-21.666666	1023.000000	1023.000000	2046.000000
16.500000	-0.047789	-28.243458	-5.816218	-8.174641	-7.576558	-6.676041	0.000000	-10.000000	0.033333	-11.183333	-25.666666	1023.000000	1023.000000	2046.000000
16.520000	-0.047648	-28.159779	-5.461638	-8.345202	-7.855575	-6.497363	0.000000	-10.000000	0.033333	-10.833334	-28.333334	1023.000000	1023.000000	2046.000000
16.540001	-0.048048	-28.396248	-5.858636	-8.351705	-7.565279	-6.620627	0.000000	-10.000000	0.041667	-10.400001	-32.000000	1023.000000	1023.000000	2046.000000
16.559999	-0.047660	-28.167297	-5.532922	-8.379010	-7.746061	-6.509305	0.000000	-10.000000	0.050000	-9.966667	-35.666668	1023.000000	1023.000000	2046.000000
16.580000	-0.047910	-28.314726	-5.728354	-8.486840	-7.602191	-6.497339	0.000000	-10.000000	0.050000	-9.433333	-40.000000	1023.000000	1023.000000	2046.000000
16.600000	-0.047808	-28.254515	-5.664514	-8.372273	-7.596375	-6.621352	0.000000	-10.000000	0.041667	-8.950000	-43.000000	1023.000000	1023.000000	2046.000000
16.620001	-0.047795	-28.246851	-5.521854	-8.529695	-7.704223	-6.491079	0.000000	-10.000000	0.025000	-8.316667	-46.833332	1023.000000	1023.000000	2046.000000
16.639999	-0.047969	-28.349575	-5.736804	-8.442842	-7.497006	-6.672924	0.000000	-10.000000	0.025000	-7.883334	-49.666668	1023.000000	1023.000000	2046.000000
16.660000	-0.047298	-27.953386	-5.365223	-8.467355	-7.613012	-6.507795	0.000000	-10.000000	0.033333	-7.566667	-51.500000	1023.000000	1023.000000	2046.000000
16.680000	-0.047581	-28.120256	-5.609801	-8.466878	-7.490169	-6.553407	0.000000	-10.000000	0.041667	-7.083333	-54.166668	1023.000000	1023.000000	2046.000000
16.700001	-0.047225	-27.909958	-5.385203	-8.404280	-7.638521	-6.481956	0.000000	-10.000000	0.033333	-6.483334	-56.500000	1023.000000	1023.000000	2046.000000
16.719999	-0.048193	-28.481840	-5.537142	-8.561663	-7.771035	-6.612001	0.000000	-10.000000	0.025000	-5.883333	-58.833332	1023.000000	1023.000000	2046.000000
16.740000	-0.049255	-29.109598	-5.594100	-8.584803	-8.008145	-6.922550	0.000000	-10.000000	0.025000	-5.366667	-60.166668	1023.000000	1023.000000	2046.000000
16.760000	-0.050180	-29.656115	-5.447018	-8.993592	-8.285776	-6.929729	0.000000	-10.000000	0.016667	-4.816667	-61.833332	1023.000000	1023.000000	2046.000000
16.780001	-0.050765	-30.002287	-5.825132	-8.531861	-8.040601	-7.604693	0.000000	-10.000000	0.008333	-4.183333	-63.833332	1023.000000	1023.000000	2046.000000
16.799999	-0.051145	-30.226444	-5.538383	-9.055902	-8.396628	-7.235530	0.000000	-10.000000	0.000000	-3.883333	-65.666664	1023.000000	1023.000000	2046.000000
16.820000	-0.050996	-30.138863	-5.816588	-8.926773	-8.256989	-7.138512	0.000000	-10.000000	0.000000	-3.900000	-66.500000	1023.000000	1023.000000	2046.000000
16.840000	-0.050631	-29.923044	-5.879807	-8.761270	-8.168497	-7.113471	0.000000	-10.000000	0.000000	-4.316667	-68.000000	1023.000000	1023.000000	2046.000000
16.860001	-0.051213	-30.266607	-5.873022	-8.994967	-8.289408	-7.109211	0.000000	-10.000000	0.000000	-4.633334	-69.000000	1023.000000	1023.000000	2046.000000
16.879999	-0.053457	-31.593309	-6.351021	-9.232064	-8.380298	-7.629927	0.000000	-10.000000	-0.008333	-4.383334	-71.000000	1023.000000	1023.000000	2046.000000
16.900000	-0.055104	-32.566334	-6.520375	-9.546797	-8.590798	-7.908363	0.000000	-10.000000	-0.008333	-3.366667	-72.333336	1023.000000	1023.000000	2046.000000
16.920000	-0.058988	-34.861740	-7.232583	-10.061084	-9.083605	-8.484469	0.000000	-10.000000	-0.008333	-1.716667	-73.666664	1023.000000	1023.000000	2046.000000
16.940001	-0.062594	-36.992790	-8.081995	-10.324567	-9.539624	-9.046602	0.000000	-10.000000	0.000000	-0.633333	-74.000000	1023.000000	1023.000000	2046.000000
16.959999	-0.064135	-37.903713	-8.406261	-10.576255	-9.908855	-9.012343	0.000000	-10.000000	0.000000	-0.283333	-74.000000	1023.000000	1023.000000	2046.000000
16.980000	-0.066425	-39.257359	-9.218700	-10.662297	-9.997528	-9.378831	0.000000	-10.000000	0.000000	-1.366667	-74.166664	1023.000000	1023.000000	2046.000000
17.000000	-0.066946	-39.564922	-9.517197	-10.624599	-10.088826	-9.334301	0.000000	-10.000000	0.008333	-2.750000	-74.833336	1023.000000	1023.000000	2046.000000
17.020000	-0.067825	-40.084614	-9.780365	-10.758226	-10.260062	-9.285958	0.000000	-10.000000	0.016667	-3.850000	-75.500000	1023.000000	1023.000000	2046.000000
17.040001	-0.069610	-41.139217	-10.543609	-10.660159	-10.283627	-9.651821	0.000000	-10.000000	0.016667	-4.300000	-76.500000	1023.000000	1023.000000	2046.000000
17.059999	-0.069696	-41.190132	-10.731636	-10.663370	-10.351081	-9.444046	0.000000	-10.000000	0.008333	-4.433333	-77.500000	1023.000000	1023.000000	2046.000000
17.080000	-0.070460	-41.641750	-11.075724	-10.800524	-10.418448	-9.347053	0.000000	-10.000000	-0.008333	-3.933333	-79.500000	1023.000000	1023.000000	2046.000000
17.100000	-0.071474	-42.241276	-11.425958	-10.716317	-10.540740	-9.558262	0.000000	-10.000000	-0.025000	-2.400000	-81.333336	1023.000000	1023.000000	2046.000000
17.120001	-0.070787	-41.835129	-11.326617	-10.753549	-10.525954	-9.229008	0.000000	-10.000000	-0.041667	-0.883333	-82.666664	1023.000000	1023.000000	2046.000000
17.139999	-0.071126	-42.035175	-11.626181	-10.697501	-10.375954	-9.335538	0.000000	-10.000000	-0.050000	0.916667	-83.000000	1023.000000	1023.000000	2046.000000
17.160000	-0.069946	-41.338058	-11.393631	-10.622142	-10.284919	-9.037367	0.000000	-10.000000	-0.058333	3.816667	-83.000000	1023.000000	1023.000000	2046.000000
17.180000	-0.068132	-40.266022	-11.129672	-10.619221	-9.882298	-8.634830	0.000000	-10.000000	-0.066667	6.716667	-83.000000	1023.000000	1023.000000	2046.000000
17.200001	-0.067200	-39.715260	-11.142844	-10.308109	-9.541741	-8.722565	0.000000	-10.000000	-0.083333	9.216666	-83.000000	1023.000000	1023.000000	2046.000000
17.219999	-0.064052	-37.854637	-10.434939	-10.085178	-9.169457	-8.165061	0.000000	-10.000000	-0.100000	10.150000	-83.000000	1023.000000	1023.000000	2046.000000
17.240000	-0.062842	-37.139671	-10.327109	-9.895734	-8.673606	-8.243222	0.000000	-10.000000	-0.133333	11.750000	-83.000000	1023.000000	1023.000000	2046.000000
17.260000	-0.060762	-35.910530	-9.823003	-9.827209	-8.360510	-7.899810	0.000000	-10.000000	-0.158333	13.300000	-83.000000	1023.000000	1023.000000	2046.000000
17.280001	-0.059084	-34.918873	-9.422287	-9.913732	-7.901960	-7.680895	0.000000	-10.000000	-0.200000	14.783334	-65.333336	1023.000000	1023.000000	2046.000000
17.299999	-0.058839	-34.774067	-9.044346	-9.890279	-7.942106	-7.897338	0.000000	-10.000000	-0.258333	17.033333	-25.500000	1023.000000	1023.000000	2046.000000
17.320000	-0.056856	-33.601936	-8.496316	-10.020411	-7.600304	-7.484906	0.000000	-10.000000	-0.316667	18.816666	14.333333	1023.000000	1023.000000	2046.000000
17.340000	-0.057043	-33.712521	-8.346804	-10.017455	-7.601866	-7.746395	0.000000	-10.000000	-0.366667	20.616667	38.500000	1023.000000	1023.000000	2046.000000
17.360001	-0.054956	-32.478867	-7.639486	-10.132358	-7.471437	-7.235587	0.000000	-10.000000	-0.383333	20.983334	40.500000	1023.000000	1023.000000	2046.000000
17.379999	-0.054574	-32.253338	-7.521880	-10.139812	-7.279459	-7.312187	0.000000	-10.000000	-0.408333	22.016666	44.833332	1023.000000	1023.000000	2046.000000
17.400000	-0.053001	-31.323654	-7.012296	-10.049952	-7.237421	-7.023985	0.000000	-10.000000	-0.408333	22.966667	49.666668	1023.000000	1023.000000	2046.000000
17.420000	-0.051312	-30.325624	-6.796226	-10.043842	-6.802985	-6.682571	0.000000	-10.000000	-0.433333	24.250000	57.166668	1023.000000	1023.000000	2046.000000
17.440001	-0.050391	-29.780811	-6.640255	-9.809774	-6.660774	-6.670008	0.000000	-10.000000	-0.466667	25.350000	65.000000	1023.000000	1023.000000	2046.000000
17.459999	-0.047513	-28.080320	-6.158829	-9.734902	-6.145542	-6.041047	0.000000	-10.000000	-0.508333	26.600000	73.166664	1023.000000	1023.000000	2046.000000
17.480000	-0.046492	-27.477022	-6.015403	-9.462515	-5.880049	-6.119054	0.000000	-10.000000	-0.558333	27.916666	85.000000	1023.000000	1023.000000	2046.000000
17.500000	-0.042955	-25.386488	-5.273489	-9.218359	-5.440811	-5.453829	0.000000	-10.000000	-0.591667	28.750000	94.166664	1023.000000	1023.000000	2046.000000
17.520000	-0.040948	-24.200279	-4.987114	-8.938669	-4.956601	-5.317894	0.000000	-10.000000	-0.633333	29.350000	103.500000	1023.000000	1023.000000	2046.000000
17.540001	-0.038403	-22.695950	-4.542416	-8.594174	-4.629210	-4.930150	0.000000	-10.000000	-0.641667	29.566668	109.833336	1023.000000	1023.000000	2046.000000
17.559999	-0.035076	-20.730064	-3.995524	-8.317175	-4.067390	-4.349975	0.000000	-10.000000	-0.633333	29.950001	119.500000	1023.000000	1023.000000	2046.000000
17.580000	-0.033694	-19.913118	-3.793578	-7.853114	-3.801443	-4.464984	0.000000	-10.000000	-0.633333	30.416668	129.500000	1023.000000	1023.000000	2046.000000
17.600000	-0.030056	-17.763132	-3.063715	-7.547675	-3.401550	-3.750193	0.000000	-10.000000	-0.633333	30.916668	139.666672	1023.000000	1023.000000	2046.000000
17.620001	-0.028384	-16.774677	-3.016880	-7.171969	-2.851575	-3.734253	0.000000	-10.000000	-0.658333	31.250000	150.000000	1023.000000	1023.000000	2046.000000
17.639999	-0.025625	-15.144615	-2.461240	-6.796436	-2.619318	-3.267621	0.000000	-10.000000	-0.675000	31.400002	160.333328	1023.000000	1023.000000	2046.000000
17.660000	-0.022598	-13.355337	-2.004834	-6.528624	-2.092616	-2.729264	0.000000	-10.000000	-0.691667	31.783335	170.833328	1023.000000	1023.000000	2046.000000
17.680000	-0.021449	-12.676310	-1.829327	-6.139431	-1.911619	-2.795933	0.000000	-10.000000	-0.691667	32.183334	181.333328	1023.000000	1023.000000	2046.000000
17.700001	-0.018072	-10.680368	-1.203163	-5.875113	-1.556949	-2.045144	0.000000	-10.000000	-0.691667	32.283333	192.166672	1023.000000	1023.000000	2046.000000
17.719999	-0.016695	-9.866656	-1.238760	-5.471574	-1.056885	-2.099438	0.000000	-10.000000	-0.691667	32.200001	202.833328	1023.000000	1023.000000	2046.000000
17.740000	-0.014508	-8.573947	-0.789095	-5.131358	-0.942322	-1.711171	0.000000	-10.000000	-0.708333	31.866667	213.666672	1023.000000	1023.000000	2046.000000
17.760000	-0.011814	-6.981782	-0.505670	-4.880740	-0.372660	-1.222713	0.000000	-10.000000	-0.708333	31.716667	224.333328	1023.000000	1023.000000	2046.000000
17.780001	-0.010984	-6.491499	-0.333209	-4.525921	-0.336172	-1.296197	0.000000	-10.000000	-0.725000	32.000000	235.000000	1023.000000	1023.000000	2046.000000
17.799999	-0.007625	-4.506145	0.214467	-4.238661	0.077806	-0.559757	0.000000	-10.000000	-0.733333	32.433334	245.500000	1023.000000	1023.000000	2046.000000
17.820000	-0.006532	-3.860282	0.248592	-3.818877	0.427485	-0.717482	0.000000	-10.000000	-0.741667	33.033333	256.166656	1023.000000	1023.000000	2046.000000
17.840000	-0.003950	-2.334157	0.724935	-3.544400	0.599750	-0.114441	0.000000	-10.000000	-0.733333	33.166668	267.000000	1023.000000	1023.000000	2046.000000
17.860001	-0.001518	-0.897246	0.972758	-3.168081	1.060442	0.237635	0.000000	-10.000000	-0.733333	33.533333	278.166656	1023.000000	1023.000000	2046.000000
17.879999	-0.001351	-0.798221	1.051726	-2.784496	0.941291	-0.006742	0.000000	-10.000000	-0.741667	33.783333	289.333344	1023.000000	1023.000000	2046.000000
17.900000	0.000603	0.356655	1.474418	-2.595251	1.088252	0.389236	0.000000	-10.000000	-0.758333	34.100002	300.666656	1023.000000	1023.000000	2046.000000
17.920000	0.001276	0.754366	1.536971	-2.352220	1.377573	0.192041	0.000000	-10.000000	-0.783333	34.350002	311.833344	1023.000000	1023.000000	2046.000000
17.940001	0.001801	1.064228	1.851592	-2.344743	1.227736	0.329643	0.000000	-10.000000	-0.800000	34.600002	323.333344	1023.000000	1023.000000	2046.000000
17.959999	0.005277	3.118976	2.288191	-1.712427	1.907367	0.635845	0.000000	-10.000000	-0.808333	34.683334	334.833344	1023.000000	1023.000000	2046.000000
17.980000	0.005957	3.520348	2.336024	-1.645760	2.036902	0.793182	0.000000	-10.000000	-0.800000	34.600002	346.500000	1023.000000	1023.000000	2046.000000
18.000000	0.008893	5.255697	2.642382	-1.058659	2.179711	1.492262	0.000000	-10.000000	-0.808333	34.650002	358.000000	1023.000000	1023.000000	2046.000000
18.020000	0.011473	6.780693	2.587054	-0.435380	2.778868	1.850151	0.000000	-10.000000	-0.808333	34.633335	369.500000	1023.000000	1023.000000	2046.000000
18.040001	0.010614	6.273042	2.328479	-0.055306	2.677713	1.322156	0.000000	-10.000000	-0.808333	34.733334	381.166656	1023.000000	1023.000000	2046.000000
18.059999	0.009825	5.806641	2.268677	-0.110137	2.402657	1.245443	0.000000	-10.000000	-0.791667	34.750000	392.666656	1023.000000	1023.000000	2046.000000
18.080000	0.007890	4.663232	1.641805	-0.303384	2.381402	0.943408	0.000000	-10.000000	-0.766667	34.600002	404.333344	1023.000000	1023.000000	2046.000000
18.100000	0.004988	2.948074	1.100600	-0.368990	1.754673	0.461791	0.000000	-10.000000	-0.750000	34.183334	415.833344	1023.000000	1023.000000	2046.000000
18.120001	0.005209	3.078733	0.883564	-0.370491	1.839845	0.725815	0.000000	-10.000000	-0.716667	33.533333	427.333344	1023.000000	1023.000000	2046.000000
18.139999	0.004003	2.365538	0.260516	-0.220457	1.918077	0.407403	0.000000	-10.000000	-0.708333	32.816666	438.666656	1023.000000	1023.000000	2046.000000
18.160000	0.004904	2.898082	0.120137	0.086740	1.954200	0.737006	0.000000	-10.000000	-0.691667	32.099998	449.666656	1023.000000	1023.000000	2046.000000
18.180000	0.006188	3.657318	-0.132272	0.437878	2.375435	0.976276	0.000000	-10.000000	-0.700000	31.816668	460.666656	1023.000000	1023.000000	2046.000000
18.200001	0.005994	3.542414	-0.387686	0.895652	2.220394	0.814053	0.000000	-10.000000	-0.691667	31.816668	471.166656	1023.000000	1023.000000	2046.000000
18.219999	0.008325	4.919984	-0.401918	1.239168	2.658072	1.424661	0.000000	-10.000000	-0.683333	31.933334	481.833344	1023.000000	1023.000000	2046.000000
18.240000	0.007859	4.644517	-0.744559	1.568077	2.635542	1.185457	0.000000	-10.000000	-0.666667	31.700001	492.333344	1023.000000	1023.000000	2046.000000
18.260000	0.009642	5.698658	-0.651314	1.825748	2.773582	1.750643	0.000000	-10.000000	-0.675000	31.516666	503.000000	1023.000000	1023.000000	2046.000000
18.280001	0.010930	6.459618	-0.806558	2.112505	3.240743	1.912927	0.000000	-10.000000	-0.683333	31.716667	513.666687	1023.000000	1023.000000	2046.000000
18.299999	0.011466	6.776634	-0.855728	2.393436	3.264539	1.974387	0.000000	-10.000000	-0.700000	31.800001	524.166687	1023.000000	1023.000000	2046.000000
18.320000	0.013941	8.238980	-0.513769	2.596143	3.568292	2.588314	0.000000	-10.000000	-0.700000	31.883333	534.833313	1023.000000	1023.000000	2046.000000
18.340000	0.015177	8.969592	-0.504971	2.934157	4.042241	2.498164	0.000000	-10.000000	-0.691667	31.850000	545.333313	1023.000000	1023.000000	2046.000000
18.360001	0.016699	9.869008	-0.177970	3.149903	4.168900	2.728175	0.000000	-10.000000	-0.683333	31.866667	556.000000	1023.000000	1023.000000	2046.000000
18.379999	0.020345	12.023981	0.450344	3.389229	4.711580	3.472828	0.000000	-10.000000	-0.658333	31.666668	566.666687	1023.000000	1023.000000	2046.000000
18.400000	0.022435	13.259271	0.737877	3.849754	5.287444	3.384196	0.000000	-10.000000	-0.641667	30.883333	577.166687	1023.000000	1023.000000	2046.000000
18.420000	0.025261	14.929349	1.467172	4.131845	5.596536	3.733796	0.000000	-10.000000	-0.608333	30.300001	587.666687	1023.000000	1023.000000	2046.000000
18.440001	0.029190	17.251059	2.246900	4.383180	6.418706	4.202272	0.000000	-10.000000	-0.591667	29.716667	598.000000	1023.000000	1023.000000	2046.000000
18.459999	0.030131	17.807310	2.860053	4.487403	6.545179	3.914675	0.000000	-10.000000	-0.566667	29.466667	608.000000	1023.000000	1023.000000	2046.000000
18.480000	0.032270	19.071766	3.663566	4.396469	6.649217	4.362515	0.000000	-10.000000	-0.550000	28.850000	617.833313	1023.000000	1023.000000	2046.000000
18.500000	0.033956	20.068195	4.046244	4.459442	7.185734	4.376775	0.000000	-10.000000	-0.533333	28.216667	627.500000	1023.000000	1023.000000	2046.000000
18.520000	0.034552	20.420479	4.705404	4.490724	6.987696	4.236655	0.000000	-10.000000	-0.516667	27.683334	637.166687	1023.000000	1023.000000	2046.000000
18.540001	0.037253	22.016388	5.489271	4.513197	7.244328	4.769591	0.000000	-10.000000	-0.483333	27.150002	646.500000	1023.000000	1023.000000	2046.000000
18.559999	0.038720	22.883673	5.862985	4.725711	7.657882	4.637095	0.000000	-10.000000	-0.458333	26.666668	655.500000	1023.000000	1023.000000	2046.000000
18.580000	0.039869	23.562578	6.307555	4.857396	7.694984	4.702643	0.000000	-10.000000	-0.458333	26.133333	664.500000	1023.000000	1023.000000	2046.000000
18.600000	0.042618	25.187260	6.762283	5.023640	8.193571	5.207765	0.000000	-10.000000	-0.450000	25.866667	673.333313	1023.000000	1023.000000	2046.000000
18.620001	0.043546	25.735806	7.004166	5.248178	8.404758	5.078702	0.000000	-10.000000	-0.433333	25.483334	682.000000	1023.000000	1023.000000	2046.000000
18.639999	0.045082	26.643522	7.330794	5.356223	8.526665	5.429842	0.000000	-10.000000	-0.391667	25.116667	690.500000	1023.000000	1023.000000	2046.000000
18.660000	0.047888	28.301542	7.688607	5.548391	9.171370	5.893174	0.000000	-10.000000	-0.366667	24.200001	698.833313	1023.000000	1023.000000	2046.000000
18.680000	0.048595	28.719391	7.964169	5.814134	9.234452	5.706637	0.000000	-10.000000	-0.358333	23.299999	707.000000	1023.000000	1023.000000	2046.000000
18.700001	0.051158	30.234173	8.403543	6.077061	9.505605	6.247964	0.000000	-10.000000	-0.325000	22.266666	715.000000	1023.000000	1023.000000	2046.000000
18.719999	0.053208	31.445753	8.599596	6.501146	10.010555	6.334456	0.000000	-10.000000	-0.316667	21.283333	722.666687	1023.000000	1023.000000	2046.000000
18.740000	0.054333	32.111069	8.867960	6.810907	10.041214	6.390986	0.000000	-10.000000	-0.283333	20.366667	730.166687	1023.000000	1023.000000	2046.000000
18.760000	0.056954	33.659534	9.272183	7.057845	10.389006	6.940502	0.000000	-10.000000	-0.266667	19.366667	737.000000	1023.000000	1023.000000	2046.000000
18.780001	0.058303	34.456890	9.480756	7.490036	10.746926	6.739172	0.000000	-10.000000	-0.241667	18.450001	743.833313	1023.000000	1023.000000	2046.000000
18.799999	0.060134	35.539013	9.980159	7.739042	10.837627	6.982185	0.000000	-10.000000	-0.216667	17.616667	750.166687	1023.000000	1023.000000	2046.000000
18.820000	0.063719	37.658134	10.545811	8.116793	11.429695	7.565836	0.000000	-10.000000	-0.208333	16.750000	756.166687	1023.000000	1023.000000	2046.000000
18.840000	0.065191	38.527969	10.906293	8.487962	11.629958	7.503755	0.000000	-10.000000	-0.183333	16.366667	761.833313	1023.000000	1023.000000	2046.000000
18.860001	0.067023	39.610767	11.452363	8.719374	11.546270	7.892761	0.000000	-10.000000	-0.158333	15.383333	767.166687	1023.000000	1023.000000	2046.000000
18.879999	0.068890	40.713856	11.765944	8.877373	11.954853	8.115685	0.000000	-10.000000	-0.125000	14.266666	772.666687	1023.000000	1023.000000	2046.000000
18.900000	0.068917	40.729809	11.936939	9.046595	11.787941	7.958333	0.000000	-10.000000	-0.108333	12.800000	777.500000	1023.000000	1023.000000	2046.000000
18.920000	0.070206	41.491478	11.940534	9.238618	11.887117	8.425207	0.000000	-10.000000	-0.091667	11.733334	782.000000	1023.000000	1023.000000	2046.000000
18.940001	0.070475	41.650784	11.555140	9.766026	12.036981	8.292639	0.000000	-10.000000	-0.075000	10.733334	786.000000	1023.000000	1023.000000	2046.000000
18.959999	0.068580	40.530567	11.120336	9.972752	11.580580	7.856898	0.000000	-10.000000	-0.058333	9.633333	789.833313	1023.000000	1023.000000	2046.000000
18.980000	0.067969	40.169712	10.863855	10.040945	11.422373	7.842539	0.000000	-10.000000	-0.041667	8.483334	793.333313	1023.000000	1023.000000	2046.000000
19.000000	0.065529	38.727917	10.468722	9.878771	11.169909	7.210515	0.000000	-10.000000	-0.041667	7.466667	796.500000	1023.000000	1023.000000	2046.000000
19.020000	0.062253	36.791431	9.919113	9.583243	10.541775	6.747302	0.000000	-10.000000	-0.025000	6.316667	799.166687	1023.000000	1023.000000	2046.000000
19.040001	0.060310	35.643421	9.334908	9.389771	10.304557	6.614184	0.000000	-10.000000	-0.016667	4.633333	801.500000	1023.000000	1023.000000	2046.000000
19.059999	0.056962	33.664707	8.688855	9.325703	9.717564	5.932584	0.000000	-10.000000	-0.008333	2.416667	803.333313	1023.000000	1023.000000	2046.000000
19.080000	0.055724	32.932606	8.123118	9.240047	9.462270	6.107172	0.000000	-10.000000	-0.016667	0.016667	804.500000	1023.000000	1023.000000	2046.000000
19.100000	0.054415	32.159225	7.471385	9.408657	9.483526	5.795659	0.000000	-10.000000	-0.025000	-1.666667	805.000000	1023.000000	1023.000000	2046.000000
19.120001	0.052766	31.184528	6.966222	9.528940	9.040918	5.648448	0.000000	-10.000000	-0.016667	-2.933333	805.000000	1023.000000	1023.000000	2046.000000
19.139999	0.053055	31.355656	6.525533	9.751985	9.181807	5.896332	0.000000	-10.000000	-0.008333	-3.683333	805.000000	1023.000000	1023.000000	2046.000000
19.160000	0.051552	30.467237	6.063255	9.932465	8.878558	5.592960	0.000000	-10.000000	0.000000	-4.366667	805.000000	1023.000000	1023.000000	2046.000000
19.180000	0.051406	30.381138	5.771908	10.018595	8.695000	5.895635	0.000000	-10.000000	0.008333	-4.900000	805.000000	1023.000000	1023.000000	2046.000000
19.200001	0.050688	29.956350	5.297588	10.126957	8.804358	5.727446	0.000000	-10.000000	0.008333	-5.433333	805.000000	1023.000000	1023.000000	2046.000000
19.219999	0.049408	29.200289	4.998424	10.089866	8.407771	5.704229	0.000000	-10.000000	0.025000	-6.116667	805.000000	1023.000000	1023.000000	2046.000000
19.240000	0.049757	29.406487	4.686275	10.082159	8.627354	6.010700	0.000000	-10.000000	0.025000	-6.733334	805.000000	1023.000000	1023.000000	2046.000000
19.260000	0.048524	28.677851	4.541532	10.042980	8.390114	5.703224	0.000000	-10.000000	0.033333	-7.200000	805.000000	1023.000000	1023.000000	2046.000000
19.280001	0.048293	28.540895	4.532607	9.804200	8.238568	5.965519	0.000000	-10.000000	0.025000	-7.600000	805.000000	1023.000000	1023.000000	2046.000000
19.299999	0.048832	28.859612	4.464748	9.839350	8.597250	5.958264	0.000000	-10.000000	0.033333	-8.200001	801.500000	1023.000000	1023.000000	2046.000000
19.320000	0.048484	28.653931	4.564997	9.780534	8.372120	5.936280	0.000000	-10.000000	0.050000	-9.700000	792.500000	1023.000000	1023.000000	2046.000000
19.340000	0.049813	29.439316	4.651463	9.794227	8.711697	6.281929	0.000000	-10.000000	0.066667	-10.983334	783.500000	1023.000000	1023.000000	2046.000000
19.360001	0.049960	29.526424	4.924248	9.869060	8.749376	5.983740	0.000000	-10.000000	0.083333	-12.300000	776.666687	1023.000000	1023.000000	2046.000000
19.379999	0.050527	29.861345	5.361810	9.732851	8.634071	6.132613	0.000000	-10.000000	0.125000	-13.866667	772.166687	1023.000000	1023.000000	2046.000000
19.400000	0.050816	30.032101	5.641443	9.583224	8.832127	5.975306	0.000000	-10.000000	0.183333	-15.950000	766.000000	1023.000000	1023.000000	2046.000000
19.420000	0.049271	29.119394	5.949057	9.098512	8.359596	5.712230	0.000000	-10.000000	0.233333	-17.683334	761.166687	1023.000000	1023.000000	2046.000000
19.440001	0.048737	28.803272	6.188021	8.652213	8.125762	5.837276	0.000000	-10.000000	0.241667	-18.433334	757.500000	1023.000000	1023.000000	2046.000000
19.459999	0.047665	28.169817	6.388755	8.436418	7.933916	5.410728	0.000000	-10.000000	0.241667	-18.800001	753.166687	1023.000000	1023.000000	2046.000000
19.480000	0.046482	27.470602	6.665671	8.156916	7.402628	5.245387	0.000000	-10.000000	0.258333	-19.316668	746.833313	1023.000000	1023.000000	2046.000000
19.500000	0.046550	27.511204	6.671203	8.057462	7.537544	5.244996	0.000000	-10.000000	0.283333	-19.883333	740.166687	1023.000000	1023.000000	2046.000000
19.520000	0.045412	26.838230	6.787431	7.877073	7.203290	4.970436	0.000000	-10.000000	0.316667	-20.616667	733.666687	1023.000000	1023.000000	2046.000000
19.540001	0.045022	26.607862	6.862464	7.640559	6.894951	5.209888	0.000000	-10.000000	0.341667	-21.500000	726.833313	1023.000000	1023.000000	2046.000000
19.559999	0.044509	26.304840	6.742244	7.694065	6.963465	4.905067	0.000000	-10.000000	0.375000	-22.416666	719.666687	1023.000000	1023.000000	2046.000000
19.580000	0.043476	25.694567	6.830550	7.448960	6.493730	4.921327	0.000000	-10.000000	0.408333	-23.333334	712.000000	1023.000000	1023.000000	2046.000000
19.600000	0.043498	25.707245	6.692743	7.386552	6.638912	4.989037	0.000000	-10.000000	0.441667	-24.050001	704.000000	1023.000000	1023.000000	2046.000000
19.620001	0.042595	25.173893	6.709915	7.323562	6.378555	4.761860	0.000000	-10.000000	0.466667	-24.616667	696.000000	1023.000000	1023.000000	2046.000000
19.639999	0.042507	25.121414	6.701236	7.291528	6.198150	4.930501	0.000000	-10.000000	0.475000	-24.850000	688.000000	1023.000000	1023.000000	2046.000000
19.660000	0.042130	24.898956	6.649489	7.377279	6.185905	4.686283	0.000000	-10.000000	0.483333	-25.250000	679.833313	1023.000000	1023.000000	2046.000000
19.680000	0.041857	24.737312	6.808729	7.375886	5.874473	4.678224	0.000000	-10.000000	0.491667	-25.783333	671.500000	1023.000000	1023.000000	2046.000000
19.700001	0.042981	25.401592	6.896313	7.517107	6.162582	4.825589	0.000000	-10.000000	0.508333	-26.266666	662.833313	1023.000000	1023.000000	2046.000000
19.719999	0.043437	25.671238	7.185210	7.652713	6.073682	4.759632	0.000000	-10.000000	0.516667	-26.750000	654.000000	1023.000000	1023.000000	2046.000000
19.740000	0.044268	26.162205	7.463870	7.708691	5.880532	5.109113	0.000000	-10.000000	0.533333	-26.833334	645.000000	1023.000000	1023.000000	2046.000000
19.760000	0.044322	26.194574	7.558634	7.670101	5.932216	5.033623	0.000000	-10.000000	0.558333	-27.233334	636.000000	1023.000000	1023.000000	2046.000000
19.780001	0.044039	26.027197	7.590182	8.029280	5.816364	4.591370	0.000000	-10.000000	0.566667	-27.316668	627.000000	1023.000000	1023.000000	2046.000000
19.799999	0.042556	25.150843	7.277510	7.482794	5.417015	4.973523	0.000000	-10.000000	0.583333	-27.600000	617.833313	1023.000000	1023.000000	2046.000000
19.820000	0.040378	23.863617	6.895072	7.494682	4.879483	4.594381	0.000000	-10.000000	0.600000	-27.900000	608.666687	1023.000000	1023.000000	2046.000000
19.840000	0.037712	22.287954	6.294605	7.283528	4.281944	4.427877	0.000000	-10.000000	0.625000	-28.083334	599.333313	1023.000000	1023.000000	2046.000000
19.860001	0.034784	20.557432	5.636857	7.187524	3.938221	3.794830	0.000000	-10.000000	0.641667	-28.533333	590.000000	1023.000000	1023.000000	2046.000000
19.879999	0.031372	18.540859	5.207966	6.745965	3.327858	3.259070	0.000000	-10.000000	0.641667	-29.000000	580.333313	1023.000000	1023.000000	2046.000000
19.900000	0.028407	16.788752	4.792775	6.172255	2.835949	2.987773	0.000000	-10.000000	0.675000	-29.866667	570.500000	1023.000000	1023.000000	2046.000000
19.920000	0.024304	14.363793	4.156194	5.792388	2.377597	2.037614	0.000000	-10.000000	0.708333	-30.350000	560.500000	1023.000000	1023.000000	2046.000000
19.940001	0.020246	11.965559	3.524887	5.293188	1.536348	1.611136	0.000000	-10.000000	0.725000	-30.583334	550.500000	1023.000000	1023.000000	2046.000000
19.959999	0.017179	10.152699	2.717644	5.029982	1.186306	1.218767	0.000000	-10.000000	0.716667	-30.550001	540.500000	1023.000000	1023.000000	2046.000000
19.980000	0.014166	8.371894	2.115713	4.809659	0.725619	0.720903	0.000000	-10.000000	0.700000	-30.350000	530.500000	1023.000000	1023.000000	2046.000000
20.000000	0.011991	7.086516	1.597633	4.598713	0.272061	0.618109	0.000000	-10.000000	0.716667	-30.366667	520.500000	1023.000000	1023.000000	2046.000000
20.020000	0.009909	5.856048	0.902682	4.591245	0.177305	0.184817	0.000000	-10.000000	0.733333	-30.400000	510.166656	1023.000000	1023.000000	2046.000000
20.040001	0.007867	4.649165	0.418798	4.446967	-0.171481	-0.045120	0.000000	-10.000000	0.733333	-30.650000	499.833344	1023.000000	1023.000000	2046.000000
20.059999	0.006342	3.748195	-0.198836	4.324255	-0.304923	-0.072300	0.000000	-10.000000	0.700000	-30.783335	489.500000	1023.000000	1023.000000	2046.000000
20.080000	0.004386	2.591970	-0.662817	4.203072	-0.525081	-0.423205	0.000000	-10.000000	0.666667	-30.583334	479.500000	1023.000000	1023.000000	2046.000000
20.100000	0.002698	1.594706	-0.979812	3.899311	-0.873256	-0.451537	0.000000	-10.000000	0.650000	-30.333334	469.500000	1023.000000	1023.000000	2046.000000
20.120001	0.001551	0.916457	-1.378128	3.661741	-0.963478	-0.403677	0.000000	-10.000000	0.650000	-29.816668	459.500000	1023.000000	1023.000000	2046.000000
20.139999	-0.000132	-0.078106	-1.525039	3.379625	-1.185329	-0.747362	0.000000	-10.000000	0.633333	-29.450001	449.500000	1023.000000	1023.000000	2046.000000
20.160000	-0.001204	-0.711734	-1.551563	2.903535	-1.450234	-0.613472	0.000000	-10.000000	0.641667	-29.200001	439.500000	1023.000000	1023.000000	2046.000000
20.180000	-0.001922	-1.135840	-1.683825	2.706114	-1.351534	-0.806595	0.000000	-10.000000	0.625000	-29.016666	429.500000	1023.000000	1023.000000	2046.000000
20.200001	-0.002390	-1.412236	-1.715851	2.476853	-1.399675	-0.773563	0.000000	-10.000000	0.633333	-29.000000	419.833344	1023.000000	1023.000000	2046.000000
20.219999	-0.002317	-1.369422	-1.784516	2.405170	-1.341791	-0.648285	0.000000	-10.000000	0.625000	-29.066668	410.166656	1023.000000	1023.000000	2046.000000
20.240000	-0.002672	-1.579145	-1.781037	2.353589	-1.259598	-0.892098	0.000000	-10.000000	0.633333	-28.883333	400.500000	1023.000000	1023.000000	2046.000000
20.260000	-0.003185	-1.882347	-1.672546	2.087527	-1.458330	-0.838998	0.000000	-10.000000	0.625000	-28.850000	390.833344	1023.000000	1023.000000	2046.000000
20.280001	-0.003961	-2.341168	-1.796478	1.928009	-1.348172	-1.124526	0.000000	-10.000000	0.608333	-28.533333	381.166656	1023.000000	1023.000000	2046.000000
20.299999	-0.005649	-3.338275	-1.612494	1.362160	-1.721795	-1.366146	0.000000	-10.000000	0.608333	-28.350000	371.666656	1023.000000	1023.000000	2046.000000
20.320000	-0.007222	-4.268176	-1.701377	0.853923	-1.879598	-1.541124	0.000000	-10.000000	0.616667	-28.183334	362.000000	1023.000000	1023.000000	2046.000000
20.340000	-0.009072	-5.361562	-1.525247	0.266606	-2.246321	-1.856600	0.000000	-10.000000	0.600000	-27.883333	352.666656	1023.000000	1023.000000	2046.000000
20.360001	-0.010551	-6.235592	-1.525567	-0.238165	-2.583835	-1.888025	0.000000	-10.000000	0.575000	-27.816668	343.333344	1023.000000	1023.000000	2046.000000
20.379999	-0.012203	-7.212126	-1.517443	-0.536994	-2.824930	-2.332759	0.000000	-10.000000	0.541667	-27.450001	334.166656	1023.000000	1023.000000	2046.000000
20.400000	-0.013573	-8.021490	-1.431248	-0.989088	-3.268630	-2.332523	0.000000	-10.000000	0.525000	-27.200001	325.000000	1023.000000	1023.000000	2046.000000
20.420000	-0.014787	-8.739020	-1.706949	-1.179856	-3.270020	-2.582196	0.000000	-10.000000	0.516667	-26.766666	316.000000	1023.000000	1023.000000	2046.000000
20.440001	-0.015955	-9.429452	-1.720443	-1.529530	-3.508072	-2.671407	0.000000	-10.000000	0.508333	-26.416668	307.000000	1023.000000	1023.000000	2046.000000
20.459999	-0.016738	-9.892445	-1.946263	-1.791462	-3.485697	-2.669022	0.000000	-10.000000	0.508333	-26.200001	298.166656	1023.000000	1023.000000	2046.000000
20.480000	-0.017919	-10.590402	-1.927242	-1.982875	-3.634739	-3.045546	0.000000	-10.000000	0.500000	-25.966667	289.500000	1023.000000	1023.000000	2046.000000
20.500000	-0.018628	-11.009429	-1.894417	-2.379032	-3.857321	-2.878659	0.000000	-10.000000	0.491667	-25.683332	280.833344	1023.000000	1023.000000	2046.000000
20.520000	-0.019436	-11.486813	-2.050729	-2.468621	-3.848520	-3.118944	0.000000	-10.000000	0.475000	-25.216667	272.333344	1023.000000	1023.000000	2046.000000
20.540001	-0.019935	-11.781409	-2.026162	-2.642571	-3.843451	-3.269225	0.000000	-10.000000	0.458333	-24.683334	263.833344	1023.000000	1023.000000	2046.000000
20.559999	-0.020336	-12.018745	-2.051213	-2.916039	-3.984672	-3.066821	0.000000	-10.000000	0.433333	-24.300001	255.500000	1023.000000	1023.000000	2046.000000
20.580000	-0.021211	-12.535983	-2.193419	-2.951477	-3.999314	-3.391773	0.000000	-10.000000	0.416667	-23.766666	247.166672	1023.000000	1023.000000	2046.000000
20.600000	-0.021489	-12.700016	-2.094353	-3.136212	-4.138222	-3.331228	0.000000	-10.000000	0.400000	-23.383333	239.333328	1023.000000	1023.000000	2046.000000
20.620001	-0.022016	-13.011427	-2.328319	-3.180420	-4.105153	-3.397535	0.000000	-10.000000	0.383333	-22.850000	231.666672	1023.000000	1023.000000	2046.000000
20.639999	-0.022741	-13.440043	-2.364541	-3.291120	-4.169774	-3.614608	0.000000	-10.000000	0.366667	-22.500000	224.166672	1023.000000	1023.000000	2046.000000
20.660000	-0.023232	-13.730135	-2.291291	-3.495334	-4.435259	-3.508251	0.000000	-10.000000	0.350000	-22.100000	216.500000	1023.000000	1023.000000	2046.000000
20.680000	-0.024007	-14.187917	-2.529140	-3.607398	-4.410552	-3.640827	0.000000	-10.000000	0.350000	-21.716667	209.166672	1023.000000	1023.000000	2046.000000
20.700001	-0.024509	-14.484528	-2.482345	-3.756068	-4.499031	-3.747084	0.000000	-10.000000	0.333333	-21.233334	202.000000	1023.000000	1023.000000	2046.000000
20.719999	-0.024986	-14.766515	-2.583832	-3.915000	-4.585170	-3.682513	0.000000	-10.000000	0.316667	-20.750000	195.000000	1023.000000	1023.000000	2046.000000
20.740000	-0.025946	-15.333816	-2.778599	-3.970826	-4.614121	-3.970271	0.000000	-10.000000	0.300000	-20.299999	188.000000	1023.000000	1023.000000	2046.000000
20.760000	-0.026364	-15.581101	-2.732665	-4.143008	-4.717621	-3.987807	0.000000	-10.000000	0.291667	-19.799999	181.166672	1023.000000	1023.000000	2046.000000
20.780001	-0.026864	-15.876690	-2.815675	-4.276954	-4.817131	-3.966930	0.000000	-10.000000	0.266667	-19.299999	174.500000	1023.000000	1023.000000	2046.000000
20.799999	-0.027540	-16.275969	-2.965721	-4.337287	-4.792813	-4.180149	0.000000	-10.000000	0.233333	-18.683332	168.000000	1023.000000	1023.000000	2046.000000
20.820000	-0.027711	-16.377266	-2.863551	-4.494307	-4.852016	-4.167393	0.000000	-10.000000	0.208333	-18.083334	161.666672	1023.000000	1023.000000	2046.000000
20.840000	-0.027666	-16.350422	-2.908710	-4.572539	-4.798344	-4.070828	0.000000	-10.000000	0.200000	-17.549999	155.500000	1023.000000	1023.000000	2046.000000
20.860001	-0.027969	-16.529877	-2.954075	-4.461215	-4.853851	-4.260736	0.000000	-10.000000	0.200000	-17.100000	149.833328	1023.000000	1023.000000	2046.000000
20.879999	-0.028051	-16.578060	-2.855976	-4.478668	-4.954813	-4.288604	0.000000	-10.000000	0.191667	-16.666668	144.166672	1023.000000	1023.000000	2046.000000
20.900000	-0.029062	-17.175816	-2.930227	-4.730349	-5.221399	-4.293842	0.000000	-10.000000	0.191667	-16.133335	138.666672	1023.000000	1023.000000	2046.000000
20.920000	-0.030959	-18.297049	-3.116613	-5.033702	-5.489122	-4.657610	0.000000	-10.000000	0.175000	-15.416667	133.166672	1023.000000	1023.000000	2046.000000
20.940001	-0.031658	-18.709776	-3.249335	-4.717632	-5.381452	-5.361357	0.000000	-10.000000	0.166667	-14.850000	128.000000	1023.000000	1023.000000	2046.000000
20.959999	-0.033441	-19.763590	-3.280210	-5.512823	-5.958043	-5.012514	0.000000	-10.000000	0.150000	-14.283334	123.000000	1023.000000	1023.000000	2046.000000
20.980000	-0.033676	-19.902784	-3.522903	-5.401863	-6.021656	-4.956363	0.000000	-10.000000	0.150000	-13.883333	118.333336	1023.000000	1023.000000	2046.000000
21.000000	-0.033653	-19.889208	-3.755149	-5.348545	-5.836774	-4.948739	0.000000	-10.000000	0.133333	-13.700000	113.666664	1023.000000	1023.000000	2046.000000
21.020000	-0.034447	-20.358458	-3.828755	-5.587509	-6.004560	-4.937634	0.000000	-10.000000	0.133333	-13.666667	109.166664	1023.000000	1023.000000	2046.000000
21.040001	-0.036386	-21.503853	-4.211700	-5.777531	-6.143725	-5.370897	0.000000	-10.000000	0.116667	-13.516666	104.500000	1023.000000	1023.000000	2046.000000
21.059999	-0.039299	-23.225487	-4.669456	-6.233683	-6.345392	-5.976957	0.000000	-10.000000	0.108333	-12.950000	100.166664	1023.000000	1023.000000	2046.000000
21.080000	-0.042913	-25.361843	-5.152796	-6.894640	-6.950100	-6.364306	0.000000	-10.000000	0.075000	-12.000000	96.000000	1023.000000	1023.000000	2046.000000
21.100000	-0.047097	-27.834103	-6.072365	-7.264156	-7.499889	-6.997693	0.000000	-10.000000	0.058333	-11.183333	92.000000	1023.000000	1023.000000	2046.000000
21.120001	-0.049963	-29.528008	-6.672909	-7.619831	-7.910483	-7.324785	0.000000	-10.000000	0.050000	-10.733334	88.000000	1023.000000	1023.000000	2046.000000
21.139999	-0.051716	-30.564425	-7.134510	-7.813426	-8.232410	-7.384079	0.000000	-10.000000	0.058333	-10.666667	84.333336	1023.000000	1023.000000	2046.000000
21.160000	-0.053501	-31.619205	-7.762337	-7.838892	-8.343939	-7.674037	0.000000	-10.000000	0.058333	-10.866667	80.666664	1023.000000	1023.000000	2046.000000
21.180000	-0.054597	-32.267094	-8.133076	-7.925144	-8.474977	-7.733897	0.000000	-10.000000	0.058333	-11.000000	77.166664	1023.000000	1023.000000	2046.000000
21.200001	-0.055975	-33.080994	-8.687412	-8.023705	-8.629466	-7.740409	0.000000	-10.000000	0.050000	-11.116667	73.500000	1023.000000	1023.000000	2046.000000
21.219999	-0.057510	-33.988132	-9.267258	-8.008656	-8.721613	-7.990607	0.000000	-10.000000	0.058333	-10.916667	69.833336	1023.000000	1023.000000	2046.000000
21.240000	-0.058085	-34.328236	-9.461621	-8.146167	-8.820660	-7.899787	0.000000	-10.000000	0.058333	-10.483334	66.166664	1023.000000	1023.000000	2046.000000
21.260000	-0.058961	-34.846001	-9.786533	-8.242465	-8.964519	-7.852486	0.000000	-10.000000	0.050000	-9.816667	62.500000	1023.000000	1023.000000	2046.000000
21.280001	-0.059862	-35.378159	-10.096753	-8.249509	-8.974288	-8.057608	0.000000	-10.000000	0.033333	-9.166667	59.166668	1023.000000	1023.000000	2046.000000
21.299999	-0.059888	-35.394066	-9.953254	-8.449866	-9.169765	-7.821184	0.000000	-10.000000	0.025000	-8.450001	56.166668	1023.000000	1023.000000	2046.000000
21.320000	-0.060029	-35.477337	-10.110453	-8.410854	-9.048963	-7.907070	0.000000	-10.000000	0.016667	-7.800000	53.333332	1023.000000	1023.000000	2046.000000
21.340000	-0.059238	-35.009823	-9.945765	-8.468025	-8.863534	-7.732496	0.000000	-10.000000	0.016667	-7.233334	50.833332	1023.000000	1023.000000	2046.000000
21.360001	-0.058523	-34.587223	-9.843464	-8.445639	-8.739635	-7.558484	0.000000	-10.000000	0.016667	-7.033333	48.333332	1023.000000	1023.000000	2046.000000
21.379999	-0.057762	-34.137054	-9.685849	-8.304663	-8.524406	-7.622135	0.000000	-10.000000	0.025000	-7.016667	46.000000	1023.000000	1023.000000	2046.000000
21.400000	-0.056604	-33.453190	-9.308366	-8.323665	-8.430636	-7.390522	0.000000	-10.000000	0.025000	-6.833333	43.666668	1023.000000	1023.000000	2046.000000
21.420000	-0.056507	-33.395622	-9.300105	-8.286932	-8.273236	-7.535349	0.000000	-10.000000	0.025000	-6.550000	41.500000	1023.000000	1023.000000	2046.000000
21.440001	-0.055888	-33.029770	-8.899910	-8.427713	-8.249700	-7.452448	0.000000	-10.000000	0.033333	-6.400000	39.500000	1023.000000	1023.000000	2046.000000
21.459999	-0.056664	-33.488159	-8.864719	-8.638670	-8.318714	-7.666056	0.000000	-10.000000	0.025000	-6.533333	37.166668	1023.000000	1023.000000	2046.000000
21.480000	-0.056913	-33.635559	-8.643055	-8.941547	-8.328814	-7.722142	0.000000	-10.000000	0.008333	-6.300000	34.833332	1023.000000	1023.000000	2046.000000
21.500000	-0.057199	-33.804329	-8.466433	-9.281755	-8.402129	-7.654013	0.000000	-10.000000	-0.025000	-4.183333	32.500000	1023.000000	1023.000000	2046.000000
21.520000	-0.057696	-34.098106	-8.347999	-9.500158	-8.444250	-7.805700	0.000000	-10.000000	-0.041667	-0.666667	31.000000	1023.000000	1023.000000	2046.000000
21.540001	-0.056828	-33.585457	-7.895726	-9.652590	-8.452056	-7.585083	0.000000	-10.000000	-0.083333	3.600000	30.166666	1023.000000	1023.000000	2046.000000
21.559999	-0.056697	-33.507812	-7.821107	-9.662127	-8.392711	-7.631869	0.000000	-10.000000	-0.108333	7.516666	30.000000	1023.000000	1023.000000	2046.000000
21.580000	-0.055556	-32.833820	-7.599753	-9.677218	-8.108156	-7.448692	0.000000	-10.000000	-0.150000	10.750000	30.000000	1023.000000	1023.000000	2046.000000
21.600000	-0.055007	-32.509022	-7.558638	-9.739188	-7.966824	-7.244370	0.000000	-10.000000	-0.175000	13.433333	30.000000	1023.000000	1023.000000	2046.000000
21.620001	-0.053847	-31.823355	-7.428767	-9.631629	-7.629436	-7.133523	0.000000	-10.000000	-0.233333	15.300000	30.000000	1023.000000	1023.000000	2046.000000
21.639999	-0.051969	-30.713783	-7.045806	-9.583791	-7.332511	-6.751676	0.000000	-10.000000	-0.283333	16.983334	29.000000	1023.000000	1023.000000	2046.000000
21.660000	-0.050709	-29.968933	-6.840374	-9.443907	-7.079429	-6.605224	0.000000	-10.000000	-0.316667	18.783335	27.500000	1023.000000	1023.000000	2046.000000
21.680000	-0.048299	-28.544941	-6.446685	-9.278781	-6.584952	-6.234522	0.000000	-10.000000	-0.341667	20.100000	28.166666	1023.000000	1023.000000	2046.000000
21.700001	-0.046526	-27.497042	-6.129012	-9.100412	-6.352680	-5.914937	0.000000	-10.000000	-0.366667	21.483334	32.166668	1023.000000	1023.000000	2046.000000
21.719999	-0.044356	-26.214397	-5.927109	-8.779654	-5.804402	-5.703233	0.000000	-10.000000	-0.375000	22.333334	39.166668	1023.000000	1023.000000	2046.000000
21.740000	-0.041794	-24.700481	-5.342938	-8.568236	-5.527740	-5.261567	0.000000	-10.000000	-0.383333	23.366667	46.500000	1023.000000	1023.000000	2046.000000
21.760000	-0.039904	-23.583006	-5.061625	-8.208714	-5.204797	-5.107869	0.000000	-10.000000	-0.400000	24.083334	54.166668	1023.000000	1023.000000	2046.000000
21.780001	-0.037005	-21.869684	-4.564664	-7.908578	-4.710576	-4.685867	0.000000	-10.000000	-0.441667	24.850000	62.000000	1023.000000	1023.000000	2046.000000
21.799999	-0.034942	-20.650753	-4.236847	-7.620128	-4.374471	-4.419307	0.000000	-10.000000	-0.491667	25.666668	70.166664	1023.000000	1023.000000	2046.000000
21.820000	-0.032610	-19.272352	-3.928087	-7.235119	-3.893568	-4.215579	0.000000	-10.000000	-0.508333	26.616667	78.666664	1023.000000	1023.000000	2046.000000
21.840000	-0.029931	-17.689482	-3.407026	-7.009786	-3.555756	-3.716913	0.000000	-10.000000	-0.525000	27.383333	87.500000	1023.000000	1023.000000	2046.000000
21.860001	-0.028269	-16.707008	-3.149480	-6.721978	-3.309024	-3.526527	0.000000	-10.000000	-0.525000	28.016666	96.500000	1023.000000	1023.000000	2046.000000
21.879999	-0.025535	-15.091063	-2.702590	-6.451490	-2.858864	-3.078120	0.000000	-10.000000	-0.541667	28.316668	105.666664	1023.000000	1023.000000	2046.000000
21.900000	-0.023649	-13.976478	-2.403223	-6.177270	-2.553644	-2.842340	0.000000	-10.000000	-0.566667	28.666666	115.000000	1023.000000	1023.000000	2046.000000
21.920000	-0.021664	-12.803222	-2.198970	-5.846110	-2.109411	-2.648730	0.000000	-10.000000	-0.591667	29.066668	124.666664	1023.000000	1023.000000	2046.000000
21.940001	-0.019307	-11.410432	-1.721914	-5.656646	-1.815979	-2.215893	0.000000	-10.000000	-0.616667	29.550001	134.333328	1023.000000	1023.000000	2046.000000
21.959999	-0.017821	-10.532111	-1.570372	-5.362628	-1.541470	-2.057642	0.000000	-10.000000	-0.633333	29.816668	144.000000	1023.000000	1023.000000	2046.000000
21.980000	-0.015227	-8.999220	-1.028346	-5.049578	-1.218790	-1.702506	0.000000	-10.000000	-0.633333	30.016668	153.666672	1023.000000	1023.000000	2046.000000
22.000000	-0.014101	-8.333856	-0.933208	-4.779863	-1.049726	-1.571059	0.000000	-10.000000	-0.650000	30.183334	163.500000	1023.000000	1023.000000	2046.000000
22.020000	-0.011791	-6.968461	-0.598267	-4.370140	-0.733661	-1.266394	0.000000	-10.000000	-0.650000	30.666668	173.833328	1023.000000	1023.000000	2046.000000
22.040001	-0.011213	-6.626890	-0.409120	-4.132974	-0.807330	-1.277466	0.000000	-10.000000	-0.658333	31.016666	184.166672	1023.000000	1023.000000	2046.000000
22.059999	-0.010162	-6.005727	-0.312895	-3.848443	-0.513402	-1.330987	0.000000	-10.000000	-0.666667	31.483334	194.500000	1023.000000	1023.000000	2046.000000
22.080000	-0.009197	-5.435725	0.064011	-3.807835	-0.498435	-1.193467	0.000000	-10.000000	-0.675000	31.816668	204.833328	1023.000000	1023.000000	2046.000000
22.100000	-0.008701	-5.142159	0.307564	-3.642509	-0.557101	-1.250113	0.000000	-10.000000	-0.683333	31.900002	215.333328	1023.000000	1023.000000	2046.000000
22.120001	-0.006385	-3.773756	0.510403	-3.316440	0.026893	-0.994611	0.000000	-10.000000	-0.683333	31.783335	226.000000	1023.000000	1023.000000	2046.000000
22.139999	-0.004458	-2.634771	0.819910	-3.107453	0.134844	-0.482072	0.000000	-10.000000	-0.691667	31.766668	236.666672	1023.000000	1023.000000	2046.000000
22.160000	-0.001801	-1.064512	0.823689	-2.344990	0.530488	-0.073699	0.000000	-10.000000	-0.700000	31.983334	247.333328	1023.000000	1023.000000	2046.000000
22.180000	0.000503	0.297349	0.960599	-1.848271	0.901699	0.283322	0.000000	-10.000000	-0.700000	31.983334	258.000000	1023.000000	1023.000000	2046.000000
22.200001	0.000282	0.166779	0.827174	-1.573033	0.847296	0.065342	0.000000	-10.000000	-0.700000	32.150002	268.666656	1023.000000	1023.000000	2046.000000
22.219999	-0.000607	-0.358920	0.557034	-1.603535	0.910291	-0.222709	0.000000	-10.000000	-0.675000	31.783335	279.333344	1023.000000	1023.000000	2046.000000
22.240000	-0.003428	-2.026195	-0.025257	-1.834330	0.481584	-0.648192	0.000000	-10.000000	-0.650000	31.566668	290.000000	1023.000000	1023.000000	2046.000000
22.260000	-0.005725	-3.383567	-0.695305	-1.894136	0.165057	-0.959183	0.000000	-10.000000	-0.616667	31.150000	300.500000	1023.000000	1023.000000	2046.000000
22.280001	-0.005942	-3.511449	-0.947752	-1.877833	0.186610	-0.872474	0.000000	-10.000000	-0.583333	30.783335	311.000000	1023.000000	1023.000000	2046.000000
22.299999	-0.006791	-4.013410	-1.337115	-1.770091	-0.006961	-0.899244	0.000000	-10.000000	-0.550000	30.366667	321.333344	1023.000000	1023.000000	2046.000000
22.320000	-0.005583	-3.299550	-1.666219	-1.339595	0.353171	-0.646906	0.000000	-10.000000	-0.533333	29.550001	331.500000	1023.000000	1023.000000	2046.000000
22.340000	-0.005277	-3.118841	-1.860966	-1.029361	0.336006	-0.564519	0.000000	-10.000000	-0.525000	29.016666	341.500000	1023.000000	1023.000000	2046.000000
22.360001	-0.004648	-2.746877	-2.198386	-0.551534	0.496822	-0.493779	0.000000	-10.000000	-0.533333	28.716667	351.333344	1023.000000	1023.000000	2046.000000
22.379999	-0.003123	-1.845892	-2.230823	-0.137111	0.739117	-0.217074	0.000000	-10.000000	-0.533333	28.450001	361.000000	1023.000000	1023.000000	2046.000000
22.400000	-0.003079	-1.819824	-2.436259	0.085220	0.637441	-0.106226	0.000000	-10.000000	-0.550000	28.700001	370.500000	1023.000000	1023.000000	2046.000000
22.420000	-0.002022	-1.194956	-2.736687	0.407598	0.992761	0.141372	0.000000	-10.000000	-0.541667	28.433334	380.000000	1023.000000	1023.000000	2046.000000
22.440001	-0.000460	-0.271961	-2.627587	0.631646	1.207845	0.516134	0.000000	-10.000000	-0.541667	28.766666	389.666656	1023.000000	1023.000000	2046.000000
22.459999	-0.000060	-0.035663	-2.583206	0.849661	1.086340	0.611542	0.000000	-10.000000	-0.533333	28.533333	399.166656	1023.000000	1023.000000	2046.000000
22.480000	0.001957	1.156641	-2.556227	1.204932	1.586522	0.921414	0.000000	-10.000000	-0.533333	28.766666	408.833344	1023.000000	1023.000000	2046.000000
22.500000	0.003611	2.134151	-2.228012	1.313193	1.844058	1.204913	0.000000	-10.000000	-0.516667	28.366667	418.166656	1023.000000	1023.000000	2046.000000
22.520000	0.005143	3.039329	-1.940815	1.494186	1.995655	1.490303	0.000000	-10.000000	-0.500000	28.083334	427.833344	1023.000000	1023.000000	2046.000000
22.540001	0.008374	4.948996	-1.490590	1.917474	2.633868	1.888244	0.000000	-10.000000	-0.491667	27.633333	437.166656	1023.000000	1023.000000	2046.000000
22.559999	0.010377	6.132797	-0.980274	2.184919	2.872699	2.055452	0.000000	-10.000000	-0.475000	27.450001	446.500000	1023.000000	1023.000000	2046.000000
22.580000	0.013596	8.035084	-0.354646	2.528371	3.476868	2.384491	0.000000	-10.000000	-0.458333	27.000000	455.666656	1023.000000	1023.000000	2046.000000
22.600000	0.016533	9.770827	0.401841	2.705432	4.054703	2.608850	0.000000	-10.000000	-0.425000	26.316668	464.833344	1023.000000	1023.000000	2046.000000
22.620001	0.017421	10.295926	1.020074	2.658954	4.048563	2.568336	0.000000	-10.000000	-0.408333	25.450001	473.833344	1023.000000	1023.000000	2046.000000
22.639999	0.019499	11.524063	1.617016	2.663596	4.404012	2.839439	0.000000	-10.000000	-0.400000	24.750000	482.500000	1023.000000	1023.000000	2046.000000
22.660000	0.020587	12.167049	2.202317	2.649182	4.476670	2.838881	0.000000	-10.000000	-0.400000	24.666668	490.833344	1023.000000	1023.000000	2046.000000
22.680000	0.021461	12.683364	2.711877	2.603982	4.471006	2.896499	0.000000	-10.000000	-0.400000	24.533335	499.000000	1023.000000	1023.000000	2046.000000
22.700001	0.023909	14.130023	3.290609	2.744684	4.951674	3.143057	0.000000	-10.000000	-0.400000	24.433334	507.166656	1023.000000	1023.000000	2046.000000
22.719999	0.024507	14.483683	3.782282	2.757819	4.814108	3.129473	0.000000	-10.000000	-0.400000	24.316668	515.500000	1023.000000	1023.000000	2046.000000
22.740000	0.026505	15.664400	4.035594	2.961050	5.269495	3.398261	0.000000	-10.000000	-0.383333	24.033333	523.833313	1023.000000	1023.000000	2046.000000
22.760000	0.028382	16.773762	4.440684	3.206800	5.622661	3.503616	0.000000	-10.000000	-0.366667	23.983334	532.000000	1023.000000	1023.000000	2046.000000
22.780001	0.029085	17.189211	4.704711	3.238885	5.561368	3.684247	0.000000	-10.000000	-0.350000	23.416666	540.000000	1023.000000	1023.000000	2046.000000
22.799999	0.031700	18.734901	5.018404	3.587196	6.172225	3.957077	0.000000	-10.000000	-0.341667	23.183334	547.666687	1023.000000	1023.000000	2046.000000
22.820000	0.032971	19.485826	5.367983	3.784230	6.321208	4.012406	0.000000	-10.000000	-0.325000	22.583334	555.333313	1023.000000	1023.000000	2046.000000
22.840000	0.034857	20.600567	5.595283	3.992982	6.660269	4.352034	0.000000	-10.000000	-0.316667	21.916668	562.833313	1023.000000	1023.000000	2046.000000
22.860001	0.037398	22.102177	6.038074	4.345671	7.150985	4.567446	0.000000	-10.000000	-0.308333	21.016666	570.333313	1023.000000	1023.000000	2046.000000
22.879999	0.038158	22.551600	6.408360	4.506679	6.971838	4.664722	0.000000	-10.000000	-0.291667	20.400000	577.500000	1023.000000	1023.000000	2046.000000
22.900000	0.040858	24.146812	6.673201	4.881255	7.591562	5.000795	0.000000	-10.000000	-0.275000	19.750000	584.500000	1023.000000	1023.000000	2046.000000
22.920000	0.041815	24.712477	6.965775	5.144948	7.648746	4.953008	0.000000	-10.000000	-0.241667	19.133333	591.166687	1023.000000	1023.000000	2046.000000
22.940001	0.043026	25.428631	7.142965	5.295561	7.788450	5.201654	0.000000	-10.000000	-0.208333	17.916668	597.833313	1023.000000	1023.000000	2046.000000
22.959999	0.045077	26.640774	7.421659	5.567537	8.243206	5.408371	0.000000	-10.000000	-0.183333	16.549999	604.000000	1023.000000	1023.000000	2046.000000
22.980000	0.045265	26.751518	7.763292	5.645594	7.991762	5.350870	0.000000	-10.000000	-0.166667	14.816667	609.833313	1023.000000	1023.000000	2046.000000
23.000000	0.048247	28.513687	8.125608	6.001529	8.642983	5.743567	0.000000	-10.000000	-0.150000	13.200000	615.000000	1023.000000	1023.000000	2046.000000
23.020000	0.049922	29.503962	8.628907	6.303847	8.745842	5.825366	0.000000	-10.000000	-0.100000	11.783334	619.666687	1023.000000	1023.000000	2046.000000
23.040001	0.051321	30.330544	8.882449	6.528200	8.852255	6.067641	0.000000	-10.000000	-0.058333	10.433333	624.000000	1023.000000	1023.000000	2046.000000
23.059999	0.053283	31.490255	9.217015	6.771020	9.244538	6.257682	0.000000	-10.000000	-0.025000	8.783333	627.666687	1023.000000	1023.000000	2046.000000
23.080000	0.053039	31.346273	9.527147	7.024809	8.881715	5.912602	0.000000	-10.000000	-0.008333	6.433333	630.833313	1023.000000	1023.000000	2046.000000
23.100000	0.054478	32.196453	9.545354	7.136211	9.280270	6.234622	0.000000	-10.000000	0.000000	3.833333	633.333313	1023.000000	1023.000000	2046.000000
23.120001	0.053100	31.382145	9.522860	6.993352	8.562140	6.303795	0.000000	-10.000000	0.000000	0.833333	635.000000	1023.000000	1023.000000	2046.000000
23.139999	0.052977	31.309628	8.932561	7.421292	8.634977	6.320797	0.000000	-10.000000	0.000000	-1.533333	635.833313	1023.000000	1023.000000	2046.000000
23.160000	0.051212	30.266088	8.470848	7.571628	8.401081	5.822532	0.000000	-10.000000	0.000000	-3.733333	636.000000	1023.000000	1023.000000	2046.000000
23.180000	0.048591	28.717072	8.138474	7.383595	7.767030	5.427972	0.000000	-10.000000	0.008333	-5.283333	636.000000	1023.000000	1023.000000	2046.000000
23.200001	0.046789	27.652039	7.636457	7.204412	7.853128	4.958041	0.000000	-10.000000	0.025000	-6.716667	636.000000	1023.000000	1023.000000	2046.000000
23.219999	0.041988	24.814821	7.189562	6.633411	6.702209	4.289639	0.000000	-10.000000	0.041667	-8.200000	636.000000	1023.000000	1023.000000	2046.000000
23.240000	0.039203	23.168846	6.341664	6.454290	6.403954	3.968939	0.000000	-10.000000	0.058333	-9.466667	636.000000	1023.000000	1023.000000	2046.000000
23.260000	0.036432	21.531521	5.656449	6.335620	6.038445	3.501006	0.000000	-10.000000	0.066667	-10.933333	636.000000	1023.000000	1023.000000	2046.000000
23.280001	0.033367	19.719881	4.955573	6.069623	5.369175	3.325510	0.000000	-10.000000	0.083333	-12.066667	632.500000	1023.000000	1023.000000	2046.000000
23.299999	0.032773	19.368551	4.299836	6.254205	5.520828	3.293682	0.000000	-10.000000	0.100000	-13.133333	624.500000	1023.000000	1023.000000	2046.000000
23.320000	0.030313	17.915024	3.818564	6.295228	4.905063	2.896169	0.000000	-10.000000	0.125000	-14.050000	614.833313	1023.000000	1023.000000	2046.000000
23.340000	0.029471	17.417088	3.199733	6.381405	4.838289	2.997661	0.000000	-10.000000	0.150000	-14.866667	607.166687	1023.000000	1023.000000	2046.000000
23.360001	0.028695	16.958979	2.709867	6.571557	4.885637	2.791919	0.000000	-10.000000	0.175000	-15.516666	602.166687	1023.000000	1023.000000	2046.000000
23.379999	0.026494	15.658206	2.322517	6.413507	4.199148	2.723034	0.000000	-10.000000	0.191667	-16.016666	597.000000	1023.000000	1023.000000	2046.000000
23.400000	0.026622	15.733639	1.844555	6.512477	4.548244	2.828362	0.000000	-10.000000	0.200000	-16.450001	591.666687	1023.000000	1023.000000	2046.000000
23.420000	0.024211	14.308773	1.680609	6.216607	3.770262	2.641294	0.000000	-10.000000	0.200000	-16.933332	586.166687	1023.000000	1023.000000	2046.000000
23.440001	0.023817	14.075982	1.307269	6.164045	3.813501	2.791166	0.000000	-10.000000	0.200000	-17.333334	580.500000	1023.000000	1023.000000	2046.000000
23.459999	0.023361	13.806259	1.110342	6.161267	3.976002	2.558648	0.000000	-10.000000	0.208333	-17.750000	574.500000	1023.000000	1023.000000	2046.000000
23.480000	0.021483	12.696625	1.173731	5.714199	3.301196	2.507499	0.000000	-10.000000	0.225000	-18.316668	568.500000	1023.000000	1023.000000	2046.000000
23.500000	0.022645	13.383060	1.027367	5.794176	3.887424	2.674093	0.000000	-10.000000	0.250000	-19.166666	562.500000	1023.000000	1023.000000	2046.000000
23.520000	0.021415	12.656330	1.279337	5.627622	3.294874	2.454497	0.000000	-10.000000	0.283333	-20.133333	556.166687	1023.000000	1023.000000	2046.000000
23.540001	0.022347	13.206977	1.208207	5.660554	3.646591	2.691625	0.000000	-10.000000	0.308333	-20.783333	549.500000	1023.000000	1023.000000	2046.000000
23.559999	0.022461	13.274305	1.500062	5.695032	3.633330	2.445881	0.000000	-10.000000	0.333333	-21.233334	542.500000	1023.000000	1023.000000	2046.000000
23.580000	0.021948	12.971377	1.741593	5.394430	3.359873	2.475482	0.000000	-10.000000	0.341667	-21.650000	535.500000	1023.000000	1023.000000	2046.000000
23.600000	0.022382	13.227924	1.871762	5.269946	3.744737	2.341480	0.000000	-10.000000	0.358333	-22.283333	528.333313	1023.000000	1023.000000	2046.000000
23.620001	0.019632	11.602604	2.205570	4.639185	2.827752	1.930096	0.000000	-10.000000	0.375000	-22.916666	520.833313	1023.000000	1023.000000	2046.000000
23.639999	0.019259	11.381805	2.195502	4.246615	2.997269	1.942419	0.000000	-10.000000	0.400000	-23.450001	513.000000	1023.000000	1023.000000	2046.000000
23.660000	0.017074	10.090490	2.505453	3.819898	2.314222	1.450917	0.000000	-10.000000	0.408333	-23.733334	505.000000	1023.000000	1023.000000	2046.000000
23.680000	0.016363	9.670356	2.593745	3.490716	2.100679	1.485215	0.000000	-10.000000	0.425000	-23.933334	497.166656	1023.000000	1023.000000	2046.000000
23.700001	0.015989	9.449595	2.647309	3.402299	2.201980	1.198008	0.000000	-10.000000	0.433333	-23.916668	489.166656	1023.000000	1023.000000	2046.000000
23.719999	0.013983	8.263817	2.738875	3.040638	1.462580	1.021723	0.000000	-10.000000	0.450000	-24.116667	481.166656	1023.000000	1023.000000	2046.000000
23.740000	0.014402	8.511421	2.493184	2.986123	1.883906	1.148209	0.000000	-10.000000	0.458333	-24.433334	473.000000	1023.000000	1023.000000	2046.000000
23.760000	0.012628	7.463230	2.645972	2.756207	1.315794	0.745256	0.000000	-10.000000	0.466667	-24.883333	465.000000	1023.000000	1023.000000	2046.000000
23.780001	0.011934	7.052927	2.521866	2.465746	1.191412	0.873903	0.000000	-10.000000	0.475000	-25.150002	456.833344	1023.000000	1023.000000	2046.000000
23.799999	0.012081	7.139763	2.341673	2.523921	1.579205	0.694964	0.000000	-10.000000	0.483333	-25.350000	448.500000	1023.000000	1023.000000	2046.000000
23.820000	0.010121	5.981765	2.530818	2.179173	0.761653	0.510122	0.000000	-10.000000	0.483333	-25.466667	440.000000	1023.000000	1023.000000	2046.000000
23.840000	0.010824	6.396743	2.290428	2.254184	1.208581	0.643550	0.000000	-10.000000	0.491667	-25.600000	431.500000	1023.000000	1023.000000	2046.000000
23.860001	0.009432	5.574426	2.332296	2.188549	0.797486	0.256095	0.000000	-10.000000	0.491667	-25.733334	423.000000	1023.000000	1023.000000	2046.000000
23.879999	0.009046	5.346049	2.253972	2.001635	0.628083	0.462360	0.000000	-10.000000	0.500000	-26.100000	414.500000	1023.000000	1023.000000	2046.000000
23.900000	0.008955	5.292346	2.015574	2.134309	0.974335	0.168127	0.000000	-10.000000	0.508333	-26.350000	405.833344	1023.000000	1023.000000	2046.000000
23.920000	0.007206	4.258605	2.118114	1.857696	0.178461	0.104335	0.000000	-10.000000	0.508333	-26.583334	397.000000	1023.000000	1023.000000	2046.000000
23.940001	0.007821	4.622148	1.759510	1.950212	0.757749	0.154677	0.000000	-10.000000	0.516667	-26.433334	388.000000	1023.000000	1023.000000	2046.000000
23.959999	0.005901	3.487408	1.933765	1.731363	0.041856	-0.219576	0.000000	-10.000000	0.508333	-26.683334	379.166656	1023.000000	1023.000000	2046.000000
23.980000	0.006044	3.572260	1.818030	1.547872	0.166445	0.039912	0.000000	-10.000000	0.508333	-26.483334	370.333344	1023.000000	1023.000000	2046.000000
24.000000	0.006193	3.660117	1.899632	1.660275	0.339794	-0.239583	0.000000	-10.000000	0.500000	-26.500000	361.500000	1023.000000	1023.000000	2046.000000
24.020000	0.005981	3.534943	2.210281	1.519090	-0.163040	-0.031388	0.000000	-10.000000	0.491667	-25.983334	352.666656	1023.000000	1023.000000	2046.000000
24.040001	0.007307	4.318340	2.055079	1.712120	0.460734	0.090407	0.000000	-10.000000	0.483333	-25.666668	343.833344	1023.000000	1023.000000	2046.000000
24.059999	0.005314	3.140542	2.285935	1.386924	-0.313953	-0.218364	0.000000	-10.000000	0.466667	-25.250000	335.333344	1023.000000	1023.000000	2046.000000
24.080000	0.005544	3.276626	2.074611	1.541811	0.072829	-0.412625	0.000000	-10.000000	0.458333	-25.133333	326.833344	1023.000000	1023.000000	2046.000000
24.100000	0.003735	2.207438	2.093404	1.157190	-0.334623	-0.708534	0.000000	-10.000000	0.466667	-24.950001	318.500000	1023.000000	1023.000000	2046.000000
24.120001	0.002739	1.619009	2.059610	0.775127	-0.846690	-0.369038	0.000000	-10.000000	0.483333	-24.966667	310.166656	1023.000000	1023.000000	2046.000000
24.139999	0.002912	1.721185	1.498641	1.142305	-0.365384	-0.554377	0.000000	-10.000000	0.491667	-24.933334	301.833344	1023.000000	1023.000000	2046.000000
24.160000	-0.000415	-0.245411	1.344353	0.718801	-1.409736	-0.898830	0.000000	-10.000000	0.475000	-25.100000	293.500000	1023.000000	1023.000000	2046.000000
24.180000	-0.002116	-1.250553	0.635101	0.490327	-1.208829	-1.167153	0.000000	-10.000000	0.458333	-25.183334	285.166656	1023.000000	1023.000000	2046.000000
24.200001	-0.006681	-3.948407	0.342438	-0.141200	-2.092502	-2.057143	0.000000	-10.000000	0.466667	-25.116667	276.666656	1023.000000	1023.000000	2046.000000
24.219999	-0.010568	-6.245650	-0.208346	-0.883236	-2.678439	-2.475629	0.000000	-10.000000	0.475000	-24.950001	268.333344	1023.000000	1023.000000	2046.000000
24.240000	-0.014219	-8.403325	-1.155591	-1.263359	-2.748181	-3.236194	0.000000	-10.000000	0.483333	-24.750000	260.000000	1023.000000	1023.000000	2046.000000
24.260000	-0.018920	-11.181686	-1.632913	-1.830959	-3.890886	-3.826928	0.000000	-10.000000	0.466667	-24.683334	251.833328	1023.000000	1023.000000	2046.000000
24.280001	-0.020958	-12.386220	-2.327956	-2.121709	-4.036896	-3.899659	0.000000	-10.000000	0.466667	-24.950001	243.500000	1023.000000	1023.000000	2046.000000
24.299999	-0.023118	-13.662735	-3.031209	-2.186414	-4.057479	-4.387632	0.000000	-10.000000	0.466667	-25.033335	235.166672	1023.000000	1023.000000	2046.000000
24.320000	-0.025907	-15.311222	-3.334181	-2.605345	-4.842493	-4.529202	0.000000	-10.000000	0.483333	-25.283335	226.833328	1023.000000	1023.000000	2046.000000
24.340000	-0.026659	-15.755275	-4.142924	-2.576016	-4.388607	-4.647727	0.000000	-10.000000	0.483333	-25.300001	218.500000	1023.000000	1023.000000	2046.000000
24.360001	-0.029248	-17.285774	-4.418764	-2.848572	-4.976697	-5.041742	0.000000	-10.000000	0.475000	-25.016666	210.000000	1023.000000	1023.000000	2046.000000
24.379999	-0.030817	-18.213087	-4.839188	-3.159106	-5.240140	-4.974653	0.000000	-10.000000	0.441667	-24.516666	201.500000	1023.000000	1023.000000	2046.000000
24.400000	-0.031773	-18.777925	-5.389819	-3.171079	-4.954509	-5.262519	0.000000	-10.000000	0.433333	-23.883333	193.166672	1023.000000	1023.000000	2046.000000
24.420000	-0.034055	-20.126692	-5.414121	-3.591248	-5.675207	-5.446115	0.000000	-10.000000	0.408333	-23.300001	185.166672	1023.000000	1023.000000	2046.000000
24.440001	-0.034378	-20.317442	-5.765480	-3.808355	-5.442992	-5.300615	0.000000	-10.000000	0.391667	-22.700001	177.500000	1023.000000	1023.000000	2046.000000
24.459999	-0.035387	-20.913757	-5.804180	-4.005112	-5.565220	-5.539246	0.000000	-10.000000	0.358333	-21.850000	170.000000	1023.000000	1023.000000	2046.000000
24.480000	-0.036327	-21.469280	-5.680085	-4.393757	-6.006763	-5.388674	0.000000	-10.000000	0.333333	-21.383333	162.666672	1023.000000	1023.000000	2046.000000
24.500000	-0.035231	-20.821245	-6.051524	-4.322073	-5.189896	-5.257753	0.000000	-10.000000	0.316667	-20.766668	155.500000	1023.000000	1023.000000	2046.000000
24.520000	-0.035857	-21.191282	-5.777606	-4.395549	-5.568072	-5.450055	0.000000	-10.000000	0.300000	-20.716667	148.666672	1023.000000	1023.000000	2046.000000
24.540001	-0.035146	-20.771090	-5.740771	-4.481644	-5.350810	-5.197865	0.000000	-10.000000	0.308333	-20.366667	141.833328	1023.000000	1023.000000	2046.000000
24.559999	-0.034971	-20.667898	-5.754006	-4.353873	-5.046242	-5.513776	0.000000	-10.000000	0.316667	-20.250000	135.166672	1023.000000	1023.000000	2046.000000
24.580000	-0.035996	-21.273926	-5.421378	-4.729577	-5.644205	-5.478767	0.000000	-10.000000	0.316667	-20.083334	128.333328	1023.000000	1023.000000	2046.000000
24.600000	-0.035839	-21.180601	-5.706927	-4.810671	-5.061219	-5.601784	0.000000	-10.000000	0.308333	-20.266668	121.500000	1023.000000	1023.000000	2046.000000
24.620001	-0.038042	-22.482985	-5.278805	-5.323489	-5.908339	-5.972351	0.000000	-10.000000	0.300000	-20.483334	114.666664	1023.000000	1023.000000	2046.000000
24.639999	-0.038671	-22.854710	-5.348903	-5.727943	-5.863005	-5.914859	0.000000	-10.000000	0.300000	-20.366667	107.833336	1023.000000	1023.000000	2046.000000
24.660000	-0.040267	-23.797911	-5.241721	-6.038020	-6.138411	-6.379759	0.000000	-10.000000	0.283333	-20.016666	101.166664	1023.000000	1023.000000	2046.000000
24.680000	-0.041792	-24.698843	-5.080235	-6.614732	-6.713237	-6.290639	0.000000	-10.000000	0.250000	-19.233334	94.333336	1023.000000	1023.000000	2046.000000
24.700001	-0.042254	-24.972359	-5.310493	-6.649498	-6.402415	-6.609953	0.000000	-10.000000	0.216667	-18.600000	87.833336	1023.000000	1023.000000	2046.000000
24.719999	-0.044061	-26.040174	-5.106045	-7.096700	-7.196231	-6.641199	0.000000	-10.000000	0.200000	-17.850000	81.500000	1023.000000	1023.000000	2046.000000
24.740000	-0.044117	-26.073006	-5.583510	-7.192198	-6.670249	-6.627047	0.000000	-10.000000	0.200000	-17.433334	75.666664	1023.000000	1023.000000	2046.000000
24.760000	-0.045258	-26.747433	-5.390096	-7.451202	-7.132600	-6.773535	0.000000	-10.000000	0.200000	-16.950001	70.000000	1023.000000	1023.000000	2046.000000
24.780001	-0.045897	-27.125250	-5.333521	-7.741646	-7.390129	-6.659954	0.000000	-10.000000	0.200000	-16.716667	64.333336	1023.000000	1023.000000	2046.000000
24.799999	-0.045506	-26.893862	-5.655876	-7.683764	-6.806566	-6.747655	0.000000	-10.000000	0.200000	-16.266666	58.833332	1023.000000	1023.000000	2046.000000
24.820000	-0.046547	-27.509295	-5.373480	-7.903636	-7.373705	-6.858473	0.000000	-10.000000	0.191667	-16.033335	53.333332	1023.000000	1023.000000	2046.000000
24.840000	-0.046216	-27.313366	-5.608613	-7.994160	-7.045053	-6.665539	0.000000	-10.000000	0.175000	-15.550000	48.000000	1023.000000	1023.000000	2046.000000
24.860001	-0.046533	-27.500723	-5.471647	-7.989838	-7.181807	-6.857430	0.000000	-10.000000	0.158333	-15.200001	42.666668	1023.000000	1023.000000	2046.000000
24.879999	-0.046873	-27.702166	-5.377207	-8.198456	-7.465574	-6.660928	0.000000	-10.000000	0.150000	-14.600000	37.666668	1023.000000	1023.000000	2046.000000
24.900000	-0.046315	-27.372162	-5.672530	-8.003310	-6.905167	-6.791156	0.000000	-10.000000	0.150000	-14.150001	32.833332	1023.000000	1023.000000	2046.000000
24.920000	-0.047286	-27.946182	-5.368196	-8.216283	-7.542168	-6.819537	0.000000	-10.000000	0.116667	-13.633333	28.166666	1023.000000	1023.000000	2046.000000
24.940001	-0.046666	-27.579771	-5.727230	-8.179514	-7.016958	-6.656069	0.000000	-10.000000	0.083333	-13.100000	23.500000	1023.000000	1023.000000	2046.000000
24.959999	-0.047154	-27.867769	-5.590857	-8.189276	-7.206403	-6.881233	0.000000	-10.000000	0.058333	-12.550000	19.166666	1023.000000	1023.000000	2046.000000
24.980000	-0.047810	-28.255939	-5.407260	-8.452499	-7.694219	-6.701962	0.000000	-10.000000	0.058333	-12.100000	15.000000	1023.000000	1023.000000	2046.000000
25.000000	-0.047254	-27.927256	-5.860401	-8.299553	-7.014865	-6.752437	0.000000	-10.000000	0.075000	-11.700000	11.000000	1023.000000	1023.000000	2046.000000
25.020000	-0.047801	-28.250566	-5.670496	-8.363562	-7.343213	-6.873295	0.000000	-10.000000	0.066667	-11.433333	7.000000	1023.000000	1023.000000	2046.000000
25.040001	-0.048200	-28.486139	-5.551957	-8.578761	-7.678484	-6.676938	0.000000	-10.000000	0.066667	-11.250000	3.166667	1023.000000	1023.000000	2046.000000
25.059999	-0.047864	-28.287546	-5.953643	-8.391141	-7.134037	-6.808727	0.000000	-10.000000	0.050000	-11.083334	-0.166667	1023.000000	1023.000000	2046.000000
25.080000	-0.048334	-28.565580	-5.675498	-8.496736	-7.558309	-6.835036	0.000000	-10.000000	0.050000	-10.750000	-3.500000	1023.000000	1023.000000	2046.000000
25.100000	-0.048414	-28.612610	-5.785596	-8.612655	-7.501390	-6.712968	0.000000	-10.000000	0.041667	-10.250000	-6.833333	1023.000000	1023.000000	2046.000000
25.120001	-0.048241	-28.510427	-5.942473	-8.484361	-7.212778	-6.870816	0.000000	-10.000000	0.041667	-9.683333	-10.333333	1023.000000	1023.000000	2046.000000
25.139999	-0.048608	-28.727207	-5.619146	-8.604055	-7.667624	-6.836383	0.000000	-10.000000	0.025000	-9.016667	-13.500000	1023.000000	1023.000000	2046.000000
25.160000	-0.047952	-28.339443	-5.964614	-8.525634	-7.072212	-6.776983	0.000000	-10.000000	0.016667	-8.216667	-16.500000	1023.000000	1023.000000	2046.000000
25.180000	-0.047934	-28.329029	-5.654178	-8.599656	-7.294273	-6.780923	0.000000	-10.000000	-0.008333	-6.950000	-19.166666	1023.000000	1023.000000	2046.000000
25.200001	-0.047584	-28.121920	-5.577946	-8.700570	-7.280518	-6.562886	0.000000	-10.000000	-0.025000	-4.200000	-21.500000	1023.000000	1023.000000	2046.000000
25.219999	-0.046257	-27.337931	-5.708832	-8.380109	-6.665565	-6.583425	0.000000	-10.000000	-0.050000	-0.416667	-23.000000	1023.000000	1023.000000	2046.000000
25.240000	-0.046043	-27.211588	-5.227707	-8.426074	-7.106837	-6.450970	0.000000	-10.000000	-0.066667	2.716667	-23.833334	1023.000000	1023.000000	2046.000000
25.260000	-0.045121	-26.666565	-5.443865	-8.268045	-6.524751	-6.429903	0.000000	-10.000000	-0.100000	6.866667	-24.000000	1023.000000	1023.000000	2046.000000
25.280001	-0.045079	-26.641890	-5.117036	-8.271906	-6.666443	-6.586505	0.000000	-10.000000	-0.150000	10.366667	-24.000000	1023.000000	1023.000000	2046.000000
25.299999	-0.045273	-26.756495	-4.966784	-8.616488	-6.813959	-6.359264	0.000000	-10.000000	-0.225000	14.683334	-24.000000	1023.000000	1023.000000	2046.000000
25.320000	-0.043757	-25.860334	-5.143536	-7.927023	-5.962255	-6.827522	0.000000	-10.000000	-0.275000	16.950001	-24.000000	1023.000000	1023.000000	2046.000000
25.340000	-0.043851	-25.916019	-4.609618	-8.403127	-6.570458	-6.332817	0.000000	-10.000000	-0.325000	19.216667	-8.333333	1023.000000	1023.000000	2046.000000
25.360001	-0.041555	-24.558836	-4.820348	-8.063863	-5.875129	-5.799497	0.000000	-10.000000	-0.366667	21.216667	9.166667	1023.000000	1023.000000	2046.000000
25.379999	-0.039907	-23.585009	-4.733215	-7.623117	-5.569878	-5.658799	0.000000	-10.000000	-0.425000	23.066668	31.833334	1023.000000	1023.000000	2046.000000
25.400000	-0.039002	-23.050013	-4.462471	-7.583535	-5.614058	-5.389948	0.000000	-10.000000	-0.466667	24.650000	41.500000	1023.000000	1023.000000	2046.000000
25.420000	-0.038544	-22.779623	-4.892487	-7.446065	-4.944467	-5.496605	0.000000	-10.000000	-0.491667	25.683332	49.333332	1023.000000	1023.000000	2046.000000
25.440001	-0.039896	-23.578274	-4.853085	-7.661526	-5.280203	-5.783460	0.000000	-10.000000	-0.516667	26.416666	54.666668	1023.000000	1023.000000	2046.000000
25.459999	-0.042268	-24.980360	-5.581330	-7.980800	-5.389900	-6.028331	0.000000	-10.000000	-0.525000	26.750000	60.333332	1023.000000	1023.000000	2046.000000
25.480000	-0.043894	-25.941570	-6.120239	-8.018355	-5.499564	-6.303411	0.000000	-10.000000	-0.550000	27.366667	69.166664	1023.000000	1023.000000	2046.000000
25.500000	-0.044935	-26.556442	-6.300255	-8.176715	-5.942094	-6.137377	0.000000	-10.000000	-0.566667	27.966667	78.333336	1023.000000	1023.000000	2046.000000
25.520000	-0.044626	-26.373709	-7.046386	-7.865118	-5.307757	-6.154449	0.000000	-10.000000	-0.591667	28.650000	87.666664	1023.000000	1023.000000	2046.000000
25.540001	-0.044336	-26.202688	-6.973011	-7.578991	-5.606395	-6.044292	0.000000	-10.000000	-0.600000	29.083334	97.000000	1023.000000	1023.000000	2046.000000
25.559999	-0.043596	-25.765087	-7.596559	-7.239476	-5.090249	-5.838804	0.000000	-10.000000	-0.608333	29.200001	106.666664	1023.000000	1023.000000	2046.000000
25.580000	-0.042818	-25.305233	-7.631076	-6.885381	-5.087477	-5.701299	0.000000	-10.000000	-0.625000	29.366667	116.500000	1023.000000	1023.000000	2046.000000
25.600000	-0.042197	-24.938663	-7.934515	-6.746451	-4.922023	-5.335675	0.000000	-10.000000	-0.641667	29.650000	126.166664	1023.000000	1023.000000	2046.000000
25.620001	-0.040967	-24.211565	-7.945754	-6.361099	-4.749927	-5.154785	0.000000	-10.000000	-0.658333	30.216667	135.833328	1023.000000	1023.000000	2046.000000
25.639999	-0.040056	-23.673212	-8.070110	-6.207715	-4.609486	-4.785901	0.000000	-10.000000	-0.658333	30.750000	145.833328	1023.000000	1023.000000	2046.000000
25.660000	-0.038253	-22.607513	-7.973228	-5.796610	-4.271980	-4.565693	0.000000	-10.000000	-0.675000	30.950001	156.166672	1023.000000	1023.000000	2046.000000
25.680000	-0.036639	-21.653896	-7.674802	-5.618987	-4.251535	-4.108572	0.000000	-10.000000	-0.700000	31.350000	166.500000	1023.000000	1023.000000	2046.000000
25.700001	-0.034276	-20.257164	-7.526000	-5.098799	-3.642368	-3.989998	0.000000	-10.000000	-0.716667	31.683332	176.833328	1023.000000	1023.000000	2046.000000
25.719999	-0.031907	-18.856764	-6.849027	-4.924798	-3.586404	-3.496535	0.000000	-10.000000	-0.708333	32.133335	187.333328	1023.000000	1023.000000	2046.000000
25.740000	-0.028685	-16.952728	-6.769946	-4.356493	-2.584928	-3.241362	0.000000	-10.000000	-0.691667	31.966667	198.000000	1023.000000	1023.000000	2046.000000
25.760000	-0.025385	-15.002507	-5.656529	-4.009064	-2.573286	-2.763628	0.000000	-10.000000	-0.691667	31.800001	208.666672	1023.000000	1023.000000	2046.000000
25.780001	-0.022286	-13.171043	-5.391794	-3.648147	-1.613190	-2.517913	0.000000	-10.000000	-0.700000	31.800001	219.333328	1023.000000	1023.000000	2046.000000
25.799999	-0.019141	-11.312190	-4.310342	-3.455967	-1.333257	-2.212624	0.000000	-10.000000	-0.691667	31.883335	230.000000	1023.000000	1023.000000	2046.000000
25.820000	-0.017174	-10.149712	-3.826160	-3.441815	-0.848477	-2.033259	0.000000	-10.000000	-0.658333	31.583334	240.666672	1023.000000	1023.000000	2046.000000
25.840000	-0.015235	-9.003953	-3.135497	-3.327949	-0.563987	-1.976519	0.000000	-10.000000	-0.625000	31.049999	251.166672	1023.000000	1023.000000	2046.000000
25.860001	-0.013858	-8.190246	-2.512363	-3.409362	-0.572218	-1.696303	0.000000	-10.000000	-0.608333	30.516666	261.666656	1023.000000	1023.000000	2046.000000
25.879999	-0.012319	-7.280738	-2.257584	-3.180304	-0.155934	-1.686917	0.000000	-10.000000	-0.641667	30.316668	272.000000	1023.000000	1023.000000	2046.000000
25.900000	-0.010536	-6.226499	-1.356939	-3.158775	-0.348909	-1.361876	0.000000	-10.000000	-0.658333	30.333334	282.333344	1023.000000	1023.000000	2046.000000
25.920000	-0.009233	-5.456764	-1.312681	-3.015461	0.148522	-1.277144	0.000000	-10.000000	-0.658333	30.516668	292.500000	1023.000000	1023.000000	2046.000000
25.940001	-0.007253	-4.286505	-0.662954	-2.827260	0.237974	-1.034264	0.000000	-10.000000	-0.633333	30.800001	302.500000	1023.000000	1023.000000	2046.000000
25.959999	-0.005794	-3.424157	-0.337708	-2.711642	0.394553	-0.769361	0.000000	-10.000000	-0.641667	30.600000	312.666656	1023.000000	1023.000000	2046.000000
25.980000	-0.003860	-2.281008	-0.168728	-2.343533	0.868094	-0.636841	0.000000	-10.000000	-0.650000	30.483334	323.000000	1023.000000	1023.000000	2046.000000
26.000000	-0.001848	-1.092433	0.378930	-2.185460	0.934336	-0.220239	0.000000	-10.000000	-0.641667	30.266666	333.333344	1023.000000	1023.000000	2046.000000
26.020000	0.000530	0.312967	0.517364	-1.746880	1.588353	-0.045871	0.000000	-10.000000	-0.616667	30.316668	343.500000	1023.000000	1023.000000	2046.000000
26.040001	0.002859	1.689595	1.310095	-1.579551	1.528371	0.430680	0.000000	-10.000000	-0.600000	30.383333	353.500000	1023.000000	1023.000000	2046.000000
26.059999	0.005195	3.070081	1.276384	-1.133847	2.348976	0.578569	0.000000	-10.000000	-0.600000	30.300001	363.500000	1023.000000	1023.000000	2046.000000
26.080000	0.008159	4.821685	2.137578	-0.744039	2.431625	0.996521	0.000000	-10.000000	-0.608333	30.300001	373.500000	1023.000000	1023.000000	2046.000000
26.100000	0.010339	6.110454	2.192010	-0.329366	3.054916	1.192893	0.000000	-10.000000	-0.608333	30.083334	383.500000	1023.000000	1023.000000	2046.000000
26.120001	0.013296	7.857731	2.930526	0.087490	3.247400	1.592316	0.000000	-10.000000	-0.616667	29.916666	393.500000	1023.000000	1023.000000	2046.000000
26.139999	0.015409	9.106751	3.077108	0.466902	3.770671	1.792070	0.000000	-10.000000	-0.608333	29.450001	403.500000	1023.000000	1023.000000	2046.000000
26.160000	0.017662	10.438238	3.529755	0.821765	4.012448	2.074270	0.000000	-10.000000	-0.608333	29.250000	413.500000	1023.000000	1023.000000	2046.000000
26.180000	0.020085	11.870483	4.109028	1.059365	4.174094	2.527997	0.000000	-10.000000	-0.600000	28.950001	423.500000	1023.000000	1023.000000	2046.000000
26.200001	0.021826	12.899051	4.085497	1.467153	4.740147	2.606255	0.000000	-10.000000	-0.600000	29.050001	433.333344	1023.000000	1023.000000	2046.000000
26.219999	0.024414	14.428765	4.807749	1.785315	4.805890	3.029811	0.000000	-10.000000	-0.583333	28.883333	443.000000	1023.000000	1023.000000	2046.000000
26.240000	0.025668	15.169751	4.696234	2.079033	5.305455	3.089029	0.000000	-10.000000	-0.566667	28.866667	449.333344	1023.000000	1023.000000	2046.000000
26.260000	0.028268	16.706228	5.232218	2.416209	5.539604	3.518197	0.000000	-10.000000	-0.541667	28.550001	458.833344	1023.000000	1023.000000	2046.000000
26.280001	0.030010	17.735989	5.515636	2.619954	5.781579	3.818821	0.000000	-10.000000	-0.533333	28.233334	468.500000	1023.000000	1023.000000	2046.000000
26.299999	0.031860	18.829445	5.652279	3.027627	6.212236	3.937302	0.000000	-10.000000	-0.525000	27.983334	481.166656	1023.000000	1023.000000	2046.000000
26.320000	0.034615	20.457571	6.387898	3.336696	6.362290	4.370686	0.000000	-10.000000	-0.533333	28.066668	490.666656	1023.000000	1023.000000	2046.000000
26.340000	0.036254	21.426191	6.399898	3.813127	6.839595	4.373572	0.000000	-10.000000	-0.541667	28.033335	500.000000	1023.000000	1023.000000	2046.000000
26.360001	0.038705	22.874735	6.990333	4.221898	6.987224	4.675280	0.000000	-10.000000	-0.550000	28.150000	509.333344	1023.000000	1023.000000	2046.000000
26.379999	0.039376	23.271309	7.171459	4.386041	7.085205	4.628603	0.000000	-10.000000	-0.541667	28.133333	518.666687	1023.000000	1023.000000	2046.000000
26.400000	0.040509	23.940924	7.275341	4.622195	7.401823	4.641565	0.000000	-10.000000	-0.533333	28.400000	528.000000	1023.000000	1023.000000	2046.000000
26.420000	0.042126	24.896479	7.870772	4.911723	7.397647	4.716337	0.000000	-10.000000	-0.516667	28.083334	537.500000	1023.000000	1023.000000	2046.000000
26.440001	0.042862	25.331474	7.796712	5.079349	7.686083	4.769331	0.000000	-10.000000	-0.508333	27.816668	547.000000	1023.000000	1023.000000	2046.000000
26.459999	0.045667	26.989311	8.381406	5.389368	7.770538	5.447999	0.000000	-10.000000	-0.483333	27.283335	556.333313	1023.000000	1023.000000	2046.000000
26.480000	0.046719	27.611074	7.977853	6.033827	8.086509	5.512885	0.000000	-10.000000	-0.466667	26.950001	565.500000	1023.000000	1023.000000	2046.000000
26.500000	0.047494	28.068676	7.868746	6.569302	8.185508	5.445122	0.000000	-10.000000	-0.450000	26.600000	574.500000	1023.000000	1023.000000	2046.000000
26.520000	0.046616	27.550312	7.796349	6.610545	7.952698	5.190720	0.000000	-10.000000	-0.450000	26.333334	583.333313	1023.000000	1023.000000	2046.000000
26.540001	0.043781	25.874350	7.136387	6.482005	7.754690	4.501268	0.000000	-10.000000	-0.433333	25.966667	592.166687	1023.000000	1023.000000	2046.000000
26.559999	0.042169	24.921740	7.018078	6.215188	7.235515	4.452959	0.000000	-10.000000	-0.416667	25.316668	601.000000	1023.000000	1023.000000	2046.000000
26.580000	0.039350	23.255816	6.057756	6.201389	7.146830	3.849839	0.000000	-10.000000	-0.400000	24.683334	609.666687	1023.000000	1023.000000	2046.000000
26.600000	0.039079	23.095499	5.852764	6.288814	6.974375	3.979545	0.000000	-10.000000	-0.383333	24.083334	618.000000	1023.000000	1023.000000	2046.000000
26.620001	0.038462	22.731184	5.350986	6.383170	7.024752	3.972277	0.000000	-10.000000	-0.358333	23.400000	626.000000	1023.000000	1023.000000	2046.000000
26.639999	0.038208	22.581108	4.854383	6.755346	7.122037	3.849342	0.000000	-10.000000	-0.325000	22.616667	634.000000	1023.000000	1023.000000	2046.000000
26.660000	0.039202	23.168375	4.959284	7.087817	7.037380	4.083893	0.000000	-10.000000	-0.316667	21.966667	641.666687	1023.000000	1023.000000	2046.000000
26.680000	0.038707	22.875921	4.241100	7.523782	7.305467	3.805573	0.000000	-10.000000	-0.308333	21.333334	649.166687	1023.000000	1023.000000	2046.000000
26.700001	0.040008	23.644659	4.340797	7.827663	7.253126	4.223073	0.000000	-10.000000	-0.308333	20.433334	656.333313	1023.000000	1023.000000	2046.000000
26.719999	0.039956	23.614288	3.879175	8.017362	7.476655	4.241096	0.000000	-10.000000	-0.283333	19.566668	663.333313	1023.000000	1023.000000	2046.000000
26.740000	0.040252	23.788641	3.763786	8.210566	7.399887	4.414403	0.000000	-10.000000	-0.258333	18.650000	670.000000	1023.000000	1023.000000	2046.000000
26.760000	0.040901	24.172483	3.860268	8.289250	7.362820	4.660144	0.000000	-10.000000	-0.233333	18.083334	676.333313	1023.000000	1023.000000	2046.000000
26.780001	0.040582	23.983746	3.383198	8.511091	7.590994	4.498463	0.000000	-10.000000	-0.216667	17.100000	682.500000	1023.000000	1023.000000	2046.000000
26.799999	0.042011	24.828308	3.698671	8.558406	7.649242	4.921989	0.000000	-10.000000	-0.200000	16.250000	688.333313	1023.000000	1023.000000	2046.000000
26.820000	0.042087	24.873228	3.621110	8.563944	7.848024	4.840151	0.000000	-10.000000	-0.166667	14.700001	694.000000	1023.000000	1023.000000	2046.000000
26.840000	0.043004	25.415113	3.778162	8.682361	7.982609	4.971982	0.000000	-10.000000	-0.125000	12.816667	699.166687	1023.000000	1023.000000	2046.000000
26.860001	0.044970	26.577072	4.262235	8.782470	8.159601	5.372766	0.000000	-10.000000	-0.083333	10.866667	703.833313	1023.000000	1023.000000	2046.000000
26.879999	0.045496	26.887999	4.219904	9.002110	8.448742	5.217240	0.000000	-10.000000	-0.041667	8.916667	707.666687	1023.000000	1023.000000	2046.000000
26.900000	0.048236	28.507507	5.046772	9.050361	8.614410	5.795964	0.000000	-10.000000	-0.016667	6.316667	711.000000	1023.000000	1023.000000	2046.000000
26.920000	0.048702	28.782732	5.189749	9.192641	8.966318	5.434023	0.000000	-10.000000	0.000000	2.283333	713.333313	1023.000000	1023.000000	2046.000000
26.940001	0.049077	29.004395	5.694328	8.989941	8.818976	5.501148	0.000000	-10.000000	0.000000	-1.633333	714.666687	1023.000000	1023.000000	2046.000000
26.959999	0.049165	29.056320	6.075885	8.628340	8.769913	5.582182	0.000000	-10.000000	0.016667	-5.050000	715.000000	1023.000000	1023.000000	2046.000000
26.980000	0.047746	28.217642	6.143147	8.371644	8.545882	5.156969	0.000000	-10.000000	0.033333	-6.916667	715.000000	1023.000000	1023.000000	2046.000000
27.000000	0.048641	28.747128	6.846341	8.122653	8.342299	5.435835	0.000000	-10.000000	0.050000	-8.316667	715.000000	1023.000000	1023.000000	2046.000000
27.020000	0.047896	28.306726	6.820750	7.998705	8.379871	5.107400	0.000000	-10.000000	0.050000	-8.950000	715.000000	1023.000000	1023.000000	2046.000000
27.040001	0.048048	28.396429	7.099636	7.913954	8.209001	5.173839	0.000000	-10.000000	0.050000	-9.583333	715.000000	1023.000000	1023.000000	2046.000000
27.059999	0.048501	28.663858	7.356923	7.837845	8.207985	5.261106	0.000000	-10.000000	0.050000	-10.300000	715.000000	1023.000000	1023.000000	2046.000000
27.080000	0.047447	28.040983	7.130893	7.817327	8.083477	5.009286	0.000000	-10.000000	0.058333	-10.950000	708.000000	1023.000000	1023.000000	2046.000000
27.100000	0.048383	28.594406	7.496019	7.679860	8.033479	5.385049	0.000000	-10.000000	0.066667	-11.450000	699.666687	1023.000000	1023.000000	2046.000000
27.120001	0.047255	27.927771	7.184638	7.648703	8.064845	5.029584	0.000000	-10.000000	0.083333	-11.850000	690.000000	1023.000000	1023.000000	2046.000000
27.139999	0.048487	28.655834	7.583272	7.685383	8.011034	5.376144	0.000000	-10.000000	0.091667	-12.250000	686.000000	1023.000000	1023.000000	2046.000000
27.160000	0.048018	28.378752	7.441953	7.693816	8.064818	5.178165	0.000000	-10.000000	0.091667	-12.783334	682.000000	1023.000000	1023.000000	2046.000000
27.180000	0.048055	28.400623	7.510633	7.714520	7.926491	5.248981	0.000000	-10.000000	0.083333	-13.383333	677.833313	1023.000000	1023.000000	2046.000000
27.200001	0.048652	28.753216	7.649222	7.720788	7.978037	5.405169	0.000000	-10.000000	0.100000	-14.066667	673.500000	1023.000000	1023.000000	2046.000000
27.219999	0.047563	28.109880	7.385787	7.775010	7.869113	5.079969	0.000000	-10.000000	0.141667	-14.900001	668.833313	1023.000000	1023.000000	2046.000000
27.240000	0.048540	28.686857	7.780113	7.724027	7.710413	5.472303	0.000000	-10.000000	0.183333	-15.483334	665.666687	1023.000000	1023.000000	2046.000000
27.260000	0.047054	27.808897	7.382639	7.815101	7.686800	4.924356	0.000000	-10.000000	0.208333	-16.300001	660.500000	1023.000000	1023.000000	2046.000000
27.280001	0.048204	28.488447	7.767416	7.804962	7.613685	5.302384	0.000000	-10.000000	0.225000	-17.350000	655.000000	1023.000000	1023.000000	2046.000000
27.299999	0.048213	28.493896	7.808949	7.890162	7.710737	5.084049	0.000000	-10.000000	0.258333	-18.650000	647.333313	1023.000000	1023.000000	2046.000000
27.320000	0.049506	29.258066	8.200254	8.063384	7.635313	5.359115	0.000000	-10.000000	0.300000	-19.966667	641.000000	1023.000000	1023.000000	2046.000000
27.340000	0.050228	29.685041	8.435777	8.117314	7.648479	5.483471	0.000000	-10.000000	0.333333	-20.900000	634.333313	1023.000000	1023.000000	2046.000000
27.360001	0.049366	29.175329	8.413075	8.017824	7.399372	5.345059	0.000000	-10.000000	0.366667	-22.000000	627.333313	1023.000000	1023.000000	2046.000000
27.379999	0.050467	29.825771	8.710152	8.304767	7.492651	5.318202	0.000000	-10.000000	0.408333	-23.016668	619.833313	1023.000000	1023.000000	2046.000000
27.400000	0.047497	28.070518	8.301093	7.864715	6.804969	5.099741	0.000000	-10.000000	0.458333	-24.133333	612.000000	1023.000000	1023.000000	2046.000000
27.420000	0.046973	27.761242	8.175711	7.827768	6.317824	5.439939	0.000000	-10.000000	0.491667	-25.166666	604.000000	1023.000000	1023.000000	2046.000000
27.440001	0.043829	25.902802	7.305499	7.936689	5.961271	4.699343	0.000000	-10.000000	0.516667	-26.266666	595.666687	1023.000000	1023.000000	2046.000000
27.459999	0.041116	24.299622	6.807726	7.773864	5.362344	4.355686	0.000000	-10.000000	0.533333	-27.066668	587.000000	1023.000000	1023.000000	2046.000000
27.480000	0.038679	22.859394	6.447959	7.385198	5.026559	3.999678	0.000000	-10.000000	0.558333	-27.683334	577.833313	1023.000000	1023.000000	2046.000000
27.500000	0.034381	20.319122	5.781346	6.922476	4.456639	3.158661	0.000000	-10.000000	0.591667	-28.183334	568.666687	1023.000000	1023.000000	2046.000000
27.520000	0.031412	18.564213	5.521241	6.297619	3.818051	2.927302	0.000000	-10.000000	0.616667	-28.616667	559.166687	1023.000000	1023.000000	2046.000000
27.540001	0.025930	15.324507	4.506983	5.970843	3.034145	1.812535	0.000000	-10.000000	0.658333	-29.183334	549.833313	1023.000000	1023.000000	2046.000000
27.559999	0.023543	13.913808	4.050473	5.591623	2.484432	1.787279	0.000000	-10.000000	0.658333	-29.350000	540.166687	1023.000000	1023.000000	2046.000000
27.580000	0.020509	12.120708	3.277483	5.523937	2.169751	1.149537	0.000000	-10.000000	0.666667	-29.800001	530.500000	1023.000000	1023.000000	2046.000000
27.600000	0.017504	10.344921	2.514387	5.329423	1.742903	0.758207	0.000000	-10.000000	0.650000	-29.900000	520.500000	1023.000000	1023.000000	2046.000000
27.620001	0.016597	9.808537	2.278579	5.168781	1.453875	0.907301	0.000000	-10.000000	0.658333	-30.283333	510.500000	1023.000000	1023.000000	2046.000000
27.639999	0.013757	8.130645	1.417225	5.235873	1.272734	0.204812	0.000000	-10.000000	0.658333	-30.416666	500.333344	1023.000000	1023.000000	2046.000000
27.660000	0.012617	7.456553	1.089879	5.117624	0.908100	0.340950	0.000000	-10.000000	0.658333	-30.533333	490.000000	1023.000000	1023.000000	2046.000000
27.680000	0.010886	6.433621	0.512622	4.996119	0.848756	0.076125	0.000000	-10.000000	0.650000	-30.400000	479.666656	1023.000000	1023.000000	2046.000000
27.700001	0.008552	5.054187	0.060410	4.796487	0.383589	-0.186299	0.000000	-10.000000	0.650000	-30.266666	469.500000	1023.000000	1023.000000	2046.000000
27.719999	0.008014	4.736404	-0.057037	4.513019	0.271409	0.009013	0.000000	-10.000000	0.666667	-30.200001	459.500000	1023.000000	1023.000000	2046.000000
27.740000	0.005109	3.019657	-0.575493	4.237145	-0.071621	-0.570375	0.000000	-10.000000	0.683333	-30.166666	449.500000	1023.000000	1023.000000	2046.000000
27.760000	0.004867	2.876512	-0.475784	3.848025	-0.249092	-0.246637	0.000000	-10.000000	0.716667	-30.266666	439.500000	1023.000000	1023.000000	2046.000000
27.780001	0.003511	2.074885	-0.723790	3.554104	-0.191554	-0.563874	0.000000	-10.000000	0.716667	-30.333334	429.500000	1023.000000	1023.000000	2046.000000
27.799999	0.002596	1.534500	-0.851703	3.254169	-0.372225	-0.495742	0.000000	-10.000000	0.716667	-30.566668	419.333344	1023.000000	1023.000000	2046.000000
27.820000	0.003037	1.795130	-0.849653	3.187997	-0.175369	-0.367844	0.000000	-10.000000	0.700000	-30.383333	409.000000	1023.000000	1023.000000	2046.000000
27.840000	0.001288	0.760949	-1.119899	3.098076	-0.361381	-0.855847	0.000000	-10.000000	0.683333	-30.333334	398.666656	1023.000000	1023.000000	2046.000000
27.860001	0.002192	1.295730	-0.804791	2.877987	-0.352525	-0.424941	0.000000	-10.000000	0.666667	-30.016666	388.500000	1023.000000	1023.000000	2046.000000
27.879999	0.000648	0.383091	-0.931565	2.798570	-0.450582	-1.033332	0.000000	-10.000000	0.666667	-30.150000	378.500000	1023.000000	1023.000000	2046.000000
27.900000	-0.000170	-0.100547	-0.772143	2.316777	-0.689898	-0.955284	0.000000	-10.000000	0.658333	-30.083334	368.500000	1023.000000	1023.000000	2046.000000
27.920000	-0.001600	-0.945810	-0.715034	1.789418	-0.799998	-1.220196	0.000000	-10.000000	0.658333	-30.133333	358.500000	1023.000000	1023.000000	2046.000000
27.940001	-0.003944	-2.330861	-0.672342	1.269334	-1.332403	-1.595450	0.000000	-10.000000	0.641667	-29.666668	348.500000	1023.000000	1023.000000	2046.000000
27.959999	-0.004802	-2.838012	-0.479705	0.793445	-1.483122	-1.668629	0.000000	-10.000000	0.633333	-29.466667	338.500000	1023.000000	1023.000000	2046.000000
27.980000	-0.007637	-4.513721	-0.648483	0.362009	-1.986167	-2.241080	0.000000	-10.000000	0.600000	-28.883333	328.666656	1023.000000	1023.000000	2046.000000
28.000000	-0.007604	-4.493946	-0.438844	-0.015278	-2.066652	-1.973172	0.000000	-10.000000	0.583333	-28.716667	319.000000	1023.000000	1023.000000	2046.000000
28.020000	-0.010182	-6.017590	-0.774358	-0.299281	-2.390640	-2.553311	0.000000	-10.000000	0.566667	-28.383333	309.500000	1023.000000	1023.000000	2046.000000
28.040001	-0.010319	-6.098512	-0.607153	-0.624626	-2.617559	-2.249174	0.000000	-10.000000	0.583333	-28.283333	300.000000	1023.000000	1023.000000	2046.000000
28.059999	-0.012145	-7.177838	-0.989286	-0.841257	-2.602229	-2.745066	0.000000	-10.000000	0.566667	-27.966667	290.666656	1023.000000	1023.000000	2046.000000
28.080000	-0.012698	-7.504342	-0.848793	-1.203131	-2.904863	-2.547555	0.000000	-10.000000	0.558333	-27.433334	281.333344	1023.000000	1023.000000	2046.000000
28.100000	-0.013719	-8.108042	-1.038146	-1.428831	-2.827410	-2.813655	0.000000	-10.000000	0.533333	-27.133333	272.166656	1023.000000	1023.000000	2046.000000
28.120001	-0.014641	-8.652683	-1.044949	-1.675266	-3.141789	-2.790679	0.000000	-10.000000	0.516667	-26.800001	263.000000	1023.000000	1023.000000	2046.000000
28.139999	-0.015064	-8.902907	-1.177330	-1.826822	-2.982096	-2.916659	0.000000	-10.000000	0.508333	-26.600000	254.000000	1023.000000	1023.000000	2046.000000
28.160000	-0.016066	-9.495014	-1.172283	-1.969284	-3.355671	-2.997776	0.000000	-10.000000	0.500000	-26.133333	245.166672	1023.000000	1023.000000	2046.000000
28.180000	-0.016019	-9.467328	-1.242408	-2.095662	-3.164299	-2.964960	0.000000	-10.000000	0.483333	-25.766666	236.500000	1023.000000	1023.000000	2046.000000
28.200001	-0.017763	-10.498011	-1.380868	-2.258079	-3.577885	-3.281178	0.000000	-10.000000	0.466667	-25.366667	228.000000	1023.000000	1023.000000	2046.000000
28.219999	-0.017175	-10.150321	-1.331246	-2.435757	-3.417472	-2.965847	0.000000	-10.000000	0.450000	-24.983334	219.500000	1023.000000	1023.000000	2046.000000
28.240000	-0.019224	-11.361131	-1.637079	-2.540556	-3.656269	-3.527226	0.000000	-10.000000	0.450000	-24.700001	213.833328	1023.000000	1023.000000	2046.000000
28.260000	-0.018817	-11.120823	-1.499440	-2.756159	-3.742886	-3.122337	0.000000	-10.000000	0.450000	-24.200001	205.666672	1023.000000	1023.000000	2046.000000
28.280001	-0.020230	-11.955743	-1.768661	-2.833327	-3.769219	-3.584536	0.000000	-10.000000	0.416667	-23.783335	197.666672	1023.000000	1023.000000	2046.000000
28.299999	-0.020960	-12.387339	-1.804669	-3.001603	-4.033266	-3.547801	0.000000	-10.000000	0.383333	-23.133333	187.000000	1023.000000	1023.000000	2046.000000
28.320000	-0.021176	-12.514861	-1.884383	-3.121354	-3.910283	-3.598841	0.000000	-10.000000	0.350000	-22.733334	179.166672	1023.000000	1023.000000	2046.000000
28.340000	-0.022668	-13.396565	-2.011821	-3.308510	-4.282321	-3.793913	0.000000	-10.000000	0.350000	-22.266666	171.500000	1023.000000	1023.000000	2046.000000
28.360001	-0.022559	-13.332389	-2.069272	-3.465577	-4.096231	-3.701308	0.000000	-10.000000	0.341667	-22.033333	164.166672	1023.000000	1023.000000	2046.000000
28.379999	-0.024321	-14.373493	-2.318305	-3.617753	-4.420128	-4.017307	0.000000	-10.000000	0.341667	-21.633333	156.833328	1023.000000	1023.000000	2046.000000
28.400000	-0.023712	-14.013607	-2.268475	-3.742378	-4.248186	-3.754570	0.000000	-10.000000	0.333333	-21.266666	149.666672	1023.000000	1023.000000	2046.000000
28.420000	-0.025700	-15.188770	-2.510153	-3.875814	-4.564535	-4.238267	0.000000	-10.000000	0.325000	-20.650002	142.500000	1023.000000	1023.000000	2046.000000
28.440001	-0.025144	-14.859820	-2.371692	-4.038822	-4.588589	-3.860718	0.000000	-10.000000	0.291667	-20.166668	135.500000	1023.000000	1023.000000	2046.000000
28.459999	-0.026567	-15.700942	-2.678291	-4.059847	-4.574363	-4.388441	0.000000	-10.000000	0.258333	-19.633333	128.833328	1023.000000	1023.000000	2046.000000
28.480000	-0.026602	-15.721986	-2.542928	-4.291696	-4.816531	-4.070832	0.000000	-10.000000	0.225000	-19.166666	122.166664	1023.000000	1023.000000	2046.000000
28.500000	-0.026574	-15.705006	-2.638926	-4.284591	-4.559761	-4.221727	0.000000	-10.000000	0.208333	-18.650000	115.833336	1023.000000	1023.000000	2046.000000
28.520000	-0.027634	-16.331774	-2.766348	-4.405239	-4.884920	-4.275268	0.000000	-10.000000	0.200000	-18.033333	109.500000	1023.000000	1023.000000	2046.000000
28.540001	-0.027231	-16.093763	-2.725914	-4.385588	-4.759653	-4.222609	0.000000	-10.000000	0.191667	-17.483334	103.500000	1023.000000	1023.000000	2046.000000
28.559999	-0.029603	-17.495207	-2.940191	-4.561380	-5.256984	-4.736652	0.000000	-10.000000	0.183333	-16.816668	97.666664	1023.000000	1023.000000	2046.000000
28.580000	-0.030107	-17.793333	-2.940613	-4.936487	-5.315045	-4.601187	0.000000	-10.000000	0.175000	-16.216667	92.000000	1023.000000	1023.000000	2046.000000
28.600000	-0.032597	-19.265083	-3.284095	-4.902510	-5.559640	-5.518839	0.000000	-10.000000	0.166667	-15.600000	86.666664	1023.000000	1023.000000	2046.000000
28.620001	-0.033388	-19.732372	-3.191545	-5.579907	-5.947138	-5.013781	0.000000	-10.000000	0.158333	-15.133333	81.500000	1023.000000	1023.000000	2046.000000
28.639999	-0.034810	-20.572578	-3.532854	-5.647215	-6.014121	-5.378390	0.000000	-10.000000	0.166667	-14.833334	76.500000	1023.000000	1023.000000	2046.000000
28.660000	-0.034476	-20.375345	-3.688877	-5.548104	-6.125332	-5.013031	0.000000	-10.000000	0.166667	-14.633333	71.500000	1023.000000	1023.000000	2046.000000
28.680000	-0.034684	-20.498495	-3.984630	-5.457605	-5.791185	-5.265076	0.000000	-10.000000	0.150000	-14.500000	66.666664	1023.000000	1023.000000	2046.000000
28.700001	-0.036425	-21.527166	-4.128497	-5.723730	-6.196228	-5.478712	0.000000	-10.000000	0.116667	-14.083334	61.833332	1023.000000	1023.000000	2046.000000
28.719999	-0.037825	-22.354319	-4.443803	-6.085849	-6.092175	-5.732490	0.000000	-10.000000	0.100000	-13.433333	57.166668	1023.000000	1023.000000	2046.000000
28.740000	-0.042322	-25.012123	-5.079157	-6.622425	-6.754941	-6.555599	0.000000	-10.000000	0.083333	-12.416667	52.500000	1023.000000	1023.000000	2046.000000
28.760000	-0.045261	-26.749279	-5.739365	-7.155642	-7.036919	-6.817354	0.000000	-10.000000	0.066667	-11.533334	48.333332	1023.000000	1023.000000	2046.000000
28.780001	-0.049930	-29.508427	-6.527314	-7.523802	-7.836478	-7.620834	0.000000	-10.000000	0.050000	-10.933333	44.500000	1023.000000	1023.000000	2046.000000
28.799999	-0.051257	-30.292934	-7.039490	-7.807654	-8.018108	-7.427682	0.000000	-10.000000	0.058333	-10.833333	40.833332	1023.000000	1023.000000	2046.000000
28.820000	-0.053562	-31.654936	-7.625824	-7.851805	-8.227393	-7.949914	0.000000	-10.000000	0.058333	-10.983334	37.333332	1023.000000	1023.000000	2046.000000
28.840000	-0.054651	-32.298477	-8.030946	-8.003981	-8.482821	-7.780728	0.000000	-10.000000	0.058333	-11.150000	33.666668	1023.000000	1023.000000	2046.000000
28.860001	-0.055901	-33.037472	-8.593171	-7.893124	-8.423686	-8.127489	0.000000	-10.000000	0.050000	-11.266666	30.000000	1023.000000	1023.000000	2046.000000
28.879999	-0.057828	-34.176243	-9.149490	-8.053832	-8.719289	-8.253633	0.000000	-10.000000	0.050000	-11.200000	26.000000	1023.000000	1023.000000	2046.000000
28.900000	-0.058003	-34.279564	-9.489900	-8.111892	-8.635037	-8.042735	0.000000	-10.000000	0.050000	-10.866667	22.333334	1023.000000	1023.000000	2046.000000
28.920000	-0.059769	-35.323315	-9.831832	-8.231221	-8.913342	-8.346921	0.000000	-10.000000	0.050000	-10.350000	18.666666	1023.000000	1023.000000	2046.000000
28.940001	-0.059910	-35.406712	-9.957964	-8.421950	-9.041413	-7.985385	0.000000	-10.000000	0.050000	-9.583333	15.333333	1023.000000	1023.000000	2046.000000
28.959999	-0.060689	-35.867119	-10.220389	-8.377627	-8.982631	-8.286470	0.000000	-10.000000	0.041667	-8.833333	12.000000	1023.000000	1023.000000	2046.000000
28.980000	-0.061028	-36.067780	-10.185843	-8.521226	-9.214981	-8.145728	0.000000	-10.000000	0.041667	-8.083333	9.166667	1023.000000	1023.000000	2046.000000
29.000000	-0.059932	-35.419632	-10.133069	-8.473310	-8.816125	-7.997127	0.000000	-10.000000	0.033333	-7.600000	6.333333	1023.000000	1023.000000	2046.000000
29.020000	-0.060277	-35.623985	-10.100894	-8.518310	-8.891007	-8.113774	0.000000	-10.000000	0.041667	-7.383333	3.833333	1023.000000	1023.000000	2046.000000
29.040001	-0.058393	-34.509998	-9.849409	-8.490747	-8.570227	-7.599617	0.000000	-10.000000	0.033333	-7.383333	1.500000	1023.000000	1023.000000	2046.000000
29.059999	-0.058368	-34.495708	-9.660756	-8.395599	-8.534058	-7.905295	0.000000	-10.000000	0.025000	-7.283333	-0.500000	1023.000000	1023.000000	2046.000000
29.080000	-0.057143	-33.771610	-9.409742	-8.461965	-8.349872	-7.550032	0.000000	-10.000000	0.016667	-7.216667	-2.666667	1023.000000	1023.000000	2046.000000
29.100000	-0.057125	-33.760624	-9.247270	-8.397182	-8.186464	-7.929706	0.000000	-10.000000	0.025000	-7.300000	-5.000000	1023.000000	1023.000000	2046.000000
29.120001	-0.057401	-33.923725	-9.008649	-8.685825	-8.416236	-7.813017	0.000000	-10.000000	0.041667	-7.850000	-7.500000	1023.000000	1023.000000	2046.000000
29.139999	-0.057380	-33.911297	-8.856286	-8.825663	-8.221320	-8.008029	0.000000	-10.000000	0.050000	-8.383333	-10.166667	1023.000000	1023.000000	2046.000000
29.160000	-0.058917	-34.819683	-8.730123	-9.175509	-8.636351	-8.277699	0.000000	-10.000000	0.041667	-8.550000	-12.833333	1023.000000	1023.000000	2046.000000
29.180000	-0.058725	-34.706326	-8.536167	-9.500408	-8.588959	-8.080791	0.000000	-10.000000	0.033333	-8.183333	-15.666667	1023.000000	1023.000000	2046.000000
29.200001	-0.060290	-35.631580	-8.440796	-9.803337	-8.875570	-8.511876	0.000000	-10.000000	0.025000	-7.450000	-18.333334	1023.000000	1023.000000	2046.000000
29.219999	-0.060174	-35.562881	-8.235249	-10.104459	-9.049560	-8.173614	0.000000	-10.000000	0.016667	-6.666667	-21.000000	1023.000000	1023.000000	2046.000000
29.240000	-0.060790	-35.926739	-8.239589	-10.091763	-9.006883	-8.588504	0.000000	-10.000000	0.008333	-6.133333	-22.666666	1023.000000	1023.000000	2046.000000
29.260000	-0.061314	-36.236538	-8.157331	-10.316400	-9.320827	-8.441979	0.000000	-10.000000	0.008333	-5.866667	-24.833334	1023.000000	1023.000000	2046.000000
29.280001	-0.061072	-36.093811	-8.218104	-10.340512	-9.017005	-8.518188	0.000000	-10.000000	0.016667	-5.816667	-26.833334	1023.000000	1023.000000	2046.000000
29.299999	-0.061726	-36.480164	-8.112941	-10.501574	-9.319318	-8.546332	0.000000	-10.000000	0.016667	-5.650000	-29.500000	1023.000000	1023.000000	2046.000000
29.320000	-0.060672	-35.857124	-8.060141	-10.496516	-8.924294	-8.376172	0.000000	-10.000000	0.008333	-5.316667	-31.333334	1023.000000	1023.000000	2046.000000
29.340000	-0.061150	-36.139675	-7.942242	-10.559662	-9.100678	-8.537095	0.000000	-10.000000	0.000000	-4.616667	-33.000000	1023.000000	1023.000000	2046.000000
29.360001	-0.059760	-35.317886	-7.857535	-10.599414	-8.753950	-8.106989	0.000000	-10.000000	-0.016667	-3.183333	-34.500000	1023.000000	1023.000000	2046.000000
29.379999	-0.059574	-35.208511	-7.707257	-10.473069	-8.672503	-8.355683	0.000000	-10.000000	-0.033333	-0.650000	-35.500000	1023.000000	1023.000000	2046.000000
29.400000	-0.058517	-34.583500	-7.470320	-10.448089	-8.673525	-7.991567	0.000000	-10.000000	-0.066667	2.366667	-36.000000	1023.000000	1023.000000	2046.000000
29.420000	-0.057133	-33.765816	-7.374313	-10.148113	-8.192224	-8.051166	0.000000	-10.000000	-0.083333	5.616667	-36.000000	1023.000000	1023.000000	2046.000000
29.440001	-0.056312	-33.280529	-7.185688	-10.091805	-8.146173	-7.856862	0.000000	-10.000000	-0.108333	8.366667	-36.000000	1023.000000	1023.000000	2046.000000
29.459999	-0.054400	-32.150551	-6.962437	-9.919840	-7.730066	-7.538207	0.000000	-10.000000	-0.125000	10.933333	-36.000000	1023.000000	1023.000000	2046.000000
29.480000	-0.053614	-31.685879	-6.763731	-9.789930	-7.584011	-7.548206	0.000000	-10.000000	-0.158333	13.000000	-36.000000	1023.000000	1023.000000	2046.000000
29.500000	-0.051529	-30.453403	-6.520283	-9.722289	-7.252659	-6.958172	0.000000	-10.000000	-0.191667	14.800000	-36.000000	1023.000000	1023.000000	2046.000000
29.520000	-0.050119	-29.620169	-6.308086	-9.463096	-6.842414	-7.006574	0.000000	-10.000000	-0.233333	16.516666	-16.666666	1023.000000	1023.000000	2046.000000
29.540001	-0.048576	-28.708664	-5.956689	-9.349474	-6.804339	-6.598161	0.000000	-10.000000	-0.258333	18.033333	4.166667	1023.000000	1023.000000	2046.000000
29.559999	-0.046558	-27.515762	-5.758000	-9.008469	-6.235413	-6.513881	0.000000	-10.000000	-0.308333	19.500000	27.166666	1023.000000	1023.000000	2046.000000
29.580000	-0.045110	-26.660139	-5.460491	-8.885908	-6.125049	-6.188692	0.000000	-10.000000	-0.350000	20.816668	33.000000	1023.000000	1023.000000	2046.000000
29.600000	-0.042655	-25.209112	-5.204417	-8.588452	-5.564440	-5.851802	0.000000	-10.000000	-0.400000	22.283335	39.833332	1023.000000	1023.000000	2046.000000
29.620001	-0.041389	-24.460997	-4.888378	-8.392222	-5.439008	-5.741387	0.000000	-10.000000	-0.416667	23.500000	47.166668	1023.000000	1023.000000	2046.000000
29.639999	-0.038728	-22.888338	-4.582835	-8.130295	-4.953938	-5.221270	0.000000	-10.000000	-0.425000	24.266666	52.333332	1023.000000	1023.000000	2046.000000
29.660000	-0.037345	-22.070852	-4.280570	-7.891109	-4.713963	-5.185210	0.000000	-10.000000	-0.450000	24.966667	60.333332	1023.000000	1023.000000	2046.000000
29.680000	-0.035130	-20.761766	-3.971033	-7.769210	-4.446438	-4.575084	0.000000	-10.000000	-0.483333	25.783333	68.666664	1023.000000	1023.000000	2046.000000
29.700001	-0.033458	-19.773525	-3.687440	-7.436424	-4.061339	-4.588321	0.000000	-10.000000	-0.525000	26.750000	79.833336	1023.000000	1023.000000	2046.000000
29.719999	-0.031704	-18.736820	-3.407855	-7.263988	-3.899907	-4.165069	0.000000	-10.000000	-0.550000	27.833334	88.666664	1023.000000	1023.000000	2046.000000
29.740000	-0.029917	-17.680809	-3.251469	-6.884682	-3.452158	-4.092500	0.000000	-10.000000	-0.575000	28.583334	97.833336	1023.000000	1023.000000	2046.000000
29.760000	-0.028881	-17.068455	-2.958246	-6.704094	-3.539667	-3.866447	0.000000	-10.000000	-0.608333	29.566668	107.166664	1023.000000	1023.000000	2046.000000
29.780001	-0.027450	-16.222666	-2.761990	-6.401863	-3.262366	-3.796446	0.000000	-10.000000	-0.641667	30.116667	116.833336	1023.000000	1023.000000	2046.000000
29.799999	-0.027231	-16.093540	-2.584803	-6.337696	-3.272818	-3.898222	0.000000	-10.000000	-0.658333	30.683334	126.666664	1023.000000	1023.000000	2046.000000
29.820000	-0.025784	-15.238174	-2.433594	-6.244914	-2.963743	-3.595924	0.000000	-10.000000	-0.658333	30.866667	133.500000	1023.000000	1023.000000	2046.000000
29.840000	-0.024629	-14.555622	-2.059888	-5.797418	-2.779290	-3.919026	0.000000	-10.000000	-0.675000	31.083334	143.833328	1023.000000	1023.000000	2046.000000
29.860001	-0.022851	-13.504926	-1.683753	-5.911743	-2.707564	-3.201866	0.000000	-10.000000	-0.708333	31.583334	154.333328	1023.000000	1023.000000	2046.000000
29.879999	-0.021030	-12.428789	-1.515229	-5.532554	-2.357715	-3.023290	0.000000	-10.000000	-0.741667	32.083336	164.833328	1023.000000	1023.000000	2046.000000
29.900000	-0.018044	-10.664289	-1.452483	-4.908446	-2.005000	-2.298360	0.000000	-10.000000	-0.750000	32.533333	175.500000	1023.000000	1023.000000	2046.000000
29.920000	-0.016513	-9.759277	-1.463781	-4.362431	-1.509941	-2.423125	0.000000	-10.000000	-0.750000	32.516666	186.166672	1023.000000	1023.000000	2046.000000
29.940001	-0.015696	-9.276298	-1.374132	-4.206602	-1.494778	-2.200785	0.000000	-10.000000	-0.750000	32.933334	200.500000	1023.000000	1023.000000	2046.000000
29.959999	-0.016784	-9.919614	-1.781833	-4.218404	-1.324052	-2.595325	0.000000	-10.000000	-0.750000	33.000000	211.500000	1023.000000	1023.000000	2046.000000
29.980000	-0.019519	-11.535689	-2.314990	-4.412076	-1.756528	-3.052094	0.000000	-10.000000	-0.741667	33.133335	222.500000	1023.000000	1023.000000	2046.000000
30.000000	-0.020940	-12.375607	-2.859844	-4.498724	-1.952162	-3.064878	0.000000	-10.000000	-0.733333	32.633335	233.500000	1023.000000	1023.000000	2046.000000
30.020000	-0.022003	-13.003978	-3.253354	-4.438983	-1.975102	-3.336540	0.000000	-10.000000	-0.725000	32.283333	244.500000	1023.000000	1023.000000	2046.000000
30.040001	-0.021914	-12.950957	-3.498627	-4.413031	-2.068219	-2.971080	0.000000	-10.000000	-0.725000	32.166668	255.500000	1023.000000	1023.000000	2046.000000
30.059999	-0.021070	-12.452520	-3.887563	-3.948882	-1.642937	-2.973139	0.000000	-10.000000	-0.716667	32.166668	266.333344	1023.000000	1023.000000	2046.000000
30.080000	-0.020529	-12.132392	-4.060752	-3.607109	-1.631840	-2.832691	0.000000	-10.000000	-0.716667	32.150002	277.000000	1023.000000	1023.000000	2046.000000
30.100000	-0.019221	-11.359545	-4.334037	-3.215491	-1.289412	-2.520604	0.000000	-10.000000	-0.716667	31.983334	284.000000	1023.000000	1023.000000	2046.000000
30.120001	-0.018713	-11.059564	-4.475963	-2.911934	-1.224235	-2.447433	0.000000	-10.000000	-0.708333	31.666666	294.666656	1023.000000	1023.000000	2046.000000
30.139999	-0.017504	-10.345090	-4.665875	-2.661484	-1.019447	-1.998284	0.000000	-10.000000	-0.716667	31.866667	305.333344	1023.000000	1023.000000	2046.000000
30.160000	-0.016935	-10.008619	-4.651191	-2.437627	-0.942181	-1.977621	0.000000	-10.000000	-0.725000	32.000000	319.666656	1023.000000	1023.000000	2046.000000
30.180000	-0.015303	-9.044153	-4.644505	-2.205082	-0.798345	-1.396222	0.000000	-10.000000	-0.750000	32.366665	326.833344	1023.000000	1023.000000	2046.000000
30.200001	-0.013967	-8.254305	-4.532199	-1.821232	-0.521777	-1.379098	0.000000	-10.000000	-0.741667	32.400002	337.666656	1023.000000	1023.000000	2046.000000
30.219999	-0.012133	-7.170342	-4.272898	-1.606119	-0.390995	-0.900330	0.000000	-10.000000	-0.733333	32.400002	348.500000	1023.000000	1023.000000	2046.000000
30.240000	-0.010173	-6.012289	-4.065570	-1.219091	0.144167	-0.871794	0.000000	-10.000000	-0.725000	32.400002	359.333344	1023.000000	1023.000000	2046.000000
30.260000	-0.007651	-4.521940	-3.506213	-1.023950	0.306530	-0.298307	0.000000	-10.000000	-0.725000	32.233334	370.166656	1023.000000	1023.000000	2046.000000
30.280001	-0.004593	-2.714385	-3.198532	-0.449623	1.055000	-0.121230	0.000000	-10.000000	-0.725000	32.166668	377.333344	1023.000000	1023.000000	2046.000000
30.299999	-0.001625	-0.960111	-2.430892	-0.161784	1.363858	0.268707	0.000000	-10.000000	-0.716667	31.700001	391.833344	1023.000000	1023.000000	2046.000000
30.320000	0.001841	1.088259	-1.802380	0.205353	2.099185	0.586102	0.000000	-10.000000	-0.683333	31.683334	402.500000	1023.000000	1023.000000	2046.000000
30.340000	0.004363	2.578763	-0.871097	0.312492	2.378471	0.758897	0.000000	-10.000000	-0.633333	31.100000	416.833344	1023.000000	1023.000000	2046.000000
30.360001	0.006552	3.872333	-0.266321	0.386917	2.797216	0.954521	0.000000	-10.000000	-0.591667	30.916666	423.833344	1023.000000	1023.000000	2046.000000
30.379999	0.007980	4.716374	0.449826	0.380807	2.894251	0.991490	0.000000	-10.000000	-0.583333	30.266666	434.166656	1023.000000	1023.000000	2046.000000
30.400000	0.009775	5.776930	0.934888	0.398715	3.155319	1.288009	0.000000	-10.000000	-0.600000	30.033333	444.166656	1023.000000	1023.000000	2046.000000
30.420000	0.011226	6.634411	1.590549	0.523427	3.297408	1.223027	0.000000	-10.000000	-0.616667	29.799999	454.166656	1023.000000	1023.000000	2046.000000
30.440001	0.013346	7.887387	2.091522	0.651409	3.535222	1.609234	0.000000	-10.000000	-0.625000	29.633333	464.166656	1023.000000	1023.000000	2046.000000
30.459999	0.014991	8.859894	2.660291	0.877027	3.751825	1.570750	0.000000	-10.000000	-0.616667	29.483334	474.166656	1023.000000	1023.000000	2046.000000
30.480000	0.016941	10.011915	3.022951	0.960304	3.974493	2.054167	0.000000	-10.000000	-0.608333	29.333334	484.166656	1023.000000	1023.000000	2046.000000
30.500000	0.018572	10.976346	3.341761	1.275096	4.310512	2.048978	0.000000	-10.000000	-0.608333	29.250000	490.833344	1023.000000	1023.000000	2046.000000
30.520000	0.020831	12.311084	3.656238	1.423243	4.598167	2.633436	0.000000	-10.000000	-0.608333	29.316668	500.833344	1023.000000	1023.000000	2046.000000
30.540001	0.022807	13.479083	3.980309	1.812473	5.015238	2.671062	0.000000	-10.000000	-0.608333	29.333334	513.833313	1023.000000	1023.000000	2046.000000
30.559999	0.025272	14.935678	4.366070	1.996434	5.299157	3.274018	0.000000	-10.000000	-0.600000	29.299999	523.500000	1023.000000	1023.000000	2046.000000
30.580000	0.027556	16.285664	4.687692	2.507132	5.812186	3.278653	0.000000	-10.000000	-0.583333	29.000000	529.833313	1023.000000	1023.000000	2046.000000
30.600000	0.030035	17.750963	5.254192	2.767363	5.950192	3.779216	0.000000	-10.000000	-0.558333	28.716667	539.666687	1023.000000	1023.000000	2046.000000
30.620001	0.032337	19.111212	5.499486	3.281079	6.473515	3.857132	0.000000	-10.000000	-0.541667	28.250000	552.666687	1023.000000	1023.000000	2046.000000
30.639999	0.034612	20.455496	6.068963	3.562309	6.590464	4.233760	0.000000	-10.000000	-0.541667	28.033333	562.333313	1023.000000	1023.000000	2046.000000
30.660000	0.036951	21.837893	6.253347	4.045639	7.126436	4.412470	0.000000	-10.000000	-0.525000	27.900000	568.500000	1023.000000	1023.000000	2046.000000
30.680000	0.039015	23.058014	6.737495	4.300945	7.347506	4.672067	0.000000	-10.000000	-0.475000	27.083334	577.666687	1023.000000	1023.000000	2046.000000
30.700001	0.041147	24.317957	6.935958	4.696396	7.726736	4.958866	0.000000	-10.000000	-0.433333	26.133333	589.833313	1023.000000	1023.000000	2046.000000
30.719999	0.042849	25.323700	7.336295	4.960820	8.010097	5.016489	0.000000	-10.000000	-0.408333	25.083334	601.666687	1023.000000	1023.000000	2046.000000
30.740000	0.045153	26.685295	7.681413	5.254326	8.305575	5.443980	0.000000	-10.000000	-0.408333	24.900000	607.333313	1023.000000	1023.000000	2046.000000
30.760000	0.047204	27.897858	8.135465	5.635317	8.695401	5.431674	0.000000	-10.000000	-0.400000	24.733334	613.000000	1023.000000	1023.000000	2046.000000
30.780001	0.049766	29.411674	8.605569	5.920247	8.931849	5.954011	0.000000	-10.000000	-0.391667	24.333334	621.333313	1023.000000	1023.000000	2046.000000
30.799999	0.051525	30.451313	9.009486	6.352331	9.208165	5.881331	0.000000	-10.000000	-0.375000	23.816668	632.333313	1023.000000	1023.000000	2046.000000
30.820000	0.053176	31.427248	9.333869	6.495384	9.372363	6.225633	0.000000	-10.000000	-0.358333	23.416668	640.333313	1023.000000	1023.000000	2046.000000
30.840000	0.054170	32.014324	9.674331	6.724431	9.552650	6.062914	0.000000	-10.000000	-0.341667	23.083334	645.666687	1023.000000	1023.000000	2046.000000
30.860001	0.055638	32.882050	9.953493	6.963459	9.688589	6.276508	0.000000	-10.000000	-0.325000	22.550001	650.833313	1023.000000	1023.000000	2046.000000
30.879999	0.056601	33.451248	10.024134	7.167428	9.853621	6.406066	0.000000	-10.000000	-0.300000	21.916666	658.500000	1023.000000	1023.000000	2046.000000
30.900000	0.058014	34.286423	9.929980	7.609940	9.883759	6.862746	0.000000	-10.000000	-0.291667	21.066668	665.833313	1023.000000	1023.000000	2046.000000
30.920000	0.057693	34.096821	9.511425	8.136600	10.006144	6.442653	0.000000	-10.000000	-0.275000	20.316668	673.000000	1023.000000	1023.000000	2046.000000
30.940001	0.057125	33.760635	9.379425	8.231545	9.723295	6.426369	0.000000	-10.000000	-0.266667	19.400000	679.833313	1023.000000	1023.000000	2046.000000
30.959999	0.054976	32.490559	8.997458	8.146137	9.595817	5.751145	0.000000	-10.000000	-0.216667	18.383333	688.666687	1023.000000	1023.000000	2046.000000
30.980000	0.052663	31.123665	8.602963	7.809798	9.136779	5.574124	0.000000	-10.000000	-0.183333	17.583334	695.166687	1023.000000	1023.000000	2046.000000
31.000000	0.050012	29.557325	7.867730	7.798266	8.906008	4.985321	0.000000	-10.000000	-0.158333	16.416668	701.166687	1023.000000	1023.000000	2046.000000
31.020000	0.048200	28.486090	7.524818	7.657188	8.402763	4.901320	0.000000	-10.000000	-0.133333	15.383334	704.666687	1023.000000	1023.000000	2046.000000
31.040001	0.046972	27.760511	6.778700	7.877935	8.479237	4.624640	0.000000	-10.000000	-0.108333	13.350000	711.166687	1023.000000	1023.000000	2046.000000
31.059999	0.046535	27.502254	6.509395	7.977827	8.285849	4.729184	0.000000	-10.000000	-0.075000	11.950000	716.000000	1023.000000	1023.000000	2046.000000
31.080000	0.046008	27.190485	5.956412	8.331401	8.325383	4.577289	0.000000	-10.000000	-0.066667	10.633333	720.333313	1023.000000	1023.000000	2046.000000
31.100000	0.046061	27.222034	5.744617	8.560279	8.202742	4.714398	0.000000	-10.000000	-0.058333	10.066667	723.000000	1023.000000	1023.000000	2046.000000
31.120001	0.045860	27.103128	5.269445	8.889319	8.250182	4.694182	0.000000	-10.000000	-0.050000	9.200000	726.666687	1023.000000	1023.000000	2046.000000
31.139999	0.045847	27.095619	5.068205	9.057976	8.178246	4.791193	0.000000	-10.000000	-0.033333	8.333334	730.000000	1023.000000	1023.000000	2046.000000
31.160000	0.045648	26.978106	4.677671	9.224874	8.148373	4.927186	0.000000	-10.000000	-0.016667	7.350000	732.833313	1023.000000	1023.000000	2046.000000
31.180000	0.045260	26.748554	4.490004	9.303595	8.037035	4.917920	0.000000	-10.000000	0.000000	6.400000	735.333313	1023.000000	1023.000000	2046.000000
31.200001	0.045439	26.854584	4.333823	9.337596	7.958220	5.224946	0.000000	-10.000000	-0.008333	5.450000	737.500000	1023.000000	1023.000000	2046.000000
31.219999	0.045131	26.672604	4.157738	9.459742	7.998465	5.056659	0.000000	-10.000000	-0.008333	4.466667	739.500000	1023.000000	1023.000000	2046.000000
31.240000	0.045366	26.811157	4.193072	9.311327	7.926823	5.379934	0.000000	-10.000000	-0.008333	3.216667	741.333313	1023.000000	1023.000000	2046.000000
31.260000	0.045416	26.840590	4.098423	9.390207	8.080101	5.271860	0.000000	-10.000000	0.008333	1.200000	742.833313	1023.000000	1023.000000	2046.000000
31.280001	0.046365	27.401720	4.397488	9.385703	8.045931	5.572599	0.000000	-10.000000	0.016667	-1.000000	743.666687	1023.000000	1023.000000	2046.000000
31.299999	0.047147	27.863741	4.346877	9.556423	8.356525	5.603916	0.000000	-10.000000	0.016667	-3.100000	744.000000	1023.000000	1023.000000	2046.000000
31.320000	0.048407	28.608747	4.751212	9.617023	8.536054	5.704460	0.000000	-10.000000	0.016667	-4.616667	744.000000	1023.000000	1023.000000	2046.000000
31.340000	0.049356	29.169313	5.112576	9.583057	8.632607	5.841073	0.000000	-10.000000	0.025000	-6.183333	744.000000	1023.000000	1023.000000	2046.000000
31.360001	0.049330	29.154123	5.480384	9.431838	8.717973	5.523929	0.000000	-10.000000	0.041667	-7.850000	744.000000	1023.000000	1023.000000	2046.000000
31.379999	0.048940	28.923716	5.849525	8.971408	8.453660	5.649123	0.000000	-10.000000	0.058333	-9.650000	744.000000	1023.000000	1023.000000	2046.000000
31.400000	0.047971	28.350771	6.016706	8.624369	8.374114	5.335582	0.000000	-10.000000	0.066667	-10.816667	744.000000	1023.000000	1023.000000	2046.000000
31.420000	0.047699	28.190176	6.426014	8.301344	8.053677	5.409140	0.000000	-10.000000	0.066667	-11.500000	744.000000	1023.000000	1023.000000	2046.000000
31.440001	0.047034	27.797287	6.549506	8.184523	8.027908	5.035351	0.000000	-10.000000	0.066667	-11.616667	736.333313	1023.000000	1023.000000	2046.000000
31.459999	0.046913	27.725769	6.950754	7.906493	7.720285	5.148236	0.000000	-10.000000	0.075000	-11.900001	727.333313	1023.000000	1023.000000	2046.000000
31.480000	0.046455	27.454887	6.917168	7.898361	7.741064	4.898295	0.000000	-10.000000	0.091667	-12.350000	717.000000	1023.000000	1023.000000	2046.000000
31.500000	0.046629	27.557459	7.199938	7.723607	7.558717	5.075197	0.000000	-10.000000	0.100000	-12.916667	713.000000	1023.000000	1023.000000	2046.000000
31.520000	0.046309	27.368650	7.065173	7.748788	7.593782	4.960908	0.000000	-10.000000	0.100000	-13.516666	708.833313	1023.000000	1023.000000	2046.000000
31.540001	0.046468	27.462555	7.217472	7.611437	7.605162	5.028485	0.000000	-10.000000	0.125000	-14.166667	704.333313	1023.000000	1023.000000	2046.000000
31.559999	0.046452	27.453188	7.279600	7.552725	7.490344	5.130520	0.000000	-10.000000	0.150000	-14.766667	699.500000	1023.000000	1023.000000	2046.000000
31.580000	0.046459	27.457388	7.306809	7.591887	7.569182	4.989510	0.000000	-10.000000	0.175000	-15.283334	694.500000	1023.000000	1023.000000	2046.000000
31.600000	0.046810	27.664934	7.484223	7.552583	7.424596	5.203534	0.000000	-10.000000	0.183333	-15.616667	689.500000	1023.000000	1023.000000	2046.000000
31.620001	0.046590	27.534515	7.411190	7.708271	7.387009	5.028046	0.000000	-10.000000	0.191667	-15.966667	684.333313	1023.000000	1023.000000	2046.000000
31.639999	0.046913	27.725779	7.582831	7.736633	7.326472	5.079844	0.000000	-10.000000	0.200000	-16.366667	679.000000	1023.000000	1023.000000	2046.000000
31.660000	0.046819	27.669874	7.500773	7.807866	7.253520	5.107715	0.000000	-10.000000	0.200000	-16.900000	673.333313	1023.000000	1023.000000	2046.000000
31.680000	0.047253	27.926628	7.598651	7.858345	7.426670	5.042962	0.000000	-10.000000	0.200000	-17.316668	667.833313	1023.000000	1023.000000	2046.000000
31.700001	0.048266	28.525286	8.035545	7.893547	7.326530	5.269664	0.000000	-10.000000	0.208333	-17.666666	662.166687	1023.000000	1023.000000	2046.000000
31.719999	0.049166	29.057329	8.195736	8.182577	7.444886	5.234131	0.000000	-10.000000	0.216667	-17.933334	656.500000	1023.000000	1023.000000	2046.000000
31.740000	0.050350	29.756920	8.607809	8.266105	7.391250	5.491756	0.000000	-10.000000	0.233333	-18.166668	650.500000	1023.000000	1023.000000	2046.000000
31.760000	0.050254	29.700037	8.643508	8.262987	7.330568	5.462975	0.000000	-10.000000	0.241667	-18.533335	644.333313	1023.000000	1023.000000	2046.000000
31.780001	0.050999	30.140638	8.836102	8.697993	7.502021	5.104523	0.000000	-10.000000	0.250000	-19.016666	638.000000	1023.000000	1023.000000	2046.000000
31.799999	0.049559	29.289640	8.795782	8.152824	6.857014	5.484020	0.000000	-10.000000	0.266667	-19.750000	631.500000	1023.000000	1023.000000	2046.000000
31.820000	0.048223	28.499647	8.342958	8.284148	6.596554	5.275986	0.000000	-10.000000	0.291667	-20.416666	624.833313	1023.000000	1023.000000	2046.000000
31.840000	0.046546	27.508438	7.863840	8.264971	6.210574	5.169054	0.000000	-10.000000	0.325000	-20.950001	618.000000	1023.000000	1023.000000	2046.000000
31.860001	0.043517	25.718294	7.211054	8.244098	5.790135	4.473006	0.000000	-10.000000	0.341667	-21.266666	611.000000	1023.000000	1023.000000	2046.000000
31.879999	0.041369	24.449253	7.039566	7.907845	5.333311	4.168530	0.000000	-10.000000	0.350000	-21.566668	604.000000	1023.000000	1023.000000	2046.000000
31.900000	0.037896	22.396444	6.484519	7.477223	4.841175	3.593526	0.000000	-10.000000	0.350000	-21.900000	596.833313	1023.000000	1023.000000	2046.000000
31.920000	0.034254	20.244247	5.913377	7.061233	4.378479	2.891160	0.000000	-10.000000	0.350000	-22.299999	589.500000	1023.000000	1023.000000	2046.000000
31.940001	0.030334	17.927383	5.274835	6.534198	3.579911	2.538440	0.000000	-10.000000	0.358333	-22.616667	582.000000	1023.000000	1023.000000	2046.000000
31.959999	0.026791	15.833567	4.362410	6.350400	3.171950	1.948807	0.000000	-10.000000	0.375000	-22.933334	574.500000	1023.000000	1023.000000	2046.000000
31.980000	0.024741	14.622107	3.870171	6.139670	2.788702	1.823564	0.000000	-10.000000	0.391667	-23.300001	566.833313	1023.000000	1023.000000	2046.000000
32.000000	0.022303	13.180918	3.152023	6.059290	2.388661	1.580943	0.000000	-10.000000	0.416667	-23.816668	559.000000	1023.000000	1023.000000	2046.000000
32.020000	0.020534	12.135512	2.553377	6.113895	2.235961	1.232279	0.000000	-10.000000	0.433333	-24.016666	551.000000	1023.000000	1023.000000	2046.000000
32.040001	0.019173	11.331352	2.141605	6.045355	1.922282	1.222110	0.000000	-10.000000	0.450000	-24.333334	543.000000	1023.000000	1023.000000	2046.000000
32.060001	0.017133	10.125352	1.487827	6.010744	1.682904	0.943877	0.000000	-10.000000	0.458333	-24.283333	535.000000	1023.000000	1023.000000	2046.000000
32.080002	0.015982	9.445638	1.162153	5.868711	1.467439	0.947335	0.000000	-10.000000	0.458333	-24.433334	527.000000	1023.000000	1023.000000	2046.000000
32.099998	0.014227	8.408032	0.663853	5.688655	1.191517	0.864007	0.000000	-10.000000	0.458333	-24.183334	519.000000	1023.000000	1023.000000	2046.000000
32.119999	0.012807	7.568886	0.245279	5.498740	1.103755	0.721112	0.000000	-10.000000	0.450000	-23.933334	511.000000	1023.000000	1023.000000	2046.000000
32.139999	0.011759	6.949317	0.263251	5.116511	0.767693	0.801861	0.000000	-10.000000	0.450000	-23.916668	503.000000	1023.000000	1023.000000	2046.000000
32.160000	0.010323	6.100597	-0.042781	4.925682	0.632594	0.585103	0.000000	-10.000000	0.458333	-23.950001	495.000000	1023.000000	1023.000000	2046.000000
32.180000	0.009604	5.676057	-0.127954	4.614491	0.681315	0.508205	0.000000	-10.000000	0.466667	-24.316668	487.000000	1023.000000	1023.000000	2046.000000
32.200001	0.009564	5.652311	-0.022216	4.362272	0.608154	0.704101	0.000000	-10.000000	0.466667	-24.316668	478.666656	1023.000000	1023.000000	2046.000000
32.220001	0.009006	5.322485	-0.176123	4.367172	0.627256	0.504179	0.000000	-10.000000	0.475000	-24.750000	470.333344	1023.000000	1023.000000	2046.000000
32.240002	0.009504	5.617102	0.027532	4.272156	0.720016	0.597398	0.000000	-10.000000	0.475000	-25.050001	462.000000	1023.000000	1023.000000	2046.000000
32.259998	0.009108	5.382590	0.062144	4.188629	0.635204	0.496614	0.000000	-10.000000	0.483333	-25.333334	453.666656	1023.000000	1023.000000	2046.000000
32.279999	0.008879	5.247625	0.139591	4.117240	0.757861	0.232934	0.000000	-10.000000	0.483333	-25.283333	445.333344	1023.000000	1023.000000	2046.000000
32.299999	0.007643	4.516971	0.380306	3.565348	0.412895	0.158422	0.000000	-10.000000	0.491667	-25.333334	436.833344	1023.000000	1023.000000	2046.000000
32.320000	0.005756	3.401587	0.354224	3.107323	0.208025	-0.267985	0.000000	-10.000000	0.491667	-25.333334	428.500000	1023.000000	1023.000000	2046.000000
32.340000	0.004437	2.622408	0.620911	2.500609	-0.118623	-0.380488	0.000000	-10.000000	0.483333	-25.233334	420.000000	1023.000000	1023.000000	2046.000000
32.360001	0.002575	1.521841	0.584214	2.082083	-0.449585	-0.694870	0.000000	-10.000000	0.475000	-24.966667	411.500000	1023.000000	1023.000000	2046.000000
32.380001	0.001732	1.023379	0.693357	1.724482	-0.535787	-0.858673	0.000000	-10.000000	0.466667	-24.700001	403.166656	1023.000000	1023.000000	2046.000000
32.400002	0.000275	0.162769	0.713523	1.386742	-0.903226	-1.034270	0.000000	-10.000000	0.458333	-24.550001	395.000000	1023.000000	1023.000000	2046.000000
32.419998	-0.000877	-0.518242	0.509908	1.167664	-0.945354	-1.250460	0.000000	-10.000000	0.450000	-24.316668	387.000000	1023.000000	1023.000000	2046.000000
32.439999	-0.001868	-1.104237	0.539355	0.835096	-1.195572	-1.283115	0.000000	-10.000000	0.450000	-24.433334	378.833344	1023.000000	1023.000000	2046.000000
32.459999	-0.003263	-1.928366	0.390589	0.538628	-1.382534	-1.475049	0.000000	-10.000000	0.450000	-24.216667	370.500000	1023.000000	1023.000000	2046.000000
32.480000	-0.003643	-2.152807	0.468113	0.280912	-1.363293	-1.538539	0.000000	-10.000000	0.450000	-24.133333	362.166656	1023.000000	1023.000000	2046.000000
32.500000	-0.004803	-2.838494	0.311995	0.055659	-1.514802	-1.691346	0.000000	-10.000000	0.450000	-23.833334	354.000000	1023.000000	1023.000000	2046.000000
32.520000	-0.005177	-3.059844	0.221799	-0.133986	-1.403514	-1.744142	0.000000	-10.000000	0.450000	-23.733334	346.000000	1023.000000	1023.000000	2046.000000
32.540001	-0.005691	-3.363487	0.301619	-0.325949	-1.592529	-1.746627	0.000000	-10.000000	0.433333	-23.533335	338.333344	1023.000000	1023.000000	2046.000000
32.560001	-0.006389	-3.775857	0.143893	-0.439428	-1.589033	-1.891289	0.000000	-10.000000	0.408333	-23.183334	330.666656	1023.000000	1023.000000	2046.000000
32.580002	-0.006500	-3.841766	0.282264	-0.625540	-1.695281	-1.803209	0.000000	-10.000000	0.383333	-22.933334	323.000000	1023.000000	1023.000000	2046.000000
32.599998	-0.007625	-4.506123	0.102862	-0.715881	-1.857586	-2.035517	0.000000	-10.000000	0.366667	-22.633333	315.333344	1023.000000	1023.000000	2046.000000
32.619999	-0.007569	-4.473451	0.140339	-0.772359	-1.795776	-2.045655	0.000000	-10.000000	0.358333	-22.483334	307.666656	1023.000000	1023.000000	2046.000000
32.639999	-0.008852	-5.231372	-0.019994	-1.010510	-2.036432	-2.164437	0.000000	-10.000000	0.341667	-22.200001	300.333344	1023.000000	1023.000000	2046.000000
32.660000	-0.009079	-5.365460	-0.086537	-1.066577	-1.957657	-2.254689	0.000000	-10.000000	0.333333	-22.033333	292.833344	1023.000000	1023.000000	2046.000000
32.680000	-0.009694	-5.729295	-0.094199	-1.262950	-2.098921	-2.273225	0.000000	-10.000000	0.316667	-21.866667	285.500000	1023.000000	1023.000000	2046.000000
32.700001	-0.010745	-6.350267	-0.305085	-1.409299	-2.203793	-2.432091	0.000000	-10.000000	0.316667	-21.566668	278.166656	1023.000000	1023.000000	2046.000000
32.720001	-0.010966	-6.481135	-0.180647	-1.569828	-2.311654	-2.419006	0.000000	-10.000000	0.316667	-21.283335	271.000000	1023.000000	1023.000000	2046.000000
32.740002	-0.012259	-7.245212	-0.389776	-1.719652	-2.548344	-2.587440	0.000000	-10.000000	0.316667	-20.933334	263.833344	1023.000000	1023.000000	2046.000000
32.759998	-0.012304	-7.271404	-0.452462	-1.773187	-2.395461	-2.650294	0.000000	-10.000000	0.316667	-20.833334	256.833344	1023.000000	1023.000000	2046.000000
32.779999	-0.013436	-7.940519	-0.464000	-2.007632	-2.730397	-2.738490	0.000000	-10.000000	0.316667	-20.600000	249.833328	1023.000000	1023.000000	2046.000000
32.799999	-0.013930	-8.232651	-0.702745	-2.072129	-2.624176	-2.833601	0.000000	-10.000000	0.316667	-20.433334	243.000000	1023.000000	1023.000000	2046.000000
32.820000	-0.014292	-8.446590	-0.566421	-2.339795	-2.811898	-2.728477	0.000000	-10.000000	0.291667	-20.200001	236.166672	1023.000000	1023.000000	2046.000000
32.840000	-0.015491	-9.154936	-0.812933	-2.458783	-2.954044	-2.929176	0.000000	-10.000000	0.283333	-19.933334	229.333328	1023.000000	1023.000000	2046.000000
32.860001	-0.015287	-9.034631	-0.781716	-2.538861	-2.853486	-2.860568	0.000000	-10.000000	0.266667	-19.733334	222.666672	1023.000000	1023.000000	2046.000000
32.880001	-0.016592	-9.805776	-0.879753	-2.659715	-3.197583	-3.068725	0.000000	-10.000000	0.266667	-19.466667	216.000000	1023.000000	1023.000000	2046.000000
32.900002	-0.016465	-9.730850	-1.000113	-2.667794	-2.965400	-3.097543	0.000000	-10.000000	0.250000	-19.300001	209.500000	1023.000000	1023.000000	2046.000000
32.919998	-0.017302	-10.225536	-1.003361	-2.854385	-3.204154	-3.163638	0.000000	-10.000000	0.241667	-18.950001	203.000000	1023.000000	1023.000000	2046.000000
32.939999	-0.017883	-10.568765	-1.186688	-2.926756	-3.188244	-3.267077	0.000000	-10.000000	0.225000	-18.600000	196.666672	1023.000000	1023.000000	2046.000000
32.959999	-0.017843	-10.544999	-1.027042	-3.068636	-3.243452	-3.205869	0.000000	-10.000000	0.208333	-18.266666	190.500000	1023.000000	1023.000000	2046.000000
32.980000	-0.018972	-11.212159	-1.216126	-3.195775	-3.521381	-3.278878	0.000000	-10.000000	0.208333	-18.083334	184.500000	1023.000000	1023.000000	2046.000000
33.000000	-0.019073	-11.272058	-1.309721	-3.110954	-3.478042	-3.373340	0.000000	-10.000000	0.208333	-17.733334	178.500000	1023.000000	1023.000000	2046.000000
33.020000	-0.020649	-12.203827	-1.293059	-3.349656	-3.967862	-3.593250	0.000000	-10.000000	0.208333	-17.233334	172.500000	1023.000000	1023.000000	2046.000000
33.040001	-0.022764	-13.453349	-1.630601	-3.665664	-4.221035	-3.936049	0.000000	-10.000000	0.200000	-16.700001	166.666672	1023.000000	1023.000000	2046.000000
33.060001	-0.023770	-14.048281	-1.551240	-3.787477	-4.400112	-4.309452	0.000000	-10.000000	0.191667	-16.416668	161.000000	1023.000000	1023.000000	2046.000000
33.080002	-0.026530	-15.679256	-1.796638	-4.365936	-5.030020	-4.486662	0.000000	-10.000000	0.191667	-16.250000	155.666672	1023.000000	1023.000000	2046.000000
33.099998	-0.026677	-15.766006	-2.109221	-4.412511	-4.812706	-4.431567	0.000000	-10.000000	0.191667	-15.983334	150.333328	1023.000000	1023.000000	2046.000000
33.119999	-0.027036	-15.978312	-2.312288	-4.340328	-4.975703	-4.349993	0.000000	-10.000000	0.191667	-15.866668	145.000000	1023.000000	1023.000000	2046.000000
33.139999	-0.027598	-16.310213	-2.646047	-4.321628	-4.890504	-4.452034	0.000000	-10.000000	0.191667	-15.766667	139.666672	1023.000000	1023.000000	2046.000000
33.160000	-0.028278	-16.712523	-2.753798	-4.491365	-4.893283	-4.574076	0.000000	-10.000000	0.183333	-15.716667	134.333328	1023.000000	1023.000000	2046.000000
33.180000	-0.031496	-18.614172	-3.109264	-5.019292	-5.442914	-5.042703	0.000000	-10.000000	0.175000	-15.283334	129.166672	1023.000000	1023.000000	2046.000000
33.200001	-0.033860	-20.011135	-3.671258	-5.360111	-5.441409	-5.538357	0.000000	-10.000000	0.141667	-14.766666	124.000000	1023.000000	1023.000000	2046.000000
33.220001	-0.039030	-23.066761	-4.317822	-6.039416	-6.449294	-6.260228	0.000000	-10.000000	0.100000	-13.900001	119.000000	1023.000000	1023.000000	2046.000000
33.240002	-0.042127	-24.897141	-5.237991	-6.355235	-6.636230	-6.667686	0.000000	-10.000000	0.100000	-13.300000	114.333336	1023.000000	1023.000000	2046.000000
33.259998	-0.044865	-26.515247	-5.742199	-6.675724	-7.167226	-6.930097	0.000000	-10.000000	0.091667	-12.783334	110.000000	1023.000000	1023.000000	2046.000000
33.279999	-0.046811	-27.665186	-6.446427	-6.778758	-7.288439	-7.151561	0.000000	-10.000000	0.108333	-12.866667	105.666664	1023.000000	1023.000000	2046.000000
33.299999	-0.047860	-28.285124	-6.804462	-6.856427	-7.426860	-7.197373	0.000000	-10.000000	0.091667	-13.083334	101.333336	1023.000000	1023.000000	2046.000000
33.320000	-0.049968	-29.530823	-7.505474	-6.956045	-7.668055	-7.401248	0.000000	-10.000000	0.091667	-13.150001	96.833336	1023.000000	1023.000000	2046.000000
33.340000	-0.050520	-29.857300	-7.822329	-6.985548	-7.683281	-7.366142	0.000000	-10.000000	0.083333	-12.966667	92.500000	1023.000000	1023.000000	2046.000000
33.360001	-0.052741	-31.169687	-8.287012	-7.185533	-8.134566	-7.562577	0.000000	-10.000000	0.083333	-12.600000	88.166664	1023.000000	1023.000000	2046.000000
33.380001	-0.052705	-31.148367	-8.674982	-7.171310	-7.825953	-7.476121	0.000000	-10.000000	0.083333	-12.233334	84.000000	1023.000000	1023.000000	2046.000000
33.400002	-0.054245	-32.058952	-8.840301	-7.361356	-8.254930	-7.602365	0.000000	-10.000000	0.075000	-11.800000	80.000000	1023.000000	1023.000000	2046.000000
33.419998	-0.054308	-32.095737	-9.159140	-7.377394	-8.024247	-7.534958	0.000000	-10.000000	0.058333	-11.216667	76.000000	1023.000000	1023.000000	2046.000000
33.439999	-0.054697	-32.325710	-9.056980	-7.524127	-8.231570	-7.513032	0.000000	-10.000000	0.050000	-10.600000	72.166664	1023.000000	1023.000000	2046.000000
33.459999	-0.054832	-32.405922	-9.138712	-7.659792	-8.205161	-7.402256	0.000000	-10.000000	0.050000	-9.966667	68.500000	1023.000000	1023.000000	2046.000000
33.480000	-0.053667	-31.717037	-8.947885	-7.645949	-7.897533	-7.225670	0.000000	-10.000000	0.050000	-9.600000	65.166664	1023.000000	1023.000000	2046.000000
33.500000	-0.053737	-31.758331	-8.796214	-7.696906	-8.076569	-7.188642	0.000000	-10.000000	0.050000	-9.566667	62.000000	1023.000000	1023.000000	2046.000000
33.520000	-0.051951	-30.703070	-8.632013	-7.392718	-7.542064	-7.136274	0.000000	-10.000000	0.050000	-9.666667	58.833332	1023.000000	1023.000000	2046.000000
33.540001	-0.052082	-30.780216	-8.340902	-7.534144	-7.710758	-7.194412	0.000000	-10.000000	0.050000	-9.550000	55.666668	1023.000000	1023.000000	2046.000000
33.560001	-0.051255	-30.291817	-8.290483	-7.550261	-7.332600	-7.118473	0.000000	-10.000000	0.050000	-9.450000	52.500000	1023.000000	1023.000000	2046.000000
33.580002	-0.051521	-30.448946	-7.978405	-7.759521	-7.462950	-7.248071	0.000000	-10.000000	0.050000	-9.583334	49.333332	1023.000000	1023.000000	2046.000000
33.599998	-0.052349	-30.938313	-7.951137	-8.012384	-7.547265	-7.427526	0.000000	-10.000000	0.050000	-10.050000	46.166668	1023.000000	1023.000000	2046.000000
33.619999	-0.052552	-31.057981	-7.601022	-8.270960	-7.664863	-7.521136	0.000000	-10.000000	0.050000	-10.416667	42.666668	1023.000000	1023.000000	2046.000000
33.639999	-0.054312	-32.098442	-7.517086	-8.768504	-8.120802	-7.692049	0.000000	-10.000000	0.050000	-10.483334	39.333332	1023.000000	1023.000000	2046.000000
33.660000	-0.054103	-31.974644	-7.356429	-8.931276	-7.948039	-7.738900	0.000000	-10.000000	0.050000	-10.166667	35.666668	1023.000000	1023.000000	2046.000000
33.680000	-0.055675	-32.903656	-7.154565	-9.276155	-8.540180	-7.932756	0.000000	-10.000000	0.050000	-9.750000	32.333332	1023.000000	1023.000000	2046.000000
33.700001	-0.055321	-32.694637	-7.243086	-9.327241	-8.245056	-7.879254	0.000000	-10.000000	0.041667	-9.266667	29.000000	1023.000000	1023.000000	2046.000000
33.720001	-0.056510	-33.397171	-7.142339	-9.568009	-8.623526	-8.063295	0.000000	-10.000000	0.041667	-8.900001	26.000000	1023.000000	1023.000000	2046.000000
33.740002	-0.056866	-33.608028	-7.354906	-9.702109	-8.543674	-8.007339	0.000000	-10.000000	0.033333	-8.600000	23.000000	1023.000000	1023.000000	2046.000000
33.759998	-0.056679	-33.497490	-7.259695	-9.754657	-8.444595	-8.038542	0.000000	-10.000000	0.041667	-8.516666	20.166666	1023.000000	1023.000000	2046.000000
33.779999	-0.057560	-34.017876	-7.292071	-9.994239	-8.711473	-8.020092	0.000000	-10.000000	0.025000	-8.550000	17.333334	1023.000000	1023.000000	2046.000000
33.799999	-0.056520	-33.403202	-7.210594	-9.891829	-8.342011	-7.958767	0.000000	-10.000000	0.025000	-8.466667	14.500000	1023.000000	1023.000000	2046.000000
33.820000	-0.057576	-34.027172	-7.158580	-10.178162	-8.780907	-7.909523	0.000000	-10.000000	0.016667	-8.150000	11.500000	1023.000000	1023.000000	2046.000000
33.840000	-0.056046	-33.123379	-7.169642	-9.947769	-8.193086	-7.812882	0.000000	-10.000000	0.025000	-7.816667	8.833333	1023.000000	1023.000000	2046.000000
33.860001	-0.056989	-33.680695	-7.024084	-10.100102	-8.665939	-7.890569	0.000000	-10.000000	0.025000	-7.466667	6.166667	1023.000000	1023.000000	2046.000000
33.880001	-0.055587	-32.852097	-7.078588	-9.872863	-8.146368	-7.754276	0.000000	-10.000000	0.025000	-7.133333	3.833333	1023.000000	1023.000000	2046.000000
33.900002	-0.056102	-33.156403	-6.879903	-9.917065	-8.473781	-7.885655	0.000000	-10.000000	0.016667	-6.650000	1.500000	1023.000000	1023.000000	2046.000000
33.919998	-0.055273	-32.666363	-6.974747	-9.801064	-8.123851	-7.766701	0.000000	-10.000000	0.000000	-6.183333	-0.500000	1023.000000	1023.000000	2046.000000
33.939999	-0.055121	-32.576561	-6.772972	-9.799650	-8.212260	-7.791677	0.000000	-10.000000	-0.008333	-5.666667	-2.333333	1023.000000	1023.000000	2046.000000
33.959999	-0.055241	-32.647217	-6.840228	-9.875274	-8.260693	-7.671025	0.000000	-10.000000	-0.008333	-5.083333	-4.000000	1023.000000	1023.000000	2046.000000
33.980000	-0.054186	-32.023788	-6.661674	-9.724873	-7.991618	-7.645625	0.000000	-10.000000	0.000000	-4.283333	-5.666667	1023.000000	1023.000000	2046.000000
34.000000	-0.054720	-32.339794	-6.678342	-9.841810	-8.216505	-7.603138	0.000000	-10.000000	-0.008333	-2.933333	-7.166667	1023.000000	1023.000000	2046.000000
34.020000	-0.052916	-31.273237	-6.601747	-9.633617	-7.620915	-7.416958	0.000000	-10.000000	-0.025000	-0.683333	-8.333333	1023.000000	1023.000000	2046.000000
34.040001	-0.053365	-31.538589	-6.413175	-9.753135	-7.994596	-7.377684	0.000000	-10.000000	-0.058333	2.166667	-8.833333	1023.000000	1023.000000	2046.000000
34.060001	-0.051122	-30.213089	-6.347126	-9.443591	-7.284688	-7.137684	0.000000	-10.000000	-0.083333	5.450000	-9.000000	1023.000000	1023.000000	2046.000000
34.080002	-0.051047	-30.168970	-6.068246	-9.492267	-7.516909	-7.091550	0.000000	-10.000000	-0.108333	8.333334	-9.000000	1023.000000	1023.000000	2046.000000
34.099998	-0.048815	-28.849428	-6.022134	-9.210255	-6.862462	-6.754577	0.000000	-10.000000	-0.133333	10.983334	-9.000000	1023.000000	1023.000000	2046.000000
34.119999	-0.047744	-28.216497	-5.665678	-9.066075	-6.810780	-6.673965	0.000000	-10.000000	-0.175000	13.100000	-9.000000	1023.000000	1023.000000	2046.000000
34.139999	-0.046247	-27.331842	-5.568520	-8.968081	-6.492562	-6.302680	0.000000	-10.000000	-0.225000	14.950001	-9.000000	1023.000000	1023.000000	2046.000000
34.160000	-0.043899	-25.944157	-5.265053	-8.668442	-5.924572	-6.086090	0.000000	-10.000000	-0.258333	16.733334	-3.333333	1023.000000	1023.000000	2046.000000
34.180000	-0.043494	-25.705158	-4.909401	-8.654683	-6.200345	-5.940728	0.000000	-10.000000	-0.325000	19.700001	15.666667	1023.000000	1023.000000	2046.000000
34.200001	-0.040837	-24.134380	-4.808035	-8.334066	-5.415238	-5.577040	0.000000	-10.000000	-0.375000	22.200001	34.666668	1023.000000	1023.000000	2046.000000
34.220001	-0.040003	-23.641571	-4.447153	-8.189627	-5.507455	-5.497338	0.000000	-10.000000	-0.425000	24.050001	48.000000	1023.000000	1023.000000	2046.000000
34.240002	-0.038467	-22.734083	-4.328126	-7.972445	-5.205276	-5.228236	0.000000	-10.000000	-0.425000	24.050001	48.000000	1023.000000	1023.000000	2046.000000
34.259998	-0.037018	-21.877794	-4.043395	-7.735794	-4.918266	-5.180340	0.000000	-10.000000	-0.450000	24.750000	50.666668	1023.000000	1023.000000	2046.000000
34.279999	-0.037381	-22.091911	-3.797572	-7.822028	-5.270767	-5.201544	0.000000	-10.000000	-0.491667	25.733334	56.000000	1023.000000	1023.000000	2046.000000
34.299999	-0.035490	-20.974430	-3.707957	-7.631899	-4.626348	-5.008225	0.000000	-10.000000	-0.541667	27.266666	64.333336	1023.000000	1023.000000	2046.000000
34.320000	-0.034209	-20.217579	-3.299516	-7.032470	-4.481996	-5.403597	0.000000	-10.000000	-0.583333	28.183332	73.000000	1023.000000	1023.000000	2046.000000
34.340000	-0.033841	-19.999823	-3.071660	-7.430992	-4.663628	-4.833544	0.000000	-10.000000	-0.608333	29.150000	82.166664	1023.000000	1023.000000	2046.000000
34.360001	-0.030555	-18.057878	-2.869789	-6.930861	-4.020607	-4.236619	0.000000	-10.000000	-0.641667	29.766666	91.666664	1023.000000	1023.000000	2046.000000
34.380001	-0.028640	-16.926434	-2.778722	-6.305103	-3.778529	-4.064080	0.000000	-10.000000	-0.650000	30.233334	101.500000	1023.000000	1023.000000	2046.000000
34.400002	-0.027371	-16.175987	-2.742868	-6.097010	-3.569633	-3.766478	0.000000	-10.000000	-0.666667	30.650000	111.500000	1023.000000	1023.000000	2046.000000
34.419998	-0.025723	-15.202209	-2.763800	-5.820209	-2.932317	-3.685884	0.000000	-10.000000	-0.666667	30.900000	121.666664	1023.000000	1023.000000	2046.000000
34.439999	-0.027938	-16.511150	-2.931823	-6.028285	-3.389849	-4.161193	0.000000	-10.000000	-0.683333	31.433332	132.000000	1023.000000	1023.000000	2046.000000
34.459999	-0.030114	-17.797199	-3.613463	-6.233321	-3.598284	-4.352132	0.000000	-10.000000	-0.683333	31.683332	142.500000	1023.000000	1023.000000	2046.000000
34.480000	-0.031019	-18.332006	-4.157728	-6.195308	-3.467368	-4.511602	0.000000	-10.000000	-0.675000	31.799999	153.000000	1023.000000	1023.000000	2046.000000
34.500000	-0.033120	-19.573761	-4.385145	-6.359964	-4.142596	-4.686055	0.000000	-10.000000	-0.658333	31.383333	163.666672	1023.000000	1023.000000	2046.000000
34.520000	-0.031963	-18.889887	-4.950601	-6.057427	-3.520027	-4.361833	0.000000	-10.000000	-0.641667	31.066668	174.166672	1023.000000	1023.000000	2046.000000
34.540001	-0.031336	-18.519596	-5.126961	-5.677956	-3.372476	-4.342203	0.000000	-10.000000	-0.641667	30.733334	184.500000	1023.000000	1023.000000	2046.000000
34.560001	-0.031434	-18.577339	-5.316521	-5.485165	-3.614730	-4.160923	0.000000	-10.000000	-0.633333	30.733334	194.833328	1023.000000	1023.000000	2046.000000
34.580002	-0.029471	-17.417187	-5.667146	-4.934673	-2.934639	-3.880730	0.000000	-10.000000	-0.658333	30.416666	205.166672	1023.000000	1023.000000	2046.000000
34.599998	-0.029374	-17.360289	-5.750743	-4.678980	-3.107264	-3.823301	0.000000	-10.000000	-0.650000	30.483334	215.500000	1023.000000	1023.000000	2046.000000
34.619999	-0.028565	-16.881809	-5.981360	-4.519754	-3.028443	-3.352252	0.000000	-10.000000	-0.658333	30.233334	225.500000	1023.000000	1023.000000	2046.000000
34.639999	-0.026631	-15.738787	-6.097798	-4.066608	-2.465650	-3.108731	0.000000	-10.000000	-0.650000	30.600000	235.500000	1023.000000	1023.000000	2046.000000
34.660000	-0.026701	-15.780087	-5.936878	-4.053762	-2.915060	-2.874388	0.000000	-10.000000	-0.658333	30.850000	245.666672	1023.000000	1023.000000	2046.000000
34.680000	-0.024017	-14.194005	-6.037941	-3.553470	-2.183635	-2.418959	0.000000	-10.000000	-0.658333	31.333334	256.000000	1023.000000	1023.000000	2046.000000
34.700001	-0.022567	-13.337298	-5.716030	-3.184290	-2.071375	-2.365604	0.000000	-10.000000	-0.666667	31.516666	266.500000	1023.000000	1023.000000	2046.000000
34.720001	-0.020770	-12.275308	-5.477119	-3.052318	-1.859646	-1.886224	0.000000	-10.000000	-0.666667	31.350000	277.000000	1023.000000	1023.000000	2046.000000
34.740002	-0.017193	-10.161222	-5.118676	-2.468924	-1.029190	-1.544431	0.000000	-10.000000	-0.666667	31.133333	287.500000	1023.000000	1023.000000	2046.000000
34.759998	-0.015715	-9.287807	-4.453043	-2.262451	-1.239941	-1.332372	0.000000	-10.000000	-0.633333	30.666668	298.000000	1023.000000	1023.000000	2046.000000
34.779999	-0.011441	-6.761447	-4.010972	-1.757918	-0.173159	-0.819398	0.000000	-10.000000	-0.625000	30.550001	308.333344	1023.000000	1023.000000	2046.000000
34.799999	-0.008889	-5.253181	-3.144577	-1.456233	0.110572	-0.762942	0.000000	-10.000000	-0.608333	30.500000	318.500000	1023.000000	1023.000000	2046.000000
34.820000	-0.006709	-3.965291	-2.498362	-1.549149	0.394549	-0.312329	0.000000	-10.000000	-0.591667	30.366667	328.500000	1023.000000	1023.000000	2046.000000
34.840000	-0.003776	-2.231900	-1.927439	-1.229359	1.187424	-0.262525	0.000000	-10.000000	-0.575000	30.083334	338.500000	1023.000000	1023.000000	2046.000000
34.860001	-0.003739	-2.209944	-1.144049	-1.513318	0.621224	-0.173801	0.000000	-10.000000	-0.583333	29.666668	348.500000	1023.000000	1023.000000	2046.000000
34.880001	-0.001055	-0.623645	-0.843153	-1.273604	1.334250	0.158862	0.000000	-10.000000	-0.600000	29.683334	358.500000	1023.000000	1023.000000	2046.000000
34.900002	-0.000084	-0.049694	-0.176247	-1.149638	1.248933	0.027258	0.000000	-10.000000	-0.616667	29.533333	368.500000	1023.000000	1023.000000	2046.000000
34.919998	0.001415	0.836147	0.261020	-1.189742	1.321274	0.443595	0.000000	-10.000000	-0.616667	29.733334	378.500000	1023.000000	1023.000000	2046.000000
34.939999	0.003809	2.251307	0.704523	-0.814002	1.867708	0.493077	0.000000	-10.000000	-0.633333	29.700001	388.500000	1023.000000	1023.000000	2046.000000
34.959999	0.004221	2.494811	1.184814	-0.952555	1.503972	0.758579	0.000000	-10.000000	-0.650000	29.966667	398.500000	1023.000000	1023.000000	2046.000000
34.980000	0.007468	4.413478	1.283547	-0.534795	2.512380	1.152346	0.000000	-10.000000	-0.658333	29.900002	408.500000	1023.000000	1023.000000	2046.000000
35.000000	0.008052	4.758587	1.828108	-0.394177	2.196416	1.128240	0.000000	-10.000000	-0.650000	29.850000	418.500000	1023.000000	1023.000000	2046.000000
35.020000	0.011245	6.645664	1.988492	-0.070033	2.970032	1.757173	0.000000	-10.000000	-0.641667	29.700001	428.500000	1023.000000	1023.000000	2046.000000
35.040001	0.013197	7.799499	2.539870	0.278389	3.158861	1.822378	0.000000	-10.000000	-0.625000	29.666666	438.500000	1023.000000	1023.000000	2046.000000
35.060001	0.015223	8.996618	2.920070	0.446503	3.336113	2.293933	0.000000	-10.000000	-0.625000	29.633333	448.500000	1023.000000	1023.000000	2046.000000
35.080002	0.018701	11.052135	3.264893	1.091368	4.215547	2.480327	0.000000	-10.000000	-0.608333	29.666668	458.166656	1023.000000	1023.000000	2046.000000
35.099998	0.019855	11.734272	3.816206	1.165880	3.965120	2.787066	0.000000	-10.000000	-0.591667	29.516666	467.833344	1023.000000	1023.000000	2046.000000
35.119999	0.023650	13.977390	4.075159	1.739523	4.926404	3.236304	0.000000	-10.000000	-0.566667	29.366667	477.500000	1023.000000	1023.000000	2046.000000
35.139999	0.024623	14.552043	4.675244	1.981297	4.666423	3.229079	0.000000	-10.000000	-0.550000	28.600000	487.500000	1023.000000	1023.000000	2046.000000
35.160000	0.027493	16.248499	4.847259	2.412727	5.293068	3.695446	0.000000	-10.000000	-0.541667	28.266666	497.333344	1023.000000	1023.000000	2046.000000
35.180000	0.029734	17.572664	5.182877	2.864736	5.769746	3.755306	0.000000	-10.000000	-0.508333	27.383333	507.000000	1023.000000	1023.000000	2046.000000
35.200001	0.030563	18.062935	5.619444	2.924051	5.502602	4.016837	0.000000	-10.000000	-0.458333	26.733334	516.166687	1023.000000	1023.000000	2046.000000
35.220001	0.033637	19.879488	5.760159	3.398036	6.344495	4.376796	0.000000	-10.000000	-0.425000	25.650000	525.166687	1023.000000	1023.000000	2046.000000
35.240002	0.034679	20.495237	6.252748	3.690356	6.287173	4.264960	0.000000	-10.000000	-0.391667	24.666666	533.666687	1023.000000	1023.000000	2046.000000
35.259998	0.036775	21.734150	6.650435	3.853966	6.476987	4.752760	0.000000	-10.000000	-0.375000	23.633333	542.333313	1023.000000	1023.000000	2046.000000
35.279999	0.040099	23.698254	6.909738	4.482008	7.345893	4.960615	0.000000	-10.000000	-0.366667	22.666666	550.333313	1023.000000	1023.000000	2046.000000
35.299999	0.040458	23.910830	7.528316	4.556442	6.806948	5.019125	0.000000	-10.000000	-0.341667	21.850000	558.166687	1023.000000	1023.000000	2046.000000
35.320000	0.042720	25.247261	7.619369	4.911113	7.435292	5.281487	0.000000	-10.000000	-0.308333	20.816668	565.500000	1023.000000	1023.000000	2046.000000
35.340000	0.043103	25.473845	8.124307	4.999593	7.248343	5.101602	0.000000	-10.000000	-0.258333	19.533333	572.666687	1023.000000	1023.000000	2046.000000
35.360001	0.044105	26.066305	8.307995	5.180000	7.296740	5.281570	0.000000	-10.000000	-0.233333	18.366667	579.333313	1023.000000	1023.000000	2046.000000
35.380001	0.045699	27.007956	8.208726	5.496631	7.856856	5.445742	0.000000	-10.000000	-0.200000	17.283333	585.500000	1023.000000	1023.000000	2046.000000
35.400002	0.045160	26.689281	8.214510	5.782618	7.196949	5.495205	0.000000	-10.000000	-0.175000	16.183334	591.500000	1023.000000	1023.000000	2046.000000
35.419998	0.045966	27.165955	7.612176	6.258985	7.689240	5.605553	0.000000	-10.000000	-0.158333	15.033334	597.166687	1023.000000	1023.000000	2046.000000
35.439999	0.044774	26.461292	7.433240	6.578315	7.440061	5.009676	0.000000	-10.000000	-0.150000	13.700001	602.500000	1023.000000	1023.000000	2046.000000
35.459999	0.042050	24.851755	7.214330	6.108944	6.748006	4.780476	0.000000	-10.000000	-0.125000	12.566667	607.333313	1023.000000	1023.000000	2046.000000
35.480000	0.040609	24.000143	6.523961	6.065405	7.033917	4.376859	0.000000	-10.000000	-0.091667	10.866667	611.833313	1023.000000	1023.000000	2046.000000
35.500000	0.036317	21.463499	6.181109	5.681534	5.880310	3.720545	0.000000	-10.000000	-0.050000	9.216667	615.666687	1023.000000	1023.000000	2046.000000
35.520000	0.034266	20.251410	5.464408	5.509613	5.618549	3.658839	0.000000	-10.000000	-0.016667	7.033333	619.000000	1023.000000	1023.000000	2046.000000
35.540001	0.033256	19.654581	4.678516	5.808769	5.880462	3.286834	0.000000	-10.000000	0.000000	4.400000	621.666687	1023.000000	1023.000000	2046.000000
35.560001	0.030581	18.073263	4.359914	5.568744	4.980114	3.164490	0.000000	-10.000000	0.000000	1.300000	623.666687	1023.000000	1023.000000	2046.000000
35.580002	0.030978	18.308102	3.570803	5.889399	5.497977	3.349924	0.000000	-10.000000	0.016667	-1.333333	624.666687	1023.000000	1023.000000	2046.000000
35.599998	0.029387	17.367649	3.291507	6.112335	5.038225	2.925583	0.000000	-10.000000	0.016667	-3.183333	625.000000	1023.000000	1023.000000	2046.000000
35.619999	0.028669	16.943098	2.836065	6.129561	4.765797	3.211675	0.000000	-10.000000	0.016667	-4.483334	625.000000	1023.000000	1023.000000	2046.000000
35.639999	0.028558	16.878008	2.298513	6.448693	5.130775	3.000026	0.000000	-10.000000	0.016667	-5.750000	625.000000	1023.000000	1023.000000	2046.000000
35.660000	0.026489	15.654888	2.135957	6.104531	4.279581	3.134820	0.000000	-10.000000	0.033333	-6.850000	625.000000	1023.000000	1023.000000	2046.000000
35.680000	0.027173	16.059116	1.559544	6.385705	4.931722	3.182145	0.000000	-10.000000	0.050000	-7.650000	625.000000	1023.000000	1023.000000	2046.000000
35.700001	0.025056	14.808305	1.576580	6.114905	4.081009	3.035810	0.000000	-10.000000	0.050000	-8.333334	625.000000	1023.000000	1023.000000	2046.000000
35.720001	0.025640	15.153440	1.058152	6.208529	4.626057	3.260701	0.000000	-10.000000	0.041667	-8.750000	625.000000	1023.000000	1023.000000	2046.000000
35.740002	0.024236	14.323762	1.212886	6.009682	4.080914	3.020280	0.000000	-10.000000	0.041667	-9.083334	625.000000	1023.000000	1023.000000	2046.000000
35.759998	0.024644	14.564503	1.063974	5.884097	4.303163	3.313268	0.000000	-10.000000	0.041667	-9.516667	617.666687	1023.000000	1023.000000	2046.000000
35.779999	0.025114	14.842080	1.132023	6.044140	4.505011	3.160907	0.000000	-10.000000	0.050000	-10.350000	609.166687	1023.000000	1023.000000	2046.000000
35.799999	0.024794	14.653226	1.401575	5.843545	4.098212	3.309894	0.000000	-10.000000	0.058333	-11.216667	599.500000	1023.000000	1023.000000	2046.000000
35.820000	0.026783	15.828485	1.352926	6.045290	4.904109	3.526159	0.000000	-10.000000	0.075000	-12.016666	595.833313	1023.000000	1023.000000	2046.000000
35.840000	0.026390	15.596708	1.970434	5.980018	4.423934	3.222322	0.000000	-10.000000	0.091667	-12.783334	591.833313	1023.000000	1023.000000	2046.000000
35.860001	0.026738	15.802177	2.233889	5.688437	4.491177	3.388674	0.000000	-10.000000	0.125000	-13.766666	587.500000	1023.000000	1023.000000	2046.000000
35.880001	0.027042	15.981610	2.349529	5.646784	4.885951	3.099346	0.000000	-10.000000	0.158333	-14.950000	582.833313	1023.000000	1023.000000	2046.000000
35.900002	0.024797	14.655023	2.871122	5.025951	3.899948	2.858001	0.000000	-10.000000	0.191667	-15.816667	577.833313	1023.000000	1023.000000	2046.000000
35.919998	0.024525	14.494515	2.959010	4.653489	3.940079	2.941937	0.000000	-10.000000	0.200000	-16.466667	572.500000	1023.000000	1023.000000	2046.000000
35.939999	0.024036	14.205459	3.071263	4.516778	3.986295	2.631122	0.000000	-10.000000	0.208333	-16.916666	567.000000	1023.000000	1023.000000	2046.000000
35.959999	0.022303	13.180786	3.529874	4.050467	3.063937	2.536507	0.000000	-10.000000	0.225000	-17.316668	561.333313	1023.000000	1023.000000	2046.000000
35.980000	0.023015	13.601789	3.372217	4.053210	3.576227	2.600134	0.000000	-10.000000	0.241667	-17.750000	555.500000	1023.000000	1023.000000	2046.000000
36.000000	0.021480	12.694858	3.657610	3.883690	2.928092	2.225466	0.000000	-10.000000	0.250000	-18.316668	549.500000	1023.000000	1023.000000	2046.000000
36.020000	0.021439	12.670442	3.604270	3.655578	2.872691	2.537903	0.000000	-10.000000	0.250000	-18.950001	543.500000	1023.000000	1023.000000	2046.000000
36.040001	0.021331	12.606519	3.490506	3.816356	3.094962	2.204695	0.000000	-10.000000	0.266667	-19.650000	537.166687	1023.000000	1023.000000	2046.000000
36.060001	0.019987	11.812518	3.686224	3.426906	2.416038	2.283351	0.000000	-10.000000	0.300000	-20.200001	530.666687	1023.000000	1023.000000	2046.000000
36.080002	0.020752	12.264601	3.417879	3.526483	2.996660	2.323577	0.000000	-10.000000	0.325000	-20.666668	523.833313	1023.000000	1023.000000	2046.000000
36.099998	0.019601	11.584319	3.635183	3.461132	2.488150	1.999853	0.000000	-10.000000	0.333333	-20.883333	517.000000	1023.000000	1023.000000	2046.000000
36.119999	0.019229	11.364374	3.614455	3.286699	2.265731	2.197489	0.000000	-10.000000	0.333333	-21.033333	510.000000	1023.000000	1023.000000	2046.000000
36.139999	0.019973	11.804161	3.422998	3.522450	2.754355	2.104357	0.000000	-10.000000	0.341667	-21.300001	503.000000	1023.000000	1023.000000	2046.000000
36.160000	0.018496	10.930958	3.637392	3.342416	2.069540	1.881610	0.000000	-10.000000	0.358333	-21.733334	496.000000	1023.000000	1023.000000	2046.000000
36.180000	0.018383	10.864066	3.444648	3.240100	2.128546	2.050773	0.000000	-10.000000	0.366667	-22.183334	488.666656	1023.000000	1023.000000	2046.000000
36.200001	0.018141	10.721521	3.304574	3.420144	2.297478	1.699326	0.000000	-10.000000	0.375000	-22.650000	481.333344	1023.000000	1023.000000	2046.000000
36.220001	0.016517	9.761271	3.531061	3.133908	1.524555	1.571746	0.000000	-10.000000	0.383333	-22.916668	473.666656	1023.000000	1023.000000	2046.000000
36.240002	0.017020	10.058667	3.181476	3.165117	2.048269	1.663807	0.000000	-10.000000	0.391667	-23.166668	466.000000	1023.000000	1023.000000	2046.000000
36.259998	0.015358	9.076756	3.389084	2.998756	1.391994	1.296923	0.000000	-10.000000	0.400000	-23.166668	458.166656	1023.000000	1023.000000	2046.000000
36.279999	0.014819	8.758212	3.184687	2.781184	1.344189	1.448152	0.000000	-10.000000	0.391667	-23.400000	450.500000	1023.000000	1023.000000	2046.000000
36.299999	0.014367	8.490929	3.019464	2.897334	1.517442	1.056689	0.000000	-10.000000	0.408333	-23.550001	442.833344	1023.000000	1023.000000	2046.000000
36.320000	0.013260	7.836676	3.212888	2.625113	0.965374	1.033302	0.000000	-10.000000	0.425000	-23.766666	435.000000	1023.000000	1023.000000	2046.000000
36.340000	0.014544	8.595479	3.095193	2.856732	1.627537	1.016016	0.000000	-10.000000	0.450000	-23.850000	427.000000	1023.000000	1023.000000	2046.000000
36.360001	0.013885	8.205979	3.607373	2.761905	0.922541	0.914161	0.000000	-10.000000	0.450000	-23.950001	419.000000	1023.000000	1023.000000	2046.000000
36.380001	0.014896	8.803296	3.469379	2.864393	1.319813	1.149709	0.000000	-10.000000	0.450000	-23.916666	411.000000	1023.000000	1023.000000	2046.000000
36.400002	0.013606	8.040978	3.619673	2.812192	0.921430	0.687684	0.000000	-10.000000	0.450000	-24.016666	403.000000	1023.000000	1023.000000	2046.000000
36.419998	0.012971	7.665745	3.581857	2.682732	0.770461	0.630695	0.000000	-10.000000	0.450000	-24.016666	395.000000	1023.000000	1023.000000	2046.000000
36.439999	0.011498	6.795399	3.530944	2.332027	0.553089	0.379338	0.000000	-10.000000	0.458333	-24.266666	387.000000	1023.000000	1023.000000	2046.000000
36.459999	0.010033	5.929336	3.465116	2.010607	-0.026371	0.479983	0.000000	-10.000000	0.466667	-24.450001	379.000000	1023.000000	1023.000000	2046.000000
36.480000	0.010565	6.244123	2.856687	2.404125	0.533588	0.449723	0.000000	-10.000000	0.475000	-24.683334	370.833344	1023.000000	1023.000000	2046.000000
36.500000	0.007898	4.667921	2.726786	2.166470	-0.285778	0.060443	0.000000	-10.000000	0.466667	-24.800001	362.500000	1023.000000	1023.000000	2046.000000
36.520000	0.005738	3.391351	2.116142	1.865760	-0.416551	-0.174000	0.000000	-10.000000	0.458333	-24.900000	354.166656	1023.000000	1023.000000	2046.000000
36.540001	0.002377	1.405096	1.595045	1.436926	-0.699361	-0.927514	0.000000	-10.000000	0.450000	-24.766666	345.833344	1023.000000	1023.000000	2046.000000
36.560001	-0.002529	-1.494592	1.250005	0.579400	-1.777243	-1.546754	0.000000	-10.000000	0.450000	-24.600000	337.500000	1023.000000	1023.000000	2046.000000
36.580002	-0.006383	-3.772114	0.364647	-0.034630	-2.079897	-2.022234	0.000000	-10.000000	0.416667	-24.100000	329.166656	1023.000000	1023.000000	2046.000000
36.599998	-0.010091	-5.963990	-0.499895	-0.291588	-2.426116	-2.746392	0.000000	-10.000000	0.416667	-23.850000	321.000000	1023.000000	1023.000000	2046.000000
36.619999	-0.013610	-8.043532	-0.920019	-0.721101	-3.317257	-3.085156	0.000000	-10.000000	0.400000	-23.633333	313.166656	1023.000000	1023.000000	2046.000000
36.639999	-0.015819	-9.348925	-1.613188	-1.060730	-3.551399	-3.123608	0.000000	-10.000000	0.400000	-23.549999	305.500000	1023.000000	1023.000000	2046.000000
36.660000	-0.017267	-10.204638	-2.341301	-0.919249	-3.381675	-3.562412	0.000000	-10.000000	0.400000	-23.666666	297.833344	1023.000000	1023.000000	2046.000000
36.680000	-0.019846	-11.729077	-2.606258	-1.168749	-4.154573	-3.799497	0.000000	-10.000000	0.416667	-23.700001	290.000000	1023.000000	1023.000000	2046.000000
36.700001	-0.021077	-12.456516	-3.343516	-1.374323	-4.037975	-3.700702	0.000000	-10.000000	0.416667	-23.800001	282.000000	1023.000000	1023.000000	2046.000000
36.720001	-0.022605	-13.359804	-3.881757	-1.306987	-4.067051	-4.104008	0.000000	-10.000000	0.400000	-23.500000	274.000000	1023.000000	1023.000000	2046.000000
36.740002	-0.024773	-14.641048	-4.064892	-1.763361	-4.773274	-4.039522	0.000000	-10.000000	0.375000	-23.250000	266.000000	1023.000000	1023.000000	2046.000000
36.759998	-0.025411	-15.017990	-4.712111	-1.842440	-4.382803	-4.080636	0.000000	-10.000000	0.383333	-22.916668	258.333344	1023.000000	1023.000000	2046.000000
36.779999	-0.027411	-16.199621	-4.658032	-2.156221	-5.027206	-4.358161	0.000000	-10.000000	0.366667	-22.783335	250.666672	1023.000000	1023.000000	2046.000000
36.799999	-0.028018	-16.558737	-5.013677	-2.485421	-4.888824	-4.170815	0.000000	-10.000000	0.358333	-22.483334	243.166672	1023.000000	1023.000000	2046.000000
36.820000	-0.028973	-17.123068	-4.897681	-2.658044	-5.133250	-4.434093	0.000000	-10.000000	0.350000	-22.233334	235.500000	1023.000000	1023.000000	2046.000000
36.840000	-0.029397	-17.373726	-4.945038	-3.044719	-5.251370	-4.132598	0.000000	-10.000000	0.350000	-21.900002	228.166672	1023.000000	1023.000000	2046.000000
36.860001	-0.028744	-16.987766	-5.141972	-2.788600	-4.718865	-4.338328	0.000000	-10.000000	0.350000	-21.850000	220.833328	1023.000000	1023.000000	2046.000000
36.880001	-0.029155	-17.230598	-4.816050	-3.024956	-5.159881	-4.229712	0.000000	-10.000000	0.341667	-21.650000	213.500000	1023.000000	1023.000000	2046.000000
36.900002	-0.028212	-16.673519	-5.043010	-2.883044	-4.508173	-4.239292	0.000000	-10.000000	0.325000	-21.483334	206.166672	1023.000000	1023.000000	2046.000000
36.919998	-0.029078	-17.185247	-4.635947	-3.095752	-4.982413	-4.471135	0.000000	-10.000000	0.316667	-21.283335	199.000000	1023.000000	1023.000000	2046.000000
36.939999	-0.029481	-17.423223	-4.769359	-3.450010	-4.850239	-4.353615	0.000000	-10.000000	0.325000	-21.150002	192.000000	1023.000000	1023.000000	2046.000000
36.959999	-0.030707	-18.148003	-4.543231	-3.719870	-5.095581	-4.789322	0.000000	-10.000000	0.333333	-21.266668	185.000000	1023.000000	1023.000000	2046.000000
36.980000	-0.032432	-19.167250	-4.351841	-4.366010	-5.620469	-4.828930	0.000000	-10.000000	0.325000	-21.216667	177.833328	1023.000000	1023.000000	2046.000000
37.000000	-0.033198	-19.620050	-4.576712	-4.571588	-5.332959	-5.138791	0.000000	-10.000000	0.308333	-21.200001	170.666672	1023.000000	1023.000000	2046.000000
37.020000	-0.035217	-20.813185	-4.134959	-5.146771	-6.175167	-5.356288	0.000000	-10.000000	0.300000	-20.850000	163.500000	1023.000000	1023.000000	2046.000000
37.040001	-0.035901	-21.217762	-4.418135	-5.445739	-5.963695	-5.390193	0.000000	-10.000000	0.300000	-20.450001	156.500000	1023.000000	1023.000000	2046.000000
37.060001	-0.037233	-22.004490	-4.295218	-5.610960	-6.325399	-5.772914	0.000000	-10.000000	0.291667	-19.866667	149.833328	1023.000000	1023.000000	2046.000000
37.080002	-0.038320	-22.647264	-4.500321	-6.044944	-6.519442	-5.582557	0.000000	-10.000000	0.275000	-19.383333	143.166672	1023.000000	1023.000000	2046.000000
37.099998	-0.038825	-22.945446	-4.599590	-6.059061	-6.404377	-5.882419	0.000000	-10.000000	0.258333	-19.033333	136.833328	1023.000000	1023.000000	2046.000000
37.119999	-0.039896	-23.578339	-4.450294	-6.489729	-6.868723	-5.769593	0.000000	-10.000000	0.233333	-18.766666	130.333328	1023.000000	1023.000000	2046.000000
37.139999	-0.039721	-23.475391	-4.701544	-6.407837	-6.389518	-5.976492	0.000000	-10.000000	0.216667	-18.433334	124.000000	1023.000000	1023.000000	2046.000000
37.160000	-0.040759	-24.088549	-4.435755	-6.874842	-6.959091	-5.818861	0.000000	-10.000000	0.200000	-17.950001	117.666664	1023.000000	1023.000000	2046.000000
37.180000	-0.040389	-23.870075	-4.776289	-6.728134	-6.383854	-5.981797	0.000000	-10.000000	0.200000	-17.616667	111.666664	1023.000000	1023.000000	2046.000000
37.200001	-0.041140	-24.313501	-4.456110	-6.960860	-6.915178	-5.981354	0.000000	-10.000000	0.191667	-17.150000	106.000000	1023.000000	1023.000000	2046.000000
37.220001	-0.040840	-24.136177	-4.790900	-6.972107	-6.460660	-5.912511	0.000000	-10.000000	0.175000	-16.766666	100.333336	1023.000000	1023.000000	2046.000000
37.240002	-0.041339	-24.431215	-4.495494	-7.008042	-6.840014	-6.087666	0.000000	-10.000000	0.158333	-16.283333	94.833336	1023.000000	1023.000000	2046.000000
37.259998	-0.041605	-24.588337	-4.605908	-7.182222	-6.842622	-5.957584	0.000000	-10.000000	0.150000	-16.033335	91.166664	1023.000000	1023.000000	2046.000000
37.279999	-0.041479	-24.513811	-4.656876	-7.074703	-6.680279	-6.101954	0.000000	-10.000000	0.150000	-15.666667	85.833336	1023.000000	1023.000000	2046.000000
37.299999	-0.042028	-24.838453	-4.454994	-7.284139	-7.085539	-6.013782	0.000000	-10.000000	0.150000	-15.283334	80.500000	1023.000000	1023.000000	2046.000000
37.320000	-0.041676	-24.630390	-4.825587	-7.203905	-6.572692	-6.028206	0.000000	-10.000000	0.150000	-14.733334	73.666664	1023.000000	1023.000000	2046.000000
37.340000	-0.042201	-24.940615	-4.583882	-7.264102	-6.951444	-6.141187	0.000000	-10.000000	0.150000	-14.350000	68.833336	1023.000000	1023.000000	2046.000000
37.360001	-0.042351	-25.029623	-4.815091	-7.411842	-6.808641	-5.994048	0.000000	-10.000000	0.150000	-14.033334	64.000000	1023.000000	1023.000000	2046.000000
37.380001	-0.042593	-25.172455	-4.798294	-7.364484	-6.851852	-6.157825	0.000000	-10.000000	0.150000	-13.616667	57.666668	1023.000000	1023.000000	2046.000000
37.400002	-0.043349	-25.619417	-4.653211	-7.610500	-7.268839	-6.086868	0.000000	-10.000000	0.125000	-13.083333	51.666668	1023.000000	1023.000000	2046.000000
37.419998	-0.043035	-25.433714	-5.065389	-7.481758	-6.770551	-6.116015	0.000000	-10.000000	0.100000	-12.633333	47.333332	1023.000000	1023.000000	2046.000000
37.439999	-0.043640	-25.791065	-4.816719	-7.581713	-7.172719	-6.219914	0.000000	-10.000000	0.066667	-12.383333	44.666668	1023.000000	1023.000000	2046.000000
37.459999	-0.043752	-25.857237	-5.027221	-7.751221	-7.038276	-6.040520	0.000000	-10.000000	0.058333	-12.216666	42.000000	1023.000000	1023.000000	2046.000000
37.480000	-0.043831	-25.904108	-5.044861	-7.662473	-6.973247	-6.223527	0.000000	-10.000000	0.050000	-11.833333	38.000000	1023.000000	1023.000000	2046.000000
37.500000	-0.044321	-26.193478	-4.908158	-7.853415	-7.296386	-6.135517	0.000000	-10.000000	0.058333	-11.466667	34.000000	1023.000000	1023.000000	2046.000000
37.520000	-0.043941	-25.968845	-5.220965	-7.691624	-6.786270	-6.269986	0.000000	-10.000000	0.058333	-11.100000	30.000000	1023.000000	1023.000000	2046.000000
37.540001	-0.044047	-26.031494	-4.823851	-7.810275	-7.190221	-6.207147	0.000000	-10.000000	0.050000	-10.766667	26.166666	1023.000000	1023.000000	2046.000000
37.560001	-0.043760	-25.862015	-5.070878	-7.789993	-6.936048	-6.065096	0.000000	-10.000000	0.033333	-10.333334	22.500000	1023.000000	1023.000000	2046.000000
37.580002	-0.044026	-26.019608	-4.894545	-7.693324	-7.138817	-6.292922	0.000000	-10.000000	0.016667	-9.816667	19.166666	1023.000000	1023.000000	2046.000000
37.599998	-0.045003	-26.596500	-4.939094	-7.946641	-7.442176	-6.268588	0.000000	-10.000000	0.008333	-9.333334	15.833333	1023.000000	1023.000000	2046.000000
37.619999	-0.045877	-27.113554	-5.196767	-7.984074	-7.337938	-6.594773	0.000000	-10.000000	0.008333	-8.883333	12.666667	1023.000000	1023.000000	2046.000000
37.639999	-0.046725	-27.614225	-4.938028	-7.941969	-7.757235	-6.976994	0.000000	-10.000000	0.008333	-8.516666	9.666667	1023.000000	1023.000000	2046.000000
37.660000	-0.047749	-28.219851	-5.278539	-8.391356	-7.733569	-6.816386	0.000000	-10.000000	0.008333	-8.100000	6.833333	1023.000000	1023.000000	2046.000000
37.680000	-0.048072	-28.410625	-5.133207	-8.380520	-7.963714	-6.933183	0.000000	-10.000000	0.008333	-7.800000	4.166667	1023.000000	1023.000000	2046.000000
37.700001	-0.047835	-28.270247	-5.274077	-8.369126	-7.989871	-6.637171	0.000000	-10.000000	0.008333	-7.500000	1.666667	1023.000000	1023.000000	2046.000000
37.720001	-0.047863	-28.287106	-5.732698	-8.174501	-7.506698	-6.873208	0.000000	-10.000000	0.008333	-7.116667	-0.500000	1023.000000	1023.000000	2046.000000
37.740002	-0.048844	-28.866783	-5.648749	-8.372762	-7.792181	-7.053092	0.000000	-10.000000	-0.016667	-5.833333	-2.500000	1023.000000	1023.000000	2046.000000
37.759998	-0.050704	-29.966068	-6.081737	-8.880200	-7.845681	-7.158450	0.000000	-10.000000	-0.041667	-2.366667	-4.333333	1023.000000	1023.000000	2046.000000
37.779999	-0.053029	-31.340237	-6.607577	-9.057384	-7.905165	-7.770112	0.000000	-10.000000	-0.075000	1.733333	-5.500000	1023.000000	1023.000000	2046.000000
37.799999	-0.056268	-33.254299	-6.989088	-9.531592	-8.630733	-8.102887	0.000000	-10.000000	-0.100000	6.416667	-6.000000	1023.000000	1023.000000	2046.000000
37.820000	-0.058206	-34.399509	-7.931849	-9.624154	-8.502356	-8.341152	0.000000	-10.000000	-0.125000	9.550000	-6.000000	1023.000000	1023.000000	2046.000000
37.840000	-0.059054	-34.900723	-8.097401	-9.672299	-8.782792	-8.348231	0.000000	-10.000000	-0.150000	12.300000	-6.000000	1023.000000	1023.000000	2046.000000
37.860001	-0.059434	-35.125443	-8.657024	-9.733177	-8.630708	-8.104533	0.000000	-10.000000	-0.191667	14.016666	-6.000000	1023.000000	1023.000000	2046.000000
37.880001	-0.058998	-34.867584	-8.955695	-9.395833	-8.350651	-8.165403	0.000000	-10.000000	-0.225000	15.566667	-6.000000	1023.000000	1023.000000	2046.000000
37.900002	-0.059106	-34.931599	-9.115719	-9.372314	-8.515181	-7.928385	0.000000	-10.000000	-0.266667	17.200001	4.000000	1023.000000	1023.000000	2046.000000
37.919998	-0.058700	-34.691616	-9.812215	-9.030913	-7.943574	-7.904914	0.000000	-10.000000	-0.291667	18.750000	15.500000	1023.000000	1023.000000	2046.000000
37.939999	-0.058017	-34.287983	-9.782453	-8.831401	-7.989128	-7.685002	0.000000	-10.000000	-0.350000	20.383333	29.333334	1023.000000	1023.000000	2046.000000
37.959999	-0.057658	-34.076031	-9.956157	-8.853771	-7.948515	-7.317588	0.000000	-10.000000	-0.400000	21.833334	35.333332	1023.000000	1023.000000	2046.000000
37.980000	-0.056393	-33.328274	-10.069916	-8.502543	-7.617612	-7.138202	0.000000	-10.000000	-0.441667	23.466667	42.500000	1023.000000	1023.000000	2046.000000
38.000000	-0.055246	-32.650646	-9.783992	-8.400703	-7.692672	-6.773279	0.000000	-10.000000	-0.475000	24.666666	50.000000	1023.000000	1023.000000	2046.000000
38.020000	-0.053508	-31.623474	-9.941683	-8.056899	-7.071726	-6.553165	0.000000	-10.000000	-0.516667	26.116667	58.166668	1023.000000	1023.000000	2046.000000
38.040001	-0.051181	-30.247856	-9.319542	-7.793640	-6.940505	-6.194169	0.000000	-10.000000	-0.550000	27.183334	66.666664	1023.000000	1023.000000	2046.000000
38.060001	-0.048818	-28.851570	-9.143490	-7.639110	-6.350019	-5.718952	0.000000	-10.000000	-0.575000	28.166668	75.500000	1023.000000	1023.000000	2046.000000
38.080002	-0.045659	-26.984373	-8.514554	-7.122221	-5.886184	-5.461413	0.000000	-10.000000	-0.600000	28.916668	84.666664	1023.000000	1023.000000	2046.000000
38.099998	-0.042742	-25.260771	-7.738047	-6.907645	-5.587005	-5.028074	0.000000	-10.000000	-0.633333	29.516666	94.000000	1023.000000	1023.000000	2046.000000
38.119999	-0.039716	-23.472179	-7.423275	-6.537570	-4.663101	-4.848235	0.000000	-10.000000	-0.658333	30.183334	103.666664	1023.000000	1023.000000	2046.000000
38.139999	-0.036818	-21.759661	-6.432438	-6.420372	-4.385101	-4.521750	0.000000	-10.000000	-0.641667	30.533333	113.666664	1023.000000	1023.000000	2046.000000
38.160000	-0.035129	-20.761345	-5.853287	-6.542634	-4.108914	-4.256508	0.000000	-10.000000	-0.658333	30.600000	124.000000	1023.000000	1023.000000	2046.000000
38.180000	-0.033520	-19.810076	-5.474576	-6.345122	-3.666876	-4.323502	0.000000	-10.000000	-0.658333	30.850000	134.333328	1023.000000	1023.000000	2046.000000
38.200001	-0.031926	-18.868206	-4.673356	-6.385714	-3.772933	-4.036204	0.000000	-10.000000	-0.683333	31.000000	144.500000	1023.000000	1023.000000	2046.000000
38.220001	-0.030510	-18.031548	-4.487441	-6.303519	-3.369794	-3.870793	0.000000	-10.000000	-0.708333	31.900002	154.833328	1023.000000	1023.000000	2046.000000
38.240002	-0.028533	-16.862944	-3.801547	-6.090861	-3.243649	-3.726888	0.000000	-10.000000	-0.741667	32.483334	165.333328	1023.000000	1023.000000	2046.000000
38.259998	-0.026974	-15.941511	-3.317198	-6.099181	-3.126673	-3.398458	0.000000	-10.000000	-0.800000	33.166668	176.166672	1023.000000	1023.000000	2046.000000
38.279999	-0.025159	-14.869173	-3.156589	-5.777246	-2.623820	-3.311517	0.000000	-10.000000	-0.816667	33.833336	187.000000	1023.000000	1023.000000	2046.000000
38.299999	-0.022924	-13.548315	-2.487980	-5.621613	-2.540034	-2.898689	0.000000	-10.000000	-0.841667	34.533333	198.166672	1023.000000	1023.000000	2046.000000
38.320000	-0.020887	-12.343988	-2.408562	-5.340299	-1.973769	-2.621358	0.000000	-10.000000	-0.841667	35.466667	209.500000	1023.000000	1023.000000	2046.000000
38.340000	-0.018250	-10.786000	-1.908462	-4.935253	-1.608015	-2.334270	0.000000	-10.000000	-0.866667	35.516666	221.166672	1023.000000	1023.000000	2046.000000
38.360001	-0.015579	-9.207133	-1.305946	-4.696257	-1.342395	-1.862535	0.000000	-10.000000	-0.883333	35.733334	233.000000	1023.000000	1023.000000	2046.000000
38.380001	-0.013097	-7.740550	-1.108787	-4.202635	-0.699624	-1.729505	0.000000	-10.000000	-0.908333	35.316666	245.000000	1023.000000	1023.000000	2046.000000
38.400002	-0.009818	-5.802613	-0.271441	-3.873755	-0.470034	-1.187384	0.000000	-10.000000	-0.925000	35.716667	257.000000	1023.000000	1023.000000	2046.000000
38.419998	-0.007400	-4.373677	0.006561	-3.555923	0.028348	-0.852663	0.000000	-10.000000	-0.933333	35.833332	269.000000	1023.000000	1023.000000	2046.000000
38.439999	-0.004519	-2.670887	0.404784	-3.033769	0.559260	-0.601163	0.000000	-10.000000	-0.916667	35.916668	281.000000	1023.000000	1023.000000	2046.000000
38.459999	-0.001316	-0.777635	1.164745	-2.669088	0.786482	-0.059774	0.000000	-10.000000	-0.883333	35.483334	293.000000	1023.000000	1023.000000	2046.000000
38.480000	0.001040	0.614598	1.283403	-2.233830	1.436175	0.128850	0.000000	-10.000000	-0.883333	35.200001	304.666656	1023.000000	1023.000000	2046.000000
38.500000	0.004159	2.457906	1.964107	-1.780154	1.719669	0.554284	0.000000	-10.000000	-0.908333	35.600002	316.333344	1023.000000	1023.000000	2046.000000
38.520000	0.006560	3.876872	2.383279	-1.545774	2.048394	0.990972	0.000000	-10.000000	-0.958333	36.166668	328.000000	1023.000000	1023.000000	2046.000000
38.540001	0.008988	5.312055	2.588747	-1.048016	2.590427	1.180896	0.000000	-10.000000	-0.958333	36.666668	340.000000	1023.000000	1023.000000	2046.000000
38.560001	0.011839	6.996748	3.274961	-0.659853	2.804456	1.577185	0.000000	-10.000000	-0.941667	36.383335	352.166656	1023.000000	1023.000000	2046.000000
38.580002	0.013703	8.098717	3.345354	-0.337024	3.272394	1.817993	0.000000	-10.000000	-0.891667	35.950001	364.500000	1023.000000	1023.000000	2046.000000
38.599998	0.016357	9.666922	3.785285	0.120318	3.626575	2.134744	0.000000	-10.000000	-0.858333	35.133335	376.666656	1023.000000	1023.000000	2046.000000
38.619999	0.018794	11.106964	4.392748	0.427570	3.740271	2.546376	0.000000	-10.000000	-0.825000	34.683334	388.500000	1023.000000	1023.000000	2046.000000
38.639999	0.020520	12.127457	4.307000	0.800316	4.317218	2.702923	0.000000	-10.000000	-0.791667	34.283333	400.000000	1023.000000	1023.000000	2046.000000
38.660000	0.023213	13.718666	4.870760	1.250792	4.568145	3.028970	0.000000	-10.000000	-0.783333	33.850002	411.500000	1023.000000	1023.000000	2046.000000
38.680000	0.025424	15.025647	5.277859	1.530539	4.841105	3.376144	0.000000	-10.000000	-0.766667	33.666668	422.833344	1023.000000	1023.000000	2046.000000
38.700001	0.027170	16.057447	5.292011	1.988222	5.327076	3.450139	0.000000	-10.000000	-0.741667	33.200001	434.166656	1023.000000	1023.000000	2046.000000
38.720001	0.029798	17.610449	5.927689	2.381014	5.422245	3.879500	0.000000	-10.000000	-0.708333	32.566666	445.333344	1023.000000	1023.000000	2046.000000
38.740002	0.030686	18.135715	5.941520	2.647651	5.673023	3.873521	0.000000	-10.000000	-0.691667	32.000000	456.500000	1023.000000	1023.000000	2046.000000
38.759998	0.031503	18.618254	6.168083	2.939380	5.737003	3.773786	0.000000	-10.000000	-0.700000	31.683334	467.166656	1023.000000	1023.000000	2046.000000
38.779999	0.032683	19.315729	6.596529	3.058033	5.762796	3.898371	0.000000	-10.000000	-0.683333	31.716667	477.833344	1023.000000	1023.000000	2046.000000
38.799999	0.033759	19.951801	6.654575	3.490137	6.084692	3.722397	0.000000	-10.000000	-0.658333	31.316668	488.166656	1023.000000	1023.000000	2046.000000
38.820000	0.036020	21.287674	7.213870	3.579268	6.194598	4.299938	0.000000	-10.000000	-0.625000	30.733334	498.833344	1023.000000	1023.000000	2046.000000
38.840000	0.037886	22.390905	7.287094	3.903480	6.528708	4.671623	0.000000	-10.000000	-0.633333	30.233334	509.166656	1023.000000	1023.000000	2046.000000
38.860001	0.039528	23.360872	7.077145	4.702010	6.806707	4.775009	0.000000	-10.000000	-0.625000	29.800001	519.500000	1023.000000	1023.000000	2046.000000
38.880001	0.040339	23.840540	7.053690	5.180086	6.835413	4.771351	0.000000	-10.000000	-0.616667	29.433334	529.500000	1023.000000	1023.000000	2046.000000
38.900002	0.038683	22.861582	6.622672	5.270463	6.677105	4.291342	0.000000	-10.000000	-0.566667	28.983334	539.333313	1023.000000	1023.000000	2046.000000
38.919998	0.036849	21.777489	6.298971	5.076178	6.370414	4.031925	0.000000	-10.000000	-0.533333	28.316668	549.000000	1023.000000	1023.000000	2046.000000
38.939999	0.034579	20.436169	5.964738	4.871756	5.892204	3.707470	0.000000	-10.000000	-0.483333	27.616667	558.500000	1023.000000	1023.000000	2046.000000
38.959999	0.032100	18.970861	5.039737	4.921784	5.812939	3.196402	0.000000	-10.000000	-0.433333	26.450001	567.833313	1023.000000	1023.000000	2046.000000
38.980000	0.031769	18.775688	4.767608	4.996439	5.709946	3.301695	0.000000	-10.000000	-0.383333	25.066668	577.000000	1023.000000	1023.000000	2046.000000
39.000000	0.031272	18.481981	4.463957	5.030971	5.559994	3.427060	0.000000	-10.000000	-0.358333	23.600000	585.666687	1023.000000	1023.000000	2046.000000
39.020000	0.030860	18.238436	3.794116	5.514295	5.760142	3.169883	0.000000	-10.000000	-0.350000	22.666666	593.833313	1023.000000	1023.000000	2046.000000
39.040001	0.031925	18.867842	3.794689	5.846535	5.756027	3.470591	0.000000	-10.000000	-0.350000	21.966667	601.500000	1023.000000	1023.000000	2046.000000
39.060001	0.031987	18.904467	3.371983	6.195843	5.887784	3.448856	0.000000	-10.000000	-0.333333	21.200001	608.833313	1023.000000	1023.000000	2046.000000
39.080002	0.031967	18.892639	2.980184	6.507217	5.946767	3.458471	0.000000	-10.000000	-0.308333	20.200001	616.000000	1023.000000	1023.000000	2046.000000
39.099998	0.033055	19.535490	3.115901	6.727118	5.880547	3.811922	0.000000	-10.000000	-0.275000	18.983334	622.833313	1023.000000	1023.000000	2046.000000
39.119999	0.032584	19.256948	2.567270	6.891462	6.059376	3.738841	0.000000	-10.000000	-0.241667	17.966667	629.333313	1023.000000	1023.000000	2046.000000
39.139999	0.032963	19.481180	2.480923	7.037095	6.030852	3.932310	0.000000	-10.000000	-0.216667	17.066668	635.500000	1023.000000	1023.000000	2046.000000
39.160000	0.033827	19.992039	2.660525	7.125633	6.007472	4.198410	0.000000	-10.000000	-0.208333	16.350000	641.500000	1023.000000	1023.000000	2046.000000
39.180000	0.033525	19.813019	2.333210	7.209767	6.242994	4.027047	0.000000	-10.000000	-0.216667	15.583334	647.166687	1023.000000	1023.000000	2046.000000
39.200001	0.034329	20.288607	2.465267	7.237662	6.346595	4.239083	0.000000	-10.000000	-0.191667	14.616667	652.500000	1023.000000	1023.000000	2046.000000
39.220001	0.035968	21.256985	2.869660	7.266544	6.505757	4.615024	0.000000	-10.000000	-0.141667	13.250000	657.333313	1023.000000	1023.000000	2046.000000
39.240002	0.036395	21.509401	2.791945	7.499023	6.754749	4.463683	0.000000	-10.000000	-0.083333	11.333334	662.000000	1023.000000	1023.000000	2046.000000
39.259998	0.038727	22.887432	3.282653	7.665365	7.004550	4.934864	0.000000	-10.000000	-0.058333	9.833334	665.000000	1023.000000	1023.000000	2046.000000
39.279999	0.040335	23.837963	3.770830	7.746138	7.231850	5.089146	0.000000	-10.000000	-0.050000	7.166667	668.500000	1023.000000	1023.000000	2046.000000
39.299999	0.041062	24.267578	4.093662	7.911276	7.385229	4.877411	0.000000	-10.000000	-0.033333	3.766667	671.166687	1023.000000	1023.000000	2046.000000
39.320000	0.042375	25.043707	4.880763	7.703084	7.333200	5.126661	0.000000	-10.000000	-0.016667	-0.533333	674.000000	1023.000000	1023.000000	2046.000000
39.340000	0.041347	24.436329	4.804613	7.495637	7.402179	4.733900	0.000000	-10.000000	0.000000	-3.616667	674.833313	1023.000000	1023.000000	2046.000000
39.360001	0.041381	24.456022	5.272995	7.247332	7.166276	4.769418	0.000000	-10.000000	0.000000	-5.816667	675.000000	1023.000000	1023.000000	2046.000000
39.380001	0.041243	24.374426	5.730376	6.827152	6.972023	4.844874	0.000000	-10.000000	0.008333	-7.366667	675.000000	1023.000000	1023.000000	2046.000000
39.400002	0.040459	23.911308	5.782233	6.788875	6.894794	4.445407	0.000000	-10.000000	0.016667	-8.500000	675.000000	1023.000000	1023.000000	2046.000000
39.419998	0.041568	24.566891	6.374503	6.749978	6.783662	4.658748	0.000000	-10.000000	0.025000	-9.066667	675.000000	1023.000000	1023.000000	2046.000000
39.439999	0.041239	24.371998	6.325006	6.628820	6.880431	4.537741	0.000000	-10.000000	0.033333	-9.583333	675.000000	1023.000000	1023.000000	2046.000000
39.459999	0.040892	24.167088	6.346185	6.614271	6.760221	4.446411	0.000000	-10.000000	0.041667	-9.983334	675.000000	1023.000000	1023.000000	2046.000000
39.480000	0.041687	24.637308	6.631218	6.494471	6.764784	4.746835	0.000000	-10.000000	0.050000	-10.500000	667.666687	1023.000000	1023.000000	2046.000000
39.500000	0.040618	24.005527	6.345593	6.436224	6.783837	4.439874	0.000000	-10.000000	0.066667	-11.183333	659.000000	1023.000000	1023.000000	2046.000000
39.520000	0.041496	24.523848	6.684473	6.364800	6.698463	4.776113	0.000000	-10.000000	0.083333	-12.083334	649.000000	1023.000000	1023.000000	2046.000000
39.540001	0.041348	24.436956	6.582150	6.375620	6.850072	4.629113	0.000000	-10.000000	0.116667	-13.216667	644.833313	1023.000000	1023.000000	2046.000000
39.560001	0.041265	24.387506	6.757414	6.456320	6.550747	4.623026	0.000000	-10.000000	0.133333	-14.350000	640.500000	1023.000000	1023.000000	2046.000000
39.580002	0.041859	24.738583	6.810932	6.464260	6.651991	4.811399	0.000000	-10.000000	0.166667	-15.300000	635.666687	1023.000000	1023.000000	2046.000000
39.599998	0.040816	24.122284	6.639873	6.554613	6.424464	4.503333	0.000000	-10.000000	0.183333	-16.250000	630.666687	1023.000000	1023.000000	2046.000000
39.619999	0.041570	24.567677	6.873693	6.590439	6.352931	4.750613	0.000000	-10.000000	0.216667	-17.166666	625.166687	1023.000000	1023.000000	2046.000000
39.639999	0.040359	23.852240	6.614217	6.625902	6.250055	4.362065	0.000000	-10.000000	0.233333	-18.433334	619.500000	1023.000000	1023.000000	2046.000000
39.660000	0.041097	24.288504	6.874660	6.671659	6.190940	4.551246	0.000000	-10.000000	0.283333	-19.650000	613.166687	1023.000000	1023.000000	2046.000000
39.680000	0.042039	24.845299	7.187840	6.696459	6.255374	4.705626	0.000000	-10.000000	0.316667	-20.966667	606.666687	1023.000000	1023.000000	2046.000000
39.700001	0.041986	24.813730	7.257589	6.866456	6.139341	4.550345	0.000000	-10.000000	0.350000	-21.700001	599.666687	1023.000000	1023.000000	2046.000000
39.720001	0.043767	25.866364	7.708529	6.948520	6.206491	5.002824	0.000000	-10.000000	0.350000	-22.300001	592.500000	1023.000000	1023.000000	2046.000000
39.740002	0.043165	25.510380	7.780752	6.788286	6.055362	4.885979	0.000000	-10.000000	0.358333	-22.616667	585.000000	1023.000000	1023.000000	2046.000000
39.759998	0.042902	25.355089	7.689523	7.171669	6.017525	4.476373	0.000000	-10.000000	0.383333	-23.333334	577.500000	1023.000000	1023.000000	2046.000000
39.779999	0.041808	24.708719	7.718603	6.640813	5.473719	4.875585	0.000000	-10.000000	0.433333	-23.983334	569.833313	1023.000000	1023.000000	2046.000000
39.799999	0.038982	23.038364	6.994823	6.775397	4.974008	4.294136	0.000000	-10.000000	0.475000	-24.616667	561.833313	1023.000000	1023.000000	2046.000000
39.820000	0.037423	22.116997	6.596496	6.728411	4.629897	4.162193	0.000000	-10.000000	0.500000	-25.016666	553.500000	1023.000000	1023.000000	2046.000000
39.840000	0.034585	20.439920	5.965278	6.539889	4.314766	3.619987	0.000000	-10.000000	0.491667	-25.533335	545.000000	1023.000000	1023.000000	2046.000000
39.860001	0.031406	18.561209	5.594748	6.234312	3.687315	3.044834	0.000000	-10.000000	0.491667	-25.866667	536.500000	1023.000000	1023.000000	2046.000000
39.880001	0.029010	17.144917	5.429289	5.665592	3.253888	2.796147	0.000000	-10.000000	0.500000	-26.133333	527.833313	1023.000000	1023.000000	2046.000000
39.900002	0.024081	14.231643	4.461421	5.257926	2.724531	1.787765	0.000000	-10.000000	0.516667	-26.316668	519.166687	1023.000000	1023.000000	2046.000000
39.919998	0.020785	12.284229	3.872350	4.893699	2.079834	1.438346	0.000000	-10.000000	0.525000	-26.650000	510.333344	1023.000000	1023.000000	2046.000000
39.939999	0.018197	10.754704	3.322290	4.537812	1.672715	1.221888	0.000000	-10.000000	0.533333	-26.783335	501.500000	1023.000000	1023.000000	2046.000000
39.959999	0.014528	8.585936	2.423980	4.472543	1.231395	0.458018	0.000000	-10.000000	0.525000	-26.833334	492.500000	1023.000000	1023.000000	2046.000000
39.980000	0.013039	7.706103	1.917287	4.374109	0.933156	0.481551	0.000000	-10.000000	0.525000	-26.700001	483.500000	1023.000000	1023.000000	2046.000000
40.000000	0.011717	6.924572	1.571450	4.261667	0.662566	0.428890	0.000000	-10.000000	0.508333	-26.716667	474.666656	1023.000000	1023.000000	2046.000000
40.020000	0.008801	5.201413	0.725828	4.337540	0.376472	-0.238427	0.000000	-10.000000	0.508333	-26.516666	465.833344	1023.000000	1023.000000	2046.000000
40.040001	0.007885	4.660130	0.334949	4.243175	0.180388	-0.098382	0.000000	-10.000000	0.508333	-26.483334	457.000000	1023.000000	1023.000000	2046.000000
40.060001	0.006542	3.866354	-0.077447	3.992260	0.036947	-0.085408	0.000000	-10.000000	0.516667	-26.500000	448.000000	1023.000000	1023.000000	2046.000000
40.080002	0.003719	2.197673	-0.724019	3.832684	-0.322095	-0.588897	0.000000	-10.000000	0.516667	-26.583334	439.166656	1023.000000	1023.000000	2046.000000
40.099998	0.003168	1.872404	-0.825765	3.555152	-0.494686	-0.362297	0.000000	-10.000000	0.516667	-26.416668	430.333344	1023.000000	1023.000000	2046.000000
40.119999	0.001726	1.020053	-1.076988	3.237443	-0.620959	-0.519444	0.000000	-10.000000	0.516667	-26.500000	421.666656	1023.000000	1023.000000	2046.000000
40.139999	-0.000367	-0.216917	-1.335016	2.919955	-0.916237	-0.885619	0.000000	-10.000000	0.516667	-26.466667	412.833344	1023.000000	1023.000000	2046.000000
40.160000	-0.000150	-0.088593	-1.171246	2.572312	-0.918418	-0.571242	0.000000	-10.000000	0.508333	-26.733334	404.000000	1023.000000	1023.000000	2046.000000
40.180000	-0.000691	-0.408599	-1.345657	2.394145	-0.797607	-0.659480	0.000000	-10.000000	0.500000	-26.783335	395.000000	1023.000000	1023.000000	2046.000000
40.200001	-0.001775	-1.049168	-1.581975	2.367236	-0.861020	-0.973409	0.000000	-10.000000	0.516667	-26.983334	386.000000	1023.000000	1023.000000	2046.000000
40.220001	-0.000899	-0.531290	-1.212796	2.237767	-0.908138	-0.648123	0.000000	-10.000000	0.525000	-27.100000	377.000000	1023.000000	1023.000000	2046.000000
40.240002	-0.001015	-0.599568	-1.233784	2.181369	-0.716548	-0.830605	0.000000	-10.000000	0.525000	-27.066668	368.000000	1023.000000	1023.000000	2046.000000
40.259998	-0.002650	-1.566188	-1.225731	1.977025	-1.004921	-1.312561	0.000000	-10.000000	0.508333	-27.033335	362.000000	1023.000000	1023.000000	2046.000000
40.279999	-0.002754	-1.627905	-0.824488	1.548738	-1.191977	-1.160179	0.000000	-10.000000	0.500000	-27.050001	353.000000	1023.000000	1023.000000	2046.000000
40.299999	-0.004373	-2.584690	-0.901211	1.036420	-1.233767	-1.486132	0.000000	-10.000000	0.508333	-26.983334	343.833344	1023.000000	1023.000000	2046.000000
40.320000	-0.007103	-4.197873	-0.869300	0.482913	-1.796175	-2.015311	0.000000	-10.000000	0.516667	-26.966667	331.666656	1023.000000	1023.000000	2046.000000
40.340000	-0.007594	-4.488024	-0.523590	-0.058438	-2.088290	-1.817706	0.000000	-10.000000	0.525000	-26.783333	322.666656	1023.000000	1023.000000	2046.000000
40.360001	-0.009103	-5.379879	-0.601840	-0.422065	-2.196655	-2.159319	0.000000	-10.000000	0.525000	-26.433334	313.833344	1023.000000	1023.000000	2046.000000
40.380001	-0.011375	-6.722637	-0.739885	-0.755027	-2.630301	-2.597424	0.000000	-10.000000	0.516667	-26.183334	305.000000	1023.000000	1023.000000	2046.000000
40.400002	-0.011638	-6.878129	-0.608812	-1.067974	-2.792935	-2.408408	0.000000	-10.000000	0.500000	-25.833334	296.166656	1023.000000	1023.000000	2046.000000
40.419998	-0.013058	-7.717013	-0.897737	-1.318311	-2.792589	-2.708376	0.000000	-10.000000	0.491667	-25.833334	287.500000	1023.000000	1023.000000	2046.000000
40.439999	-0.014908	-8.810649	-1.075612	-1.619632	-3.158941	-2.956465	0.000000	-10.000000	0.491667	-25.766666	279.000000	1023.000000	1023.000000	2046.000000
40.459999	-0.014825	-8.761655	-0.886324	-1.947670	-3.214997	-2.712664	0.000000	-10.000000	0.500000	-25.616667	270.500000	1023.000000	1023.000000	2046.000000
40.480000	-0.015875	-9.382311	-1.091296	-2.141918	-3.167913	-2.981183	0.000000	-10.000000	0.483333	-25.566668	261.833344	1023.000000	1023.000000	2046.000000
40.500000	-0.017481	-10.331186	-1.327934	-2.387366	-3.390702	-3.225184	0.000000	-10.000000	0.483333	-25.350000	253.333328	1023.000000	1023.000000	2046.000000
40.520000	-0.017165	-10.144292	-1.088389	-2.595511	-3.493366	-2.967026	0.000000	-10.000000	0.475000	-25.283335	244.666672	1023.000000	1023.000000	2046.000000
40.540001	-0.018136	-10.718096	-1.324637	-2.659738	-3.449815	-3.283907	0.000000	-10.000000	0.483333	-25.200001	236.333328	1023.000000	1023.000000	2046.000000
40.560001	-0.019504	-11.527000	-1.498247	-2.773616	-3.750507	-3.504630	0.000000	-10.000000	0.466667	-25.100000	227.833328	1023.000000	1023.000000	2046.000000
40.580002	-0.019031	-11.247043	-1.327627	-2.965803	-3.755733	-3.197879	0.000000	-10.000000	0.458333	-24.816668	219.500000	1023.000000	1023.000000	2046.000000
40.599998	-0.020681	-12.222258	-1.693379	-3.033422	-3.822505	-3.672951	0.000000	-10.000000	0.450000	-24.299999	211.166672	1023.000000	1023.000000	2046.000000
40.619999	-0.021359	-12.622909	-1.743951	-3.187330	-4.072797	-3.618831	0.000000	-10.000000	0.433333	-23.866667	203.000000	1023.000000	1023.000000	2046.000000
40.639999	-0.021164	-12.507874	-1.679656	-3.365719	-4.018380	-3.444118	0.000000	-10.000000	0.400000	-23.566668	195.000000	1023.000000	1023.000000	2046.000000
40.660000	-0.023208	-13.716119	-1.983640	-3.458595	-4.303814	-3.970070	0.000000	-10.000000	0.400000	-23.450001	187.166672	1023.000000	1023.000000	2046.000000
40.680000	-0.023179	-13.698960	-1.869401	-3.632263	-4.464954	-3.732342	0.000000	-10.000000	0.383333	-23.083334	179.500000	1023.000000	1023.000000	2046.000000
40.700001	-0.023823	-14.079515	-2.082775	-3.775613	-4.338014	-3.883114	0.000000	-10.000000	0.383333	-22.783333	171.833328	1023.000000	1023.000000	2046.000000
40.720001	-0.025553	-15.102028	-2.262140	-3.937879	-4.717727	-4.184282	0.000000	-10.000000	0.341667	-22.383333	164.166672	1023.000000	1023.000000	2046.000000
40.740002	-0.025104	-14.836239	-2.115053	-4.121802	-4.723979	-3.875405	0.000000	-10.000000	0.341667	-22.216667	156.500000	1023.000000	1023.000000	2046.000000
40.759998	-0.025992	-15.361113	-2.393374	-4.178176	-4.657064	-4.132499	0.000000	-10.000000	0.325000	-21.983334	149.166672	1023.000000	1023.000000	2046.000000
40.779999	-0.027555	-16.285194	-2.570252	-4.346591	-5.001129	-4.367223	0.000000	-10.000000	0.316667	-21.533333	141.833328	1023.000000	1023.000000	2046.000000
40.799999	-0.026987	-15.949304	-2.410037	-4.448586	-4.987573	-4.103108	0.000000	-10.000000	0.300000	-20.816668	134.666672	1023.000000	1023.000000	2046.000000
40.820000	-0.027831	-16.448231	-2.643310	-4.475319	-4.912277	-4.417324	0.000000	-10.000000	0.300000	-20.100000	127.666664	1023.000000	1023.000000	2046.000000
40.840000	-0.028476	-16.829575	-2.664747	-4.570687	-5.134463	-4.459678	0.000000	-10.000000	0.283333	-19.533333	121.000000	1023.000000	1023.000000	2046.000000
40.860001	-0.027437	-16.215216	-2.483381	-4.639297	-4.990967	-4.101571	0.000000	-10.000000	0.250000	-19.049999	114.500000	1023.000000	1023.000000	2046.000000
40.880001	-0.028920	-17.091669	-2.732425	-4.583655	-5.162968	-4.612623	0.000000	-10.000000	0.216667	-18.466667	108.000000	1023.000000	1023.000000	2046.000000
40.900002	-0.029842	-17.636524	-2.781338	-4.765098	-5.460832	-4.629256	0.000000	-10.000000	0.200000	-17.766666	101.666664	1023.000000	1023.000000	2046.000000
40.919998	-0.030250	-17.877960	-2.738191	-5.120385	-5.465494	-4.553891	0.000000	-10.000000	0.200000	-17.100000	95.833336	1023.000000	1023.000000	2046.000000
40.939999	-0.032457	-19.182167	-3.101262	-4.922518	-5.634565	-5.523821	0.000000	-10.000000	0.191667	-16.500000	90.166664	1023.000000	1023.000000	2046.000000
40.959999	-0.033723	-19.930069	-2.970728	-5.588273	-6.218011	-5.153058	0.000000	-10.000000	0.183333	-16.083334	84.833336	1023.000000	1023.000000	2046.000000
40.980000	-0.033759	-19.951498	-3.236708	-5.600010	-6.021393	-5.093387	0.000000	-10.000000	0.183333	-15.800000	79.333336	1023.000000	1023.000000	2046.000000
41.000000	-0.034820	-20.578655	-3.603745	-5.430089	-6.191818	-5.353003	0.000000	-10.000000	0.183333	-15.650001	74.166664	1023.000000	1023.000000	2046.000000
41.020000	-0.034615	-20.457340	-3.574141	-5.579930	-6.210879	-5.092389	0.000000	-10.000000	0.175000	-15.466667	68.833336	1023.000000	1023.000000	2046.000000
41.040001	-0.036258	-21.428703	-3.989366	-5.808805	-6.131916	-5.498618	0.000000	-10.000000	0.158333	-15.033334	63.666668	1023.000000	1023.000000	2046.000000
41.060001	-0.040032	-23.658642	-4.501209	-6.252549	-6.679840	-6.225045	0.000000	-10.000000	0.150000	-14.366667	58.666668	1023.000000	1023.000000	2046.000000
41.080002	-0.042733	-25.255451	-4.916044	-6.857449	-7.062920	-6.419039	0.000000	-10.000000	0.116667	-13.450000	53.833332	1023.000000	1023.000000	2046.000000
41.099998	-0.046988	-27.769753	-5.858843	-7.309621	-7.448979	-7.152309	0.000000	-10.000000	0.091667	-12.633333	49.333332	1023.000000	1023.000000	2046.000000
41.119999	-0.051120	-30.212049	-6.651663	-7.677575	-8.134194	-7.748618	0.000000	-10.000000	0.058333	-12.083334	45.000000	1023.000000	1023.000000	2046.000000
41.139999	-0.052484	-31.018297	-6.985066	-7.944164	-8.454614	-7.634452	0.000000	-10.000000	0.058333	-11.866667	41.000000	1023.000000	1023.000000	2046.000000
41.160000	-0.053844	-31.822048	-7.589159	-8.031698	-8.397072	-7.804120	0.000000	-10.000000	0.058333	-11.966667	37.000000	1023.000000	1023.000000	2046.000000
41.180000	-0.056424	-33.346390	-8.249452	-8.090628	-8.721272	-8.285036	0.000000	-10.000000	0.058333	-12.033334	33.000000	1023.000000	1023.000000	2046.000000
41.200001	-0.057185	-33.796463	-8.658072	-8.150496	-8.858913	-8.128981	0.000000	-10.000000	0.058333	-11.966667	29.000000	1023.000000	1023.000000	2046.000000
41.220001	-0.058000	-34.278122	-9.147199	-8.252259	-8.747746	-8.130919	0.000000	-10.000000	0.050000	-11.650001	25.000000	1023.000000	1023.000000	2046.000000
41.240002	-0.060294	-35.633625	-9.633506	-8.336567	-9.141994	-8.521561	0.000000	-10.000000	0.050000	-11.083334	21.166666	1023.000000	1023.000000	2046.000000
41.259998	-0.060100	-35.519386	-9.693838	-8.502002	-9.195849	-8.127697	0.000000	-10.000000	0.050000	-10.650001	18.666666	1023.000000	1023.000000	2046.000000
41.279999	-0.061203	-36.171249	-10.116000	-8.541159	-9.114788	-8.399302	0.000000	-10.000000	0.041667	-9.733334	15.166667	1023.000000	1023.000000	2046.000000
41.299999	-0.061972	-36.625355	-10.230292	-8.613704	-9.390157	-8.391202	0.000000	-10.000000	0.025000	-8.750000	11.833333	1023.000000	1023.000000	2046.000000
41.320000	-0.060641	-35.838909	-10.086482	-8.690096	-9.098207	-7.964123	0.000000	-10.000000	0.008333	-7.216667	7.833333	1023.000000	1023.000000	2046.000000
41.340000	-0.061362	-36.265026	-10.184618	-8.683264	-9.090603	-8.306540	0.000000	-10.000000	0.000000	-5.650000	5.500000	1023.000000	1023.000000	2046.000000
41.360001	-0.060012	-35.467308	-9.952820	-8.682191	-8.933890	-7.898406	0.000000	-10.000000	-0.016667	-3.050000	3.666667	1023.000000	1023.000000	2046.000000
41.380001	-0.057580	-34.029770	-9.752197	-8.544639	-8.247393	-7.485544	0.000000	-10.000000	-0.050000	0.150000	2.500000	1023.000000	1023.000000	2046.000000
41.400002	-0.057268	-33.845581	-9.559767	-8.371231	-8.167025	-7.747561	0.000000	-10.000000	-0.083333	3.983334	2.000000	1023.000000	1023.000000	2046.000000
41.419998	-0.054511	-32.216141	-8.972487	-8.348043	-7.741769	-7.153842	0.000000	-10.000000	-0.100000	7.300000	2.000000	1023.000000	1023.000000	2046.000000
41.439999	-0.053688	-31.729855	-8.836503	-8.234174	-7.273125	-7.386053	0.000000	-10.000000	-0.116667	9.883333	2.000000	1023.000000	1023.000000	2046.000000
41.459999	-0.053046	-31.350025	-8.401313	-8.332203	-7.325463	-7.291047	0.000000	-10.000000	-0.133333	11.666667	2.000000	1023.000000	1023.000000	2046.000000
41.480000	-0.051190	-30.253084	-7.954036	-8.486502	-6.890050	-6.922497	0.000000	-10.000000	-0.166667	12.983334	2.000000	1023.000000	1023.000000	2046.000000
41.500000	-0.051883	-30.663132	-7.748724	-8.550099	-7.011014	-7.353294	0.000000	-10.000000	-0.200000	14.583333	2.000000	1023.000000	1023.000000	2046.000000
41.520000	-0.050520	-29.857061	-7.238102	-8.740540	-6.966056	-6.912363	0.000000	-10.000000	-0.258333	16.416668	9.333333	1023.000000	1023.000000	2046.000000
41.540001	-0.048913	-28.907499	-6.944345	-8.716969	-6.482118	-6.764067	0.000000	-10.000000	-0.300000	18.400000	18.166666	1023.000000	1023.000000	2046.000000
41.560001	-0.048695	-28.778484	-6.685346	-8.700123	-6.533157	-6.859858	0.000000	-10.000000	-0.341667	20.166668	29.166666	1023.000000	1023.000000	2046.000000
41.580002	-0.046320	-27.375151	-6.121276	-8.647814	-6.273511	-6.332550	0.000000	-10.000000	-0.383333	21.633333	35.166668	1023.000000	1023.000000	2046.000000
41.599998	-0.045311	-26.778780	-6.066369	-8.430832	-5.838819	-6.442761	0.000000	-10.000000	-0.425000	22.916668	42.333332	1023.000000	1023.000000	2046.000000
41.619999	-0.043777	-25.872107	-5.681091	-8.376054	-5.777900	-6.037061	0.000000	-10.000000	-0.458333	24.183334	49.833332	1023.000000	1023.000000	2046.000000
41.639999	-0.040803	-24.114464	-5.259622	-8.176113	-5.109488	-5.569242	0.000000	-10.000000	-0.483333	25.300001	57.833332	1023.000000	1023.000000	2046.000000
41.660000	-0.039827	-23.537930	-4.945289	-7.967416	-5.030868	-5.594356	0.000000	-10.000000	-0.491667	26.250000	66.000000	1023.000000	1023.000000	2046.000000
41.680000	-0.036071	-21.318247	-4.365683	-7.763178	-4.372775	-4.816612	0.000000	-10.000000	-0.516667	26.750000	74.666664	1023.000000	1023.000000	2046.000000
41.700001	-0.034616	-20.458143	-4.016841	-7.430059	-4.094862	-4.916381	0.000000	-10.000000	-0.516667	27.200001	83.500000	1023.000000	1023.000000	2046.000000
41.720001	-0.031946	-18.879875	-3.433072	-7.147726	-3.919244	-4.379834	0.000000	-10.000000	-0.566667	27.700001	92.500000	1023.000000	1023.000000	2046.000000
41.740002	-0.028656	-16.935820	-3.055153	-6.772777	-3.138177	-3.969712	0.000000	-10.000000	-0.591667	28.633333	101.500000	1023.000000	1023.000000	2046.000000
41.759998	-0.027198	-16.073942	-2.671335	-6.453318	-3.061580	-3.887710	0.000000	-10.000000	-0.633333	29.450001	110.833336	1023.000000	1023.000000	2046.000000
41.779999	-0.023384	-13.819851	-2.101068	-6.132940	-2.458726	-3.127117	0.000000	-10.000000	-0.625000	30.150002	120.500000	1023.000000	1023.000000	2046.000000
41.799999	-0.021880	-12.930837	-1.889572	-5.679410	-2.120123	-3.241732	0.000000	-10.000000	-0.650000	30.333334	130.500000	1023.000000	1023.000000	2046.000000
41.820000	-0.018829	-11.128066	-1.365446	-5.385178	-1.814329	-2.563113	0.000000	-10.000000	-0.658333	30.716667	140.500000	1023.000000	1023.000000	2046.000000
41.840000	-0.016344	-9.659287	-1.125716	-4.959170	-1.183216	-2.391186	0.000000	-10.000000	-0.683333	31.183334	150.666672	1023.000000	1023.000000	2046.000000
41.860001	-0.015005	-8.867833	-0.779684	-4.697788	-1.187819	-2.202542	0.000000	-10.000000	-0.683333	31.633333	161.000000	1023.000000	1023.000000	2046.000000
41.880001	-0.011616	-6.864771	-0.371743	-4.391158	-0.593953	-1.507917	0.000000	-10.000000	-0.691667	31.866667	171.666672	1023.000000	1023.000000	2046.000000
41.900002	-0.010279	-6.075097	-0.172891	-3.987962	-0.314623	-1.599621	0.000000	-10.000000	-0.700000	31.750000	182.333328	1023.000000	1023.000000	2046.000000
41.919998	-0.008395	-4.961532	0.144261	-3.743844	-0.186350	-1.175599	0.000000	-10.000000	-0.700000	31.883335	193.000000	1023.000000	1023.000000	2046.000000
41.939999	-0.005243	-3.098591	0.484033	-3.391518	0.469035	-0.660141	0.000000	-10.000000	-0.716667	32.000000	203.500000	1023.000000	1023.000000	2046.000000
41.959999	-0.004338	-2.563750	0.704495	-3.059922	0.532427	-0.740751	0.000000	-10.000000	-0.750000	32.400002	214.166672	1023.000000	1023.000000	2046.000000
41.980000	-0.001378	-0.814186	1.160115	-2.803213	0.891548	-0.062635	0.000000	-10.000000	-0.750000	32.766666	224.833328	1023.000000	1023.000000	2046.000000
42.000000	0.000512	0.302496	1.384616	-2.334634	1.333890	-0.081376	0.000000	-10.000000	-0.741667	32.816666	235.833328	1023.000000	1023.000000	2046.000000
42.020000	0.001664	0.983392	1.617701	-2.032340	1.278386	0.119644	0.000000	-10.000000	-0.716667	32.400002	246.666672	1023.000000	1023.000000	2046.000000
42.040001	0.004203	2.484001	1.966626	-1.711936	1.666344	0.562968	0.000000	-10.000000	-0.733333	32.133335	257.666656	1023.000000	1023.000000	2046.000000
42.060001	0.003929	2.322011	2.062903	-1.493672	1.606493	0.146287	0.000000	-10.000000	-0.750000	32.500000	268.333344	1023.000000	1023.000000	2046.000000
42.080002	0.005204	3.075513	2.402411	-1.383680	1.596979	0.459803	0.000000	-10.000000	-0.775000	33.000000	279.166656	1023.000000	1023.000000	2046.000000
42.099998	0.006819	4.029912	2.715507	-1.181087	1.928617	0.566875	0.000000	-10.000000	-0.791667	33.400002	290.000000	1023.000000	1023.000000	2046.000000
42.119999	0.007390	4.367393	2.976951	-0.990721	1.843470	0.537693	0.000000	-10.000000	-0.783333	33.266666	301.166656	1023.000000	1023.000000	2046.000000
42.139999	0.010602	6.265631	3.234914	-0.704110	2.425091	1.309736	0.000000	-10.000000	-0.766667	33.216667	312.333344	1023.000000	1023.000000	2046.000000
42.160000	0.012399	7.328081	3.244012	0.042786	2.657216	1.384066	0.000000	-10.000000	-0.733333	32.716667	323.500000	1023.000000	1023.000000	2046.000000
42.180000	0.013701	8.097290	3.157089	0.540547	2.778770	1.620884	0.000000	-10.000000	-0.700000	32.233334	334.500000	1023.000000	1023.000000	2046.000000
42.200001	0.014781	8.735818	3.000244	0.870860	3.223179	1.641534	0.000000	-10.000000	-0.666667	31.700001	345.333344	1023.000000	1023.000000	2046.000000
42.220001	0.011629	6.873010	2.601498	0.679713	2.700034	0.891764	0.000000	-10.000000	-0.633333	31.066668	356.000000	1023.000000	1023.000000	2046.000000
42.240002	0.009727	5.748516	2.206796	0.425642	2.259060	0.857018	0.000000	-10.000000	-0.616667	30.550001	366.333344	1023.000000	1023.000000	2046.000000
42.259998	0.007887	4.661356	1.537555	0.423705	2.231908	0.468189	0.000000	-10.000000	-0.600000	30.166666	373.166656	1023.000000	1023.000000	2046.000000
42.279999	0.006099	3.604331	1.151425	0.406615	1.814328	0.231964	0.000000	-10.000000	-0.600000	29.916666	383.166656	1023.000000	1023.000000	2046.000000
42.299999	0.006985	4.127853	0.803584	0.526575	2.139428	0.658267	0.000000	-10.000000	-0.591667	29.433334	393.166656	1023.000000	1023.000000	2046.000000
42.320000	0.006913	4.085369	0.366722	0.926683	2.319710	0.472253	0.000000	-10.000000	-0.575000	29.016666	406.500000	1023.000000	1023.000000	2046.000000
42.340000	0.007041	4.160946	0.076579	1.278579	2.256148	0.549639	0.000000	-10.000000	-0.558333	28.566668	416.333344	1023.000000	1023.000000	2046.000000
42.360001	0.008787	5.193205	-0.044039	1.642925	2.547707	1.046611	0.000000	-10.000000	-0.533333	28.250000	426.000000	1023.000000	1023.000000	2046.000000
42.380001	0.008961	5.295781	-0.338487	2.081228	2.679521	0.873519	0.000000	-10.000000	-0.516667	27.616667	435.500000	1023.000000	1023.000000	2046.000000
42.400002	0.009430	5.572978	-0.446112	2.329186	2.520095	1.169809	0.000000	-10.000000	-0.500000	27.500000	444.833344	1023.000000	1023.000000	2046.000000
42.419998	0.011141	6.584322	-0.679014	2.610042	3.068829	1.584464	0.000000	-10.000000	-0.516667	27.500000	454.000000	1023.000000	1023.000000	2046.000000
42.439999	0.011006	6.504801	-0.751884	2.775723	2.968239	1.512723	0.000000	-10.000000	-0.533333	27.983334	463.166656	1023.000000	1023.000000	2046.000000
42.459999	0.012893	7.619548	-0.636831	2.985185	3.204467	2.066726	0.000000	-10.000000	-0.550000	28.133333	472.333344	1023.000000	1023.000000	2046.000000
42.480000	0.014128	8.349793	-0.661943	3.296645	3.660667	2.054424	0.000000	-10.000000	-0.550000	28.183334	481.833344	1023.000000	1023.000000	2046.000000
42.500000	0.014895	8.803139	-0.425070	3.358261	3.619125	2.250823	0.000000	-10.000000	-0.525000	28.000000	491.166656	1023.000000	1023.000000	2046.000000
42.520000	0.017775	10.505158	-0.107790	3.545671	4.258871	2.808406	0.000000	-10.000000	-0.491667	27.583334	500.666656	1023.000000	1023.000000	2046.000000
42.540001	0.019038	11.251530	0.193785	3.846042	4.463957	2.747746	0.000000	-10.000000	-0.441667	26.866667	509.833344	1023.000000	1023.000000	2046.000000
42.560001	0.022119	13.072113	0.784791	4.137130	4.843777	3.306415	0.000000	-10.000000	-0.425000	25.866667	519.000000	1023.000000	1023.000000	2046.000000
42.580002	0.024624	14.553029	1.341579	4.506205	5.413710	3.291535	0.000000	-10.000000	-0.391667	24.616667	527.666687	1023.000000	1023.000000	2046.000000
42.599998	0.026892	15.893125	2.123201	4.611948	5.553905	3.604071	0.000000	-10.000000	-0.358333	23.583334	536.000000	1023.000000	1023.000000	2046.000000
42.619999	0.029232	17.275833	2.659666	4.681758	6.194902	3.739508	0.000000	-10.000000	-0.300000	22.233334	544.000000	1023.000000	1023.000000	2046.000000
42.639999	0.029282	17.305372	3.254511	4.556978	5.915408	3.578476	0.000000	-10.000000	-0.266667	21.383333	551.833313	1023.000000	1023.000000	2046.000000
42.660000	0.031186	18.431202	3.754345	4.440036	6.199818	4.037003	0.000000	-10.000000	-0.250000	20.183334	559.166687	1023.000000	1023.000000	2046.000000
42.680000	0.031651	18.705498	4.268314	4.465356	6.236753	3.735075	0.000000	-10.000000	-0.241667	19.500000	566.000000	1023.000000	1023.000000	2046.000000
42.700001	0.032934	19.463844	4.835199	4.459792	6.198364	3.970489	0.000000	-10.000000	-0.225000	18.383335	572.666687	1023.000000	1023.000000	2046.000000
42.720001	0.034475	20.374653	5.196010	4.626005	6.630093	3.922545	0.000000	-10.000000	-0.208333	17.800001	579.166687	1023.000000	1023.000000	2046.000000
42.740002	0.035062	20.721567	5.670966	4.713049	6.418359	3.919192	0.000000	-10.000000	-0.191667	16.933334	585.166687	1023.000000	1023.000000	2046.000000
42.759998	0.037177	21.971664	5.862335	4.811805	6.951671	4.345855	0.000000	-10.000000	-0.191667	16.316668	590.833313	1023.000000	1023.000000	2046.000000
42.779999	0.037565	22.201132	6.090014	4.917543	6.962725	4.230850	0.000000	-10.000000	-0.183333	15.550000	596.333313	1023.000000	1023.000000	2046.000000
42.799999	0.038967	23.029585	6.393572	4.961906	7.001387	4.672719	0.000000	-10.000000	-0.175000	14.716666	601.833313	1023.000000	1023.000000	2046.000000
42.820000	0.040650	24.024338	6.546976	5.221836	7.521852	4.733674	0.000000	-10.000000	-0.158333	13.783334	607.000000	1023.000000	1023.000000	2046.000000
42.840000	0.041262	24.385736	6.826814	5.375939	7.427674	4.755309	0.000000	-10.000000	-0.133333	12.583334	611.666687	1023.000000	1023.000000	2046.000000
42.860001	0.043521	25.720623	7.150411	5.573739	7.758359	5.238114	0.000000	-10.000000	-0.108333	11.516667	616.000000	1023.000000	1023.000000	2046.000000
42.880001	0.044414	26.248688	7.258988	5.924820	8.065631	4.999247	0.000000	-10.000000	-0.075000	10.400001	620.000000	1023.000000	1023.000000	2046.000000
42.900002	0.045043	26.620434	7.531186	6.066352	7.876422	5.146473	0.000000	-10.000000	-0.058333	9.250000	623.666687	1023.000000	1023.000000	2046.000000
42.919998	0.047045	27.803812	7.649735	6.267991	8.373281	5.512805	0.000000	-10.000000	-0.041667	7.983334	627.000000	1023.000000	1023.000000	2046.000000
42.939999	0.047330	27.971735	7.839743	6.426670	8.398180	5.307143	0.000000	-10.000000	-0.025000	6.716667	629.833313	1023.000000	1023.000000	2046.000000
42.959999	0.048972	28.942167	8.304097	6.602500	8.407076	5.628495	0.000000	-10.000000	-0.025000	5.416667	632.333313	1023.000000	1023.000000	2046.000000
42.980000	0.051650	30.525152	8.667362	6.994031	9.045791	5.817968	0.000000	-10.000000	-0.025000	4.116667	634.333313	1023.000000	1023.000000	2046.000000
43.000000	0.052800	31.204870	9.125364	7.258781	8.986259	5.834465	0.000000	-10.000000	-0.025000	2.633333	636.000000	1023.000000	1023.000000	2046.000000
43.020000	0.055137	32.586037	9.505008	7.377081	9.242332	6.461615	0.000000	-10.000000	-0.008333	1.283333	637.166687	1023.000000	1023.000000	2046.000000
43.040001	0.055443	32.766983	9.810324	7.507556	9.220354	6.228750	0.000000	-10.000000	0.000000	-0.416667	637.833313	1023.000000	1023.000000	2046.000000
43.060001	0.056616	33.459766	10.038873	8.001776	9.266001	6.153119	0.000000	-10.000000	0.000000	-1.816667	638.000000	1023.000000	1023.000000	2046.000000
43.080002	0.056530	33.409153	9.945480	7.761321	9.288983	6.413371	0.000000	-10.000000	0.000000	-3.366667	638.000000	1023.000000	1023.000000	2046.000000
43.099998	0.055437	32.762985	9.635399	7.984966	8.833570	6.309052	0.000000	-10.000000	0.000000	-4.433333	638.000000	1023.000000	1023.000000	2046.000000
43.119999	0.054776	32.372852	9.091778	8.126925	8.864740	6.289408	0.000000	-10.000000	0.000000	-5.300000	638.000000	1023.000000	1023.000000	2046.000000
43.139999	0.052347	30.936798	8.699677	8.197465	8.456002	5.583652	0.000000	-10.000000	0.008333	-5.900000	638.000000	1023.000000	1023.000000	2046.000000
43.160000	0.050319	29.738554	8.465004	7.938992	7.983576	5.350983	0.000000	-10.000000	0.025000	-6.416667	638.000000	1023.000000	1023.000000	2046.000000
43.180000	0.047243	27.920792	7.905315	7.597354	7.764778	4.653345	0.000000	-10.000000	0.041667	-7.516667	638.000000	1023.000000	1023.000000	2046.000000
43.200001	0.043577	25.754173	7.376672	7.149786	6.929919	4.297795	0.000000	-10.000000	0.050000	-8.800000	638.000000	1023.000000	1023.000000	2046.000000
43.220001	0.040664	24.032574	6.576602	6.997556	6.672213	3.786202	0.000000	-10.000000	0.066667	-10.333334	638.000000	1023.000000	1023.000000	2046.000000
43.240002	0.037583	22.211342	5.890727	6.798938	6.051888	3.469790	0.000000	-10.000000	0.083333	-11.533334	630.666687	1023.000000	1023.000000	2046.000000
43.259998	0.036283	21.443262	5.207146	6.823836	6.012701	3.399579	0.000000	-10.000000	0.100000	-12.316668	623.333313	1023.000000	1023.000000	2046.000000
43.279999	0.034039	20.117210	4.661455	6.888822	5.512775	3.054159	0.000000	-10.000000	0.108333	-13.283334	613.000000	1023.000000	1023.000000	2046.000000
43.299999	0.033378	19.726627	4.107325	6.983464	5.488900	3.146936	0.000000	-10.000000	0.133333	-14.116667	608.333313	1023.000000	1023.000000	2046.000000
43.320000	0.031500	18.616585	3.606914	7.089009	5.172922	2.747741	0.000000	-10.000000	0.166667	-15.050000	602.000000	1023.000000	1023.000000	2046.000000
43.340000	0.030741	18.167973	3.185116	7.090476	4.959827	2.932554	0.000000	-10.000000	0.183333	-15.700000	597.000000	1023.000000	1023.000000	2046.000000
43.360001	0.029315	17.325056	2.741261	7.089710	4.819094	2.674992	0.000000	-10.000000	0.191667	-16.233334	591.833313	1023.000000	1023.000000	2046.000000
43.380001	0.027862	16.466629	2.406746	6.951931	4.382608	2.725344	0.000000	-10.000000	0.200000	-17.033333	586.333313	1023.000000	1023.000000	2046.000000
43.400002	0.027255	16.107630	1.985162	6.946352	4.544154	2.631962	0.000000	-10.000000	0.225000	-17.583334	580.500000	1023.000000	1023.000000	2046.000000
43.419998	0.025623	15.143002	1.816974	6.783388	4.085047	2.457592	0.000000	-10.000000	0.241667	-18.433334	574.500000	1023.000000	1023.000000	2046.000000
43.439999	0.025307	14.956520	1.697362	6.570259	4.135473	2.553427	0.000000	-10.000000	0.250000	-18.916668	570.500000	1023.000000	1023.000000	2046.000000
43.459999	0.023963	14.161946	1.738477	6.311580	3.799122	2.312766	0.000000	-10.000000	0.250000	-19.516668	566.500000	1023.000000	1023.000000	2046.000000
43.480000	0.024563	14.516512	1.683171	6.203035	4.017179	2.613126	0.000000	-10.000000	0.291667	-20.150002	562.166687	1023.000000	1023.000000	2046.000000
43.500000	0.023875	14.110335	1.796855	6.199516	3.810195	2.303770	0.000000	-10.000000	0.341667	-21.450001	553.000000	1023.000000	1023.000000	2046.000000
43.520000	0.024655	14.571183	1.932861	6.147564	3.906507	2.584251	0.000000	-10.000000	0.391667	-22.533335	545.833313	1023.000000	1023.000000	2046.000000
43.540001	0.024446	14.447755	2.161056	6.122869	3.893719	2.270110	0.000000	-10.000000	0.408333	-23.466667	538.333313	1023.000000	1023.000000	2046.000000
43.560001	0.024296	14.358979	2.423904	5.926501	3.730543	2.278031	0.000000	-10.000000	0.441667	-24.366667	530.333313	1023.000000	1023.000000	2046.000000
43.580002	0.023246	13.738148	2.623630	5.640797	3.654848	1.818873	0.000000	-10.000000	0.475000	-25.316668	519.333313	1023.000000	1023.000000	2046.000000
43.599998	0.021559	12.741434	2.818597	5.042090	3.138857	1.741890	0.000000	-10.000000	0.500000	-26.150000	508.166656	1023.000000	1023.000000	2046.000000
43.619999	0.020293	11.993077	2.914273	4.663356	3.028880	1.386569	0.000000	-10.000000	0.516667	-26.383333	499.333344	1023.000000	1023.000000	2046.000000
43.639999	0.018523	10.947337	3.141289	4.115397	2.431070	1.259581	0.000000	-10.000000	0.533333	-26.566668	493.500000	1023.000000	1023.000000	2046.000000
43.660000	0.017735	10.481561	3.145423	3.842467	2.439656	1.054015	0.000000	-10.000000	0.550000	-26.683334	484.666656	1023.000000	1023.000000	2046.000000
43.680000	0.016269	9.615211	3.302747	3.537394	1.953194	0.821877	0.000000	-10.000000	0.550000	-26.766666	475.833344	1023.000000	1023.000000	2046.000000
43.700001	0.015806	9.341082	3.164694	3.384810	1.999765	0.791813	0.000000	-10.000000	0.541667	-26.950001	464.000000	1023.000000	1023.000000	2046.000000
43.720001	0.014053	8.305464	3.084023	3.084836	1.660653	0.475952	0.000000	-10.000000	0.533333	-27.049999	458.000000	1023.000000	1023.000000	2046.000000
43.740002	0.013634	8.057830	2.978925	2.825958	1.620081	0.632865	0.000000	-10.000000	0.516667	-27.033333	452.000000	1023.000000	1023.000000	2046.000000
43.759998	0.012348	7.297414	2.945074	2.603862	1.450986	0.297492	0.000000	-10.000000	0.508333	-26.916668	443.000000	1023.000000	1023.000000	2046.000000
43.779999	0.011934	7.052896	2.912694	2.396144	1.297333	0.446725	0.000000	-10.000000	0.500000	-26.600000	431.000000	1023.000000	1023.000000	2046.000000
43.799999	0.011064	6.538820	2.869748	2.272219	1.236958	0.159895	0.000000	-10.000000	0.500000	-26.400002	422.000000	1023.000000	1023.000000	2046.000000
43.820000	0.010343	6.112575	2.862591	2.119636	0.904216	0.226133	0.000000	-10.000000	0.500000	-26.116667	416.000000	1023.000000	1023.000000	2046.000000
43.840000	0.009774	5.776201	2.709957	2.058822	0.998554	0.008868	0.000000	-10.000000	0.500000	-26.100000	407.333344	1023.000000	1023.000000	2046.000000
43.860001	0.008733	5.161361	2.695809	1.907474	0.616969	-0.058892	0.000000	-10.000000	0.500000	-26.083334	398.666656	1023.000000	1023.000000	2046.000000
43.880001	0.008448	4.992902	2.517268	1.840062	0.755666	-0.120095	0.000000	-10.000000	0.500000	-26.200001	387.000000	1023.000000	1023.000000	2046.000000
43.900002	0.007355	4.346773	2.504759	1.678521	0.412291	-0.248798	0.000000	-10.000000	0.500000	-26.250000	381.000000	1023.000000	1023.000000	2046.000000
43.919998	0.007025	4.151860	2.298976	1.567666	0.524712	-0.239494	0.000000	-10.000000	0.500000	-26.283335	369.333344	1023.000000	1023.000000	2046.000000
43.939999	0.005475	3.235821	2.284729	1.335523	0.118961	-0.503392	0.000000	-10.000000	0.500000	-26.266666	363.666656	1023.000000	1023.000000	2046.000000
43.959999	0.005105	3.016892	2.098353	1.175561	0.103775	-0.360796	0.000000	-10.000000	0.500000	-26.283333	352.000000	1023.000000	1023.000000	2046.000000
43.980000	0.003495	2.065731	1.983600	0.979124	-0.181562	-0.715431	0.000000	-10.000000	0.500000	-26.283333	343.166656	1023.000000	1023.000000	2046.000000
44.000000	0.002979	1.760690	1.842965	0.756113	-0.326211	-0.512177	0.000000	-10.000000	0.500000	-26.166666	331.500000	1023.000000	1023.000000	2046.000000
44.020000	0.001636	0.966858	1.701809	0.637324	-0.464588	-0.907687	0.000000	-10.000000	0.491667	-26.083334	322.833344	1023.000000	1023.000000	2046.000000
44.040001	0.000662	0.391411	1.612145	0.375903	-0.766924	-0.829712	0.000000	-10.000000	0.483333	-25.733334	314.166656	1023.000000	1023.000000	2046.000000
44.060001	-0.000166	-0.098098	1.434143	0.289883	-0.753275	-1.068850	0.000000	-10.000000	0.483333	-25.633333	305.500000	1023.000000	1023.000000	2046.000000
44.080002	-0.001430	-0.845387	1.378529	0.076407	-1.086033	-1.214289	0.000000	-10.000000	0.491667	-25.466667	297.000000	1023.000000	1023.000000	2046.000000
44.099998	-0.001718	-1.015513	1.180853	-0.078516	-0.978831	-1.139019	0.000000	-10.000000	0.500000	-25.600000	291.333344	1023.000000	1023.000000	2046.000000
44.119999	-0.003024	-1.786936	1.130518	-0.254707	-1.200474	-1.462274	0.000000	-10.000000	0.491667	-25.616667	282.666656	1023.000000	1023.000000	2046.000000
44.139999	-0.003283	-1.940389	1.072904	-0.413646	-1.297009	-1.302638	0.000000	-10.000000	0.483333	-25.383333	274.166656	1023.000000	1023.000000	2046.000000
44.160000	-0.003829	-2.262767	1.043656	-0.418126	-1.285832	-1.602466	0.000000	-10.000000	0.466667	-24.966667	262.666656	1023.000000	1023.000000	2046.000000
44.180000	-0.004146	-2.450341	1.033262	-0.533582	-1.561721	-1.388300	0.000000	-10.000000	0.458333	-24.533333	257.000000	1023.000000	1023.000000	2046.000000
44.200001	-0.004810	-2.842527	0.928861	-0.467937	-1.622623	-1.680828	0.000000	-10.000000	0.450000	-24.166668	251.333328	1023.000000	1023.000000	2046.000000
44.220001	-0.006468	-3.822808	0.892655	-0.775745	-2.132374	-1.807343	0.000000	-10.000000	0.416667	-23.700001	246.000000	1023.000000	1023.000000	2046.000000
44.240002	-0.008160	-4.822417	0.715334	-1.205167	-2.354071	-1.978513	0.000000	-10.000000	0.383333	-23.166668	235.666672	1023.000000	1023.000000	2046.000000
44.259998	-0.010019	-5.921210	0.441244	-1.073075	-2.505691	-2.783688	0.000000	-10.000000	0.350000	-22.816668	228.000000	1023.000000	1023.000000	2046.000000
44.279999	-0.011497	-6.794934	0.228568	-1.787548	-2.887805	-2.348149	0.000000	-10.000000	0.350000	-22.683334	220.333328	1023.000000	1023.000000	2046.000000
44.299999	-0.012262	-7.246906	-0.013273	-1.653663	-3.019517	-2.560454	0.000000	-10.000000	0.350000	-22.716667	215.333328	1023.000000	1023.000000	2046.000000
44.320000	-0.012931	-7.642084	-0.207784	-1.770086	-3.226899	-2.437315	0.000000	-10.000000	0.358333	-22.816668	207.666672	1023.000000	1023.000000	2046.000000
44.340000	-0.014207	-8.396459	-0.610823	-1.848179	-3.153325	-2.784132	0.000000	-10.000000	0.366667	-22.983334	200.166672	1023.000000	1023.000000	2046.000000
44.360001	-0.016840	-9.952380	-0.869866	-2.294385	-3.553728	-3.234401	0.000000	-10.000000	0.366667	-22.650002	189.833328	1023.000000	1023.000000	2046.000000
44.380001	-0.019945	-11.787607	-1.453731	-2.864549	-3.824371	-3.644956	0.000000	-10.000000	0.350000	-22.066668	179.833328	1023.000000	1023.000000	2046.000000
44.400002	-0.024863	-14.694099	-2.142450	-3.458870	-4.455131	-4.637649	0.000000	-10.000000	0.333333	-21.483334	172.333328	1023.000000	1023.000000	2046.000000
44.419998	-0.029224	-17.271156	-2.883840	-4.116478	-5.279663	-4.991175	0.000000	-10.000000	0.325000	-21.166668	167.500000	1023.000000	1023.000000	2046.000000
44.439999	-0.032574	-19.251507	-3.709150	-4.407850	-5.590683	-5.543823	0.000000	-10.000000	0.316667	-20.750000	162.666672	1023.000000	1023.000000	2046.000000
44.459999	-0.035073	-20.728117	-4.235579	-4.710325	-6.027625	-5.754589	0.000000	-10.000000	0.316667	-20.383333	155.666672	1023.000000	1023.000000	2046.000000
44.480000	-0.036789	-21.742495	-4.881015	-4.858276	-6.154495	-5.848708	0.000000	-10.000000	0.308333	-20.233334	149.000000	1023.000000	1023.000000	2046.000000
44.500000	-0.038687	-22.863997	-5.365462	-4.938415	-6.347743	-6.212377	0.000000	-10.000000	0.308333	-20.250000	142.333328	1023.000000	1023.000000	2046.000000
44.520000	-0.039993	-23.635939	-5.921581	-5.079110	-6.521775	-6.113474	0.000000	-10.000000	0.300000	-20.150000	135.500000	1023.000000	1023.000000	2046.000000
44.540001	-0.041691	-24.639269	-6.466354	-5.123321	-6.570472	-6.479123	0.000000	-10.000000	0.300000	-19.833334	128.666672	1023.000000	1023.000000	2046.000000
44.560001	-0.043096	-25.469521	-6.760421	-5.382963	-6.940713	-6.385424	0.000000	-10.000000	0.283333	-19.433332	122.000000	1023.000000	1023.000000	2046.000000
44.580002	-0.044205	-26.125153	-7.252907	-5.510904	-6.858616	-6.502725	0.000000	-10.000000	0.258333	-19.133333	115.666664	1023.000000	1023.000000	2046.000000
44.599998	-0.045554	-26.922209	-7.370768	-5.722921	-7.150724	-6.677795	0.000000	-10.000000	0.225000	-18.533333	109.166664	1023.000000	1023.000000	2046.000000
44.619999	-0.046059	-27.220709	-7.547416	-5.996644	-7.231592	-6.445056	0.000000	-10.000000	0.208333	-18.133333	102.833336	1023.000000	1023.000000	2046.000000
44.639999	-0.046752	-27.630419	-7.631316	-6.128278	-7.196892	-6.673933	0.000000	-10.000000	0.191667	-17.400002	96.833336	1023.000000	1023.000000	2046.000000
44.660000	-0.046783	-27.648916	-7.515292	-6.388422	-7.342058	-6.403144	0.000000	-10.000000	0.191667	-16.933334	91.166664	1023.000000	1023.000000	2046.000000
44.680000	-0.046312	-27.370211	-7.606668	-6.310759	-7.061186	-6.391597	0.000000	-10.000000	0.191667	-16.583334	85.666664	1023.000000	1023.000000	2046.000000
44.700001	-0.045810	-27.073696	-7.451448	-6.248330	-6.926185	-6.447733	0.000000	-10.000000	0.200000	-16.466667	80.000000	1023.000000	1023.000000	2046.000000
44.720001	-0.045320	-26.783897	-7.358716	-6.326406	-6.842071	-6.256705	0.000000	-10.000000	0.183333	-16.383333	74.500000	1023.000000	1023.000000	2046.000000
44.740002	-0.045311	-26.778748	-7.166214	-6.340346	-6.765504	-6.506682	0.000000	-10.000000	0.175000	-15.983334	69.000000	1023.000000	1023.000000	2046.000000
44.759998	-0.045463	-26.868578	-7.079052	-6.571087	-6.846780	-6.371657	0.000000	-10.000000	0.158333	-15.683333	63.666668	1023.000000	1023.000000	2046.000000
44.779999	-0.046513	-27.489037	-7.024477	-6.823883	-6.895395	-6.745281	0.000000	-10.000000	0.158333	-15.533334	58.333332	1023.000000	1023.000000	2046.000000
44.799999	-0.047495	-28.069778	-6.778196	-7.254440	-7.247942	-6.789201	0.000000	-10.000000	0.158333	-15.683333	53.166668	1023.000000	1023.000000	2046.000000
44.820000	-0.048353	-28.576567	-6.749740	-7.544962	-7.291999	-6.989865	0.000000	-10.000000	0.158333	-15.666667	47.833332	1023.000000	1023.000000	2046.000000
44.840000	-0.049494	-29.251190	-6.532723	-7.966764	-7.557986	-7.193717	0.000000	-10.000000	0.158333	-15.433333	42.666668	1023.000000	1023.000000	2046.000000
44.860001	-0.050290	-29.721470	-6.526355	-8.288615	-7.740492	-7.166008	0.000000	-10.000000	0.150000	-14.983334	37.500000	1023.000000	1023.000000	2046.000000
44.880001	-0.051310	-30.324074	-6.435497	-8.513130	-7.907310	-7.468137	0.000000	-10.000000	0.150000	-14.250000	32.666668	1023.000000	1023.000000	2046.000000
44.900002	-0.052132	-30.810114	-6.415621	-8.835015	-8.195988	-7.363490	0.000000	-10.000000	0.150000	-13.866667	27.833334	1023.000000	1023.000000	2046.000000
44.919998	-0.052802	-31.206253	-6.624377	-8.919744	-8.108554	-7.553579	0.000000	-10.000000	0.150000	-13.383333	23.166666	1023.000000	1023.000000	2046.000000
44.939999	-0.053353	-31.531900	-6.568361	-9.132455	-8.236300	-7.594786	0.000000	-10.000000	0.133333	-13.400001	18.500000	1023.000000	1023.000000	2046.000000
44.959999	-0.053389	-31.553099	-6.640470	-9.256267	-8.197031	-7.459330	0.000000	-10.000000	0.116667	-13.066667	14.166667	1023.000000	1023.000000	2046.000000
44.980000	-0.053892	-31.850395	-6.560521	-9.375320	-8.240242	-7.674312	0.000000	-10.000000	0.108333	-12.883333	9.833333	1023.000000	1023.000000	2046.000000
45.000000	-0.053862	-31.832470	-6.562319	-9.527905	-8.271666	-7.470581	0.000000	-10.000000	0.100000	-12.483334	5.500000	1023.000000	1023.000000	2046.000000
45.020000	-0.053963	-31.892370	-6.557291	-9.454061	-8.214233	-7.666786	0.000000	-10.000000	0.083333	-12.233334	1.500000	1023.000000	1023.000000	2046.000000
45.040001	-0.053820	-31.807453	-6.372033	-9.558396	-8.345927	-7.531097	0.000000	-10.000000	0.066667	-11.900001	-2.333333	1023.000000	1023.000000	2046.000000
45.060001	-0.053527	-31.634443	-6.508729	-9.511579	-8.157830	-7.456305	0.000000	-10.000000	0.058333	-11.533334	-6.000000	1023.000000	1023.000000	2046.000000
45.080002	-0.053564	-31.656454	-6.397642	-9.513700	-8.157228	-7.587886	0.000000	-10.000000	0.058333	-11.066667	-9.666667	1023.000000	1023.000000	2046.000000
45.099998	-0.053300	-31.500011	-6.421021	-9.586761	-8.141091	-7.351138	0.000000	-10.000000	0.050000	-10.700000	-13.333333	1023.000000	1023.000000	2046.000000
45.119999	-0.053428	-31.575714	-6.407221	-9.514802	-8.100012	-7.553678	0.000000	-10.000000	0.050000	-10.433333	-16.833334	1023.000000	1023.000000	2046.000000
45.139999	-0.053468	-31.599649	-6.335787	-9.611604	-8.222067	-7.430192	0.000000	-10.000000	0.050000	-10.216666	-20.500000	1023.000000	1023.000000	2046.000000
45.160000	-0.053379	-31.547228	-6.471643	-9.494037	-8.031254	-7.550294	0.000000	-10.000000	0.050000	-9.950000	-23.833334	1023.000000	1023.000000	2046.000000
45.180000	-0.053372	-31.542854	-6.334715	-9.554559	-8.123797	-7.529784	0.000000	-10.000000	0.041667	-9.566667	-27.166666	1023.000000	1023.000000	2046.000000
45.200001	-0.053176	-31.427299	-6.436523	-9.543550	-8.027914	-7.419312	0.000000	-10.000000	0.033333	-9.116667	-30.333334	1023.000000	1023.000000	2046.000000
45.220001	-0.053302	-31.501682	-6.428677	-9.572477	-7.956941	-7.543587	0.000000	-10.000000	0.016667	-8.600000	-33.500000	1023.000000	1023.000000	2046.000000
45.240002	-0.053024	-31.337069	-6.384221	-9.657287	-8.030592	-7.264968	0.000000	-10.000000	0.025000	-8.050000	-36.333332	1023.000000	1023.000000	2046.000000
45.259998	-0.053195	-31.438507	-6.389728	-9.547735	-7.980872	-7.520172	0.000000	-10.000000	0.025000	-7.533334	-39.000000	1023.000000	1023.000000	2046.000000
45.279999	-0.052989	-31.316238	-6.284112	-9.641421	-8.043539	-7.347165	0.000000	-10.000000	0.025000	-7.166667	-41.500000	1023.000000	1023.000000	2046.000000
45.299999	-0.052966	-31.302908	-6.382134	-9.582381	-7.906795	-7.431597	0.000000	-10.000000	0.008333	-6.866667	-44.000000	1023.000000	1023.000000	2046.000000
45.320000	-0.052826	-31.220047	-6.212664	-9.629316	-7.941208	-7.436858	0.000000	-10.000000	0.000000	-6.566667	-46.333332	1023.000000	1023.000000	2046.000000
45.340000	-0.052419	-30.979361	-6.215193	-9.656788	-7.871303	-7.236076	0.000000	-10.000000	0.000000	-6.150000	-48.500000	1023.000000	1023.000000	2046.000000
45.360001	-0.052484	-31.017794	-6.217832	-9.626143	-7.758108	-7.415710	0.000000	-10.000000	0.000000	-5.700000	-50.500000	1023.000000	1023.000000	2046.000000
45.380001	-0.052025	-30.746857	-6.001983	-9.690153	-7.858019	-7.196701	0.000000	-10.000000	0.000000	-5.266667	-52.500000	1023.000000	1023.000000	2046.000000
45.400002	-0.051646	-30.522688	-6.073845	-9.505411	-7.659346	-7.284085	0.000000	-10.000000	0.000000	-4.900000	-54.166668	1023.000000	1023.000000	2046.000000
45.419998	-0.051435	-30.398109	-5.881998	-9.466599	-7.755281	-7.294231	0.000000	-10.000000	0.000000	-4.550000	-55.833332	1023.000000	1023.000000	2046.000000
45.439999	-0.051649	-30.524637	-5.925395	-9.502025	-7.866927	-7.230290	0.000000	-10.000000	0.000000	-4.050000	-57.333332	1023.000000	1023.000000	2046.000000
45.459999	-0.052716	-31.154982	-5.962232	-9.572980	-7.998271	-7.621500	0.000000	-10.000000	0.000000	-3.433333	-58.833332	1023.000000	1023.000000	2046.000000
45.480000	-0.053545	-31.645309	-5.796614	-9.955414	-8.378184	-7.515099	0.000000	-10.000000	0.000000	-2.983333	-60.000000	1023.000000	1023.000000	2046.000000
45.500000	-0.053541	-31.642788	-6.047363	-9.374560	-8.033225	-8.187639	0.000000	-10.000000	0.000000	-2.800000	-61.000000	1023.000000	1023.000000	2046.000000
45.520000	-0.054456	-32.183453	-5.943299	-9.980668	-8.330125	-7.929361	0.000000	-10.000000	0.000000	-2.600000	-62.000000	1023.000000	1023.000000	2046.000000
45.540001	-0.053517	-31.628582	-5.926893	-9.880954	-8.305204	-7.515530	0.000000	-10.000000	0.000000	-2.433333	-62.833332	1023.000000	1023.000000	2046.000000
45.560001	-0.053496	-31.616386	-6.087250	-9.633157	-8.173425	-7.722554	0.000000	-10.000000	0.000000	-2.366667	-63.666668	1023.000000	1023.000000	2046.000000
45.580002	-0.053919	-31.865940	-6.133747	-9.801897	-8.250836	-7.679460	0.000000	-10.000000	-0.008333	-2.583333	-64.333336	1023.000000	1023.000000	2046.000000
45.599998	-0.055684	-32.908955	-6.491882	-9.979358	-8.355120	-8.082596	0.000000	-10.000000	-0.008333	-2.700000	-65.166664	1023.000000	1023.000000	2046.000000
45.619999	-0.058161	-34.372917	-6.852786	-10.381506	-8.569705	-8.568920	0.000000	-10.000000	-0.008333	-2.216667	-66.000000	1023.000000	1023.000000	2046.000000
45.639999	-0.061418	-36.297832	-7.499867	-10.863093	-9.045722	-8.889152	0.000000	-10.000000	-0.016667	-0.816667	-66.666664	1023.000000	1023.000000	2046.000000
45.660000	-0.064983	-38.404785	-8.233482	-11.102350	-9.522797	-9.546157	0.000000	-10.000000	-0.033333	0.700000	-67.000000	1023.000000	1023.000000	2046.000000
45.680000	-0.066852	-39.509720	-8.671659	-11.369070	-9.866945	-9.602045	0.000000	-10.000000	-0.050000	1.916667	-67.000000	1023.000000	1023.000000	2046.000000
45.700001	-0.068049	-40.217178	-9.263105	-11.355505	-9.863462	-9.735104	0.000000	-10.000000	-0.050000	2.666667	-67.000000	1023.000000	1023.000000	2046.000000
45.720001	-0.068389	-40.417969	-9.538474	-11.364178	-9.816954	-9.698363	0.000000	-10.000000	-0.050000	3.650000	-67.000000	1023.000000	1023.000000	2046.000000
45.740002	-0.068789	-40.654358	-10.027972	-11.303518	-9.718847	-9.604019	0.000000	-10.000000	-0.058333	4.983334	-67.000000	1023.000000	1023.000000	2046.000000
45.759998	-0.068982	-40.768192	-10.357950	-11.160665	-9.547860	-9.701715	0.000000	-10.000000	-0.075000	6.483334	-67.000000	1023.000000	1023.000000	2046.000000
45.779999	-0.068816	-40.669968	-10.627839	-11.140414	-9.527814	-9.373900	0.000000	-10.000000	-0.091667	8.166667	-67.000000	1023.000000	1023.000000	2046.000000
45.799999	-0.068831	-40.678871	-10.971880	-10.990126	-9.316463	-9.400401	0.000000	-10.000000	-0.116667	10.216667	-67.000000	1023.000000	1023.000000	2046.000000
45.820000	-0.068293	-40.361217	-10.882277	-10.992425	-9.421421	-9.065094	0.000000	-10.000000	-0.150000	12.183333	-67.000000	1023.000000	1023.000000	2046.000000
45.840000	-0.067944	-40.154942	-11.164581	-10.823338	-9.179092	-8.987929	0.000000	-10.000000	-0.200000	14.216667	-67.000000	1023.000000	1023.000000	2046.000000
45.860001	-0.066679	-39.407558	-10.997842	-10.672448	-8.997834	-8.739432	0.000000	-10.000000	-0.233333	15.950000	-36.666668	1023.000000	1023.000000	2046.000000
45.880001	-0.065295	-38.589451	-11.004916	-10.506330	-8.678800	-8.399405	0.000000	-10.000000	-0.266667	17.450001	-4.833333	1023.000000	1023.000000	2046.000000
45.900002	-0.063565	-37.566799	-10.723525	-10.288823	-8.307043	-8.247410	0.000000	-10.000000	-0.291667	18.833334	29.000000	1023.000000	1023.000000	2046.000000
45.919998	-0.061083	-36.100155	-10.243051	-10.117989	-8.015644	-7.723471	0.000000	-10.000000	-0.316667	19.850000	34.833332	1023.000000	1023.000000	2046.000000
45.939999	-0.058681	-34.680729	-10.002333	-9.676351	-7.440413	-7.561635	0.000000	-10.000000	-0.341667	20.916666	41.333332	1023.000000	1023.000000	2046.000000
45.959999	-0.055819	-32.989082	-9.339272	-9.450101	-7.000727	-7.198982	0.000000	-10.000000	-0.366667	21.550001	48.166668	1023.000000	1023.000000	2046.000000
45.980000	-0.053488	-31.611626	-8.868505	-9.293434	-6.571216	-6.878471	0.000000	-10.000000	-0.383333	22.166668	55.166668	1023.000000	1023.000000	2046.000000
46.000000	-0.051654	-30.527670	-8.390214	-9.166503	-6.111720	-6.859234	0.000000	-10.000000	-0.375000	22.583334	62.500000	1023.000000	1023.000000	2046.000000
46.020000	-0.050074	-29.593794	-7.697588	-9.262164	-6.017612	-6.616428	0.000000	-10.000000	-0.366667	22.983334	70.166664	1023.000000	1023.000000	2046.000000
46.040001	-0.049047	-28.986784	-7.380064	-9.215915	-5.790962	-6.599845	0.000000	-10.000000	-0.383333	23.350000	77.666664	1023.000000	1023.000000	2046.000000
46.060001	-0.047433	-28.033066	-6.762190	-9.228810	-5.643376	-6.398691	0.000000	-10.000000	-0.433333	24.150000	85.333336	1023.000000	1023.000000	2046.000000
46.080002	-0.046161	-27.281120	-6.389508	-9.262094	-5.491721	-6.137797	0.000000	-10.000000	-0.475000	25.233334	93.166664	1023.000000	1023.000000	2046.000000
46.099998	-0.044872	-26.519060	-5.971211	-9.120070	-5.289586	-6.138193	0.000000	-10.000000	-0.516667	26.466667	101.500000	1023.000000	1023.000000	2046.000000
46.119999	-0.043177	-25.517492	-5.451664	-9.103954	-5.182722	-5.779151	0.000000	-10.000000	-0.516667	27.233334	110.166664	1023.000000	1023.000000	2046.000000
46.139999	-0.041845	-24.730541	-5.292714	-8.928235	-4.899596	-5.609996	0.000000	-10.000000	-0.541667	27.650000	119.166664	1023.000000	1023.000000	2046.000000
46.160000	-0.040119	-23.710512	-4.953015	-8.759670	-4.572447	-5.425378	0.000000	-10.000000	-0.558333	28.166666	128.333328	1023.000000	1023.000000	2046.000000
46.180000	-0.037955	-22.431335	-4.569208	-8.562906	-4.335469	-4.963751	0.000000	-10.000000	-0.600000	28.800001	137.833328	1023.000000	1023.000000	2046.000000
46.200001	-0.035994	-21.272606	-4.306399	-8.235069	-3.880023	-4.851115	0.000000	-10.000000	-0.616667	29.816668	147.166672	1023.000000	1023.000000	2046.000000
46.220001	-0.033218	-19.632080	-3.636037	-8.032248	-3.656435	-4.307359	0.000000	-10.000000	-0.625000	30.483334	156.833328	1023.000000	1023.000000	2046.000000
46.240002	-0.030962	-18.298597	-3.428549	-7.636942	-3.136545	-4.096561	0.000000	-10.000000	-0.625000	30.900002	166.833328	1023.000000	1023.000000	2046.000000
46.259998	-0.028093	-16.603178	-2.824200	-7.327530	-2.774874	-3.676574	0.000000	-10.000000	-0.633333	31.033335	177.166672	1023.000000	1023.000000	2046.000000
46.279999	-0.025659	-15.164519	-2.526416	-6.941351	-2.342690	-3.354062	0.000000	-10.000000	-0.641667	31.083334	187.666672	1023.000000	1023.000000	2046.000000
46.299999	-0.023005	-13.595767	-2.058985	-6.456006	-1.911300	-3.169476	0.000000	-10.000000	-0.658333	31.450001	198.000000	1023.000000	1023.000000	2046.000000
46.320000	-0.020148	-11.907265	-1.647442	-6.161037	-1.520475	-2.578310	0.000000	-10.000000	-0.666667	31.666666	208.500000	1023.000000	1023.000000	2046.000000
46.340000	-0.017903	-10.580946	-1.322045	-5.678353	-1.096420	-2.484128	0.000000	-10.000000	-0.675000	31.883333	219.000000	1023.000000	1023.000000	2046.000000
46.360001	-0.015289	-9.035841	-0.834495	-5.469797	-0.835753	-1.895795	0.000000	-10.000000	-0.666667	31.933332	229.666672	1023.000000	1023.000000	2046.000000
46.380001	-0.013271	-7.842992	-0.624788	-4.963346	-0.437822	-1.817036	0.000000	-10.000000	-0.658333	31.766666	240.333328	1023.000000	1023.000000	2046.000000
46.400002	-0.010645	-6.291377	-0.087220	-4.667015	-0.189247	-1.347895	0.000000	-10.000000	-0.633333	31.433332	251.000000	1023.000000	1023.000000	2046.000000
46.419998	-0.008692	-5.136990	0.057577	-4.315790	0.171411	-1.050188	0.000000	-10.000000	-0.616667	30.983334	261.333344	1023.000000	1023.000000	2046.000000
46.439999	-0.006469	-3.823336	0.391634	-3.943045	0.550920	-0.822846	0.000000	-10.000000	-0.616667	30.900000	271.833344	1023.000000	1023.000000	2046.000000
46.459999	-0.004202	-2.483571	0.723799	-3.692613	0.815474	-0.330231	0.000000	-10.000000	-0.633333	30.883333	282.166656	1023.000000	1023.000000	2046.000000
46.480000	-0.002509	-1.483092	0.935141	-3.283470	1.150970	-0.285733	0.000000	-10.000000	-0.650000	30.950001	292.500000	1023.000000	1023.000000	2046.000000
46.500000	-0.000030	-0.017935	1.420918	-3.046877	1.379233	0.228790	0.000000	-10.000000	-0.650000	30.900000	302.833344	1023.000000	1023.000000	2046.000000
46.520000	0.001851	1.093875	1.542872	-2.544664	1.768689	0.326979	0.000000	-10.000000	-0.650000	30.900000	313.166656	1023.000000	1023.000000	2046.000000
46.540001	0.004059	2.398930	2.071988	-2.236296	1.902595	0.660643	0.000000	-10.000000	-0.658333	31.150000	323.500000	1023.000000	1023.000000	2046.000000
46.560001	0.005232	3.092196	2.188720	-1.855099	2.086869	0.671707	0.000000	-10.000000	-0.666667	31.316668	333.833344	1023.000000	1023.000000	2046.000000
46.580002	0.006077	3.591331	2.388616	-1.595053	2.263458	0.534310	0.000000	-10.000000	-0.675000	31.666666	344.166656	1023.000000	1023.000000	2046.000000
46.599998	0.007505	4.435295	2.783151	-1.540158	2.332625	0.859676	0.000000	-10.000000	-0.683333	31.700001	354.833344	1023.000000	1023.000000	2046.000000
46.619999	0.009122	5.391115	3.026124	-0.855991	2.687446	0.533535	0.000000	-10.000000	-0.683333	31.866667	365.333344	1023.000000	1023.000000	2046.000000
46.639999	0.010842	6.407445	3.543700	-1.010097	2.677481	1.196362	0.000000	-10.000000	-0.700000	32.033333	376.000000	1023.000000	1023.000000	2046.000000
46.660000	0.013068	7.723282	3.614938	-0.573846	3.029192	1.652998	0.000000	-10.000000	-0.700000	32.016666	386.666656	1023.000000	1023.000000	2046.000000
46.680000	0.014957	8.839397	3.539808	0.072292	3.389640	1.837658	0.000000	-10.000000	-0.708333	32.133335	397.333344	1023.000000	1023.000000	2046.000000
46.700001	0.015398	9.100012	3.351357	0.439122	3.471885	1.837648	0.000000	-10.000000	-0.700000	32.033333	408.000000	1023.000000	1023.000000	2046.000000
46.720001	0.014143	8.358368	3.071216	0.574674	3.356032	1.356446	0.000000	-10.000000	-0.716667	32.283333	418.666656	1023.000000	1023.000000	2046.000000
46.740002	0.012417	7.338444	2.827339	0.319357	2.975352	1.216396	0.000000	-10.000000	-0.733333	32.416668	429.333344	1023.000000	1023.000000	2046.000000
46.759998	0.010046	5.937177	2.153873	0.259354	2.735650	0.788301	0.000000	-10.000000	-0.741667	32.349998	440.166656	1023.000000	1023.000000	2046.000000
46.779999	0.009277	5.482543	1.873708	0.218428	2.612079	0.778328	0.000000	-10.000000	-0.708333	32.133335	451.000000	1023.000000	1023.000000	2046.000000
46.799999	0.008603	5.084332	1.395568	0.330215	2.593741	0.764807	0.000000	-10.000000	-0.675000	31.583334	461.833344	1023.000000	1023.000000	2046.000000
46.820000	0.009014	5.327209	1.076993	0.659346	2.796252	0.794617	0.000000	-10.000000	-0.633333	31.050001	472.500000	1023.000000	1023.000000	2046.000000
46.840000	0.009610	5.679384	0.840543	0.958291	2.853618	1.026932	0.000000	-10.000000	-0.633333	30.400002	483.000000	1023.000000	1023.000000	2046.000000
46.860001	0.010251	6.058565	0.527068	1.457823	3.084358	0.989315	0.000000	-10.000000	-0.641667	30.083334	493.333344	1023.000000	1023.000000	2046.000000
46.880001	0.011544	6.822294	0.507016	1.814025	3.169517	1.331736	0.000000	-10.000000	-0.650000	30.033333	503.500000	1023.000000	1023.000000	2046.000000
46.900002	0.012142	7.176108	0.192059	2.242783	3.369075	1.372191	0.000000	-10.000000	-0.641667	30.150000	513.500000	1023.000000	1023.000000	2046.000000
46.919998	0.013457	7.953133	0.233844	2.457021	3.499877	1.762390	0.000000	-10.000000	-0.616667	30.216667	523.500000	1023.000000	1023.000000	2046.000000
46.939999	0.014011	8.280645	-0.032407	2.772839	3.641360	1.898854	0.000000	-10.000000	-0.616667	29.983334	533.500000	1023.000000	1023.000000	2046.000000
46.959999	0.015296	9.040061	-0.016390	3.008879	3.912081	2.135490	0.000000	-10.000000	-0.600000	29.583334	543.500000	1023.000000	1023.000000	2046.000000
46.980000	0.016457	9.726265	0.085729	3.248556	4.004897	2.387084	0.000000	-10.000000	-0.600000	29.100000	553.500000	1023.000000	1023.000000	2046.000000
47.000000	0.017628	10.418257	0.076618	3.523110	4.378271	2.440257	0.000000	-10.000000	-0.583333	28.850000	563.166687	1023.000000	1023.000000	2046.000000
47.020000	0.019547	11.552279	0.519937	3.619729	4.556486	2.856126	0.000000	-10.000000	-0.558333	28.416668	572.833313	1023.000000	1023.000000	2046.000000
47.040001	0.021049	12.439984	0.672966	3.955143	4.887952	2.923924	0.000000	-10.000000	-0.508333	27.700001	582.333313	1023.000000	1023.000000	2046.000000
47.060001	0.023820	14.077615	1.265279	4.205605	5.242607	3.364124	0.000000	-10.000000	-0.475000	26.816668	591.833313	1023.000000	1023.000000	2046.000000
47.080002	0.025986	15.357782	1.626115	4.490269	5.659695	3.581704	0.000000	-10.000000	-0.450000	25.966667	601.000000	1023.000000	1023.000000	2046.000000
47.099998	0.029024	17.153341	2.327243	4.823802	6.213242	3.789054	0.000000	-10.000000	-0.433333	25.200001	609.666687	1023.000000	1023.000000	2046.000000
47.119999	0.031370	18.539692	3.038481	4.902114	6.537473	4.061623	0.000000	-10.000000	-0.391667	24.100000	618.333313	1023.000000	1023.000000	2046.000000
47.139999	0.032463	19.185625	3.540717	4.931403	6.734893	3.978613	0.000000	-10.000000	-0.350000	23.116667	626.500000	1023.000000	1023.000000	2046.000000
47.160000	0.033993	20.089891	4.216228	4.798833	6.846424	4.228406	0.000000	-10.000000	-0.308333	21.816668	634.500000	1023.000000	1023.000000	2046.000000
47.180000	0.034504	20.391867	4.608665	4.786318	6.847578	4.149306	0.000000	-10.000000	-0.291667	20.950001	641.833313	1023.000000	1023.000000	2046.000000
47.200001	0.036174	21.378775	5.189553	4.900150	7.101892	4.187179	0.000000	-10.000000	-0.275000	20.000000	649.000000	1023.000000	1023.000000	2046.000000
47.220001	0.037155	21.958651	5.644187	4.941898	7.134379	4.238187	0.000000	-10.000000	-0.266667	19.383333	655.833313	1023.000000	1023.000000	2046.000000
47.240002	0.038363	22.672508	5.969383	5.089247	7.363641	4.250237	0.000000	-10.000000	-0.233333	18.650000	662.333313	1023.000000	1023.000000	2046.000000
47.259998	0.039866	23.560959	6.438981	5.087995	7.464989	4.568994	0.000000	-10.000000	-0.216667	17.783333	668.500000	1023.000000	1023.000000	2046.000000
47.279999	0.040620	24.006578	6.514845	5.254707	7.633112	4.603913	0.000000	-10.000000	-0.200000	17.033333	674.500000	1023.000000	1023.000000	2046.000000
47.299999	0.042403	25.060337	6.928837	5.423929	7.855353	4.852218	0.000000	-10.000000	-0.191667	16.316666	680.500000	1023.000000	1023.000000	2046.000000
47.320000	0.043236	25.552547	7.030602	5.571622	8.006106	4.944217	0.000000	-10.000000	-0.191667	15.683333	686.166687	1023.000000	1023.000000	2046.000000
47.340000	0.045151	26.684469	7.373976	5.749276	8.355410	5.205808	0.000000	-10.000000	-0.175000	14.850000	691.666687	1023.000000	1023.000000	2046.000000
47.360001	0.046560	27.516911	7.671917	5.964416	8.509671	5.370907	0.000000	-10.000000	-0.166667	14.100000	696.666687	1023.000000	1023.000000	2046.000000
47.380001	0.047877	28.295393	7.805507	6.250202	8.806064	5.433620	0.000000	-10.000000	-0.141667	13.333334	701.500000	1023.000000	1023.000000	2046.000000
47.400002	0.049673	29.356571	8.249296	6.423084	8.928127	5.756064	0.000000	-10.000000	-0.133333	12.666667	706.166687	1023.000000	1023.000000	2046.000000
47.419998	0.050672	29.947382	8.364965	6.682532	9.092373	5.807510	0.000000	-10.000000	-0.108333	11.800000	710.666687	1023.000000	1023.000000	2046.000000
47.439999	0.052942	31.288576	8.795074	7.003627	9.490411	5.999463	0.000000	-10.000000	-0.091667	10.750000	714.833313	1023.000000	1023.000000	2046.000000
47.459999	0.054934	32.466091	9.249084	7.250628	9.702764	6.263617	0.000000	-10.000000	-0.058333	9.750000	718.500000	1023.000000	1023.000000	2046.000000
47.480000	0.057415	33.932487	9.620811	7.726310	10.161323	6.424045	0.000000	-10.000000	-0.041667	8.766667	721.833313	1023.000000	1023.000000	2046.000000
47.500000	0.059426	35.120655	10.160234	7.868477	10.244604	6.847339	0.000000	-10.000000	-0.016667	7.916667	724.833313	1023.000000	1023.000000	2046.000000
47.520000	0.060256	35.611084	10.362323	8.043915	10.352712	6.852133	0.000000	-10.000000	-0.008333	6.833333	727.666687	1023.000000	1023.000000	2046.000000
47.540001	0.062346	36.846264	10.813474	8.625165	10.658996	6.748631	0.000000	-10.000000	-0.008333	5.766667	730.166687	1023.000000	1023.000000	2046.000000
47.560001	0.061509	36.351990	10.652436	8.348602	10.355901	6.995049	0.000000	-10.000000	-0.016667	4.650000	732.500000	1023.000000	1023.000000	2046.000000
47.580002	0.061937	36.605034	10.568394	8.615248	10.253776	7.167616	0.000000	-10.000000	-0.016667	3.383333	734.166687	1023.000000	1023.000000	2046.000000
47.599998	0.060164	35.556789	10.019767	8.746909	9.939733	6.850382	0.000000	-10.000000	-0.016667	1.783333	735.333313	1023.000000	1023.000000	2046.000000
47.619999	0.059145	34.954712	9.671270	8.926622	9.845699	6.511121	0.000000	-10.000000	-0.008333	0.316667	735.833313	1023.000000	1023.000000	2046.000000
47.639999	0.056985	33.677925	9.391790	8.705352	9.457258	6.123527	0.000000	-10.000000	-0.008333	-0.950000	736.000000	1023.000000	1023.000000	2046.000000
47.660000	0.054390	32.144733	8.887680	8.468243	9.196237	5.592575	0.000000	-10.000000	0.000000	-1.833333	736.000000	1023.000000	1023.000000	2046.000000
47.680000	0.051292	30.313677	8.403287	8.096807	8.600700	5.212883	0.000000	-10.000000	0.000000	-3.116667	736.000000	1023.000000	1023.000000	2046.000000
47.700001	0.048288	28.538275	7.581566	7.979106	8.231647	4.745956	0.000000	-10.000000	0.000000	-4.566667	736.000000	1023.000000	1023.000000	2046.000000
47.720001	0.045969	27.167873	7.035749	7.761663	7.766698	4.603763	0.000000	-10.000000	0.016667	-6.250000	736.000000	1023.000000	1023.000000	2046.000000
47.740002	0.043819	25.897173	6.240926	7.856507	7.541533	4.258207	0.000000	-10.000000	0.025000	-7.633334	736.000000	1023.000000	1023.000000	2046.000000
47.759998	0.042795	25.291859	5.826009	7.913212	7.336204	4.216433	0.000000	-10.000000	0.041667	-8.733334	736.000000	1023.000000	1023.000000	2046.000000
47.779999	0.041133	24.309515	5.179245	8.052519	7.066224	4.011527	0.000000	-10.000000	0.041667	-9.583334	736.000000	1023.000000	1023.000000	2046.000000
47.799999	0.040795	24.109840	4.835987	8.216494	7.014103	4.043257	0.000000	-10.000000	0.050000	-10.116667	736.000000	1023.000000	1023.000000	2046.000000
47.820000	0.039196	23.164572	4.278272	8.230337	6.719044	3.936919	0.000000	-10.000000	0.050000	-10.433333	732.500000	1023.000000	1023.000000	2046.000000
47.840000	0.038836	22.952337	4.030396	8.250051	6.637844	4.034047	0.000000	-10.000000	0.050000	-10.666667	724.500000	1023.000000	1023.000000	2046.000000
47.860001	0.037364	22.081892	3.565086	8.141975	6.393813	3.981016	0.000000	-10.000000	0.050000	-10.966667	715.500000	1023.000000	1023.000000	2046.000000
47.880001	0.037208	21.989645	3.321534	8.179494	6.469117	4.019502	0.000000	-10.000000	0.058333	-11.350000	708.666687	1023.000000	1023.000000	2046.000000
47.900002	0.035977	21.262495	3.088104	8.084002	6.185554	3.904835	0.000000	-10.000000	0.066667	-11.700000	705.000000	1023.000000	1023.000000	2046.000000
47.919998	0.035849	21.186527	2.977210	8.028576	6.259195	3.921546	0.000000	-10.000000	0.075000	-12.016666	701.000000	1023.000000	1023.000000	2046.000000
47.939999	0.035062	20.721508	2.969964	7.714251	6.094775	3.942518	0.000000	-10.000000	0.083333	-12.516666	697.000000	1023.000000	1023.000000	2046.000000
47.959999	0.035741	21.123117	2.996066	7.762562	6.343045	4.021444	0.000000	-10.000000	0.108333	-13.300000	692.666687	1023.000000	1023.000000	2046.000000
47.980000	0.035819	21.169277	3.138653	7.653614	6.298939	4.078072	0.000000	-10.000000	0.150000	-14.366667	688.166687	1023.000000	1023.000000	2046.000000
48.000000	0.036205	21.397066	3.186538	7.705275	6.476599	4.028653	0.000000	-10.000000	0.183333	-15.316668	683.333313	1023.000000	1023.000000	2046.000000
48.020000	0.036869	21.789314	3.573501	7.626749	6.512363	4.076702	0.000000	-10.000000	0.200000	-16.250000	678.333313	1023.000000	1023.000000	2046.000000
48.040001	0.036844	21.774693	3.809839	7.579329	6.527820	3.857705	0.000000	-10.000000	0.208333	-17.116667	673.000000	1023.000000	1023.000000	2046.000000
48.060001	0.036420	21.524298	4.277532	7.231169	6.339551	3.676047	0.000000	-10.000000	0.225000	-18.183332	667.333313	1023.000000	1023.000000	2046.000000
48.080002	0.034879	20.613651	4.350939	6.764094	6.054758	3.443860	0.000000	-10.000000	0.258333	-19.283333	661.166687	1023.000000	1023.000000	2046.000000
48.099998	0.034087	20.145376	4.721123	6.311103	5.762850	3.350300	0.000000	-10.000000	0.291667	-20.183334	654.666687	1023.000000	1023.000000	2046.000000
48.119999	0.032303	19.091137	4.803740	5.924326	5.322700	3.040372	0.000000	-10.000000	0.325000	-20.916668	647.833313	1023.000000	1023.000000	2046.000000
48.139999	0.032125	18.986044	5.138076	5.711616	5.181474	2.954878	0.000000	-10.000000	0.341667	-21.550001	641.000000	1023.000000	1023.000000	2046.000000
48.160000	0.030671	18.126842	5.175248	5.489659	4.741756	2.720179	0.000000	-10.000000	0.366667	-22.250000	633.666687	1023.000000	1023.000000	2046.000000
48.180000	0.030557	18.059057	5.301698	5.409173	4.682565	2.665621	0.000000	-10.000000	0.391667	-23.033335	626.333313	1023.000000	1023.000000	2046.000000
48.200001	0.028887	17.072506	5.221007	5.137158	4.219762	2.494578	0.000000	-10.000000	0.433333	-24.000000	618.666687	1023.000000	1023.000000	2046.000000
48.220001	0.028924	17.093845	5.283501	5.029959	4.233393	2.546993	0.000000	-10.000000	0.466667	-25.000000	610.666687	1023.000000	1023.000000	2046.000000
48.240002	0.027248	16.103394	5.121853	4.758290	3.881902	2.341349	0.000000	-10.000000	0.508333	-26.016666	602.166687	1023.000000	1023.000000	2046.000000
48.259998	0.027313	16.142229	5.107397	4.703953	3.970457	2.360423	0.000000	-10.000000	0.533333	-26.833334	593.333313	1023.000000	1023.000000	2046.000000
48.279999	0.025891	15.301572	5.013150	4.549658	3.567701	2.171063	0.000000	-10.000000	0.566667	-27.666668	584.500000	1023.000000	1023.000000	2046.000000
48.299999	0.025932	15.326013	4.914904	4.596569	3.647891	2.166648	0.000000	-10.000000	0.600000	-28.283335	575.333313	1023.000000	1023.000000	2046.000000
48.320000	0.024737	14.619821	4.837855	4.529213	3.305426	1.947327	0.000000	-10.000000	0.625000	-28.766666	566.000000	1023.000000	1023.000000	2046.000000
48.340000	0.024075	14.228237	4.623278	4.549849	3.264403	1.790708	0.000000	-10.000000	0.641667	-29.133333	556.333313	1023.000000	1023.000000	2046.000000
48.360001	0.023499	13.887713	4.662228	4.409243	3.048704	1.767538	0.000000	-10.000000	0.633333	-29.466667	546.500000	1023.000000	1023.000000	2046.000000
48.380001	0.022062	13.038530	4.410293	4.300809	2.780360	1.547068	0.000000	-10.000000	0.641667	-29.600000	536.500000	1023.000000	1023.000000	2046.000000
48.400002	0.022043	13.027633	4.472009	4.245812	2.801223	1.508589	0.000000	-10.000000	0.641667	-29.650002	526.500000	1023.000000	1023.000000	2046.000000
48.419998	0.020856	12.325666	4.461981	4.075126	2.450545	1.338014	0.000000	-10.000000	0.650000	-29.750000	516.666687	1023.000000	1023.000000	2046.000000
48.439999	0.022027	13.017810	4.633801	4.195654	2.723552	1.464803	0.000000	-10.000000	0.658333	-29.700001	506.833344	1023.000000	1023.000000	2046.000000
48.459999	0.021662	12.802324	4.812583	4.198077	2.403061	1.388602	0.000000	-10.000000	0.658333	-29.633333	497.166656	1023.000000	1023.000000	2046.000000
48.480000	0.022220	13.131889	4.889611	4.244215	2.480332	1.517731	0.000000	-10.000000	0.675000	-29.716667	487.333344	1023.000000	1023.000000	2046.000000
48.500000	0.020970	12.393298	5.040533	3.848786	2.035520	1.468460	0.000000	-10.000000	0.675000	-29.766666	477.500000	1023.000000	1023.000000	2046.000000
48.520000	0.020367	12.036692	4.747496	4.049363	2.233211	1.006622	0.000000	-10.000000	0.683333	-29.816668	467.500000	1023.000000	1023.000000	2046.000000
48.540001	0.019361	11.442528	4.754283	3.591127	1.917978	1.179139	0.000000	-10.000000	0.675000	-29.916668	457.500000	1023.000000	1023.000000	2046.000000
48.560001	0.017733	10.480384	4.377568	3.555502	1.371038	1.176276	0.000000	-10.000000	0.675000	-30.083334	447.500000	1023.000000	1023.000000	2046.000000
48.580002	0.016164	9.553020	3.792183	3.568244	1.356065	0.836528	0.000000	-10.000000	0.666667	-30.233334	437.500000	1023.000000	1023.000000	2046.000000
48.599998	0.011995	7.089271	3.211775	3.140180	0.464450	0.272866	0.000000	-10.000000	0.675000	-30.200001	427.500000	1023.000000	1023.000000	2046.000000
48.619999	0.009292	5.491431	2.661367	2.737400	0.304399	-0.211735	0.000000	-10.000000	0.675000	-30.300001	417.333344	1023.000000	1023.000000	2046.000000
48.639999	0.004812	2.843921	2.244277	1.977157	-0.459599	-0.917915	0.000000	-10.000000	0.675000	-30.133333	407.000000	1023.000000	1023.000000	2046.000000
48.660000	0.001039	0.614158	1.522225	1.434905	-0.855908	-1.487064	0.000000	-10.000000	0.658333	-30.000000	396.666656	1023.000000	1023.000000	2046.000000
48.680000	-0.003542	-2.093035	0.847471	0.848777	-1.686272	-2.103011	0.000000	-10.000000	0.641667	-29.600000	386.666656	1023.000000	1023.000000	2046.000000
48.700001	-0.006655	-3.933266	-0.005930	0.550379	-2.006083	-2.471631	0.000000	-10.000000	0.641667	-29.466667	377.000000	1023.000000	1023.000000	2046.000000
48.720001	-0.009675	-5.717955	-0.548043	0.260455	-2.556079	-2.874287	0.000000	-10.000000	0.641667	-29.183334	367.333344	1023.000000	1023.000000	2046.000000
48.740002	-0.011764	-6.952271	-1.209702	0.072395	-2.745508	-3.069457	0.000000	-10.000000	0.650000	-29.350000	357.500000	1023.000000	1023.000000	2046.000000
48.759998	-0.014357	-8.485076	-1.705663	-0.143041	-3.208094	-3.428278	0.000000	-10.000000	0.641667	-29.100000	347.500000	1023.000000	1023.000000	2046.000000
48.779999	-0.015937	-9.418915	-2.373838	-0.250963	-3.272310	-3.521803	0.000000	-10.000000	0.625000	-28.966667	337.833344	1023.000000	1023.000000	2046.000000
48.799999	-0.017732	-10.479692	-2.794375	-0.452252	-3.512456	-3.720609	0.000000	-10.000000	0.608333	-28.433334	328.166656	1023.000000	1023.000000	2046.000000
48.820000	-0.020010	-11.825661	-3.356417	-0.733127	-3.838493	-3.897624	0.000000	-10.000000	0.600000	-28.100000	318.833344	1023.000000	1023.000000	2046.000000
48.840000	-0.020897	-12.349838	-3.667555	-0.978340	-3.828962	-3.874980	0.000000	-10.000000	0.575000	-27.616667	309.333344	1023.000000	1023.000000	2046.000000
48.860001	-0.023328	-13.786705	-4.003295	-1.422134	-4.329511	-4.031765	0.000000	-10.000000	0.541667	-26.983334	300.166656	1023.000000	1023.000000	2046.000000
48.880001	-0.023632	-13.966457	-4.153905	-1.549913	-4.175105	-4.087534	0.000000	-10.000000	0.508333	-26.283333	291.000000	1023.000000	1023.000000	2046.000000
48.900002	-0.025517	-15.080337	-4.239155	-1.980066	-4.630273	-4.230843	0.000000	-10.000000	0.500000	-25.583334	282.333344	1023.000000	1023.000000	2046.000000
48.919998	-0.024937	-14.738009	-4.262364	-2.108509	-4.307158	-4.059979	0.000000	-10.000000	0.483333	-25.300001	273.833344	1023.000000	1023.000000	2046.000000
48.939999	-0.026136	-15.446174	-4.337634	-2.363601	-4.611212	-4.133726	0.000000	-10.000000	0.475000	-25.166668	265.500000	1023.000000	1023.000000	2046.000000
48.959999	-0.025161	-14.870147	-4.348098	-2.255652	-4.223934	-4.042462	0.000000	-10.000000	0.458333	-25.000000	257.166656	1023.000000	1023.000000	2046.000000
48.980000	-0.025600	-15.129889	-4.228671	-2.420053	-4.337132	-4.144032	0.000000	-10.000000	0.450000	-24.433334	248.666672	1023.000000	1023.000000	2046.000000
49.000000	-0.025630	-15.147396	-4.317752	-2.416618	-4.170174	-4.242852	0.000000	-10.000000	0.441667	-23.950001	240.500000	1023.000000	1023.000000	2046.000000
49.020000	-0.026020	-15.378005	-4.192009	-2.667035	-4.197943	-4.321019	0.000000	-10.000000	0.416667	-23.366667	232.500000	1023.000000	1023.000000	2046.000000
49.040001	-0.027926	-16.504053	-4.187018	-3.051177	-4.623481	-4.642378	0.000000	-10.000000	0.391667	-23.033333	224.833328	1023.000000	1023.000000	2046.000000
49.060001	-0.028430	-16.801886	-4.038185	-3.436335	-4.573352	-4.754014	0.000000	-10.000000	0.375000	-22.933334	217.000000	1023.000000	1023.000000	2046.000000
49.080002	-0.031087	-18.372488	-3.941899	-4.141099	-5.280425	-5.009064	0.000000	-10.000000	0.366667	-22.833334	209.333328	1023.000000	1023.000000	2046.000000
49.099998	-0.031553	-18.647551	-3.944165	-4.466303	-5.147950	-5.089131	0.000000	-10.000000	0.358333	-22.566668	201.666672	1023.000000	1023.000000	2046.000000
49.119999	-0.033765	-19.955137	-3.853544	-4.989361	-5.746855	-5.365376	0.000000	-10.000000	0.325000	-21.833334	194.333328	1023.000000	1023.000000	2046.000000
49.139999	-0.034404	-20.332743	-3.941955	-5.208468	-5.731699	-5.450622	0.000000	-10.000000	0.308333	-21.033335	186.833328	1023.000000	1023.000000	2046.000000
49.160000	-0.035680	-21.087111	-4.035059	-5.451424	-5.916648	-5.683980	0.000000	-10.000000	0.300000	-20.466667	179.833328	1023.000000	1023.000000	2046.000000
49.180000	-0.036933	-21.827517	-4.257550	-5.723016	-6.082399	-5.764551	0.000000	-10.000000	0.308333	-20.150002	173.000000	1023.000000	1023.000000	2046.000000
49.200001	-0.036803	-21.750359	-4.204062	-5.927334	-5.934615	-5.684347	0.000000	-10.000000	0.291667	-20.000000	166.333328	1023.000000	1023.000000	2046.000000
49.220001	-0.038649	-22.841822	-4.174453	-6.316850	-6.480343	-5.870175	0.000000	-10.000000	0.291667	-19.866667	159.666672	1023.000000	1023.000000	2046.000000
49.240002	-0.038030	-22.475626	-4.247007	-6.338724	-6.069917	-5.819979	0.000000	-10.000000	0.266667	-19.466667	153.000000	1023.000000	1023.000000	2046.000000
49.259998	-0.039375	-23.270744	-4.264613	-6.602199	-6.419228	-5.984704	0.000000	-10.000000	0.258333	-19.200001	146.500000	1023.000000	1023.000000	2046.000000
49.279999	-0.039080	-23.096401	-4.429497	-6.626572	-6.146425	-5.893906	0.000000	-10.000000	0.225000	-18.750000	140.000000	1023.000000	1023.000000	2046.000000
49.299999	-0.039472	-23.327724	-4.355158	-6.700998	-6.239944	-6.031625	0.000000	-10.000000	0.208333	-18.516666	133.666672	1023.000000	1023.000000	2046.000000
49.320000	-0.040261	-23.794054	-4.466859	-6.829307	-6.437131	-6.060757	0.000000	-10.000000	0.200000	-18.049999	127.500000	1023.000000	1023.000000	2046.000000
49.340000	-0.039609	-23.408733	-4.423692	-6.778852	-6.171406	-6.034783	0.000000	-10.000000	0.200000	-17.716667	121.500000	1023.000000	1023.000000	2046.000000
49.360001	-0.041144	-24.315866	-4.443341	-7.054262	-6.697399	-6.120865	0.000000	-10.000000	0.200000	-17.383333	115.500000	1023.000000	1023.000000	2046.000000
49.380001	-0.040208	-23.762968	-4.547536	-6.948319	-6.249530	-6.017583	0.000000	-10.000000	0.191667	-16.950001	109.833336	1023.000000	1023.000000	2046.000000
49.400002	-0.041852	-24.734274	-4.541142	-7.202406	-6.779692	-6.211034	0.000000	-10.000000	0.175000	-16.366667	102.500000	1023.000000	1023.000000	2046.000000
49.419998	-0.041085	-24.281212	-4.680599	-7.114831	-6.400705	-6.085077	0.000000	-10.000000	0.158333	-15.850000	97.166664	1023.000000	1023.000000	2046.000000
49.439999	-0.042405	-25.061182	-4.622115	-7.312911	-6.824837	-6.301322	0.000000	-10.000000	0.150000	-15.516667	91.666664	1023.000000	1023.000000	2046.000000
49.459999	-0.041830	-24.721785	-4.791942	-7.271136	-6.485830	-6.172876	0.000000	-10.000000	0.150000	-15.316667	88.166664	1023.000000	1023.000000	2046.000000
49.480000	-0.042758	-25.269735	-4.739233	-7.423798	-6.773385	-6.333320	0.000000	-10.000000	0.150000	-14.950000	83.000000	1023.000000	1023.000000	2046.000000
49.500000	-0.042770	-25.276937	-4.856642	-7.459920	-6.695290	-6.265087	0.000000	-10.000000	0.150000	-14.500000	78.000000	1023.000000	1023.000000	2046.000000
49.520000	-0.042768	-25.275780	-4.825767	-7.492980	-6.644668	-6.312366	0.000000	-10.000000	0.133333	-13.900000	73.166664	1023.000000	1023.000000	2046.000000
49.540001	-0.043619	-25.778944	-4.925576	-7.616418	-6.852041	-6.384908	0.000000	-10.000000	0.100000	-13.133333	68.500000	1023.000000	1023.000000	2046.000000
49.560001	-0.042664	-25.214266	-4.910662	-7.567558	-6.498090	-6.237956	0.000000	-10.000000	0.066667	-12.450000	64.166664	1023.000000	1023.000000	2046.000000
49.580002	-0.044112	-26.070271	-4.896246	-7.774303	-6.994816	-6.404905	0.000000	-10.000000	0.050000	-11.950000	60.000000	1023.000000	1023.000000	2046.000000
49.599998	-0.043013	-25.420921	-4.913713	-7.678979	-6.618465	-6.209764	0.000000	-10.000000	0.050000	-11.616667	56.000000	1023.000000	1023.000000	2046.000000
49.619999	-0.043924	-25.959333	-4.870187	-7.747249	-6.894931	-6.446967	0.000000	-10.000000	0.050000	-11.250000	52.000000	1023.000000	1023.000000	2046.000000
49.639999	-0.043575	-25.752632	-4.984843	-7.749130	-6.713002	-6.305658	0.000000	-10.000000	0.050000	-10.800000	48.333332	1023.000000	1023.000000	2046.000000
49.660000	-0.043269	-25.572266	-4.928391	-7.743638	-6.564235	-6.336002	0.000000	-10.000000	0.050000	-10.433333	44.666668	1023.000000	1023.000000	2046.000000
49.680000	-0.044218	-26.132681	-4.964093	-7.935038	-6.906003	-6.327547	0.000000	-10.000000	0.050000	-10.100000	41.333332	1023.000000	1023.000000	2046.000000
49.700001	-0.042974	-25.397827	-4.984127	-7.785144	-6.417820	-6.210737	0.000000	-10.000000	0.050000	-9.816667	37.833332	1023.000000	1023.000000	2046.000000
49.720001	-0.044387	-26.232512	-4.895517	-7.934309	-7.049337	-6.353348	0.000000	-10.000000	0.050000	-9.450000	34.666668	1023.000000	1023.000000	2046.000000
49.740002	-0.043975	-25.988945	-5.040588	-7.880330	-6.816462	-6.251566	0.000000	-10.000000	0.033333	-9.050000	31.500000	1023.000000	1023.000000	2046.000000
49.759998	-0.045355	-26.805038	-5.075966	-7.939875	-7.102120	-6.687077	0.000000	-10.000000	0.016667	-8.466667	28.500000	1023.000000	1023.000000	2046.000000
49.779999	-0.047066	-27.815805	-5.239518	-8.270717	-7.494565	-6.811006	0.000000	-10.000000	0.008333	-7.916667	25.500000	1023.000000	1023.000000	2046.000000
49.799999	-0.047188	-27.888140	-5.318625	-8.276814	-7.242406	-7.050295	0.000000	-10.000000	0.008333	-7.450000	22.833334	1023.000000	1023.000000	2046.000000
49.820000	-0.049117	-29.028240	-5.305955	-8.514548	-7.808580	-7.399157	0.000000	-10.000000	0.008333	-7.050000	20.333334	1023.000000	1023.000000	2046.000000
49.840000	-0.048778	-28.827600	-5.449386	-8.731894	-7.595550	-7.050773	0.000000	-10.000000	0.000000	-6.716667	18.000000	1023.000000	1023.000000	2046.000000
49.860001	-0.048749	-28.810860	-5.507719	-8.539306	-7.716431	-7.047403	0.000000	-10.000000	0.008333	-6.500000	15.666667	1023.000000	1023.000000	2046.000000
49.880001	-0.049032	-28.978146	-5.689049	-8.511932	-7.716811	-7.060353	0.000000	-10.000000	0.008333	-6.616667	13.500000	1023.000000	1023.000000	2046.000000
49.900002	-0.048947	-28.927614	-5.852899	-8.533653	-7.350793	-7.190269	0.000000	-10.000000	0.008333	-6.766667	11.333333	1023.000000	1023.000000	2046.000000
49.919998	-0.052175	-30.835167	-6.029829	-9.060442	-8.094287	-7.650609	0.000000	-10.000000	0.000000	-6.400000	9.000000	1023.000000	1023.000000	2046.000000
49.939999	-0.053873	-31.839037	-6.568866	-9.363132	-7.942433	-7.964606	0.000000	-10.000000	0.000000	-5.550000	6.833333	1023.000000	1023.000000	2046.000000
49.959999	-0.058627	-34.648674	-7.162182	-9.885751	-8.892521	-8.708221	0.000000	-10.000000	0.000000	-4.450000	5.000000	1023.000000	1023.000000	2046.000000
49.980000	-0.061218	-36.179634	-8.064531	-10.146580	-9.069729	-8.898794	0.000000	-10.000000	0.000000	-3.783333	3.666667	1023.000000	1023.000000	2046.000000
50.000000	-0.063818	-37.716255	-8.556369	-10.355349	-9.539402	-9.265137	0.000000	-10.000000	0.000000	-3.733333	2.333333	1023.000000	1023.000000	2046.000000
50.020000	-0.065230	-38.550682	-9.163901	-10.487673	-9.662947	-9.236161	0.000000	-10.000000	0.000000	-4.316667	1.166667	1023.000000	1023.000000	2046.000000
50.040001	-0.065847	-38.915722	-9.632477	-10.325375	-9.481486	-9.476385	0.000000	-10.000000	0.000000	-5.100000	-0.166667	1023.000000	1023.000000	2046.000000
50.060001	-0.068101	-40.247498	-10.019726	-10.575160	-10.110858	-9.541754	0.000000	-10.000000	0.008333	-5.750000	-1.666667	1023.000000	1023.000000	2046.000000
50.080002	-0.067655	-39.984394	-10.553349	-10.356967	-9.616727	-9.457353	0.000000	-10.000000	0.008333	-5.966667	-3.500000	1023.000000	1023.000000	2046.000000
50.099998	-0.069855	-41.284046	-10.706564	-10.547035	-10.389220	-9.641227	0.000000	-10.000000	0.008333	-5.716667	-5.500000	1023.000000	1023.000000	2046.000000
50.119999	-0.069243	-40.922554	-11.187281	-10.441031	-9.908120	-9.386124	0.000000	-10.000000	-0.016667	-4.816667	-7.166667	1023.000000	1023.000000	2046.000000
50.139999	-0.070287	-41.539364	-11.245726	-10.515264	-10.269674	-9.508699	0.000000	-10.000000	-0.033333	-2.650000	-8.666667	1023.000000	1023.000000	2046.000000
50.160000	-0.069890	-41.305248	-11.509053	-10.477420	-10.098713	-9.220063	0.000000	-10.000000	-0.058333	0.300000	-9.500000	1023.000000	1023.000000	2046.000000
50.180000	-0.068582	-40.531906	-11.556314	-10.256454	-9.564604	-9.154536	0.000000	-10.000000	-0.075000	3.833333	-10.000000	1023.000000	1023.000000	2046.000000
50.200001	-0.068694	-40.597927	-11.253979	-10.383776	-9.967254	-8.992921	0.000000	-10.000000	-0.091667	6.933333	-10.000000	1023.000000	1023.000000	2046.000000
50.220001	-0.065952	-38.977348	-11.190881	-10.136585	-9.056099	-8.593781	0.000000	-10.000000	-0.100000	9.450001	-10.000000	1023.000000	1023.000000	2046.000000
50.240002	-0.065102	-38.475510	-10.708190	-10.011549	-9.209237	-8.546534	0.000000	-10.000000	-0.116667	11.300000	-10.000000	1023.000000	1023.000000	2046.000000
50.259998	-0.062350	-36.849083	-10.434388	-9.780120	-8.578967	-8.055607	0.000000	-10.000000	-0.150000	12.666667	-10.000000	1023.000000	1023.000000	2046.000000
50.279999	-0.059698	-35.281525	-10.042768	-9.482382	-7.827313	-7.929060	0.000000	-10.000000	-0.183333	13.950000	-10.000000	1023.000000	1023.000000	2046.000000
50.299999	-0.059142	-34.953026	-9.497855	-9.588402	-8.069694	-7.797074	0.000000	-10.000000	-0.216667	15.033334	1.000000	1023.000000	1023.000000	2046.000000
50.320000	-0.056374	-33.316887	-9.152046	-9.391671	-7.224784	-7.548387	0.000000	-10.000000	-0.233333	15.933333	13.500000	1023.000000	1023.000000	2046.000000
50.340000	-0.056680	-33.497871	-8.591753	-9.580961	-7.612706	-7.712451	0.000000	-10.000000	-0.258333	16.633333	27.666666	1023.000000	1023.000000	2046.000000
50.360001	-0.054944	-32.471863	-8.322207	-9.595313	-7.181322	-7.373021	0.000000	-10.000000	-0.266667	17.516666	32.833332	1023.000000	1023.000000	2046.000000
50.380001	-0.054516	-32.219189	-7.967673	-9.646390	-7.130249	-7.474876	0.000000	-10.000000	-0.291667	18.533333	38.500000	1023.000000	1023.000000	2046.000000
50.400002	-0.053568	-31.658648	-7.528978	-9.754766	-7.153263	-7.221642	0.000000	-10.000000	-0.316667	19.766666	44.500000	1023.000000	1023.000000	2046.000000
50.419998	-0.051283	-30.308331	-7.216911	-9.565669	-6.515808	-7.009943	0.000000	-10.000000	-0.358333	20.833334	50.833332	1023.000000	1023.000000	2046.000000
50.439999	-0.051511	-30.443239	-6.800145	-9.743670	-6.954313	-6.945112	0.000000	-10.000000	-0.391667	21.766668	57.500000	1023.000000	1023.000000	2046.000000
50.459999	-0.048783	-28.830521	-6.662540	-9.451457	-6.165860	-6.550664	0.000000	-10.000000	-0.416667	22.700001	64.666664	1023.000000	1023.000000	2046.000000
50.480000	-0.048469	-28.645103	-6.219098	-9.471908	-6.437572	-6.516524	0.000000	-10.000000	-0.416667	23.500000	72.166664	1023.000000	1023.000000	2046.000000
50.500000	-0.045921	-27.139458	-6.028991	-9.245764	-5.847650	-6.017053	0.000000	-10.000000	-0.416667	24.116667	80.000000	1023.000000	1023.000000	2046.000000
50.520000	-0.043973	-25.988091	-5.679959	-8.909133	-5.426200	-5.972797	0.000000	-10.000000	-0.433333	24.616667	88.000000	1023.000000	1023.000000	2046.000000
50.540001	-0.042079	-24.868980	-5.257457	-8.834249	-5.299797	-5.477478	0.000000	-10.000000	-0.475000	25.166666	96.000000	1023.000000	1023.000000	2046.000000
50.560001	-0.038783	-22.920959	-4.918808	-8.400500	-4.429085	-5.172567	0.000000	-10.000000	-0.508333	26.266666	104.333336	1023.000000	1023.000000	2046.000000
50.580002	-0.037619	-22.232622	-4.326230	-8.285823	-4.652578	-4.967991	0.000000	-10.000000	-0.525000	27.083334	112.833336	1023.000000	1023.000000	2046.000000
50.599998	-0.033788	-19.968447	-4.066860	-7.763701	-3.687135	-4.450752	0.000000	-10.000000	-0.550000	28.066668	121.833336	1023.000000	1023.000000	2046.000000
50.619999	-0.032325	-19.103830	-3.462597	-7.501955	-3.782168	-4.357111	0.000000	-10.000000	-0.583333	28.800001	131.000000	1023.000000	1023.000000	2046.000000
50.639999	-0.029022	-17.151714	-3.222923	-7.077156	-3.064014	-3.787622	0.000000	-10.000000	-0.625000	29.450001	140.666672	1023.000000	1023.000000	2046.000000
50.660000	-0.027049	-15.985732	-2.762748	-6.702551	-2.778536	-3.741896	0.000000	-10.000000	-0.666667	30.083334	150.500000	1023.000000	1023.000000	2046.000000
50.680000	-0.024673	-14.581970	-2.352411	-6.498553	-2.592239	-3.138767	0.000000	-10.000000	-0.716667	30.866667	160.500000	1023.000000	1023.000000	2046.000000
50.700001	-0.021814	-12.891903	-2.050367	-5.935951	-1.872020	-3.033565	0.000000	-10.000000	-0.766667	31.850000	170.500000	1023.000000	1023.000000	2046.000000
50.720001	-0.020121	-11.891774	-1.661216	-5.789455	-1.836744	-2.604360	0.000000	-10.000000	-0.808333	32.850002	180.833328	1023.000000	1023.000000	2046.000000
50.740002	-0.016827	-9.944893	-1.388973	-5.249021	-0.992247	-2.314652	0.000000	-10.000000	-0.816667	33.483334	191.500000	1023.000000	1023.000000	2046.000000
50.759998	-0.015893	-9.393029	-0.911891	-5.129728	-1.280669	-2.070742	0.000000	-10.000000	-0.816667	34.116669	202.666672	1023.000000	1023.000000	2046.000000
50.779999	-0.012334	-7.289253	-0.754988	-4.611486	-0.297855	-1.624925	0.000000	-10.000000	-0.800000	34.433334	213.833328	1023.000000	1023.000000	2046.000000
50.799999	-0.011654	-6.887222	-0.167147	-4.494156	-0.727938	-1.497981	0.000000	-10.000000	-0.800000	34.650002	225.333328	1023.000000	1023.000000	2046.000000
50.820000	-0.008049	-4.756718	-0.117046	-3.948455	0.291763	-0.982980	0.000000	-10.000000	-0.800000	34.400002	236.833328	1023.000000	1023.000000	2046.000000
50.840000	-0.007351	-4.344202	0.443716	-3.859026	-0.066530	-0.862362	0.000000	-10.000000	-0.800000	34.200001	248.500000	1023.000000	1023.000000	2046.000000
50.860001	-0.003711	-2.193057	0.518289	-3.263359	0.934209	-0.382196	0.000000	-10.000000	-0.800000	34.049999	259.833344	1023.000000	1023.000000	2046.000000
50.880001	-0.002712	-1.602803	1.123200	-3.078594	0.650949	-0.298359	0.000000	-10.000000	-0.800000	34.366669	271.333344	1023.000000	1023.000000	2046.000000
50.900002	0.000496	0.293360	1.268153	-2.580034	1.365114	0.240128	0.000000	-10.000000	-0.783333	34.400002	282.666656	1023.000000	1023.000000	2046.000000
50.919998	0.001319	0.779234	1.717167	-2.258766	1.163532	0.157300	0.000000	-10.000000	-0.766667	34.049999	294.333344	1023.000000	1023.000000	2046.000000
50.939999	0.003399	2.008850	1.828395	-1.949252	1.579330	0.550376	0.000000	-10.000000	-0.758333	33.966667	305.666656	1023.000000	1023.000000	2046.000000
50.959999	0.003500	2.068270	2.123802	-1.690586	1.475411	0.159643	0.000000	-10.000000	-0.775000	34.049999	317.000000	1023.000000	1023.000000	2046.000000
50.980000	0.004939	2.918728	2.255066	-1.599707	1.708526	0.554843	0.000000	-10.000000	-0.775000	34.366669	328.333344	1023.000000	1023.000000	2046.000000
51.000000	0.006852	4.049611	2.490272	-0.944174	2.286416	0.217097	0.000000	-10.000000	-0.783333	34.316666	339.666656	1023.000000	1023.000000	2046.000000
51.020000	0.008035	4.748547	2.988504	-1.054259	1.977419	0.836883	0.000000	-10.000000	-0.758333	34.099998	351.166656	1023.000000	1023.000000	2046.000000
51.040001	0.011123	6.573467	3.063682	-0.531632	2.813558	1.227859	0.000000	-10.000000	-0.758333	33.816666	362.500000	1023.000000	1023.000000	2046.000000
51.060001	0.012418	7.339274	3.226698	-0.078267	2.525031	1.665812	0.000000	-10.000000	-0.733333	33.483334	373.833344	1023.000000	1023.000000	2046.000000
51.080002	0.014736	8.708905	2.939768	0.718911	3.422906	1.627320	0.000000	-10.000000	-0.750000	33.233334	385.166656	1023.000000	1023.000000	2046.000000
51.099998	0.013325	7.875093	3.095684	0.685417	2.697947	1.396045	0.000000	-10.000000	-0.750000	33.049999	396.333344	1023.000000	1023.000000	2046.000000
51.119999	0.012715	7.514465	2.498974	0.728033	3.202260	1.085199	0.000000	-10.000000	-0.758333	33.000000	407.500000	1023.000000	1023.000000	2046.000000
51.139999	0.008914	5.268067	2.217274	0.298471	2.091990	0.660332	0.000000	-10.000000	-0.725000	32.966667	418.500000	1023.000000	1023.000000	2046.000000
51.160000	0.008795	5.198139	1.423501	0.499358	2.659473	0.615806	0.000000	-10.000000	-0.691667	32.516666	429.500000	1023.000000	1023.000000	2046.000000
51.180000	0.006530	3.859322	1.257642	0.333182	1.864508	0.403990	0.000000	-10.000000	-0.650000	31.666668	440.500000	1023.000000	1023.000000	2046.000000
51.200001	0.008047	4.755888	0.651271	0.717317	2.707102	0.680198	0.000000	-10.000000	-0.625000	30.800001	451.166656	1023.000000	1023.000000	2046.000000
51.220001	0.007158	4.230187	0.610556	0.912243	2.185060	0.522328	0.000000	-10.000000	-0.625000	30.166668	461.500000	1023.000000	1023.000000	2046.000000
51.240002	0.008984	5.309510	0.224062	1.349195	2.798498	0.937756	0.000000	-10.000000	-0.633333	29.933334	471.500000	1023.000000	1023.000000	2046.000000
51.259998	0.008971	5.301721	0.239133	1.716584	2.540099	0.805905	0.000000	-10.000000	-0.641667	29.866667	481.500000	1023.000000	1023.000000	2046.000000
51.279999	0.010330	6.105091	-0.067079	1.991844	2.863726	1.316600	0.000000	-10.000000	-0.633333	30.033333	491.500000	1023.000000	1023.000000	2046.000000
51.299999	0.010983	6.490968	-0.228215	2.444774	3.081715	1.192694	0.000000	-10.000000	-0.633333	30.066668	501.500000	1023.000000	1023.000000	2046.000000
51.320000	0.011909	7.038023	-0.273883	2.512247	3.036233	1.763427	0.000000	-10.000000	-0.625000	30.200001	511.500000	1023.000000	1023.000000	2046.000000
51.340000	0.013372	7.903095	-0.395105	3.012880	3.577039	1.708281	0.000000	-10.000000	-0.608333	30.133333	521.500000	1023.000000	1023.000000	2046.000000
51.360001	0.014080	8.321538	-0.191436	3.047200	3.283444	2.182330	0.000000	-10.000000	-0.591667	30.166666	531.500000	1023.000000	1023.000000	2046.000000
51.380001	0.016290	9.627151	-0.314532	3.512464	4.200661	2.228558	0.000000	-10.000000	-0.583333	29.966667	541.500000	1023.000000	1023.000000	2046.000000
51.400002	0.016985	10.038065	0.105276	3.439467	3.873272	2.620050	0.000000	-10.000000	-0.583333	29.799999	551.500000	1023.000000	1023.000000	2046.000000
51.419998	0.020125	11.893686	0.253965	3.968681	4.854983	2.816057	0.000000	-10.000000	-0.575000	29.416666	561.500000	1023.000000	1023.000000	2046.000000
51.439999	0.021503	12.708063	0.903137	4.018277	4.568963	3.217685	0.000000	-10.000000	-0.566667	29.016666	571.500000	1023.000000	1023.000000	2046.000000
51.459999	0.025155	14.866821	1.223773	4.666695	5.664097	3.312256	0.000000	-10.000000	-0.541667	28.600000	581.500000	1023.000000	1023.000000	2046.000000
51.480000	0.027372	16.176777	2.082062	4.700170	5.610483	3.784062	0.000000	-10.000000	-0.491667	27.916666	591.166687	1023.000000	1023.000000	2046.000000
51.500000	0.030730	18.161694	2.620598	5.161204	6.612473	3.767419	0.000000	-10.000000	-0.433333	26.916666	600.666687	1023.000000	1023.000000	2046.000000
51.520000	0.031678	18.721813	3.557301	4.909759	6.214643	4.040111	0.000000	-10.000000	-0.400000	25.616667	609.833313	1023.000000	1023.000000	2046.000000
51.540001	0.033857	20.009527	3.883599	5.162190	7.040567	3.923170	0.000000	-10.000000	-0.400000	24.700001	618.666687	1023.000000	1023.000000	2046.000000
51.560001	0.034320	20.283367	4.664481	4.769534	6.554404	4.294950	0.000000	-10.000000	-0.408333	24.150000	627.000000	1023.000000	1023.000000	2046.000000
51.580002	0.036586	21.622528	5.131767	5.150108	7.211878	4.128774	0.000000	-10.000000	-0.408333	24.000000	635.000000	1023.000000	1023.000000	2046.000000
51.599998	0.037614	22.229689	5.739886	5.011848	7.027759	4.450196	0.000000	-10.000000	-0.391667	23.783335	643.000000	1023.000000	1023.000000	2046.000000
51.619999	0.039524	23.358454	6.167348	5.418742	7.531456	4.240907	0.000000	-10.000000	-0.375000	23.316668	651.000000	1023.000000	1023.000000	2046.000000
51.639999	0.040759	24.088713	6.618311	5.312493	7.478598	4.679310	0.000000	-10.000000	-0.358333	22.933332	659.000000	1023.000000	1023.000000	2046.000000
51.660000	0.042319	25.010366	6.878153	5.578565	7.952271	4.601378	0.000000	-10.000000	-0.366667	22.549999	666.666687	1023.000000	1023.000000	2046.000000
51.680000	0.043718	25.837233	7.228491	5.523475	7.980417	5.104848	0.000000	-10.000000	-0.383333	22.383333	674.333313	1023.000000	1023.000000	2046.000000
51.700001	0.045858	27.102322	7.424839	5.913846	8.665234	5.098403	0.000000	-10.000000	-0.358333	21.950001	681.666687	1023.000000	1023.000000	2046.000000
51.720001	0.046965	27.756104	7.950291	5.873533	8.454665	5.477614	0.000000	-10.000000	-0.333333	21.416666	689.166687	1023.000000	1023.000000	2046.000000
[truncated: 1,118,830 more chars]
