# Supplementary material for: Effect of Electrode Belt and Body Positions on Regional Pulmonary Ventilation- and Perfusion-Related Impedance Changes Measured by Electric Impedance Tomography
Source: PLoS One. 2016 Jun 2;11(6):e0155913. doi: 10.1371/journal.pone.0155913 (PMC4890811; doi:10.1371/journal.pone.0155913)
Supplement: S1 Dataset — (ZIP) [file pone.0155913.s001.zip › Dataset/Fp12-rygg-6i.txt]

Patient Name:	Fp12
Registry:	Fp12
Investigator:	 
Diagnosys:	 
Notes:	rygg6i              
Sample Rate [Hz]:	50.07
Time Base 	Pixels Mean 	Pixels Sum 	UPPER RIGHT		UPPER LEFT		LOWER RIGHT		LOWER LEFT		QRS	ETCO2	Paw	Flow (L/min)	Volume	Analog1	Analog2	AnalogSum
0.000000	-0.028206	-16.669962	-6.829205	-2.998449	-3.647024	-3.195285	0.000000	-10.000000	-0.333333	23.700001	64.000000	1023.000000	1023.000000	2046.000000
0.020000	-0.026590	-15.714449	-6.863667	-2.810349	-3.282364	-2.758068	0.000000	-10.000000	-0.366667	24.116667	74.333336	1023.000000	1023.000000	2046.000000
0.040000	-0.025165	-14.872725	-6.938193	-2.569697	-2.925480	-2.439355	0.000000	-10.000000	-0.383333	24.400000	82.333336	1023.000000	1023.000000	2046.000000
0.060000	-0.023578	-13.934414	-6.955247	-2.325706	-2.592474	-2.060987	0.000000	-10.000000	-0.400000	24.850000	87.666664	1023.000000	1023.000000	2046.000000
0.080000	-0.022071	-13.044059	-7.001398	-2.164379	-2.220819	-1.657462	0.000000	-10.000000	-0.408333	25.233334	93.333336	1023.000000	1023.000000	2046.000000
0.100000	-0.020402	-12.057707	-6.954210	-1.895126	-1.880554	-1.327817	0.000000	-10.000000	-0.433333	25.783333	101.666664	1023.000000	1023.000000	2046.000000
0.120000	-0.018429	-10.891286	-6.792872	-1.572432	-1.512146	-1.013836	0.000000	-10.000000	-0.441667	26.333334	110.333336	1023.000000	1023.000000	2046.000000
0.140000	-0.016130	-9.533107	-6.497607	-1.328672	-1.091118	-0.615709	0.000000	-10.000000	-0.450000	26.850000	118.833336	1023.000000	1023.000000	2046.000000
0.160000	-0.013426	-7.934991	-6.096945	-1.039168	-0.572482	-0.226396	0.000000	-10.000000	-0.450000	27.400002	127.833336	1023.000000	1023.000000	2046.000000
0.180000	-0.010441	-6.170731	-5.635792	-0.721900	0.079351	0.107610	0.000000	-10.000000	-0.466667	27.300001	136.833328	1023.000000	1023.000000	2046.000000
0.200000	-0.007254	-4.287258	-5.089598	-0.521435	0.810933	0.512842	0.000000	-10.000000	-0.483333	27.700001	146.000000	1023.000000	1023.000000	2046.000000
0.220000	-0.003975	-2.349007	-4.448304	-0.348320	1.528760	0.918858	0.000000	-10.000000	-0.491667	27.850000	155.166672	1023.000000	1023.000000	2046.000000
0.240000	-0.000656	-0.387904	-3.745420	-0.302724	2.239078	1.421161	0.000000	-10.000000	-0.491667	28.183332	164.333328	1023.000000	1023.000000	2046.000000
0.260000	0.002289	1.352541	-2.960212	-0.275552	2.807490	1.780815	0.000000	-10.000000	-0.483333	28.016666	173.833328	1023.000000	1023.000000	2046.000000
0.280000	0.004739	2.800631	-2.223379	-0.213211	3.254279	1.982942	0.000000	-10.000000	-0.483333	27.883333	183.166672	1023.000000	1023.000000	2046.000000
0.300000	0.007022	4.149732	-1.560341	-0.214374	3.669855	2.254592	0.000000	-10.000000	-0.491667	28.033333	192.666672	1023.000000	1023.000000	2046.000000
0.320000	0.008948	5.288541	-0.924083	-0.183452	3.892349	2.503727	0.000000	-10.000000	-0.500000	28.050001	202.000000	1023.000000	1023.000000	2046.000000
0.340000	0.010845	6.409494	-0.379873	-0.213338	4.219043	2.783663	0.000000	-10.000000	-0.500000	28.133333	211.333328	1023.000000	1023.000000	2046.000000
0.360000	0.012807	7.568949	0.123191	-0.192556	4.608418	3.029896	0.000000	-10.000000	-0.508333	28.066668	220.666672	1023.000000	1023.000000	2046.000000
0.380000	0.014744	8.713562	0.618326	-0.121166	4.959580	3.256822	0.000000	-10.000000	-0.525000	28.549999	230.000000	1023.000000	1023.000000	2046.000000
0.400000	0.016790	9.923076	1.051600	-0.083162	5.396803	3.557835	0.000000	-10.000000	-0.541667	28.700001	239.333328	1023.000000	1023.000000	2046.000000
0.420000	0.019356	11.439664	1.599143	0.154247	5.833205	3.853069	0.000000	-10.000000	-0.550000	29.133333	248.833328	1023.000000	1023.000000	2046.000000
0.440000	0.022374	13.223038	2.038441	0.441271	6.484491	4.258834	0.000000	-10.000000	-0.566667	29.116667	258.500000	1023.000000	1023.000000	2046.000000
0.460000	0.025688	15.181374	2.628203	0.720620	7.049218	4.783332	0.000000	-10.000000	-0.566667	29.433334	268.500000	1023.000000	1023.000000	2046.000000
0.480000	0.028898	17.078974	3.197313	1.004447	7.624952	5.252261	0.000000	-10.000000	-0.566667	29.433334	278.333344	1023.000000	1023.000000	2046.000000
0.500000	0.032237	19.052198	3.817292	1.368705	8.217261	5.648941	0.000000	-10.000000	-0.550000	29.350000	288.000000	1023.000000	1023.000000	2046.000000
0.520000	0.035889	21.210360	4.530899	1.671219	8.837608	6.170633	0.000000	-10.000000	-0.550000	29.283335	297.666656	1023.000000	1023.000000	2046.000000
0.540000	0.039525	23.359083	5.216782	2.059927	9.488273	6.594101	0.000000	-10.000000	-0.558333	29.333334	307.500000	1023.000000	1023.000000	2046.000000
0.560000	0.043056	25.446121	5.866235	2.430986	10.129270	7.019630	0.000000	-10.000000	-0.558333	29.316668	317.500000	1023.000000	1023.000000	2046.000000
0.580000	0.045883	27.116608	6.396527	2.887540	10.635774	7.196766	0.000000	-10.000000	-0.575000	29.500000	327.333344	1023.000000	1023.000000	2046.000000
0.600000	0.048241	28.510406	6.917466	3.188565	11.008984	7.395392	0.000000	-10.000000	-0.575000	29.516666	337.000000	1023.000000	1023.000000	2046.000000
0.620000	0.050478	29.832386	7.306013	3.418760	11.495213	7.612401	0.000000	-10.000000	-0.558333	29.766666	346.666656	1023.000000	1023.000000	2046.000000
0.640000	0.052849	31.233829	7.791918	3.639389	11.903909	7.898613	0.000000	-10.000000	-0.541667	29.583334	356.500000	1023.000000	1023.000000	2046.000000
0.660000	0.055526	32.815598	8.325429	3.975716	12.304743	8.209711	0.000000	-10.000000	-0.516667	29.533335	366.500000	1023.000000	1023.000000	2046.000000
0.680000	0.057711	34.107433	8.675478	4.245605	12.664757	8.521592	0.000000	-10.000000	-0.533333	29.250000	376.500000	1023.000000	1023.000000	2046.000000
0.700000	0.058805	34.753872	8.846526	4.501888	12.780600	8.624856	0.000000	-10.000000	-0.525000	29.216667	386.333344	1023.000000	1023.000000	2046.000000
0.720000	0.059303	35.047802	8.869409	4.510545	12.930165	8.737685	0.000000	-10.000000	-0.550000	29.250000	396.000000	1023.000000	1023.000000	2046.000000
0.740000	0.058836	34.771866	8.966740	4.404497	12.766012	8.634616	0.000000	-10.000000	-0.550000	29.133333	405.666656	1023.000000	1023.000000	2046.000000
0.760000	0.057996	34.275604	8.863972	4.198140	12.627752	8.585740	0.000000	-10.000000	-0.550000	29.133333	415.500000	1023.000000	1023.000000	2046.000000
0.780000	0.057613	34.049229	8.750489	4.150742	12.533817	8.614178	0.000000	-10.000000	-0.525000	28.850000	425.333344	1023.000000	1023.000000	2046.000000
0.800000	0.058103	34.339088	8.664283	4.361478	12.595578	8.717750	0.000000	-10.000000	-0.508333	28.783333	435.000000	1023.000000	1023.000000	2046.000000
0.820000	0.059192	34.982201	8.658320	4.672116	12.742305	8.909461	0.000000	-10.000000	-0.483333	28.216667	444.666656	1023.000000	1023.000000	2046.000000
0.840000	0.060769	35.914242	8.621663	5.034720	13.058876	9.198984	0.000000	-10.000000	-0.466667	27.733334	454.166656	1023.000000	1023.000000	2046.000000
0.860000	0.062356	36.852345	8.643908	5.417539	13.310100	9.480800	0.000000	-10.000000	-0.441667	27.250000	463.500000	1023.000000	1023.000000	2046.000000
0.880000	0.063835	37.726280	8.612503	5.738057	13.591500	9.784219	0.000000	-10.000000	-0.425000	27.000000	472.500000	1023.000000	1023.000000	2046.000000
0.900000	0.065097	38.472313	8.578670	6.082555	13.800915	10.010174	0.000000	-10.000000	-0.408333	26.583334	481.500000	1023.000000	1023.000000	2046.000000
0.920000	0.066352	39.214226	8.572679	6.378272	14.011298	10.251979	0.000000	-10.000000	-0.383333	26.266666	490.500000	1023.000000	1023.000000	2046.000000
0.940000	0.067472	39.876038	8.561133	6.624916	14.232156	10.457831	0.000000	-10.000000	-0.375000	25.766666	499.333344	1023.000000	1023.000000	2046.000000
0.960000	0.068445	40.450783	8.692010	6.849285	14.337171	10.572318	0.000000	-10.000000	-0.366667	25.350000	508.166656	1023.000000	1023.000000	2046.000000
0.980000	0.069603	41.135605	8.845012	7.084176	14.557347	10.649069	0.000000	-10.000000	-0.366667	24.633333	516.666687	1023.000000	1023.000000	2046.000000
1.000000	0.071172	42.062424	9.125663	7.286341	14.807683	10.842735	0.000000	-10.000000	-0.333333	24.000000	525.000000	1023.000000	1023.000000	2046.000000
1.020000	0.072740	42.989243	9.487372	7.462866	15.080589	10.958415	0.000000	-10.000000	-0.300000	23.333334	533.000000	1023.000000	1023.000000	2046.000000
1.040000	0.074360	43.946720	9.915317	7.621525	15.367280	11.042598	0.000000	-10.000000	-0.266667	22.666668	541.000000	1023.000000	1023.000000	2046.000000
1.060000	0.075896	44.854717	10.374094	7.775672	15.669026	11.035927	0.000000	-10.000000	-0.241667	21.783335	548.666687	1023.000000	1023.000000	2046.000000
1.080000	0.077717	45.930790	10.878453	7.888035	16.060362	11.103939	0.000000	-10.000000	-0.225000	20.883333	556.166687	1023.000000	1023.000000	2046.000000
1.100000	0.079203	46.809040	11.518987	7.882960	16.322632	11.084461	0.000000	-10.000000	-0.200000	19.900000	563.166687	1023.000000	1023.000000	2046.000000
1.120000	0.080195	47.395535	12.139438	7.720970	16.414143	11.120985	0.000000	-10.000000	-0.166667	18.783333	570.000000	1023.000000	1023.000000	2046.000000
1.140000	0.080867	47.792545	12.692768	7.637016	16.364872	11.097889	0.000000	-10.000000	-0.133333	17.583334	576.333313	1023.000000	1023.000000	2046.000000
1.160000	0.081243	48.014591	13.191017	7.420021	16.370848	11.032705	0.000000	-10.000000	-0.108333	16.466667	582.500000	1023.000000	1023.000000	2046.000000
1.180000	0.081537	48.188511	13.690135	7.290915	16.294333	10.913129	0.000000	-10.000000	-0.100000	15.433333	588.166687	1023.000000	1023.000000	2046.000000
1.200000	0.081674	48.269379	14.082225	7.307685	16.197325	10.682146	0.000000	-10.000000	-0.075000	14.133333	593.666687	1023.000000	1023.000000	2046.000000
1.220000	0.082025	48.477001	14.439622	7.262489	16.184929	10.589961	0.000000	-10.000000	-0.058333	12.716667	598.500000	1023.000000	1023.000000	2046.000000
1.240000	0.082275	48.624664	14.649662	7.322675	16.197191	10.455136	0.000000	-10.000000	-0.033333	11.333334	603.000000	1023.000000	1023.000000	2046.000000
1.260000	0.082468	48.738476	14.835454	7.387455	16.115232	10.400333	0.000000	-10.000000	-0.016667	9.983334	607.000000	1023.000000	1023.000000	2046.000000
1.280000	0.082893	48.989738	15.063599	7.488078	16.018274	10.419787	0.000000	-10.000000	0.000000	8.383333	610.666687	1023.000000	1023.000000	2046.000000
1.300000	0.083244	49.197056	15.243344	7.609986	15.928547	10.415180	0.000000	-10.000000	0.016667	6.650000	613.833313	1023.000000	1023.000000	2046.000000
1.320000	0.083872	49.568066	15.368774	7.776048	15.970667	10.452575	0.000000	-10.000000	0.033333	4.616667	616.333313	1023.000000	1023.000000	2046.000000
1.340000	0.084503	49.941360	15.625175	7.984470	15.903291	10.428424	0.000000	-10.000000	0.050000	2.166667	618.000000	1023.000000	1023.000000	2046.000000
1.360000	0.085477	50.516949	15.808658	8.235094	16.002674	10.470521	0.000000	-10.000000	0.050000	-0.216667	618.833313	1023.000000	1023.000000	2046.000000
1.380000	0.086659	51.215744	16.057749	8.606314	16.067177	10.484505	0.000000	-10.000000	0.050000	-1.916667	619.000000	1023.000000	1023.000000	2046.000000
1.400000	0.087562	51.749001	16.228493	8.899590	16.069450	10.551466	0.000000	-10.000000	0.050000	-2.866667	619.000000	1023.000000	1023.000000	2046.000000
1.420000	0.087885	51.939976	16.293837	9.058538	15.992986	10.594614	0.000000	-10.000000	0.066667	-3.950000	619.000000	1023.000000	1023.000000	2046.000000
1.440000	0.087424	51.667713	16.148535	9.285896	15.877334	10.355948	0.000000	-10.000000	0.083333	-5.416667	619.000000	1023.000000	1023.000000	2046.000000
1.460000	0.086933	51.377583	16.083973	9.471625	15.535521	10.286465	0.000000	-10.000000	0.108333	-6.983334	619.000000	1023.000000	1023.000000	2046.000000
1.480000	0.085473	50.514351	15.921480	9.330679	15.026345	10.235847	0.000000	-10.000000	0.116667	-8.316667	619.000000	1023.000000	1023.000000	2046.000000
1.500000	0.083795	49.522686	15.494027	9.349082	14.668406	10.011170	0.000000	-10.000000	0.125000	-9.466667	619.000000	1023.000000	1023.000000	2046.000000
1.520000	0.081476	48.152519	15.169490	9.182045	14.177110	9.623877	0.000000	-10.000000	0.133333	-10.433333	619.000000	1023.000000	1023.000000	2046.000000
1.540000	0.079314	46.874550	14.946392	8.850246	13.736472	9.341437	0.000000	-10.000000	0.141667	-11.500000	615.500000	1023.000000	1023.000000	2046.000000
1.560000	0.076525	45.226196	14.742853	8.442655	13.233679	8.807009	0.000000	-10.000000	0.166667	-12.500000	607.500000	1023.000000	1023.000000	2046.000000
1.580000	0.073805	43.618965	14.447075	8.136245	12.664039	8.371605	0.000000	-10.000000	0.200000	-13.716666	597.833313	1023.000000	1023.000000	2046.000000
1.600000	0.070883	41.891754	13.965955	8.124759	12.045343	7.755698	0.000000	-10.000000	0.233333	-14.666667	590.000000	1023.000000	1023.000000	2046.000000
1.620000	0.068774	40.645638	13.621182	8.162007	11.464606	7.397840	0.000000	-10.000000	0.250000	-15.783334	585.000000	1023.000000	1023.000000	2046.000000
1.640000	0.067251	39.745220	13.301840	8.351892	10.997813	7.093675	0.000000	-10.000000	0.266667	-16.633333	579.833313	1023.000000	1023.000000	2046.000000
1.660000	0.066059	39.040684	12.849516	8.626852	10.726470	6.837846	0.000000	-10.000000	0.275000	-17.550001	574.333313	1023.000000	1023.000000	2046.000000
1.680000	0.065097	38.472576	12.522535	8.942989	10.400455	6.606596	0.000000	-10.000000	0.291667	-18.200001	568.500000	1023.000000	1023.000000	2046.000000
1.700000	0.064109	37.888210	12.147525	9.204782	10.082791	6.453112	0.000000	-10.000000	0.291667	-18.733334	562.333313	1023.000000	1023.000000	2046.000000
1.720000	0.063028	37.249741	11.788132	9.415768	9.745944	6.299895	0.000000	-10.000000	0.325000	-19.083334	556.000000	1023.000000	1023.000000	2046.000000
1.740000	0.061933	36.602394	11.424139	9.509647	9.468011	6.200597	0.000000	-10.000000	0.341667	-19.483334	549.666687	1023.000000	1023.000000	2046.000000
1.760000	0.060650	35.844387	11.111841	9.555265	9.112035	6.065248	0.000000	-10.000000	0.375000	-19.733334	543.166687	1023.000000	1023.000000	2046.000000
1.780000	0.059674	35.267391	10.910662	9.593806	8.803987	5.958938	0.000000	-10.000000	0.383333	-20.150000	536.666687	1023.000000	1023.000000	2046.000000
1.800000	0.059098	34.927006	10.678333	9.686380	8.664891	5.897399	0.000000	-10.000000	0.391667	-20.283333	529.833313	1023.000000	1023.000000	2046.000000
1.820000	0.058616	34.642063	10.564803	9.753089	8.513070	5.811103	0.000000	-10.000000	0.391667	-20.500000	523.000000	1023.000000	1023.000000	2046.000000
1.840000	0.058292	34.450497	10.545211	9.709250	8.381873	5.814161	0.000000	-10.000000	0.383333	-20.666666	516.166687	1023.000000	1023.000000	2046.000000
1.860000	0.057986	34.269581	10.484274	9.627921	8.308965	5.848423	0.000000	-10.000000	0.391667	-20.966667	509.333344	1023.000000	1023.000000	2046.000000
1.880000	0.057121	33.758785	10.276860	9.602152	8.281668	5.598105	0.000000	-10.000000	0.400000	-21.316668	502.333344	1023.000000	1023.000000	2046.000000
1.900000	0.056309	33.278564	10.135532	9.408929	8.241276	5.492827	0.000000	-10.000000	0.416667	-21.566668	495.166656	1023.000000	1023.000000	2046.000000
1.920000	0.055373	32.725613	10.063594	9.176233	8.151302	5.334484	0.000000	-10.000000	0.416667	-21.850000	488.000000	1023.000000	1023.000000	2046.000000
1.940000	0.053870	31.837406	10.055443	8.829432	7.869191	5.083340	0.000000	-10.000000	0.408333	-21.983334	480.666656	1023.000000	1023.000000	2046.000000
1.960000	0.052126	30.806643	10.009923	8.489982	7.507183	4.799555	0.000000	-10.000000	0.400000	-22.133333	473.333344	1023.000000	1023.000000	2046.000000
1.980000	0.050560	29.880840	9.991015	8.105486	7.162174	4.622165	0.000000	-10.000000	0.400000	-22.183334	465.833344	1023.000000	1023.000000	2046.000000
2.000000	0.048690	28.776043	9.923500	7.810923	6.742737	4.298882	0.000000	-10.000000	0.400000	-22.233334	458.500000	1023.000000	1023.000000	2046.000000
2.020000	0.047186	27.886656	9.825385	7.432793	6.447692	4.180785	0.000000	-10.000000	0.400000	-22.200001	451.166656	1023.000000	1023.000000	2046.000000
2.040000	0.045516	26.899923	9.639879	7.169829	6.160324	3.929892	0.000000	-10.000000	0.400000	-22.150000	443.666656	1023.000000	1023.000000	2046.000000
2.060000	0.043859	25.920868	9.355247	7.005235	5.862441	3.697946	0.000000	-10.000000	0.400000	-22.166666	438.666656	1023.000000	1023.000000	2046.000000
2.080000	0.042205	24.943163	9.050026	6.846886	5.592633	3.453617	0.000000	-10.000000	0.408333	-22.200001	431.166656	1023.000000	1023.000000	2046.000000
2.100000	0.040720	24.065228	8.857030	6.660993	5.233306	3.313898	0.000000	-10.000000	0.416667	-22.333334	423.833344	1023.000000	1023.000000	2046.000000
2.120000	0.039514	23.352722	8.657501	6.614857	4.975729	3.104635	0.000000	-10.000000	0.425000	-22.500000	414.000000	1023.000000	1023.000000	2046.000000
2.140000	0.038380	22.682827	8.520169	6.567399	4.633882	2.961377	0.000000	-10.000000	0.433333	-22.583334	406.500000	1023.000000	1023.000000	2046.000000
2.160000	0.037341	22.068602	8.269956	6.528445	4.434826	2.835375	0.000000	-10.000000	0.433333	-22.716667	399.000000	1023.000000	1023.000000	2046.000000
2.180000	0.036352	21.484051	8.052264	6.517754	4.238633	2.675399	0.000000	-10.000000	0.433333	-22.766668	391.500000	1023.000000	1023.000000	2046.000000
2.200000	0.035315	20.871204	7.861275	6.487869	4.027506	2.494554	0.000000	-10.000000	0.425000	-22.766668	383.833344	1023.000000	1023.000000	2046.000000
2.220000	0.034657	20.482531	7.667391	6.519294	3.937091	2.358754	0.000000	-10.000000	0.425000	-22.666668	376.166656	1023.000000	1023.000000	2046.000000
2.240000	0.034104	20.155712	7.638733	6.534186	3.677718	2.305074	0.000000	-10.000000	0.433333	-22.566668	368.500000	1023.000000	1023.000000	2046.000000
2.260000	0.033462	19.775822	7.450137	6.527262	3.558068	2.240354	0.000000	-10.000000	0.425000	-22.533333	361.000000	1023.000000	1023.000000	2046.000000
2.280000	0.032115	18.979813	7.101309	6.484077	3.354678	2.039747	0.000000	-10.000000	0.416667	-22.483334	353.500000	1023.000000	1023.000000	2046.000000
2.300000	0.030264	17.885744	6.768643	6.344934	3.088460	1.683706	0.000000	-10.000000	0.408333	-22.600000	346.000000	1023.000000	1023.000000	2046.000000
2.320000	0.028882	17.069246	6.635448	6.302838	2.698019	1.432941	0.000000	-10.000000	0.416667	-22.600000	338.500000	1023.000000	1023.000000	2046.000000
2.340000	0.027164	16.054167	6.284215	5.989706	2.374137	1.406108	0.000000	-10.000000	0.425000	-22.616667	331.000000	1023.000000	1023.000000	2046.000000
2.360000	0.025510	15.076384	5.802815	5.898961	2.073487	1.301121	0.000000	-10.000000	0.425000	-22.583334	323.500000	1023.000000	1023.000000	2046.000000
2.380000	0.022787	13.467143	5.279469	5.645924	1.646557	0.895192	0.000000	-10.000000	0.425000	-22.766666	315.833344	1023.000000	1023.000000	2046.000000
2.400000	0.019546	11.551579	4.882349	5.168115	1.060995	0.440121	0.000000	-10.000000	0.425000	-22.883333	308.333344	1023.000000	1023.000000	2046.000000
2.420000	0.015950	9.426216	4.499926	4.528586	0.502617	-0.104913	0.000000	-10.000000	0.425000	-22.766666	300.666656	1023.000000	1023.000000	2046.000000
2.440000	0.012423	7.342094	3.983781	3.995400	0.006676	-0.643763	0.000000	-10.000000	0.425000	-22.533333	293.166656	1023.000000	1023.000000	2046.000000
2.460000	0.009108	5.383124	3.411373	3.620595	-0.547553	-1.101291	0.000000	-10.000000	0.416667	-22.200001	285.500000	1023.000000	1023.000000	2046.000000
2.480000	0.006426	3.797588	2.976625	3.437271	-1.139634	-1.476675	0.000000	-10.000000	0.408333	-21.983334	278.166656	1023.000000	1023.000000	2046.000000
2.500000	0.004448	2.628725	2.630426	3.382993	-1.621197	-1.763496	0.000000	-10.000000	0.400000	-21.783333	270.833344	1023.000000	1023.000000	2046.000000
2.520000	0.002877	1.700518	2.229882	3.371730	-1.919524	-1.981570	0.000000	-10.000000	0.400000	-21.683334	263.500000	1023.000000	1023.000000	2046.000000
2.540000	0.001415	0.836279	1.853417	3.374308	-2.210922	-2.180524	0.000000	-10.000000	0.400000	-21.683334	256.166656	1023.000000	1023.000000	2046.000000
2.560000	0.000185	0.109615	1.393945	3.446358	-2.338824	-2.391864	0.000000	-10.000000	0.400000	-21.700001	249.000000	1023.000000	1023.000000	2046.000000
2.580000	-0.001234	-0.729337	0.959428	3.447819	-2.584775	-2.551809	0.000000	-10.000000	0.400000	-21.616667	241.833328	1023.000000	1023.000000	2046.000000
2.600000	-0.002628	-1.553115	0.537953	3.349552	-2.784774	-2.655846	0.000000	-10.000000	0.400000	-21.383333	234.666672	1023.000000	1023.000000	2046.000000
2.620000	-0.003921	-2.317192	0.217051	3.261076	-3.001083	-2.794236	0.000000	-10.000000	0.400000	-20.983334	227.500000	1023.000000	1023.000000	2046.000000
2.640000	-0.005142	-3.038684	-0.092572	3.094309	-3.158065	-2.882355	0.000000	-10.000000	0.383333	-20.633335	220.500000	1023.000000	1023.000000	2046.000000
2.660000	-0.006231	-3.682597	-0.285658	2.973994	-3.354532	-3.016401	0.000000	-10.000000	0.375000	-20.266668	213.500000	1023.000000	1023.000000	2046.000000
2.680000	-0.006913	-4.085879	-0.397655	2.776920	-3.452169	-3.012975	0.000000	-10.000000	0.358333	-19.983334	206.666672	1023.000000	1023.000000	2046.000000
2.700000	-0.007475	-4.417592	-0.486775	2.650437	-3.450545	-3.130708	0.000000	-10.000000	0.358333	-19.700001	200.000000	1023.000000	1023.000000	2046.000000
2.720000	-0.007949	-4.697698	-0.624416	2.496547	-3.388308	-3.181521	0.000000	-10.000000	0.350000	-19.633333	193.333328	1023.000000	1023.000000	2046.000000
2.740000	-0.008694	-5.137921	-0.836523	2.376673	-3.379538	-3.298534	0.000000	-10.000000	0.350000	-19.516666	186.833328	1023.000000	1023.000000	2046.000000
2.760000	-0.009298	-5.494926	-0.986588	2.260648	-3.383818	-3.385168	0.000000	-10.000000	0.350000	-19.516666	180.166672	1023.000000	1023.000000	2046.000000
2.780000	-0.010116	-5.978540	-1.164156	2.039183	-3.391650	-3.461918	0.000000	-10.000000	0.333333	-19.300001	173.833328	1023.000000	1023.000000	2046.000000
2.800000	-0.011262	-6.655947	-1.274213	1.791845	-3.538408	-3.635170	0.000000	-10.000000	0.333333	-19.250000	167.166672	1023.000000	1023.000000	2046.000000
2.820000	-0.012881	-7.612453	-1.298196	1.412993	-3.877664	-3.849586	0.000000	-10.000000	0.341667	-19.116667	160.833328	1023.000000	1023.000000	2046.000000
2.840000	-0.014340	-8.474690	-1.427294	1.095291	-4.086468	-4.056220	0.000000	-10.000000	0.358333	-19.000000	154.500000	1023.000000	1023.000000	2046.000000
2.860000	-0.015937	-9.419034	-1.512219	0.707220	-4.391777	-4.222259	0.000000	-10.000000	0.358333	-18.816668	148.166672	1023.000000	1023.000000	2046.000000
2.880000	-0.017585	-10.392687	-1.659870	0.363486	-4.681524	-4.414779	0.000000	-10.000000	0.316667	-18.466667	141.833328	1023.000000	1023.000000	2046.000000
2.900000	-0.019182	-11.336704	-1.818186	0.039373	-4.985078	-4.572814	0.000000	-10.000000	0.300000	-18.233334	135.500000	1023.000000	1023.000000	2046.000000
2.920000	-0.020724	-12.248034	-2.069138	-0.310994	-5.196696	-4.671206	0.000000	-10.000000	0.291667	-17.950001	129.500000	1023.000000	1023.000000	2046.000000
2.940000	-0.022050	-13.031487	-2.322831	-0.527845	-5.413787	-4.767024	0.000000	-10.000000	0.300000	-17.766668	123.500000	1023.000000	1023.000000	2046.000000
2.960000	-0.023110	-13.658010	-2.491427	-0.707471	-5.572679	-4.886434	0.000000	-10.000000	0.291667	-17.600000	117.500000	1023.000000	1023.000000	2046.000000
2.980000	-0.023947	-14.152718	-2.615387	-0.845739	-5.729384	-4.962206	0.000000	-10.000000	0.266667	-17.400002	111.500000	1023.000000	1023.000000	2046.000000
3.000000	-0.024502	-14.480735	-2.740961	-0.986121	-5.796546	-4.957107	0.000000	-10.000000	0.258333	-17.316668	105.833336	1023.000000	1023.000000	2046.000000
3.020000	-0.024973	-14.759208	-2.854857	-1.023513	-5.869254	-5.011583	0.000000	-10.000000	0.241667	-16.950001	100.166664	1023.000000	1023.000000	2046.000000
3.040000	-0.025473	-15.054758	-2.983453	-1.064459	-5.919037	-5.087809	0.000000	-10.000000	0.233333	-16.716667	94.666664	1023.000000	1023.000000	2046.000000
3.060000	-0.025918	-15.317352	-3.097153	-1.145716	-6.008301	-5.066182	0.000000	-10.000000	0.233333	-16.333334	89.000000	1023.000000	1023.000000	2046.000000
3.080000	-0.026518	-15.672250	-3.216584	-1.171918	-6.130702	-5.153047	0.000000	-10.000000	0.233333	-16.100000	83.500000	1023.000000	1023.000000	2046.000000
3.100000	-0.026977	-15.943306	-3.411179	-1.206801	-6.124889	-5.200437	0.000000	-10.000000	0.233333	-15.783334	78.000000	1023.000000	1023.000000	2046.000000
3.120000	-0.027393	-16.189047	-3.533491	-1.179941	-6.186615	-5.289000	0.000000	-10.000000	0.216667	-15.500000	72.666664	1023.000000	1023.000000	2046.000000
3.140000	-0.027767	-16.410480	-3.581756	-1.203176	-6.281210	-5.344338	0.000000	-10.000000	0.208333	-15.250000	67.500000	1023.000000	1023.000000	2046.000000
3.160000	-0.027851	-16.460163	-3.646266	-1.144121	-6.269304	-5.400472	0.000000	-10.000000	0.208333	-14.850000	62.500000	1023.000000	1023.000000	2046.000000
3.180000	-0.028246	-16.693432	-3.686468	-1.122533	-6.447160	-5.437270	0.000000	-10.000000	0.208333	-14.483334	57.666668	1023.000000	1023.000000	2046.000000
3.200000	-0.028884	-17.070236	-3.888286	-1.167992	-6.509559	-5.504400	0.000000	-10.000000	0.200000	-14.083334	52.833332	1023.000000	1023.000000	2046.000000
3.220000	-0.029858	-17.646183	-4.166222	-1.266098	-6.555687	-5.658176	0.000000	-10.000000	0.191667	-13.766667	48.166668	1023.000000	1023.000000	2046.000000
3.240000	-0.030513	-18.032925	-4.180967	-1.269658	-6.704087	-5.878212	0.000000	-10.000000	0.191667	-13.450001	43.500000	1023.000000	1023.000000	2046.000000
3.260000	-0.031081	-18.368799	-4.286739	-1.427336	-6.827634	-5.827091	0.000000	-10.000000	0.200000	-13.200001	39.000000	1023.000000	1023.000000	2046.000000
3.280000	-0.031401	-18.557878	-4.476799	-1.373025	-6.816098	-5.891957	0.000000	-10.000000	0.200000	-13.083334	34.500000	1023.000000	1023.000000	2046.000000
3.300000	-0.032503	-19.209013	-4.725440	-1.488872	-6.972991	-6.021711	0.000000	-10.000000	0.200000	-12.983334	30.166666	1023.000000	1023.000000	2046.000000
3.320000	-0.033957	-20.068649	-4.923101	-1.705132	-7.194969	-6.245447	0.000000	-10.000000	0.191667	-12.783334	25.833334	1023.000000	1023.000000	2046.000000
3.340000	-0.036014	-21.284294	-5.217927	-2.077864	-7.415563	-6.572941	0.000000	-10.000000	0.166667	-12.300000	21.500000	1023.000000	1023.000000	2046.000000
3.360000	-0.038251	-22.606619	-5.542019	-2.536987	-7.739996	-6.787618	0.000000	-10.000000	0.133333	-11.683333	17.333334	1023.000000	1023.000000	2046.000000
3.380000	-0.040485	-23.926914	-5.947848	-2.770545	-8.106265	-7.102256	0.000000	-10.000000	0.108333	-10.933333	13.500000	1023.000000	1023.000000	2046.000000
3.400000	-0.042284	-24.989943	-6.255627	-2.914496	-8.521956	-7.297861	0.000000	-10.000000	0.100000	-10.383333	10.000000	1023.000000	1023.000000	2046.000000
3.420000	-0.043512	-25.715746	-6.492548	-2.889492	-8.853387	-7.480319	0.000000	-10.000000	0.100000	-10.000000	6.500000	1023.000000	1023.000000	2046.000000
3.440000	-0.044379	-26.228086	-6.719452	-2.895924	-9.067180	-7.545530	0.000000	-10.000000	0.108333	-9.950000	3.333333	1023.000000	1023.000000	2046.000000
3.460000	-0.044958	-26.569984	-7.033768	-2.919389	-9.086436	-7.530390	0.000000	-10.000000	0.116667	-10.016667	0.333333	1023.000000	1023.000000	2046.000000
3.480000	-0.045637	-26.971369	-7.309879	-2.827762	-9.199726	-7.634001	0.000000	-10.000000	0.116667	-10.150001	-2.666667	1023.000000	1023.000000	2046.000000
3.500000	-0.046267	-27.343876	-7.652580	-2.848757	-9.215266	-7.627273	0.000000	-10.000000	0.108333	-10.200000	-6.000000	1023.000000	1023.000000	2046.000000
3.520000	-0.047053	-27.808403	-7.952335	-2.874883	-9.303412	-7.677771	0.000000	-10.000000	0.100000	-9.983334	-9.500000	1023.000000	1023.000000	2046.000000
3.540000	-0.047764	-28.228231	-8.176172	-2.968216	-9.441238	-7.642605	0.000000	-10.000000	0.100000	-9.500000	-12.833333	1023.000000	1023.000000	2046.000000
3.560000	-0.048284	-28.535975	-8.321803	-3.006045	-9.550744	-7.657382	0.000000	-10.000000	0.083333	-8.866667	-16.000000	1023.000000	1023.000000	2046.000000
3.580000	-0.048518	-28.673885	-8.484268	-2.979262	-9.509507	-7.700848	0.000000	-10.000000	0.066667	-8.083334	-18.833334	1023.000000	1023.000000	2046.000000
3.600000	-0.048175	-28.471285	-8.512244	-2.935504	-9.396765	-7.626772	0.000000	-10.000000	0.050000	-7.333333	-21.666666	1023.000000	1023.000000	2046.000000
3.620000	-0.047759	-28.225399	-8.473833	-2.979315	-9.245103	-7.527147	0.000000	-10.000000	0.058333	-6.583333	-24.166666	1023.000000	1023.000000	2046.000000
3.640000	-0.047392	-28.008636	-8.501694	-2.942837	-9.074498	-7.489607	0.000000	-10.000000	0.058333	-6.083333	-26.500000	1023.000000	1023.000000	2046.000000
3.660000	-0.047004	-27.779354	-8.539724	-2.889792	-8.855717	-7.494122	0.000000	-10.000000	0.058333	-5.666667	-28.500000	1023.000000	1023.000000	2046.000000
3.680000	-0.046619	-27.551928	-8.444164	-2.912803	-8.704471	-7.490489	0.000000	-10.000000	0.050000	-5.166667	-30.333334	1023.000000	1023.000000	2046.000000
3.700000	-0.046343	-27.388607	-8.377254	-2.992559	-8.531889	-7.486906	0.000000	-10.000000	0.050000	-4.683333	-32.000000	1023.000000	1023.000000	2046.000000
3.720000	-0.046292	-27.358824	-8.226281	-3.163482	-8.449359	-7.519702	0.000000	-10.000000	0.050000	-4.266667	-33.500000	1023.000000	1023.000000	2046.000000
3.740000	-0.046475	-27.466482	-7.983469	-3.472396	-8.560278	-7.450340	0.000000	-10.000000	0.041667	-3.883333	-35.000000	1023.000000	1023.000000	2046.000000
3.760000	-0.046608	-27.545580	-7.857232	-3.635854	-8.522545	-7.529950	0.000000	-10.000000	0.033333	-2.850000	-36.333332	1023.000000	1023.000000	2046.000000
3.780000	-0.046593	-27.536711	-7.744860	-3.856473	-8.480011	-7.455365	0.000000	-10.000000	0.016667	-0.766667	-37.333332	1023.000000	1023.000000	2046.000000
3.800000	-0.046429	-27.439800	-7.645762	-4.060109	-8.345914	-7.388015	0.000000	-10.000000	0.008333	1.866667	-37.833332	1023.000000	1023.000000	2046.000000
3.820000	-0.045878	-27.114140	-7.554611	-4.158606	-8.124999	-7.275924	0.000000	-10.000000	0.000000	5.066667	-38.000000	1023.000000	1023.000000	2046.000000
3.840000	-0.045125	-26.668816	-7.424736	-4.343080	-7.853255	-7.047746	0.000000	-10.000000	-0.008333	8.016666	-38.000000	1023.000000	1023.000000	2046.000000
3.860000	-0.043972	-25.987265	-7.268886	-4.416684	-7.496523	-6.805171	0.000000	-10.000000	-0.041667	10.850000	-38.000000	1023.000000	1023.000000	2046.000000
3.880000	-0.042408	-25.063211	-7.019185	-4.448955	-7.125021	-6.470052	0.000000	-10.000000	-0.100000	12.933333	-38.000000	1023.000000	1023.000000	2046.000000
3.900000	-0.040344	-23.843096	-6.731519	-4.473716	-6.627451	-6.010408	0.000000	-10.000000	-0.150000	14.750000	-38.000000	1023.000000	1023.000000	2046.000000
3.920000	-0.038031	-22.476322	-6.441419	-4.337137	-6.051714	-5.646051	0.000000	-10.000000	-0.183333	16.433334	-27.666666	1023.000000	1023.000000	2046.000000
3.940000	-0.035478	-20.967224	-6.063030	-4.189280	-5.485603	-5.229312	0.000000	-10.000000	-0.208333	18.316668	-4.166667	1023.000000	1023.000000	2046.000000
3.960000	-0.032782	-19.373972	-5.736960	-3.936954	-4.859130	-4.840927	0.000000	-10.000000	-0.233333	19.616667	19.333334	1023.000000	1023.000000	2046.000000
3.980000	-0.029852	-17.642628	-5.351006	-3.678332	-4.214306	-4.398983	0.000000	-10.000000	-0.258333	20.850000	34.666668	1023.000000	1023.000000	2046.000000
4.000000	-0.026819	-15.850083	-5.007557	-3.421999	-3.510695	-3.909832	0.000000	-10.000000	-0.283333	21.533333	39.166668	1023.000000	1023.000000	2046.000000
4.020000	-0.024005	-14.186713	-4.639994	-3.172148	-2.872272	-3.502298	0.000000	-10.000000	-0.325000	22.583334	46.166668	1023.000000	1023.000000	2046.000000
4.040000	-0.021232	-12.548178	-4.385844	-2.836300	-2.155974	-3.170058	0.000000	-10.000000	-0.350000	23.466667	53.500000	1023.000000	1023.000000	2046.000000
4.060000	-0.018593	-10.988586	-4.067575	-2.676180	-1.578740	-2.666090	0.000000	-10.000000	-0.358333	24.116667	58.500000	1023.000000	1023.000000	2046.000000
4.080000	-0.016265	-9.612707	-3.816777	-2.353677	-1.058200	-2.384054	0.000000	-10.000000	-0.375000	24.733334	66.333336	1023.000000	1023.000000	2046.000000
4.100000	-0.014103	-8.334760	-3.533019	-2.110321	-0.670956	-2.020464	0.000000	-10.000000	-0.400000	25.400000	74.666664	1023.000000	1023.000000	2046.000000
4.120000	-0.012240	-7.233891	-3.310500	-1.904096	-0.336778	-1.682518	0.000000	-10.000000	-0.433333	26.299999	85.833336	1023.000000	1023.000000	2046.000000
4.140000	-0.010485	-6.196830	-3.035827	-1.602509	-0.054570	-1.503924	0.000000	-10.000000	-0.441667	27.000000	94.666664	1023.000000	1023.000000	2046.000000
4.160000	-0.009135	-5.398654	-2.793035	-1.519649	0.117673	-1.203643	0.000000	-10.000000	-0.450000	27.300001	103.500000	1023.000000	1023.000000	2046.000000
4.180000	-0.007712	-4.557905	-2.529332	-1.471254	0.352537	-0.909858	0.000000	-10.000000	-0.466667	27.483334	112.500000	1023.000000	1023.000000	2046.000000
4.200000	-0.005814	-3.435965	-2.167628	-1.269473	0.691482	-0.690347	0.000000	-10.000000	-0.483333	27.766666	121.666664	1023.000000	1023.000000	2046.000000
4.220000	-0.004148	-2.451641	-1.750157	-1.288127	0.810888	-0.224244	0.000000	-10.000000	-0.483333	28.033333	131.000000	1023.000000	1023.000000	2046.000000
4.240000	-0.001815	-1.072429	-1.380288	-1.091064	1.181292	0.217632	0.000000	-10.000000	-0.483333	28.166668	140.333328	1023.000000	1023.000000	2046.000000
4.260000	0.000105	0.061953	-1.091236	-0.912649	1.508814	0.557024	0.000000	-10.000000	-0.483333	28.283335	149.666672	1023.000000	1023.000000	2046.000000
4.280000	0.001601	0.946156	-0.915244	-0.794158	1.882619	0.772938	0.000000	-10.000000	-0.516667	28.550001	159.000000	1023.000000	1023.000000	2046.000000
4.300000	0.002111	1.247762	-0.759389	-0.871235	1.995092	0.883294	0.000000	-10.000000	-0.516667	28.733334	168.666672	1023.000000	1023.000000	2046.000000
4.320000	0.001720	1.016522	-0.794956	-0.957417	1.935081	0.833814	0.000000	-10.000000	-0.516667	28.799999	178.166672	1023.000000	1023.000000	2046.000000
4.340000	0.001399	0.826868	-0.910096	-0.997731	1.818640	0.916054	0.000000	-10.000000	-0.500000	28.783333	187.833328	1023.000000	1023.000000	2046.000000
4.360000	0.002050	1.211832	-0.915894	-0.891517	1.869750	1.149492	0.000000	-10.000000	-0.500000	28.616667	197.333328	1023.000000	1023.000000	2046.000000
4.380000	0.003491	2.063108	-0.862311	-0.697853	2.174226	1.449046	0.000000	-10.000000	-0.500000	28.400000	207.000000	1023.000000	1023.000000	2046.000000
4.400000	0.005366	3.171467	-0.713260	-0.470445	2.529777	1.825394	0.000000	-10.000000	-0.500000	28.300001	216.500000	1023.000000	1023.000000	2046.000000
4.420000	0.007277	4.300970	-0.673842	-0.204026	2.979665	2.199172	0.000000	-10.000000	-0.500000	28.433334	226.000000	1023.000000	1023.000000	2046.000000
4.440000	0.009253	5.468619	-0.586159	0.102781	3.399250	2.552747	0.000000	-10.000000	-0.508333	28.583334	235.500000	1023.000000	1023.000000	2046.000000
4.460000	0.011123	6.573908	-0.542559	0.463989	3.793505	2.858973	0.000000	-10.000000	-0.508333	28.600000	245.000000	1023.000000	1023.000000	2046.000000
4.480000	0.013003	7.684791	-0.477475	0.732828	4.167109	3.262329	0.000000	-10.000000	-0.525000	28.683334	254.500000	1023.000000	1023.000000	2046.000000
4.500000	0.015228	8.999905	-0.391577	1.047817	4.683081	3.660583	0.000000	-10.000000	-0.525000	28.600000	264.000000	1023.000000	1023.000000	2046.000000
4.520000	0.017508	10.347016	-0.318581	1.290841	5.244637	4.130119	0.000000	-10.000000	-0.558333	29.016666	273.500000	1023.000000	1023.000000	2046.000000
4.540000	0.020134	11.898922	-0.148975	1.611456	5.833000	4.603440	0.000000	-10.000000	-0.550000	29.283335	283.000000	1023.000000	1023.000000	2046.000000
4.560000	0.022768	13.456125	0.271988	1.893624	6.262203	5.028310	0.000000	-10.000000	-0.566667	29.483334	292.666656	1023.000000	1023.000000	2046.000000
4.580000	0.025716	15.198243	0.702749	2.225296	6.841127	5.429071	0.000000	-10.000000	-0.566667	29.566668	302.500000	1023.000000	1023.000000	2046.000000
4.600000	0.028730	16.979399	1.280940	2.563775	7.426362	5.708322	0.000000	-10.000000	-0.575000	29.566668	312.500000	1023.000000	1023.000000	2046.000000
4.620000	0.031873	18.837187	1.951525	2.777926	8.034056	6.073680	0.000000	-10.000000	-0.566667	29.633333	322.500000	1023.000000	1023.000000	2046.000000
4.640000	0.035315	20.871222	2.665273	2.982079	8.824521	6.399348	0.000000	-10.000000	-0.541667	29.333334	332.500000	1023.000000	1023.000000	2046.000000
4.660000	0.038519	22.764658	3.492402	3.017236	9.487178	6.767841	0.000000	-10.000000	-0.533333	28.933334	342.166656	1023.000000	1023.000000	2046.000000
4.680000	0.041358	24.442377	4.398470	3.026284	9.953803	7.063821	0.000000	-10.000000	-0.508333	28.750000	351.833344	1023.000000	1023.000000	2046.000000
4.700000	0.043645	25.794077	5.086963	3.115551	10.353112	7.238450	0.000000	-10.000000	-0.500000	28.483334	361.333344	1023.000000	1023.000000	2046.000000
4.720000	0.046000	27.186148	5.789141	3.130014	10.721506	7.545486	0.000000	-10.000000	-0.508333	28.733334	371.000000	1023.000000	1023.000000	2046.000000
4.740000	0.048140	28.450911	6.437316	3.218098	11.090211	7.705284	0.000000	-10.000000	-0.516667	28.799999	380.666656	1023.000000	1023.000000	2046.000000
4.760000	0.050192	29.663706	6.993325	3.218643	11.473140	7.978599	0.000000	-10.000000	-0.533333	29.000000	390.166656	1023.000000	1023.000000	2046.000000
4.780000	0.052236	30.871561	7.509955	3.312624	11.889635	8.159347	0.000000	-10.000000	-0.525000	28.633333	399.833344	1023.000000	1023.000000	2046.000000
4.800000	0.054273	32.075291	8.005437	3.400129	12.277191	8.392534	0.000000	-10.000000	-0.525000	28.549999	409.333344	1023.000000	1023.000000	2046.000000
4.820000	0.056457	33.366360	8.384009	3.526970	12.736326	8.719055	0.000000	-10.000000	-0.508333	28.283333	419.000000	1023.000000	1023.000000	2046.000000
4.840000	0.058769	34.732597	8.877534	3.794324	13.076682	8.984055	0.000000	-10.000000	-0.500000	28.333334	428.500000	1023.000000	1023.000000	2046.000000
4.860000	0.061360	36.264004	9.311927	4.113871	13.547212	9.290993	0.000000	-10.000000	-0.500000	28.200001	438.000000	1023.000000	1023.000000	2046.000000
4.880000	0.063753	37.678284	9.814056	4.317203	13.891864	9.655162	0.000000	-10.000000	-0.491667	28.116667	447.333344	1023.000000	1023.000000	2046.000000
4.900000	0.066244	39.150192	10.378319	4.595284	14.228687	9.947901	0.000000	-10.000000	-0.483333	27.883333	456.666656	1023.000000	1023.000000	2046.000000
4.920000	0.068896	40.717289	10.939220	4.976283	14.636011	10.165775	0.000000	-10.000000	-0.466667	27.616667	466.000000	1023.000000	1023.000000	2046.000000
4.940000	0.071694	42.371044	11.564034	5.340396	15.067971	10.398644	0.000000	-10.000000	-0.450000	27.283335	475.333344	1023.000000	1023.000000	2046.000000
4.960000	0.074566	44.068771	12.210877	5.759965	15.472219	10.625711	0.000000	-10.000000	-0.416667	26.950001	484.500000	1023.000000	1023.000000	2046.000000
4.980000	0.076824	45.402752	12.754503	6.066428	15.776911	10.804911	0.000000	-10.000000	-0.391667	26.533335	493.500000	1023.000000	1023.000000	2046.000000
5.000000	0.078468	46.374458	13.250968	6.328609	15.947368	10.847515	0.000000	-10.000000	-0.375000	26.050001	502.500000	1023.000000	1023.000000	2046.000000
5.020000	0.080024	47.294262	13.633270	6.541869	16.223608	10.895515	0.000000	-10.000000	-0.375000	25.566668	511.333344	1023.000000	1023.000000	2046.000000
5.040000	0.081527	48.182629	14.052225	6.728544	16.481897	10.919964	0.000000	-10.000000	-0.366667	24.883333	519.833313	1023.000000	1023.000000	2046.000000
5.060000	0.083026	49.068535	14.282231	6.809985	16.713127	11.263189	0.000000	-10.000000	-0.358333	24.433332	525.333313	1023.000000	1023.000000	2046.000000
5.080000	0.083937	49.606945	14.499482	6.948592	16.840424	11.318448	0.000000	-10.000000	-0.333333	23.850000	533.666687	1023.000000	1023.000000	2046.000000
5.100000	0.084085	49.694393	14.555954	7.047849	16.825655	11.264935	0.000000	-10.000000	-0.316667	23.616667	542.000000	1023.000000	1023.000000	2046.000000
5.120000	0.083721	49.479084	14.626980	7.079281	16.756077	11.016747	0.000000	-10.000000	-0.300000	23.100000	552.666687	1023.000000	1023.000000	2046.000000
5.140000	0.082894	48.990219	14.803722	6.891186	16.527994	10.767315	0.000000	-10.000000	-0.275000	22.866667	560.333313	1023.000000	1023.000000	2046.000000
5.160000	0.081538	48.189125	14.917678	6.600728	16.178707	10.492012	0.000000	-10.000000	-0.241667	22.133333	568.000000	1023.000000	1023.000000	2046.000000
5.180000	0.080054	47.311890	14.744114	6.470803	15.905907	10.191065	0.000000	-10.000000	-0.208333	21.483334	575.666687	1023.000000	1023.000000	2046.000000
5.200000	0.079033	46.708309	14.559917	6.470721	15.659353	10.018316	0.000000	-10.000000	-0.200000	20.516666	583.000000	1023.000000	1023.000000	2046.000000
5.220000	0.078860	46.606136	14.392957	6.638494	15.597247	9.977438	0.000000	-10.000000	-0.191667	19.633333	589.833313	1023.000000	1023.000000	2046.000000
5.240000	0.079167	46.787716	14.287318	6.873107	15.624936	10.002356	0.000000	-10.000000	-0.166667	18.533333	596.666687	1023.000000	1023.000000	2046.000000
5.260000	0.079977	47.266579	14.215091	7.163723	15.752032	10.135735	0.000000	-10.000000	-0.141667	17.516666	603.000000	1023.000000	1023.000000	2046.000000
5.280000	0.080722	47.706921	14.123417	7.513358	15.876627	10.193518	0.000000	-10.000000	-0.116667	16.700001	609.000000	1023.000000	1023.000000	2046.000000
5.300000	0.081247	48.016708	14.050799	7.810563	15.877447	10.277901	0.000000	-10.000000	-0.091667	15.933333	614.666687	1023.000000	1023.000000	2046.000000
5.320000	0.081601	48.226002	13.912201	8.150183	15.887355	10.276261	0.000000	-10.000000	-0.058333	14.900000	620.166687	1023.000000	1023.000000	2046.000000
5.340000	0.081901	48.403526	13.857545	8.299088	15.816247	10.430647	0.000000	-10.000000	-0.041667	13.683333	625.333313	1023.000000	1023.000000	2046.000000
5.360000	0.082282	48.628895	13.823496	8.525752	15.797892	10.481753	0.000000	-10.000000	-0.025000	12.300000	630.000000	1023.000000	1023.000000	2046.000000
5.380000	0.082808	48.939255	13.748937	8.730263	15.896454	10.563601	0.000000	-10.000000	-0.016667	11.150001	634.333313	1023.000000	1023.000000	2046.000000
5.400000	0.083452	49.319851	13.848530	8.886101	15.872923	10.712298	0.000000	-10.000000	0.000000	10.000000	638.333313	1023.000000	1023.000000	2046.000000
5.420000	0.084270	49.803429	13.898902	9.089015	16.012383	10.803129	0.000000	-10.000000	0.008333	8.766666	641.833313	1023.000000	1023.000000	2046.000000
5.440000	0.085202	50.354145	14.088832	9.281851	16.119881	10.863581	0.000000	-10.000000	0.025000	6.950000	644.833313	1023.000000	1023.000000	2046.000000
5.460000	0.085914	50.775196	14.240334	9.438324	16.257715	10.838823	0.000000	-10.000000	0.041667	4.900000	647.333313	1023.000000	1023.000000	2046.000000
5.480000	0.086633	51.200294	14.426146	9.474359	16.443523	10.856265	0.000000	-10.000000	0.066667	2.400000	649.333313	1023.000000	1023.000000	2046.000000
5.500000	0.087294	51.590485	14.769339	9.453143	16.557936	10.810067	0.000000	-10.000000	0.075000	-0.166667	650.500000	1023.000000	1023.000000	2046.000000
5.520000	0.087538	51.734859	15.132471	9.410531	16.564898	10.626960	0.000000	-10.000000	0.083333	-2.633333	651.000000	1023.000000	1023.000000	2046.000000
5.540000	0.087412	51.660522	15.400203	9.204300	16.452017	10.604003	0.000000	-10.000000	0.075000	-4.750000	651.000000	1023.000000	1023.000000	2046.000000
5.560000	0.086728	51.256313	15.675924	9.035186	16.187876	10.357328	0.000000	-10.000000	0.083333	-6.233334	651.000000	1023.000000	1023.000000	2046.000000
5.580000	0.085932	50.785625	15.989808	8.804812	15.857636	10.133368	0.000000	-10.000000	0.091667	-7.550000	651.000000	1023.000000	1023.000000	2046.000000
5.600000	0.085331	50.430496	16.203222	8.723262	15.611756	9.892255	0.000000	-10.000000	0.100000	-8.433333	651.000000	1023.000000	1023.000000	2046.000000
5.620000	0.084586	49.990093	16.339527	8.554532	15.354362	9.741672	0.000000	-10.000000	0.100000	-9.316667	651.000000	1023.000000	1023.000000	2046.000000
5.640000	0.083709	49.472271	16.363583	8.427609	15.141121	9.539959	0.000000	-10.000000	0.116667	-10.183333	651.000000	1023.000000	1023.000000	2046.000000
5.660000	0.083082	49.101582	16.372431	8.332706	14.904994	9.491451	0.000000	-10.000000	0.133333	-11.166667	647.500000	1023.000000	1023.000000	2046.000000
5.680000	0.082446	48.725800	16.379610	8.385593	14.623310	9.337286	0.000000	-10.000000	0.150000	-12.050000	639.500000	1023.000000	1023.000000	2046.000000
5.700000	0.082104	48.523430	16.409502	8.379461	14.394086	9.340383	0.000000	-10.000000	0.166667	-12.950000	629.833313	1023.000000	1023.000000	2046.000000
5.720000	0.081751	48.314713	16.352255	8.470953	14.254722	9.236780	0.000000	-10.000000	0.183333	-13.600000	622.333313	1023.000000	1023.000000	2046.000000
5.740000	0.081397	48.105377	16.385321	8.589726	14.051180	9.079152	0.000000	-10.000000	0.208333	-14.300000	617.666687	1023.000000	1023.000000	2046.000000
5.760000	0.081283	48.038414	16.462837	8.648326	13.928073	8.999177	0.000000	-10.000000	0.225000	-14.900000	613.000000	1023.000000	1023.000000	2046.000000
5.780000	0.081492	48.161610	16.553656	8.885247	13.848004	8.874701	0.000000	-10.000000	0.241667	-15.500000	608.000000	1023.000000	1023.000000	2046.000000
5.800000	0.082046	48.489338	16.698999	9.165324	13.800360	8.824656	0.000000	-10.000000	0.250000	-15.933333	602.833313	1023.000000	1023.000000	2046.000000
5.820000	0.082040	48.485374	16.644011	9.407083	13.713696	8.720584	0.000000	-10.000000	0.258333	-16.383333	597.500000	1023.000000	1023.000000	2046.000000
5.840000	0.081728	48.301193	16.758018	9.525595	13.376793	8.640787	0.000000	-10.000000	0.266667	-16.916666	592.000000	1023.000000	1023.000000	2046.000000
5.860000	0.080713	47.701256	16.787498	9.652294	12.955641	8.305824	0.000000	-10.000000	0.275000	-17.549999	586.333313	1023.000000	1023.000000	2046.000000
5.880000	0.079666	47.082661	16.867754	9.800270	12.372267	8.042372	0.000000	-10.000000	0.283333	-18.150000	580.500000	1023.000000	1023.000000	2046.000000
5.900000	0.077604	45.863853	16.474438	9.757209	11.846580	7.785629	0.000000	-10.000000	0.300000	-18.733334	574.500000	1023.000000	1023.000000	2046.000000
5.920000	0.075733	44.758015	15.974108	9.764720	11.451706	7.567480	0.000000	-10.000000	0.333333	-19.283335	568.166687	1023.000000	1023.000000	2046.000000
5.940000	0.072774	43.009731	15.454582	9.539901	10.876768	7.138480	0.000000	-10.000000	0.366667	-19.800001	561.833313	1023.000000	1023.000000	2046.000000
5.960000	0.069868	41.292015	15.097460	9.206425	10.255498	6.732631	0.000000	-10.000000	0.383333	-20.233334	555.166687	1023.000000	1023.000000	2046.000000
5.980000	0.066777	39.465355	14.806195	8.718346	9.681302	6.259513	0.000000	-10.000000	0.391667	-20.516666	548.500000	1023.000000	1023.000000	2046.000000
6.000000	0.063646	37.614628	14.382948	8.270267	9.129902	5.831510	0.000000	-10.000000	0.391667	-20.750000	541.500000	1023.000000	1023.000000	2046.000000
6.020000	0.060464	35.734165	13.927957	8.054162	8.436502	5.315544	0.000000	-10.000000	0.400000	-20.850000	534.500000	1023.000000	1023.000000	2046.000000
6.040000	0.057712	34.107563	13.360926	8.005483	7.871046	4.870110	0.000000	-10.000000	0.400000	-21.283335	527.500000	1023.000000	1023.000000	2046.000000
6.060000	0.055619	32.870792	12.920079	8.076834	7.366942	4.506935	0.000000	-10.000000	0.400000	-21.616667	522.833313	1023.000000	1023.000000	2046.000000
6.080000	0.053920	31.866642	12.421838	8.194651	7.028071	4.222082	0.000000	-10.000000	0.400000	-22.016666	515.666687	1023.000000	1023.000000	2046.000000
6.100000	0.052879	31.251671	12.037840	8.362803	6.779912	4.071116	0.000000	-10.000000	0.400000	-22.166666	508.333344	1023.000000	1023.000000	2046.000000
6.120000	0.051860	30.649399	11.552708	8.644074	6.656244	3.796373	0.000000	-10.000000	0.400000	-22.166666	498.500000	1023.000000	1023.000000	2046.000000
6.140000	0.050757	29.997559	11.053346	8.732318	6.532385	3.679511	0.000000	-10.000000	0.400000	-22.200001	491.166656	1023.000000	1023.000000	2046.000000
6.160000	0.049580	29.301571	10.630194	8.764762	6.330354	3.576260	0.000000	-10.000000	0.400000	-22.116667	483.666656	1023.000000	1023.000000	2046.000000
6.180000	0.048398	28.603142	10.190686	8.789432	6.212512	3.410513	0.000000	-10.000000	0.391667	-22.083334	476.333344	1023.000000	1023.000000	2046.000000
6.200000	0.047516	28.081758	9.813043	8.702109	6.199990	3.366618	0.000000	-10.000000	0.391667	-21.966667	468.833344	1023.000000	1023.000000	2046.000000
6.220000	0.046497	27.479906	9.508825	8.593826	6.111876	3.265378	0.000000	-10.000000	0.383333	-21.783333	461.500000	1023.000000	1023.000000	2046.000000
6.240000	0.046060	27.221617	9.288859	8.513250	6.127801	3.291707	0.000000	-10.000000	0.391667	-21.799999	454.166656	1023.000000	1023.000000	2046.000000
6.260000	0.045438	26.853987	9.058105	8.273923	6.164517	3.357440	0.000000	-10.000000	0.400000	-21.799999	447.000000	1023.000000	1023.000000	2046.000000
6.280000	0.044730	26.435663	8.864038	8.048409	6.174792	3.348425	0.000000	-10.000000	0.408333	-21.916666	439.833344	1023.000000	1023.000000	2046.000000
6.300000	0.043754	25.858757	8.630533	7.847601	6.144168	3.236454	0.000000	-10.000000	0.408333	-22.000000	432.500000	1023.000000	1023.000000	2046.000000
6.320000	0.042573	25.160780	8.460810	7.634432	6.004838	3.060700	0.000000	-10.000000	0.408333	-22.150000	425.166656	1023.000000	1023.000000	2046.000000
6.340000	0.041283	24.398193	8.288776	7.405344	5.886769	2.817304	0.000000	-10.000000	0.408333	-22.383333	417.666656	1023.000000	1023.000000	2046.000000
6.360000	0.039571	23.386328	8.275547	6.989800	5.540338	2.580642	0.000000	-10.000000	0.416667	-22.533333	410.333344	1023.000000	1023.000000	2046.000000
6.380000	0.037744	22.306982	8.285114	6.645725	5.119653	2.256490	0.000000	-10.000000	0.408333	-22.600000	402.666656	1023.000000	1023.000000	2046.000000
6.400000	0.035876	21.202555	8.285463	6.307910	4.675532	1.933648	0.000000	-10.000000	0.408333	-22.566668	395.166656	1023.000000	1023.000000	2046.000000
6.420000	0.033700	19.916786	8.236310	6.039671	4.167928	1.472877	0.000000	-10.000000	0.400000	-22.300001	387.500000	1023.000000	1023.000000	2046.000000
6.440000	0.031624	18.689758	8.158196	5.689787	3.659702	1.182072	0.000000	-10.000000	0.400000	-22.250000	380.166656	1023.000000	1023.000000	2046.000000
6.460000	0.029694	17.549345	8.083403	5.467291	3.155746	0.842905	0.000000	-10.000000	0.400000	-21.983334	372.666656	1023.000000	1023.000000	2046.000000
6.480000	0.027983	16.537809	7.845424	5.200191	2.864100	0.628095	0.000000	-10.000000	0.400000	-21.833334	365.333344	1023.000000	1023.000000	2046.000000
6.500000	0.026256	15.517474	7.603177	5.040570	2.536201	0.337526	0.000000	-10.000000	0.400000	-21.616667	358.000000	1023.000000	1023.000000	2046.000000
6.520000	0.024918	14.726326	7.332189	4.870032	2.340718	0.183388	0.000000	-10.000000	0.400000	-21.600000	350.833344	1023.000000	1023.000000	2046.000000
6.540000	0.023712	14.013599	7.085207	4.723072	2.168886	0.036434	0.000000	-10.000000	0.400000	-21.750000	343.666656	1023.000000	1023.000000	2046.000000
6.560000	0.022721	13.428001	6.865631	4.578557	2.024323	-0.040509	0.000000	-10.000000	0.400000	-21.650002	336.333344	1023.000000	1023.000000	2046.000000
6.580000	0.021735	12.845617	6.459936	4.533054	2.097998	-0.245371	0.000000	-10.000000	0.400000	-21.600000	329.166656	1023.000000	1023.000000	2046.000000
6.600000	0.020755	12.266015	6.058273	4.303159	2.152385	-0.247802	0.000000	-10.000000	0.400000	-21.450001	322.000000	1023.000000	1023.000000	2046.000000
6.620000	0.019649	11.612482	5.773395	4.099725	2.047871	-0.308508	0.000000	-10.000000	0.400000	-21.333334	314.833344	1023.000000	1023.000000	2046.000000
6.640000	0.018392	10.869381	5.435328	3.899281	1.961489	-0.426717	0.000000	-10.000000	0.400000	-21.150000	307.666656	1023.000000	1023.000000	2046.000000
6.660000	0.017137	10.127913	5.115751	3.761986	1.854994	-0.604818	0.000000	-10.000000	0.400000	-20.833334	300.500000	1023.000000	1023.000000	2046.000000
6.680000	0.016047	9.484039	4.887481	3.608268	1.719033	-0.730743	0.000000	-10.000000	0.391667	-20.583334	293.500000	1023.000000	1023.000000	2046.000000
6.700000	0.015333	9.061702	4.766697	3.536015	1.524733	-0.765743	0.000000	-10.000000	0.375000	-20.283333	286.666656	1023.000000	1023.000000	2046.000000
6.720000	0.014389	8.503871	4.729894	3.504770	1.204905	-0.935698	0.000000	-10.000000	0.358333	-20.116667	280.000000	1023.000000	1023.000000	2046.000000
6.740000	0.013300	7.860065	4.579741	3.442021	0.889414	-1.051111	0.000000	-10.000000	0.358333	-19.900000	273.333344	1023.000000	1023.000000	2046.000000
6.760000	0.011502	6.797618	4.364104	3.302577	0.470261	-1.339324	0.000000	-10.000000	0.366667	-19.850000	266.666656	1023.000000	1023.000000	2046.000000
6.780000	0.009650	5.702870	4.194896	3.139502	0.048661	-1.680188	0.000000	-10.000000	0.366667	-19.800001	260.000000	1023.000000	1023.000000	2046.000000
6.800000	0.007998	4.726769	3.870029	3.104289	-0.179532	-2.068016	0.000000	-10.000000	0.366667	-19.766666	253.333328	1023.000000	1023.000000	2046.000000
6.820000	0.006591	3.895366	3.863876	2.811840	-0.573434	-2.206916	0.000000	-10.000000	0.366667	-19.850000	246.833328	1023.000000	1023.000000	2046.000000
6.840000	0.005691	3.363251	3.575965	2.805630	-0.689748	-2.328596	0.000000	-10.000000	0.383333	-20.000000	240.166672	1023.000000	1023.000000	2046.000000
6.860000	0.003820	2.257412	3.145342	2.561975	-0.894791	-2.555114	0.000000	-10.000000	0.375000	-20.200001	233.500000	1023.000000	1023.000000	2046.000000
6.880000	0.001558	0.920502	2.733413	2.202872	-1.136926	-2.878857	0.000000	-10.000000	0.375000	-20.133333	226.666672	1023.000000	1023.000000	2046.000000
6.900000	-0.001398	-0.826443	2.179440	1.537589	-1.352429	-3.191043	0.000000	-10.000000	0.341667	-19.766666	220.000000	1023.000000	1023.000000	2046.000000
6.920000	-0.004508	-2.664117	1.678167	0.916039	-1.747520	-3.510803	0.000000	-10.000000	0.341667	-19.283333	213.500000	1023.000000	1023.000000	2046.000000
6.940000	-0.007481	-4.421518	1.170699	0.477590	-2.234845	-3.834962	0.000000	-10.000000	0.341667	-18.766666	207.000000	1023.000000	1023.000000	2046.000000
6.960000	-0.009584	-5.663919	0.676928	0.291020	-2.566612	-4.065256	0.000000	-10.000000	0.341667	-18.400000	200.666672	1023.000000	1023.000000	2046.000000
6.980000	-0.011016	-6.510638	0.355305	0.152756	-2.842351	-4.176349	0.000000	-10.000000	0.308333	-17.983334	194.500000	1023.000000	1023.000000	2046.000000
7.000000	-0.012179	-7.197774	0.068487	0.143025	-3.106943	-4.302344	0.000000	-10.000000	0.266667	-17.633333	188.500000	1023.000000	1023.000000	2046.000000
7.020000	-0.013264	-7.839071	-0.151831	0.147181	-3.465106	-4.369316	0.000000	-10.000000	0.250000	-17.350000	182.500000	1023.000000	1023.000000	2046.000000
7.040000	-0.014560	-8.605202	-0.295995	0.293346	-3.913778	-4.688774	0.000000	-10.000000	0.250000	-17.299999	176.833328	1023.000000	1023.000000	2046.000000
7.060000	-0.015568	-9.200717	-0.463811	0.405262	-4.222247	-4.919921	0.000000	-10.000000	0.250000	-17.283333	173.166672	1023.000000	1023.000000	2046.000000
7.080000	-0.016544	-9.777536	-0.825595	0.437681	-4.305375	-5.084247	0.000000	-10.000000	0.241667	-17.050001	167.500000	1023.000000	1023.000000	2046.000000
7.100000	-0.017280	-10.212451	-1.180753	0.326208	-4.313585	-5.044321	0.000000	-10.000000	0.233333	-16.650000	161.833328	1023.000000	1023.000000	2046.000000
7.120000	-0.018071	-10.679881	-1.526295	0.233821	-4.300660	-5.086749	0.000000	-10.000000	0.225000	-16.116667	154.333328	1023.000000	1023.000000	2046.000000
7.140000	-0.018713	-11.059450	-1.882261	0.093981	-4.184158	-5.087012	0.000000	-10.000000	0.216667	-15.883333	149.000000	1023.000000	1023.000000	2046.000000
7.160000	-0.019122	-11.301005	-2.081020	-0.120762	-4.114298	-4.984926	0.000000	-10.000000	0.225000	-15.633333	143.666672	1023.000000	1023.000000	2046.000000
7.180000	-0.019607	-11.587996	-2.212090	-0.401590	-4.107826	-4.866491	0.000000	-10.000000	0.216667	-15.533334	138.500000	1023.000000	1023.000000	2046.000000
7.200000	-0.020192	-11.933710	-2.287458	-0.548367	-4.180330	-4.917554	0.000000	-10.000000	0.225000	-15.416667	133.333328	1023.000000	1023.000000	2046.000000
7.220000	-0.020900	-12.351898	-2.300431	-0.543458	-4.348441	-5.159567	0.000000	-10.000000	0.225000	-15.450000	128.166672	1023.000000	1023.000000	2046.000000
7.240000	-0.021534	-12.726612	-2.150986	-0.601813	-4.614356	-5.359458	0.000000	-10.000000	0.241667	-15.500000	122.833336	1023.000000	1023.000000	2046.000000
7.260000	-0.022039	-13.025017	-2.155592	-0.614964	-4.685405	-5.569057	0.000000	-10.000000	0.250000	-15.616667	117.666664	1023.000000	1023.000000	2046.000000
7.280000	-0.022811	-13.481400	-2.207506	-0.841392	-4.727133	-5.705369	0.000000	-10.000000	0.250000	-15.833333	112.500000	1023.000000	1023.000000	2046.000000
7.300000	-0.023983	-14.173743	-2.464702	-1.098234	-4.694405	-5.916402	0.000000	-10.000000	0.250000	-16.049999	107.333336	1023.000000	1023.000000	2046.000000
7.320000	-0.025062	-14.811570	-2.657907	-1.535858	-4.717308	-5.900496	0.000000	-10.000000	0.241667	-16.016666	102.000000	1023.000000	1023.000000	2046.000000
7.340000	-0.026439	-15.625374	-2.871160	-1.955584	-4.778509	-6.020121	0.000000	-10.000000	0.241667	-15.800000	96.666664	1023.000000	1023.000000	2046.000000
7.360000	-0.027833	-16.449320	-2.965158	-2.429579	-4.994471	-6.060112	0.000000	-10.000000	0.233333	-15.383333	91.333336	1023.000000	1023.000000	2046.000000
7.380000	-0.029003	-17.141003	-2.967860	-2.701667	-5.238253	-6.233223	0.000000	-10.000000	0.225000	-14.933333	86.166664	1023.000000	1023.000000	2046.000000
7.400000	-0.030053	-17.761379	-2.945695	-2.915613	-5.472144	-6.427927	0.000000	-10.000000	0.216667	-14.433333	81.000000	1023.000000	1023.000000	2046.000000
7.420000	-0.030734	-18.163666	-2.928114	-2.981161	-5.590067	-6.664324	0.000000	-10.000000	0.208333	-13.866667	76.166664	1023.000000	1023.000000	2046.000000
7.440000	-0.031273	-18.482447	-2.842692	-3.082659	-5.759391	-6.797705	0.000000	-10.000000	0.208333	-13.416667	71.500000	1023.000000	1023.000000	2046.000000
7.460000	-0.031446	-18.584629	-2.762437	-3.150266	-5.816614	-6.855310	0.000000	-10.000000	0.183333	-12.950000	67.166664	1023.000000	1023.000000	2046.000000
7.480000	-0.031529	-18.633673	-2.773420	-3.156960	-5.766580	-6.936714	0.000000	-10.000000	0.166667	-12.466667	63.000000	1023.000000	1023.000000	2046.000000
7.500000	-0.031439	-18.580719	-2.946518	-3.167309	-5.532758	-6.934134	0.000000	-10.000000	0.141667	-11.966667	59.000000	1023.000000	1023.000000	2046.000000
7.520000	-0.031510	-18.622255	-3.109628	-3.242897	-5.402475	-6.867254	0.000000	-10.000000	0.125000	-11.383333	55.000000	1023.000000	1023.000000	2046.000000
7.540000	-0.031575	-18.660831	-3.254325	-3.356863	-5.280202	-6.769440	0.000000	-10.000000	0.116667	-10.983334	51.000000	1023.000000	1023.000000	2046.000000
7.560000	-0.031988	-18.904903	-3.465177	-3.508346	-5.188199	-6.743181	0.000000	-10.000000	0.108333	-10.583334	47.166668	1023.000000	1023.000000	2046.000000
7.580000	-0.032395	-19.145287	-3.599031	-3.547159	-5.224442	-6.774654	0.000000	-10.000000	0.108333	-10.283334	43.500000	1023.000000	1023.000000	2046.000000
7.600000	-0.032862	-19.421740	-3.655908	-3.576396	-5.335183	-6.854254	0.000000	-10.000000	0.100000	-9.800000	40.166668	1023.000000	1023.000000	2046.000000
7.620000	-0.033074	-19.546791	-3.645812	-3.544070	-5.419361	-6.937549	0.000000	-10.000000	0.100000	-9.166667	36.833332	1023.000000	1023.000000	2046.000000
7.640000	-0.032895	-19.440962	-3.480045	-3.459539	-5.486685	-7.014693	0.000000	-10.000000	0.100000	-8.350000	33.833332	1023.000000	1023.000000	2046.000000
7.660000	-0.032281	-19.078251	-3.399878	-3.370569	-5.348969	-6.958835	0.000000	-10.000000	0.083333	-7.116667	31.000000	1023.000000	1023.000000	2046.000000
7.680000	-0.031037	-18.342979	-3.181058	-3.212970	-5.089811	-6.859139	0.000000	-10.000000	0.050000	-4.333333	28.666666	1023.000000	1023.000000	2046.000000
7.700000	-0.029942	-17.695976	-3.015519	-3.073692	-4.875159	-6.731606	0.000000	-10.000000	0.008333	-0.366667	27.000000	1023.000000	1023.000000	2046.000000
7.720000	-0.028854	-17.052847	-2.978891	-3.072217	-4.492360	-6.509378	0.000000	-10.000000	-0.016667	4.450000	26.166666	1023.000000	1023.000000	2046.000000
7.740000	-0.027328	-16.150749	-2.967369	-3.011127	-3.890793	-6.281460	0.000000	-10.000000	-0.050000	8.800000	26.000000	1023.000000	1023.000000	2046.000000
7.760000	-0.025643	-15.154897	-2.921923	-2.958449	-3.319758	-5.954768	0.000000	-10.000000	-0.075000	11.683333	26.000000	1023.000000	1023.000000	2046.000000
7.780000	-0.023904	-14.127113	-2.814826	-3.014927	-2.753349	-5.544011	0.000000	-10.000000	-0.125000	14.350000	26.000000	1023.000000	1023.000000	2046.000000
7.800000	-0.021859	-12.918428	-2.688009	-3.046214	-2.195269	-4.988936	0.000000	-10.000000	-0.158333	15.950001	26.000000	1023.000000	1023.000000	2046.000000
7.820000	-0.019707	-11.646794	-2.446988	-2.958029	-1.754503	-4.487275	0.000000	-10.000000	-0.208333	18.083334	25.333334	1023.000000	1023.000000	2046.000000
7.840000	-0.018659	-11.027494	-2.096145	-2.907184	-1.674043	-4.350121	0.000000	-10.000000	-0.258333	19.550001	26.166666	1023.000000	1023.000000	2046.000000
7.860000	-0.018211	-10.762655	-1.994275	-2.928026	-1.539843	-4.300512	0.000000	-10.000000	-0.300000	21.250000	29.166666	1023.000000	1023.000000	2046.000000
7.880000	-0.018416	-10.883783	-2.122802	-3.069723	-1.491706	-4.199553	0.000000	-10.000000	-0.333333	22.550001	35.500000	1023.000000	1023.000000	2046.000000
7.900000	-0.018739	-11.074656	-2.581981	-3.133184	-1.304145	-4.055345	0.000000	-10.000000	-0.341667	23.216667	40.333332	1023.000000	1023.000000	2046.000000
7.920000	-0.018450	-10.904027	-2.855786	-3.153396	-1.148836	-3.746009	0.000000	-10.000000	-0.366667	23.933334	48.000000	1023.000000	1023.000000	2046.000000
7.940000	-0.017524	-10.356665	-3.007832	-3.217181	-0.891419	-3.240233	0.000000	-10.000000	-0.383333	24.516666	53.000000	1023.000000	1023.000000	2046.000000
7.960000	-0.016172	-9.557664	-3.041955	-3.109280	-0.594066	-2.812362	0.000000	-10.000000	-0.408333	25.550001	63.666668	1023.000000	1023.000000	2046.000000
7.980000	-0.014707	-8.691931	-2.890500	-2.859319	-0.482275	-2.459837	0.000000	-10.000000	-0.408333	25.983334	72.333336	1023.000000	1023.000000	2046.000000
8.000000	-0.013100	-7.742028	-2.729581	-2.501408	-0.333202	-2.177836	0.000000	-10.000000	-0.425000	26.583334	83.833336	1023.000000	1023.000000	2046.000000
8.020000	-0.011451	-6.767260	-2.701586	-2.145836	-0.032006	-1.887832	0.000000	-10.000000	-0.433333	26.733334	89.666664	1023.000000	1023.000000	2046.000000
8.040000	-0.009875	-5.835897	-2.951010	-1.878124	0.501038	-1.507802	0.000000	-10.000000	-0.458333	27.166666	98.500000	1023.000000	1023.000000	2046.000000
8.060000	-0.008172	-4.829550	-3.100054	-1.707656	1.027261	-1.049102	0.000000	-10.000000	-0.466667	27.433334	104.500000	1023.000000	1023.000000	2046.000000
8.080000	-0.006283	-3.713150	-3.049717	-1.512259	1.440328	-0.591502	0.000000	-10.000000	-0.483333	27.866667	116.666664	1023.000000	1023.000000	2046.000000
8.100000	-0.004067	-2.403704	-2.873551	-1.361555	1.869394	-0.037992	0.000000	-10.000000	-0.491667	28.116667	126.000000	1023.000000	1023.000000	2046.000000
8.120000	-0.001694	-1.001286	-2.492949	-1.160881	2.259039	0.393505	0.000000	-10.000000	-0.516667	28.600000	138.500000	1023.000000	1023.000000	2046.000000
8.140000	0.001371	0.810344	-1.894247	-0.806344	2.705127	0.805808	0.000000	-10.000000	-0.533333	28.916666	144.833328	1023.000000	1023.000000	2046.000000
8.160000	0.004276	2.526901	-1.266986	-0.492424	3.178222	1.108088	0.000000	-10.000000	-0.541667	29.116667	151.166672	1023.000000	1023.000000	2046.000000
8.180000	0.007377	4.359951	-0.549462	-0.285818	3.707208	1.488024	0.000000	-10.000000	-0.525000	29.266666	157.666672	1023.000000	1023.000000	2046.000000
8.200000	0.010368	6.127576	0.146471	-0.099666	4.296540	1.784231	0.000000	-10.000000	-0.525000	29.250000	167.500000	1023.000000	1023.000000	2046.000000
8.220000	0.013387	7.911581	0.912185	0.027867	4.863432	2.108097	0.000000	-10.000000	-0.516667	29.166668	180.500000	1023.000000	1023.000000	2046.000000
8.240000	0.016087	9.507460	1.708093	0.099517	5.363297	2.336553	0.000000	-10.000000	-0.516667	28.900002	190.166672	1023.000000	1023.000000	2046.000000
8.260000	0.018231	10.774265	2.354198	0.090764	5.794153	2.535151	0.000000	-10.000000	-0.508333	28.833334	199.833328	1023.000000	1023.000000	2046.000000
8.280000	0.020192	11.933734	2.785824	0.127736	6.270908	2.749266	0.000000	-10.000000	-0.508333	29.050001	206.166672	1023.000000	1023.000000	2046.000000
8.300000	0.022036	13.023194	3.282413	0.125977	6.632302	2.982502	0.000000	-10.000000	-0.525000	29.183334	219.166672	1023.000000	1023.000000	2046.000000
8.320000	0.023756	14.039662	3.660090	0.077577	7.039456	3.262539	0.000000	-10.000000	-0.550000	29.350000	231.833328	1023.000000	1023.000000	2046.000000
8.340000	0.025391	15.005868	4.040599	-0.054803	7.394816	3.625255	0.000000	-10.000000	-0.583333	29.333334	241.500000	1023.000000	1023.000000	2046.000000
8.360000	0.027216	16.084759	4.416692	-0.113609	7.811319	3.970357	0.000000	-10.000000	-0.600000	29.533333	247.833328	1023.000000	1023.000000	2046.000000
8.380000	0.029438	17.398146	4.825240	-0.025087	8.286601	4.311393	0.000000	-10.000000	-0.591667	29.800001	254.500000	1023.000000	1023.000000	2046.000000
8.400000	0.031731	18.752926	5.292740	0.129953	8.607603	4.722630	0.000000	-10.000000	-0.591667	29.750000	267.833344	1023.000000	1023.000000	2046.000000
8.420000	0.034550	20.418997	5.769571	0.516742	9.094233	5.038452	0.000000	-10.000000	-0.591667	29.850000	281.166656	1023.000000	1023.000000	2046.000000
8.440000	0.037424	22.117325	6.375252	0.864778	9.455204	5.422090	0.000000	-10.000000	-0.600000	29.816668	291.166656	1023.000000	1023.000000	2046.000000
8.460000	0.040503	23.937107	6.945288	1.301699	9.947373	5.742747	0.000000	-10.000000	-0.591667	30.183334	297.833344	1023.000000	1023.000000	2046.000000
8.480000	0.043574	25.752022	7.624138	1.646816	10.340860	6.140207	0.000000	-10.000000	-0.591667	30.116667	307.833344	1023.000000	1023.000000	2046.000000
8.500000	0.046628	27.556883	8.208313	2.080391	10.832179	6.435999	0.000000	-10.000000	-0.575000	29.900000	321.166656	1023.000000	1023.000000	2046.000000
8.520000	0.049735	29.393480	8.727408	2.593689	11.438885	6.633498	0.000000	-10.000000	-0.566667	29.750000	334.500000	1023.000000	1023.000000	2046.000000
8.540000	0.052761	31.181553	9.138614	2.977756	12.040589	7.024595	0.000000	-10.000000	-0.550000	29.750000	341.166656	1023.000000	1023.000000	2046.000000
8.560000	0.055120	32.576153	9.421102	3.269219	12.593807	7.292026	0.000000	-10.000000	-0.533333	29.583334	351.166656	1023.000000	1023.000000	2046.000000
8.580000	0.057151	33.776443	9.678759	3.430633	13.020238	7.646812	0.000000	-10.000000	-0.516667	29.250000	361.166656	1023.000000	1023.000000	2046.000000
8.600000	0.059102	34.929573	10.014715	3.502394	13.411923	8.000539	0.000000	-10.000000	-0.500000	28.916666	371.166656	1023.000000	1023.000000	2046.000000
8.620000	0.061286	36.219883	10.474181	3.838060	13.704829	8.202812	0.000000	-10.000000	-0.500000	28.799999	377.666656	1023.000000	1023.000000	2046.000000
8.640000	0.063144	37.318089	10.917171	4.092710	13.893394	8.414814	0.000000	-10.000000	-0.491667	28.516666	384.000000	1023.000000	1023.000000	2046.000000
8.660000	0.064656	38.211674	11.221519	4.378962	13.972028	8.639164	0.000000	-10.000000	-0.475000	28.083334	396.666656	1023.000000	1023.000000	2046.000000
8.680000	0.065331	38.610874	11.258062	4.600788	14.089581	8.662441	0.000000	-10.000000	-0.458333	27.750000	406.166656	1023.000000	1023.000000	2046.000000
8.700000	0.065071	38.457020	11.263701	4.561725	14.070624	8.560967	0.000000	-10.000000	-0.450000	27.633333	418.666656	1023.000000	1023.000000	2046.000000
8.720000	0.064441	38.084435	11.235171	4.393038	13.985357	8.470866	0.000000	-10.000000	-0.441667	27.433334	427.833344	1023.000000	1023.000000	2046.000000
8.740000	0.063354	37.442196	11.111317	4.127598	13.800670	8.402614	0.000000	-10.000000	-0.433333	27.233334	437.000000	1023.000000	1023.000000	2046.000000
8.760000	0.062666	37.035698	10.849594	4.068951	13.728781	8.388371	0.000000	-10.000000	-0.433333	27.016666	443.000000	1023.000000	1023.000000	2046.000000
8.780000	0.062875	37.159367	10.587903	4.092561	13.866905	8.611998	0.000000	-10.000000	-0.425000	26.383333	452.000000	1023.000000	1023.000000	2046.000000
8.800000	0.063568	37.568810	10.475492	4.243142	14.026202	8.823973	0.000000	-10.000000	-0.408333	25.666668	464.000000	1023.000000	1023.000000	2046.000000
8.820000	0.064785	38.287766	10.510549	4.483298	14.191643	9.102275	0.000000	-10.000000	-0.383333	24.933334	473.000000	1023.000000	1023.000000	2046.000000
8.840000	0.066194	39.120911	10.608879	4.825390	14.333264	9.353376	0.000000	-10.000000	-0.366667	24.600000	478.666656	1023.000000	1023.000000	2046.000000
8.860000	0.067479	39.880329	10.722306	5.256733	14.418626	9.482664	0.000000	-10.000000	-0.358333	24.333334	486.666656	1023.000000	1023.000000	2046.000000
8.880000	0.068404	40.426914	10.705922	5.696953	14.528150	9.495891	0.000000	-10.000000	-0.341667	24.066668	497.333344	1023.000000	1023.000000	2046.000000
8.900000	0.069241	40.921707	10.745166	6.004864	14.571754	9.599922	0.000000	-10.000000	-0.333333	24.050001	505.333344	1023.000000	1023.000000	2046.000000
8.920000	0.070107	41.433140	10.737384	6.321658	14.765604	9.608495	0.000000	-10.000000	-0.316667	23.950001	510.666656	1023.000000	1023.000000	2046.000000
8.940000	0.071174	42.063576	10.627995	6.574127	15.149914	9.711540	0.000000	-10.000000	-0.300000	23.633333	516.000000	1023.000000	1023.000000	2046.000000
8.960000	0.072395	42.785725	10.676888	6.702013	15.449046	9.957777	0.000000	-10.000000	-0.291667	23.250000	524.000000	1023.000000	1023.000000	2046.000000
8.980000	0.074063	43.771454	10.800296	6.831659	15.880993	10.258507	0.000000	-10.000000	-0.266667	22.816668	532.000000	1023.000000	1023.000000	2046.000000
9.000000	0.075852	44.828804	11.167558	6.864687	16.156767	10.639792	0.000000	-10.000000	-0.241667	22.183334	539.666687	1023.000000	1023.000000	2046.000000
9.020000	0.077502	45.803726	11.641699	7.190259	16.318407	10.653360	0.000000	-10.000000	-0.200000	20.900002	549.500000	1023.000000	1023.000000	2046.000000
9.040000	0.078812	46.577675	12.207346	7.420971	16.353838	10.595519	0.000000	-10.000000	-0.183333	19.766668	556.666687	1023.000000	1023.000000	2046.000000
9.060000	0.079623	47.056915	12.573318	7.617406	16.524464	10.341727	0.000000	-10.000000	-0.158333	18.583334	563.666687	1023.000000	1023.000000	2046.000000
9.080000	0.080578	47.621876	12.852268	7.634286	16.917582	10.217738	0.000000	-10.000000	-0.125000	17.516666	568.000000	1023.000000	1023.000000	2046.000000
9.100000	0.081625	48.240501	13.274931	7.413462	17.173634	10.378472	0.000000	-10.000000	-0.091667	15.900000	574.000000	1023.000000	1023.000000	2046.000000
9.120000	0.082598	48.815636	13.807514	7.134395	17.182426	10.691299	0.000000	-10.000000	-0.066667	14.283334	579.666687	1023.000000	1023.000000	2046.000000
9.140000	0.082937	49.015686	14.402971	7.016954	16.960310	10.635449	0.000000	-10.000000	-0.050000	12.850000	584.500000	1023.000000	1023.000000	2046.000000
9.160000	0.083169	49.152809	14.996480	7.167956	16.671209	10.317163	0.000000	-10.000000	-0.025000	11.400001	589.000000	1023.000000	1023.000000	2046.000000
9.180000	0.082815	48.943855	15.404794	7.189987	16.372530	9.976545	0.000000	-10.000000	-0.008333	9.800000	593.000000	1023.000000	1023.000000	2046.000000
9.200000	0.082065	48.500145	15.555638	7.141593	16.159105	9.643808	0.000000	-10.000000	0.000000	8.016666	596.666687	1023.000000	1023.000000	2046.000000
9.220000	0.081926	48.418186	15.583505	7.112232	16.168421	9.554028	0.000000	-10.000000	0.016667	5.850000	599.833313	1023.000000	1023.000000	2046.000000
9.240000	0.082009	48.467434	15.527425	7.114271	16.226410	9.599329	0.000000	-10.000000	0.041667	2.833333	602.166687	1023.000000	1023.000000	2046.000000
9.260000	0.082221	48.592461	15.561853	7.023885	16.202755	9.803967	0.000000	-10.000000	0.066667	-0.183333	603.500000	1023.000000	1023.000000	2046.000000
9.280000	0.082434	48.718212	15.650211	7.047515	16.131300	9.889185	0.000000	-10.000000	0.075000	-2.766667	604.000000	1023.000000	1023.000000	2046.000000
9.300000	0.082673	48.859886	15.828547	7.291310	15.920525	9.819506	0.000000	-10.000000	0.083333	-4.650000	604.000000	1023.000000	1023.000000	2046.000000
9.320000	0.082570	48.798691	16.138493	7.626884	15.475719	9.557596	0.000000	-10.000000	0.091667	-6.450000	604.000000	1023.000000	1023.000000	2046.000000
9.340000	0.082285	48.630383	16.198460	7.905706	15.292902	9.233314	0.000000	-10.000000	0.100000	-8.216667	604.000000	1023.000000	1023.000000	2046.000000
9.360000	0.082633	48.836266	16.286316	8.201909	15.268751	9.079289	0.000000	-10.000000	0.116667	-9.583333	604.000000	1023.000000	1023.000000	2046.000000
9.380000	0.083371	49.272160	16.221392	8.437203	15.466819	9.146746	0.000000	-10.000000	0.133333	-10.783334	604.000000	1023.000000	1023.000000	2046.000000
9.400000	0.083886	49.576565	16.308083	8.497501	15.404518	9.366463	0.000000	-10.000000	0.150000	-11.933333	604.000000	1023.000000	1023.000000	2046.000000
9.420000	0.083853	49.557194	16.407921	8.584332	15.171354	9.393586	0.000000	-10.000000	0.166667	-13.233334	596.333313	1023.000000	1023.000000	2046.000000
9.440000	0.082927	49.009785	16.403137	8.798498	14.630693	9.177456	0.000000	-10.000000	0.200000	-14.516666	587.166687	1023.000000	1023.000000	2046.000000
9.460000	0.080910	47.817551	16.190939	9.017025	13.947512	8.662075	0.000000	-10.000000	0.233333	-15.700000	576.166687	1023.000000	1023.000000	2046.000000
9.480000	0.078531	46.412075	15.974852	9.155949	13.120214	8.161060	0.000000	-10.000000	0.266667	-16.866667	571.000000	1023.000000	1023.000000	2046.000000
9.500000	0.075327	44.518066	15.414338	9.151553	12.466531	7.485645	0.000000	-10.000000	0.291667	-18.066668	565.333313	1023.000000	1023.000000	2046.000000
9.520000	0.072053	42.583233	14.772862	8.912712	12.040561	6.857100	0.000000	-10.000000	0.341667	-19.283335	559.333313	1023.000000	1023.000000	2046.000000
9.540000	0.069289	40.949657	14.397778	8.333418	11.661524	6.556939	0.000000	-10.000000	0.383333	-20.100000	553.000000	1023.000000	1023.000000	2046.000000
9.560000	0.066654	39.392250	14.179080	7.718062	11.213948	6.281159	0.000000	-10.000000	0.416667	-20.799999	546.333313	1023.000000	1023.000000	2046.000000
9.580000	0.063578	37.574585	13.898307	7.402586	10.455040	5.818653	0.000000	-10.000000	0.433333	-21.549999	539.333313	1023.000000	1023.000000	2046.000000
9.600000	0.060424	35.710640	13.648029	7.437721	9.453729	5.171162	0.000000	-10.000000	0.441667	-22.233334	532.166687	1023.000000	1023.000000	2046.000000
9.620000	0.057447	33.950897	13.191696	7.705333	8.681072	4.372796	0.000000	-10.000000	0.450000	-22.800001	524.666687	1023.000000	1023.000000	2046.000000
9.640000	0.055335	32.702728	12.596817	7.874601	8.290179	3.941129	0.000000	-10.000000	0.450000	-23.133333	517.000000	1023.000000	1023.000000	2046.000000
9.660000	0.054202	32.033092	11.902136	8.028283	8.285260	3.817415	0.000000	-10.000000	0.450000	-23.466667	509.000000	1023.000000	1023.000000	2046.000000
9.680000	0.053595	31.674515	11.456671	8.010876	8.200829	4.006139	0.000000	-10.000000	0.458333	-23.800001	501.333344	1023.000000	1023.000000	2046.000000
9.700000	0.052793	31.200733	11.050141	8.137082	7.992067	4.021443	0.000000	-10.000000	0.483333	-24.033335	493.500000	1023.000000	1023.000000	2046.000000
9.720000	0.051510	30.442194	10.632668	8.304629	7.654544	3.850353	0.000000	-10.000000	0.516667	-24.300001	485.500000	1023.000000	1023.000000	2046.000000
9.740000	0.049989	29.543268	10.344306	8.472074	7.179808	3.547081	0.000000	-10.000000	0.525000	-24.300001	477.166656	1023.000000	1023.000000	2046.000000
9.760000	0.048303	28.546806	10.084476	8.639272	6.736052	3.087006	0.000000	-10.000000	0.516667	-24.350000	469.000000	1023.000000	1023.000000	2046.000000
9.780000	0.046797	27.656885	9.853401	8.573116	6.348068	2.882299	0.000000	-10.000000	0.508333	-24.133333	461.000000	1023.000000	1023.000000	2046.000000
9.800000	0.045712	27.016006	9.530117	8.572727	6.213949	2.699214	0.000000	-10.000000	0.508333	-24.100000	453.000000	1023.000000	1023.000000	2046.000000
9.820000	0.045292	26.767517	9.265173	8.446076	6.275967	2.780301	0.000000	-10.000000	0.525000	-23.766666	445.000000	1023.000000	1023.000000	2046.000000
9.840000	0.045359	26.807264	9.155784	8.213172	6.410505	3.027805	0.000000	-10.000000	0.516667	-23.633333	437.000000	1023.000000	1023.000000	2046.000000
9.860000	0.045281	26.761200	8.987203	7.973676	6.570631	3.229691	0.000000	-10.000000	0.516667	-23.550001	429.000000	1023.000000	1023.000000	2046.000000
9.880000	0.044541	26.323755	8.881207	7.706779	6.460651	3.275118	0.000000	-10.000000	0.500000	-23.650000	421.000000	1023.000000	1023.000000	2046.000000
9.900000	0.043555	25.740879	8.772452	7.596213	6.302049	3.070164	0.000000	-10.000000	0.500000	-23.883333	413.000000	1023.000000	1023.000000	2046.000000
9.920000	0.042138	24.903561	8.793916	7.522204	5.985276	2.602165	0.000000	-10.000000	0.508333	-23.966667	405.000000	1023.000000	1023.000000	2046.000000
9.940000	0.040253	23.789612	8.826566	7.218377	5.537350	2.207319	0.000000	-10.000000	0.516667	-24.083334	397.000000	1023.000000	1023.000000	2046.000000
9.960000	0.038322	22.648539	8.759575	6.906147	5.188200	1.794617	0.000000	-10.000000	0.516667	-24.133333	389.000000	1023.000000	1023.000000	2046.000000
9.980000	0.036365	21.491592	8.688712	6.527958	4.826756	1.448166	0.000000	-10.000000	0.516667	-24.150002	381.000000	1023.000000	1023.000000	2046.000000
10.000000	0.034592	20.443684	8.540992	6.180511	4.527275	1.194906	0.000000	-10.000000	0.508333	-24.116667	373.000000	1023.000000	1023.000000	2046.000000
10.020000	0.033021	19.515581	8.336422	5.834023	4.321986	1.023150	0.000000	-10.000000	0.500000	-23.850000	365.000000	1023.000000	1023.000000	2046.000000
10.040000	0.031462	18.593773	8.120999	5.522008	4.091938	0.858828	0.000000	-10.000000	0.491667	-23.600000	357.000000	1023.000000	1023.000000	2046.000000
10.060000	0.030065	17.768152	7.740085	5.265415	4.001520	0.761132	0.000000	-10.000000	0.491667	-23.333334	349.166656	1023.000000	1023.000000	2046.000000
10.080000	0.028925	17.094517	7.490446	5.012199	3.839346	0.752525	0.000000	-10.000000	0.500000	-23.383333	341.500000	1023.000000	1023.000000	2046.000000
10.100000	0.027676	16.356312	7.212045	4.773194	3.671046	0.700026	0.000000	-10.000000	0.500000	-23.366667	333.833344	1023.000000	1023.000000	2046.000000
10.120000	0.026638	15.743128	7.038054	4.597178	3.484790	0.623105	0.000000	-10.000000	0.500000	-23.483334	326.000000	1023.000000	1023.000000	2046.000000
10.140000	0.025734	15.208904	6.835583	4.439075	3.377584	0.556661	0.000000	-10.000000	0.500000	-23.316668	318.000000	1023.000000	1023.000000	2046.000000
10.160000	0.024684	14.588341	6.691067	4.440161	3.115571	0.341542	0.000000	-10.000000	0.500000	-23.300001	310.166656	1023.000000	1023.000000	2046.000000
10.180000	0.023560	13.923800	6.533040	4.360087	2.829116	0.201557	0.000000	-10.000000	0.491667	-23.150000	302.500000	1023.000000	1023.000000	2046.000000
10.200000	0.022154	13.092932	6.232740	4.320909	2.596893	-0.057610	0.000000	-10.000000	0.458333	-23.066668	294.833344	1023.000000	1023.000000	2046.000000
10.220000	0.020708	12.238718	5.971786	4.380704	2.326349	-0.440122	0.000000	-10.000000	0.441667	-22.966667	287.000000	1023.000000	1023.000000	2046.000000
10.240000	0.019533	11.544167	5.838229	4.322432	2.017535	-0.634029	0.000000	-10.000000	0.425000	-22.833334	279.333344	1023.000000	1023.000000	2046.000000
10.260000	0.018601	10.993135	5.601791	4.422741	1.908846	-0.940242	0.000000	-10.000000	0.441667	-22.666666	271.666656	1023.000000	1023.000000	2046.000000
10.280000	0.017691	10.455437	5.425620	4.355108	1.723118	-1.048409	0.000000	-10.000000	0.433333	-22.383333	264.333344	1023.000000	1023.000000	2046.000000
10.300000	0.016035	9.476619	5.201705	4.181062	1.342378	-1.248526	0.000000	-10.000000	0.425000	-22.150000	256.833344	1023.000000	1023.000000	2046.000000
10.320000	0.014177	8.378617	4.870036	3.941899	1.077947	-1.511264	0.000000	-10.000000	0.416667	-22.083334	249.500000	1023.000000	1023.000000	2046.000000
10.340000	0.011963	7.070305	4.577631	3.728667	0.652028	-1.888021	0.000000	-10.000000	0.408333	-22.083334	242.000000	1023.000000	1023.000000	2046.000000
10.360000	0.010151	5.999122	4.342163	3.573368	0.392254	-2.308663	0.000000	-10.000000	0.408333	-22.000000	234.500000	1023.000000	1023.000000	2046.000000
10.380000	0.008753	5.172851	4.050872	3.376708	0.168202	-2.422930	0.000000	-10.000000	0.408333	-21.950001	227.166672	1023.000000	1023.000000	2046.000000
10.400000	0.007211	4.261694	3.614786	3.160273	-0.014225	-2.499139	0.000000	-10.000000	0.416667	-22.050001	219.833328	1023.000000	1023.000000	2046.000000
10.420000	0.004828	2.853108	3.169448	2.803226	-0.350222	-2.769344	0.000000	-10.000000	0.416667	-22.100000	212.500000	1023.000000	1023.000000	2046.000000
10.440000	0.002103	1.243135	2.772089	2.243834	-0.698190	-3.074597	0.000000	-10.000000	0.408333	-21.866667	205.166672	1023.000000	1023.000000	2046.000000
10.460000	-0.000894	-0.528524	2.295279	1.624176	-1.051474	-3.396505	0.000000	-10.000000	0.400000	-21.483334	197.833328	1023.000000	1023.000000	2046.000000
10.480000	-0.003905	-2.307578	1.737589	1.121979	-1.433166	-3.733981	0.000000	-10.000000	0.391667	-21.133333	190.666672	1023.000000	1023.000000	2046.000000
10.500000	-0.006476	-3.827286	1.281487	0.734866	-1.913173	-3.930465	0.000000	-10.000000	0.383333	-20.816668	183.500000	1023.000000	1023.000000	2046.000000
10.520000	-0.008574	-5.067312	0.937177	0.561394	-2.391408	-4.174475	0.000000	-10.000000	0.366667	-20.400000	176.666672	1023.000000	1023.000000	2046.000000
10.540000	-0.010048	-5.938550	0.553952	0.553274	-2.661912	-4.383864	0.000000	-10.000000	0.358333	-20.050001	169.833328	1023.000000	1023.000000	2046.000000
10.560000	-0.011194	-6.615899	0.187737	0.575501	-2.805985	-4.573152	0.000000	-10.000000	0.350000	-19.700001	163.166672	1023.000000	1023.000000	2046.000000
10.580000	-0.012447	-7.355958	-0.165258	0.572056	-3.080521	-4.682235	0.000000	-10.000000	0.350000	-19.633333	156.500000	1023.000000	1023.000000	2046.000000
10.600000	-0.013674	-8.081347	-0.536276	0.623620	-3.305736	-4.862956	0.000000	-10.000000	0.350000	-19.516666	150.000000	1023.000000	1023.000000	2046.000000
10.620000	-0.014938	-8.828570	-0.921796	0.613968	-3.511642	-5.009099	0.000000	-10.000000	0.350000	-19.633333	143.500000	1023.000000	1023.000000	2046.000000
10.640000	-0.016193	-9.569964	-1.211444	0.517780	-3.732883	-5.143418	0.000000	-10.000000	0.350000	-19.233334	137.000000	1023.000000	1023.000000	2046.000000
10.660000	-0.017456	-10.316633	-1.503827	0.452085	-3.891436	-5.373456	0.000000	-10.000000	0.350000	-18.916668	130.666672	1023.000000	1023.000000	2046.000000
10.680000	-0.018701	-11.052195	-1.680039	0.396059	-4.116518	-5.651697	0.000000	-10.000000	0.333333	-18.350000	124.333336	1023.000000	1023.000000	2046.000000
10.700000	-0.019627	-11.599503	-1.819228	0.288287	-4.223907	-5.844655	0.000000	-10.000000	0.308333	-17.950001	118.166664	1023.000000	1023.000000	2046.000000
10.720000	-0.020061	-11.856161	-1.857862	0.153969	-4.223456	-5.928812	0.000000	-10.000000	0.275000	-17.483334	112.166664	1023.000000	1023.000000	2046.000000
10.740000	-0.020155	-11.911822	-1.985760	0.015603	-4.021267	-5.920398	0.000000	-10.000000	0.258333	-17.100000	106.333336	1023.000000	1023.000000	2046.000000
10.760000	-0.020118	-11.889552	-2.111356	-0.096879	-3.839979	-5.841338	0.000000	-10.000000	0.250000	-16.933334	100.500000	1023.000000	1023.000000	2046.000000
10.780000	-0.020144	-11.905036	-2.300462	-0.181358	-3.606752	-5.816465	0.000000	-10.000000	0.250000	-16.833334	94.833336	1023.000000	1023.000000	2046.000000
10.800000	-0.020303	-11.998993	-2.433864	-0.357044	-3.461915	-5.746170	0.000000	-10.000000	0.250000	-16.600000	89.166664	1023.000000	1023.000000	2046.000000
10.820000	-0.020604	-12.177244	-2.453678	-0.629475	-3.464253	-5.629838	0.000000	-10.000000	0.250000	-16.383333	83.833336	1023.000000	1023.000000	2046.000000
10.840000	-0.021715	-12.833423	-2.561954	-0.932734	-3.589258	-5.749477	0.000000	-10.000000	0.250000	-16.200001	78.166664	1023.000000	1023.000000	2046.000000
10.860000	-0.023095	-13.648954	-2.621086	-1.213300	-3.838232	-5.976336	0.000000	-10.000000	0.250000	-16.316668	72.833336	1023.000000	1023.000000	2046.000000
10.880000	-0.024516	-14.489146	-2.667018	-1.512386	-4.173244	-6.136498	0.000000	-10.000000	0.250000	-16.299999	67.166664	1023.000000	1023.000000	2046.000000
10.900000	-0.026305	-15.546382	-2.753101	-1.719741	-4.612612	-6.460928	0.000000	-10.000000	0.250000	-16.150000	61.833332	1023.000000	1023.000000	2046.000000
10.920000	-0.028259	-16.700975	-2.940868	-1.970611	-5.013205	-6.776291	0.000000	-10.000000	0.241667	-15.833333	56.333332	1023.000000	1023.000000	2046.000000
10.940000	-0.029881	-17.659540	-3.157129	-2.208397	-5.316997	-6.977017	0.000000	-10.000000	0.241667	-15.533334	51.166668	1023.000000	1023.000000	2046.000000
10.960000	-0.031378	-18.544601	-3.311997	-2.451754	-5.663848	-7.117002	0.000000	-10.000000	0.241667	-15.250000	46.000000	1023.000000	1023.000000	2046.000000
10.980000	-0.032743	-19.351233	-3.535621	-2.591438	-5.918849	-7.305325	0.000000	-10.000000	0.250000	-15.150000	41.000000	1023.000000	1023.000000	2046.000000
11.000000	-0.033640	-19.881521	-3.743006	-2.734178	-6.064168	-7.340168	0.000000	-10.000000	0.233333	-15.033334	36.000000	1023.000000	1023.000000	2046.000000
11.020000	-0.034460	-20.365871	-3.904608	-2.860969	-6.199265	-7.401030	0.000000	-10.000000	0.225000	-14.933333	31.000000	1023.000000	1023.000000	2046.000000
11.040000	-0.034849	-20.595480	-4.066293	-2.985460	-6.264249	-7.279477	0.000000	-10.000000	0.225000	-14.616667	26.000000	1023.000000	1023.000000	2046.000000
11.060000	-0.035278	-20.849047	-4.233676	-3.068177	-6.355755	-7.191438	0.000000	-10.000000	0.233333	-14.333334	21.000000	1023.000000	1023.000000	2046.000000
11.080000	-0.035520	-20.992464	-4.478165	-3.081287	-6.284713	-7.148299	0.000000	-10.000000	0.233333	-14.133333	16.166666	1023.000000	1023.000000	2046.000000
11.100000	-0.035742	-21.123644	-4.628798	-3.112607	-6.327667	-7.054572	0.000000	-10.000000	0.216667	-13.916667	11.500000	1023.000000	1023.000000	2046.000000
11.120000	-0.036088	-21.327965	-4.841569	-3.158348	-6.356279	-6.971768	0.000000	-10.000000	0.208333	-13.666667	6.833333	1023.000000	1023.000000	2046.000000
11.140000	-0.036601	-21.631342	-5.072973	-3.181228	-6.398404	-6.978738	0.000000	-10.000000	0.200000	-13.283334	2.666667	1023.000000	1023.000000	2046.000000
11.160000	-0.037102	-21.927124	-5.188253	-3.150462	-6.547177	-7.041233	0.000000	-10.000000	0.200000	-12.933333	-1.666667	1023.000000	1023.000000	2046.000000
11.180000	-0.037743	-22.306322	-5.364195	-3.224706	-6.666783	-7.050637	0.000000	-10.000000	0.175000	-12.600000	-5.666667	1023.000000	1023.000000	2046.000000
11.200000	-0.038257	-22.609697	-5.510476	-3.205422	-6.786565	-7.107235	0.000000	-10.000000	0.158333	-12.216667	-10.000000	1023.000000	1023.000000	2046.000000
11.220000	-0.038853	-22.961952	-5.688365	-3.151294	-6.894447	-7.227847	0.000000	-10.000000	0.133333	-11.666667	-14.000000	1023.000000	1023.000000	2046.000000
11.240000	-0.039185	-23.158451	-5.770330	-3.074788	-6.998826	-7.314507	0.000000	-10.000000	0.125000	-10.950000	-17.833334	1023.000000	1023.000000	2046.000000
11.260000	-0.039448	-23.313959	-5.728502	-2.937597	-7.161256	-7.486603	0.000000	-10.000000	0.108333	-10.133333	-21.500000	1023.000000	1023.000000	2046.000000
11.280000	-0.039686	-23.454388	-5.776957	-2.872617	-7.263766	-7.541048	0.000000	-10.000000	0.100000	-9.166667	-24.833334	1023.000000	1023.000000	2046.000000
11.300000	-0.039792	-23.517086	-5.862230	-2.835076	-7.282310	-7.537469	0.000000	-10.000000	0.083333	-7.850000	-27.833334	1023.000000	1023.000000	2046.000000
11.320000	-0.039909	-23.586313	-5.953027	-2.898571	-7.215614	-7.519101	0.000000	-10.000000	0.066667	-5.400000	-30.333334	1023.000000	1023.000000	2046.000000
11.340000	-0.039780	-23.509758	-5.961288	-2.958529	-7.150562	-7.439380	0.000000	-10.000000	0.033333	-1.550000	-32.000000	1023.000000	1023.000000	2046.000000
11.360000	-0.038514	-22.762056	-5.910140	-2.900608	-6.661140	-7.290169	0.000000	-10.000000	0.016667	2.666667	-32.833332	1023.000000	1023.000000	2046.000000
11.380000	-0.036835	-21.769529	-5.757291	-2.930567	-6.175283	-6.906389	0.000000	-10.000000	-0.008333	7.050000	-33.000000	1023.000000	1023.000000	2046.000000
11.400000	-0.035207	-20.807308	-5.686926	-2.856144	-5.702343	-6.561894	0.000000	-10.000000	-0.050000	10.383333	-33.000000	1023.000000	1023.000000	2046.000000
11.420000	-0.033744	-19.942696	-5.481118	-2.905221	-5.336351	-6.220006	0.000000	-10.000000	-0.108333	13.516666	-33.000000	1023.000000	1023.000000	2046.000000
11.440000	-0.032992	-19.498466	-5.456826	-3.055615	-4.935127	-6.050898	0.000000	-10.000000	-0.150000	15.666667	-33.000000	1023.000000	1023.000000	2046.000000
11.460000	-0.032891	-19.438524	-5.491976	-3.282266	-4.746854	-5.917428	0.000000	-10.000000	-0.191667	17.483334	-23.500000	1023.000000	1023.000000	2046.000000
11.480000	-0.032971	-19.486027	-5.682104	-3.451554	-4.611336	-5.741033	0.000000	-10.000000	-0.225000	19.266666	-4.000000	1023.000000	1023.000000	2046.000000
11.500000	-0.032680	-19.313877	-5.797410	-3.462315	-4.522212	-5.531941	0.000000	-10.000000	-0.266667	20.333334	17.666666	1023.000000	1023.000000	2046.000000
11.520000	-0.031692	-18.730057	-5.817378	-3.416364	-4.355895	-5.140420	0.000000	-10.000000	-0.291667	21.350000	32.166668	1023.000000	1023.000000	2046.000000
11.540000	-0.030227	-17.864172	-5.726080	-3.247752	-4.169176	-4.721163	0.000000	-10.000000	-0.308333	22.000000	39.000000	1023.000000	1023.000000	2046.000000
11.560000	-0.028367	-16.764744	-5.804448	-2.991105	-3.711632	-4.257559	0.000000	-10.000000	-0.333333	22.883333	46.333332	1023.000000	1023.000000	2046.000000
11.580000	-0.026436	-15.623487	-5.892951	-2.765306	-3.237813	-3.727418	0.000000	-10.000000	-0.341667	23.683332	54.000000	1023.000000	1023.000000	2046.000000
11.600000	-0.024642	-14.563582	-5.895592	-2.484597	-2.886406	-3.296988	0.000000	-10.000000	-0.350000	24.333334	62.000000	1023.000000	1023.000000	2046.000000
11.620000	-0.022848	-13.503181	-5.934206	-2.256694	-2.499406	-2.812876	0.000000	-10.000000	-0.366667	25.016666	70.000000	1023.000000	1023.000000	2046.000000
11.640000	-0.021122	-12.483189	-5.906406	-1.954990	-2.167672	-2.454120	0.000000	-10.000000	-0.400000	25.483334	78.166664	1023.000000	1023.000000	2046.000000
11.660000	-0.018961	-11.206212	-5.836133	-1.750955	-1.701672	-1.917452	0.000000	-10.000000	-0.416667	25.933334	86.500000	1023.000000	1023.000000	2046.000000
11.680000	-0.016837	-9.950549	-5.654480	-1.454241	-1.315399	-1.526428	0.000000	-10.000000	-0.433333	26.333334	95.000000	1023.000000	1023.000000	2046.000000
11.700000	-0.014260	-8.427768	-5.376844	-1.090741	-0.819008	-1.141174	0.000000	-10.000000	-0.433333	26.950001	103.666664	1023.000000	1023.000000	2046.000000
11.720000	-0.011452	-6.768177	-4.945798	-0.802874	-0.330858	-0.688646	0.000000	-10.000000	-0.450000	27.366667	112.500000	1023.000000	1023.000000	2046.000000
11.740000	-0.008268	-4.886580	-4.467965	-0.552178	0.296116	-0.162553	0.000000	-10.000000	-0.466667	27.666666	121.666664	1023.000000	1023.000000	2046.000000
11.760000	-0.005323	-3.145967	-3.975571	-0.303102	0.923462	0.209243	0.000000	-10.000000	-0.483333	27.933334	130.833328	1023.000000	1023.000000	2046.000000
11.780000	-0.002193	-1.295801	-3.318454	-0.034996	1.544153	0.513495	0.000000	-10.000000	-0.491667	27.800001	140.166672	1023.000000	1023.000000	2046.000000
11.800000	0.000685	0.404986	-2.663595	0.083181	2.151846	0.833554	0.000000	-10.000000	-0.483333	27.816668	149.500000	1023.000000	1023.000000	2046.000000
11.820000	0.003558	2.103047	-1.926661	0.163198	2.718593	1.147917	0.000000	-10.000000	-0.466667	27.533335	158.833328	1023.000000	1023.000000	2046.000000
11.840000	0.005813	3.435604	-1.241868	0.210816	3.179367	1.287288	0.000000	-10.000000	-0.450000	27.466667	168.166672	1023.000000	1023.000000	2046.000000
11.860000	0.007787	4.602282	-0.617793	0.213464	3.488344	1.518267	0.000000	-10.000000	-0.441667	27.550001	177.333328	1023.000000	1023.000000	2046.000000
11.880000	0.009648	5.702100	-0.076464	0.241963	3.804884	1.731717	0.000000	-10.000000	-0.450000	27.500000	186.500000	1023.000000	1023.000000	2046.000000
11.900000	0.011490	6.790627	0.434262	0.247996	4.143967	1.964403	0.000000	-10.000000	-0.475000	27.766666	195.666672	1023.000000	1023.000000	2046.000000
11.920000	0.013197	7.799166	0.933819	0.241148	4.456280	2.167918	0.000000	-10.000000	-0.483333	27.816668	204.833328	1023.000000	1023.000000	2046.000000
11.940000	0.015097	8.922393	1.411201	0.263619	4.803894	2.443679	0.000000	-10.000000	-0.491667	28.150000	214.166672	1023.000000	1023.000000	2046.000000
11.960000	0.017214	10.173323	1.927540	0.316993	5.190738	2.738053	0.000000	-10.000000	-0.500000	28.466667	223.333328	1023.000000	1023.000000	2046.000000
11.980000	0.019610	11.589801	2.381880	0.549718	5.690918	2.967284	0.000000	-10.000000	-0.508333	28.700001	232.833328	1023.000000	1023.000000	2046.000000
12.000000	0.022414	13.246482	2.886212	0.729850	6.172168	3.458251	0.000000	-10.000000	-0.516667	28.766666	242.333328	1023.000000	1023.000000	2046.000000
12.020000	0.025576	15.115357	3.371142	1.010012	6.786743	3.947461	0.000000	-10.000000	-0.525000	28.933334	255.333328	1023.000000	1023.000000	2046.000000
12.040000	0.028886	17.071411	3.974990	1.334818	7.354859	4.406744	0.000000	-10.000000	-0.541667	29.116667	265.000000	1023.000000	1023.000000	2046.000000
12.060000	0.032328	19.106016	4.624535	1.654127	7.928788	4.898565	0.000000	-10.000000	-0.550000	29.266666	274.833344	1023.000000	1023.000000	2046.000000
12.080000	0.035919	21.227888	5.213385	2.009808	8.640105	5.364590	0.000000	-10.000000	-0.558333	29.200001	281.333344	1023.000000	1023.000000	2046.000000
12.100000	0.039530	23.362371	5.862199	2.396750	9.321801	5.781621	0.000000	-10.000000	-0.566667	29.216667	291.000000	1023.000000	1023.000000	2046.000000
12.120000	0.042981	25.402006	6.521851	2.818871	9.927197	6.134085	0.000000	-10.000000	-0.575000	29.700001	300.666656	1023.000000	1023.000000	2046.000000
12.140000	0.045785	27.058945	7.063158	3.179753	10.364121	6.451912	0.000000	-10.000000	-0.566667	30.216667	310.500000	1023.000000	1023.000000	2046.000000
12.160000	0.048339	28.568453	7.476165	3.477479	10.844686	6.770122	0.000000	-10.000000	-0.558333	30.566668	320.500000	1023.000000	1023.000000	2046.000000
12.180000	0.050495	29.842745	7.848422	3.723463	11.222412	7.048449	0.000000	-10.000000	-0.541667	30.450001	330.500000	1023.000000	1023.000000	2046.000000
12.200000	0.052706	31.149414	8.339581	3.915713	11.531652	7.362469	0.000000	-10.000000	-0.533333	30.350000	340.666656	1023.000000	1023.000000	2046.000000
12.220000	0.055355	32.714569	8.643621	4.211626	12.159478	7.699843	0.000000	-10.000000	-0.516667	30.150000	351.000000	1023.000000	1023.000000	2046.000000
12.240000	0.057541	34.007023	8.957237	4.451579	12.493433	8.104775	0.000000	-10.000000	-0.541667	30.116667	361.333344	1023.000000	1023.000000	2046.000000
12.260000	0.058714	34.700024	9.017598	4.662043	12.712072	8.308309	0.000000	-10.000000	-0.541667	29.833334	371.500000	1023.000000	1023.000000	2046.000000
12.280000	0.058984	34.859570	9.117163	4.699121	12.744608	8.298676	0.000000	-10.000000	-0.558333	29.850000	381.500000	1023.000000	1023.000000	2046.000000
12.300000	0.058613	34.640469	9.194556	4.457162	12.680622	8.308130	0.000000	-10.000000	-0.525000	29.783333	391.500000	1023.000000	1023.000000	2046.000000
12.320000	0.057974	34.262405	9.165753	4.265216	12.592469	8.238968	0.000000	-10.000000	-0.533333	29.750000	401.500000	1023.000000	1023.000000	2046.000000
12.340000	0.057564	34.020115	8.999697	4.298489	12.536997	8.184935	0.000000	-10.000000	-0.500000	29.683334	411.166656	1023.000000	1023.000000	2046.000000
12.360000	0.057814	34.168262	8.866577	4.456354	12.560312	8.285021	0.000000	-10.000000	-0.500000	29.116667	420.833344	1023.000000	1023.000000	2046.000000
12.380000	0.058785	34.742100	8.857557	4.624806	12.682653	8.577083	0.000000	-10.000000	-0.483333	28.633333	430.500000	1023.000000	1023.000000	2046.000000
12.400000	0.060268	35.618546	8.879540	4.922042	12.934253	8.882711	0.000000	-10.000000	-0.500000	27.966667	440.333344	1023.000000	1023.000000	2046.000000
12.420000	0.061795	36.520622	8.835598	5.267688	13.234659	9.182675	0.000000	-10.000000	-0.491667	27.850000	449.833344	1023.000000	1023.000000	2046.000000
12.440000	0.063376	37.454998	8.737382	5.641416	13.619298	9.456902	0.000000	-10.000000	-0.475000	27.750000	459.166656	1023.000000	1023.000000	2046.000000
12.460000	0.064910	38.361927	8.652511	6.024593	13.943319	9.741505	0.000000	-10.000000	-0.458333	27.766666	468.333344	1023.000000	1023.000000	2046.000000
12.480000	0.066589	39.354092	8.661833	6.360839	14.243557	10.087865	0.000000	-10.000000	-0.450000	27.766666	477.666656	1023.000000	1023.000000	2046.000000
12.500000	0.068234	40.326237	8.735284	6.705076	14.514981	10.370897	0.000000	-10.000000	-0.441667	27.650000	487.000000	1023.000000	1023.000000	2046.000000
12.520000	0.070047	41.397774	8.911568	6.995020	14.779097	10.712089	0.000000	-10.000000	-0.433333	27.350000	496.333344	1023.000000	1023.000000	2046.000000
12.540000	0.071985	42.543156	9.032159	7.277468	15.185375	11.048154	0.000000	-10.000000	-0.433333	27.166668	505.500000	1023.000000	1023.000000	2046.000000
12.560000	0.074284	43.901760	9.322188	7.600616	15.608772	11.370184	0.000000	-10.000000	-0.433333	27.216667	514.500000	1023.000000	1023.000000	2046.000000
12.580000	0.076549	45.240170	9.717679	7.830152	15.982281	11.710059	0.000000	-10.000000	-0.425000	27.083334	523.500000	1023.000000	1023.000000	2046.000000
12.600000	0.078898	46.628647	10.201815	8.087235	16.427999	11.911595	0.000000	-10.000000	-0.408333	26.783333	532.666687	1023.000000	1023.000000	2046.000000
12.620000	0.081121	47.942719	10.681252	8.293663	16.898823	12.068982	0.000000	-10.000000	-0.391667	26.116667	541.666687	1023.000000	1023.000000	2046.000000
12.640000	0.083304	49.232533	11.222566	8.440306	17.417946	12.151715	0.000000	-10.000000	-0.383333	25.716667	550.500000	1023.000000	1023.000000	2046.000000
12.660000	0.085466	50.510647	11.946561	8.496163	17.871645	12.196277	0.000000	-10.000000	-0.358333	24.950001	559.166687	1023.000000	1023.000000	2046.000000
12.680000	0.086949	51.386688	12.690297	8.439570	18.084362	12.172459	0.000000	-10.000000	-0.333333	24.300001	567.666687	1023.000000	1023.000000	2046.000000
12.700000	0.088322	52.198158	13.372327	8.384976	18.226919	12.213934	0.000000	-10.000000	-0.316667	23.666668	576.000000	1023.000000	1023.000000	2046.000000
12.720000	0.089267	52.756596	14.028008	8.277004	18.316254	12.135329	0.000000	-10.000000	-0.308333	23.400002	584.000000	1023.000000	1023.000000	2046.000000
12.740000	0.090199	53.307392	14.660322	8.132337	18.430965	12.083767	0.000000	-10.000000	-0.291667	22.916668	591.833313	1023.000000	1023.000000	2046.000000
12.760000	0.091174	53.883976	15.185002	8.162824	18.583385	11.952765	0.000000	-10.000000	-0.258333	22.383333	599.500000	1023.000000	1023.000000	2046.000000
12.780000	0.092259	54.525257	15.738327	8.111590	18.735804	11.939535	0.000000	-10.000000	-0.225000	21.533333	607.000000	1023.000000	1023.000000	2046.000000
12.800000	0.093265	55.119732	16.139162	8.137485	18.943497	11.899591	0.000000	-10.000000	-0.208333	20.883333	614.333313	1023.000000	1023.000000	2046.000000
12.820000	0.094620	55.920300	16.428209	8.240499	19.261974	11.989617	0.000000	-10.000000	-0.191667	20.116667	621.500000	1023.000000	1023.000000	2046.000000
12.840000	0.095921	56.689137	16.711712	8.314692	19.498837	12.163896	0.000000	-10.000000	-0.175000	19.216667	628.333313	1023.000000	1023.000000	2046.000000
12.860000	0.097352	57.534912	17.035658	8.428125	19.714415	12.356712	0.000000	-10.000000	-0.150000	18.400002	635.000000	1023.000000	1023.000000	2046.000000
12.880000	0.098822	58.403767	17.301342	8.510144	20.005770	12.586509	0.000000	-10.000000	-0.125000	17.500000	641.333313	1023.000000	1023.000000	2046.000000
12.900000	0.100225	59.232952	17.646852	8.683164	20.209230	12.693706	0.000000	-10.000000	-0.100000	16.716667	647.333313	1023.000000	1023.000000	2046.000000
12.920000	0.101982	60.271599	18.022472	8.948822	20.484009	12.816296	0.000000	-10.000000	-0.066667	15.733334	653.000000	1023.000000	1023.000000	2046.000000
12.940000	0.104021	61.476200	18.426567	9.371037	20.777035	12.901561	0.000000	-10.000000	-0.050000	14.383333	658.333313	1023.000000	1023.000000	2046.000000
12.960000	0.105681	62.457672	18.785870	9.678935	20.930283	13.062588	0.000000	-10.000000	-0.041667	13.283334	663.333313	1023.000000	1023.000000	2046.000000
12.980000	0.107068	63.277477	19.086689	9.997875	21.050406	13.142509	0.000000	-10.000000	-0.033333	11.733334	667.833313	1023.000000	1023.000000	2046.000000
13.000000	0.107775	63.694828	19.314419	10.183315	21.013302	13.183792	0.000000	-10.000000	-0.016667	10.383334	672.000000	1023.000000	1023.000000	2046.000000
13.020000	0.107847	63.737682	19.516314	10.313830	20.716064	13.191473	0.000000	-10.000000	0.008333	8.533334	675.666687	1023.000000	1023.000000	2046.000000
13.040000	0.107636	63.612625	19.338783	10.458220	20.610037	13.205586	0.000000	-10.000000	0.016667	6.683333	678.833313	1023.000000	1023.000000	2046.000000
13.060000	0.106629	63.017498	19.108803	10.693233	20.213743	13.001718	0.000000	-10.000000	0.050000	4.250000	681.333313	1023.000000	1023.000000	2046.000000
13.080000	0.104850	61.966061	18.765711	10.648444	19.779953	12.771952	0.000000	-10.000000	0.075000	1.616667	683.333313	1023.000000	1023.000000	2046.000000
13.100000	0.102687	60.687737	18.544550	10.492885	19.254202	12.396099	0.000000	-10.000000	0.100000	-0.833333	684.500000	1023.000000	1023.000000	2046.000000
13.120000	0.100121	59.171268	18.350103	10.089434	18.748198	11.983537	0.000000	-10.000000	0.091667	-2.716667	685.000000	1023.000000	1023.000000	2046.000000
13.140000	0.097338	57.526909	18.199587	9.669684	18.045589	11.612047	0.000000	-10.000000	0.100000	-4.650000	685.000000	1023.000000	1023.000000	2046.000000
13.160000	0.094452	55.821156	17.716444	9.517035	17.403601	11.184075	0.000000	-10.000000	0.100000	-6.716667	685.000000	1023.000000	1023.000000	2046.000000
13.180000	0.091928	54.329292	17.206869	9.546364	16.746283	10.829778	0.000000	-10.000000	0.125000	-8.750000	685.000000	1023.000000	1023.000000	2046.000000
13.200000	0.090246	53.335575	16.738880	9.707494	16.291658	10.597544	0.000000	-10.000000	0.133333	-10.333334	685.000000	1023.000000	1023.000000	2046.000000
13.220000	0.088959	52.575047	16.260620	9.883062	15.967964	10.463401	0.000000	-10.000000	0.150000	-11.383334	685.000000	1023.000000	1023.000000	2046.000000
13.240000	0.087996	52.005924	15.886173	10.159738	15.615330	10.344684	0.000000	-10.000000	0.150000	-12.333334	681.500000	1023.000000	1023.000000	2046.000000
13.260000	0.086936	51.378990	15.381806	10.437279	15.411902	10.148003	0.000000	-10.000000	0.150000	-13.000000	673.500000	1023.000000	1023.000000	2046.000000
13.280000	0.085880	50.754795	14.983778	10.638525	15.073859	10.058633	0.000000	-10.000000	0.183333	-13.633333	663.833313	1023.000000	1023.000000	2046.000000
13.300000	0.084726	50.073139	14.544695	10.841733	14.782339	9.904372	0.000000	-10.000000	0.216667	-14.166667	656.166687	1023.000000	1023.000000	2046.000000
13.320000	0.083683	49.456486	14.213747	10.967463	14.491486	9.783792	0.000000	-10.000000	0.250000	-14.800000	651.333313	1023.000000	1023.000000	2046.000000
13.340000	0.082754	48.907463	13.925708	10.996301	14.249646	9.735808	0.000000	-10.000000	0.250000	-15.533334	646.500000	1023.000000	1023.000000	2046.000000
13.360000	0.082012	48.468861	13.793341	11.043473	13.963723	9.668323	0.000000	-10.000000	0.250000	-16.033333	641.333313	1023.000000	1023.000000	2046.000000
13.380000	0.081425	48.122261	13.556298	11.135880	13.882055	9.548028	0.000000	-10.000000	0.258333	-16.583334	636.000000	1023.000000	1023.000000	2046.000000
13.400000	0.081271	48.031456	13.571941	11.183989	13.754846	9.520680	0.000000	-10.000000	0.275000	-17.016666	630.333313	1023.000000	1023.000000	2046.000000
13.420000	0.081030	47.888474	13.588005	11.275588	13.671480	9.353401	0.000000	-10.000000	0.291667	-17.650000	624.500000	1023.000000	1023.000000	2046.000000
13.440000	0.080585	47.625637	13.517212	11.266085	13.623587	9.218753	0.000000	-10.000000	0.308333	-18.300001	618.500000	1023.000000	1023.000000	2046.000000
13.460000	0.079904	47.223557	13.518534	11.166444	13.499646	9.038932	0.000000	-10.000000	0.333333	-18.966667	612.500000	1023.000000	1023.000000	2046.000000
13.480000	0.079006	46.692551	13.611123	10.978391	13.315923	8.787113	0.000000	-10.000000	0.366667	-19.566668	606.166687	1023.000000	1023.000000	2046.000000
13.500000	0.077795	45.976662	13.717427	10.783094	13.063772	8.412370	0.000000	-10.000000	0.391667	-20.116667	599.666687	1023.000000	1023.000000	2046.000000
13.520000	0.076270	45.075424	13.780780	10.466320	12.696218	8.132107	0.000000	-10.000000	0.400000	-20.716667	592.833313	1023.000000	1023.000000	2046.000000
13.540000	0.074592	44.084099	13.901628	10.133935	12.237855	7.810680	0.000000	-10.000000	0.400000	-21.316668	586.000000	1023.000000	1023.000000	2046.000000
13.560000	0.072663	42.943813	13.960972	9.870340	11.759383	7.353117	0.000000	-10.000000	0.416667	-21.883333	579.000000	1023.000000	1023.000000	2046.000000
13.580000	0.071096	42.017513	13.983521	9.615790	11.374778	7.043425	0.000000	-10.000000	0.425000	-22.183334	571.666687	1023.000000	1023.000000	2046.000000
13.600000	0.069565	41.113087	13.983817	9.457344	10.963902	6.708024	0.000000	-10.000000	0.441667	-22.500000	564.333313	1023.000000	1023.000000	2046.000000
13.620000	0.068098	40.246017	13.854940	9.267426	10.631155	6.492495	0.000000	-10.000000	0.433333	-22.716667	556.666687	1023.000000	1023.000000	2046.000000
13.640000	0.066747	39.447636	13.679557	9.212749	10.348683	6.206647	0.000000	-10.000000	0.441667	-23.000000	549.166687	1023.000000	1023.000000	2046.000000
13.660000	0.065442	38.676510	13.561136	9.132488	9.978129	6.004755	0.000000	-10.000000	0.441667	-23.316668	541.500000	1023.000000	1023.000000	2046.000000
13.680000	0.064337	38.023201	13.486921	9.066138	9.658567	5.811575	0.000000	-10.000000	0.450000	-23.450001	533.833313	1023.000000	1023.000000	2046.000000
13.700000	0.063444	37.495426	13.406694	9.109066	9.425172	5.554494	0.000000	-10.000000	0.450000	-23.600000	526.000000	1023.000000	1023.000000	2046.000000
13.720000	0.062627	37.012707	13.248234	9.069608	9.241116	5.453750	0.000000	-10.000000	0.441667	-23.566668	518.000000	1023.000000	1023.000000	2046.000000
13.740000	0.061778	36.510597	13.139062	9.045396	9.015984	5.310157	0.000000	-10.000000	0.441667	-23.566668	510.000000	1023.000000	1023.000000	2046.000000
13.760000	0.061192	36.164398	13.012063	9.047872	8.912129	5.192333	0.000000	-10.000000	0.441667	-23.566668	502.000000	1023.000000	1023.000000	2046.000000
13.780000	0.060846	35.960094	12.932841	9.199248	8.831490	4.996518	0.000000	-10.000000	0.441667	-23.350000	494.166656	1023.000000	1023.000000	2046.000000
13.800000	0.060932	36.011059	12.961082	9.342247	8.748675	4.959054	0.000000	-10.000000	0.441667	-23.083334	486.500000	1023.000000	1023.000000	2046.000000
13.820000	0.060620	35.826653	12.868436	9.460018	8.630668	4.867532	0.000000	-10.000000	0.441667	-22.916668	478.833344	1023.000000	1023.000000	2046.000000
13.840000	0.059750	35.312298	12.705093	9.441091	8.392647	4.773465	0.000000	-10.000000	0.450000	-22.800001	471.333344	1023.000000	1023.000000	2046.000000
13.860000	0.058157	34.370670	12.475075	9.324468	8.025883	4.545245	0.000000	-10.000000	0.441667	-22.883333	463.666656	1023.000000	1023.000000	2046.000000
13.880000	0.057155	33.778412	12.417938	9.234674	7.743182	4.382617	0.000000	-10.000000	0.433333	-22.750000	456.166656	1023.000000	1023.000000	2046.000000
13.900000	0.055906	33.040459	12.057975	9.168679	7.587547	4.226259	0.000000	-10.000000	0.433333	-22.766666	448.500000	1023.000000	1023.000000	2046.000000
13.920000	0.054339	32.114567	11.627552	9.203257	7.183035	4.100724	0.000000	-10.000000	0.441667	-22.800001	440.833344	1023.000000	1023.000000	2046.000000
13.940000	0.051710	30.560371	11.106925	8.993591	6.665754	3.794102	0.000000	-10.000000	0.450000	-22.983334	433.166656	1023.000000	1023.000000	2046.000000
13.960000	0.048281	28.533863	10.594457	8.533728	6.049443	3.356236	0.000000	-10.000000	0.450000	-23.166668	425.500000	1023.000000	1023.000000	2046.000000
13.980000	0.044702	26.418839	10.081693	7.888204	5.614372	2.834570	0.000000	-10.000000	0.450000	-23.150000	417.833344	1023.000000	1023.000000	2046.000000
14.000000	0.041083	24.279879	9.689800	7.298590	4.949026	2.342462	0.000000	-10.000000	0.466667	-23.033333	410.000000	1023.000000	1023.000000	2046.000000
14.020000	0.037605	22.224651	9.068097	6.931416	4.340839	1.884299	0.000000	-10.000000	0.458333	-22.733334	402.333344	1023.000000	1023.000000	2046.000000
14.040000	0.034446	20.357800	8.457907	6.737024	3.669544	1.493326	0.000000	-10.000000	0.450000	-22.700001	394.666656	1023.000000	1023.000000	2046.000000
14.060000	0.032259	19.065083	7.931448	6.735302	3.202253	1.196081	0.000000	-10.000000	0.433333	-22.583334	387.333344	1023.000000	1023.000000	2046.000000
14.080000	0.030708	18.148573	7.415079	6.844907	2.910123	0.978463	0.000000	-10.000000	0.441667	-22.666666	379.666656	1023.000000	1023.000000	2046.000000
14.100000	0.029552	17.465374	6.896500	7.023721	2.769763	0.775390	0.000000	-10.000000	0.450000	-22.600000	372.166656	1023.000000	1023.000000	2046.000000
14.120000	0.028067	16.587479	6.307456	7.220003	2.586167	0.473853	0.000000	-10.000000	0.450000	-22.683334	364.500000	1023.000000	1023.000000	2046.000000
14.140000	0.026872	15.881078	5.734701	7.307824	2.499676	0.338876	0.000000	-10.000000	0.433333	-22.666668	356.833344	1023.000000	1023.000000	2046.000000
14.160000	0.025567	15.109965	5.244778	7.232318	2.353305	0.279564	0.000000	-10.000000	0.425000	-22.500000	349.333344	1023.000000	1023.000000	2046.000000
14.180000	0.024294	14.357566	4.826898	7.145288	2.159935	0.225445	0.000000	-10.000000	0.408333	-22.300001	341.833344	1023.000000	1023.000000	2046.000000
14.200000	0.023156	13.685315	4.490958	7.086038	1.966440	0.141879	0.000000	-10.000000	0.408333	-21.950001	334.500000	1023.000000	1023.000000	2046.000000
14.220000	0.022014	13.010104	4.128008	6.971844	1.867805	0.042447	0.000000	-10.000000	0.400000	-21.716667	327.166656	1023.000000	1023.000000	2046.000000
14.240000	0.021226	12.544325	4.012737	6.848498	1.660783	0.022307	0.000000	-10.000000	0.400000	-21.500000	319.833344	1023.000000	1023.000000	2046.000000
14.260000	0.020637	12.196326	3.942757	6.674467	1.597407	-0.018305	0.000000	-10.000000	0.391667	-21.333334	312.666656	1023.000000	1023.000000	2046.000000
14.280000	0.019952	11.791548	3.822841	6.459839	1.547329	-0.038461	0.000000	-10.000000	0.383333	-21.266666	305.500000	1023.000000	1023.000000	2046.000000
14.300000	0.019269	11.387695	3.676466	6.377450	1.522363	-0.188583	0.000000	-10.000000	0.383333	-21.066668	298.500000	1023.000000	1023.000000	2046.000000
14.320000	0.018413	10.882374	3.527592	6.189390	1.465889	-0.300496	0.000000	-10.000000	0.391667	-21.033333	291.500000	1023.000000	1023.000000	2046.000000
14.340000	0.017703	10.462547	3.358657	5.982111	1.462327	-0.340548	0.000000	-10.000000	0.408333	-20.816666	284.500000	1023.000000	1023.000000	2046.000000
14.360000	0.016482	9.741016	3.296367	5.772563	1.294496	-0.622410	0.000000	-10.000000	0.408333	-20.916666	277.500000	1023.000000	1023.000000	2046.000000
14.380000	0.014985	8.856135	3.206244	5.322790	1.072703	-0.745602	0.000000	-10.000000	0.408333	-20.983334	270.500000	1023.000000	1023.000000	2046.000000
14.400000	0.013296	7.858076	3.079515	5.034153	0.837635	-1.093228	0.000000	-10.000000	0.400000	-21.216667	263.500000	1023.000000	1023.000000	2046.000000
14.420000	0.011330	6.696002	2.932304	4.655087	0.466810	-1.358200	0.000000	-10.000000	0.400000	-21.166668	256.333344	1023.000000	1023.000000	2046.000000
14.440000	0.009214	5.445376	2.721570	4.249850	0.103788	-1.629833	0.000000	-10.000000	0.408333	-21.216667	249.166672	1023.000000	1023.000000	2046.000000
14.460000	0.007162	4.232821	2.442524	3.901388	-0.162201	-1.948890	0.000000	-10.000000	0.408333	-21.100000	242.000000	1023.000000	1023.000000	2046.000000
14.480000	0.005171	3.055900	2.208889	3.481852	-0.501193	-2.133648	0.000000	-10.000000	0.408333	-21.066668	235.000000	1023.000000	1023.000000	2046.000000
14.500000	0.003199	1.890544	1.824597	3.264763	-0.720399	-2.478418	0.000000	-10.000000	0.408333	-21.083334	228.000000	1023.000000	1023.000000	2046.000000
14.520000	0.001455	0.859993	1.586062	2.962662	-1.057732	-2.631000	0.000000	-10.000000	0.416667	-21.233334	221.000000	1023.000000	1023.000000	2046.000000
14.540000	0.000211	0.124435	1.341094	2.856680	-1.222989	-2.850351	0.000000	-10.000000	0.416667	-21.366667	214.000000	1023.000000	1023.000000	2046.000000
14.560000	-0.001011	-0.597479	1.166268	2.685385	-1.476850	-2.972283	0.000000	-10.000000	0.400000	-21.400000	206.833328	1023.000000	1023.000000	2046.000000
14.580000	-0.002199	-1.299658	0.968412	2.551346	-1.713295	-3.106121	0.000000	-10.000000	0.391667	-21.333334	199.666672	1023.000000	1023.000000	2046.000000
14.600000	-0.003066	-1.811886	0.712052	2.445899	-1.804340	-3.165497	0.000000	-10.000000	0.391667	-21.233334	192.500000	1023.000000	1023.000000	2046.000000
14.620000	-0.004056	-2.397022	0.484933	2.372611	-1.961612	-3.292954	0.000000	-10.000000	0.400000	-21.033335	185.500000	1023.000000	1023.000000	2046.000000
14.640000	-0.005273	-3.116060	0.307669	2.277835	-2.228326	-3.473238	0.000000	-10.000000	0.400000	-20.683334	178.500000	1023.000000	1023.000000	2046.000000
14.660000	-0.006425	-3.797085	0.028046	2.197184	-2.385958	-3.636357	0.000000	-10.000000	0.400000	-20.450001	171.500000	1023.000000	1023.000000	2046.000000
14.680000	-0.007483	-4.422187	-0.231995	2.090583	-2.521689	-3.759087	0.000000	-10.000000	0.383333	-20.233334	164.666672	1023.000000	1023.000000	2046.000000
14.700000	-0.008420	-4.976429	-0.423249	2.012163	-2.673868	-3.891474	0.000000	-10.000000	0.375000	-20.066668	157.833328	1023.000000	1023.000000	2046.000000
14.720000	-0.009152	-5.408887	-0.593013	1.952623	-2.764582	-4.003915	0.000000	-10.000000	0.358333	-19.683334	151.166672	1023.000000	1023.000000	2046.000000
14.740000	-0.009689	-5.726090	-0.677778	1.958734	-2.944448	-4.062599	0.000000	-10.000000	0.341667	-19.350000	144.666672	1023.000000	1023.000000	2046.000000
14.760000	-0.010581	-6.253134	-0.901537	1.945568	-3.072818	-4.224346	0.000000	-10.000000	0.333333	-18.966667	138.166672	1023.000000	1023.000000	2046.000000
14.780000	-0.012025	-7.106835	-1.161247	1.737592	-3.376999	-4.306181	0.000000	-10.000000	0.333333	-18.666668	131.833328	1023.000000	1023.000000	2046.000000
14.800000	-0.013944	-8.240809	-1.427529	1.436518	-3.809203	-4.440596	0.000000	-10.000000	0.350000	-18.266668	125.500000	1023.000000	1023.000000	2046.000000
14.820000	-0.014190	-8.386383	-1.685738	1.784393	-3.591471	-4.893568	0.000000	-10.000000	0.333333	-18.033335	119.500000	1023.000000	1023.000000	2046.000000
14.840000	-0.015198	-8.981798	-1.782482	1.287802	-3.827114	-4.660005	0.000000	-10.000000	0.316667	-17.800001	113.500000	1023.000000	1023.000000	2046.000000
14.860000	-0.016008	-9.460658	-1.985106	1.252640	-4.036562	-4.691630	0.000000	-10.000000	0.291667	-17.616667	107.500000	1023.000000	1023.000000	2046.000000
14.880000	-0.017471	-10.325075	-2.313207	1.098319	-4.238911	-4.871276	0.000000	-10.000000	0.283333	-17.416666	101.500000	1023.000000	1023.000000	2046.000000
14.900000	-0.019408	-11.470032	-2.595821	0.797525	-4.516747	-5.154988	0.000000	-10.000000	0.266667	-17.133333	95.666664	1023.000000	1023.000000	2046.000000
14.920000	-0.022025	-13.016844	-2.883621	0.338560	-4.944493	-5.527289	0.000000	-10.000000	0.258333	-16.600000	90.000000	1023.000000	1023.000000	2046.000000
14.940000	-0.024720	-14.609269	-3.416578	-0.103045	-5.278284	-5.811363	0.000000	-10.000000	0.241667	-15.983334	84.500000	1023.000000	1023.000000	2046.000000
14.960000	-0.027401	-16.194269	-3.809201	-0.373123	-5.866739	-6.145207	0.000000	-10.000000	0.233333	-15.250000	79.166664	1023.000000	1023.000000	2046.000000
14.980000	-0.029469	-17.416325	-4.176785	-0.458031	-6.375379	-6.406131	0.000000	-10.000000	0.216667	-14.650001	74.000000	1023.000000	1023.000000	2046.000000
15.000000	-0.030943	-18.287142	-4.471499	-0.474260	-6.761721	-6.579662	0.000000	-10.000000	0.216667	-14.183333	69.166664	1023.000000	1023.000000	2046.000000
15.020000	-0.031758	-18.768871	-4.883605	-0.506883	-6.820964	-6.557420	0.000000	-10.000000	0.208333	-14.000000	64.500000	1023.000000	1023.000000	2046.000000
15.040000	-0.032648	-19.294687	-5.238119	-0.478283	-6.974422	-6.603864	0.000000	-10.000000	0.208333	-14.016666	59.833332	1023.000000	1023.000000	2046.000000
15.060000	-0.033476	-19.784540	-5.688322	-0.482715	-7.019991	-6.593512	0.000000	-10.000000	0.200000	-14.033334	55.166668	1023.000000	1023.000000	2046.000000
15.080000	-0.034296	-20.268698	-6.070911	-0.546359	-7.110749	-6.540678	0.000000	-10.000000	0.200000	-13.983334	50.500000	1023.000000	1023.000000	2046.000000
15.100000	-0.035254	-20.835302	-6.410801	-0.595927	-7.217900	-6.610673	0.000000	-10.000000	0.200000	-13.766667	45.833332	1023.000000	1023.000000	2046.000000
15.120000	-0.036110	-21.340977	-6.699182	-0.714869	-7.336828	-6.590098	0.000000	-10.000000	0.183333	-13.233334	41.333332	1023.000000	1023.000000	2046.000000
15.140000	-0.036659	-21.665369	-6.880055	-0.765090	-7.423254	-6.596971	0.000000	-10.000000	0.150000	-12.566667	36.666668	1023.000000	1023.000000	2046.000000
15.160000	-0.037044	-21.892813	-7.074539	-0.814725	-7.404219	-6.599329	0.000000	-10.000000	0.116667	-11.766666	32.500000	1023.000000	1023.000000	2046.000000
15.180000	-0.036838	-21.771221	-7.112569	-0.759526	-7.282819	-6.616307	0.000000	-10.000000	0.100000	-11.016666	28.500000	1023.000000	1023.000000	2046.000000
15.200000	-0.036598	-21.629230	-7.072618	-0.778052	-7.210926	-6.567635	0.000000	-10.000000	0.108333	-10.433333	25.000000	1023.000000	1023.000000	2046.000000
15.220000	-0.036401	-21.512894	-7.058521	-0.739705	-7.096077	-6.618589	0.000000	-10.000000	0.108333	-10.133333	21.500000	1023.000000	1023.000000	2046.000000
15.240000	-0.036328	-21.469826	-7.138981	-0.731364	-6.941194	-6.658287	0.000000	-10.000000	0.108333	-9.933333	18.000000	1023.000000	1023.000000	2046.000000
15.260000	-0.036086	-21.327103	-7.135513	-0.765852	-6.776141	-6.649595	0.000000	-10.000000	0.100000	-9.483334	14.666667	1023.000000	1023.000000	2046.000000
15.280000	-0.035853	-21.188875	-7.156989	-0.849047	-6.573502	-6.609338	0.000000	-10.000000	0.083333	-8.550000	11.500000	1023.000000	1023.000000	2046.000000
15.300000	-0.035689	-21.092461	-7.131595	-1.088974	-6.396423	-6.475469	0.000000	-10.000000	0.066667	-6.683333	8.833333	1023.000000	1023.000000	2046.000000
15.320000	-0.035268	-20.843296	-7.015096	-1.239419	-6.171731	-6.417049	0.000000	-10.000000	0.033333	-2.833333	6.666667	1023.000000	1023.000000	2046.000000
15.340000	-0.034577	-20.434793	-6.815238	-1.441005	-5.922487	-6.256063	0.000000	-10.000000	0.008333	1.633333	5.500000	1023.000000	1023.000000	2046.000000
15.360000	-0.033845	-20.002663	-6.645402	-1.655411	-5.628114	-6.073736	0.000000	-10.000000	-0.033333	6.916667	5.000000	1023.000000	1023.000000	2046.000000
15.380000	-0.032924	-19.458040	-6.475895	-1.851627	-5.269715	-5.860803	0.000000	-10.000000	-0.091667	11.016666	5.000000	1023.000000	1023.000000	2046.000000
15.400000	-0.031668	-18.715738	-6.248434	-1.956598	-4.906971	-5.603734	0.000000	-10.000000	-0.166667	14.800000	5.000000	1023.000000	1023.000000	2046.000000
15.420000	-0.030402	-17.967684	-6.037237	-2.041184	-4.530763	-5.358501	0.000000	-10.000000	-0.216667	17.266666	5.000000	1023.000000	1023.000000	2046.000000
15.440000	-0.028593	-16.898392	-5.750085	-2.066477	-4.106108	-4.975721	0.000000	-10.000000	-0.258333	19.116667	8.333333	1023.000000	1023.000000	2046.000000
15.460000	-0.026406	-15.605880	-5.471347	-1.972339	-3.580135	-4.582058	0.000000	-10.000000	-0.283333	20.866667	15.666667	1023.000000	1023.000000	2046.000000
15.480000	-0.023798	-14.064353	-5.085849	-1.873369	-3.019914	-4.085220	0.000000	-10.000000	-0.325000	22.150000	25.333334	1023.000000	1023.000000	2046.000000
15.500000	-0.021309	-12.593869	-4.679213	-1.765463	-2.495118	-3.654075	0.000000	-10.000000	-0.358333	23.566668	34.333332	1023.000000	1023.000000	2046.000000
15.520000	-0.018416	-10.884018	-4.191284	-1.578027	-1.942517	-3.172190	0.000000	-10.000000	-0.383333	24.483334	42.000000	1023.000000	1023.000000	2046.000000
15.540000	-0.015147	-8.952082	-3.840993	-1.312652	-1.128939	-2.669498	0.000000	-10.000000	-0.425000	25.366667	50.000000	1023.000000	1023.000000	2046.000000
15.560000	-0.011807	-6.977910	-3.356094	-1.027187	-0.482232	-2.112396	0.000000	-10.000000	-0.450000	25.966667	58.333332	1023.000000	1023.000000	2046.000000
15.580000	-0.008597	-5.080842	-2.851408	-0.753479	0.154651	-1.630607	0.000000	-10.000000	-0.466667	26.716667	66.833336	1023.000000	1023.000000	2046.000000
15.600000	-0.005349	-3.161356	-2.339113	-0.461606	0.799706	-1.160343	0.000000	-10.000000	-0.483333	27.583334	75.666664	1023.000000	1023.000000	2046.000000
15.620000	-0.002268	-1.340628	-1.870799	-0.213051	1.429621	-0.686398	0.000000	-10.000000	-0.508333	28.366667	84.666664	1023.000000	1023.000000	2046.000000
15.640000	0.000776	0.458902	-1.474453	-0.040889	2.077604	-0.103360	0.000000	-10.000000	-0.541667	28.933334	94.000000	1023.000000	1023.000000	2046.000000
15.660000	0.003946	2.332198	-1.062112	0.257770	2.787545	0.348994	0.000000	-10.000000	-0.558333	29.566668	103.666664	1023.000000	1023.000000	2046.000000
15.680000	0.006866	4.057843	-0.628527	0.486948	3.358102	0.841320	0.000000	-10.000000	-0.575000	30.000000	113.500000	1023.000000	1023.000000	2046.000000
15.700000	0.009611	5.680373	-0.172027	0.700936	3.837989	1.313475	0.000000	-10.000000	-0.591667	30.416666	123.500000	1023.000000	1023.000000	2046.000000
15.720000	0.012085	7.142375	0.243467	0.848946	4.250669	1.799292	0.000000	-10.000000	-0.616667	30.633333	133.500000	1023.000000	1023.000000	2046.000000
15.740000	0.014272	8.434889	0.677005	1.123151	4.562469	2.072264	0.000000	-10.000000	-0.625000	31.083334	143.666672	1023.000000	1023.000000	2046.000000
15.760000	0.016129	9.532053	1.014899	1.236793	4.926478	2.353883	0.000000	-10.000000	-0.641667	31.583334	154.000000	1023.000000	1023.000000	2046.000000
15.780000	0.018043	10.663218	1.399686	1.394808	5.252127	2.616597	0.000000	-10.000000	-0.641667	32.083336	164.500000	1023.000000	1023.000000	2046.000000
15.800000	0.019876	11.746586	1.784163	1.448229	5.565089	2.949105	0.000000	-10.000000	-0.650000	32.200001	175.166672	1023.000000	1023.000000	2046.000000
15.820000	0.022883	13.524117	2.457346	1.825881	6.032755	3.208135	0.000000	-10.000000	-0.658333	32.333332	185.833328	1023.000000	1023.000000	2046.000000
15.840000	0.025676	15.174298	2.825161	1.940268	6.677889	3.730981	0.000000	-10.000000	-0.658333	32.216667	196.666672	1023.000000	1023.000000	2046.000000
15.860000	0.028037	16.570124	3.178348	2.268562	7.091235	4.031979	0.000000	-10.000000	-0.658333	32.083332	207.500000	1023.000000	1023.000000	2046.000000
15.880000	0.029742	17.577742	3.391121	2.375212	7.526953	4.284456	0.000000	-10.000000	-0.641667	31.883333	218.166672	1023.000000	1023.000000	2046.000000
15.900000	0.030265	17.886787	3.686741	2.313772	7.591320	4.294955	0.000000	-10.000000	-0.633333	31.616667	228.833328	1023.000000	1023.000000	2046.000000
15.920000	0.029442	17.400467	3.643856	1.997151	7.558742	4.200717	0.000000	-10.000000	-0.616667	31.466667	239.333328	1023.000000	1023.000000	2046.000000
15.940000	0.028109	16.612616	3.542115	1.776845	7.214303	4.079352	0.000000	-10.000000	-0.591667	31.283333	250.000000	1023.000000	1023.000000	2046.000000
15.960000	0.027653	16.342663	3.415660	1.793902	7.076678	4.056424	0.000000	-10.000000	-0.575000	31.033333	260.333344	1023.000000	1023.000000	2046.000000
15.980000	0.028301	16.725643	3.564489	1.961163	7.005589	4.194404	0.000000	-10.000000	-0.550000	30.633333	270.833344	1023.000000	1023.000000	2046.000000
16.000000	0.029950	17.700735	3.741788	2.275401	7.269138	4.414409	0.000000	-10.000000	-0.541667	30.150000	281.166656	1023.000000	1023.000000	2046.000000
16.020000	0.031522	18.629585	3.885107	2.558976	7.469702	4.715800	0.000000	-10.000000	-0.508333	29.766666	291.500000	1023.000000	1023.000000	2046.000000
16.040001	0.033412	19.746767	3.971994	2.915140	7.856632	5.003001	0.000000	-10.000000	-0.516667	29.516666	301.500000	1023.000000	1023.000000	2046.000000
16.059999	0.035354	20.894466	4.049076	3.276358	8.225410	5.343622	0.000000	-10.000000	-0.525000	29.350000	311.166656	1023.000000	1023.000000	2046.000000
16.080000	0.037328	22.060749	4.140200	3.663035	8.539326	5.718189	0.000000	-10.000000	-0.550000	29.383333	317.500000	1023.000000	1023.000000	2046.000000
16.100000	0.039370	23.267590	4.152549	4.023370	9.004659	6.087011	0.000000	-10.000000	-0.550000	29.466667	327.166656	1023.000000	1023.000000	2046.000000
16.120001	0.041750	24.674200	4.284986	4.331632	9.456475	6.601107	0.000000	-10.000000	-0.525000	29.283333	337.166656	1023.000000	1023.000000	2046.000000
16.139999	0.044064	26.041826	4.537594	4.593147	9.852817	7.058269	0.000000	-10.000000	-0.516667	29.100000	350.333344	1023.000000	1023.000000	2046.000000
16.160000	0.046661	27.576567	4.748816	4.990920	10.406723	7.430108	0.000000	-10.000000	-0.508333	28.916666	360.000000	1023.000000	1023.000000	2046.000000
16.180000	0.049661	29.349724	5.125692	5.397347	10.947608	7.879076	0.000000	-10.000000	-0.516667	28.716667	369.666656	1023.000000	1023.000000	2046.000000
16.200001	0.052663	31.123802	5.606985	5.710734	11.508977	8.297106	0.000000	-10.000000	-0.508333	28.450001	379.166656	1023.000000	1023.000000	2046.000000
16.219999	0.055791	32.972504	6.110889	6.028098	12.155105	8.678411	0.000000	-10.000000	-0.491667	28.033335	388.833344	1023.000000	1023.000000	2046.000000
16.240000	0.058653	34.664139	6.603930	6.304636	12.811474	8.944098	0.000000	-10.000000	-0.475000	27.683334	398.166656	1023.000000	1023.000000	2046.000000
16.260000	0.061578	36.392731	7.322319	6.457167	13.371473	9.241773	0.000000	-10.000000	-0.450000	27.233334	407.500000	1023.000000	1023.000000	2046.000000
16.280001	0.064179	37.929836	8.086100	6.510053	13.899055	9.434629	0.000000	-10.000000	-0.425000	26.650000	416.666656	1023.000000	1023.000000	2046.000000
16.299999	0.066294	39.179489	8.835261	6.496891	14.225042	9.622293	0.000000	-10.000000	-0.400000	26.283333	425.666656	1023.000000	1023.000000	2046.000000
16.320000	0.068206	40.309654	9.399004	6.453865	14.571439	9.885347	0.000000	-10.000000	-0.400000	25.716667	434.500000	1023.000000	1023.000000	2046.000000
16.340000	0.069827	41.267994	10.011074	6.473783	14.804022	9.979116	0.000000	-10.000000	-0.416667	25.750000	443.166656	1023.000000	1023.000000	2046.000000
16.360001	0.071434	42.217422	10.479688	6.467893	15.159939	10.109902	0.000000	-10.000000	-0.425000	25.533335	451.833344	1023.000000	1023.000000	2046.000000
16.379999	0.073092	43.197327	10.868699	6.521268	15.516780	10.290578	0.000000	-10.000000	-0.416667	25.600000	460.500000	1023.000000	1023.000000	2046.000000
16.400000	0.074555	44.061947	11.372217	6.515764	15.707039	10.466928	0.000000	-10.000000	-0.391667	25.083334	469.000000	1023.000000	1023.000000	2046.000000
16.420000	0.076183	45.024014	11.756111	6.587290	15.970910	10.709703	0.000000	-10.000000	-0.383333	24.816668	477.500000	1023.000000	1023.000000	2046.000000
16.440001	0.077906	46.042477	12.061668	6.752184	16.287348	10.941276	0.000000	-10.000000	-0.366667	24.266666	485.833344	1023.000000	1023.000000	2046.000000
16.459999	0.080029	47.297371	12.378146	6.978869	16.696667	11.243690	0.000000	-10.000000	-0.358333	24.066668	494.000000	1023.000000	1023.000000	2046.000000
16.480000	0.082223	48.594028	12.771620	7.254138	17.040134	11.528137	0.000000	-10.000000	-0.333333	23.616667	502.000000	1023.000000	1023.000000	2046.000000
16.500000	0.084382	49.869698	13.176435	7.415490	17.396694	11.881079	0.000000	-10.000000	-0.308333	23.283333	510.000000	1023.000000	1023.000000	2046.000000
16.520000	0.086589	51.174343	13.719810	7.755191	17.605150	12.094194	0.000000	-10.000000	-0.283333	22.633333	517.833313	1023.000000	1023.000000	2046.000000
16.540001	0.088903	52.541386	14.279655	8.052466	17.877377	12.331889	0.000000	-10.000000	-0.266667	22.266666	525.500000	1023.000000	1023.000000	2046.000000
16.559999	0.091567	54.115902	14.826186	8.437329	18.335608	12.516776	0.000000	-10.000000	-0.258333	21.916668	532.833313	1023.000000	1023.000000	2046.000000
16.580000	0.094366	55.770401	15.444303	8.861455	18.785172	12.679472	0.000000	-10.000000	-0.266667	21.850000	540.166687	1023.000000	1023.000000	2046.000000
16.600000	0.096909	57.272957	16.108515	9.309295	19.083189	12.771958	0.000000	-10.000000	-0.266667	21.650000	547.500000	1023.000000	1023.000000	2046.000000
16.620001	0.098931	58.468319	16.626936	9.607167	19.326635	12.907581	0.000000	-10.000000	-0.250000	21.650000	554.833313	1023.000000	1023.000000	2046.000000
16.639999	0.100323	59.290806	17.057703	9.845748	19.503674	12.883680	0.000000	-10.000000	-0.216667	21.283333	562.166687	1023.000000	1023.000000	2046.000000
16.660000	0.101229	59.826077	17.414476	9.949333	19.518148	12.944118	0.000000	-10.000000	-0.191667	20.533333	569.333313	1023.000000	1023.000000	2046.000000
16.680000	0.102518	60.588390	17.689569	10.201610	19.665485	13.031726	0.000000	-10.000000	-0.183333	19.500000	576.333313	1023.000000	1023.000000	2046.000000
16.700001	0.102788	60.747913	17.730856	10.384346	19.615173	13.017538	0.000000	-10.000000	-0.166667	18.550001	583.000000	1023.000000	1023.000000	2046.000000
16.719999	0.102020	60.293793	17.528809	10.475955	19.532709	12.756320	0.000000	-10.000000	-0.150000	17.533335	589.333313	1023.000000	1023.000000	2046.000000
16.740000	0.100703	59.515556	17.373486	10.324731	19.344517	12.472824	0.000000	-10.000000	-0.116667	16.366667	595.333313	1023.000000	1023.000000	2046.000000
16.760000	0.098874	58.434406	17.251749	9.969102	19.063513	12.150043	0.000000	-10.000000	-0.091667	15.133333	601.000000	1023.000000	1023.000000	2046.000000
16.780001	0.096663	57.127872	17.018093	9.600621	18.717222	11.791938	0.000000	-10.000000	-0.058333	13.600000	606.166687	1023.000000	1023.000000	2046.000000
16.799999	0.094549	55.878201	16.608932	9.378509	18.371714	11.519045	0.000000	-10.000000	-0.033333	11.816667	611.166687	1023.000000	1023.000000	2046.000000
16.820000	0.092707	54.789650	16.246866	9.336423	17.915955	11.290406	0.000000	-10.000000	-0.008333	9.783334	615.333313	1023.000000	1023.000000	2046.000000
16.840000	0.091578	54.122463	15.952138	9.388443	17.562323	11.219559	0.000000	-10.000000	0.000000	7.666667	619.000000	1023.000000	1023.000000	2046.000000
16.860001	0.090899	53.721439	15.646146	9.540571	17.352501	11.182220	0.000000	-10.000000	0.025000	5.533333	621.833313	1023.000000	1023.000000	2046.000000
16.879999	0.090516	53.494881	15.362277	9.788007	17.188240	11.156359	0.000000	-10.000000	0.050000	2.516667	624.166687	1023.000000	1023.000000	2046.000000
16.900000	0.090154	53.280926	15.076186	10.027261	17.019125	11.158354	0.000000	-10.000000	0.083333	-0.183333	625.500000	1023.000000	1023.000000	2046.000000
16.920000	0.089798	53.070427	14.757916	10.292957	16.861670	11.157883	0.000000	-10.000000	0.075000	-2.633333	626.000000	1023.000000	1023.000000	2046.000000
16.940001	0.089227	52.733200	14.514243	10.446392	16.568007	11.204556	0.000000	-10.000000	0.083333	-4.466667	626.000000	1023.000000	1023.000000	2046.000000
16.959999	0.088811	52.487247	14.306204	10.628119	16.349619	11.203305	0.000000	-10.000000	0.083333	-6.316667	626.000000	1023.000000	1023.000000	2046.000000
16.980000	0.088194	52.122849	14.148179	10.761937	16.053005	11.159726	0.000000	-10.000000	0.100000	-8.133333	626.000000	1023.000000	1023.000000	2046.000000
17.000000	0.087741	51.855141	13.996161	10.959450	15.848059	11.051472	0.000000	-10.000000	0.100000	-9.466667	626.000000	1023.000000	1023.000000	2046.000000
17.020000	0.087547	51.740562	13.912453	11.143227	15.714322	10.970561	0.000000	-10.000000	0.116667	-10.550000	626.000000	1023.000000	1023.000000	2046.000000
17.040001	0.087457	51.687077	13.908728	11.303956	15.592930	10.881464	0.000000	-10.000000	0.133333	-11.566667	626.000000	1023.000000	1023.000000	2046.000000
17.059999	0.087561	51.748425	14.010164	11.410897	15.483451	10.843911	0.000000	-10.000000	0.166667	-12.816667	618.500000	1023.000000	1023.000000	2046.000000
17.080000	0.087287	51.586849	14.079559	11.552842	15.343656	10.610793	0.000000	-10.000000	0.183333	-13.750000	611.000000	1023.000000	1023.000000	2046.000000
17.100000	0.086847	51.326527	14.096443	11.534844	15.249381	10.445857	0.000000	-10.000000	0.225000	-14.816667	600.333313	1023.000000	1023.000000	2046.000000
17.120001	0.086253	50.975636	14.188501	11.540792	15.118627	10.127716	0.000000	-10.000000	0.258333	-15.766666	595.333313	1023.000000	1023.000000	2046.000000
17.139999	0.085243	50.378651	14.313341	11.369043	14.853621	9.842648	0.000000	-10.000000	0.291667	-16.983334	588.333313	1023.000000	1023.000000	2046.000000
17.160000	0.083778	49.512798	14.346739	11.204548	14.476652	9.484860	0.000000	-10.000000	0.291667	-17.850000	582.500000	1023.000000	1023.000000	2046.000000
17.180000	0.082086	48.512581	14.279562	10.883615	14.129248	9.220156	0.000000	-10.000000	0.291667	-18.366667	576.500000	1023.000000	1023.000000	2046.000000
17.200001	0.080496	47.572914	14.215161	10.548059	13.833098	8.976594	0.000000	-10.000000	0.291667	-18.550001	570.500000	1023.000000	1023.000000	2046.000000
17.219999	0.079249	46.836292	14.181528	10.270389	13.597570	8.786806	0.000000	-10.000000	0.300000	-18.516666	564.500000	1023.000000	1023.000000	2046.000000
17.240000	0.078103	46.158745	14.138874	10.039640	13.340118	8.640111	0.000000	-10.000000	0.300000	-18.400000	558.500000	1023.000000	1023.000000	2046.000000
17.260000	0.076888	45.440590	14.097383	9.772629	12.961245	8.609332	0.000000	-10.000000	0.300000	-18.350000	552.166687	1023.000000	1023.000000	2046.000000
17.280001	0.075739	44.761738	13.992990	9.630740	12.601894	8.536112	0.000000	-10.000000	0.308333	-18.566668	545.833313	1023.000000	1023.000000	2046.000000
17.299999	0.074556	44.062412	13.936065	9.533051	12.215332	8.377965	0.000000	-10.000000	0.325000	-19.050001	539.500000	1023.000000	1023.000000	2046.000000
17.320000	0.073767	43.596077	13.925197	9.558063	11.875046	8.237771	0.000000	-10.000000	0.350000	-19.516666	533.166687	1023.000000	1023.000000	2046.000000
17.340000	0.072732	42.984749	13.960488	9.636751	11.380479	8.007030	0.000000	-10.000000	0.366667	-19.950001	526.833313	1023.000000	1023.000000	2046.000000
17.360001	0.071694	42.371147	13.822403	9.817095	11.072289	7.659360	0.000000	-10.000000	0.383333	-20.200001	520.166687	1023.000000	1023.000000	2046.000000
17.379999	0.070522	41.678619	13.713512	9.963531	10.658108	7.343468	0.000000	-10.000000	0.391667	-20.750000	513.500000	1023.000000	1023.000000	2046.000000
17.400000	0.069186	40.888638	13.593519	10.090476	10.257591	6.947051	0.000000	-10.000000	0.400000	-21.116667	506.500000	1023.000000	1023.000000	2046.000000
17.420000	0.068031	40.206215	13.370105	10.168567	10.043902	6.623640	0.000000	-10.000000	0.408333	-21.650000	499.333344	1023.000000	1023.000000	2046.000000
17.440001	0.067438	39.855827	13.220990	10.300007	9.954808	6.380023	0.000000	-10.000000	0.416667	-21.816666	492.166656	1023.000000	1023.000000	2046.000000
17.459999	0.067084	39.646805	13.194633	10.478296	9.759707	6.214169	0.000000	-10.000000	0.425000	-22.100000	484.833344	1023.000000	1023.000000	2046.000000
17.480000	0.066302	39.184193	12.979135	10.486300	9.605475	6.113282	0.000000	-10.000000	0.425000	-22.166666	477.500000	1023.000000	1023.000000	2046.000000
17.500000	0.065154	38.505905	12.640173	10.455796	9.522043	5.887892	0.000000	-10.000000	0.433333	-22.350000	470.166656	1023.000000	1023.000000	2046.000000
17.520000	0.064025	37.839035	12.420022	10.286408	9.234167	5.898439	0.000000	-10.000000	0.441667	-22.500000	462.666656	1023.000000	1023.000000	2046.000000
17.540001	0.062806	37.118069	12.261178	10.252696	8.837605	5.766590	0.000000	-10.000000	0.450000	-22.633333	455.166656	1023.000000	1023.000000	2046.000000
17.559999	0.061347	36.255817	11.774401	10.198042	8.505266	5.778109	0.000000	-10.000000	0.450000	-22.783333	447.500000	1023.000000	1023.000000	2046.000000
17.580000	0.058814	34.758854	11.237496	9.987518	8.018281	5.515558	0.000000	-10.000000	0.450000	-22.983334	439.833344	1023.000000	1023.000000	2046.000000
17.600000	0.055911	33.043186	10.827134	9.618025	7.456908	5.141119	0.000000	-10.000000	0.450000	-23.200001	432.333344	1023.000000	1023.000000	2046.000000
17.620001	0.052654	31.118292	10.562007	9.025801	6.886461	4.644024	0.000000	-10.000000	0.450000	-23.200001	424.666656	1023.000000	1023.000000	2046.000000
17.639999	0.049210	29.083355	10.200875	8.424870	6.287341	4.170269	0.000000	-10.000000	0.450000	-23.133333	417.000000	1023.000000	1023.000000	2046.000000
17.660000	0.045478	26.877247	9.784979	8.083100	5.485482	3.523686	0.000000	-10.000000	0.450000	-23.000000	409.166656	1023.000000	1023.000000	2046.000000
17.680000	0.042261	24.976067	9.243357	7.952784	4.828969	2.950957	0.000000	-10.000000	0.450000	-23.083334	401.500000	1023.000000	1023.000000	2046.000000
17.700001	0.039667	23.442949	8.788824	7.986312	4.249900	2.417913	0.000000	-10.000000	0.450000	-23.083334	393.833344	1023.000000	1023.000000	2046.000000
17.719999	0.037589	22.215137	8.276238	8.085261	3.877877	1.975761	0.000000	-10.000000	0.450000	-23.133333	386.000000	1023.000000	1023.000000	2046.000000
17.740000	0.035890	21.210913	7.831116	8.205434	3.502838	1.671525	0.000000	-10.000000	0.450000	-23.133333	378.333344	1023.000000	1023.000000	2046.000000
17.760000	0.034417	20.340406	7.313005	8.196371	3.293102	1.537929	0.000000	-10.000000	0.450000	-23.016666	370.666656	1023.000000	1023.000000	2046.000000
17.780001	0.032695	19.322657	6.808695	8.279662	2.973332	1.260968	0.000000	-10.000000	0.450000	-23.066668	363.000000	1023.000000	1023.000000	2046.000000
17.799999	0.031103	18.381575	6.330658	8.281713	2.725370	1.043835	0.000000	-10.000000	0.450000	-23.033335	355.166656	1023.000000	1023.000000	2046.000000
17.820000	0.029486	17.426155	5.894841	8.135985	2.465290	0.930039	0.000000	-10.000000	0.441667	-23.050001	347.500000	1023.000000	1023.000000	2046.000000
17.840000	0.028073	16.590942	5.561770	8.054470	2.233746	0.740957	0.000000	-10.000000	0.433333	-23.016668	339.833344	1023.000000	1023.000000	2046.000000
17.860001	0.026967	15.937654	5.267654	7.906066	2.091654	0.672280	0.000000	-10.000000	0.416667	-22.800001	332.166656	1023.000000	1023.000000	2046.000000
17.879999	0.026009	15.371136	5.140368	7.739799	1.909169	0.581800	0.000000	-10.000000	0.425000	-22.666666	324.500000	1023.000000	1023.000000	2046.000000
17.900000	0.025358	14.986399	4.986299	7.606273	1.921968	0.471859	0.000000	-10.000000	0.425000	-22.466667	317.000000	1023.000000	1023.000000	2046.000000
17.920000	0.025104	14.836347	4.930607	7.349329	2.031022	0.525388	0.000000	-10.000000	0.441667	-22.500000	309.500000	1023.000000	1023.000000	2046.000000
17.940001	0.024603	14.540209	4.695164	7.185903	2.206639	0.452503	0.000000	-10.000000	0.441667	-22.600000	301.833344	1023.000000	1023.000000	2046.000000
17.959999	0.024023	14.197640	4.558416	6.994142	2.244094	0.400989	0.000000	-10.000000	0.441667	-22.716667	294.333344	1023.000000	1023.000000	2046.000000
17.980000	0.023344	13.796214	4.392463	6.756013	2.276063	0.371674	0.000000	-10.000000	0.433333	-22.750000	286.666656	1023.000000	1023.000000	2046.000000
18.000000	0.022185	13.111133	4.265459	6.495870	2.163728	0.186076	0.000000	-10.000000	0.416667	-22.716667	276.666656	1023.000000	1023.000000	2046.000000
18.020000	0.020690	12.227857	4.234731	6.041629	1.927888	0.023608	0.000000	-10.000000	0.416667	-22.533333	266.333344	1023.000000	1023.000000	2046.000000
18.040001	0.019051	11.259060	4.185623	5.749095	1.636155	-0.311814	0.000000	-10.000000	0.416667	-22.466667	258.666656	1023.000000	1023.000000	2046.000000
18.059999	0.017370	10.265836	4.080061	5.441151	1.329793	-0.585168	0.000000	-10.000000	0.416667	-22.350000	253.666672	1023.000000	1023.000000	2046.000000
18.080000	0.015322	9.055127	3.889777	5.037292	0.965279	-0.837221	0.000000	-10.000000	0.408333	-22.299999	251.333328	1023.000000	1023.000000	2046.000000
18.100000	0.013485	7.969575	3.690321	4.700955	0.640434	-1.062135	0.000000	-10.000000	0.400000	-22.133333	244.000000	1023.000000	1023.000000	2046.000000
18.120001	0.011776	6.959644	3.457542	4.368110	0.354868	-1.220877	0.000000	-10.000000	0.400000	-21.900000	236.666672	1023.000000	1023.000000	2046.000000
18.139999	0.010084	5.959911	3.156235	4.140355	0.095196	-1.431875	0.000000	-10.000000	0.400000	-21.616667	227.000000	1023.000000	1023.000000	2046.000000
18.160000	0.008627	5.098678	2.892511	3.925524	-0.159136	-1.560220	0.000000	-10.000000	0.400000	-21.433334	219.833328	1023.000000	1023.000000	2046.000000
18.180000	0.007213	4.263096	2.651327	3.790911	-0.392983	-1.786159	0.000000	-10.000000	0.400000	-21.416666	212.666672	1023.000000	1023.000000	2046.000000
18.200001	0.005996	3.543891	2.474393	3.603024	-0.635552	-1.897974	0.000000	-10.000000	0.408333	-21.500000	205.333328	1023.000000	1023.000000	2046.000000
18.219999	0.005056	2.987950	2.306537	3.483104	-0.804743	-1.996948	0.000000	-10.000000	0.408333	-21.500000	198.166672	1023.000000	1023.000000	2046.000000
18.240000	0.004011	2.370550	2.105138	3.421493	-0.956211	-2.199869	0.000000	-10.000000	0.408333	-21.466667	191.000000	1023.000000	1023.000000	2046.000000
18.260000	0.003037	1.795106	1.888697	3.348602	-1.112255	-2.329938	0.000000	-10.000000	0.400000	-21.233334	184.000000	1023.000000	1023.000000	2046.000000
18.280001	0.001839	1.086782	1.682042	3.244855	-1.321820	-2.518295	0.000000	-10.000000	0.400000	-21.083334	177.000000	1023.000000	1023.000000	2046.000000
18.299999	0.000598	0.353235	1.459223	3.182297	-1.547479	-2.740806	0.000000	-10.000000	0.400000	-20.750000	170.000000	1023.000000	1023.000000	2046.000000
18.320000	-0.000698	-0.412337	1.208711	3.121233	-1.740516	-3.001765	0.000000	-10.000000	0.400000	-20.650000	163.000000	1023.000000	1023.000000	2046.000000
18.340000	-0.001729	-1.021666	1.048441	3.086475	-1.950828	-3.205754	0.000000	-10.000000	0.391667	-20.433332	156.000000	1023.000000	1023.000000	2046.000000
18.360001	-0.002421	-1.430868	0.884217	3.077965	-2.075789	-3.317261	0.000000	-10.000000	0.383333	-20.183332	149.166672	1023.000000	1023.000000	2046.000000
18.379999	-0.003107	-1.835965	0.746693	3.000293	-2.243604	-3.339348	0.000000	-10.000000	0.366667	-19.733334	142.333328	1023.000000	1023.000000	2046.000000
18.400000	-0.004153	-2.454711	0.562541	2.917526	-2.504147	-3.430631	0.000000	-10.000000	0.358333	-19.300001	135.833328	1023.000000	1023.000000	2046.000000
18.420000	-0.005523	-3.264055	0.305420	2.815938	-2.780406	-3.605007	0.000000	-10.000000	0.350000	-19.050001	129.333328	1023.000000	1023.000000	2046.000000
18.440001	-0.007288	-4.307244	-0.042442	2.688101	-3.028422	-3.924481	0.000000	-10.000000	0.350000	-18.833334	123.000000	1023.000000	1023.000000	2046.000000
18.459999	-0.008314	-4.913647	0.003074	2.671724	-3.479126	-4.109319	0.000000	-10.000000	0.333333	-18.600000	116.666664	1023.000000	1023.000000	2046.000000
18.480000	-0.009285	-5.487540	-0.313026	2.476190	-3.544809	-4.105896	0.000000	-10.000000	0.316667	-18.366667	110.500000	1023.000000	1023.000000	2046.000000
18.500000	-0.010019	-5.921218	-0.578161	2.408664	-3.674461	-4.077260	0.000000	-10.000000	0.283333	-18.100000	104.500000	1023.000000	1023.000000	2046.000000
18.520000	-0.011516	-6.805799	-0.943501	2.287705	-3.875978	-4.274025	0.000000	-10.000000	0.275000	-17.933334	98.500000	1023.000000	1023.000000	2046.000000
18.540001	-0.013660	-8.072930	-1.304549	1.955568	-4.206649	-4.517301	0.000000	-10.000000	0.258333	-17.650000	92.500000	1023.000000	1023.000000	2046.000000
18.559999	-0.016219	-9.585270	-1.662959	1.429752	-4.560679	-4.791384	0.000000	-10.000000	0.258333	-17.200001	86.500000	1023.000000	1023.000000	2046.000000
18.580000	-0.019133	-11.307785	-2.123613	1.045589	-5.002107	-5.227654	0.000000	-10.000000	0.250000	-16.533333	80.666664	1023.000000	1023.000000	2046.000000
18.600000	-0.021904	-12.945406	-2.654523	0.667565	-5.457873	-5.500575	0.000000	-10.000000	0.241667	-15.816667	75.000000	1023.000000	1023.000000	2046.000000
18.620001	-0.024092	-14.238142	-3.069009	0.521084	-5.946100	-5.744118	0.000000	-10.000000	0.241667	-15.366667	69.666664	1023.000000	1023.000000	2046.000000
18.639999	-0.025510	-15.076390	-3.458588	0.488629	-6.210421	-5.896011	0.000000	-10.000000	0.241667	-15.133333	64.500000	1023.000000	1023.000000	2046.000000
18.660000	-0.026563	-15.698748	-3.756072	0.486152	-6.444142	-5.984686	0.000000	-10.000000	0.250000	-15.066667	59.500000	1023.000000	1023.000000	2046.000000
18.680000	-0.027406	-16.196810	-4.069443	0.468463	-6.584001	-6.011827	0.000000	-10.000000	0.250000	-15.066667	54.500000	1023.000000	1023.000000	2046.000000
18.700001	-0.028256	-16.699492	-4.427506	0.521710	-6.705418	-6.088277	0.000000	-10.000000	0.250000	-15.016667	49.500000	1023.000000	1023.000000	2046.000000
18.719999	-0.029088	-17.191111	-4.789503	0.542989	-6.810649	-6.133948	0.000000	-10.000000	0.241667	-14.833334	44.500000	1023.000000	1023.000000	2046.000000
18.740000	-0.030080	-17.777561	-5.170786	0.473560	-6.944177	-6.136157	0.000000	-10.000000	0.233333	-14.500000	39.666668	1023.000000	1023.000000	2046.000000
18.760000	-0.030818	-18.213469	-5.448227	0.389935	-7.030487	-6.124688	0.000000	-10.000000	0.216667	-14.050000	34.833332	1023.000000	1023.000000	2046.000000
18.780001	-0.031461	-18.593187	-5.641560	0.368400	-7.153207	-6.166820	0.000000	-10.000000	0.216667	-13.583334	30.166666	1023.000000	1023.000000	2046.000000
18.799999	-0.031992	-18.907047	-5.797930	0.279139	-7.215587	-6.172669	0.000000	-10.000000	0.191667	-13.016666	25.500000	1023.000000	1023.000000	2046.000000
18.820000	-0.031967	-18.892694	-5.876058	0.281085	-7.127476	-6.170245	0.000000	-10.000000	0.175000	-12.466667	21.166666	1023.000000	1023.000000	2046.000000
18.840000	-0.031967	-18.892487	-5.844642	0.234416	-7.124117	-6.158143	0.000000	-10.000000	0.133333	-12.066667	17.000000	1023.000000	1023.000000	2046.000000
18.860001	-0.032007	-18.916079	-5.910581	0.243200	-7.024990	-6.223709	0.000000	-10.000000	0.133333	-11.750000	13.000000	1023.000000	1023.000000	2046.000000
18.879999	-0.031933	-18.872389	-5.923200	0.265628	-6.941957	-6.272861	0.000000	-10.000000	0.133333	-11.566667	9.000000	1023.000000	1023.000000	2046.000000
18.900000	-0.032108	-18.975729	-5.960483	0.186302	-6.892740	-6.308808	0.000000	-10.000000	0.150000	-11.216667	5.000000	1023.000000	1023.000000	2046.000000
18.920000	-0.032276	-19.074995	-6.063463	0.068587	-6.742768	-6.337350	0.000000	-10.000000	0.141667	-11.116667	1.666667	1023.000000	1023.000000	2046.000000
18.940001	-0.032771	-19.367907	-6.003775	-0.136953	-6.835148	-6.392030	0.000000	-10.000000	0.141667	-11.150000	-1.666667	1023.000000	1023.000000	2046.000000
18.959999	-0.033555	-19.830818	-5.952281	-0.379968	-6.945004	-6.553564	0.000000	-10.000000	0.133333	-11.483334	-5.000000	1023.000000	1023.000000	2046.000000
18.980000	-0.034505	-20.392210	-6.002167	-0.690209	-7.079740	-6.620095	0.000000	-10.000000	0.133333	-11.483334	-9.000000	1023.000000	1023.000000	2046.000000
19.000000	-0.035455	-20.954187	-6.094417	-0.930316	-7.216908	-6.712547	0.000000	-10.000000	0.125000	-11.383333	-13.000000	1023.000000	1023.000000	2046.000000
19.020000	-0.036572	-21.613926	-6.177915	-1.201739	-7.405482	-6.828790	0.000000	-10.000000	0.125000	-10.866667	-16.666666	1023.000000	1023.000000	2046.000000
19.040001	-0.037577	-22.207766	-6.367890	-1.533996	-7.489180	-6.816700	0.000000	-10.000000	0.116667	-10.416667	-20.333334	1023.000000	1023.000000	2046.000000
19.059999	-0.038240	-22.599974	-6.415350	-1.758698	-7.609734	-6.816191	0.000000	-10.000000	0.100000	-9.550000	-23.666666	1023.000000	1023.000000	2046.000000
19.080000	-0.038646	-22.840002	-6.557148	-1.932094	-7.577734	-6.773027	0.000000	-10.000000	0.083333	-8.983334	-26.000000	1023.000000	1023.000000	2046.000000
19.100000	-0.038407	-22.698298	-6.560036	-2.078995	-7.477988	-6.581279	0.000000	-10.000000	0.066667	-5.966667	-28.666666	1023.000000	1023.000000	2046.000000
19.120001	-0.037743	-22.306007	-6.510068	-2.144177	-7.251462	-6.400299	0.000000	-10.000000	0.041667	-1.883333	-30.333334	1023.000000	1023.000000	2046.000000
19.139999	-0.036531	-21.589653	-6.340513	-2.108300	-6.944589	-6.196252	0.000000	-10.000000	-0.008333	3.533334	-32.000000	1023.000000	1023.000000	2046.000000
19.160000	-0.034814	-20.575335	-6.105484	-2.087293	-6.490208	-5.892348	0.000000	-10.000000	-0.058333	7.983334	-32.000000	1023.000000	1023.000000	2046.000000
19.180000	-0.032627	-19.282267	-5.783372	-1.927638	-5.976758	-5.594500	0.000000	-10.000000	-0.108333	11.750000	-32.000000	1023.000000	1023.000000	2046.000000
19.200001	-0.030254	-17.880302	-5.510705	-1.742573	-5.341094	-5.285929	0.000000	-10.000000	-0.150000	15.050000	-32.000000	1023.000000	1023.000000	2046.000000
19.219999	-0.027892	-16.484253	-5.140165	-1.591132	-4.809763	-4.943192	0.000000	-10.000000	-0.191667	16.983334	-32.000000	1023.000000	1023.000000	2046.000000
19.240000	-0.025308	-14.957316	-4.885894	-1.380774	-4.141292	-4.549357	0.000000	-10.000000	-0.233333	18.800001	-13.666667	1023.000000	1023.000000	2046.000000
19.260000	-0.022538	-13.320086	-4.633348	-1.195895	-3.425217	-4.065627	0.000000	-10.000000	-0.275000	20.366667	6.333333	1023.000000	1023.000000	2046.000000
19.280001	-0.019627	-11.599800	-4.296008	-1.040606	-2.765761	-3.497424	0.000000	-10.000000	-0.308333	21.900002	28.666666	1023.000000	1023.000000	2046.000000
19.299999	-0.016869	-9.969646	-3.885129	-0.845901	-2.245489	-2.993128	0.000000	-10.000000	-0.333333	23.066668	35.333332	1023.000000	1023.000000	2046.000000
19.320000	-0.014252	-8.422705	-3.532888	-0.754166	-1.684535	-2.451115	0.000000	-10.000000	-0.350000	23.800001	43.000000	1023.000000	1023.000000	2046.000000
19.340000	-0.011733	-6.934313	-3.089542	-0.491310	-1.245106	-2.108355	0.000000	-10.000000	-0.375000	24.850000	51.000000	1023.000000	1023.000000	2046.000000
19.360001	-0.009434	-5.575345	-2.733403	-0.251436	-0.790442	-1.800063	0.000000	-10.000000	-0.400000	25.550001	59.000000	1023.000000	1023.000000	2046.000000
19.379999	-0.006985	-4.128117	-2.389738	0.043121	-0.355246	-1.426254	0.000000	-10.000000	-0.408333	26.350000	67.333336	1023.000000	1023.000000	2046.000000
19.400000	-0.004988	-2.947766	-2.019167	0.265840	-0.035740	-1.158698	0.000000	-10.000000	-0.425000	26.733334	75.833336	1023.000000	1023.000000	2046.000000
19.420000	-0.003176	-1.877077	-1.668838	0.390684	0.250392	-0.849315	0.000000	-10.000000	-0.450000	27.450001	84.666664	1023.000000	1023.000000	2046.000000
19.440001	-0.001559	-0.921470	-1.382336	0.497729	0.538032	-0.574894	0.000000	-10.000000	-0.466667	27.916668	93.666664	1023.000000	1023.000000	2046.000000
19.459999	0.000152	0.089709	-1.189617	0.619439	0.977139	-0.317252	0.000000	-10.000000	-0.491667	28.400002	103.000000	1023.000000	1023.000000	2046.000000
19.480000	0.002436	1.439677	-0.835899	0.760464	1.446483	0.068629	0.000000	-10.000000	-0.491667	28.683334	112.500000	1023.000000	1023.000000	2046.000000
19.500000	0.004735	2.798332	-0.296882	0.889396	1.642442	0.563376	0.000000	-10.000000	-0.508333	28.983334	122.000000	1023.000000	1023.000000	2046.000000
19.520000	0.007561	4.468542	-0.006400	1.123278	2.250941	1.100723	0.000000	-10.000000	-0.500000	28.966667	131.666672	1023.000000	1023.000000	2046.000000
19.540001	0.009922	5.864173	0.284200	1.290637	2.763650	1.525686	0.000000	-10.000000	-0.516667	28.950001	141.333328	1023.000000	1023.000000	2046.000000
19.559999	0.011583	6.845335	0.488975	1.344591	3.215384	1.796385	0.000000	-10.000000	-0.550000	29.200001	151.000000	1023.000000	1023.000000	2046.000000
19.580000	0.012352	7.300100	0.645918	1.147717	3.437093	2.069372	0.000000	-10.000000	-0.600000	29.883333	160.666672	1023.000000	1023.000000	2046.000000
19.600000	0.011928	7.049370	0.612813	0.953674	3.435174	2.047708	0.000000	-10.000000	-0.616667	30.666668	170.500000	1023.000000	1023.000000	2046.000000
19.620001	0.011262	6.656118	0.508370	0.780355	3.192932	2.174462	0.000000	-10.000000	-0.616667	31.116667	180.666672	1023.000000	1023.000000	2046.000000
19.639999	0.011783	6.963738	0.513377	0.806031	3.218214	2.426117	0.000000	-10.000000	-0.583333	31.166668	191.000000	1023.000000	1023.000000	2046.000000
19.660000	0.013051	7.713075	0.625568	1.041494	3.445661	2.600353	0.000000	-10.000000	-0.575000	30.966667	201.333328	1023.000000	1023.000000	2046.000000
19.680000	0.014853	8.778103	0.687854	1.237916	3.875474	2.976859	0.000000	-10.000000	-0.566667	30.833334	211.666672	1023.000000	1023.000000	2046.000000
19.700001	0.016840	9.952247	0.821592	1.601593	4.265628	3.263434	0.000000	-10.000000	-0.566667	30.666666	222.000000	1023.000000	1023.000000	2046.000000
19.719999	0.018586	10.984317	0.799090	1.896525	4.717970	3.570731	0.000000	-10.000000	-0.575000	30.799999	232.333328	1023.000000	1023.000000	2046.000000
19.740000	0.020414	12.064609	0.880083	2.243037	5.069893	3.871597	0.000000	-10.000000	-0.575000	30.799999	242.500000	1023.000000	1023.000000	2046.000000
19.760000	0.022112	13.068373	0.927822	2.561385	5.396103	4.183062	0.000000	-10.000000	-0.600000	30.950001	252.833328	1023.000000	1023.000000	2046.000000
19.780001	0.023911	14.131140	1.072557	2.763233	5.676388	4.618962	0.000000	-10.000000	-0.600000	31.150000	263.166656	1023.000000	1023.000000	2046.000000
19.799999	0.025752	15.219700	1.213274	2.958152	6.006285	5.041989	0.000000	-10.000000	-0.616667	31.216667	273.666656	1023.000000	1023.000000	2046.000000
19.820000	0.028044	16.573956	1.477797	3.203804	6.423615	5.468740	0.000000	-10.000000	-0.616667	31.500000	284.000000	1023.000000	1023.000000	2046.000000
19.840000	0.030646	18.112082	1.834021	3.482035	6.884624	5.911400	0.000000	-10.000000	-0.625000	31.250000	294.500000	1023.000000	1023.000000	2046.000000
19.860001	0.033600	19.857378	2.229177	3.763503	7.505677	6.359021	0.000000	-10.000000	-0.625000	31.566666	305.000000	1023.000000	1023.000000	2046.000000
19.879999	0.036986	21.858847	2.886994	4.029626	8.076506	6.865720	0.000000	-10.000000	-0.616667	31.316666	315.500000	1023.000000	1023.000000	2046.000000
19.900000	0.040179	23.745943	3.480966	4.260713	8.772133	7.232131	0.000000	-10.000000	-0.616667	31.549999	326.000000	1023.000000	1023.000000	2046.000000
19.920000	0.043465	25.687910	4.205513	4.469198	9.459805	7.553395	0.000000	-10.000000	-0.583333	31.033333	336.333344	1023.000000	1023.000000	2046.000000
19.940001	0.046717	27.609819	5.002304	4.541014	10.137971	7.928531	0.000000	-10.000000	-0.566667	30.866667	346.833344	1023.000000	1023.000000	2046.000000
19.959999	0.049531	29.272568	5.837903	4.551100	10.709616	8.173949	0.000000	-10.000000	-0.533333	30.133333	357.166656	1023.000000	1023.000000	2046.000000
19.980000	0.051730	30.572559	6.550098	4.553072	11.092540	8.376847	0.000000	-10.000000	-0.541667	29.866667	367.500000	1023.000000	1023.000000	2046.000000
20.000000	0.053841	31.820166	7.114246	4.706389	11.509194	8.490336	0.000000	-10.000000	-0.541667	29.483334	377.500000	1023.000000	1023.000000	2046.000000
20.020000	0.055623	32.872944	7.730712	4.738856	11.728608	8.674767	0.000000	-10.000000	-0.533333	29.416668	387.333344	1023.000000	1023.000000	2046.000000
20.040001	0.057489	33.975998	8.208305	4.879096	12.146696	8.741899	0.000000	-10.000000	-0.533333	29.233334	397.000000	1023.000000	1023.000000	2046.000000
20.059999	0.059063	34.906513	8.758075	4.877625	12.322819	8.947995	0.000000	-10.000000	-0.516667	29.250000	406.666656	1023.000000	1023.000000	2046.000000
20.080000	0.060913	35.999538	9.225016	4.960836	12.688177	9.125507	0.000000	-10.000000	-0.516667	29.016666	416.500000	1023.000000	1023.000000	2046.000000
20.100000	0.062708	37.060211	9.600319	4.987567	13.026962	9.445365	0.000000	-10.000000	-0.500000	28.850000	426.333344	1023.000000	1023.000000	2046.000000
20.120001	0.064622	38.191483	9.959110	5.131434	13.340603	9.760337	0.000000	-10.000000	-0.500000	28.633333	436.000000	1023.000000	1023.000000	2046.000000
20.139999	0.067279	39.761955	10.406909	5.315965	13.819113	10.219968	0.000000	-10.000000	-0.500000	28.600000	445.500000	1023.000000	1023.000000	2046.000000
20.160000	0.070225	41.502762	10.973229	5.657904	14.306779	10.564851	0.000000	-10.000000	-0.500000	28.299999	455.000000	1023.000000	1023.000000	2046.000000
20.180000	0.073094	43.198559	11.509256	5.996766	14.780047	10.912490	0.000000	-10.000000	-0.500000	28.116667	464.500000	1023.000000	1023.000000	2046.000000
20.200001	0.076206	45.037636	12.039229	6.311894	15.394627	11.291885	0.000000	-10.000000	-0.491667	28.050001	474.000000	1023.000000	1023.000000	2046.000000
20.219999	0.079039	46.711758	12.458493	6.742614	16.006824	11.503824	0.000000	-10.000000	-0.475000	28.050001	483.333344	1023.000000	1023.000000	2046.000000
20.240000	0.081875	48.388374	12.913611	7.145520	16.580387	11.748856	0.000000	-10.000000	-0.441667	27.683334	492.666656	1023.000000	1023.000000	2046.000000
20.260000	0.084576	49.984543	13.498907	7.526072	17.046957	11.912605	0.000000	-10.000000	-0.433333	27.433334	502.000000	1023.000000	1023.000000	2046.000000
20.280001	0.086798	51.297840	13.955368	7.798825	17.392756	12.150891	0.000000	-10.000000	-0.416667	27.016666	511.333344	1023.000000	1023.000000	2046.000000
20.299999	0.088489	52.297035	14.360868	8.056787	17.581747	12.297632	0.000000	-10.000000	-0.408333	26.600000	520.500000	1023.000000	1023.000000	2046.000000
20.320000	0.089961	53.166855	14.747061	8.235791	17.723944	12.460061	0.000000	-10.000000	-0.375000	26.000000	529.333313	1023.000000	1023.000000	2046.000000
20.340000	0.091215	53.908257	15.102902	8.392012	17.947388	12.465954	0.000000	-10.000000	-0.350000	25.549999	538.166687	1023.000000	1023.000000	2046.000000
20.360001	0.093131	55.040546	15.670501	8.694791	18.089659	12.585595	0.000000	-10.000000	-0.333333	24.916666	546.666687	1023.000000	1023.000000	2046.000000
20.379999	0.094594	55.904827	15.877015	8.830641	18.344069	12.853103	0.000000	-10.000000	-0.316667	24.166666	555.000000	1023.000000	1023.000000	2046.000000
20.400000	0.095351	56.352356	15.782568	9.107384	18.587265	12.875135	0.000000	-10.000000	-0.308333	23.350000	563.000000	1023.000000	1023.000000	2046.000000
20.420000	0.095140	56.227745	15.647694	9.138227	18.723743	12.718081	0.000000	-10.000000	-0.291667	22.866667	571.000000	1023.000000	1023.000000	2046.000000
20.440001	0.094174	55.656654	15.628389	8.950439	18.558817	12.519007	0.000000	-10.000000	-0.258333	22.216667	578.833313	1023.000000	1023.000000	2046.000000
20.459999	0.092631	54.745117	15.642886	8.575289	18.278122	12.248822	0.000000	-10.000000	-0.225000	21.450001	586.500000	1023.000000	1023.000000	2046.000000
20.480000	0.090721	53.616245	15.445889	8.294088	17.916742	11.959526	0.000000	-10.000000	-0.200000	20.233334	593.833313	1023.000000	1023.000000	2046.000000
20.500000	0.088999	52.598572	15.167955	8.199077	17.512329	11.719210	0.000000	-10.000000	-0.175000	19.066668	600.833313	1023.000000	1023.000000	2046.000000
20.520000	0.087884	51.939655	14.896427	8.241486	17.226442	11.575299	0.000000	-10.000000	-0.133333	17.666668	607.333313	1023.000000	1023.000000	2046.000000
20.540001	0.087338	51.616909	14.908734	8.383037	16.806076	11.519063	0.000000	-10.000000	-0.083333	16.316668	613.500000	1023.000000	1023.000000	2046.000000
20.559999	0.087066	51.455776	14.817369	8.557605	16.527472	11.553329	0.000000	-10.000000	-0.058333	14.750000	619.166687	1023.000000	1023.000000	2046.000000
20.580000	0.087034	51.436913	14.628201	8.889448	16.418461	11.500802	0.000000	-10.000000	-0.033333	13.033334	624.333313	1023.000000	1023.000000	2046.000000
20.600000	0.087137	51.497948	14.519594	9.237266	16.246822	11.494266	0.000000	-10.000000	-0.016667	11.250000	628.833313	1023.000000	1023.000000	2046.000000
20.620001	0.087176	51.521267	14.354348	9.566600	16.149887	11.450429	0.000000	-10.000000	0.000000	9.233334	632.833313	1023.000000	1023.000000	2046.000000
20.639999	0.087470	51.694988	14.196998	9.878181	16.111000	11.508811	0.000000	-10.000000	0.008333	7.400000	636.333313	1023.000000	1023.000000	2046.000000
20.660000	0.087719	51.842075	14.013429	10.094089	16.119949	11.614610	0.000000	-10.000000	0.025000	5.283333	639.166687	1023.000000	1023.000000	2046.000000
20.680000	0.088161	52.103046	13.792537	10.289839	16.251955	11.768717	0.000000	-10.000000	0.050000	2.850000	641.333313	1023.000000	1023.000000	2046.000000
20.700001	0.088593	52.358349	13.717378	10.523232	16.286266	11.831472	0.000000	-10.000000	0.066667	0.250000	642.500000	1023.000000	1023.000000	2046.000000
20.719999	0.088904	52.542431	13.610062	10.698478	16.347456	11.886436	0.000000	-10.000000	0.075000	-1.833333	643.000000	1023.000000	1023.000000	2046.000000
20.740000	0.089244	52.743420	13.573530	10.811089	16.423672	11.935126	0.000000	-10.000000	0.075000	-3.783333	643.000000	1023.000000	1023.000000	2046.000000
20.760000	0.089022	52.611938	13.627301	10.848308	16.281322	11.855010	0.000000	-10.000000	0.083333	-5.650000	643.000000	1023.000000	1023.000000	2046.000000
20.780001	0.088709	52.426952	13.695553	10.836489	16.215487	11.679423	0.000000	-10.000000	0.100000	-7.550000	643.000000	1023.000000	1023.000000	2046.000000
20.799999	0.088315	52.194363	13.990822	10.706830	15.972155	11.524555	0.000000	-10.000000	0.116667	-9.200000	643.000000	1023.000000	1023.000000	2046.000000
20.820000	0.087909	51.954002	14.328715	10.596751	15.783925	11.244610	0.000000	-10.000000	0.150000	-10.700000	643.000000	1023.000000	1023.000000	2046.000000
20.840000	0.087384	51.643684	14.669231	10.456632	15.513517	11.004304	0.000000	-10.000000	0.191667	-12.300000	643.000000	1023.000000	1023.000000	2046.000000
20.860001	0.086669	51.221302	14.790707	10.361249	15.321664	10.747683	0.000000	-10.000000	0.225000	-13.700000	635.833313	1023.000000	1023.000000	2046.000000
20.879999	0.085765	50.687263	14.972707	10.262393	15.076238	10.375926	0.000000	-10.000000	0.241667	-14.750000	627.000000	1023.000000	1023.000000	2046.000000
20.900000	0.084916	50.185524	15.080266	10.064303	14.897064	10.143890	0.000000	-10.000000	0.241667	-15.550000	616.500000	1023.000000	1023.000000	2046.000000
20.920000	0.083809	49.531357	15.058537	9.890456	14.688496	9.893867	0.000000	-10.000000	0.258333	-16.083334	611.333313	1023.000000	1023.000000	2046.000000
20.940001	0.082610	48.822441	14.934100	9.690894	14.487906	9.709541	0.000000	-10.000000	0.266667	-16.600000	606.000000	1023.000000	1023.000000	2046.000000
20.959999	0.081204	47.991341	14.824712	9.515958	14.156019	9.494651	0.000000	-10.000000	0.283333	-17.416668	600.333313	1023.000000	1023.000000	2046.000000
20.980000	0.079793	47.157681	14.753365	9.389951	13.696619	9.317747	0.000000	-10.000000	0.291667	-18.083334	596.500000	1023.000000	1023.000000	2046.000000
21.000000	0.078565	46.431717	14.841885	9.341894	13.183698	9.064240	0.000000	-10.000000	0.325000	-19.066668	590.500000	1023.000000	1023.000000	2046.000000
21.020000	0.077267	45.664532	14.969811	9.284453	12.614004	8.796263	0.000000	-10.000000	0.341667	-19.550001	584.166687	1023.000000	1023.000000	2046.000000
21.040001	0.076361	45.129345	15.079540	9.377782	12.145392	8.526630	0.000000	-10.000000	0.375000	-20.283335	575.666687	1023.000000	1023.000000	2046.000000
21.059999	0.075588	44.672569	15.096055	9.512712	11.834728	8.229074	0.000000	-10.000000	0.383333	-20.666668	568.833313	1023.000000	1023.000000	2046.000000
21.080000	0.074981	44.313595	15.047484	9.633217	11.584746	8.048147	0.000000	-10.000000	0.400000	-21.033333	564.333313	1023.000000	1023.000000	2046.000000
21.100000	0.074475	44.014526	14.941034	9.815132	11.500613	7.757745	0.000000	-10.000000	0.400000	-21.416666	557.166687	1023.000000	1023.000000	2046.000000
21.120001	0.074515	44.038445	14.792231	10.013720	11.601090	7.631403	0.000000	-10.000000	0.408333	-21.633333	550.000000	1023.000000	1023.000000	2046.000000
21.139999	0.074728	44.164127	14.682009	10.151780	11.714148	7.616189	0.000000	-10.000000	0.416667	-22.000000	540.333313	1023.000000	1023.000000	2046.000000
21.160000	0.074763	44.185131	14.561928	10.264299	11.737459	7.621446	0.000000	-10.000000	0.416667	-21.950001	533.000000	1023.000000	1023.000000	2046.000000
21.180000	0.074074	43.777603	14.355587	10.310652	11.622752	7.488613	0.000000	-10.000000	0.425000	-22.166668	525.666687	1023.000000	1023.000000	2046.000000
21.200001	0.073002	43.144199	14.171102	10.203706	11.442556	7.326837	0.000000	-10.000000	0.425000	-22.166668	518.333313	1023.000000	1023.000000	2046.000000
21.219999	0.071471	42.239510	13.975727	10.158650	11.075979	7.029153	0.000000	-10.000000	0.441667	-22.350000	511.000000	1023.000000	1023.000000	2046.000000
21.240000	0.069503	41.076111	13.742788	10.050888	10.471138	6.811296	0.000000	-10.000000	0.441667	-22.316668	506.000000	1023.000000	1023.000000	2046.000000
21.260000	0.067373	39.817623	13.320224	10.032125	9.871730	6.593543	0.000000	-10.000000	0.450000	-22.566668	501.000000	1023.000000	1023.000000	2046.000000
21.280001	0.064332	38.020260	12.857704	9.844142	9.200128	6.118288	0.000000	-10.000000	0.458333	-23.116667	493.333344	1023.000000	1023.000000	2046.000000
21.299999	0.061115	36.119080	12.462521	9.478144	8.545603	5.632812	0.000000	-10.000000	0.475000	-23.500000	483.166656	1023.000000	1023.000000	2046.000000
21.320000	0.057806	34.163345	12.123369	8.905642	8.012105	5.122231	0.000000	-10.000000	0.500000	-23.733334	472.833344	1023.000000	1023.000000	2046.000000
21.340000	0.054126	31.988714	11.956962	8.397780	7.144873	4.489100	0.000000	-10.000000	0.516667	-23.633333	467.666656	1023.000000	1023.000000	2046.000000
21.360001	0.050581	29.893614	11.605189	8.129601	6.322321	3.836503	0.000000	-10.000000	0.525000	-23.783335	459.666656	1023.000000	1023.000000	2046.000000
21.379999	0.047772	28.233486	11.101980	8.081484	5.766063	3.283959	0.000000	-10.000000	0.525000	-23.866667	454.333344	1023.000000	1023.000000	2046.000000
21.400000	0.045884	27.117189	10.485205	8.085096	5.517846	3.029043	0.000000	-10.000000	0.525000	-24.000000	443.666656	1023.000000	1023.000000	2046.000000
21.420000	0.044291	26.176071	9.884790	8.145457	5.310062	2.835762	0.000000	-10.000000	0.525000	-24.066668	435.666656	1023.000000	1023.000000	2046.000000
21.440001	0.042909	25.359299	9.185174	8.202120	5.256355	2.715650	0.000000	-10.000000	0.533333	-24.233334	425.000000	1023.000000	1023.000000	2046.000000
21.459999	0.041094	24.286530	8.499019	8.157561	5.032748	2.597202	0.000000	-10.000000	0.541667	-24.350000	419.666656	1023.000000	1023.000000	2046.000000
21.480000	0.039274	23.211197	7.930505	8.161478	4.694055	2.425159	0.000000	-10.000000	0.550000	-24.366667	414.000000	1023.000000	1023.000000	2046.000000
21.500000	0.037414	22.111397	7.405902	8.076798	4.330450	2.298246	0.000000	-10.000000	0.550000	-24.266666	405.666656	1023.000000	1023.000000	2046.000000
21.520000	0.035414	20.929575	7.070380	7.983703	3.776062	2.099430	0.000000	-10.000000	0.533333	-24.200001	394.666656	1023.000000	1023.000000	2046.000000
21.540001	0.033872	20.018507	6.768641	7.951207	3.386821	1.911837	0.000000	-10.000000	0.516667	-24.133333	384.000000	1023.000000	1023.000000	2046.000000
21.559999	0.032548	19.236019	6.581088	7.928154	3.005754	1.721024	0.000000	-10.000000	0.500000	-24.083334	378.666656	1023.000000	1023.000000	2046.000000
21.580000	0.031592	18.670622	6.497327	7.855683	2.683533	1.634079	0.000000	-10.000000	0.500000	-23.783333	370.666656	1023.000000	1023.000000	2046.000000
21.600000	0.030746	18.170752	6.441245	7.769724	2.452635	1.507148	0.000000	-10.000000	0.500000	-23.566668	365.333344	1023.000000	1023.000000	2046.000000
21.620001	0.030178	17.835009	6.358597	7.691007	2.381605	1.403801	0.000000	-10.000000	0.500000	-23.550001	354.666656	1023.000000	1023.000000	2046.000000
21.639999	0.029452	17.406284	6.084510	7.616176	2.416464	1.289133	0.000000	-10.000000	0.500000	-23.616667	346.666656	1023.000000	1023.000000	2046.000000
21.660000	0.028698	16.960226	5.713199	7.529423	2.549518	1.168086	0.000000	-10.000000	0.500000	-23.716667	336.166656	1023.000000	1023.000000	2046.000000
21.680000	0.027645	16.338030	5.449152	7.319445	2.507515	1.061917	0.000000	-10.000000	0.500000	-23.616667	331.000000	1023.000000	1023.000000	2046.000000
21.700001	0.026574	15.705400	5.172052	7.003979	2.533383	0.995987	0.000000	-10.000000	0.500000	-23.533333	326.000000	1023.000000	1023.000000	2046.000000
21.719999	0.024824	14.670922	4.886786	6.579726	2.422571	0.781839	0.000000	-10.000000	0.508333	-23.633333	318.166656	1023.000000	1023.000000	2046.000000
21.740000	0.022869	13.515594	4.659343	6.076874	2.133903	0.645474	0.000000	-10.000000	0.508333	-23.600000	307.666656	1023.000000	1023.000000	2046.000000
21.760000	0.020729	12.250957	4.435517	5.634230	1.773055	0.408155	0.000000	-10.000000	0.508333	-23.683334	299.666656	1023.000000	1023.000000	2046.000000
21.780001	0.018246	10.783539	4.178756	5.193804	1.291043	0.119936	0.000000	-10.000000	0.500000	-23.383335	291.666656	1023.000000	1023.000000	2046.000000
21.799999	0.016047	9.483564	3.947334	4.772313	0.850092	-0.086175	0.000000	-10.000000	0.500000	-23.316668	283.666656	1023.000000	1023.000000	2046.000000
21.820000	0.014008	8.278734	3.784841	4.471133	0.348125	-0.325365	0.000000	-10.000000	0.483333	-23.100000	273.333344	1023.000000	1023.000000	2046.000000
21.840000	0.012001	7.092827	3.678158	4.350431	-0.214420	-0.721341	0.000000	-10.000000	0.466667	-23.049999	268.333344	1023.000000	1023.000000	2046.000000
21.860001	0.010505	6.208661	3.505225	4.228280	-0.571181	-0.953664	0.000000	-10.000000	0.450000	-22.816666	263.333344	1023.000000	1023.000000	2046.000000
21.879999	0.009118	5.389004	3.283278	4.095133	-0.823701	-1.165706	0.000000	-10.000000	0.450000	-22.683332	255.666672	1023.000000	1023.000000	2046.000000
21.900000	0.008037	4.750128	3.163483	3.998015	-1.113379	-1.297992	0.000000	-10.000000	0.441667	-22.616667	245.333328	1023.000000	1023.000000	2046.000000
21.920000	0.007023	4.150761	2.954472	3.895522	-1.233388	-1.465845	0.000000	-10.000000	0.441667	-22.500000	235.333328	1023.000000	1023.000000	2046.000000
21.940001	0.005963	3.523894	2.735719	3.770758	-1.410407	-1.572176	0.000000	-10.000000	0.441667	-22.433334	230.333328	1023.000000	1023.000000	2046.000000
21.959999	0.004946	2.923132	2.547667	3.636669	-1.590784	-1.670420	0.000000	-10.000000	0.450000	-22.300001	225.333328	1023.000000	1023.000000	2046.000000
21.980000	0.004113	2.430682	2.312058	3.591295	-1.635162	-1.837510	0.000000	-10.000000	0.433333	-22.083334	217.833328	1023.000000	1023.000000	2046.000000
22.000000	0.003287	1.942464	2.065267	3.521775	-1.645953	-1.998625	0.000000	-10.000000	0.416667	-21.766666	207.833328	1023.000000	1023.000000	2046.000000
22.020000	0.002499	1.476621	1.739468	3.479456	-1.589036	-2.153266	0.000000	-10.000000	0.400000	-21.450001	200.500000	1023.000000	1023.000000	2046.000000
22.040001	0.001644	0.971642	1.400432	3.346213	-1.571030	-2.203973	0.000000	-10.000000	0.400000	-21.233334	195.666672	1023.000000	1023.000000	2046.000000
22.059999	0.001039	0.614110	1.165765	3.137978	-1.518406	-2.171228	0.000000	-10.000000	0.400000	-20.933334	188.666672	1023.000000	1023.000000	2046.000000
22.080000	0.000578	0.341658	0.968940	3.023910	-1.495674	-2.155518	0.000000	-10.000000	0.400000	-20.633333	181.666672	1023.000000	1023.000000	2046.000000
22.100000	-0.000201	-0.118746	0.817445	2.918747	-1.664055	-2.190882	0.000000	-10.000000	0.383333	-20.250000	174.833328	1023.000000	1023.000000	2046.000000
22.120001	-0.001308	-0.773283	0.705095	2.825552	-1.977195	-2.326734	0.000000	-10.000000	0.366667	-19.950001	170.333328	1023.000000	1023.000000	2046.000000
22.139999	-0.002789	-1.648423	0.662627	2.829614	-2.409395	-2.731269	0.000000	-10.000000	0.358333	-19.550001	163.833328	1023.000000	1023.000000	2046.000000
22.160000	-0.004021	-2.376188	0.633568	2.782854	-2.784905	-3.007706	0.000000	-10.000000	0.366667	-19.200001	157.166672	1023.000000	1023.000000	2046.000000
22.180000	-0.005242	-3.097794	0.509461	2.668495	-3.058793	-3.216958	0.000000	-10.000000	0.366667	-18.883333	150.833328	1023.000000	1023.000000	2046.000000
22.200001	-0.005624	-3.323864	0.353063	2.602025	-3.114243	-3.164710	0.000000	-10.000000	0.358333	-18.550001	142.500000	1023.000000	1023.000000	2046.000000
22.219999	-0.006498	-3.840295	-0.013142	2.470532	-3.105731	-3.191954	0.000000	-10.000000	0.350000	-18.366667	136.500000	1023.000000	1023.000000	2046.000000
22.240000	-0.008319	-4.916622	-0.518205	2.128332	-3.147727	-3.379022	0.000000	-10.000000	0.350000	-18.166666	130.500000	1023.000000	1023.000000	2046.000000
22.260000	-0.010634	-6.284705	-0.909326	1.514668	-3.332578	-3.557469	0.000000	-10.000000	0.333333	-17.716667	124.500000	1023.000000	1023.000000	2046.000000
22.280001	-0.013564	-8.016042	-1.285784	0.854101	-3.714604	-3.869756	0.000000	-10.000000	0.308333	-17.150000	116.500000	1023.000000	1023.000000	2046.000000
22.299999	-0.016636	-9.831759	-1.780666	0.428912	-4.199735	-4.280270	0.000000	-10.000000	0.283333	-16.666668	110.500000	1023.000000	1023.000000	2046.000000
22.320000	-0.019414	-11.473719	-1.985020	0.210929	-4.992317	-4.707312	0.000000	-10.000000	0.266667	-16.400002	106.666664	1023.000000	1023.000000	2046.000000
22.340000	-0.021263	-12.566528	-2.185129	0.206777	-5.544617	-5.043560	0.000000	-10.000000	0.258333	-16.133333	103.000000	1023.000000	1023.000000	2046.000000
22.360001	-0.022436	-13.259568	-2.436226	0.300153	-5.834363	-5.289133	0.000000	-10.000000	0.250000	-15.716667	97.666664	1023.000000	1023.000000	2046.000000
22.379999	-0.023394	-13.825961	-2.866254	0.298240	-5.889114	-5.368834	0.000000	-10.000000	0.250000	-15.550000	92.333336	1023.000000	1023.000000	2046.000000
22.400000	-0.024433	-14.439764	-3.356324	0.237757	-5.915711	-5.405486	0.000000	-10.000000	0.250000	-15.516667	87.166664	1023.000000	1023.000000	2046.000000
22.420000	-0.025296	-14.950047	-3.830716	0.093297	-5.904061	-5.308568	0.000000	-10.000000	0.250000	-15.533334	81.833336	1023.000000	1023.000000	2046.000000
22.440001	-0.026329	-15.560589	-4.226547	-0.056737	-6.000722	-5.276583	0.000000	-10.000000	0.241667	-15.433333	76.666664	1023.000000	1023.000000	2046.000000
22.459999	-0.027118	-16.026537	-4.590202	-0.171465	-6.014723	-5.250147	0.000000	-10.000000	0.233333	-15.216667	71.500000	1023.000000	1023.000000	2046.000000
22.480000	-0.027967	-16.528582	-4.767012	-0.170185	-6.209449	-5.381937	0.000000	-10.000000	0.233333	-14.933333	66.500000	1023.000000	1023.000000	2046.000000
22.500000	-0.028685	-16.952625	-4.895435	-0.164608	-6.382941	-5.509642	0.000000	-10.000000	0.233333	-14.333333	60.000000	1023.000000	1023.000000	2046.000000
22.520000	-0.028987	-17.131107	-4.884126	-0.103013	-6.493928	-5.650041	0.000000	-10.000000	0.233333	-13.833333	55.166668	1023.000000	1023.000000	2046.000000
22.540001	-0.029116	-17.207640	-4.802817	-0.085337	-6.610945	-5.708541	0.000000	-10.000000	0.208333	-13.250000	50.500000	1023.000000	1023.000000	2046.000000
22.559999	-0.029260	-17.292421	-4.798142	-0.168515	-6.614902	-5.710861	0.000000	-10.000000	0.183333	-12.916667	47.500000	1023.000000	1023.000000	2046.000000
22.580000	-0.029593	-17.489685	-4.881063	-0.230105	-6.605165	-5.773352	0.000000	-10.000000	0.158333	-12.650000	43.166668	1023.000000	1023.000000	2046.000000
22.600000	-0.029849	-17.641048	-5.023242	-0.267004	-6.470329	-5.880473	0.000000	-10.000000	0.150000	-12.516666	39.000000	1023.000000	1023.000000	2046.000000
22.620001	-0.030015	-17.738987	-5.088334	-0.350157	-6.360063	-5.940432	0.000000	-10.000000	0.150000	-12.466667	35.000000	1023.000000	1023.000000	2046.000000
22.639999	-0.030509	-18.030924	-5.121454	-0.471598	-6.355572	-6.082300	0.000000	-10.000000	0.150000	-12.366667	31.000000	1023.000000	1023.000000	2046.000000
22.660000	-0.031246	-18.466333	-5.183563	-0.721034	-6.361575	-6.200162	0.000000	-10.000000	0.150000	-12.566667	25.333334	1023.000000	1023.000000	2046.000000
22.680000	-0.032267	-19.070084	-5.159913	-1.083051	-6.515736	-6.311384	0.000000	-10.000000	0.150000	-12.766666	21.000000	1023.000000	1023.000000	2046.000000
22.700001	-0.033308	-19.684837	-5.358106	-1.371586	-6.496711	-6.458434	0.000000	-10.000000	0.150000	-12.800000	16.666666	1023.000000	1023.000000	2046.000000
22.719999	-0.034467	-20.370279	-5.503737	-1.810833	-6.584994	-6.470715	0.000000	-10.000000	0.141667	-12.633333	14.000000	1023.000000	1023.000000	2046.000000
22.740000	-0.035679	-21.086525	-5.521774	-2.185976	-6.880752	-6.498023	0.000000	-10.000000	0.141667	-12.350000	10.000000	1023.000000	1023.000000	2046.000000
22.760000	-0.036841	-21.773291	-5.680425	-2.487274	-7.019099	-6.586492	0.000000	-10.000000	0.141667	-12.066667	5.833333	1023.000000	1023.000000	2046.000000
22.780001	-0.037804	-22.342388	-5.839286	-2.774931	-7.104161	-6.624011	0.000000	-10.000000	0.141667	-11.816667	2.166667	1023.000000	1023.000000	2046.000000
22.799999	-0.038655	-22.845352	-5.949547	-3.006903	-7.260904	-6.627997	0.000000	-10.000000	0.141667	-11.616667	-1.500000	1023.000000	1023.000000	2046.000000
22.820000	-0.039410	-23.291443	-5.988811	-3.179157	-7.462082	-6.661392	0.000000	-10.000000	0.141667	-11.550000	-5.000000	1023.000000	1023.000000	2046.000000
22.840000	-0.039792	-23.516785	-6.009476	-3.189704	-7.585278	-6.732327	0.000000	-10.000000	0.150000	-11.483334	-9.000000	1023.000000	1023.000000	2046.000000
22.860001	-0.040172	-23.741541	-5.973833	-3.195243	-7.755503	-6.816963	0.000000	-10.000000	0.150000	-11.433333	-13.000000	1023.000000	1023.000000	2046.000000
22.879999	-0.040607	-23.998919	-5.916085	-3.162022	-7.981502	-6.939309	0.000000	-10.000000	0.150000	-11.250000	-17.000000	1023.000000	1023.000000	2046.000000
22.900000	-0.041094	-24.286499	-5.998940	-3.144560	-8.067201	-7.075799	0.000000	-10.000000	0.150000	-10.966667	-20.666666	1023.000000	1023.000000	2046.000000
22.920000	-0.041645	-24.612314	-6.006793	-3.062055	-8.263057	-7.280409	0.000000	-10.000000	0.133333	-10.666667	-24.333334	1023.000000	1023.000000	2046.000000
22.940001	-0.042199	-24.939833	-6.059695	-3.093244	-8.387685	-7.399210	0.000000	-10.000000	0.116667	-10.416667	-27.833334	1023.000000	1023.000000	2046.000000
22.959999	-0.042714	-25.243917	-6.226822	-3.012841	-8.395174	-7.609080	0.000000	-10.000000	0.100000	-10.083334	-31.500000	1023.000000	1023.000000	2046.000000
22.980000	-0.042796	-25.292547	-6.333928	-3.115272	-8.307709	-7.535639	0.000000	-10.000000	0.100000	-9.750000	-34.833332	1023.000000	1023.000000	2046.000000
23.000000	-0.042775	-25.280098	-6.476780	-3.102728	-8.137403	-7.563187	0.000000	-10.000000	0.100000	-9.216667	-38.000000	1023.000000	1023.000000	2046.000000
23.020000	-0.042137	-24.903122	-6.550866	-3.183822	-7.856897	-7.311538	0.000000	-10.000000	0.091667	-8.466667	-41.000000	1023.000000	1023.000000	2046.000000
23.040001	-0.041224	-24.363470	-6.599357	-3.309305	-7.473695	-6.981113	0.000000	-10.000000	0.075000	-6.666667	-43.833332	1023.000000	1023.000000	2046.000000
23.059999	-0.039776	-23.507839	-6.526254	-3.388540	-7.031514	-6.561531	0.000000	-10.000000	0.041667	-3.083333	-46.166668	1023.000000	1023.000000	2046.000000
23.080000	-0.038090	-22.511250	-6.334921	-3.301697	-6.642842	-6.231790	0.000000	-10.000000	0.008333	1.066667	-47.500000	1023.000000	1023.000000	2046.000000
23.100000	-0.036433	-21.532061	-6.021261	-3.106660	-6.406086	-5.998053	0.000000	-10.000000	-0.033333	5.866667	-48.000000	1023.000000	1023.000000	2046.000000
23.120001	-0.035101	-20.744413	-5.749004	-2.901982	-6.163074	-5.930352	0.000000	-10.000000	-0.075000	9.800000	-48.000000	1023.000000	1023.000000	2046.000000
23.139999	-0.033847	-20.003603	-5.480190	-2.801948	-5.919384	-5.802081	0.000000	-10.000000	-0.133333	13.600000	-48.000000	1023.000000	1023.000000	2046.000000
23.160000	-0.032752	-19.356573	-5.243416	-2.739369	-5.695522	-5.678267	0.000000	-10.000000	-0.166667	16.100000	-48.000000	1023.000000	1023.000000	2046.000000
23.180000	-0.031444	-18.583124	-5.184103	-2.689667	-5.245800	-5.463554	0.000000	-10.000000	-0.208333	18.000000	-36.166668	1023.000000	1023.000000	2046.000000
23.200001	-0.029223	-17.270676	-5.101556	-2.570053	-4.505417	-5.093650	0.000000	-10.000000	-0.258333	19.800001	-12.000000	1023.000000	1023.000000	2046.000000
23.219999	-0.026633	-15.739943	-4.815356	-2.765714	-3.822203	-4.336669	0.000000	-10.000000	-0.308333	21.600000	14.500000	1023.000000	1023.000000	2046.000000
23.240000	-0.024142	-14.267663	-4.615522	-2.700984	-3.199762	-3.751395	0.000000	-10.000000	-0.350000	23.083334	31.666666	1023.000000	1023.000000	2046.000000
23.260000	-0.022237	-13.142170	-4.455281	-2.760695	-2.634872	-3.291323	0.000000	-10.000000	-0.366667	24.216667	39.166668	1023.000000	1023.000000	2046.000000
23.280001	-0.021083	-12.459837	-4.281713	-2.859482	-2.310724	-3.007919	0.000000	-10.000000	-0.416667	25.100000	47.000000	1023.000000	1023.000000	2046.000000
23.299999	-0.020982	-12.400423	-4.154772	-2.940434	-2.322951	-2.982266	0.000000	-10.000000	-0.450000	26.016666	55.333332	1023.000000	1023.000000	2046.000000
23.320000	-0.021697	-12.822961	-4.295197	-2.943673	-2.455611	-3.128479	0.000000	-10.000000	-0.475000	26.916666	63.833332	1023.000000	1023.000000	2046.000000
23.340000	-0.022188	-13.113021	-4.335209	-2.933559	-2.721626	-3.122626	0.000000	-10.000000	-0.483333	27.600000	72.666664	1023.000000	1023.000000	2046.000000
23.360001	-0.021891	-12.937860	-4.432718	-2.868925	-2.659599	-2.976618	0.000000	-10.000000	-0.491667	27.883333	81.833336	1023.000000	1023.000000	2046.000000
23.379999	-0.020482	-12.104679	-4.560902	-2.834283	-2.204281	-2.505214	0.000000	-10.000000	-0.508333	28.150000	91.166664	1023.000000	1023.000000	2046.000000
23.400000	-0.018313	-10.822739	-4.595088	-2.725957	-1.654319	-1.847375	0.000000	-10.000000	-0.500000	28.166666	100.500000	1023.000000	1023.000000	2046.000000
23.420000	-0.016214	-9.582380	-4.638131	-2.605922	-1.126718	-1.211610	0.000000	-10.000000	-0.500000	28.466667	109.833336	1023.000000	1023.000000	2046.000000
23.440001	-0.014121	-8.345433	-4.629243	-2.417948	-0.718795	-0.579448	0.000000	-10.000000	-0.508333	28.483334	119.166664	1023.000000	1023.000000	2046.000000
23.459999	-0.012456	-7.361696	-4.608028	-2.073226	-0.454243	-0.226198	0.000000	-10.000000	-0.533333	29.016666	128.833328	1023.000000	1023.000000	2046.000000
23.480000	-0.011099	-6.559800	-4.531254	-1.651945	-0.314703	-0.061898	0.000000	-10.000000	-0.558333	29.450001	138.500000	1023.000000	1023.000000	2046.000000
23.500000	-0.009634	-5.693407	-4.349630	-1.235936	-0.164509	0.056667	0.000000	-10.000000	-0.558333	29.933334	148.500000	1023.000000	1023.000000	2046.000000
23.520000	-0.007952	-4.699415	-4.175394	-0.971254	0.157447	0.289785	0.000000	-10.000000	-0.575000	30.116667	158.500000	1023.000000	1023.000000	2046.000000
23.540001	-0.004948	-2.924052	-4.020764	-0.777032	0.945277	0.928466	0.000000	-10.000000	-0.575000	30.233334	168.500000	1023.000000	1023.000000	2046.000000
23.559999	-0.001632	-0.964735	-3.623178	-0.639175	1.627969	1.669648	0.000000	-10.000000	-0.591667	30.366667	178.500000	1023.000000	1023.000000	2046.000000
23.580000	0.001823	1.077398	-3.047805	-0.446098	2.235930	2.335370	0.000000	-10.000000	-0.608333	30.750000	188.500000	1023.000000	1023.000000	2046.000000
23.600000	0.005114	3.022522	-2.466640	-0.087711	2.876290	2.700583	0.000000	-10.000000	-0.616667	31.000000	198.500000	1023.000000	1023.000000	2046.000000
23.620001	0.008077	4.773273	-1.831988	0.230389	3.412335	2.962536	0.000000	-10.000000	-0.616667	31.300001	208.833328	1023.000000	1023.000000	2046.000000
23.639999	0.010843	6.408433	-1.074991	0.480826	3.915274	3.087324	0.000000	-10.000000	-0.600000	31.283335	219.166672	1023.000000	1023.000000	2046.000000
23.660000	0.013395	7.916661	-0.241645	0.574117	4.339674	3.244516	0.000000	-10.000000	-0.591667	31.150000	229.833328	1023.000000	1023.000000	2046.000000
23.680000	0.015699	9.278187	0.539240	0.542137	4.784002	3.412808	0.000000	-10.000000	-0.600000	31.200001	240.166672	1023.000000	1023.000000	2046.000000
23.700001	0.017962	10.615774	1.157230	0.435393	5.287837	3.735314	0.000000	-10.000000	-0.600000	31.033333	250.666672	1023.000000	1023.000000	2046.000000
23.719999	0.020435	12.077000	1.671340	0.481184	5.912057	4.012419	0.000000	-10.000000	-0.608333	31.183334	261.000000	1023.000000	1023.000000	2046.000000
23.740000	0.022698	13.414655	2.173717	0.419376	6.381182	4.440379	0.000000	-10.000000	-0.608333	31.050001	271.333344	1023.000000	1023.000000	2046.000000
23.760000	0.025197	14.891159	2.682242	0.373365	6.949107	4.886445	0.000000	-10.000000	-0.625000	31.333334	281.666656	1023.000000	1023.000000	2046.000000
23.780001	0.027534	16.272560	3.297340	0.337528	7.294786	5.342907	0.000000	-10.000000	-0.641667	31.700001	292.000000	1023.000000	1023.000000	2046.000000
23.799999	0.029384	17.366230	3.704698	0.542609	7.666641	5.452282	0.000000	-10.000000	-0.633333	31.716667	302.500000	1023.000000	1023.000000	2046.000000
23.820000	0.031588	18.668406	4.241126	0.783385	7.972952	5.670943	0.000000	-10.000000	-0.633333	31.733334	313.000000	1023.000000	1023.000000	2046.000000
23.840000	0.034225	20.227009	4.762241	1.137586	8.398624	5.928557	0.000000	-10.000000	-0.633333	31.866667	323.666656	1023.000000	1023.000000	2046.000000
23.860001	0.037172	21.968596	5.302718	1.449988	8.921182	6.294708	0.000000	-10.000000	-0.650000	32.066666	334.333344	1023.000000	1023.000000	2046.000000
23.879999	0.040472	23.919083	5.904714	1.758847	9.542589	6.712934	0.000000	-10.000000	-0.658333	32.216667	345.000000	1023.000000	1023.000000	2046.000000
23.900000	0.044181	26.111050	6.397443	2.073947	10.351584	7.288074	0.000000	-10.000000	-0.650000	32.133335	355.666656	1023.000000	1023.000000	2046.000000
23.920000	0.048193	28.482233	6.976373	2.402671	11.171690	7.931498	0.000000	-10.000000	-0.650000	32.133335	366.500000	1023.000000	1023.000000	2046.000000
23.940001	0.051855	30.646090	7.599298	2.669549	11.811799	8.565443	0.000000	-10.000000	-0.633333	32.166668	377.333344	1023.000000	1023.000000	2046.000000
23.959999	0.055181	32.611870	8.201275	3.057592	12.405365	8.947639	0.000000	-10.000000	-0.625000	31.966667	388.000000	1023.000000	1023.000000	2046.000000
23.980000	0.058222	34.409237	8.776834	3.550876	12.892360	9.189169	0.000000	-10.000000	-0.616667	31.850000	398.666656	1023.000000	1023.000000	2046.000000
24.000000	0.060950	36.021343	9.287937	4.008356	13.344598	9.380451	0.000000	-10.000000	-0.591667	31.216667	416.333344	1023.000000	1023.000000	2046.000000
24.020000	0.062900	37.174187	9.706053	4.337241	13.631845	9.499047	0.000000	-10.000000	-0.575000	30.733334	430.500000	1023.000000	1023.000000	2046.000000
24.040001	0.064203	37.943707	10.111602	4.667023	13.748423	9.416660	0.000000	-10.000000	-0.550000	30.300001	441.000000	1023.000000	1023.000000	2046.000000
24.059999	0.065683	38.818947	10.427698	4.835898	14.015890	9.539458	0.000000	-10.000000	-0.558333	30.450001	444.500000	1023.000000	1023.000000	2046.000000
24.080000	0.067389	39.826698	10.817360	4.978345	14.293019	9.737972	0.000000	-10.000000	-0.558333	30.466667	451.333344	1023.000000	1023.000000	2046.000000
24.100000	0.069688	41.185753	11.179114	5.261028	14.815887	9.929722	0.000000	-10.000000	-0.566667	30.650000	461.500000	1023.000000	1023.000000	2046.000000
24.120001	0.071718	42.385605	11.513658	5.406230	15.199689	10.266026	0.000000	-10.000000	-0.558333	30.566668	471.500000	1023.000000	1023.000000	2046.000000
24.139999	0.073090	43.196201	11.586487	5.577824	15.516190	10.515704	0.000000	-10.000000	-0.558333	30.583334	481.833344	1023.000000	1023.000000	2046.000000
24.160000	0.073524	43.452671	11.683837	5.587091	15.632816	10.548928	0.000000	-10.000000	-0.558333	30.483334	492.166656	1023.000000	1023.000000	2046.000000
24.180000	0.073309	43.325699	11.743799	5.441731	15.641523	10.498647	0.000000	-10.000000	-0.558333	30.416668	502.500000	1023.000000	1023.000000	2046.000000
24.200001	0.072307	42.733547	11.748944	5.144042	15.446566	10.393993	0.000000	-10.000000	-0.541667	30.283335	512.500000	1023.000000	1023.000000	2046.000000
24.219999	0.071628	42.331882	11.570668	4.986236	15.372280	10.402699	0.000000	-10.000000	-0.516667	29.766666	522.500000	1023.000000	1023.000000	2046.000000
24.240000	0.071470	42.238708	11.468971	5.069291	15.280231	10.420216	0.000000	-10.000000	-0.491667	29.133333	532.500000	1023.000000	1023.000000	2046.000000
24.260000	0.072305	42.732449	11.435802	5.246141	15.417970	10.632537	0.000000	-10.000000	-0.466667	28.333334	542.333313	1023.000000	1023.000000	2046.000000
24.280001	0.073434	43.399597	11.494559	5.535182	15.592934	10.776924	0.000000	-10.000000	-0.425000	27.583334	552.000000	1023.000000	1023.000000	2046.000000
24.299999	0.074882	44.255375	11.562380	5.831252	15.865307	10.996437	0.000000	-10.000000	-0.383333	26.733334	561.333313	1023.000000	1023.000000	2046.000000
24.320000	0.076221	45.046749	11.601484	6.168869	16.113741	11.162655	0.000000	-10.000000	-0.358333	25.716667	570.333313	1023.000000	1023.000000	2046.000000
24.340000	0.077208	45.630016	11.637769	6.557407	16.284285	11.150557	0.000000	-10.000000	-0.358333	25.016666	579.166687	1023.000000	1023.000000	2046.000000
24.360001	0.078216	46.225941	11.647839	6.833877	16.493780	11.250444	0.000000	-10.000000	-0.358333	24.366667	587.666687	1023.000000	1023.000000	2046.000000
24.379999	0.079244	46.833038	11.741838	7.137814	16.616606	11.336780	0.000000	-10.000000	-0.333333	23.866667	596.000000	1023.000000	1023.000000	2046.000000
24.400000	0.080217	47.408009	11.859900	7.307093	16.765949	11.475065	0.000000	-10.000000	-0.291667	23.200001	604.000000	1023.000000	1023.000000	2046.000000
24.420000	0.081260	48.024685	12.057788	7.633460	16.856026	11.477413	0.000000	-10.000000	-0.241667	22.500000	611.833313	1023.000000	1023.000000	2046.000000
24.440001	0.082462	48.735291	12.408040	7.874069	16.938904	11.514280	0.000000	-10.000000	-0.225000	21.650000	619.500000	1023.000000	1023.000000	2046.000000
24.459999	0.083834	49.545635	12.655650	8.103775	17.219887	11.566323	0.000000	-10.000000	-0.208333	20.616667	626.833313	1023.000000	1023.000000	2046.000000
24.480000	0.085279	50.399708	13.062276	8.274585	17.409414	11.653433	0.000000	-10.000000	-0.183333	19.533335	633.833313	1023.000000	1023.000000	2046.000000
24.500000	0.086598	51.179543	13.393702	8.391568	17.679169	11.715104	0.000000	-10.000000	-0.141667	18.433334	640.666687	1023.000000	1023.000000	2046.000000
24.520000	0.088116	52.076778	13.691352	8.557029	18.077309	11.751087	0.000000	-10.000000	-0.091667	17.233334	647.000000	1023.000000	1023.000000	2046.000000
24.540001	0.089760	53.048325	14.072813	8.577845	18.488344	11.909321	0.000000	-10.000000	-0.058333	15.550000	653.000000	1023.000000	1023.000000	2046.000000
24.559999	0.090864	53.700680	14.610981	8.474336	18.575216	12.040149	0.000000	-10.000000	-0.033333	13.566667	658.333313	1023.000000	1023.000000	2046.000000
24.580000	0.091287	53.950573	15.071082	8.230348	18.469578	12.179564	0.000000	-10.000000	-0.016667	11.400000	663.333313	1023.000000	1023.000000	2046.000000
24.600000	0.090968	53.762268	15.427969	8.173064	18.224934	11.936299	0.000000	-10.000000	-0.008333	9.500000	667.500000	1023.000000	1023.000000	2046.000000
24.620001	0.090547	53.513515	15.803648	8.042073	17.977289	11.690505	0.000000	-10.000000	0.016667	7.733334	671.000000	1023.000000	1023.000000	2046.000000
24.639999	0.090255	53.340584	16.157976	8.123176	17.771040	11.288395	0.000000	-10.000000	0.041667	5.666667	673.833313	1023.000000	1023.000000	2046.000000
24.660000	0.089849	53.100956	16.462639	8.012259	17.491453	11.134604	0.000000	-10.000000	0.058333	3.066667	676.166687	1023.000000	1023.000000	2046.000000
24.680000	0.089392	52.830605	16.587551	7.965213	17.336588	10.941254	0.000000	-10.000000	0.066667	0.283333	677.500000	1023.000000	1023.000000	2046.000000
24.700001	0.089107	52.662270	16.632429	7.901331	17.200066	10.928445	0.000000	-10.000000	0.066667	-1.966667	678.000000	1023.000000	1023.000000	2046.000000
24.719999	0.089093	52.653851	16.663321	8.000151	17.064377	10.926003	0.000000	-10.000000	0.075000	-3.816667	678.000000	1023.000000	1023.000000	2046.000000
24.740000	0.089291	52.771248	16.634228	8.077112	17.062584	10.997325	0.000000	-10.000000	0.083333	-5.450000	678.000000	1023.000000	1023.000000	2046.000000
24.760000	0.089579	52.941444	16.691820	8.086382	16.992882	11.170361	0.000000	-10.000000	0.100000	-7.200000	678.000000	1023.000000	1023.000000	2046.000000
24.780001	0.089585	52.944706	16.807383	8.220401	16.773283	11.143638	0.000000	-10.000000	0.108333	-8.550000	678.000000	1023.000000	1023.000000	2046.000000
24.799999	0.089698	53.011707	16.818987	8.326625	16.710329	11.155770	0.000000	-10.000000	0.108333	-9.583334	678.000000	1023.000000	1023.000000	2046.000000
24.820000	0.089895	53.127979	16.934277	8.580563	16.572195	11.040944	0.000000	-10.000000	0.116667	-10.400001	678.000000	1023.000000	1023.000000	2046.000000
24.840000	0.090304	53.369389	17.126966	8.893177	16.424915	10.924330	0.000000	-10.000000	0.141667	-11.183333	674.500000	1023.000000	1023.000000	2046.000000
24.860001	0.090786	53.654484	17.238092	9.258138	16.349289	10.808967	0.000000	-10.000000	0.158333	-11.816667	666.500000	1023.000000	1023.000000	2046.000000
24.879999	0.090707	53.607601	17.303871	9.442865	16.123690	10.737174	0.000000	-10.000000	0.175000	-12.466667	657.166687	1023.000000	1023.000000	2046.000000
24.900000	0.089899	53.130466	17.325005	9.495779	15.716624	10.593057	0.000000	-10.000000	0.200000	-13.283334	650.000000	1023.000000	1023.000000	2046.000000
24.920000	0.088995	52.596012	17.361153	9.636735	15.193688	10.404436	0.000000	-10.000000	0.233333	-14.266667	645.666687	1023.000000	1023.000000	2046.000000
24.940001	0.087195	51.532291	16.901819	9.630375	14.853805	10.146293	0.000000	-10.000000	0.258333	-15.233334	641.000000	1023.000000	1023.000000	2046.000000
24.959999	0.085324	50.426704	16.480051	9.712981	14.311790	9.921885	0.000000	-10.000000	0.266667	-16.150000	635.833313	1023.000000	1023.000000	2046.000000
24.980000	0.082636	48.837822	15.963026	9.567837	13.816360	9.490602	0.000000	-10.000000	0.283333	-17.050001	630.333313	1023.000000	1023.000000	2046.000000
25.000000	0.080080	47.327450	15.614439	9.168908	13.276814	9.267289	0.000000	-10.000000	0.308333	-17.950001	624.500000	1023.000000	1023.000000	2046.000000
25.020000	0.076864	45.426579	15.422301	8.629230	12.594271	8.780777	0.000000	-10.000000	0.350000	-18.733334	618.500000	1023.000000	1023.000000	2046.000000
25.040001	0.073728	43.573330	15.123179	8.213873	11.962976	8.273301	0.000000	-10.000000	0.383333	-19.516666	612.333313	1023.000000	1023.000000	2046.000000
25.059999	0.070169	41.469753	14.706151	8.058825	11.170452	7.534323	0.000000	-10.000000	0.400000	-20.333334	605.833313	1023.000000	1023.000000	2046.000000
25.080000	0.067408	39.838024	14.340628	8.086759	10.435462	6.975177	0.000000	-10.000000	0.408333	-21.116667	599.000000	1023.000000	1023.000000	2046.000000
25.100000	0.065298	38.591225	13.861954	8.106128	9.962617	6.660528	0.000000	-10.000000	0.425000	-21.833334	592.000000	1023.000000	1023.000000	2046.000000
25.120001	0.063792	37.700924	13.335945	8.247795	9.711842	6.405344	0.000000	-10.000000	0.441667	-22.350000	584.666687	1023.000000	1023.000000	2046.000000
25.139999	0.062647	37.024090	12.947551	8.381896	9.416794	6.277851	0.000000	-10.000000	0.483333	-22.966667	577.333313	1023.000000	1023.000000	2046.000000
25.160000	0.061708	36.469666	12.574352	8.532019	9.183453	6.179843	0.000000	-10.000000	0.483333	-23.383333	569.666687	1023.000000	1023.000000	2046.000000
25.180000	0.060698	35.872425	12.169225	8.651088	8.941649	6.110461	0.000000	-10.000000	0.516667	-23.766666	562.000000	1023.000000	1023.000000	2046.000000
25.200001	0.059371	35.088196	11.735967	8.798736	8.692173	5.861319	0.000000	-10.000000	0.516667	-23.933334	551.333313	1023.000000	1023.000000	2046.000000
25.219999	0.058302	34.456734	11.523178	8.925649	8.327239	5.680670	0.000000	-10.000000	0.550000	-24.100000	543.333313	1023.000000	1023.000000	2046.000000
25.240000	0.057237	33.827137	11.207033	9.028224	8.150611	5.441269	0.000000	-10.000000	0.550000	-24.333334	535.333313	1023.000000	1023.000000	2046.000000
25.260000	0.056098	33.153885	11.032585	9.006491	7.837278	5.277531	0.000000	-10.000000	0.550000	-24.300001	530.000000	1023.000000	1023.000000	2046.000000
25.280001	0.055291	32.677170	10.742783	9.054162	7.759187	5.121037	0.000000	-10.000000	0.541667	-24.366667	521.833313	1023.000000	1023.000000	2046.000000
25.299999	0.054755	32.359951	10.598559	8.959988	7.656735	5.144670	0.000000	-10.000000	0.533333	-24.266666	513.500000	1023.000000	1023.000000	2046.000000
25.320000	0.054353	32.122585	10.416605	8.805392	7.697513	5.203074	0.000000	-10.000000	0.533333	-24.416668	505.166656	1023.000000	1023.000000	2046.000000
25.340000	0.053560	31.653919	10.259417	8.656655	7.614118	5.123731	0.000000	-10.000000	0.533333	-24.550001	497.000000	1023.000000	1023.000000	2046.000000
25.360001	0.052696	31.143383	10.126540	8.468742	7.536756	5.011345	0.000000	-10.000000	0.541667	-24.733334	489.000000	1023.000000	1023.000000	2046.000000
25.379999	0.051499	30.436028	10.036113	8.312249	7.382341	4.705325	0.000000	-10.000000	0.533333	-24.966667	480.833344	1023.000000	1023.000000	2046.000000
25.400000	0.050110	29.614767	9.957244	8.006271	7.213101	4.438151	0.000000	-10.000000	0.541667	-24.983334	472.500000	1023.000000	1023.000000	2046.000000
25.420000	0.048227	28.501995	9.913671	7.722018	6.866061	4.000246	0.000000	-10.000000	0.541667	-25.066668	464.166656	1023.000000	1023.000000	2046.000000
25.440001	0.046169	27.286142	9.867349	7.375321	6.448843	3.594630	0.000000	-10.000000	0.550000	-25.100000	455.666656	1023.000000	1023.000000	2046.000000
25.459999	0.044120	26.075134	9.802589	7.030889	6.013592	3.228064	0.000000	-10.000000	0.541667	-25.083334	447.333344	1023.000000	1023.000000	2046.000000
25.480000	0.042099	24.880445	9.678449	6.644649	5.571519	2.985829	0.000000	-10.000000	0.541667	-25.050001	439.000000	1023.000000	1023.000000	2046.000000
25.500000	0.039942	23.605570	9.409781	6.326595	5.197915	2.671280	0.000000	-10.000000	0.533333	-24.916668	430.666656	1023.000000	1023.000000	2046.000000
25.520000	0.038137	22.539236	9.086010	6.032807	4.926086	2.494334	0.000000	-10.000000	0.533333	-24.850000	422.333344	1023.000000	1023.000000	2046.000000
25.540001	0.036477	21.557884	8.770700	5.740688	4.634531	2.411963	0.000000	-10.000000	0.533333	-24.733334	414.000000	1023.000000	1023.000000	2046.000000
25.559999	0.035146	20.771276	8.589940	5.552040	4.313967	2.315329	0.000000	-10.000000	0.541667	-24.633333	405.833344	1023.000000	1023.000000	2046.000000
25.580000	0.033897	20.032873	8.366654	5.416867	4.077044	2.172307	0.000000	-10.000000	0.541667	-24.666666	397.500000	1023.000000	1023.000000	2046.000000
25.600000	0.032956	19.476812	8.214143	5.412226	3.841520	2.008925	0.000000	-10.000000	0.525000	-24.500000	389.166656	1023.000000	1023.000000	2046.000000
25.620001	0.031673	18.718670	8.066371	5.439116	3.520376	1.692807	0.000000	-10.000000	0.508333	-24.350000	381.000000	1023.000000	1023.000000	2046.000000
25.639999	0.030411	17.972965	7.766266	5.320908	3.311098	1.574693	0.000000	-10.000000	0.500000	-24.016666	373.000000	1023.000000	1023.000000	2046.000000
25.660000	0.029151	17.228458	7.391569	5.162534	3.135089	1.539267	0.000000	-10.000000	0.500000	-23.816668	365.000000	1023.000000	1023.000000	2046.000000
25.680000	0.028000	16.547907	7.131365	5.121099	2.924339	1.371104	0.000000	-10.000000	0.500000	-23.633333	357.000000	1023.000000	1023.000000	2046.000000
25.700001	0.027196	16.072962	6.943334	4.977781	2.757303	1.394544	0.000000	-10.000000	0.500000	-23.633333	349.000000	1023.000000	1023.000000	2046.000000
25.719999	0.026200	15.484127	6.727396	4.977957	2.565432	1.213341	0.000000	-10.000000	0.500000	-23.583334	341.000000	1023.000000	1023.000000	2046.000000
25.740000	0.025363	14.989821	6.473369	5.001556	2.495655	1.019243	0.000000	-10.000000	0.500000	-23.366667	333.166656	1023.000000	1023.000000	2046.000000
25.760000	0.024410	14.426168	6.256874	5.111549	2.333941	0.723803	0.000000	-10.000000	0.475000	-23.049999	325.500000	1023.000000	1023.000000	2046.000000
25.780001	0.023218	13.722075	6.049880	5.018576	2.057388	0.596231	0.000000	-10.000000	0.458333	-22.816668	317.833344	1023.000000	1023.000000	2046.000000
25.799999	0.021551	12.736470	5.641715	4.830777	1.784992	0.478986	0.000000	-10.000000	0.433333	-22.616667	310.333344	1023.000000	1023.000000	2046.000000
25.820000	0.019613	11.591335	5.287363	4.587256	1.419844	0.296872	0.000000	-10.000000	0.433333	-22.450001	302.666656	1023.000000	1023.000000	2046.000000
25.840000	0.017365	10.262914	5.033622	4.288392	0.840808	0.100092	0.000000	-10.000000	0.425000	-22.549999	295.333344	1023.000000	1023.000000	2046.000000
25.860001	0.016499	9.751008	4.791311	4.215247	0.818060	-0.073610	0.000000	-10.000000	0.433333	-22.500000	287.666656	1023.000000	1023.000000	2046.000000
25.879999	0.015608	9.224273	4.590837	4.120281	0.707286	-0.194132	0.000000	-10.000000	0.441667	-22.683334	280.166656	1023.000000	1023.000000	2046.000000
25.900000	0.014428	8.526782	4.211250	4.145185	0.537346	-0.366999	0.000000	-10.000000	0.441667	-22.600000	272.500000	1023.000000	1023.000000	2046.000000
25.920000	0.011966	7.072002	3.858332	3.855462	0.098467	-0.740258	0.000000	-10.000000	0.433333	-22.700001	265.000000	1023.000000	1023.000000	2046.000000
25.940001	0.008669	5.123623	3.457786	3.237561	-0.471986	-1.099738	0.000000	-10.000000	0.425000	-22.516666	257.500000	1023.000000	1023.000000	2046.000000
25.959999	0.005076	2.999765	2.994274	2.564894	-0.977053	-1.582350	0.000000	-10.000000	0.416667	-22.166668	250.000000	1023.000000	1023.000000	2046.000000
25.980000	0.001642	0.970634	2.460417	2.027650	-1.491167	-2.026266	0.000000	-10.000000	0.408333	-21.783333	242.500000	1023.000000	1023.000000	2046.000000
26.000000	-0.001518	-0.897041	1.991025	1.623215	-2.114720	-2.396560	0.000000	-10.000000	0.408333	-21.433334	235.166672	1023.000000	1023.000000	2046.000000
26.020000	-0.004083	-2.413284	1.580965	1.431445	-2.686266	-2.739428	0.000000	-10.000000	0.408333	-21.250000	228.000000	1023.000000	1023.000000	2046.000000
26.040001	-0.005859	-3.462803	1.127874	1.369457	-2.991178	-2.968957	0.000000	-10.000000	0.416667	-21.200001	221.000000	1023.000000	1023.000000	2046.000000
26.059999	-0.007327	-4.330330	0.697945	1.374729	-3.211514	-3.191490	0.000000	-10.000000	0.408333	-21.150000	214.000000	1023.000000	1023.000000	2046.000000
26.080000	-0.008832	-5.219591	0.280560	1.457875	-3.471471	-3.486555	0.000000	-10.000000	0.400000	-21.100000	207.000000	1023.000000	1023.000000	2046.000000
26.100000	-0.010477	-6.192132	-0.132714	1.327943	-3.763649	-3.623711	0.000000	-10.000000	0.400000	-21.083334	200.000000	1023.000000	1023.000000	2046.000000
26.120001	-0.012267	-7.249796	-0.563532	1.076771	-4.090029	-3.673007	0.000000	-10.000000	0.400000	-21.250000	192.833328	1023.000000	1023.000000	2046.000000
26.139999	-0.013920	-8.226853	-0.959924	0.869603	-4.358513	-3.778019	0.000000	-10.000000	0.408333	-21.333334	185.666672	1023.000000	1023.000000	2046.000000
26.160000	-0.015336	-9.063793	-1.273969	0.708526	-4.591981	-3.906369	0.000000	-10.000000	0.400000	-21.150000	178.500000	1023.000000	1023.000000	2046.000000
26.180000	-0.016256	-9.607091	-1.513103	0.650042	-4.736001	-4.008029	0.000000	-10.000000	0.400000	-20.900000	171.500000	1023.000000	1023.000000	2046.000000
26.200001	-0.016922	-10.000744	-1.682532	0.552275	-4.810020	-4.060467	0.000000	-10.000000	0.391667	-20.583334	164.500000	1023.000000	1023.000000	2046.000000
26.219999	-0.017344	-10.250128	-1.831028	0.484071	-4.788254	-4.114917	0.000000	-10.000000	0.383333	-20.366667	157.500000	1023.000000	1023.000000	2046.000000
26.240000	-0.017708	-10.465469	-2.011108	0.482700	-4.714179	-4.222882	0.000000	-10.000000	0.375000	-20.016666	150.666672	1023.000000	1023.000000	2046.000000
26.260000	-0.018186	-10.747929	-2.165594	0.419072	-4.698261	-4.303146	0.000000	-10.000000	0.375000	-19.833334	144.000000	1023.000000	1023.000000	2046.000000
26.280001	-0.019063	-11.266290	-2.328197	0.290390	-4.806739	-4.421743	0.000000	-10.000000	0.375000	-19.716667	137.500000	1023.000000	1023.000000	2046.000000
26.299999	-0.020165	-11.917772	-2.506007	0.025263	-4.941342	-4.495687	0.000000	-10.000000	0.366667	-19.583334	131.000000	1023.000000	1023.000000	2046.000000
26.320000	-0.021132	-12.489104	-2.594859	-0.206352	-5.089448	-4.598445	0.000000	-10.000000	0.358333	-19.250000	124.333336	1023.000000	1023.000000	2046.000000
26.340000	-0.022212	-13.127411	-2.681820	-0.495931	-5.243842	-4.705818	0.000000	-10.000000	0.350000	-19.033333	117.833336	1023.000000	1023.000000	2046.000000
26.360001	-0.022926	-13.549016	-2.728153	-0.711670	-5.305405	-4.803788	0.000000	-10.000000	0.350000	-18.799999	111.500000	1023.000000	1023.000000	2046.000000
26.379999	-0.023928	-14.141164	-2.824185	-0.911309	-5.394926	-5.010743	0.000000	-10.000000	0.350000	-18.616667	105.333336	1023.000000	1023.000000	2046.000000
26.400000	-0.025359	-14.986962	-2.977617	-1.217250	-5.594325	-5.197770	0.000000	-10.000000	0.350000	-18.216667	99.000000	1023.000000	1023.000000	2046.000000
26.420000	-0.026929	-15.915172	-3.226648	-1.545531	-5.780295	-5.362698	0.000000	-10.000000	0.316667	-17.800001	92.833336	1023.000000	1023.000000	2046.000000
26.440001	-0.028740	-16.985117	-3.421016	-1.859848	-6.154543	-5.549712	0.000000	-10.000000	0.283333	-17.366667	87.000000	1023.000000	1023.000000	2046.000000
26.459999	-0.030720	-18.155682	-3.601841	-2.295428	-6.559460	-5.698954	0.000000	-10.000000	0.250000	-16.966667	81.333336	1023.000000	1023.000000	2046.000000
26.480000	-0.032218	-19.040737	-3.740602	-2.591325	-6.887683	-5.821126	0.000000	-10.000000	0.250000	-16.566668	75.666664	1023.000000	1023.000000	2046.000000
26.500000	-0.033377	-19.725901	-3.782697	-2.867862	-7.222433	-5.852909	0.000000	-10.000000	0.250000	-16.333334	70.000000	1023.000000	1023.000000	2046.000000
26.520000	-0.034141	-20.177582	-3.958096	-2.961990	-7.297539	-5.959957	0.000000	-10.000000	0.241667	-16.133333	64.666664	1023.000000	1023.000000	2046.000000
26.540001	-0.034551	-20.419601	-4.086087	-2.958786	-7.264563	-6.110165	0.000000	-10.000000	0.241667	-16.049999	59.166668	1023.000000	1023.000000	2046.000000
26.559999	-0.034246	-20.239315	-4.193420	-2.940424	-7.070063	-6.035408	0.000000	-10.000000	0.233333	-15.800000	53.833332	1023.000000	1023.000000	2046.000000
26.580000	-0.034254	-20.244009	-4.344984	-2.920395	-6.958110	-6.020521	0.000000	-10.000000	0.225000	-15.400000	48.500000	1023.000000	1023.000000	2046.000000
26.600000	-0.034593	-20.444529	-4.547747	-2.951807	-6.919826	-6.025149	0.000000	-10.000000	0.225000	-14.833333	43.500000	1023.000000	1023.000000	2046.000000
26.620001	-0.035463	-20.958651	-4.767370	-3.062017	-7.006030	-6.123233	0.000000	-10.000000	0.225000	-14.300000	38.500000	1023.000000	1023.000000	2046.000000
26.639999	-0.036405	-21.515079	-4.784097	-3.212924	-7.308421	-6.209637	0.000000	-10.000000	0.225000	-13.916667	33.666668	1023.000000	1023.000000	2046.000000
26.660000	-0.037301	-22.044916	-4.779083	-3.400716	-7.609419	-6.255699	0.000000	-10.000000	0.216667	-13.550000	29.000000	1023.000000	1023.000000	2046.000000
26.680000	-0.038033	-22.477718	-4.830562	-3.411999	-7.806904	-6.428253	0.000000	-10.000000	0.208333	-13.116667	24.500000	1023.000000	1023.000000	2046.000000
26.700001	-0.038333	-22.654581	-4.992509	-3.401159	-7.782387	-6.478526	0.000000	-10.000000	0.191667	-12.583334	20.166666	1023.000000	1023.000000	2046.000000
26.719999	-0.038191	-22.570717	-5.106660	-3.278744	-7.625502	-6.559810	0.000000	-10.000000	0.166667	-12.166667	16.000000	1023.000000	1023.000000	2046.000000
26.740000	-0.037766	-22.319942	-5.255131	-3.256442	-7.333400	-6.474970	0.000000	-10.000000	0.141667	-11.833334	12.000000	1023.000000	1023.000000	2046.000000
26.760000	-0.037763	-22.317894	-5.436236	-3.268432	-7.227259	-6.385966	0.000000	-10.000000	0.125000	-11.516667	8.000000	1023.000000	1023.000000	2046.000000
26.780001	-0.038269	-22.617168	-5.565028	-3.363653	-7.349541	-6.338946	0.000000	-10.000000	0.108333	-11.000000	4.166667	1023.000000	1023.000000	2046.000000
26.799999	-0.039257	-23.201126	-5.623600	-3.439490	-7.686932	-6.451106	0.000000	-10.000000	0.108333	-10.483334	0.833333	1023.000000	1023.000000	2046.000000
26.820000	-0.040704	-24.055918	-5.650453	-3.627612	-8.168408	-6.609444	0.000000	-10.000000	0.116667	-9.916667	-2.333333	1023.000000	1023.000000	2046.000000
26.840000	-0.042307	-25.003370	-5.672651	-3.903172	-8.698302	-6.729245	0.000000	-10.000000	0.125000	-9.516667	-5.500000	1023.000000	1023.000000	2046.000000
26.860001	-0.042093	-24.876970	-5.657023	-3.656139	-8.589595	-6.974214	0.000000	-10.000000	0.116667	-9.016667	-8.833333	1023.000000	1023.000000	2046.000000
26.879999	-0.041843	-24.729015	-5.600753	-3.730963	-8.431464	-6.965835	0.000000	-10.000000	0.108333	-8.600000	-11.833333	1023.000000	1023.000000	2046.000000
26.900000	-0.041449	-24.496506	-5.754872	-3.633068	-8.192315	-6.916251	0.000000	-10.000000	0.091667	-8.233334	-14.666667	1023.000000	1023.000000	2046.000000
26.920000	-0.041635	-24.605989	-5.985475	-3.735339	-7.997989	-6.887188	0.000000	-10.000000	0.091667	-8.050000	-17.333334	1023.000000	1023.000000	2046.000000
26.940001	-0.042843	-25.320484	-6.290317	-4.030753	-8.004884	-6.994532	0.000000	-10.000000	0.091667	-7.816667	-20.000000	1023.000000	1023.000000	2046.000000
26.959999	-0.044798	-26.475460	-6.562694	-4.482705	-8.245023	-7.185038	0.000000	-10.000000	0.100000	-7.316667	-22.666666	1023.000000	1023.000000	2046.000000
26.980000	-0.047344	-27.980057	-6.853004	-4.883615	-8.761477	-7.481962	0.000000	-10.000000	0.091667	-6.600000	-25.166666	1023.000000	1023.000000	2046.000000
27.000000	-0.049934	-29.510752	-7.070287	-5.259642	-9.461296	-7.719528	0.000000	-10.000000	0.075000	-5.833333	-27.500000	1023.000000	1023.000000	2046.000000
27.020000	-0.051745	-30.581369	-7.169518	-5.294220	-10.065554	-8.052079	0.000000	-10.000000	0.075000	-5.333333	-29.500000	1023.000000	1023.000000	2046.000000
27.040001	-0.052629	-31.103498	-7.255253	-5.226182	-10.407088	-8.214974	0.000000	-10.000000	0.083333	-5.100000	-31.166666	1023.000000	1023.000000	2046.000000
27.059999	-0.052947	-31.291388	-7.499822	-5.096935	-10.415876	-8.278755	0.000000	-10.000000	0.100000	-5.283333	-32.833332	1023.000000	1023.000000	2046.000000
27.080000	-0.053144	-31.408075	-7.774603	-5.018055	-10.336205	-8.279213	0.000000	-10.000000	0.100000	-5.650000	-34.500000	1023.000000	1023.000000	2046.000000
27.100000	-0.053174	-31.425938	-8.099546	-4.922463	-10.189697	-8.214231	0.000000	-10.000000	0.100000	-6.050000	-36.500000	1023.000000	1023.000000	2046.000000
27.120001	-0.053340	-31.523664	-8.604554	-4.970361	-9.894960	-8.053789	0.000000	-10.000000	0.100000	-6.283333	-38.500000	1023.000000	1023.000000	2046.000000
27.139999	-0.053969	-31.895607	-8.944202	-5.062655	-9.911075	-7.977674	0.000000	-10.000000	0.100000	-6.316667	-40.500000	1023.000000	1023.000000	2046.000000
27.160000	-0.054475	-32.195007	-9.212448	-5.195514	-9.940835	-7.846210	0.000000	-10.000000	0.100000	-6.166667	-42.500000	1023.000000	1023.000000	2046.000000
27.180000	-0.055151	-32.594090	-9.340054	-5.292300	-10.140509	-7.821229	0.000000	-10.000000	0.083333	-5.816667	-44.500000	1023.000000	1023.000000	2046.000000
27.200001	-0.056130	-33.173046	-9.241039	-5.348177	-10.604852	-7.978977	0.000000	-10.000000	0.075000	-5.250000	-46.500000	1023.000000	1023.000000	2046.000000
27.219999	-0.056459	-33.367317	-9.029243	-5.331005	-10.878198	-8.128871	0.000000	-10.000000	0.083333	-4.683333	-48.333332	1023.000000	1023.000000	2046.000000
27.240000	-0.055948	-33.065300	-9.002280	-5.250506	-10.681270	-8.131246	0.000000	-10.000000	0.100000	-4.300000	-50.000000	1023.000000	1023.000000	2046.000000
27.260000	-0.055294	-32.678585	-8.998783	-5.072246	-10.416606	-8.190949	0.000000	-10.000000	0.108333	-4.300000	-51.500000	1023.000000	1023.000000	2046.000000
27.280001	-0.054153	-32.004578	-9.079841	-4.951084	-9.920116	-8.053538	0.000000	-10.000000	0.100000	-4.350000	-53.000000	1023.000000	1023.000000	2046.000000
27.299999	-0.053116	-31.391401	-9.171417	-4.921473	-9.389570	-7.908941	0.000000	-10.000000	0.083333	-3.433333	-54.500000	1023.000000	1023.000000	2046.000000
27.320000	-0.051904	-30.675423	-9.218966	-4.977098	-8.834316	-7.645041	0.000000	-10.000000	0.058333	-1.000000	-55.500000	1023.000000	1023.000000	2046.000000
27.340000	-0.050961	-30.117981	-9.113943	-5.204468	-8.461125	-7.338445	0.000000	-10.000000	0.025000	2.133333	-56.000000	1023.000000	1023.000000	2046.000000
27.360001	-0.050130	-29.626566	-8.937500	-5.458179	-8.158223	-7.072665	0.000000	-10.000000	0.008333	5.800000	-56.000000	1023.000000	1023.000000	2046.000000
27.379999	-0.049109	-29.023153	-8.686041	-5.617150	-7.878170	-6.841792	0.000000	-10.000000	-0.025000	9.150000	-56.000000	1023.000000	1023.000000	2046.000000
27.400000	-0.048335	-28.565935	-8.343899	-5.860400	-7.765464	-6.596172	0.000000	-10.000000	-0.083333	12.733334	-56.000000	1023.000000	1023.000000	2046.000000
27.420000	-0.047341	-27.978655	-8.090872	-5.984526	-7.485107	-6.418149	0.000000	-10.000000	-0.141667	15.383333	-56.000000	1023.000000	1023.000000	2046.000000
27.440001	-0.045810	-27.073816	-7.797399	-6.004424	-7.068200	-6.203793	0.000000	-10.000000	-0.191667	17.566668	-56.000000	1023.000000	1023.000000	2046.000000
27.459999	-0.044175	-26.107229	-7.528922	-6.087049	-6.611388	-5.879870	0.000000	-10.000000	-0.250000	20.400000	-24.666666	1023.000000	1023.000000	2046.000000
27.480000	-0.042400	-25.058241	-7.183063	-6.059890	-6.224094	-5.591194	0.000000	-10.000000	-0.308333	22.683334	6.666667	1023.000000	1023.000000	2046.000000
27.500000	-0.040468	-23.916616	-6.747770	-5.967601	-5.905206	-5.296041	0.000000	-10.000000	-0.350000	24.350000	38.000000	1023.000000	1023.000000	2046.000000
27.520000	-0.038122	-22.530199	-6.299064	-5.802158	-5.455414	-4.973563	0.000000	-10.000000	-0.366667	24.683334	40.666668	1023.000000	1023.000000	2046.000000
27.540001	-0.035241	-20.827147	-5.801243	-5.559004	-4.903200	-4.563699	0.000000	-10.000000	-0.391667	25.450001	46.333332	1023.000000	1023.000000	2046.000000
27.559999	-0.032358	-19.123564	-5.357383	-5.307673	-4.315422	-4.143086	0.000000	-10.000000	-0.425000	26.333334	54.833332	1023.000000	1023.000000	2046.000000
27.580000	-0.029148	-17.226545	-4.990188	-5.006467	-3.549842	-3.680049	0.000000	-10.000000	-0.450000	27.266666	63.666668	1023.000000	1023.000000	2046.000000
27.600000	-0.025731	-15.206995	-4.642573	-4.691451	-2.717659	-3.155313	0.000000	-10.000000	-0.475000	27.933332	72.500000	1023.000000	1023.000000	2046.000000
27.620001	-0.022344	-13.205174	-4.295898	-4.403331	-1.897785	-2.608161	0.000000	-10.000000	-0.508333	28.600000	81.666664	1023.000000	1023.000000	2046.000000
27.639999	-0.019128	-11.304432	-3.944105	-4.140202	-1.165575	-2.054551	0.000000	-10.000000	-0.516667	29.049999	91.000000	1023.000000	1023.000000	2046.000000
27.660000	-0.016040	-9.479454	-3.630602	-3.955726	-0.457013	-1.436113	0.000000	-10.000000	-0.550000	29.316668	100.666664	1023.000000	1023.000000	2046.000000
27.680000	-0.013679	-8.084025	-3.364657	-3.841445	0.071695	-0.949619	0.000000	-10.000000	-0.541667	29.766666	110.500000	1023.000000	1023.000000	2046.000000
27.700001	-0.011327	-6.694479	-2.947919	-3.722988	0.427692	-0.451264	0.000000	-10.000000	-0.575000	30.083334	120.500000	1023.000000	1023.000000	2046.000000
27.719999	-0.009122	-5.391066	-2.474941	-3.460285	0.692310	-0.148150	0.000000	-10.000000	-0.558333	30.266666	130.500000	1023.000000	1023.000000	2046.000000
27.740000	-0.007010	-4.143056	-1.865145	-3.187476	0.820345	0.089219	0.000000	-10.000000	-0.575000	30.383333	140.500000	1023.000000	1023.000000	2046.000000
27.760000	-0.004722	-2.790450	-1.293030	-2.958704	1.076561	0.384723	0.000000	-10.000000	-0.566667	30.583334	150.500000	1023.000000	1023.000000	2046.000000
27.780001	-0.002259	-1.334781	-0.811139	-2.609820	1.446417	0.639761	0.000000	-10.000000	-0.583333	30.866667	160.500000	1023.000000	1023.000000	2046.000000
27.799999	-0.000062	-0.036399	-0.495625	-2.310329	1.815645	0.953911	0.000000	-10.000000	-0.591667	31.000000	170.833328	1023.000000	1023.000000	2046.000000
27.820000	0.002072	1.224719	-0.182007	-1.969311	2.191890	1.184147	0.000000	-10.000000	-0.608333	31.133333	181.166672	1023.000000	1023.000000	2046.000000
27.840000	0.003985	2.355016	0.150879	-1.727237	2.532520	1.398854	0.000000	-10.000000	-0.608333	31.283335	191.666672	1023.000000	1023.000000	2046.000000
27.860001	0.006047	3.573899	0.416014	-1.475700	2.974116	1.659468	0.000000	-10.000000	-0.625000	31.416668	202.000000	1023.000000	1023.000000	2046.000000
27.879999	0.007854	4.641925	0.663114	-1.318703	3.421691	1.875824	0.000000	-10.000000	-0.633333	31.650002	212.333328	1023.000000	1023.000000	2046.000000
27.900000	0.010251	6.058095	1.146341	-1.254109	3.808634	2.357230	0.000000	-10.000000	-0.650000	31.883333	222.833328	1023.000000	1023.000000	2046.000000
27.920000	0.013856	8.188715	1.518884	-0.922113	4.753134	2.838809	0.000000	-10.000000	-0.650000	31.916668	233.500000	1023.000000	1023.000000	2046.000000
27.940001	0.016690	9.863794	1.845886	-0.771938	5.358916	3.430930	0.000000	-10.000000	-0.650000	31.983334	244.166672	1023.000000	1023.000000	2046.000000
27.959999	0.018783	11.100598	2.098729	-0.740642	5.809596	3.932916	0.000000	-10.000000	-0.658333	31.966667	254.833328	1023.000000	1023.000000	2046.000000
27.980000	0.020104	11.881443	2.376230	-0.659493	6.086459	4.078247	0.000000	-10.000000	-0.675000	32.333336	265.500000	1023.000000	1023.000000	2046.000000
28.000000	0.020207	11.942431	2.608938	-0.794994	5.980165	4.148322	0.000000	-10.000000	-0.675000	32.333336	276.333344	1023.000000	1023.000000	2046.000000
28.020000	0.019320	11.418394	2.642721	-0.958128	5.700735	4.033067	0.000000	-10.000000	-0.683333	32.533333	287.166656	1023.000000	1023.000000	2046.000000
28.040001	0.018867	11.150512	2.647718	-0.862539	5.453185	3.912148	0.000000	-10.000000	-0.658333	32.483334	297.833344	1023.000000	1023.000000	2046.000000
28.059999	0.019644	11.609847	2.737811	-0.638488	5.456646	4.053877	0.000000	-10.000000	-0.641667	32.266666	308.666656	1023.000000	1023.000000	2046.000000
28.080000	0.021339	12.611314	2.898929	-0.404094	5.689641	4.426838	0.000000	-10.000000	-0.616667	32.049999	319.500000	1023.000000	1023.000000	2046.000000
28.100000	0.023468	13.869657	2.896189	-0.032076	6.192642	4.812902	0.000000	-10.000000	-0.608333	31.750000	330.333344	1023.000000	1023.000000	2046.000000
28.120001	0.025705	15.191476	2.844816	0.397458	6.773488	5.175714	0.000000	-10.000000	-0.608333	31.600000	341.000000	1023.000000	1023.000000	2046.000000
28.139999	0.027898	16.487955	2.813864	0.760201	7.310533	5.603358	0.000000	-10.000000	-0.600000	31.533333	351.500000	1023.000000	1023.000000	2046.000000
28.160000	0.029836	17.633295	2.654049	1.077796	7.838865	6.062584	0.000000	-10.000000	-0.616667	31.533333	362.000000	1023.000000	1023.000000	2046.000000
28.180000	0.031801	18.794470	2.621906	1.355293	8.278929	6.538342	0.000000	-10.000000	-0.633333	31.650000	372.500000	1023.000000	1023.000000	2046.000000
28.200001	0.033783	19.965855	2.694422	1.510162	8.684463	7.076808	0.000000	-10.000000	-0.641667	32.000000	383.000000	1023.000000	1023.000000	2046.000000
28.219999	0.035823	21.171234	2.837457	1.720903	9.112309	7.500566	0.000000	-10.000000	-0.616667	32.316666	393.666656	1023.000000	1023.000000	2046.000000
28.240000	0.038035	22.478432	3.120559	1.924963	9.460706	7.972205	0.000000	-10.000000	-0.600000	32.450001	404.500000	1023.000000	1023.000000	2046.000000
28.260000	0.040477	23.921835	3.402433	2.299115	9.952315	8.267973	0.000000	-10.000000	-0.583333	32.166668	415.333344	1023.000000	1023.000000	2046.000000
28.280001	0.043316	25.599495	3.964819	2.704202	10.341725	8.588749	0.000000	-10.000000	-0.600000	31.966667	426.000000	1023.000000	1023.000000	2046.000000
28.299999	0.046329	27.380266	4.645792	3.072445	10.789149	8.872880	0.000000	-10.000000	-0.608333	31.900000	436.666656	1023.000000	1023.000000	2046.000000
28.320000	0.049395	29.192543	5.315228	3.421955	11.358974	9.096388	0.000000	-10.000000	-0.625000	31.750000	447.333344	1023.000000	1023.000000	2046.000000
28.340000	0.052552	31.058413	6.019288	3.691820	11.997937	9.349368	0.000000	-10.000000	-0.608333	31.583334	458.000000	1023.000000	1023.000000	2046.000000
28.360001	0.055755	32.951340	6.887643	3.850886	12.587010	9.625803	0.000000	-10.000000	-0.591667	31.350000	468.666656	1023.000000	1023.000000	2046.000000
28.379999	0.058392	34.509384	7.751769	3.874686	13.050239	9.832691	0.000000	-10.000000	-0.550000	31.016666	479.166656	1023.000000	1023.000000	2046.000000
28.400000	0.060830	35.950825	8.432818	3.934214	13.504520	10.079270	0.000000	-10.000000	-0.533333	30.550001	489.500000	1023.000000	1023.000000	2046.000000
28.420000	0.063215	37.360065	9.109004	4.048900	13.916895	10.285267	0.000000	-10.000000	-0.525000	30.300001	499.500000	1023.000000	1023.000000	2046.000000
28.440001	0.065268	38.573570	9.746382	4.090944	14.268501	10.467744	0.000000	-10.000000	-0.533333	30.300001	509.666656	1023.000000	1023.000000	2046.000000
28.459999	0.067530	39.910416	10.258856	4.165594	14.791343	10.694625	0.000000	-10.000000	-0.566667	30.250000	520.000000	1023.000000	1023.000000	2046.000000
28.480000	0.069907	41.314762	10.724150	4.302002	15.353690	10.934920	0.000000	-10.000000	-0.583333	30.533335	530.333313	1023.000000	1023.000000	2046.000000
28.500000	0.072327	42.745358	11.187516	4.389839	15.928183	11.239820	0.000000	-10.000000	-0.591667	30.683334	540.500000	1023.000000	1023.000000	2046.000000
28.520000	0.074834	44.226788	11.647409	4.442849	16.396923	11.739607	0.000000	-10.000000	-0.575000	31.083334	550.500000	1023.000000	1023.000000	2046.000000
28.540001	0.077497	45.800659	12.106649	4.649346	16.888332	12.156331	0.000000	-10.000000	-0.558333	30.833334	560.833313	1023.000000	1023.000000	2046.000000
28.559999	0.080160	47.374695	12.578071	4.876940	17.352188	12.567495	0.000000	-10.000000	-0.550000	30.583334	571.166687	1023.000000	1023.000000	2046.000000
28.580000	0.082911	49.000450	13.103130	5.170557	17.773703	12.953060	0.000000	-10.000000	-0.525000	30.216667	581.500000	1023.000000	1023.000000	2046.000000
28.600000	0.085517	50.540581	13.688256	5.439777	18.163042	13.249505	0.000000	-10.000000	-0.516667	29.783333	591.500000	1023.000000	1023.000000	2046.000000
28.620001	0.088279	52.172764	14.374558	5.833507	18.501883	13.462815	0.000000	-10.000000	-0.508333	29.366667	601.500000	1023.000000	1023.000000	2046.000000
28.639999	0.091058	53.815281	15.127769	6.215833	18.808754	13.662924	0.000000	-10.000000	-0.508333	28.950001	611.500000	1023.000000	1023.000000	2046.000000
28.660000	0.094139	55.635849	15.796993	6.607279	19.384567	13.847010	0.000000	-10.000000	-0.466667	28.633333	621.166687	1023.000000	1023.000000	2046.000000
28.680000	0.097244	57.471241	16.500271	7.031493	19.922815	14.016661	0.000000	-10.000000	-0.450000	28.400002	630.833313	1023.000000	1023.000000	2046.000000
28.700001	0.100045	59.126568	17.134113	7.386294	20.448666	14.157493	0.000000	-10.000000	-0.425000	27.866667	640.166687	1023.000000	1023.000000	2046.000000
28.719999	0.102119	60.352531	17.630070	7.687365	20.844007	14.191090	0.000000	-10.000000	-0.441667	27.616667	649.666687	1023.000000	1023.000000	2046.000000
28.740000	0.103536	61.190048	17.957499	7.868945	21.196537	14.167068	0.000000	-10.000000	-0.433333	27.333334	658.833313	1023.000000	1023.000000	2046.000000
28.760000	0.104779	61.924168	18.161219	7.934072	21.665257	14.163619	0.000000	-10.000000	-0.416667	27.083334	668.166687	1023.000000	1023.000000	2046.000000
28.780001	0.106852	63.149273	18.735664	7.919841	22.062344	14.431425	0.000000	-10.000000	-0.383333	26.466667	677.166687	1023.000000	1023.000000	2046.000000
28.799999	0.108570	64.164810	19.101658	7.972791	22.441874	14.648491	0.000000	-10.000000	-0.358333	25.883333	686.166687	1023.000000	1023.000000	2046.000000
28.820000	0.109722	64.845833	19.406675	8.178831	22.513412	14.746911	0.000000	-10.000000	-0.333333	25.366667	694.833313	1023.000000	1023.000000	2046.000000
28.840000	0.109719	64.843964	19.632282	8.199430	22.423100	14.589152	0.000000	-10.000000	-0.333333	24.966667	703.500000	1023.000000	1023.000000	2046.000000
28.860001	0.109059	64.454132	19.748308	8.147556	22.301250	14.257020	0.000000	-10.000000	-0.316667	24.283333	711.833313	1023.000000	1023.000000	2046.000000
28.879999	0.107589	63.585041	19.899422	7.833960	21.947432	13.904230	0.000000	-10.000000	-0.308333	23.650000	720.000000	1023.000000	1023.000000	2046.000000
28.900000	0.105938	62.609459	19.892118	7.566810	21.589869	13.560662	0.000000	-10.000000	-0.266667	23.016666	728.000000	1023.000000	1023.000000	2046.000000
28.920000	0.104516	61.768723	19.667656	7.475264	21.319153	13.306648	0.000000	-10.000000	-0.225000	22.083334	735.833313	1023.000000	1023.000000	2046.000000
28.940001	0.103906	61.408688	19.487278	7.601800	21.223478	13.096132	0.000000	-10.000000	-0.191667	21.200001	743.333313	1023.000000	1023.000000	2046.000000
28.959999	0.104079	61.510723	19.399910	7.832323	21.233986	13.044502	0.000000	-10.000000	-0.175000	20.050001	750.500000	1023.000000	1023.000000	2046.000000
28.980000	0.104536	61.780491	19.211407	8.109736	21.410200	13.049148	0.000000	-10.000000	-0.166667	19.216667	757.500000	1023.000000	1023.000000	2046.000000
29.000000	0.104963	62.033337	19.038454	8.483798	21.558218	12.952868	0.000000	-10.000000	-0.141667	18.216667	764.166687	1023.000000	1023.000000	2046.000000
29.020000	0.105593	62.405323	18.811945	8.786819	21.820593	12.985967	0.000000	-10.000000	-0.116667	17.483334	770.500000	1023.000000	1023.000000	2046.000000
29.040001	0.106133	62.724403	18.573399	8.959332	22.048246	13.143427	0.000000	-10.000000	-0.091667	16.683334	776.333313	1023.000000	1023.000000	2046.000000
29.059999	0.106654	63.032749	18.392525	9.060810	22.177320	13.402095	0.000000	-10.000000	-0.075000	15.800000	782.000000	1023.000000	1023.000000	2046.000000
29.080000	0.107573	63.575603	18.324780	9.188184	22.344553	13.718087	0.000000	-10.000000	-0.058333	14.733334	787.333313	1023.000000	1023.000000	2046.000000
29.100000	0.108213	63.954048	18.326351	9.297824	22.341274	13.988601	0.000000	-10.000000	-0.050000	13.633333	792.333313	1023.000000	1023.000000	2046.000000
29.120001	0.108806	64.304474	18.381914	9.528960	22.272425	14.121173	0.000000	-10.000000	-0.041667	12.366667	797.166687	1023.000000	1023.000000	2046.000000
29.139999	0.109799	64.891090	18.509499	9.834238	22.253796	14.293556	0.000000	-10.000000	-0.025000	11.133333	801.666687	1023.000000	1023.000000	2046.000000
29.160000	0.110844	65.508812	18.773317	10.140949	22.240620	14.353929	0.000000	-10.000000	-0.008333	9.616667	805.666687	1023.000000	1023.000000	2046.000000
29.180000	0.111863	66.111031	18.917467	10.391367	22.350544	14.451650	0.000000	-10.000000	0.008333	7.883333	809.166687	1023.000000	1023.000000	2046.000000
29.200001	0.112576	66.532326	19.146814	10.599515	22.352903	14.433096	0.000000	-10.000000	0.025000	5.900000	812.000000	1023.000000	1023.000000	2046.000000
29.219999	0.113165	66.880653	19.323973	10.779055	22.474030	14.303596	0.000000	-10.000000	0.050000	3.350000	814.333313	1023.000000	1023.000000	2046.000000
29.240000	0.113469	67.060249	19.572109	10.729895	22.507196	14.251053	0.000000	-10.000000	0.075000	0.583333	815.833313	1023.000000	1023.000000	2046.000000
29.260000	0.113106	66.845879	19.750216	10.584464	22.440519	14.070679	0.000000	-10.000000	0.091667	-1.900000	816.666687	1023.000000	1023.000000	2046.000000
29.280001	0.112387	66.420654	19.786943	10.419173	22.302277	13.912261	0.000000	-10.000000	0.091667	-3.683333	817.000000	1023.000000	1023.000000	2046.000000
29.299999	0.111703	66.016563	19.868130	10.168307	22.238779	13.741343	0.000000	-10.000000	0.091667	-4.766666	817.000000	1023.000000	1023.000000	2046.000000
29.320000	0.111323	65.791916	20.088619	9.805756	22.125841	13.771702	0.000000	-10.000000	0.091667	-5.716667	817.000000	1023.000000	1023.000000	2046.000000
29.340000	0.110820	65.494614	20.247961	9.591129	21.943686	13.711834	0.000000	-10.000000	0.100000	-6.400000	817.000000	1023.000000	1023.000000	2046.000000
29.360001	0.110368	65.227371	20.375643	9.402705	21.684490	13.764529	0.000000	-10.000000	0.100000	-7.033333	817.000000	1023.000000	1023.000000	2046.000000
29.379999	0.109780	64.879799	20.442102	9.354098	21.358883	13.724717	0.000000	-10.000000	0.108333	-7.783333	817.000000	1023.000000	1023.000000	2046.000000
29.400000	0.109352	64.626816	20.500053	9.410133	20.987024	13.729603	0.000000	-10.000000	0.125000	-8.550000	817.000000	1023.000000	1023.000000	2046.000000
29.420000	0.108934	64.380028	20.566978	9.480801	20.628176	13.704073	0.000000	-10.000000	0.141667	-9.366667	817.000000	1023.000000	1023.000000	2046.000000
29.440001	0.108726	64.257042	20.572956	9.745131	20.401012	13.537942	0.000000	-10.000000	0.150000	-10.116667	809.500000	1023.000000	1023.000000	2046.000000
29.459999	0.108517	64.133659	20.573927	9.847804	20.165018	13.546913	0.000000	-10.000000	0.150000	-10.716667	800.833313	1023.000000	1023.000000	2046.000000
29.480000	0.108425	64.079460	20.547052	10.102461	20.009132	13.420815	0.000000	-10.000000	0.150000	-11.216667	790.833313	1023.000000	1023.000000	2046.000000
29.500000	0.108611	64.188965	20.656347	10.293347	19.819757	13.419516	0.000000	-10.000000	0.150000	-11.666667	787.000000	1023.000000	1023.000000	2046.000000
29.520000	0.109019	64.430145	20.734446	10.603718	19.715252	13.376731	0.000000	-10.000000	0.166667	-12.150001	783.000000	1023.000000	1023.000000	2046.000000
29.540001	0.109648	64.802040	20.882555	10.926801	19.577492	13.415194	0.000000	-10.000000	0.183333	-12.600000	779.000000	1023.000000	1023.000000	2046.000000
29.559999	0.109705	64.835617	20.846304	11.231829	19.422482	13.335002	0.000000	-10.000000	0.216667	-13.166667	775.000000	1023.000000	1023.000000	2046.000000
29.580000	0.108949	64.388649	20.695312	11.306579	19.120081	13.266678	0.000000	-10.000000	0.233333	-13.850000	770.666687	1023.000000	1023.000000	2046.000000
29.600000	0.107916	63.778160	20.433306	11.347237	18.793795	13.203824	0.000000	-10.000000	0.258333	-14.700001	766.000000	1023.000000	1023.000000	2046.000000
29.620001	0.106697	63.057991	20.128527	11.454411	18.315720	13.159332	0.000000	-10.000000	0.258333	-15.433334	761.000000	1023.000000	1023.000000	2046.000000
29.639999	0.104981	62.043549	19.635561	11.585790	17.812782	13.009414	0.000000	-10.000000	0.283333	-16.266666	755.833313	1023.000000	1023.000000	2046.000000
29.660000	0.102516	60.586708	18.973883	11.541442	17.238901	12.832484	0.000000	-10.000000	0.291667	-17.166668	750.333313	1023.000000	1023.000000	2046.000000
29.680000	0.099641	58.887672	18.482153	11.292049	16.522583	12.590890	0.000000	-10.000000	0.325000	-18.233334	744.500000	1023.000000	1023.000000	2046.000000
29.700001	0.096673	57.133461	18.119131	10.820483	15.813553	12.380294	0.000000	-10.000000	0.350000	-19.150000	738.500000	1023.000000	1023.000000	2046.000000
29.719999	0.093258	55.115585	17.788343	10.315364	14.963058	12.048821	0.000000	-10.000000	0.391667	-19.833334	732.166687	1023.000000	1023.000000	2046.000000
29.740000	0.089643	52.979141	17.368219	10.030511	13.958960	11.621449	0.000000	-10.000000	0.416667	-20.616667	725.666687	1023.000000	1023.000000	2046.000000
29.760000	0.086238	50.966648	16.928640	10.020713	12.878130	11.139166	0.000000	-10.000000	0.433333	-21.216667	718.666687	1023.000000	1023.000000	2046.000000
29.780001	0.083314	49.238415	16.420784	10.207869	12.054660	10.555100	0.000000	-10.000000	0.441667	-21.916668	711.666687	1023.000000	1023.000000	2046.000000
29.799999	0.080948	47.840256	15.912058	10.409143	11.437026	10.082028	0.000000	-10.000000	0.466667	-22.383333	704.333313	1023.000000	1023.000000	2046.000000
29.820000	0.078702	46.513111	15.314244	10.571645	10.943386	9.683835	0.000000	-10.000000	0.483333	-23.033333	696.833313	1023.000000	1023.000000	2046.000000
29.840000	0.077019	45.518070	14.719834	10.779202	10.651785	9.367249	0.000000	-10.000000	0.500000	-23.516666	689.000000	1023.000000	1023.000000	2046.000000
29.860001	0.075524	44.634434	14.120008	10.925125	10.387609	9.201691	0.000000	-10.000000	0.508333	-24.016666	681.000000	1023.000000	1023.000000	2046.000000
29.879999	0.074163	43.830418	13.540043	11.114264	10.199876	8.976233	0.000000	-10.000000	0.525000	-24.299999	673.000000	1023.000000	1023.000000	2046.000000
29.900000	0.073038	43.165524	13.086951	11.008049	9.987570	9.082952	0.000000	-10.000000	0.541667	-24.650000	665.000000	1023.000000	1023.000000	2046.000000
29.920000	0.072170	42.652657	12.785322	10.942753	9.788823	9.135760	0.000000	-10.000000	0.558333	-24.966667	657.000000	1023.000000	1023.000000	2046.000000
29.940001	0.071383	42.187233	12.633066	10.881911	9.487721	9.184533	0.000000	-10.000000	0.566667	-25.266666	648.666687	1023.000000	1023.000000	2046.000000
29.959999	0.070583	41.714378	12.515884	10.924520	9.198788	9.075188	0.000000	-10.000000	0.575000	-25.483334	640.333313	1023.000000	1023.000000	2046.000000
29.980000	0.069686	41.184479	12.479115	11.149570	8.889658	8.666138	0.000000	-10.000000	0.575000	-25.700001	631.666687	1023.000000	1023.000000	2046.000000
30.000000	0.068778	40.647911	12.393558	11.136244	8.710894	8.407216	0.000000	-10.000000	0.583333	-26.100000	620.166687	1023.000000	1023.000000	2046.000000
30.020000	0.067560	39.928108	12.104864	11.065345	8.723641	8.034258	0.000000	-10.000000	0.591667	-26.466667	608.500000	1023.000000	1023.000000	2046.000000
30.040001	0.066246	39.151131	11.785387	10.889546	8.704888	7.771307	0.000000	-10.000000	0.600000	-26.666668	599.833313	1023.000000	1023.000000	2046.000000
30.059999	0.065475	38.695457	11.522160	10.701176	8.825634	7.646486	0.000000	-10.000000	0.600000	-26.733334	594.000000	1023.000000	1023.000000	2046.000000
30.080000	0.064674	38.222294	11.509396	10.364223	8.750388	7.598285	0.000000	-10.000000	0.608333	-26.966667	588.000000	1023.000000	1023.000000	2046.000000
30.100000	0.063391	37.464088	11.461679	9.788445	8.590682	7.623283	0.000000	-10.000000	0.616667	-27.200001	582.000000	1023.000000	1023.000000	2046.000000
30.120001	0.061555	36.378838	11.405286	9.426958	8.210870	7.335727	0.000000	-10.000000	0.633333	-27.366667	572.833313	1023.000000	1023.000000	2046.000000
30.139999	0.059145	34.954792	11.446010	9.095435	7.541045	6.872300	0.000000	-10.000000	0.641667	-27.233334	563.666687	1023.000000	1023.000000	2046.000000
30.160000	0.056649	33.479324	11.370678	8.872112	6.981521	6.255012	0.000000	-10.000000	0.658333	-27.283335	551.500000	1023.000000	1023.000000	2046.000000
30.180000	0.053898	31.853546	11.136600	8.651074	6.472744	5.593127	0.000000	-10.000000	0.658333	-27.200001	542.500000	1023.000000	1023.000000	2046.000000
30.200001	0.051264	30.296726	10.881710	8.378799	5.948184	5.088032	0.000000	-10.000000	0.658333	-27.316668	533.333313	1023.000000	1023.000000	2046.000000
30.219999	0.049021	28.971395	10.444608	8.055189	5.670341	4.801258	0.000000	-10.000000	0.650000	-27.116667	524.166687	1023.000000	1023.000000	2046.000000
30.240000	0.047183	27.885347	10.007421	7.803233	5.420397	4.654297	0.000000	-10.000000	0.650000	-27.150000	515.000000	1023.000000	1023.000000	2046.000000
30.260000	0.045688	27.001583	9.612851	7.514113	5.247536	4.627083	0.000000	-10.000000	0.650000	-27.133333	506.000000	1023.000000	1023.000000	2046.000000
30.280001	0.044344	26.207041	9.334558	7.256308	4.953578	4.662597	0.000000	-10.000000	0.650000	-27.333334	497.000000	1023.000000	1023.000000	2046.000000
30.299999	0.042995	25.410009	9.039336	7.065623	4.661392	4.643658	0.000000	-10.000000	0.658333	-27.400002	487.833344	1023.000000	1023.000000	2046.000000
30.320000	0.041260	24.384617	8.735182	6.946381	4.232595	4.470459	0.000000	-10.000000	0.658333	-27.516666	478.666656	1023.000000	1023.000000	2046.000000
30.340000	0.039583	23.393827	8.471003	6.922822	3.812259	4.187743	0.000000	-10.000000	0.658333	-27.400000	469.500000	1023.000000	1023.000000	2046.000000
30.360001	0.037730	22.298689	8.206914	6.925860	3.446323	3.719591	0.000000	-10.000000	0.633333	-27.400000	460.500000	1023.000000	1023.000000	2046.000000
30.379999	0.035969	21.257866	7.897746	6.941853	3.192767	3.225501	0.000000	-10.000000	0.633333	-27.133333	451.333344	1023.000000	1023.000000	2046.000000
30.400000	0.034545	20.416349	7.642709	6.840805	3.023797	2.909039	0.000000	-10.000000	0.641667	-27.033333	442.166656	1023.000000	1023.000000	2046.000000
30.420000	0.033621	19.869749	7.392929	6.767274	2.958633	2.750914	0.000000	-10.000000	0.658333	-26.733334	433.000000	1023.000000	1023.000000	2046.000000
30.440001	0.032786	19.376717	7.142787	6.695095	2.863498	2.675336	0.000000	-10.000000	0.666667	-26.550001	424.166656	1023.000000	1023.000000	2046.000000
30.459999	0.031699	18.734058	6.983238	6.469955	2.593789	2.687076	0.000000	-10.000000	0.658333	-26.500000	415.333344	1023.000000	1023.000000	2046.000000
30.480000	0.029983	17.720226	6.689417	6.127768	2.335389	2.567653	0.000000	-10.000000	0.641667	-26.333334	406.500000	1023.000000	1023.000000	2046.000000
30.500000	0.028108	16.611586	6.507699	5.960459	1.909862	2.233565	0.000000	-10.000000	0.616667	-26.383333	397.666656	1023.000000	1023.000000	2046.000000
30.520000	0.026234	15.504096	6.345702	5.876801	1.450832	1.830762	0.000000	-10.000000	0.616667	-26.183334	388.833344	1023.000000	1023.000000	2046.000000
30.540001	0.024696	14.595345	6.033729	5.906142	1.224231	1.431243	0.000000	-10.000000	0.608333	-26.150000	380.166656	1023.000000	1023.000000	2046.000000
30.559999	0.022320	13.191096	5.553919	5.686234	0.936240	1.014703	0.000000	-10.000000	0.608333	-26.016666	371.500000	1023.000000	1023.000000	2046.000000
30.580000	0.019643	11.608751	5.079792	5.232920	0.654012	0.642027	0.000000	-10.000000	0.575000	-25.716667	362.833344	1023.000000	1023.000000	2046.000000
30.600000	0.016586	9.802426	4.679856	4.590239	0.280331	0.252000	0.000000	-10.000000	0.566667	-25.400000	354.333344	1023.000000	1023.000000	2046.000000
30.620001	0.013372	7.902827	4.206068	3.917593	-0.093162	-0.127672	0.000000	-10.000000	0.550000	-24.950001	345.666656	1023.000000	1023.000000	2046.000000
30.639999	0.009860	5.827038	3.642044	3.318293	-0.618648	-0.514650	0.000000	-10.000000	0.550000	-24.433334	337.333344	1023.000000	1023.000000	2046.000000
30.660000	0.006777	4.005039	3.163332	2.887601	-1.259096	-0.786797	0.000000	-10.000000	0.550000	-24.200001	329.000000	1023.000000	1023.000000	2046.000000
30.680000	0.004391	2.594855	2.765127	2.719672	-1.776443	-1.113502	0.000000	-10.000000	0.541667	-24.016666	321.000000	1023.000000	1023.000000	2046.000000
30.700001	0.002330	1.376835	2.323825	2.618873	-2.172840	-1.393023	0.000000	-10.000000	0.525000	-24.116667	313.000000	1023.000000	1023.000000	2046.000000
30.719999	0.000418	0.246788	1.902329	2.584272	-2.579105	-1.660707	0.000000	-10.000000	0.525000	-24.049999	305.000000	1023.000000	1023.000000	2046.000000
30.740000	-0.001655	-0.977857	1.498333	2.673484	-2.993482	-2.156192	0.000000	-10.000000	0.516667	-23.983334	297.000000	1023.000000	1023.000000	2046.000000
30.760000	-0.003090	-1.826168	1.013442	2.713514	-3.118855	-2.434268	0.000000	-10.000000	0.516667	-23.833334	289.000000	1023.000000	1023.000000	2046.000000
30.780001	-0.004792	-2.832305	0.563293	2.570798	-3.306161	-2.660235	0.000000	-10.000000	0.500000	-23.533335	281.000000	1023.000000	1023.000000	2046.000000
30.799999	-0.006349	-3.752306	0.184983	2.361456	-3.462847	-2.835897	0.000000	-10.000000	0.491667	-23.200001	273.166656	1023.000000	1023.000000	2046.000000
30.820000	-0.007702	-4.551635	-0.178247	2.087626	-3.558936	-2.902079	0.000000	-10.000000	0.475000	-22.900000	265.500000	1023.000000	1023.000000	2046.000000
30.840000	-0.008610	-5.088332	-0.409920	1.903748	-3.631054	-2.951106	0.000000	-10.000000	0.458333	-22.416666	257.833344	1023.000000	1023.000000	2046.000000
30.860001	-0.009355	-5.528766	-0.602212	1.666445	-3.630153	-2.962846	0.000000	-10.000000	0.441667	-22.116667	250.333328	1023.000000	1023.000000	2046.000000
30.879999	-0.009696	-5.730363	-0.665785	1.389130	-3.617569	-2.836138	0.000000	-10.000000	0.433333	-21.683334	242.833328	1023.000000	1023.000000	2046.000000
30.900000	-0.010076	-5.954730	-0.764397	1.215915	-3.578166	-2.828082	0.000000	-10.000000	0.433333	-21.716667	235.666672	1023.000000	1023.000000	2046.000000
30.920000	-0.010808	-6.387607	-0.981248	1.055765	-3.581818	-2.880306	0.000000	-10.000000	0.425000	-21.400000	228.333328	1023.000000	1023.000000	2046.000000
30.940001	-0.011721	-6.927283	-1.166738	0.903957	-3.658262	-3.006240	0.000000	-10.000000	0.416667	-21.316668	221.166672	1023.000000	1023.000000	2046.000000
30.959999	-0.012799	-7.564496	-1.310142	0.733846	-3.826149	-3.162050	0.000000	-10.000000	0.400000	-20.966667	214.000000	1023.000000	1023.000000	2046.000000
30.980000	-0.014061	-8.310134	-1.455339	0.513000	-4.036382	-3.331413	0.000000	-10.000000	0.400000	-20.850000	207.166672	1023.000000	1023.000000	2046.000000
31.000000	-0.015698	-9.277676	-1.562978	0.260108	-4.319867	-3.654938	0.000000	-10.000000	0.400000	-20.733334	200.333328	1023.000000	1023.000000	2046.000000
31.020000	-0.017497	-10.340468	-1.700107	-0.043710	-4.616283	-3.980368	0.000000	-10.000000	0.400000	-20.700001	193.500000	1023.000000	1023.000000	2046.000000
31.040001	-0.019163	-11.325433	-1.776770	-0.346269	-4.936456	-4.265937	0.000000	-10.000000	0.400000	-20.583334	186.500000	1023.000000	1023.000000	2046.000000
31.059999	-0.021120	-12.482184	-1.896818	-0.748685	-5.292137	-4.544544	0.000000	-10.000000	0.383333	-20.133333	179.500000	1023.000000	1023.000000	2046.000000
31.080000	-0.023057	-13.626725	-2.135065	-1.118991	-5.558980	-4.813689	0.000000	-10.000000	0.366667	-19.783333	172.833328	1023.000000	1023.000000	2046.000000
31.100000	-0.024772	-14.640409	-2.338990	-1.456654	-5.841198	-5.003566	0.000000	-10.000000	0.350000	-19.316668	166.166672	1023.000000	1023.000000	2046.000000
31.120001	-0.026057	-15.399830	-2.591386	-1.784976	-5.989599	-5.033869	0.000000	-10.000000	0.350000	-19.000000	159.833328	1023.000000	1023.000000	2046.000000
31.139999	-0.027053	-15.988334	-2.876452	-1.937760	-6.032627	-5.141495	0.000000	-10.000000	0.350000	-18.600000	153.500000	1023.000000	1023.000000	2046.000000
31.160000	-0.027650	-16.341419	-3.045753	-2.071049	-6.103473	-5.121143	0.000000	-10.000000	0.350000	-18.383333	147.333328	1023.000000	1023.000000	2046.000000
31.180000	-0.028097	-16.605227	-3.168072	-2.295348	-6.195510	-4.946297	0.000000	-10.000000	0.316667	-18.200001	141.000000	1023.000000	1023.000000	2046.000000
31.200001	-0.028551	-16.873880	-3.289418	-2.355264	-6.285138	-4.944059	0.000000	-10.000000	0.283333	-17.933334	134.666672	1023.000000	1023.000000	2046.000000
31.219999	-0.029310	-17.322296	-3.483573	-2.506380	-6.404477	-4.927867	0.000000	-10.000000	0.250000	-17.500000	128.833328	1023.000000	1023.000000	2046.000000
31.240000	-0.030092	-17.784418	-3.697798	-2.514101	-6.501627	-5.070893	0.000000	-10.000000	0.258333	-17.033335	123.166664	1023.000000	1023.000000	2046.000000
31.260000	-0.030831	-18.221323	-3.793775	-2.497889	-6.715557	-5.214103	0.000000	-10.000000	0.258333	-16.550001	117.500000	1023.000000	1023.000000	2046.000000
31.280001	-0.031616	-18.685137	-3.850717	-2.487457	-6.925035	-5.421927	0.000000	-10.000000	0.258333	-16.116667	111.833336	1023.000000	1023.000000	2046.000000
31.299999	-0.032246	-19.057678	-4.001046	-2.462536	-6.938634	-5.655462	0.000000	-10.000000	0.250000	-15.783334	106.333336	1023.000000	1023.000000	2046.000000
31.320000	-0.032915	-19.452839	-4.133602	-2.562623	-7.030454	-5.726160	0.000000	-10.000000	0.233333	-15.450000	101.166664	1023.000000	1023.000000	2046.000000
31.340000	-0.033360	-19.715483	-4.389568	-2.653486	-6.968729	-5.703701	0.000000	-10.000000	0.216667	-15.016666	96.000000	1023.000000	1023.000000	2046.000000
31.360001	-0.033573	-19.841631	-4.549242	-2.679295	-6.955281	-5.657814	0.000000	-10.000000	0.200000	-14.666667	91.000000	1023.000000	1023.000000	2046.000000
31.379999	-0.033606	-19.861372	-4.703562	-2.702970	-6.875021	-5.579819	0.000000	-10.000000	0.216667	-14.333333	86.166664	1023.000000	1023.000000	2046.000000
31.400000	-0.033757	-19.950180	-4.754665	-2.777446	-6.948878	-5.469190	0.000000	-10.000000	0.225000	-14.033334	81.333336	1023.000000	1023.000000	2046.000000
31.420000	-0.034153	-20.184332	-4.800540	-2.856364	-7.105988	-5.421440	0.000000	-10.000000	0.225000	-13.533334	76.666664	1023.000000	1023.000000	2046.000000
31.440001	-0.035047	-20.712677	-4.937831	-2.815517	-7.315053	-5.644275	0.000000	-10.000000	0.200000	-12.966667	72.166664	1023.000000	1023.000000	2046.000000
31.459999	-0.036129	-21.352377	-5.045860	-2.868747	-7.588339	-5.849431	0.000000	-10.000000	0.166667	-12.500000	68.000000	1023.000000	1023.000000	2046.000000
31.480000	-0.037313	-22.052031	-5.271917	-2.929455	-7.660405	-6.190254	0.000000	-10.000000	0.150000	-12.183333	64.000000	1023.000000	1023.000000	2046.000000
31.500000	-0.037583	-22.211527	-5.125512	-2.924435	-7.824583	-6.336998	0.000000	-10.000000	0.133333	-11.733334	60.000000	1023.000000	1023.000000	2046.000000
31.520000	-0.038002	-22.459171	-5.118666	-3.147507	-7.919510	-6.273488	0.000000	-10.000000	0.133333	-11.333333	56.000000	1023.000000	1023.000000	2046.000000
31.540001	-0.038014	-22.466549	-5.254111	-3.145770	-7.801156	-6.265513	0.000000	-10.000000	0.125000	-10.866667	52.000000	1023.000000	1023.000000	2046.000000
31.559999	-0.038475	-22.738674	-5.473266	-3.309415	-7.726624	-6.229369	0.000000	-10.000000	0.133333	-10.583333	48.166668	1023.000000	1023.000000	2046.000000
31.580000	-0.039308	-23.230814	-5.685528	-3.521293	-7.722716	-6.301278	0.000000	-10.000000	0.125000	-10.166667	44.500000	1023.000000	1023.000000	2046.000000
31.600000	-0.040880	-24.160170	-5.861819	-3.905645	-7.943203	-6.449502	0.000000	-10.000000	0.116667	-9.500000	41.166668	1023.000000	1023.000000	2046.000000
31.620001	-0.042997	-25.410969	-6.162502	-4.414404	-8.271172	-6.562892	0.000000	-10.000000	0.100000	-8.650000	38.000000	1023.000000	1023.000000	2046.000000
31.639999	-0.045428	-26.848192	-6.524424	-4.649472	-8.751115	-6.923181	0.000000	-10.000000	0.091667	-7.783333	35.166668	1023.000000	1023.000000	2046.000000
31.660000	-0.047356	-27.987486	-6.876745	-4.752635	-9.162810	-7.195296	0.000000	-10.000000	0.091667	-7.200000	32.666668	1023.000000	1023.000000	2046.000000
31.680000	-0.048459	-28.639078	-7.032434	-4.769560	-9.501286	-7.335800	0.000000	-10.000000	0.091667	-7.000000	30.166666	1023.000000	1023.000000	2046.000000
31.700001	-0.049121	-29.030607	-7.253478	-4.730855	-9.583102	-7.463172	0.000000	-10.000000	0.100000	-7.083333	27.833334	1023.000000	1023.000000	2046.000000
31.719999	-0.049660	-29.349310	-7.414897	-4.616069	-9.703875	-7.614468	0.000000	-10.000000	0.100000	-7.366667	25.333334	1023.000000	1023.000000	2046.000000
31.740000	-0.050105	-29.612207	-7.709863	-4.646135	-9.707995	-7.548213	0.000000	-10.000000	0.100000	-7.600000	23.000000	1023.000000	1023.000000	2046.000000
31.760000	-0.050679	-29.951435	-8.060510	-4.575222	-9.676027	-7.639677	0.000000	-10.000000	0.100000	-7.600000	20.500000	1023.000000	1023.000000	2046.000000
31.780001	-0.051160	-30.235704	-8.345700	-4.644930	-9.711047	-7.534028	0.000000	-10.000000	0.100000	-7.333333	18.000000	1023.000000	1023.000000	2046.000000
31.799999	-0.051624	-30.509832	-8.647294	-4.690902	-9.695610	-7.476026	0.000000	-10.000000	0.100000	-6.866667	15.666667	1023.000000	1023.000000	2046.000000
31.820000	-0.051755	-30.587198	-8.738355	-4.760573	-9.807020	-7.281250	0.000000	-10.000000	0.083333	-6.366667	13.166667	1023.000000	1023.000000	2046.000000
31.840000	-0.051886	-30.664385	-8.895572	-4.764721	-9.795988	-7.208105	0.000000	-10.000000	0.083333	-5.850000	11.000000	1023.000000	1023.000000	2046.000000
31.860001	-0.051935	-30.693598	-8.866804	-4.786151	-9.858417	-7.182227	0.000000	-10.000000	0.083333	-5.500000	9.000000	1023.000000	1023.000000	2046.000000
31.879999	-0.051667	-30.535419	-8.798110	-4.795139	-9.820711	-7.121459	0.000000	-10.000000	0.100000	-5.316667	7.333333	1023.000000	1023.000000	2046.000000
31.900000	-0.051529	-30.453602	-8.760928	-4.823656	-9.773314	-7.095705	0.000000	-10.000000	0.091667	-5.466667	5.500000	1023.000000	1023.000000	2046.000000
31.920000	-0.051254	-30.290907	-8.729074	-4.668628	-9.646264	-7.246940	0.000000	-10.000000	0.091667	-5.716667	3.500000	1023.000000	1023.000000	2046.000000
31.940001	-0.051059	-30.175669	-8.688748	-4.648943	-9.510449	-7.327528	0.000000	-10.000000	0.083333	-5.933333	1.666667	1023.000000	1023.000000	2046.000000
31.959999	-0.050915	-30.090532	-8.637730	-4.685650	-9.358307	-7.408846	0.000000	-10.000000	0.091667	-6.183333	0.000000	1023.000000	1023.000000	2046.000000
31.980000	-0.051201	-30.260065	-8.530105	-4.823905	-9.363333	-7.542723	0.000000	-10.000000	0.100000	-6.516667	-1.666667	1023.000000	1023.000000	2046.000000
32.000000	-0.051772	-30.596977	-8.483150	-5.029449	-9.413883	-7.670494	0.000000	-10.000000	0.108333	-7.050000	-3.666667	1023.000000	1023.000000	2046.000000
32.020000	-0.052308	-30.914057	-8.453118	-5.295163	-9.487548	-7.678228	0.000000	-10.000000	0.108333	-7.350000	-6.000000	1023.000000	1023.000000	2046.000000
32.040001	-0.053168	-31.422421	-8.440198	-5.521187	-9.674416	-7.786621	0.000000	-10.000000	0.100000	-7.366667	-8.500000	1023.000000	1023.000000	2046.000000
32.060001	-0.053917	-31.865173	-8.438617	-5.777978	-9.833836	-7.814743	0.000000	-10.000000	0.091667	-7.050000	-11.000000	1023.000000	1023.000000	2046.000000
32.080002	-0.054668	-32.308971	-8.544093	-6.060697	-9.908067	-7.796116	0.000000	-10.000000	0.091667	-6.633333	-13.333333	1023.000000	1023.000000	2046.000000
32.099998	-0.055410	-32.747356	-8.589383	-6.329414	-10.063753	-7.764806	0.000000	-10.000000	0.091667	-6.333333	-14.833333	1023.000000	1023.000000	2046.000000
32.119999	-0.056132	-33.174072	-8.614668	-6.513683	-10.198064	-7.847658	0.000000	-10.000000	0.091667	-6.133334	-16.833334	1023.000000	1023.000000	2046.000000
32.139999	-0.056675	-33.495029	-8.654131	-6.662050	-10.316216	-7.862630	0.000000	-10.000000	0.091667	-6.016667	-18.833334	1023.000000	1023.000000	2046.000000
32.160000	-0.056993	-33.682751	-8.677029	-6.711514	-10.367415	-7.926792	0.000000	-10.000000	0.091667	-5.916667	-21.500000	1023.000000	1023.000000	2046.000000
32.180000	-0.057087	-33.738373	-8.665440	-6.701487	-10.388808	-7.982637	0.000000	-10.000000	0.091667	-5.816667	-23.500000	1023.000000	1023.000000	2046.000000
32.200001	-0.057025	-33.701530	-8.592979	-6.741156	-10.417249	-7.950148	0.000000	-10.000000	0.083333	-5.650000	-25.500000	1023.000000	1023.000000	2046.000000
32.220001	-0.056890	-33.622189	-8.593635	-6.638595	-10.351451	-8.038509	0.000000	-10.000000	0.075000	-5.383333	-27.500000	1023.000000	1023.000000	2046.000000
32.240002	-0.056736	-33.530678	-8.559081	-6.555967	-10.304038	-8.111590	0.000000	-10.000000	0.083333	-5.100000	-29.333334	1023.000000	1023.000000	2046.000000
32.259998	-0.056550	-33.420998	-8.537539	-6.449172	-10.232151	-8.202135	0.000000	-10.000000	0.075000	-4.800000	-31.000000	1023.000000	1023.000000	2046.000000
32.279999	-0.056580	-33.438950	-8.473998	-6.415821	-10.302743	-8.246387	0.000000	-10.000000	0.066667	-4.450000	-32.500000	1023.000000	1023.000000	2046.000000
32.299999	-0.056557	-33.425282	-8.549528	-6.405779	-10.222338	-8.247634	0.000000	-10.000000	0.058333	-4.066667	-34.000000	1023.000000	1023.000000	2046.000000
32.320000	-0.056645	-33.477291	-8.600121	-6.438860	-10.189017	-8.249291	0.000000	-10.000000	0.066667	-3.633333	-35.333332	1023.000000	1023.000000	2046.000000
32.340000	-0.056444	-33.358143	-8.674000	-6.404122	-10.058982	-8.221038	0.000000	-10.000000	0.066667	-2.600000	-36.666668	1023.000000	1023.000000	2046.000000
32.360001	-0.055685	-32.909702	-8.614628	-6.402548	-9.863739	-8.028789	0.000000	-10.000000	0.058333	-0.466667	-37.500000	1023.000000	1023.000000	2046.000000
32.380001	-0.054614	-32.277046	-8.578613	-6.357018	-9.559546	-7.781867	0.000000	-10.000000	0.033333	2.466667	-38.000000	1023.000000	1023.000000	2046.000000
32.400002	-0.053113	-31.389616	-8.424846	-6.302313	-9.196303	-7.466156	0.000000	-10.000000	0.008333	6.033333	-38.000000	1023.000000	1023.000000	2046.000000
32.419998	-0.051448	-30.405819	-8.324090	-6.286468	-8.720105	-7.075157	0.000000	-10.000000	-0.041667	9.500000	-38.000000	1023.000000	1023.000000	2046.000000
32.439999	-0.049674	-29.357580	-8.113117	-6.258554	-8.283788	-6.702121	0.000000	-10.000000	-0.100000	12.900001	-38.000000	1023.000000	1023.000000	2046.000000
32.459999	-0.047734	-28.210695	-7.929247	-6.120050	-7.787087	-6.374311	0.000000	-10.000000	-0.150000	15.733334	-38.000000	1023.000000	1023.000000	2046.000000
32.480000	-0.045784	-27.058319	-7.657372	-6.054283	-7.377386	-5.969277	0.000000	-10.000000	-0.200000	18.150000	-27.833334	1023.000000	1023.000000	2046.000000
32.500000	-0.043806	-25.889471	-7.324463	-5.888166	-6.967286	-5.709556	0.000000	-10.000000	-0.250000	20.366667	-7.000000	1023.000000	1023.000000	2046.000000
32.520000	-0.042094	-24.877537	-6.995280	-5.734837	-6.653175	-5.494245	0.000000	-10.000000	-0.308333	22.333334	16.333334	1023.000000	1023.000000	2046.000000
32.540001	-0.040089	-23.692863	-6.802139	-5.580257	-6.128535	-5.181932	0.000000	-10.000000	-0.341667	23.750000	32.166668	1023.000000	1023.000000	2046.000000
32.560001	-0.038146	-22.544300	-6.616461	-5.413014	-5.562418	-4.952407	0.000000	-10.000000	-0.375000	24.833334	40.000000	1023.000000	1023.000000	2046.000000
32.580002	-0.035522	-20.993599	-6.262696	-5.035225	-5.038484	-4.657193	0.000000	-10.000000	-0.391667	25.850000	48.000000	1023.000000	1023.000000	2046.000000
32.599998	-0.033279	-19.667688	-5.749263	-5.073858	-4.736751	-4.107817	0.000000	-10.000000	-0.416667	26.616667	56.333332	1023.000000	1023.000000	2046.000000
32.619999	-0.030875	-18.246834	-5.541481	-4.852978	-4.182767	-3.669609	0.000000	-10.000000	-0.433333	27.266666	65.000000	1023.000000	1023.000000	2046.000000
32.639999	-0.029080	-17.185995	-5.408745	-4.738604	-3.656782	-3.381866	0.000000	-10.000000	-0.466667	27.716667	74.000000	1023.000000	1023.000000	2046.000000
32.660000	-0.027557	-16.286251	-5.204478	-4.834761	-3.287776	-2.959237	0.000000	-10.000000	-0.491667	28.450001	83.166664	1023.000000	1023.000000	2046.000000
32.680000	-0.026994	-15.953552	-5.205323	-4.912351	-3.066938	-2.768941	0.000000	-10.000000	-0.500000	29.050001	92.666664	1023.000000	1023.000000	2046.000000
32.700001	-0.027130	-16.034092	-5.395284	-5.007054	-3.011832	-2.619921	0.000000	-10.000000	-0.516667	29.233334	102.333336	1023.000000	1023.000000	2046.000000
32.720001	-0.027022	-15.970055	-5.507843	-5.019010	-3.072896	-2.370306	0.000000	-10.000000	-0.500000	29.450001	112.000000	1023.000000	1023.000000	2046.000000
32.740002	-0.026015	-15.375138	-5.503271	-4.863085	-2.938661	-2.070121	0.000000	-10.000000	-0.491667	29.250000	121.666664	1023.000000	1023.000000	2046.000000
32.759998	-0.024479	-14.467220	-5.425605	-4.702185	-2.707571	-1.631860	0.000000	-10.000000	-0.491667	29.250000	131.500000	1023.000000	1023.000000	2046.000000
32.779999	-0.022568	-13.337679	-5.418273	-4.425485	-2.281742	-1.212179	0.000000	-10.000000	-0.508333	29.216667	141.333328	1023.000000	1023.000000	2046.000000
32.799999	-0.020596	-12.172047	-5.404677	-4.129730	-1.880495	-0.757144	0.000000	-10.000000	-0.533333	29.366667	151.000000	1023.000000	1023.000000	2046.000000
32.820000	-0.018442	-10.898970	-5.303281	-3.783493	-1.548261	-0.263934	0.000000	-10.000000	-0.541667	29.533333	160.666672	1023.000000	1023.000000	2046.000000
32.840000	-0.016234	-9.594193	-5.201786	-3.452240	-1.196779	0.256613	0.000000	-10.000000	-0.566667	29.583334	170.500000	1023.000000	1023.000000	2046.000000
32.860001	-0.014405	-8.513400	-5.106894	-3.100703	-0.904405	0.598602	0.000000	-10.000000	-0.566667	29.800001	180.500000	1023.000000	1023.000000	2046.000000
32.880001	-0.012316	-7.278735	-4.870985	-2.883801	-0.652793	1.128844	0.000000	-10.000000	-0.566667	30.000000	190.500000	1023.000000	1023.000000	2046.000000
32.900002	-0.010052	-5.940979	-4.616965	-2.549191	-0.304489	1.529667	0.000000	-10.000000	-0.558333	30.283333	200.500000	1023.000000	1023.000000	2046.000000
32.919998	-0.007741	-4.574831	-4.313873	-2.204071	0.094945	1.848168	0.000000	-10.000000	-0.566667	30.566668	210.500000	1023.000000	1023.000000	2046.000000
32.939999	-0.004968	-2.936300	-4.023287	-1.852055	0.683850	2.255192	0.000000	-10.000000	-0.566667	30.783333	220.666672	1023.000000	1023.000000	2046.000000
32.959999	-0.002029	-1.199340	-3.511176	-1.436363	1.195691	2.552509	0.000000	-10.000000	-0.566667	30.750000	231.000000	1023.000000	1023.000000	2046.000000
32.980000	0.001229	0.726237	-3.046657	-1.063352	1.963317	2.872929	0.000000	-10.000000	-0.566667	30.666668	241.333328	1023.000000	1023.000000	2046.000000
33.000000	0.004203	2.484155	-2.453563	-0.870718	2.628414	3.180021	0.000000	-10.000000	-0.566667	30.733334	251.500000	1023.000000	1023.000000	2046.000000
33.020000	0.007155	4.228730	-1.780071	-0.766161	3.278589	3.496373	0.000000	-10.000000	-0.558333	30.583334	261.666656	1023.000000	1023.000000	2046.000000
33.040001	0.010335	6.107888	-1.014309	-0.730496	3.990054	3.862639	0.000000	-10.000000	-0.541667	30.383333	272.000000	1023.000000	1023.000000	2046.000000
33.060001	0.012708	7.510396	-0.248485	-0.754269	4.442697	4.070455	0.000000	-10.000000	-0.533333	29.916666	282.333344	1023.000000	1023.000000	2046.000000
33.080002	0.014929	8.822973	0.413967	-0.887266	4.885032	4.411240	0.000000	-10.000000	-0.525000	29.933332	292.500000	1023.000000	1023.000000	2046.000000
33.099998	0.017203	10.166924	1.081766	-0.810786	5.234732	4.661211	0.000000	-10.000000	-0.516667	29.983334	299.166656	1023.000000	1023.000000	2046.000000
33.119999	0.019483	11.514584	1.681386	-0.736904	5.611165	4.958938	0.000000	-10.000000	-0.516667	30.316666	309.166656	1023.000000	1023.000000	2046.000000
33.139999	0.021654	12.797759	2.295480	-0.708730	5.955066	5.255942	0.000000	-10.000000	-0.533333	30.416666	319.166656	1023.000000	1023.000000	2046.000000
33.160000	0.023868	14.105719	2.783323	-0.641219	6.462357	5.501257	0.000000	-10.000000	-0.558333	30.516666	332.500000	1023.000000	1023.000000	2046.000000
33.180000	0.026262	15.521018	3.308218	-0.587866	6.933600	5.867065	0.000000	-10.000000	-0.558333	30.600000	342.500000	1023.000000	1023.000000	2046.000000
33.200001	0.028733	16.981327	3.775542	-0.406532	7.419101	6.193216	0.000000	-10.000000	-0.566667	30.716667	352.500000	1023.000000	1023.000000	2046.000000
33.220001	0.031763	18.771740	4.250041	-0.043507	8.018194	6.547011	0.000000	-10.000000	-0.575000	31.066668	362.833344	1023.000000	1023.000000	2046.000000
33.240002	0.034965	20.664402	4.683861	0.334328	8.655387	6.990827	0.000000	-10.000000	-0.591667	31.066668	373.166656	1023.000000	1023.000000	2046.000000
33.259998	0.038196	22.573765	5.196398	0.786853	9.257103	7.333410	0.000000	-10.000000	-0.583333	31.066668	383.833344	1023.000000	1023.000000	2046.000000
33.279999	0.041245	24.375587	5.714599	1.074500	9.807323	7.779166	0.000000	-10.000000	-0.583333	31.033333	394.166656	1023.000000	1023.000000	2046.000000
33.299999	0.044332	26.200418	6.302143	1.427781	10.353518	8.116978	0.000000	-10.000000	-0.566667	31.066668	404.500000	1023.000000	1023.000000	2046.000000
33.320000	0.047256	27.928154	6.886027	1.656042	10.828412	8.557673	0.000000	-10.000000	-0.575000	31.116667	414.833344	1023.000000	1023.000000	2046.000000
33.340000	0.050157	29.642912	7.442248	1.994788	11.330861	8.875014	0.000000	-10.000000	-0.566667	31.000000	425.166656	1023.000000	1023.000000	2046.000000
33.360001	0.053122	31.395393	8.027639	2.285409	11.858569	9.223775	0.000000	-10.000000	-0.566667	30.900002	435.500000	1023.000000	1023.000000	2046.000000
33.380001	0.056180	33.202400	8.630612	2.612844	12.361551	9.597393	0.000000	-10.000000	-0.558333	30.733334	445.833344	1023.000000	1023.000000	2046.000000
33.400002	0.059006	34.872822	9.147887	2.980713	12.880527	9.863693	0.000000	-10.000000	-0.550000	30.616667	456.166656	1023.000000	1023.000000	2046.000000
33.419998	0.061271	36.211395	9.640273	3.382543	13.190984	9.997597	0.000000	-10.000000	-0.541667	30.616667	466.500000	1023.000000	1023.000000	2046.000000
33.439999	0.063049	37.262104	10.069283	3.629483	13.425333	10.138007	0.000000	-10.000000	-0.525000	30.583334	476.500000	1023.000000	1023.000000	2046.000000
33.459999	0.064403	38.062073	10.386702	3.835302	13.682442	10.157628	0.000000	-10.000000	-0.500000	30.216667	486.666656	1023.000000	1023.000000	2046.000000
33.480000	0.066241	39.148682	10.770134	3.996602	14.087620	10.294325	0.000000	-10.000000	-0.483333	29.650000	496.833344	1023.000000	1023.000000	2046.000000
33.500000	0.068652	40.573322	11.219648	4.325211	14.551884	10.476579	0.000000	-10.000000	-0.491667	29.316668	506.833344	1023.000000	1023.000000	2046.000000
33.520000	0.070699	41.783295	11.718538	4.412817	14.814633	10.837305	0.000000	-10.000000	-0.491667	28.783333	516.666687	1023.000000	1023.000000	2046.000000
33.540001	0.072177	42.656326	11.754685	4.727305	15.243557	10.930779	0.000000	-10.000000	-0.500000	28.550001	526.333313	1023.000000	1023.000000	2046.000000
33.560001	0.072668	42.946999	11.762698	4.812863	15.537214	10.834222	0.000000	-10.000000	-0.491667	28.383333	536.000000	1023.000000	1023.000000	2046.000000
33.580002	0.072330	42.746742	11.890423	4.724733	15.471401	10.660184	0.000000	-10.000000	-0.483333	28.516666	545.500000	1023.000000	1023.000000	2046.000000
33.599998	0.071379	42.185169	11.934943	4.423616	15.340878	10.485731	0.000000	-10.000000	-0.466667	28.299999	555.000000	1023.000000	1023.000000	2046.000000
33.619999	0.070338	41.569672	11.854460	4.214334	15.195704	10.305174	0.000000	-10.000000	-0.433333	27.833334	564.500000	1023.000000	1023.000000	2046.000000
33.639999	0.069854	41.283714	11.695757	4.247913	15.209091	10.130954	0.000000	-10.000000	-0.408333	27.100000	573.833313	1023.000000	1023.000000	2046.000000
33.660000	0.070182	41.477325	11.630284	4.344851	15.323193	10.178997	0.000000	-10.000000	-0.375000	26.483334	583.000000	1023.000000	1023.000000	2046.000000
33.680000	0.071084	42.010834	11.739845	4.540064	15.465688	10.265239	0.000000	-10.000000	-0.350000	25.766668	592.000000	1023.000000	1023.000000	2046.000000
33.700001	0.072188	42.663342	11.856826	4.762845	15.639013	10.404658	0.000000	-10.000000	-0.341667	25.266668	600.666687	1023.000000	1023.000000	2046.000000
33.720001	0.073342	43.344883	11.990145	4.995664	15.805535	10.553540	0.000000	-10.000000	-0.341667	24.900002	609.333313	1023.000000	1023.000000	2046.000000
33.740002	0.074286	43.903194	12.160398	5.236300	15.875913	10.630583	0.000000	-10.000000	-0.350000	24.450001	617.666687	1023.000000	1023.000000	2046.000000
33.759998	0.075269	44.483841	12.250418	5.454762	15.995156	10.783506	0.000000	-10.000000	-0.341667	24.116667	626.000000	1023.000000	1023.000000	2046.000000
33.779999	0.076536	45.232910	12.357848	5.796041	16.215769	10.863253	0.000000	-10.000000	-0.325000	23.683334	634.000000	1023.000000	1023.000000	2046.000000
33.799999	0.078017	46.108070	12.511807	6.062831	16.516165	11.017270	0.000000	-10.000000	-0.300000	23.250000	642.000000	1023.000000	1023.000000	2046.000000
33.820000	0.079765	47.140926	12.670096	6.339498	16.919533	11.211801	0.000000	-10.000000	-0.291667	22.950001	649.833313	1023.000000	1023.000000	2046.000000
33.840000	0.081779	48.331367	12.882246	6.594443	17.385843	11.468834	0.000000	-10.000000	-0.275000	22.766666	657.500000	1023.000000	1023.000000	2046.000000
33.860001	0.083854	49.557590	13.070406	6.848595	17.945044	11.693548	0.000000	-10.000000	-0.250000	22.566668	665.166687	1023.000000	1023.000000	2046.000000
33.880001	0.085782	50.696911	13.337020	7.041547	18.388597	11.929748	0.000000	-10.000000	-0.216667	21.933334	672.666687	1023.000000	1023.000000	2046.000000
33.900002	0.087633	51.791245	13.637484	7.292419	18.874235	11.987106	0.000000	-10.000000	-0.200000	20.900000	680.166687	1023.000000	1023.000000	2046.000000
33.919998	0.089388	52.828178	13.981613	7.391984	19.277166	12.177416	0.000000	-10.000000	-0.183333	19.766666	687.333313	1023.000000	1023.000000	2046.000000
33.939999	0.090811	53.669167	14.445947	7.373041	19.550133	12.300048	0.000000	-10.000000	-0.141667	18.366667	694.166687	1023.000000	1023.000000	2046.000000
33.959999	0.091777	54.240025	14.927036	7.374002	19.701029	12.237958	0.000000	-10.000000	-0.091667	16.916668	700.500000	1023.000000	1023.000000	2046.000000
33.980000	0.091999	54.371506	15.484433	7.144264	19.474461	12.268346	0.000000	-10.000000	-0.058333	15.300000	706.333313	1023.000000	1023.000000	2046.000000
34.000000	0.092077	54.417538	15.909139	7.138244	19.245558	12.124598	0.000000	-10.000000	-0.050000	13.750000	711.833313	1023.000000	1023.000000	2046.000000
34.020000	0.091941	54.337120	16.397850	6.912513	18.943247	12.083508	0.000000	-10.000000	-0.033333	12.133333	716.666687	1023.000000	1023.000000	2046.000000
34.040001	0.091865	54.292065	16.849707	6.845438	18.664970	11.931949	0.000000	-10.000000	-0.016667	10.650001	721.000000	1023.000000	1023.000000	2046.000000
34.060001	0.092005	54.374905	17.166210	6.857214	18.535948	11.815532	0.000000	-10.000000	0.000000	9.250000	724.666687	1023.000000	1023.000000	2046.000000
34.080002	0.091895	54.310162	17.421896	6.840893	18.351969	11.695403	0.000000	-10.000000	0.016667	7.800000	728.000000	1023.000000	1023.000000	2046.000000
34.099998	0.092106	54.434643	17.560453	6.894283	18.305559	11.674347	0.000000	-10.000000	0.033333	6.750000	730.000000	1023.000000	1023.000000	2046.000000
34.119999	0.092395	54.605534	17.674946	7.071547	18.217670	11.641369	0.000000	-10.000000	0.050000	5.266667	732.500000	1023.000000	1023.000000	2046.000000
34.139999	0.092897	54.902313	17.822445	7.153564	18.163033	11.763268	0.000000	-10.000000	0.058333	3.750000	734.333313	1023.000000	1023.000000	2046.000000
34.160000	0.093440	55.223000	17.955584	7.308923	18.102577	11.855916	0.000000	-10.000000	0.066667	1.683333	736.333313	1023.000000	1023.000000	2046.000000
34.180000	0.094179	55.659527	18.085838	7.548268	18.127846	11.897577	0.000000	-10.000000	0.075000	0.550000	736.833313	1023.000000	1023.000000	2046.000000
34.200001	0.095060	56.180553	18.211906	7.818567	18.200977	11.949104	0.000000	-10.000000	0.083333	-0.333333	737.000000	1023.000000	1023.000000	2046.000000
34.220001	0.095934	56.696762	18.345425	8.080373	18.278351	11.992612	0.000000	-10.000000	0.091667	-1.166667	737.000000	1023.000000	1023.000000	2046.000000
34.240002	0.097118	57.396500	18.517893	8.385573	18.441103	12.051929	0.000000	-10.000000	0.091667	-2.250000	737.000000	1023.000000	1023.000000	2046.000000
34.259998	0.098512	58.220798	18.712263	8.744071	18.625296	12.139168	0.000000	-10.000000	0.083333	-3.133333	737.000000	1023.000000	1023.000000	2046.000000
34.279999	0.099617	58.873417	18.779182	9.069589	18.805767	12.218876	0.000000	-10.000000	0.075000	-3.716667	737.000000	1023.000000	1023.000000	2046.000000
34.299999	0.100408	59.340996	18.846846	9.251446	18.919123	12.323581	0.000000	-10.000000	0.083333	-4.216667	737.000000	1023.000000	1023.000000	2046.000000
34.320000	0.100894	59.628483	18.840345	9.370213	19.006578	12.411345	0.000000	-10.000000	0.083333	-4.700000	737.000000	1023.000000	1023.000000	2046.000000
34.340000	0.100734	59.533688	18.532145	9.543296	18.959381	12.498866	0.000000	-10.000000	0.091667	-5.166667	737.000000	1023.000000	1023.000000	2046.000000
34.360001	0.099689	58.915958	18.277164	9.477286	18.684141	12.477366	0.000000	-10.000000	0.091667	-5.800000	737.000000	1023.000000	1023.000000	2046.000000
34.380001	0.098151	58.007187	17.873617	9.381994	18.308723	12.442852	0.000000	-10.000000	0.108333	-6.566667	737.000000	1023.000000	1023.000000	2046.000000
34.400002	0.095839	56.641014	17.480408	9.272552	17.837856	12.050197	0.000000	-10.000000	0.108333	-7.416667	737.000000	1023.000000	1023.000000	2046.000000
34.419998	0.093532	55.277378	17.216200	8.928765	17.352373	11.780039	0.000000	-10.000000	0.108333	-8.050000	737.000000	1023.000000	1023.000000	2046.000000
34.439999	0.090872	53.705559	17.008007	8.483715	16.810328	11.403511	0.000000	-10.000000	0.116667	-8.816667	733.500000	1023.000000	1023.000000	2046.000000
34.459999	0.088092	52.062279	16.568609	8.175410	16.313639	11.004622	0.000000	-10.000000	0.133333	-9.800000	725.833313	1023.000000	1023.000000	2046.000000
34.480000	0.085193	50.349335	16.194742	8.009360	15.512595	10.632636	0.000000	-10.000000	0.166667	-11.116667	716.833313	1023.000000	1023.000000	2046.000000
34.500000	0.082790	48.928829	15.895609	8.015877	14.731758	10.285587	0.000000	-10.000000	0.200000	-12.500000	710.000000	1023.000000	1023.000000	2046.000000
34.520000	0.080903	47.813904	15.513285	8.127622	14.162005	10.010994	0.000000	-10.000000	0.233333	-13.616667	705.666687	1023.000000	1023.000000	2046.000000
34.540001	0.079310	46.872398	15.140449	8.248558	13.650001	9.833393	0.000000	-10.000000	0.258333	-14.633333	701.166687	1023.000000	1023.000000	2046.000000
34.560001	0.077897	46.036968	14.854458	8.473377	13.137120	9.572014	0.000000	-10.000000	0.258333	-15.533334	696.333313	1023.000000	1023.000000	2046.000000
34.580002	0.076628	45.287338	14.509657	8.769304	12.725117	9.283262	0.000000	-10.000000	0.275000	-16.350000	691.166687	1023.000000	1023.000000	2046.000000
34.599998	0.075341	44.526318	14.143886	9.014876	12.336865	9.030689	0.000000	-10.000000	0.283333	-17.300001	685.666687	1023.000000	1023.000000	2046.000000
34.619999	0.074061	43.769947	13.848544	9.150765	11.905759	8.864880	0.000000	-10.000000	0.325000	-18.266666	679.666687	1023.000000	1023.000000	2046.000000
34.639999	0.073041	43.167236	13.450793	9.316371	11.717362	8.682711	0.000000	-10.000000	0.358333	-19.416666	673.666687	1023.000000	1023.000000	2046.000000
34.660000	0.072376	42.774158	13.103114	9.427882	11.618649	8.624513	0.000000	-10.000000	0.400000	-20.316668	667.166687	1023.000000	1023.000000	2046.000000
34.680000	0.071527	42.272202	12.729367	9.501418	11.512837	8.528578	0.000000	-10.000000	0.425000	-21.200001	660.500000	1023.000000	1023.000000	2046.000000
34.700001	0.070725	41.798481	12.443720	9.484421	11.423289	8.447050	0.000000	-10.000000	0.441667	-21.950001	653.333313	1023.000000	1023.000000	2046.000000
34.720001	0.070109	41.434128	12.254202	9.463710	11.323192	8.393025	0.000000	-10.000000	0.466667	-22.883333	646.000000	1023.000000	1023.000000	2046.000000
34.740002	0.069313	40.963921	12.206192	9.417731	11.088630	8.251369	0.000000	-10.000000	0.500000	-23.700001	638.500000	1023.000000	1023.000000	2046.000000
34.759998	0.068162	40.283688	12.061122	9.365653	10.856167	8.000746	0.000000	-10.000000	0.533333	-24.450001	630.500000	1023.000000	1023.000000	2046.000000
34.779999	0.066847	39.506516	11.951792	9.233547	10.635679	7.685495	0.000000	-10.000000	0.550000	-25.000000	622.333313	1023.000000	1023.000000	2046.000000
34.799999	0.065237	38.555080	12.003548	9.035067	10.191174	7.325293	0.000000	-10.000000	0.550000	-25.333334	616.666687	1023.000000	1023.000000	2046.000000
34.820000	0.063182	37.340336	12.173763	8.792840	9.552518	6.821217	0.000000	-10.000000	0.566667	-25.733334	608.333313	1023.000000	1023.000000	2046.000000
34.840000	0.061065	36.089424	12.332940	8.636564	8.861650	6.258268	0.000000	-10.000000	0.575000	-26.233334	599.666687	1023.000000	1023.000000	2046.000000
34.860001	0.059027	34.884972	12.266032	8.395756	8.366868	5.856316	0.000000	-10.000000	0.591667	-26.466667	588.000000	1023.000000	1023.000000	2046.000000
34.880001	0.057162	33.782990	12.155819	8.147197	7.978953	5.501022	0.000000	-10.000000	0.591667	-26.516666	582.000000	1023.000000	1023.000000	2046.000000
34.900002	0.055523	32.814247	11.932936	8.032827	7.743161	5.105324	0.000000	-10.000000	0.600000	-26.316668	573.000000	1023.000000	1023.000000	2046.000000
34.919998	0.053828	31.812464	11.660922	7.803096	7.501618	4.846828	0.000000	-10.000000	0.616667	-26.600000	564.166687	1023.000000	1023.000000	2046.000000
34.939999	0.052167	30.830940	11.283301	7.592201	7.299377	4.656060	0.000000	-10.000000	0.625000	-26.616667	552.333313	1023.000000	1023.000000	2046.000000
34.959999	0.050492	29.840958	10.811029	7.332199	7.128929	4.568800	0.000000	-10.000000	0.633333	-26.566668	546.500000	1023.000000	1023.000000	2046.000000
34.980000	0.048647	28.750353	10.341275	7.121921	6.892233	4.394923	0.000000	-10.000000	0.616667	-26.366667	537.500000	1023.000000	1023.000000	2046.000000
35.000000	0.047068	27.817459	10.056171	6.899848	6.540594	4.320847	0.000000	-10.000000	0.608333	-26.516666	528.666687	1023.000000	1023.000000	2046.000000
35.020000	0.045554	26.922438	9.752261	6.757913	6.193216	4.219048	0.000000	-10.000000	0.600000	-26.683334	516.833313	1023.000000	1023.000000	2046.000000
35.040001	0.044115	26.072063	9.554403	6.716821	5.767856	4.032984	0.000000	-10.000000	0.600000	-26.650000	508.000000	1023.000000	1023.000000	2046.000000
35.060001	0.042551	25.147923	9.357322	6.675731	5.320717	3.794153	0.000000	-10.000000	0.600000	-26.500000	499.000000	1023.000000	1023.000000	2046.000000
35.080002	0.040912	24.178972	9.221231	6.616130	4.807464	3.534147	0.000000	-10.000000	0.583333	-26.333334	490.166656	1023.000000	1023.000000	2046.000000
35.099998	0.039506	23.347908	9.059890	6.689291	4.431991	3.166737	0.000000	-10.000000	0.566667	-26.300001	484.333344	1023.000000	1023.000000	2046.000000
35.119999	0.038287	22.627359	8.926873	6.709339	4.094509	2.896639	0.000000	-10.000000	0.558333	-26.166668	478.500000	1023.000000	1023.000000	2046.000000
35.139999	0.037628	22.238195	8.707872	6.834918	3.985604	2.709801	0.000000	-10.000000	0.566667	-25.883333	472.666656	1023.000000	1023.000000	2046.000000
35.160000	0.037077	21.912415	8.413087	6.857599	3.939432	2.702296	0.000000	-10.000000	0.566667	-25.783333	461.166656	1023.000000	1023.000000	2046.000000
35.180000	0.035911	21.223211	7.983516	6.876961	3.835794	2.526941	0.000000	-10.000000	0.575000	-25.716667	449.666656	1023.000000	1023.000000	2046.000000
35.200001	0.034401	20.330935	7.475174	6.656285	3.763160	2.436315	0.000000	-10.000000	0.575000	-25.750000	438.166656	1023.000000	1023.000000	2046.000000
35.220001	0.032692	19.320677	6.976381	6.371312	3.637204	2.335780	0.000000	-10.000000	0.583333	-25.600000	432.333344	1023.000000	1023.000000	2046.000000
35.240002	0.030365	17.946001	6.575477	6.077763	3.206807	2.085954	0.000000	-10.000000	0.575000	-25.666668	423.833344	1023.000000	1023.000000	2046.000000
35.259998	0.028894	17.076401	6.328850	5.821109	2.773588	2.152852	0.000000	-10.000000	0.575000	-25.666668	415.333344	1023.000000	1023.000000	2046.000000
35.279999	0.026383	15.592367	6.056392	5.695384	2.015174	1.825416	0.000000	-10.000000	0.583333	-25.700001	403.833344	1023.000000	1023.000000	2046.000000
35.299999	0.023474	13.873001	5.737222	5.522945	1.315363	1.297470	0.000000	-10.000000	0.591667	-25.616667	398.000000	1023.000000	1023.000000	2046.000000
35.320000	0.020298	11.996025	5.454971	5.127361	0.683479	0.730214	0.000000	-10.000000	0.591667	-25.600000	392.333344	1023.000000	1023.000000	2046.000000
35.340000	0.016887	9.980201	4.917463	4.551209	0.290186	0.221343	0.000000	-10.000000	0.575000	-25.500000	386.666656	1023.000000	1023.000000	2046.000000
35.360001	0.013517	7.988767	4.249967	4.045185	-0.102821	-0.203564	0.000000	-10.000000	0.558333	-25.300001	378.333344	1023.000000	1023.000000	2046.000000
35.380001	0.010465	6.184906	3.522544	3.701263	-0.492123	-0.546778	0.000000	-10.000000	0.541667	-24.933334	367.000000	1023.000000	1023.000000	2046.000000
35.400002	0.007877	4.655551	2.870725	3.348318	-0.850623	-0.712869	0.000000	-10.000000	0.533333	-24.566668	356.000000	1023.000000	1023.000000	2046.000000
35.419998	0.005764	3.406496	2.448805	3.121380	-1.297240	-0.866449	0.000000	-10.000000	0.533333	-24.216667	345.000000	1023.000000	1023.000000	2046.000000
35.439999	0.003867	2.285278	2.114475	3.068091	-1.782959	-1.114330	0.000000	-10.000000	0.541667	-24.083334	339.666656	1023.000000	1023.000000	2046.000000
35.459999	0.002196	1.298026	1.902151	3.180449	-2.292291	-1.492283	0.000000	-10.000000	0.541667	-24.033333	334.333344	1023.000000	1023.000000	2046.000000
35.480000	0.000793	0.468513	1.677491	3.316785	-2.690098	-1.835665	0.000000	-10.000000	0.541667	-23.883333	326.333344	1023.000000	1023.000000	2046.000000
35.500000	-0.000625	-0.369301	1.290798	3.331906	-2.953172	-2.038833	0.000000	-10.000000	0.525000	-23.816668	315.666656	1023.000000	1023.000000	2046.000000
35.520000	-0.002092	-1.236158	0.822651	3.272281	-3.085202	-2.245887	0.000000	-10.000000	0.516667	-23.550001	305.000000	1023.000000	1023.000000	2046.000000
35.540001	-0.003483	-2.058156	0.388118	3.128647	-3.218487	-2.356435	0.000000	-10.000000	0.500000	-23.466667	299.666656	1023.000000	1023.000000	2046.000000
35.560001	-0.004567	-2.698860	-0.071767	2.958279	-3.198570	-2.386802	0.000000	-10.000000	0.500000	-23.266668	294.333344	1023.000000	1023.000000	2046.000000
35.580002	-0.005707	-3.372759	-0.491852	2.549810	-3.163105	-2.267611	0.000000	-10.000000	0.500000	-23.166668	289.000000	1023.000000	1023.000000	2046.000000
35.599998	-0.006756	-3.993019	-0.732999	2.334764	-3.227592	-2.367192	0.000000	-10.000000	0.475000	-22.916668	278.666656	1023.000000	1023.000000	2046.000000
35.619999	-0.007592	-4.486977	-0.791313	2.090152	-3.358238	-2.427577	0.000000	-10.000000	0.450000	-22.650000	268.666656	1023.000000	1023.000000	2046.000000
35.639999	-0.008520	-5.035174	-0.862766	1.942768	-3.563435	-2.551742	0.000000	-10.000000	0.425000	-22.450001	261.333344	1023.000000	1023.000000	2046.000000
35.660000	-0.009464	-5.593133	-0.899437	1.974812	-3.808148	-2.860360	0.000000	-10.000000	0.433333	-22.299999	256.333344	1023.000000	1023.000000	2046.000000
35.680000	-0.010421	-6.158930	-0.996930	1.892256	-3.975833	-3.078424	0.000000	-10.000000	0.433333	-22.133333	248.833328	1023.000000	1023.000000	2046.000000
35.700001	-0.011381	-6.726177	-1.132273	1.777812	-4.135725	-3.235992	0.000000	-10.000000	0.425000	-21.866667	238.833328	1023.000000	1023.000000	2046.000000
35.720001	-0.012737	-7.527345	-1.414918	1.531544	-4.208555	-3.435416	0.000000	-10.000000	0.408333	-21.700001	231.500000	1023.000000	1023.000000	2046.000000
35.740002	-0.014333	-8.470709	-1.716321	1.178528	-4.329889	-3.603028	0.000000	-10.000000	0.408333	-21.600000	226.666672	1023.000000	1023.000000	2046.000000
35.759998	-0.015891	-9.391447	-1.956042	0.810303	-4.515853	-3.729854	0.000000	-10.000000	0.416667	-21.550001	222.000000	1023.000000	1023.000000	2046.000000
35.779999	-0.017781	-10.508804	-2.254640	0.278071	-4.717854	-3.814382	0.000000	-10.000000	0.416667	-21.450001	214.833328	1023.000000	1023.000000	2046.000000
35.799999	-0.019683	-11.632767	-2.456710	-0.129125	-5.068687	-3.978244	0.000000	-10.000000	0.408333	-21.183334	207.666672	1023.000000	1023.000000	2046.000000
35.820000	-0.021395	-12.644271	-2.607551	-0.464752	-5.434013	-4.137955	0.000000	-10.000000	0.400000	-20.800001	200.500000	1023.000000	1023.000000	2046.000000
35.840000	-0.023136	-13.673079	-2.700614	-0.685177	-5.861199	-4.426088	0.000000	-10.000000	0.400000	-20.266668	193.500000	1023.000000	1023.000000	2046.000000
35.860001	-0.024304	-14.363946	-2.770768	-0.823559	-6.184868	-4.584750	0.000000	-10.000000	0.391667	-19.766668	184.500000	1023.000000	1023.000000	2046.000000
35.880001	-0.025378	-14.998590	-2.878532	-0.920283	-6.403322	-4.796454	0.000000	-10.000000	0.383333	-19.433334	177.833328	1023.000000	1023.000000	2046.000000
35.900002	-0.026284	-15.534099	-3.046268	-1.027248	-6.546300	-4.914282	0.000000	-10.000000	0.366667	-19.300001	171.333328	1023.000000	1023.000000	2046.000000
35.919998	-0.026845	-15.865422	-3.264479	-1.047886	-6.554231	-4.998826	0.000000	-10.000000	0.358333	-19.100000	167.000000	1023.000000	1023.000000	2046.000000
35.939999	-0.027558	-16.286934	-3.492358	-1.147156	-6.595460	-5.051958	0.000000	-10.000000	0.350000	-18.866667	160.666672	1023.000000	1023.000000	2046.000000
35.959999	-0.028099	-16.606256	-3.826014	-1.231188	-6.472155	-5.076901	0.000000	-10.000000	0.325000	-18.266666	152.500000	1023.000000	1023.000000	2046.000000
35.980000	-0.028559	-16.878654	-3.997942	-1.379928	-6.499289	-5.001496	0.000000	-10.000000	0.300000	-17.866667	146.500000	1023.000000	1023.000000	2046.000000
36.000000	-0.029197	-17.255508	-4.212024	-1.499499	-6.517665	-5.026320	0.000000	-10.000000	0.275000	-17.233334	138.500000	1023.000000	1023.000000	2046.000000
36.020000	-0.029801	-17.612423	-4.396883	-1.650721	-6.557095	-5.007725	0.000000	-10.000000	0.266667	-16.900000	132.500000	1023.000000	1023.000000	2046.000000
36.040001	-0.030324	-17.921310	-4.520297	-1.648898	-6.652757	-5.099359	0.000000	-10.000000	0.258333	-16.566668	126.500000	1023.000000	1023.000000	2046.000000
36.060001	-0.030803	-18.204489	-4.608819	-1.703061	-6.758962	-5.133647	0.000000	-10.000000	0.250000	-16.350000	122.833336	1023.000000	1023.000000	2046.000000
36.080002	-0.031334	-18.518679	-4.643105	-1.764022	-6.922917	-5.188634	0.000000	-10.000000	0.250000	-16.050001	119.333336	1023.000000	1023.000000	2046.000000
36.099998	-0.032032	-18.930735	-4.723540	-1.710199	-7.099442	-5.397555	0.000000	-10.000000	0.250000	-15.683334	114.000000	1023.000000	1023.000000	2046.000000
36.119999	-0.032357	-19.122885	-4.751316	-1.700995	-7.175747	-5.494827	0.000000	-10.000000	0.241667	-15.333334	108.666664	1023.000000	1023.000000	2046.000000
36.139999	-0.032802	-19.385929	-4.787978	-1.676853	-7.313110	-5.607987	0.000000	-10.000000	0.241667	-14.933333	103.500000	1023.000000	1023.000000	2046.000000
36.160000	-0.033260	-19.656631	-4.892270	-1.638376	-7.395409	-5.730577	0.000000	-10.000000	0.225000	-14.483334	98.666664	1023.000000	1023.000000	2046.000000
36.180000	-0.034155	-20.185333	-5.143164	-1.708887	-7.533434	-5.799848	0.000000	-10.000000	0.216667	-13.966667	93.833336	1023.000000	1023.000000	2046.000000
36.200001	-0.035057	-20.718542	-5.376454	-1.867192	-7.663062	-5.811833	0.000000	-10.000000	0.200000	-13.550000	89.166664	1023.000000	1023.000000	2046.000000
36.220001	-0.036154	-21.367086	-5.656682	-1.939250	-7.723343	-6.047811	0.000000	-10.000000	0.200000	-13.183333	84.500000	1023.000000	1023.000000	2046.000000
36.240002	-0.036921	-21.820480	-5.808540	-2.065994	-7.779190	-6.166757	0.000000	-10.000000	0.183333	-12.833334	80.166664	1023.000000	1023.000000	2046.000000
36.259998	-0.037445	-22.130146	-5.955887	-2.331435	-7.771222	-6.071601	0.000000	-10.000000	0.166667	-12.466667	76.000000	1023.000000	1023.000000	2046.000000
36.279999	-0.037496	-22.159948	-6.020349	-2.461588	-7.769537	-5.908474	0.000000	-10.000000	0.166667	-12.033334	72.000000	1023.000000	1023.000000	2046.000000
36.299999	-0.038229	-22.593607	-6.256137	-2.659139	-7.747519	-5.930812	0.000000	-10.000000	0.166667	-11.766667	68.000000	1023.000000	1023.000000	2046.000000
36.320000	-0.039402	-23.286501	-6.308522	-2.870764	-7.989272	-6.117943	0.000000	-10.000000	0.166667	-11.583334	64.000000	1023.000000	1023.000000	2046.000000
36.340000	-0.041100	-24.290337	-6.373123	-3.193314	-8.308609	-6.415291	0.000000	-10.000000	0.141667	-11.283334	60.000000	1023.000000	1023.000000	2046.000000
36.360001	-0.043204	-25.533716	-6.552750	-3.445734	-8.744435	-6.790797	0.000000	-10.000000	0.125000	-10.650000	56.166668	1023.000000	1023.000000	2046.000000
36.380001	-0.045514	-26.899050	-6.958755	-3.702798	-9.133409	-7.104088	0.000000	-10.000000	0.108333	-9.666667	52.500000	1023.000000	1023.000000	2046.000000
36.400002	-0.047179	-27.882568	-7.292591	-3.766054	-9.495976	-7.327947	0.000000	-10.000000	0.100000	-8.416667	49.333332	1023.000000	1023.000000	2046.000000
36.419998	-0.047920	-28.320698	-7.643077	-3.755124	-9.549632	-7.372866	0.000000	-10.000000	0.083333	-6.633333	46.333332	1023.000000	1023.000000	2046.000000
36.439999	-0.047534	-28.092361	-8.009423	-3.737332	-9.204744	-7.140863	0.000000	-10.000000	0.075000	-4.150000	44.166668	1023.000000	1023.000000	2046.000000
36.459999	-0.046722	-27.612944	-8.189967	-3.784589	-8.869553	-6.768835	0.000000	-10.000000	0.058333	-1.083333	42.666668	1023.000000	1023.000000	2046.000000
36.480000	-0.045481	-26.879414	-8.451978	-3.798989	-8.318448	-6.309999	0.000000	-10.000000	0.041667	1.966667	42.166668	1023.000000	1023.000000	2046.000000
36.500000	-0.044198	-26.121021	-8.562613	-3.818190	-7.921736	-5.818483	0.000000	-10.000000	0.008333	5.483334	42.000000	1023.000000	1023.000000	2046.000000
36.520000	-0.042699	-25.234900	-8.566818	-3.582205	-7.558476	-5.527400	0.000000	-10.000000	-0.033333	8.966667	42.000000	1023.000000	1023.000000	2046.000000
36.540001	-0.041123	-24.303503	-8.488480	-3.354124	-7.198760	-5.262140	0.000000	-10.000000	-0.075000	12.416667	42.000000	1023.000000	1023.000000	2046.000000
36.560001	-0.039482	-23.333603	-8.436010	-3.189303	-6.782486	-4.925804	0.000000	-10.000000	-0.125000	14.983334	42.000000	1023.000000	1023.000000	2046.000000
36.580002	-0.037705	-22.283600	-8.265273	-2.989754	-6.450800	-4.577772	0.000000	-10.000000	-0.166667	17.033333	42.000000	1023.000000	1023.000000	2046.000000
36.599998	-0.035816	-21.167311	-8.094290	-2.739847	-5.987147	-4.346026	0.000000	-10.000000	-0.208333	19.500000	37.833332	1023.000000	1023.000000	2046.000000
36.619999	-0.033355	-19.712629	-7.897444	-2.600232	-5.314948	-3.900007	0.000000	-10.000000	-0.233333	21.300001	33.666668	1023.000000	1023.000000	2046.000000
36.639999	-0.030610	-18.090368	-7.713993	-2.471788	-4.466252	-3.438335	0.000000	-10.000000	-0.266667	22.500000	32.000000	1023.000000	1023.000000	2046.000000
36.660000	-0.027574	-16.296246	-7.361669	-2.465450	-3.670197	-2.798929	0.000000	-10.000000	-0.283333	22.883333	37.000000	1023.000000	1023.000000	2046.000000
36.680000	-0.024444	-14.446328	-6.897533	-2.391062	-2.864204	-2.293530	0.000000	-10.000000	-0.316667	23.366667	44.500000	1023.000000	1023.000000	2046.000000
36.700001	-0.021474	-12.690845	-6.350390	-2.345890	-2.187448	-1.807117	0.000000	-10.000000	-0.333333	23.983334	52.166668	1023.000000	1023.000000	2046.000000
36.720001	-0.018936	-11.191173	-5.620833	-2.249736	-1.787845	-1.532759	0.000000	-10.000000	-0.358333	24.383333	60.000000	1023.000000	1023.000000	2046.000000
36.740002	-0.017033	-10.066455	-4.983665	-2.288405	-1.493986	-1.300399	0.000000	-10.000000	-0.358333	24.683332	68.166664	1023.000000	1023.000000	2046.000000
36.759998	-0.015281	-9.031056	-4.447515	-2.217608	-1.205701	-1.160232	0.000000	-10.000000	-0.366667	24.833334	76.500000	1023.000000	1023.000000	2046.000000
36.779999	-0.013744	-8.122805	-3.870293	-2.197218	-1.092198	-0.963096	0.000000	-10.000000	-0.375000	25.000000	84.833336	1023.000000	1023.000000	2046.000000
36.799999	-0.012380	-7.316690	-3.485830	-2.135366	-0.837404	-0.858091	0.000000	-10.000000	-0.391667	25.433334	93.166664	1023.000000	1023.000000	2046.000000
36.820000	-0.010987	-6.493023	-3.136402	-2.142750	-0.544027	-0.669845	0.000000	-10.000000	-0.400000	26.250000	101.500000	1023.000000	1023.000000	2046.000000
36.840000	-0.009257	-5.471142	-2.800176	-2.075906	-0.171944	-0.423116	0.000000	-10.000000	-0.400000	26.750000	110.166664	1023.000000	1023.000000	2046.000000
36.860001	-0.007531	-4.450655	-2.629666	-2.053142	0.340258	-0.108104	0.000000	-10.000000	-0.400000	26.950001	119.000000	1023.000000	1023.000000	2046.000000
36.880001	-0.005139	-3.037444	-2.327924	-2.045198	0.895918	0.439760	0.000000	-10.000000	-0.416667	27.116667	128.000000	1023.000000	1023.000000	2046.000000
36.900002	-0.002243	-1.325578	-1.917331	-1.925659	1.490146	1.027265	0.000000	-10.000000	-0.425000	27.200001	137.000000	1023.000000	1023.000000	2046.000000
36.919998	0.000522	0.308257	-1.440059	-1.725424	1.987598	1.486142	0.000000	-10.000000	-0.441667	27.433332	146.166672	1023.000000	1023.000000	2046.000000
36.939999	0.003691	2.181390	-0.985380	-1.449834	2.617687	1.998917	0.000000	-10.000000	-0.441667	27.400000	155.333328	1023.000000	1023.000000	2046.000000
36.959999	0.006899	4.077081	-0.390997	-1.117362	3.123258	2.462182	0.000000	-10.000000	-0.466667	27.766666	164.500000	1023.000000	1023.000000	2046.000000
36.980000	0.009775	5.776870	0.202708	-0.772377	3.547102	2.799437	0.000000	-10.000000	-0.466667	27.900000	173.500000	1023.000000	1023.000000	2046.000000
37.000000	0.012643	7.472039	0.867111	-0.363042	3.887415	3.080554	0.000000	-10.000000	-0.483333	28.100000	182.833328	1023.000000	1023.000000	2046.000000
37.020000	0.015382	9.090939	1.385854	-0.001112	4.368362	3.337835	0.000000	-10.000000	-0.466667	28.049999	192.166672	1023.000000	1023.000000	2046.000000
37.040001	0.018014	10.646077	2.015856	0.279728	4.710893	3.639601	0.000000	-10.000000	-0.466667	28.066668	201.666672	1023.000000	1023.000000	2046.000000
37.060001	0.020390	12.050297	2.512893	0.599750	5.114323	3.823331	0.000000	-10.000000	-0.466667	28.250000	211.000000	1023.000000	1023.000000	2046.000000
37.080002	0.023025	13.608034	2.895999	0.905072	5.685880	4.121083	0.000000	-10.000000	-0.475000	28.466667	220.333328	1023.000000	1023.000000	2046.000000
37.099998	0.025434	15.031295	3.336627	1.136625	6.147526	4.410516	0.000000	-10.000000	-0.491667	28.633333	229.833328	1023.000000	1023.000000	2046.000000
37.119999	0.027976	16.534071	3.780972	1.417427	6.580943	4.754729	0.000000	-10.000000	-0.475000	28.383333	239.333328	1023.000000	1023.000000	2046.000000
37.139999	0.030432	17.985456	4.092264	1.713129	7.115741	5.064322	0.000000	-10.000000	-0.483333	28.316668	249.000000	1023.000000	1023.000000	2046.000000
37.160000	0.032637	19.288622	4.493921	1.885663	7.505919	5.403121	0.000000	-10.000000	-0.483333	28.400002	258.333344	1023.000000	1023.000000	2046.000000
37.180000	0.034642	20.473455	4.775929	2.091863	7.966949	5.638714	0.000000	-10.000000	-0.516667	28.850000	267.833344	1023.000000	1023.000000	2046.000000
37.200001	0.036854	21.780827	5.155695	2.158510	8.415079	6.051543	0.000000	-10.000000	-0.533333	29.050001	277.333344	1023.000000	1023.000000	2046.000000
37.220001	0.039046	23.076237	5.478134	2.282193	8.905183	6.410727	0.000000	-10.000000	-0.541667	29.200001	287.000000	1023.000000	1023.000000	2046.000000
37.240002	0.041902	24.764046	5.951876	2.528114	9.461105	6.822949	0.000000	-10.000000	-0.525000	29.350000	296.666656	1023.000000	1023.000000	2046.000000
37.259998	0.044581	26.347326	6.510319	2.592941	9.872334	7.371732	0.000000	-10.000000	-0.516667	29.250000	306.500000	1023.000000	1023.000000	2046.000000
37.279999	0.046832	27.677521	6.760579	2.920703	10.211585	7.784654	0.000000	-10.000000	-0.508333	29.183334	316.500000	1023.000000	1023.000000	2046.000000
37.299999	0.047441	28.037901	6.965687	3.162305	10.212054	7.697855	0.000000	-10.000000	-0.500000	29.050001	326.166656	1023.000000	1023.000000	2046.000000
37.320000	0.047033	27.796301	7.132016	3.143878	10.012053	7.508354	0.000000	-10.000000	-0.466667	29.066668	335.833344	1023.000000	1023.000000	2046.000000
37.340000	0.045651	26.979813	7.111719	2.924959	9.700081	7.243054	0.000000	-10.000000	-0.458333	28.966667	345.500000	1023.000000	1023.000000	2046.000000
37.360001	0.044164	26.100933	6.980751	2.778704	9.377608	6.963871	0.000000	-10.000000	-0.441667	28.450001	355.166656	1023.000000	1023.000000	2046.000000
37.380001	0.043622	25.780832	6.789322	2.786086	9.301435	6.903990	0.000000	-10.000000	-0.433333	28.000000	364.833344	1023.000000	1023.000000	2046.000000
37.400002	0.044233	26.141518	6.658125	2.861840	9.554431	7.067121	0.000000	-10.000000	-0.400000	27.300001	374.166656	1023.000000	1023.000000	2046.000000
37.419998	0.045852	27.098547	6.618576	3.017385	10.004743	7.457845	0.000000	-10.000000	-0.375000	26.700001	383.500000	1023.000000	1023.000000	2046.000000
37.439999	0.047944	28.334663	6.607133	3.210316	10.566271	7.950943	0.000000	-10.000000	-0.366667	26.283335	392.333344	1023.000000	1023.000000	2046.000000
37.459999	0.049979	29.537560	6.667578	3.453574	11.004035	8.412373	0.000000	-10.000000	-0.366667	26.083334	401.166656	1023.000000	1023.000000	2046.000000
37.480000	0.051661	30.531437	6.662560	3.787193	11.334377	8.747307	0.000000	-10.000000	-0.375000	26.150002	410.000000	1023.000000	1023.000000	2046.000000
37.500000	0.052890	31.258142	6.748702	4.190639	11.408942	8.909860	0.000000	-10.000000	-0.375000	25.933334	418.833344	1023.000000	1023.000000	2046.000000
37.520000	0.054011	31.920540	6.851063	4.669511	11.500269	8.899695	0.000000	-10.000000	-0.383333	25.916666	427.500000	1023.000000	1023.000000	2046.000000
37.540001	0.054870	32.427982	6.985129	5.066664	11.556169	8.820020	0.000000	-10.000000	-0.366667	25.883333	436.166656	1023.000000	1023.000000	2046.000000
37.560001	0.056318	33.283642	7.128375	5.241611	11.844901	9.068753	0.000000	-10.000000	-0.375000	25.850000	444.833344	1023.000000	1023.000000	2046.000000
37.580002	0.058114	34.345600	7.188404	5.416307	12.401729	9.339160	0.000000	-10.000000	-0.358333	25.766666	453.500000	1023.000000	1023.000000	2046.000000
37.599998	0.060649	35.843430	7.426244	5.523685	13.043927	9.849571	0.000000	-10.000000	-0.366667	25.400000	462.000000	1023.000000	1023.000000	2046.000000
37.619999	0.063416	37.479012	7.795568	5.578065	13.663365	10.442011	0.000000	-10.000000	-0.350000	25.383333	470.500000	1023.000000	1023.000000	2046.000000
37.639999	0.065799	38.887489	8.244386	5.696962	14.189853	10.756291	0.000000	-10.000000	-0.358333	25.150000	479.000000	1023.000000	1023.000000	2046.000000
37.660000	0.068275	40.350719	8.774082	5.887962	14.752201	10.936472	0.000000	-10.000000	-0.358333	25.083334	487.500000	1023.000000	1023.000000	2046.000000
37.680000	0.070707	41.787651	9.527098	6.053198	15.177576	11.029779	0.000000	-10.000000	-0.341667	24.783335	495.833344	1023.000000	1023.000000	2046.000000
37.700001	0.072870	43.066292	10.337852	6.171289	15.583352	10.973801	0.000000	-10.000000	-0.316667	24.483334	504.166656	1023.000000	1023.000000	2046.000000
37.720001	0.074184	43.842800	11.154579	6.142409	15.728304	10.817508	0.000000	-10.000000	-0.291667	23.950001	512.500000	1023.000000	1023.000000	2046.000000
37.740002	0.075424	44.575500	11.887130	6.062561	15.939342	10.686470	0.000000	-10.000000	-0.291667	23.383333	520.666687	1023.000000	1023.000000	2046.000000
37.759998	0.076575	45.255554	12.501870	5.934321	16.306818	10.512544	0.000000	-10.000000	-0.275000	23.016666	528.500000	1023.000000	1023.000000	2046.000000
37.779999	0.077876	46.024761	13.086031	5.783545	16.715363	10.439823	0.000000	-10.000000	-0.266667	22.933334	536.166687	1023.000000	1023.000000	2046.000000
37.799999	0.079775	47.147091	13.593967	5.609184	17.305357	10.638583	0.000000	-10.000000	-0.250000	22.766666	543.833313	1023.000000	1023.000000	2046.000000
37.820000	0.081371	48.090240	14.175613	5.484072	17.716841	10.713715	0.000000	-10.000000	-0.241667	22.533333	551.500000	1023.000000	1023.000000	2046.000000
37.840000	0.083384	49.280228	14.681735	5.415572	18.244078	10.938844	0.000000	-10.000000	-0.233333	22.166666	559.000000	1023.000000	1023.000000	2046.000000
37.860001	0.085183	50.343052	15.136678	5.390728	18.642962	11.172684	0.000000	-10.000000	-0.216667	21.833334	566.500000	1023.000000	1023.000000	2046.000000
37.880001	0.086966	51.396645	15.556721	5.559854	19.028627	11.251440	0.000000	-10.000000	-0.208333	21.583334	573.833313	1023.000000	1023.000000	2046.000000
37.900002	0.088792	52.475792	16.093307	5.768012	19.284424	11.330048	0.000000	-10.000000	-0.191667	21.100000	581.000000	1023.000000	1023.000000	2046.000000
37.919998	0.090246	53.335514	16.591780	6.048766	19.398355	11.296615	0.000000	-10.000000	-0.191667	20.716667	588.166687	1023.000000	1023.000000	2046.000000
37.939999	0.091686	54.186588	17.142941	6.311338	19.463034	11.269279	0.000000	-10.000000	-0.175000	19.966667	595.166687	1023.000000	1023.000000	2046.000000
37.959999	0.093166	55.061214	17.550985	6.560040	19.641033	11.309154	0.000000	-10.000000	-0.166667	19.466667	602.000000	1023.000000	1023.000000	2046.000000
37.980000	0.094788	56.019955	17.914726	6.829963	19.924356	11.350909	0.000000	-10.000000	-0.141667	18.600000	608.500000	1023.000000	1023.000000	2046.000000
38.000000	0.096889	57.261620	18.307308	7.168834	20.296118	11.489360	0.000000	-10.000000	-0.116667	17.833334	615.000000	1023.000000	1023.000000	2046.000000
38.020000	0.098897	58.448128	18.692799	7.492952	20.619312	11.643064	0.000000	-10.000000	-0.083333	16.650000	621.166687	1023.000000	1023.000000	2046.000000
38.040001	0.100568	59.435490	18.982822	7.739970	20.896078	11.816618	0.000000	-10.000000	-0.050000	15.750000	627.000000	1023.000000	1023.000000	2046.000000
38.060001	0.101925	60.237446	19.188774	7.981367	21.092577	11.974728	0.000000	-10.000000	-0.025000	14.566667	632.333313	1023.000000	1023.000000	2046.000000
38.080002	0.102837	60.776470	19.350729	8.122973	21.188719	12.114049	0.000000	-10.000000	-0.008333	13.433333	637.333313	1023.000000	1023.000000	2046.000000
38.099998	0.103658	61.262096	19.520599	8.286642	21.123884	12.330971	0.000000	-10.000000	0.000000	11.933333	641.833313	1023.000000	1023.000000	2046.000000
38.119999	0.103667	61.267242	19.427835	8.284922	20.941254	12.613234	0.000000	-10.000000	0.000000	10.283333	646.000000	1023.000000	1023.000000	2046.000000
38.139999	0.102989	60.866249	19.217062	8.441466	20.541935	12.665787	0.000000	-10.000000	0.016667	8.650000	649.833313	1023.000000	1023.000000	2046.000000
38.160000	0.101230	59.826717	18.951166	8.525204	20.017603	12.332745	0.000000	-10.000000	0.033333	6.733334	653.000000	1023.000000	1023.000000	2046.000000
38.180000	0.098900	58.449970	18.774063	8.496811	19.309589	11.869509	0.000000	-10.000000	0.058333	4.716667	655.500000	1023.000000	1023.000000	2046.000000
38.200001	0.096168	56.835350	18.626453	8.179104	18.623711	11.406082	0.000000	-10.000000	0.066667	1.783333	657.333313	1023.000000	1023.000000	2046.000000
38.220001	0.093077	55.008492	18.311411	7.847277	17.875881	10.973923	0.000000	-10.000000	0.083333	-0.916667	658.500000	1023.000000	1023.000000	2046.000000
38.240002	0.090038	53.212658	17.717957	7.693367	17.233631	10.567704	0.000000	-10.000000	0.091667	-3.650000	659.000000	1023.000000	1023.000000	2046.000000
38.259998	0.087814	51.897877	17.151041	7.689137	16.688967	10.368730	0.000000	-10.000000	0.116667	-5.783334	659.000000	1023.000000	1023.000000	2046.000000
38.279999	0.086537	51.143414	16.583370	7.816773	16.378984	10.364285	0.000000	-10.000000	0.133333	-7.883334	659.000000	1023.000000	1023.000000	2046.000000
38.299999	0.085754	50.680649	16.162462	7.926575	16.076944	10.514667	0.000000	-10.000000	0.158333	-9.650001	659.000000	1023.000000	1023.000000	2046.000000
38.320000	0.084934	50.196114	15.723961	8.142693	15.798671	10.530789	0.000000	-10.000000	0.158333	-10.966667	659.000000	1023.000000	1023.000000	2046.000000
38.340000	0.083760	49.502132	15.320407	8.470856	15.403492	10.307380	0.000000	-10.000000	0.175000	-12.083334	659.000000	1023.000000	1023.000000	2046.000000
38.360001	0.082498	48.756607	14.879232	8.812911	14.989491	10.074973	0.000000	-10.000000	0.208333	-13.350000	650.166687	1023.000000	1023.000000	2046.000000
38.380001	0.081188	47.982346	14.501389	9.031478	14.565642	9.883839	0.000000	-10.000000	0.250000	-14.283334	641.333313	1023.000000	1023.000000	2046.000000
38.400002	0.079759	47.137695	14.265236	9.208692	14.068010	9.595759	0.000000	-10.000000	0.275000	-15.266667	630.833313	1023.000000	1023.000000	2046.000000
38.419998	0.078632	46.471447	13.922289	9.278948	13.798016	9.472193	0.000000	-10.000000	0.291667	-15.933333	627.333313	1023.000000	1023.000000	2046.000000
38.439999	0.077529	45.819881	13.780227	9.347640	13.366276	9.325739	0.000000	-10.000000	0.300000	-16.966667	622.000000	1023.000000	1023.000000	2046.000000
38.459999	0.076843	45.414322	13.621697	9.464107	13.112401	9.216119	0.000000	-10.000000	0.325000	-17.816668	616.333313	1023.000000	1023.000000	2046.000000
38.480000	0.076327	45.109516	13.531129	9.485631	12.943773	9.148981	0.000000	-10.000000	0.350000	-18.633333	610.500000	1023.000000	1023.000000	2046.000000
38.500000	0.075997	44.913986	13.492024	9.541299	12.812766	9.067899	0.000000	-10.000000	0.383333	-19.450001	604.166687	1023.000000	1023.000000	2046.000000
38.520000	0.075420	44.573311	13.395546	9.565151	12.696182	8.916430	0.000000	-10.000000	0.425000	-20.250000	597.666687	1023.000000	1023.000000	2046.000000
38.540001	0.074722	44.160618	13.200159	9.504675	12.639520	8.816263	0.000000	-10.000000	0.441667	-21.116667	590.833313	1023.000000	1023.000000	2046.000000
38.560001	0.074110	43.798840	13.169573	9.352826	12.521095	8.755345	0.000000	-10.000000	0.458333	-21.816668	583.833313	1023.000000	1023.000000	2046.000000
38.580002	0.072925	43.098705	13.160745	9.152841	12.240128	8.544993	0.000000	-10.000000	0.466667	-22.500000	576.500000	1023.000000	1023.000000	2046.000000
38.599998	0.071340	42.161900	13.112320	8.860690	11.863964	8.324927	0.000000	-10.000000	0.483333	-23.150000	568.833313	1023.000000	1023.000000	2046.000000
38.619999	0.069419	41.026875	13.120350	8.541858	11.311736	8.052932	0.000000	-10.000000	0.500000	-23.616667	561.000000	1023.000000	1023.000000	2046.000000
38.639999	0.067386	39.824852	13.129482	8.268446	10.805397	7.621527	0.000000	-10.000000	0.516667	-24.133333	553.000000	1023.000000	1023.000000	2046.000000
38.660000	0.065282	38.581722	13.097965	8.137147	10.254109	7.092499	0.000000	-10.000000	0.533333	-24.366667	545.000000	1023.000000	1023.000000	2046.000000
38.680000	0.063313	37.418015	13.076034	7.984825	9.749331	6.607826	0.000000	-10.000000	0.558333	-24.600000	537.000000	1023.000000	1023.000000	2046.000000
38.700001	0.061318	36.238686	12.904162	7.815178	9.346139	6.173205	0.000000	-10.000000	0.566667	-24.633333	529.000000	1023.000000	1023.000000	2046.000000
38.720001	0.059519	35.175755	12.675246	7.669943	8.986341	5.844226	0.000000	-10.000000	0.566667	-24.683332	520.833313	1023.000000	1023.000000	2046.000000
38.740002	0.058121	34.349445	12.543042	7.486846	8.653067	5.666490	0.000000	-10.000000	0.558333	-24.799999	512.500000	1023.000000	1023.000000	2046.000000
38.759998	0.056978	33.674026	12.360273	7.411352	8.431834	5.470568	0.000000	-10.000000	0.558333	-25.000000	504.166656	1023.000000	1023.000000	2046.000000
38.779999	0.056145	33.181709	12.209724	7.343449	8.218227	5.410307	0.000000	-10.000000	0.558333	-25.000000	495.833344	1023.000000	1023.000000	2046.000000
38.799999	0.055395	32.738682	11.968567	7.391623	8.086362	5.292130	0.000000	-10.000000	0.558333	-25.033333	487.500000	1023.000000	1023.000000	2046.000000
38.820000	0.054846	32.413906	11.781457	7.312822	7.945232	5.374396	0.000000	-10.000000	0.550000	-24.816668	479.166656	1023.000000	1023.000000	2046.000000
38.840000	0.053901	31.855452	11.493323	7.300167	7.788720	5.273242	0.000000	-10.000000	0.541667	-24.900000	471.000000	1023.000000	1023.000000	2046.000000
38.860001	0.052824	31.219154	11.287380	7.311838	7.562406	5.057530	0.000000	-10.000000	0.541667	-24.833334	462.666656	1023.000000	1023.000000	2046.000000
38.880001	0.051872	30.656063	11.045856	7.396815	7.429895	4.783496	0.000000	-10.000000	0.541667	-24.816668	454.333344	1023.000000	1023.000000	2046.000000
38.900002	0.051272	30.302038	10.962111	7.515527	7.235925	4.588476	0.000000	-10.000000	0.541667	-24.633333	446.000000	1023.000000	1023.000000	2046.000000
38.919998	0.050560	29.880762	10.904721	7.659518	6.975905	4.340618	0.000000	-10.000000	0.533333	-24.333334	438.000000	1023.000000	1023.000000	2046.000000
38.939999	0.049280	29.124668	10.803044	7.615409	6.588907	4.117308	0.000000	-10.000000	0.525000	-24.133333	430.000000	1023.000000	1023.000000	2046.000000
38.959999	0.047730	28.208492	10.540838	7.493429	6.261315	3.912910	0.000000	-10.000000	0.525000	-23.983334	422.000000	1023.000000	1023.000000	2046.000000
38.980000	0.046215	27.313351	10.314857	7.343048	5.872113	3.783334	0.000000	-10.000000	0.533333	-23.883333	414.000000	1023.000000	1023.000000	2046.000000
39.000000	0.044975	26.579988	9.893217	7.247699	5.799785	3.639287	0.000000	-10.000000	0.533333	-23.800001	406.000000	1023.000000	1023.000000	2046.000000
39.020000	0.043986	25.995552	9.460744	7.220861	5.513351	3.800596	0.000000	-10.000000	0.533333	-23.733334	398.000000	1023.000000	1023.000000	2046.000000
39.040001	0.041822	24.717043	8.896166	7.022496	5.008981	3.789400	0.000000	-10.000000	0.525000	-23.883333	390.000000	1023.000000	1023.000000	2046.000000
39.060001	0.038604	22.814798	8.222305	6.713597	4.467002	3.411894	0.000000	-10.000000	0.533333	-24.100000	382.000000	1023.000000	1023.000000	2046.000000
39.080002	0.034813	20.574453	7.735819	6.201664	3.781721	2.855249	0.000000	-10.000000	0.541667	-24.233334	374.000000	1023.000000	1023.000000	2046.000000
39.099998	0.031013	18.328447	7.240243	5.687795	3.163129	2.237281	0.000000	-10.000000	0.541667	-24.283335	366.000000	1023.000000	1023.000000	2046.000000
39.119999	0.026865	15.877031	6.706791	5.178892	2.359024	1.632325	0.000000	-10.000000	0.541667	-24.100000	357.666656	1023.000000	1023.000000	2046.000000
39.139999	0.023446	13.856540	6.075421	4.895514	1.733169	1.152435	0.000000	-10.000000	0.533333	-23.916668	349.333344	1023.000000	1023.000000	2046.000000
39.160000	0.020731	12.252160	5.508828	4.739629	1.156440	0.847263	0.000000	-10.000000	0.533333	-23.783333	341.333344	1023.000000	1023.000000	2046.000000
39.180000	0.018766	11.090491	4.890448	4.736477	0.864265	0.599301	0.000000	-10.000000	0.525000	-23.833334	333.666656	1023.000000	1023.000000	2046.000000
39.200001	0.017243	10.190556	4.420503	4.651296	0.580206	0.538550	0.000000	-10.000000	0.516667	-23.950001	326.000000	1023.000000	1023.000000	2046.000000
39.220001	0.015715	9.287736	3.909660	4.645458	0.328166	0.404451	0.000000	-10.000000	0.525000	-23.966667	318.000000	1023.000000	1023.000000	2046.000000
39.240002	0.013910	8.220533	3.391574	4.629456	0.027550	0.171954	0.000000	-10.000000	0.516667	-23.966667	310.000000	1023.000000	1023.000000	2046.000000
39.259998	0.012090	7.145216	2.880914	4.637786	-0.264591	-0.108893	0.000000	-10.000000	0.525000	-23.816668	302.000000	1023.000000	1023.000000	2046.000000
39.279999	0.010174	6.012671	2.450748	4.598784	-0.611396	-0.425465	0.000000	-10.000000	0.525000	-23.766668	294.000000	1023.000000	1023.000000	2046.000000
39.299999	0.008470	5.005714	2.129601	4.466800	-0.923072	-0.667615	0.000000	-10.000000	0.533333	-23.583334	286.000000	1023.000000	1023.000000	2046.000000
39.320000	0.006992	4.132284	1.844903	4.273494	-1.148977	-0.837135	0.000000	-10.000000	0.533333	-23.483334	278.000000	1023.000000	1023.000000	2046.000000
39.340000	0.005767	3.408480	1.653356	4.126360	-1.341169	-1.030067	0.000000	-10.000000	0.500000	-23.200001	270.000000	1023.000000	1023.000000	2046.000000
39.360001	0.004951	2.925836	1.510952	3.952865	-1.420716	-1.117265	0.000000	-10.000000	0.491667	-23.050001	262.166656	1023.000000	1023.000000	2046.000000
39.380001	0.004317	2.551379	1.399188	3.787422	-1.433034	-1.202197	0.000000	-10.000000	0.466667	-22.916668	254.500000	1023.000000	1023.000000	2046.000000
39.400002	0.003373	1.993158	1.195399	3.610521	-1.496739	-1.316023	0.000000	-10.000000	0.466667	-22.883333	246.833328	1023.000000	1023.000000	2046.000000
39.419998	0.002388	1.411254	0.929532	3.411279	-1.495451	-1.434106	0.000000	-10.000000	0.441667	-22.816668	239.166672	1023.000000	1023.000000	2046.000000
39.439999	0.001387	0.819588	0.661430	3.172041	-1.536856	-1.477027	0.000000	-10.000000	0.441667	-22.750000	231.500000	1023.000000	1023.000000	2046.000000
39.459999	0.000121	0.071218	0.443296	2.899185	-1.652157	-1.619106	0.000000	-10.000000	0.441667	-22.600000	224.000000	1023.000000	1023.000000	2046.000000
39.480000	-0.001283	-0.758285	0.245764	2.498926	-1.820197	-1.682778	0.000000	-10.000000	0.450000	-22.549999	216.500000	1023.000000	1023.000000	2046.000000
39.500000	-0.003023	-1.786419	0.122987	2.079375	-2.122569	-1.866212	0.000000	-10.000000	0.450000	-22.583334	208.833328	1023.000000	1023.000000	2046.000000
39.520000	-0.004974	-2.939383	0.034608	1.766163	-2.543910	-2.196244	0.000000	-10.000000	0.450000	-22.600000	201.333328	1023.000000	1023.000000	2046.000000
39.540001	-0.007158	-4.230109	-0.107544	1.458031	-2.977932	-2.602664	0.000000	-10.000000	0.441667	-22.450001	193.666672	1023.000000	1023.000000	2046.000000
39.560001	-0.009282	-5.485749	-0.304468	1.094375	-3.398930	-2.876727	0.000000	-10.000000	0.425000	-22.183334	186.333328	1023.000000	1023.000000	2046.000000
39.580002	-0.011289	-6.672054	-0.605781	0.814456	-3.707708	-3.173022	0.000000	-10.000000	0.408333	-21.833334	178.833328	1023.000000	1023.000000	2046.000000
39.599998	-0.013311	-7.866951	-0.871665	0.584306	-4.084002	-3.495590	0.000000	-10.000000	0.400000	-21.550001	171.666672	1023.000000	1023.000000	2046.000000
39.619999	-0.015038	-8.887476	-1.164829	0.299019	-4.374184	-3.647482	0.000000	-10.000000	0.400000	-21.100000	164.500000	1023.000000	1023.000000	2046.000000
39.639999	-0.016498	-9.750442	-1.389579	0.054425	-4.686480	-3.728808	0.000000	-10.000000	0.400000	-20.750000	157.500000	1023.000000	1023.000000	2046.000000
39.660000	-0.017786	-10.511455	-1.663902	-0.128720	-4.843192	-3.875641	0.000000	-10.000000	0.400000	-20.266666	150.500000	1023.000000	1023.000000	2046.000000
39.680000	-0.018640	-11.016057	-1.811700	-0.230409	-5.024707	-3.949242	0.000000	-10.000000	0.383333	-19.783333	143.666672	1023.000000	1023.000000	2046.000000
39.700001	-0.019579	-11.571270	-2.031433	-0.290540	-5.160776	-4.088521	0.000000	-10.000000	0.366667	-19.366667	137.000000	1023.000000	1023.000000	2046.000000
39.720001	-0.020333	-12.016870	-2.165812	-0.382835	-5.320014	-4.148209	0.000000	-10.000000	0.350000	-18.950001	130.666672	1023.000000	1023.000000	2046.000000
39.740002	-0.021181	-12.517926	-2.310098	-0.464121	-5.510058	-4.233648	0.000000	-10.000000	0.358333	-18.650000	124.333336	1023.000000	1023.000000	2046.000000
39.759998	-0.021892	-12.937967	-2.582715	-0.505675	-5.506761	-4.342817	0.000000	-10.000000	0.366667	-18.466667	118.000000	1023.000000	1023.000000	2046.000000
39.779999	-0.022719	-13.427102	-2.734670	-0.590399	-5.678985	-4.423047	0.000000	-10.000000	0.366667	-18.350000	111.666664	1023.000000	1023.000000	2046.000000
39.799999	-0.023402	-13.830524	-2.903888	-0.640760	-5.769317	-4.516559	0.000000	-10.000000	0.358333	-18.383333	105.500000	1023.000000	1023.000000	2046.000000
39.820000	-0.024069	-14.224936	-3.118605	-0.742619	-5.827569	-4.536143	0.000000	-10.000000	0.358333	-18.166666	99.500000	1023.000000	1023.000000	2046.000000
39.840000	-0.024719	-14.608951	-3.267601	-0.770423	-5.919842	-4.651083	0.000000	-10.000000	0.341667	-17.966667	93.500000	1023.000000	1023.000000	2046.000000
39.860001	-0.025191	-14.888077	-3.425352	-0.814711	-5.924491	-4.723523	0.000000	-10.000000	0.316667	-17.683332	87.500000	1023.000000	1023.000000	2046.000000
39.880001	-0.025406	-15.014853	-3.493932	-0.833583	-5.990020	-4.697319	0.000000	-10.000000	0.275000	-17.350000	81.500000	1023.000000	1023.000000	2046.000000
39.900002	-0.026030	-15.383765	-3.703546	-0.863340	-6.060769	-4.756110	0.000000	-10.000000	0.258333	-16.883333	75.833336	1023.000000	1023.000000	2046.000000
39.919998	-0.026925	-15.912869	-3.829808	-0.946872	-6.321759	-4.814430	0.000000	-10.000000	0.250000	-16.283333	70.166664	1023.000000	1023.000000	2046.000000
39.939999	-0.028303	-16.726862	-4.069792	-1.095299	-6.553597	-5.008173	0.000000	-10.000000	0.250000	-15.833333	64.833336	1023.000000	1023.000000	2046.000000
39.959999	-0.029688	-17.545700	-4.227642	-1.297491	-6.932635	-5.087933	0.000000	-10.000000	0.233333	-15.433333	59.500000	1023.000000	1023.000000	2046.000000
39.980000	-0.030006	-17.733593	-4.443397	-1.296818	-6.781024	-5.212354	0.000000	-10.000000	0.233333	-15.066667	54.333332	1023.000000	1023.000000	2046.000000
40.000000	-0.030270	-17.889811	-4.558320	-1.318225	-6.799179	-5.214087	0.000000	-10.000000	0.225000	-14.683333	49.333332	1023.000000	1023.000000	2046.000000
40.020000	-0.030808	-18.207819	-4.701128	-1.508154	-6.895800	-5.102738	0.000000	-10.000000	0.233333	-14.433333	44.333332	1023.000000	1023.000000	2046.000000
40.040001	-0.032184	-19.020681	-4.941699	-1.744499	-7.056026	-5.278456	0.000000	-10.000000	0.225000	-14.200001	39.666668	1023.000000	1023.000000	2046.000000
40.060001	-0.034014	-20.102205	-5.124479	-2.146230	-7.334109	-5.497387	0.000000	-10.000000	0.225000	-13.900001	34.833332	1023.000000	1023.000000	2046.000000
40.080002	-0.036201	-21.394592	-5.425437	-2.530521	-7.613268	-5.825367	0.000000	-10.000000	0.208333	-13.333334	30.166666	1023.000000	1023.000000	2046.000000
40.099998	-0.038820	-22.942673	-5.887394	-2.898130	-8.000037	-6.157112	0.000000	-10.000000	0.183333	-12.683333	25.500000	1023.000000	1023.000000	2046.000000
40.119999	-0.041130	-24.307835	-6.171335	-3.168452	-8.590033	-6.378015	0.000000	-10.000000	0.158333	-11.933333	21.166666	1023.000000	1023.000000	2046.000000
40.139999	-0.042798	-25.293810	-6.514847	-3.236604	-8.943011	-6.599347	0.000000	-10.000000	0.150000	-11.450000	17.333334	1023.000000	1023.000000	2046.000000
40.160000	-0.043857	-25.919693	-6.858359	-3.193799	-9.109275	-6.758259	0.000000	-10.000000	0.150000	-11.183333	13.666667	1023.000000	1023.000000	2046.000000
40.180000	-0.044631	-26.376736	-7.089414	-3.141401	-9.286089	-6.859832	0.000000	-10.000000	0.150000	-11.233334	10.000000	1023.000000	1023.000000	2046.000000
40.200001	-0.045298	-26.771027	-7.388680	-3.111235	-9.386207	-6.884906	0.000000	-10.000000	0.150000	-11.383334	6.000000	1023.000000	1023.000000	2046.000000
40.220001	-0.046019	-27.197123	-7.697353	-3.137625	-9.471405	-6.890739	0.000000	-10.000000	0.150000	-11.483334	2.333333	1023.000000	1023.000000	2046.000000
40.240002	-0.047110	-27.842100	-8.030746	-3.217165	-9.646024	-6.948164	0.000000	-10.000000	0.150000	-11.466667	-1.000000	1023.000000	1023.000000	2046.000000
40.259998	-0.047809	-28.255350	-8.293096	-3.258006	-9.726650	-6.977599	0.000000	-10.000000	0.141667	-11.183333	-4.333333	1023.000000	1023.000000	2046.000000
40.279999	-0.048466	-28.643482	-8.564569	-3.259164	-9.776003	-7.043747	0.000000	-10.000000	0.141667	-10.733334	-8.000000	1023.000000	1023.000000	2046.000000
40.299999	-0.048952	-28.930395	-8.747546	-3.299118	-9.837229	-7.046503	0.000000	-10.000000	0.125000	-10.183333	-11.666667	1023.000000	1023.000000	2046.000000
40.320000	-0.049235	-29.097601	-8.866241	-3.353742	-9.853045	-7.024574	0.000000	-10.000000	0.116667	-9.600000	-15.166667	1023.000000	1023.000000	2046.000000
40.340000	-0.049146	-29.045113	-8.886723	-3.402323	-9.792880	-6.963187	0.000000	-10.000000	0.108333	-9.000000	-18.333334	1023.000000	1023.000000	2046.000000
40.360001	-0.049048	-28.987249	-8.892999	-3.416857	-9.715209	-6.962184	0.000000	-10.000000	0.108333	-8.450000	-21.500000	1023.000000	1023.000000	2046.000000
40.380001	-0.048877	-28.886236	-8.934167	-3.405716	-9.576318	-6.970036	0.000000	-10.000000	0.108333	-8.116667	-24.333334	1023.000000	1023.000000	2046.000000
40.400002	-0.048455	-28.636677	-9.009610	-3.360434	-9.298432	-6.968201	0.000000	-10.000000	0.100000	-7.700000	-27.000000	1023.000000	1023.000000	2046.000000
40.419998	-0.048007	-28.371962	-8.978968	-3.438299	-9.078602	-6.876093	0.000000	-10.000000	0.091667	-6.600000	-29.333334	1023.000000	1023.000000	2046.000000
40.439999	-0.047286	-27.946066	-8.936076	-3.465794	-8.766125	-6.778071	0.000000	-10.000000	0.075000	-4.366667	-31.500000	1023.000000	1023.000000	2046.000000
40.459999	-0.046607	-27.544643	-8.803205	-3.650797	-8.518232	-6.572409	0.000000	-10.000000	0.066667	-1.066667	-33.000000	1023.000000	1023.000000	2046.000000
40.480000	-0.045813	-27.075502	-8.583286	-3.803911	-8.259212	-6.429094	0.000000	-10.000000	0.041667	2.183333	-33.833332	1023.000000	1023.000000	2046.000000
40.500000	-0.045101	-26.654514	-8.397436	-4.002360	-8.005206	-6.249512	0.000000	-10.000000	0.016667	5.716667	-34.000000	1023.000000	1023.000000	2046.000000
40.520000	-0.043977	-25.990580	-8.183206	-4.152122	-7.640406	-6.014846	0.000000	-10.000000	-0.041667	9.050000	-34.000000	1023.000000	1023.000000	2046.000000
40.540001	-0.042830	-25.312651	-8.047385	-4.275544	-7.201814	-5.787908	0.000000	-10.000000	-0.091667	12.566667	-34.000000	1023.000000	1023.000000	2046.000000
40.560001	-0.041435	-24.487923	-7.777555	-4.344998	-6.838274	-5.527094	0.000000	-10.000000	-0.141667	15.216667	-34.000000	1023.000000	1023.000000	2046.000000
40.580002	-0.039775	-23.506866	-7.495444	-4.406105	-6.440545	-5.164773	0.000000	-10.000000	-0.183333	17.100000	-34.000000	1023.000000	1023.000000	2046.000000
40.599998	-0.037937	-22.420689	-7.224329	-4.433324	-5.966770	-4.796265	0.000000	-10.000000	-0.241667	19.133333	-12.666667	1023.000000	1023.000000	2046.000000
40.619999	-0.035679	-21.086462	-6.918995	-4.355768	-5.449892	-4.361806	0.000000	-10.000000	-0.291667	20.600000	8.666667	1023.000000	1023.000000	2046.000000
40.639999	-0.033296	-19.677874	-6.618198	-4.177034	-4.875926	-4.006717	0.000000	-10.000000	-0.308333	21.900000	32.333332	1023.000000	1023.000000	2046.000000
40.660000	-0.030798	-18.201799	-6.181036	-4.032596	-4.411957	-3.576211	0.000000	-10.000000	-0.316667	22.733334	37.333332	1023.000000	1023.000000	2046.000000
40.680000	-0.028411	-16.791182	-5.719557	-3.946312	-4.026484	-3.098828	0.000000	-10.000000	-0.341667	23.766666	44.666668	1023.000000	1023.000000	2046.000000
40.700001	-0.025844	-15.273745	-5.269364	-3.803519	-3.526754	-2.674107	0.000000	-10.000000	-0.383333	24.733334	52.666668	1023.000000	1023.000000	2046.000000
40.720001	-0.022894	-13.530264	-4.813063	-3.519456	-2.927723	-2.270022	0.000000	-10.000000	-0.400000	25.483334	60.666668	1023.000000	1023.000000	2046.000000
40.740002	-0.020084	-11.869759	-4.393028	-3.338261	-2.337556	-1.800914	0.000000	-10.000000	-0.400000	26.300001	69.166664	1023.000000	1023.000000	2046.000000
40.759998	-0.017140	-10.129454	-3.939195	-3.089311	-1.736427	-1.364521	0.000000	-10.000000	-0.416667	26.916666	77.666664	1023.000000	1023.000000	2046.000000
40.779999	-0.014250	-8.421924	-3.453328	-2.859107	-1.167347	-0.942142	0.000000	-10.000000	-0.441667	27.450001	86.500000	1023.000000	1023.000000	2046.000000
40.799999	-0.011366	-6.717195	-3.036051	-2.577127	-0.588898	-0.515119	0.000000	-10.000000	-0.475000	27.900000	95.500000	1023.000000	1023.000000	2046.000000
40.820000	-0.008573	-5.066531	-2.547895	-2.316271	-0.097703	-0.104662	0.000000	-10.000000	-0.491667	28.400000	104.833336	1023.000000	1023.000000	2046.000000
40.840000	-0.005941	-3.511142	-2.170162	-2.093887	0.447750	0.305158	0.000000	-10.000000	-0.508333	28.600000	114.166664	1023.000000	1023.000000	2046.000000
40.860001	-0.003412	-2.016477	-1.767558	-1.869771	0.911636	0.709216	0.000000	-10.000000	-0.516667	28.583334	123.833336	1023.000000	1023.000000	2046.000000
40.880001	-0.000716	-0.423452	-1.380019	-1.601146	1.462587	1.095127	0.000000	-10.000000	-0.516667	28.650000	133.166672	1023.000000	1023.000000	2046.000000
40.900002	0.001850	1.093224	-1.007723	-1.329507	1.937251	1.493203	0.000000	-10.000000	-0.525000	28.850000	142.833328	1023.000000	1023.000000	2046.000000
40.919998	0.004156	2.455964	-0.676216	-1.026560	2.376420	1.782320	0.000000	-10.000000	-0.525000	29.183334	152.500000	1023.000000	1023.000000	2046.000000
40.939999	0.006251	3.694269	-0.303242	-0.728586	2.654980	2.071117	0.000000	-10.000000	-0.550000	29.350000	162.333328	1023.000000	1023.000000	2046.000000
40.959999	0.007946	4.696339	0.024621	-0.503397	2.854569	2.320546	0.000000	-10.000000	-0.525000	29.716667	172.000000	1023.000000	1023.000000	2046.000000
40.980000	0.009498	5.613105	0.347788	-0.332771	3.080185	2.517903	0.000000	-10.000000	-0.533333	29.666668	181.666672	1023.000000	1023.000000	2046.000000
41.000000	0.010925	6.456444	0.627458	-0.110472	3.325401	2.614056	0.000000	-10.000000	-0.516667	29.750000	191.500000	1023.000000	1023.000000	2046.000000
41.020000	0.012440	7.351822	0.987194	-0.094907	3.535062	2.924473	0.000000	-10.000000	-0.541667	29.550001	201.500000	1023.000000	1023.000000	2046.000000
41.040001	0.015050	8.894790	1.495973	0.264689	4.024537	3.109590	0.000000	-10.000000	-0.541667	29.700001	211.500000	1023.000000	1023.000000	2046.000000
41.060001	0.017756	10.493595	1.833389	0.440231	4.634572	3.585404	0.000000	-10.000000	-0.533333	29.516668	221.500000	1023.000000	1023.000000	2046.000000
41.080002	0.020150	11.908392	2.073681	0.817074	5.117526	3.900112	0.000000	-10.000000	-0.516667	29.483334	231.500000	1023.000000	1023.000000	2046.000000
41.099998	0.021833	12.903395	2.309628	0.967553	5.493357	4.132858	0.000000	-10.000000	-0.516667	29.233334	241.166672	1023.000000	1023.000000	2046.000000
41.119999	0.022664	13.394471	2.490096	0.931004	5.689742	4.283629	0.000000	-10.000000	-0.533333	29.416668	250.833328	1023.000000	1023.000000	2046.000000
41.139999	0.022187	13.112541	2.548842	0.721948	5.641658	4.200093	0.000000	-10.000000	-0.533333	29.283335	260.500000	1023.000000	1023.000000	2046.000000
41.160000	0.021189	12.522861	2.367854	0.558871	5.481020	4.115117	0.000000	-10.000000	-0.500000	29.383333	270.500000	1023.000000	1023.000000	2046.000000
41.180000	0.020596	12.172254	2.203618	0.514893	5.338944	4.114799	0.000000	-10.000000	-0.475000	29.033335	280.500000	1023.000000	1023.000000	2046.000000
41.200001	0.021039	12.434273	2.287903	0.545564	5.262595	4.338211	0.000000	-10.000000	-0.475000	28.550001	290.166656	1023.000000	1023.000000	2046.000000
41.220001	0.022282	13.168498	2.431540	0.649962	5.405458	4.681538	0.000000	-10.000000	-0.483333	28.216667	299.666656	1023.000000	1023.000000	2046.000000
41.240002	0.023581	13.936637	2.552723	0.887564	5.579604	4.916746	0.000000	-10.000000	-0.475000	27.866667	309.000000	1023.000000	1023.000000	2046.000000
41.259998	0.025144	14.860108	2.765665	1.099331	5.729205	5.265907	0.000000	-10.000000	-0.458333	27.766666	318.500000	1023.000000	1023.000000	2046.000000
41.279999	0.026837	15.860574	2.800074	1.464018	6.068491	5.527990	0.000000	-10.000000	-0.450000	27.500000	327.833344	1023.000000	1023.000000	2046.000000
41.299999	0.028809	17.025934	2.907631	1.916190	6.420673	5.781441	0.000000	-10.000000	-0.450000	27.633333	337.166656	1023.000000	1023.000000	2046.000000
41.320000	0.030832	18.221657	2.959055	2.245516	6.878366	6.138720	0.000000	-10.000000	-0.458333	27.650000	346.333344	1023.000000	1023.000000	2046.000000
41.340000	0.032926	19.459364	3.123654	2.559037	7.273139	6.503535	0.000000	-10.000000	-0.475000	27.799999	355.500000	1023.000000	1023.000000	2046.000000
41.360001	0.035250	20.832821	3.272772	2.906860	7.799076	6.854113	0.000000	-10.000000	-0.475000	27.716667	364.666656	1023.000000	1023.000000	2046.000000
41.380001	0.037670	22.263033	3.587436	3.179181	8.216260	7.280157	0.000000	-10.000000	-0.475000	28.000000	374.000000	1023.000000	1023.000000	2046.000000
41.400002	0.040132	23.717789	3.931428	3.427125	8.694646	7.664589	0.000000	-10.000000	-0.458333	28.083334	383.333344	1023.000000	1023.000000	2046.000000
41.419998	0.043274	25.575064	4.404863	3.826844	9.294926	8.048430	0.000000	-10.000000	-0.458333	28.000000	392.666656	1023.000000	1023.000000	2046.000000
41.439999	0.046466	27.461702	4.866390	4.164675	10.016171	8.414466	0.000000	-10.000000	-0.450000	27.766666	402.000000	1023.000000	1023.000000	2046.000000
41.459999	0.049468	29.235348	5.306487	4.436199	10.767819	8.724842	0.000000	-10.000000	-0.450000	27.500000	411.333344	1023.000000	1023.000000	2046.000000
41.480000	0.052301	30.910156	5.856488	4.630135	11.459829	8.963704	0.000000	-10.000000	-0.441667	27.516666	420.500000	1023.000000	1023.000000	2046.000000
41.500000	0.054989	32.498631	6.579865	4.597120	12.007242	9.314404	0.000000	-10.000000	-0.425000	27.216667	429.666656	1023.000000	1023.000000	2046.000000
41.520000	0.056915	33.636581	7.340862	4.441865	12.297743	9.556112	0.000000	-10.000000	-0.391667	26.866667	438.833344	1023.000000	1023.000000	2046.000000
41.540001	0.058361	34.491508	8.023182	4.393991	12.450573	9.623760	0.000000	-10.000000	-0.375000	26.250000	448.000000	1023.000000	1023.000000	2046.000000
41.560001	0.059703	35.284584	8.745308	4.291176	12.503197	9.744902	0.000000	-10.000000	-0.375000	25.666666	456.833344	1023.000000	1023.000000	2046.000000
41.580002	0.060930	36.009636	9.463021	4.224701	12.584221	9.737694	0.000000	-10.000000	-0.391667	25.450001	465.500000	1023.000000	1023.000000	2046.000000
41.599998	0.062337	36.841328	10.037045	4.215199	12.795862	9.793221	0.000000	-10.000000	-0.400000	25.200001	474.000000	1023.000000	1023.000000	2046.000000
41.619999	0.063838	37.728397	10.614819	4.282022	12.962905	9.868652	0.000000	-10.000000	-0.391667	25.266666	482.500000	1023.000000	1023.000000	2046.000000
41.639999	0.065628	38.786335	11.083290	4.361635	13.313682	10.027729	0.000000	-10.000000	-0.375000	24.916668	490.833344	1023.000000	1023.000000	2046.000000
41.660000	0.067225	39.730091	11.405368	4.483954	13.659117	10.181654	0.000000	-10.000000	-0.375000	25.150002	499.166656	1023.000000	1023.000000	2046.000000
41.680000	0.069303	40.958134	11.758354	4.680098	14.101665	10.418016	0.000000	-10.000000	-0.375000	25.066668	507.500000	1023.000000	1023.000000	2046.000000
41.700001	0.071961	42.528961	12.117991	5.018786	14.712292	10.679893	0.000000	-10.000000	-0.375000	24.966667	515.833313	1023.000000	1023.000000	2046.000000
41.720001	0.074462	44.007103	12.602708	5.314856	15.097344	10.992197	0.000000	-10.000000	-0.358333	24.800001	524.333313	1023.000000	1023.000000	2046.000000
41.740002	0.077289	45.677769	12.926727	5.673114	15.793555	11.284372	0.000000	-10.000000	-0.350000	24.583334	532.666687	1023.000000	1023.000000	2046.000000
41.759998	0.080039	47.302986	13.288245	5.919788	16.398067	11.696885	0.000000	-10.000000	-0.358333	24.783335	541.000000	1023.000000	1023.000000	2046.000000
41.779999	0.082745	48.902523	13.651477	6.158611	16.996044	12.096390	0.000000	-10.000000	-0.358333	24.600000	549.000000	1023.000000	1023.000000	2046.000000
41.799999	0.085308	50.417049	14.102910	6.394234	17.452496	12.467409	0.000000	-10.000000	-0.366667	24.666666	557.333313	1023.000000	1023.000000	2046.000000
41.820000	0.088061	52.044121	14.603053	6.729403	17.905109	12.806554	0.000000	-10.000000	-0.350000	24.600000	565.666687	1023.000000	1023.000000	2046.000000
41.840000	0.090341	53.391560	15.063665	7.068497	18.256243	13.003156	0.000000	-10.000000	-0.333333	24.433334	574.000000	1023.000000	1023.000000	2046.000000
41.860001	0.091738	54.217434	15.511450	7.279738	18.363964	13.062281	0.000000	-10.000000	-0.316667	24.200001	582.000000	1023.000000	1023.000000	2046.000000
41.880001	0.092771	54.827801	16.087244	7.470193	18.266560	13.003803	0.000000	-10.000000	-0.300000	23.816668	590.000000	1023.000000	1023.000000	2046.000000
41.900002	0.093569	55.299129	16.517641	7.497086	18.231800	13.052603	0.000000	-10.000000	-0.300000	23.400000	598.000000	1023.000000	1023.000000	2046.000000
41.919998	0.095613	56.507404	17.130232	7.973966	18.480946	12.922257	0.000000	-10.000000	-0.275000	23.016666	606.000000	1023.000000	1023.000000	2046.000000
41.939999	0.096775	57.193909	17.280146	8.110173	18.744879	13.058712	0.000000	-10.000000	-0.250000	22.266666	613.666687	1023.000000	1023.000000	2046.000000
41.959999	0.097961	57.894913	17.301582	8.425968	19.016296	13.151068	0.000000	-10.000000	-0.216667	21.816666	621.333313	1023.000000	1023.000000	2046.000000
41.980000	0.098067	57.957359	17.221233	8.497312	19.188971	13.049843	0.000000	-10.000000	-0.183333	21.283333	628.666687	1023.000000	1023.000000	2046.000000
42.000000	0.097445	57.589710	17.104219	8.364713	19.218767	12.902009	0.000000	-10.000000	-0.158333	20.566668	638.166687	1023.000000	1023.000000	2046.000000
42.020000	0.095880	56.664822	17.145731	8.007947	18.889458	12.621686	0.000000	-10.000000	-0.133333	19.316668	647.333313	1023.000000	1023.000000	2046.000000
42.040001	0.093939	55.518166	16.904696	7.673130	18.557945	12.382396	0.000000	-10.000000	-0.125000	18.183332	654.166687	1023.000000	1023.000000	2046.000000
42.060001	0.092014	54.379993	16.584044	7.533367	18.166563	12.096019	0.000000	-10.000000	-0.108333	17.250000	658.500000	1023.000000	1023.000000	2046.000000
42.080002	0.091186	53.891132	16.392977	7.651360	17.879610	11.967187	0.000000	-10.000000	-0.075000	16.450001	662.500000	1023.000000	1023.000000	2046.000000
42.099998	0.090856	53.695728	16.130154	7.889495	17.755680	11.920403	0.000000	-10.000000	-0.041667	14.983334	668.166687	1023.000000	1023.000000	2046.000000
42.119999	0.091055	53.813324	15.922659	8.186256	17.757849	11.946560	0.000000	-10.000000	-0.025000	13.666667	673.333313	1023.000000	1023.000000	2046.000000
42.139999	0.091250	53.928513	15.795332	8.510451	17.692520	11.930209	0.000000	-10.000000	-0.016667	12.216667	678.166687	1023.000000	1023.000000	2046.000000
42.160000	0.091523	54.090195	15.528693	8.790174	17.746571	12.024756	0.000000	-10.000000	-0.008333	11.000000	682.500000	1023.000000	1023.000000	2046.000000
42.180000	0.091441	54.041740	15.375018	9.033507	17.579672	12.053542	0.000000	-10.000000	0.000000	9.633334	686.500000	1023.000000	1023.000000	2046.000000
42.200001	0.091326	53.973839	15.123733	9.266289	17.543671	12.040145	0.000000	-10.000000	0.016667	8.200001	689.833313	1023.000000	1023.000000	2046.000000
42.220001	0.091465	54.055733	15.030465	9.440584	17.433495	12.151189	0.000000	-10.000000	0.033333	6.566667	692.833313	1023.000000	1023.000000	2046.000000
42.240002	0.091751	54.224545	14.837728	9.593641	17.476124	12.317052	0.000000	-10.000000	0.058333	4.816667	695.333313	1023.000000	1023.000000	2046.000000
42.259998	0.091991	54.366661	14.754327	9.801476	17.439861	12.370999	0.000000	-10.000000	0.066667	3.200000	697.166687	1023.000000	1023.000000	2046.000000
42.279999	0.092441	54.632378	14.729134	10.002403	17.457199	12.443641	0.000000	-10.000000	0.083333	1.150000	698.333313	1023.000000	1023.000000	2046.000000
42.299999	0.092999	54.962566	14.698583	10.107993	17.600008	12.555983	0.000000	-10.000000	0.091667	-0.800000	698.833313	1023.000000	1023.000000	2046.000000
42.320000	0.093503	55.260349	14.686921	10.217562	17.731520	12.624349	0.000000	-10.000000	0.100000	-2.883333	699.000000	1023.000000	1023.000000	2046.000000
42.340000	0.093640	55.341415	14.705214	10.137865	17.810308	12.688027	0.000000	-10.000000	0.100000	-4.466667	699.000000	1023.000000	1023.000000	2046.000000
42.360001	0.093720	55.388485	14.812570	9.985541	17.867537	12.722838	0.000000	-10.000000	0.108333	-5.933333	699.000000	1023.000000	1023.000000	2046.000000
42.380001	0.093696	55.374359	15.073423	9.859086	17.822426	12.619423	0.000000	-10.000000	0.125000	-7.366667	699.000000	1023.000000	1023.000000	2046.000000
42.400002	0.093010	54.968719	15.284376	9.656377	17.685144	12.342822	0.000000	-10.000000	0.141667	-8.650000	699.000000	1023.000000	1023.000000	2046.000000
42.419998	0.092002	54.373161	15.648191	9.412968	17.192013	12.119989	0.000000	-10.000000	0.150000	-9.950000	699.000000	1023.000000	1023.000000	2046.000000
42.439999	0.090634	53.564686	15.941864	9.149518	16.682953	11.790351	0.000000	-10.000000	0.150000	-10.900001	699.000000	1023.000000	1023.000000	2046.000000
42.459999	0.089315	52.785244	16.319302	8.946963	16.145590	11.373390	0.000000	-10.000000	0.166667	-11.733334	695.333313	1023.000000	1023.000000	2046.000000
42.480000	0.088335	52.205765	16.601383	8.809256	15.730145	11.064982	0.000000	-10.000000	0.183333	-12.333334	687.000000	1023.000000	1023.000000	2046.000000
42.500000	0.087310	51.600502	16.687706	8.770218	15.433750	10.708828	0.000000	-10.000000	0.200000	-12.966667	677.333313	1023.000000	1023.000000	2046.000000
42.520000	0.086591	51.175072	16.617935	8.731990	15.318198	10.506947	0.000000	-10.000000	0.216667	-13.533334	669.833313	1023.000000	1023.000000	2046.000000
42.540001	0.086283	50.992962	16.411484	8.832129	15.375399	10.373950	0.000000	-10.000000	0.233333	-14.300000	665.333313	1023.000000	1023.000000	2046.000000
42.560001	0.085857	50.741547	16.193117	8.788477	15.359119	10.400834	0.000000	-10.000000	0.250000	-15.166667	660.500000	1023.000000	1023.000000	2046.000000
42.580002	0.085094	50.290310	16.032261	8.739799	15.143808	10.374441	0.000000	-10.000000	0.250000	-15.900001	655.500000	1023.000000	1023.000000	2046.000000
42.599998	0.084203	49.764156	15.965237	8.634076	14.818781	10.346065	0.000000	-10.000000	0.266667	-16.516666	650.166687	1023.000000	1023.000000	2046.000000
42.619999	0.083154	49.143898	15.937694	8.542706	14.395477	10.268020	0.000000	-10.000000	0.275000	-17.083334	644.666687	1023.000000	1023.000000	2046.000000
42.639999	0.082140	48.544498	15.900940	8.588284	13.968843	10.086429	0.000000	-10.000000	0.291667	-17.766666	639.000000	1023.000000	1023.000000	2046.000000
42.660000	0.081276	48.034019	15.915080	8.671519	13.550121	9.897297	0.000000	-10.000000	0.291667	-18.350000	633.000000	1023.000000	1023.000000	2046.000000
42.680000	0.080407	47.520824	15.950203	8.814942	13.163067	9.592611	0.000000	-10.000000	0.325000	-18.800001	626.833313	1023.000000	1023.000000	2046.000000
42.700001	0.080017	47.289772	16.074938	9.077332	12.918351	9.219151	0.000000	-10.000000	0.350000	-19.116667	620.500000	1023.000000	1023.000000	2046.000000
42.720001	0.079905	47.223869	16.329163	9.180064	12.594451	9.120190	0.000000	-10.000000	0.383333	-19.466667	614.166687	1023.000000	1023.000000	2046.000000
42.740002	0.079844	47.187717	16.329157	9.483476	12.486362	8.888726	0.000000	-10.000000	0.391667	-19.816668	607.666687	1023.000000	1023.000000	2046.000000
42.759998	0.079323	46.880066	16.293604	9.632529	12.249168	8.704764	0.000000	-10.000000	0.400000	-20.166666	601.000000	1023.000000	1023.000000	2046.000000
42.779999	0.078301	46.275806	16.114721	9.633363	12.015662	8.512062	0.000000	-10.000000	0.400000	-20.450001	594.333313	1023.000000	1023.000000	2046.000000
42.799999	0.077315	45.692966	15.969448	9.542535	11.764624	8.416360	0.000000	-10.000000	0.400000	-20.733334	587.500000	1023.000000	1023.000000	2046.000000
42.820000	0.076552	45.242237	15.620899	9.640012	11.781883	8.199441	0.000000	-10.000000	0.408333	-20.950001	580.500000	1023.000000	1023.000000	2046.000000
42.840000	0.074998	44.323715	15.157080	9.697474	11.454962	8.014199	0.000000	-10.000000	0.425000	-21.333334	573.500000	1023.000000	1023.000000	2046.000000
42.860001	0.072377	42.774914	14.535199	9.496057	11.099119	7.644538	0.000000	-10.000000	0.433333	-21.683332	566.333313	1023.000000	1023.000000	2046.000000
42.880001	0.069457	41.049076	14.057837	9.115252	10.601876	7.274108	0.000000	-10.000000	0.441667	-22.066668	559.166687	1023.000000	1023.000000	2046.000000
42.900002	0.066117	39.075321	13.693238	8.466599	10.092163	6.823320	0.000000	-10.000000	0.441667	-22.283333	551.833313	1023.000000	1023.000000	2046.000000
42.919998	0.062659	37.031513	13.352575	7.884510	9.467390	6.327038	0.000000	-10.000000	0.450000	-22.333334	544.500000	1023.000000	1023.000000	2046.000000
42.939999	0.059117	34.938435	12.859712	7.412877	8.834131	5.831716	0.000000	-10.000000	0.450000	-22.533333	537.000000	1023.000000	1023.000000	2046.000000
42.959999	0.056061	33.132133	12.402210	7.253594	8.130400	5.345931	0.000000	-10.000000	0.483333	-22.716667	529.500000	1023.000000	1023.000000	2046.000000
42.980000	0.053463	31.596548	11.977234	7.241878	7.519675	4.857762	0.000000	-10.000000	0.500000	-22.950001	521.833313	1023.000000	1023.000000	2046.000000
43.000000	0.051559	30.471561	11.746169	7.352140	6.924704	4.448550	0.000000	-10.000000	0.500000	-23.116667	514.166687	1023.000000	1023.000000	2046.000000
43.020000	0.050148	29.637524	11.464294	7.581187	6.526915	4.065127	0.000000	-10.000000	0.466667	-23.299999	506.500000	1023.000000	1023.000000	2046.000000
43.040001	0.048847	28.868717	11.075175	7.733349	6.219713	3.840480	0.000000	-10.000000	0.450000	-23.500000	498.833344	1023.000000	1023.000000	2046.000000
43.060001	0.047595	28.128405	10.590148	7.966240	6.006534	3.565482	0.000000	-10.000000	0.450000	-23.633333	491.000000	1023.000000	1023.000000	2046.000000
43.080002	0.046427	27.438299	9.968163	8.065653	5.985168	3.419316	0.000000	-10.000000	0.450000	-23.583334	483.000000	1023.000000	1023.000000	2046.000000
43.099998	0.045287	26.764515	9.402725	8.043898	5.916919	3.400973	0.000000	-10.000000	0.483333	-23.633333	475.000000	1023.000000	1023.000000	2046.000000
43.119999	0.044153	26.094633	8.918953	7.998262	5.837367	3.340051	0.000000	-10.000000	0.516667	-23.616667	469.666656	1023.000000	1023.000000	2046.000000
43.139999	0.043009	25.418308	8.509590	7.871497	5.725275	3.311945	0.000000	-10.000000	0.533333	-23.650000	461.833344	1023.000000	1023.000000	2046.000000
43.160000	0.042046	24.848932	8.185497	7.721097	5.619085	3.323251	0.000000	-10.000000	0.516667	-23.550001	454.166656	1023.000000	1023.000000	2046.000000
43.180000	0.041075	24.275282	8.098724	7.532111	5.341065	3.303380	0.000000	-10.000000	0.500000	-23.433334	443.833344	1023.000000	1023.000000	2046.000000
43.200001	0.040533	23.954866	8.063785	7.357439	5.207215	3.326428	0.000000	-10.000000	0.508333	-23.466667	436.000000	1023.000000	1023.000000	2046.000000
43.220001	0.039754	23.494511	8.070383	7.252409	4.978007	3.193712	0.000000	-10.000000	0.491667	-23.500000	428.000000	1023.000000	1023.000000	2046.000000
43.240002	0.038858	22.965118	7.923603	7.225609	4.868545	2.947362	0.000000	-10.000000	0.491667	-23.616667	420.000000	1023.000000	1023.000000	2046.000000
43.259998	0.038015	22.467117	7.796749	7.110061	4.763211	2.797097	0.000000	-10.000000	0.500000	-23.650000	412.000000	1023.000000	1023.000000	2046.000000
43.279999	0.036851	21.778900	7.737433	6.955023	4.551537	2.534907	0.000000	-10.000000	0.500000	-23.783333	404.000000	1023.000000	1023.000000	2046.000000
43.299999	0.035413	20.929377	7.702161	6.685660	4.302352	2.239204	0.000000	-10.000000	0.508333	-23.950001	396.000000	1023.000000	1023.000000	2046.000000
43.320000	0.033480	19.786470	7.641272	6.272105	3.875503	1.997591	0.000000	-10.000000	0.500000	-24.133333	388.000000	1023.000000	1023.000000	2046.000000
43.340000	0.031714	18.742874	7.485957	5.969810	3.572439	1.714667	0.000000	-10.000000	0.533333	-24.100000	380.000000	1023.000000	1023.000000	2046.000000
43.360001	0.029647	17.521648	7.166463	5.598947	3.305166	1.451073	0.000000	-10.000000	0.533333	-24.083334	372.000000	1023.000000	1023.000000	2046.000000
43.380001	0.027555	16.285028	6.760913	5.285986	3.075853	1.162275	0.000000	-10.000000	0.533333	-23.900000	364.000000	1023.000000	1023.000000	2046.000000
43.400002	0.025459	15.046277	6.346868	4.880058	2.844122	0.975229	0.000000	-10.000000	0.525000	-23.916666	356.000000	1023.000000	1023.000000	2046.000000
43.419998	0.023463	13.866682	5.947183	4.605566	2.593471	0.720463	0.000000	-10.000000	0.516667	-23.716667	348.000000	1023.000000	1023.000000	2046.000000
43.439999	0.021718	12.835292	5.551715	4.293039	2.362528	0.628011	0.000000	-10.000000	0.508333	-23.633333	340.166656	1023.000000	1023.000000	2046.000000
43.459999	0.020242	11.963004	5.250314	3.992940	2.147353	0.572397	0.000000	-10.000000	0.508333	-23.600000	332.500000	1023.000000	1023.000000	2046.000000
43.480000	0.018954	11.201954	5.123462	3.785040	1.843381	0.450071	0.000000	-10.000000	0.508333	-23.500000	324.833344	1023.000000	1023.000000	2046.000000
43.500000	0.017757	10.494611	4.887745	3.541764	1.616484	0.448617	0.000000	-10.000000	0.508333	-23.616667	317.000000	1023.000000	1023.000000	2046.000000
43.520000	0.016555	9.784088	4.733931	3.401142	1.334028	0.314987	0.000000	-10.000000	0.508333	-23.383333	309.000000	1023.000000	1023.000000	2046.000000
43.540001	0.015707	9.282668	4.657251	3.384196	1.067772	0.173450	0.000000	-10.000000	0.508333	-23.400000	301.000000	1023.000000	1023.000000	2046.000000
43.560001	0.014684	8.678110	4.437163	3.351079	0.922130	-0.032261	0.000000	-10.000000	0.508333	-23.200001	293.166656	1023.000000	1023.000000	2046.000000
43.580002	0.013464	7.957284	4.223476	3.243787	0.737720	-0.247699	0.000000	-10.000000	0.500000	-23.216667	285.500000	1023.000000	1023.000000	2046.000000
43.599998	0.012129	7.168498	3.978530	3.142417	0.546085	-0.498535	0.000000	-10.000000	0.491667	-23.116667	277.833344	1023.000000	1023.000000	2046.000000
43.619999	0.011021	6.513700	3.785271	3.098222	0.375302	-0.745095	0.000000	-10.000000	0.475000	-22.866667	270.000000	1023.000000	1023.000000	2046.000000
43.639999	0.009593	5.669259	3.576369	2.912690	0.132948	-0.952748	0.000000	-10.000000	0.458333	-22.716667	262.333344	1023.000000	1023.000000	2046.000000
43.660000	0.008502	5.024867	3.449315	2.743119	-0.047607	-1.119960	0.000000	-10.000000	0.450000	-22.550001	254.666672	1023.000000	1023.000000	2046.000000
43.680000	0.007499	4.431647	3.374577	2.615862	-0.260018	-1.298774	0.000000	-10.000000	0.450000	-22.633333	247.333328	1023.000000	1023.000000	2046.000000
43.700001	0.006548	3.869666	3.227247	2.554610	-0.399952	-1.512239	0.000000	-10.000000	0.450000	-22.550001	239.666672	1023.000000	1023.000000	2046.000000
43.720001	0.005297	3.130390	3.099404	2.445432	-0.694924	-1.719522	0.000000	-10.000000	0.441667	-22.416666	232.333328	1023.000000	1023.000000	2046.000000
43.740002	0.003459	2.044314	2.792649	2.233467	-1.059035	-1.922767	0.000000	-10.000000	0.433333	-22.183334	224.666672	1023.000000	1023.000000	2046.000000
43.759998	0.001330	0.785929	2.436404	2.055506	-1.397500	-2.308481	0.000000	-10.000000	0.433333	-22.083334	217.333328	1023.000000	1023.000000	2046.000000
43.779999	-0.000579	-0.341999	2.236537	1.709795	-1.853976	-2.434355	0.000000	-10.000000	0.433333	-21.900000	209.833328	1023.000000	1023.000000	2046.000000
43.799999	-0.001853	-1.094998	1.868231	1.601465	-1.885820	-2.678875	0.000000	-10.000000	0.425000	-21.900000	202.666672	1023.000000	1023.000000	2046.000000
43.820000	-0.002991	-1.767507	1.400946	1.476370	-1.864547	-2.780276	0.000000	-10.000000	0.416667	-21.750000	195.333328	1023.000000	1023.000000	2046.000000
43.840000	-0.004510	-2.665570	0.955925	1.325242	-1.953166	-2.993570	0.000000	-10.000000	0.416667	-21.650002	188.166672	1023.000000	1023.000000	2046.000000
43.860001	-0.006357	-3.757017	0.655019	0.917096	-2.223616	-3.105516	0.000000	-10.000000	0.425000	-21.550001	180.833328	1023.000000	1023.000000	2046.000000
43.880001	-0.008878	-5.246668	0.361176	0.289078	-2.607699	-3.289222	0.000000	-10.000000	0.416667	-21.116667	173.666672	1023.000000	1023.000000	2046.000000
43.900002	-0.011951	-7.063123	-0.122892	-0.249042	-3.001464	-3.689724	0.000000	-10.000000	0.408333	-20.733334	166.500000	1023.000000	1023.000000	2046.000000
43.919998	-0.015224	-8.997151	-0.664433	-0.718806	-3.592475	-4.021438	0.000000	-10.000000	0.400000	-20.016666	159.666672	1023.000000	1023.000000	2046.000000
43.939999	-0.018277	-10.801600	-1.200633	-0.952929	-4.221645	-4.426393	0.000000	-10.000000	0.400000	-19.549999	153.000000	1023.000000	1023.000000	2046.000000
43.959999	-0.020196	-11.935995	-1.626352	-1.049381	-4.631359	-4.628903	0.000000	-10.000000	0.391667	-19.033333	146.500000	1023.000000	1023.000000	2046.000000
43.980000	-0.021594	-12.762257	-1.870579	-1.115920	-5.059239	-4.716518	0.000000	-10.000000	0.391667	-18.683334	140.000000	1023.000000	1023.000000	2046.000000
44.000000	-0.022599	-13.356232	-2.192757	-1.055828	-5.260942	-4.846705	0.000000	-10.000000	0.375000	-18.533335	133.666672	1023.000000	1023.000000	2046.000000
44.020000	-0.023669	-13.988221	-2.514322	-0.915199	-5.481234	-5.077467	0.000000	-10.000000	0.366667	-18.333334	127.500000	1023.000000	1023.000000	2046.000000
44.040001	-0.024662	-14.575253	-2.721154	-0.889636	-5.813782	-5.150681	0.000000	-10.000000	0.325000	-18.066668	121.500000	1023.000000	1023.000000	2046.000000
44.060001	-0.026032	-15.385057	-3.002335	-0.967653	-6.110682	-5.304388	0.000000	-10.000000	0.300000	-17.783333	115.500000	1023.000000	1023.000000	2046.000000
44.080002	-0.027543	-16.277990	-3.431604	-1.032028	-6.268676	-5.545682	0.000000	-10.000000	0.266667	-17.466667	109.500000	1023.000000	1023.000000	2046.000000
44.099998	-0.028953	-17.111347	-3.830900	-1.162746	-6.427891	-5.689810	0.000000	-10.000000	0.258333	-17.100000	103.666664	1023.000000	1023.000000	2046.000000
44.119999	-0.029821	-17.624271	-4.200357	-1.266716	-6.417862	-5.739335	0.000000	-10.000000	0.250000	-16.716667	99.833336	1023.000000	1023.000000	2046.000000
44.139999	-0.030471	-18.008499	-4.506333	-1.393057	-6.330527	-5.778582	0.000000	-10.000000	0.250000	-16.183334	94.333336	1023.000000	1023.000000	2046.000000
44.160000	-0.030424	-17.980360	-4.577266	-1.577870	-6.222978	-5.602247	0.000000	-10.000000	0.250000	-15.833334	89.000000	1023.000000	1023.000000	2046.000000
44.180000	-0.030299	-17.906931	-4.626839	-1.756200	-6.135743	-5.388149	0.000000	-10.000000	0.250000	-15.416667	81.833336	1023.000000	1023.000000	2046.000000
44.200001	-0.030362	-17.943703	-4.572221	-1.791352	-6.227073	-5.353056	0.000000	-10.000000	0.241667	-15.333333	76.666664	1023.000000	1023.000000	2046.000000
44.220001	-0.030751	-18.174061	-4.626883	-1.660895	-6.302020	-5.584263	0.000000	-10.000000	0.241667	-15.033334	71.500000	1023.000000	1023.000000	2046.000000
44.240002	-0.031285	-18.489729	-4.742081	-1.687287	-6.314767	-5.745594	0.000000	-10.000000	0.233333	-14.833333	66.500000	1023.000000	1023.000000	2046.000000
44.259998	-0.032186	-19.022076	-4.771286	-1.817316	-6.515390	-5.918083	0.000000	-10.000000	0.241667	-14.616667	61.500000	1023.000000	1023.000000	2046.000000
44.279999	-0.033615	-19.866371	-4.948671	-2.119643	-6.685641	-6.112415	0.000000	-10.000000	0.241667	-14.650000	56.666668	1023.000000	1023.000000	2046.000000
44.299999	-0.035275	-20.847414	-5.142927	-2.372691	-6.818387	-6.513409	0.000000	-10.000000	0.250000	-14.483334	51.833332	1023.000000	1023.000000	2046.000000
44.320000	-0.036373	-21.496201	-5.377247	-2.694965	-6.838134	-6.585855	0.000000	-10.000000	0.241667	-14.416667	47.000000	1023.000000	1023.000000	2046.000000
44.340000	-0.037332	-22.063320	-5.462747	-3.070864	-6.961537	-6.568173	0.000000	-10.000000	0.233333	-13.966667	42.166668	1023.000000	1023.000000	2046.000000
44.360001	-0.038429	-22.711472	-5.543239	-3.545248	-7.178943	-6.444041	0.000000	-10.000000	0.225000	-13.666667	37.500000	1023.000000	1023.000000	2046.000000
44.380001	-0.039355	-23.258657	-5.648777	-3.875775	-7.379961	-6.354145	0.000000	-10.000000	0.233333	-13.133333	33.000000	1023.000000	1023.000000	2046.000000
44.400002	-0.040478	-23.922617	-5.689379	-4.075010	-7.725651	-6.432577	0.000000	-10.000000	0.233333	-12.983334	28.500000	1023.000000	1023.000000	2046.000000
44.419998	-0.041265	-24.387823	-5.721533	-4.083849	-7.963972	-6.618470	0.000000	-10.000000	0.233333	-12.783334	24.166666	1023.000000	1023.000000	2046.000000
44.439999	-0.042081	-24.869686	-5.779796	-4.127868	-8.193917	-6.768106	0.000000	-10.000000	0.225000	-12.833334	20.000000	1023.000000	1023.000000	2046.000000
44.459999	-0.042928	-25.370628	-5.831080	-4.119323	-8.389230	-7.030996	0.000000	-10.000000	0.216667	-12.750000	15.666667	1023.000000	1023.000000	2046.000000
44.480000	-0.043912	-25.951694	-6.068893	-4.146253	-8.436298	-7.300251	0.000000	-10.000000	0.191667	-12.600000	11.333333	1023.000000	1023.000000	2046.000000
44.500000	-0.044475	-26.284645	-6.363022	-4.202528	-8.303621	-7.415473	0.000000	-10.000000	0.166667	-12.333334	7.000000	1023.000000	1023.000000	2046.000000
44.520000	-0.044346	-26.208313	-6.538367	-4.277565	-8.083188	-7.309194	0.000000	-10.000000	0.141667	-12.050000	3.166667	1023.000000	1023.000000	2046.000000
44.540001	-0.043893	-25.940880	-6.579923	-4.489995	-7.955997	-6.914964	0.000000	-10.000000	0.141667	-11.783334	-0.500000	1023.000000	1023.000000	2046.000000
44.560001	-0.043666	-25.806511	-6.595453	-4.531045	-7.890035	-6.789979	0.000000	-10.000000	0.133333	-11.466667	-4.166667	1023.000000	1023.000000	2046.000000
44.580002	-0.043790	-25.880148	-6.467269	-4.512846	-8.139878	-6.760156	0.000000	-10.000000	0.141667	-11.133333	-8.000000	1023.000000	1023.000000	2046.000000
44.599998	-0.044214	-26.130232	-6.425519	-4.460948	-8.358889	-6.884875	0.000000	-10.000000	0.125000	-10.650001	-11.666667	1023.000000	1023.000000	2046.000000
44.619999	-0.044690	-26.412079	-6.479282	-4.366636	-8.461286	-7.104875	0.000000	-10.000000	0.133333	-10.283334	-15.166667	1023.000000	1023.000000	2046.000000
44.639999	-0.045573	-26.933573	-6.548822	-4.394823	-8.672126	-7.317802	0.000000	-10.000000	0.116667	-9.833333	-18.500000	1023.000000	1023.000000	2046.000000
44.660000	-0.046400	-27.422411	-6.783011	-4.327788	-8.667904	-7.643708	0.000000	-10.000000	0.116667	-9.566667	-21.833334	1023.000000	1023.000000	2046.000000
44.680000	-0.046739	-27.622662	-6.963659	-4.422325	-8.604076	-7.632601	0.000000	-10.000000	0.100000	-9.216666	-25.000000	1023.000000	1023.000000	2046.000000
44.700001	-0.046529	-27.498602	-7.146509	-4.477067	-8.338281	-7.536746	0.000000	-10.000000	0.100000	-8.900000	-28.000000	1023.000000	1023.000000	2046.000000
44.720001	-0.045839	-27.090818	-7.107342	-4.599576	-8.183469	-7.200432	0.000000	-10.000000	0.100000	-8.533334	-31.000000	1023.000000	1023.000000	2046.000000
44.740002	-0.045311	-26.779001	-7.051913	-4.678750	-8.150309	-6.898030	0.000000	-10.000000	0.100000	-7.650000	-33.833332	1023.000000	1023.000000	2046.000000
44.759998	-0.045448	-26.859880	-6.967323	-4.615145	-8.346108	-6.931304	0.000000	-10.000000	0.083333	-5.850000	-36.333332	1023.000000	1023.000000	2046.000000
44.779999	-0.045820	-27.079884	-6.989353	-4.470807	-8.494699	-7.125026	0.000000	-10.000000	0.050000	-2.166667	-38.000000	1023.000000	1023.000000	2046.000000
44.799999	-0.046099	-27.244474	-7.123800	-4.372360	-8.401764	-7.346551	0.000000	-10.000000	0.016667	1.566667	-38.833332	1023.000000	1023.000000	2046.000000
44.820000	-0.045925	-27.141531	-7.068879	-4.417593	-8.306451	-7.348608	0.000000	-10.000000	0.000000	5.533333	-39.000000	1023.000000	1023.000000	2046.000000
44.840000	-0.044742	-26.442583	-7.005975	-4.420080	-7.870346	-7.146183	0.000000	-10.000000	-0.016667	8.316667	-39.000000	1023.000000	1023.000000	2046.000000
44.860001	-0.043084	-25.462492	-6.963384	-4.452240	-7.310559	-6.736309	0.000000	-10.000000	-0.050000	11.133333	-39.000000	1023.000000	1023.000000	2046.000000
44.880001	-0.040988	-24.224115	-6.814340	-4.485656	-6.782438	-6.141681	0.000000	-10.000000	-0.100000	13.100000	-39.000000	1023.000000	1023.000000	2046.000000
44.900002	-0.039296	-23.223902	-6.671350	-4.645161	-6.336830	-5.570561	0.000000	-10.000000	-0.141667	14.750000	-39.000000	1023.000000	1023.000000	2046.000000
44.919998	-0.038736	-22.892860	-6.598347	-4.807254	-6.135547	-5.351712	0.000000	-10.000000	-0.175000	16.533333	-28.333334	1023.000000	1023.000000	2046.000000
44.939999	-0.039247	-23.194729	-6.573273	-4.980185	-6.262802	-5.378470	0.000000	-10.000000	-0.208333	18.666666	-4.333333	1023.000000	1023.000000	2046.000000
44.959999	-0.040036	-23.661110	-6.824768	-4.997566	-6.278554	-5.560222	0.000000	-10.000000	-0.233333	20.283333	19.666666	1023.000000	1023.000000	2046.000000
44.980000	-0.040584	-23.985109	-7.051930	-4.963725	-6.284220	-5.685235	0.000000	-10.000000	-0.275000	21.166668	35.333332	1023.000000	1023.000000	2046.000000
45.000000	-0.039971	-23.623026	-7.213917	-4.952840	-6.006841	-5.449428	0.000000	-10.000000	-0.300000	21.766666	40.000000	1023.000000	1023.000000	2046.000000
45.020000	-0.038217	-22.586422	-7.219529	-4.888043	-5.561001	-4.917849	0.000000	-10.000000	-0.325000	22.500000	47.000000	1023.000000	1023.000000	2046.000000
45.040001	-0.036028	-21.292648	-7.200833	-4.737172	-5.022796	-4.331847	0.000000	-10.000000	-0.333333	23.550001	54.333332	1023.000000	1023.000000	2046.000000
45.060001	-0.033653	-19.889090	-7.169017	-4.667186	-4.487789	-3.565097	0.000000	-10.000000	-0.358333	24.283335	62.000000	1023.000000	1023.000000	2046.000000
45.080002	-0.031640	-18.699024	-7.176586	-4.456356	-4.032253	-3.033828	0.000000	-10.000000	-0.391667	25.266666	70.000000	1023.000000	1023.000000	2046.000000
45.099998	-0.029765	-17.591091	-7.097350	-4.226599	-3.715431	-2.551710	0.000000	-10.000000	-0.408333	25.883333	78.333336	1023.000000	1023.000000	2046.000000
45.119999	-0.027980	-16.535995	-7.105707	-3.972621	-3.312098	-2.145570	0.000000	-10.000000	-0.416667	26.550001	86.833336	1023.000000	1023.000000	2046.000000
45.139999	-0.026075	-15.410346	-6.950180	-3.609974	-3.012529	-1.837664	0.000000	-10.000000	-0.425000	27.116667	95.666664	1023.000000	1023.000000	2046.000000
45.160000	-0.023942	-14.150001	-6.752962	-3.271216	-2.671272	-1.454550	0.000000	-10.000000	-0.450000	27.700001	104.500000	1023.000000	1023.000000	2046.000000
45.180000	-0.021849	-12.913034	-6.498806	-2.857554	-2.261846	-1.294828	0.000000	-10.000000	-0.475000	28.250000	113.666664	1023.000000	1023.000000	2046.000000
45.200001	-0.019286	-11.397910	-6.032787	-2.594809	-1.835031	-0.935284	0.000000	-10.000000	-0.491667	28.516666	123.000000	1023.000000	1023.000000	2046.000000
45.220001	-0.016442	-9.717120	-5.562740	-2.315290	-1.275098	-0.563991	0.000000	-10.000000	-0.491667	28.983334	132.666672	1023.000000	1023.000000	2046.000000
45.240002	-0.013303	-7.861887	-5.085738	-2.057457	-0.565486	-0.153206	0.000000	-10.000000	-0.491667	29.183334	142.166672	1023.000000	1023.000000	2046.000000
45.259998	-0.010025	-5.924814	-4.544278	-1.931057	0.198247	0.352274	0.000000	-10.000000	-0.475000	29.316668	151.833328	1023.000000	1023.000000	2046.000000
45.279999	-0.006481	-3.830124	-3.896342	-1.760746	0.992459	0.834505	0.000000	-10.000000	-0.466667	29.283333	161.500000	1023.000000	1023.000000	2046.000000
45.299999	-0.002939	-1.736714	-3.189530	-1.649321	1.722404	1.379733	0.000000	-10.000000	-0.458333	29.150000	171.500000	1023.000000	1023.000000	2046.000000
45.320000	-0.000060	-0.035429	-2.439198	-1.728260	2.227714	1.904315	0.000000	-10.000000	-0.475000	28.950001	181.333328	1023.000000	1023.000000	2046.000000
45.340000	0.002346	1.386526	-1.778404	-1.735846	2.650311	2.250465	0.000000	-10.000000	-0.491667	28.833334	191.000000	1023.000000	1023.000000	2046.000000
45.360001	0.004275	2.526229	-1.195623	-1.679298	2.890492	2.510659	0.000000	-10.000000	-0.508333	28.900000	200.666672	1023.000000	1023.000000	2046.000000
45.380001	0.005824	3.442139	-0.684915	-1.637004	3.056787	2.707271	0.000000	-10.000000	-0.491667	29.250000	210.166672	1023.000000	1023.000000	2046.000000
45.400002	0.007333	4.334078	-0.174975	-1.572051	3.214614	2.866489	0.000000	-10.000000	-0.475000	29.333334	219.833328	1023.000000	1023.000000	2046.000000
45.419998	0.009089	5.371597	0.211026	-1.355027	3.649223	2.866375	0.000000	-10.000000	-0.483333	29.633333	229.500000	1023.000000	1023.000000	2046.000000
45.439999	0.010841	6.407189	0.666662	-1.339081	4.006872	3.072736	0.000000	-10.000000	-0.500000	29.783335	239.500000	1023.000000	1023.000000	2046.000000
45.459999	0.013086	7.733998	1.096178	-1.195138	4.512990	3.319968	0.000000	-10.000000	-0.516667	30.033335	249.500000	1023.000000	1023.000000	2046.000000
45.480000	0.015813	9.345370	1.542776	-0.952981	5.061512	3.694064	0.000000	-10.000000	-0.516667	30.016666	259.500000	1023.000000	1023.000000	2046.000000
45.500000	0.019046	11.255898	2.080275	-0.695713	5.664482	4.206853	0.000000	-10.000000	-0.533333	30.283333	269.500000	1023.000000	1023.000000	2046.000000
45.520000	0.022543	13.322989	2.583988	-0.388154	6.390878	4.736278	0.000000	-10.000000	-0.541667	30.433334	279.500000	1023.000000	1023.000000	2046.000000
45.540001	0.026080	15.413224	3.184562	-0.122612	7.018949	5.332325	0.000000	-10.000000	-0.541667	30.650000	289.500000	1023.000000	1023.000000	2046.000000
45.560001	0.029643	17.519041	3.783461	0.219323	7.687372	5.828885	0.000000	-10.000000	-0.533333	30.583334	299.666656	1023.000000	1023.000000	2046.000000
45.580002	0.033165	19.600225	4.447458	0.510216	8.256485	6.386066	0.000000	-10.000000	-0.541667	30.533333	310.000000	1023.000000	1023.000000	2046.000000
45.599998	0.036396	21.509838	5.072430	0.996458	8.792714	6.648236	0.000000	-10.000000	-0.541667	30.583334	320.333344	1023.000000	1023.000000	2046.000000
45.619999	0.039276	23.212160	5.758255	1.407196	9.140287	6.906422	0.000000	-10.000000	-0.550000	30.666668	330.500000	1023.000000	1023.000000	2046.000000
45.639999	0.041550	24.556309	6.163567	1.846661	9.606039	6.940042	0.000000	-10.000000	-0.558333	30.866667	340.500000	1023.000000	1023.000000	2046.000000
45.660000	0.043411	25.655626	6.567534	2.115755	9.939607	7.032730	0.000000	-10.000000	-0.558333	30.900000	350.833344	1023.000000	1023.000000	2046.000000
45.680000	0.045409	26.836994	6.899914	2.336045	10.415178	7.185858	0.000000	-10.000000	-0.566667	30.983334	361.166656	1023.000000	1023.000000	2046.000000
45.700001	0.048280	28.533258	7.412969	2.460594	10.959143	7.700553	0.000000	-10.000000	-0.558333	30.916666	371.500000	1023.000000	1023.000000	2046.000000
45.720001	0.051121	30.212502	7.743366	2.734696	11.521044	8.213395	0.000000	-10.000000	-0.558333	30.933334	381.833344	1023.000000	1023.000000	2046.000000
45.740002	0.053863	31.832994	8.028689	2.954682	12.012506	8.837118	0.000000	-10.000000	-0.550000	30.916668	392.166656	1023.000000	1023.000000	2046.000000
45.759998	0.055168	32.604275	8.083654	3.133559	12.296796	9.090267	0.000000	-10.000000	-0.566667	30.916668	402.500000	1023.000000	1023.000000	2046.000000
45.779999	0.055506	32.803989	8.151574	3.201066	12.326724	9.124625	0.000000	-10.000000	-0.566667	30.800001	412.833344	1023.000000	1023.000000	2046.000000
45.799999	0.054917	32.455841	8.226768	3.015322	12.133054	9.080698	0.000000	-10.000000	-0.575000	30.716667	423.166656	1023.000000	1023.000000	2046.000000
45.820000	0.054156	32.005959	8.188535	2.935726	11.968027	8.913671	0.000000	-10.000000	-0.541667	30.566668	433.500000	1023.000000	1023.000000	2046.000000
45.840000	0.053708	31.741682	8.102679	2.910748	11.829773	8.898483	0.000000	-10.000000	-0.516667	30.266666	443.500000	1023.000000	1023.000000	2046.000000
45.860001	0.053897	31.853245	7.987918	3.094539	11.859845	8.910942	0.000000	-10.000000	-0.483333	29.450001	453.500000	1023.000000	1023.000000	2046.000000
45.880001	0.054946	32.473011	8.027192	3.385782	11.978930	9.081104	0.000000	-10.000000	-0.483333	28.933334	463.500000	1023.000000	1023.000000	2046.000000
45.900002	0.056179	33.201607	8.048017	3.718957	12.264479	9.170154	0.000000	-10.000000	-0.475000	28.466667	473.333344	1023.000000	1023.000000	2046.000000
45.919998	0.057474	33.967297	8.103703	4.092447	12.519693	9.251455	0.000000	-10.000000	-0.466667	28.183334	483.000000	1023.000000	1023.000000	2046.000000
45.939999	0.058616	34.642120	8.123504	4.367034	12.739097	9.412485	0.000000	-10.000000	-0.441667	27.683334	492.500000	1023.000000	1023.000000	2046.000000
45.959999	0.059725	35.297527	8.171555	4.621277	12.933058	9.571637	0.000000	-10.000000	-0.416667	27.300001	501.833344	1023.000000	1023.000000	2046.000000
45.980000	0.060568	35.795658	8.233132	4.811834	13.060709	9.689981	0.000000	-10.000000	-0.391667	26.766666	511.000000	1023.000000	1023.000000	2046.000000
46.000000	0.061808	36.528622	8.324412	5.061219	13.318469	9.824521	0.000000	-10.000000	-0.375000	26.116667	520.000000	1023.000000	1023.000000	2046.000000
46.020000	0.063141	37.316544	8.520005	5.252074	13.567295	9.977168	0.000000	-10.000000	-0.366667	25.283333	528.833313	1023.000000	1023.000000	2046.000000
46.040001	0.064734	38.257744	8.723839	5.496225	13.884226	10.153454	0.000000	-10.000000	-0.358333	24.700001	537.500000	1023.000000	1023.000000	2046.000000
46.060001	0.066755	39.452061	8.939885	5.742084	14.370794	10.399298	0.000000	-10.000000	-0.333333	24.166666	545.833313	1023.000000	1023.000000	2046.000000
46.080002	0.068858	40.695374	9.332253	5.872518	14.735189	10.755413	0.000000	-10.000000	-0.308333	23.733334	554.000000	1023.000000	1023.000000	2046.000000
46.099998	0.070653	41.756145	9.714466	6.104559	15.078605	10.858517	0.000000	-10.000000	-0.275000	23.183334	562.000000	1023.000000	1023.000000	2046.000000
46.119999	0.072354	42.761101	10.195408	6.147997	15.399005	11.018692	0.000000	-10.000000	-0.241667	22.533335	569.833313	1023.000000	1023.000000	2046.000000
46.139999	0.074133	43.812405	10.675539	6.222990	15.823580	11.090298	0.000000	-10.000000	-0.216667	21.533335	577.500000	1023.000000	1023.000000	2046.000000
46.160000	0.075750	44.768135	11.332311	6.234037	16.084864	11.116923	0.000000	-10.000000	-0.175000	20.200001	584.833313	1023.000000	1023.000000	2046.000000
46.180000	0.076816	45.398129	11.858557	6.155756	16.336626	11.047192	0.000000	-10.000000	-0.133333	18.616667	591.833313	1023.000000	1023.000000	2046.000000
46.200001	0.077478	45.789291	12.450722	6.125805	16.279364	10.933401	0.000000	-10.000000	-0.083333	17.033335	598.333313	1023.000000	1023.000000	2046.000000
46.220001	0.077803	45.981773	12.902992	5.978090	16.254425	10.846266	0.000000	-10.000000	-0.058333	15.583334	604.166687	1023.000000	1023.000000	2046.000000
46.240002	0.078099	46.156807	13.375252	5.904986	16.177567	10.699002	0.000000	-10.000000	-0.041667	14.150001	609.666687	1023.000000	1023.000000	2046.000000
46.259998	0.078219	46.227196	13.762768	5.886631	16.034849	10.542949	0.000000	-10.000000	-0.025000	12.633333	614.500000	1023.000000	1023.000000	2046.000000
46.279999	0.077994	46.094193	14.105786	5.819382	15.793280	10.375745	0.000000	-10.000000	-0.008333	11.050000	619.000000	1023.000000	1023.000000	2046.000000
46.299999	0.077840	46.003544	14.328444	5.856277	15.661923	10.156898	0.000000	-10.000000	0.016667	9.183333	622.833313	1023.000000	1023.000000	2046.000000
46.320000	0.078000	46.097931	14.541837	5.927737	15.576488	10.051867	0.000000	-10.000000	0.033333	7.150000	626.333313	1023.000000	1023.000000	2046.000000
46.340000	0.078351	46.305576	14.644582	6.124544	15.612743	9.923706	0.000000	-10.000000	0.050000	5.016667	629.166687	1023.000000	1023.000000	2046.000000
46.360001	0.078876	46.615582	14.909588	6.232587	15.500625	9.972783	0.000000	-10.000000	0.058333	2.666667	631.333313	1023.000000	1023.000000	2046.000000
46.380001	0.079285	46.857231	15.033593	6.303977	15.428448	10.091213	0.000000	-10.000000	0.075000	0.700000	632.500000	1023.000000	1023.000000	2046.000000
46.400002	0.079909	47.226246	15.107018	6.490661	15.492529	10.136039	0.000000	-10.000000	0.091667	-1.083333	633.000000	1023.000000	1023.000000	2046.000000
46.419998	0.080642	47.659412	15.188746	6.701947	15.561724	10.206995	0.000000	-10.000000	0.091667	-2.133333	633.000000	1023.000000	1023.000000	2046.000000
46.439999	0.081778	48.331017	15.279724	6.973121	15.778175	10.299997	0.000000	-10.000000	0.091667	-3.233333	633.000000	1023.000000	1023.000000	2046.000000
46.459999	0.082889	48.987450	15.527373	7.244732	15.791609	10.423735	0.000000	-10.000000	0.091667	-4.166667	633.000000	1023.000000	1023.000000	2046.000000
46.480000	0.083648	49.435829	15.673530	7.430499	15.761404	10.570395	0.000000	-10.000000	0.100000	-5.066667	633.000000	1023.000000	1023.000000	2046.000000
46.500000	0.083806	49.529167	15.760194	7.599758	15.612573	10.556643	0.000000	-10.000000	0.100000	-5.900000	633.000000	1023.000000	1023.000000	2046.000000
46.520000	0.083442	49.314507	15.725450	7.738995	15.491710	10.358353	0.000000	-10.000000	0.100000	-6.666667	633.000000	1023.000000	1023.000000	2046.000000
46.540001	0.082977	49.039310	15.841022	7.899782	15.129227	10.169280	0.000000	-10.000000	0.108333	-7.350000	633.000000	1023.000000	1023.000000	2046.000000
46.560001	0.081687	48.276859	15.698730	7.915158	14.666188	9.996783	0.000000	-10.000000	0.116667	-8.033334	633.000000	1023.000000	1023.000000	2046.000000
46.580002	0.080101	47.339893	15.347361	7.957037	14.292645	9.742850	0.000000	-10.000000	0.133333	-8.850000	633.000000	1023.000000	1023.000000	2046.000000
46.599998	0.077848	46.007889	14.908841	7.796362	13.936307	9.366378	0.000000	-10.000000	0.141667	-9.733334	629.333313	1023.000000	1023.000000	2046.000000
46.619999	0.075677	44.725075	14.522560	7.559201	13.568405	9.074909	0.000000	-10.000000	0.166667	-11.200000	618.666687	1023.000000	1023.000000	2046.000000
46.639999	0.073331	43.338764	14.389634	7.105114	13.089221	8.754795	0.000000	-10.000000	0.183333	-12.316667	608.000000	1023.000000	1023.000000	2046.000000
46.660000	0.070400	41.606564	14.107105	6.638224	12.491841	8.369391	0.000000	-10.000000	0.200000	-13.200000	601.000000	1023.000000	1023.000000	2046.000000
46.680000	0.067192	39.710739	13.697139	6.330009	11.712416	7.971178	0.000000	-10.000000	0.216667	-13.550000	599.666687	1023.000000	1023.000000	2046.000000
46.700001	0.064580	38.167034	13.222969	6.292214	11.117469	7.534380	0.000000	-10.000000	0.233333	-14.350000	596.666687	1023.000000	1023.000000	2046.000000
46.720001	0.062427	36.894379	12.778934	6.343602	10.570889	7.200953	0.000000	-10.000000	0.258333	-15.300000	591.833313	1023.000000	1023.000000	2046.000000
46.740002	0.060791	35.927715	12.332659	6.541267	10.240740	6.813049	0.000000	-10.000000	0.275000	-16.083334	586.666687	1023.000000	1023.000000	2046.000000
46.759998	0.059300	35.046562	11.921618	6.778348	9.882531	6.464064	0.000000	-10.000000	0.283333	-16.750000	581.166687	1023.000000	1023.000000	2046.000000
46.779999	0.057919	34.230412	11.438786	6.973304	9.627696	6.190627	0.000000	-10.000000	0.308333	-17.350000	575.500000	1023.000000	1023.000000	2046.000000
46.799999	0.056374	33.317066	10.946339	7.126960	9.289913	5.953855	0.000000	-10.000000	0.308333	-17.950001	569.666687	1023.000000	1023.000000	2046.000000
46.820000	0.054904	32.448082	10.454754	7.190331	8.995895	5.807103	0.000000	-10.000000	0.350000	-18.366667	563.666687	1023.000000	1023.000000	2046.000000
46.840000	0.053875	31.840416	10.081161	7.213547	8.798262	5.747446	0.000000	-10.000000	0.358333	-18.900000	557.666687	1023.000000	1023.000000	2046.000000
46.860001	0.052793	31.200737	9.853506	7.118294	8.481302	5.747636	0.000000	-10.000000	0.383333	-19.316668	551.333313	1023.000000	1023.000000	2046.000000
46.880001	0.051775	30.599085	9.692978	7.095929	8.168586	5.641592	0.000000	-10.000000	0.383333	-19.733334	545.000000	1023.000000	1023.000000	2046.000000
46.900002	0.050881	30.070791	9.571906	7.127121	7.894886	5.476879	0.000000	-10.000000	0.391667	-20.016666	538.333313	1023.000000	1023.000000	2046.000000
46.919998	0.050552	29.876274	9.511629	7.223262	7.837629	5.303754	0.000000	-10.000000	0.408333	-20.383333	531.666687	1023.000000	1023.000000	2046.000000
46.939999	0.050131	29.627365	9.511817	7.287060	7.776418	5.052072	0.000000	-10.000000	0.416667	-20.866667	524.833313	1023.000000	1023.000000	2046.000000
46.959999	0.049332	29.155039	9.417390	7.266784	7.698413	4.772452	0.000000	-10.000000	0.433333	-21.433334	518.000000	1023.000000	1023.000000	2046.000000
46.980000	0.048325	28.560055	9.286791	7.177691	7.590137	4.505437	0.000000	-10.000000	0.433333	-21.866667	510.833344	1023.000000	1023.000000	2046.000000
47.000000	0.047229	27.912121	9.106688	6.915919	7.532629	4.356885	0.000000	-10.000000	0.441667	-22.200001	503.500000	1023.000000	1023.000000	2046.000000
47.020000	0.046055	27.218723	8.986688	6.650509	7.480607	4.100919	0.000000	-10.000000	0.458333	-22.500000	496.166656	1023.000000	1023.000000	2046.000000
47.040001	0.044880	26.524290	9.002184	6.331272	7.257338	3.933496	0.000000	-10.000000	0.466667	-22.983334	488.666656	1023.000000	1023.000000	2046.000000
47.060001	0.043496	25.706072	9.019639	6.008726	6.941787	3.735921	0.000000	-10.000000	0.466667	-23.100000	481.000000	1023.000000	1023.000000	2046.000000
47.080002	0.041883	24.752895	9.108335	5.710401	6.497688	3.436472	0.000000	-10.000000	0.450000	-23.200001	473.166656	1023.000000	1023.000000	2046.000000
47.099998	0.040228	23.774818	9.086149	5.427374	6.118285	3.143010	0.000000	-10.000000	0.450000	-22.966667	465.500000	1023.000000	1023.000000	2046.000000
47.119999	0.038744	22.897629	8.983707	5.209834	5.883010	2.821076	0.000000	-10.000000	0.450000	-22.866667	457.833344	1023.000000	1023.000000	2046.000000
47.139999	0.037372	22.086576	8.875455	5.146803	5.615353	2.448966	0.000000	-10.000000	0.450000	-22.616667	450.333344	1023.000000	1023.000000	2046.000000
47.160000	0.036044	21.301960	8.672014	5.065326	5.419656	2.144964	0.000000	-10.000000	0.450000	-22.500000	442.666656	1023.000000	1023.000000	2046.000000
47.180000	0.034893	20.621485	8.495884	4.866367	5.196526	2.062709	0.000000	-10.000000	0.450000	-22.500000	435.333344	1023.000000	1023.000000	2046.000000
47.200001	0.033732	19.935862	8.301856	4.784907	4.968098	1.881000	0.000000	-10.000000	0.441667	-22.516666	427.666656	1023.000000	1023.000000	2046.000000
47.220001	0.032809	19.389959	8.196267	4.634086	4.730581	1.829026	0.000000	-10.000000	0.441667	-22.450001	420.166656	1023.000000	1023.000000	2046.000000
47.240002	0.032032	18.930807	7.986020	4.564397	4.608465	1.771924	0.000000	-10.000000	0.441667	-22.450001	412.500000	1023.000000	1023.000000	2046.000000
47.259998	0.031336	18.519445	7.844269	4.523150	4.450525	1.701501	0.000000	-10.000000	0.441667	-22.450001	405.000000	1023.000000	1023.000000	2046.000000
47.279999	0.030583	18.074728	7.676996	4.432055	4.328194	1.637483	0.000000	-10.000000	0.433333	-22.466667	397.500000	1023.000000	1023.000000	2046.000000
47.299999	0.029930	17.688370	7.579693	4.341846	4.173773	1.593057	0.000000	-10.000000	0.433333	-22.583334	390.166656	1023.000000	1023.000000	2046.000000
47.320000	0.029388	17.368559	7.496579	4.405324	4.097404	1.369251	0.000000	-10.000000	0.441667	-22.666668	382.666656	1023.000000	1023.000000	2046.000000
47.340000	0.028866	17.059549	7.453614	4.418680	3.992676	1.194581	0.000000	-10.000000	0.450000	-22.733334	375.000000	1023.000000	1023.000000	2046.000000
47.360001	0.028512	16.850746	7.339851	4.593155	4.000200	0.917539	0.000000	-10.000000	0.441667	-22.533333	367.333344	1023.000000	1023.000000	2046.000000
47.380001	0.027547	16.280209	7.205071	4.624378	3.731635	0.719124	0.000000	-10.000000	0.441667	-22.333334	359.833344	1023.000000	1023.000000	2046.000000
47.400002	0.025996	15.363884	6.835265	4.436125	3.545309	0.547185	0.000000	-10.000000	0.433333	-22.250000	352.500000	1023.000000	1023.000000	2046.000000
47.419998	0.024361	14.397476	6.481082	4.281131	3.321690	0.313573	0.000000	-10.000000	0.441667	-22.283333	345.000000	1023.000000	1023.000000	2046.000000
47.439999	0.023052	13.623491	6.287692	4.088279	2.890761	0.356761	0.000000	-10.000000	0.441667	-22.350000	337.500000	1023.000000	1023.000000	2046.000000
47.459999	0.021823	12.897307	6.250516	3.881844	2.417299	0.347648	0.000000	-10.000000	0.450000	-22.616667	330.000000	1023.000000	1023.000000	2046.000000
47.480000	0.020191	11.932643	5.800143	3.871526	2.141805	0.119168	0.000000	-10.000000	0.450000	-22.816668	322.500000	1023.000000	1023.000000	2046.000000
47.500000	0.017574	10.386422	5.283487	3.683069	1.724214	-0.304349	0.000000	-10.000000	0.450000	-23.183334	314.833344	1023.000000	1023.000000	2046.000000
47.520000	0.014422	8.523521	4.900426	3.271416	1.204917	-0.853238	0.000000	-10.000000	0.441667	-23.250000	307.000000	1023.000000	1023.000000	2046.000000
47.540001	0.010991	6.495415	4.467386	2.735425	0.749594	-1.456989	0.000000	-10.000000	0.441667	-23.183334	299.166656	1023.000000	1023.000000	2046.000000
47.560001	0.007594	4.488019	3.950013	2.280739	0.230125	-1.972858	0.000000	-10.000000	0.425000	-22.800001	291.500000	1023.000000	1023.000000	2046.000000
47.580002	0.004184	2.472777	3.340583	1.991031	-0.355817	-2.503020	0.000000	-10.000000	0.425000	-22.550001	284.000000	1023.000000	1023.000000	2046.000000
47.599998	0.001379	0.815157	2.916840	1.792415	-1.039436	-2.854662	0.000000	-10.000000	0.425000	-22.300001	276.500000	1023.000000	1023.000000	2046.000000
47.619999	-0.000859	-0.507448	2.447533	1.607261	-1.508137	-3.054105	0.000000	-10.000000	0.441667	-22.283333	269.000000	1023.000000	1023.000000	2046.000000
47.639999	-0.002673	-1.579879	2.011824	1.595472	-1.831175	-3.356000	0.000000	-10.000000	0.441667	-22.233334	261.500000	1023.000000	1023.000000	2046.000000
47.660000	-0.004225	-2.496897	1.585215	1.534834	-2.142139	-3.474807	0.000000	-10.000000	0.441667	-22.233334	254.166672	1023.000000	1023.000000	2046.000000
47.680000	-0.005813	-3.435555	1.038410	1.523629	-2.308414	-3.689181	0.000000	-10.000000	0.425000	-22.183334	246.666672	1023.000000	1023.000000	2046.000000
47.700001	-0.007364	-4.352275	0.547022	1.452072	-2.507010	-3.844359	0.000000	-10.000000	0.416667	-21.916668	239.333328	1023.000000	1023.000000	2046.000000
47.720001	-0.009008	-5.323444	0.179754	1.205595	-2.867221	-3.841572	0.000000	-10.000000	0.391667	-21.766666	232.000000	1023.000000	1023.000000	2046.000000
47.740002	-0.010422	-6.159695	-0.128292	1.019610	-3.147889	-3.903124	0.000000	-10.000000	0.391667	-21.400000	224.833328	1023.000000	1023.000000	2046.000000
47.759998	-0.011691	-6.909122	-0.405428	0.860467	-3.369004	-3.995157	0.000000	-10.000000	0.391667	-21.100000	217.666672	1023.000000	1023.000000	2046.000000
47.779999	-0.012865	-7.603408	-0.653862	0.688888	-3.564980	-4.073455	0.000000	-10.000000	0.400000	-20.616667	210.500000	1023.000000	1023.000000	2046.000000
47.799999	-0.013600	-8.037534	-0.753865	0.536966	-3.698453	-4.122182	0.000000	-10.000000	0.391667	-20.250000	203.666672	1023.000000	1023.000000	2046.000000
47.820000	-0.013953	-8.246253	-0.837679	0.436100	-3.702687	-4.141986	0.000000	-10.000000	0.391667	-20.083334	197.000000	1023.000000	1023.000000	2046.000000
47.840000	-0.014417	-8.520721	-0.956484	0.291283	-3.712420	-4.143101	0.000000	-10.000000	0.391667	-19.950001	190.333328	1023.000000	1023.000000	2046.000000
47.860001	-0.014930	-8.823340	-1.119432	0.210999	-3.713315	-4.201592	0.000000	-10.000000	0.383333	-19.916668	183.666672	1023.000000	1023.000000	2046.000000
47.880001	-0.015591	-9.214455	-1.325231	0.125265	-3.738166	-4.276323	0.000000	-10.000000	0.375000	-19.566668	177.000000	1023.000000	1023.000000	2046.000000
47.900002	-0.016254	-9.606085	-1.519861	0.023218	-3.724176	-4.385266	0.000000	-10.000000	0.366667	-19.533335	170.333328	1023.000000	1023.000000	2046.000000
47.919998	-0.017440	-10.306967	-1.727014	-0.178288	-3.854602	-4.547062	0.000000	-10.000000	0.375000	-19.450001	163.833328	1023.000000	1023.000000	2046.000000
47.939999	-0.018962	-11.206814	-1.904143	-0.463103	-4.049050	-4.790517	0.000000	-10.000000	0.375000	-19.700001	157.166672	1023.000000	1023.000000	2046.000000
47.959999	-0.020820	-12.304517	-2.124555	-0.787289	-4.341492	-5.051180	0.000000	-10.000000	0.375000	-19.483334	150.833328	1023.000000	1023.000000	2046.000000
47.980000	-0.022731	-13.434182	-2.324477	-1.113230	-4.684709	-5.311766	0.000000	-10.000000	0.366667	-19.316668	144.166672	1023.000000	1023.000000	2046.000000
48.000000	-0.024864	-14.694798	-2.571577	-1.470919	-5.090877	-5.561426	0.000000	-10.000000	0.358333	-18.833334	135.833328	1023.000000	1023.000000	2046.000000
48.020000	-0.026813	-15.846606	-2.759641	-1.933867	-5.524361	-5.628736	0.000000	-10.000000	0.350000	-18.616667	129.500000	1023.000000	1023.000000	2046.000000
48.040001	-0.028803	-17.022690	-2.957062	-2.209769	-5.987408	-5.868450	0.000000	-10.000000	0.333333	-18.316666	123.500000	1023.000000	1023.000000	2046.000000
48.060001	-0.030132	-17.808199	-3.123057	-2.531845	-6.308571	-5.844726	0.000000	-10.000000	0.316667	-18.033333	119.333336	1023.000000	1023.000000	2046.000000
48.080002	-0.031001	-18.321810	-3.329233	-2.562258	-6.417709	-6.012609	0.000000	-10.000000	0.300000	-17.850000	113.333336	1023.000000	1023.000000	2046.000000
48.099998	-0.031582	-18.665062	-3.463072	-2.694819	-6.504058	-6.003114	0.000000	-10.000000	0.291667	-17.600000	107.333336	1023.000000	1023.000000	2046.000000
48.119999	-0.031949	-18.881800	-3.626361	-2.761291	-6.485374	-6.008774	0.000000	-10.000000	0.283333	-17.549999	103.500000	1023.000000	1023.000000	2046.000000
48.139999	-0.032428	-19.165112	-3.813323	-2.742406	-6.507596	-6.101786	0.000000	-10.000000	0.266667	-17.166666	97.500000	1023.000000	1023.000000	2046.000000
48.160000	-0.032973	-19.487059	-4.058156	-2.811060	-6.485188	-6.132656	0.000000	-10.000000	0.266667	-16.783333	91.666664	1023.000000	1023.000000	2046.000000
48.180000	-0.033759	-19.951685	-4.266304	-2.808874	-6.584836	-6.291671	0.000000	-10.000000	0.266667	-16.350000	84.000000	1023.000000	1023.000000	2046.000000
48.200001	-0.034538	-20.411869	-4.426819	-2.906878	-6.735803	-6.342369	0.000000	-10.000000	0.266667	-16.000000	78.500000	1023.000000	1023.000000	2046.000000
48.220001	-0.035560	-21.016233	-4.445248	-3.046481	-7.105012	-6.419493	0.000000	-10.000000	0.258333	-15.750000	73.166664	1023.000000	1023.000000	2046.000000
48.240002	-0.036374	-21.497097	-4.528103	-3.178957	-7.314111	-6.475926	0.000000	-10.000000	0.250000	-15.433333	67.833336	1023.000000	1023.000000	2046.000000
48.259998	-0.037185	-21.976421	-4.682910	-3.249181	-7.457022	-6.587308	0.000000	-10.000000	0.241667	-15.100000	62.666668	1023.000000	1023.000000	2046.000000
48.279999	-0.037538	-22.185019	-4.768627	-3.238017	-7.524960	-6.653415	0.000000	-10.000000	0.225000	-14.766667	57.666668	1023.000000	1023.000000	2046.000000
48.299999	-0.037747	-22.308294	-4.858067	-3.231638	-7.557786	-6.660803	0.000000	-10.000000	0.216667	-14.366667	52.833332	1023.000000	1023.000000	2046.000000
48.320000	-0.037732	-22.299425	-5.028335	-3.231242	-7.410544	-6.629304	0.000000	-10.000000	0.216667	-14.016666	48.000000	1023.000000	1023.000000	2046.000000
48.340000	-0.037596	-22.219067	-5.213750	-3.193619	-7.194775	-6.616923	0.000000	-10.000000	0.216667	-13.666667	43.333332	1023.000000	1023.000000	2046.000000
48.360001	-0.037952	-22.429655	-5.437170	-3.150495	-7.172435	-6.669556	0.000000	-10.000000	0.208333	-13.250000	38.666668	1023.000000	1023.000000	2046.000000
48.380001	-0.038891	-22.984507	-5.639372	-3.197698	-7.369980	-6.777455	0.000000	-10.000000	0.191667	-12.900000	34.333332	1023.000000	1023.000000	2046.000000
48.400002	-0.040093	-23.694944	-5.819809	-3.370316	-7.653536	-6.851285	0.000000	-10.000000	0.175000	-12.416667	30.000000	1023.000000	1023.000000	2046.000000
48.419998	-0.041442	-24.492065	-6.001605	-3.512544	-7.884724	-7.093193	0.000000	-10.000000	0.150000	-12.016666	26.000000	1023.000000	1023.000000	2046.000000
48.439999	-0.042430	-25.076256	-5.917736	-3.632036	-8.297381	-7.229102	0.000000	-10.000000	0.141667	-11.616667	22.000000	1023.000000	1023.000000	2046.000000
48.459999	-0.043086	-25.464014	-5.779284	-3.851240	-8.614441	-7.219049	0.000000	-10.000000	0.141667	-11.400001	19.333334	1023.000000	1023.000000	2046.000000
48.480000	-0.043211	-25.537855	-5.819941	-3.802478	-8.641714	-7.273722	0.000000	-10.000000	0.133333	-11.266667	15.333333	1023.000000	1023.000000	2046.000000
48.500000	-0.043430	-25.667377	-6.030047	-3.762404	-8.479728	-7.395198	0.000000	-10.000000	0.125000	-11.066667	11.666667	1023.000000	1023.000000	2046.000000
48.520000	-0.044082	-26.052296	-6.297937	-3.951342	-8.335921	-7.467095	0.000000	-10.000000	0.108333	-10.516666	6.666667	1023.000000	1023.000000	2046.000000
48.540001	-0.045390	-26.825310	-6.582927	-4.322079	-8.329778	-7.590526	0.000000	-10.000000	0.108333	-10.050000	4.333333	1023.000000	1023.000000	2046.000000
48.560001	-0.047270	-27.936834	-7.039911	-4.612699	-8.433805	-7.850420	0.000000	-10.000000	0.091667	-8.666666	1.333333	1023.000000	1023.000000	2046.000000
48.580002	-0.049275	-29.121309	-7.518363	-4.919579	-8.736012	-7.947355	0.000000	-10.000000	0.083333	-6.700000	-1.166667	1023.000000	1023.000000	2046.000000
48.599998	-0.050638	-29.927094	-7.721978	-5.075211	-9.150621	-7.979284	0.000000	-10.000000	0.066667	-3.033333	-3.833333	1023.000000	1023.000000	2046.000000
48.619999	-0.050866	-30.061926	-7.730422	-5.159410	-9.357246	-7.814847	0.000000	-10.000000	0.058333	-0.400000	-4.833333	1023.000000	1023.000000	2046.000000
48.639999	-0.050280	-29.715338	-7.707855	-5.021547	-9.321061	-7.664876	0.000000	-10.000000	0.025000	3.466667	-5.000000	1023.000000	1023.000000	2046.000000
48.660000	-0.048935	-28.920359	-7.785183	-4.831025	-8.958248	-7.345901	0.000000	-10.000000	-0.008333	6.850000	-5.000000	1023.000000	1023.000000	2046.000000
48.680000	-0.047407	-28.017820	-7.908468	-4.623555	-8.469131	-7.016665	0.000000	-10.000000	-0.066667	10.983334	-5.000000	1023.000000	1023.000000	2046.000000
48.700001	-0.045552	-26.921291	-8.123097	-4.458663	-7.750771	-6.588759	0.000000	-10.000000	-0.116667	13.750000	-5.000000	1023.000000	1023.000000	2046.000000
48.720001	-0.043976	-25.989967	-8.338081	-4.398771	-7.100775	-6.152340	0.000000	-10.000000	-0.158333	15.300000	-5.000000	1023.000000	1023.000000	2046.000000
48.740002	-0.042232	-24.959053	-8.513503	-4.299558	-6.440484	-5.705507	0.000000	-10.000000	-0.191667	16.633333	-5.000000	1023.000000	1023.000000	2046.000000
48.759998	-0.040716	-24.062990	-8.518313	-4.263411	-6.066185	-5.215081	0.000000	-10.000000	-0.216667	17.900000	0.000000	1023.000000	1023.000000	2046.000000
48.779999	-0.039078	-23.094969	-8.256904	-4.140281	-5.835964	-4.861820	0.000000	-10.000000	-0.258333	20.016666	13.000000	1023.000000	1023.000000	2046.000000
48.799999	-0.037256	-22.018148	-7.838670	-4.059820	-5.622248	-4.497410	0.000000	-10.000000	-0.283333	21.600000	26.000000	1023.000000	1023.000000	2046.000000
48.820000	-0.034786	-20.558540	-7.429300	-3.776188	-5.165924	-4.187129	0.000000	-10.000000	-0.325000	23.316668	39.000000	1023.000000	1023.000000	2046.000000
48.840000	-0.032097	-18.969072	-6.950248	-3.632902	-4.666975	-3.718947	0.000000	-10.000000	-0.366667	24.183334	46.666668	1023.000000	1023.000000	2046.000000
48.860001	-0.028966	-17.118906	-6.596925	-3.304941	-3.850720	-3.366320	0.000000	-10.000000	-0.408333	25.050001	54.333332	1023.000000	1023.000000	2046.000000
48.880001	-0.025727	-15.204379	-6.214710	-3.200715	-2.952666	-2.836289	0.000000	-10.000000	-0.416667	25.450001	62.666668	1023.000000	1023.000000	2046.000000
48.900002	-0.022505	-13.300229	-5.891164	-3.071109	-1.990079	-2.347878	0.000000	-10.000000	-0.408333	25.850000	71.333336	1023.000000	1023.000000	2046.000000
48.919998	-0.020045	-11.846465	-5.441210	-3.149676	-1.352707	-1.902872	0.000000	-10.000000	-0.400000	26.250000	80.000000	1023.000000	1023.000000	2046.000000
48.939999	-0.018040	-10.661377	-4.952163	-3.229889	-0.894646	-1.584679	0.000000	-10.000000	-0.400000	26.200001	86.000000	1023.000000	1023.000000	2046.000000
48.959999	-0.016422	-9.705515	-4.577154	-3.325352	-0.505128	-1.297881	0.000000	-10.000000	-0.425000	26.666666	94.833336	1023.000000	1023.000000	2046.000000
48.980000	-0.015006	-8.868480	-4.140826	-3.439834	-0.320721	-0.967098	0.000000	-10.000000	-0.450000	27.233334	106.666664	1023.000000	1023.000000	2046.000000
49.000000	-0.013759	-8.131662	-3.720718	-3.558160	-0.149793	-0.702992	0.000000	-10.000000	-0.475000	27.850000	115.500000	1023.000000	1023.000000	2046.000000
49.020000	-0.012245	-7.236528	-3.276075	-3.574213	0.066921	-0.453161	0.000000	-10.000000	-0.483333	27.950001	121.500000	1023.000000	1023.000000	2046.000000
49.040001	-0.010777	-6.369422	-2.796901	-3.545636	0.206349	-0.233234	0.000000	-10.000000	-0.491667	28.316668	127.666664	1023.000000	1023.000000	2046.000000
49.060001	-0.008984	-5.309805	-2.185458	-3.516152	0.317240	0.074564	0.000000	-10.000000	-0.516667	28.716667	140.333328	1023.000000	1023.000000	2046.000000
49.080002	-0.006827	-4.034938	-1.617169	-3.257823	0.544173	0.295881	0.000000	-10.000000	-0.533333	29.116667	150.000000	1023.000000	1023.000000	2046.000000
49.099998	-0.003962	-2.341610	-1.128717	-2.833081	1.017684	0.602504	0.000000	-10.000000	-0.541667	29.166666	159.666672	1023.000000	1023.000000	2046.000000
49.119999	-0.000651	-0.384688	-0.690251	-2.394320	1.694392	1.005491	0.000000	-10.000000	-0.525000	29.183334	166.000000	1023.000000	1023.000000	2046.000000
49.139999	0.003012	1.779931	-0.157847	-2.002202	2.410277	1.529703	0.000000	-10.000000	-0.533333	29.183334	175.666672	1023.000000	1023.000000	2046.000000
49.160000	0.006511	3.847965	0.261132	-1.649614	3.194773	2.041674	0.000000	-10.000000	-0.550000	29.300001	185.500000	1023.000000	1023.000000	2046.000000
49.180000	0.009987	5.902347	0.755547	-1.343403	3.914333	2.575869	0.000000	-10.000000	-0.575000	29.400000	198.500000	1023.000000	1023.000000	2046.000000
49.200001	0.013562	8.015012	1.200596	-1.000296	4.729024	3.085687	0.000000	-10.000000	-0.583333	29.800001	211.500000	1023.000000	1023.000000	2046.000000
49.220001	0.016873	9.971772	1.740609	-0.700078	5.340704	3.590537	0.000000	-10.000000	-0.591667	30.066668	221.166672	1023.000000	1023.000000	2046.000000
49.240002	0.019987	11.812240	2.228405	-0.370395	5.945462	4.008768	0.000000	-10.000000	-0.591667	30.183334	227.833328	1023.000000	1023.000000	2046.000000
49.259998	0.022297	13.177353	2.869109	-0.107616	6.097454	4.318406	0.000000	-10.000000	-0.591667	30.283333	234.500000	1023.000000	1023.000000	2046.000000
49.279999	0.024275	14.346521	3.554146	0.212832	6.166075	4.413468	0.000000	-10.000000	-0.591667	30.400000	248.166672	1023.000000	1023.000000	2046.000000
49.299999	0.026765	15.818355	4.159662	0.606019	6.506669	4.546004	0.000000	-10.000000	-0.600000	30.683334	258.500000	1023.000000	1023.000000	2046.000000
49.320000	0.029590	17.487917	4.678361	1.077927	7.042831	4.688798	0.000000	-10.000000	-0.608333	31.033335	268.833344	1023.000000	1023.000000	2046.000000
49.340000	0.032744	19.351824	4.915039	1.397142	7.886623	5.153021	0.000000	-10.000000	-0.608333	31.133333	275.666656	1023.000000	1023.000000	2046.000000
49.360001	0.035611	21.046215	5.092235	1.441779	8.650963	5.861239	0.000000	-10.000000	-0.608333	31.400000	289.500000	1023.000000	1023.000000	2046.000000
49.380001	0.037181	21.973738	5.201629	1.509794	9.005200	6.257114	0.000000	-10.000000	-0.600000	31.333334	300.000000	1023.000000	1023.000000	2046.000000
49.400002	0.037539	22.185719	5.362725	1.526309	9.076474	6.220211	0.000000	-10.000000	-0.608333	31.733334	310.500000	1023.000000	1023.000000	2046.000000
49.419998	0.037290	22.038664	5.794109	1.434733	8.661687	6.148136	0.000000	-10.000000	-0.616667	31.666668	317.500000	1023.000000	1023.000000	2046.000000
49.439999	0.036709	21.694939	6.017513	1.306634	8.413488	5.957304	0.000000	-10.000000	-0.625000	31.733334	331.666656	1023.000000	1023.000000	2046.000000
49.459999	0.036511	21.577999	6.076182	1.359920	8.304307	5.837591	0.000000	-10.000000	-0.625000	31.566668	342.333344	1023.000000	1023.000000	2046.000000
49.480000	0.037353	22.075367	5.957440	1.525674	8.569107	6.023146	0.000000	-10.000000	-0.608333	31.483334	353.000000	1023.000000	1023.000000	2046.000000
49.500000	0.038848	22.959398	5.785163	1.716018	9.105358	6.352859	0.000000	-10.000000	-0.600000	31.350000	360.000000	1023.000000	1023.000000	2046.000000
49.520000	0.041006	24.234463	5.690152	1.942296	9.747519	6.854495	0.000000	-10.000000	-0.583333	31.100000	374.000000	1023.000000	1023.000000	2046.000000
49.540001	0.042831	25.312914	5.653112	2.085787	10.231113	7.342901	0.000000	-10.000000	-0.583333	31.066668	384.500000	1023.000000	1023.000000	2046.000000
49.560001	0.044420	26.252131	5.658114	2.302862	10.544412	7.746742	0.000000	-10.000000	-0.566667	30.850000	394.833344	1023.000000	1023.000000	2046.000000
49.580002	0.045845	27.094547	5.755563	2.605011	10.696409	8.037565	0.000000	-10.000000	-0.558333	30.616667	401.500000	1023.000000	1023.000000	2046.000000
49.599998	0.047342	27.979044	5.980541	3.031947	10.759596	8.206960	0.000000	-10.000000	-0.566667	30.266666	411.500000	1023.000000	1023.000000	2046.000000
49.619999	0.048987	28.951336	6.272795	3.371125	10.844757	8.462659	0.000000	-10.000000	-0.583333	30.083334	421.500000	1023.000000	1023.000000	2046.000000
49.639999	0.051004	30.143333	6.582956	3.893729	11.064678	8.601971	0.000000	-10.000000	-0.583333	30.000000	431.500000	1023.000000	1023.000000	2046.000000
49.660000	0.053428	31.576126	6.834634	4.304526	11.501606	8.935360	0.000000	-10.000000	-0.541667	29.933334	441.500000	1023.000000	1023.000000	2046.000000
49.680000	0.055893	33.032997	7.015393	4.724555	12.040607	9.252443	0.000000	-10.000000	-0.516667	29.566668	451.500000	1023.000000	1023.000000	2046.000000
49.700001	0.058815	34.759724	7.365566	5.034932	12.612280	9.746945	0.000000	-10.000000	-0.491667	29.100000	461.500000	1023.000000	1023.000000	2046.000000
49.720001	0.061489	36.339764	7.730846	5.355204	13.192841	10.060871	0.000000	-10.000000	-0.466667	28.416666	471.500000	1023.000000	1023.000000	2046.000000
49.740002	0.063982	37.813267	8.121821	5.562190	13.765067	10.364189	0.000000	-10.000000	-0.416667	27.633333	481.166656	1023.000000	1023.000000	2046.000000
49.759998	0.066260	39.159889	8.612284	5.685019	14.269581	10.593007	0.000000	-10.000000	-0.366667	26.583334	490.666656	1023.000000	1023.000000	2046.000000
49.779999	0.068268	40.346649	9.189473	5.701190	14.741490	10.714494	0.000000	-10.000000	-0.341667	25.350000	499.666656	1023.000000	1023.000000	2046.000000
49.799999	0.069850	41.281128	9.806960	5.525481	15.061949	10.886739	0.000000	-10.000000	-0.300000	24.100000	508.500000	1023.000000	1023.000000	2046.000000
49.820000	0.070581	41.713654	10.593925	5.421371	14.938251	10.760106	0.000000	-10.000000	-0.258333	22.800001	516.666687	1023.000000	1023.000000	2046.000000
49.840000	0.071470	42.238739	11.258507	5.444708	14.888535	10.646992	0.000000	-10.000000	-0.200000	21.516666	524.500000	1023.000000	1023.000000	2046.000000
49.860001	0.071946	42.520153	11.854116	5.360171	14.844646	10.461220	0.000000	-10.000000	-0.175000	20.216667	531.833313	1023.000000	1023.000000	2046.000000
49.880001	0.072339	42.752499	12.475664	5.361166	14.717877	10.197790	0.000000	-10.000000	-0.158333	18.883333	538.833313	1023.000000	1023.000000	2046.000000
49.900002	0.072927	43.099564	12.944283	5.361942	14.763320	10.030020	0.000000	-10.000000	-0.133333	17.800001	545.333313	1023.000000	1023.000000	2046.000000
49.919998	0.073188	43.253918	13.331456	5.321768	14.730726	9.869968	0.000000	-10.000000	-0.083333	16.450001	551.500000	1023.000000	1023.000000	2046.000000
49.939999	0.073616	43.507004	13.663218	5.366894	14.739116	9.737778	0.000000	-10.000000	-0.041667	15.083333	557.166687	1023.000000	1023.000000	2046.000000
49.959999	0.074195	43.849030	13.900816	5.458726	14.776578	9.712911	0.000000	-10.000000	-0.016667	13.300000	562.333313	1023.000000	1023.000000	2046.000000
49.980000	0.075038	44.347420	14.155795	5.656202	14.820845	9.714580	0.000000	-10.000000	-0.008333	11.533334	567.166687	1023.000000	1023.000000	2046.000000
50.000000	0.075876	44.842567	14.200322	5.859084	15.044564	9.738596	0.000000	-10.000000	0.008333	9.433333	571.333313	1023.000000	1023.000000	2046.000000
50.020000	0.076479	45.199074	14.190861	5.993589	15.208711	9.805915	0.000000	-10.000000	0.025000	7.083333	575.000000	1023.000000	1023.000000	2046.000000
50.040001	0.077073	45.550430	14.157213	6.041034	15.380847	9.971335	0.000000	-10.000000	0.041667	4.450000	577.500000	1023.000000	1023.000000	2046.000000
50.060001	0.077338	45.706558	14.252433	6.191585	15.375579	9.886959	0.000000	-10.000000	0.058333	1.750000	579.500000	1023.000000	1023.000000	2046.000000
50.080002	0.077618	45.872093	14.341496	6.280344	15.367336	9.882917	0.000000	-10.000000	0.066667	-0.583333	580.500000	1023.000000	1023.000000	2046.000000
50.099998	0.078329	46.292477	14.555597	6.514353	15.397447	9.825080	0.000000	-10.000000	0.066667	-2.400000	581.000000	1023.000000	1023.000000	2046.000000
50.119999	0.079076	46.733727	14.819263	6.793611	15.334182	9.786671	0.000000	-10.000000	0.075000	-3.883333	581.000000	1023.000000	1023.000000	2046.000000
50.139999	0.079504	46.986584	15.086030	7.034233	15.122833	9.743486	0.000000	-10.000000	0.083333	-5.216667	581.000000	1023.000000	1023.000000	2046.000000
50.160000	0.079625	47.058228	15.309278	7.298444	14.857134	9.593371	0.000000	-10.000000	0.100000	-6.533333	581.000000	1023.000000	1023.000000	2046.000000
50.180000	0.079209	46.812801	15.471223	7.495288	14.469764	9.376529	0.000000	-10.000000	0.100000	-7.666667	581.000000	1023.000000	1023.000000	2046.000000
50.200001	0.077846	46.007088	15.178406	7.633944	14.077991	9.116745	0.000000	-10.000000	0.100000	-8.600000	581.000000	1023.000000	1023.000000	2046.000000
50.220001	0.076452	45.183205	14.973861	7.536221	13.692513	8.980611	0.000000	-10.000000	0.108333	-9.366667	581.000000	1023.000000	1023.000000	2046.000000
50.240002	0.074369	43.952030	14.471029	7.555410	13.315228	8.610365	0.000000	-10.000000	0.125000	-9.966667	581.000000	1023.000000	1023.000000	2046.000000
50.259998	0.072071	42.593987	14.042754	7.300650	12.942770	8.307811	0.000000	-10.000000	0.125000	-10.550000	573.666687	1023.000000	1023.000000	2046.000000
50.279999	0.069747	41.220688	13.601302	6.946586	12.727831	7.944968	0.000000	-10.000000	0.116667	-10.866667	565.000000	1023.000000	1023.000000	2046.000000
50.299999	0.067225	39.730206	13.288756	6.373170	12.361415	7.706863	0.000000	-10.000000	0.108333	-10.750000	555.166687	1023.000000	1023.000000	2046.000000
50.320000	0.064549	38.148273	12.842661	5.925271	11.979907	7.400435	0.000000	-10.000000	0.116667	-10.600000	551.500000	1023.000000	1023.000000	2046.000000
50.340000	0.062196	36.757801	12.441978	5.736419	11.477363	7.102040	0.000000	-10.000000	0.125000	-10.600000	548.000000	1023.000000	1023.000000	2046.000000
50.360001	0.060291	35.632034	11.985868	5.702261	11.089032	6.854873	0.000000	-10.000000	0.125000	-10.883334	544.500000	1023.000000	1023.000000	2046.000000
50.380001	0.059043	34.894222	11.597399	5.803015	10.837633	6.656175	0.000000	-10.000000	0.125000	-11.116667	540.833313	1023.000000	1023.000000	2046.000000
50.400002	0.058077	34.323524	11.290545	5.906535	10.530773	6.595670	0.000000	-10.000000	0.133333	-11.433333	537.000000	1023.000000	1023.000000	2046.000000
50.419998	0.057442	33.948402	10.974259	6.129817	10.343575	6.500751	0.000000	-10.000000	0.141667	-11.783334	533.000000	1023.000000	1023.000000	2046.000000
50.439999	0.056477	33.377720	10.619911	6.327159	10.087029	6.343618	0.000000	-10.000000	0.141667	-12.216667	529.000000	1023.000000	1023.000000	2046.000000
50.459999	0.055550	32.830296	10.239256	6.487833	9.895398	6.207810	0.000000	-10.000000	0.141667	-12.450001	525.000000	1023.000000	1023.000000	2046.000000
50.480000	0.054707	32.331902	9.915900	6.637982	9.697600	6.080418	0.000000	-10.000000	0.141667	-12.716667	521.000000	1023.000000	1023.000000	2046.000000
50.500000	0.053799	31.795197	9.710887	6.696540	9.422980	5.964790	0.000000	-10.000000	0.150000	-12.950000	516.833313	1023.000000	1023.000000	2046.000000
50.520000	0.053147	31.409891	9.576107	6.805757	9.226779	5.801249	0.000000	-10.000000	0.183333	-13.366667	512.500000	1023.000000	1023.000000	2046.000000
50.540001	0.052554	31.059174	9.439092	6.926560	9.052043	5.641479	0.000000	-10.000000	0.216667	-13.850000	508.000000	1023.000000	1023.000000	2046.000000
50.560001	0.052047	30.759872	9.377898	6.979491	8.895088	5.507395	0.000000	-10.000000	0.241667	-14.383333	503.333344	1023.000000	1023.000000	2046.000000
50.580002	0.051706	30.558243	9.295448	6.986277	8.879231	5.397286	0.000000	-10.000000	0.241667	-15.033334	498.500000	1023.000000	1023.000000	2046.000000
50.599998	0.051352	30.349072	9.279859	6.993225	8.830232	5.245756	0.000000	-10.000000	0.250000	-15.883333	493.500000	1023.000000	1023.000000	2046.000000
50.619999	0.050601	29.905294	9.103817	6.883742	8.897955	5.019781	0.000000	-10.000000	0.275000	-16.866667	488.166656	1023.000000	1023.000000	2046.000000
50.639999	0.049928	29.507637	8.975646	6.736268	8.969158	4.826565	0.000000	-10.000000	0.291667	-17.800001	482.500000	1023.000000	1023.000000	2046.000000
50.660000	0.049140	29.041521	8.943114	6.509459	8.943094	4.645854	0.000000	-10.000000	0.316667	-18.566668	476.500000	1023.000000	1023.000000	2046.000000
50.680000	0.048132	28.445738	8.968832	6.182931	8.820861	4.473114	0.000000	-10.000000	0.341667	-19.316668	470.333344	1023.000000	1023.000000	2046.000000
50.700001	0.046644	27.566498	9.027890	5.857885	8.445591	4.235132	0.000000	-10.000000	0.375000	-20.066668	464.000000	1023.000000	1023.000000	2046.000000
50.720001	0.044919	26.547283	9.038970	5.539724	8.046088	3.922501	0.000000	-10.000000	0.391667	-20.716667	457.333344	1023.000000	1023.000000	2046.000000
50.740002	0.043149	25.501122	9.024098	5.254886	7.625578	3.596558	0.000000	-10.000000	0.408333	-21.183334	450.500000	1023.000000	1023.000000	2046.000000
50.759998	0.041363	24.445551	9.060026	5.123930	7.093510	3.168085	0.000000	-10.000000	0.416667	-21.600000	443.333344	1023.000000	1023.000000	2046.000000
50.779999	0.039674	23.447086	9.034556	4.966278	6.614994	2.831258	0.000000	-10.000000	0.433333	-21.966667	436.166656	1023.000000	1023.000000	2046.000000
50.799999	0.038077	22.503294	8.944944	4.872922	6.204820	2.480608	0.000000	-10.000000	0.425000	-22.433334	428.666656	1023.000000	1023.000000	2046.000000
50.820000	0.036375	21.497358	8.812223	4.838856	5.762365	2.083913	0.000000	-10.000000	0.425000	-22.600000	421.333344	1023.000000	1023.000000	2046.000000
50.840000	0.034792	20.562023	8.618630	4.735777	5.395555	1.812061	0.000000	-10.000000	0.425000	-22.816668	413.666656	1023.000000	1023.000000	2046.000000
50.860001	0.033755	19.948997	8.321188	4.716430	5.306606	1.604773	0.000000	-10.000000	0.441667	-22.850000	406.166656	1023.000000	1023.000000	2046.000000
50.880001	0.032828	19.401537	8.045832	4.598563	5.198734	1.558408	0.000000	-10.000000	0.450000	-23.000000	398.500000	1023.000000	1023.000000	2046.000000
50.900002	0.032218	19.040546	7.912921	4.452103	4.999322	1.676199	0.000000	-10.000000	0.450000	-22.950001	390.833344	1023.000000	1023.000000	2046.000000
50.919998	0.031317	18.508602	7.602612	4.399782	4.896847	1.609361	0.000000	-10.000000	0.441667	-22.783335	383.166656	1023.000000	1023.000000	2046.000000
50.939999	0.030397	17.964622	7.369688	4.362228	4.674720	1.557987	0.000000	-10.000000	0.441667	-22.766668	375.500000	1023.000000	1023.000000	2046.000000
50.959999	0.029305	17.319534	7.062773	4.300455	4.450783	1.505525	0.000000	-10.000000	0.433333	-22.716667	367.833344	1023.000000	1023.000000	2046.000000
50.980000	0.027997	16.546213	6.765702	4.257328	4.164403	1.358780	0.000000	-10.000000	0.433333	-22.800001	360.333344	1023.000000	1023.000000	2046.000000
51.000000	0.026685	15.771003	6.406861	4.195514	3.868474	1.300154	0.000000	-10.000000	0.425000	-22.816668	352.666656	1023.000000	1023.000000	2046.000000
51.020000	0.025340	14.976144	6.182966	4.238995	3.469501	1.084683	0.000000	-10.000000	0.433333	-22.933334	345.166656	1023.000000	1023.000000	2046.000000
51.040001	0.024145	14.269545	5.984690	4.375515	3.136893	0.772447	0.000000	-10.000000	0.433333	-22.900000	337.500000	1023.000000	1023.000000	2046.000000
51.060001	0.023109	13.657347	5.858904	4.427555	2.756295	0.614592	0.000000	-10.000000	0.433333	-22.866667	329.833344	1023.000000	1023.000000	2046.000000
51.080002	0.021470	12.688783	5.635748	4.449100	2.266903	0.337031	0.000000	-10.000000	0.425000	-22.783333	322.166656	1023.000000	1023.000000	2046.000000
51.099998	0.019589	11.576817	5.291610	4.384493	1.804886	0.095828	0.000000	-10.000000	0.425000	-22.883333	314.500000	1023.000000	1023.000000	2046.000000
51.119999	0.017683	10.450766	4.933997	4.240251	1.426981	-0.150463	0.000000	-10.000000	0.433333	-22.816668	306.833344	1023.000000	1023.000000	2046.000000
51.139999	0.015665	9.258228	4.610047	4.133310	1.000800	-0.485930	0.000000	-10.000000	0.441667	-22.850000	299.333344	1023.000000	1023.000000	2046.000000
51.160000	0.013839	8.179031	4.205702	3.849117	0.785436	-0.661224	0.000000	-10.000000	0.441667	-22.766666	291.666656	1023.000000	1023.000000	2046.000000
51.180000	0.012951	7.654103	3.728030	3.672765	0.800701	-0.547394	0.000000	-10.000000	0.433333	-22.750000	284.166656	1023.000000	1023.000000	2046.000000
51.200001	0.011579	6.843025	3.321964	3.342189	0.631450	-0.452578	0.000000	-10.000000	0.433333	-22.733334	276.500000	1023.000000	1023.000000	2046.000000
51.220001	0.009113	5.385677	2.882277	2.907192	0.258039	-0.661832	0.000000	-10.000000	0.441667	-22.783333	268.833344	1023.000000	1023.000000	2046.000000
51.240002	0.006183	3.654130	2.478269	2.338075	-0.130321	-1.031894	0.000000	-10.000000	0.433333	-22.766666	261.333344	1023.000000	1023.000000	2046.000000
51.259998	0.002678	1.582958	2.097808	1.746914	-0.765648	-1.496116	0.000000	-10.000000	0.416667	-22.416666	253.666672	1023.000000	1023.000000	2046.000000
51.279999	-0.000964	-0.569986	1.622063	1.380376	-1.483060	-2.089365	0.000000	-10.000000	0.400000	-22.050001	246.333328	1023.000000	1023.000000	2046.000000
51.299999	-0.004352	-2.572080	1.057435	1.196299	-2.160521	-2.665293	0.000000	-10.000000	0.400000	-21.650000	238.833328	1023.000000	1023.000000	2046.000000
51.320000	-0.006796	-4.016564	0.726047	1.136231	-2.820635	-3.058207	0.000000	-10.000000	0.400000	-21.500000	231.666672	1023.000000	1023.000000	2046.000000
51.340000	-0.008979	-5.306723	0.346694	1.172537	-3.337145	-3.488809	0.000000	-10.000000	0.400000	-21.266666	224.500000	1023.000000	1023.000000	2046.000000
51.360001	-0.010568	-6.245701	0.002283	1.154975	-3.699335	-3.703625	0.000000	-10.000000	0.400000	-21.233334	217.333328	1023.000000	1023.000000	2046.000000
51.380001	-0.012109	-7.156566	-0.476202	1.086714	-3.899274	-3.867803	0.000000	-10.000000	0.400000	-21.133333	210.166672	1023.000000	1023.000000	2046.000000
51.400002	-0.013351	-7.890388	-1.012600	1.055211	-3.948945	-3.984054	0.000000	-10.000000	0.400000	-21.133333	203.000000	1023.000000	1023.000000	2046.000000
51.419998	-0.014473	-8.553359	-1.595974	0.934700	-3.883731	-4.008354	0.000000	-10.000000	0.400000	-20.966667	196.000000	1023.000000	1023.000000	2046.000000
51.439999	-0.015498	-9.159534	-2.010356	0.632394	-3.919654	-3.861919	0.000000	-10.000000	0.400000	-20.800001	189.000000	1023.000000	1023.000000	2046.000000
51.459999	-0.016620	-9.822650	-2.336221	0.402347	-4.047362	-3.841413	0.000000	-10.000000	0.400000	-20.466667	182.166672	1023.000000	1023.000000	2046.000000
51.480000	-0.017485	-10.333899	-2.612820	0.236028	-4.138530	-3.818577	0.000000	-10.000000	0.391667	-20.066668	175.333328	1023.000000	1023.000000	2046.000000
51.500000	-0.018334	-10.835560	-2.767148	0.103278	-4.293000	-3.878690	0.000000	-10.000000	0.375000	-19.616667	166.500000	1023.000000	1023.000000	2046.000000
51.520000	-0.018983	-11.218835	-2.882199	-0.010644	-4.362459	-3.963534	0.000000	-10.000000	0.358333	-19.299999	159.833328	1023.000000	1023.000000	2046.000000
51.540001	-0.019394	-11.462028	-2.908024	-0.155147	-4.433092	-3.965765	0.000000	-10.000000	0.350000	-18.933332	153.500000	1023.000000	1023.000000	2046.000000
51.560001	-0.019836	-11.723321	-3.085853	-0.155307	-4.403256	-4.078905	0.000000	-10.000000	0.350000	-18.866667	149.500000	1023.000000	1023.000000	2046.000000
51.580002	-0.020588	-12.167332	-3.188315	-0.189415	-4.536501	-4.253101	0.000000	-10.000000	0.350000	-18.733334	143.166672	1023.000000	1023.000000	2046.000000
51.599998	-0.021381	-12.635985	-3.344112	-0.220880	-4.613757	-4.457236	0.000000	-10.000000	0.350000	-18.716667	136.833328	1023.000000	1023.000000	2046.000000
51.619999	-0.022508	-13.301993	-3.461873	-0.351963	-4.779299	-4.708858	0.000000	-10.000000	0.350000	-18.583334	130.500000	1023.000000	1023.000000	2046.000000
51.639999	-0.024024	-14.197933	-3.496105	-0.621696	-5.121271	-4.958860	0.000000	-10.000000	0.350000	-18.533335	124.500000	1023.000000	1023.000000	2046.000000
51.660000	-0.025750	-15.218537	-3.567998	-0.907054	-5.484400	-5.259085	0.000000	-10.000000	0.350000	-18.583334	118.166664	1023.000000	1023.000000	2046.000000
51.680000	-0.027712	-16.377926	-3.615419	-1.177283	-5.924809	-5.660416	0.000000	-10.000000	0.350000	-18.516666	111.833336	1023.000000	1023.000000	2046.000000
51.700001	-0.029570	-17.475693	-3.826262	-1.562322	-6.188777	-5.898332	0.000000	-10.000000	0.341667	-18.250000	105.500000	1023.000000	1023.000000	2046.000000
51.720001	-0.031145	-18.406939	-4.079049	-1.904250	-6.391799	-6.031840	0.000000	-10.000000	0.325000	-17.916668	99.500000	1023.000000	1023.000000	2046.000000
51.740002	-0.032392	-19.143595	-4.370728	-2.343724	-6.467190	-5.961953	0.000000	-10.000000	0.308333	-17.483334	93.500000	1023.000000	1023.000000	2046.000000
51.759998	-0.033333	-19.699770	-4.674644	-2.706763	-6.453530	-5.864833	0.000000	-10.000000	0.291667	-17.150002	87.666664	1023.000000	1023.000000	2046.000000
51.779999	-0.034148	-20.181232	-4.862886	-2.969868	-6.562215	-5.786265	0.000000	-10.000000	0.275000	-16.833334	82.000000	1023.000000	1023.000000	2046.000000
[truncated: 1,072,658 more chars]
