# Supplementary material for: Effect of Electrode Belt and Body Positions on Regional Pulmonary Ventilation- and Perfusion-Related Impedance Changes Measured by Electric Impedance Tomography
Source: PLoS One. 2016 Jun 2;11(6):e0155913. doi: 10.1371/journal.pone.0155913 (PMC4890811; doi:10.1371/journal.pone.0155913)
Supplement: S1 Dataset — (ZIP) [file pone.0155913.s001.zip › Dataset/Fp12-semi-2i.txt]

Patient Name:	Fp12
Registry:	Fp12
Investigator:	 
Diagnosys:	 
Notes:	semi2i              
Sample Rate [Hz]:	50.06
Time Base 	Pixels Mean 	Pixels Sum 	UPPER RIGHT		UPPER LEFT		LOWER RIGHT		LOWER LEFT		QRS	ETCO2	Paw	Flow (L/min)	Volume	Analog1	Analog2	AnalogSum
0.000000	0.010109	5.974686	2.082840	0.451293	2.008775	1.431777	0.000000	-10.000000	-0.825000	35.599998	297.000000	1023.000000	1023.000000	2046.000000
0.020000	0.011709	6.919763	2.263902	0.748365	2.326611	1.580885	0.000000	-10.000000	-0.833333	35.166668	309.000000	1023.000000	1023.000000	2046.000000
0.040000	0.013728	8.113202	2.669128	0.940340	2.589865	1.913869	0.000000	-10.000000	-0.825000	34.866669	320.833344	1023.000000	1023.000000	2046.000000
0.060000	0.015850	9.367428	3.097845	1.095885	2.871491	2.302207	0.000000	-10.000000	-0.833333	34.866669	332.500000	1023.000000	1023.000000	2046.000000
0.080000	0.017225	10.180144	3.523835	1.336213	2.922169	2.397928	0.000000	-10.000000	-0.825000	34.966667	344.166656	1023.000000	1023.000000	2046.000000
0.100000	0.019208	11.352208	3.827847	1.759721	3.247164	2.517476	0.000000	-10.000000	-0.825000	35.000000	355.833344	1023.000000	1023.000000	2046.000000
0.120000	0.021526	12.721823	4.207754	2.294564	3.586107	2.633399	0.000000	-10.000000	-0.808333	34.799999	367.500000	1023.000000	1023.000000	2046.000000
0.140000	0.023628	13.964387	4.709786	2.450891	3.748709	3.055000	0.000000	-10.000000	-0.783333	34.583336	379.166656	1023.000000	1023.000000	2046.000000
0.160000	0.025780	15.235890	5.175139	2.851979	3.975491	3.233280	0.000000	-10.000000	-0.775000	34.216667	390.666656	1023.000000	1023.000000	2046.000000
0.180000	0.026511	15.667996	5.349642	3.150718	4.005943	3.161693	0.000000	-10.000000	-0.741667	33.916668	402.166656	1023.000000	1023.000000	2046.000000
0.200000	0.026485	15.652833	5.264195	3.322918	4.065436	3.000283	0.000000	-10.000000	-0.741667	33.350002	413.500000	1023.000000	1023.000000	2046.000000
0.220000	0.027012	15.964335	5.411113	3.653293	4.178787	2.721143	0.000000	-10.000000	-0.716667	33.049999	424.833344	1023.000000	1023.000000	2046.000000
0.240000	0.027349	16.163107	5.738944	3.866332	4.008600	2.549231	0.000000	-10.000000	-0.708333	32.733334	436.000000	1023.000000	1023.000000	2046.000000
0.260000	0.026410	15.608172	5.711560	4.045114	3.676564	2.174936	0.000000	-10.000000	-0.666667	32.233334	446.833344	1023.000000	1023.000000	2046.000000
0.280000	0.024333	14.381033	5.438692	4.129603	3.108457	1.704280	0.000000	-10.000000	-0.616667	31.233334	457.666656	1023.000000	1023.000000	2046.000000
0.300000	0.022811	13.481374	5.050438	4.290493	2.808786	1.331656	0.000000	-10.000000	-0.575000	30.416666	468.166656	1023.000000	1023.000000	2046.000000
0.320000	0.022517	13.307364	4.907777	4.393375	2.706456	1.299755	0.000000	-10.000000	-0.525000	29.450001	478.500000	1023.000000	1023.000000	2046.000000
0.340000	0.021726	12.840042	4.689514	4.405385	2.529695	1.215448	0.000000	-10.000000	-0.508333	28.583334	488.500000	1023.000000	1023.000000	2046.000000
0.360000	0.020950	12.381324	4.471742	4.470929	2.326909	1.111744	0.000000	-10.000000	-0.491667	27.883333	498.166656	1023.000000	1023.000000	2046.000000
0.380000	0.021309	12.593786	4.361671	4.862647	2.350797	1.018671	0.000000	-10.000000	-0.483333	27.416668	507.666656	1023.000000	1023.000000	2046.000000
0.400000	0.022271	13.162092	4.491102	5.137022	2.382982	1.150986	0.000000	-10.000000	-0.466667	27.350000	516.833313	1023.000000	1023.000000	2046.000000
0.420000	0.022238	13.142945	4.514635	5.166991	2.197654	1.263665	0.000000	-10.000000	-0.441667	26.600000	526.000000	1023.000000	1023.000000	2046.000000
0.440000	0.022098	13.059695	4.336393	5.234207	2.140263	1.348832	0.000000	-10.000000	-0.416667	25.783333	535.000000	1023.000000	1023.000000	2046.000000
0.460000	0.023181	13.699909	4.369917	5.613606	2.288694	1.427691	0.000000	-10.000000	-0.358333	24.400000	543.666687	1023.000000	1023.000000	2046.000000
0.480000	0.024237	14.324097	4.489399	5.765417	2.424174	1.645106	0.000000	-10.000000	-0.291667	22.833334	552.000000	1023.000000	1023.000000	2046.000000
0.500000	0.023880	14.112965	4.422116	5.680732	2.281259	1.728858	0.000000	-10.000000	-0.225000	20.616667	559.833313	1023.000000	1023.000000	2046.000000
0.520000	0.024520	14.491075	4.217145	5.934165	2.566561	1.773203	0.000000	-10.000000	-0.150000	17.966667	567.333313	1023.000000	1023.000000	2046.000000
0.540000	0.026076	15.410904	4.447369	6.125636	2.785841	2.052058	0.000000	-10.000000	-0.100000	14.800000	573.833313	1023.000000	1023.000000	2046.000000
0.560000	0.026490	15.655550	4.649194	6.166452	2.720778	2.119126	0.000000	-10.000000	-0.041667	11.700000	579.333313	1023.000000	1023.000000	2046.000000
0.580000	0.026656	15.753695	4.627140	6.214221	2.711595	2.200738	0.000000	-10.000000	-0.025000	8.466667	583.666687	1023.000000	1023.000000	2046.000000
0.600000	0.028127	16.622938	4.829434	6.601031	2.950929	2.241543	0.000000	-10.000000	0.016667	4.516666	587.000000	1023.000000	1023.000000	2046.000000
0.620000	0.029289	17.310057	5.233644	6.781292	3.040137	2.254984	0.000000	-10.000000	0.033333	-0.533333	589.000000	1023.000000	1023.000000	2046.000000
0.640000	0.028882	17.069159	5.369885	6.616273	2.912518	2.170481	0.000000	-10.000000	0.050000	-4.466667	589.833313	1023.000000	1023.000000	2046.000000
0.660000	0.028980	17.127325	5.433319	6.622910	2.959503	2.111593	0.000000	-10.000000	0.058333	-7.633334	590.000000	1023.000000	1023.000000	2046.000000
0.680000	0.029654	17.525467	5.710661	6.594064	3.059035	2.161707	0.000000	-10.000000	0.075000	-9.316667	590.000000	1023.000000	1023.000000	2046.000000
0.700000	0.029469	17.416018	5.812641	6.416858	3.084687	2.101831	0.000000	-10.000000	0.091667	-11.400000	590.000000	1023.000000	1023.000000	2046.000000
0.720000	0.028649	16.931292	5.824565	6.056695	2.900235	2.149796	0.000000	-10.000000	0.116667	-12.750000	590.000000	1023.000000	1023.000000	2046.000000
0.740000	0.028780	17.008963	5.829343	6.109691	3.002254	2.067674	0.000000	-10.000000	0.150000	-14.016666	586.500000	1023.000000	1023.000000	2046.000000
0.760000	0.029466	17.414347	5.978616	6.138083	3.211003	2.086647	0.000000	-10.000000	0.200000	-15.300000	578.333313	1023.000000	1023.000000	2046.000000
0.780000	0.028284	16.715580	5.997294	5.788735	2.903905	2.025645	0.000000	-10.000000	0.233333	-16.600000	568.166687	1023.000000	1023.000000	2046.000000
0.800000	0.027733	16.390354	5.851752	5.720674	2.869219	1.948710	0.000000	-10.000000	0.250000	-17.733334	559.500000	1023.000000	1023.000000	2046.000000
0.820000	0.028259	16.701326	5.836110	5.743452	3.110547	2.011217	0.000000	-10.000000	0.266667	-18.766666	553.500000	1023.000000	1023.000000	2046.000000
0.840000	0.027787	16.422382	5.858970	5.533754	3.023391	2.006267	0.000000	-10.000000	0.283333	-19.433334	547.333313	1023.000000	1023.000000	2046.000000
0.860000	0.026579	15.708005	5.687968	5.186437	2.808046	2.025554	0.000000	-10.000000	0.316667	-20.050001	541.000000	1023.000000	1023.000000	2046.000000
0.880000	0.026512	15.668862	5.563057	5.232059	2.916328	1.957418	0.000000	-10.000000	0.350000	-20.716667	534.333313	1023.000000	1023.000000	2046.000000
0.900000	0.026835	15.859505	5.632904	5.279303	3.008828	1.938469	0.000000	-10.000000	0.383333	-21.366667	527.333313	1023.000000	1023.000000	2046.000000
0.920000	0.025750	15.217978	5.622025	5.008675	2.715935	1.871344	0.000000	-10.000000	0.391667	-22.166666	520.166687	1023.000000	1023.000000	2046.000000
0.940000	0.024942	14.740756	5.441792	4.875060	2.600131	1.823773	0.000000	-10.000000	0.400000	-22.700001	512.666687	1023.000000	1023.000000	2046.000000
0.960000	0.025320	14.964124	5.414853	4.953224	2.771017	1.825029	0.000000	-10.000000	0.425000	-23.416668	505.000000	1023.000000	1023.000000	2046.000000
0.980000	0.025817	15.257938	5.588945	5.030240	2.841044	1.797710	0.000000	-10.000000	0.466667	-24.000000	497.000000	1023.000000	1023.000000	2046.000000
1.000000	0.025335	14.972739	5.698660	4.764918	2.581842	1.927320	0.000000	-10.000000	0.500000	-24.500000	489.000000	1023.000000	1023.000000	2046.000000
1.020000	0.025059	14.810146	5.672684	4.862861	2.516141	1.758460	0.000000	-10.000000	0.508333	-25.000000	481.000000	1023.000000	1023.000000	2046.000000
1.040000	0.025057	14.808972	5.661303	4.878537	2.509443	1.759690	0.000000	-10.000000	0.516667	-25.416668	472.666656	1023.000000	1023.000000	2046.000000
1.060000	0.025066	14.814221	5.666341	4.903692	2.526099	1.718089	0.000000	-10.000000	0.516667	-25.983334	464.166656	1023.000000	1023.000000	2046.000000
1.080000	0.024204	14.304388	5.623556	4.780918	2.324814	1.575101	0.000000	-10.000000	0.525000	-26.383333	455.500000	1023.000000	1023.000000	2046.000000
1.100000	0.022956	13.566792	5.487957	4.524463	2.021504	1.532868	0.000000	-10.000000	0.533333	-26.883333	446.833344	1023.000000	1023.000000	2046.000000
1.120000	0.022308	13.184023	5.419551	4.493008	1.911446	1.360018	0.000000	-10.000000	0.541667	-27.283333	437.833344	1023.000000	1023.000000	2046.000000
1.140000	0.022172	13.103479	5.469345	4.653083	1.904498	1.076553	0.000000	-10.000000	0.558333	-27.750000	428.666656	1023.000000	1023.000000	2046.000000
1.160000	0.020991	12.405815	5.400122	4.654978	1.702980	0.647735	0.000000	-10.000000	0.575000	-27.916666	419.333344	1023.000000	1023.000000	2046.000000
1.180000	0.018598	10.991449	5.237809	4.436374	1.097276	0.219991	0.000000	-10.000000	0.591667	-28.000000	410.000000	1023.000000	1023.000000	2046.000000
1.200000	0.015581	9.208512	4.853921	4.181565	0.439514	-0.266488	0.000000	-10.000000	0.600000	-28.000000	400.666656	1023.000000	1023.000000	2046.000000
1.220000	0.012908	7.628484	4.343853	3.998788	-0.005024	-0.709131	0.000000	-10.000000	0.600000	-28.083334	391.333344	1023.000000	1023.000000	2046.000000
1.240000	0.011093	6.555732	3.922125	4.041366	-0.279636	-1.128122	0.000000	-10.000000	0.600000	-28.283333	382.000000	1023.000000	1023.000000	2046.000000
1.260000	0.009290	5.490364	3.612184	3.982038	-0.628278	-1.475579	0.000000	-10.000000	0.600000	-28.350000	372.500000	1023.000000	1023.000000	2046.000000
1.280000	0.007449	4.402617	3.332214	3.726882	-1.045816	-1.610662	0.000000	-10.000000	0.600000	-28.466667	363.000000	1023.000000	1023.000000	2046.000000
1.300000	0.005681	3.357695	2.940947	3.593804	-1.366611	-1.810445	0.000000	-10.000000	0.600000	-28.550001	353.500000	1023.000000	1023.000000	2046.000000
1.320000	0.004687	2.769795	2.640209	3.556543	-1.511413	-1.915544	0.000000	-10.000000	0.608333	-28.716667	344.000000	1023.000000	1023.000000	2046.000000
1.340000	0.004131	2.441616	2.338658	3.704948	-1.444262	-2.157728	0.000000	-10.000000	0.616667	-28.600000	334.500000	1023.000000	1023.000000	2046.000000
1.360000	0.002736	1.616944	2.228412	3.514855	-1.825158	-2.301165	0.000000	-10.000000	0.616667	-28.566668	325.000000	1023.000000	1023.000000	2046.000000
1.380000	0.001352	0.799039	1.997500	3.212887	-2.141379	-2.269969	0.000000	-10.000000	0.608333	-28.366667	315.500000	1023.000000	1023.000000	2046.000000
1.400000	0.000483	0.285158	1.661571	2.965359	-2.152069	-2.189703	0.000000	-10.000000	0.600000	-28.216667	306.000000	1023.000000	1023.000000	2046.000000
1.420000	0.000349	0.206324	1.346441	2.984487	-1.929668	-2.194936	0.000000	-10.000000	0.600000	-28.016666	296.500000	1023.000000	1023.000000	2046.000000
1.440000	0.000118	0.069907	1.273622	3.002626	-1.967685	-2.238656	0.000000	-10.000000	0.600000	-27.866667	287.000000	1023.000000	1023.000000	2046.000000
1.460000	-0.000500	-0.295581	1.214798	2.823925	-2.151774	-2.182529	0.000000	-10.000000	0.591667	-27.600000	277.666656	1023.000000	1023.000000	2046.000000
1.480000	-0.001327	-0.784350	1.020340	2.534200	-2.320393	-2.018497	0.000000	-10.000000	0.575000	-27.150002	268.500000	1023.000000	1023.000000	2046.000000
1.500000	-0.001423	-0.841262	0.860108	2.566738	-2.236205	-2.031903	0.000000	-10.000000	0.541667	-26.700001	259.500000	1023.000000	1023.000000	2046.000000
1.520000	-0.001097	-0.648598	0.843920	2.801573	-2.113800	-2.180290	0.000000	-10.000000	0.516667	-26.316668	250.666672	1023.000000	1023.000000	2046.000000
1.540000	-0.000929	-0.548882	0.992339	2.833590	-2.156213	-2.218598	0.000000	-10.000000	0.491667	-25.966667	241.833328	1023.000000	1023.000000	2046.000000
1.560000	-0.001352	-0.799047	1.100166	2.603958	-2.330241	-2.172930	0.000000	-10.000000	0.491667	-25.533333	233.333328	1023.000000	1023.000000	2046.000000
1.580000	-0.001982	-1.171463	1.102682	2.335845	-2.456238	-2.153751	0.000000	-10.000000	0.483333	-25.150000	224.666672	1023.000000	1023.000000	2046.000000
1.600000	-0.002538	-1.499887	1.060523	2.103861	-2.509897	-2.154374	0.000000	-10.000000	0.483333	-24.850000	216.333328	1023.000000	1023.000000	2046.000000
1.620000	-0.002649	-1.565732	0.946587	2.085114	-2.316642	-2.280791	0.000000	-10.000000	0.475000	-24.583334	208.000000	1023.000000	1023.000000	2046.000000
1.640000	-0.003034	-1.793242	0.921780	1.969700	-2.284536	-2.400187	0.000000	-10.000000	0.466667	-24.550001	200.000000	1023.000000	1023.000000	2046.000000
1.660000	-0.003823	-2.259195	1.028213	1.611232	-2.572906	-2.325733	0.000000	-10.000000	0.458333	-24.466667	191.666672	1023.000000	1023.000000	2046.000000
1.680000	-0.004912	-2.903149	0.926736	1.204568	-2.786430	-2.248022	0.000000	-10.000000	0.458333	-24.500000	183.333328	1023.000000	1023.000000	2046.000000
1.700000	-0.005533	-3.269954	0.730712	1.034685	-2.762415	-2.272936	0.000000	-10.000000	0.458333	-24.516666	175.000000	1023.000000	1023.000000	2046.000000
1.720000	-0.005674	-3.353434	0.514974	1.147420	-2.545993	-2.469835	0.000000	-10.000000	0.458333	-24.583334	167.000000	1023.000000	1023.000000	2046.000000
1.740000	-0.005942	-3.511655	0.533040	1.053338	-2.603439	-2.494595	0.000000	-10.000000	0.450000	-24.466667	159.000000	1023.000000	1023.000000	2046.000000
1.760000	-0.006655	-3.933332	0.575924	0.826427	-2.841943	-2.493740	0.000000	-10.000000	0.450000	-24.350000	150.833328	1023.000000	1023.000000	2046.000000
1.780000	-0.007470	-4.414886	0.498662	0.482560	-3.015779	-2.380329	0.000000	-10.000000	0.450000	-24.100000	142.500000	1023.000000	1023.000000	2046.000000
1.800000	-0.007913	-4.676775	0.233002	0.339493	-2.872671	-2.376599	0.000000	-10.000000	0.450000	-23.966667	134.166672	1023.000000	1023.000000	2046.000000
1.820000	-0.007907	-4.673120	0.100665	0.453608	-2.691261	-2.536132	0.000000	-10.000000	0.441667	-23.516666	126.166664	1023.000000	1023.000000	2046.000000
1.840000	-0.008313	-4.913179	0.243901	0.305300	-2.914697	-2.547684	0.000000	-10.000000	0.408333	-23.200001	118.500000	1023.000000	1023.000000	2046.000000
1.860000	-0.008925	-5.274652	0.180482	0.008767	-3.068016	-2.395884	0.000000	-10.000000	0.375000	-22.666666	110.833336	1023.000000	1023.000000	2046.000000
1.880000	-0.009522	-5.627789	-0.004551	-0.260319	-3.061397	-2.301522	0.000000	-10.000000	0.350000	-22.283333	103.333336	1023.000000	1023.000000	2046.000000
1.900000	-0.009557	-5.647961	-0.188830	-0.153798	-2.826865	-2.478467	0.000000	-10.000000	0.341667	-21.816668	95.833336	1023.000000	1023.000000	2046.000000
1.920000	-0.009626	-5.689189	-0.146508	-0.147415	-2.814695	-2.580571	0.000000	-10.000000	0.325000	-21.333334	88.666664	1023.000000	1023.000000	2046.000000
1.940000	-0.009550	-5.643772	0.085205	-0.364237	-3.000303	-2.364436	0.000000	-10.000000	0.308333	-20.666666	81.500000	1023.000000	1023.000000	2046.000000
1.960000	-0.009717	-5.743021	0.067130	-0.559693	-3.043633	-2.206825	0.000000	-10.000000	0.291667	-19.900000	74.500000	1023.000000	1023.000000	2046.000000
1.980000	-0.009669	-5.714235	-0.090770	-0.450146	-2.865999	-2.307320	0.000000	-10.000000	0.266667	-19.216667	67.833336	1023.000000	1023.000000	2046.000000
2.000000	-0.010055	-5.942580	-0.307903	-0.529579	-2.763600	-2.341499	0.000000	-10.000000	0.233333	-18.733334	61.500000	1023.000000	1023.000000	2046.000000
2.020000	-0.010156	-6.002274	-0.189851	-0.579629	-2.916147	-2.316647	0.000000	-10.000000	0.208333	-18.033335	55.500000	1023.000000	1023.000000	2046.000000
2.040000	-0.010727	-6.339612	-0.134225	-0.881304	-3.156713	-2.167370	0.000000	-10.000000	0.200000	-17.283335	49.500000	1023.000000	1023.000000	2046.000000
2.060000	-0.011891	-7.027333	-0.380584	-1.287218	-3.245841	-2.113690	0.000000	-10.000000	0.200000	-16.483334	43.500000	1023.000000	1023.000000	2046.000000
2.080000	-0.012797	-7.563319	-0.601788	-1.481339	-3.219497	-2.260695	0.000000	-10.000000	0.200000	-16.016666	37.833332	1023.000000	1023.000000	2046.000000
2.100000	-0.013277	-7.846600	-0.876401	-1.330750	-2.991326	-2.648123	0.000000	-10.000000	0.183333	-15.550000	32.500000	1023.000000	1023.000000	2046.000000
2.120000	-0.014391	-8.505312	-0.800594	-1.403282	-3.365012	-2.936424	0.000000	-10.000000	0.166667	-14.950000	27.333334	1023.000000	1023.000000	2046.000000
2.140000	-0.016065	-9.494594	-0.838892	-1.718544	-3.854497	-3.082662	0.000000	-10.000000	0.116667	-14.000000	22.333334	1023.000000	1023.000000	2046.000000
2.160000	-0.018445	-10.901061	-1.262531	-2.109778	-4.212953	-3.315800	0.000000	-10.000000	0.100000	-12.750000	17.500000	1023.000000	1023.000000	2046.000000
2.180000	-0.020489	-12.109226	-1.942392	-2.110494	-4.238258	-3.818082	0.000000	-10.000000	0.066667	-11.616667	13.333333	1023.000000	1023.000000	2046.000000
2.200000	-0.022257	-13.153637	-2.369094	-2.083173	-4.456889	-4.244482	0.000000	-10.000000	0.066667	-10.716666	9.500000	1023.000000	1023.000000	2046.000000
2.220000	-0.023864	-14.103429	-2.550387	-2.264021	-4.876414	-4.412607	0.000000	-10.000000	0.058333	-10.433333	6.000000	1023.000000	1023.000000	2046.000000
2.240000	-0.025300	-14.952578	-2.717055	-2.495731	-5.290996	-4.448797	0.000000	-10.000000	0.066667	-10.300000	2.666667	1023.000000	1023.000000	2046.000000
2.260000	-0.026766	-15.818875	-3.053485	-2.806497	-5.537167	-4.421726	0.000000	-10.000000	0.066667	-10.383333	-0.500000	1023.000000	1023.000000	2046.000000
2.280000	-0.027661	-16.347416	-3.543239	-2.839848	-5.407091	-4.557239	0.000000	-10.000000	0.058333	-10.400001	-3.666667	1023.000000	1023.000000	2046.000000
2.300000	-0.028312	-16.732134	-3.880907	-2.704706	-5.349673	-4.796848	0.000000	-10.000000	0.050000	-10.333334	-7.000000	1023.000000	1023.000000	2046.000000
2.320000	-0.028756	-16.994923	-3.981397	-2.705152	-5.411891	-4.896484	0.000000	-10.000000	0.050000	-9.966667	-11.500000	1023.000000	1023.000000	2046.000000
2.340000	-0.028719	-16.972778	-3.818520	-2.915215	-5.617919	-4.621125	0.000000	-10.000000	0.050000	-9.333334	-16.000000	1023.000000	1023.000000	2046.000000
2.360000	-0.028969	-17.120594	-3.800894	-3.163406	-5.803421	-4.352874	0.000000	-10.000000	0.050000	-8.800000	-19.333334	1023.000000	1023.000000	2046.000000
2.380000	-0.028750	-16.990974	-4.155006	-2.981275	-5.493587	-4.361105	0.000000	-10.000000	0.050000	-8.283333	-21.500000	1023.000000	1023.000000	2046.000000
2.400000	-0.028463	-16.821629	-4.356495	-2.650522	-5.233520	-4.581092	0.000000	-10.000000	0.033333	-7.850000	-23.333334	1023.000000	1023.000000	2046.000000
2.420000	-0.027699	-16.370266	-4.016521	-2.644921	-5.400986	-4.307840	0.000000	-10.000000	0.016667	-7.083333	-26.000000	1023.000000	1023.000000	2046.000000
2.440000	-0.027134	-16.036201	-3.789435	-2.695779	-5.497941	-4.053047	0.000000	-10.000000	0.000000	-6.300000	-28.333334	1023.000000	1023.000000	2046.000000
2.460000	-0.026650	-15.750031	-3.733311	-2.786110	-5.424531	-3.806078	0.000000	-10.000000	0.000000	-5.550000	-30.500000	1023.000000	1023.000000	2046.000000
2.480000	-0.026189	-15.477490	-3.897474	-2.511075	-5.065477	-4.003464	0.000000	-10.000000	0.000000	-5.050000	-32.333332	1023.000000	1023.000000	2046.000000
2.500000	-0.025546	-15.097713	-3.791527	-2.225775	-4.880278	-4.200134	0.000000	-10.000000	0.000000	-4.833333	-34.000000	1023.000000	1023.000000	2046.000000
2.520000	-0.024687	-14.589918	-3.371481	-2.209800	-4.915169	-4.093468	0.000000	-10.000000	0.000000	-4.866667	-35.666668	1023.000000	1023.000000	2046.000000
2.540000	-0.024236	-14.323601	-2.955702	-2.333259	-5.067877	-3.966762	0.000000	-10.000000	0.000000	-4.900000	-37.166668	1023.000000	1023.000000	2046.000000
2.560000	-0.024273	-14.345078	-2.786928	-2.663762	-5.140121	-3.754266	0.000000	-10.000000	0.000000	-4.650000	-38.833332	1023.000000	1023.000000	2046.000000
2.580000	-0.024552	-14.510525	-3.055554	-2.701358	-4.846511	-3.907102	0.000000	-10.000000	0.000000	-4.066667	-40.333332	1023.000000	1023.000000	2046.000000
2.600000	-0.024634	-14.558890	-3.200502	-2.697843	-4.611210	-4.049335	0.000000	-10.000000	0.000000	-3.316667	-41.833332	1023.000000	1023.000000	2046.000000
2.620000	-0.024273	-14.345284	-3.002503	-2.757488	-4.575253	-4.010038	0.000000	-10.000000	-0.008333	-2.216667	-43.000000	1023.000000	1023.000000	2046.000000
2.640000	-0.023765	-14.045187	-2.640354	-2.879806	-4.707768	-3.817259	0.000000	-10.000000	-0.016667	-0.250000	-43.666668	1023.000000	1023.000000	2046.000000
2.660000	-0.023441	-13.853633	-2.444991	-3.157707	-4.721385	-3.529550	0.000000	-10.000000	-0.041667	2.450000	-44.000000	1023.000000	1023.000000	2046.000000
2.680000	-0.023153	-13.683455	-2.529836	-3.262782	-4.457927	-3.432910	0.000000	-10.000000	-0.091667	6.033333	-44.000000	1023.000000	1023.000000	2046.000000
2.700000	-0.022764	-13.453336	-2.787726	-3.200771	-4.010248	-3.454591	0.000000	-10.000000	-0.141667	9.633333	-44.000000	1023.000000	1023.000000	2046.000000
2.720000	-0.022129	-13.078038	-2.703028	-3.132453	-3.804634	-3.437922	0.000000	-10.000000	-0.200000	13.233334	-44.000000	1023.000000	1023.000000	2046.000000
2.740000	-0.020940	-12.375616	-2.379860	-3.182654	-3.712156	-3.100945	0.000000	-10.000000	-0.241667	15.850000	-44.000000	1023.000000	1023.000000	2046.000000
2.760000	-0.019936	-11.781922	-2.077007	-3.286810	-3.650495	-2.767611	0.000000	-10.000000	-0.291667	18.016666	-32.833332	1023.000000	1023.000000	2046.000000
2.780000	-0.019190	-11.341570	-2.043823	-3.403435	-3.403845	-2.490467	0.000000	-10.000000	-0.350000	20.016666	-10.000000	1023.000000	1023.000000	2046.000000
2.800000	-0.018527	-10.949703	-2.207255	-3.266737	-2.976963	-2.498748	0.000000	-10.000000	-0.400000	22.016666	15.333333	1023.000000	1023.000000	2046.000000
2.820000	-0.017633	-10.420911	-2.256719	-3.089980	-2.589226	-2.484987	0.000000	-10.000000	-0.458333	23.733334	32.166668	1023.000000	1023.000000	2046.000000
2.840000	-0.016275	-9.618608	-1.932553	-2.998004	-2.447688	-2.240361	0.000000	-10.000000	-0.491667	25.300001	40.000000	1023.000000	1023.000000	2046.000000
2.860000	-0.014599	-8.627799	-1.447824	-3.034078	-2.357780	-1.788117	0.000000	-10.000000	-0.516667	26.700001	48.166668	1023.000000	1023.000000	2046.000000
2.880000	-0.013441	-7.943425	-1.185003	-3.154125	-2.214317	-1.389979	0.000000	-10.000000	-0.541667	28.050001	56.666668	1023.000000	1023.000000	2046.000000
2.900000	-0.012474	-7.372339	-1.209606	-3.035490	-1.833842	-1.293401	0.000000	-10.000000	-0.575000	29.066668	65.833336	1023.000000	1023.000000	2046.000000
2.920000	-0.011152	-6.590943	-1.262664	-2.695439	-1.294491	-1.338350	0.000000	-10.000000	-0.616667	30.050001	75.166664	1023.000000	1023.000000	2046.000000
2.940000	-0.009169	-5.418729	-0.906677	-2.490801	-0.979017	-1.042234	0.000000	-10.000000	-0.641667	30.800001	85.166664	1023.000000	1023.000000	2046.000000
2.960000	-0.006656	-3.933716	-0.199326	-2.217018	-0.856554	-0.660819	0.000000	-10.000000	-0.675000	31.733334	95.166664	1023.000000	1023.000000	2046.000000
2.980000	-0.004942	-2.920748	0.286760	-2.171271	-0.775997	-0.260240	0.000000	-10.000000	-0.716667	32.349998	105.833336	1023.000000	1023.000000	2046.000000
3.000000	-0.003687	-2.178959	0.464872	-2.208544	-0.569493	0.134207	0.000000	-10.000000	-0.758333	33.133335	116.500000	1023.000000	1023.000000	2046.000000
3.020000	-0.002569	-1.518438	0.362652	-1.796828	-0.105448	0.021185	0.000000	-10.000000	-0.766667	33.266666	127.500000	1023.000000	1023.000000	2046.000000
3.040000	-0.001422	-0.840337	0.409789	-1.487469	0.235832	0.001510	0.000000	-10.000000	-0.766667	33.816666	138.500000	1023.000000	1023.000000	2046.000000
3.060000	-0.000668	-0.394533	0.652700	-1.406629	0.286997	0.072400	0.000000	-10.000000	-0.775000	34.233334	149.666672	1023.000000	1023.000000	2046.000000
3.080000	0.000015	0.008616	1.127117	-1.570419	0.070641	0.381277	0.000000	-10.000000	-0.791667	34.483334	161.000000	1023.000000	1023.000000	2046.000000
3.100000	-0.000273	-0.161414	1.199115	-1.547176	-0.082780	0.269428	0.000000	-10.000000	-0.808333	34.866669	172.500000	1023.000000	1023.000000	2046.000000
3.120000	-0.001369	-0.809144	0.771719	-1.292986	-0.046077	-0.241800	0.000000	-10.000000	-0.816667	34.766666	184.166672	1023.000000	1023.000000	2046.000000
3.140000	-0.002606	-1.539868	0.321698	-1.048587	-0.072505	-0.740474	0.000000	-10.000000	-0.833333	35.400002	195.666672	1023.000000	1023.000000	2046.000000
3.160000	-0.003316	-1.959787	0.325456	-1.052077	-0.439778	-0.793388	0.000000	-10.000000	-0.833333	35.250000	207.333328	1023.000000	1023.000000	2046.000000
3.180000	-0.003606	-2.131327	0.501526	-1.127699	-0.891134	-0.614021	0.000000	-10.000000	-0.825000	35.683334	219.000000	1023.000000	1023.000000	2046.000000
3.200000	-0.004096	-2.420892	0.203042	-1.003222	-0.910496	-0.710217	0.000000	-10.000000	-0.808333	35.416668	231.000000	1023.000000	1023.000000	2046.000000
3.220000	-0.004551	-2.689468	-0.322162	-0.708785	-0.697574	-0.960948	0.000000	-10.000000	-0.808333	35.333336	243.000000	1023.000000	1023.000000	2046.000000
3.240000	-0.004647	-2.746347	-0.674422	-0.372433	-0.525982	-1.173511	0.000000	-10.000000	-0.816667	35.000000	254.666672	1023.000000	1023.000000	2046.000000
3.260000	-0.003678	-2.173767	-0.519783	-0.122387	-0.606323	-0.925274	0.000000	-10.000000	-0.816667	35.250000	266.333344	1023.000000	1023.000000	2046.000000
3.280000	-0.002431	-1.437009	-0.125095	0.030091	-0.790231	-0.551774	0.000000	-10.000000	-0.825000	35.350002	278.000000	1023.000000	1023.000000	2046.000000
3.300000	-0.001416	-0.836933	-0.065787	0.234398	-0.671884	-0.333660	0.000000	-10.000000	-0.808333	35.266666	290.000000	1023.000000	1023.000000	2046.000000
3.320000	-0.000892	-0.527097	-0.395540	0.671642	-0.305709	-0.497490	0.000000	-10.000000	-0.791667	34.716667	301.666656	1023.000000	1023.000000	2046.000000
3.340000	0.000270	0.159762	-0.389183	0.968634	-0.054626	-0.365064	0.000000	-10.000000	-0.758333	34.466667	313.333344	1023.000000	1023.000000	2046.000000
3.360000	0.002367	1.398681	0.135151	1.067362	-0.042855	0.239022	0.000000	-10.000000	-0.758333	34.333332	324.666656	1023.000000	1023.000000	2046.000000
3.380000	0.004081	2.411934	0.553839	1.280847	-0.023895	0.601143	0.000000	-10.000000	-0.750000	34.066666	336.333344	1023.000000	1023.000000	2046.000000
3.400000	0.005358	3.166829	0.501019	1.691506	0.417586	0.556718	0.000000	-10.000000	-0.766667	33.866669	347.666656	1023.000000	1023.000000	2046.000000
3.420000	0.006518	3.852068	0.423486	2.097199	0.847639	0.483744	0.000000	-10.000000	-0.750000	33.716667	359.000000	1023.000000	1023.000000	2046.000000
3.440000	0.008563	5.060740	0.882996	2.354572	1.034650	0.788521	0.000000	-10.000000	-0.725000	33.516670	370.166656	1023.000000	1023.000000	2046.000000
3.460000	0.010965	6.480512	1.642969	2.524702	1.105786	1.207056	0.000000	-10.000000	-0.666667	32.866669	381.333344	1023.000000	1023.000000	2046.000000
3.480000	0.012982	7.672524	2.314161	2.542418	1.190978	1.624967	0.000000	-10.000000	-0.641667	31.933334	392.500000	1023.000000	1023.000000	2046.000000
3.500000	0.014201	8.392732	2.559520	2.685029	1.513263	1.634920	0.000000	-10.000000	-0.641667	31.566668	403.333344	1023.000000	1023.000000	2046.000000
3.520000	0.014575	8.614078	2.428403	2.916230	1.947909	1.321535	0.000000	-10.000000	-0.650000	31.233334	414.000000	1023.000000	1023.000000	2046.000000
3.540000	0.015775	9.322888	2.622499	3.031897	2.264092	1.404400	0.000000	-10.000000	-0.650000	31.416666	424.500000	1023.000000	1023.000000	2046.000000
3.560000	0.017820	10.531608	3.427657	2.965133	2.175990	1.962827	0.000000	-10.000000	-0.641667	31.183334	435.000000	1023.000000	1023.000000	2046.000000
3.580000	0.019225	11.361791	3.914992	2.938228	2.238826	2.269745	0.000000	-10.000000	-0.608333	31.016666	445.333344	1023.000000	1023.000000	2046.000000
3.600000	0.019849	11.730519	3.886702	3.138048	2.589593	2.116176	0.000000	-10.000000	-0.583333	30.400000	455.833344	1023.000000	1023.000000	2046.000000
3.620000	0.020203	11.939873	3.803722	3.307456	2.876261	1.952433	0.000000	-10.000000	-0.558333	29.950001	466.166656	1023.000000	1023.000000	2046.000000
3.640000	0.021192	12.524374	3.868442	3.377677	3.157978	2.120277	0.000000	-10.000000	-0.566667	29.616667	476.500000	1023.000000	1023.000000	2046.000000
3.660000	0.022450	13.268228	4.225818	3.343267	3.216974	2.482168	0.000000	-10.000000	-0.558333	29.200001	486.166656	1023.000000	1023.000000	2046.000000
3.680000	0.023820	14.077512	4.749631	3.265557	3.147903	2.914420	0.000000	-10.000000	-0.533333	28.666666	495.833344	1023.000000	1023.000000	2046.000000
3.700000	0.024971	14.757694	4.945729	3.395635	3.365360	3.050970	0.000000	-10.000000	-0.500000	28.000000	505.333344	1023.000000	1023.000000	2046.000000
3.720000	0.025182	14.882730	4.682479	3.755536	3.754397	2.690317	0.000000	-10.000000	-0.466667	27.333334	515.000000	1023.000000	1023.000000	2046.000000
3.740000	0.025991	15.360811	4.690330	3.948361	3.998688	2.723433	0.000000	-10.000000	-0.450000	26.633333	524.333313	1023.000000	1023.000000	2046.000000
3.760000	0.027764	16.408533	5.190456	3.961583	4.043423	3.213071	0.000000	-10.000000	-0.416667	25.683334	533.333313	1023.000000	1023.000000	2046.000000
3.780000	0.029314	17.324694	5.844712	3.976739	3.896116	3.607127	0.000000	-10.000000	-0.358333	24.383333	542.166687	1023.000000	1023.000000	2046.000000
3.800000	0.030071	17.771826	5.977910	4.215660	4.065431	3.512825	0.000000	-10.000000	-0.291667	22.500000	550.500000	1023.000000	1023.000000	2046.000000
3.820000	0.030519	18.036943	5.782137	4.600318	4.453182	3.201307	0.000000	-10.000000	-0.216667	20.150000	558.333313	1023.000000	1023.000000	2046.000000
3.840000	0.031765	18.772850	5.939060	4.799858	4.665240	3.368692	0.000000	-10.000000	-0.150000	17.549999	565.166687	1023.000000	1023.000000	2046.000000
3.860000	0.033702	19.917940	6.530238	4.953300	4.651578	3.782824	0.000000	-10.000000	-0.100000	14.550000	571.500000	1023.000000	1023.000000	2046.000000
3.880000	0.035375	20.906858	7.184686	5.207620	4.518017	3.996537	0.000000	-10.000000	-0.050000	11.400001	577.000000	1023.000000	1023.000000	2046.000000
3.900000	0.036158	21.369305	7.436165	5.310211	4.511358	4.111570	0.000000	-10.000000	-0.025000	7.833333	581.500000	1023.000000	1023.000000	2046.000000
3.920000	0.036138	21.357420	7.327231	5.668444	4.605941	3.755803	0.000000	-10.000000	0.016667	3.666667	584.666687	1023.000000	1023.000000	2046.000000
3.940000	0.035841	21.182318	7.097966	5.938558	4.702103	3.443691	0.000000	-10.000000	0.025000	-0.066667	586.333313	1023.000000	1023.000000	2046.000000
3.960000	0.035661	21.075447	7.076271	5.981291	4.614204	3.403682	0.000000	-10.000000	0.041667	-3.383333	587.000000	1023.000000	1023.000000	2046.000000
3.980000	0.035760	21.134369	7.455998	5.900930	4.294034	3.483407	0.000000	-10.000000	0.050000	-6.116667	587.000000	1023.000000	1023.000000	2046.000000
4.000000	0.035261	20.839447	7.727751	5.911587	3.942124	3.257985	0.000000	-10.000000	0.075000	-8.733334	587.000000	1023.000000	1023.000000	2046.000000
4.020000	0.033577	19.844091	7.480335	6.157859	3.657451	2.548446	0.000000	-10.000000	0.100000	-11.116667	587.000000	1023.000000	1023.000000	2046.000000
4.040000	0.030748	18.172234	6.865897	6.257860	3.288790	1.759688	0.000000	-10.000000	0.133333	-12.933333	587.000000	1023.000000	1023.000000	2046.000000
4.060000	0.027780	16.417925	6.294176	6.149572	2.762239	1.211939	0.000000	-10.000000	0.166667	-14.650000	583.500000	1023.000000	1023.000000	2046.000000
4.080000	0.025986	15.357699	6.042501	5.896446	2.256811	1.161941	0.000000	-10.000000	0.200000	-16.016666	575.333313	1023.000000	1023.000000	2046.000000
4.100000	0.024854	14.688858	6.086246	5.758223	1.723309	1.121080	0.000000	-10.000000	0.225000	-17.033333	565.166687	1023.000000	1023.000000	2046.000000
4.120000	0.023417	13.839578	5.778121	5.741964	1.495874	0.823620	0.000000	-10.000000	0.266667	-17.900000	556.500000	1023.000000	1023.000000	2046.000000
4.140000	0.021425	12.661990	5.293238	5.844940	1.273395	0.250418	0.000000	-10.000000	0.291667	-18.916666	550.500000	1023.000000	1023.000000	2046.000000
4.160000	0.019643	11.609279	4.729266	5.880970	1.132666	-0.133623	0.000000	-10.000000	0.325000	-19.783333	544.166687	1023.000000	1023.000000	2046.000000
4.180000	0.018846	11.137920	4.454449	5.825974	0.981091	-0.123593	0.000000	-10.000000	0.341667	-20.766666	537.666687	1023.000000	1023.000000	2046.000000
4.200000	0.018497	10.931701	4.556249	5.646212	0.642405	0.086835	0.000000	-10.000000	0.375000	-21.650002	530.666687	1023.000000	1023.000000	2046.000000
4.220000	0.018216	10.765654	4.685333	5.512826	0.338078	0.229417	0.000000	-10.000000	0.408333	-22.850000	523.500000	1023.000000	1023.000000	2046.000000
4.240000	0.017368	10.264686	4.449233	5.554879	0.296762	-0.036189	0.000000	-10.000000	0.441667	-23.966667	515.833313	1023.000000	1023.000000	2046.000000
4.260000	0.015788	9.330710	3.758050	5.629282	0.453818	-0.510440	0.000000	-10.000000	0.475000	-24.966667	508.000000	1023.000000	1023.000000	2046.000000
4.280000	0.015185	8.974593	3.494673	5.487701	0.441909	-0.449689	0.000000	-10.000000	0.508333	-25.916668	499.666656	1023.000000	1023.000000	2046.000000
4.300000	0.015608	9.224308	3.695524	5.326622	0.289122	-0.086960	0.000000	-10.000000	0.533333	-26.550001	491.000000	1023.000000	1023.000000	2046.000000
4.320000	0.015933	9.416580	3.983837	5.163249	0.072674	0.196821	0.000000	-10.000000	0.550000	-26.983334	482.000000	1023.000000	1023.000000	2046.000000
4.340000	0.015529	9.177675	3.813570	5.351409	0.118593	-0.105896	0.000000	-10.000000	0.550000	-27.100000	473.000000	1023.000000	1023.000000	2046.000000
4.360000	0.015008	8.869837	3.601849	5.553308	0.148685	-0.434005	0.000000	-10.000000	0.550000	-27.250000	464.000000	1023.000000	1023.000000	2046.000000
4.380000	0.014923	8.819646	3.479211	5.583145	0.219308	-0.462018	0.000000	-10.000000	0.550000	-27.383333	454.833344	1023.000000	1023.000000	2046.000000
4.400000	0.015621	9.232238	3.925434	5.381160	0.013733	-0.088090	0.000000	-10.000000	0.550000	-27.500000	445.666656	1023.000000	1023.000000	2046.000000
4.420000	0.015815	9.346381	4.209428	5.255224	-0.105293	-0.012978	0.000000	-10.000000	0.566667	-27.750000	436.500000	1023.000000	1023.000000	2046.000000
4.440000	0.015068	8.905248	4.095565	5.220819	-0.053416	-0.357720	0.000000	-10.000000	0.600000	-27.933334	427.333344	1023.000000	1023.000000	2046.000000
4.460000	0.013914	8.223299	3.798491	5.144674	-0.005118	-0.714747	0.000000	-10.000000	0.625000	-28.183334	418.000000	1023.000000	1023.000000	2046.000000
4.480000	0.013412	7.926384	3.683848	4.902380	-0.010732	-0.649111	0.000000	-10.000000	0.633333	-28.316668	408.666656	1023.000000	1023.000000	2046.000000
4.500000	0.013553	8.009867	4.002812	4.569678	-0.238595	-0.324028	0.000000	-10.000000	0.633333	-28.466667	399.166656	1023.000000	1023.000000	2046.000000
4.520000	0.013698	8.095477	4.213492	4.461127	-0.318019	-0.261124	0.000000	-10.000000	0.625000	-28.416668	389.666656	1023.000000	1023.000000	2046.000000
4.540000	0.012850	7.594267	4.125404	4.453581	-0.391792	-0.592927	0.000000	-10.000000	0.616667	-28.233334	380.000000	1023.000000	1023.000000	2046.000000
4.560000	0.011489	6.789843	3.697231	4.392557	-0.353208	-0.946737	0.000000	-10.000000	0.608333	-28.150000	370.666656	1023.000000	1023.000000	2046.000000
4.580000	0.010943	6.467386	3.482779	4.215131	-0.353464	-0.877059	0.000000	-10.000000	0.608333	-28.133333	361.333344	1023.000000	1023.000000	2046.000000
4.600000	0.011041	6.525045	3.658356	3.932002	-0.519504	-0.545808	0.000000	-10.000000	0.608333	-28.166666	352.000000	1023.000000	1023.000000	2046.000000
4.620000	0.011158	6.594581	3.861463	3.797571	-0.615907	-0.448546	0.000000	-10.000000	0.600000	-28.150000	342.500000	1023.000000	1023.000000	2046.000000
4.640000	0.010533	6.224826	3.766405	3.754507	-0.646231	-0.649855	0.000000	-10.000000	0.616667	-28.100000	333.000000	1023.000000	1023.000000	2046.000000
4.660000	0.009428	5.572024	3.470515	3.743629	-0.637165	-1.004954	0.000000	-10.000000	0.616667	-28.100000	323.666656	1023.000000	1023.000000	2046.000000
4.680000	0.008483	5.013203	3.161864	3.634851	-0.653930	-1.129582	0.000000	-10.000000	0.616667	-27.950001	314.333344	1023.000000	1023.000000	2046.000000
4.700000	0.008211	4.852533	3.093580	3.352565	-0.715012	-0.878600	0.000000	-10.000000	0.583333	-27.850000	305.000000	1023.000000	1023.000000	2046.000000
4.720000	0.008130	4.804888	3.250051	3.106472	-0.901484	-0.650151	0.000000	-10.000000	0.583333	-27.583334	295.666656	1023.000000	1023.000000	2046.000000
4.740000	0.008154	4.818884	3.392102	3.007710	-0.980394	-0.600533	0.000000	-10.000000	0.583333	-27.500000	286.500000	1023.000000	1023.000000	2046.000000
4.760000	0.007654	4.523350	3.310726	3.014465	-0.956428	-0.845413	0.000000	-10.000000	0.591667	-27.250000	277.500000	1023.000000	1023.000000	2046.000000
4.780000	0.006925	4.092479	3.029809	3.027873	-0.879957	-1.085247	0.000000	-10.000000	0.575000	-27.133333	268.333344	1023.000000	1023.000000	2046.000000
4.800000	0.006693	3.955561	2.878266	3.049405	-0.849779	-1.122332	0.000000	-10.000000	0.558333	-26.783335	259.166656	1023.000000	1023.000000	2046.000000
4.820000	0.006164	3.642989	2.862365	2.809685	-1.031659	-0.997402	0.000000	-10.000000	0.533333	-26.600000	250.166672	1023.000000	1023.000000	2046.000000
4.840000	0.005935	3.507566	3.032618	2.442152	-1.322563	-0.644641	0.000000	-10.000000	0.525000	-26.366667	241.333328	1023.000000	1023.000000	2046.000000
4.860000	0.005602	3.310502	2.979019	2.401882	-1.359890	-0.710508	0.000000	-10.000000	0.516667	-26.299999	235.500000	1023.000000	1023.000000	2046.000000
4.880000	0.004626	2.734069	2.781759	2.318769	-1.384549	-0.981910	0.000000	-10.000000	0.500000	-25.983334	226.666672	1023.000000	1023.000000	2046.000000
4.900000	0.003242	1.916213	2.483150	2.151927	-1.442849	-1.276015	0.000000	-10.000000	0.491667	-25.700001	218.166672	1023.000000	1023.000000	2046.000000
4.920000	0.002069	1.223036	2.318887	2.026839	-1.566272	-1.556418	0.000000	-10.000000	0.475000	-25.333334	206.666672	1023.000000	1023.000000	2046.000000
4.940000	0.000662	0.391251	2.068701	1.905191	-1.760395	-1.822245	0.000000	-10.000000	0.475000	-24.916666	198.333328	1023.000000	1023.000000	2046.000000
4.960000	-0.000828	-0.489521	1.978250	1.660003	-2.164923	-1.962851	0.000000	-10.000000	0.458333	-24.400000	190.000000	1023.000000	1023.000000	2046.000000
4.980000	-0.002484	-1.468140	1.828349	1.410518	-2.564517	-2.142490	0.000000	-10.000000	0.425000	-23.516666	182.000000	1023.000000	1023.000000	2046.000000
5.000000	-0.004398	-2.599120	1.606360	1.161453	-2.945287	-2.421646	0.000000	-10.000000	0.391667	-22.783333	174.166672	1023.000000	1023.000000	2046.000000
5.020000	-0.006951	-4.107812	1.175276	1.106642	-3.345156	-3.044575	0.000000	-10.000000	0.358333	-22.049999	166.500000	1023.000000	1023.000000	2046.000000
5.040000	-0.009490	-5.608565	0.582400	1.006544	-3.633193	-3.564316	0.000000	-10.000000	0.350000	-21.783333	159.166672	1023.000000	1023.000000	2046.000000
5.060000	-0.011640	-6.879473	0.033924	0.846614	-3.902529	-3.857481	0.000000	-10.000000	0.350000	-21.783333	151.833328	1023.000000	1023.000000	2046.000000
5.080000	-0.013226	-7.816288	-0.391770	0.595792	-4.149762	-3.870549	0.000000	-10.000000	0.350000	-21.800001	144.500000	1023.000000	1023.000000	2046.000000
5.100000	-0.014079	-8.320896	-0.494884	0.316948	-4.406718	-3.736242	0.000000	-10.000000	0.350000	-21.750000	137.166672	1023.000000	1023.000000	2046.000000
5.120000	-0.014765	-8.725916	-0.685627	0.294017	-4.457297	-3.877009	0.000000	-10.000000	0.350000	-21.433334	130.000000	1023.000000	1023.000000	2046.000000
5.140000	-0.016053	-9.487360	-0.950764	0.239422	-4.603148	-4.172870	0.000000	-10.000000	0.341667	-21.116667	123.000000	1023.000000	1023.000000	2046.000000
5.160000	-0.017148	-10.134492	-1.323126	0.187261	-4.620318	-4.378308	0.000000	-10.000000	0.333333	-20.533335	116.000000	1023.000000	1023.000000	2046.000000
5.180000	-0.017751	-10.491083	-1.659873	-0.026453	-4.551913	-4.252844	0.000000	-10.000000	0.308333	-19.883333	109.166664	1023.000000	1023.000000	2046.000000
5.200000	-0.017961	-10.614794	-1.715747	-0.233811	-4.704393	-3.960842	0.000000	-10.000000	0.283333	-19.183334	102.333336	1023.000000	1023.000000	2046.000000
5.220000	-0.017564	-10.380277	-1.582778	-0.300529	-4.801033	-3.695937	0.000000	-10.000000	0.258333	-18.700001	95.833336	1023.000000	1023.000000	2046.000000
5.240000	-0.017268	-10.205212	-1.578453	-0.234358	-4.712788	-3.679611	0.000000	-10.000000	0.233333	-18.016666	89.500000	1023.000000	1023.000000	2046.000000
5.260000	-0.017664	-10.439577	-1.713714	-0.106301	-4.678137	-3.941426	0.000000	-10.000000	0.208333	-17.283335	83.500000	1023.000000	1023.000000	2046.000000
5.280000	-0.017776	-10.505676	-1.846596	-0.069882	-4.614163	-3.975035	0.000000	-10.000000	0.183333	-16.350000	77.833336	1023.000000	1023.000000	2046.000000
5.300000	-0.017692	-10.455911	-1.979338	-0.074552	-4.527869	-3.874151	0.000000	-10.000000	0.175000	-15.666667	72.333336	1023.000000	1023.000000	2046.000000
5.320000	-0.017249	-10.194409	-1.779493	-0.167920	-4.638353	-3.608643	0.000000	-10.000000	0.175000	-15.066667	67.166664	1023.000000	1023.000000	2046.000000
5.340000	-0.016437	-9.714319	-1.480813	-0.189800	-4.599604	-3.444103	0.000000	-10.000000	0.183333	-14.616667	62.000000	1023.000000	1023.000000	2046.000000
5.360000	-0.016108	-9.519950	-1.338543	-0.173976	-4.460351	-3.547079	0.000000	-10.000000	0.175000	-14.150001	57.166668	1023.000000	1023.000000	2046.000000
5.380000	-0.016557	-9.785296	-1.330700	-0.251054	-4.424264	-3.779278	0.000000	-10.000000	0.166667	-13.600000	52.500000	1023.000000	1023.000000	2046.000000
5.400000	-0.017163	-10.143253	-1.477105	-0.391742	-4.361232	-3.913175	0.000000	-10.000000	0.141667	-13.000000	48.166668	1023.000000	1023.000000	2046.000000
5.420000	-0.017530	-10.360080	-1.548797	-0.628116	-4.373227	-3.809940	0.000000	-10.000000	0.125000	-12.333334	43.666668	1023.000000	1023.000000	2046.000000
5.440000	-0.017732	-10.479363	-1.448810	-0.925115	-4.516084	-3.589354	0.000000	-10.000000	0.108333	-11.750000	39.500000	1023.000000	1023.000000	2046.000000
5.460000	-0.017603	-10.403444	-1.409289	-1.148451	-4.454002	-3.391702	0.000000	-10.000000	0.100000	-11.216667	35.500000	1023.000000	1023.000000	2046.000000
5.480000	-0.017562	-10.379353	-1.366938	-1.260684	-4.386359	-3.365372	0.000000	-10.000000	0.083333	-10.883333	31.833334	1023.000000	1023.000000	2046.000000
5.500000	-0.017787	-10.512140	-1.382133	-1.280047	-4.331628	-3.518331	0.000000	-10.000000	0.075000	-10.516667	28.166666	1023.000000	1023.000000	2046.000000
5.520000	-0.018338	-10.837583	-1.438061	-1.292506	-4.358927	-3.748089	0.000000	-10.000000	0.058333	-10.216667	24.500000	1023.000000	1023.000000	2046.000000
5.540000	-0.018522	-10.946444	-1.594998	-1.408328	-4.253229	-3.689889	0.000000	-10.000000	0.058333	-9.733334	21.166666	1023.000000	1023.000000	2046.000000
5.560000	-0.018617	-11.002764	-1.690600	-1.608437	-4.235788	-3.467939	0.000000	-10.000000	0.050000	-9.250000	18.000000	1023.000000	1023.000000	2046.000000
5.580000	-0.018421	-10.887062	-1.538309	-1.841037	-4.328675	-3.179041	0.000000	-10.000000	0.050000	-8.683333	15.000000	1023.000000	1023.000000	2046.000000
5.600000	-0.018077	-10.683748	-1.549238	-1.861060	-4.108737	-3.164713	0.000000	-10.000000	0.041667	-8.166666	12.000000	1023.000000	1023.000000	2046.000000
5.620000	-0.018498	-10.932601	-1.571013	-1.826216	-4.069160	-3.466212	0.000000	-10.000000	0.033333	-7.666667	9.166667	1023.000000	1023.000000	2046.000000
5.640000	-0.018578	-10.979675	-1.669500	-1.893574	-3.992053	-3.424549	0.000000	-10.000000	0.025000	-7.150000	6.666667	1023.000000	1023.000000	2046.000000
5.660000	-0.018653	-11.023659	-1.676365	-2.103335	-4.066468	-3.177491	0.000000	-10.000000	0.025000	-6.633334	4.166667	1023.000000	1023.000000	2046.000000
5.680000	-0.018184	-10.746473	-1.502734	-2.291174	-4.063702	-2.888863	0.000000	-10.000000	0.016667	-6.016667	2.000000	1023.000000	1023.000000	2046.000000
5.700000	-0.017722	-10.473819	-1.417547	-2.213285	-3.821586	-3.021399	0.000000	-10.000000	0.000000	-5.133333	0.333333	1023.000000	1023.000000	2046.000000
5.720000	-0.017354	-10.256231	-1.336951	-2.203553	-3.659240	-3.056487	0.000000	-10.000000	-0.008333	-3.183333	-0.833333	1023.000000	1023.000000	2046.000000
5.740000	-0.016559	-9.786162	-1.268533	-2.031061	-3.448750	-3.037819	0.000000	-10.000000	-0.025000	-0.233333	-1.500000	1023.000000	1023.000000	2046.000000
5.760000	-0.016193	-9.569783	-1.227930	-2.324780	-3.403782	-2.613291	0.000000	-10.000000	-0.058333	3.616667	-2.000000	1023.000000	1023.000000	2046.000000
5.780000	-0.015225	-8.997838	-1.047908	-2.468002	-3.287449	-2.194479	0.000000	-10.000000	-0.108333	7.966667	-2.000000	1023.000000	1023.000000	2046.000000
5.800000	-0.014557	-8.602993	-0.971188	-2.341765	-3.036140	-2.253900	0.000000	-10.000000	-0.166667	12.116667	-2.000000	1023.000000	1023.000000	2046.000000
5.820000	-0.013866	-8.194862	-0.873031	-2.271599	-2.761079	-2.289153	0.000000	-10.000000	-0.216667	15.733334	-2.000000	1023.000000	1023.000000	2046.000000
5.840000	-0.013534	-7.998544	-0.822146	-2.346190	-2.637935	-2.192273	0.000000	-10.000000	-0.275000	18.083332	-2.000000	1023.000000	1023.000000	2046.000000
5.860000	-0.012885	-7.614985	-0.770306	-2.433599	-2.480483	-1.930597	0.000000	-10.000000	-0.341667	20.166666	6.666667	1023.000000	1023.000000	2046.000000
5.880000	-0.012778	-7.552063	-0.717135	-2.434713	-2.514901	-1.885314	0.000000	-10.000000	-0.416667	22.333334	17.166666	1023.000000	1023.000000	2046.000000
5.900000	-0.013136	-7.763338	-0.819114	-2.435254	-2.492604	-2.016366	0.000000	-10.000000	-0.483333	24.666666	30.166666	1023.000000	1023.000000	2046.000000
5.920000	-0.014262	-8.428951	-0.996798	-2.400707	-2.624822	-2.406624	0.000000	-10.000000	-0.541667	26.700001	37.500000	1023.000000	1023.000000	2046.000000
5.940000	-0.015375	-9.086579	-1.293093	-2.434257	-2.696570	-2.662659	0.000000	-10.000000	-0.591667	28.416668	46.166668	1023.000000	1023.000000	2046.000000
5.960000	-0.016370	-9.674591	-1.597722	-2.460247	-2.903205	-2.713417	0.000000	-10.000000	-0.616667	29.733334	55.333332	1023.000000	1023.000000	2046.000000
5.980000	-0.016697	-9.868191	-1.821510	-2.540434	-3.039918	-2.466328	0.000000	-10.000000	-0.633333	30.733334	65.166664	1023.000000	1023.000000	2046.000000
6.000000	-0.016581	-9.799601	-1.973270	-2.441801	-3.014786	-2.369744	0.000000	-10.000000	-0.641667	31.366667	75.166664	1023.000000	1023.000000	2046.000000
6.020000	-0.016737	-9.891833	-2.087943	-2.215231	-3.024485	-2.564174	0.000000	-10.000000	-0.675000	31.650002	85.666664	1023.000000	1023.000000	2046.000000
6.040000	-0.016827	-9.944683	-2.228569	-1.999482	-2.976392	-2.740241	0.000000	-10.000000	-0.700000	31.900000	96.000000	1023.000000	1023.000000	2046.000000
6.060000	-0.016183	-9.564046	-2.456904	-1.788334	-2.681887	-2.636921	0.000000	-10.000000	-0.725000	32.049999	106.666664	1023.000000	1023.000000	2046.000000
6.080000	-0.015379	-9.088880	-2.446142	-1.629055	-2.635266	-2.378417	0.000000	-10.000000	-0.741667	32.416668	117.333336	1023.000000	1023.000000	2046.000000
6.100000	-0.014109	-8.338610	-2.183547	-1.584347	-2.686161	-1.884554	0.000000	-10.000000	-0.741667	32.666668	128.166672	1023.000000	1023.000000	2046.000000
6.120000	-0.012819	-7.575964	-2.153075	-1.352508	-2.422071	-1.648310	0.000000	-10.000000	-0.750000	33.000000	139.000000	1023.000000	1023.000000	2046.000000
6.140000	-0.011526	-6.811840	-2.074510	-1.025812	-2.150143	-1.561375	0.000000	-10.000000	-0.741667	33.166668	150.000000	1023.000000	1023.000000	2046.000000
6.160000	-0.009927	-5.866655	-1.873058	-0.604467	-1.816840	-1.572289	0.000000	-10.000000	-0.758333	33.516666	161.000000	1023.000000	1023.000000	2046.000000
6.180000	-0.008210	-4.852156	-1.677485	-0.330288	-1.493936	-1.350447	0.000000	-10.000000	-0.750000	33.883335	172.000000	1023.000000	1023.000000	2046.000000
6.200000	-0.006379	-3.770098	-1.341686	-0.159367	-1.343492	-0.925553	0.000000	-10.000000	-0.766667	34.166668	183.333328	1023.000000	1023.000000	2046.000000
6.220000	-0.004349	-2.570135	-0.875734	-0.029695	-1.220652	-0.444054	0.000000	-10.000000	-0.766667	34.350002	194.666672	1023.000000	1023.000000	2046.000000
6.240000	-0.002316	-1.368710	-0.534326	0.240250	-0.798334	-0.276300	0.000000	-10.000000	-0.766667	34.116669	206.166672	1023.000000	1023.000000	2046.000000
6.260000	-0.000849	-0.501738	-0.138885	0.487454	-0.490582	-0.359725	0.000000	-10.000000	-0.766667	34.283333	217.500000	1023.000000	1023.000000	2046.000000
6.280000	0.000831	0.491247	0.235434	0.636249	-0.126617	-0.253820	0.000000	-10.000000	-0.758333	34.383335	229.000000	1023.000000	1023.000000	2046.000000
6.300000	0.002188	1.293315	0.601553	0.620207	-0.064598	0.136154	0.000000	-10.000000	-0.758333	34.566669	240.500000	1023.000000	1023.000000	2046.000000
6.320000	0.003675	2.172188	0.911457	0.673792	0.154828	0.432111	0.000000	-10.000000	-0.758333	34.350002	252.000000	1023.000000	1023.000000	2046.000000
6.340000	0.004742	2.802789	1.148918	0.879624	0.463114	0.311132	0.000000	-10.000000	-0.750000	34.250000	263.500000	1023.000000	1023.000000	2046.000000
6.360000	0.005864	3.465661	1.440733	0.949142	0.689411	0.386375	0.000000	-10.000000	-0.750000	34.266666	274.833344	1023.000000	1023.000000	2046.000000
6.380000	0.007003	4.138483	1.646886	1.044991	0.866894	0.579712	0.000000	-10.000000	-0.741667	34.350002	286.333344	1023.000000	1023.000000	2046.000000
6.400000	0.008169	4.827607	1.950511	1.042657	0.893442	0.940997	0.000000	-10.000000	-0.741667	34.200001	297.666656	1023.000000	1023.000000	2046.000000
6.420000	0.009463	5.592552	2.088339	1.119664	1.205560	1.178989	0.000000	-10.000000	-0.725000	33.866669	309.333344	1023.000000	1023.000000	2046.000000
6.440000	0.010240	6.052104	2.206614	1.324760	1.526759	0.993971	0.000000	-10.000000	-0.716667	33.500000	320.666656	1023.000000	1023.000000	2046.000000
6.460000	0.011609	6.860797	2.446666	1.454266	1.757246	1.202619	0.000000	-10.000000	-0.725000	33.083336	332.000000	1023.000000	1023.000000	2046.000000
6.480000	0.012926	7.639457	2.722715	1.442905	1.797023	1.676814	0.000000	-10.000000	-0.733333	32.933334	343.000000	1023.000000	1023.000000	2046.000000
6.500000	0.014297	8.449438	2.922054	1.590871	2.013932	1.922582	0.000000	-10.000000	-0.725000	32.799999	354.000000	1023.000000	1023.000000	2046.000000
6.520000	0.015490	9.154482	3.117138	1.889728	2.307603	1.840013	0.000000	-10.000000	-0.708333	32.683334	365.000000	1023.000000	1023.000000	2046.000000
6.540000	0.016778	9.915691	3.321088	2.124310	2.636229	1.834065	0.000000	-10.000000	-0.683333	32.216667	376.000000	1023.000000	1023.000000	2046.000000
6.560000	0.017979	10.625689	3.586111	2.217951	2.737839	2.083788	0.000000	-10.000000	-0.666667	31.833334	386.833344	1023.000000	1023.000000	2046.000000
6.580000	0.019273	11.390369	3.950773	2.231566	2.694166	2.513864	0.000000	-10.000000	-0.658333	31.483334	397.500000	1023.000000	1023.000000	2046.000000
6.600000	0.020930	12.369658	4.129981	2.528177	3.075071	2.636430	0.000000	-10.000000	-0.658333	31.233334	408.000000	1023.000000	1023.000000	2046.000000
6.620000	0.022634	13.376834	4.504965	2.838291	3.385951	2.647627	0.000000	-10.000000	-0.641667	30.950001	418.333344	1023.000000	1023.000000	2046.000000
6.640000	0.024635	14.559380	4.951087	3.085147	3.600332	2.922813	0.000000	-10.000000	-0.625000	30.750000	428.833344	1023.000000	1023.000000	2046.000000
6.660000	0.026791	15.833198	5.405230	3.467425	3.720151	3.240392	0.000000	-10.000000	-0.600000	30.633333	439.166656	1023.000000	1023.000000	2046.000000
6.680000	0.028585	16.893959	5.699206	3.786965	3.962624	3.445164	0.000000	-10.000000	-0.591667	30.383333	449.500000	1023.000000	1023.000000	2046.000000
6.700000	0.029923	17.684641	5.998967	4.136574	4.193513	3.355587	0.000000	-10.000000	-0.566667	30.250000	459.500000	1023.000000	1023.000000	2046.000000
6.720000	0.031220	18.451153	6.296379	4.470221	4.313898	3.370654	0.000000	-10.000000	-0.558333	29.983334	469.500000	1023.000000	1023.000000	2046.000000
6.740000	0.031670	18.716915	6.399555	4.605395	4.252806	3.459159	0.000000	-10.000000	-0.525000	29.450001	479.500000	1023.000000	1023.000000	2046.000000
6.760000	0.032189	19.023413	6.515944	4.752612	4.265583	3.489273	0.000000	-10.000000	-0.508333	28.616667	489.500000	1023.000000	1023.000000	2046.000000
6.780000	0.032053	18.943607	6.652576	5.078502	4.222728	2.989800	0.000000	-10.000000	-0.466667	27.633333	499.166656	1023.000000	1023.000000	2046.000000
6.800000	0.031600	18.675507	6.679895	5.377290	4.082261	2.536060	0.000000	-10.000000	-0.441667	26.566668	508.666656	1023.000000	1023.000000	2046.000000
6.820000	0.030499	18.024761	6.678955	5.539948	3.570928	2.234930	0.000000	-10.000000	-0.391667	25.250000	517.666687	1023.000000	1023.000000	2046.000000
6.840000	0.029000	17.138813	6.502227	5.595729	2.999895	2.040962	0.000000	-10.000000	-0.333333	23.633333	526.500000	1023.000000	1023.000000	2046.000000
6.860000	0.027701	16.371550	6.195003	5.546176	2.667385	1.962985	0.000000	-10.000000	-0.258333	21.700001	534.666687	1023.000000	1023.000000	2046.000000
6.880000	0.026361	15.579306	5.831593	5.698358	2.498972	1.550384	0.000000	-10.000000	-0.183333	19.283333	542.333313	1023.000000	1023.000000	2046.000000
6.900000	0.025555	15.102729	5.569387	5.832247	2.457047	1.244048	0.000000	-10.000000	-0.116667	16.383333	549.166687	1023.000000	1023.000000	2046.000000
6.920000	0.025313	14.959818	5.472162	5.895035	2.277404	1.315216	0.000000	-10.000000	-0.066667	13.166667	555.000000	1023.000000	1023.000000	2046.000000
6.940000	0.025087	14.826643	5.498875	6.017894	1.902392	1.407481	0.000000	-10.000000	-0.025000	9.650001	559.833313	1023.000000	1023.000000	2046.000000
6.960000	0.024754	14.629435	5.165502	6.268473	1.944926	1.250533	0.000000	-10.000000	0.000000	5.300000	563.500000	1023.000000	1023.000000	2046.000000
6.980000	0.024092	14.238540	4.936168	6.390579	1.909785	1.002008	0.000000	-10.000000	0.025000	0.800000	566.166687	1023.000000	1023.000000	2046.000000
7.000000	0.024055	14.216236	4.881653	6.450033	1.848408	1.036142	0.000000	-10.000000	0.041667	-3.450000	567.500000	1023.000000	1023.000000	2046.000000
7.020000	0.023858	14.100047	4.935403	6.338176	1.526509	1.299959	0.000000	-10.000000	0.058333	-7.016667	568.000000	1023.000000	1023.000000	2046.000000
7.040000	0.023767	14.046070	4.712844	6.332411	1.567142	1.433672	0.000000	-10.000000	0.075000	-9.783334	568.000000	1023.000000	1023.000000	2046.000000
7.060000	0.023238	13.733432	4.444949	6.389362	1.685561	1.213561	0.000000	-10.000000	0.108333	-12.183333	568.000000	1023.000000	1023.000000	2046.000000
7.080000	0.023484	13.878995	4.421817	6.406655	1.801600	1.248923	0.000000	-10.000000	0.158333	-13.700001	568.000000	1023.000000	1023.000000	2046.000000
7.100000	0.023667	13.987020	4.648883	6.328574	1.512420	1.497142	0.000000	-10.000000	0.200000	-15.066667	564.333313	1023.000000	1023.000000	2046.000000
7.120000	0.024005	14.186721	4.645532	6.468691	1.498338	1.574160	0.000000	-10.000000	0.233333	-16.233334	555.500000	1023.000000	1023.000000	2046.000000
7.140000	0.024079	14.230618	4.589724	6.679493	1.644961	1.316439	0.000000	-10.000000	0.241667	-17.450001	544.666687	1023.000000	1023.000000	2046.000000
7.160000	0.024648	14.567183	4.855660	6.776516	1.705274	1.229733	0.000000	-10.000000	0.250000	-18.600000	535.500000	1023.000000	1023.000000	2046.000000
7.180000	0.024916	14.725163	5.176588	6.665871	1.502720	1.379984	0.000000	-10.000000	0.283333	-19.650002	529.333313	1023.000000	1023.000000	2046.000000
7.200000	0.024955	14.748349	5.303609	6.556441	1.393062	1.495237	0.000000	-10.000000	0.316667	-20.650002	522.833313	1023.000000	1023.000000	2046.000000
7.220000	0.024398	14.419333	5.235984	6.513830	1.420655	1.248866	0.000000	-10.000000	0.366667	-21.583334	516.000000	1023.000000	1023.000000	2046.000000
7.240000	0.023983	14.173764	5.281928	6.418376	1.469890	1.003569	0.000000	-10.000000	0.383333	-22.516666	508.666656	1023.000000	1023.000000	2046.000000
7.260000	0.023852	14.096602	5.466077	6.204642	1.357975	1.067907	0.000000	-10.000000	0.433333	-23.616667	501.000000	1023.000000	1023.000000	2046.000000
7.280000	0.023697	14.004826	5.610201	6.028709	1.172997	1.192918	0.000000	-10.000000	0.466667	-24.733334	493.000000	1023.000000	1023.000000	2046.000000
7.300000	0.023385	13.820727	5.560388	5.973690	1.147480	1.139170	0.000000	-10.000000	0.516667	-25.883333	484.833344	1023.000000	1023.000000	2046.000000
7.320000	0.022660	13.392234	5.439481	5.942058	1.191117	0.819579	0.000000	-10.000000	0.533333	-26.583334	476.333344	1023.000000	1023.000000	2046.000000
7.340000	0.022370	13.220585	5.413867	5.875662	1.244749	0.686306	0.000000	-10.000000	0.550000	-27.100000	467.500000	1023.000000	1023.000000	2046.000000
7.360000	0.022049	13.031002	5.518245	5.577683	0.996497	0.938577	0.000000	-10.000000	0.566667	-27.433334	458.500000	1023.000000	1023.000000	2046.000000
7.380000	0.021643	12.790982	5.438934	5.514610	0.907882	0.929557	0.000000	-10.000000	0.600000	-27.866667	449.333344	1023.000000	1023.000000	2046.000000
7.400000	0.020789	12.286345	5.224383	5.487659	0.940102	0.634202	0.000000	-10.000000	0.625000	-28.383333	440.000000	1023.000000	1023.000000	2046.000000
7.420000	0.020302	11.998697	5.145095	5.463504	0.976648	0.413450	0.000000	-10.000000	0.650000	-28.850000	430.500000	1023.000000	1023.000000	2046.000000
7.440000	0.019955	11.793255	5.139403	5.213503	0.918203	0.522145	0.000000	-10.000000	0.658333	-29.283335	421.000000	1023.000000	1023.000000	2046.000000
7.460000	0.019669	11.624617	5.230857	5.056752	0.664201	0.672806	0.000000	-10.000000	0.675000	-29.600000	411.333344	1023.000000	1023.000000	2046.000000
7.480000	0.018917	11.179750	4.987577	5.082778	0.671165	0.438229	0.000000	-10.000000	0.683333	-29.900002	401.500000	1023.000000	1023.000000	2046.000000
7.500000	0.018529	10.950617	4.879352	5.027400	0.753079	0.290786	0.000000	-10.000000	0.691667	-29.933334	391.500000	1023.000000	1023.000000	2046.000000
7.520000	0.018574	10.977177	4.953268	4.954739	0.755285	0.313885	0.000000	-10.000000	0.700000	-29.983334	381.500000	1023.000000	1023.000000	2046.000000
7.540000	0.018412	10.881390	5.139339	4.787748	0.439176	0.515127	0.000000	-10.000000	0.700000	-30.066668	371.500000	1023.000000	1023.000000	2046.000000
7.560000	0.017952	10.609792	4.961232	4.784702	0.434373	0.429485	0.000000	-10.000000	0.700000	-30.216667	361.500000	1023.000000	1023.000000	2046.000000
7.580000	0.016932	10.006771	4.720743	4.717501	0.431857	0.136670	0.000000	-10.000000	0.700000	-30.300001	351.333344	1023.000000	1023.000000	2046.000000
7.600000	0.016313	9.641181	4.695755	4.522060	0.317053	0.106313	0.000000	-10.000000	0.691667	-30.333334	341.000000	1023.000000	1023.000000	2046.000000
7.620000	0.015584	9.210340	4.716968	4.240448	-0.021109	0.274034	0.000000	-10.000000	0.691667	-30.116667	330.666656	1023.000000	1023.000000	2046.000000
7.640000	0.014259	8.427240	4.384329	4.176610	-0.101702	-0.031997	0.000000	-10.000000	0.691667	-30.100000	320.500000	1023.000000	1023.000000	2046.000000
7.660000	0.013629	8.054466	4.340800	4.099073	-0.033869	-0.351538	0.000000	-10.000000	0.700000	-29.933334	310.500000	1023.000000	1023.000000	2046.000000
7.680000	0.012763	7.542951	4.437719	3.931076	-0.324309	-0.501536	0.000000	-10.000000	0.683333	-29.850000	300.500000	1023.000000	1023.000000	2046.000000
7.700000	0.011387	6.729587	4.379729	3.896914	-0.767096	-0.779960	0.000000	-10.000000	0.666667	-29.500000	290.500000	1023.000000	1023.000000	2046.000000
7.720000	0.008686	5.133340	3.955731	3.830424	-1.176881	-1.475935	0.000000	-10.000000	0.650000	-28.916668	280.833344	1023.000000	1023.000000	2046.000000
7.740000	0.006085	3.595986	3.433887	3.659762	-1.461710	-2.035953	0.000000	-10.000000	0.650000	-28.500000	271.166656	1023.000000	1023.000000	2046.000000
7.760000	0.003803	2.247378	3.171629	3.266899	-2.010944	-2.180206	0.000000	-10.000000	0.641667	-28.100000	261.833344	1023.000000	1023.000000	2046.000000
7.780000	0.001891	1.117875	2.827863	3.121399	-2.475368	-2.356019	0.000000	-10.000000	0.608333	-27.883333	252.333328	1023.000000	1023.000000	2046.000000
7.800000	-0.000541	-0.319851	2.271388	3.052259	-2.782284	-2.861215	0.000000	-10.000000	0.591667	-27.616667	243.166672	1023.000000	1023.000000	2046.000000
7.820000	-0.002150	-1.270501	1.838947	2.956645	-2.883731	-3.182361	0.000000	-10.000000	0.583333	-27.533333	233.833328	1023.000000	1023.000000	2046.000000
7.840000	-0.003389	-2.002740	1.630654	2.633618	-3.120620	-3.146392	0.000000	-10.000000	0.600000	-27.533333	224.666672	1023.000000	1023.000000	2046.000000
7.860000	-0.004613	-2.726033	1.483623	2.481577	-3.504949	-3.186285	0.000000	-10.000000	0.600000	-27.466667	215.500000	1023.000000	1023.000000	2046.000000
7.880000	-0.006121	-3.617347	1.062065	2.450244	-3.634854	-3.494802	0.000000	-10.000000	0.575000	-27.133333	206.500000	1023.000000	1023.000000	2046.000000
7.900000	-0.006956	-4.110775	0.746674	2.365784	-3.587833	-3.635400	0.000000	-10.000000	0.541667	-26.883333	197.500000	1023.000000	1023.000000	2046.000000
7.920000	-0.007503	-4.434323	0.628168	2.044929	-3.608633	-3.498787	0.000000	-10.000000	0.508333	-26.433334	188.500000	1023.000000	1023.000000	2046.000000
7.940000	-0.007918	-4.679517	0.630451	1.785045	-3.841190	-3.253823	0.000000	-10.000000	0.508333	-25.983334	179.666672	1023.000000	1023.000000	2046.000000
7.960000	-0.008670	-5.123825	0.325356	1.869375	-3.898263	-3.420293	0.000000	-10.000000	0.491667	-25.316668	170.833328	1023.000000	1023.000000	2046.000000
7.980000	-0.008987	-5.311263	0.052239	1.918370	-3.714735	-3.567136	0.000000	-10.000000	0.483333	-24.683334	162.333328	1023.000000	1023.000000	2046.000000
8.000000	-0.009165	-5.416364	0.038032	1.744585	-3.799793	-3.399188	0.000000	-10.000000	0.458333	-23.950001	154.000000	1023.000000	1023.000000	2046.000000
8.020000	-0.009072	-5.361735	0.131129	1.612011	-3.964016	-3.140859	0.000000	-10.000000	0.425000	-23.250000	146.000000	1023.000000	1023.000000	2046.000000
8.040000	-0.009166	-5.417128	-0.023863	1.784571	-3.916486	-3.261351	0.000000	-10.000000	0.383333	-22.450001	138.333328	1023.000000	1023.000000	2046.000000
8.060000	-0.009077	-5.364413	-0.084906	1.824565	-3.773047	-3.331025	0.000000	-10.000000	0.350000	-21.950001	130.833328	1023.000000	1023.000000	2046.000000
8.080000	-0.008892	-5.255076	0.094586	1.738802	-3.802156	-3.286307	0.000000	-10.000000	0.341667	-21.250000	123.666664	1023.000000	1023.000000	2046.000000
8.100000	-0.008863	-5.237783	0.256231	1.533131	-3.927383	-3.099763	0.000000	-10.000000	0.341667	-20.933334	116.500000	1023.000000	1023.000000	2046.000000
8.120000	-0.009597	-5.672015	0.109872	1.451395	-3.951931	-3.281351	0.000000	-10.000000	0.325000	-20.300001	109.500000	1023.000000	1023.000000	2046.000000
8.140000	-0.010032	-5.928889	-0.004784	1.338575	-3.787544	-3.475136	0.000000	-10.000000	0.308333	-19.750000	102.666664	1023.000000	1023.000000	2046.000000
8.160000	-0.010264	-6.066105	0.103997	0.961801	-3.863899	-3.268004	0.000000	-10.000000	0.275000	-18.983334	96.000000	1023.000000	1023.000000	2046.000000
8.180000	-0.010586	-6.256515	0.160954	0.721079	-3.988702	-3.149846	0.000000	-10.000000	0.250000	-18.483334	89.666664	1023.000000	1023.000000	2046.000000
8.200000	-0.011401	-6.738057	-0.067035	0.642316	-3.933386	-3.379952	0.000000	-10.000000	0.241667	-18.000000	83.500000	1023.000000	1023.000000	2046.000000
8.220000	-0.011619	-6.866897	-0.154410	0.515221	-3.807667	-3.420040	0.000000	-10.000000	0.233333	-17.683334	77.500000	1023.000000	1023.000000	2046.000000
8.240000	-0.011650	-6.885092	-0.003198	0.197511	-3.941187	-3.138217	0.000000	-10.000000	0.225000	-17.216667	71.500000	1023.000000	1023.000000	2046.000000
8.260000	-0.012456	-7.361266	-0.172754	0.130538	-4.039687	-3.279363	0.000000	-10.000000	0.208333	-16.850000	65.833336	1023.000000	1023.000000	2046.000000
8.280000	-0.012738	-7.528043	-0.405979	0.142358	-3.810555	-3.453868	0.000000	-10.000000	0.200000	-16.316668	60.166668	1023.000000	1023.000000	2046.000000
8.300000	-0.012745	-7.532347	-0.319940	-0.164816	-3.823967	-3.223624	0.000000	-10.000000	0.200000	-15.766666	54.833332	1023.000000	1023.000000	2046.000000
8.320000	-0.012854	-7.596805	-0.293076	-0.410818	-3.862557	-3.030355	0.000000	-10.000000	0.191667	-14.950000	47.833332	1023.000000	1023.000000	2046.000000
8.340000	-0.013632	-8.056305	-0.458835	-0.404568	-3.938791	-3.254111	0.000000	-10.000000	0.183333	-14.350000	42.833332	1023.000000	1023.000000	2046.000000
8.360000	-0.013659	-8.072223	-0.643320	-0.423523	-3.672732	-3.332648	0.000000	-10.000000	0.166667	-13.783333	38.000000	1023.000000	1023.000000	2046.000000
8.380000	-0.013530	-7.996327	-0.496824	-0.750990	-3.718197	-3.030317	0.000000	-10.000000	0.158333	-13.500000	34.833332	1023.000000	1023.000000	2046.000000
8.400000	-0.013733	-8.116015	-0.518385	-0.940038	-3.774422	-2.883171	0.000000	-10.000000	0.141667	-13.066667	30.333334	1023.000000	1023.000000	2046.000000
8.420000	-0.014195	-8.389008	-0.631184	-0.924975	-3.753098	-3.079750	0.000000	-10.000000	0.125000	-12.733334	26.000000	1023.000000	1023.000000	2046.000000
8.440000	-0.013756	-8.129991	-0.657722	-0.944918	-3.486020	-3.041329	0.000000	-10.000000	0.108333	-12.350000	22.000000	1023.000000	1023.000000	2046.000000
8.460000	-0.013136	-7.763125	-0.382898	-1.194220	-3.551236	-2.634772	0.000000	-10.000000	0.100000	-11.983334	18.000000	1023.000000	1023.000000	2046.000000
8.480000	-0.013806	-8.159103	-0.597059	-1.355744	-3.530979	-2.675321	0.000000	-10.000000	0.083333	-11.583333	14.000000	1023.000000	1023.000000	2046.000000
8.500000	-0.014059	-8.308739	-0.688934	-1.260082	-3.526772	-2.832950	0.000000	-10.000000	0.075000	-11.283334	10.000000	1023.000000	1023.000000	2046.000000
8.520000	-0.014125	-8.348003	-0.708159	-1.362416	-3.502149	-2.775279	0.000000	-10.000000	0.066667	-10.833333	6.000000	1023.000000	1023.000000	2046.000000
8.540000	-0.014257	-8.426045	-0.614702	-1.648173	-3.609810	-2.553360	0.000000	-10.000000	0.066667	-10.416667	2.500000	1023.000000	1023.000000	2046.000000
8.560000	-0.015359	-9.077254	-0.773820	-1.841945	-3.753631	-2.707859	0.000000	-10.000000	0.066667	-10.150000	-0.666667	1023.000000	1023.000000	2046.000000
8.580000	-0.015789	-9.331424	-1.009978	-1.888875	-3.544804	-2.887767	0.000000	-10.000000	0.058333	-10.066667	-3.666667	1023.000000	1023.000000	2046.000000
8.600000	-0.016234	-9.594511	-0.974385	-2.017108	-3.625148	-2.977871	0.000000	-10.000000	0.058333	-9.683333	-6.833333	1023.000000	1023.000000	2046.000000
8.620000	-0.017407	-10.287592	-0.988864	-2.269225	-3.958557	-3.070945	0.000000	-10.000000	0.050000	-8.833334	-10.166667	1023.000000	1023.000000	2046.000000
8.640000	-0.019639	-11.606829	-1.406899	-2.357390	-4.287061	-3.555478	0.000000	-10.000000	0.050000	-7.350000	-13.000000	1023.000000	1023.000000	2046.000000
8.660000	-0.021595	-12.762729	-1.882721	-2.422089	-4.466405	-3.991514	0.000000	-10.000000	0.041667	-5.900000	-15.500000	1023.000000	1023.000000	2046.000000
8.680000	-0.023409	-13.834441	-2.265921	-2.550846	-4.741416	-4.276258	0.000000	-10.000000	0.025000	-4.666667	-17.500000	1023.000000	1023.000000	2046.000000
8.700000	-0.024742	-14.622665	-2.466944	-2.836447	-5.083042	-4.236233	0.000000	-10.000000	0.008333	-4.233334	-19.166666	1023.000000	1023.000000	2046.000000
8.720000	-0.026698	-15.778484	-2.852283	-2.939059	-5.448993	-4.538149	0.000000	-10.000000	0.008333	-4.183333	-20.666666	1023.000000	1023.000000	2046.000000
8.740000	-0.027825	-16.444563	-3.269687	-2.901288	-5.479689	-4.793899	0.000000	-10.000000	0.008333	-4.000000	-22.000000	1023.000000	1023.000000	2046.000000
8.760000	-0.028203	-16.667948	-3.542655	-2.926259	-5.382778	-4.816256	0.000000	-10.000000	0.000000	-2.266667	-23.166666	1023.000000	1023.000000	2046.000000
8.780000	-0.028284	-16.716074	-3.535167	-3.156893	-5.495716	-4.528297	0.000000	-10.000000	-0.025000	0.466667	-23.833334	1023.000000	1023.000000	2046.000000
8.800000	-0.028659	-16.937408	-3.692125	-3.125587	-5.537771	-4.581925	0.000000	-10.000000	-0.066667	4.300000	-24.000000	1023.000000	1023.000000	2046.000000
8.820000	-0.028146	-16.634525	-3.880176	-2.934348	-5.265862	-4.554140	0.000000	-10.000000	-0.116667	8.416667	-24.000000	1023.000000	1023.000000	2046.000000
8.840000	-0.027060	-15.992702	-3.820055	-2.845785	-5.001331	-4.325531	0.000000	-10.000000	-0.200000	12.800000	-24.000000	1023.000000	1023.000000	2046.000000
8.860000	-0.025840	-15.271321	-3.548285	-2.906156	-4.957366	-3.859514	0.000000	-10.000000	-0.258333	15.783334	-24.000000	1023.000000	1023.000000	2046.000000
8.880000	-0.025047	-14.802721	-3.523992	-2.642257	-4.823224	-3.813247	0.000000	-10.000000	-0.333333	18.583334	-24.000000	1023.000000	1023.000000	2046.000000
8.900000	-0.023708	-14.011616	-3.509115	-2.334106	-4.478024	-3.690370	0.000000	-10.000000	-0.391667	20.816668	-7.333333	1023.000000	1023.000000	2046.000000
8.920000	-0.021938	-12.965435	-3.256979	-2.163106	-4.173053	-3.372296	0.000000	-10.000000	-0.458333	23.900000	11.333333	1023.000000	1023.000000	2046.000000
8.940000	-0.020228	-11.955009	-2.875659	-2.096913	-4.001118	-2.981318	0.000000	-10.000000	-0.500000	25.866667	32.666668	1023.000000	1023.000000	2046.000000
8.960000	-0.018885	-11.161232	-2.715256	-1.859030	-3.749481	-2.837464	0.000000	-10.000000	-0.533333	27.600000	40.333332	1023.000000	1023.000000	2046.000000
8.980000	-0.016873	-9.972223	-2.492814	-1.449157	-3.247435	-2.782818	0.000000	-10.000000	-0.566667	28.816666	49.166668	1023.000000	1023.000000	2046.000000
9.000000	-0.014812	-8.753696	-1.971314	-1.379929	-2.973135	-2.429319	0.000000	-10.000000	-0.600000	29.816666	58.666668	1023.000000	1023.000000	2046.000000
9.020000	-0.013390	-7.913584	-1.596421	-1.394615	-2.767117	-2.155430	0.000000	-10.000000	-0.633333	30.816666	68.500000	1023.000000	1023.000000	2046.000000
9.040000	-0.012659	-7.481643	-1.407760	-1.352219	-2.631099	-2.090565	0.000000	-10.000000	-0.675000	31.633333	78.666664	1023.000000	1023.000000	2046.000000
9.060000	-0.011394	-6.733737	-1.379105	-1.120779	-2.144879	-2.088974	0.000000	-10.000000	-0.725000	32.483334	89.000000	1023.000000	1023.000000	2046.000000
9.080000	-0.009818	-5.802350	-0.866695	-1.258890	-2.047759	-1.629006	0.000000	-10.000000	-0.733333	33.050003	99.666664	1023.000000	1023.000000	2046.000000
9.100000	-0.008914	-5.267935	-0.732403	-1.264446	-1.801098	-1.469989	0.000000	-10.000000	-0.750000	33.566669	110.666664	1023.000000	1023.000000	2046.000000
9.120000	-0.008256	-4.879529	-0.546238	-1.234494	-1.735989	-1.362808	0.000000	-10.000000	-0.750000	33.933334	121.833336	1023.000000	1023.000000	2046.000000
9.140000	-0.007050	-4.166761	-0.524329	-0.975539	-1.302692	-1.364201	0.000000	-10.000000	-0.783333	34.216667	133.166672	1023.000000	1023.000000	2046.000000
9.160000	-0.005588	-3.302491	-0.205561	-1.039598	-1.099724	-0.957609	0.000000	-10.000000	-0.791667	34.700001	144.500000	1023.000000	1023.000000	2046.000000
9.180000	-0.004254	-2.514293	0.066325	-1.047633	-0.889744	-0.643241	0.000000	-10.000000	-0.808333	35.150002	156.000000	1023.000000	1023.000000	2046.000000
9.200000	-0.003732	-2.205466	0.134695	-1.002136	-0.776553	-0.561472	0.000000	-10.000000	-0.808333	35.350002	167.500000	1023.000000	1023.000000	2046.000000
9.220000	-0.002537	-1.499476	0.251412	-0.795781	-0.484307	-0.470800	0.000000	-10.000000	-0.816667	35.250000	179.166672	1023.000000	1023.000000	2046.000000
9.240000	-0.000988	-0.583858	0.355233	-0.553757	-0.039750	-0.345584	0.000000	-10.000000	-0.825000	35.366665	191.000000	1023.000000	1023.000000	2046.000000
9.260000	0.000671	0.396412	0.723009	-0.526564	0.177993	0.021975	0.000000	-10.000000	-0.833333	35.516666	203.000000	1023.000000	1023.000000	2046.000000
9.280000	0.002052	1.212684	1.030260	-0.496287	0.372202	0.306508	0.000000	-10.000000	-0.841667	35.766666	215.000000	1023.000000	1023.000000	2046.000000
9.300000	0.002679	1.583057	1.144758	-0.364761	0.465766	0.337295	0.000000	-10.000000	-0.841667	35.733334	226.666672	1023.000000	1023.000000	2046.000000
9.320000	0.004325	2.556239	1.247999	-0.076446	0.923491	0.461196	0.000000	-10.000000	-0.841667	35.916668	238.333328	1023.000000	1023.000000	2046.000000
9.340000	0.006114	3.613208	1.678004	-0.018112	1.101996	0.851320	0.000000	-10.000000	-0.841667	35.816666	250.000000	1023.000000	1023.000000	2046.000000
9.360000	0.007393	4.369256	1.956359	0.032935	1.272998	1.106964	0.000000	-10.000000	-0.833333	35.883335	262.000000	1023.000000	1023.000000	2046.000000
9.380000	0.009099	5.377786	2.182827	0.335171	1.595196	1.264591	0.000000	-10.000000	-0.850000	35.716667	274.000000	1023.000000	1023.000000	2046.000000
9.400000	0.011343	6.703999	2.599180	0.703264	1.907208	1.494346	0.000000	-10.000000	-0.850000	35.666668	286.000000	1023.000000	1023.000000	2046.000000
9.420000	0.013935	8.235868	3.189163	0.998322	2.185284	1.863098	0.000000	-10.000000	-0.858333	35.600002	298.000000	1023.000000	1023.000000	2046.000000
9.440000	0.015231	9.001657	3.525361	1.217643	2.296942	1.961712	0.000000	-10.000000	-0.841667	35.616669	310.000000	1023.000000	1023.000000	2046.000000
9.460000	0.016656	9.843426	3.790821	1.548730	2.459618	2.044257	0.000000	-10.000000	-0.841667	35.450001	322.000000	1023.000000	1023.000000	2046.000000
9.480000	0.018477	10.919768	4.050041	2.063241	2.751708	2.054779	0.000000	-10.000000	-0.841667	35.300003	334.000000	1023.000000	1023.000000	2046.000000
9.500000	0.019725	11.657743	4.284174	2.234776	2.943276	2.195515	0.000000	-10.000000	-0.825000	34.966667	345.833344	1023.000000	1023.000000	2046.000000
9.520000	0.019720	11.654783	4.443219	2.236502	2.858497	2.116565	0.000000	-10.000000	-0.808333	34.900002	357.500000	1023.000000	1023.000000	2046.000000
9.540000	0.019518	11.534867	4.509751	2.415945	2.761218	1.847954	0.000000	-10.000000	-0.783333	34.766666	369.166656	1023.000000	1023.000000	2046.000000
9.560000	0.019477	11.510632	4.476085	2.842622	2.714589	1.477336	0.000000	-10.000000	-0.775000	34.883335	380.666656	1023.000000	1023.000000	2046.000000
9.580000	0.019225	11.361720	4.617214	3.038065	2.369272	1.337170	0.000000	-10.000000	-0.750000	34.533333	392.333344	1023.000000	1023.000000	2046.000000
9.600000	0.017186	10.156972	4.381977	2.974044	1.853166	0.947785	0.000000	-10.000000	-0.716667	33.916668	403.833344	1023.000000	1023.000000	2046.000000
9.620000	0.015953	9.428115	3.963313	3.088471	1.678032	0.698299	0.000000	-10.000000	-0.700000	33.016666	415.333344	1023.000000	1023.000000	2046.000000
9.640000	0.016099	9.514587	3.738648	3.310093	1.774645	0.691201	0.000000	-10.000000	-0.691667	32.483334	426.500000	1023.000000	1023.000000	2046.000000
9.660000	0.016270	9.615648	3.822302	3.401890	1.609444	0.782011	0.000000	-10.000000	-0.691667	32.000000	437.500000	1023.000000	1023.000000	2046.000000
9.680000	0.015689	9.272143	3.615290	3.556929	1.474115	0.625808	0.000000	-10.000000	-0.675000	31.816668	448.166656	1023.000000	1023.000000	2046.000000
9.700000	0.016175	9.559183	3.381891	3.958357	1.645228	0.573707	0.000000	-10.000000	-0.658333	31.550001	458.833344	1023.000000	1023.000000	2046.000000
9.720000	0.017465	10.321714	3.491484	4.280255	1.770308	0.779668	0.000000	-10.000000	-0.633333	31.266666	469.333344	1023.000000	1023.000000	2046.000000
9.740000	0.018198	10.754754	3.627038	4.414329	1.731925	0.981462	0.000000	-10.000000	-0.591667	30.833334	480.000000	1023.000000	1023.000000	2046.000000
9.760000	0.018312	10.822642	3.557526	4.534785	1.661052	1.069281	0.000000	-10.000000	-0.550000	30.016666	490.333344	1023.000000	1023.000000	2046.000000
9.780000	0.019595	11.580652	3.438228	4.955044	2.040167	1.147212	0.000000	-10.000000	-0.533333	29.183332	500.500000	1023.000000	1023.000000	2046.000000
9.800000	0.021213	12.536724	3.699094	5.099649	2.215874	1.522106	0.000000	-10.000000	-0.525000	28.566668	510.333344	1023.000000	1023.000000	2046.000000
9.820000	0.021854	12.915870	3.755295	5.179552	2.314794	1.666229	0.000000	-10.000000	-0.500000	27.850000	520.000000	1023.000000	1023.000000	2046.000000
9.840000	0.022523	13.311315	3.870475	5.279449	2.305366	1.856024	0.000000	-10.000000	-0.466667	27.150002	529.333313	1023.000000	1023.000000	2046.000000
9.860000	0.024196	14.299706	3.938589	5.711754	2.722989	1.926374	0.000000	-10.000000	-0.450000	26.400002	535.500000	1023.000000	1023.000000	2046.000000
9.880000	0.026387	15.594517	4.421576	5.987354	2.929602	2.255985	0.000000	-10.000000	-0.425000	25.716667	544.333313	1023.000000	1023.000000	2046.000000
9.900000	0.027275	16.119650	4.806396	6.123253	2.858554	2.331446	0.000000	-10.000000	-0.375000	24.383335	553.000000	1023.000000	1023.000000	2046.000000
9.920000	0.028404	16.786713	5.070348	6.340582	3.005055	2.370726	0.000000	-10.000000	-0.291667	22.233334	564.166687	1023.000000	1023.000000	2046.000000
9.940000	0.029933	17.690601	5.308990	6.621402	3.350333	2.409876	0.000000	-10.000000	-0.216667	19.950001	572.000000	1023.000000	1023.000000	2046.000000
9.960000	0.031284	18.488842	5.752496	6.604978	3.499150	2.632218	0.000000	-10.000000	-0.141667	17.350000	579.000000	1023.000000	1023.000000	2046.000000
9.980000	0.031069	18.362015	6.001500	6.402795	3.345868	2.611851	0.000000	-10.000000	-0.091667	14.516667	585.333313	1023.000000	1023.000000	2046.000000
10.000000	0.031188	18.431887	6.118150	6.444248	3.370153	2.499336	0.000000	-10.000000	-0.041667	10.933333	590.500000	1023.000000	1023.000000	2046.000000
10.020000	0.032111	18.977436	6.266879	6.542192	3.611216	2.557149	0.000000	-10.000000	-0.008333	6.716667	594.833313	1023.000000	1023.000000	2046.000000
10.040000	0.033086	19.553909	6.597116	6.495851	3.714208	2.746733	0.000000	-10.000000	0.025000	1.850000	597.833313	1023.000000	1023.000000	2046.000000
10.060000	0.032336	19.110481	6.694868	6.241360	3.484300	2.689953	0.000000	-10.000000	0.041667	-2.266667	599.500000	1023.000000	1023.000000	2046.000000
10.080000	0.032004	18.914293	6.499286	6.228537	3.624188	2.562284	0.000000	-10.000000	0.058333	-6.033333	600.000000	1023.000000	1023.000000	2046.000000
10.100000	0.032454	19.180094	6.550874	6.246130	3.748102	2.634988	0.000000	-10.000000	0.066667	-8.633333	600.000000	1023.000000	1023.000000	2046.000000
10.120000	0.032712	19.332804	6.635784	6.113179	3.794709	2.789132	0.000000	-10.000000	0.083333	-10.950000	600.000000	1023.000000	1023.000000	2046.000000
10.140000	0.031577	18.661974	6.555694	5.852667	3.576463	2.677149	0.000000	-10.000000	0.100000	-12.383333	600.000000	1023.000000	1023.000000	2046.000000
10.160000	0.031167	18.419891	6.379683	5.818051	3.612272	2.609883	0.000000	-10.000000	0.133333	-13.650001	600.000000	1023.000000	1023.000000	2046.000000
10.180000	0.031964	18.890533	6.411233	5.927352	3.868317	2.683631	0.000000	-10.000000	0.166667	-14.766666	592.166687	1023.000000	1023.000000	2046.000000
10.200000	0.031817	18.803699	6.493073	5.799968	3.777974	2.732687	0.000000	-10.000000	0.200000	-15.683333	582.500000	1023.000000	1023.000000	2046.000000
10.220000	0.030733	18.163008	6.464628	5.554201	3.460441	2.683736	0.000000	-10.000000	0.216667	-16.366667	571.000000	1023.000000	1023.000000	2046.000000
10.240000	0.031232	18.458138	6.370057	5.729964	3.705621	2.652494	0.000000	-10.000000	0.225000	-17.016666	565.500000	1023.000000	1023.000000	2046.000000
10.260000	0.032382	19.137518	6.660035	5.870328	3.799083	2.808074	0.000000	-10.000000	0.233333	-17.616667	560.000000	1023.000000	1023.000000	2046.000000
10.280000	0.032116	18.980291	6.827728	5.741400	3.588568	2.822595	0.000000	-10.000000	0.241667	-18.216667	554.000000	1023.000000	1023.000000	2046.000000
10.300000	0.031766	18.773748	6.828680	5.654251	3.489829	2.800989	0.000000	-10.000000	0.266667	-18.800001	547.833313	1023.000000	1023.000000	2046.000000
10.320000	0.031531	18.634897	6.741359	5.809539	3.490926	2.593074	0.000000	-10.000000	0.283333	-19.433334	541.500000	1023.000000	1023.000000	2046.000000
10.340000	0.032088	18.964272	6.923029	5.903887	3.474809	2.662545	0.000000	-10.000000	0.316667	-20.250000	535.166687	1023.000000	1023.000000	2046.000000
10.360000	0.031500	18.616383	6.996162	5.897691	3.236061	2.486468	0.000000	-10.000000	0.341667	-21.066668	528.500000	1023.000000	1023.000000	2046.000000
10.380000	0.030358	17.941601	6.859633	5.767719	2.997878	2.316370	0.000000	-10.000000	0.375000	-22.000000	521.333313	1023.000000	1023.000000	2046.000000
10.400000	0.029596	17.491310	6.745943	5.838641	2.891011	2.015717	0.000000	-10.000000	0.391667	-22.850000	513.833313	1023.000000	1023.000000	2046.000000
10.420000	0.029206	17.260468	6.789261	5.889235	2.793563	1.788407	0.000000	-10.000000	0.408333	-23.483334	506.166656	1023.000000	1023.000000	2046.000000
10.440000	0.027912	16.496262	6.719214	5.949830	2.503327	1.323891	0.000000	-10.000000	0.441667	-24.133333	498.500000	1023.000000	1023.000000	2046.000000
10.460000	0.024788	14.649672	6.520519	5.748692	1.665724	0.714737	0.000000	-10.000000	0.475000	-24.650000	490.500000	1023.000000	1023.000000	2046.000000
10.480000	0.021836	12.905234	5.931153	5.607084	1.170756	0.196241	0.000000	-10.000000	0.500000	-25.200001	482.333344	1023.000000	1023.000000	2046.000000
10.500000	0.019920	11.772585	5.480552	5.537282	0.870062	-0.115311	0.000000	-10.000000	0.508333	-25.666666	473.833344	1023.000000	1023.000000	2046.000000
10.520000	0.018573	10.976751	5.262084	5.527323	0.580067	-0.392724	0.000000	-10.000000	0.525000	-26.083334	465.333344	1023.000000	1023.000000	2046.000000
10.540000	0.016225	9.589205	4.994454	5.282129	0.018267	-0.705645	0.000000	-10.000000	0.541667	-26.750000	456.500000	1023.000000	1023.000000	2046.000000
10.560000	0.014314	8.459828	4.542295	5.154746	-0.273552	-0.963661	0.000000	-10.000000	0.550000	-27.283333	447.500000	1023.000000	1023.000000	2046.000000
10.580000	0.013473	7.962281	4.151422	5.230761	-0.247905	-1.171997	0.000000	-10.000000	0.566667	-27.800001	438.500000	1023.000000	1023.000000	2046.000000
10.600000	0.012840	7.588304	4.027364	5.238230	-0.392297	-1.284993	0.000000	-10.000000	0.600000	-28.200001	429.166656	1023.000000	1023.000000	2046.000000
10.620000	0.011098	6.558767	3.914450	4.950756	-0.895028	-1.411411	0.000000	-10.000000	0.633333	-28.516666	419.833344	1023.000000	1023.000000	2046.000000
10.640000	0.009893	5.846772	3.485463	4.885341	-0.995295	-1.528738	0.000000	-10.000000	0.650000	-28.883333	410.166656	1023.000000	1023.000000	2046.000000
10.660000	0.009851	5.821872	3.347380	4.952529	-0.913722	-1.564315	0.000000	-10.000000	0.658333	-29.183332	400.500000	1023.000000	1023.000000	2046.000000
10.680000	0.009479	5.601860	3.196353	4.864194	-0.894039	-1.564649	0.000000	-10.000000	0.666667	-29.583334	390.833344	1023.000000	1023.000000	2046.000000
10.700000	0.008079	4.774705	3.102097	4.505502	-1.302308	-1.530586	0.000000	-10.000000	0.683333	-29.783333	381.166656	1023.000000	1023.000000	2046.000000
10.720000	0.007865	4.648267	2.801982	4.583300	-1.169465	-1.567551	0.000000	-10.000000	0.675000	-29.833334	371.500000	1023.000000	1023.000000	2046.000000
10.740000	0.008254	4.878402	2.822599	4.614565	-1.114546	-1.444216	0.000000	-10.000000	0.666667	-29.700001	361.500000	1023.000000	1023.000000	2046.000000
10.760000	0.008140	4.810623	2.776259	4.681583	-1.130581	-1.516638	0.000000	-10.000000	0.650000	-29.533333	351.500000	1023.000000	1023.000000	2046.000000
10.780000	0.007461	4.409330	2.888483	4.503387	-1.490385	-1.492156	0.000000	-10.000000	0.650000	-29.416668	341.500000	1023.000000	1023.000000	2046.000000
10.800000	0.007279	4.301720	2.798509	4.528158	-1.478334	-1.546613	0.000000	-10.000000	0.641667	-29.000000	331.500000	1023.000000	1023.000000	2046.000000
10.820000	0.008061	4.764210	2.842371	4.635719	-1.229824	-1.484055	0.000000	-10.000000	0.650000	-28.866667	321.833344	1023.000000	1023.000000	2046.000000
10.840000	0.007604	4.493791	2.899060	4.525081	-1.304746	-1.625605	0.000000	-10.000000	0.641667	-28.583334	312.166656	1023.000000	1023.000000	2046.000000
10.860000	0.006450	3.812208	3.010670	4.142991	-1.673140	-1.668313	0.000000	-10.000000	0.641667	-28.583334	305.833344	1023.000000	1023.000000	2046.000000
10.880000	0.005692	3.363870	2.773614	3.932809	-1.614513	-1.728040	0.000000	-10.000000	0.625000	-28.500000	299.333344	1023.000000	1023.000000	2046.000000
10.900000	0.006127	3.621333	2.792552	3.896482	-1.410557	-1.657143	0.000000	-10.000000	0.625000	-28.333334	290.000000	1023.000000	1023.000000	2046.000000
10.920000	0.005228	3.089520	2.857887	3.607728	-1.621488	-1.754607	0.000000	-10.000000	0.625000	-28.050001	277.500000	1023.000000	1023.000000	2046.000000
10.940000	0.003915	2.313642	2.785097	3.314840	-1.918522	-1.867773	0.000000	-10.000000	0.616667	-27.700001	265.000000	1023.000000	1023.000000	2046.000000
10.960000	0.003512	2.075553	2.501059	3.208630	-1.758917	-1.875218	0.000000	-10.000000	0.608333	-27.583334	255.666672	1023.000000	1023.000000	2046.000000
10.980000	0.003711	2.192928	2.535140	3.238241	-1.695109	-1.885344	0.000000	-10.000000	0.583333	-27.300001	246.500000	1023.000000	1023.000000	2046.000000
11.000000	0.002603	1.538315	2.593714	2.919052	-2.033039	-1.941413	0.000000	-10.000000	0.558333	-27.216667	237.500000	1023.000000	1023.000000	2046.000000
11.020000	0.001713	1.012324	2.271150	2.674070	-2.022861	-1.910035	0.000000	-10.000000	0.541667	-26.800001	228.333328	1023.000000	1023.000000	2046.000000
11.040000	0.002102	1.242474	2.205494	2.702748	-1.800931	-1.864837	0.000000	-10.000000	0.541667	-26.700001	219.333328	1023.000000	1023.000000	2046.000000
11.060000	0.001176	0.694829	2.290737	2.461678	-2.064218	-1.993367	0.000000	-10.000000	0.533333	-26.266666	210.333328	1023.000000	1023.000000	2046.000000
11.080000	0.000127	0.074960	2.090137	2.179897	-2.229270	-1.965805	0.000000	-10.000000	0.516667	-26.116667	201.666672	1023.000000	1023.000000	2046.000000
11.100000	0.000102	0.060438	1.882085	2.103451	-2.018950	-1.906149	0.000000	-10.000000	0.508333	-25.783333	192.833328	1023.000000	1023.000000	2046.000000
11.120000	-0.000062	-0.036346	1.915964	2.109865	-2.017061	-2.045114	0.000000	-10.000000	0.508333	-25.433334	184.333328	1023.000000	1023.000000	2046.000000
11.140000	-0.001252	-0.739646	1.939586	1.791146	-2.408849	-2.061530	0.000000	-10.000000	0.508333	-25.133333	175.666672	1023.000000	1023.000000	2046.000000
11.160000	-0.001444	-0.853630	1.723426	1.612468	-2.276320	-1.913204	0.000000	-10.000000	0.508333	-24.900000	167.333328	1023.000000	1023.000000	2046.000000
11.180000	-0.000810	-0.478858	1.728283	1.795565	-2.008457	-1.994249	0.000000	-10.000000	0.491667	-24.733334	159.000000	1023.000000	1023.000000	2046.000000
11.200000	-0.001317	-0.778124	1.895684	1.578704	-2.325110	-1.927401	0.000000	-10.000000	0.475000	-24.416668	151.000000	1023.000000	1023.000000	2046.000000
11.220000	-0.002291	-1.354136	1.534241	1.157066	-2.267298	-1.778145	0.000000	-10.000000	0.433333	-24.050001	143.000000	1023.000000	1023.000000	2046.000000
11.240000	-0.002279	-1.346880	1.458365	1.320050	-2.208497	-1.916798	0.000000	-10.000000	0.433333	-23.566668	135.000000	1023.000000	1023.000000	2046.000000
11.260000	-0.002867	-1.694294	1.524230	1.220873	-2.423751	-2.015646	0.000000	-10.000000	0.400000	-23.049999	127.000000	1023.000000	1023.000000	2046.000000
11.280000	-0.004310	-2.547158	1.370082	0.847235	-2.735801	-2.028674	0.000000	-10.000000	0.383333	-22.666666	121.666664	1023.000000	1023.000000	2046.000000
11.300000	-0.005200	-3.073476	1.022574	0.594659	-2.636746	-2.053962	0.000000	-10.000000	0.358333	-22.266666	116.500000	1023.000000	1023.000000	2046.000000
11.320000	-0.005375	-3.176513	0.910340	0.600165	-2.427707	-2.259312	0.000000	-10.000000	0.358333	-22.150000	111.500000	1023.000000	1023.000000	2046.000000
11.340000	-0.006779	-4.006183	1.073383	0.312959	-2.962706	-2.429820	0.000000	-10.000000	0.350000	-21.533333	101.833336	1023.000000	1023.000000	2046.000000
11.360000	-0.008668	-5.122756	0.749189	0.036733	-3.260164	-2.648515	0.000000	-10.000000	0.316667	-20.633333	92.333336	1023.000000	1023.000000	2046.000000
11.380000	-0.009765	-5.770918	0.279424	0.123266	-3.124067	-3.049542	0.000000	-10.000000	0.291667	-19.616667	85.333336	1023.000000	1023.000000	2046.000000
11.400000	-0.011853	-7.005290	0.095726	-0.009730	-3.572794	-3.518493	0.000000	-10.000000	0.250000	-18.766666	80.833336	1023.000000	1023.000000	2046.000000
11.420000	-0.014569	-8.610390	-0.124809	-0.473080	-4.307822	-3.704679	0.000000	-10.000000	0.233333	-18.016666	74.666664	1023.000000	1023.000000	2046.000000
11.440000	-0.016874	-9.972599	-0.821441	-0.731013	-4.484270	-3.935875	0.000000	-10.000000	0.208333	-17.266666	66.833336	1023.000000	1023.000000	2046.000000
11.460000	-0.018080	-10.685295	-1.316195	-0.687732	-4.468771	-4.212597	0.000000	-10.000000	0.208333	-16.850000	61.166668	1023.000000	1023.000000	2046.000000
11.480000	-0.019699	-11.641829	-1.567241	-0.783500	-4.784572	-4.506516	0.000000	-10.000000	0.200000	-16.900000	55.500000	1023.000000	1023.000000	2046.000000
11.500000	-0.021280	-12.576554	-1.807528	-1.097799	-5.135405	-4.535823	0.000000	-10.000000	0.200000	-16.716667	49.833332	1023.000000	1023.000000	2046.000000
11.520000	-0.022747	-13.443223	-2.251846	-1.395797	-5.279380	-4.516200	0.000000	-10.000000	0.200000	-16.416668	42.166668	1023.000000	1023.000000	2046.000000
11.540000	-0.022977	-13.579468	-2.661757	-1.266727	-5.010962	-4.640021	0.000000	-10.000000	0.191667	-15.900001	36.833332	1023.000000	1023.000000	2046.000000
11.560000	-0.023513	-13.895897	-2.711488	-1.276241	-5.132357	-4.775811	0.000000	-10.000000	0.183333	-15.616667	33.166668	1023.000000	1023.000000	2046.000000
11.580000	-0.024042	-14.208695	-2.649632	-1.543047	-5.387936	-4.628081	0.000000	-10.000000	0.166667	-14.950000	28.166666	1023.000000	1023.000000	2046.000000
11.600000	-0.024493	-14.475431	-2.831826	-1.784875	-5.483231	-4.375499	0.000000	-10.000000	0.158333	-14.450000	24.833334	1023.000000	1023.000000	2046.000000
11.620000	-0.024088	-14.235736	-3.060299	-1.506344	-5.229737	-4.439356	0.000000	-10.000000	0.150000	-13.600000	18.333334	1023.000000	1023.000000	2046.000000
11.640000	-0.023689	-14.000382	-3.131831	-1.295179	-5.055246	-4.518126	0.000000	-10.000000	0.150000	-13.250000	15.166667	1023.000000	1023.000000	2046.000000
11.660000	-0.023548	-13.916837	-2.856643	-1.416324	-5.337656	-4.306213	0.000000	-10.000000	0.125000	-12.533334	10.666667	1023.000000	1023.000000	2046.000000
11.680000	-0.023668	-13.987527	-2.930614	-1.591270	-5.364546	-4.101097	0.000000	-10.000000	0.091667	-11.916667	8.000000	1023.000000	1023.000000	2046.000000
11.700000	-0.022807	-13.478650	-3.124510	-1.320229	-4.909257	-4.124654	0.000000	-10.000000	0.058333	-11.066667	4.166667	1023.000000	1023.000000	2046.000000
11.720000	-0.022187	-13.112434	-2.889769	-1.103139	-4.871652	-4.247876	0.000000	-10.000000	0.050000	-10.450000	-0.333333	1023.000000	1023.000000	2046.000000
11.740000	-0.021573	-12.749489	-2.433361	-1.187716	-5.044820	-4.083592	0.000000	-10.000000	0.050000	-10.000000	-4.666667	1023.000000	1023.000000	2046.000000
11.760000	-0.021608	-12.770508	-2.242045	-1.393769	-5.165146	-3.969548	0.000000	-10.000000	0.050000	-9.783333	-7.833333	1023.000000	1023.000000	2046.000000
11.780000	-0.021550	-12.735864	-2.344538	-1.501214	-4.940351	-3.949760	0.000000	-10.000000	0.050000	-9.533333	-10.000000	1023.000000	1023.000000	2046.000000
11.800000	-0.021415	-12.655981	-2.517790	-1.446382	-4.589043	-4.102767	0.000000	-10.000000	0.041667	-8.766666	-13.000000	1023.000000	1023.000000	2046.000000
11.820000	-0.021415	-12.656362	-2.339091	-1.531497	-4.640026	-4.145748	0.000000	-10.000000	0.025000	-7.866667	-16.833334	1023.000000	1023.000000	2046.000000
11.840000	-0.021519	-12.717906	-2.093655	-1.674040	-4.819429	-4.130782	0.000000	-10.000000	0.008333	-7.133333	-19.666666	1023.000000	1023.000000	2046.000000
11.860000	-0.021685	-12.815572	-1.999446	-1.912225	-4.872983	-4.030919	0.000000	-10.000000	0.000000	-6.900000	-21.166666	1023.000000	1023.000000	2046.000000
11.880000	-0.022088	-13.054009	-2.033244	-2.220331	-4.927799	-3.872636	0.000000	-10.000000	0.008333	-6.700000	-22.666666	1023.000000	1023.000000	2046.000000
11.900000	-0.022203	-13.121809	-2.263211	-2.362543	-4.680219	-3.815836	0.000000	-10.000000	0.008333	-6.183333	-25.666666	1023.000000	1023.000000	2046.000000
11.920000	-0.022076	-13.046968	-2.390298	-2.240613	-4.473544	-3.942513	0.000000	-10.000000	0.000000	-5.466667	-28.500000	1023.000000	1023.000000	2046.000000
11.940000	-0.022045	-13.028397	-2.308543	-2.213675	-4.483284	-4.022894	0.000000	-10.000000	-0.016667	-4.850000	-30.500000	1023.000000	1023.000000	2046.000000
11.960000	-0.021838	-12.906239	-2.113847	-2.338698	-4.559401	-3.894292	0.000000	-10.000000	-0.016667	-4.366667	-31.500000	1023.000000	1023.000000	2046.000000
11.980000	-0.021894	-12.939150	-2.071879	-2.614467	-4.608774	-3.644030	0.000000	-10.000000	-0.008333	-3.666667	-32.833332	1023.000000	1023.000000	2046.000000
12.000000	-0.022058	-13.036295	-2.204880	-2.822826	-4.482966	-3.525622	0.000000	-10.000000	-0.008333	-2.366667	-34.500000	1023.000000	1023.000000	2046.000000
12.020000	-0.021741	-12.848972	-2.360163	-2.637193	-4.164506	-3.687110	0.000000	-10.000000	-0.016667	-1.250000	-35.666668	1023.000000	1023.000000	2046.000000
12.040000	-0.021127	-12.486066	-2.263856	-2.570556	-3.976859	-3.674795	0.000000	-10.000000	-0.033333	0.450000	-36.000000	1023.000000	1023.000000	2046.000000
12.060000	-0.020311	-12.003556	-1.855553	-2.764080	-4.074661	-3.309263	0.000000	-10.000000	-0.066667	2.733333	-36.000000	1023.000000	1023.000000	2046.000000
12.080000	-0.020089	-11.872489	-1.783533	-3.063742	-4.033861	-2.991354	0.000000	-10.000000	-0.100000	6.766667	-36.000000	1023.000000	1023.000000	2046.000000
12.100000	-0.019192	-11.342659	-2.054944	-2.895211	-3.410977	-2.981527	0.000000	-10.000000	-0.158333	10.933333	-36.000000	1023.000000	1023.000000	2046.000000
12.120000	-0.017841	-10.543843	-1.813881	-2.737257	-3.091554	-2.901151	0.000000	-10.000000	-0.241667	15.666667	-36.000000	1023.000000	1023.000000	2046.000000
12.140000	-0.016279	-9.621180	-1.249340	-2.843894	-3.103078	-2.424867	0.000000	-10.000000	-0.325000	18.650000	-36.000000	1023.000000	1023.000000	2046.000000
12.160000	-0.014823	-8.760592	-1.039773	-2.843631	-2.832506	-2.044683	0.000000	-10.000000	-0.400000	21.250000	-25.666666	1023.000000	1023.000000	2046.000000
12.180000	-0.014026	-8.289133	-1.249067	-2.706717	-2.315953	-2.017395	0.000000	-10.000000	-0.441667	23.050001	-4.333333	1023.000000	1023.000000	2046.000000
12.200000	-0.012840	-7.588529	-1.111428	-2.494754	-2.060209	-1.922139	0.000000	-10.000000	-0.533333	26.383333	22.666666	1023.000000	1023.000000	2046.000000
12.220000	-0.011266	-6.658040	-0.573656	-2.418605	-2.079542	-1.586237	0.000000	-10.000000	-0.600000	28.866667	39.333332	1023.000000	1023.000000	2046.000000
12.240000	-0.010127	-5.985216	-0.236345	-2.483912	-2.076531	-1.188428	0.000000	-10.000000	-0.658333	30.716667	48.166668	1023.000000	1023.000000	2046.000000
12.260000	-0.009354	-5.528084	-0.387474	-2.355796	-1.617971	-1.166844	0.000000	-10.000000	-0.691667	31.583334	54.833332	1023.000000	1023.000000	2046.000000
12.280000	-0.008773	-5.184728	-0.522539	-2.080730	-1.210547	-1.370912	0.000000	-10.000000	-0.741667	32.783333	65.000000	1023.000000	1023.000000	2046.000000
12.300000	-0.008450	-4.993929	-0.194148	-2.073524	-1.437421	-1.288836	0.000000	-10.000000	-0.783333	34.066666	75.833336	1023.000000	1023.000000	2046.000000
12.320000	-0.009361	-5.532139	-0.196856	-2.223325	-1.789330	-1.322627	0.000000	-10.000000	-0.833333	34.750000	87.000000	1023.000000	1023.000000	2046.000000
12.340000	-0.010428	-6.162827	-0.879227	-2.113033	-1.528987	-1.641581	0.000000	-10.000000	-0.866667	35.849998	98.500000	1023.000000	1023.000000	2046.000000
12.360000	-0.011316	-6.687563	-1.026916	-1.991420	-1.743394	-1.925833	0.000000	-10.000000	-0.900000	36.466667	110.166664	1023.000000	1023.000000	2046.000000
12.380000	-0.011552	-6.827465	-0.879407	-2.006796	-2.126551	-1.814711	0.000000	-10.000000	-0.900000	37.299999	122.333336	1023.000000	1023.000000	2046.000000
12.400000	-0.012041	-7.116308	-1.166528	-2.057242	-2.184991	-1.707548	0.000000	-10.000000	-0.900000	37.116665	134.666672	1023.000000	1023.000000	2046.000000
12.420000	-0.012437	-7.350096	-1.788012	-1.693735	-1.884083	-1.984265	0.000000	-10.000000	-0.891667	37.000000	147.166672	1023.000000	1023.000000	2046.000000
12.440000	-0.011989	-7.085417	-1.755216	-1.395998	-1.928288	-2.005914	0.000000	-10.000000	-0.891667	36.850002	159.500000	1023.000000	1023.000000	2046.000000
12.460000	-0.011072	-6.543318	-1.567556	-1.256095	-1.999997	-1.719670	0.000000	-10.000000	-0.891667	36.883335	171.833328	1023.000000	1023.000000	2046.000000
12.480000	-0.010419	-6.157395	-1.594306	-1.231280	-1.955546	-1.376264	0.000000	-10.000000	-0.891667	36.850002	184.000000	1023.000000	1023.000000	2046.000000
12.500000	-0.009799	-5.790952	-2.025878	-0.664337	-1.451581	-1.649155	0.000000	-10.000000	-0.900000	36.950001	196.333328	1023.000000	1023.000000	2046.000000
12.520000	-0.007874	-4.653579	-1.548931	-0.366943	-1.431269	-1.306435	0.000000	-10.000000	-0.891667	36.933334	208.666672	1023.000000	1023.000000	2046.000000
12.540000	-0.006236	-3.685499	-1.111419	-0.297492	-1.472221	-0.804367	0.000000	-10.000000	-0.891667	37.166668	221.000000	1023.000000	1023.000000	2046.000000
12.560000	-0.004762	-2.814162	-1.269280	0.003792	-0.979247	-0.569427	0.000000	-10.000000	-0.883333	37.033333	233.333328	1023.000000	1023.000000	2046.000000
12.580000	-0.003202	-1.892519	-1.207531	0.638509	-0.599466	-0.724030	0.000000	-10.000000	-0.883333	37.016666	245.666672	1023.000000	1023.000000	2046.000000
12.600000	-0.000725	-0.428657	-0.481950	0.894780	-0.590508	-0.250978	0.000000	-10.000000	-0.891667	36.900002	258.000000	1023.000000	1023.000000	2046.000000
12.620000	0.000898	0.530624	-0.177375	0.966674	-0.394900	0.136224	0.000000	-10.000000	-0.875000	36.866669	270.333344	1023.000000	1023.000000	2046.000000
12.640000	0.002356	1.392675	-0.253237	1.442678	0.234111	-0.030876	0.000000	-10.000000	-0.858333	36.633335	282.666656	1023.000000	1023.000000	2046.000000
12.660000	0.005021	2.967441	0.562546	1.650669	0.360140	0.394086	0.000000	-10.000000	-0.816667	36.216667	295.000000	1023.000000	1023.000000	2046.000000
12.680000	0.006797	4.016888	1.310780	1.540381	0.303276	0.862451	0.000000	-10.000000	-0.800000	35.849998	307.000000	1023.000000	1023.000000	2046.000000
12.700000	0.007738	4.572938	1.150069	1.845318	0.941287	0.636264	0.000000	-10.000000	-0.791667	35.383335	319.000000	1023.000000	1023.000000	2046.000000
12.720000	0.009243	5.462866	1.587811	2.048341	1.169634	0.657081	0.000000	-10.000000	-0.791667	34.933334	331.000000	1023.000000	1023.000000	2046.000000
12.740000	0.010871	6.424636	2.391704	1.893629	1.006647	1.132656	0.000000	-10.000000	-0.783333	34.366669	342.833344	1023.000000	1023.000000	2046.000000
12.760000	0.011541	6.820691	2.308866	1.985116	1.402788	1.123921	0.000000	-10.000000	-0.758333	34.050003	354.500000	1023.000000	1023.000000	2046.000000
12.780000	0.012400	7.328648	2.299528	2.255503	1.788193	0.985424	0.000000	-10.000000	-0.725000	33.716667	365.833344	1023.000000	1023.000000	2046.000000
12.800000	0.014174	8.377028	2.987301	2.232802	1.734025	1.422900	0.000000	-10.000000	-0.691667	33.166668	377.166656	1023.000000	1023.000000	2046.000000
12.820000	0.015121	8.936234	3.206573	2.120324	1.849614	1.759722	0.000000	-10.000000	-0.666667	32.566666	388.333344	1023.000000	1023.000000	2046.000000
12.840000	0.015419	9.112830	2.802608	2.479372	2.440017	1.390833	0.000000	-10.000000	-0.658333	31.683334	399.333344	1023.000000	1023.000000	2046.000000
12.860000	0.016872	9.971128	3.225678	2.610208	2.514348	1.620894	0.000000	-10.000000	-0.633333	31.083334	410.000000	1023.000000	1023.000000	2046.000000
12.880000	0.018662	11.029383	3.843927	2.515367	2.465122	2.204967	0.000000	-10.000000	-0.608333	30.583334	420.333344	1023.000000	1023.000000	2046.000000
12.900000	0.019370	11.447634	3.824044	2.698598	2.728768	2.196224	0.000000	-10.000000	-0.583333	30.299999	430.500000	1023.000000	1023.000000	2046.000000
12.920000	0.019968	11.801209	3.671213	3.063689	3.140530	1.925778	0.000000	-10.000000	-0.575000	29.900000	440.500000	1023.000000	1023.000000	2046.000000
12.940000	0.021929	12.960213	4.244252	3.103541	3.193257	2.419163	0.000000	-10.000000	-0.541667	29.433334	450.500000	1023.000000	1023.000000	2046.000000
12.960000	0.023274	13.755020	4.790866	3.066473	3.087962	2.809719	0.000000	-10.000000	-0.508333	28.733334	460.500000	1023.000000	1023.000000	2046.000000
12.980000	0.023766	14.045673	4.559967	3.309480	3.504274	2.671952	0.000000	-10.000000	-0.466667	27.700001	470.333344	1023.000000	1023.000000	2046.000000
13.000000	0.024489	14.473014	4.543501	3.620290	3.800898	2.508325	0.000000	-10.000000	-0.433333	26.316668	479.833344	1023.000000	1023.000000	2046.000000
13.020000	0.026785	15.830114	5.272121	3.765973	3.790054	3.001966	0.000000	-10.000000	-0.383333	24.800001	489.000000	1023.000000	1023.000000	2046.000000
13.040000	0.028672	16.945257	6.021524	3.847728	3.652403	3.423602	0.000000	-10.000000	-0.308333	23.300001	497.666656	1023.000000	1023.000000	2046.000000
13.060000	0.029909	17.676394	6.023352	4.267684	4.079088	3.306269	0.000000	-10.000000	-0.241667	21.250000	505.666656	1023.000000	1023.000000	2046.000000
13.080000	0.030076	17.774996	5.871226	4.678360	4.325205	2.900207	0.000000	-10.000000	-0.175000	19.016666	513.000000	1023.000000	1023.000000	2046.000000
13.100000	0.031754	18.766758	6.455306	4.830799	4.217475	3.263179	0.000000	-10.000000	-0.100000	16.183334	519.500000	1023.000000	1023.000000	2046.000000
13.120000	0.032957	19.477655	7.103139	4.970627	3.893981	3.509907	0.000000	-10.000000	-0.050000	13.283334	525.500000	1023.000000	1023.000000	2046.000000
13.140000	0.032617	19.276533	6.796396	5.191299	4.059506	3.229332	0.000000	-10.000000	-0.008333	9.716667	530.500000	1023.000000	1023.000000	2046.000000
13.160000	0.031664	18.713190	6.442897	5.451663	4.141505	2.677125	0.000000	-10.000000	-0.008333	5.566667	534.500000	1023.000000	1023.000000	2046.000000
13.180000	0.031886	18.844707	6.877357	5.529093	3.805019	2.633239	0.000000	-10.000000	0.016667	1.216667	537.166687	1023.000000	1023.000000	2046.000000
13.200000	0.031402	18.558880	7.282206	5.443707	3.258596	2.574373	0.000000	-10.000000	0.033333	-2.233333	538.500000	1023.000000	1023.000000	2046.000000
13.220000	0.029015	17.148073	6.674968	5.661297	3.047340	1.764467	0.000000	-10.000000	0.058333	-5.383333	539.000000	1023.000000	1023.000000	2046.000000
13.240000	0.025941	15.330956	6.059550	5.736015	2.552227	0.983164	0.000000	-10.000000	0.075000	-8.150001	539.000000	1023.000000	1023.000000	2046.000000
13.260000	0.024116	14.252521	5.861508	5.571486	2.003572	0.815955	0.000000	-10.000000	0.100000	-10.933333	539.000000	1023.000000	1023.000000	2046.000000
13.280000	0.022792	13.470064	5.862489	5.301930	1.428410	0.877234	0.000000	-10.000000	0.133333	-12.866667	539.000000	1023.000000	1023.000000	2046.000000
13.300000	0.020895	12.349117	5.339793	5.272065	1.243176	0.494083	0.000000	-10.000000	0.166667	-14.300000	539.000000	1023.000000	1023.000000	2046.000000
13.320000	0.018604	10.995231	4.626621	5.460967	1.121987	-0.214344	0.000000	-10.000000	0.191667	-15.450001	531.000000	1023.000000	1023.000000	2046.000000
13.340000	0.017746	10.488079	4.365630	5.521288	0.951044	-0.349883	0.000000	-10.000000	0.208333	-16.333334	521.166687	1023.000000	1023.000000	2046.000000
13.360000	0.017545	10.369019	4.623555	5.283193	0.477708	-0.015437	0.000000	-10.000000	0.225000	-17.150000	509.333344	1023.000000	1023.000000	2046.000000
13.380000	0.016773	9.913059	4.515927	5.153436	0.224021	0.019676	0.000000	-10.000000	0.241667	-17.933334	503.500000	1023.000000	1023.000000	2046.000000
13.400000	0.015127	8.940275	3.816738	5.353017	0.317805	-0.547286	0.000000	-10.000000	0.283333	-18.783335	497.500000	1023.000000	1023.000000	2046.000000
13.420000	0.014439	8.533302	3.457744	5.388963	0.367751	-0.681155	0.000000	-10.000000	0.316667	-19.516668	491.333344	1023.000000	1023.000000	2046.000000
13.440000	0.014585	8.619678	3.666472	5.160236	0.097882	-0.304912	0.000000	-10.000000	0.350000	-20.166668	484.833344	1023.000000	1023.000000	2046.000000
13.460000	0.014522	8.582757	3.793725	4.886041	-0.101232	0.004223	0.000000	-10.000000	0.350000	-20.900000	478.000000	1023.000000	1023.000000	2046.000000
13.480000	0.013495	7.975516	3.263916	5.058374	0.100432	-0.447206	0.000000	-10.000000	0.358333	-21.516666	471.000000	1023.000000	1023.000000	2046.000000
13.500000	0.012769	7.546674	2.901735	5.179417	0.191702	-0.726180	0.000000	-10.000000	0.366667	-22.033333	463.833344	1023.000000	1023.000000	2046.000000
13.520000	0.013302	7.861226	3.007896	5.038888	0.182226	-0.367783	0.000000	-10.000000	0.375000	-22.300001	456.500000	1023.000000	1023.000000	2046.000000
13.540000	0.014047	8.301913	3.444738	4.997658	-0.059752	-0.080731	0.000000	-10.000000	0.383333	-22.466667	449.166656	1023.000000	1023.000000	2046.000000
13.560000	0.014717	8.697850	3.789756	5.055990	-0.165384	0.017488	0.000000	-10.000000	0.383333	-22.616667	441.666656	1023.000000	1023.000000	2046.000000
13.580000	0.013987	8.266328	3.422958	5.262530	0.068802	-0.487963	0.000000	-10.000000	0.391667	-22.750000	434.166656	1023.000000	1023.000000	2046.000000
13.600000	0.013253	7.832308	3.240590	5.240204	0.093910	-0.742396	0.000000	-10.000000	0.391667	-23.050001	426.500000	1023.000000	1023.000000	2046.000000
13.620000	0.013389	7.913188	3.384345	4.996569	0.048579	-0.516306	0.000000	-10.000000	0.408333	-23.550001	418.833344	1023.000000	1023.000000	2046.000000
13.640000	0.013870	8.197309	3.946925	4.655833	-0.229400	-0.176048	0.000000	-10.000000	0.441667	-24.066668	411.000000	1023.000000	1023.000000	2046.000000
13.660000	0.013129	7.759168	3.822273	4.505974	-0.200289	-0.368790	0.000000	-10.000000	0.475000	-24.566668	403.000000	1023.000000	1023.000000	2046.000000
13.680000	0.011657	6.889503	3.345355	4.554868	-0.082957	-0.927762	0.000000	-10.000000	0.500000	-25.033335	394.833344	1023.000000	1023.000000	2046.000000
13.700000	0.011825	6.988704	3.514340	4.369610	-0.180962	-0.714283	0.000000	-10.000000	0.516667	-25.666668	386.500000	1023.000000	1023.000000	2046.000000
13.720000	0.012152	7.181992	3.918102	4.061860	-0.415999	-0.381971	0.000000	-10.000000	0.525000	-26.033333	377.833344	1023.000000	1023.000000	2046.000000
13.740000	0.011769	6.955670	3.903529	3.904772	-0.453137	-0.399494	0.000000	-10.000000	0.533333	-26.333334	366.166656	1023.000000	1023.000000	2046.000000
13.760000	0.010099	5.968686	3.388887	3.940377	-0.409488	-0.951090	0.000000	-10.000000	0.525000	-26.350000	357.333344	1023.000000	1023.000000	2046.000000
13.780000	0.009699	5.732033	3.170570	3.836591	-0.324906	-0.950222	0.000000	-10.000000	0.533333	-26.583334	348.500000	1023.000000	1023.000000	2046.000000
13.800000	0.010048	5.938328	3.543628	3.512020	-0.564234	-0.553085	0.000000	-10.000000	0.541667	-26.650000	342.500000	1023.000000	1023.000000	2046.000000
13.820000	0.010030	5.927957	3.681336	3.301966	-0.642425	-0.412921	0.000000	-10.000000	0.550000	-26.566668	333.666656	1023.000000	1023.000000	2046.000000
13.840000	0.008759	5.176493	3.270004	3.287723	-0.567335	-0.813900	0.000000	-10.000000	0.541667	-26.416666	324.833344	1023.000000	1023.000000	2046.000000
13.860000	0.007465	4.411942	2.875134	3.260410	-0.561216	-1.162387	0.000000	-10.000000	0.533333	-26.433334	316.000000	1023.000000	1023.000000	2046.000000
13.880000	0.007459	4.408439	2.864553	3.099936	-0.561177	-0.994874	0.000000	-10.000000	0.525000	-26.383333	307.000000	1023.000000	1023.000000	2046.000000
13.900000	0.008021	4.740294	3.311891	2.808845	-0.818721	-0.561721	0.000000	-10.000000	0.525000	-26.333334	298.166656	1023.000000	1023.000000	2046.000000
13.920000	0.007203	4.257238	3.107238	2.780481	-0.806814	-0.823667	0.000000	-10.000000	0.525000	-26.200001	289.500000	1023.000000	1023.000000	2046.000000
13.940000	0.006042	3.570820	2.713782	2.812687	-0.767028	-1.188621	0.000000	-10.000000	0.516667	-26.100000	280.833344	1023.000000	1023.000000	2046.000000
13.960000	0.006332	3.742293	2.684257	2.847453	-0.691036	-1.098380	0.000000	-10.000000	0.525000	-26.133333	272.166656	1023.000000	1023.000000	2046.000000
13.980000	0.006800	4.018608	3.117506	2.454702	-0.971862	-0.581739	0.000000	-10.000000	0.516667	-26.000000	263.333344	1023.000000	1023.000000	2046.000000
14.000000	0.005476	3.236087	2.902517	2.284539	-1.142795	-0.808174	0.000000	-10.000000	0.525000	-26.049999	254.666672	1023.000000	1023.000000	2046.000000
14.020000	0.003705	2.189751	2.354749	2.369333	-1.163566	-1.370766	0.000000	-10.000000	0.508333	-25.900000	245.833328	1023.000000	1023.000000	2046.000000
14.040000	0.003793	2.241415	2.475541	2.058419	-1.275990	-1.016555	0.000000	-10.000000	0.508333	-25.799999	237.333328	1023.000000	1023.000000	2046.000000
14.060000	0.003447	2.037279	2.696816	1.689484	-1.506377	-0.842645	0.000000	-10.000000	0.500000	-25.683334	228.666672	1023.000000	1023.000000	2046.000000
14.080000	0.001881	1.111617	2.386035	1.692649	-1.509540	-1.457526	0.000000	-10.000000	0.500000	-25.600000	220.166672	1023.000000	1023.000000	2046.000000
14.100000	0.000060	0.035595	2.023103	1.682648	-1.683088	-1.987068	0.000000	-10.000000	0.491667	-25.333334	211.500000	1023.000000	1023.000000	2046.000000
14.120000	-0.001130	-0.667786	1.956073	1.501381	-2.010235	-2.115006	0.000000	-10.000000	0.483333	-25.066668	203.166672	1023.000000	1023.000000	2046.000000
14.140000	-0.002301	-1.359684	2.071235	1.192305	-2.483836	-2.139388	0.000000	-10.000000	0.466667	-24.450001	194.833328	1023.000000	1023.000000	2046.000000
14.160000	-0.005341	-3.156350	1.566282	1.060228	-2.938763	-2.844098	0.000000	-10.000000	0.441667	-23.866667	186.666672	1023.000000	1023.000000	2046.000000
14.180000	-0.008845	-5.227659	0.726187	1.018500	-3.303826	-3.668520	0.000000	-10.000000	0.433333	-23.400002	178.666672	1023.000000	1023.000000	2046.000000
14.200000	-0.010741	-6.347887	0.217973	0.780097	-3.557229	-3.788728	0.000000	-10.000000	0.425000	-23.083334	170.833328	1023.000000	1023.000000	2046.000000
14.220000	-0.011655	-6.888110	0.212158	0.485507	-3.944868	-3.640906	0.000000	-10.000000	0.425000	-23.083334	163.000000	1023.000000	1023.000000	2046.000000
14.240000	-0.012954	-7.655769	0.087205	0.296632	-4.288529	-3.751078	0.000000	-10.000000	0.400000	-22.950001	155.333328	1023.000000	1023.000000	2046.000000
14.260000	-0.015378	-9.088400	-0.638548	0.331588	-4.375261	-4.406179	0.000000	-10.000000	0.383333	-22.866667	147.666672	1023.000000	1023.000000	2046.000000
14.280000	-0.016519	-9.762633	-1.140124	0.251885	-4.384138	-4.490256	0.000000	-10.000000	0.383333	-22.716667	140.166672	1023.000000	1023.000000	2046.000000
14.300000	-0.016418	-9.703291	-0.953430	-0.036663	-4.616718	-4.096479	0.000000	-10.000000	0.383333	-22.350000	132.500000	1023.000000	1023.000000	2046.000000
14.320000	-0.016732	-9.888823	-0.966488	-0.119918	-4.720744	-4.081672	0.000000	-10.000000	0.358333	-21.566668	120.333336	1023.000000	1023.000000	2046.000000
14.340000	-0.018441	-10.898373	-1.438569	-0.138152	-4.762610	-4.559042	0.000000	-10.000000	0.325000	-20.783333	110.666664	1023.000000	1023.000000	2046.000000
14.360000	-0.019108	-11.292941	-1.909146	-0.234524	-4.632410	-4.516862	0.000000	-10.000000	0.300000	-20.250000	103.500000	1023.000000	1023.000000	2046.000000
14.380000	-0.018515	-10.942455	-1.688427	-0.340138	-4.794463	-4.119427	0.000000	-10.000000	0.308333	-19.983334	101.166664	1023.000000	1023.000000	2046.000000
14.400000	-0.017812	-10.527045	-1.482704	-0.390089	-4.807383	-3.846870	0.000000	-10.000000	0.300000	-19.533333	96.666664	1023.000000	1023.000000	2046.000000
14.420000	-0.018625	-11.007405	-1.738293	-0.308908	-4.815528	-4.144675	0.000000	-10.000000	0.275000	-18.716667	90.000000	1023.000000	1023.000000	2046.000000
14.440000	-0.019171	-11.330233	-2.091267	-0.236344	-4.688560	-4.314062	0.000000	-10.000000	0.233333	-17.983334	83.666664	1023.000000	1023.000000	2046.000000
14.460000	-0.018830	-11.128767	-2.131996	-0.214663	-4.631583	-4.150526	0.000000	-10.000000	0.208333	-17.183334	77.666664	1023.000000	1023.000000	2046.000000
14.480000	-0.017587	-10.394154	-1.631525	-0.320907	-4.724312	-3.717409	0.000000	-10.000000	0.183333	-16.533333	72.000000	1023.000000	1023.000000	2046.000000
14.500000	-0.017130	-10.123989	-1.383774	-0.237033	-4.696726	-3.806456	0.000000	-10.000000	0.183333	-15.883333	66.666664	1023.000000	1023.000000	2046.000000
14.520000	-0.018135	-10.717654	-1.620538	-0.179557	-4.640085	-4.277474	0.000000	-10.000000	0.175000	-15.250000	61.333332	1023.000000	1023.000000	2046.000000
14.540000	-0.018324	-10.829334	-1.756850	-0.336104	-4.553213	-4.183167	0.000000	-10.000000	0.175000	-14.666667	56.166668	1023.000000	1023.000000	2046.000000
14.560000	-0.017775	-10.505230	-1.424419	-0.669550	-4.619448	-3.791813	0.000000	-10.000000	0.166667	-14.066667	51.166668	1023.000000	1023.000000	2046.000000
14.580000	-0.017654	-10.433679	-1.282178	-0.872615	-4.543675	-3.735211	0.000000	-10.000000	0.158333	-13.466667	46.500000	1023.000000	1023.000000	2046.000000
14.600000	-0.018968	-11.210240	-1.581091	-0.892937	-4.537287	-4.198925	0.000000	-10.000000	0.133333	-12.900001	42.166668	1023.000000	1023.000000	2046.000000
14.620000	-0.019401	-11.466006	-1.726429	-1.036434	-4.550127	-4.153016	0.000000	-10.000000	0.108333	-12.433333	38.000000	1023.000000	1023.000000	2046.000000
14.640000	-0.018830	-11.128534	-1.506698	-1.311242	-4.544589	-3.766006	0.000000	-10.000000	0.091667	-12.066667	34.000000	1023.000000	1023.000000	2046.000000
14.660000	-0.018664	-11.030492	-1.322387	-1.470132	-4.560092	-3.677880	0.000000	-10.000000	0.091667	-11.550000	30.000000	1023.000000	1023.000000	2046.000000
14.680000	-0.019920	-11.773003	-1.709309	-1.412194	-4.494835	-4.156665	0.000000	-10.000000	0.075000	-11.033334	26.000000	1023.000000	1023.000000	2046.000000
14.700000	-0.020008	-11.824935	-1.854845	-1.590943	-4.435812	-3.943336	0.000000	-10.000000	0.058333	-10.450000	22.166666	1023.000000	1023.000000	2046.000000
14.720000	-0.019161	-11.324286	-1.608118	-1.832380	-4.349084	-3.534703	0.000000	-10.000000	0.050000	-10.066667	18.500000	1023.000000	1023.000000	2046.000000
14.740000	-0.019439	-11.488524	-1.563499	-1.836991	-4.351297	-3.736737	0.000000	-10.000000	0.058333	-9.516666	15.166667	1023.000000	1023.000000	2046.000000
14.760000	-0.020400	-12.056449	-1.862684	-1.889821	-4.312961	-3.990983	0.000000	-10.000000	0.066667	-9.016666	12.000000	1023.000000	1023.000000	2046.000000
14.780000	-0.020351	-12.027695	-1.895197	-2.072809	-4.312978	-3.746710	0.000000	-10.000000	0.066667	-8.450000	9.000000	1023.000000	1023.000000	2046.000000
14.800000	-0.019435	-11.486250	-1.568282	-2.264465	-4.303580	-3.349923	0.000000	-10.000000	0.058333	-8.016666	6.166667	1023.000000	1023.000000	2046.000000
14.820000	-0.019871	-11.744008	-1.673563	-2.201329	-4.185366	-3.683750	0.000000	-10.000000	0.050000	-7.516667	3.333333	1023.000000	1023.000000	2046.000000
14.840000	-0.020561	-12.151437	-1.961551	-2.285964	-4.146382	-3.757540	0.000000	-10.000000	0.050000	-6.966667	1.166667	1023.000000	1023.000000	2046.000000
14.860000	-0.019625	-11.598623	-1.702337	-2.522987	-4.105152	-3.268147	0.000000	-10.000000	0.050000	-6.483334	-0.833333	1023.000000	1023.000000	2046.000000
14.880000	-0.018601	-10.993480	-1.414730	-2.550472	-3.941360	-3.086918	0.000000	-10.000000	0.041667	-5.900000	-2.500000	1023.000000	1023.000000	2046.000000
14.900000	-0.018840	-11.134677	-1.443170	-2.501183	-3.887372	-3.302951	0.000000	-10.000000	0.033333	-5.216667	-4.500000	1023.000000	1023.000000	2046.000000
14.920000	-0.018673	-11.035900	-1.664491	-2.421375	-3.655922	-3.294112	0.000000	-10.000000	0.008333	-3.633333	-6.333333	1023.000000	1023.000000	2046.000000
14.940000	-0.017727	-10.476564	-1.313347	-2.714358	-3.712343	-2.736517	0.000000	-10.000000	-0.016667	-0.850000	-7.500000	1023.000000	1023.000000	2046.000000
14.960000	-0.016903	-9.989846	-1.149524	-2.653100	-3.522598	-2.664623	0.000000	-10.000000	-0.058333	2.800000	-8.000000	1023.000000	1023.000000	2046.000000
14.980000	-0.016992	-10.042260	-1.209024	-2.593640	-3.385791	-2.853804	0.000000	-10.000000	-0.091667	7.400000	-8.000000	1023.000000	1023.000000	2046.000000
15.000000	-0.016893	-9.983809	-1.388658	-2.608100	-3.186812	-2.800238	0.000000	-10.000000	-0.150000	11.633333	-8.000000	1023.000000	1023.000000	2046.000000
15.020000	-0.015656	-9.252506	-1.091963	-2.836704	-3.036702	-2.287137	0.000000	-10.000000	-0.225000	15.450001	-8.000000	1023.000000	1023.000000	2046.000000
15.040000	-0.014639	-8.651935	-0.779044	-2.711189	-2.870370	-2.291331	0.000000	-10.000000	-0.308333	18.166668	-8.000000	1023.000000	1023.000000	2046.000000
15.060000	-0.015694	-9.275439	-0.994524	-2.575407	-2.891231	-2.814278	0.000000	-10.000000	-0.400000	20.800001	2.333333	1023.000000	1023.000000	2046.000000
15.080000	-0.016671	-9.852503	-1.332813	-2.616131	-2.965442	-2.938117	0.000000	-10.000000	-0.466667	23.750000	14.666667	1023.000000	1023.000000	2046.000000
15.100000	-0.017197	-10.163261	-1.431826	-2.849872	-3.148138	-2.733426	0.000000	-10.000000	-0.525000	26.400000	29.833334	1023.000000	1023.000000	2046.000000
15.120000	-0.017768	-10.500815	-1.545723	-2.848676	-3.240199	-2.866218	0.000000	-10.000000	-0.566667	28.383333	37.666668	1023.000000	1023.000000	2046.000000
15.140000	-0.018848	-11.139218	-1.913447	-2.704863	-3.259285	-3.261623	0.000000	-10.000000	-0.625000	29.883333	46.833332	1023.000000	1023.000000	2046.000000
15.160000	-0.019468	-11.505639	-2.300853	-2.615804	-3.295785	-3.293198	0.000000	-10.000000	-0.683333	31.350000	56.500000	1023.000000	1023.000000	2046.000000
15.180000	-0.019384	-11.456039	-2.366413	-2.630152	-3.442625	-3.016849	0.000000	-10.000000	-0.708333	32.500000	66.833336	1023.000000	1023.000000	2046.000000
15.200000	-0.018633	-11.012244	-2.448219	-2.464980	-3.236566	-2.862479	0.000000	-10.000000	-0.733333	33.300003	77.500000	1023.000000	1023.000000	2046.000000
15.220000	-0.018400	-10.874667	-2.523790	-2.227861	-3.121535	-3.001482	0.000000	-10.000000	-0.750000	33.733334	88.500000	1023.000000	1023.000000	2046.000000
15.240000	-0.018056	-10.670815	-2.690631	-2.030215	-3.015101	-2.934869	0.000000	-10.000000	-0.775000	34.183334	99.666664	1023.000000	1023.000000	2046.000000
15.260000	-0.017027	-10.062894	-2.650870	-1.930312	-2.973872	-2.507839	0.000000	-10.000000	-0.800000	34.549999	111.000000	1023.000000	1023.000000	2046.000000
15.280000	-0.015288	-9.035369	-2.465189	-1.757528	-2.728840	-2.083812	0.000000	-10.000000	-0.833333	35.150002	122.500000	1023.000000	1023.000000	2046.000000
15.300000	-0.013898	-8.213591	-2.391419	-1.507686	-2.382724	-1.931761	0.000000	-10.000000	-0.866667	35.600002	134.166672	1023.000000	1023.000000	2046.000000
15.320000	-0.012562	-7.424174	-2.170552	-1.070468	-2.207219	-1.975935	0.000000	-10.000000	-0.866667	35.783333	146.000000	1023.000000	1023.000000	2046.000000
15.340000	-0.011018	-6.511531	-2.056911	-0.745122	-1.973636	-1.735861	0.000000	-10.000000	-0.866667	35.766666	158.000000	1023.000000	1023.000000	2046.000000
15.360000	-0.009086	-5.369723	-1.719748	-0.554506	-1.818899	-1.276571	0.000000	-10.000000	-0.858333	35.900002	170.000000	1023.000000	1023.000000	2046.000000
15.380000	-0.006670	-3.941970	-1.344786	-0.310246	-1.400935	-0.886004	0.000000	-10.000000	-0.858333	36.150002	182.000000	1023.000000	1023.000000	2046.000000
15.400000	-0.004888	-2.888994	-0.934032	-0.028422	-1.078880	-0.847660	0.000000	-10.000000	-0.850000	36.266666	194.000000	1023.000000	1023.000000	2046.000000
15.420000	-0.003200	-1.891433	-0.618287	0.179584	-0.739659	-0.713071	0.000000	-10.000000	-0.850000	36.116665	206.000000	1023.000000	1023.000000	2046.000000
15.440000	-0.001602	-0.946922	-0.213478	0.349512	-0.632611	-0.450346	0.000000	-10.000000	-0.866667	36.099998	218.000000	1023.000000	1023.000000	2046.000000
15.460000	0.000356	0.210619	0.209400	0.443010	-0.332975	-0.108816	0.000000	-10.000000	-0.866667	35.966667	230.000000	1023.000000	1023.000000	2046.000000
15.480000	0.002006	1.185312	0.603368	0.529301	-0.018435	0.071078	0.000000	-10.000000	-0.866667	36.283333	242.000000	1023.000000	1023.000000	2046.000000
15.500000	0.002908	1.718424	0.854778	0.723763	0.225659	-0.085775	0.000000	-10.000000	-0.841667	36.283333	254.000000	1023.000000	1023.000000	2046.000000
15.520000	0.003976	2.350014	1.021380	0.773383	0.428547	0.126704	0.000000	-10.000000	-0.850000	36.400002	266.000000	1023.000000	1023.000000	2046.000000
15.540000	0.005273	3.116491	1.318120	0.770347	0.531324	0.496700	0.000000	-10.000000	-0.858333	36.083332	278.000000	1023.000000	1023.000000	2046.000000
15.560000	0.006894	4.074234	1.585530	0.825596	0.851770	0.811338	0.000000	-10.000000	-0.883333	36.099998	290.333344	1023.000000	1023.000000	2046.000000
15.580000	0.007845	4.636556	1.855354	1.023307	1.060329	0.697565	0.000000	-10.000000	-0.866667	36.000000	302.500000	1023.000000	1023.000000	2046.000000
15.600000	0.008783	5.190997	1.965915	1.100634	1.335559	0.788889	0.000000	-10.000000	-0.850000	35.833332	314.833344	1023.000000	1023.000000	2046.000000
15.620000	0.009998	5.908606	2.156740	1.206737	1.467645	1.077484	0.000000	-10.000000	-0.816667	35.216667	326.666656	1023.000000	1023.000000	2046.000000
15.640000	0.011622	6.868326	2.493040	1.245384	1.615994	1.513908	0.000000	-10.000000	-0.808333	34.850002	338.500000	1023.000000	1023.000000	2046.000000
15.660000	0.012949	7.652982	2.700089	1.508612	1.958276	1.486005	0.000000	-10.000000	-0.791667	34.716667	350.166656	1023.000000	1023.000000	2046.000000
15.680000	0.014031	8.292192	2.887226	1.729347	2.232132	1.443485	0.000000	-10.000000	-0.783333	34.900002	361.666656	1023.000000	1023.000000	2046.000000
15.700000	0.015411	9.107738	3.100487	1.870170	2.432439	1.704641	0.000000	-10.000000	-0.766667	34.850002	373.333344	1023.000000	1023.000000	2046.000000
15.720000	0.016878	9.974848	3.481574	1.960621	2.441685	2.090968	0.000000	-10.000000	-0.758333	34.783333	384.833344	1023.000000	1023.000000	2046.000000
15.740000	0.018626	11.008049	3.713903	2.178258	2.751164	2.364724	0.000000	-10.000000	-0.733333	34.400002	396.500000	1023.000000	1023.000000	2046.000000
15.760000	0.019697	11.641006	3.876967	2.440738	3.048229	2.275072	0.000000	-10.000000	-0.716667	34.116669	408.000000	1023.000000	1023.000000	2046.000000
15.780000	0.021007	12.414904	4.123908	2.662099	3.309510	2.319387	0.000000	-10.000000	-0.683333	33.633335	419.500000	1023.000000	1023.000000	2046.000000
15.800000	0.022862	13.511578	4.484494	2.848766	3.548949	2.629368	0.000000	-10.000000	-0.675000	33.333336	430.833344	1023.000000	1023.000000	2046.000000
15.820000	0.024775	14.641896	4.975532	3.077862	3.593765	2.994738	0.000000	-10.000000	-0.641667	32.933334	442.000000	1023.000000	1023.000000	2046.000000
15.840000	0.027190	16.069021	5.383625	3.456700	3.886486	3.342211	0.000000	-10.000000	-0.650000	32.633335	453.000000	1023.000000	1023.000000	2046.000000
15.860000	0.029282	17.305611	5.717435	3.916561	4.294570	3.377045	0.000000	-10.000000	-0.633333	32.300003	464.000000	1023.000000	1023.000000	2046.000000
15.880000	0.030610	18.090223	6.098200	4.239209	4.436227	3.316588	0.000000	-10.000000	-0.633333	31.816668	474.833344	1023.000000	1023.000000	2046.000000
15.900000	0.032320	19.101171	6.423501	4.647631	4.604739	3.425302	0.000000	-10.000000	-0.600000	31.383333	485.666656	1023.000000	1023.000000	2046.000000
15.920000	0.033410	19.745316	6.708663	4.942513	4.521636	3.572505	0.000000	-10.000000	-0.566667	30.716667	496.166656	1023.000000	1023.000000	2046.000000
15.940000	0.033949	20.064003	6.706737	5.114909	4.655527	3.586831	0.000000	-10.000000	-0.541667	29.983334	506.500000	1023.000000	1023.000000	2046.000000
15.960000	0.034100	20.152859	6.894283	5.452371	4.653508	3.152696	0.000000	-10.000000	-0.525000	29.183332	516.500000	1023.000000	1023.000000	2046.000000
15.980000	0.034099	20.152285	7.072642	5.657732	4.568559	2.853351	0.000000	-10.000000	-0.508333	28.616667	526.500000	1023.000000	1023.000000	2046.000000
16.000000	0.033484	19.788883	7.050184	5.979283	4.264001	2.495416	0.000000	-10.000000	-0.475000	27.983334	536.166687	1023.000000	1023.000000	2046.000000
16.020000	0.032172	19.013531	6.976652	6.104782	3.694983	2.237113	0.000000	-10.000000	-0.433333	26.900000	545.666687	1023.000000	1023.000000	2046.000000
16.040001	0.030678	18.130608	6.670051	6.084289	3.287783	2.088485	0.000000	-10.000000	-0.391667	25.516666	554.833313	1023.000000	1023.000000	2046.000000
16.059999	0.029251	17.287420	6.266740	6.204935	3.103396	1.712348	0.000000	-10.000000	-0.341667	23.833334	563.666687	1023.000000	1023.000000	2046.000000
16.080000	0.028343	16.750439	6.058894	6.285742	2.948157	1.457647	0.000000	-10.000000	-0.266667	22.116667	572.000000	1023.000000	1023.000000	2046.000000
16.100000	0.027933	16.508438	5.851008	6.422971	2.891754	1.342706	0.000000	-10.000000	-0.208333	20.016666	579.500000	1023.000000	1023.000000	2046.000000
16.120001	0.027567	16.292377	5.794518	6.517423	2.584423	1.396013	0.000000	-10.000000	-0.150000	17.966667	586.666687	1023.000000	1023.000000	2046.000000
16.139999	0.027675	16.356033	5.699122	6.651803	2.455335	1.549771	0.000000	-10.000000	-0.133333	15.633333	592.833313	1023.000000	1023.000000	2046.000000
16.160000	0.027392	16.188486	5.470410	6.911259	2.516128	1.290690	0.000000	-10.000000	-0.091667	13.433333	598.500000	1023.000000	1023.000000	2046.000000
16.180000	0.027334	16.154463	5.417147	6.969790	2.454978	1.312548	0.000000	-10.000000	-0.058333	10.750000	603.333313	1023.000000	1023.000000	2046.000000
16.200001	0.027539	16.275511	5.481634	7.011389	2.201138	1.581349	0.000000	-10.000000	-0.016667	7.966667	607.500000	1023.000000	1023.000000	2046.000000
16.219999	0.027820	16.441742	5.377194	7.082158	2.271587	1.710802	0.000000	-10.000000	0.016667	4.233333	610.666687	1023.000000	1023.000000	2046.000000
16.240000	0.027531	16.270607	5.162562	7.105824	2.412361	1.589859	0.000000	-10.000000	0.016667	0.700000	612.333313	1023.000000	1023.000000	2046.000000
16.260000	0.027622	16.324524	5.069530	7.120814	2.525987	1.608194	0.000000	-10.000000	0.033333	-2.550000	613.000000	1023.000000	1023.000000	2046.000000
16.280001	0.028076	16.592924	5.204650	7.089260	2.385370	1.913645	0.000000	-10.000000	0.033333	-5.150000	613.000000	1023.000000	1023.000000	2046.000000
16.299999	0.028557	16.877161	5.203342	7.167761	2.435866	2.070192	0.000000	-10.000000	0.050000	-7.316667	613.000000	1023.000000	1023.000000	2046.000000
16.320000	0.028717	16.971664	5.207201	7.326128	2.553473	1.884862	0.000000	-10.000000	0.058333	-9.283333	613.000000	1023.000000	1023.000000	2046.000000
16.340000	0.029183	17.247446	5.413211	7.446273	2.566792	1.821170	0.000000	-10.000000	0.075000	-10.516666	613.000000	1023.000000	1023.000000	2046.000000
16.360001	0.029876	17.656832	5.694681	7.464081	2.532713	1.965358	0.000000	-10.000000	0.100000	-11.583333	613.000000	1023.000000	1023.000000	2046.000000
16.379999	0.030130	17.806835	5.901200	7.393607	2.422914	2.089113	0.000000	-10.000000	0.108333	-12.433333	609.500000	1023.000000	1023.000000	2046.000000
16.400000	0.029862	17.648603	5.849344	7.347372	2.506617	1.945271	0.000000	-10.000000	0.125000	-13.333333	601.500000	1023.000000	1023.000000	2046.000000
16.420000	0.029502	17.435667	5.870677	7.228762	2.590707	1.745521	0.000000	-10.000000	0.150000	-14.133333	591.833313	1023.000000	1023.000000	2046.000000
16.440001	0.029353	17.347488	5.957091	7.055120	2.612180	1.723097	0.000000	-10.000000	0.191667	-15.000000	584.000000	1023.000000	1023.000000	2046.000000
16.459999	0.029264	17.294933	6.123333	6.866099	2.517872	1.787629	0.000000	-10.000000	0.225000	-15.933334	579.000000	1023.000000	1023.000000	2046.000000
16.480000	0.029284	17.307085	6.324405	6.704310	2.342306	1.936064	0.000000	-10.000000	0.241667	-16.966667	573.833313	1023.000000	1023.000000	2046.000000
16.500000	0.028867	17.060659	6.162685	6.660722	2.438410	1.798843	0.000000	-10.000000	0.266667	-18.083334	568.333313	1023.000000	1023.000000	2046.000000
16.520000	0.028294	16.721472	6.095532	6.579958	2.451929	1.594052	0.000000	-10.000000	0.300000	-19.116667	562.166687	1023.000000	1023.000000	2046.000000
16.540001	0.027965	16.527359	6.035672	6.421443	2.505670	1.564574	0.000000	-10.000000	0.333333	-20.016666	555.666687	1023.000000	1023.000000	2046.000000
16.559999	0.027744	16.396532	6.060138	6.247156	2.444983	1.644256	0.000000	-10.000000	0.350000	-20.716667	548.833313	1023.000000	1023.000000	2046.000000
16.580000	0.027424	16.207531	6.110664	6.047539	2.252249	1.797078	0.000000	-10.000000	0.358333	-21.400000	542.000000	1023.000000	1023.000000	2046.000000
16.600000	0.026877	15.884468	5.920868	6.037067	2.259140	1.667392	0.000000	-10.000000	0.375000	-22.083334	534.833313	1023.000000	1023.000000	2046.000000
16.620001	0.026270	15.525485	5.760114	5.975472	2.334622	1.455277	0.000000	-10.000000	0.408333	-22.966667	527.500000	1023.000000	1023.000000	2046.000000
16.639999	0.025921	15.319464	5.709601	5.899325	2.349220	1.361317	0.000000	-10.000000	0.450000	-23.733334	519.833313	1023.000000	1023.000000	2046.000000
16.660000	0.025572	15.113179	5.813168	5.709135	2.071856	1.519022	0.000000	-10.000000	0.483333	-24.766666	512.000000	1023.000000	1023.000000	2046.000000
16.680000	0.025380	14.999480	5.767373	5.684100	1.996119	1.551888	0.000000	-10.000000	0.516667	-25.566668	503.666656	1023.000000	1023.000000	2046.000000
16.700001	0.025085	14.825252	5.686401	5.773648	2.054732	1.310470	0.000000	-10.000000	0.533333	-26.433334	495.166656	1023.000000	1023.000000	2046.000000
16.719999	0.025191	14.887804	5.774553	5.738162	2.066284	1.308805	0.000000	-10.000000	0.583333	-27.183334	486.333344	1023.000000	1023.000000	2046.000000
16.740000	0.025474	15.055303	5.946625	5.834627	1.929560	1.344491	0.000000	-10.000000	0.616667	-28.100000	477.333344	1023.000000	1023.000000	2046.000000
16.760000	0.024613	14.546262	5.811891	5.633921	1.733216	1.367234	0.000000	-10.000000	0.658333	-29.066668	468.000000	1023.000000	1023.000000	2046.000000
16.780001	0.023601	13.947926	5.638229	5.591593	1.661150	1.056953	0.000000	-10.000000	0.666667	-29.733334	458.333344	1023.000000	1023.000000	2046.000000
16.799999	0.022962	13.570394	5.585380	5.467728	1.538740	0.978546	0.000000	-10.000000	0.700000	-30.250000	448.500000	1023.000000	1023.000000	2046.000000
16.820000	0.022520	13.309109	5.626989	5.270182	1.298456	1.113481	0.000000	-10.000000	0.741667	-30.650002	438.166656	1023.000000	1023.000000	2046.000000
16.840000	0.021359	12.623116	5.421187	5.223716	1.167693	0.810520	0.000000	-10.000000	0.783333	-31.266666	427.833344	1023.000000	1023.000000	2046.000000
16.860001	0.020396	12.054251	5.316692	5.234718	1.132098	0.370742	0.000000	-10.000000	0.800000	-31.666666	417.333344	1023.000000	1023.000000	2046.000000
16.879999	0.019192	11.342360	5.316061	5.110409	0.829277	0.086614	0.000000	-10.000000	0.800000	-31.883333	407.000000	1023.000000	1023.000000	2046.000000
16.900000	0.017568	10.382771	5.316697	4.960676	0.275406	-0.170007	0.000000	-10.000000	0.783333	-31.866667	396.333344	1023.000000	1023.000000	2046.000000
16.920000	0.014769	8.728659	4.863880	4.925658	-0.245296	-0.815582	0.000000	-10.000000	0.766667	-31.666668	385.666656	1023.000000	1023.000000	2046.000000
16.940001	0.011778	6.960588	4.260965	4.772979	-0.619537	-1.453819	0.000000	-10.000000	0.766667	-31.616667	375.000000	1023.000000	1023.000000	2046.000000
16.959999	0.009755	5.764926	3.911021	4.556291	-0.973951	-1.728435	0.000000	-10.000000	0.783333	-31.400002	364.500000	1023.000000	1023.000000	2046.000000
16.980000	0.008051	4.758227	3.739735	4.281443	-1.493092	-1.769858	0.000000	-10.000000	0.791667	-31.333334	354.000000	1023.000000	1023.000000	2046.000000
17.000000	0.005961	3.522940	3.274738	4.273261	-1.805670	-2.219388	0.000000	-10.000000	0.775000	-31.050001	343.666656	1023.000000	1023.000000	2046.000000
17.020000	0.004230	2.499848	2.768504	4.141955	-1.874494	-2.536116	0.000000	-10.000000	0.758333	-30.950001	333.166656	1023.000000	1023.000000	2046.000000
17.040001	0.002981	1.762009	2.531536	3.985492	-2.058407	-2.696612	0.000000	-10.000000	0.750000	-30.916666	322.833344	1023.000000	1023.000000	2046.000000
17.059999	0.001910	1.128947	2.454811	3.712090	-2.423027	-2.614926	0.000000	-10.000000	0.750000	-30.966667	312.500000	1023.000000	1023.000000	2046.000000
17.080000	0.000975	0.576081	2.242903	3.632785	-2.623704	-2.675902	0.000000	-10.000000	0.750000	-30.783333	302.166656	1023.000000	1023.000000	2046.000000
17.100000	-0.000309	-0.182729	1.856665	3.559448	-2.698699	-2.900143	0.000000	-10.000000	0.733333	-30.433334	291.833344	1023.000000	1023.000000	2046.000000
17.120001	-0.001259	-0.744050	1.562559	3.397688	-2.671497	-3.032801	0.000000	-10.000000	0.700000	-30.100000	281.500000	1023.000000	1023.000000	2046.000000
17.139999	-0.001772	-1.047027	1.380132	3.176828	-2.661583	-2.942404	0.000000	-10.000000	0.666667	-29.733334	271.500000	1023.000000	1023.000000	2046.000000
17.160000	-0.001931	-1.140997	1.351451	2.986335	-2.756909	-2.721874	0.000000	-10.000000	0.650000	-29.516666	261.666656	1023.000000	1023.000000	2046.000000
17.180000	-0.002222	-1.313330	1.279381	2.919120	-2.875506	-2.636325	0.000000	-10.000000	0.633333	-28.916668	252.000000	1023.000000	1023.000000	2046.000000
17.200001	-0.003103	-1.834070	1.016011	2.881555	-2.942662	-2.788974	0.000000	-10.000000	0.616667	-28.400002	242.333328	1023.000000	1023.000000	2046.000000
17.219999	-0.003445	-2.035919	0.812307	2.920342	-2.845930	-2.922637	0.000000	-10.000000	0.600000	-27.733334	232.833328	1023.000000	1023.000000	2046.000000
17.240000	-0.003247	-1.919205	0.934169	2.833107	-2.906420	-2.780061	0.000000	-10.000000	0.575000	-27.166668	223.500000	1023.000000	1023.000000	2046.000000
17.260000	-0.002879	-1.701638	1.147938	2.739001	-3.003577	-2.584999	0.000000	-10.000000	0.541667	-26.816668	214.500000	1023.000000	1023.000000	2046.000000
17.280001	-0.003385	-2.000415	1.109717	2.752662	-3.085608	-2.777186	0.000000	-10.000000	0.508333	-26.299999	205.500000	1023.000000	1023.000000	2046.000000
17.299999	-0.003827	-2.261874	1.026092	2.709168	-3.048624	-2.948511	0.000000	-10.000000	0.500000	-26.000000	196.666672	1023.000000	1023.000000	2046.000000
17.320000	-0.004244	-2.508484	0.942831	2.557825	-2.951683	-3.057457	0.000000	-10.000000	0.491667	-25.416666	188.000000	1023.000000	1023.000000	2046.000000
17.340000	-0.004623	-2.732199	0.963525	2.226738	-2.980888	-2.941573	0.000000	-10.000000	0.483333	-25.049999	179.500000	1023.000000	1023.000000	2046.000000
17.360001	-0.005015	-2.964032	1.061383	1.836842	-3.107438	-2.754819	0.000000	-10.000000	0.466667	-24.616667	171.166672	1023.000000	1023.000000	2046.000000
17.379999	-0.005576	-3.295703	1.038181	1.645476	-3.211544	-2.767815	0.000000	-10.000000	0.458333	-24.150000	163.000000	1023.000000	1023.000000	2046.000000
17.400000	-0.006519	-3.852606	0.927392	1.503933	-3.351035	-2.932897	0.000000	-10.000000	0.450000	-23.866667	155.000000	1023.000000	1023.000000	2046.000000
17.420000	-0.007099	-4.195331	0.702794	1.419647	-3.261742	-3.056030	0.000000	-10.000000	0.441667	-23.416668	147.000000	1023.000000	1023.000000	2046.000000
17.440001	-0.007596	-4.489501	0.517587	1.306120	-3.183040	-3.130168	0.000000	-10.000000	0.408333	-23.183334	139.000000	1023.000000	1023.000000	2046.000000
17.459999	-0.007876	-4.654968	0.493150	1.080202	-3.170803	-3.057518	0.000000	-10.000000	0.375000	-22.683334	131.333328	1023.000000	1023.000000	2046.000000
17.480000	-0.008103	-4.788803	0.580029	0.762162	-3.286789	-2.844204	0.000000	-10.000000	0.341667	-22.266668	123.833336	1023.000000	1023.000000	2046.000000
17.500000	-0.008610	-5.088406	0.477148	0.629340	-3.308989	-2.885904	0.000000	-10.000000	0.341667	-21.833334	116.500000	1023.000000	1023.000000	2046.000000
17.520000	-0.009366	-5.535365	0.345859	0.512202	-3.395633	-2.997793	0.000000	-10.000000	0.333333	-21.300001	109.166664	1023.000000	1023.000000	2046.000000
17.540001	-0.009876	-5.836424	0.167161	0.410440	-3.319242	-3.094784	0.000000	-10.000000	0.333333	-20.733334	102.000000	1023.000000	1023.000000	2046.000000
17.559999	-0.009892	-5.845910	0.120989	0.284457	-3.194631	-3.056725	0.000000	-10.000000	0.316667	-20.133333	95.166664	1023.000000	1023.000000	2046.000000
17.580000	-0.010160	-6.004443	0.152322	-0.007343	-3.269473	-2.879949	0.000000	-10.000000	0.300000	-19.650000	88.333336	1023.000000	1023.000000	2046.000000
17.600000	-0.010372	-6.129774	0.167364	-0.191866	-3.341908	-2.763364	0.000000	-10.000000	0.275000	-19.100000	81.833336	1023.000000	1023.000000	2046.000000
17.620001	-0.011002	-6.502411	0.054038	-0.322971	-3.400332	-2.833146	0.000000	-10.000000	0.241667	-18.666666	75.500000	1023.000000	1023.000000	2046.000000
17.639999	-0.010973	-6.485044	-0.089638	-0.289827	-3.186590	-2.918988	0.000000	-10.000000	0.216667	-17.950001	69.500000	1023.000000	1023.000000	2046.000000
17.660000	-0.010664	-6.302250	0.048009	-0.313657	-3.180234	-2.856369	0.000000	-10.000000	0.200000	-17.549999	63.500000	1023.000000	1023.000000	2046.000000
17.680000	-0.010080	-5.957044	0.137823	-0.392816	-3.057020	-2.645031	0.000000	-10.000000	0.200000	-17.000000	57.500000	1023.000000	1023.000000	2046.000000
17.700001	-0.011215	-6.628339	-0.036819	-0.766908	-3.276318	-2.548294	0.000000	-10.000000	0.200000	-16.683332	51.666668	1023.000000	1023.000000	2046.000000
17.719999	-0.011722	-6.927591	-0.167934	-0.698523	-3.311702	-2.749431	0.000000	-10.000000	0.200000	-16.183334	46.000000	1023.000000	1023.000000	2046.000000
17.740000	-0.011932	-7.051943	-0.264208	-0.751297	-3.278429	-2.758009	0.000000	-10.000000	0.183333	-15.516666	40.666668	1023.000000	1023.000000	2046.000000
17.760000	-0.012393	-7.324276	-0.317092	-1.106850	-3.291098	-2.609237	0.000000	-10.000000	0.166667	-14.916667	35.500000	1023.000000	1023.000000	2046.000000
17.780001	-0.013167	-7.781889	-0.403553	-1.431338	-3.347367	-2.599631	0.000000	-10.000000	0.158333	-14.566667	30.500000	1023.000000	1023.000000	2046.000000
17.799999	-0.014272	-8.434485	-0.521354	-1.521372	-3.512471	-2.879289	0.000000	-10.000000	0.158333	-14.183333	25.666666	1023.000000	1023.000000	2046.000000
17.820000	-0.015738	-9.301343	-0.831948	-1.540427	-3.629234	-3.299735	0.000000	-10.000000	0.158333	-13.650001	20.833334	1023.000000	1023.000000	2046.000000
17.840000	-0.016999	-10.046638	-1.006897	-1.656455	-3.841902	-3.541384	0.000000	-10.000000	0.125000	-12.616667	16.333334	1023.000000	1023.000000	2046.000000
17.860001	-0.018664	-11.030552	-1.156386	-1.998682	-4.207939	-3.667545	0.000000	-10.000000	0.091667	-11.400000	12.000000	1023.000000	1023.000000	2046.000000
17.879999	-0.020699	-12.233203	-1.578127	-2.228825	-4.484542	-3.941708	0.000000	-10.000000	0.066667	-10.316667	8.333333	1023.000000	1023.000000	2046.000000
17.900000	-0.023199	-13.710342	-2.075380	-2.361590	-4.887653	-4.385720	0.000000	-10.000000	0.066667	-9.650000	4.833333	1023.000000	1023.000000	2046.000000
17.920000	-0.024945	-14.742579	-2.557527	-2.447194	-5.089831	-4.648028	0.000000	-10.000000	0.066667	-9.550000	2.000000	1023.000000	1023.000000	2046.000000
17.940001	-0.026266	-15.522960	-2.933097	-2.512583	-5.221968	-4.855312	0.000000	-10.000000	0.066667	-9.733334	-1.000000	1023.000000	1023.000000	2046.000000
17.959999	-0.027163	-16.053598	-3.092451	-2.686553	-5.418473	-4.856122	0.000000	-10.000000	0.058333	-9.883333	-3.833333	1023.000000	1023.000000	2046.000000
17.980000	-0.027886	-16.480852	-3.328130	-2.860531	-5.487854	-4.804337	0.000000	-10.000000	0.058333	-9.950000	-7.166667	1023.000000	1023.000000	2046.000000
18.000000	-0.028971	-17.121731	-3.603374	-2.963851	-5.648659	-4.905847	0.000000	-10.000000	0.050000	-9.900001	-10.500000	1023.000000	1023.000000	2046.000000
18.020000	-0.029641	-17.517670	-3.816859	-2.940442	-5.737910	-5.022458	0.000000	-10.000000	0.050000	-9.683333	-13.833333	1023.000000	1023.000000	2046.000000
18.040001	-0.029668	-17.533987	-3.980427	-2.864270	-5.625869	-5.063421	0.000000	-10.000000	0.041667	-9.266667	-17.166666	1023.000000	1023.000000	2046.000000
18.059999	-0.029039	-17.162319	-3.860458	-2.970394	-5.579023	-4.752444	0.000000	-10.000000	0.033333	-8.633333	-20.166666	1023.000000	1023.000000	2046.000000
18.080000	-0.029113	-17.205654	-3.911236	-2.935189	-5.672581	-4.686648	0.000000	-10.000000	0.033333	-7.950000	-23.000000	1023.000000	1023.000000	2046.000000
18.100000	-0.029117	-17.208273	-4.010867	-2.759110	-5.669411	-4.768884	0.000000	-10.000000	0.025000	-7.283333	-25.666666	1023.000000	1023.000000	2046.000000
18.120001	-0.028507	-16.847908	-4.023000	-2.599913	-5.513848	-4.711147	0.000000	-10.000000	0.033333	-6.450000	-28.166666	1023.000000	1023.000000	2046.000000
18.139999	-0.027548	-16.280849	-3.820180	-2.538768	-5.424969	-4.496933	0.000000	-10.000000	0.025000	-5.633333	-30.500000	1023.000000	1023.000000	2046.000000
18.160000	-0.026539	-15.684357	-3.640527	-2.544434	-5.274502	-4.224894	0.000000	-10.000000	0.025000	-4.866667	-32.333332	1023.000000	1023.000000	2046.000000
18.180000	-0.026596	-15.718143	-3.553663	-2.469613	-5.353801	-4.341066	0.000000	-10.000000	0.016667	-4.483334	-34.000000	1023.000000	1023.000000	2046.000000
18.200001	-0.026043	-15.391129	-3.440080	-2.234010	-5.245397	-4.471642	0.000000	-10.000000	0.016667	-4.433333	-35.333332	1023.000000	1023.000000	2046.000000
18.219999	-0.024852	-14.687729	-3.152098	-2.125654	-5.034344	-4.375633	0.000000	-10.000000	0.016667	-4.600000	-36.833332	1023.000000	1023.000000	2046.000000
18.240000	-0.024235	-14.322843	-2.815980	-2.287038	-5.026091	-4.193733	0.000000	-10.000000	0.025000	-4.650000	-38.333332	1023.000000	1023.000000	2046.000000
18.260000	-0.024903	-14.717393	-2.828868	-2.490357	-5.116556	-4.281611	0.000000	-10.000000	0.025000	-4.433333	-40.000000	1023.000000	1023.000000	2046.000000
18.280001	-0.024928	-14.732712	-2.890779	-2.504451	-4.981431	-4.356051	0.000000	-10.000000	0.025000	-3.900000	-41.500000	1023.000000	1023.000000	2046.000000
18.299999	-0.024556	-14.512667	-2.749662	-2.568532	-4.894854	-4.299619	0.000000	-10.000000	0.008333	-3.350000	-42.833332	1023.000000	1023.000000	2046.000000
18.320000	-0.024145	-14.269627	-2.524156	-2.763557	-4.887219	-4.094695	0.000000	-10.000000	0.000000	-2.900000	-44.000000	1023.000000	1023.000000	2046.000000
18.340000	-0.024414	-14.428919	-2.556625	-2.878714	-4.853365	-4.140215	0.000000	-10.000000	0.008333	-2.616667	-45.000000	1023.000000	1023.000000	2046.000000
18.360001	-0.024715	-14.606805	-2.614676	-3.024643	-4.842397	-4.125090	0.000000	-10.000000	0.008333	-2.233333	-45.666668	1023.000000	1023.000000	2046.000000
18.379999	-0.024467	-14.460219	-2.597612	-2.985862	-4.735280	-4.141466	0.000000	-10.000000	0.008333	-1.066667	-46.000000	1023.000000	1023.000000	2046.000000
18.400000	-0.024032	-14.203138	-2.588208	-3.027430	-4.558006	-4.029494	0.000000	-10.000000	-0.016667	0.783333	-46.000000	1023.000000	1023.000000	2046.000000
18.420000	-0.023107	-13.655980	-2.425374	-3.130218	-4.358932	-3.741457	0.000000	-10.000000	-0.041667	3.666667	-46.000000	1023.000000	1023.000000	2046.000000
18.440001	-0.022480	-13.285966	-2.417488	-3.198020	-4.111572	-3.558886	0.000000	-10.000000	-0.083333	7.266667	-46.000000	1023.000000	1023.000000	2046.000000
18.459999	-0.022315	-13.188383	-2.349574	-3.286212	-4.060614	-3.491983	0.000000	-10.000000	-0.133333	11.133333	-46.000000	1023.000000	1023.000000	2046.000000
18.480000	-0.021668	-12.805882	-2.292117	-3.342815	-3.896798	-3.274151	0.000000	-10.000000	-0.200000	14.700000	-46.000000	1023.000000	1023.000000	2046.000000
18.500000	-0.020792	-12.287811	-2.207565	-3.189956	-3.668235	-3.222055	0.000000	-10.000000	-0.266667	17.366667	-46.000000	1023.000000	1023.000000	2046.000000
18.520000	-0.019505	-11.527206	-2.037508	-3.158306	-3.365933	-2.965460	0.000000	-10.000000	-0.341667	19.883333	-34.000000	1023.000000	1023.000000	2046.000000
18.540001	-0.018024	-10.652074	-1.762129	-3.162976	-3.112178	-2.614791	0.000000	-10.000000	-0.400000	22.083334	-9.333333	1023.000000	1023.000000	2046.000000
18.559999	-0.017420	-10.294972	-1.682715	-3.205391	-2.945367	-2.461499	0.000000	-10.000000	-0.450000	23.966667	18.000000	1023.000000	1023.000000	2046.000000
18.580000	-0.016810	-9.934595	-1.634278	-3.234769	-2.763125	-2.302423	0.000000	-10.000000	-0.483333	25.600000	36.000000	1023.000000	1023.000000	2046.000000
18.600000	-0.015519	-9.171561	-1.539717	-3.053198	-2.429312	-2.149335	0.000000	-10.000000	-0.516667	27.100000	44.333332	1023.000000	1023.000000	2046.000000
18.620001	-0.013473	-7.962531	-1.171358	-2.929184	-2.086860	-1.775128	0.000000	-10.000000	-0.575000	28.600000	53.166668	1023.000000	1023.000000	2046.000000
18.639999	-0.011243	-6.644569	-0.780607	-2.795763	-1.689874	-1.378325	0.000000	-10.000000	-0.625000	29.950001	62.333332	1023.000000	1023.000000	2046.000000
18.660000	-0.009672	-5.716347	-0.499010	-2.451521	-1.394101	-1.371715	0.000000	-10.000000	-0.675000	31.083334	72.166664	1023.000000	1023.000000	2046.000000
18.680000	-0.008997	-5.317111	-0.356184	-2.552030	-1.327799	-1.081097	0.000000	-10.000000	-0.700000	31.950001	82.166664	1023.000000	1023.000000	2046.000000
18.700001	-0.007362	-4.350784	-0.147687	-2.383872	-1.059985	-0.759241	0.000000	-10.000000	-0.733333	32.450001	92.833336	1023.000000	1023.000000	2046.000000
18.719999	-0.005553	-3.281610	0.192050	-2.070620	-0.811361	-0.591680	0.000000	-10.000000	-0.758333	32.950001	103.500000	1023.000000	1023.000000	2046.000000
18.740000	-0.003892	-2.299934	0.482864	-1.872872	-0.539750	-0.370177	0.000000	-10.000000	-0.775000	33.483334	114.500000	1023.000000	1023.000000	2046.000000
18.760000	-0.003647	-2.155346	0.544419	-1.907663	-0.428001	-0.364101	0.000000	-10.000000	-0.783333	34.000000	125.666664	1023.000000	1023.000000	2046.000000
18.780001	-0.003888	-2.298076	0.438843	-1.953153	-0.363563	-0.420203	0.000000	-10.000000	-0.808333	34.483334	136.833328	1023.000000	1023.000000	2046.000000
18.799999	-0.004293	-2.537117	0.349581	-1.763209	-0.441219	-0.682270	0.000000	-10.000000	-0.833333	35.116669	148.333328	1023.000000	1023.000000	2046.000000
18.820000	-0.004387	-2.592764	0.385801	-1.581249	-0.568314	-0.829002	0.000000	-10.000000	-0.858333	35.483334	160.000000	1023.000000	1023.000000	2046.000000
18.840000	-0.004991	-2.949609	0.298518	-1.464388	-0.759873	-1.023867	0.000000	-10.000000	-0.875000	35.783333	172.000000	1023.000000	1023.000000	2046.000000
18.860001	-0.006591	-3.895426	-0.001726	-1.607951	-1.096399	-1.189349	0.000000	-10.000000	-0.891667	35.883335	184.000000	1023.000000	1023.000000	2046.000000
18.879999	-0.007471	-4.415566	-0.349279	-1.461939	-1.214533	-1.389814	0.000000	-10.000000	-0.891667	36.083332	196.000000	1023.000000	1023.000000	2046.000000
18.900000	-0.007289	-4.307591	-0.471269	-1.207874	-1.237536	-1.390913	0.000000	-10.000000	-0.891667	36.166668	208.000000	1023.000000	1023.000000	2046.000000
18.920000	-0.006728	-3.976051	-0.563649	-0.953322	-1.123748	-1.335331	0.000000	-10.000000	-0.883333	36.216667	220.000000	1023.000000	1023.000000	2046.000000
18.940001	-0.006845	-4.045114	-0.676284	-0.822587	-1.206454	-1.339788	0.000000	-10.000000	-0.908333	36.466667	232.000000	1023.000000	1023.000000	2046.000000
18.959999	-0.006873	-4.061935	-0.802149	-0.684453	-1.275086	-1.300246	0.000000	-10.000000	-0.908333	36.666668	244.000000	1023.000000	1023.000000	2046.000000
18.980000	-0.005922	-3.499822	-0.871993	-0.315297	-1.114946	-1.197585	0.000000	-10.000000	-0.908333	36.933334	256.000000	1023.000000	1023.000000	2046.000000
19.000000	-0.004050	-2.393461	-0.689947	0.061210	-0.850598	-0.914126	0.000000	-10.000000	-0.875000	36.933334	268.333344	1023.000000	1023.000000	2046.000000
19.020000	-0.002647	-1.564488	-0.552086	0.328728	-0.642313	-0.698817	0.000000	-10.000000	-0.858333	36.799999	280.666656	1023.000000	1023.000000	2046.000000
19.040001	-0.001738	-1.027125	-0.456203	0.437137	-0.540319	-0.467739	0.000000	-10.000000	-0.866667	36.616669	293.000000	1023.000000	1023.000000	2046.000000
19.059999	-0.000864	-0.510790	-0.422750	0.682348	-0.414653	-0.355734	0.000000	-10.000000	-0.866667	36.583336	305.000000	1023.000000	1023.000000	2046.000000
19.080000	0.001044	0.616918	-0.186047	1.091639	-0.151243	-0.137430	0.000000	-10.000000	-0.866667	36.600002	317.333344	1023.000000	1023.000000	2046.000000
19.100000	0.003152	1.862645	0.198712	1.457642	0.086740	0.119551	0.000000	-10.000000	-0.850000	36.666668	329.666656	1023.000000	1023.000000	2046.000000
19.120001	0.005459	3.226254	0.592305	1.825492	0.446825	0.361632	0.000000	-10.000000	-0.833333	36.416668	342.000000	1023.000000	1023.000000	2046.000000
19.139999	0.007358	4.348294	1.022666	2.042021	0.704859	0.578748	0.000000	-10.000000	-0.816667	36.099998	354.000000	1023.000000	1023.000000	2046.000000
19.160000	0.008690	5.135852	1.327002	2.075148	0.913419	0.820283	0.000000	-10.000000	-0.783333	35.583332	366.000000	1023.000000	1023.000000	2046.000000
19.180000	0.010257	6.062102	1.676813	2.270299	1.157730	0.957260	0.000000	-10.000000	-0.783333	35.133335	378.000000	1023.000000	1023.000000	2046.000000
19.200001	0.012214	7.218293	2.196242	2.456695	1.402402	1.162955	0.000000	-10.000000	-0.766667	34.616669	390.000000	1023.000000	1023.000000	2046.000000
19.219999	0.013975	8.259227	2.514633	2.679892	1.792743	1.271960	0.000000	-10.000000	-0.775000	34.216667	401.666656	1023.000000	1023.000000	2046.000000
19.240000	0.014873	8.790043	2.843645	2.675276	1.901126	1.369997	0.000000	-10.000000	-0.750000	33.766666	413.166656	1023.000000	1023.000000	2046.000000
19.260000	0.015573	9.203602	3.083016	2.624227	1.945915	1.550444	0.000000	-10.000000	-0.733333	33.549999	424.333344	1023.000000	1023.000000	2046.000000
19.280001	0.017246	10.192258	3.387768	2.842618	2.233539	1.728333	0.000000	-10.000000	-0.700000	32.983334	435.666656	1023.000000	1023.000000	2046.000000
19.299999	0.018818	11.121699	3.682033	3.074115	2.561560	1.803992	0.000000	-10.000000	-0.691667	32.650002	446.666656	1023.000000	1023.000000	2046.000000
19.320000	0.019413	11.472857	3.865208	3.014657	2.659699	1.933292	0.000000	-10.000000	-0.658333	31.866667	457.666656	1023.000000	1023.000000	2046.000000
19.340000	0.019935	11.781561	3.984658	2.932474	2.708993	2.155436	0.000000	-10.000000	-0.641667	31.299999	468.500000	1023.000000	1023.000000	2046.000000
19.360001	0.020977	12.397131	4.126713	3.126460	2.920663	2.223294	0.000000	-10.000000	-0.608333	30.683332	479.166656	1023.000000	1023.000000	2046.000000
19.379999	0.022673	13.399969	4.353214	3.372561	3.261974	2.412219	0.000000	-10.000000	-0.591667	30.383333	489.500000	1023.000000	1023.000000	2046.000000
19.400000	0.024236	14.323709	4.605493	3.609405	3.559019	2.549792	0.000000	-10.000000	-0.558333	29.983334	499.500000	1023.000000	1023.000000	2046.000000
19.420000	0.025017	14.784890	4.806405	3.717957	3.650191	2.610338	0.000000	-10.000000	-0.525000	29.200001	509.500000	1023.000000	1023.000000	2046.000000
19.440001	0.025895	15.304146	5.069588	3.706634	3.675719	2.852205	0.000000	-10.000000	-0.500000	28.350000	519.500000	1023.000000	1023.000000	2046.000000
19.459999	0.026714	15.787752	5.200413	3.810930	3.767747	3.008662	0.000000	-10.000000	-0.475000	27.433334	529.166687	1023.000000	1023.000000	2046.000000
19.480000	0.027884	16.479292	5.393601	4.022842	3.945153	3.117695	0.000000	-10.000000	-0.433333	26.733334	538.500000	1023.000000	1023.000000	2046.000000
19.500000	0.029590	17.487474	5.627589	4.319873	4.297646	3.242366	0.000000	-10.000000	-0.400000	25.450001	547.500000	1023.000000	1023.000000	2046.000000
19.520000	0.030989	18.314756	5.988222	4.614073	4.437815	3.274646	0.000000	-10.000000	-0.341667	24.116667	556.333313	1023.000000	1023.000000	2046.000000
19.540001	0.032215	19.038944	6.376201	4.722112	4.454071	3.486560	0.000000	-10.000000	-0.283333	21.883333	564.500000	1023.000000	1023.000000	2046.000000
19.559999	0.033352	19.711061	6.703434	4.956359	4.464292	3.586977	0.000000	-10.000000	-0.200000	19.400000	572.166687	1023.000000	1023.000000	2046.000000
19.580000	0.034723	20.521585	6.935515	5.227368	4.629526	3.729177	0.000000	-10.000000	-0.125000	16.100000	579.000000	1023.000000	1023.000000	2046.000000
19.600000	0.036048	21.304384	7.204471	5.528932	4.783597	3.787385	0.000000	-10.000000	-0.066667	12.750000	585.000000	1023.000000	1023.000000	2046.000000
19.620001	0.036845	21.775482	7.460272	5.845931	4.777176	3.692103	0.000000	-10.000000	-0.025000	9.233334	589.833313	1023.000000	1023.000000	2046.000000
19.639999	0.036810	21.754738	7.569056	5.976786	4.596355	3.612541	0.000000	-10.000000	-0.008333	4.966667	593.500000	1023.000000	1023.000000	2046.000000
19.660000	0.036021	21.288538	7.382896	5.994754	4.487407	3.423481	0.000000	-10.000000	0.016667	0.766667	595.833313	1023.000000	1023.000000	2046.000000
19.680000	0.035817	21.167658	7.515011	6.159788	4.335721	3.157139	0.000000	-10.000000	0.025000	-2.966667	596.833313	1023.000000	1023.000000	2046.000000
19.700001	0.035337	20.883930	7.514895	6.484222	4.245687	2.639125	0.000000	-10.000000	0.041667	-5.883333	597.000000	1023.000000	1023.000000	2046.000000
19.719999	0.033820	19.987917	7.494198	6.568924	3.756231	2.168563	0.000000	-10.000000	0.058333	-8.483334	597.000000	1023.000000	1023.000000	2046.000000
19.740000	0.031209	18.444227	7.210266	6.382006	3.071724	1.780231	0.000000	-10.000000	0.091667	-10.966666	597.000000	1023.000000	1023.000000	2046.000000
19.760000	0.028477	16.829721	6.753906	6.161642	2.482644	1.431530	0.000000	-10.000000	0.116667	-12.716666	597.000000	1023.000000	1023.000000	2046.000000
19.780001	0.026826	15.854334	6.265640	6.316453	2.315981	0.956259	0.000000	-10.000000	0.150000	-14.150000	593.666687	1023.000000	1023.000000	2046.000000
19.799999	0.025235	14.913693	6.071472	6.313895	1.923462	0.604865	0.000000	-10.000000	0.183333	-15.300000	585.666687	1023.000000	1023.000000	2046.000000
19.820000	0.023523	13.901930	5.763127	6.116483	1.572304	0.450015	0.000000	-10.000000	0.216667	-16.549999	575.833313	1023.000000	1023.000000	2046.000000
19.840000	0.021910	12.948750	5.443327	5.973460	1.225705	0.306258	0.000000	-10.000000	0.233333	-17.383333	567.333313	1023.000000	1023.000000	2046.000000
19.860001	0.020780	12.281176	5.138451	5.941885	1.014542	0.186298	0.000000	-10.000000	0.258333	-18.400000	561.500000	1023.000000	1023.000000	2046.000000
19.879999	0.020330	12.015110	4.841990	6.130612	1.053810	-0.011303	0.000000	-10.000000	0.283333	-18.966667	557.500000	1023.000000	1023.000000	2046.000000
19.900000	0.019620	11.595285	4.734838	6.223517	0.877093	-0.240163	0.000000	-10.000000	0.325000	-19.966667	551.166687	1023.000000	1023.000000	2046.000000
19.920000	0.018759	11.086835	4.675633	6.015779	0.563899	-0.168477	0.000000	-10.000000	0.341667	-20.733334	544.333313	1023.000000	1023.000000	2046.000000
19.940001	0.017801	10.520395	4.454174	5.797819	0.385459	-0.117055	0.000000	-10.000000	0.375000	-21.833334	535.166687	1023.000000	1023.000000	2046.000000
19.959999	0.017106	10.109421	4.152544	5.608191	0.379166	-0.030480	0.000000	-10.000000	0.400000	-22.850000	527.666687	1023.000000	1023.000000	2046.000000
19.980000	0.017011	10.053559	3.935067	5.681712	0.521316	-0.084536	0.000000	-10.000000	0.441667	-23.866667	520.000000	1023.000000	1023.000000	2046.000000
20.000000	0.017067	10.086476	3.900169	5.881517	0.548382	-0.243593	0.000000	-10.000000	0.466667	-24.416668	512.000000	1023.000000	1023.000000	2046.000000
20.020000	0.016924	10.002120	3.986364	5.797494	0.409309	-0.191047	0.000000	-10.000000	0.475000	-24.850000	504.000000	1023.000000	1023.000000	2046.000000
20.040001	0.016899	9.987323	4.060105	5.708712	0.256845	-0.038338	0.000000	-10.000000	0.483333	-25.033333	495.833344	1023.000000	1023.000000	2046.000000
20.059999	0.016903	9.989969	4.100169	5.678272	0.194839	0.016689	0.000000	-10.000000	0.491667	-25.450001	487.500000	1023.000000	1023.000000	2046.000000
20.080000	0.017276	10.210260	4.131888	5.815022	0.310326	-0.046976	0.000000	-10.000000	0.500000	-25.450001	479.000000	1023.000000	1023.000000	2046.000000
20.100000	0.017538	10.364672	4.154845	6.044042	0.462087	-0.296303	0.000000	-10.000000	0.491667	-25.133333	470.500000	1023.000000	1023.000000	2046.000000
20.120001	0.017548	10.371023	4.328413	5.995930	0.405819	-0.359140	0.000000	-10.000000	0.433333	-24.150000	462.166656	1023.000000	1023.000000	2046.000000
20.139999	0.017252	10.195930	4.564625	5.738962	0.188918	-0.296574	0.000000	-10.000000	0.366667	-22.183334	454.166656	1023.000000	1023.000000	2046.000000
20.160000	0.016848	9.957155	4.636840	5.500693	0.097635	-0.278013	0.000000	-10.000000	0.283333	-20.233334	446.666656	1023.000000	1023.000000	2046.000000
20.180000	0.016632	9.829408	4.643344	5.234282	0.084488	-0.132706	0.000000	-10.000000	0.258333	-19.016668	439.833344	1023.000000	1023.000000	2046.000000
20.200001	0.016609	9.815757	4.544255	5.345478	0.250656	-0.324632	0.000000	-10.000000	0.258333	-19.033335	433.500000	1023.000000	1023.000000	2046.000000
20.219999	0.016792	9.924090	4.578250	5.487276	0.362797	-0.504233	0.000000	-10.000000	0.300000	-19.583334	427.166656	1023.000000	1023.000000	2046.000000
20.240000	0.016767	9.909246	4.748204	5.409385	0.240737	-0.489080	0.000000	-10.000000	0.316667	-20.050001	420.666656	1023.000000	1023.000000	2046.000000
20.260000	0.016425	9.706895	4.919475	5.215561	-0.035171	-0.392970	0.000000	-10.000000	0.333333	-20.416668	413.833344	1023.000000	1023.000000	2046.000000
20.280001	0.016030	9.473840	4.839981	4.987518	-0.077586	-0.276074	0.000000	-10.000000	0.325000	-20.683334	407.000000	1023.000000	1023.000000	2046.000000
20.299999	0.015915	9.405618	4.668675	5.000762	0.084067	-0.347888	0.000000	-10.000000	0.350000	-20.983334	400.000000	1023.000000	1023.000000	2046.000000
20.320000	0.015961	9.432717	4.562330	5.141260	0.226244	-0.497115	0.000000	-10.000000	0.350000	-21.350000	393.000000	1023.000000	1023.000000	2046.000000
20.340000	0.015897	9.395259	4.673147	5.156971	0.143901	-0.578761	0.000000	-10.000000	0.358333	-21.816668	383.500000	1023.000000	1023.000000	2046.000000
20.360001	0.015846	9.364814	4.865334	5.004169	-0.078556	-0.426132	0.000000	-10.000000	0.350000	-22.166666	376.333344	1023.000000	1023.000000	2046.000000
20.379999	0.015492	9.155547	4.867290	4.787136	-0.203309	-0.295570	0.000000	-10.000000	0.350000	-22.333334	369.000000	1023.000000	1023.000000	2046.000000
20.400000	0.015022	8.877847	4.726542	4.676393	-0.186438	-0.338649	0.000000	-10.000000	0.350000	-22.133333	364.000000	1023.000000	1023.000000	2046.000000
20.420000	0.014736	8.708941	4.557912	4.728945	-0.100819	-0.477097	0.000000	-10.000000	0.350000	-22.083334	356.500000	1023.000000	1023.000000	2046.000000
20.440001	0.014594	8.624953	4.509050	4.797197	-0.062080	-0.619214	0.000000	-10.000000	0.350000	-21.883333	349.166656	1023.000000	1023.000000	2046.000000
20.459999	0.014662	8.665151	4.649947	4.784614	-0.152003	-0.617408	0.000000	-10.000000	0.350000	-21.983334	341.833344	1023.000000	1023.000000	2046.000000
20.480000	0.014788	8.739854	4.857200	4.677678	-0.341038	-0.453986	0.000000	-10.000000	0.350000	-21.866667	334.500000	1023.000000	1023.000000	2046.000000
20.500000	0.014779	8.734608	4.877265	4.656685	-0.358783	-0.440559	0.000000	-10.000000	0.350000	-21.883333	327.166656	1023.000000	1023.000000	2046.000000
20.520000	0.014187	8.384280	4.770818	4.503420	-0.481661	-0.408296	0.000000	-10.000000	0.350000	-21.816666	319.833344	1023.000000	1023.000000	2046.000000
20.540001	0.013588	8.030477	4.534854	4.377824	-0.457827	-0.424375	0.000000	-10.000000	0.350000	-21.733334	312.666656	1023.000000	1023.000000	2046.000000
20.559999	0.013116	7.751800	4.335798	4.499212	-0.403005	-0.680205	0.000000	-10.000000	0.350000	-21.716667	305.333344	1023.000000	1023.000000	2046.000000
20.580000	0.012702	7.506926	4.309781	4.402220	-0.480686	-0.724389	0.000000	-10.000000	0.350000	-21.500000	298.166656	1023.000000	1023.000000	2046.000000
20.600000	0.011998	7.091051	4.327091	4.120384	-0.674152	-0.682272	0.000000	-10.000000	0.350000	-21.466667	291.000000	1023.000000	1023.000000	2046.000000
20.620001	0.011310	6.684344	4.490051	3.878778	-0.979290	-0.705195	0.000000	-10.000000	0.350000	-21.383333	283.833344	1023.000000	1023.000000	2046.000000
20.639999	0.010150	5.998780	4.396080	3.702108	-1.222898	-0.876511	0.000000	-10.000000	0.350000	-21.300001	276.666656	1023.000000	1023.000000	2046.000000
20.660000	0.008597	5.080595	3.967021	3.827743	-1.259945	-1.454224	0.000000	-10.000000	0.333333	-21.033333	269.500000	1023.000000	1023.000000	2046.000000
20.680000	0.006724	3.974021	3.595539	3.903266	-1.461737	-2.063047	0.000000	-10.000000	0.333333	-20.566668	262.500000	1023.000000	1023.000000	2046.000000
20.700001	0.004753	2.808821	3.407095	3.697906	-1.928003	-2.368177	0.000000	-10.000000	0.316667	-20.233334	255.500000	1023.000000	1023.000000	2046.000000
20.719999	0.002603	1.538563	3.272963	3.403878	-2.580941	-2.557336	0.000000	-10.000000	0.308333	-19.766666	248.833328	1023.000000	1023.000000	2046.000000
20.740000	0.000395	0.233639	2.910646	3.037389	-3.044697	-2.669699	0.000000	-10.000000	0.275000	-19.516666	242.166672	1023.000000	1023.000000	2046.000000
20.760000	-0.001600	-0.945854	2.162460	2.964717	-3.011948	-3.061082	0.000000	-10.000000	0.258333	-19.383333	235.833328	1023.000000	1023.000000	2046.000000
20.780001	-0.003222	-1.904032	1.641316	3.003000	-3.069617	-3.478730	0.000000	-10.000000	0.250000	-19.400000	229.166672	1023.000000	1023.000000	2046.000000
20.799999	-0.004490	-2.653292	1.559364	2.900395	-3.478226	-3.634825	0.000000	-10.000000	0.250000	-19.299999	222.833328	1023.000000	1023.000000	2046.000000
20.820000	-0.005305	-3.135171	1.543466	2.634984	-3.840959	-3.472664	0.000000	-10.000000	0.250000	-19.150000	216.333328	1023.000000	1023.000000	2046.000000
20.840000	-0.006365	-3.761980	1.180996	2.368389	-3.856930	-3.454435	0.000000	-10.000000	0.250000	-18.883333	210.000000	1023.000000	1023.000000	2046.000000
20.860001	-0.007236	-4.276768	0.676732	2.419046	-3.658408	-3.714138	0.000000	-10.000000	0.250000	-18.783333	203.666672	1023.000000	1023.000000	2046.000000
20.879999	-0.007805	-4.612543	0.541187	2.313171	-3.713098	-3.753804	0.000000	-10.000000	0.250000	-18.600000	199.500000	1023.000000	1023.000000	2046.000000
20.900000	-0.007624	-4.505740	0.614619	2.256926	-3.813746	-3.563538	0.000000	-10.000000	0.250000	-18.316668	193.166672	1023.000000	1023.000000	2046.000000
20.920000	-0.007651	-4.521659	0.735927	2.135273	-4.031246	-3.361613	0.000000	-10.000000	0.241667	-17.966667	187.166672	1023.000000	1023.000000	2046.000000
20.940001	-0.007881	-4.657846	0.574077	1.995551	-4.017703	-3.209772	0.000000	-10.000000	0.233333	-17.466667	179.166672	1023.000000	1023.000000	2046.000000
20.959999	-0.008336	-4.926788	0.147634	2.106811	-3.762918	-3.418315	0.000000	-10.000000	0.216667	-17.150002	173.500000	1023.000000	1023.000000	2046.000000
20.980000	-0.008251	-4.876464	0.071711	2.252155	-3.715010	-3.485320	0.000000	-10.000000	0.216667	-16.666668	167.500000	1023.000000	1023.000000	2046.000000
21.000000	-0.007594	-4.488342	0.325415	2.266732	-3.775193	-3.305296	0.000000	-10.000000	0.208333	-16.283333	161.833328	1023.000000	1023.000000	2046.000000
21.020000	-0.007187	-4.247584	0.693262	2.147589	-4.011480	-3.076955	0.000000	-10.000000	0.208333	-16.000000	156.333328	1023.000000	1023.000000	2046.000000
21.040001	-0.007260	-4.290467	0.632727	2.114703	-3.920237	-3.117660	0.000000	-10.000000	0.183333	-15.616667	151.166672	1023.000000	1023.000000	2046.000000
21.059999	-0.007451	-4.403490	0.338432	2.199135	-3.593095	-3.347962	0.000000	-10.000000	0.166667	-15.200000	146.000000	1023.000000	1023.000000	2046.000000
21.080000	-0.007718	-4.561450	0.379340	2.111012	-3.586837	-3.464964	0.000000	-10.000000	0.150000	-14.700000	141.000000	1023.000000	1023.000000	2046.000000
21.100000	-0.007499	-4.431961	0.697440	1.889254	-3.762031	-3.256624	0.000000	-10.000000	0.150000	-14.466666	136.000000	1023.000000	1023.000000	2046.000000
21.120001	-0.007732	-4.569493	0.885063	1.489363	-3.950720	-2.993199	0.000000	-10.000000	0.133333	-14.033334	131.000000	1023.000000	1023.000000	2046.000000
21.139999	-0.008529	-5.040636	0.478220	1.417495	-3.688677	-3.247674	0.000000	-10.000000	0.133333	-13.750000	126.333336	1023.000000	1023.000000	2046.000000
21.160000	-0.009273	-5.480555	0.230750	1.354563	-3.599929	-3.465939	0.000000	-10.000000	0.150000	-13.400001	121.666664	1023.000000	1023.000000	2046.000000
21.180000	-0.008997	-5.317482	0.566221	1.115590	-3.812399	-3.186894	0.000000	-10.000000	0.200000	-14.783334	117.166664	1023.000000	1023.000000	2046.000000
21.200001	-0.009455	-5.587677	0.681316	0.736456	-4.038413	-2.967036	0.000000	-10.000000	0.216667	-16.133333	112.166664	1023.000000	1023.000000	2046.000000
21.219999	-0.010174	-6.012959	0.143421	0.718210	-3.669069	-3.205521	0.000000	-10.000000	0.216667	-17.450001	106.833336	1023.000000	1023.000000	2046.000000
21.240000	-0.010841	-6.406940	-0.157033	0.679228	-3.526281	-3.402854	0.000000	-10.000000	0.200000	-17.250000	101.166664	1023.000000	1023.000000	2046.000000
21.260000	-0.010577	-6.250845	0.111640	0.464472	-3.695392	-3.131566	0.000000	-10.000000	0.200000	-16.800001	95.333336	1023.000000	1023.000000	2046.000000
21.280001	-0.010863	-6.420208	0.357302	0.078362	-3.992296	-2.863577	0.000000	-10.000000	0.200000	-16.433334	89.833336	1023.000000	1023.000000	2046.000000
21.299999	-0.011747	-6.942578	-0.264071	0.082409	-3.578229	-3.182688	0.000000	-10.000000	0.191667	-15.916668	84.333336	1023.000000	1023.000000	2046.000000
21.320000	-0.012224	-7.224209	-0.460146	0.050596	-3.474885	-3.339774	0.000000	-10.000000	0.183333	-15.366668	79.000000	1023.000000	1023.000000	2046.000000
21.340000	-0.011814	-6.982244	-0.106430	-0.190867	-3.686198	-2.998749	0.000000	-10.000000	0.175000	-14.766667	73.833336	1023.000000	1023.000000	2046.000000
21.360001	-0.011873	-7.016651	0.078865	-0.561904	-3.839104	-2.694508	0.000000	-10.000000	0.166667	-14.066667	68.833336	1023.000000	1023.000000	2046.000000
21.379999	-0.012458	-7.362399	-0.358317	-0.573535	-3.500719	-2.929829	0.000000	-10.000000	0.133333	-13.400001	64.166664	1023.000000	1023.000000	2046.000000
21.400000	-0.012487	-7.379686	-0.551406	-0.570588	-3.237990	-3.019703	0.000000	-10.000000	0.091667	-12.400001	59.500000	1023.000000	1023.000000	2046.000000
21.420000	-0.011476	-6.782591	-0.168402	-0.521539	-3.255245	-2.837405	0.000000	-10.000000	0.041667	-10.800000	55.333332	1023.000000	1023.000000	2046.000000
21.440001	-0.011292	-6.673752	0.139082	-0.898218	-3.441123	-2.473493	0.000000	-10.000000	0.000000	-7.066667	51.666668	1023.000000	1023.000000	2046.000000
21.459999	-0.011549	-6.825383	-0.235458	-1.051207	-3.103794	-2.434923	0.000000	-10.000000	-0.041667	-1.750000	49.333332	1023.000000	1023.000000	2046.000000
21.480000	-0.011667	-6.894945	-0.524247	-1.003332	-2.794461	-2.572906	0.000000	-10.000000	-0.100000	4.233334	48.166668	1023.000000	1023.000000	2046.000000
21.500000	-0.010575	-6.249851	-0.157751	-1.180864	-2.757435	-2.153802	0.000000	-10.000000	-0.166667	9.933333	48.000000	1023.000000	1023.000000	2046.000000
21.520000	-0.009541	-5.638684	0.268333	-1.452586	-2.757866	-1.696564	0.000000	-10.000000	-0.266667	14.716667	48.000000	1023.000000	1023.000000	2046.000000
21.540001	-0.008996	-5.316561	0.214313	-1.368755	-2.398807	-1.763312	0.000000	-10.000000	-0.358333	18.933334	48.000000	1023.000000	1023.000000	2046.000000
21.559999	-0.009445	-5.581864	-0.223649	-1.172685	-2.029804	-2.155725	0.000000	-10.000000	-0.458333	22.216667	44.166668	1023.000000	1023.000000	2046.000000
21.580000	-0.009856	-5.824977	-0.263988	-1.190287	-2.159963	-2.210740	0.000000	-10.000000	-0.550000	25.466667	37.333332	1023.000000	1023.000000	2046.000000
21.600000	-0.010008	-5.914504	-0.045865	-1.353978	-2.473743	-2.040918	0.000000	-10.000000	-0.650000	28.566668	33.500000	1023.000000	1023.000000	2046.000000
21.620001	-0.010711	-6.330470	-0.175379	-1.520666	-2.614930	-2.019495	0.000000	-10.000000	-0.725000	30.800001	36.833332	1023.000000	1023.000000	2046.000000
21.639999	-0.011880	-7.021137	-0.806894	-1.398427	-2.450595	-2.365221	0.000000	-10.000000	-0.783333	32.566666	46.833332	1023.000000	1023.000000	2046.000000
21.660000	-0.012991	-7.677557	-1.324879	-1.224261	-2.412788	-2.715629	0.000000	-10.000000	-0.800000	33.633335	57.500000	1023.000000	1023.000000	2046.000000
21.680000	-0.012416	-7.338135	-1.209558	-1.186405	-2.546145	-2.396027	0.000000	-10.000000	-0.833333	34.833336	68.666664	1023.000000	1023.000000	2046.000000
21.700001	-0.011901	-7.033474	-0.992786	-1.211285	-2.745883	-2.083521	0.000000	-10.000000	-0.866667	35.583336	80.166664	1023.000000	1023.000000	2046.000000
21.719999	-0.012063	-7.128980	-1.424677	-0.960493	-2.491104	-2.252706	0.000000	-10.000000	-0.908333	36.400002	92.000000	1023.000000	1023.000000	2046.000000
21.740000	-0.012131	-7.169190	-1.843296	-0.604753	-2.221385	-2.499756	0.000000	-10.000000	-0.916667	36.966667	104.000000	1023.000000	1023.000000	2046.000000
21.760000	-0.010710	-6.329453	-1.757615	-0.458651	-1.998759	-2.114428	0.000000	-10.000000	-0.916667	37.283333	116.000000	1023.000000	1023.000000	2046.000000
21.780001	-0.008803	-5.202801	-1.141736	-0.464232	-2.135918	-1.460915	0.000000	-10.000000	-0.933333	37.750000	128.333328	1023.000000	1023.000000	2046.000000
21.799999	-0.007629	-4.508743	-1.081657	-0.265294	-1.898221	-1.263570	0.000000	-10.000000	-0.950000	37.883335	140.833328	1023.000000	1023.000000	2046.000000
21.820000	-0.006779	-4.006362	-1.439445	0.289037	-1.349137	-1.506818	0.000000	-10.000000	-0.975000	38.166668	153.500000	1023.000000	1023.000000	2046.000000
21.840000	-0.004807	-2.840698	-1.193720	0.631240	-1.087113	-1.191105	0.000000	-10.000000	-0.983333	38.050003	166.166672	1023.000000	1023.000000	2046.000000
21.860001	-0.002474	-1.462411	-0.578884	0.774168	-1.021992	-0.635703	0.000000	-10.000000	-0.983333	38.333336	178.833328	1023.000000	1023.000000	2046.000000
21.879999	-0.000287	-0.169626	0.053181	0.889322	-0.971487	-0.140643	0.000000	-10.000000	-0.966667	38.533333	187.333328	1023.000000	1023.000000	2046.000000
21.900000	0.001332	0.787202	0.135549	1.277807	-0.436040	-0.190114	0.000000	-10.000000	-0.941667	38.433334	200.000000	1023.000000	1023.000000	2046.000000
21.920000	0.002567	1.516917	0.156900	1.610408	0.052519	-0.302910	0.000000	-10.000000	-0.925000	38.099998	212.833328	1023.000000	1023.000000	2046.000000
21.940001	0.004480	2.647940	0.604305	1.725998	0.309408	0.008229	0.000000	-10.000000	-0.891667	37.383335	229.833328	1023.000000	1023.000000	2046.000000
21.959999	0.006656	3.933828	1.322317	1.754718	0.389720	0.467072	0.000000	-10.000000	-0.900000	37.166668	242.500000	1023.000000	1023.000000	2046.000000
21.980000	0.008573	5.066495	1.996094	1.740589	0.455997	0.873815	0.000000	-10.000000	-0.883333	36.816669	254.833328	1023.000000	1023.000000	2046.000000
22.000000	0.009571	5.656502	2.040131	1.996964	0.888426	0.730982	0.000000	-10.000000	-0.891667	36.683334	267.333344	1023.000000	1023.000000	2046.000000
22.020000	0.009915	5.859864	1.910315	2.176922	1.246834	0.525793	0.000000	-10.000000	-0.858333	36.383335	279.666656	1023.000000	1023.000000	2046.000000
22.040001	0.011276	6.664000	2.188172	2.232988	1.454258	0.788582	0.000000	-10.000000	-0.841667	35.983334	292.000000	1023.000000	1023.000000	2046.000000
22.059999	0.013100	7.742373	2.873979	2.086496	1.410470	1.371429	0.000000	-10.000000	-0.833333	35.683334	304.000000	1023.000000	1023.000000	2046.000000
22.080000	0.014681	8.676596	3.342722	2.181125	1.536846	1.615902	0.000000	-10.000000	-0.816667	35.299999	316.000000	1023.000000	1023.000000	2046.000000
22.100000	0.015405	9.104370	3.256591	2.392630	1.968801	1.486348	0.000000	-10.000000	-0.808333	35.000000	327.666656	1023.000000	1023.000000	2046.000000
22.120001	0.015730	9.296571	3.152304	2.573444	2.227713	1.343110	0.000000	-10.000000	-0.775000	34.566669	339.333344	1023.000000	1023.000000	2046.000000
22.139999	0.017042	10.072040	3.311646	2.683355	2.496577	1.580462	0.000000	-10.000000	-0.750000	34.083336	350.833344	1023.000000	1023.000000	2046.000000
22.160000	0.018688	11.044362	3.778393	2.697363	2.569981	1.998625	0.000000	-10.000000	-0.733333	33.600002	362.500000	1023.000000	1023.000000	2046.000000
22.180000	0.020486	12.107310	4.380976	2.701649	2.589946	2.434738	0.000000	-10.000000	-0.725000	33.133335	373.833344	1023.000000	1023.000000	2046.000000
22.200001	0.021708	12.829505	4.505306	2.940231	2.912240	2.471729	0.000000	-10.000000	-0.716667	32.633335	385.000000	1023.000000	1023.000000	2046.000000
22.219999	0.022242	13.144757	4.408926	3.311599	3.243606	2.180626	0.000000	-10.000000	-0.691667	32.133335	395.833344	1023.000000	1023.000000	2046.000000
22.240000	0.023128	13.668837	4.366631	3.489782	3.571025	2.241398	0.000000	-10.000000	-0.666667	31.666668	406.666656	1023.000000	1023.000000	2046.000000
22.260000	0.024432	14.439350	4.611700	3.579381	3.733705	2.514565	0.000000	-10.000000	-0.633333	31.016666	417.166656	1023.000000	1023.000000	2046.000000
22.280001	0.026396	15.599984	5.200141	3.613024	3.774776	3.012043	0.000000	-10.000000	-0.616667	30.383333	427.833344	1023.000000	1023.000000	2046.000000
22.299999	0.028764	16.999748	5.882711	3.754337	3.876435	3.486266	0.000000	-10.000000	-0.600000	29.950001	438.000000	1023.000000	1023.000000	2046.000000
22.320000	0.030424	17.980396	6.170749	4.119433	4.151372	3.538841	0.000000	-10.000000	-0.608333	29.900000	448.000000	1023.000000	1023.000000	2046.000000
22.340000	0.031765	18.772825	6.211195	4.754024	4.582796	3.224812	0.000000	-10.000000	-0.591667	29.550001	457.666656	1023.000000	1023.000000	2046.000000
22.360001	0.033174	19.605991	6.398864	5.076429	4.800666	3.330032	0.000000	-10.000000	-0.575000	29.050001	467.500000	1023.000000	1023.000000	2046.000000
22.379999	0.035205	20.806431	6.842249	5.193519	4.926138	3.844525	0.000000	-10.000000	-0.541667	28.550001	477.500000	1023.000000	1023.000000	2046.000000
22.400000	0.037295	22.041309	7.597744	5.449667	4.808224	4.185676	0.000000	-10.000000	-0.533333	28.400000	487.166656	1023.000000	1023.000000	2046.000000
22.420000	0.037580	22.209679	7.537277	5.855397	4.985362	3.831643	0.000000	-10.000000	-0.516667	28.266666	496.833344	1023.000000	1023.000000	2046.000000
22.440001	0.036889	21.801336	7.233507	6.102136	5.110317	3.355376	0.000000	-10.000000	-0.491667	27.816668	506.166656	1023.000000	1023.000000	2046.000000
22.459999	0.037523	22.175983	7.504494	6.267341	5.027976	3.376172	0.000000	-10.000000	-0.466667	27.400000	515.666687	1023.000000	1023.000000	2046.000000
22.480000	0.038145	22.543892	8.067811	6.361767	4.644265	3.470049	0.000000	-10.000000	-0.441667	26.783333	524.833313	1023.000000	1023.000000	2046.000000
22.500000	0.037048	21.895374	7.976532	6.717147	4.311386	2.890308	0.000000	-10.000000	-0.433333	25.950001	534.000000	1023.000000	1023.000000	2046.000000
22.520000	0.034520	20.401268	7.292609	6.971825	4.056684	2.080150	0.000000	-10.000000	-0.391667	24.783333	542.666687	1023.000000	1023.000000	2046.000000
22.540001	0.033114	19.570181	6.886284	6.845330	3.765941	2.072626	0.000000	-10.000000	-0.333333	23.083334	551.000000	1023.000000	1023.000000	2046.000000
22.559999	0.032941	19.467901	7.051987	6.736658	3.384036	2.295221	0.000000	-10.000000	-0.258333	21.450001	559.000000	1023.000000	1023.000000	2046.000000
22.580000	0.032413	19.156307	6.943475	6.875219	3.240729	2.096884	0.000000	-10.000000	-0.208333	19.466667	566.500000	1023.000000	1023.000000	2046.000000
22.600000	0.031014	18.329418	6.452233	7.177519	3.169141	1.530527	0.000000	-10.000000	-0.166667	17.666668	573.333313	1023.000000	1023.000000	2046.000000
22.620001	0.030572	18.068119	6.102334	7.373133	3.166697	1.425956	0.000000	-10.000000	-0.125000	15.566668	579.500000	1023.000000	1023.000000	2046.000000
22.639999	0.030764	18.181429	6.149511	7.314635	2.942042	1.775240	0.000000	-10.000000	-0.083333	13.283334	585.166687	1023.000000	1023.000000	2046.000000
22.660000	0.031334	18.518444	6.394174	7.352539	2.763188	2.008544	0.000000	-10.000000	-0.041667	10.466667	590.166687	1023.000000	1023.000000	2046.000000
22.680000	0.031045	18.347389	6.181398	7.645896	2.796294	1.723801	0.000000	-10.000000	-0.008333	6.216667	594.166687	1023.000000	1023.000000	2046.000000
22.700001	0.030217	17.858166	5.733202	7.765195	2.876410	1.483359	0.000000	-10.000000	0.016667	1.600000	597.000000	1023.000000	1023.000000	2046.000000
22.719999	0.030042	17.754938	5.535112	7.659568	2.875916	1.684341	0.000000	-10.000000	0.041667	-2.583333	598.500000	1023.000000	1023.000000	2046.000000
22.740000	0.030624	18.098965	5.752569	7.445151	2.739583	2.161662	0.000000	-10.000000	0.066667	-6.216667	599.000000	1023.000000	1023.000000	2046.000000
22.760000	0.030987	18.313221	5.822818	7.533598	2.766736	2.190069	0.000000	-10.000000	0.091667	-9.083334	599.000000	1023.000000	1023.000000	2046.000000
22.780001	0.030472	18.008791	5.594911	7.681998	2.864335	1.867546	0.000000	-10.000000	0.100000	-11.583334	599.000000	1023.000000	1023.000000	2046.000000
22.799999	0.030317	17.917107	5.415662	7.699210	2.900610	1.901625	0.000000	-10.000000	0.100000	-12.783334	599.000000	1023.000000	1023.000000	2046.000000
22.820000	0.031196	18.436764	5.632161	7.640410	2.893629	2.270562	0.000000	-10.000000	0.108333	-13.550000	595.500000	1023.000000	1023.000000	2046.000000
22.840000	0.032556	19.240314	6.183975	7.711053	2.864936	2.480350	0.000000	-10.000000	0.116667	-14.100000	587.500000	1023.000000	1023.000000	2046.000000
22.860001	0.032482	19.196974	6.234780	7.886944	2.968673	2.106576	0.000000	-10.000000	0.150000	-14.516666	577.833313	1023.000000	1023.000000	2046.000000
22.879999	0.031557	18.650150	6.072377	7.822066	2.962525	1.793182	0.000000	-10.000000	0.175000	-14.966667	570.000000	1023.000000	1023.000000	2046.000000
22.900000	0.031417	18.567411	6.051237	7.599885	3.002077	1.914212	0.000000	-10.000000	0.216667	-15.600000	565.000000	1023.000000	1023.000000	2046.000000
22.920000	0.031477	18.602852	6.332623	7.259524	2.861772	2.148934	0.000000	-10.000000	0.233333	-16.483334	559.833313	1023.000000	1023.000000	2046.000000
22.940001	0.031844	18.819593	6.621169	7.072863	2.859845	2.265716	0.000000	-10.000000	0.266667	-17.583334	554.333313	1023.000000	1023.000000	2046.000000
22.959999	0.031240	18.462713	6.582619	7.027649	2.890355	1.962090	0.000000	-10.000000	0.300000	-18.883333	548.500000	1023.000000	1023.000000	2046.000000
22.980000	0.030189	17.841869	6.367677	7.002118	2.869583	1.602491	0.000000	-10.000000	0.333333	-20.200001	542.166687	1023.000000	1023.000000	2046.000000
23.000000	0.029841	17.635904	6.262039	6.706807	2.856413	1.810647	0.000000	-10.000000	0.366667	-21.433334	535.333313	1023.000000	1023.000000	2046.000000
23.020000	0.029987	17.722540	6.483675	6.432898	2.733219	2.072747	0.000000	-10.000000	0.383333	-22.366667	528.166687	1023.000000	1023.000000	2046.000000
23.040001	0.029695	17.550005	6.515676	6.409360	2.742637	1.882332	0.000000	-10.000000	0.400000	-23.066668	520.666687	1023.000000	1023.000000	2046.000000
23.059999	0.028612	16.909479	6.267532	6.346054	2.712441	1.583452	0.000000	-10.000000	0.408333	-23.583334	513.000000	1023.000000	1023.000000	2046.000000
23.080000	0.027806	16.433096	5.986504	6.209097	2.725102	1.512393	0.000000	-10.000000	0.425000	-24.016666	505.000000	1023.000000	1023.000000	2046.000000
23.100000	0.027521	16.264620	5.986988	5.852805	2.620348	1.804479	0.000000	-10.000000	0.466667	-24.566668	497.000000	1023.000000	1023.000000	2046.000000
23.120001	0.027585	16.303022	6.133378	5.650619	2.528256	1.990769	0.000000	-10.000000	0.500000	-25.216667	488.833344	1023.000000	1023.000000	2046.000000
23.139999	0.027418	16.204205	6.189000	5.766127	2.560288	1.688791	0.000000	-10.000000	0.533333	-25.666666	480.500000	1023.000000	1023.000000	2046.000000
23.160000	0.026858	15.872935	6.095247	5.774084	2.531964	1.471641	0.000000	-10.000000	0.533333	-25.933332	471.833344	1023.000000	1023.000000	2046.000000
23.180000	0.026574	15.705016	5.962822	5.647112	2.505391	1.589691	0.000000	-10.000000	0.533333	-25.966667	463.166656	1023.000000	1023.000000	2046.000000
23.200001	0.026507	15.665736	6.042064	5.560667	2.367136	1.695869	0.000000	-10.000000	0.525000	-26.266666	454.500000	1023.000000	1023.000000	2046.000000
23.219999	0.026362	15.579718	6.106224	5.367178	2.273330	1.832985	0.000000	-10.000000	0.533333	-26.433332	445.833344	1023.000000	1023.000000	2046.000000
23.240000	0.025681	15.177730	6.149914	5.335592	2.134204	1.558019	0.000000	-10.000000	0.533333	-26.549999	437.000000	1023.000000	1023.000000	2046.000000
23.260000	0.024737	14.619364	5.943179	5.374888	2.062937	1.238360	0.000000	-10.000000	0.541667	-26.666666	428.166656	1023.000000	1023.000000	2046.000000
23.280001	0.023724	14.020652	5.710547	5.277576	1.959518	1.073010	0.000000	-10.000000	0.550000	-27.050001	419.333344	1023.000000	1023.000000	2046.000000
23.299999	0.022990	13.586948	5.720458	5.102081	1.717309	1.047101	0.000000	-10.000000	0.575000	-27.700001	410.333344	1023.000000	1023.000000	2046.000000
23.320000	0.022590	13.350562	5.913232	4.879833	1.458650	1.098846	0.000000	-10.000000	0.608333	-28.016668	401.000000	1023.000000	1023.000000	2046.000000
23.340000	0.021188	12.522189	5.784413	4.888924	1.231265	0.617587	0.000000	-10.000000	0.625000	-28.266668	391.666656	1023.000000	1023.000000	2046.000000
23.360001	0.018730	11.069300	5.509953	4.983551	0.779085	-0.203290	0.000000	-10.000000	0.650000	-28.300001	382.166656	1023.000000	1023.000000	2046.000000
23.379999	0.015670	9.261058	4.917411	4.884446	0.317472	-0.858271	0.000000	-10.000000	0.641667	-28.533333	372.833344	1023.000000	1023.000000	2046.000000
23.400000	0.012894	7.620490	4.350800	4.583903	-0.196832	-1.117381	0.000000	-10.000000	0.658333	-28.866667	363.166656	1023.000000	1023.000000	2046.000000
23.420000	0.011168	6.600350	4.135716	4.273783	-0.704178	-1.104971	0.000000	-10.000000	0.666667	-29.300001	353.500000	1023.000000	1023.000000	2046.000000
23.440001	0.009703	5.734621	3.923321	4.198439	-1.027922	-1.359217	0.000000	-10.000000	0.700000	-29.916668	343.500000	1023.000000	1023.000000	2046.000000
23.459999	0.007910	4.674803	3.568559	4.251044	-1.248233	-1.896568	0.000000	-10.000000	0.725000	-30.333334	333.500000	1023.000000	1023.000000	2046.000000
23.480000	0.006087	3.597647	3.096582	4.211895	-1.413576	-2.297254	0.000000	-10.000000	0.758333	-30.883333	323.500000	1023.000000	1023.000000	2046.000000
23.500000	0.004656	2.751604	2.737607	4.015715	-1.688901	-2.312816	0.000000	-10.000000	0.775000	-31.383333	313.333344	1023.000000	1023.000000	2046.000000
23.520000	0.003625	2.142181	2.627011	3.736584	-2.078024	-2.143391	0.000000	-10.000000	0.791667	-31.550001	303.000000	1023.000000	1023.000000	2046.000000
23.540001	0.002895	1.710944	2.396132	3.701684	-2.084420	-2.302452	0.000000	-10.000000	0.791667	-31.733334	292.333344	1023.000000	1023.000000	2046.000000
23.559999	0.001857	1.097445	2.181199	3.618654	-2.158139	-2.544269	0.000000	-10.000000	0.783333	-31.516666	281.833344	1023.000000	1023.000000	2046.000000
23.580000	0.000801	0.473471	1.844252	3.484629	-2.181076	-2.674334	0.000000	-10.000000	0.775000	-31.816668	271.166656	1023.000000	1023.000000	2046.000000
23.600000	-0.000065	-0.038475	1.619351	3.230549	-2.376737	-2.511639	0.000000	-10.000000	0.766667	-31.900002	260.666656	1023.000000	1023.000000	2046.000000
23.620001	-0.000132	-0.077861	1.569404	3.122844	-2.454742	-2.315366	0.000000	-10.000000	0.766667	-31.983334	250.000000	1023.000000	1023.000000	2046.000000
23.639999	-0.000361	-0.213533	1.430624	3.026870	-2.387878	-2.283148	0.000000	-10.000000	0.758333	-31.516668	239.333328	1023.000000	1023.000000	2046.000000
23.660000	-0.000924	-0.546369	1.312734	3.033807	-2.407334	-2.485576	0.000000	-10.000000	0.733333	-31.083334	228.833328	1023.000000	1023.000000	2046.000000
23.680000	-0.001296	-0.766024	1.183663	3.066863	-2.451327	-2.565223	0.000000	-10.000000	0.700000	-30.400002	218.500000	1023.000000	1023.000000	2046.000000
23.700001	-0.001410	-0.833016	1.201656	3.018374	-2.616181	-2.436865	0.000000	-10.000000	0.675000	-30.016666	208.500000	1023.000000	1023.000000	2046.000000
23.719999	-0.001255	-0.741506	1.354558	2.931375	-2.728662	-2.298776	0.000000	-10.000000	0.658333	-29.400000	198.500000	1023.000000	1023.000000	2046.000000
23.740000	-0.001398	-0.825987	1.394380	2.868192	-2.682040	-2.406519	0.000000	-10.000000	0.650000	-29.166666	188.500000	1023.000000	1023.000000	2046.000000
23.760000	-0.002059	-1.216664	1.376694	2.774801	-2.666258	-2.701900	0.000000	-10.000000	0.641667	-28.733334	178.666672	1023.000000	1023.000000	2046.000000
23.780001	-0.002807	-1.658735	1.253120	2.565712	-2.684679	-2.792888	0.000000	-10.000000	0.625000	-28.516666	169.000000	1023.000000	1023.000000	2046.000000
23.799999	-0.003522	-2.081557	1.179463	2.226794	-2.863142	-2.624672	0.000000	-10.000000	0.616667	-28.083334	159.500000	1023.000000	1023.000000	2046.000000
23.820000	-0.003777	-2.232370	1.264804	1.876730	-2.994947	-2.378957	0.000000	-10.000000	0.583333	-27.783335	150.166672	1023.000000	1023.000000	2046.000000
23.840000	-0.004423	-2.614219	1.184750	1.849362	-2.957023	-2.691309	0.000000	-10.000000	0.583333	-27.450001	141.000000	1023.000000	1023.000000	2046.000000
23.860001	-0.005433	-3.211045	1.061223	1.685329	-3.020576	-2.937022	0.000000	-10.000000	0.550000	-27.233334	131.833328	1023.000000	1023.000000	2046.000000
23.879999	-0.005996	-3.543516	0.877297	1.506830	-2.981886	-2.945757	0.000000	-10.000000	0.533333	-27.049999	125.666664	1023.000000	1023.000000	2046.000000
23.900000	-0.006669	-3.941581	0.732844	1.237860	-3.097588	-2.814697	0.000000	-10.000000	0.491667	-26.483334	116.666664	1023.000000	1023.000000	2046.000000
23.920000	-0.007207	-4.259490	0.715357	0.983601	-3.288106	-2.670342	0.000000	-10.000000	0.475000	-25.766666	108.000000	1023.000000	1023.000000	2046.000000
23.940001	-0.007463	-4.410647	0.647890	0.814064	-3.268168	-2.604433	0.000000	-10.000000	0.458333	-24.900000	96.500000	1023.000000	1023.000000	2046.000000
23.959999	-0.008068	-4.768467	0.528164	0.714310	-3.220170	-2.790770	0.000000	-10.000000	0.450000	-24.383333	88.166664	1023.000000	1023.000000	2046.000000
23.980000	-0.008722	-5.154620	0.446965	0.610251	-3.211344	-3.000492	0.000000	-10.000000	0.450000	-23.850000	80.000000	1023.000000	1023.000000	2046.000000
24.000000	-0.009255	-5.469465	0.305858	0.425213	-3.200511	-3.000025	0.000000	-10.000000	0.425000	-23.333334	72.000000	1023.000000	1023.000000	2046.000000
24.020000	-0.009627	-5.689277	0.242195	0.202406	-3.300070	-2.833808	0.000000	-10.000000	0.391667	-22.716667	64.333336	1023.000000	1023.000000	2046.000000
24.040001	-0.009955	-5.883247	0.187692	-0.023702	-3.418485	-2.628752	0.000000	-10.000000	0.358333	-22.200001	56.666668	1023.000000	1023.000000	2046.000000
24.059999	-0.010272	-6.070550	0.103142	-0.149843	-3.396802	-2.627047	0.000000	-10.000000	0.350000	-21.750000	49.333332	1023.000000	1023.000000	2046.000000
24.080000	-0.010539	-6.228778	0.016943	-0.214708	-3.267336	-2.763678	0.000000	-10.000000	0.350000	-21.100000	42.000000	1023.000000	1023.000000	2046.000000
24.100000	-0.010551	-6.235511	0.027787	-0.297658	-3.160150	-2.805490	0.000000	-10.000000	0.341667	-20.483334	35.000000	1023.000000	1023.000000	2046.000000
24.120001	-0.010600	-6.264634	0.058440	-0.394410	-3.191920	-2.736744	0.000000	-10.000000	0.325000	-19.866667	28.166666	1023.000000	1023.000000	2046.000000
24.139999	-0.010597	-6.262935	0.008191	-0.407905	-3.158563	-2.704659	0.000000	-10.000000	0.291667	-19.350000	21.500000	1023.000000	1023.000000	2046.000000
24.160000	-0.011095	-6.557189	-0.028463	-0.693850	-3.371700	-2.463176	0.000000	-10.000000	0.258333	-18.800001	15.000000	1023.000000	1023.000000	2046.000000
24.180000	-0.011517	-6.806376	-0.108479	-0.808629	-3.484921	-2.404346	0.000000	-10.000000	0.225000	-17.933334	8.666667	1023.000000	1023.000000	2046.000000
24.200001	-0.012129	-7.168308	-0.264602	-0.934629	-3.479732	-2.489345	0.000000	-10.000000	0.208333	-17.200001	3.000000	1023.000000	1023.000000	2046.000000
24.219999	-0.013184	-7.791578	-0.482584	-1.146090	-3.459043	-2.703862	0.000000	-10.000000	0.200000	-16.566668	-2.333333	1023.000000	1023.000000	2046.000000
24.240000	-0.013849	-8.184731	-0.604506	-1.370449	-3.389644	-2.820133	0.000000	-10.000000	0.200000	-16.033335	-7.500000	1023.000000	1023.000000	2046.000000
24.260000	-0.014706	-8.691196	-0.681360	-1.457563	-3.497026	-3.055248	0.000000	-10.000000	0.183333	-15.333334	-12.833333	1023.000000	1023.000000	2046.000000
24.280001	-0.016159	-9.550184	-0.843202	-1.678519	-3.837068	-3.191395	0.000000	-10.000000	0.150000	-14.350000	-18.000000	1023.000000	1023.000000	2046.000000
24.299999	-0.017705	-10.463501	-0.998115	-1.939269	-4.246958	-3.279159	0.000000	-10.000000	0.100000	-12.933333	-22.666666	1023.000000	1023.000000	2046.000000
24.320000	-0.019773	-11.685946	-1.417626	-2.128379	-4.513814	-3.626127	0.000000	-10.000000	0.066667	-11.500000	-27.000000	1023.000000	1023.000000	2046.000000
24.340000	-0.022122	-13.074003	-1.946550	-2.222658	-4.749375	-4.155421	0.000000	-10.000000	0.050000	-10.383334	-30.833334	1023.000000	1023.000000	2046.000000
24.360001	-0.024168	-14.283175	-2.369120	-2.354384	-4.998227	-4.561445	0.000000	-10.000000	0.058333	-10.016667	-34.500000	1023.000000	1023.000000	2046.000000
24.379999	-0.025678	-15.175460	-2.734126	-2.545572	-5.206832	-4.688929	0.000000	-10.000000	0.075000	-9.950000	-37.833332	1023.000000	1023.000000	2046.000000
24.400000	-0.027205	-16.077946	-3.106267	-2.694677	-5.443214	-4.833787	0.000000	-10.000000	0.075000	-10.066667	-41.166668	1023.000000	1023.000000	2046.000000
24.420000	-0.028493	-16.839214	-3.327901	-2.918400	-5.811018	-4.781898	0.000000	-10.000000	0.066667	-10.183333	-44.500000	1023.000000	1023.000000	2046.000000
24.440001	-0.029182	-17.246840	-3.591732	-2.897768	-5.927543	-4.829796	0.000000	-10.000000	0.050000	-10.150001	-48.000000	1023.000000	1023.000000	2046.000000
24.459999	-0.029733	-17.572498	-3.844911	-2.903535	-5.918593	-4.905459	0.000000	-10.000000	0.050000	-9.700001	-51.333332	1023.000000	1023.000000	2046.000000
24.480000	-0.030348	-17.935654	-4.071131	-2.945107	-5.872841	-5.046576	0.000000	-10.000000	0.050000	-9.033334	-54.500000	1023.000000	1023.000000	2046.000000
24.500000	-0.030451	-17.996494	-4.106999	-2.979079	-5.829805	-5.080610	0.000000	-10.000000	0.041667	-8.066668	-57.500000	1023.000000	1023.000000	2046.000000
24.520000	-0.030288	-17.900202	-4.157060	-3.042602	-5.846393	-4.854147	0.000000	-10.000000	0.025000	-6.966667	-60.166668	1023.000000	1023.000000	2046.000000
24.540001	-0.029850	-17.641535	-4.136440	-2.978476	-5.900774	-4.625844	0.000000	-10.000000	0.008333	-6.050000	-61.833332	1023.000000	1023.000000	2046.000000
24.559999	-0.029221	-17.269634	-4.093935	-2.876847	-5.879349	-4.419503	0.000000	-10.000000	0.000000	-3.933333	-63.666668	1023.000000	1023.000000	2046.000000
24.580000	-0.028634	-16.922522	-4.111625	-2.710310	-5.704065	-4.396521	0.000000	-10.000000	-0.025000	-0.766667	-64.833336	1023.000000	1023.000000	2046.000000
24.600000	-0.027909	-16.494499	-4.060679	-2.562259	-5.440555	-4.431005	0.000000	-10.000000	-0.066667	3.866667	-66.000000	1023.000000	1023.000000	2046.000000
24.620001	-0.026650	-15.750370	-3.882641	-2.505848	-5.142535	-4.219347	0.000000	-10.000000	-0.108333	6.833333	-66.000000	1023.000000	1023.000000	2046.000000
24.639999	-0.025054	-14.806875	-3.558747	-2.377090	-4.920400	-3.950638	0.000000	-10.000000	-0.191667	11.350000	-66.000000	1023.000000	1023.000000	2046.000000
24.660000	-0.023257	-13.744943	-3.093037	-2.278808	-4.782769	-3.590329	0.000000	-10.000000	-0.283333	15.416667	-66.000000	1023.000000	1023.000000	2046.000000
24.680000	-0.021575	-12.750914	-2.714661	-2.175900	-4.562191	-3.298161	0.000000	-10.000000	-0.400000	20.266666	-66.000000	1023.000000	1023.000000	2046.000000
24.700001	-0.020405	-12.059307	-2.536817	-1.974900	-4.216820	-3.330770	0.000000	-10.000000	-0.466667	23.200001	-35.000000	1023.000000	1023.000000	2046.000000
24.719999	-0.019485	-11.515913	-2.367895	-1.957670	-3.874281	-3.316066	0.000000	-10.000000	-0.550000	26.016666	-2.000000	1023.000000	1023.000000	2046.000000
24.740000	-0.018347	-10.843249	-2.221447	-1.940310	-3.493016	-3.188477	0.000000	-10.000000	-0.633333	28.616667	34.166668	1023.000000	1023.000000	2046.000000
24.760000	-0.017036	-10.068346	-1.849344	-2.035050	-3.356506	-2.827446	0.000000	-10.000000	-0.716667	30.900002	42.666668	1023.000000	1023.000000	2046.000000
24.780001	-0.015720	-9.290590	-1.527842	-2.053921	-3.233407	-2.475420	0.000000	-10.000000	-0.775000	32.750000	52.666668	1023.000000	1023.000000	2046.000000
24.799999	-0.014487	-8.561561	-1.342163	-2.046740	-3.023142	-2.149515	0.000000	-10.000000	-0.825000	34.299999	63.166668	1023.000000	1023.000000	2046.000000
24.820000	-0.013435	-7.940193	-1.322814	-1.885998	-2.677548	-2.053834	0.000000	-10.000000	-0.891667	35.466667	74.333336	1023.000000	1023.000000	2046.000000
24.840000	-0.012390	-7.322306	-1.247783	-1.757230	-2.336190	-1.981103	0.000000	-10.000000	-0.950000	36.633335	86.000000	1023.000000	1023.000000	2046.000000
24.860001	-0.011189	-6.612936	-1.115370	-1.653882	-1.988943	-1.854740	0.000000	-10.000000	-0.983333	37.533333	98.166664	1023.000000	1023.000000	2046.000000
24.879999	-0.009705	-5.735391	-0.894970	-1.632276	-1.665611	-1.542534	0.000000	-10.000000	-0.983333	38.000000	106.333336	1023.000000	1023.000000	2046.000000
24.900000	-0.008414	-4.972604	-0.623178	-1.586732	-1.488488	-1.274205	0.000000	-10.000000	-0.983333	38.566666	119.000000	1023.000000	1023.000000	2046.000000
24.920000	-0.006897	-4.075984	-0.373198	-1.535820	-1.273640	-0.893325	0.000000	-10.000000	-1.016667	38.966667	131.833328	1023.000000	1023.000000	2046.000000
24.940001	-0.005309	-3.137757	-0.137613	-1.387218	-1.030970	-0.581956	0.000000	-10.000000	-1.050000	39.366669	144.666672	1023.000000	1023.000000	2046.000000
24.959999	-0.003949	-2.333848	-0.020630	-1.162292	-0.685572	-0.465354	0.000000	-10.000000	-1.075000	39.549999	157.833328	1023.000000	1023.000000	2046.000000
24.980000	-0.002698	-1.594536	0.147017	-0.968903	-0.358125	-0.414524	0.000000	-10.000000	-1.058333	39.916668	171.000000	1023.000000	1023.000000	2046.000000
25.000000	-0.001112	-0.656974	0.431925	-0.794552	-0.051229	-0.243118	0.000000	-10.000000	-1.041667	40.283333	184.166672	1023.000000	1023.000000	2046.000000
25.020000	0.000394	0.232743	0.764298	-0.771226	0.128848	0.110824	0.000000	-10.000000	-1.041667	40.116665	193.166672	1023.000000	1023.000000	2046.000000
25.040001	0.001972	1.165248	1.123942	-0.673019	0.252072	0.462252	0.000000	-10.000000	-1.050000	40.250000	202.166672	1023.000000	1023.000000	2046.000000
25.059999	0.003720	2.198426	1.336705	-0.466320	0.578518	0.749524	0.000000	-10.000000	-1.050000	40.133335	220.166672	1023.000000	1023.000000	2046.000000
25.080000	0.005532	3.269522	1.668726	-0.075077	0.911361	0.764512	0.000000	-10.000000	-1.041667	40.266666	238.000000	1023.000000	1023.000000	2046.000000
25.100000	0.007810	4.615909	2.048297	0.214889	1.314551	1.038172	0.000000	-10.000000	-1.041667	40.299999	256.000000	1023.000000	1023.000000	2046.000000
25.120001	0.010383	6.136479	2.566036	0.635853	1.671049	1.263542	0.000000	-10.000000	-1.050000	40.433334	269.333344	1023.000000	1023.000000	2046.000000
25.139999	0.012407	7.332692	3.154972	0.769197	1.692715	1.715808	0.000000	-10.000000	-1.050000	40.500000	278.166656	1023.000000	1023.000000	2046.000000
25.160000	0.014305	8.454335	3.430885	1.130340	1.949123	1.943986	0.000000	-10.000000	-1.050000	40.350002	287.166656	1023.000000	1023.000000	2046.000000
25.180000	0.015658	9.254094	3.650181	1.636519	2.187277	1.780117	0.000000	-10.000000	-1.008333	39.633335	300.666656	1023.000000	1023.000000	2046.000000
25.200001	0.016817	9.938640	3.786091	1.814392	2.509146	1.829011	0.000000	-10.000000	-0.966667	38.916668	314.166656	1023.000000	1023.000000	2046.000000
25.219999	0.017355	10.256778	4.029044	1.746377	2.508756	1.972601	0.000000	-10.000000	-0.925000	38.533333	327.333344	1023.000000	1023.000000	2046.000000
25.240000	0.017796	10.517714	4.295758	1.918519	2.366869	1.936567	0.000000	-10.000000	-0.941667	38.483334	336.000000	1023.000000	1023.000000	2046.000000
25.260000	0.017178	10.152213	4.185333	2.280525	2.229757	1.456598	0.000000	-10.000000	-0.941667	38.616669	353.166656	1023.000000	1023.000000	2046.000000
25.280001	0.016449	9.721131	4.099645	2.609256	2.037164	0.975066	0.000000	-10.000000	-0.941667	38.266666	370.166656	1023.000000	1023.000000	2046.000000
25.299999	0.015190	8.977101	3.932641	2.691539	1.726139	0.626782	0.000000	-10.000000	-0.925000	38.300003	382.833344	1023.000000	1023.000000	2046.000000
25.320000	0.014272	8.434877	3.790764	2.517766	1.397041	0.729307	0.000000	-10.000000	-0.908333	37.816669	395.500000	1023.000000	1023.000000	2046.000000
25.340000	0.013821	8.168459	3.587322	2.646805	1.222655	0.711678	0.000000	-10.000000	-0.891667	37.483334	404.000000	1023.000000	1023.000000	2046.000000
25.360001	0.013430	7.937413	3.298679	2.890245	1.210209	0.538279	0.000000	-10.000000	-0.866667	36.950001	416.666656	1023.000000	1023.000000	2046.000000
25.379999	0.013453	7.950961	3.088535	3.225989	1.296602	0.339834	0.000000	-10.000000	-0.866667	36.916668	424.833344	1023.000000	1023.000000	2046.000000
25.400000	0.013939	8.238018	2.976139	3.489626	1.437482	0.334771	0.000000	-10.000000	-0.875000	36.650002	441.333344	1023.000000	1023.000000	2046.000000
25.420000	0.014674	8.672220	3.134249	3.612294	1.332515	0.593162	0.000000	-10.000000	-0.891667	36.583336	453.666656	1023.000000	1023.000000	2046.000000
25.440001	0.015592	9.214952	3.247982	3.848640	1.309671	0.808660	0.000000	-10.000000	-0.858333	36.150002	466.000000	1023.000000	1023.000000	2046.000000
25.459999	0.016389	9.685891	3.244309	4.190019	1.399411	0.852153	0.000000	-10.000000	-0.808333	35.766666	474.000000	1023.000000	1023.000000	2046.000000
25.480000	0.017243	10.190885	3.213902	4.522202	1.573656	0.881124	0.000000	-10.000000	-0.741667	34.616669	489.666656	1023.000000	1023.000000	2046.000000
25.500000	0.018491	10.927885	3.233278	4.763581	1.895687	1.035339	0.000000	-10.000000	-0.716667	33.583336	505.166656	1023.000000	1023.000000	2046.000000
25.520000	0.019853	11.733378	3.300010	4.889842	2.207862	1.335665	0.000000	-10.000000	-0.700000	32.733334	516.666687	1023.000000	1023.000000	2046.000000
25.540001	0.021371	12.630044	3.662438	4.987732	2.265638	1.714236	0.000000	-10.000000	-0.691667	32.433334	524.166687	1023.000000	1023.000000	2046.000000
25.559999	0.022947	13.561502	3.914255	5.228695	2.442091	1.976462	0.000000	-10.000000	-0.675000	31.950001	531.333313	1023.000000	1023.000000	2046.000000
25.580000	0.024092	14.238347	4.126484	5.603519	2.542619	1.965725	0.000000	-10.000000	-0.641667	31.533333	542.000000	1023.000000	1023.000000	2046.000000
25.600000	0.025807	15.251678	4.336795	5.889324	2.885366	2.140193	0.000000	-10.000000	-0.591667	30.816668	552.500000	1023.000000	1023.000000	2046.000000
25.620001	0.027661	16.347548	4.715767	6.189037	3.239344	2.203399	0.000000	-10.000000	-0.558333	30.033333	563.000000	1023.000000	1023.000000	2046.000000
25.639999	0.029245	17.283691	5.297532	6.183469	3.273717	2.528973	0.000000	-10.000000	-0.508333	28.616667	573.166687	1023.000000	1023.000000	2046.000000
25.660000	0.030435	17.987314	5.670520	6.212028	3.414420	2.690347	0.000000	-10.000000	-0.441667	26.500000	586.000000	1023.000000	1023.000000	2046.000000
25.680000	0.031081	18.368624	5.895652	6.343412	3.505039	2.624520	0.000000	-10.000000	-0.366667	24.716667	595.333313	1023.000000	1023.000000	2046.000000
25.700001	0.031806	18.797264	6.123512	6.451251	3.614894	2.607608	0.000000	-10.000000	-0.300000	23.016666	604.333313	1023.000000	1023.000000	2046.000000
25.719999	0.032602	19.268015	6.296997	6.550581	3.849905	2.570532	0.000000	-10.000000	-0.241667	21.616667	609.500000	1023.000000	1023.000000	2046.000000
25.740000	0.033313	19.687799	6.498702	6.534389	3.985621	2.669087	0.000000	-10.000000	-0.133333	17.716667	619.000000	1023.000000	1023.000000	2046.000000
25.760000	0.033935	20.055660	6.820236	6.353954	3.969996	2.911473	0.000000	-10.000000	-0.050000	14.300000	625.666687	1023.000000	1023.000000	2046.000000
25.780001	0.034307	20.275379	6.976639	6.313797	3.976164	3.008780	0.000000	-10.000000	0.000000	9.883333	631.333313	1023.000000	1023.000000	2046.000000
25.799999	0.033991	20.088440	6.932194	6.307474	3.941280	2.907491	0.000000	-10.000000	0.016667	5.783333	633.833313	1023.000000	1023.000000	2046.000000
25.820000	0.033709	19.921926	6.794529	6.333746	4.010476	2.783175	0.000000	-10.000000	0.025000	0.616667	636.500000	1023.000000	1023.000000	2046.000000
25.840000	0.033778	19.962744	6.720235	6.266906	4.143750	2.831852	0.000000	-10.000000	0.050000	-3.716667	637.833313	1023.000000	1023.000000	2046.000000
25.860001	0.033793	19.971397	6.791979	6.162792	4.113819	2.902807	0.000000	-10.000000	0.066667	-7.283333	638.000000	1023.000000	1023.000000	2046.000000
25.879999	0.033752	19.947353	6.818819	6.038417	4.108676	2.981441	0.000000	-10.000000	0.091667	-10.433333	638.000000	1023.000000	1023.000000	2046.000000
25.900000	0.033787	19.968407	6.959469	5.942560	4.007347	3.059031	0.000000	-10.000000	0.125000	-13.000000	638.000000	1023.000000	1023.000000	2046.000000
25.920000	0.033343	19.705582	6.838757	5.967340	3.981357	2.918127	0.000000	-10.000000	0.158333	-14.450001	638.000000	1023.000000	1023.000000	2046.000000
25.940001	0.033025	19.517563	6.716765	5.957449	4.005517	2.837831	0.000000	-10.000000	0.200000	-15.600000	628.833313	1023.000000	1023.000000	2046.000000
25.959999	0.033205	19.624203	6.742332	5.976329	4.041156	2.864385	0.000000	-10.000000	0.216667	-16.250000	619.666687	1023.000000	1023.000000	2046.000000
25.980000	0.033662	19.894333	6.826264	6.051686	4.137712	2.878671	0.000000	-10.000000	0.225000	-16.800001	608.666687	1023.000000	1023.000000	2046.000000
26.000000	0.034109	20.158163	7.026065	6.117038	4.113200	2.901859	0.000000	-10.000000	0.233333	-17.383333	605.000000	1023.000000	1023.000000	2046.000000
26.020000	0.034892	20.621456	7.312476	6.127316	4.092892	3.088772	0.000000	-10.000000	0.241667	-18.266666	599.333313	1023.000000	1023.000000	2046.000000
26.040001	0.034684	20.498089	7.380890	6.004283	3.973635	3.139280	0.000000	-10.000000	0.283333	-19.250000	593.166687	1023.000000	1023.000000	2046.000000
26.059999	0.034066	20.132751	7.276191	6.044580	3.849674	2.962306	0.000000	-10.000000	0.325000	-20.233334	586.666687	1023.000000	1023.000000	2046.000000
26.080000	0.033455	19.772148	7.205858	6.153743	3.670698	2.741849	0.000000	-10.000000	0.375000	-21.316668	579.833313	1023.000000	1023.000000	2046.000000
26.100000	0.032980	19.491264	7.032643	6.282905	3.658293	2.517423	0.000000	-10.000000	0.391667	-22.450001	572.666687	1023.000000	1023.000000	2046.000000
26.120001	0.032306	19.092825	6.991211	6.306582	3.543599	2.251432	0.000000	-10.000000	0.433333	-23.566668	565.000000	1023.000000	1023.000000	2046.000000
26.139999	0.031366	18.537422	7.007649	6.230640	3.327222	1.971911	0.000000	-10.000000	0.466667	-24.650000	557.000000	1023.000000	1023.000000	2046.000000
26.160000	0.030134	17.808996	7.063571	6.068988	2.927511	1.748925	0.000000	-10.000000	0.525000	-25.583334	548.833313	1023.000000	1023.000000	2046.000000
26.180000	0.027945	16.515572	6.874511	6.075503	2.391589	1.173968	0.000000	-10.000000	0.541667	-26.550001	540.500000	1023.000000	1023.000000	2046.000000
26.200001	0.024653	14.569674	6.371228	5.896528	1.747837	0.554081	0.000000	-10.000000	0.575000	-27.333334	531.666687	1023.000000	1023.000000	2046.000000
26.219999	0.021611	12.772333	5.829536	5.762558	1.187414	-0.007175	0.000000	-10.000000	0.600000	-28.266666	522.666687	1023.000000	1023.000000	2046.000000
26.240000	0.019470	11.506705	5.331173	5.686722	0.880388	-0.391578	0.000000	-10.000000	0.650000	-29.033333	513.166687	1023.000000	1023.000000	2046.000000
26.260000	0.017814	10.527904	5.009563	5.522024	0.559794	-0.563477	0.000000	-10.000000	0.683333	-29.716667	503.500000	1023.000000	1023.000000	2046.000000
26.280001	0.016354	9.665365	4.791726	5.360792	0.246424	-0.733577	0.000000	-10.000000	0.725000	-30.166666	493.500000	1023.000000	1023.000000	2046.000000
26.299999	0.014977	8.851171	4.575842	5.241092	-0.070177	-0.895585	0.000000	-10.000000	0.741667	-30.566668	483.500000	1023.000000	1023.000000	2046.000000
26.320000	0.013130	7.759542	4.163480	5.140196	-0.362825	-1.181307	0.000000	-10.000000	0.775000	-31.050001	469.833344	1023.000000	1023.000000	2046.000000
26.340000	0.011661	6.891832	3.825715	5.056008	-0.596002	-1.393888	0.000000	-10.000000	0.783333	-31.416668	459.500000	1023.000000	1023.000000	2046.000000
26.360001	0.010736	6.344846	3.480439	5.030262	-0.676067	-1.489788	0.000000	-10.000000	0.800000	-31.833334	449.000000	1023.000000	1023.000000	2046.000000
26.379999	0.010005	5.912802	3.254699	4.998289	-0.766409	-1.573777	0.000000	-10.000000	0.791667	-32.066666	442.000000	1023.000000	1023.000000	2046.000000
26.400000	0.009387	5.547531	3.151633	4.788728	-0.881203	-1.511628	0.000000	-10.000000	0.791667	-32.416668	431.333344	1023.000000	1023.000000	2046.000000
26.420000	0.008940	5.283351	2.974427	4.532280	-0.884693	-1.338663	0.000000	-10.000000	0.800000	-32.566666	420.500000	1023.000000	1023.000000	2046.000000
26.440001	0.008135	4.807810	2.799029	4.416733	-1.030689	-1.377263	0.000000	-10.000000	0.825000	-32.933334	409.500000	1023.000000	1023.000000	2046.000000
26.459999	0.007130	4.213547	2.615048	4.328260	-1.225748	-1.504014	0.000000	-10.000000	0.841667	-33.200001	398.500000	1023.000000	1023.000000	2046.000000
26.480000	0.006635	3.921525	2.312305	4.288641	-1.155131	-1.524290	0.000000	-10.000000	0.841667	-33.400002	387.500000	1023.000000	1023.000000	2046.000000
26.500000	0.006673	3.943940	2.235471	4.262224	-1.103665	-1.450090	0.000000	-10.000000	0.833333	-33.133335	376.333344	1023.000000	1023.000000	2046.000000
26.520000	0.006852	4.049788	2.435310	4.217050	-1.244620	-1.357953	0.000000	-10.000000	0.816667	-32.900002	365.333344	1023.000000	1023.000000	2046.000000
26.540001	0.006767	3.999177	2.494197	4.170784	-1.289090	-1.376714	0.000000	-10.000000	0.800000	-32.533333	354.333344	1023.000000	1023.000000	2046.000000
26.559999	0.005992	3.541108	2.446515	4.012498	-1.406832	-1.511072	0.000000	-10.000000	0.783333	-32.233334	343.500000	1023.000000	1023.000000	2046.000000
26.580000	0.005232	3.092300	2.344745	3.848053	-1.464900	-1.635597	0.000000	-10.000000	0.766667	-31.716667	332.666656	1023.000000	1023.000000	2046.000000
26.600000	0.004778	2.823722	2.297241	3.736238	-1.459912	-1.749845	0.000000	-10.000000	0.766667	-31.333334	322.000000	1023.000000	1023.000000	2046.000000
26.620001	0.004502	2.660651	2.352314	3.484870	-1.497320	-1.679213	0.000000	-10.000000	0.758333	-31.166668	311.666656	1023.000000	1023.000000	2046.000000
26.639999	0.004192	2.477546	2.375653	3.164063	-1.520270	-1.541899	0.000000	-10.000000	0.741667	-30.883333	301.166656	1023.000000	1023.000000	2046.000000
26.660000	0.002838	1.677389	2.259442	2.857995	-1.745639	-1.694408	0.000000	-10.000000	0.733333	-30.766666	290.833344	1023.000000	1023.000000	2046.000000
26.680000	0.001937	1.144794	2.106715	2.617750	-1.845325	-1.734347	0.000000	-10.000000	0.716667	-30.500000	280.500000	1023.000000	1023.000000	2046.000000
26.700001	0.001324	0.782332	1.870442	2.606456	-1.779974	-1.914592	0.000000	-10.000000	0.700000	-30.533333	270.500000	1023.000000	1023.000000	2046.000000
26.719999	0.000947	0.559455	1.840147	2.494151	-1.841848	-1.932996	0.000000	-10.000000	0.675000	-30.300001	260.500000	1023.000000	1023.000000	2046.000000
26.740000	0.000574	0.338982	1.892274	2.195500	-1.971455	-1.777338	0.000000	-10.000000	0.666667	-30.200001	250.500000	1023.000000	1023.000000	2046.000000
26.760000	-0.000416	-0.246136	1.671202	1.982199	-1.997446	-1.902091	0.000000	-10.000000	0.683333	-30.033335	240.500000	1023.000000	1023.000000	2046.000000
26.780001	-0.001531	-0.905002	1.541000	1.702719	-2.193908	-1.954813	0.000000	-10.000000	0.675000	-29.866667	230.500000	1023.000000	1023.000000	2046.000000
26.799999	-0.002011	-1.188259	1.336403	1.654841	-2.124180	-2.055323	0.000000	-10.000000	0.666667	-29.566668	220.500000	1023.000000	1023.000000	2046.000000
26.820000	-0.002362	-1.395671	1.245851	1.523852	-2.125262	-2.040113	0.000000	-10.000000	0.641667	-28.966667	210.500000	1023.000000	1023.000000	2046.000000
26.840000	-0.002594	-1.533300	1.267633	1.371963	-2.188800	-1.984097	0.000000	-10.000000	0.633333	-28.583334	200.666672	1023.000000	1023.000000	2046.000000
26.860001	-0.003001	-1.773745	1.212254	1.193810	-2.222523	-1.957286	0.000000	-10.000000	0.616667	-28.083334	191.000000	1023.000000	1023.000000	2046.000000
26.879999	-0.003960	-2.340232	1.072907	0.970315	-2.341322	-2.042132	0.000000	-10.000000	0.591667	-27.850000	181.666672	1023.000000	1023.000000	2046.000000
26.900000	-0.004891	-2.890356	0.912938	0.753424	-2.458527	-2.098192	0.000000	-10.000000	0.575000	-27.383333	172.333328	1023.000000	1023.000000	2046.000000
26.920000	-0.005259	-3.108148	0.781140	0.621121	-2.428942	-2.081467	0.000000	-10.000000	0.541667	-26.950001	163.166672	1023.000000	1023.000000	2046.000000
26.940001	-0.005285	-3.123544	0.741749	0.597008	-2.362565	-2.099736	0.000000	-10.000000	0.525000	-26.600000	154.000000	1023.000000	1023.000000	2046.000000
26.959999	-0.005037	-2.976887	0.947547	0.412189	-2.463327	-1.873296	0.000000	-10.000000	0.500000	-26.100000	145.166672	1023.000000	1023.000000	2046.000000
26.980000	-0.004870	-2.878379	0.833923	0.466383	-2.243521	-1.935165	0.000000	-10.000000	0.500000	-25.816668	136.500000	1023.000000	1023.000000	2046.000000
27.000000	-0.005971	-3.528625	0.774140	0.169975	-2.523047	-1.949693	0.000000	-10.000000	0.491667	-25.533335	128.000000	1023.000000	1023.000000	2046.000000
27.020000	-0.006927	-4.093640	0.678919	0.022410	-2.769338	-2.025631	0.000000	-10.000000	0.483333	-25.200001	119.500000	1023.000000	1023.000000	2046.000000
27.040001	-0.007690	-4.544753	0.393071	-0.000284	-2.747657	-2.189883	0.000000	-10.000000	0.466667	-24.633333	111.166664	1023.000000	1023.000000	2046.000000
27.059999	-0.008431	-4.982674	0.204176	-0.191471	-2.750150	-2.245229	0.000000	-10.000000	0.441667	-23.850000	103.000000	1023.000000	1023.000000	2046.000000
27.080000	-0.009068	-5.359125	0.196490	-0.474015	-2.824155	-2.257444	0.000000	-10.000000	0.433333	-23.350000	95.000000	1023.000000	1023.000000	2046.000000
27.100000	-0.009819	-5.803028	0.152863	-0.638586	-2.919132	-2.398174	0.000000	-10.000000	0.400000	-22.916668	87.000000	1023.000000	1023.000000	2046.000000
27.120001	-0.011695	-6.911686	-0.004873	-0.888419	-3.291921	-2.726474	0.000000	-10.000000	0.383333	-22.333334	79.333336	1023.000000	1023.000000	2046.000000
27.139999	-0.013790	-8.149840	-0.244954	-1.089376	-3.748385	-3.067126	0.000000	-10.000000	0.333333	-21.416668	71.833336	1023.000000	1023.000000	2046.000000
27.160000	-0.015969	-9.437411	-0.743790	-1.213336	-3.932741	-3.547544	0.000000	-10.000000	0.308333	-20.200001	64.833336	1023.000000	1023.000000	2046.000000
27.180000	-0.018120	-10.708900	-1.186846	-1.346351	-4.219009	-3.956695	0.000000	-10.000000	0.275000	-18.966667	58.000000	1023.000000	1023.000000	2046.000000
27.200001	-0.019896	-11.758658	-1.521519	-1.457337	-4.569382	-4.210421	0.000000	-10.000000	0.250000	-17.900000	51.666668	1023.000000	1023.000000	2046.000000
27.219999	-0.021487	-12.698821	-1.859339	-1.669249	-4.830244	-4.339989	0.000000	-10.000000	0.225000	-17.333334	45.500000	1023.000000	1023.000000	2046.000000
27.240000	-0.023480	-13.876561	-2.295420	-1.854708	-5.088156	-4.638278	0.000000	-10.000000	0.208333	-16.983334	39.833332	1023.000000	1023.000000	2046.000000
27.260000	-0.025252	-14.923805	-2.622386	-2.103524	-5.434095	-4.763800	0.000000	-10.000000	0.200000	-16.883333	34.166668	1023.000000	1023.000000	2046.000000
27.280001	-0.026318	-15.553887	-2.987898	-2.256680	-5.523526	-4.785784	0.000000	-10.000000	0.191667	-16.400000	28.666666	1023.000000	1023.000000	2046.000000
27.299999	-0.027318	-16.144659	-3.322954	-2.320261	-5.585547	-4.915896	0.000000	-10.000000	0.191667	-16.016666	23.000000	1023.000000	1023.000000	2046.000000
27.320000	-0.027941	-16.513210	-3.524364	-2.392439	-5.660283	-4.936126	0.000000	-10.000000	0.183333	-15.416667	17.666666	1023.000000	1023.000000	2046.000000
27.340000	-0.028150	-16.636589	-3.611909	-2.454934	-5.671337	-4.898407	0.000000	-10.000000	0.183333	-14.883333	12.500000	1023.000000	1023.000000	2046.000000
27.360001	-0.027897	-16.487020	-3.645667	-2.506801	-5.587105	-4.747447	0.000000	-10.000000	0.166667	-14.100000	7.666667	1023.000000	1023.000000	2046.000000
27.379999	-0.027762	-16.407192	-3.782560	-2.467291	-5.486956	-4.670386	0.000000	-10.000000	0.158333	-13.383333	3.166667	1023.000000	1023.000000	2046.000000
27.400000	-0.028020	-16.559835	-3.816365	-2.489233	-5.570916	-4.683322	0.000000	-10.000000	0.133333	-12.733334	-1.000000	1023.000000	1023.000000	2046.000000
27.420000	-0.028204	-16.668415	-3.803070	-2.565808	-5.707350	-4.592186	0.000000	-10.000000	0.108333	-12.083333	-5.000000	1023.000000	1023.000000	2046.000000
27.440001	-0.028139	-16.629868	-3.871512	-2.637254	-5.670970	-4.450132	0.000000	-10.000000	0.075000	-11.183333	-9.000000	1023.000000	1023.000000	2046.000000
27.459999	-0.027860	-16.464993	-3.887958	-2.560044	-5.613771	-4.403219	0.000000	-10.000000	0.066667	-10.416667	-12.666667	1023.000000	1023.000000	2046.000000
27.480000	-0.027203	-16.076891	-3.797357	-2.422039	-5.505318	-4.352176	0.000000	-10.000000	0.058333	-9.666667	-16.166666	1023.000000	1023.000000	2046.000000
27.500000	-0.026071	-15.407978	-3.623609	-2.239955	-5.244360	-4.300054	0.000000	-10.000000	0.050000	-9.283334	-19.333334	1023.000000	1023.000000	2046.000000
27.520000	-0.025349	-14.981217	-3.364723	-2.165544	-5.148117	-4.302834	0.000000	-10.000000	0.041667	-8.900000	-22.500000	1023.000000	1023.000000	2046.000000
27.540001	-0.025243	-14.918689	-3.181698	-2.310683	-5.140057	-4.286251	0.000000	-10.000000	0.041667	-8.733334	-25.500000	1023.000000	1023.000000	2046.000000
27.559999	-0.025597	-15.128111	-3.048214	-2.509788	-5.271878	-4.298231	0.000000	-10.000000	0.041667	-8.366667	-28.333334	1023.000000	1023.000000	2046.000000
27.580000	-0.026057	-15.399856	-3.033418	-2.785152	-5.349341	-4.231944	0.000000	-10.000000	0.025000	-7.733333	-31.000000	1023.000000	1023.000000	2046.000000
27.600000	-0.026221	-15.496602	-3.130577	-2.904032	-5.215741	-4.246251	0.000000	-10.000000	0.016667	-7.016666	-33.666668	1023.000000	1023.000000	2046.000000
27.620001	-0.026066	-15.404840	-3.066524	-2.965281	-5.122695	-4.250340	0.000000	-10.000000	0.016667	-6.450000	-36.166668	1023.000000	1023.000000	2046.000000
27.639999	-0.025314	-14.960865	-2.927927	-2.961451	-4.925417	-4.146070	0.000000	-10.000000	0.025000	-6.166667	-38.500000	1023.000000	1023.000000	2046.000000
27.660000	-0.025410	-15.017450	-2.863129	-3.049553	-4.912700	-4.192068	0.000000	-10.000000	0.033333	-6.016667	-40.500000	1023.000000	1023.000000	2046.000000
27.680000	-0.026013	-15.373740	-2.793259	-3.318748	-5.139282	-4.122450	0.000000	-10.000000	0.025000	-5.833333	-42.500000	1023.000000	1023.000000	2046.000000
27.700001	-0.026323	-15.556862	-2.930959	-3.512599	-5.079302	-4.034002	0.000000	-10.000000	0.016667	-5.583333	-44.500000	1023.000000	1023.000000	2046.000000
27.719999	-0.026344	-15.569086	-3.008213	-3.537899	-4.999143	-4.023831	0.000000	-10.000000	0.000000	-5.266667	-46.333332	1023.000000	1023.000000	2046.000000
27.740000	-0.025720	-15.200783	-2.974341	-3.468120	-4.789223	-3.969099	0.000000	-10.000000	0.000000	-4.983334	-48.000000	1023.000000	1023.000000	2046.000000
27.760000	-0.025410	-15.017312	-2.938077	-3.470201	-4.651423	-3.957611	0.000000	-10.000000	0.000000	-4.666667	-49.666668	1023.000000	1023.000000	2046.000000
27.780001	-0.025699	-15.188056	-2.777779	-3.718841	-4.853301	-3.838135	0.000000	-10.000000	0.000000	-4.383333	-51.166668	1023.000000	1023.000000	2046.000000
27.799999	-0.025885	-15.298084	-2.842252	-3.849554	-4.828931	-3.777347	0.000000	-10.000000	0.000000	-4.066667	-52.666668	1023.000000	1023.000000	2046.000000
27.820000	-0.026015	-15.374638	-2.883357	-3.966026	-4.822817	-3.702438	0.000000	-10.000000	0.000000	-3.783333	-54.000000	1023.000000	1023.000000	2046.000000
27.840000	-0.025662	-15.165955	-2.891003	-3.950682	-4.668001	-3.656269	0.000000	-10.000000	0.008333	-3.450000	-55.333332	1023.000000	1023.000000	2046.000000
27.860001	-0.025044	-14.801195	-2.863665	-3.813934	-4.474230	-3.649366	0.000000	-10.000000	0.008333	-3.116667	-56.500000	1023.000000	1023.000000	2046.000000
27.879999	-0.024638	-14.561307	-2.756580	-3.746857	-4.372602	-3.685268	0.000000	-10.000000	0.008333	-2.666667	-57.500000	1023.000000	1023.000000	2046.000000
27.900000	-0.024554	-14.511566	-2.547729	-3.952777	-4.474908	-3.536152	0.000000	-10.000000	-0.008333	-1.633333	-58.333332	1023.000000	1023.000000	2046.000000
27.920000	-0.024332	-14.380189	-2.515732	-4.093194	-4.394289	-3.376975	0.000000	-10.000000	-0.025000	0.400000	-58.833332	1023.000000	1023.000000	2046.000000
27.940001	-0.023562	-13.924867	-2.519372	-4.138038	-4.081869	-3.185587	0.000000	-10.000000	-0.066667	3.683333	-59.000000	1023.000000	1023.000000	2046.000000
27.959999	-0.022407	-13.242297	-2.336781	-4.113557	-3.832247	-2.959712	0.000000	-10.000000	-0.116667	8.050000	-59.000000	1023.000000	1023.000000	2046.000000
27.980000	-0.020642	-12.199262	-2.145592	-3.977462	-3.450134	-2.626073	0.000000	-10.000000	-0.200000	12.666667	-59.000000	1023.000000	1023.000000	2046.000000
28.000000	-0.018688	-11.044884	-1.967188	-3.602971	-2.900953	-2.573771	0.000000	-10.000000	-0.275000	16.783333	-59.000000	1023.000000	1023.000000	2046.000000
28.020000	-0.017794	-10.516513	-1.570951	-3.674611	-2.993436	-2.277515	0.000000	-10.000000	-0.366667	19.783333	-59.000000	1023.000000	1023.000000	2046.000000
28.040001	-0.016954	-10.019765	-1.417637	-3.632031	-2.912795	-2.057301	0.000000	-10.000000	-0.433333	22.466667	-30.666666	1023.000000	1023.000000	2046.000000
28.059999	-0.016046	-9.483381	-1.342079	-3.532644	-2.750495	-1.858163	0.000000	-10.000000	-0.508333	24.900000	-0.500000	1023.000000	1023.000000	2046.000000
28.080000	-0.014535	-8.590270	-1.223070	-3.334667	-2.360697	-1.671836	0.000000	-10.000000	-0.566667	27.483334	32.666668	1023.000000	1023.000000	2046.000000
28.100000	-0.013416	-7.928905	-1.061121	-3.076114	-2.059426	-1.732244	0.000000	-10.000000	-0.608333	29.450001	40.500000	1023.000000	1023.000000	2046.000000
28.120001	-0.012855	-7.597028	-0.951010	-2.947064	-1.917454	-1.781500	0.000000	-10.000000	-0.658333	31.050001	50.166668	1023.000000	1023.000000	2046.000000
28.139999	-0.013490	-7.972333	-0.879933	-3.092777	-2.189257	-1.810366	0.000000	-10.000000	-0.716667	32.266666	60.166668	1023.000000	1023.000000	2046.000000
28.160000	-0.014563	-8.606830	-1.072675	-3.163761	-2.410401	-1.959993	0.000000	-10.000000	-0.791667	33.350002	70.833336	1023.000000	1023.000000	2046.000000
28.180000	-0.015567	-9.199808	-1.376296	-3.171052	-2.534309	-2.118151	0.000000	-10.000000	-0.858333	34.583336	81.666664	1023.000000	1023.000000	2046.000000
28.200001	-0.015938	-9.419394	-1.782597	-2.923800	-2.360553	-2.352446	0.000000	-10.000000	-0.883333	35.633335	93.166664	1023.000000	1023.000000	2046.000000
28.219999	-0.016258	-9.608306	-1.879945	-2.737715	-2.495671	-2.494975	0.000000	-10.000000	-0.891667	36.600002	105.000000	1023.000000	1023.000000	2046.000000
28.240000	-0.016603	-9.812298	-1.962257	-2.648332	-2.688961	-2.512748	0.000000	-10.000000	-0.883333	37.216667	117.000000	1023.000000	1023.000000	2046.000000
28.260000	-0.016746	-9.896685	-2.061190	-2.600498	-2.835466	-2.399531	0.000000	-10.000000	-0.908333	37.583332	129.333328	1023.000000	1023.000000	2046.000000
28.280001	-0.016660	-9.845866	-2.245964	-2.478677	-2.824981	-2.296244	0.000000	-10.000000	-0.941667	37.799999	141.666672	1023.000000	1023.000000	2046.000000
28.299999	-0.016129	-9.532004	-2.420442	-2.241517	-2.678853	-2.191192	0.000000	-10.000000	-0.966667	38.000000	154.333328	1023.000000	1023.000000	2046.000000
28.320000	-0.014686	-8.679193	-2.514196	-1.862711	-2.280064	-2.022223	0.000000	-10.000000	-0.991667	38.316669	166.833328	1023.000000	1023.000000	2046.000000
28.340000	-0.013317	-7.870229	-2.460202	-1.414054	-2.024029	-1.971944	0.000000	-10.000000	-0.991667	38.600002	179.666672	1023.000000	1023.000000	2046.000000
28.360001	-0.011844	-6.999785	-2.093669	-1.148410	-2.014863	-1.742843	0.000000	-10.000000	-0.983333	38.866669	192.500000	1023.000000	1023.000000	2046.000000
28.379999	-0.010417	-6.156619	-1.840571	-1.016512	-1.931698	-1.367837	0.000000	-10.000000	-0.983333	39.049999	205.500000	1023.000000	1023.000000	2046.000000
28.400000	-0.009023	-5.332612	-1.721517	-0.797795	-1.733423	-1.079877	0.000000	-10.000000	-0.991667	39.216667	218.500000	1023.000000	1023.000000	2046.000000
28.420000	-0.007294	-4.310464	-1.489107	-0.507503	-1.506056	-0.807797	0.000000	-10.000000	-1.016667	39.150002	231.500000	1023.000000	1023.000000	2046.000000
28.440001	-0.005188	-3.066004	-1.367959	-0.110986	-1.001133	-0.585926	0.000000	-10.000000	-0.991667	39.000000	244.500000	1023.000000	1023.000000	2046.000000
28.459999	-0.002985	-1.763937	-1.051137	0.347811	-0.596007	-0.464604	0.000000	-10.000000	-1.000000	38.966667	257.500000	1023.000000	1023.000000	2046.000000
28.480000	-0.000888	-0.524999	-0.516543	0.635639	-0.388430	-0.255666	0.000000	-10.000000	-0.991667	39.100002	270.500000	1023.000000	1023.000000	2046.000000
28.500000	0.001074	0.634556	0.107372	0.711984	-0.274195	0.089395	0.000000	-10.000000	-0.983333	39.166668	283.500000	1023.000000	1023.000000	2046.000000
28.520000	0.002529	1.494743	0.498492	0.747254	-0.072776	0.321773	0.000000	-10.000000	-0.941667	38.866669	296.666656	1023.000000	1023.000000	2046.000000
28.540001	0.003974	2.348781	0.807051	0.780145	0.205680	0.555905	0.000000	-10.000000	-0.925000	38.283333	309.666656	1023.000000	1023.000000	2046.000000
28.559999	0.005620	3.321484	0.987822	1.012069	0.679557	0.642037	0.000000	-10.000000	-0.933333	37.900002	322.500000	1023.000000	1023.000000	2046.000000
28.580000	0.007081	4.185037	1.216460	1.324107	1.081863	0.562607	0.000000	-10.000000	-0.933333	37.833336	335.166656	1023.000000	1023.000000	2046.000000
28.600000	0.008573	5.066750	1.762663	1.436988	1.122214	0.744886	0.000000	-10.000000	-0.908333	37.700001	347.833344	1023.000000	1023.000000	2046.000000
28.620001	0.009733	5.751974	2.247837	1.398355	1.084630	1.021152	0.000000	-10.000000	-0.875000	37.316666	360.500000	1023.000000	1023.000000	2046.000000
28.639999	0.010491	6.200187	2.447310	1.292200	1.174463	1.286215	0.000000	-10.000000	-0.850000	36.616669	373.000000	1023.000000	1023.000000	2046.000000
28.660000	0.011785	6.964847	2.454249	1.386098	1.635118	1.489382	0.000000	-10.000000	-0.816667	36.266666	385.500000	1023.000000	1023.000000	2046.000000
28.680000	0.013163	7.779197	2.500764	1.685409	2.113294	1.479730	0.000000	-10.000000	-0.808333	35.600002	397.833344	1023.000000	1023.000000	2046.000000
28.700001	0.014509	8.574870	2.853160	1.926757	2.246586	1.548367	0.000000	-10.000000	-0.791667	35.200001	409.833344	1023.000000	1023.000000	2046.000000
28.719999	0.015990	9.450266	3.361953	1.972218	2.234879	1.881217	0.000000	-10.000000	-0.791667	34.583332	421.500000	1023.000000	1023.000000	2046.000000
28.740000	0.016945	10.014493	3.572666	1.924855	2.315683	2.201289	0.000000	-10.000000	-0.766667	34.466667	433.000000	1023.000000	1023.000000	2046.000000
28.760000	0.018343	10.840502	3.567633	2.159482	2.792300	2.321087	0.000000	-10.000000	-0.750000	34.083336	444.500000	1023.000000	1023.000000	2046.000000
28.780001	0.019649	11.612481	3.669995	2.560444	3.152844	2.229199	0.000000	-10.000000	-0.733333	33.733334	456.000000	1023.000000	1023.000000	2046.000000
28.799999	0.021117	12.479903	4.127033	2.785689	3.204167	2.363014	0.000000	-10.000000	-0.716667	33.433334	467.333344	1023.000000	1023.000000	2046.000000
28.820000	0.022731	13.433906	4.568391	2.862589	3.282556	2.720370	0.000000	-10.000000	-0.708333	32.916668	478.500000	1023.000000	1023.000000	2046.000000
28.840000	0.023699	14.006243	4.868355	2.864440	3.286845	2.986603	0.000000	-10.000000	-0.700000	32.616669	489.500000	1023.000000	1023.000000	2046.000000
28.860001	0.025015	14.784057	4.886459	3.066131	3.691987	3.139481	0.000000	-10.000000	-0.675000	31.916668	500.500000	1023.000000	1023.000000	2046.000000
28.879999	0.026323	15.556656	4.838239	3.480395	4.182441	3.055583	0.000000	-10.000000	-0.641667	31.400002	511.333344	1023.000000	1023.000000	2046.000000
28.900000	0.028279	16.712877	5.252166	3.817366	4.411442	3.231903	0.000000	-10.000000	-0.591667	30.650000	522.000000	1023.000000	1023.000000	2046.000000
28.920000	0.030476	18.011267	5.943631	4.117224	4.427426	3.522985	0.000000	-10.000000	-0.558333	29.816668	532.333313	1023.000000	1023.000000	2046.000000
28.940001	0.032591	19.260998	6.573339	4.324221	4.445786	3.917652	0.000000	-10.000000	-0.558333	29.216667	542.500000	1023.000000	1023.000000	2046.000000
28.959999	0.034076	20.138803	6.756721	4.579163	4.732750	4.070169	0.000000	-10.000000	-0.541667	28.650000	552.166687	1023.000000	1023.000000	2046.000000
28.980000	0.035713	21.106369	6.920484	5.067546	5.065332	4.053008	0.000000	-10.000000	-0.533333	28.383333	561.833313	1023.000000	1023.000000	2046.000000
29.000000	0.037054	21.899183	7.078364	5.619328	5.304882	3.896610	0.000000	-10.000000	-0.483333	27.900000	571.166687	1023.000000	1023.000000	2046.000000
29.020000	0.038348	22.663895	7.532169	6.012558	5.223612	3.895555	0.000000	-10.000000	-0.458333	27.166668	580.666687	1023.000000	1023.000000	2046.000000
29.040001	0.038463	22.731821	7.806302	6.026712	4.975058	3.923749	0.000000	-10.000000	-0.416667	25.916668	589.833313	1023.000000	1023.000000	2046.000000
29.059999	0.038330	22.652830	7.947109	6.076184	4.835527	3.794010	0.000000	-10.000000	-0.358333	24.633333	598.666687	1023.000000	1023.000000	2046.000000
29.080000	0.037622	22.234617	7.719271	6.434623	4.853295	3.227429	0.000000	-10.000000	-0.275000	22.616667	607.000000	1023.000000	1023.000000	2046.000000
29.100000	0.036585	21.621866	7.653772	6.847134	4.506877	2.614082	0.000000	-10.000000	-0.175000	19.766666	614.833313	1023.000000	1023.000000	2046.000000
29.120001	0.035082	20.733366	7.665324	6.909682	3.877661	2.280698	0.000000	-10.000000	-0.091667	15.750000	622.000000	1023.000000	1023.000000	2046.000000
29.139999	0.033167	19.601843	7.433566	6.804549	3.300103	2.063626	0.000000	-10.000000	-0.033333	11.500000	628.000000	1023.000000	1023.000000	2046.000000
29.160000	0.031348	18.526457	7.143087	6.581192	2.828656	1.973521	0.000000	-10.000000	0.000000	7.100000	632.666687	1023.000000	1023.000000	2046.000000
29.180000	0.029888	17.663761	6.622819	6.561860	2.735058	1.744025	0.000000	-10.000000	0.025000	2.583333	635.833313	1023.000000	1023.000000	2046.000000
29.200001	0.028473	16.827711	6.071984	6.754129	2.712828	1.288770	0.000000	-10.000000	0.041667	-1.216667	637.500000	1023.000000	1023.000000	2046.000000
29.219999	0.027666	16.350607	5.828008	6.919174	2.542058	1.061366	0.000000	-10.000000	0.050000	-4.300000	638.000000	1023.000000	1023.000000	2046.000000
29.240000	0.027255	16.107727	5.835597	6.943137	2.236147	1.092847	0.000000	-10.000000	0.050000	-6.583333	638.000000	1023.000000	1023.000000	2046.000000
29.260000	0.026894	15.894222	5.772191	6.881809	2.028029	1.212194	0.000000	-10.000000	0.058333	-8.683333	638.000000	1023.000000	1023.000000	2046.000000
29.280001	0.026307	15.547583	5.762988	6.735740	1.707429	1.341425	0.000000	-10.000000	0.075000	-10.350000	638.000000	1023.000000	1023.000000	2046.000000
29.299999	0.025760	15.224432	5.467332	6.699082	1.726418	1.331600	0.000000	-10.000000	0.091667	-11.683333	638.000000	1023.000000	1023.000000	2046.000000
29.320000	0.025125	14.848851	5.065886	6.762354	1.879522	1.141089	0.000000	-10.000000	0.100000	-12.883333	634.666687	1023.000000	1023.000000	2046.000000
29.340000	0.024530	14.497270	4.631783	6.768163	2.056941	1.040384	0.000000	-10.000000	0.116667	-13.850000	626.666687	1023.000000	1023.000000	2046.000000
29.360001	0.024202	14.303331	4.482778	6.737487	2.066873	1.016192	0.000000	-10.000000	0.150000	-14.833334	617.166687	1023.000000	1023.000000	2046.000000
29.379999	0.024624	14.552703	4.677825	6.700895	1.965951	1.208032	0.000000	-10.000000	0.183333	-15.666667	609.166687	1023.000000	1023.000000	2046.000000
29.400000	0.024921	14.728269	4.931484	6.542135	1.767481	1.487169	0.000000	-10.000000	0.191667	-16.350000	604.000000	1023.000000	1023.000000	2046.000000
29.420000	0.025031	14.793138	5.063243	6.398273	1.617632	1.713989	0.000000	-10.000000	0.191667	-16.633333	598.500000	1023.000000	1023.000000	2046.000000
29.440001	0.025212	14.900463	4.943322	6.535925	1.817821	1.603395	0.000000	-10.000000	0.200000	-16.933334	593.000000	1023.000000	1023.000000	2046.000000
29.459999	0.025022	14.788116	4.722724	6.732780	2.054267	1.278345	0.000000	-10.000000	0.208333	-17.300001	587.333313	1023.000000	1023.000000	2046.000000
29.480000	0.024905	14.719024	4.788655	6.701158	2.056025	1.173187	0.000000	-10.000000	0.225000	-17.900000	581.500000	1023.000000	1023.000000	2046.000000
29.500000	0.025042	14.799961	5.076657	6.537395	1.920927	1.264982	0.000000	-10.000000	0.250000	-18.716667	575.500000	1023.000000	1023.000000	2046.000000
29.520000	0.024878	14.702959	5.348288	6.280363	1.702452	1.371857	0.000000	-10.000000	0.316667	-20.033333	569.166687	1023.000000	1023.000000	2046.000000
29.540001	0.024521	14.491671	5.507335	5.936315	1.553818	1.494202	0.000000	-10.000000	0.366667	-21.600000	562.500000	1023.000000	1023.000000	2046.000000
29.559999	0.023990	14.178323	5.339904	5.781410	1.665912	1.391097	0.000000	-10.000000	0.416667	-23.233334	555.333313	1023.000000	1023.000000	2046.000000
29.580000	0.023052	13.623679	5.011501	5.796522	1.817349	0.998308	0.000000	-10.000000	0.450000	-24.450001	547.666687	1023.000000	1023.000000	2046.000000
29.600000	0.022439	13.261301	4.849044	5.708761	1.873371	0.830125	0.000000	-10.000000	0.483333	-25.299999	539.500000	1023.000000	1023.000000	2046.000000
29.620001	0.022416	13.247983	4.972426	5.528051	1.781911	0.965594	0.000000	-10.000000	0.500000	-25.916666	531.000000	1023.000000	1023.000000	2046.000000
29.639999	0.022293	13.175324	5.175563	5.307814	1.586334	1.105614	0.000000	-10.000000	0.508333	-26.166666	522.333313	1023.000000	1023.000000	2046.000000
29.660000	0.022105	13.064095	5.338408	5.004702	1.407592	1.313394	0.000000	-10.000000	0.500000	-26.283333	513.666687	1023.000000	1023.000000	2046.000000
29.680000	0.021399	12.646566	5.154117	4.855900	1.402092	1.234457	0.000000	-10.000000	0.500000	-26.050001	504.833344	1023.000000	1023.000000	2046.000000
29.700001	0.020290	11.991687	4.656757	4.838369	1.624759	0.871803	0.000000	-10.000000	0.491667	-25.950001	496.166656	1023.000000	1023.000000	2046.000000
29.719999	0.019540	11.548262	4.368658	4.770704	1.722676	0.686224	0.000000	-10.000000	0.500000	-25.916668	487.500000	1023.000000	1023.000000	2046.000000
29.740000	0.019200	11.347123	4.376943	4.650732	1.613130	0.706319	0.000000	-10.000000	0.500000	-26.016666	478.833344	1023.000000	1023.000000	2046.000000
29.760000	0.019406	11.468688	4.620144	4.463974	1.430374	0.954197	0.000000	-10.000000	0.500000	-26.066668	470.166656	1023.000000	1023.000000	2046.000000
29.780001	0.019267	11.386518	4.879064	4.210801	1.141052	1.155602	0.000000	-10.000000	0.500000	-25.966667	461.500000	1023.000000	1023.000000	2046.000000
29.799999	0.018698	11.050502	4.665065	4.107032	1.185673	1.092732	0.000000	-10.000000	0.500000	-25.850000	452.833344	1023.000000	1023.000000	2046.000000
29.820000	0.017973	10.622025	4.328732	4.125321	1.352825	0.815148	0.000000	-10.000000	0.508333	-25.850000	444.166656	1023.000000	1023.000000	2046.000000
29.840000	0.017550	10.372215	4.180936	4.150413	1.369367	0.671499	0.000000	-10.000000	0.508333	-25.850000	435.500000	1023.000000	1023.000000	2046.000000
29.860001	0.017628	10.418063	4.212768	4.156292	1.349113	0.699890	0.000000	-10.000000	0.508333	-25.883333	426.833344	1023.000000	1023.000000	2046.000000
29.879999	0.017840	10.543205	4.164809	4.192458	1.481058	0.704881	0.000000	-10.000000	0.500000	-25.800001	418.166656	1023.000000	1023.000000	2046.000000
29.900000	0.017764	10.498259	4.417954	3.920198	1.197605	0.962502	0.000000	-10.000000	0.500000	-25.700001	409.500000	1023.000000	1023.000000	2046.000000
29.920000	0.017599	10.401158	4.747508	3.679640	0.789085	1.184926	0.000000	-10.000000	0.500000	-25.716667	401.000000	1023.000000	1023.000000	2046.000000
29.940001	0.016769	9.910299	4.476918	3.620321	0.801793	1.011267	0.000000	-10.000000	0.500000	-25.633333	392.500000	1023.000000	1023.000000	2046.000000
29.959999	0.015378	9.088617	4.008360	3.656350	0.869403	0.554503	0.000000	-10.000000	0.500000	-25.633333	383.833344	1023.000000	1023.000000	2046.000000
29.980000	0.014396	8.508060	3.797056	3.729096	0.834349	0.147559	0.000000	-10.000000	0.500000	-25.550001	375.333344	1023.000000	1023.000000	2046.000000
30.000000	0.013734	8.116625	3.772159	3.642901	0.687951	0.013615	0.000000	-10.000000	0.483333	-25.366667	366.666656	1023.000000	1023.000000	2046.000000
30.020000	0.012470	7.369826	3.755397	3.461087	0.332853	-0.179512	0.000000	-10.000000	0.466667	-24.883333	358.333344	1023.000000	1023.000000	2046.000000
30.040001	0.010945	6.468572	3.797687	3.193617	-0.204770	-0.317962	0.000000	-10.000000	0.450000	-24.250000	350.000000	1023.000000	1023.000000	2046.000000
30.059999	0.008479	5.011004	3.566568	2.924861	-0.821253	-0.659172	0.000000	-10.000000	0.450000	-23.633333	342.000000	1023.000000	1023.000000	2046.000000
30.080000	0.005946	3.513915	3.007956	2.746796	-1.138616	-1.102220	0.000000	-10.000000	0.425000	-23.116667	334.000000	1023.000000	1023.000000	2046.000000
30.100000	0.003251	1.921125	2.317741	2.731072	-1.398452	-1.729236	0.000000	-10.000000	0.400000	-22.733334	326.333344	1023.000000	1023.000000	2046.000000
30.120001	0.001103	0.651673	1.660721	2.699485	-1.541459	-2.167074	0.000000	-10.000000	0.375000	-22.300001	318.666656	1023.000000	1023.000000	2046.000000
30.139999	-0.000540	-0.318905	1.263787	2.604250	-1.775601	-2.411341	0.000000	-10.000000	0.366667	-21.816668	311.333344	1023.000000	1023.000000	2046.000000
30.160000	-0.001349	-0.797075	1.072217	2.510026	-1.985923	-2.393395	0.000000	-10.000000	0.341667	-21.083334	304.000000	1023.000000	1023.000000	2046.000000
30.180000	-0.002085	-1.232505	1.128806	2.312530	-2.371176	-2.302664	0.000000	-10.000000	0.300000	-20.183334	297.000000	1023.000000	1023.000000	2046.000000
30.200001	-0.002440	-1.442075	1.118584	2.195145	-2.567275	-2.188529	0.000000	-10.000000	0.250000	-19.033333	290.166656	1023.000000	1023.000000	2046.000000
30.219999	-0.003202	-1.892414	0.852591	2.178542	-2.611240	-2.312307	0.000000	-10.000000	0.216667	-17.666668	283.666656	1023.000000	1023.000000	2046.000000
30.240000	-0.004276	-2.526899	0.445075	2.165836	-2.584098	-2.553713	0.000000	-10.000000	0.200000	-16.616667	277.833344	1023.000000	1023.000000	2046.000000
30.260000	-0.005166	-3.053190	0.051009	2.130327	-2.526737	-2.707790	0.000000	-10.000000	0.200000	-15.816668	272.333344	1023.000000	1023.000000	2046.000000
30.280001	-0.005337	-3.154243	-0.182232	2.073281	-2.447997	-2.597294	0.000000	-10.000000	0.200000	-15.383333	267.166656	1023.000000	1023.000000	2046.000000
30.299999	-0.004818	-2.847170	-0.023652	2.037461	-2.511837	-2.349142	0.000000	-10.000000	0.191667	-15.033334	262.000000	1023.000000	1023.000000	2046.000000
30.320000	-0.004470	-2.642050	0.134293	1.876105	-2.605522	-2.046926	0.000000	-10.000000	0.175000	-14.766666	257.000000	1023.000000	1023.000000	2046.000000
30.340000	-0.003887	-2.296989	0.334934	1.773944	-2.652171	-1.753696	0.000000	-10.000000	0.158333	-14.500000	252.000000	1023.000000	1023.000000	2046.000000
30.360001	-0.003864	-2.283453	0.211978	1.853931	-2.508025	-1.841336	0.000000	-10.000000	0.158333	-14.083333	247.166672	1023.000000	1023.000000	2046.000000
30.379999	-0.004546	-2.686840	-0.059403	2.077461	-2.398514	-2.306384	0.000000	-10.000000	0.158333	-13.900001	242.500000	1023.000000	1023.000000	2046.000000
30.400000	-0.004466	-2.639131	-0.159280	2.090870	-2.226941	-2.343779	0.000000	-10.000000	0.158333	-13.750000	237.833328	1023.000000	1023.000000	2046.000000
30.420000	-0.003818	-2.256528	0.124229	1.949971	-2.212329	-2.118399	0.000000	-10.000000	0.166667	-14.000000	233.166672	1023.000000	1023.000000	2046.000000
30.440001	-0.003292	-1.945485	0.594239	1.619472	-2.386557	-1.772638	0.000000	-10.000000	0.166667	-14.266666	228.500000	1023.000000	1023.000000	2046.000000
30.459999	-0.003409	-2.014999	0.716771	1.439703	-2.406587	-1.764886	0.000000	-10.000000	0.175000	-14.700000	223.833328	1023.000000	1023.000000	2046.000000
30.480000	-0.004497	-2.657523	0.376333	1.373329	-2.229530	-2.177655	0.000000	-10.000000	0.175000	-15.033334	219.000000	1023.000000	1023.000000	2046.000000
30.500000	-0.005447	-3.219457	0.132322	1.237299	-2.203778	-2.385300	0.000000	-10.000000	0.191667	-15.400001	213.833328	1023.000000	1023.000000	2046.000000
30.520000	-0.005501	-3.251190	0.114381	1.023341	-2.164996	-2.223917	0.000000	-10.000000	0.200000	-15.683333	208.666672	1023.000000	1023.000000	2046.000000
30.540001	-0.005080	-3.002339	0.436111	0.679939	-2.297708	-1.820681	0.000000	-10.000000	0.200000	-15.933333	203.333328	1023.000000	1023.000000	2046.000000
30.559999	-0.004868	-2.877186	0.584907	0.550390	-2.313306	-1.699177	0.000000	-10.000000	0.200000	-16.166668	198.000000	1023.000000	1023.000000	2046.000000
30.580000	-0.005784	-3.418470	0.340626	0.501667	-2.261841	-1.998923	0.000000	-10.000000	0.200000	-16.350000	192.666672	1023.000000	1023.000000	2046.000000
30.600000	-0.006895	-4.075172	-0.080139	0.456045	-2.150139	-2.300939	0.000000	-10.000000	0.200000	-16.433334	187.166672	1023.000000	1023.000000	2046.000000
30.620001	-0.007093	-4.191899	-0.248807	0.287675	-2.055026	-2.175741	0.000000	-10.000000	0.183333	-16.166668	181.833328	1023.000000	1023.000000	2046.000000
30.639999	-0.006619	-3.912039	0.001189	0.021789	-2.122059	-1.812958	0.000000	-10.000000	0.175000	-15.533334	176.333328	1023.000000	1023.000000	2046.000000
30.660000	-0.005955	-3.519467	0.224633	-0.155921	-2.074731	-1.513448	0.000000	-10.000000	0.125000	-14.283334	171.166672	1023.000000	1023.000000	2046.000000
30.680000	-0.006915	-4.086878	-0.057258	-0.133316	-1.991023	-1.905282	0.000000	-10.000000	0.100000	-12.700000	166.333328	1023.000000	1023.000000	2046.000000
30.700001	-0.007521	-4.445168	-0.437430	-0.143755	-1.814750	-2.049234	0.000000	-10.000000	0.058333	-10.866667	162.000000	1023.000000	1023.000000	2046.000000
30.719999	-0.007101	-4.196825	-0.338179	-0.378015	-1.811791	-1.668841	0.000000	-10.000000	0.058333	-9.233334	158.500000	1023.000000	1023.000000	2046.000000
30.740000	-0.006329	-3.740663	-0.013544	-0.526976	-1.857795	-1.342348	0.000000	-10.000000	0.050000	-7.916667	155.333328	1023.000000	1023.000000	2046.000000
30.760000	-0.006033	-3.565221	0.110112	-0.567953	-1.806259	-1.301121	0.000000	-10.000000	0.050000	-7.033333	152.833328	1023.000000	1023.000000	2046.000000
30.780001	-0.006974	-4.121801	-0.133097	-0.520996	-1.765883	-1.701826	0.000000	-10.000000	0.041667	-6.583333	150.500000	1023.000000	1023.000000	2046.000000
30.799999	-0.007184	-4.245891	-0.382690	-0.572390	-1.566946	-1.723865	0.000000	-10.000000	0.041667	-6.533333	148.333328	1023.000000	1023.000000	2046.000000
30.820000	-0.006631	-3.919163	-0.253261	-0.667338	-1.540445	-1.458119	0.000000	-10.000000	0.041667	-6.950000	146.000000	1023.000000	1023.000000	2046.000000
30.840000	-0.005404	-3.193919	0.238115	-0.773556	-1.628398	-1.030081	0.000000	-10.000000	0.066667	-7.883334	143.500000	1023.000000	1023.000000	2046.000000
30.860001	-0.005144	-3.040393	0.280214	-0.764895	-1.519911	-1.035801	0.000000	-10.000000	0.091667	-9.300000	140.833328	1023.000000	1023.000000	2046.000000
30.879999	-0.006086	-3.597027	0.174958	-0.849430	-1.674810	-1.247746	0.000000	-10.000000	0.125000	-11.216667	137.666672	1023.000000	1023.000000	2046.000000
30.900000	-0.007380	-4.361640	-0.105373	-0.832954	-1.844284	-1.579030	0.000000	-10.000000	0.158333	-13.316667	134.000000	1023.000000	1023.000000	2046.000000
30.920000	-0.008271	-4.888195	-0.345923	-0.988528	-1.918382	-1.635362	0.000000	-10.000000	0.200000	-15.433333	129.500000	1023.000000	1023.000000	2046.000000
30.940001	-0.009166	-5.416861	-0.347299	-1.326209	-2.172168	-1.571186	0.000000	-10.000000	0.266667	-17.750000	124.333336	1023.000000	1023.000000	2046.000000
30.959999	-0.009658	-5.708097	-0.210557	-1.523601	-2.348129	-1.625810	0.000000	-10.000000	0.316667	-19.833334	118.333336	1023.000000	1023.000000	2046.000000
30.980000	-0.010961	-6.477995	-0.291969	-1.606927	-2.553685	-2.025414	0.000000	-10.000000	0.350000	-21.150000	111.833336	1023.000000	1023.000000	2046.000000
31.000000	-0.013443	-7.944902	-0.693270	-1.750025	-2.860849	-2.640758	0.000000	-10.000000	0.341667	-21.433334	105.000000	1023.000000	1023.000000	2046.000000
31.020000	-0.016324	-9.647726	-1.112744	-1.899995	-3.348429	-3.286559	0.000000	-10.000000	0.316667	-20.683334	97.833336	1023.000000	1023.000000	2046.000000
31.040001	-0.019266	-11.386242	-1.757822	-2.172821	-3.755920	-3.699679	0.000000	-10.000000	0.266667	-19.300001	91.000000	1023.000000	1023.000000	2046.000000
31.059999	-0.021645	-12.792373	-2.216954	-2.391302	-4.210170	-3.973946	0.000000	-10.000000	0.225000	-17.650000	84.500000	1023.000000	1023.000000	2046.000000
31.080000	-0.023208	-13.715878	-2.506196	-2.609376	-4.546144	-4.054163	0.000000	-10.000000	0.200000	-16.366667	78.666664	1023.000000	1023.000000	2046.000000
31.100000	-0.024245	-14.328595	-2.680233	-2.829849	-4.800300	-4.018213	0.000000	-10.000000	0.191667	-15.700000	73.000000	1023.000000	1023.000000	2046.000000
31.120001	-0.025697	-15.186937	-2.966859	-2.896677	-5.001961	-4.321441	0.000000	-10.000000	0.200000	-15.700000	67.666664	1023.000000	1023.000000	2046.000000
31.139999	-0.027233	-16.094648	-3.348389	-2.850130	-5.156568	-4.739561	0.000000	-10.000000	0.216667	-16.299999	62.500000	1023.000000	1023.000000	2046.000000
31.160000	-0.028412	-16.791246	-3.710689	-2.844722	-5.280469	-4.955365	0.000000	-10.000000	0.241667	-17.283333	57.166668	1023.000000	1023.000000	2046.000000
31.180000	-0.029283	-17.305965	-4.048037	-2.885134	-5.326504	-5.046291	0.000000	-10.000000	0.233333	-18.116667	51.500000	1023.000000	1023.000000	2046.000000
31.200001	-0.029869	-17.652288	-4.312083	-2.994101	-5.382148	-4.963956	0.000000	-10.000000	0.225000	-18.300001	45.500000	1023.000000	1023.000000	2046.000000
31.219999	-0.030058	-17.764492	-4.270779	-3.226165	-5.556737	-4.710811	0.000000	-10.000000	0.208333	-17.816668	39.500000	1023.000000	1023.000000	2046.000000
31.240000	-0.029545	-17.461000	-4.262979	-3.318658	-5.468034	-4.411329	0.000000	-10.000000	0.191667	-16.700001	33.500000	1023.000000	1023.000000	2046.000000
31.260000	-0.029473	-17.418766	-4.224869	-3.153137	-5.506016	-4.534742	0.000000	-10.000000	0.166667	-15.216667	27.833334	1023.000000	1023.000000	2046.000000
31.280001	-0.029577	-17.480167	-4.283739	-3.028343	-5.478287	-4.689800	0.000000	-10.000000	0.125000	-13.600000	22.666666	1023.000000	1023.000000	2046.000000
31.299999	-0.029834	-17.632038	-4.508102	-3.000538	-5.415692	-4.707705	0.000000	-10.000000	0.091667	-11.800000	18.166666	1023.000000	1023.000000	2046.000000
31.320000	-0.029382	-17.364662	-4.471387	-2.969548	-5.431041	-4.492687	0.000000	-10.000000	0.058333	-10.283334	14.166667	1023.000000	1023.000000	2046.000000
31.340000	-0.028367	-16.765165	-4.246210	-2.955090	-5.390881	-4.172984	0.000000	-10.000000	0.041667	-9.066667	10.666667	1023.000000	1023.000000	2046.000000
31.360001	-0.027375	-16.178459	-3.953938	-2.862285	-5.315919	-4.046318	0.000000	-10.000000	0.041667	-8.383333	7.500000	1023.000000	1023.000000	2046.000000
31.379999	-0.026855	-15.871387	-3.721031	-2.722591	-5.234807	-4.192959	0.000000	-10.000000	0.041667	-7.983334	4.666667	1023.000000	1023.000000	2046.000000
31.400000	-0.026605	-15.723392	-3.558827	-2.726877	-5.151276	-4.286412	0.000000	-10.000000	0.050000	-7.683333	2.166667	1023.000000	1023.000000	2046.000000
31.420000	-0.026852	-15.869813	-3.559444	-2.818947	-5.082839	-4.408582	0.000000	-10.000000	0.050000	-7.316667	0.000000	1023.000000	1023.000000	2046.000000
31.440001	-0.027022	-15.969766	-3.596046	-2.949184	-5.046569	-4.377966	0.000000	-10.000000	0.050000	-6.766666	-2.166667	1023.000000	1023.000000	2046.000000
31.459999	-0.026949	-15.926889	-3.535685	-3.161829	-5.035512	-4.193864	0.000000	-10.000000	0.050000	-6.250000	-4.333333	1023.000000	1023.000000	2046.000000
31.480000	-0.026695	-15.776671	-3.358325	-3.355644	-5.065340	-3.997363	0.000000	-10.000000	0.041667	-5.916667	-6.500000	1023.000000	1023.000000	2046.000000
31.500000	-0.026445	-15.628708	-3.199949	-3.469550	-5.042860	-3.916349	0.000000	-10.000000	0.041667	-5.800000	-8.500000	1023.000000	1023.000000	2046.000000
31.520000	-0.026429	-15.619515	-3.176688	-3.496018	-4.906139	-4.040669	0.000000	-10.000000	0.025000	-5.683333	-10.500000	1023.000000	1023.000000	2046.000000
31.540001	-0.026602	-15.721833	-3.093177	-3.542267	-4.938670	-4.147719	0.000000	-10.000000	0.025000	-5.450000	-12.333333	1023.000000	1023.000000	2046.000000
31.559999	-0.026731	-15.798091	-3.162826	-3.599831	-4.844089	-4.191345	0.000000	-10.000000	0.016667	-5.100000	-14.000000	1023.000000	1023.000000	2046.000000
31.580000	-0.026806	-15.842069	-3.284867	-3.691217	-4.757871	-4.108113	0.000000	-10.000000	0.016667	-4.783333	-15.666667	1023.000000	1023.000000	2046.000000
31.600000	-0.026713	-15.787332	-3.249938	-3.865875	-4.812508	-3.859011	0.000000	-10.000000	0.008333	-4.333333	-17.166666	1023.000000	1023.000000	2046.000000
31.620001	-0.026119	-15.436046	-3.089819	-4.000844	-4.780458	-3.564924	0.000000	-10.000000	0.000000	-3.850000	-18.666666	1023.000000	1023.000000	2046.000000
31.639999	-0.025911	-15.313574	-3.080239	-3.976018	-4.620512	-3.636805	0.000000	-10.000000	0.000000	-3.333333	-19.833334	1023.000000	1023.000000	2046.000000
31.660000	-0.025951	-15.337254	-2.997543	-3.913882	-4.623713	-3.802117	0.000000	-10.000000	0.000000	-2.900000	-21.000000	1023.000000	1023.000000	2046.000000
31.680000	-0.025769	-15.229766	-2.978132	-3.983204	-4.507823	-3.760605	0.000000	-10.000000	0.008333	-2.316667	-22.000000	1023.000000	1023.000000	2046.000000
31.700001	-0.025754	-15.220672	-3.003585	-4.008790	-4.497134	-3.711163	0.000000	-10.000000	0.008333	-1.333333	-22.666666	1023.000000	1023.000000	2046.000000
31.719999	-0.025451	-15.041582	-2.930416	-4.151600	-4.519059	-3.440506	0.000000	-10.000000	0.008333	-0.216667	-23.000000	1023.000000	1023.000000	2046.000000
31.740000	-0.024445	-14.446799	-2.813261	-4.178724	-4.260195	-3.194619	0.000000	-10.000000	-0.008333	1.250000	-23.000000	1023.000000	1023.000000	2046.000000
31.760000	-0.023405	-13.832064	-2.567535	-4.105140	-4.029511	-3.129877	0.000000	-10.000000	-0.033333	3.400000	-23.000000	1023.000000	1023.000000	2046.000000
31.780001	-0.022407	-13.242640	-2.365609	-4.016651	-3.772508	-3.087871	0.000000	-10.000000	-0.075000	6.800000	-23.000000	1023.000000	1023.000000	2046.000000
31.799999	-0.021375	-12.632699	-2.371182	-3.651502	-3.413765	-3.196250	0.000000	-10.000000	-0.141667	10.783334	-23.000000	1023.000000	1023.000000	2046.000000
31.820000	-0.020475	-12.100633	-2.121782	-3.898986	-3.481022	-2.598843	0.000000	-10.000000	-0.216667	14.783334	-23.000000	1023.000000	1023.000000	2046.000000
31.840000	-0.018831	-11.129014	-1.843443	-3.912713	-3.245255	-2.127603	0.000000	-10.000000	-0.300000	18.133333	-23.000000	1023.000000	1023.000000	2046.000000
31.860001	-0.017830	-10.537433	-1.626913	-3.646879	-3.080091	-2.183550	0.000000	-10.000000	-0.375000	21.150000	-14.666667	1023.000000	1023.000000	2046.000000
31.879999	-0.017090	-10.100262	-1.600482	-3.500146	-2.735102	-2.264531	0.000000	-10.000000	-0.441667	23.633333	2.666667	1023.000000	1023.000000	2046.000000
31.900000	-0.016164	-9.553079	-1.474724	-3.432776	-2.547925	-2.097654	0.000000	-10.000000	-0.500000	25.950001	22.666666	1023.000000	1023.000000	2046.000000
31.920000	-0.015265	-9.021615	-1.284831	-3.372767	-2.475681	-1.888335	0.000000	-10.000000	-0.566667	27.883333	37.333332	1023.000000	1023.000000	2046.000000
31.940001	-0.015024	-8.879386	-1.255672	-3.341734	-2.479458	-1.802521	0.000000	-10.000000	-0.633333	29.750000	46.166668	1023.000000	1023.000000	2046.000000
31.959999	-0.015676	-9.264444	-1.406708	-3.188248	-2.512402	-2.157087	0.000000	-10.000000	-0.708333	31.416666	55.666668	1023.000000	1023.000000	2046.000000
31.980000	-0.016715	-9.878634	-1.622701	-3.100388	-2.570053	-2.585492	0.000000	-10.000000	-0.766667	32.833332	65.833336	1023.000000	1023.000000	2046.000000
32.000000	-0.017553	-10.373692	-1.864712	-3.137270	-2.685857	-2.685853	0.000000	-10.000000	-0.816667	34.116669	76.666664	1023.000000	1023.000000	2046.000000
32.020000	-0.018010	-10.643747	-2.043020	-3.107780	-2.847060	-2.645887	0.000000	-10.000000	-0.841667	34.900002	87.833336	1023.000000	1023.000000	2046.000000
32.040001	-0.018203	-10.757686	-2.195758	-3.043389	-3.020412	-2.498126	0.000000	-10.000000	-0.858333	35.483334	99.333336	1023.000000	1023.000000	2046.000000
32.060001	-0.018017	-10.647919	-2.382446	-2.781682	-2.940420	-2.543370	0.000000	-10.000000	-0.875000	35.816669	111.000000	1023.000000	1023.000000	2046.000000
32.080002	-0.017812	-10.527184	-2.592771	-2.491977	-2.739302	-2.703134	0.000000	-10.000000	-0.900000	36.350002	123.000000	1023.000000	1023.000000	2046.000000
32.099998	-0.017184	-10.155495	-2.591600	-2.256452	-2.654593	-2.652850	0.000000	-10.000000	-0.908333	36.850002	135.000000	1023.000000	1023.000000	2046.000000
32.119999	-0.016414	-9.700767	-2.555873	-2.112628	-2.634683	-2.397582	0.000000	-10.000000	-0.925000	37.100002	147.333328	1023.000000	1023.000000	2046.000000
32.139999	-0.015378	-9.088351	-2.472425	-1.904952	-2.649902	-2.061071	0.000000	-10.000000	-0.933333	37.550003	159.666672	1023.000000	1023.000000	2046.000000
32.160000	-0.013834	-8.175701	-2.442266	-1.631825	-2.333631	-1.767979	0.000000	-10.000000	-0.958333	37.766670	172.166672	1023.000000	1023.000000	2046.000000
32.180000	-0.012628	-7.463440	-2.344957	-1.334699	-2.053631	-1.730154	0.000000	-10.000000	-0.966667	38.083336	184.666672	1023.000000	1023.000000	2046.000000
32.200001	-0.010991	-6.495821	-2.175457	-1.044972	-1.736852	-1.538540	0.000000	-10.000000	-0.983333	38.000000	197.333328	1023.000000	1023.000000	2046.000000
32.220001	-0.009126	-5.393190	-1.898352	-0.704914	-1.561910	-1.228014	0.000000	-10.000000	-1.000000	38.299999	210.166672	1023.000000	1023.000000	2046.000000
32.240002	-0.007294	-4.310771	-1.634849	-0.481138	-1.387869	-0.806914	0.000000	-10.000000	-0.991667	38.783333	222.833328	1023.000000	1023.000000	2046.000000
32.259998	-0.005206	-3.076712	-1.332412	-0.216826	-1.052124	-0.475350	0.000000	-10.000000	-0.991667	38.866669	235.666672	1023.000000	1023.000000	2046.000000
32.279999	-0.003434	-2.029267	-0.974453	0.137131	-0.716676	-0.475270	0.000000	-10.000000	-0.950000	38.866669	248.500000	1023.000000	1023.000000	2046.000000
32.299999	-0.001463	-0.864640	-0.634314	0.340721	-0.271000	-0.300048	0.000000	-10.000000	-0.950000	38.366669	261.500000	1023.000000	1023.000000	2046.000000
32.320000	0.000313	0.185024	-0.103798	0.502058	-0.142121	-0.071114	0.000000	-10.000000	-0.925000	38.216667	278.666656	1023.000000	1023.000000	2046.000000
32.340000	0.002021	1.194473	0.358386	0.555417	-0.009908	0.290579	0.000000	-10.000000	-0.933333	38.033333	295.666656	1023.000000	1023.000000	2046.000000
32.360001	0.003509	2.074046	0.639743	0.632592	0.286225	0.515485	0.000000	-10.000000	-0.925000	38.100002	308.333344	1023.000000	1023.000000	2046.000000
32.380001	0.004598	2.717557	0.913426	0.815824	0.555946	0.432362	0.000000	-10.000000	-0.933333	38.116669	316.833344	1023.000000	1023.000000	2046.000000
32.400002	0.005831	3.445848	1.186693	0.938809	0.845671	0.474676	0.000000	-10.000000	-0.933333	37.966667	325.333344	1023.000000	1023.000000	2046.000000
32.419998	0.007208	4.259918	1.445309	0.966601	1.165625	0.682382	0.000000	-10.000000	-0.941667	37.750000	338.166656	1023.000000	1023.000000	2046.000000
32.439999	0.008506	5.027184	1.781615	1.036258	1.276535	0.932776	0.000000	-10.000000	-0.908333	37.533333	350.666656	1023.000000	1023.000000	2046.000000
32.459999	0.009821	5.804326	2.182171	1.039279	1.285739	1.297135	0.000000	-10.000000	-0.891667	37.216667	363.333344	1023.000000	1023.000000	2046.000000
32.480000	0.011102	6.561064	2.343394	1.224820	1.549101	1.443750	0.000000	-10.000000	-0.858333	36.966667	375.666656	1023.000000	1023.000000	2046.000000
32.500000	0.012177	7.196469	2.482042	1.437253	1.835169	1.442006	0.000000	-10.000000	-0.850000	36.716667	388.000000	1023.000000	1023.000000	2046.000000
32.520000	0.013225	7.816110	2.690749	1.581044	2.056455	1.487862	0.000000	-10.000000	-0.841667	36.500000	400.333344	1023.000000	1023.000000	2046.000000
32.540001	0.014627	8.644425	2.919688	1.718826	2.380231	1.625681	0.000000	-10.000000	-0.833333	36.233334	412.666656	1023.000000	1023.000000	2046.000000
32.560001	0.016127	9.531336	3.244920	1.882083	2.546268	1.858065	0.000000	-10.000000	-0.825000	35.783333	425.000000	1023.000000	1023.000000	2046.000000
32.580002	0.017408	10.288303	3.595145	1.997424	2.553058	2.142677	0.000000	-10.000000	-0.808333	35.433334	437.000000	1023.000000	1023.000000	2046.000000
32.599998	0.018918	11.180620	3.748502	2.152958	2.847108	2.432052	0.000000	-10.000000	-0.800000	34.983334	448.666656	1023.000000	1023.000000	2046.000000
32.619999	0.020248	11.966320	3.950976	2.443552	3.129073	2.442719	0.000000	-10.000000	-0.783333	34.716667	460.333344	1023.000000	1023.000000	2046.000000
32.639999	0.022004	13.004412	4.308279	2.765988	3.446770	2.483375	0.000000	-10.000000	-0.750000	34.183334	471.833344	1023.000000	1023.000000	2046.000000
32.660000	0.024202	14.303442	4.820724	3.022757	3.661886	2.798075	0.000000	-10.000000	-0.708333	33.799999	483.500000	1023.000000	1023.000000	2046.000000
32.680000	0.026482	15.650981	5.327725	3.554054	3.874997	2.894205	0.000000	-10.000000	-0.683333	33.066666	494.833344	1023.000000	1023.000000	2046.000000
32.700001	0.028059	16.582813	5.743411	3.605284	3.878094	3.356024	0.000000	-10.000000	-0.675000	32.566666	506.000000	1023.000000	1023.000000	2046.000000
32.720001	0.029501	17.434851	6.005499	4.009163	4.038343	3.381846	0.000000	-10.000000	-0.658333	31.866667	516.833313	1023.000000	1023.000000	2046.000000
32.740002	0.030821	18.214926	6.224236	4.545724	4.293770	3.151195	0.000000	-10.000000	-0.625000	31.383333	527.666687	1023.000000	1023.000000	2046.000000
32.759998	0.031645	18.702232	6.369983	4.776927	4.445548	3.109775	0.000000	-10.000000	-0.583333	30.483334	538.166687	1023.000000	1023.000000	2046.000000
32.779999	0.031979	18.899862	6.535572	4.878852	4.435652	3.049786	0.000000	-10.000000	-0.533333	29.450001	548.500000	1023.000000	1023.000000	2046.000000
32.799999	0.032481	19.196047	6.954544	5.097049	4.174273	2.970180	0.000000	-10.000000	-0.491667	28.250000	558.500000	1023.000000	1023.000000	2046.000000
32.820000	0.032224	19.044151	6.983559	5.378884	3.967508	2.714201	0.000000	-10.000000	-0.433333	27.066668	568.166687	1023.000000	1023.000000	2046.000000
32.840000	0.030982	18.310099	6.789788	5.754383	3.709404	2.056524	0.000000	-10.000000	-0.383333	25.383333	577.500000	1023.000000	1023.000000	2046.000000
32.860001	0.029463	17.412863	6.551297	5.771044	3.394897	1.695624	0.000000	-10.000000	-0.308333	23.500000	586.333313	1023.000000	1023.000000	2046.000000
32.880001	0.028010	16.553963	6.331803	5.705871	3.004200	1.512088	0.000000	-10.000000	-0.250000	21.466667	594.500000	1023.000000	1023.000000	2046.000000
32.900002	0.027120	16.027807	6.196591	5.670597	2.624237	1.536382	0.000000	-10.000000	-0.208333	20.266666	599.666687	1023.000000	1023.000000	2046.000000
32.919998	0.026391	15.596828	5.886342	5.879328	2.541913	1.289244	0.000000	-10.000000	-0.175000	18.366667	606.500000	1023.000000	1023.000000	2046.000000
32.939999	0.025807	15.252068	5.671528	6.101300	2.450047	1.029192	0.000000	-10.000000	-0.133333	16.366667	612.833313	1023.000000	1023.000000	2046.000000
32.959999	0.025608	15.134524	5.515455	6.215895	2.430709	0.972466	0.000000	-10.000000	-0.083333	13.666667	620.833313	1023.000000	1023.000000	2046.000000
32.980000	0.025478	15.057528	5.439715	6.312861	2.324813	0.980138	0.000000	-10.000000	-0.041667	11.016666	625.666687	1023.000000	1023.000000	2046.000000
33.000000	0.025586	15.121495	5.421050	6.334318	2.187813	1.178314	0.000000	-10.000000	-0.016667	8.200000	629.833313	1023.000000	1023.000000	2046.000000
33.020000	0.025723	15.202083	5.389383	6.430404	2.059731	1.322564	0.000000	-10.000000	0.016667	4.200000	633.000000	1023.000000	1023.000000	2046.000000
33.040001	0.025458	15.045796	5.236228	6.557722	1.977752	1.274094	0.000000	-10.000000	0.025000	0.466667	635.000000	1023.000000	1023.000000	2046.000000
33.060001	0.025116	14.843287	4.964118	6.593389	2.107597	1.178183	0.000000	-10.000000	0.041667	-3.200000	635.833313	1023.000000	1023.000000	2046.000000
33.080002	0.025020	14.786995	4.785957	6.555171	2.222278	1.223589	0.000000	-10.000000	0.050000	-6.183333	636.000000	1023.000000	1023.000000	2046.000000
33.099998	0.025180	14.881225	4.799089	6.450533	2.211779	1.419823	0.000000	-10.000000	0.066667	-8.533334	636.000000	1023.000000	1023.000000	2046.000000
33.119999	0.025673	15.172459	4.945193	6.431488	2.188990	1.606788	0.000000	-10.000000	0.075000	-10.216667	636.000000	1023.000000	1023.000000	2046.000000
33.139999	0.026051	15.395941	5.012678	6.466534	2.153468	1.763261	0.000000	-10.000000	0.083333	-11.100000	636.000000	1023.000000	1023.000000	2046.000000
33.160000	0.026369	15.584334	4.998048	6.667896	2.227451	1.690939	0.000000	-10.000000	0.100000	-12.033334	636.000000	1023.000000	1023.000000	2046.000000
33.180000	0.026707	15.784040	5.146807	6.873107	2.271805	1.492322	0.000000	-10.000000	0.116667	-13.116667	628.666687	1023.000000	1023.000000	2046.000000
33.200001	0.027064	15.994998	5.235574	6.860535	2.397699	1.501190	0.000000	-10.000000	0.133333	-13.950000	619.666687	1023.000000	1023.000000	2046.000000
33.220001	0.027143	16.041586	5.396761	6.742447	2.426023	1.476355	0.000000	-10.000000	0.158333	-14.800000	609.166687	1023.000000	1023.000000	2046.000000
33.240002	0.027001	15.957797	5.564309	6.539877	2.366009	1.487602	0.000000	-10.000000	0.191667	-15.633333	604.166687	1023.000000	1023.000000	2046.000000
33.259998	0.026736	15.801063	5.764567	6.283467	2.192637	1.560392	0.000000	-10.000000	0.225000	-16.716667	599.000000	1023.000000	1023.000000	2046.000000
33.279999	0.026544	15.687402	5.821871	6.091508	2.137877	1.636146	0.000000	-10.000000	0.258333	-17.900002	593.333313	1023.000000	1023.000000	2046.000000
33.299999	0.025979	15.353360	5.729666	6.086200	2.140424	1.397070	0.000000	-10.000000	0.300000	-19.266668	587.333313	1023.000000	1023.000000	2046.000000
33.320000	0.025594	15.126105	5.659540	5.992598	2.197855	1.276112	0.000000	-10.000000	0.350000	-20.633333	580.833313	1023.000000	1023.000000	2046.000000
33.340000	0.025371	14.993992	5.627455	5.849699	2.245619	1.271219	0.000000	-10.000000	0.383333	-22.033333	574.000000	1023.000000	1023.000000	2046.000000
33.360001	0.025119	14.845190	5.739672	5.586342	2.112659	1.406517	0.000000	-10.000000	0.433333	-23.150000	566.666687	1023.000000	1023.000000	2046.000000
33.380001	0.024785	14.647729	5.694117	5.462220	2.042894	1.448498	0.000000	-10.000000	0.466667	-24.216667	559.000000	1023.000000	1023.000000	2046.000000
33.400002	0.024004	14.186224	5.600505	5.379274	1.900032	1.306413	0.000000	-10.000000	0.500000	-24.966667	550.833313	1023.000000	1023.000000	2046.000000
33.419998	0.023181	13.699860	5.415592	5.312298	1.861450	1.110518	0.000000	-10.000000	0.508333	-25.783333	542.500000	1023.000000	1023.000000	2046.000000
33.439999	0.022707	13.419956	5.230426	5.251022	1.952874	0.985633	0.000000	-10.000000	0.525000	-26.400000	533.833313	1023.000000	1023.000000	2046.000000
33.459999	0.022612	13.363786	5.272910	5.023407	1.906536	1.160933	0.000000	-10.000000	0.541667	-26.900000	525.000000	1023.000000	1023.000000	2046.000000
33.480000	0.022461	13.274196	5.291690	4.877512	1.822592	1.282401	0.000000	-10.000000	0.566667	-27.200001	516.000000	1023.000000	1023.000000	2046.000000
33.500000	0.021829	12.901003	5.253075	4.931664	1.631990	1.084273	0.000000	-10.000000	0.600000	-27.683332	507.000000	1023.000000	1023.000000	2046.000000
33.520000	0.021717	12.834716	5.193845	5.026698	1.657887	0.956286	0.000000	-10.000000	0.633333	-28.083334	497.833344	1023.000000	1023.000000	2046.000000
33.540001	0.021953	12.974038	5.275017	5.107720	1.674854	0.916446	0.000000	-10.000000	0.650000	-28.533333	488.500000	1023.000000	1023.000000	2046.000000
33.560001	0.021710	12.830895	5.258697	4.862581	1.635489	1.074129	0.000000	-10.000000	0.650000	-28.683334	479.000000	1023.000000	1023.000000	2046.000000
33.580002	0.021217	12.539048	5.347525	4.602492	1.362873	1.226158	0.000000	-10.000000	0.658333	-28.950001	469.333344	1023.000000	1023.000000	2046.000000
33.599998	0.020139	11.901878	5.178123	4.657735	1.161687	0.904333	0.000000	-10.000000	0.658333	-29.166666	459.666656	1023.000000	1023.000000	2046.000000
33.619999	0.019355	11.438775	4.944330	4.688938	1.133649	0.671858	0.000000	-10.000000	0.658333	-29.350000	450.000000	1023.000000	1023.000000	2046.000000
33.639999	0.018784	11.101394	4.828601	4.627298	1.127656	0.517839	0.000000	-10.000000	0.650000	-29.516666	440.333344	1023.000000	1023.000000	2046.000000
33.660000	0.018299	10.814628	5.036001	4.405922	0.865389	0.507316	0.000000	-10.000000	0.658333	-29.700001	430.500000	1023.000000	1023.000000	2046.000000
33.680000	0.017353	10.255645	5.058166	4.282575	0.613212	0.301691	0.000000	-10.000000	0.666667	-29.733334	420.500000	1023.000000	1023.000000	2046.000000
33.700001	0.015131	8.942183	4.783099	4.293269	0.187846	-0.322031	0.000000	-10.000000	0.666667	-29.733334	410.500000	1023.000000	1023.000000	2046.000000
33.720001	0.012533	7.407100	4.422802	4.201780	-0.314566	-0.902915	0.000000	-10.000000	0.666667	-29.600000	400.500000	1023.000000	1023.000000	2046.000000
33.740002	0.009688	5.725392	3.894667	4.024945	-0.750443	-1.443777	0.000000	-10.000000	0.675000	-29.683334	390.500000	1023.000000	1023.000000	2046.000000
33.759998	0.007343	4.339729	3.464946	3.763553	-1.159887	-1.728882	0.000000	-10.000000	0.683333	-29.816668	380.500000	1023.000000	1023.000000	2046.000000
33.779999	0.005522	3.263492	3.225917	3.508217	-1.610963	-1.859679	0.000000	-10.000000	0.691667	-30.150000	370.500000	1023.000000	1023.000000	2046.000000
33.799999	0.003581	2.116230	2.847915	3.347150	-1.967849	-2.110987	0.000000	-10.000000	0.708333	-30.566668	360.500000	1023.000000	1023.000000	2046.000000
33.820000	0.001291	0.762906	2.446211	3.219445	-2.381145	-2.521605	0.000000	-10.000000	0.741667	-31.000000	350.500000	1023.000000	1023.000000	2046.000000
33.840000	-0.000335	-0.198216	2.029984	3.101940	-2.527518	-2.802622	0.000000	-10.000000	0.775000	-31.566668	340.166656	1023.000000	1023.000000	2046.000000
33.860001	-0.001627	-0.961620	1.715408	2.943376	-2.686904	-2.933500	0.000000	-10.000000	0.791667	-31.916666	329.666656	1023.000000	1023.000000	2046.000000
33.880001	-0.002498	-1.476035	1.601498	2.643078	-2.881215	-2.839396	0.000000	-10.000000	0.791667	-31.983334	319.000000	1023.000000	1023.000000	2046.000000
33.900002	-0.003363	-1.987488	1.440484	2.480602	-3.022271	-2.886303	0.000000	-10.000000	0.783333	-31.783333	312.000000	1023.000000	1023.000000	2046.000000
33.919998	-0.004635	-2.739318	1.176303	2.306818	-3.179990	-3.042450	0.000000	-10.000000	0.750000	-31.150000	301.500000	1023.000000	1023.000000	2046.000000
33.939999	-0.005487	-3.242867	0.874710	2.195111	-3.164932	-3.147756	0.000000	-10.000000	0.700000	-30.333334	291.166656	1023.000000	1023.000000	2046.000000
33.959999	-0.006018	-3.556754	0.629953	2.167063	-3.158055	-3.195715	0.000000	-10.000000	0.641667	-29.400000	277.500000	1023.000000	1023.000000	2046.000000
33.980000	-0.006005	-3.548977	0.570130	2.077667	-3.119815	-3.076959	0.000000	-10.000000	0.608333	-28.633333	267.500000	1023.000000	1023.000000	2046.000000
34.000000	-0.006328	-3.739971	0.482700	1.801478	-3.154323	-2.869825	0.000000	-10.000000	0.600000	-28.016666	257.833344	1023.000000	1023.000000	2046.000000
34.020000	-0.006730	-3.977594	0.358984	1.688044	-3.196696	-2.827926	0.000000	-10.000000	0.600000	-27.583334	248.500000	1023.000000	1023.000000	2046.000000
34.040001	-0.007306	-4.317682	0.246284	1.667133	-3.308010	-2.923089	0.000000	-10.000000	0.583333	-27.333334	239.333328	1023.000000	1023.000000	2046.000000
34.060001	-0.007530	-4.450299	0.209822	1.718356	-3.340105	-3.038371	0.000000	-10.000000	0.566667	-27.366667	230.166672	1023.000000	1023.000000	2046.000000
34.080002	-0.007661	-4.527856	0.258987	1.775895	-3.371621	-3.191117	0.000000	-10.000000	0.566667	-27.450001	221.000000	1023.000000	1023.000000	2046.000000
34.099998	-0.007922	-4.682092	0.297626	1.647333	-3.380820	-3.246231	0.000000	-10.000000	0.583333	-27.633333	211.833328	1023.000000	1023.000000	2046.000000
34.119999	-0.007973	-4.712079	0.369409	1.361358	-3.359188	-3.083658	0.000000	-10.000000	0.583333	-27.666668	202.666672	1023.000000	1023.000000	2046.000000
34.139999	-0.008373	-4.948160	0.363183	1.082687	-3.327062	-3.066969	0.000000	-10.000000	0.550000	-27.166668	193.333328	1023.000000	1023.000000	2046.000000
34.160000	-0.009564	-5.652326	0.257829	0.774354	-3.525505	-3.159004	0.000000	-10.000000	0.508333	-26.416668	184.333328	1023.000000	1023.000000	2046.000000
34.180000	-0.010432	-6.165392	0.120376	0.571189	-3.578891	-3.278067	0.000000	-10.000000	0.483333	-25.166668	175.500000	1023.000000	1023.000000	2046.000000
34.200001	-0.010768	-6.364049	0.003926	0.426099	-3.499484	-3.294591	0.000000	-10.000000	0.450000	-24.150000	167.166672	1023.000000	1023.000000	2046.000000
34.220001	-0.011043	-6.526458	0.027866	0.229608	-3.507324	-3.276607	0.000000	-10.000000	0.425000	-23.033335	159.000000	1023.000000	1023.000000	2046.000000
34.240002	-0.011291	-6.673055	-0.008903	-0.025838	-3.490057	-3.148257	0.000000	-10.000000	0.383333	-22.283335	151.333328	1023.000000	1023.000000	2046.000000
34.259998	-0.012098	-7.149950	-0.155587	-0.240509	-3.562081	-3.191773	0.000000	-10.000000	0.366667	-21.533335	143.833328	1023.000000	1023.000000	2046.000000
34.279999	-0.013006	-7.686521	-0.291884	-0.474843	-3.683295	-3.236498	0.000000	-10.000000	0.350000	-21.083334	136.666672	1023.000000	1023.000000	2046.000000
34.299999	-0.013633	-8.057008	-0.454689	-0.619730	-3.697322	-3.285267	0.000000	-10.000000	0.350000	-20.800001	129.500000	1023.000000	1023.000000	2046.000000
34.320000	-0.013897	-8.213045	-0.563944	-0.665626	-3.643262	-3.340214	0.000000	-10.000000	0.341667	-20.516666	122.666664	1023.000000	1023.000000	2046.000000
34.340000	-0.013877	-8.201158	-0.617037	-0.817777	-3.527050	-3.239293	0.000000	-10.000000	0.333333	-20.250000	115.833336	1023.000000	1023.000000	2046.000000
34.360001	-0.014010	-8.280022	-0.565560	-1.074726	-3.588291	-3.051445	0.000000	-10.000000	0.316667	-19.883333	109.166664	1023.000000	1023.000000	2046.000000
34.380001	-0.014190	-8.386116	-0.658511	-1.213879	-3.493421	-3.020305	0.000000	-10.000000	0.308333	-19.533333	102.333336	1023.000000	1023.000000	2046.000000
34.400002	-0.014571	-8.611691	-0.664885	-1.357125	-3.576918	-3.012763	0.000000	-10.000000	0.283333	-19.150000	95.833336	1023.000000	1023.000000	2046.000000
34.419998	-0.014539	-8.592254	-0.581479	-1.344112	-3.654182	-3.012480	0.000000	-10.000000	0.266667	-18.783333	89.500000	1023.000000	1023.000000	2046.000000
34.439999	-0.014688	-8.680791	-0.736333	-1.346763	-3.539752	-3.057943	0.000000	-10.000000	0.250000	-18.366667	83.500000	1023.000000	1023.000000	2046.000000
34.459999	-0.015258	-9.017349	-0.807638	-1.602159	-3.645899	-2.961653	0.000000	-10.000000	0.233333	-17.866667	77.500000	1023.000000	1023.000000	2046.000000
34.480000	-0.015200	-8.983021	-0.750426	-1.664542	-3.699856	-2.868197	0.000000	-10.000000	0.216667	-17.216667	71.500000	1023.000000	1023.000000	2046.000000
34.500000	-0.015415	-9.110505	-0.828629	-1.821223	-3.635557	-2.825096	0.000000	-10.000000	0.200000	-16.566668	65.500000	1023.000000	1023.000000	2046.000000
34.520000	-0.016201	-9.574834	-1.005711	-2.086191	-3.640413	-2.842520	0.000000	-10.000000	0.200000	-16.150002	59.833332	1023.000000	1023.000000	2046.000000
34.540001	-0.017060	-10.082271	-1.051235	-2.326705	-3.753946	-2.950385	0.000000	-10.000000	0.191667	-15.716667	54.333332	1023.000000	1023.000000	2046.000000
34.560001	-0.017929	-10.596091	-1.183015	-2.480170	-3.834671	-3.098236	0.000000	-10.000000	0.175000	-15.183333	49.166668	1023.000000	1023.000000	2046.000000
34.580002	-0.019344	-11.432353	-1.386547	-2.568261	-4.085672	-3.391873	0.000000	-10.000000	0.141667	-14.100000	44.000000	1023.000000	1023.000000	2046.000000
34.599998	-0.020738	-12.256325	-1.654038	-2.619236	-4.251241	-3.731810	0.000000	-10.000000	0.100000	-12.633333	39.333332	1023.000000	1023.000000	2046.000000
34.619999	-0.022347	-13.207361	-1.931663	-2.769123	-4.509237	-3.997338	0.000000	-10.000000	0.066667	-10.816667	35.166668	1023.000000	1023.000000	2046.000000
34.639999	-0.024108	-14.247640	-2.302958	-2.980402	-4.744240	-4.220039	0.000000	-10.000000	0.050000	-9.250000	31.666666	1023.000000	1023.000000	2046.000000
34.660000	-0.026203	-15.486243	-2.745302	-3.158178	-5.051073	-4.531691	0.000000	-10.000000	0.050000	-8.300000	28.500000	1023.000000	1023.000000	2046.000000
34.680000	-0.028007	-16.552101	-3.137946	-3.300014	-5.359181	-4.754960	0.000000	-10.000000	0.050000	-8.016666	25.666666	1023.000000	1023.000000	2046.000000
34.700001	-0.029497	-17.432873	-3.489293	-3.482226	-5.628556	-4.832798	0.000000	-10.000000	0.041667	-8.150000	23.000000	1023.000000	1023.000000	2046.000000
34.720001	-0.030716	-18.153097	-3.890530	-3.521244	-5.727544	-5.013779	0.000000	-10.000000	0.041667	-8.433333	20.333334	1023.000000	1023.000000	2046.000000
34.740002	-0.031386	-18.548973	-4.111129	-3.500802	-5.841341	-5.095700	0.000000	-10.000000	0.041667	-8.766666	17.500000	1023.000000	1023.000000	2046.000000
34.759998	-0.031527	-18.632473	-4.166692	-3.501294	-5.900614	-5.063873	0.000000	-10.000000	0.050000	-8.833334	14.500000	1023.000000	1023.000000	2046.000000
34.779999	-0.031436	-18.578922	-4.238451	-3.548526	-5.844119	-4.947827	0.000000	-10.000000	0.050000	-8.633333	11.500000	1023.000000	1023.000000	2046.000000
34.799999	-0.031834	-18.814070	-4.344975	-3.634774	-5.894478	-4.939841	0.000000	-10.000000	0.050000	-8.233334	8.666667	1023.000000	1023.000000	2046.000000
34.820000	-0.032187	-19.022650	-4.515931	-3.750893	-5.949624	-4.806203	0.000000	-10.000000	0.041667	-7.683333	6.000000	1023.000000	1023.000000	2046.000000
34.840000	-0.032206	-19.034006	-4.609217	-3.628177	-5.989282	-4.807331	0.000000	-10.000000	0.041667	-7.200000	3.333333	1023.000000	1023.000000	2046.000000
34.860001	-0.031803	-18.795383	-4.626960	-3.418664	-5.928307	-4.821453	0.000000	-10.000000	0.033333	-6.683333	1.166667	1023.000000	1023.000000	2046.000000
34.880001	-0.031039	-18.343889	-4.485118	-3.376518	-5.868914	-4.613338	0.000000	-10.000000	0.025000	-6.166667	-0.833333	1023.000000	1023.000000	2046.000000
34.900002	-0.030161	-17.825212	-4.386906	-3.240810	-5.696237	-4.501260	0.000000	-10.000000	0.008333	-5.716667	-1.833333	1023.000000	1023.000000	2046.000000
34.919998	-0.029477	-17.421135	-4.314115	-3.188378	-5.512947	-4.405695	0.000000	-10.000000	0.008333	-5.216667	-3.666667	1023.000000	1023.000000	2046.000000
34.939999	-0.029078	-17.185087	-4.089211	-3.173527	-5.569727	-4.352622	0.000000	-10.000000	0.008333	-5.050000	-5.333333	1023.000000	1023.000000	2046.000000
34.959999	-0.028595	-16.899624	-3.883395	-3.127518	-5.523836	-4.364874	0.000000	-10.000000	0.016667	-4.900000	-7.666667	1023.000000	1023.000000	2046.000000
34.980000	-0.027829	-16.446672	-3.565895	-3.058795	-5.505998	-4.315985	0.000000	-10.000000	0.008333	-5.016667	-9.333333	1023.000000	1023.000000	2046.000000
35.000000	-0.027173	-16.059305	-3.377432	-3.026224	-5.325958	-4.329692	0.000000	-10.000000	0.008333	-4.916667	-11.000000	1023.000000	1023.000000	2046.000000
35.020000	-0.026467	-15.642244	-3.198394	-3.036977	-5.123488	-4.283385	0.000000	-10.000000	0.000000	-4.516666	-12.666667	1023.000000	1023.000000	2046.000000
35.040001	-0.026551	-15.691924	-3.097088	-3.193365	-5.121351	-4.280119	0.000000	-10.000000	0.000000	-3.916667	-14.166667	1023.000000	1023.000000	2046.000000
35.060001	-0.026982	-15.946144	-3.068129	-3.468699	-5.175934	-4.233382	0.000000	-10.000000	0.000000	-3.366667	-15.500000	1023.000000	1023.000000	2046.000000
35.080002	-0.027398	-16.191944	-3.086756	-3.649456	-5.259163	-4.196570	0.000000	-10.000000	0.000000	-3.183333	-16.500000	1023.000000	1023.000000	2046.000000
35.099998	-0.027351	-16.164627	-3.094539	-3.715431	-5.190295	-4.164362	0.000000	-10.000000	0.000000	-3.250000	-17.666666	1023.000000	1023.000000	2046.000000
35.119999	-0.027007	-15.960972	-3.010453	-3.754335	-5.082661	-4.113523	0.000000	-10.000000	0.000000	-3.433333	-18.833334	1023.000000	1023.000000	2046.000000
35.139999	-0.026701	-15.780196	-3.019227	-3.791028	-4.904330	-4.065611	0.000000	-10.000000	0.000000	-3.533333	-20.000000	1023.000000	1023.000000	2046.000000
35.160000	-0.027010	-15.962905	-3.094587	-3.935601	-4.859840	-4.072877	0.000000	-10.000000	0.000000	-3.500000	-21.166666	1023.000000	1023.000000	2046.000000
35.180000	-0.027368	-16.174603	-3.175014	-4.095781	-4.877176	-4.026631	0.000000	-10.000000	0.008333	-3.383333	-22.333334	1023.000000	1023.000000	2046.000000
35.200001	-0.027588	-16.304350	-3.183789	-4.220088	-4.932855	-3.967616	0.000000	-10.000000	0.008333	-3.233333	-23.500000	1023.000000	1023.000000	2046.000000
35.220001	-0.027531	-16.271059	-3.162752	-4.278352	-4.929135	-3.900820	0.000000	-10.000000	0.008333	-3.116667	-24.500000	1023.000000	1023.000000	2046.000000
35.240002	-0.027020	-15.969116	-3.112821	-4.228162	-4.791263	-3.836871	0.000000	-10.000000	0.008333	-3.050000	-25.500000	1023.000000	1023.000000	2046.000000
35.259998	-0.026374	-15.587302	-3.055710	-4.139038	-4.591652	-3.800902	0.000000	-10.000000	0.016667	-2.950000	-26.500000	1023.000000	1023.000000	2046.000000
35.279999	-0.026501	-15.661934	-3.070345	-4.188470	-4.550894	-3.852226	0.000000	-10.000000	0.025000	-2.716667	-27.500000	1023.000000	1023.000000	2046.000000
35.299999	-0.026663	-15.757960	-3.030282	-4.362872	-4.611814	-3.752992	0.000000	-10.000000	0.016667	-2.283333	-28.500000	1023.000000	1023.000000	2046.000000
35.320000	-0.026755	-15.812371	-2.946342	-4.599239	-4.678547	-3.588243	0.000000	-10.000000	0.008333	-1.350000	-29.333334	1023.000000	1023.000000	2046.000000
35.340000	-0.026081	-15.413796	-2.862942	-4.539620	-4.506305	-3.504929	0.000000	-10.000000	0.000000	0.200000	-29.833334	1023.000000	1023.000000	2046.000000
35.360001	-0.024680	-14.585738	-2.622002	-4.357578	-4.236361	-3.369797	0.000000	-10.000000	-0.016667	2.483333	-30.000000	1023.000000	1023.000000	2046.000000
35.380001	-0.023395	-13.826618	-2.456302	-4.034037	-3.882878	-3.453402	0.000000	-10.000000	-0.041667	5.366667	-30.000000	1023.000000	1023.000000	2046.000000
35.400002	-0.023661	-13.983847	-2.332521	-4.415723	-4.062382	-3.173220	0.000000	-10.000000	-0.083333	8.450001	-30.000000	1023.000000	1023.000000	2046.000000
35.419998	-0.023378	-13.816290	-2.282701	-4.575910	-4.035939	-2.921740	0.000000	-10.000000	-0.141667	11.750000	-30.000000	1023.000000	1023.000000	2046.000000
35.439999	-0.022243	-13.145727	-2.170158	-4.422520	-3.783251	-2.769799	0.000000	-10.000000	-0.216667	15.000000	-30.000000	1023.000000	1023.000000	2046.000000
35.459999	-0.020957	-12.385872	-1.960138	-4.284472	-3.511347	-2.629915	0.000000	-10.000000	-0.300000	18.116667	-30.000000	1023.000000	1023.000000	2046.000000
35.480000	-0.019923	-11.774497	-1.856213	-4.178189	-3.167526	-2.572570	0.000000	-10.000000	-0.383333	20.716667	-11.666667	1023.000000	1023.000000	2046.000000
35.500000	-0.019573	-11.567484	-1.622230	-4.169856	-3.180853	-2.594546	0.000000	-10.000000	-0.533333	25.350000	17.500000	1023.000000	1023.000000	2046.000000
35.520000	-0.019973	-11.803852	-1.718222	-4.281197	-3.229864	-2.574569	0.000000	-10.000000	-0.658333	29.150000	46.666668	1023.000000	1023.000000	2046.000000
35.540001	-0.020579	-12.162027	-1.911764	-4.216863	-3.276605	-2.756795	0.000000	-10.000000	-0.750000	32.299999	57.500000	1023.000000	1023.000000	2046.000000
35.560001	-0.021025	-12.425910	-2.053048	-4.056648	-3.362145	-2.954069	0.000000	-10.000000	-0.750000	32.299999	57.500000	1023.000000	1023.000000	2046.000000
35.580002	-0.021578	-12.752887	-2.308080	-3.891475	-3.361646	-3.191685	0.000000	-10.000000	-0.750000	32.666668	61.000000	1023.000000	1023.000000	2046.000000
35.599998	-0.022308	-13.184027	-2.516038	-3.904775	-3.539076	-3.224138	0.000000	-10.000000	-0.783333	33.533333	68.166664	1023.000000	1023.000000	2046.000000
35.619999	-0.022894	-13.530332	-2.723720	-3.982659	-3.722526	-3.101426	0.000000	-10.000000	-0.808333	34.700001	79.166664	1023.000000	1023.000000	2046.000000
35.639999	-0.022996	-13.590397	-2.928460	-3.771586	-3.741307	-3.149043	0.000000	-10.000000	-0.866667	35.549999	90.500000	1023.000000	1023.000000	2046.000000
35.660000	-0.022629	-13.374026	-3.056419	-3.541826	-3.679390	-3.096391	0.000000	-10.000000	-0.891667	36.366669	102.166664	1023.000000	1023.000000	2046.000000
35.680000	-0.021470	-12.689054	-3.191488	-3.065518	-3.306173	-3.125875	0.000000	-10.000000	-0.925000	37.016666	114.166664	1023.000000	1023.000000	2046.000000
35.700001	-0.020696	-12.231617	-3.110129	-2.890188	-3.303236	-2.928064	0.000000	-10.000000	-0.925000	37.566669	126.500000	1023.000000	1023.000000	2046.000000
35.720001	-0.020007	-11.824228	-3.070158	-2.783642	-3.312168	-2.658261	0.000000	-10.000000	-0.950000	37.916668	139.000000	1023.000000	1023.000000	2046.000000
35.740002	-0.018940	-11.193244	-3.045427	-2.632105	-3.147591	-2.368120	0.000000	-10.000000	-0.975000	38.066669	151.666672	1023.000000	1023.000000	2046.000000
35.759998	-0.017446	-10.310399	-2.949660	-2.427976	-2.880724	-2.052038	0.000000	-10.000000	-1.000000	38.566669	164.333328	1023.000000	1023.000000	2046.000000
35.779999	-0.015526	-9.176043	-2.880366	-1.885597	-2.464702	-1.945378	0.000000	-10.000000	-1.000000	38.666668	177.166672	1023.000000	1023.000000	2046.000000
35.799999	-0.013350	-7.890076	-2.588167	-1.346415	-2.126731	-1.828763	0.000000	-10.000000	-1.016667	38.933334	190.000000	1023.000000	1023.000000	2046.000000
35.820000	-0.011598	-6.854149	-2.184437	-1.118470	-2.038398	-1.512844	0.000000	-10.000000	-1.025000	38.916668	203.000000	1023.000000	1023.000000	2046.000000
35.840000	-0.009859	-5.826777	-1.879378	-1.028737	-1.814021	-1.104642	0.000000	-10.000000	-1.033333	39.200001	216.000000	1023.000000	1023.000000	2046.000000
35.860001	-0.008068	-4.768037	-1.577161	-0.908490	-1.525802	-0.756584	0.000000	-10.000000	-1.016667	39.400002	229.000000	1023.000000	1023.000000	2046.000000
35.880001	-0.005977	-3.532239	-1.218186	-0.645531	-1.127572	-0.540950	0.000000	-10.000000	-0.991667	39.316666	242.166672	1023.000000	1023.000000	2046.000000
35.900002	-0.003761	-2.222872	-0.810183	-0.204731	-0.674288	-0.533669	0.000000	-10.000000	-0.983333	38.750000	255.333328	1023.000000	1023.000000	2046.000000
35.919998	-0.001880	-1.110849	-0.289711	0.003172	-0.427799	-0.396511	0.000000	-10.000000	-0.983333	38.416668	268.333344	1023.000000	1023.000000	2046.000000
35.939999	-0.000539	-0.318557	0.190599	-0.040149	-0.355230	-0.113777	0.000000	-10.000000	-0.975000	38.366669	281.166656	1023.000000	1023.000000	2046.000000
35.959999	0.000599	0.353770	0.487167	-0.089124	-0.184701	0.140427	0.000000	-10.000000	-0.975000	38.516666	294.000000	1023.000000	1023.000000	2046.000000
35.980000	0.001781	1.052497	0.683776	-0.029036	0.080138	0.317619	0.000000	-10.000000	-0.950000	38.316666	306.833344	1023.000000	1023.000000	2046.000000
36.000000	0.003233	1.910584	0.867677	0.261484	0.450053	0.331370	0.000000	-10.000000	-0.950000	38.083332	319.666656	1023.000000	1023.000000	2046.000000
36.020000	0.004598	2.717335	1.092248	0.477782	0.782865	0.364439	0.000000	-10.000000	-0.916667	37.633335	332.333344	1023.000000	1023.000000	2046.000000
36.040001	0.005746	3.395961	1.518674	0.435377	0.774581	0.667329	0.000000	-10.000000	-0.916667	37.466667	345.000000	1023.000000	1023.000000	2046.000000
36.060001	0.006688	3.952486	1.730684	0.361027	0.895703	0.965073	0.000000	-10.000000	-0.908333	37.366669	357.500000	1023.000000	1023.000000	2046.000000
36.080002	0.007764	4.588417	1.876526	0.449265	1.114376	1.148249	0.000000	-10.000000	-0.891667	37.383335	370.000000	1023.000000	1023.000000	2046.000000
36.099998	0.009514	5.622661	1.926623	0.869715	1.680716	1.145608	0.000000	-10.000000	-0.875000	37.233334	382.500000	1023.000000	1023.000000	2046.000000
36.119999	0.011057	6.534917	2.329841	1.082042	1.829596	1.293438	0.000000	-10.000000	-0.850000	36.916668	394.833344	1023.000000	1023.000000	2046.000000
36.139999	0.012190	7.204090	2.729088	1.148053	1.835402	1.491547	0.000000	-10.000000	-0.841667	36.616669	407.333344	1023.000000	1023.000000	2046.000000
36.160000	0.013394	7.915733	2.955708	1.124578	1.991523	1.843924	0.000000	-10.000000	-0.833333	36.350002	419.666656	1023.000000	1023.000000	2046.000000
36.180000	0.014676	8.673304	3.091551	1.257508	2.283240	2.041005	0.000000	-10.000000	-0.816667	35.983334	432.000000	1023.000000	1023.000000	2046.000000
36.200001	0.016203	9.576265	3.166628	1.656939	2.721015	2.031683	0.000000	-10.000000	-0.791667	35.700001	444.000000	1023.000000	1023.000000	2046.000000
36.220001	0.017786	10.511590	3.449336	2.016020	2.974507	2.071728	0.000000	-10.000000	-0.758333	35.000000	456.000000	1023.000000	1023.000000	2046.000000
36.240002	0.019126	11.303640	3.824713	2.177541	3.049686	2.251700	0.000000	-10.000000	-0.741667	34.366669	467.666656	1023.000000	1023.000000	2046.000000
36.259998	0.020618	12.185097	4.237034	2.255289	3.088944	2.603830	0.000000	-10.000000	-0.725000	33.799999	479.166656	1023.000000	1023.000000	2046.000000
36.279999	0.022137	13.082923	4.511776	2.316031	3.294446	2.960669	0.000000	-10.000000	-0.708333	33.566666	490.500000	1023.000000	1023.000000	2046.000000
36.299999	0.024152	14.274090	4.762125	2.719180	3.686313	3.106472	0.000000	-10.000000	-0.716667	33.316666	501.833344	1023.000000	1023.000000	2046.000000
36.320000	0.026435	15.623167	5.088143	3.335310	4.111220	3.088494	0.000000	-10.000000	-0.691667	33.066666	513.000000	1023.000000	1023.000000	2046.000000
36.340000	0.028960	17.115425	5.700990	3.980210	4.311023	3.123203	0.000000	-10.000000	-0.675000	32.633335	524.000000	1023.000000	1023.000000	2046.000000
36.360001	0.030812	18.209673	6.297721	4.094786	4.265146	3.552019	0.000000	-10.000000	-0.641667	32.216667	535.000000	1023.000000	1023.000000	2046.000000
36.380001	0.032516	19.216705	6.691119	4.333049	4.349862	3.842676	0.000000	-10.000000	-0.641667	31.800001	545.833313	1023.000000	1023.000000	2046.000000
36.400002	0.033647	19.885664	6.933614	4.605445	4.434506	3.912098	0.000000	-10.000000	-0.625000	31.316668	556.500000	1023.000000	1023.000000	2046.000000
36.419998	0.033991	20.088543	6.641188	5.113148	4.858634	3.475574	0.000000	-10.000000	-0.600000	31.050001	567.000000	1023.000000	1023.000000	2046.000000
36.439999	0.034488	20.382305	6.889258	5.415329	4.852489	3.225230	0.000000	-10.000000	-0.575000	30.383333	577.333313	1023.000000	1023.000000	2046.000000
36.459999	0.034902	20.627348	7.470159	5.541132	4.439990	3.176067	0.000000	-10.000000	-0.525000	29.933334	587.500000	1023.000000	1023.000000	2046.000000
36.480000	0.034187	20.204571	7.566738	5.615514	4.056505	2.965814	0.000000	-10.000000	-0.483333	28.750000	597.500000	1023.000000	1023.000000	2046.000000
36.500000	0.032678	19.312754	7.208881	5.843858	3.812040	2.447974	0.000000	-10.000000	-0.408333	27.233334	607.333313	1023.000000	1023.000000	2046.000000
36.520000	0.031042	18.345636	6.658023	6.127147	3.705718	1.854748	0.000000	-10.000000	-0.366667	25.183334	616.833313	1023.000000	1023.000000	2046.000000
36.540001	0.029728	17.569050	6.575234	6.117041	3.198074	1.678702	0.000000	-10.000000	-0.291667	23.133333	625.666687	1023.000000	1023.000000	2046.000000
36.560001	0.028868	17.061192	6.530308	6.016654	2.777443	1.736786	0.000000	-10.000000	-0.250000	21.366667	633.833313	1023.000000	1023.000000	2046.000000
36.580002	0.028051	16.578228	6.169286	5.997652	2.724677	1.686613	0.000000	-10.000000	-0.191667	19.266666	641.333313	1023.000000	1023.000000	2046.000000
36.599998	0.027692	16.365904	5.711726	6.334907	2.904080	1.415190	0.000000	-10.000000	-0.150000	17.233334	648.166687	1023.000000	1023.000000	2046.000000
36.619999	0.027493	16.248631	5.601669	6.603357	2.793578	1.250026	0.000000	-10.000000	-0.100000	14.650000	654.166687	1023.000000	1023.000000	2046.000000
36.639999	0.027396	16.191200	5.694916	6.700936	2.472582	1.322766	0.000000	-10.000000	-0.058333	12.183333	659.333313	1023.000000	1023.000000	2046.000000
36.660000	0.027468	16.233625	5.774979	6.664520	2.239637	1.554490	0.000000	-10.000000	-0.025000	9.066667	663.833313	1023.000000	1023.000000	2046.000000
36.680000	0.027265	16.113508	5.545450	6.602596	2.242490	1.722972	0.000000	-10.000000	0.000000	5.566667	667.500000	1023.000000	1023.000000	2046.000000
36.700001	0.026995	15.954174	5.132823	6.783303	2.500858	1.537190	0.000000	-10.000000	0.025000	1.433333	669.833313	1023.000000	1023.000000	2046.000000
36.720001	0.027105	16.018942	4.979363	6.855271	2.615178	1.569129	0.000000	-10.000000	0.041667	-2.016667	670.833313	1023.000000	1023.000000	2046.000000
36.740002	0.027354	16.166094	5.186332	6.774763	2.403257	1.801742	0.000000	-10.000000	0.058333	-5.250000	671.000000	1023.000000	1023.000000	2046.000000
36.759998	0.027429	16.210678	5.262811	6.600488	2.286253	2.061126	0.000000	-10.000000	0.066667	-7.416667	671.000000	1023.000000	1023.000000	2046.000000
36.779999	0.027346	16.161222	4.991354	6.608315	2.522789	2.038765	0.000000	-10.000000	0.066667	-9.216667	671.000000	1023.000000	1023.000000	2046.000000
36.799999	0.027363	16.171518	4.738845	6.793447	2.787156	1.852070	0.000000	-10.000000	0.058333	-10.050000	671.000000	1023.000000	1023.000000	2046.000000
36.820000	0.028143	16.632528	5.038489	6.935327	2.758238	1.900474	0.000000	-10.000000	0.066667	-10.716667	671.000000	1023.000000	1023.000000	2046.000000
36.840000	0.029072	17.181412	5.592677	6.930631	2.549402	2.108701	0.000000	-10.000000	0.083333	-11.450000	667.666687	1023.000000	1023.000000	2046.000000
36.860001	0.029075	17.183144	5.771949	6.704122	2.478801	2.228272	0.000000	-10.000000	0.100000	-12.150001	660.000000	1023.000000	1023.000000	2046.000000
36.880001	0.028540	16.867332	5.449361	6.697036	2.796623	1.924313	0.000000	-10.000000	0.100000	-12.900001	651.000000	1023.000000	1023.000000	2046.000000
36.900002	0.028311	16.731594	5.453362	6.660824	2.902091	1.715317	0.000000	-10.000000	0.100000	-13.383334	645.333313	1023.000000	1023.000000	2046.000000
36.919998	0.028607	16.906677	5.937146	6.400613	2.643369	1.925547	0.000000	-10.000000	0.133333	-14.200001	640.833313	1023.000000	1023.000000	2046.000000
36.939999	0.028406	16.788071	6.160473	5.927164	2.492868	2.207565	0.000000	-10.000000	0.175000	-15.183333	636.000000	1023.000000	1023.000000	2046.000000
36.959999	0.027697	16.368999	5.760516	5.893663	2.811702	1.903117	0.000000	-10.000000	0.225000	-16.366667	629.166687	1023.000000	1023.000000	2046.000000
36.980000	0.027125	16.031092	5.588901	5.866577	2.933933	1.641681	0.000000	-10.000000	0.241667	-17.450001	623.833313	1023.000000	1023.000000	2046.000000
37.000000	0.027272	16.117626	5.935677	5.665800	2.682194	1.833955	0.000000	-10.000000	0.266667	-18.383333	618.000000	1023.000000	1023.000000	2046.000000
37.020000	0.026989	15.950282	6.119148	5.299186	2.450283	2.081666	0.000000	-10.000000	0.283333	-19.516666	612.000000	1023.000000	1023.000000	2046.000000
37.040001	0.026250	15.513968	5.818345	5.165899	2.554907	1.974817	0.000000	-10.000000	0.316667	-20.533333	605.333313	1023.000000	1023.000000	2046.000000
37.060001	0.025260	14.928772	5.305485	5.225513	2.824650	1.573124	0.000000	-10.000000	0.341667	-21.583334	598.500000	1023.000000	1023.000000	2046.000000
37.080002	0.024784	14.647363	5.251297	5.100800	2.746230	1.549036	0.000000	-10.000000	0.383333	-22.583334	591.333313	1023.000000	1023.000000	2046.000000
37.099998	0.024868	14.697144	5.526801	4.947299	2.502945	1.720098	0.000000	-10.000000	0.425000	-23.650002	583.833313	1023.000000	1023.000000	2046.000000
37.119999	0.024371	14.403503	5.664214	4.627215	2.209162	1.902913	0.000000	-10.000000	0.466667	-24.683334	576.000000	1023.000000	1023.000000	2046.000000
37.139999	0.023235	13.731767	5.051392	4.752892	2.486875	1.440609	0.000000	-10.000000	0.508333	-25.750000	567.666687	1023.000000	1023.000000	2046.000000
37.160000	0.023139	13.675033	5.049662	4.788469	2.461647	1.375254	0.000000	-10.000000	0.566667	-26.900000	559.000000	1023.000000	1023.000000	2046.000000
37.180000	0.023816	14.074971	5.619913	4.661257	2.080093	1.713710	0.000000	-10.000000	0.633333	-28.150000	549.833313	1023.000000	1023.000000	2046.000000
37.200001	0.023834	14.086006	5.771099	4.576782	1.911256	1.826869	0.000000	-10.000000	0.700000	-29.450001	540.333313	1023.000000	1023.000000	2046.000000
37.220001	0.022895	13.530698	5.156649	4.993690	2.248958	1.131399	0.000000	-10.000000	0.750000	-30.733334	530.500000	1023.000000	1023.000000	2046.000000
37.240002	0.022331	13.197481	5.149951	4.815601	2.027000	1.204930	0.000000	-10.000000	0.800000	-31.966669	520.333313	1023.000000	1023.000000	2046.000000
37.259998	0.022227	13.136300	5.648969	4.536090	1.431704	1.519537	0.000000	-10.000000	0.866667	-33.100002	509.833344	1023.000000	1023.000000	2046.000000
37.279999	0.021285	12.579372	5.423923	4.534083	1.347223	1.274142	0.000000	-10.000000	0.916667	-33.983334	498.833344	1023.000000	1023.000000	2046.000000
37.299999	0.019607	11.587831	4.781939	4.595198	1.481518	0.729177	0.000000	-10.000000	0.975000	-34.933334	487.500000	1023.000000	1023.000000	2046.000000
37.320000	0.019104	11.290599	4.971167	4.549700	1.174055	0.595677	0.000000	-10.000000	1.008333	-35.750000	475.833344	1023.000000	1023.000000	2046.000000
37.340000	0.018679	11.039239	5.391365	4.284691	0.670134	0.693049	0.000000	-10.000000	1.025000	-36.233334	464.000000	1023.000000	1023.000000	2046.000000
37.360001	0.016811	9.935513	5.145407	4.165513	0.372853	0.251740	0.000000	-10.000000	1.025000	-36.466667	452.000000	1023.000000	1023.000000	2046.000000
37.380001	0.013490	7.972723	4.398435	4.258399	0.077044	-0.761154	0.000000	-10.000000	1.025000	-36.633335	439.833344	1023.000000	1023.000000	2046.000000
37.400002	0.010684	6.313951	3.950915	4.088746	-0.461754	-1.263955	0.000000	-10.000000	1.025000	-36.833332	427.500000	1023.000000	1023.000000	2046.000000
37.419998	0.008624	5.096745	3.922138	3.686146	-1.221481	-1.290058	0.000000	-10.000000	1.008333	-36.583332	415.166656	1023.000000	1023.000000	2046.000000
37.439999	0.006447	3.810445	3.675298	3.415416	-1.771235	-1.509033	0.000000	-10.000000	0.991667	-36.066666	403.000000	1023.000000	1023.000000	2046.000000
37.459999	0.003810	2.251460	2.835261	3.447729	-1.855933	-2.175596	0.000000	-10.000000	0.975000	-35.683334	391.000000	1023.000000	1023.000000	2046.000000
37.480000	0.001734	1.024781	2.224146	3.470012	-1.976055	-2.693322	0.000000	-10.000000	0.966667	-35.450001	379.000000	1023.000000	1023.000000	2046.000000
37.500000	0.000909	0.537493	2.267403	3.278771	-2.406340	-2.602340	0.000000	-10.000000	0.941667	-35.100002	367.000000	1023.000000	1023.000000	2046.000000
37.520000	-0.000068	-0.040478	2.281270	2.932727	-2.816874	-2.437600	0.000000	-10.000000	0.925000	-34.683334	355.333344	1023.000000	1023.000000	2046.000000
37.540001	-0.002290	-1.353440	1.486521	3.041700	-2.763371	-3.118291	0.000000	-10.000000	0.908333	-34.283333	343.833344	1023.000000	1023.000000	2046.000000
37.560001	-0.003541	-2.092888	1.068118	2.924394	-2.830908	-3.254492	0.000000	-10.000000	0.883333	-33.950001	332.500000	1023.000000	1023.000000	2046.000000
37.580002	-0.003706	-2.190326	1.332440	2.578461	-3.204897	-2.896331	0.000000	-10.000000	0.858333	-33.433334	321.166656	1023.000000	1023.000000	2046.000000
37.599998	-0.004472	-2.642806	1.293661	2.259645	-3.421911	-2.774201	0.000000	-10.000000	0.825000	-32.850002	310.000000	1023.000000	1023.000000	2046.000000
37.619999	-0.006188	-3.657213	0.444755	2.249507	-3.120512	-3.230962	0.000000	-10.000000	0.808333	-32.416668	299.000000	1023.000000	1023.000000	2046.000000
37.639999	-0.006255	-3.696777	0.275102	2.180538	-3.065822	-3.086595	0.000000	-10.000000	0.783333	-32.000000	288.166656	1023.000000	1023.000000	2046.000000
37.660000	-0.006058	-3.580134	0.670808	1.821321	-3.464183	-2.608079	0.000000	-10.000000	0.766667	-31.533335	277.500000	1023.000000	1023.000000	2046.000000
37.680000	-0.006866	-4.057797	0.370077	1.738363	-3.438985	-2.727253	0.000000	-10.000000	0.708333	-30.633333	267.000000	1023.000000	1023.000000	2046.000000
37.700001	-0.008121	-4.799467	-0.253404	1.873643	-3.228169	-3.191536	0.000000	-10.000000	0.658333	-29.683334	256.666656	1023.000000	1023.000000	2046.000000
37.720001	-0.007513	-4.439950	0.066562	1.708120	-3.411875	-2.802758	0.000000	-10.000000	0.608333	-28.633333	246.833328	1023.000000	1023.000000	2046.000000
37.740002	-0.006872	-4.061094	0.513549	1.661513	-3.595491	-2.640665	0.000000	-10.000000	0.600000	-28.050001	240.500000	1023.000000	1023.000000	2046.000000
37.759998	-0.008016	-4.737460	0.171318	1.737684	-3.480939	-3.165523	0.000000	-10.000000	0.566667	-27.483334	231.166672	1023.000000	1023.000000	2046.000000
37.779999	-0.008615	-5.091558	-0.085942	1.578281	-3.335774	-3.248123	0.000000	-10.000000	0.541667	-27.166668	221.833328	1023.000000	1023.000000	2046.000000
37.799999	-0.008445	-4.991083	0.339636	1.184362	-3.640121	-2.874959	0.000000	-10.000000	0.516667	-26.666668	209.500000	1023.000000	1023.000000	2046.000000
37.820000	-0.008709	-5.146900	0.526475	0.858458	-3.754475	-2.777358	0.000000	-10.000000	0.516667	-26.316668	200.666672	1023.000000	1023.000000	2046.000000
37.840000	-0.010214	-6.036367	0.068016	0.771166	-3.648993	-3.226557	0.000000	-10.000000	0.508333	-25.883333	191.833328	1023.000000	1023.000000	2046.000000
37.860001	-0.011228	-6.636017	-0.353182	0.572228	-3.481821	-3.373242	0.000000	-10.000000	0.500000	-25.550001	183.333328	1023.000000	1023.000000	2046.000000
37.880001	-0.011144	-6.586386	-0.047663	0.190784	-3.739310	-2.990197	0.000000	-10.000000	0.483333	-25.316668	174.666672	1023.000000	1023.000000	2046.000000
37.900002	-0.011287	-6.670645	0.199634	-0.069864	-3.962679	-2.837736	0.000000	-10.000000	0.466667	-25.266668	169.000000	1023.000000	1023.000000	2046.000000
37.919998	-0.012717	-7.515680	-0.356014	-0.041932	-3.781804	-3.335930	0.000000	-10.000000	0.450000	-25.083334	160.666672	1023.000000	1023.000000	2046.000000
37.939999	-0.013823	-8.169645	-0.788558	-0.219341	-3.683713	-3.478034	0.000000	-10.000000	0.450000	-24.533333	152.333328	1023.000000	1023.000000	2046.000000
37.959999	-0.013784	-8.146410	-0.663848	-0.493111	-3.780517	-3.208935	0.000000	-10.000000	0.450000	-23.900000	141.333328	1023.000000	1023.000000	2046.000000
37.980000	-0.013581	-8.026094	-0.386658	-0.822294	-3.932601	-2.884541	0.000000	-10.000000	0.450000	-23.333334	133.333328	1023.000000	1023.000000	2046.000000
38.000000	-0.014096	-8.330834	-0.511582	-0.910685	-3.889094	-3.019473	0.000000	-10.000000	0.416667	-22.833334	125.666664	1023.000000	1023.000000	2046.000000
38.020000	-0.015542	-9.185187	-0.937468	-0.934975	-3.863528	-3.449216	0.000000	-10.000000	0.383333	-22.200001	118.166664	1023.000000	1023.000000	2046.000000
38.040001	-0.015897	-9.395273	-1.192846	-1.093259	-3.713942	-3.395225	0.000000	-10.000000	0.350000	-21.583334	110.666664	1023.000000	1023.000000	2046.000000
38.060001	-0.015784	-9.328465	-0.982642	-1.446661	-3.889236	-3.009926	0.000000	-10.000000	0.350000	-21.016666	103.500000	1023.000000	1023.000000	2046.000000
38.080002	-0.015577	-9.206211	-0.729477	-1.633932	-4.011876	-2.830926	0.000000	-10.000000	0.333333	-20.416668	96.500000	1023.000000	1023.000000	2046.000000
38.099998	-0.015969	-9.437522	-0.924281	-1.632900	-3.818388	-3.061954	0.000000	-10.000000	0.316667	-19.800001	89.666664	1023.000000	1023.000000	2046.000000
38.119999	-0.016640	-9.833995	-1.234699	-1.608451	-3.691535	-3.299310	0.000000	-10.000000	0.283333	-19.266666	83.000000	1023.000000	1023.000000	2046.000000
38.139999	-0.016294	-9.629587	-1.221084	-1.782733	-3.614283	-3.011488	0.000000	-10.000000	0.258333	-18.700001	76.666664	1023.000000	1023.000000	2046.000000
38.160000	-0.015796	-9.335485	-1.041069	-1.794960	-3.632690	-2.866767	0.000000	-10.000000	0.233333	-18.283333	72.500000	1023.000000	1023.000000	2046.000000
38.180000	-0.015825	-9.352295	-0.883834	-2.113607	-3.800410	-2.554444	0.000000	-10.000000	0.216667	-17.650000	66.500000	1023.000000	1023.000000	2046.000000
38.200001	-0.015945	-9.423643	-0.857303	-2.181454	-3.848430	-2.536456	0.000000	-10.000000	0.208333	-16.966667	60.500000	1023.000000	1023.000000	2046.000000
38.220001	-0.017183	-10.155375	-1.174022	-2.161093	-3.874935	-2.945326	0.000000	-10.000000	0.200000	-16.100000	52.833332	1023.000000	1023.000000	2046.000000
38.240002	-0.018587	-10.984880	-1.613299	-2.310379	-3.823838	-3.237364	0.000000	-10.000000	0.200000	-15.683333	47.333332	1023.000000	1023.000000	2046.000000
38.259998	-0.019364	-11.444364	-1.806640	-2.609180	-3.831699	-3.196844	0.000000	-10.000000	0.200000	-15.600000	43.833332	1023.000000	1023.000000	2046.000000
38.279999	-0.019590	-11.577479	-1.659344	-2.945783	-4.012363	-2.959989	0.000000	-10.000000	0.191667	-14.983334	38.666668	1023.000000	1023.000000	2046.000000
38.299999	-0.020483	-12.105631	-1.568808	-3.108551	-4.317300	-3.110972	0.000000	-10.000000	0.158333	-13.916667	33.833332	1023.000000	1023.000000	2046.000000
38.320000	-0.022263	-13.157206	-1.819486	-3.197752	-4.572070	-3.567897	0.000000	-10.000000	0.108333	-11.950000	26.500000	1023.000000	1023.000000	2046.000000
38.340000	-0.024959	-14.750843	-2.460399	-3.245644	-4.756388	-4.288412	0.000000	-10.000000	0.066667	-10.700000	22.500000	1023.000000	1023.000000	2046.000000
38.360001	-0.027622	-16.324642	-3.100165	-3.494264	-5.057903	-4.672310	0.000000	-10.000000	0.050000	-9.616667	18.833334	1023.000000	1023.000000	2046.000000
38.380001	-0.029367	-17.355888	-3.455248	-3.837817	-5.427785	-4.635038	0.000000	-10.000000	0.050000	-9.483334	16.500000	1023.000000	1023.000000	2046.000000
38.400002	-0.030492	-18.020601	-3.537222	-4.107817	-5.830582	-4.544980	0.000000	-10.000000	0.050000	-9.416667	13.166667	1023.000000	1023.000000	2046.000000
38.419998	-0.031615	-18.684753	-3.819979	-4.086609	-5.967575	-4.810590	0.000000	-10.000000	0.050000	-9.533334	11.000000	1023.000000	1023.000000	2046.000000
38.439999	-0.033132	-19.581249	-4.244379	-4.026887	-6.073403	-5.236580	0.000000	-10.000000	0.050000	-9.550000	9.000000	1023.000000	1023.000000	2046.000000
38.459999	-0.034468	-20.370867	-4.697594	-4.007564	-6.145257	-5.520451	0.000000	-10.000000	0.050000	-9.283334	5.833333	1023.000000	1023.000000	2046.000000
38.480000	-0.035338	-20.884573	-5.086477	-4.080395	-6.180786	-5.536915	0.000000	-10.000000	0.041667	-8.733334	2.000000	1023.000000	1023.000000	2046.000000
38.500000	-0.035595	-21.036497	-5.201206	-4.233138	-6.273982	-5.328170	0.000000	-10.000000	0.033333	-8.233334	-0.833333	1023.000000	1023.000000	2046.000000
38.520000	-0.034890	-20.619816	-5.004399	-4.413811	-6.267861	-4.933744	0.000000	-10.000000	0.016667	-6.466667	-3.000000	1023.000000	1023.000000	2046.000000
38.540001	-0.034502	-20.390949	-4.905713	-4.338999	-6.249207	-4.897029	0.000000	-10.000000	0.008333	-4.983334	-4.500000	1023.000000	1023.000000	2046.000000
38.560001	-0.034418	-20.340939	-5.143809	-4.080995	-6.033873	-5.082262	0.000000	-10.000000	-0.033333	-0.616667	-6.333333	1023.000000	1023.000000	2046.000000
38.580002	-0.033791	-19.970373	-5.277503	-3.914414	-5.802258	-4.976198	0.000000	-10.000000	-0.083333	4.200000	-6.666667	1023.000000	1023.000000	2046.000000
38.599998	-0.032574	-19.251156	-5.174644	-3.875270	-5.621522	-4.579718	0.000000	-10.000000	-0.175000	10.633333	-7.000000	1023.000000	1023.000000	2046.000000
38.619999	-0.030668	-18.124748	-4.771154	-3.945731	-5.452180	-3.955683	0.000000	-10.000000	-0.233333	14.183333	-7.000000	1023.000000	1023.000000	2046.000000
38.639999	-0.028687	-16.953796	-4.416694	-3.752021	-5.095812	-3.689269	0.000000	-10.000000	-0.291667	16.866667	-7.000000	1023.000000	1023.000000	2046.000000
38.660000	-0.027717	-16.380899	-4.232258	-3.415909	-4.858795	-3.873938	0.000000	-10.000000	-0.350000	19.283333	-1.500000	1023.000000	1023.000000	2046.000000
38.680000	-0.026309	-15.548444	-4.023826	-3.197232	-4.527812	-3.799574	0.000000	-10.000000	-0.408333	21.700001	4.000000	1023.000000	1023.000000	2046.000000
38.700001	-0.024742	-14.622787	-3.737608	-3.108787	-4.242293	-3.534098	0.000000	-10.000000	-0.450000	23.650002	15.666667	1023.000000	1023.000000	2046.000000
38.720001	-0.022978	-13.580220	-3.252660	-3.214656	-4.061731	-3.051174	0.000000	-10.000000	-0.500000	25.400002	27.333334	1023.000000	1023.000000	2046.000000
38.740002	-0.021355	-12.621047	-2.859276	-3.189877	-3.802051	-2.769843	0.000000	-10.000000	-0.575000	27.866667	42.000000	1023.000000	1023.000000	2046.000000
38.759998	-0.020460	-12.091867	-2.686542	-3.054768	-3.523800	-2.826758	0.000000	-10.000000	-0.650000	29.733334	50.500000	1023.000000	1023.000000	2046.000000
38.779999	-0.019778	-11.688825	-2.610803	-2.921272	-3.236885	-2.919865	0.000000	-10.000000	-0.708333	30.900002	56.833332	1023.000000	1023.000000	2046.000000
38.799999	-0.018926	-11.185071	-2.593490	-2.907041	-2.951412	-2.733127	0.000000	-10.000000	-0.758333	32.033333	67.166664	1023.000000	1023.000000	2046.000000
38.820000	-0.017839	-10.542798	-2.384013	-3.077862	-2.829642	-2.251282	0.000000	-10.000000	-0.791667	33.350002	81.333336	1023.000000	1023.000000	2046.000000
38.840000	-0.016341	-9.657596	-2.076155	-3.129941	-2.611952	-1.839548	0.000000	-10.000000	-0.791667	34.216667	92.166664	1023.000000	1023.000000	2046.000000
38.860001	-0.014993	-8.861066	-1.853387	-2.925748	-2.287432	-1.794500	0.000000	-10.000000	-0.783333	34.566669	99.666664	1023.000000	1023.000000	2046.000000
38.880001	-0.014115	-8.341719	-1.746532	-2.744305	-2.020444	-1.830437	0.000000	-10.000000	-0.808333	34.966667	107.333336	1023.000000	1023.000000	2046.000000
38.900002	-0.013330	-7.878265	-1.726364	-2.598632	-1.742051	-1.811218	0.000000	-10.000000	-0.841667	35.466667	118.833336	1023.000000	1023.000000	2046.000000
38.919998	-0.012157	-7.184639	-1.691553	-2.628332	-1.471143	-1.393611	0.000000	-10.000000	-0.866667	36.200001	134.666672	1023.000000	1023.000000	2046.000000
38.939999	-0.010412	-6.153286	-1.331239	-2.658673	-1.286941	-0.876433	0.000000	-10.000000	-0.875000	36.700001	146.500000	1023.000000	1023.000000	2046.000000
38.959999	-0.008554	-5.055442	-0.919542	-2.512150	-1.033392	-0.590358	0.000000	-10.000000	-0.883333	37.200001	162.666672	1023.000000	1023.000000	2046.000000
38.980000	-0.007282	-4.303711	-0.711511	-2.223693	-0.723918	-0.644589	0.000000	-10.000000	-0.891667	37.300003	170.833328	1023.000000	1023.000000	2046.000000
39.000000	-0.006205	-3.667105	-0.547328	-2.010079	-0.473733	-0.635965	0.000000	-10.000000	-0.900000	37.466667	187.333328	1023.000000	1023.000000	2046.000000
39.020000	-0.004983	-2.945059	-0.460402	-1.800617	-0.163739	-0.520301	0.000000	-10.000000	-0.900000	37.533337	195.666672	1023.000000	1023.000000	2046.000000
39.040001	-0.003461	-2.045511	-0.235106	-1.748713	0.034687	-0.096378	0.000000	-10.000000	-0.883333	37.250000	208.333328	1023.000000	1023.000000	2046.000000
39.060001	-0.001690	-0.998642	0.176089	-1.770538	0.179957	0.415850	0.000000	-10.000000	-0.866667	36.950001	220.666672	1023.000000	1023.000000	2046.000000
39.080002	0.000425	0.251348	0.561871	-1.427490	0.572776	0.544190	0.000000	-10.000000	-0.850000	36.650002	233.000000	1023.000000	1023.000000	2046.000000
39.099998	0.002202	1.301170	0.917868	-1.020515	0.895890	0.507927	0.000000	-10.000000	-0.858333	36.666668	245.333328	1023.000000	1023.000000	2046.000000
39.119999	0.004119	2.434112	1.281738	-0.777228	1.107159	0.822443	0.000000	-10.000000	-0.875000	36.583336	257.666656	1023.000000	1023.000000	2046.000000
39.139999	0.006298	3.721871	1.736620	-0.430852	1.269635	1.146468	0.000000	-10.000000	-0.891667	36.500000	270.000000	1023.000000	1023.000000	2046.000000
39.160000	0.008576	5.068333	2.246741	-0.207901	1.472973	1.556520	0.000000	-10.000000	-0.900000	36.583336	282.000000	1023.000000	1023.000000	2046.000000
39.180000	0.010822	6.395546	2.645401	0.328858	1.851098	1.570190	0.000000	-10.000000	-0.900000	36.550003	290.333344	1023.000000	1023.000000	2046.000000
39.200001	0.012341	7.293422	2.940688	0.762753	2.073097	1.516884	0.000000	-10.000000	-0.908333	36.716667	302.666656	1023.000000	1023.000000	2046.000000
39.220001	0.012778	7.551817	2.964243	0.935618	2.249772	1.402184	0.000000	-10.000000	-0.900000	36.683334	315.000000	1023.000000	1023.000000	2046.000000
39.240002	0.013077	7.728323	3.074633	0.960814	2.205268	1.487607	0.000000	-10.000000	-0.900000	36.783333	327.000000	1023.000000	1023.000000	2046.000000
39.259998	0.013141	7.766357	3.281541	1.105852	2.000826	1.378137	0.000000	-10.000000	-0.891667	36.683334	339.333344	1023.000000	1023.000000	2046.000000
39.279999	0.012693	7.501819	3.288641	1.338141	1.811952	1.063084	0.000000	-10.000000	-0.883333	36.533333	355.666656	1023.000000	1023.000000	2046.000000
39.299999	0.011454	6.769348	3.147912	1.613080	1.498661	0.509695	0.000000	-10.000000	-0.866667	36.416668	368.000000	1023.000000	1023.000000	2046.000000
39.320000	0.009782	5.781418	2.837923	1.699457	1.167763	0.076275	0.000000	-10.000000	-0.866667	36.216667	380.000000	1023.000000	1023.000000	2046.000000
39.340000	0.008739	5.164542	2.431406	1.728933	1.005623	-0.001420	0.000000	-10.000000	-0.850000	36.216667	388.000000	1023.000000	1023.000000	2046.000000
39.360001	0.008360	4.940549	2.285340	1.733574	0.743160	0.178474	0.000000	-10.000000	-0.833333	35.633331	404.166656	1023.000000	1023.000000	2046.000000
39.380001	0.008836	5.222262	2.188373	1.906579	0.804761	0.322550	0.000000	-10.000000	-0.800000	35.133331	416.333344	1023.000000	1023.000000	2046.000000
39.400002	0.009075	5.363153	2.099172	2.256101	0.899234	0.108645	0.000000	-10.000000	-0.783333	34.299999	428.333344	1023.000000	1023.000000	2046.000000
39.419998	0.009280	5.484468	2.078979	2.630999	0.884327	-0.109838	0.000000	-10.000000	-0.766667	34.066666	436.000000	1023.000000	1023.000000	2046.000000
39.439999	0.009807	5.795690	1.930097	2.884761	0.939519	0.041314	0.000000	-10.000000	-0.733333	33.450001	447.500000	1023.000000	1023.000000	2046.000000
39.459999	0.010869	6.423748	2.001928	2.958120	0.932120	0.531580	0.000000	-10.000000	-0.716667	33.016666	458.833344	1023.000000	1023.000000	2046.000000
39.480000	0.011942	7.057849	2.101014	3.238167	1.064121	0.654548	0.000000	-10.000000	-0.675000	32.166668	473.500000	1023.000000	1023.000000	2046.000000
39.500000	0.012775	7.550110	2.139859	3.572926	1.323662	0.513664	0.000000	-10.000000	-0.650000	31.700001	484.333344	1023.000000	1023.000000	2046.000000
39.520000	0.013844	8.181824	2.129291	3.698984	1.581065	0.772484	0.000000	-10.000000	-0.625000	31.333334	495.166656	1023.000000	1023.000000	2046.000000
39.540001	0.015026	8.880304	2.280234	3.784667	1.583039	1.232365	0.000000	-10.000000	-0.616667	31.216667	502.166656	1023.000000	1023.000000	2046.000000
39.560001	0.016805	9.931661	2.535631	4.068359	1.816504	1.511166	0.000000	-10.000000	-0.591667	31.016666	516.166687	1023.000000	1023.000000	2046.000000
39.580002	0.018128	10.713651	2.722321	4.362040	2.137201	1.492089	0.000000	-10.000000	-0.566667	30.783335	526.500000	1023.000000	1023.000000	2046.000000
39.599998	0.019600	11.583423	2.959561	4.629411	2.461516	1.532935	0.000000	-10.000000	-0.541667	30.333334	536.833313	1023.000000	1023.000000	2046.000000
39.619999	0.021373	12.631379	3.364769	4.747554	2.541724	1.977332	0.000000	-10.000000	-0.541667	29.866667	543.500000	1023.000000	1023.000000	2046.000000
39.639999	0.023022	13.606088	3.824450	4.896317	2.632818	2.252502	0.000000	-10.000000	-0.533333	29.183334	553.500000	1023.000000	1023.000000	2046.000000
39.660000	0.024146	14.270123	4.097934	5.058807	2.963185	2.150198	0.000000	-10.000000	-0.500000	28.100000	566.500000	1023.000000	1023.000000	2046.000000
39.680000	0.024829	14.673984	4.313622	5.084204	3.240991	2.035168	0.000000	-10.000000	-0.441667	27.049999	579.166687	1023.000000	1023.000000	2046.000000
39.700001	0.025694	15.185303	4.667749	5.047559	3.259137	2.210857	0.000000	-10.000000	-0.391667	26.216667	588.500000	1023.000000	1023.000000	2046.000000
39.720001	0.026707	15.783709	5.026854	4.939882	3.258519	2.558453	0.000000	-10.000000	-0.375000	25.450001	594.333313	1023.000000	1023.000000	2046.000000
39.740002	0.027586	16.303062	5.214448	5.008552	3.527745	2.552316	0.000000	-10.000000	-0.341667	24.266666	600.166687	1023.000000	1023.000000	2046.000000
39.759998	0.027933	16.508535	5.404867	5.058124	3.709654	2.335891	0.000000	-10.000000	-0.283333	22.050001	608.500000	1023.000000	1023.000000	2046.000000
39.779999	0.028614	16.911018	5.597311	5.001805	3.773395	2.538508	0.000000	-10.000000	-0.208333	19.983334	616.333313	1023.000000	1023.000000	2046.000000
39.799999	0.029149	17.227295	5.822038	4.854342	3.690743	2.860171	0.000000	-10.000000	-0.133333	17.150000	623.166687	1023.000000	1023.000000	2046.000000
39.820000	0.029396	17.372875	5.819163	4.916043	3.848916	2.788753	0.000000	-10.000000	-0.083333	14.450001	629.333313	1023.000000	1023.000000	2046.000000
39.840000	0.029710	17.558456	5.844625	4.971853	4.076197	2.665781	0.000000	-10.000000	-0.033333	11.316667	634.500000	1023.000000	1023.000000	2046.000000
39.860001	0.030009	17.735050	5.963810	4.941218	4.026668	2.803353	0.000000	-10.000000	-0.016667	8.250000	638.833313	1023.000000	1023.000000	2046.000000
39.880001	0.030416	17.975744	6.088906	4.906568	3.942960	3.037309	0.000000	-10.000000	0.000000	4.150000	642.166687	1023.000000	1023.000000	2046.000000
39.900002	0.030601	18.085480	6.047263	5.055831	4.135818	2.846566	0.000000	-10.000000	0.008333	0.416667	644.166687	1023.000000	1023.000000	2046.000000
39.919998	0.030915	18.271038	6.102869	5.106561	4.289497	2.772112	0.000000	-10.000000	0.016667	-2.716667	645.000000	1023.000000	1023.000000	2046.000000
39.939999	0.031106	18.383667	6.243333	5.021183	4.151960	2.967191	0.000000	-10.000000	0.041667	-4.950000	645.000000	1023.000000	1023.000000	2046.000000
39.959999	0.032004	18.914339	6.454915	5.075066	4.145167	3.239191	0.000000	-10.000000	0.050000	-7.150000	645.000000	1023.000000	1023.000000	2046.000000
39.980000	0.032734	19.345808	6.551235	5.338470	4.340563	3.115542	0.000000	-10.000000	0.058333	-8.850000	645.000000	1023.000000	1023.000000	2046.000000
40.000000	0.033462	19.776171	6.809533	5.411022	4.407652	3.147963	0.000000	-10.000000	0.058333	-9.483334	645.000000	1023.000000	1023.000000	2046.000000
40.020000	0.034041	20.118498	7.035387	5.585476	4.301200	3.196434	0.000000	-10.000000	0.075000	-9.850000	645.000000	1023.000000	1023.000000	2046.000000
40.040001	0.034794	20.563036	7.157710	5.669930	4.297803	3.437595	0.000000	-10.000000	0.083333	-10.266666	645.000000	1023.000000	1023.000000	2046.000000
40.060001	0.034487	20.382084	7.120045	5.851371	4.304739	3.105929	0.000000	-10.000000	0.083333	-10.816667	636.666687	1023.000000	1023.000000	2046.000000
40.080002	0.034457	20.364029	7.131439	6.009494	4.323300	2.899795	0.000000	-10.000000	0.083333	-11.033334	627.000000	1023.000000	1023.000000	2046.000000
40.099998	0.033959	20.069532	7.177934	5.938058	4.001952	2.951589	0.000000	-10.000000	0.091667	-11.116667	617.333313	1023.000000	1023.000000	2046.000000
40.119999	0.033629	19.874729	7.225465	5.988595	3.864457	2.796211	0.000000	-10.000000	0.100000	-11.083334	614.666687	1023.000000	1023.000000	2046.000000
40.139999	0.032457	19.182333	7.134676	6.092775	3.783477	2.171405	0.000000	-10.000000	0.100000	-11.350000	612.333313	1023.000000	1023.000000	2046.000000
40.160000	0.031264	18.477051	7.112825	6.133993	3.402630	1.827604	0.000000	-10.000000	0.100000	-11.950001	608.666687	1023.000000	1023.000000	2046.000000
40.180000	0.029091	17.192993	6.954335	6.053507	2.679032	1.506119	0.000000	-10.000000	0.116667	-13.016667	604.666687	1023.000000	1023.000000	2046.000000
40.200001	0.026292	15.538493	6.397802	6.021880	2.227848	0.890963	0.000000	-10.000000	0.150000	-14.116667	600.166687	1023.000000	1023.000000	2046.000000
40.220001	0.023950	14.154604	5.896710	5.992529	1.936254	0.329110	0.000000	-10.000000	0.208333	-15.216667	595.333313	1023.000000	1023.000000	2046.000000
40.240002	0.022427	13.254181	5.704866	5.758597	1.429174	0.361544	0.000000	-10.000000	0.241667	-16.416668	590.333313	1023.000000	1023.000000	2046.000000
40.259998	0.020854	12.324819	5.401099	5.773578	1.001496	0.148644	0.000000	-10.000000	0.283333	-17.750000	585.000000	1023.000000	1023.000000	2046.000000
40.279999	0.019141	11.312075	4.981089	5.872522	0.859230	-0.400767	0.000000	-10.000000	0.308333	-19.250000	579.000000	1023.000000	1023.000000	2046.000000
40.299999	0.018102	10.698119	4.794663	5.865707	0.641690	-0.603941	0.000000	-10.000000	0.350000	-20.716667	572.666687	1023.000000	1023.000000	2046.000000
40.320000	0.017284	10.214564	4.764696	5.718161	0.176879	-0.445171	0.000000	-10.000000	0.375000	-22.033333	565.500000	1023.000000	1023.000000	2046.000000
40.340000	0.016562	9.788276	4.477454	5.845712	0.023668	-0.558559	0.000000	-10.000000	0.408333	-23.333334	558.333313	1023.000000	1023.000000	2046.000000
40.360001	0.015550	9.190147	4.218859	5.917209	-0.071378	-0.874542	0.000000	-10.000000	0.450000	-24.500000	550.500000	1023.000000	1023.000000	2046.000000
40.380001	0.015167	8.963477	4.116330	5.860816	-0.088588	-0.925080	0.000000	-10.000000	0.483333	-25.333334	542.500000	1023.000000	1023.000000	2046.000000
40.400002	0.014786	8.738424	4.062984	5.653433	-0.282325	-0.695667	0.000000	-10.000000	0.508333	-25.799999	533.833313	1023.000000	1023.000000	2046.000000
40.419998	0.014492	8.564795	3.918683	5.636374	-0.401877	-0.588385	0.000000	-10.000000	0.566667	-26.833334	525.166687	1023.000000	1023.000000	2046.000000
40.439999	0.014160	8.368755	3.757715	5.726593	-0.404543	-0.711009	0.000000	-10.000000	0.616667	-28.216667	516.000000	1023.000000	1023.000000	2046.000000
40.459999	0.013614	8.045856	3.603558	5.728376	-0.380187	-0.905890	0.000000	-10.000000	0.658333	-29.333334	506.666656	1023.000000	1023.000000	2046.000000
40.480000	0.013555	8.010732	3.638932	5.632565	-0.468758	-0.792008	0.000000	-10.000000	0.650000	-29.550001	497.000000	1023.000000	1023.000000	2046.000000
40.500000	0.013763	8.133675	3.798551	5.636715	-0.676036	-0.625556	0.000000	-10.000000	0.650000	-29.466667	487.333344	1023.000000	1023.000000	2046.000000
40.520000	0.013954	8.247073	3.834090	5.779078	-0.711596	-0.654500	0.000000	-10.000000	0.666667	-29.633333	477.500000	1023.000000	1023.000000	2046.000000
40.540001	0.013638	8.059809	3.859704	5.881742	-0.764430	-0.917207	0.000000	-10.000000	0.675000	-29.650002	467.500000	1023.000000	1023.000000	2046.000000
40.560001	0.013414	7.927875	3.873143	5.807865	-0.694582	-1.058551	0.000000	-10.000000	0.683333	-29.700001	457.500000	1023.000000	1023.000000	2046.000000
40.580002	0.013193	7.797304	3.963767	5.571398	-0.713958	-1.023903	0.000000	-10.000000	0.666667	-29.450001	447.500000	1023.000000	1023.000000	2046.000000
40.599998	0.012911	7.630148	4.203161	5.291152	-0.972114	-0.892051	0.000000	-10.000000	0.658333	-29.333334	437.666656	1023.000000	1023.000000	2046.000000
40.619999	0.012505	7.390282	4.115818	5.169820	-0.996016	-0.899340	0.000000	-10.000000	0.650000	-29.183334	428.000000	1023.000000	1023.000000	2046.000000
40.639999	0.011742	6.939312	4.011516	5.126435	-1.049244	-1.149395	0.000000	-10.000000	0.650000	-29.200001	418.333344	1023.000000	1023.000000	2046.000000
40.660000	0.011430	6.755156	3.974725	5.011176	-0.969472	-1.261274	0.000000	-10.000000	0.658333	-29.100000	408.500000	1023.000000	1023.000000	2046.000000
40.680000	0.011153	6.591663	4.059299	4.789604	-1.086946	-1.170293	0.000000	-10.000000	0.658333	-29.066666	398.833344	1023.000000	1023.000000	2046.000000
40.700001	0.011004	6.503264	4.109490	4.638986	-1.241542	-1.003670	0.000000	-10.000000	0.641667	-28.933332	389.166656	1023.000000	1023.000000	2046.000000
40.720001	0.010235	6.048945	3.893816	4.652220	-1.273294	-1.223796	0.000000	-10.000000	0.633333	-28.750000	379.500000	1023.000000	1023.000000	2046.000000
40.740002	0.009839	5.814863	3.749060	4.609674	-1.137892	-1.405980	0.000000	-10.000000	0.625000	-28.400000	369.833344	1023.000000	1023.000000	2046.000000
40.759998	0.009662	5.710373	3.759521	4.435942	-1.140566	-1.344524	0.000000	-10.000000	0.625000	-28.150000	360.333344	1023.000000	1023.000000	2046.000000
40.779999	0.009483	5.604197	3.916750	4.174572	-1.377939	-1.109187	0.000000	-10.000000	0.608333	-27.816668	351.000000	1023.000000	1023.000000	2046.000000
40.799999	0.008930	5.277579	3.687380	4.189556	-1.337339	-1.262017	0.000000	-10.000000	0.583333	-27.433334	341.666656	1023.000000	1023.000000	2046.000000
40.820000	0.008427	4.980483	3.576383	4.137538	-1.325128	-1.408310	0.000000	-10.000000	0.550000	-26.816668	332.500000	1023.000000	1023.000000	2046.000000
40.840000	0.008264	4.883750	3.536925	3.990502	-1.262205	-1.381471	0.000000	-10.000000	0.516667	-26.550001	323.666656	1023.000000	1023.000000	2046.000000
40.860001	0.008253	4.877539	3.690768	3.773121	-1.395137	-1.191215	0.000000	-10.000000	0.500000	-26.250000	314.833344	1023.000000	1023.000000	2046.000000
40.880001	0.008279	4.892929	3.705475	3.745041	-1.422275	-1.135313	0.000000	-10.000000	0.500000	-26.116667	306.000000	1023.000000	1023.000000	2046.000000
40.900002	0.007817	4.619676	3.607654	3.699512	-1.463470	-1.224020	0.000000	-10.000000	0.491667	-25.833334	297.166656	1023.000000	1023.000000	2046.000000
40.919998	0.007906	4.672730	3.456114	3.849196	-1.201804	-1.430776	0.000000	-10.000000	0.483333	-25.466667	288.500000	1023.000000	1023.000000	2046.000000
40.939999	0.007756	4.583823	3.552396	3.549775	-1.331900	-1.186449	0.000000	-10.000000	0.466667	-25.066668	280.166656	1023.000000	1023.000000	2046.000000
40.959999	0.007194	4.251424	3.577637	3.412336	-1.588274	-1.150275	0.000000	-10.000000	0.458333	-24.633333	272.000000	1023.000000	1023.000000	2046.000000
40.980000	0.006350	3.752873	3.419610	3.379863	-1.736522	-1.310078	0.000000	-10.000000	0.450000	-24.216667	263.666656	1023.000000	1023.000000	2046.000000
41.000000	0.005226	3.088720	3.105367	3.241416	-1.713814	-1.544248	0.000000	-10.000000	0.450000	-23.916666	255.500000	1023.000000	1023.000000	2046.000000
41.020000	0.004355	2.573727	2.943328	2.939622	-1.697056	-1.612166	0.000000	-10.000000	0.450000	-23.716667	247.500000	1023.000000	1023.000000	2046.000000
41.040001	0.003724	2.200623	3.043034	2.605726	-1.924711	-1.523426	0.000000	-10.000000	0.416667	-23.433334	239.833328	1023.000000	1023.000000	2046.000000
41.060001	0.002309	1.364885	2.867888	2.546885	-2.199003	-1.850884	0.000000	-10.000000	0.391667	-22.900002	232.000000	1023.000000	1023.000000	2046.000000
41.080002	0.000691	0.408299	2.589610	2.544357	-2.436769	-2.288899	0.000000	-10.000000	0.358333	-22.250000	224.166672	1023.000000	1023.000000	2046.000000
41.099998	-0.000870	-0.514395	2.250046	2.473897	-2.520151	-2.718188	0.000000	-10.000000	0.358333	-21.766666	216.666672	1023.000000	1023.000000	2046.000000
41.119999	-0.002679	-1.583483	2.104512	2.143038	-2.946101	-2.884932	0.000000	-10.000000	0.350000	-21.516666	209.333328	1023.000000	1023.000000	2046.000000
41.139999	-0.004713	-2.785558	1.750029	1.880383	-3.332361	-3.083609	0.000000	-10.000000	0.350000	-21.116667	202.166672	1023.000000	1023.000000	2046.000000
41.160000	-0.007249	-4.283869	1.246249	1.727007	-3.757769	-3.499355	0.000000	-10.000000	0.350000	-20.816668	195.000000	1023.000000	1023.000000	2046.000000
41.180000	-0.009299	-5.495810	0.742121	1.593257	-3.962868	-3.868319	0.000000	-10.000000	0.333333	-20.583334	188.166672	1023.000000	1023.000000	2046.000000
41.200001	-0.010745	-6.350226	0.346519	1.380627	-4.061928	-4.015444	0.000000	-10.000000	0.325000	-20.600000	181.333328	1023.000000	1023.000000	2046.000000
41.220001	-0.011788	-6.966969	0.179211	1.068514	-4.283429	-3.931266	0.000000	-10.000000	0.325000	-20.650000	174.500000	1023.000000	1023.000000	2046.000000
41.240002	-0.012917	-7.633969	-0.146693	0.906370	-4.439506	-3.954139	0.000000	-10.000000	0.333333	-20.483334	167.500000	1023.000000	1023.000000	2046.000000
41.259998	-0.014083	-8.323326	-0.487843	0.882427	-4.514722	-4.203188	0.000000	-10.000000	0.325000	-20.166666	160.666672	1023.000000	1023.000000	2046.000000
41.279999	-0.014447	-8.537926	-0.678477	0.798085	-4.427155	-4.230379	0.000000	-10.000000	0.308333	-19.833334	154.000000	1023.000000	1023.000000	2046.000000
41.299999	-0.014131	-8.351348	-0.525245	0.551106	-4.485381	-3.891828	0.000000	-10.000000	0.275000	-19.450001	147.333328	1023.000000	1023.000000	2046.000000
41.320000	-0.013987	-8.266570	-0.566518	0.595754	-4.525085	-3.770721	0.000000	-10.000000	0.250000	-19.183334	140.833328	1023.000000	1023.000000	2046.000000
41.340000	-0.013870	-8.197401	-0.723883	0.780808	-4.392267	-3.862060	0.000000	-10.000000	0.175000	-18.133333	134.500000	1023.000000	1023.000000	2046.000000
41.360001	-0.012958	-7.658338	-0.690769	0.983998	-4.153996	-3.797570	0.000000	-10.000000	0.091667	-10.366667	129.000000	1023.000000	1023.000000	2046.000000
41.380001	-0.012074	-7.135605	-0.386142	0.824570	-4.193278	-3.380755	0.000000	-10.000000	0.033333	-4.283333	125.500000	1023.000000	1023.000000	2046.000000
41.400002	-0.011461	-6.773263	-0.397223	0.928512	-4.007730	-3.296821	0.000000	-10.000000	0.000000	1.283333	124.000000	1023.000000	1023.000000	2046.000000
41.419998	-0.010652	-6.295160	-0.473637	1.120355	-3.630909	-3.310970	0.000000	-10.000000	0.008333	-0.166667	123.666664	1023.000000	1023.000000	2046.000000
41.439999	-0.009188	-5.430189	-0.213095	1.269248	-3.325636	-3.160706	0.000000	-10.000000	-0.008333	0.050000	123.333336	1023.000000	1023.000000	2046.000000
41.459999	-0.007799	-4.609354	0.198036	1.149054	-3.162266	-2.794178	0.000000	-10.000000	0.000000	-0.016667	123.000000	1023.000000	1023.000000	2046.000000
41.480000	-0.007791	-4.604606	0.185350	1.112798	-3.037964	-2.864789	0.000000	-10.000000	-0.008333	-0.016667	123.000000	1023.000000	1023.000000	2046.000000
41.500000	-0.007412	-4.380503	0.132771	1.086020	-2.743978	-2.855316	0.000000	-10.000000	-0.008333	0.000000	123.000000	1023.000000	1023.000000	2046.000000
41.520000	-0.007066	-4.176188	0.241300	0.853823	-2.606296	-2.665015	0.000000	-10.000000	-0.016667	0.000000	123.000000	1023.000000	1023.000000	2046.000000
41.540001	-0.006627	-3.916388	0.422572	0.499283	-2.526204	-2.312038	0.000000	-10.000000	-0.016667	0.000000	123.000000	1023.000000	1023.000000	2046.000000
41.560001	-0.007324	-4.328714	0.292748	0.285854	-2.534032	-2.373284	0.000000	-10.000000	-0.016667	0.000000	123.000000	1023.000000	1023.000000	2046.000000
41.580002	-0.007531	-4.450773	0.104471	0.150113	-2.319670	-2.385688	0.000000	-10.000000	-0.008333	0.000000	123.000000	1023.000000	1023.000000	2046.000000
41.599998	-0.007758	-4.584837	0.056080	-0.134239	-2.233523	-2.273155	0.000000	-10.000000	-0.008333	0.000000	123.000000	1023.000000	1023.000000	2046.000000
41.619999	-0.007698	-4.549538	0.071872	-0.553212	-2.134744	-1.933454	0.000000	-10.000000	-0.025000	0.000000	123.000000	1023.000000	1023.000000	2046.000000
41.639999	-0.008713	-5.149139	-0.093842	-0.876479	-2.230185	-1.948633	0.000000	-10.000000	-0.025000	0.000000	123.000000	1023.000000	1023.000000	2046.000000
41.660000	-0.009170	-5.419551	-0.306964	-1.019383	-2.111297	-1.981907	0.000000	-10.000000	-0.016667	0.000000	123.000000	1023.000000	1023.000000	2046.000000
41.680000	-0.009172	-5.420600	-0.360220	-1.184999	-1.966776	-1.908605	0.000000	-10.000000	-0.008333	0.000000	123.000000	1023.000000	1023.000000	2046.000000
41.700001	-0.008850	-5.230277	-0.185066	-1.501653	-1.940893	-1.602666	0.000000	-10.000000	-0.008333	0.000000	123.000000	1023.000000	1023.000000	2046.000000
41.720001	-0.009164	-5.416160	-0.193102	-1.749491	-1.966292	-1.507275	0.000000	-10.000000	-0.008333	0.000000	123.000000	1023.000000	1023.000000	2046.000000
41.740002	-0.009315	-5.505169	-0.207515	-1.782791	-1.951937	-1.562926	0.000000	-10.000000	0.000000	0.000000	123.000000	1023.000000	1023.000000	2046.000000
41.759998	-0.008444	-4.990382	-0.220492	-1.597162	-1.598268	-1.574461	0.000000	-10.000000	0.000000	0.000000	123.000000	1023.000000	1023.000000	2046.000000
41.779999	-0.007283	-4.304437	0.092189	-1.578082	-1.497354	-1.321189	0.000000	-10.000000	-0.016667	0.000000	123.000000	1023.000000	1023.000000	2046.000000
41.799999	-0.006983	-4.126953	0.187364	-1.775054	-1.439526	-1.099738	0.000000	-10.000000	-0.025000	0.000000	123.000000	1023.000000	1023.000000	2046.000000
41.820000	-0.007641	-4.516125	0.184811	-1.791605	-1.645843	-1.263488	0.000000	-10.000000	-0.025000	0.000000	123.000000	1023.000000	1023.000000	2046.000000
41.840000	-0.007863	-4.647142	0.046482	-1.783576	-1.587129	-1.322920	0.000000	-10.000000	-0.016667	0.000000	123.000000	1023.000000	1023.000000	2046.000000
41.860001	-0.007800	-4.609539	0.051390	-1.716870	-1.511104	-1.432955	0.000000	-10.000000	-0.008333	0.000000	123.000000	1023.000000	1023.000000	2046.000000
41.880001	-0.007664	-4.529665	0.209374	-1.937266	-1.570207	-1.231567	0.000000	-10.000000	-0.016667	0.000000	123.000000	1023.000000	1023.000000	2046.000000
41.900002	-0.008307	-4.909153	0.182087	-2.061301	-1.693994	-1.335945	0.000000	-10.000000	-0.008333	0.000000	123.000000	1023.000000	1023.000000	2046.000000
41.919998	-0.009379	-5.543236	-0.006348	-2.055263	-1.844371	-1.637254	0.000000	-10.000000	-0.008333	0.000000	123.000000	1023.000000	1023.000000	2046.000000
41.939999	-0.010204	-6.030667	-0.179346	-1.886396	-1.962188	-2.002737	0.000000	-10.000000	0.000000	0.000000	123.000000	1023.000000	1023.000000	2046.000000
41.959999	-0.010623	-6.278354	-0.031897	-1.862414	-2.265100	-2.118943	0.000000	-10.000000	0.000000	0.000000	123.000000	1023.000000	1023.000000	2046.000000
41.980000	-0.012263	-7.247242	-0.125174	-1.829109	-2.740820	-2.552139	0.000000	-10.000000	-0.008333	0.550000	123.000000	1023.000000	1023.000000	2046.000000
42.000000	-0.013802	-8.157143	-0.292916	-1.678003	-3.191295	-2.994930	0.000000	-10.000000	-0.016667	1.050000	123.000000	1023.000000	1023.000000	2046.000000
42.020000	-0.014606	-8.632029	-0.637434	-1.298281	-3.274183	-3.422131	0.000000	-10.000000	-0.050000	2.583333	123.000000	1023.000000	1023.000000	2046.000000
42.040001	-0.015045	-8.891603	-0.617433	-1.045418	-3.601479	-3.627272	0.000000	-10.000000	-0.058333	5.366667	123.000000	1023.000000	1023.000000	2046.000000
42.060001	-0.015319	-9.053418	-0.557706	-0.909140	-3.894452	-3.692121	0.000000	-10.000000	-0.058333	6.400000	123.000000	1023.000000	1023.000000	2046.000000
42.080002	-0.016484	-9.742248	-0.751000	-0.834848	-4.216149	-3.940250	0.000000	-10.000000	-0.041667	6.900000	123.000000	1023.000000	1023.000000	2046.000000
42.099998	-0.017119	-10.117361	-1.177778	-0.612046	-4.151858	-4.175679	0.000000	-10.000000	0.000000	3.883333	123.000000	1023.000000	1023.000000	2046.000000
42.119999	-0.017419	-10.294448	-1.275659	-0.541452	-4.262462	-4.214876	0.000000	-10.000000	0.091667	-2.133333	123.000000	1023.000000	1023.000000	2046.000000
42.139999	-0.017593	-10.397698	-1.251936	-0.610863	-4.415839	-4.119060	0.000000	-10.000000	0.183333	-10.550000	121.500000	1023.000000	1023.000000	2046.000000
42.160000	-0.018867	-11.150402	-1.491722	-0.772110	-4.639296	-4.247275	0.000000	-10.000000	0.233333	-16.650000	117.666664	1023.000000	1023.000000	2046.000000
42.180000	-0.019101	-11.288460	-1.696306	-0.775343	-4.661704	-4.155106	0.000000	-10.000000	0.216667	-18.000000	112.166664	1023.000000	1023.000000	2046.000000
42.200001	-0.018835	-11.131334	-1.834413	-0.502604	-4.547038	-4.247279	0.000000	-10.000000	0.208333	-17.433334	106.166664	1023.000000	1023.000000	2046.000000
42.220001	-0.018334	-10.835151	-1.733052	-0.408648	-4.582455	-4.110995	0.000000	-10.000000	0.200000	-17.533333	100.500000	1023.000000	1023.000000	2046.000000
42.240002	-0.017756	-10.493812	-1.666507	-0.433875	-4.505893	-3.887537	0.000000	-10.000000	0.200000	-17.133333	94.500000	1023.000000	1023.000000	2046.000000
42.259998	-0.018366	-10.854350	-1.779447	-0.538601	-4.619606	-3.916696	0.000000	-10.000000	0.191667	-16.666668	88.666664	1023.000000	1023.000000	2046.000000
42.279999	-0.018482	-10.923108	-1.941022	-0.431075	-4.540338	-4.010674	0.000000	-10.000000	0.183333	-15.950001	83.000000	1023.000000	1023.000000	2046.000000
42.299999	-0.017842	-10.544631	-1.808749	-0.308703	-4.455592	-3.971587	0.000000	-10.000000	0.208333	-16.150000	77.666664	1023.000000	1023.000000	2046.000000
42.320000	-0.017188	-10.157833	-1.597937	-0.313859	-4.357549	-3.888488	0.000000	-10.000000	0.241667	-17.833334	72.166664	1023.000000	1023.000000	2046.000000
42.340000	-0.017991	-10.632605	-1.593856	-0.604576	-4.480818	-3.953354	0.000000	-10.000000	0.283333	-19.216667	66.333336	1023.000000	1023.000000	2046.000000
42.360001	-0.018851	-11.141018	-1.650539	-0.870354	-4.616378	-4.003747	0.000000	-10.000000	0.275000	-20.216667	60.000000	1023.000000	1023.000000	2046.000000
42.380001	-0.019319	-11.417621	-1.859514	-1.025978	-4.461848	-4.070281	0.000000	-10.000000	0.258333	-19.450001	53.333332	1023.000000	1023.000000	2046.000000
42.400002	-0.019279	-11.394103	-1.868307	-1.203836	-4.342449	-3.979510	0.000000	-10.000000	0.275000	-19.966667	46.833332	1023.000000	1023.000000	2046.000000
42.419998	-0.019568	-11.564931	-1.865385	-1.491214	-4.328700	-3.879632	0.000000	-10.000000	0.300000	-20.483334	40.000000	1023.000000	1023.000000	2046.000000
42.439999	-0.020751	-12.263851	-1.913530	-1.794974	-4.551809	-4.003539	0.000000	-10.000000	0.341667	-21.333334	33.166668	1023.000000	1023.000000	2046.000000
42.459999	-0.021829	-12.900856	-2.016673	-2.105890	-4.728851	-4.049442	0.000000	-10.000000	0.341667	-21.383333	26.000000	1023.000000	1023.000000	2046.000000
42.480000	-0.022253	-13.151487	-2.280707	-2.205801	-4.541677	-4.123303	0.000000	-10.000000	0.333333	-21.333334	19.000000	1023.000000	1023.000000	2046.000000
42.500000	-0.022339	-13.202471	-2.349082	-2.361048	-4.452897	-4.039443	0.000000	-10.000000	0.316667	-20.783335	11.833333	1023.000000	1023.000000	2046.000000
42.520000	-0.022326	-13.194936	-2.377882	-2.576577	-4.350255	-3.890223	0.000000	-10.000000	0.283333	-20.116667	5.000000	1023.000000	1023.000000	2046.000000
42.540001	-0.022963	-13.571397	-2.429443	-2.859848	-4.411232	-3.870873	0.000000	-10.000000	0.266667	-19.133333	-1.500000	1023.000000	1023.000000	2046.000000
42.560001	-0.023735	-14.027275	-2.485331	-3.205534	-4.519747	-3.816664	0.000000	-10.000000	0.233333	-18.650000	-7.500000	1023.000000	1023.000000	2046.000000
42.580002	-0.024005	-14.187157	-2.651927	-3.401785	-4.424036	-3.709408	0.000000	-10.000000	0.216667	-17.966667	-13.500000	1023.000000	1023.000000	2046.000000
42.599998	-0.023893	-14.120687	-2.730327	-3.374964	-4.229936	-3.785460	0.000000	-10.000000	0.191667	-17.183334	-19.500000	1023.000000	1023.000000	2046.000000
42.619999	-0.023556	-13.921304	-2.634048	-3.457452	-4.169269	-3.660535	0.000000	-10.000000	0.175000	-16.150002	-25.166666	1023.000000	1023.000000	2046.000000
42.639999	-0.024461	-14.456161	-2.625808	-3.699042	-4.404838	-3.726472	0.000000	-10.000000	0.141667	-14.833334	-30.666666	1023.000000	1023.000000	2046.000000
42.660000	-0.025472	-15.053931	-2.766826	-4.036386	-4.555313	-3.695406	0.000000	-10.000000	0.100000	-13.350000	-35.500000	1023.000000	1023.000000	2046.000000
42.680000	-0.026145	-15.451740	-2.991992	-4.275236	-4.496377	-3.688135	0.000000	-10.000000	0.066667	-11.583334	-40.000000	1023.000000	1023.000000	2046.000000
42.700001	-0.026067	-15.405794	-2.952949	-4.401298	-4.408045	-3.643502	0.000000	-10.000000	0.050000	-10.300000	-43.833332	1023.000000	1023.000000	2046.000000
42.720001	-0.025925	-15.321820	-2.918122	-4.498625	-4.244684	-3.660390	0.000000	-10.000000	0.041667	-9.300000	-47.333332	1023.000000	1023.000000	2046.000000
42.740002	-0.027778	-16.416954	-2.960763	-4.852893	-4.694077	-3.909221	0.000000	-10.000000	0.025000	-8.316667	-50.500000	1023.000000	1023.000000	2046.000000
42.759998	-0.029724	-17.567070	-3.326171	-5.082983	-4.949866	-4.208051	0.000000	-10.000000	0.000000	-6.516667	-53.166668	1023.000000	1023.000000	2046.000000
42.779999	-0.030783	-18.192606	-3.702808	-5.126428	-4.922996	-4.440374	0.000000	-10.000000	-0.025000	-2.650000	-55.333332	1023.000000	1023.000000	2046.000000
42.799999	-0.031228	-18.455524	-3.950237	-5.113260	-4.838201	-4.553827	0.000000	-10.000000	-0.066667	1.866667	-56.500000	1023.000000	1023.000000	2046.000000
42.820000	-0.032614	-19.274593	-4.078656	-5.319973	-5.178450	-4.697513	0.000000	-10.000000	-0.150000	7.916667	-57.000000	1023.000000	1023.000000	2046.000000
42.840000	-0.033241	-19.645304	-4.325765	-5.374505	-5.265820	-4.679215	0.000000	-10.000000	-0.275000	13.533333	-57.000000	1023.000000	1023.000000	2046.000000
42.860001	-0.032948	-19.472406	-4.575756	-5.171393	-5.065869	-4.659388	0.000000	-10.000000	-0.400000	19.133333	-57.000000	1023.000000	1023.000000	2046.000000
42.880001	-0.031828	-18.810167	-4.591142	-4.864681	-4.780348	-4.573996	0.000000	-10.000000	-0.500000	23.250000	-43.500000	1023.000000	1023.000000	2046.000000
42.900002	-0.031256	-18.472208	-4.581640	-4.719708	-4.681000	-4.489860	0.000000	-10.000000	-0.633333	27.933334	-9.333333	1023.000000	1023.000000	2046.000000
42.919998	-0.030846	-18.229736	-4.561335	-4.718021	-4.694539	-4.255842	0.000000	-10.000000	-0.741667	31.433334	24.833334	1023.000000	1023.000000	2046.000000
42.939999	-0.029953	-17.702400	-4.573727	-4.574930	-4.531292	-4.022452	0.000000	-10.000000	-0.825000	33.950001	45.500000	1023.000000	1023.000000	2046.000000
42.959999	-0.028367	-16.764605	-4.560782	-4.256358	-4.129088	-3.818375	0.000000	-10.000000	-0.866667	34.600002	49.166668	1023.000000	1023.000000	2046.000000
42.980000	-0.026026	-15.381277	-4.360630	-3.903754	-3.695140	-3.421753	0.000000	-10.000000	-0.908333	35.516666	56.666668	1023.000000	1023.000000	2046.000000
43.000000	-0.024450	-14.450016	-4.093024	-3.609725	-3.516896	-3.230371	0.000000	-10.000000	-0.966667	36.833336	68.166664	1023.000000	1023.000000	2046.000000
43.020000	-0.023143	-13.677707	-3.849415	-3.471118	-3.438154	-2.919020	0.000000	-10.000000	-0.991667	37.799999	80.333336	1023.000000	1023.000000	2046.000000
43.040001	-0.021120	-12.482061	-3.659348	-3.208721	-3.062435	-2.551557	0.000000	-10.000000	-1.041667	38.866669	92.833336	1023.000000	1023.000000	2046.000000
43.060001	-0.018088	-10.689903	-3.324403	-2.645062	-2.448070	-2.272369	0.000000	-10.000000	-1.066667	39.900002	105.666664	1023.000000	1023.000000	2046.000000
43.080002	-0.016046	-9.483286	-2.828486	-2.375492	-2.178936	-2.100373	0.000000	-10.000000	-1.100000	40.700001	118.833336	1023.000000	1023.000000	2046.000000
43.099998	-0.014659	-8.663313	-2.400035	-2.387629	-2.080068	-1.795582	0.000000	-10.000000	-1.116667	41.183334	132.166672	1023.000000	1023.000000	2046.000000
43.119999	-0.013113	-7.749795	-2.115671	-2.277736	-1.777774	-1.578614	0.000000	-10.000000	-1.141667	41.516666	145.833328	1023.000000	1023.000000	2046.000000
43.139999	-0.010826	-6.398441	-1.798682	-2.017812	-1.224594	-1.357353	0.000000	-10.000000	-1.141667	41.833336	159.500000	1023.000000	1023.000000	2046.000000
43.160000	-0.009030	-5.336587	-1.407385	-1.837671	-0.904998	-1.186533	0.000000	-10.000000	-1.166667	41.900002	173.500000	1023.000000	1023.000000	2046.000000
43.180000	-0.007842	-4.634573	-0.974403	-1.839220	-0.827985	-0.992964	0.000000	-10.000000	-1.275000	42.700001	187.500000	1023.000000	1023.000000	2046.000000
43.200001	-0.006858	-4.052887	-0.735757	-1.894651	-0.700576	-0.721902	0.000000	-10.000000	-1.325000	43.783333	201.666672	1023.000000	1023.000000	2046.000000
43.220001	-0.005345	-3.158714	-0.545673	-1.775970	-0.351799	-0.485273	0.000000	-10.000000	-1.325000	44.433334	216.166672	1023.000000	1023.000000	2046.000000
43.240002	-0.003247	-1.919265	-0.286741	-1.460628	0.139248	-0.311143	0.000000	-10.000000	-1.266667	44.516666	230.833328	1023.000000	1023.000000	2046.000000
43.259998	-0.001822	-1.076779	0.069954	-1.278436	0.353793	-0.222090	0.000000	-10.000000	-1.266667	44.150002	245.666672	1023.000000	1023.000000	2046.000000
43.279999	-0.000644	-0.380493	0.431628	-1.334666	0.413424	0.109120	0.000000	-10.000000	-1.258333	44.299999	260.500000	1023.000000	1023.000000	2046.000000
43.299999	0.000292	0.172709	0.512625	-1.336365	0.623074	0.373375	0.000000	-10.000000	-1.233333	43.599998	275.333344	1023.000000	1023.000000	2046.000000
43.320000	0.002337	1.381439	0.748541	-1.050446	1.038284	0.645061	0.000000	-10.000000	-1.216667	43.366669	290.000000	1023.000000	1023.000000	2046.000000
43.340000	0.004862	2.873237	1.134837	-0.563582	1.547596	0.754386	0.000000	-10.000000	-1.225000	43.066666	304.333344	1023.000000	1023.000000	2046.000000
43.360001	0.006791	4.013457	1.792668	-0.445980	1.548229	1.118541	0.000000	-10.000000	-1.241667	43.383335	318.833344	1023.000000	1023.000000	2046.000000
43.380001	0.008854	5.232899	2.141684	-0.210564	1.891800	1.409980	0.000000	-10.000000	-1.250000	43.650002	333.166656	1023.000000	1023.000000	2046.000000
43.400002	0.010543	6.230780	2.489297	-0.004810	2.126350	1.619943	0.000000	-10.000000	-1.266667	44.166668	347.833344	1023.000000	1023.000000	2046.000000
43.419998	0.013412	7.926489	2.886361	0.625157	2.647113	1.767858	0.000000	-10.000000	-1.258333	44.400002	362.333344	1023.000000	1023.000000	2046.000000
43.439999	0.015454	9.133152	3.433587	1.123041	2.782516	1.794008	0.000000	-10.000000	-1.241667	44.333336	377.166656	1023.000000	1023.000000	2046.000000
43.459999	0.016055	9.488397	3.719693	1.223820	2.673029	1.871855	0.000000	-10.000000	-1.216667	44.116669	391.833344	1023.000000	1023.000000	2046.000000
43.480000	0.016466	9.731459	3.760435	1.178436	2.804059	1.988528	0.000000	-10.000000	-1.208333	43.833336	406.666656	1023.000000	1023.000000	2046.000000
43.500000	0.017757	10.494196	3.934177	1.585148	3.081264	1.893607	0.000000	-10.000000	-1.216667	43.383335	421.333344	1023.000000	1023.000000	2046.000000
43.520000	0.018433	10.893751	4.056699	2.118685	3.169112	1.549255	0.000000	-10.000000	-1.225000	43.100002	436.000000	1023.000000	1023.000000	2046.000000
43.540001	0.018438	10.897062	4.319151	2.403925	2.818116	1.355870	0.000000	-10.000000	-1.200000	42.666668	450.333344	1023.000000	1023.000000	2046.000000
43.560001	0.017215	10.173979	4.279888	2.425309	2.304944	1.163837	0.000000	-10.000000	-1.166667	42.299999	464.500000	1023.000000	1023.000000	2046.000000
43.580002	0.016238	9.596542	3.870796	2.396664	2.182480	1.146603	0.000000	-10.000000	-1.125000	41.599998	478.500000	1023.000000	1023.000000	2046.000000
43.599998	0.016490	9.745384	3.423680	2.720999	2.519842	1.080862	0.000000	-10.000000	-1.108333	41.433334	492.500000	1023.000000	1023.000000	2046.000000
43.619999	0.016889	9.981524	3.460890	3.168412	2.474547	0.877673	0.000000	-10.000000	-1.083333	40.933334	506.500000	1023.000000	1023.000000	2046.000000
43.639999	0.017424	10.297605	3.699311	3.366158	2.223309	1.008826	0.000000	-10.000000	-1.083333	40.883335	520.500000	1023.000000	1023.000000	2046.000000
43.660000	0.017815	10.528726	3.587463	3.573215	2.251472	1.116575	0.000000	-10.000000	-1.083333	40.500000	534.166687	1023.000000	1023.000000	2046.000000
43.680000	0.018804	11.113413	3.389636	3.868557	2.559983	1.295236	0.000000	-10.000000	-1.083333	40.550003	547.833313	1023.000000	1023.000000	2046.000000
43.700001	0.019935	11.781633	3.350441	4.386517	2.821036	1.223638	0.000000	-10.000000	-1.041667	40.233334	561.166687	1023.000000	1023.000000	2046.000000
43.720001	0.021264	12.566875	3.789255	4.641441	2.674797	1.461382	0.000000	-10.000000	-0.958333	39.150002	574.666687	1023.000000	1023.000000	2046.000000
43.740002	0.022006	13.005799	3.814596	4.635266	2.759011	1.796926	0.000000	-10.000000	-0.850000	37.616669	587.833313	1023.000000	1023.000000	2046.000000
43.759998	0.022821	13.486916	3.783635	4.718505	2.944875	2.039900	0.000000	-10.000000	-0.733333	35.216667	600.666687	1023.000000	1023.000000	2046.000000
43.779999	0.023994	14.180749	3.655960	5.168749	3.422573	1.933466	0.000000	-10.000000	-0.616667	33.200001	612.833313	1023.000000	1023.000000	2046.000000
43.799999	0.025639	15.152605	4.190292	5.415403	3.388786	2.158123	0.000000	-10.000000	-0.508333	30.650000	624.333313	1023.000000	1023.000000	2046.000000
43.820000	0.026713	15.787300	4.521675	5.460324	3.367962	2.437340	0.000000	-10.000000	-0.408333	28.383333	635.000000	1023.000000	1023.000000	2046.000000
43.840000	0.028079	16.594955	4.668967	5.631128	3.618505	2.676356	0.000000	-10.000000	-0.316667	25.533333	644.833313	1023.000000	1023.000000	2046.000000
43.860001	0.029667	17.533384	4.805155	6.138124	4.073136	2.516969	0.000000	-10.000000	-0.233333	22.316668	653.666687	1023.000000	1023.000000	2046.000000
43.880001	0.031157	18.413898	5.487339	6.292616	3.999155	2.634789	0.000000	-10.000000	-0.150000	18.583334	661.833313	1023.000000	1023.000000	2046.000000
43.900002	0.031611	18.682291	5.954783	6.073737	3.782034	2.871737	0.000000	-10.000000	-0.083333	14.250000	668.666687	1023.000000	1023.000000	2046.000000
43.919998	0.031836	18.815056	5.859084	6.022914	4.113131	2.819926	0.000000	-10.000000	-0.033333	9.616667	674.333313	1023.000000	1023.000000	2046.000000
43.939999	0.032145	18.997499	5.888629	6.170290	4.356516	2.582065	0.000000	-10.000000	0.008333	3.933333	678.166687	1023.000000	1023.000000	2046.000000
43.959999	0.032536	19.228970	6.373768	5.995860	4.154206	2.705135	0.000000	-10.000000	0.033333	-0.933333	680.333313	1023.000000	1023.000000	2046.000000
43.980000	0.032343	19.114805	6.648307	5.709449	3.925356	2.831694	0.000000	-10.000000	0.066667	-5.933333	681.000000	1023.000000	1023.000000	2046.000000
44.000000	0.032037	18.933966	6.441511	5.521591	4.126818	2.844046	0.000000	-10.000000	0.083333	-9.716667	681.000000	1023.000000	1023.000000	2046.000000
44.020000	0.031684	18.725349	6.187453	5.594657	4.379526	2.563714	0.000000	-10.000000	0.125000	-13.150001	681.000000	1023.000000	1023.000000	2046.000000
44.040001	0.031838	18.816385	6.517192	5.451494	4.202926	2.644773	0.000000	-10.000000	0.158333	-15.033334	681.000000	1023.000000	1023.000000	2046.000000
44.060001	0.031624	18.689583	6.700436	5.164237	3.981649	2.843260	0.000000	-10.000000	0.191667	-15.933333	677.333313	1023.000000	1023.000000	2046.000000
44.080002	0.031625	18.690268	6.471929	5.123382	4.229353	2.865604	0.000000	-10.000000	0.200000	-16.483334	668.666687	1023.000000	1023.000000	2046.000000
44.099998	0.031824	18.807848	6.348121	5.454039	4.505909	2.499780	0.000000	-10.000000	0.216667	-17.183332	658.166687	1023.000000	1023.000000	2046.000000
44.119999	0.032024	18.926399	6.771879	5.303351	4.181293	2.669876	0.000000	-10.000000	0.266667	-18.400000	649.333313	1023.000000	1023.000000	2046.000000
44.139999	0.031677	18.721344	6.987031	5.078217	3.830952	2.825145	0.000000	-10.000000	0.316667	-19.850000	643.166687	1023.000000	1023.000000	2046.000000
44.160000	0.031146	18.407217	6.620448	5.230791	3.997274	2.558706	0.000000	-10.000000	0.366667	-21.333334	636.500000	1023.000000	1023.000000	2046.000000
44.180000	0.030301	17.907640	6.285962	5.410491	4.070083	2.141105	0.000000	-10.000000	0.408333	-22.816668	629.333313	1023.000000	1023.000000	2046.000000
44.200001	0.029885	17.662148	6.516445	5.386905	3.736804	2.021994	0.000000	-10.000000	0.475000	-24.483334	621.833313	1023.000000	1023.000000	2046.000000
44.220001	0.028888	17.072632	6.756936	5.201494	3.223081	1.891121	0.000000	-10.000000	0.558333	-26.416666	613.666687	1023.000000	1023.000000	2046.000000
44.240002	0.027114	16.024317	6.594302	5.068061	2.813908	1.548045	0.000000	-10.000000	0.650000	-28.316668	604.833313	1023.000000	1023.000000	2046.000000
44.259998	0.024395	14.417512	5.899795	5.215895	2.566874	0.734949	0.000000	-10.000000	0.741667	-30.316668	595.333313	1023.000000	1023.000000	2046.000000
44.279999	0.021424	12.661370	5.421391	5.157939	1.988244	0.093796	0.000000	-10.000000	0.825000	-32.350002	585.166687	1023.000000	1023.000000	2046.000000
44.299999	0.019146	11.315145	5.317204	4.918653	1.207978	-0.128690	0.000000	-10.000000	0.891667	-34.166668	574.333313	1023.000000	1023.000000	2046.000000
44.320000	0.016962	10.024363	5.071904	4.604919	0.607429	-0.259889	0.000000	-10.000000	1.000000	-36.083336	558.833313	1023.000000	1023.000000	2046.000000
44.340000	0.014804	8.749381	4.397870	4.487689	0.465604	-0.601781	0.000000	-10.000000	1.083333	-37.283337	547.000000	1023.000000	1023.000000	2046.000000
44.360001	0.012650	7.476250	3.756883	4.547217	0.324028	-1.151879	0.000000	-10.000000	1.150000	-38.333336	534.666687	1023.000000	1023.000000	2046.000000
44.380001	0.011241	6.643498	3.506744	4.510656	0.033692	-1.407595	0.000000	-10.000000	1.166667	-38.900002	526.000000	1023.000000	1023.000000	2046.000000
44.400002	0.010283	6.077298	3.511602	4.306102	-0.398947	-1.341460	0.000000	-10.000000	1.183333	-39.283333	512.833313	1023.000000	1023.000000	2046.000000
44.419998	0.008954	5.291598	3.394978	3.991818	-0.828960	-1.266238	0.000000	-10.000000	1.200000	-39.633335	499.666656	1023.000000	1023.000000	2046.000000
44.439999	0.007536	4.453821	2.887812	3.903973	-0.836806	-1.501158	0.000000	-10.000000	1.200000	-39.850002	486.500000	1023.000000	1023.000000	2046.000000
44.459999	0.006077	3.591767	2.360361	3.934531	-0.794180	-1.908945	0.000000	-10.000000	1.208333	-40.133335	473.333344	1023.000000	1023.000000	2046.000000
44.480000	0.005603	3.311223	2.287051	3.743723	-0.911106	-1.808445	0.000000	-10.000000	1.216667	-40.333336	460.000000	1023.000000	1023.000000	2046.000000
44.500000	0.005421	3.203938	2.497348	3.448478	-1.253717	-1.488170	0.000000	-10.000000	1.216667	-40.283333	446.500000	1023.000000	1023.000000	2046.000000
44.520000	0.004858	2.871227	2.379138	3.295002	-1.386215	-1.416698	0.000000	-10.000000	1.200000	-40.250000	433.000000	1023.000000	1023.000000	2046.000000
44.540001	0.003713	2.194214	1.789876	3.388927	-1.194070	-1.790518	0.000000	-10.000000	1.175000	-39.966667	419.666656	1023.000000	1023.000000	2046.000000
44.560001	0.003524	2.082854	1.603841	3.482400	-1.147757	-1.855630	0.000000	-10.000000	1.141667	-39.333336	406.333344	1023.000000	1023.000000	2046.000000
44.580002	0.004111	2.429371	2.024784	3.430573	-1.421242	-1.604745	0.000000	-10.000000	1.108333	-38.683334	393.166656	1023.000000	1023.000000	2046.000000
44.599998	0.004039	2.386846	2.320853	3.200558	-1.734083	-1.400481	0.000000	-10.000000	1.075000	-37.850002	380.166656	1023.000000	1023.000000	2046.000000
44.619999	0.002906	1.717393	1.826926	3.320130	-1.539354	-1.890308	0.000000	-10.000000	1.058333	-37.283333	367.500000	1023.000000	1023.000000	2046.000000
44.639999	0.001985	1.173309	1.598689	3.181032	-1.509355	-2.097056	0.000000	-10.000000	1.016667	-36.566669	355.166656	1023.000000	1023.000000	2046.000000
44.660000	0.002001	1.182838	1.992231	2.850032	-1.803271	-1.856154	0.000000	-10.000000	0.983333	-36.033333	343.000000	1023.000000	1023.000000	2046.000000
44.680000	0.001274	0.753038	2.128814	2.443484	-2.070552	-1.748708	0.000000	-10.000000	0.941667	-35.716667	331.000000	1023.000000	1023.000000	2046.000000
44.700001	-0.000210	-0.123933	1.494691	2.381094	-1.796054	-2.203664	0.000000	-10.000000	0.933333	-35.283333	319.000000	1023.000000	1023.000000	2046.000000
44.720001	-0.000985	-0.582036	1.411731	2.233495	-1.880045	-2.347217	0.000000	-10.000000	0.925000	-35.100002	307.166656	1023.000000	1023.000000	2046.000000
44.740002	-0.001067	-0.630755	1.742255	1.967218	-2.194793	-2.145434	0.000000	-10.000000	0.925000	-34.550003	295.500000	1023.000000	1023.000000	2046.000000
44.759998	-0.001729	-1.021817	1.868472	1.600623	-2.492860	-1.998052	0.000000	-10.000000	0.916667	-34.350002	284.000000	1023.000000	1023.000000	2046.000000
44.779999	-0.003243	-1.916607	1.260082	1.555234	-2.307888	-2.424036	0.000000	-10.000000	0.908333	-33.966667	272.500000	1023.000000	1023.000000	2046.000000
44.799999	-0.004195	-2.479276	0.937686	1.451057	-2.260846	-2.607172	0.000000	-10.000000	0.900000	-33.966667	261.166656	1023.000000	1023.000000	2046.000000
44.820000	-0.004074	-2.407861	1.164631	1.241325	-2.420018	-2.393799	0.000000	-10.000000	0.891667	-33.700001	249.833328	1023.000000	1023.000000	2046.000000
44.840000	-0.004081	-2.411607	1.478173	0.840171	-2.681375	-2.048577	0.000000	-10.000000	0.866667	-33.350002	238.666672	1023.000000	1023.000000	2046.000000
44.860001	-0.005210	-3.078989	1.005850	0.737549	-2.515017	-2.307370	0.000000	-10.000000	0.833333	-33.000000	227.500000	1023.000000	1023.000000	2046.000000
44.880001	-0.006129	-3.622227	0.520761	0.881699	-2.263347	-2.761340	0.000000	-10.000000	0.800000	-32.799999	216.500000	1023.000000	1023.000000	2046.000000
44.900002	-0.006359	-3.757973	0.607117	0.636988	-2.434208	-2.567870	0.000000	-10.000000	0.775000	-32.500000	205.500000	1023.000000	1023.000000	2046.000000
44.919998	-0.006531	-3.860080	1.048497	0.198752	-2.947671	-2.159658	0.000000	-10.000000	0.766667	-31.750002	194.666672	1023.000000	1023.000000	2046.000000
44.939999	-0.007797	-4.607856	0.668699	0.052663	-2.951989	-2.377228	0.000000	-10.000000	0.725000	-31.066668	184.000000	1023.000000	1023.000000	2046.000000
44.959999	-0.009881	-5.839695	-0.035495	-0.070614	-2.810441	-2.923146	0.000000	-10.000000	0.708333	-30.383335	173.666672	1023.000000	1023.000000	2046.000000
44.980000	-0.010340	-6.110704	-0.013634	-0.468329	-2.912091	-2.716650	0.000000	-10.000000	0.666667	-29.933334	163.500000	1023.000000	1023.000000	2046.000000
45.000000	-0.010572	-6.247957	0.372455	-0.882460	-3.292715	-2.445237	0.000000	-10.000000	0.641667	-29.150002	153.500000	1023.000000	1023.000000	2046.000000
45.020000	-0.012387	-7.320815	-0.014272	-0.932350	-3.414072	-2.960121	0.000000	-10.000000	0.591667	-28.150002	143.833328	1023.000000	1023.000000	2046.000000
45.040001	-0.014798	-8.745517	-0.661051	-0.927479	-3.505233	-3.651753	0.000000	-10.000000	0.533333	-26.933334	134.500000	1023.000000	1023.000000	2046.000000
45.060001	-0.016230	-9.592122	-0.836841	-1.193882	-3.787457	-3.773942	0.000000	-10.000000	0.500000	-25.500000	125.666664	1023.000000	1023.000000	2046.000000
45.080002	-0.017832	-10.538739	-0.725725	-1.685243	-4.453948	-3.673822	0.000000	-10.000000	0.450000	-24.150000	117.166664	1023.000000	1023.000000	2046.000000
45.099998	-0.020569	-12.156293	-1.464657	-1.828644	-4.650387	-4.212605	0.000000	-10.000000	0.408333	-22.950001	109.000000	1023.000000	1023.000000	2046.000000
45.119999	-0.023485	-13.879907	-2.402846	-1.876778	-4.699787	-4.900496	0.000000	-10.000000	0.366667	-22.383333	101.333336	1023.000000	1023.000000	2046.000000
45.139999	-0.024770	-14.639360	-2.698178	-2.150303	-4.931866	-4.859015	0.000000	-10.000000	0.350000	-22.016666	93.666664	1023.000000	1023.000000	2046.000000
45.160000	-0.025576	-15.115427	-2.601147	-2.533999	-5.392261	-4.588020	0.000000	-10.000000	0.350000	-21.666666	86.333336	1023.000000	1023.000000	2046.000000
45.180000	-0.026759	-15.814768	-2.931376	-2.672908	-5.488856	-4.721629	0.000000	-10.000000	0.350000	-21.166666	79.000000	1023.000000	1023.000000	2046.000000
45.200001	-0.028859	-17.055655	-3.707683	-2.747234	-5.394441	-5.206296	0.000000	-10.000000	0.333333	-20.650000	72.000000	1023.000000	1023.000000	2046.000000
45.220001	-0.029674	-17.537464	-4.044262	-2.835351	-5.363495	-5.294355	0.000000	-10.000000	0.308333	-20.050001	65.166664	1023.000000	1023.000000	2046.000000
45.240002	-0.029221	-17.269865	-3.728874	-3.199946	-5.591563	-4.749483	0.000000	-10.000000	0.266667	-19.266666	58.500000	1023.000000	1023.000000	2046.000000
45.259998	-0.028922	-17.093159	-3.627384	-3.333138	-5.668976	-4.463661	0.000000	-10.000000	0.233333	-18.300001	52.000000	1023.000000	1023.000000	2046.000000
45.279999	-0.029735	-17.573301	-3.995031	-3.174342	-5.619566	-4.784361	0.000000	-10.000000	0.208333	-17.450001	45.833332	1023.000000	1023.000000	2046.000000
45.299999	-0.030353	-17.938602	-4.379228	-3.088914	-5.459594	-5.010866	0.000000	-10.000000	0.183333	-16.583334	40.000000	1023.000000	1023.000000	2046.000000
45.320000	-0.029988	-17.722776	-4.535849	-3.052643	-5.271594	-4.862690	0.000000	-10.000000	0.166667	-15.733334	34.500000	1023.000000	1023.000000	2046.000000
45.340000	-0.028958	-17.114004	-4.079603	-3.242665	-5.436712	-4.355026	0.000000	-10.000000	0.150000	-14.766667	29.166666	1023.000000	1023.000000	2046.000000
45.360001	-0.028136	-16.628630	-3.786756	-3.260932	-5.438460	-4.142481	0.000000	-10.000000	0.133333	-14.000000	24.333334	1023.000000	1023.000000	2046.000000
45.380001	-0.028598	-16.901617	-3.989085	-3.005514	-5.303790	-4.603228	0.000000	-10.000000	0.116667	-13.500000	19.666666	1023.000000	1023.000000	2046.000000
45.400002	-0.028793	-17.016380	-4.158692	-2.909681	-5.112848	-4.835160	0.000000	-10.000000	0.116667	-13.100000	15.333333	1023.000000	1023.000000	2046.000000
45.419998	-0.028193	-16.661789	-3.945438	-2.976389	-5.048259	-4.691703	0.000000	-10.000000	0.108333	-12.650001	10.833333	1023.000000	1023.000000	2046.000000
45.439999	-0.027513	-16.259893	-3.442909	-3.260758	-5.231833	-4.324393	0.000000	-10.000000	0.091667	-12.016666	6.500000	1023.000000	1023.000000	2046.000000
45.459999	-0.027351	-16.164658	-3.197987	-3.488897	-5.281704	-4.196070	0.000000	-10.000000	0.066667	-11.183333	2.666667	1023.000000	1023.000000	2046.000000
45.480000	-0.028443	-16.809538	-3.556738	-3.520893	-5.113582	-4.618326	0.000000	-10.000000	0.050000	-10.233334	-0.833333	1023.000000	1023.000000	2046.000000
45.500000	-0.029327	-17.332523	-3.857847	-3.632741	-4.997216	-4.844719	0.000000	-10.000000	0.050000	-9.333333	-3.833333	1023.000000	1023.000000	2046.000000
45.520000	-0.028881	-17.068422	-3.669934	-3.830567	-5.006449	-4.561472	0.000000	-10.000000	0.041667	-8.600000	-6.833333	1023.000000	1023.000000	2046.000000
45.540001	-0.028239	-16.689138	-3.244403	-4.150168	-5.135434	-4.159133	0.000000	-10.000000	0.041667	-7.983334	-9.666667	1023.000000	1023.000000	2046.000000
45.560001	-0.028745	-16.988268	-3.402029	-4.206405	-5.047761	-4.332074	0.000000	-10.000000	0.025000	-7.300000	-12.166667	1023.000000	1023.000000	2046.000000
45.580002	-0.029764	-17.590532	-3.825090	-4.197534	-4.897798	-4.670109	0.000000	-10.000000	0.008333	-6.416667	-14.833333	1023.000000	1023.000000	2046.000000
45.599998	-0.029260	-17.292559	-3.713118	-4.346204	-4.857441	-4.375796	0.000000	-10.000000	0.000000	-5.333333	-16.833334	1023.000000	1023.000000	2046.000000
45.619999	-0.027767	-16.410025	-3.150033	-4.609783	-4.876398	-3.773811	0.000000	-10.000000	0.000000	-4.166667	-18.833334	1023.000000	1023.000000	2046.000000
45.639999	-0.027672	-16.354147	-3.168972	-4.447116	-4.700284	-4.037776	0.000000	-10.000000	-0.008333	-2.316667	-20.000000	1023.000000	1023.000000	2046.000000
45.660000	-0.028451	-16.814318	-3.665859	-4.380495	-4.376476	-4.391488	0.000000	-10.000000	-0.025000	0.233333	-20.833334	1023.000000	1023.000000	2046.000000
45.680000	-0.027585	-16.302446	-3.340549	-4.635188	-4.464038	-3.862671	0.000000	-10.000000	-0.066667	3.850000	-21.000000	1023.000000	1023.000000	2046.000000
45.700001	-0.025920	-15.318710	-2.821778	-4.741458	-4.411114	-3.344360	0.000000	-10.000000	-0.141667	8.316667	-21.000000	1023.000000	1023.000000	2046.000000
45.720001	-0.025533	-15.090039	-2.783544	-4.615691	-4.197926	-3.492878	0.000000	-10.000000	-0.233333	13.116667	-21.000000	1023.000000	1023.000000	2046.000000
45.740002	-0.025744	-15.214808	-3.003784	-4.575120	-3.929314	-3.706591	0.000000	-10.000000	-0.316667	17.500000	-21.000000	1023.000000	1023.000000	2046.000000
45.759998	-0.024729	-14.614865	-2.954225	-4.637149	-3.596253	-3.427239	0.000000	-10.000000	-0.400000	20.933332	-21.000000	1023.000000	1023.000000	2046.000000
45.779999	-0.023185	-13.702426	-2.478324	-4.744356	-3.551005	-2.928741	0.000000	-10.000000	-0.491667	23.933332	-5.000000	1023.000000	1023.000000	2046.000000
45.799999	-0.022814	-13.482932	-2.295432	-4.672522	-3.570325	-2.944654	0.000000	-10.000000	-0.608333	26.783333	13.166667	1023.000000	1023.000000	2046.000000
45.820000	-0.024014	-14.191995	-2.662728	-4.491160	-3.566370	-3.471737	0.000000	-10.000000	-0.716667	29.650000	34.333332	1023.000000	1023.000000	2046.000000
45.840000	-0.025173	-14.877440	-3.249692	-4.442275	-3.470860	-3.714613	0.000000	-10.000000	-0.816667	32.349998	43.000000	1023.000000	1023.000000	2046.000000
45.860001	-0.025172	-14.876758	-3.315683	-4.475295	-3.591152	-3.494628	0.000000	-10.000000	-0.900000	34.666668	53.333332	1023.000000	1023.000000	2046.000000
45.880001	-0.024219	-14.313334	-3.103905	-4.431557	-3.635127	-3.142745	0.000000	-10.000000	-0.950000	36.500000	64.500000	1023.000000	1023.000000	2046.000000
45.900002	-0.024579	-14.526054	-3.383445	-4.163212	-3.563227	-3.416170	0.000000	-10.000000	-1.008333	37.583332	76.500000	1023.000000	1023.000000	2046.000000
45.919998	-0.024831	-14.675146	-3.795246	-3.855864	-3.409482	-3.614553	0.000000	-10.000000	-1.041667	38.166668	84.666664	1023.000000	1023.000000	2046.000000
45.939999	-0.024105	-14.246333	-3.904840	-3.722819	-3.315337	-3.303337	0.000000	-10.000000	-1.091667	38.983334	97.500000	1023.000000	1023.000000	2046.000000
45.959999	-0.022226	-13.135567	-3.574709	-3.581105	-3.197723	-2.782030	0.000000	-10.000000	-1.125000	39.916668	110.333336	1023.000000	1023.000000	2046.000000
45.980000	-0.021009	-12.416263	-3.498483	-3.269699	-2.947532	-2.700549	0.000000	-10.000000	-1.166667	41.099998	127.833336	1023.000000	1023.000000	2046.000000
46.000000	-0.020253	-11.969787	-3.557321	-2.871283	-2.741898	-2.799284	0.000000	-10.000000	-1.191667	41.416668	141.500000	1023.000000	1023.000000	2046.000000
46.020000	-0.018746	-11.079104	-3.554806	-2.571436	-2.454450	-2.498412	0.000000	-10.000000	-1.225000	41.866669	155.500000	1023.000000	1023.000000	2046.000000
46.040001	-0.016080	-9.503216	-3.053688	-2.322280	-2.279203	-1.848044	0.000000	-10.000000	-1.233333	42.116669	169.500000	1023.000000	1023.000000	2046.000000
46.060001	-0.013414	-7.927434	-2.497137	-1.841076	-2.007512	-1.581709	0.000000	-10.000000	-1.241667	42.733334	183.500000	1023.000000	1023.000000	2046.000000
46.080002	-0.012275	-7.254282	-2.479151	-1.387549	-1.657316	-1.730267	0.000000	-10.000000	-1.225000	42.733334	197.500000	1023.000000	1023.000000	2046.000000
46.099998	-0.010145	-5.995467	-2.198729	-1.167689	-1.313580	-1.315470	0.000000	-10.000000	-1.216667	42.733334	211.500000	1023.000000	1023.000000	2046.000000
46.119999	-0.007082	-4.185488	-1.484451	-1.086866	-1.001088	-0.613082	0.000000	-10.000000	-1.208333	42.500000	225.833328	1023.000000	1023.000000	2046.000000
46.139999	-0.004971	-2.937885	-0.974377	-0.738416	-0.645788	-0.579304	0.000000	-10.000000	-1.183333	42.349998	240.166672	1023.000000	1023.000000	2046.000000
46.160000	-0.003766	-2.225688	-0.695201	-0.386292	-0.390652	-0.753542	0.000000	-10.000000	-1.175000	42.066666	254.500000	1023.000000	1023.000000	2046.000000
46.180000	-0.002057	-1.215679	-0.451642	-0.276001	-0.051650	-0.436386	0.000000	-10.000000	-1.141667	41.733334	268.500000	1023.000000	1023.000000	2046.000000
46.200001	0.000154	0.091039	0.236837	-0.294813	0.072920	0.076094	0.000000	-10.000000	-1.108333	41.383335	282.500000	1023.000000	1023.000000	2046.000000
46.220001	0.001594	0.942006	0.568546	-0.069491	0.396244	0.046708	0.000000	-10.000000	-1.083333	40.950001	296.333344	1023.000000	1023.000000	2046.000000
46.240002	0.002358	1.393646	0.746022	0.105106	0.575332	-0.032813	0.000000	-10.000000	-1.075000	40.516666	310.000000	1023.000000	1023.000000	2046.000000
46.259998	0.003223	1.904691	0.782744	0.195834	0.813705	0.112408	0.000000	-10.000000	-1.066667	40.083336	323.500000	1023.000000	1023.000000	2046.000000
46.279999	0.004905	2.898772	1.187355	0.111241	0.960578	0.639598	0.000000	-10.000000	-1.033333	39.783333	337.000000	1023.000000	1023.000000	2046.000000
46.299999	0.006698	3.958615	1.585573	0.261573	1.247483	0.863985	0.000000	-10.000000	-1.008333	39.633335	350.333344	1023.000000	1023.000000	2046.000000
46.320000	0.007232	4.274002	1.697886	0.461352	1.431575	0.683188	0.000000	-10.000000	-1.000000	39.500000	363.500000	1023.000000	1023.000000	2046.000000
46.340000	0.008250	4.875738	1.724475	0.619962	1.687357	0.843945	0.000000	-10.000000	-0.991667	39.349998	376.666656	1023.000000	1023.000000	2046.000000
46.360001	0.010146	5.996114	2.146579	0.643988	1.837174	1.368373	0.000000	-10.000000	-0.966667	38.966667	389.833344	1023.000000	1023.000000	2046.000000
46.380001	0.011982	7.081639	2.536418	0.890708	2.176078	1.478435	0.000000	-10.000000	-0.958333	38.516666	403.000000	1023.000000	1023.000000	2046.000000
46.400002	0.012759	7.540557	2.614229	1.150483	2.394394	1.381452	0.000000	-10.000000	-0.950000	38.116669	416.000000	1023.000000	1023.000000	2046.000000
46.419998	0.014120	8.344800	2.760386	1.262622	2.590677	1.731115	0.000000	-10.000000	-0.950000	38.066669	428.666656	1023.000000	1023.000000	2046.000000
46.439999	0.016417	9.702497	3.231396	1.399473	2.865646	2.205981	0.000000	-10.000000	-0.925000	37.783333	441.333344	1023.000000	1023.000000	2046.000000
46.459999	0.018217	10.766253	3.670789	1.774301	3.159886	2.161277	0.000000	-10.000000	-0.900000	37.416668	454.000000	1023.000000	1023.000000	2046.000000
46.480000	0.019806	11.705426	3.945546	2.090719	3.404067	2.265094	0.000000	-10.000000	-0.875000	36.866669	466.666656	1023.000000	1023.000000	2046.000000
46.500000	0.021998	13.001006	4.463206	2.348637	3.501207	2.687956	0.000000	-10.000000	-0.858333	36.733334	479.000000	1023.000000	1023.000000	2046.000000
46.520000	0.024791	14.651344	4.982249	2.713597	3.890205	3.065293	0.000000	-10.000000	-0.816667	36.416668	491.166656	1023.000000	1023.000000	2046.000000
46.540001	0.026293	15.539012	5.255980	3.143950	4.235976	2.903105	0.000000	-10.000000	-0.791667	35.816666	503.500000	1023.000000	1023.000000	2046.000000
46.560001	0.027796	16.427668	5.611815	3.444680	4.318152	3.053020	0.000000	-10.000000	-0.758333	35.200001	515.666687	1023.000000	1023.000000	2046.000000
46.580002	0.029161	17.234322	5.870818	3.813282	4.339302	3.210919	0.000000	-10.000000	-0.766667	34.833332	527.500000	1023.000000	1023.000000	2046.000000
46.599998	0.030230	17.865694	6.101634	3.991195	4.448282	3.324583	0.000000	-10.000000	-0.741667	34.416668	539.166687	1023.000000	1023.000000	2046.000000
46.619999	0.030709	18.148991	6.259866	4.390254	4.611324	2.887547	0.000000	-10.000000	-0.725000	33.983334	550.666687	1023.000000	1023.000000	2046.000000
46.639999	0.030727	18.159468	6.464871	4.657179	4.430618	2.606801	0.000000	-10.000000	-0.683333	33.383335	562.166687	1023.000000	1023.000000	2046.000000
46.660000	0.030701	18.144094	6.629685	4.870635	4.092022	2.551752	0.000000	-10.000000	-0.650000	32.633335	573.333313	1023.000000	1023.000000	2046.000000
46.680000	0.030039	17.753002	6.502372	5.165018	3.930304	2.155309	0.000000	-10.000000	-0.608333	31.550001	584.500000	1023.000000	1023.000000	2046.000000
46.700001	0.028193	16.661924	6.221521	5.237071	3.561481	1.641851	0.000000	-10.000000	-0.550000	30.466667	595.166687	1023.000000	1023.000000	2046.000000
46.720001	0.026612	15.727823	5.781547	5.252898	3.255228	1.438151	0.000000	-10.000000	-0.500000	29.450001	605.500000	1023.000000	1023.000000	2046.000000
46.740002	0.025995	15.362827	5.603475	5.285271	2.950995	1.523086	0.000000	-10.000000	-0.441667	28.133333	615.500000	1023.000000	1023.000000	2046.000000
46.759998	0.025969	15.347954	5.446810	5.472188	2.993654	1.435302	0.000000	-10.000000	-0.391667	26.283333	625.166687	1023.000000	1023.000000	2046.000000
46.779999	0.025603	15.131554	5.350348	5.723540	2.927832	1.129833	0.000000	-10.000000	-0.333333	24.283333	634.333313	1023.000000	1023.000000	2046.000000
46.799999	0.025272	14.935840	5.139485	5.899528	2.829204	1.067622	0.000000	-10.000000	-0.266667	22.066668	642.666687	1023.000000	1023.000000	2046.000000
46.820000	0.025239	14.916101	5.054865	5.973955	2.607619	1.279663	0.000000	-10.000000	-0.183333	19.316668	650.333313	1023.000000	1023.000000	2046.000000
46.840000	0.025758	15.222757	5.045868	6.016942	2.597702	1.562245	0.000000	-10.000000	-0.108333	16.066668	657.166687	1023.000000	1023.000000	2046.000000
46.860001	0.025792	15.243164	4.993518	6.252080	2.707169	1.290397	0.000000	-10.000000	-0.041667	11.933333	663.000000	1023.000000	1023.000000	2046.000000
46.880001	0.025785	15.239219	4.827559	6.299532	2.804628	1.307500	0.000000	-10.000000	-0.016667	7.866667	667.666687	1023.000000	1023.000000	2046.000000
46.900002	0.025903	15.308524	4.769324	6.204729	2.674373	1.660099	0.000000	-10.000000	0.016667	2.766667	671.000000	1023.000000	1023.000000	2046.000000
46.919998	0.026344	15.569283	4.750574	6.219568	2.733535	1.865606	0.000000	-10.000000	0.033333	-0.483333	672.833313	1023.000000	1023.000000	2046.000000
46.939999	0.026374	15.587060	4.732571	6.406257	2.854291	1.593941	0.000000	-10.000000	0.050000	-4.416667	673.666687	1023.000000	1023.000000	2046.000000
46.959999	0.026654	15.752462	4.735963	6.413893	2.939847	1.662759	0.000000	-10.000000	0.066667	-6.866667	673.833313	1023.000000	1023.000000	2046.000000
46.980000	0.027148	16.044603	4.873465	6.462335	2.853865	1.854939	0.000000	-10.000000	0.083333	-9.666667	674.000000	1023.000000	1023.000000	2046.000000
47.000000	0.027942	16.513695	5.157334	6.526956	2.753766	2.075640	0.000000	-10.000000	0.100000	-11.100000	674.000000	1023.000000	1023.000000	2046.000000
47.020000	0.028226	16.681589	5.193204	6.734879	2.981954	1.771552	0.000000	-10.000000	0.116667	-12.350000	674.000000	1023.000000	1023.000000	2046.000000
47.040001	0.028255	16.698444	5.335764	6.621776	3.060704	1.680199	0.000000	-10.000000	0.141667	-13.616667	670.333313	1023.000000	1023.000000	2046.000000
47.060001	0.028122	16.620377	5.456391	6.472984	3.007012	1.683988	0.000000	-10.000000	0.175000	-14.716667	661.666687	1023.000000	1023.000000	2046.000000
47.080002	0.027889	16.482172	5.627571	6.241129	2.810733	1.802740	0.000000	-10.000000	0.208333	-15.950000	651.166687	1023.000000	1023.000000	2046.000000
47.099998	0.027864	16.467327	5.706725	6.082389	2.824149	1.854065	0.000000	-10.000000	0.233333	-17.450001	642.333313	1023.000000	1023.000000	2046.000000
47.119999	0.027425	16.208014	5.677309	5.975487	2.890189	1.665029	0.000000	-10.000000	0.291667	-19.116667	636.500000	1023.000000	1023.000000	2046.000000
47.139999	0.027023	15.970818	5.709304	5.812353	2.923710	1.525451	0.000000	-10.000000	0.341667	-20.933334	630.166687	1023.000000	1023.000000	2046.000000
47.160000	0.026436	15.623399	5.735814	5.676293	2.817508	1.393784	0.000000	-10.000000	0.416667	-22.650000	623.333313	1023.000000	1023.000000	2046.000000
47.180000	0.025941	15.331004	5.705766	5.523775	2.721472	1.379992	0.000000	-10.000000	0.475000	-24.500000	615.833313	1023.000000	1023.000000	2046.000000
47.200001	0.025228	14.909986	5.651499	5.335608	2.488581	1.434297	0.000000	-10.000000	0.533333	-26.183334	607.666687	1023.000000	1023.000000	2046.000000
47.220001	0.024868	14.697135	5.538907	5.208289	2.450302	1.499637	0.000000	-10.000000	0.608333	-27.966667	598.833313	1023.000000	1023.000000	2046.000000
47.240002	0.024091	14.237783	5.383291	5.125878	2.426837	1.301777	0.000000	-10.000000	0.675000	-29.516666	589.333313	1023.000000	1023.000000	2046.000000
47.259998	0.023473	13.872488	5.296790	5.071026	2.441977	1.062695	0.000000	-10.000000	0.741667	-30.800001	579.500000	1023.000000	1023.000000	2046.000000
47.279999	0.023209	13.716227	5.317670	4.964856	2.434606	0.999094	0.000000	-10.000000	0.775000	-31.883333	569.333313	1023.000000	1023.000000	2046.000000
47.299999	0.023178	13.697972	5.409582	4.866912	2.286834	1.134644	0.000000	-10.000000	0.800000	-32.733334	558.833313	1023.000000	1023.000000	2046.000000
47.320000	0.023094	13.648787	5.509996	4.912086	2.082586	1.144119	0.000000	-10.000000	0.841667	-33.783333	547.833313	1023.000000	1023.000000	2046.000000
47.340000	0.022350	13.208848	5.255147	4.819270	2.088925	1.045506	0.000000	-10.000000	0.883333	-34.566669	536.500000	1023.000000	1023.000000	2046.000000
47.360001	0.021340	12.611859	5.200751	4.724574	1.922631	0.763903	0.000000	-10.000000	0.941667	-35.516670	524.833313	1023.000000	1023.000000	2046.000000
47.380001	0.020537	12.137485	5.115257	4.577286	1.798747	0.646194	0.000000	-10.000000	0.991667	-35.916668	513.000000	1023.000000	1023.000000	2046.000000
47.400002	0.019794	11.698505	5.127310	4.436586	1.483376	0.651234	0.000000	-10.000000	1.033333	-36.483334	501.000000	1023.000000	1023.000000	2046.000000
47.419998	0.019210	11.353361	5.072421	4.403133	1.306792	0.571015	0.000000	-10.000000	1.050000	-36.849998	489.000000	1023.000000	1023.000000	2046.000000
47.439999	0.018178	10.743096	5.061572	4.410583	1.148569	0.122372	0.000000	-10.000000	1.058333	-37.299999	476.666656	1023.000000	1023.000000	2046.000000
47.459999	0.016581	9.799249	4.918001	4.311570	0.944444	-0.374766	0.000000	-10.000000	1.075000	-37.299999	464.333344	1023.000000	1023.000000	2046.000000
47.480000	0.014525	8.584289	4.756686	4.206432	0.499283	-0.878113	0.000000	-10.000000	1.075000	-37.400002	451.833344	1023.000000	1023.000000	2046.000000
47.500000	0.011841	6.997988	4.482288	3.953093	-0.218115	-1.219279	0.000000	-10.000000	1.058333	-37.216667	439.500000	1023.000000	1023.000000	2046.000000
47.520000	0.009013	5.326519	3.935064	3.761213	-0.740445	-1.629312	0.000000	-10.000000	1.041667	-37.100002	427.000000	1023.000000	1023.000000	2046.000000
47.540001	0.006246	3.691483	3.332227	3.598474	-1.111548	-2.127670	0.000000	-10.000000	1.033333	-36.766666	414.500000	1023.000000	1023.000000	2046.000000
47.560001	0.004130	2.440669	2.935763	3.460366	-1.421551	-2.533909	0.000000	-10.000000	1.041667	-36.350002	402.166656	1023.000000	1023.000000	2046.000000
47.580002	0.002432	1.437240	2.634496	3.308120	-1.728635	-2.776741	0.000000	-10.000000	1.041667	-36.200001	390.000000	1023.000000	1023.000000	2046.000000
47.599998	0.000996	0.588670	2.420095	3.049881	-2.134084	-2.747222	0.000000	-10.000000	1.016667	-36.049999	378.000000	1023.000000	1023.000000	2046.000000
47.619999	-0.000497	-0.293483	2.025199	2.902116	-2.385047	-2.835750	0.000000	-10.000000	0.983333	-35.983334	366.000000	1023.000000	1023.000000	2046.000000
47.639999	-0.002252	-1.331038	1.589730	2.904103	-2.511755	-3.313116	0.000000	-10.000000	0.941667	-35.583332	354.000000	1023.000000	1023.000000	2046.000000
47.660000	-0.003269	-1.931683	1.373422	2.676492	-2.638476	-3.343121	0.000000	-10.000000	0.933333	-35.033333	342.166656	1023.000000	1023.000000	2046.000000
47.680000	-0.004174	-2.466837	1.295740	2.383534	-2.899647	-3.246464	0.000000	-10.000000	0.916667	-34.700001	330.500000	1023.000000	1023.000000	2046.000000
47.700001	-0.004983	-2.944875	1.020253	2.138341	-2.989329	-3.114140	0.000000	-10.000000	0.916667	-34.333336	319.000000	1023.000000	1023.000000	2046.000000
47.720001	-0.006153	-3.636242	0.618462	2.062775	-2.973848	-3.343631	0.000000	-10.000000	0.908333	-34.133335	307.500000	1023.000000	1023.000000	2046.000000
47.740002	-0.006374	-3.766904	0.456820	1.974791	-2.857620	-3.340894	0.000000	-10.000000	0.908333	-33.750000	296.000000	1023.000000	1023.000000	2046.000000
47.759998	-0.006982	-4.126412	0.396598	1.745739	-3.061451	-3.207298	0.000000	-10.000000	0.866667	-33.450001	284.666656	1023.000000	1023.000000	2046.000000
47.779999	-0.007408	-4.377956	0.244980	1.619726	-3.175820	-3.066842	0.000000	-10.000000	0.825000	-32.900002	273.500000	1023.000000	1023.000000	2046.000000
47.799999	-0.007917	-4.678918	0.062764	1.680142	-3.173749	-3.248076	0.000000	-10.000000	0.775000	-32.433334	262.500000	1023.000000	1023.000000	2046.000000
47.820000	-0.007989	-4.721509	0.033417	1.707697	-3.103973	-3.358650	0.000000	-10.000000	0.766667	-31.750000	251.833328	1023.000000	1023.000000	2046.000000
47.840000	-0.007938	-4.691346	0.207968	1.614958	-3.178477	-3.335795	0.000000	-10.000000	0.758333	-31.250000	241.166672	1023.000000	1023.000000	2046.000000
47.860001	-0.008117	-4.797099	0.356239	1.431511	-3.327498	-3.257351	0.000000	-10.000000	0.741667	-30.633333	230.833328	1023.000000	1023.000000	2046.000000
47.880001	-0.008342	-4.930022	0.337098	1.293678	-3.333224	-3.227574	0.000000	-10.000000	0.700000	-30.116667	220.500000	1023.000000	1023.000000	2046.000000
47.900002	-0.009310	-5.502409	0.226881	1.137251	-3.456622	-3.409918	0.000000	-10.000000	0.666667	-29.416668	210.500000	1023.000000	1023.000000	2046.000000
47.919998	-0.010232	-6.047304	0.018011	0.944769	-3.372362	-3.637722	0.000000	-10.000000	0.641667	-28.966667	200.666672	1023.000000	1023.000000	2046.000000
47.939999	-0.010789	-6.376077	0.000225	0.631245	-3.400955	-3.606593	0.000000	-10.000000	0.625000	-28.633333	191.000000	1023.000000	1023.000000	2046.000000
47.959999	-0.011151	-6.590127	0.060776	0.276358	-3.560496	-3.366765	0.000000	-10.000000	0.583333	-28.133333	181.500000	1023.000000	1023.000000	2046.000000
47.980000	-0.012128	-7.167518	-0.086890	0.153954	-3.708771	-3.525810	0.000000	-10.000000	0.550000	-27.600000	172.166672	1023.000000	1023.000000	2046.000000
48.000000	-0.013025	-7.697787	-0.377282	0.007674	-3.618655	-3.709525	0.000000	-10.000000	0.525000	-27.050001	162.833328	1023.000000	1023.000000	2046.000000
48.020000	-0.013362	-7.896660	-0.415346	-0.216746	-3.622105	-3.642463	0.000000	-10.000000	0.516667	-26.433334	153.833328	1023.000000	1023.000000	2046.000000
48.040001	-0.013747	-8.124403	-0.303022	-0.507989	-3.859827	-3.453565	0.000000	-10.000000	0.500000	-25.816668	144.833328	1023.000000	1023.000000	2046.000000
48.060001	-0.014203	-8.394090	-0.428089	-0.654460	-3.880310	-3.431230	0.000000	-10.000000	0.475000	-25.100000	136.333328	1023.000000	1023.000000	2046.000000
48.080002	-0.015084	-8.914695	-0.706314	-0.693973	-3.812411	-3.701997	0.000000	-10.000000	0.466667	-24.533333	128.000000	1023.000000	1023.000000	2046.000000
48.099998	-0.015580	-9.207868	-0.882670	-0.835385	-3.714744	-3.775069	0.000000	-10.000000	0.458333	-23.983334	120.000000	1023.000000	1023.000000	2046.000000
48.119999	-0.015806	-9.341585	-0.891314	-1.090291	-3.698061	-3.661919	0.000000	-10.000000	0.441667	-23.400000	112.000000	1023.000000	1023.000000	2046.000000
48.139999	-0.015855	-9.370477	-0.775420	-1.402705	-3.823733	-3.368619	0.000000	-10.000000	0.408333	-22.900000	104.000000	1023.000000	1023.000000	2046.000000
48.160000	-0.015930	-9.414514	-0.799763	-1.450951	-3.815842	-3.347958	0.000000	-10.000000	0.366667	-22.183332	96.333336	1023.000000	1023.000000	2046.000000
48.180000	-0.016013	-9.463895	-0.896160	-1.445458	-3.726506	-3.395771	0.000000	-10.000000	0.333333	-21.633333	88.833336	1023.000000	1023.000000	2046.000000
48.200001	-0.015736	-9.300126	-0.957675	-1.216987	-3.471308	-3.654156	0.000000	-10.000000	0.308333	-21.066668	81.666664	1023.000000	1023.000000	2046.000000
48.220001	-0.016251	-9.604601	-0.940159	-1.634237	-3.667005	-3.363200	0.000000	-10.000000	0.300000	-20.550001	74.500000	1023.000000	1023.000000	2046.000000
48.240002	-0.016529	-9.768815	-0.850843	-1.936481	-3.871003	-3.110488	0.000000	-10.000000	0.283333	-19.816668	67.666664	1023.000000	1023.000000	2046.000000
48.259998	-0.017347	-10.251903	-1.059279	-2.000952	-3.966211	-3.225461	0.000000	-10.000000	0.250000	-18.833334	61.000000	1023.000000	1023.000000	2046.000000
48.279999	-0.018516	-10.942884	-1.350724	-2.104820	-3.989329	-3.498012	0.000000	-10.000000	0.225000	-18.083334	54.666668	1023.000000	1023.000000	2046.000000
48.299999	-0.019376	-11.450987	-1.568455	-2.403767	-3.934972	-3.543794	0.000000	-10.000000	0.216667	-17.533333	48.500000	1023.000000	1023.000000	2046.000000
48.320000	-0.019798	-11.700814	-1.555647	-2.574312	-3.978462	-3.592394	0.000000	-10.000000	0.216667	-17.233334	42.666668	1023.000000	1023.000000	2046.000000
48.340000	-0.020739	-12.256830	-1.554575	-2.840616	-4.225500	-3.636140	0.000000	-10.000000	0.208333	-16.516666	37.000000	1023.000000	1023.000000	2046.000000
48.360001	-0.022226	-13.135781	-1.743285	-2.971562	-4.520301	-3.900633	0.000000	-10.000000	0.175000	-15.533334	31.666666	1023.000000	1023.000000	2046.000000
48.380001	-0.024589	-14.532033	-2.159001	-3.049795	-4.884500	-4.438737	0.000000	-10.000000	0.150000	-14.200000	26.500000	1023.000000	1023.000000	2046.000000
48.400002	-0.026939	-15.921039	-2.720030	-3.169778	-5.115260	-4.915970	0.000000	-10.000000	0.116667	-13.050000	21.666666	1023.000000	1023.000000	2046.000000
48.419998	-0.028842	-17.045546	-3.228599	-3.370078	-5.292735	-5.154135	0.000000	-10.000000	0.108333	-12.216666	17.166666	1023.000000	1023.000000	2046.000000
48.439999	-0.030452	-17.997221	-3.450739	-3.725194	-5.677392	-5.143895	0.000000	-10.000000	0.100000	-11.916667	13.000000	1023.000000	1023.000000	2046.000000
48.459999	-0.032096	-18.968962	-3.840333	-3.897098	-5.976185	-5.255345	0.000000	-10.000000	0.100000	-11.950000	9.000000	1023.000000	1023.000000	2046.000000
48.480000	-0.033985	-20.084896	-4.342963	-3.900875	-6.196912	-5.644146	0.000000	-10.000000	0.100000	-12.000000	5.000000	1023.000000	1023.000000	2046.000000
48.500000	-0.034789	-20.560398	-4.692967	-3.949028	-6.189619	-5.728785	0.000000	-10.000000	0.091667	-12.000000	1.333333	1023.000000	1023.000000	2046.000000
48.520000	-0.035251	-20.833624	-4.827440	-4.153014	-6.246045	-5.607125	0.000000	-10.000000	0.083333	-11.633333	-2.333333	1023.000000	1023.000000	2046.000000
48.540001	-0.035828	-21.174290	-4.887376	-4.310033	-6.460341	-5.516539	0.000000	-10.000000	0.058333	-11.016666	-5.833333	1023.000000	1023.000000	2046.000000
48.560001	-0.036432	-21.531401	-5.161633	-4.293347	-6.439894	-5.636528	0.000000	-10.000000	0.050000	-10.083333	-9.500000	1023.000000	1023.000000	2046.000000
48.580002	-0.036276	-21.439310	-5.279605	-4.199257	-6.353183	-5.607266	0.000000	-10.000000	0.033333	-9.166667	-12.833333	1023.000000	1023.000000	2046.000000
48.599998	-0.035591	-21.034037	-5.238658	-4.176212	-6.256071	-5.363096	0.000000	-10.000000	0.041667	-8.266666	-15.833333	1023.000000	1023.000000	2046.000000
48.619999	-0.035094	-20.740690	-5.150858	-4.190002	-6.281227	-5.118603	0.000000	-10.000000	0.025000	-7.450000	-18.666666	1023.000000	1023.000000	2046.000000
48.639999	-0.035145	-20.770786	-5.215163	-4.074940	-6.280797	-5.199886	0.000000	-10.000000	0.016667	-6.366667	-21.166666	1023.000000	1023.000000	2046.000000
48.660000	-0.034601	-20.449242	-5.214691	-3.926364	-6.104614	-5.203571	0.000000	-10.000000	-0.008333	-4.950000	-23.333334	1023.000000	1023.000000	2046.000000
48.680000	-0.033433	-19.758978	-5.044096	-3.831373	-5.856618	-5.026891	0.000000	-10.000000	-0.016667	-2.283333	-24.833334	1023.000000	1023.000000	2046.000000
48.700001	-0.032003	-18.914030	-4.650110	-3.852300	-5.710361	-4.701260	0.000000	-10.000000	-0.041667	1.050000	-25.666666	1023.000000	1023.000000	2046.000000
48.720001	-0.030807	-18.206894	-4.378805	-3.716452	-5.491816	-4.619821	0.000000	-10.000000	-0.100000	5.766667	-26.000000	1023.000000	1023.000000	2046.000000
48.740002	-0.029840	-17.635574	-4.121202	-3.565340	-5.307365	-4.641669	0.000000	-10.000000	-0.166667	10.516666	-26.000000	1023.000000	1023.000000	2046.000000
48.759998	-0.028587	-16.894947	-3.929663	-3.416791	-4.960001	-4.588491	0.000000	-10.000000	-0.266667	15.200001	-26.000000	1023.000000	1023.000000	2046.000000
48.779999	-0.027312	-16.141199	-3.613573	-3.529343	-4.725376	-4.272907	0.000000	-10.000000	-0.341667	18.916668	-26.000000	1023.000000	1023.000000	2046.000000
48.799999	-0.026233	-15.503924	-3.375178	-3.663012	-4.477145	-3.988590	0.000000	-10.000000	-0.433333	21.983334	-17.333334	1023.000000	1023.000000	2046.000000
48.820000	-0.025629	-15.146616	-3.227972	-3.724549	-4.347165	-3.846930	0.000000	-10.000000	-0.500000	24.766666	0.666667	1023.000000	1023.000000	2046.000000
48.840000	-0.024872	-14.699114	-3.146659	-3.663424	-4.117123	-3.771909	0.000000	-10.000000	-0.575000	27.266666	21.666666	1023.000000	1023.000000	2046.000000
48.860001	-0.023490	-13.882561	-3.023434	-3.516216	-3.739295	-3.603617	0.000000	-10.000000	-0.658333	29.483334	37.166668	1023.000000	1023.000000	2046.000000
48.880001	-0.022080	-13.049008	-2.796027	-3.542611	-3.446998	-3.263372	0.000000	-10.000000	-0.725000	31.433334	46.666668	1023.000000	1023.000000	2046.000000
48.900002	-0.020714	-12.242121	-2.533242	-3.570711	-3.219642	-2.918525	0.000000	-10.000000	-0.791667	33.050003	56.833332	1023.000000	1023.000000	2046.000000
48.919998	-0.019697	-11.640903	-2.419930	-3.483636	-2.970308	-2.767029	0.000000	-10.000000	-0.825000	34.450001	67.666664	1023.000000	1023.000000	2046.000000
48.939999	-0.018756	-11.084679	-2.324838	-3.400553	-2.753529	-2.605758	0.000000	-10.000000	-0.866667	35.366669	79.166664	1023.000000	1023.000000	2046.000000
48.959999	-0.017519	-10.353449	-2.234211	-3.159207	-2.437027	-2.523003	0.000000	-10.000000	-0.891667	36.233334	91.000000	1023.000000	1023.000000	2046.000000
48.980000	-0.015890	-9.390905	-2.055943	-3.051783	-2.037388	-2.245791	0.000000	-10.000000	-0.916667	36.716667	103.000000	1023.000000	1023.000000	2046.000000
49.000000	-0.014105	-8.336288	-1.663768	-3.045314	-1.817182	-1.810024	0.000000	-10.000000	-0.958333	37.466667	115.000000	1023.000000	1023.000000	2046.000000
49.020000	-0.012944	-7.650102	-1.496449	-2.978815	-1.591174	-1.583664	0.000000	-10.000000	-0.975000	38.299999	127.166664	1023.000000	1023.000000	2046.000000
49.040001	-0.011851	-7.004158	-1.351489	-2.811733	-1.379281	-1.461655	0.000000	-10.000000	-1.000000	39.116669	139.666672	1023.000000	1023.000000	2046.000000
49.060001	-0.010170	-6.010379	-1.153386	-2.487033	-0.997367	-1.372594	0.000000	-10.000000	-1.008333	39.450001	152.666672	1023.000000	1023.000000	2046.000000
49.080002	-0.008295	-4.902443	-0.815411	-2.434650	-0.681516	-0.970866	0.000000	-10.000000	-1.033333	39.583336	165.833328	1023.000000	1023.000000	2046.000000
49.099998	-0.006408	-3.787042	-0.485065	-2.386626	-0.380119	-0.535232	0.000000	-10.000000	-1.050000	39.733334	179.166672	1023.000000	1023.000000	2046.000000
49.119999	-0.004986	-2.946568	-0.129255	-2.213259	-0.220039	-0.384015	0.000000	-10.000000	-1.075000	40.100002	192.333328	1023.000000	1023.000000	2046.000000
49.139999	-0.002951	-1.744066	0.205683	-1.884619	0.098431	-0.163561	0.000000	-10.000000	-1.091667	40.733334	205.666672	1023.000000	1023.000000	2046.000000
49.160000	-0.000280	-0.165532	0.687902	-1.340000	0.503634	-0.017068	0.000000	-10.000000	-1.108333	41.100002	219.000000	1023.000000	1023.000000	2046.000000
49.180000	0.002373	1.402269	1.215860	-1.107516	0.878925	0.414999	0.000000	-10.000000	-1.116667	41.600002	232.666672	1023.000000	1023.000000	2046.000000
49.200001	0.003927	2.320978	1.625425	-1.053587	0.976833	0.772307	0.000000	-10.000000	-1.108333	41.466667	246.500000	1023.000000	1023.000000	2046.000000
49.220001	0.005723	3.382371	1.932916	-0.551375	1.204116	0.796714	0.000000	-10.000000	-1.116667	41.416668	260.500000	1023.000000	1023.000000	2046.000000
49.240002	0.007598	4.490577	2.132890	0.038839	1.566537	0.752311	0.000000	-10.000000	-1.091667	41.150002	274.333344	1023.000000	1023.000000	2046.000000
49.259998	0.008527	5.039598	2.332391	0.101022	1.745880	0.860305	0.000000	-10.000000	-1.108333	40.950001	288.000000	1023.000000	1023.000000	2046.000000
49.279999	0.008985	5.310431	2.539890	0.125587	1.787324	0.857630	0.000000	-10.000000	-1.100000	41.000000	301.666656	1023.000000	1023.000000	2046.000000
49.299999	0.008279	4.892599	2.552521	0.257294	1.548451	0.534333	0.000000	-10.000000	-1.125000	40.966667	315.333344	1023.000000	1023.000000	2046.000000
49.320000	0.007551	4.462693	2.393842	0.549243	1.336118	0.183489	0.000000	-10.000000	-1.100000	41.150002	329.000000	1023.000000	1023.000000	2046.000000
49.340000	0.006968	4.117967	2.317796	0.851554	1.083679	-0.135063	0.000000	-10.000000	-1.083333	41.166668	342.666656	1023.000000	1023.000000	2046.000000
49.360001	0.006253	3.695330	2.180325	0.804237	0.866543	-0.155776	0.000000	-10.000000	-1.050000	41.016666	356.500000	1023.000000	1023.000000	2046.000000
49.380001	0.004744	2.803484	1.862763	0.763706	0.522514	-0.345499	0.000000	-10.000000	-1.058333	40.766666	370.166656	1023.000000	1023.000000	2046.000000
49.400002	0.004431	2.618510	1.527106	1.100418	0.542446	-0.551460	0.000000	-10.000000	-1.058333	40.533333	383.833344	1023.000000	1023.000000	2046.000000
49.419998	0.005203	3.075104	1.509706	1.387916	0.607045	-0.429563	0.000000	-10.000000	-1.033333	40.233334	397.333344	1023.000000	1023.000000	2046.000000
49.439999	0.006032	3.564987	1.512973	1.682716	0.712927	-0.343629	0.000000	-10.000000	-0.991667	39.816666	411.000000	1023.000000	1023.000000	2046.000000
49.459999	0.005984	3.536727	1.434889	1.774608	0.557183	-0.229953	0.000000	-10.000000	-0.941667	39.216667	424.333344	1023.000000	1023.000000	2046.000000
49.480000	0.006910	4.083577	1.309728	2.207936	0.763115	-0.197202	0.000000	-10.000000	-0.908333	38.866665	437.500000	1023.000000	1023.000000	2046.000000
49.500000	0.008667	5.122092	1.554311	2.514397	0.954487	0.098898	0.000000	-10.000000	-0.866667	38.150002	450.500000	1023.000000	1023.000000	2046.000000
49.520000	0.009632	5.692719	1.676540	2.674703	1.020999	0.320478	0.000000	-10.000000	-0.841667	37.316666	463.333344	1023.000000	1023.000000	2046.000000
49.540001	0.010198	6.027148	1.669847	2.832348	1.075179	0.449774	0.000000	-10.000000	-0.825000	36.833336	475.833344	1023.000000	1023.000000	2046.000000
49.560001	0.012135	7.172055	1.731823	3.231242	1.528694	0.680297	0.000000	-10.000000	-0.808333	36.166668	488.166656	1023.000000	1023.000000	2046.000000
49.580002	0.014210	8.397874	2.083085	3.527126	1.788004	0.999659	0.000000	-10.000000	-0.791667	35.666668	500.333344	1023.000000	1023.000000	2046.000000
49.599998	0.015133	8.943375	2.291701	3.682046	1.838466	1.131162	0.000000	-10.000000	-0.783333	34.866669	512.333313	1023.000000	1023.000000	2046.000000
49.619999	0.016491	9.746173	2.478718	3.936257	2.035422	1.295776	0.000000	-10.000000	-0.766667	34.666668	524.166687	1023.000000	1023.000000	2046.000000
49.639999	0.018966	11.208671	2.895941	4.337774	2.446227	1.528729	0.000000	-10.000000	-0.741667	34.200001	535.666687	1023.000000	1023.000000	2046.000000
49.660000	0.021256	12.562152	3.469605	4.602428	2.724442	1.765677	0.000000	-10.000000	-0.683333	33.566666	547.166687	1023.000000	1023.000000	2046.000000
49.680000	0.022217	13.130075	3.857400	4.653357	2.818846	1.800471	0.000000	-10.000000	-0.658333	32.533333	558.500000	1023.000000	1023.000000	2046.000000
49.700001	0.022926	13.548975	4.088781	4.606619	2.926025	1.927550	0.000000	-10.000000	-0.608333	31.616667	569.666687	1023.000000	1023.000000	2046.000000
49.720001	0.024383	14.410570	4.395487	4.825891	3.227085	1.962106	0.000000	-10.000000	-0.558333	30.183334	580.333313	1023.000000	1023.000000	2046.000000
49.740002	0.026074	15.409930	4.846670	4.945325	3.462173	2.155762	0.000000	-10.000000	-0.483333	28.850000	590.500000	1023.000000	1023.000000	2046.000000
49.759998	0.026009	15.371545	5.073244	4.748081	3.349208	2.201012	0.000000	-10.000000	-0.391667	26.816668	600.333313	1023.000000	1023.000000	2046.000000
49.779999	0.026814	15.847059	5.167205	4.945187	3.578104	2.156563	0.000000	-10.000000	-0.308333	24.450001	609.833313	1023.000000	1023.000000	2046.000000
49.799999	0.028285	16.716263	5.508153	5.016634	3.800327	2.391148	0.000000	-10.000000	-0.200000	21.100000	618.500000	1023.000000	1023.000000	2046.000000
49.820000	0.027861	16.465565	5.641771	4.830709	3.647318	2.345767	0.000000	-10.000000	-0.116667	17.366667	626.000000	1023.000000	1023.000000	2046.000000
49.840000	0.027908	16.493877	5.569403	4.824606	3.730967	2.368901	0.000000	-10.000000	-0.050000	13.266666	632.333313	1023.000000	1023.000000	2046.000000
49.860001	0.028918	17.090622	5.671869	4.954020	4.001053	2.463680	0.000000	-10.000000	-0.016667	9.266666	637.500000	1023.000000	1023.000000	2046.000000
49.880001	0.029186	17.248642	5.772933	4.925000	4.043702	2.507007	0.000000	-10.000000	0.008333	3.966667	641.500000	1023.000000	1023.000000	2046.000000
49.900002	0.028604	16.904921	5.796240	4.752638	3.850106	2.505936	0.000000	-10.000000	0.033333	-0.466667	643.833313	1023.000000	1023.000000	2046.000000
49.919998	0.028815	17.029640	5.747482	4.873236	3.938668	2.470253	0.000000	-10.000000	0.058333	-5.266667	644.833313	1023.000000	1023.000000	2046.000000
49.939999	0.029662	17.529961	5.887977	5.011138	4.096493	2.534353	0.000000	-10.000000	0.083333	-8.800000	645.000000	1023.000000	1023.000000	2046.000000
49.959999	0.029086	17.189749	5.987002	4.850087	3.895640	2.457019	0.000000	-10.000000	0.125000	-12.366667	645.000000	1023.000000	1023.000000	2046.000000
49.980000	0.028683	16.951910	5.886532	4.734507	3.833002	2.497869	0.000000	-10.000000	0.166667	-14.700000	645.000000	1023.000000	1023.000000	2046.000000
50.000000	0.029662	17.529970	6.038547	4.878072	3.991071	2.622280	0.000000	-10.000000	0.200000	-15.866667	641.500000	1023.000000	1023.000000	2046.000000
50.020000	0.030875	18.247316	6.337321	5.098509	4.127827	2.683659	0.000000	-10.000000	0.225000	-16.816668	633.000000	1023.000000	1023.000000	2046.000000
50.040001	0.030779	18.190147	6.585380	5.146442	3.897794	2.560532	0.000000	-10.000000	0.241667	-17.750000	622.500000	1023.000000	1023.000000	2046.000000
50.060001	0.030554	18.057644	6.499697	5.137675	3.856084	2.564188	0.000000	-10.000000	0.283333	-19.033335	613.500000	1023.000000	1023.000000	2046.000000
50.080002	0.030889	18.255184	6.597837	5.148879	3.863661	2.644807	0.000000	-10.000000	0.325000	-20.550001	607.166687	1023.000000	1023.000000	2046.000000
50.099998	0.031216	18.448481	6.647586	5.425464	3.939237	2.436194	0.000000	-10.000000	0.383333	-22.166668	600.333313	1023.000000	1023.000000	2046.000000
50.119999	0.029937	17.692492	6.645627	5.321065	3.520873	2.204927	0.000000	-10.000000	0.433333	-23.600000	592.833313	1023.000000	1023.000000	2046.000000
50.139999	0.028765	17.000149	6.508286	5.241432	3.249141	2.001290	0.000000	-10.000000	0.491667	-24.950001	585.000000	1023.000000	1023.000000	2046.000000
50.160000	0.028553	16.874584	6.548807	5.412168	3.219602	1.694007	0.000000	-10.000000	0.550000	-26.166668	576.666687	1023.000000	1023.000000	2046.000000
50.180000	0.027373	16.177372	6.495138	5.400156	2.997491	1.284588	0.000000	-10.000000	0.591667	-27.400002	567.833313	1023.000000	1023.000000	2046.000000
50.200001	0.024526	14.494676	6.276396	5.204245	2.268876	0.745158	0.000000	-10.000000	0.625000	-28.316668	558.666687	1023.000000	1023.000000	2046.000000
50.220001	0.021497	12.704447	5.783224	5.143567	1.663311	0.114346	0.000000	-10.000000	0.658333	-29.350000	549.166687	1023.000000	1023.000000	2046.000000
50.240002	0.019222	11.360178	5.295938	5.107807	1.300945	-0.344511	0.000000	-10.000000	0.716667	-30.250000	539.500000	1023.000000	1023.000000	2046.000000
50.259998	0.016839	9.951888	4.890742	5.010074	0.858353	-0.807280	0.000000	-10.000000	0.758333	-31.266666	529.333313	1023.000000	1023.000000	2046.000000
50.279999	0.014180	8.380548	4.525050	4.648853	0.234997	-1.028351	0.000000	-10.000000	0.808333	-31.783335	519.000000	1023.000000	1023.000000	2046.000000
50.299999	0.012294	7.265785	4.090746	4.555955	-0.049313	-1.331603	0.000000	-10.000000	0.808333	-32.316669	508.333344	1023.000000	1023.000000	2046.000000
50.320000	0.011312	6.685172	3.783067	4.622300	-0.179784	-1.540411	0.000000	-10.000000	0.816667	-32.750000	497.500000	1023.000000	1023.000000	2046.000000
50.340000	0.010100	5.969165	3.541200	4.623309	-0.386391	-1.808953	0.000000	-10.000000	0.800000	-33.233334	482.833344	1023.000000	1023.000000	2046.000000
50.360001	0.008238	4.868413	3.308713	4.344576	-0.848784	-1.936092	0.000000	-10.000000	0.800000	-33.416668	471.833344	1023.000000	1023.000000	2046.000000
50.380001	0.006872	4.061543	2.896493	4.184567	-1.007004	-2.012513	0.000000	-10.000000	0.808333	-33.483334	460.666656	1023.000000	1023.000000	2046.000000
50.400002	0.006642	3.925623	2.687048	4.285315	-0.939819	-2.106920	0.000000	-10.000000	0.808333	-33.516666	453.166656	1023.000000	1023.000000	2046.000000
50.419998	0.005813	3.435471	2.620767	4.122693	-1.124153	-2.183836	0.000000	-10.000000	0.833333	-33.700001	442.000000	1023.000000	1023.000000	2046.000000
50.439999	0.004512	2.666704	2.321051	3.714148	-1.316110	-2.052386	0.000000	-10.000000	0.858333	-33.716667	430.833344	1023.000000	1023.000000	2046.000000
50.459999	0.003952	2.335693	2.055118	3.567358	-1.311986	-1.974796	0.000000	-10.000000	0.891667	-34.000000	419.500000	1023.000000	1023.000000	2046.000000
50.480000	0.004310	2.546923	1.940505	3.776555	-1.099238	-2.070899	0.000000	-10.000000	0.900000	-33.933334	408.166656	1023.000000	1023.000000	2046.000000
50.500000	0.003445	2.036133	1.931818	3.521543	-1.370519	-2.046709	0.000000	-10.000000	0.891667	-34.016666	396.833344	1023.000000	1023.000000	2046.000000
50.520000	0.002567	1.517324	1.835458	3.280879	-1.650813	-1.948200	0.000000	-10.000000	0.866667	-33.700001	385.500000	1023.000000	1023.000000	2046.000000
50.540001	0.002929	1.730884	1.784135	3.448402	-1.512906	-1.988747	0.000000	-10.000000	0.825000	-33.483334	374.166656	1023.000000	1023.000000	2046.000000
50.560001	0.003250	1.920501	1.895555	3.611130	-1.455158	-2.131025	0.000000	-10.000000	0.800000	-32.983334	363.000000	1023.000000	1023.000000	2046.000000
50.580002	0.002348	1.387583	2.030839	3.231390	-1.797433	-2.077214	0.000000	-10.000000	0.791667	-32.616669	352.000000	1023.000000	1023.000000	2046.000000
50.599998	0.001494	0.882842	1.871759	2.948214	-1.838790	-2.098340	0.000000	-10.000000	0.791667	-32.433334	341.166656	1023.000000	1023.000000	2046.000000
50.619999	0.001625	0.960425	1.766172	3.025488	-1.559967	-2.271268	0.000000	-10.000000	0.775000	-32.299999	330.333344	1023.000000	1023.000000	2046.000000
50.639999	0.000660	0.390215	1.925979	2.641862	-1.904616	-2.273010	0.000000	-10.000000	0.766667	-32.083332	319.500000	1023.000000	1023.000000	2046.000000
50.660000	-0.000538	-0.318217	1.797759	2.207379	-2.122200	-2.201155	0.000000	-10.000000	0.758333	-31.933334	308.833344	1023.000000	1023.000000	2046.000000
50.680000	-0.000780	-0.461175	1.583272	2.190891	-1.905470	-2.329868	0.000000	-10.000000	0.766667	-31.816668	298.166656	1023.000000	1023.000000	2046.000000
50.700001	-0.001309	-0.773742	1.640175	2.110174	-2.035300	-2.488790	0.000000	-10.000000	0.766667	-31.700001	287.666656	1023.000000	1023.000000	2046.000000
50.720001	-0.002516	-1.487039	1.592827	1.719864	-2.357725	-2.442006	0.000000	-10.000000	0.766667	-31.266668	277.000000	1023.000000	1023.000000	2046.000000
50.740002	-0.003270	-1.932737	1.363839	1.435892	-2.364696	-2.367772	0.000000	-10.000000	0.758333	-30.916668	266.666656	1023.000000	1023.000000	2046.000000
50.759998	-0.003333	-1.969663	1.134285	1.532405	-2.089071	-2.547282	0.000000	-10.000000	0.733333	-30.583334	256.333344	1023.000000	1023.000000	2046.000000
50.779999	-0.003952	-2.335536	1.257172	1.340626	-2.320433	-2.612902	0.000000	-10.000000	0.700000	-30.316668	246.000000	1023.000000	1023.000000	2046.000000
50.799999	-0.004963	-2.933321	1.199618	0.919654	-2.567417	-2.485175	0.000000	-10.000000	0.666667	-29.816668	235.666672	1023.000000	1023.000000	2046.000000
50.820000	-0.005636	-3.330785	0.907314	0.772931	-2.453797	-2.557233	0.000000	-10.000000	0.641667	-29.366667	225.833328	1023.000000	1023.000000	2046.000000
50.840000	-0.005789	-3.421561	0.794400	0.840253	-2.352092	-2.704121	0.000000	-10.000000	0.625000	-28.966667	216.166672	1023.000000	1023.000000	2046.000000
50.860001	-0.006324	-3.737532	0.883830	0.643101	-2.564129	-2.700334	0.000000	-10.000000	0.616667	-28.533335	206.500000	1023.000000	1023.000000	2046.000000
50.880001	-0.007311	-4.320801	0.735310	0.191204	-2.744183	-2.503132	0.000000	-10.000000	0.608333	-28.100000	196.833328	1023.000000	1023.000000	2046.000000
50.900002	-0.007778	-4.596779	0.495358	0.161959	-2.629153	-2.624944	0.000000	-10.000000	0.591667	-27.549999	187.500000	1023.000000	1023.000000	2046.000000
50.919998	-0.007972	-4.711442	0.488110	0.219128	-2.599498	-2.819182	0.000000	-10.000000	0.566667	-27.316666	181.500000	1023.000000	1023.000000	2046.000000
50.939999	-0.008040	-4.751625	0.727118	0.000214	-2.807534	-2.671422	0.000000	-10.000000	0.533333	-26.799999	172.333328	1023.000000	1023.000000	2046.000000
50.959999	-0.008326	-4.920645	0.709123	-0.358233	-2.891484	-2.380051	0.000000	-10.000000	0.516667	-26.433334	163.333328	1023.000000	1023.000000	2046.000000
50.980000	-0.008288	-4.898281	0.498212	-0.136018	-2.654913	-2.605562	0.000000	-10.000000	0.491667	-25.766666	151.500000	1023.000000	1023.000000	2046.000000
51.000000	-0.008198	-4.845013	0.380738	0.028596	-2.470393	-2.783954	0.000000	-10.000000	0.483333	-25.366667	142.833328	1023.000000	1023.000000	2046.000000
51.020000	-0.008813	-5.208337	0.646039	-0.388958	-2.967498	-2.497920	0.000000	-10.000000	0.466667	-24.633333	134.333328	1023.000000	1023.000000	2046.000000
51.040001	-0.009866	-5.830943	0.423446	-0.718140	-3.137431	-2.398818	0.000000	-10.000000	0.441667	-23.933334	126.000000	1023.000000	1023.000000	2046.000000
51.060001	-0.010720	-6.335747	-0.009502	-0.725163	-2.949010	-2.652072	0.000000	-10.000000	0.408333	-23.233334	118.000000	1023.000000	1023.000000	2046.000000
51.080002	-0.011648	-6.883984	-0.248609	-0.842209	-2.900967	-2.892198	0.000000	-10.000000	0.383333	-22.750000	110.333336	1023.000000	1023.000000	2046.000000
51.099998	-0.012537	-7.409224	-0.017918	-1.062760	-3.305425	-3.023121	0.000000	-10.000000	0.358333	-22.250000	102.666664	1023.000000	1023.000000	2046.000000
51.119999	-0.013975	-8.259322	-0.155361	-1.433400	-3.591148	-3.079413	0.000000	-10.000000	0.341667	-21.450001	95.333336	1023.000000	1023.000000	2046.000000
51.139999	-0.015738	-9.300911	-0.559731	-1.562399	-3.714427	-3.464354	0.000000	-10.000000	0.300000	-20.366667	88.166664	1023.000000	1023.000000	2046.000000
51.160000	-0.017451	-10.313459	-0.970281	-1.541070	-3.813422	-3.988687	0.000000	-10.000000	0.258333	-19.049999	81.333336	1023.000000	1023.000000	2046.000000
51.180000	-0.019717	-11.652732	-1.142885	-1.693625	-4.344532	-4.471690	0.000000	-10.000000	0.216667	-17.900000	75.000000	1023.000000	1023.000000	2046.000000
51.200001	-0.021982	-12.991432	-1.457191	-2.074020	-4.880104	-4.580118	0.000000	-10.000000	0.200000	-17.116667	69.000000	1023.000000	1023.000000	2046.000000
51.220001	-0.024384	-14.411017	-2.077718	-2.410961	-5.160309	-4.762030	0.000000	-10.000000	0.208333	-16.816668	63.333332	1023.000000	1023.000000	2046.000000
51.240002	-0.026242	-15.509290	-2.726825	-2.292398	-5.186886	-5.303180	0.000000	-10.000000	0.208333	-16.733334	57.833332	1023.000000	1023.000000	2046.000000
51.259998	-0.027463	-16.230412	-2.920323	-2.432596	-5.471625	-5.405866	0.000000	-10.000000	0.216667	-16.566668	52.166668	1023.000000	1023.000000	2046.000000
51.279999	-0.028521	-16.855984	-3.019703	-2.687685	-5.840750	-5.307847	0.000000	-10.000000	0.208333	-16.533335	46.666668	1023.000000	1023.000000	2046.000000
51.299999	-0.029794	-17.608477	-3.387522	-2.985854	-5.975928	-5.259172	0.000000	-10.000000	0.208333	-16.183334	41.000000	1023.000000	1023.000000	2046.000000
51.320000	-0.030583	-18.074392	-3.938967	-2.900246	-5.738686	-5.496493	0.000000	-10.000000	0.200000	-15.833334	35.666668	1023.000000	1023.000000	2046.000000
51.340000	-0.030956	-18.295227	-4.026553	-2.918213	-5.792983	-5.557477	0.000000	-10.000000	0.183333	-15.066667	30.333334	1023.000000	1023.000000	2046.000000
51.360001	-0.030943	-18.287233	-3.919913	-3.064491	-5.952790	-5.350039	0.000000	-10.000000	0.166667	-14.483334	25.333334	1023.000000	1023.000000	2046.000000
51.380001	-0.031142	-18.404745	-3.890631	-3.274355	-6.173768	-5.065991	0.000000	-10.000000	0.141667	-13.716667	20.500000	1023.000000	1023.000000	2046.000000
51.400002	-0.031387	-18.549925	-4.364738	-3.121041	-5.847030	-5.217117	0.000000	-10.000000	0.125000	-13.050000	15.833333	1023.000000	1023.000000	2046.000000
51.419998	-0.031167	-18.419851	-4.498890	-2.941171	-5.689459	-5.290331	0.000000	-10.000000	0.100000	-12.216667	11.333333	1023.000000	1023.000000	2046.000000
51.439999	-0.030506	-18.028887	-4.096517	-3.008888	-5.918084	-5.005398	0.000000	-10.000000	0.083333	-11.533334	7.166667	1023.000000	1023.000000	2046.000000
51.459999	-0.030218	-17.858831	-4.000842	-3.175205	-5.956706	-4.726078	0.000000	-10.000000	0.075000	-10.816668	3.666667	1023.000000	1023.000000	2046.000000
51.480000	-0.030071	-17.771788	-4.339764	-2.990537	-5.556058	-4.885429	0.000000	-10.000000	0.066667	-10.300000	0.500000	1023.000000	1023.000000	2046.000000
51.500000	-0.029405	-17.378571	-4.068920	-2.776726	-5.533090	-4.999834	0.000000	-10.000000	0.058333	-9.983334	-2.666667	1023.000000	1023.000000	2046.000000
51.520000	-0.028460	-16.819796	-3.468583	-2.788944	-5.751584	-4.810686	0.000000	-10.000000	0.041667	-9.800000	-5.833333	1023.000000	1023.000000	2046.000000
51.540001	-0.028504	-16.846022	-3.496662	-3.053384	-5.628302	-4.667674	0.000000	-10.000000	0.041667	-9.400001	-9.166667	1023.000000	1023.000000	2046.000000
51.560001	-0.028834	-17.040884	-3.775348	-2.934989	-5.301884	-5.028663	0.000000	-10.000000	0.033333	-8.650001	-12.333333	1023.000000	1023.000000	2046.000000
51.580002	-0.028288	-16.718367	-3.299878	-3.078033	-5.495783	-4.844673	0.000000	-10.000000	0.033333	-7.650000	-15.166667	1023.000000	1023.000000	2046.000000
51.599998	-0.028400	-16.784693	-3.108468	-3.476528	-5.648316	-4.551382	0.000000	-10.000000	0.016667	-6.700000	-17.833334	1023.000000	1023.000000	2046.000000
51.619999	-0.028826	-17.036127	-3.511523	-3.497356	-5.269638	-4.757610	0.000000	-10.000000	0.008333	-5.900000	-20.166666	1023.000000	1023.000000	2046.000000
51.639999	-0.028831	-17.038933	-3.471219	-3.464382	-5.200633	-4.902700	0.000000	-10.000000	0.000000	-5.050000	-22.166666	1023.000000	1023.000000	2046.000000
51.660000	-0.028306	-16.729099	-3.113467	-3.678157	-5.315496	-4.621980	0.000000	-10.000000	-0.008333	-3.233333	-23.666666	1023.000000	1023.000000	2046.000000
51.680000	-0.028150	-16.636444	-2.954402	-3.946760	-5.367350	-4.367932	0.000000	-10.000000	-0.033333	-0.200000	-24.500000	1023.000000	1023.000000	2046.000000
51.700001	-0.028025	-16.562935	-3.327935	-3.955422	-4.882633	-4.396945	0.000000	-10.000000	-0.075000	3.850000	-25.000000	1023.000000	1023.000000	2046.000000
51.720001	-0.027687	-16.362875	-3.416400	-3.853421	-4.596321	-4.496732	0.000000	-10.000000	-0.125000	8.483334	-25.000000	1023.000000	1023.000000	2046.000000
51.740002	-0.026250	-15.513594	-2.959626	-3.934373	-4.541770	-4.077824	0.000000	-10.000000	-0.200000	12.900001	-25.000000	1023.000000	1023.000000	2046.000000
51.759998	-0.025224	-14.907628	-2.639383	-4.199811	-4.490911	-3.577522	0.000000	-10.000000	-0.266667	16.933334	-25.000000	1023.000000	1023.000000	2046.000000
51.779999	-0.024889	-14.709154	-3.012987	-4.062372	-3.925137	-3.708659	0.000000	-10.000000	-0.358333	19.800001	-25.000000	1023.000000	1023.000000	2046.000000
51.799999	-0.023854	-14.097515	-3.022341	-3.906707	-3.535410	-3.633058	0.000000	-10.000000	-0.416667	22.350000	-8.000000	1023.000000	1023.000000	2046.000000
51.820000	-0.022188	-13.113049	-2.484284	-3.907534	-3.494926	-3.226304	0.000000	-10.000000	-0.466667	23.850000	9.000000	1023.000000	1023.000000	2046.000000
51.840000	-0.020870	-12.334190	-2.050191	-4.023483	-3.507049	-2.753467	0.000000	-10.000000	-0.533333	26.133333	30.833334	1023.000000	1023.000000	2046.000000
51.860001	-0.019968	-11.801099	-2.324618	-3.823132	-2.905884	-2.747465	0.000000	-10.000000	-0.591667	27.566668	35.666668	1023.000000	1023.000000	2046.000000
51.880001	-0.018978	-11.215881	-2.337800	-3.621917	-2.519727	-2.736437	0.000000	-10.000000	-0.675000	30.016666	46.833332	1023.000000	1023.000000	2046.000000
51.900002	-0.017165	-10.144517	-1.894041	-3.564719	-2.375788	-2.309969	0.000000	-10.000000	-0.741667	31.616667	56.833332	1023.000000	1023.000000	2046.000000
[truncated: 1,122,474 more chars]
