# Supplementary material for: Effect of Electrode Belt and Body Positions on Regional Pulmonary Ventilation- and Perfusion-Related Impedance Changes Measured by Electric Impedance Tomography
Source: PLoS One. 2016 Jun 2;11(6):e0155913. doi: 10.1371/journal.pone.0155913 (PMC4890811; doi:10.1371/journal.pone.0155913)
Supplement: S1 Dataset — (ZIP) [file pone.0155913.s001.zip › Dataset/Fp12-semi-4i.txt]

Patient Name:	Fp12
Registry:	Fp12
Investigator:	 
Diagnosys:	 
Notes:	semi4i              
Sample Rate [Hz]:	50.08
Time Base 	Pixels Mean 	Pixels Sum 	UPPER RIGHT		UPPER LEFT		LOWER RIGHT		LOWER LEFT		QRS	ETCO2	Paw	Flow (L/min)	Volume	Analog1	Analog2	AnalogSum
0.000000	-0.072817	-43.034866	-10.897522	-10.400229	-11.326723	-10.410393	0.000000	-10.000000	0.091667	-4.750000	1.500000	1023.000000	1023.000000	2046.000000
0.020000	-0.073470	-43.420738	-11.081909	-10.276258	-11.406013	-10.656559	0.000000	-10.000000	0.083333	-5.200000	0.333333	1023.000000	1023.000000	2046.000000
0.040000	-0.074091	-43.787674	-11.242279	-10.275056	-11.704886	-10.565452	0.000000	-10.000000	0.075000	-5.316667	-0.333333	1023.000000	1023.000000	2046.000000
0.060000	-0.073653	-43.529140	-11.442819	-10.283855	-11.550622	-10.251844	0.000000	-10.000000	0.083333	-5.000000	-1.833333	1023.000000	1023.000000	2046.000000
0.080000	-0.074108	-43.798107	-11.526711	-10.161208	-11.548133	-10.562054	0.000000	-10.000000	0.083333	-4.416667	-3.500000	1023.000000	1023.000000	2046.000000
0.100000	-0.074274	-43.895870	-11.456526	-10.253927	-11.808001	-10.377417	0.000000	-10.000000	0.075000	-3.666667	-5.666667	1023.000000	1023.000000	2046.000000
0.120000	-0.073212	-43.268078	-11.494532	-10.100633	-11.512706	-10.160209	0.000000	-10.000000	0.075000	-3.216667	-6.833333	1023.000000	1023.000000	2046.000000
0.140000	-0.072944	-43.109993	-11.394547	-9.936586	-11.470160	-10.308700	0.000000	-10.000000	0.083333	-3.133333	-8.000000	1023.000000	1023.000000	2046.000000
0.160000	-0.072313	-42.737053	-11.239360	-9.922713	-11.563857	-10.011123	0.000000	-10.000000	0.091667	-3.083333	-9.000000	1023.000000	1023.000000	2046.000000
0.180000	-0.071152	-42.050823	-11.155030	-9.775101	-11.221369	-9.899323	0.000000	-10.000000	0.083333	-2.933333	-10.000000	1023.000000	1023.000000	2046.000000
0.200000	-0.070833	-41.862049	-10.907409	-9.734487	-11.176498	-10.043657	0.000000	-10.000000	0.075000	-2.650000	-11.000000	1023.000000	1023.000000	2046.000000
0.220000	-0.070120	-41.440823	-10.617101	-9.916998	-11.201357	-9.705366	0.000000	-10.000000	0.075000	-2.516667	-12.000000	1023.000000	1023.000000	2046.000000
0.240000	-0.069710	-41.198322	-10.564002	-9.994757	-10.811759	-9.827805	0.000000	-10.000000	0.066667	-2.633333	-13.000000	1023.000000	1023.000000	2046.000000
0.260000	-0.070072	-41.412476	-10.350363	-10.225312	-10.797080	-10.039721	0.000000	-10.000000	0.058333	-2.883333	-13.833333	1023.000000	1023.000000	2046.000000
0.280000	-0.070156	-41.462074	-10.115184	-10.679962	-10.903440	-9.763488	0.000000	-10.000000	0.058333	-3.050000	-14.833333	1023.000000	1023.000000	2046.000000
0.300000	-0.070694	-41.780197	-10.080541	-10.850018	-10.695170	-10.154469	0.000000	-10.000000	0.058333	-2.850000	-15.833333	1023.000000	1023.000000	2046.000000
0.320000	-0.071281	-42.127041	-9.881792	-11.257059	-10.938842	-10.049346	0.000000	-10.000000	0.058333	-2.066667	-16.666666	1023.000000	1023.000000	2046.000000
0.340000	-0.071167	-42.059513	-9.925790	-11.519295	-10.687655	-9.926772	0.000000	-10.000000	0.050000	-1.066667	-17.000000	1023.000000	1023.000000	2046.000000
0.360000	-0.071864	-42.471817	-9.758348	-11.609499	-10.859806	-10.244162	0.000000	-10.000000	0.050000	-0.283333	-17.000000	1023.000000	1023.000000	2046.000000
0.380000	-0.071835	-42.454597	-9.737589	-11.838624	-10.878139	-10.000246	0.000000	-10.000000	0.050000	0.000000	-17.000000	1023.000000	1023.000000	2046.000000
0.400000	-0.072149	-42.640083	-9.815901	-11.906612	-10.669767	-10.247804	0.000000	-10.000000	0.050000	0.000000	-17.000000	1023.000000	1023.000000	2046.000000
0.420000	-0.072318	-42.739918	-9.726267	-12.071685	-10.767454	-10.174513	0.000000	-10.000000	0.050000	0.700000	-17.000000	1023.000000	1023.000000	2046.000000
0.440000	-0.071737	-42.396343	-9.748886	-12.216110	-10.566981	-9.864366	0.000000	-10.000000	0.041667	2.033333	-17.000000	1023.000000	1023.000000	2046.000000
0.460000	-0.071757	-42.408108	-9.711296	-12.109247	-10.389785	-10.197780	0.000000	-10.000000	0.025000	4.250000	-17.000000	1023.000000	1023.000000	2046.000000
0.480000	-0.071273	-42.122547	-9.520366	-12.334985	-10.447403	-9.819793	0.000000	-10.000000	0.008333	6.516667	-17.000000	1023.000000	1023.000000	2046.000000
0.500000	-0.070197	-41.486469	-9.544661	-12.269176	-10.011594	-9.661038	0.000000	-10.000000	-0.008333	8.800000	-17.000000	1023.000000	1023.000000	2046.000000
0.520000	-0.069622	-41.146706	-9.322420	-12.213065	-9.900313	-9.710908	0.000000	-10.000000	-0.050000	11.000000	-17.000000	1023.000000	1023.000000	2046.000000
0.540000	-0.068680	-40.589905	-9.092129	-12.327807	-9.878066	-9.291902	0.000000	-10.000000	-0.091667	13.200000	-17.000000	1023.000000	1023.000000	2046.000000
0.560000	-0.067580	-39.939690	-9.104583	-12.181228	-9.415977	-9.237901	0.000000	-10.000000	-0.125000	15.233334	-17.000000	1023.000000	1023.000000	2046.000000
0.580000	-0.066585	-39.352001	-8.782710	-12.120771	-9.306370	-9.142150	0.000000	-10.000000	-0.150000	17.066668	-3.333333	1023.000000	1023.000000	2046.000000
0.600000	-0.065224	-38.547676	-8.589602	-12.091179	-9.146336	-8.720560	0.000000	-10.000000	-0.200000	19.133333	14.000000	1023.000000	1023.000000	2046.000000
0.620000	-0.064100	-37.883244	-8.536346	-11.862865	-8.652932	-8.831099	0.000000	-10.000000	-0.250000	20.716667	31.333334	1023.000000	1023.000000	2046.000000
0.640000	-0.062752	-37.086533	-8.208658	-11.858028	-8.621555	-8.398290	0.000000	-10.000000	-0.291667	22.066668	37.333332	1023.000000	1023.000000	2046.000000
0.660000	-0.061139	-36.132904	-8.113550	-11.695785	-8.161598	-8.161970	0.000000	-10.000000	-0.325000	23.066668	42.166668	1023.000000	1023.000000	2046.000000
0.680000	-0.059841	-35.366028	-7.724498	-11.512775	-8.038295	-8.090459	0.000000	-10.000000	-0.366667	24.333334	49.500000	1023.000000	1023.000000	2046.000000
0.700000	-0.057916	-34.228596	-7.514296	-11.430338	-7.715881	-7.568083	0.000000	-10.000000	-0.408333	25.700001	57.500000	1023.000000	1023.000000	2046.000000
0.720000	-0.056118	-33.165649	-7.233818	-11.103513	-7.229663	-7.598656	0.000000	-10.000000	-0.450000	26.816668	65.833336	1023.000000	1023.000000	2046.000000
0.740000	-0.053974	-31.898577	-6.708975	-10.980055	-7.136664	-7.072883	0.000000	-10.000000	-0.491667	28.116667	74.666664	1023.000000	1023.000000	2046.000000
0.760000	-0.051404	-30.379879	-6.409031	-10.584725	-6.637918	-6.748205	0.000000	-10.000000	-0.533333	29.283333	83.833336	1023.000000	1023.000000	2046.000000
0.780000	-0.049629	-29.330711	-5.869606	-10.500158	-6.487878	-6.473068	0.000000	-10.000000	-0.541667	30.166666	93.500000	1023.000000	1023.000000	2046.000000
0.800000	-0.048063	-28.405102	-5.508528	-10.693685	-6.421886	-5.781003	0.000000	-10.000000	-0.566667	30.900000	103.500000	1023.000000	1023.000000	2046.000000
0.820000	-0.045953	-27.158239	-5.322552	-10.025041	-5.823791	-5.986856	0.000000	-10.000000	-0.583333	31.300001	113.666664	1023.000000	1023.000000	2046.000000
0.840000	-0.043828	-25.902422	-4.910804	-9.468749	-5.705968	-5.816901	0.000000	-10.000000	-0.600000	32.083332	124.000000	1023.000000	1023.000000	2046.000000
0.860000	-0.042378	-25.045122	-4.822049	-9.271328	-5.599168	-5.352577	0.000000	-10.000000	-0.625000	32.333336	134.500000	1023.000000	1023.000000	2046.000000
0.880000	-0.042050	-24.851526	-4.912890	-9.055532	-5.261089	-5.622016	0.000000	-10.000000	-0.616667	32.883335	145.166672	1023.000000	1023.000000	2046.000000
0.900000	-0.041601	-24.586189	-4.759517	-8.968817	-5.247321	-5.610535	0.000000	-10.000000	-0.641667	32.850002	156.000000	1023.000000	1023.000000	2046.000000
0.920000	-0.041377	-24.453955	-4.836050	-8.968791	-5.260533	-5.388582	0.000000	-10.000000	-0.633333	33.316666	167.000000	1023.000000	1023.000000	2046.000000
0.940000	-0.042130	-24.899002	-5.143947	-8.589128	-5.258201	-5.907727	0.000000	-10.000000	-0.658333	33.533333	178.000000	1023.000000	1023.000000	2046.000000
0.960000	-0.042925	-25.368931	-5.303406	-8.368370	-5.600109	-6.097046	0.000000	-10.000000	-0.675000	33.966667	189.166672	1023.000000	1023.000000	2046.000000
0.980000	-0.043389	-25.642605	-5.574378	-8.282266	-5.861755	-5.924205	0.000000	-10.000000	-0.691667	34.100002	200.500000	1023.000000	1023.000000	2046.000000
1.000000	-0.043690	-25.820728	-5.893749	-7.956482	-5.864275	-6.106221	0.000000	-10.000000	-0.700000	34.133335	212.000000	1023.000000	1023.000000	2046.000000
1.020000	-0.043258	-25.565659	-6.076066	-7.560789	-5.844527	-6.084276	0.000000	-10.000000	-0.700000	33.966667	223.500000	1023.000000	1023.000000	2046.000000
1.040000	-0.042372	-25.042046	-6.122218	-7.177717	-5.996686	-5.745426	0.000000	-10.000000	-0.700000	33.833332	231.166672	1023.000000	1023.000000	2046.000000
1.060000	-0.041271	-24.391218	-6.486507	-6.512193	-5.627850	-5.764668	0.000000	-10.000000	-0.708333	33.833332	242.500000	1023.000000	1023.000000	2046.000000
1.080000	-0.040109	-23.704437	-6.506870	-5.915859	-5.509873	-5.771835	0.000000	-10.000000	-0.716667	34.016666	253.833328	1023.000000	1023.000000	2046.000000
1.100000	-0.038774	-22.915222	-6.438518	-5.625257	-5.554268	-5.297179	0.000000	-10.000000	-0.716667	34.133335	268.833344	1023.000000	1023.000000	2046.000000
1.120000	-0.037492	-22.157505	-6.622334	-5.191595	-5.269707	-5.073871	0.000000	-10.000000	-0.716667	34.283333	280.166656	1023.000000	1023.000000	2046.000000
1.140000	-0.036335	-21.474148	-6.495830	-4.762411	-5.172367	-5.043541	0.000000	-10.000000	-0.708333	34.233334	291.500000	1023.000000	1023.000000	2046.000000
1.160000	-0.034998	-20.683542	-6.282445	-4.623568	-5.178227	-4.599302	0.000000	-10.000000	-0.691667	34.233334	303.000000	1023.000000	1023.000000	2046.000000
1.180000	-0.033381	-19.727995	-6.292692	-4.337971	-4.774519	-4.322811	0.000000	-10.000000	-0.666667	33.833336	314.500000	1023.000000	1023.000000	2046.000000
1.200000	-0.031760	-18.770388	-5.974038	-3.926013	-4.506299	-4.364038	0.000000	-10.000000	-0.650000	33.383335	325.833344	1023.000000	1023.000000	2046.000000
1.220000	-0.029508	-17.439354	-5.556846	-3.707030	-4.333007	-3.842470	0.000000	-10.000000	-0.650000	32.816666	337.000000	1023.000000	1023.000000	2046.000000
1.240000	-0.027310	-16.140486	-5.338679	-3.360493	-3.848199	-3.593114	0.000000	-10.000000	-0.650000	32.766666	348.000000	1023.000000	1023.000000	2046.000000
1.260000	-0.025014	-14.783152	-4.759890	-3.003308	-3.497750	-3.522204	0.000000	-10.000000	-0.625000	32.666668	359.000000	1023.000000	1023.000000	2046.000000
1.280000	-0.022199	-13.119656	-4.063165	-2.898968	-3.161247	-2.996276	0.000000	-10.000000	-0.625000	32.483334	370.000000	1023.000000	1023.000000	2046.000000
1.300000	-0.020182	-11.927858	-3.631760	-2.685369	-2.633734	-2.976995	0.000000	-10.000000	-0.608333	31.916666	380.833344	1023.000000	1023.000000	2046.000000
1.320000	-0.018429	-10.891642	-2.918937	-2.729716	-2.416043	-2.826946	0.000000	-10.000000	-0.608333	31.549999	391.666656	1023.000000	1023.000000	2046.000000
1.340000	-0.017062	-10.083517	-2.379849	-2.938171	-2.272713	-2.492784	0.000000	-10.000000	-0.583333	31.166666	402.166656	1023.000000	1023.000000	2046.000000
1.360000	-0.016108	-9.519551	-2.101069	-2.858206	-1.894706	-2.665570	0.000000	-10.000000	-0.566667	30.950001	412.666656	1023.000000	1023.000000	2046.000000
1.380000	-0.014778	-8.733769	-1.509494	-2.907553	-1.840856	-2.475865	0.000000	-10.000000	-0.558333	30.833334	423.000000	1023.000000	1023.000000	2046.000000
1.400000	-0.013573	-8.021595	-1.283169	-2.877558	-1.606645	-2.254224	0.000000	-10.000000	-0.550000	30.700001	433.333344	1023.000000	1023.000000	2046.000000
1.420000	-0.012680	-7.494143	-0.957002	-2.746197	-1.416519	-2.374424	0.000000	-10.000000	-0.533333	30.566668	443.500000	1023.000000	1023.000000	2046.000000
1.440000	-0.011638	-6.878149	-0.567289	-2.822863	-1.420892	-2.067104	0.000000	-10.000000	-0.508333	30.416668	453.500000	1023.000000	1023.000000	2046.000000
1.460000	-0.010714	-6.331781	-0.571286	-2.686891	-1.062272	-2.011333	0.000000	-10.000000	-0.483333	30.316668	463.833344	1023.000000	1023.000000	2046.000000
1.480000	-0.009687	-5.725297	-0.277227	-2.595198	-0.916428	-1.936445	0.000000	-10.000000	-0.466667	30.066668	474.166656	1023.000000	1023.000000	2046.000000
1.500000	-0.008497	-5.021578	-0.008848	-2.594393	-0.845107	-1.573231	0.000000	-10.000000	-0.458333	29.700001	484.500000	1023.000000	1023.000000	2046.000000
1.520000	-0.007497	-4.430966	0.062990	-2.331331	-0.488445	-1.674180	0.000000	-10.000000	-0.450000	29.516666	494.500000	1023.000000	1023.000000	2046.000000
1.540000	-0.005978	-3.533241	0.516209	-2.232694	-0.407267	-1.409490	0.000000	-10.000000	-0.450000	29.283333	504.166656	1023.000000	1023.000000	2046.000000
1.560000	-0.004200	-2.482143	0.719909	-2.025163	-0.086168	-1.090720	0.000000	-10.000000	-0.433333	28.983334	513.833313	1023.000000	1023.000000	2046.000000
1.580000	-0.002993	-1.768748	0.951427	-1.699084	0.206832	-1.227923	0.000000	-10.000000	-0.433333	28.799999	523.500000	1023.000000	1023.000000	2046.000000
1.600000	-0.001160	-0.685580	1.449718	-1.578198	0.344877	-0.901976	0.000000	-10.000000	-0.433333	28.483334	533.166687	1023.000000	1023.000000	2046.000000
1.620000	0.000515	0.304310	1.736512	-1.429333	0.584663	-0.587532	0.000000	-10.000000	-0.441667	28.150000	542.833313	1023.000000	1023.000000	2046.000000
1.640000	0.002015	1.191103	2.031206	-1.042160	0.891892	-0.689836	0.000000	-10.000000	-0.416667	27.466667	552.166687	1023.000000	1023.000000	2046.000000
1.660000	0.004147	2.450688	2.605163	-0.879287	1.019400	-0.294587	0.000000	-10.000000	-0.383333	26.900000	561.666687	1023.000000	1023.000000	2046.000000
1.680000	0.006258	3.698584	2.870346	-0.466841	1.436288	-0.141208	0.000000	-10.000000	-0.358333	26.550001	570.666687	1023.000000	1023.000000	2046.000000
1.700000	0.008610	5.088289	3.479996	-0.110820	1.618969	0.100144	0.000000	-10.000000	-0.350000	26.316668	579.666687	1023.000000	1023.000000	2046.000000
1.720000	0.010745	6.350412	3.866645	0.023706	1.848340	0.611722	0.000000	-10.000000	-0.341667	25.816668	588.333313	1023.000000	1023.000000	2046.000000
1.740000	0.011760	6.950046	4.098734	0.015066	1.999900	0.836345	0.000000	-10.000000	-0.341667	25.116667	597.166687	1023.000000	1023.000000	2046.000000
1.760000	0.013462	7.956311	4.570649	0.284842	2.070787	1.030033	0.000000	-10.000000	-0.325000	24.583334	605.666687	1023.000000	1023.000000	2046.000000
1.780000	0.014807	8.751196	4.567013	0.904831	2.382456	0.896896	0.000000	-10.000000	-0.308333	24.216667	614.000000	1023.000000	1023.000000	2046.000000
1.800000	0.015377	9.087773	4.667408	1.214463	2.333865	0.872038	0.000000	-10.000000	-0.275000	23.633333	622.000000	1023.000000	1023.000000	2046.000000
1.820000	0.015216	8.992818	4.596665	1.177371	2.261787	0.956996	0.000000	-10.000000	-0.250000	22.850000	630.000000	1023.000000	1023.000000	2046.000000
1.840000	0.015098	8.923166	4.428267	1.484419	2.447922	0.562559	0.000000	-10.000000	-0.225000	22.266666	637.833313	1023.000000	1023.000000	2046.000000
1.860000	0.014771	8.729506	4.701238	1.409130	2.123113	0.496024	0.000000	-10.000000	-0.200000	21.983334	645.500000	1023.000000	1023.000000	2046.000000
1.880000	0.013669	8.078368	4.394161	1.545843	1.950690	0.187674	0.000000	-10.000000	-0.175000	21.416666	652.833313	1023.000000	1023.000000	2046.000000
1.900000	0.012310	7.275400	4.168872	1.694270	1.629109	-0.216851	0.000000	-10.000000	-0.166667	20.900000	660.000000	1023.000000	1023.000000	2046.000000
1.920000	0.011151	6.590349	3.873607	1.615594	1.276545	-0.175397	0.000000	-10.000000	-0.175000	20.016666	667.000000	1023.000000	1023.000000	2046.000000
1.940000	0.009725	5.747617	3.326244	1.819597	1.173841	-0.572065	0.000000	-10.000000	-0.175000	19.383333	673.833313	1023.000000	1023.000000	2046.000000
1.960000	0.009673	5.716890	3.215107	2.015590	1.019070	-0.532877	0.000000	-10.000000	-0.166667	18.600000	680.333313	1023.000000	1023.000000	2046.000000
1.980000	0.009847	5.819551	2.950896	2.260700	0.988089	-0.380134	0.000000	-10.000000	-0.150000	17.966667	686.500000	1023.000000	1023.000000	2046.000000
2.000000	0.009738	5.755101	2.657152	2.749787	1.010313	-0.662151	0.000000	-10.000000	-0.133333	17.600000	692.500000	1023.000000	1023.000000	2046.000000
2.020000	0.010430	6.164234	2.620881	3.049747	1.003005	-0.509400	0.000000	-10.000000	-0.116667	17.050001	698.500000	1023.000000	1023.000000	2046.000000
2.040000	0.010321	6.099709	2.266563	3.324293	1.024722	-0.515869	0.000000	-10.000000	-0.083333	16.583334	704.500000	1023.000000	1023.000000	2046.000000
2.060000	0.010539	6.228550	2.202571	3.555494	0.987077	-0.516591	0.000000	-10.000000	-0.066667	15.633334	710.166687	1023.000000	1023.000000	2046.000000
2.080000	0.010941	6.465855	2.269980	3.551596	0.865467	-0.221188	0.000000	-10.000000	-0.041667	14.483334	715.666687	1023.000000	1023.000000	2046.000000
2.100000	0.010743	6.349352	1.940261	3.780679	1.011022	-0.382610	0.000000	-10.000000	-0.025000	13.200001	720.666687	1023.000000	1023.000000	2046.000000
2.120000	0.011387	6.729611	2.116071	3.705025	0.995466	-0.086951	0.000000	-10.000000	-0.008333	11.566667	725.500000	1023.000000	1023.000000	2046.000000
2.140000	0.011895	7.030166	2.070636	3.756338	1.135013	0.068179	0.000000	-10.000000	0.016667	9.633333	729.500000	1023.000000	1023.000000	2046.000000
2.160000	0.012628	7.463278	2.172442	3.982548	1.277018	0.031271	0.000000	-10.000000	0.033333	6.933333	733.166687	1023.000000	1023.000000	2046.000000
2.180000	0.013757	8.130554	2.451563	3.948352	1.354654	0.375986	0.000000	-10.000000	0.058333	4.450000	735.833313	1023.000000	1023.000000	2046.000000
2.200000	0.014523	8.583000	2.494196	4.128694	1.597572	0.362538	0.000000	-10.000000	0.075000	1.433333	737.833313	1023.000000	1023.000000	2046.000000
2.220000	0.016340	9.656757	2.940221	4.322808	1.911017	0.482712	0.000000	-10.000000	0.091667	-0.816667	738.666687	1023.000000	1023.000000	2046.000000
2.240000	0.017543	10.368085	3.445311	4.255400	1.967096	0.700278	0.000000	-10.000000	0.100000	-3.116667	739.000000	1023.000000	1023.000000	2046.000000
2.260000	0.017403	10.285047	3.554640	4.165603	2.122475	0.442329	0.000000	-10.000000	0.100000	-4.716667	739.000000	1023.000000	1023.000000	2046.000000
2.280000	0.017443	10.309063	3.960582	3.807757	2.078286	0.462437	0.000000	-10.000000	0.108333	-6.333333	739.000000	1023.000000	1023.000000	2046.000000
2.300000	0.017077	10.092743	4.153338	3.349809	2.030200	0.559396	0.000000	-10.000000	0.108333	-7.566667	739.000000	1023.000000	1023.000000	2046.000000
2.320000	0.016177	9.560395	4.143944	3.143894	2.098627	0.173931	0.000000	-10.000000	0.116667	-8.333334	739.000000	1023.000000	1023.000000	2046.000000
2.340000	0.016079	9.502813	4.486476	2.787202	2.007488	0.221647	0.000000	-10.000000	0.125000	-9.033334	739.000000	1023.000000	1023.000000	2046.000000
2.360000	0.015484	9.151032	4.491074	2.522593	1.951911	0.185454	0.000000	-10.000000	0.133333	-9.800000	739.000000	1023.000000	1023.000000	2046.000000
2.380000	0.014787	8.739077	4.502211	2.390547	1.891996	-0.045677	0.000000	-10.000000	0.141667	-10.400001	735.333313	1023.000000	1023.000000	2046.000000
2.400000	0.014606	8.631870	4.628696	2.122546	1.822322	0.058307	0.000000	-10.000000	0.141667	-10.950001	726.000000	1023.000000	1023.000000	2046.000000
2.420000	0.013915	8.223612	4.402305	1.995714	1.845779	-0.020185	0.000000	-10.000000	0.150000	-11.216667	716.666687	1023.000000	1023.000000	2046.000000
2.440000	0.013470	7.960960	4.385114	1.903729	1.797729	-0.125611	0.000000	-10.000000	0.150000	-11.450001	709.666687	1023.000000	1023.000000	2046.000000
2.460000	0.013381	7.908161	4.504659	1.637217	1.712497	0.053788	0.000000	-10.000000	0.150000	-11.550000	707.000000	1023.000000	1023.000000	2046.000000
2.480000	0.012692	7.500828	4.281573	1.582979	1.796743	-0.160467	0.000000	-10.000000	0.150000	-11.666667	703.000000	1023.000000	1023.000000	2046.000000
2.500000	0.012729	7.522892	4.421233	1.507958	1.732595	-0.138894	0.000000	-10.000000	0.150000	-11.800000	699.000000	1023.000000	1023.000000	2046.000000
2.520000	0.012707	7.509688	4.433051	1.390999	1.708433	-0.022795	0.000000	-10.000000	0.150000	-11.950000	695.000000	1023.000000	1023.000000	2046.000000
2.540000	0.012354	7.301035	4.323058	1.513699	1.735933	-0.271655	0.000000	-10.000000	0.158333	-12.250000	691.000000	1023.000000	1023.000000	2046.000000
2.560000	0.013243	7.826543	4.676281	1.485963	1.721582	-0.057284	0.000000	-10.000000	0.158333	-12.566668	687.000000	1023.000000	1023.000000	2046.000000
2.580000	0.013544	8.004609	4.669288	1.632067	1.774484	-0.071230	0.000000	-10.000000	0.191667	-12.950001	683.000000	1023.000000	1023.000000	2046.000000
2.600000	0.014304	8.453845	4.907238	1.739674	1.791151	0.015781	0.000000	-10.000000	0.200000	-13.266667	678.833313	1023.000000	1023.000000	2046.000000
2.620000	0.014669	8.669538	5.179497	1.228863	1.589232	0.671947	0.000000	-10.000000	0.233333	-13.816667	674.500000	1023.000000	1023.000000	2046.000000
2.640000	0.013723	8.110106	4.979686	1.326162	1.502027	0.302231	0.000000	-10.000000	0.233333	-14.416667	669.833313	1023.000000	1023.000000	2046.000000
2.660000	0.013935	8.235787	4.988994	1.655827	1.524198	0.066768	0.000000	-10.000000	0.258333	-15.216667	665.000000	1023.000000	1023.000000	2046.000000
2.680000	0.013179	7.788661	4.815097	1.751176	1.211273	0.011114	0.000000	-10.000000	0.275000	-15.966667	659.833313	1023.000000	1023.000000	2046.000000
2.700000	0.011619	6.866728	4.411023	1.793107	0.973506	-0.310908	0.000000	-10.000000	0.291667	-16.966667	654.500000	1023.000000	1023.000000	2046.000000
2.720000	0.010723	6.337472	4.356630	1.585776	0.709458	-0.314392	0.000000	-10.000000	0.333333	-18.200001	648.666687	1023.000000	1023.000000	2046.000000
2.740000	0.008860	5.236540	4.047734	1.526400	0.435265	-0.772858	0.000000	-10.000000	0.366667	-19.466667	642.666687	1023.000000	1023.000000	2046.000000
2.760000	0.007613	4.499112	3.873291	1.496686	0.208912	-1.079776	0.000000	-10.000000	0.416667	-20.616667	636.166687	1023.000000	1023.000000	2046.000000
2.780000	0.005507	3.254750	3.533163	1.393237	-0.258527	-1.413122	0.000000	-10.000000	0.441667	-21.566668	629.333313	1023.000000	1023.000000	2046.000000
2.800000	0.002301	1.359769	2.904905	1.403958	-0.862690	-2.086405	0.000000	-10.000000	0.491667	-22.616667	622.166687	1023.000000	1023.000000	2046.000000
2.820000	0.000060	0.035375	2.521030	1.274365	-1.415473	-2.344547	0.000000	-10.000000	0.533333	-23.633333	614.666687	1023.000000	1023.000000	2046.000000
2.840000	-0.002518	-1.487944	1.845895	1.118333	-1.836884	-2.615288	0.000000	-10.000000	0.575000	-24.616667	606.833313	1023.000000	1023.000000	2046.000000
2.860000	-0.004200	-2.482399	1.417428	1.226146	-2.210652	-2.915320	0.000000	-10.000000	0.608333	-25.466667	598.500000	1023.000000	1023.000000	2046.000000
2.880000	-0.005361	-3.168591	1.159894	1.234950	-2.512767	-3.050668	0.000000	-10.000000	0.633333	-26.216667	590.000000	1023.000000	1023.000000	2046.000000
2.900000	-0.007170	-4.237418	0.548700	1.365093	-2.714633	-3.436577	0.000000	-10.000000	0.666667	-27.133333	581.333313	1023.000000	1023.000000	2046.000000
2.920000	-0.007828	-4.626546	0.270381	1.483268	-2.814866	-3.565329	0.000000	-10.000000	0.683333	-27.800001	572.333313	1023.000000	1023.000000	2046.000000
2.940000	-0.009256	-5.470454	-0.028315	1.338635	-3.129678	-3.651096	0.000000	-10.000000	0.700000	-28.500000	563.000000	1023.000000	1023.000000	2046.000000
2.960000	-0.010636	-6.285967	-0.398229	1.344613	-3.377500	-3.854851	0.000000	-10.000000	0.716667	-28.750000	553.333313	1023.000000	1023.000000	2046.000000
2.980000	-0.011161	-6.596386	-0.529938	1.243541	-3.483720	-3.826270	0.000000	-10.000000	0.716667	-29.000000	543.833313	1023.000000	1023.000000	2046.000000
3.000000	-0.012756	-7.538552	-0.874025	1.114718	-3.686180	-4.093065	0.000000	-10.000000	0.725000	-29.150000	534.166687	1023.000000	1023.000000	2046.000000
3.020000	-0.013296	-7.858060	-0.985304	0.987056	-3.752600	-4.107212	0.000000	-10.000000	0.708333	-29.300001	524.500000	1023.000000	1023.000000	2046.000000
3.040000	-0.013616	-8.047066	-0.896302	0.714668	-3.873970	-3.991462	0.000000	-10.000000	0.708333	-29.433334	517.833313	1023.000000	1023.000000	2046.000000
3.060000	-0.014493	-8.565367	-1.194807	0.734993	-3.885453	-4.220099	0.000000	-10.000000	0.700000	-29.416668	507.833344	1023.000000	1023.000000	2046.000000
3.080000	-0.014449	-8.539559	-1.261678	0.696337	-3.788448	-4.185771	0.000000	-10.000000	0.716667	-29.400000	498.000000	1023.000000	1023.000000	2046.000000
3.100000	-0.014382	-8.499583	-1.138276	0.505842	-3.846009	-4.021141	0.000000	-10.000000	0.725000	-29.350000	485.000000	1023.000000	1023.000000	2046.000000
3.120000	-0.014970	-8.847556	-1.294882	0.519179	-3.826698	-4.245154	0.000000	-10.000000	0.733333	-29.366667	475.333344	1023.000000	1023.000000	2046.000000
3.140000	-0.014760	-8.723456	-1.150836	0.361411	-3.749861	-4.184170	0.000000	-10.000000	0.725000	-29.450001	465.500000	1023.000000	1023.000000	2046.000000
3.160000	-0.015741	-9.302637	-1.134482	0.016689	-3.853891	-4.330954	0.000000	-10.000000	0.725000	-29.400000	455.500000	1023.000000	1023.000000	2046.000000
3.180000	-0.017081	-10.094739	-1.177631	-0.338609	-4.033903	-4.544595	0.000000	-10.000000	0.725000	-29.366667	445.666656	1023.000000	1023.000000	2046.000000
3.200000	-0.017892	-10.574140	-1.064814	-0.894410	-4.094186	-4.520730	0.000000	-10.000000	0.725000	-29.150000	436.000000	1023.000000	1023.000000	2046.000000
3.220000	-0.019845	-11.728532	-1.234457	-1.397651	-4.282254	-4.814170	0.000000	-10.000000	0.716667	-28.933334	426.333344	1023.000000	1023.000000	2046.000000
3.240000	-0.020445	-12.082912	-1.225354	-1.663386	-4.317180	-4.876993	0.000000	-10.000000	0.708333	-28.766666	416.666656	1023.000000	1023.000000	2046.000000
3.260000	-0.021576	-12.751303	-1.211956	-2.073846	-4.518232	-4.947270	0.000000	-10.000000	0.700000	-28.533335	407.000000	1023.000000	1023.000000	2046.000000
3.280000	-0.023015	-13.602124	-1.459207	-2.264330	-4.674296	-5.204290	0.000000	-10.000000	0.700000	-28.450001	397.500000	1023.000000	1023.000000	2046.000000
3.300000	-0.023708	-14.011391	-1.427583	-2.615839	-4.809217	-5.158751	0.000000	-10.000000	0.700000	-28.250000	388.000000	1023.000000	1023.000000	2046.000000
3.320000	-0.025505	-15.073494	-1.735224	-2.903019	-5.020967	-5.414284	0.000000	-10.000000	0.700000	-28.150000	378.500000	1023.000000	1023.000000	2046.000000
3.340000	-0.026053	-15.397384	-1.929395	-3.016157	-4.980759	-5.471072	0.000000	-10.000000	0.700000	-27.916668	369.000000	1023.000000	1023.000000	2046.000000
3.360000	-0.026941	-15.922071	-1.940302	-3.375479	-5.134540	-5.471750	0.000000	-10.000000	0.691667	-27.583334	359.666656	1023.000000	1023.000000	2046.000000
3.380000	-0.028544	-16.869610	-2.193299	-3.614661	-5.320906	-5.740744	0.000000	-10.000000	0.683333	-27.416668	350.500000	1023.000000	1023.000000	2046.000000
3.400000	-0.028685	-16.952591	-2.159799	-3.824485	-5.302032	-5.666276	0.000000	-10.000000	0.675000	-27.350000	341.500000	1023.000000	1023.000000	2046.000000
3.420000	-0.030111	-17.795364	-2.329326	-4.100276	-5.505167	-5.860596	0.000000	-10.000000	0.675000	-27.450001	332.333344	1023.000000	1023.000000	2046.000000
3.440000	-0.031029	-18.338085	-2.521573	-4.216989	-5.603725	-5.995799	0.000000	-10.000000	0.666667	-27.300001	323.166656	1023.000000	1023.000000	2046.000000
3.460000	-0.031369	-18.538927	-2.452237	-4.470551	-5.688853	-5.927287	0.000000	-10.000000	0.666667	-27.066668	314.000000	1023.000000	1023.000000	2046.000000
3.480000	-0.032814	-19.393229	-2.692773	-4.634852	-5.849263	-6.216339	0.000000	-10.000000	0.666667	-27.000000	305.000000	1023.000000	1023.000000	2046.000000
3.500000	-0.033464	-19.777439	-2.838818	-4.714513	-5.907185	-6.316922	0.000000	-10.000000	0.675000	-27.066668	296.000000	1023.000000	1023.000000	2046.000000
3.520000	-0.033298	-19.678864	-2.695084	-4.959204	-5.902660	-6.121915	0.000000	-10.000000	0.666667	-27.083334	287.000000	1023.000000	1023.000000	2046.000000
3.540000	-0.034237	-20.233925	-2.776554	-5.049629	-6.094140	-6.313602	0.000000	-10.000000	0.666667	-26.816668	278.000000	1023.000000	1023.000000	2046.000000
3.560000	-0.033915	-20.043724	-2.809912	-5.101106	-5.983668	-6.149038	0.000000	-10.000000	0.658333	-26.583334	269.000000	1023.000000	1023.000000	2046.000000
3.580000	-0.034366	-20.310268	-2.766408	-5.594870	-6.147558	-5.801433	0.000000	-10.000000	0.641667	-26.433334	260.000000	1023.000000	1023.000000	2046.000000
3.600000	-0.035797	-21.156208	-2.927996	-5.873004	-6.441102	-5.914105	0.000000	-10.000000	0.616667	-26.033335	251.166672	1023.000000	1023.000000	2046.000000
3.620000	-0.035608	-21.044529	-3.067991	-5.471861	-6.308125	-6.196551	0.000000	-10.000000	0.591667	-25.816668	242.500000	1023.000000	1023.000000	2046.000000
3.640000	-0.036557	-21.605236	-3.261739	-5.484715	-6.595280	-6.263500	0.000000	-10.000000	0.583333	-25.483334	234.000000	1023.000000	1023.000000	2046.000000
3.660000	-0.038542	-22.778481	-3.723823	-5.651636	-6.894371	-6.508650	0.000000	-10.000000	0.566667	-25.500000	225.500000	1023.000000	1023.000000	2046.000000
3.680000	-0.039314	-23.234730	-3.892074	-5.865827	-6.911775	-6.565054	0.000000	-10.000000	0.558333	-25.300001	217.000000	1023.000000	1023.000000	2046.000000
3.700000	-0.041341	-24.432510	-4.114718	-6.208826	-7.230066	-6.878901	0.000000	-10.000000	0.541667	-24.883333	208.500000	1023.000000	1023.000000	2046.000000
3.720000	-0.042830	-25.312807	-4.448428	-6.336209	-7.402653	-7.125517	0.000000	-10.000000	0.516667	-24.133333	200.166672	1023.000000	1023.000000	2046.000000
3.740000	-0.043831	-25.903942	-4.651309	-6.450739	-7.550399	-7.251494	0.000000	-10.000000	0.475000	-23.200001	192.000000	1023.000000	1023.000000	2046.000000
3.760000	-0.046955	-27.750158	-5.154059	-6.608274	-8.180326	-7.807498	0.000000	-10.000000	0.441667	-22.366667	184.333328	1023.000000	1023.000000	2046.000000
3.780000	-0.048590	-28.716572	-5.659134	-6.552172	-8.431560	-8.073707	0.000000	-10.000000	0.425000	-21.816668	176.833328	1023.000000	1023.000000	2046.000000
3.800000	-0.050734	-29.983639	-6.035386	-6.694197	-8.900383	-8.353674	0.000000	-10.000000	0.425000	-21.350000	169.666672	1023.000000	1023.000000	2046.000000
3.820000	-0.053225	-31.455805	-6.584325	-6.735804	-9.418724	-8.716952	0.000000	-10.000000	0.416667	-21.350000	162.500000	1023.000000	1023.000000	2046.000000
3.840000	-0.053502	-31.619745	-6.905617	-6.609457	-9.376736	-8.727937	0.000000	-10.000000	0.408333	-21.333334	155.333328	1023.000000	1023.000000	2046.000000
3.860000	-0.054901	-32.446758	-7.259252	-6.506052	-9.612142	-9.069312	0.000000	-10.000000	0.408333	-21.299999	148.166672	1023.000000	1023.000000	2046.000000
3.880000	-0.055900	-33.036674	-7.631035	-6.410583	-9.777284	-9.217772	0.000000	-10.000000	0.416667	-21.033333	141.000000	1023.000000	1023.000000	2046.000000
3.900000	-0.056028	-33.112289	-7.768911	-6.518508	-9.793369	-9.031501	0.000000	-10.000000	0.416667	-20.566668	134.000000	1023.000000	1023.000000	2046.000000
3.920000	-0.057307	-33.868271	-8.026793	-6.634767	-10.024135	-9.182574	0.000000	-10.000000	0.391667	-20.116667	127.166664	1023.000000	1023.000000	2046.000000
3.940000	-0.058273	-34.439240	-8.306208	-6.637223	-10.165236	-9.330575	0.000000	-10.000000	0.375000	-19.549999	120.500000	1023.000000	1023.000000	2046.000000
3.960000	-0.057974	-34.262711	-8.319728	-6.727112	-10.056120	-9.159752	0.000000	-10.000000	0.366667	-18.933332	114.000000	1023.000000	1023.000000	2046.000000
3.980000	-0.058829	-34.767902	-8.376890	-6.893644	-10.250099	-9.247270	0.000000	-10.000000	0.366667	-18.316668	107.666664	1023.000000	1023.000000	2046.000000
4.000000	-0.058971	-34.851692	-8.530028	-6.853804	-10.253979	-9.213883	0.000000	-10.000000	0.333333	-17.783333	101.500000	1023.000000	1023.000000	2046.000000
4.020000	-0.058126	-34.352291	-8.435513	-6.872965	-10.088905	-8.954906	0.000000	-10.000000	0.300000	-17.233334	95.500000	1023.000000	1023.000000	2046.000000
4.040000	-0.058635	-34.653282	-8.481369	-6.920313	-10.161381	-9.090220	0.000000	-10.000000	0.266667	-16.750000	89.833336	1023.000000	1023.000000	2046.000000
4.060000	-0.058576	-34.618565	-8.568942	-6.914137	-10.072435	-9.063051	0.000000	-10.000000	0.250000	-16.133333	84.166664	1023.000000	1023.000000	2046.000000
4.080000	-0.057639	-34.064919	-8.373052	-7.011841	-9.836957	-8.843070	0.000000	-10.000000	0.241667	-15.683333	78.833336	1023.000000	1023.000000	2046.000000
4.100000	-0.058735	-34.712372	-8.379698	-7.260421	-9.997053	-9.075200	0.000000	-10.000000	0.241667	-15.116667	73.500000	1023.000000	1023.000000	2046.000000
4.120000	-0.058443	-34.539661	-8.331834	-7.505497	-9.776245	-8.926085	0.000000	-10.000000	0.241667	-14.783334	68.500000	1023.000000	1023.000000	2046.000000
4.140000	-0.059020	-34.880787	-8.114493	-7.937912	-9.806527	-9.021855	0.000000	-10.000000	0.241667	-14.550000	63.666668	1023.000000	1023.000000	2046.000000
4.160000	-0.060661	-35.850803	-8.207944	-8.343645	-10.018528	-9.280684	0.000000	-10.000000	0.241667	-14.333333	58.833332	1023.000000	1023.000000	2046.000000
4.180000	-0.060522	-35.768505	-8.092203	-8.717813	-9.824670	-9.133821	0.000000	-10.000000	0.233333	-13.816667	54.000000	1023.000000	1023.000000	2046.000000
4.200000	-0.062302	-36.820469	-8.131080	-9.109933	-10.088671	-9.490787	0.000000	-10.000000	0.200000	-13.016666	49.333332	1023.000000	1023.000000	2046.000000
4.220000	-0.063051	-37.262871	-8.233497	-9.393788	-10.137786	-9.497802	0.000000	-10.000000	0.166667	-12.250000	45.000000	1023.000000	1023.000000	2046.000000
4.240000	-0.063063	-37.270134	-8.200640	-9.646601	-10.015107	-9.407786	0.000000	-10.000000	0.150000	-11.683333	41.000000	1023.000000	1023.000000	2046.000000
4.260000	-0.064634	-38.198471	-8.340742	-9.919664	-10.251073	-9.686990	0.000000	-10.000000	0.150000	-11.366667	37.000000	1023.000000	1023.000000	2046.000000
4.280000	-0.064998	-38.413998	-8.467464	-10.096125	-10.225704	-9.624704	0.000000	-10.000000	0.141667	-10.950000	33.166668	1023.000000	1023.000000	2046.000000
4.300000	-0.064808	-38.301491	-8.456749	-10.272486	-10.061584	-9.510671	0.000000	-10.000000	0.141667	-10.550000	29.500000	1023.000000	1023.000000	2046.000000
4.320000	-0.066252	-39.155197	-8.552554	-10.508705	-10.346720	-9.747221	0.000000	-10.000000	0.141667	-10.083333	26.000000	1023.000000	1023.000000	2046.000000
4.340000	-0.066443	-39.268074	-8.735147	-10.672489	-10.199293	-9.661145	0.000000	-10.000000	0.133333	-9.683333	22.666666	1023.000000	1023.000000	2046.000000
4.360000	-0.065955	-38.979568	-8.618743	-10.810391	-10.023437	-9.526995	0.000000	-10.000000	0.125000	-9.250000	19.333334	1023.000000	1023.000000	2046.000000
4.380000	-0.067341	-39.798363	-8.667007	-11.019337	-10.331719	-9.780300	0.000000	-10.000000	0.116667	-8.883333	16.333334	1023.000000	1023.000000	2046.000000
4.400000	-0.067250	-39.744839	-8.745488	-11.152876	-10.222526	-9.623949	0.000000	-10.000000	0.116667	-8.533334	13.333333	1023.000000	1023.000000	2046.000000
4.420000	-0.066536	-39.323009	-8.679294	-11.177293	-9.960124	-9.506300	0.000000	-10.000000	0.108333	-8.166667	10.500000	1023.000000	1023.000000	2046.000000
4.440000	-0.067591	-39.946079	-8.734969	-11.309748	-10.166204	-9.735156	0.000000	-10.000000	0.100000	-7.800000	7.666667	1023.000000	1023.000000	2046.000000
4.460000	-0.067481	-39.881371	-8.825797	-11.364839	-10.062828	-9.627906	0.000000	-10.000000	0.100000	-7.383334	5.000000	1023.000000	1023.000000	2046.000000
4.480000	-0.066726	-39.435215	-8.699100	-11.343241	-9.834657	-9.558217	0.000000	-10.000000	0.100000	-7.033333	2.666667	1023.000000	1023.000000	2046.000000
4.500000	-0.068001	-40.188877	-8.680585	-11.518430	-10.190016	-9.799846	0.000000	-10.000000	0.100000	-6.600000	0.666667	1023.000000	1023.000000	2046.000000
4.520000	-0.067193	-39.711216	-8.751731	-11.571346	-9.889709	-9.498431	0.000000	-10.000000	0.100000	-6.150000	-1.333333	1023.000000	1023.000000	2046.000000
4.540000	-0.066991	-39.591618	-8.591758	-11.548968	-9.835585	-9.615306	0.000000	-10.000000	0.100000	-5.683333	-3.166667	1023.000000	1023.000000	2046.000000
4.560000	-0.067107	-39.660461	-8.520138	-11.631591	-9.991806	-9.516926	0.000000	-10.000000	0.100000	-5.150000	-5.000000	1023.000000	1023.000000	2046.000000
4.580000	-0.065311	-38.598827	-8.295182	-11.499321	-9.567720	-9.236604	0.000000	-10.000000	0.091667	-4.600000	-6.666667	1023.000000	1023.000000	2046.000000
4.600000	-0.065930	-38.964363	-8.229239	-11.582387	-9.817883	-9.334853	0.000000	-10.000000	0.091667	-3.866667	-8.166667	1023.000000	1023.000000	2046.000000
4.620000	-0.065261	-38.569237	-8.187358	-11.942035	-9.713109	-8.726735	0.000000	-10.000000	0.091667	-2.900000	-9.500000	1023.000000	1023.000000	2046.000000
4.640000	-0.064321	-38.013817	-7.953823	-11.890051	-9.498924	-8.671020	0.000000	-10.000000	0.083333	-1.266667	-10.333333	1023.000000	1023.000000	2046.000000
4.660000	-0.064731	-38.256268	-7.998367	-11.477541	-9.732861	-9.047500	0.000000	-10.000000	0.058333	0.700000	-10.833333	1023.000000	1023.000000	2046.000000
4.680000	-0.063521	-37.540661	-8.132710	-11.248559	-9.418474	-8.740919	0.000000	-10.000000	0.025000	3.083333	-11.000000	1023.000000	1023.000000	2046.000000
4.700000	-0.064562	-38.156063	-8.229973	-11.336101	-9.575764	-9.014227	0.000000	-10.000000	0.008333	5.483334	-11.000000	1023.000000	1023.000000	2046.000000
4.720000	-0.065090	-38.468193	-8.388839	-11.512672	-9.610410	-8.956271	0.000000	-10.000000	-0.033333	8.950001	-11.000000	1023.000000	1023.000000	2046.000000
4.740000	-0.064085	-37.874371	-8.361246	-11.516531	-9.201977	-8.794618	0.000000	-10.000000	-0.066667	11.550000	-11.000000	1023.000000	1023.000000	2046.000000
4.760000	-0.065628	-38.786388	-8.439293	-11.611158	-9.600623	-9.135315	0.000000	-10.000000	-0.125000	14.216666	-11.000000	1023.000000	1023.000000	2046.000000
4.780000	-0.065553	-38.742062	-8.691601	-11.540895	-9.508382	-9.001184	0.000000	-10.000000	-0.141667	15.766666	-11.000000	1023.000000	1023.000000	2046.000000
4.800000	-0.066289	-39.176739	-8.968007	-11.359477	-9.580791	-9.268464	0.000000	-10.000000	-0.183333	17.950001	0.333333	1023.000000	1023.000000	2046.000000
4.820000	-0.068052	-40.218956	-9.301595	-11.326103	-10.139258	-9.451998	0.000000	-10.000000	-0.200000	19.633333	13.166667	1023.000000	1023.000000	2046.000000
4.840000	-0.067123	-39.669434	-9.553114	-11.081776	-9.857406	-9.177138	0.000000	-10.000000	-0.216667	21.016668	28.333334	1023.000000	1023.000000	2046.000000
4.860000	-0.067981	-40.176975	-9.785992	-10.763186	-10.116261	-9.511537	0.000000	-10.000000	-0.233333	21.966667	34.666668	1023.000000	1023.000000	2046.000000
4.880000	-0.067222	-39.728233	-9.999025	-10.449737	-10.065376	-9.214094	0.000000	-10.000000	-0.250000	22.783333	41.833332	1023.000000	1023.000000	2046.000000
4.900000	-0.065347	-38.620014	-10.177439	-9.896378	-9.512271	-9.033928	0.000000	-10.000000	-0.291667	23.333334	49.333332	1023.000000	1023.000000	2046.000000
4.920000	-0.065746	-38.855965	-10.247660	-9.658971	-9.821465	-9.127871	0.000000	-10.000000	-0.325000	24.166666	57.000000	1023.000000	1023.000000	2046.000000
4.940000	-0.063936	-37.786144	-10.319804	-9.437835	-9.502649	-8.525857	0.000000	-10.000000	-0.366667	25.233334	65.000000	1023.000000	1023.000000	2046.000000
4.960000	-0.063088	-37.285194	-10.294171	-9.046705	-9.390377	-8.553941	0.000000	-10.000000	-0.400000	26.450001	73.333336	1023.000000	1023.000000	2046.000000
4.980000	-0.062253	-36.791454	-10.277186	-8.901696	-9.455428	-8.157143	0.000000	-10.000000	-0.441667	27.766666	81.833336	1023.000000	1023.000000	2046.000000
5.000000	-0.059754	-35.314846	-10.149614	-8.524487	-8.840736	-7.800009	0.000000	-10.000000	-0.475000	28.533333	91.000000	1023.000000	1023.000000	2046.000000
5.020000	-0.059449	-35.134438	-9.906024	-8.361418	-9.065342	-7.801655	0.000000	-10.000000	-0.508333	29.233334	100.166664	1023.000000	1023.000000	2046.000000
5.040000	-0.056214	-33.222740	-9.741405	-7.956749	-8.270166	-7.254419	0.000000	-10.000000	-0.516667	29.350000	106.500000	1023.000000	1023.000000	2046.000000
5.060000	-0.055216	-32.632721	-9.369498	-7.637900	-8.286776	-7.338545	0.000000	-10.000000	-0.516667	29.800001	116.166664	1023.000000	1023.000000	2046.000000
5.080000	-0.052138	-30.813837	-9.118089	-7.380087	-7.613998	-6.701662	0.000000	-10.000000	-0.525000	30.333334	126.166664	1023.000000	1023.000000	2046.000000
5.100000	-0.050225	-29.683224	-8.528579	-7.136564	-7.349504	-6.668578	0.000000	-10.000000	-0.533333	31.000000	139.500000	1023.000000	1023.000000	2046.000000
5.120000	-0.048193	-28.482288	-8.046989	-7.179157	-7.087029	-6.169113	0.000000	-10.000000	-0.550000	31.400002	149.833328	1023.000000	1023.000000	2046.000000
5.140000	-0.045312	-26.779140	-7.505890	-6.944527	-6.348286	-5.980438	0.000000	-10.000000	-0.541667	31.350000	160.166672	1023.000000	1023.000000	2046.000000
5.160000	-0.044982	-26.584404	-6.996922	-7.073506	-6.484879	-6.029098	0.000000	-10.000000	-0.550000	31.383333	170.833328	1023.000000	1023.000000	2046.000000
5.180000	-0.042535	-25.138201	-6.630715	-7.098081	-5.755460	-5.653944	0.000000	-10.000000	-0.558333	31.216667	181.166672	1023.000000	1023.000000	2046.000000
5.200000	-0.042519	-25.128601	-6.153217	-7.198276	-5.904534	-5.872573	0.000000	-10.000000	-0.600000	31.633335	191.833328	1023.000000	1023.000000	2046.000000
5.220000	-0.040870	-24.154350	-5.903005	-7.291178	-5.526331	-5.433836	0.000000	-10.000000	-0.625000	31.933334	202.166672	1023.000000	1023.000000	2046.000000
5.240000	-0.039875	-23.566332	-5.506042	-7.130369	-5.326423	-5.603498	0.000000	-10.000000	-0.625000	32.433334	212.833328	1023.000000	1023.000000	2046.000000
5.260000	-0.039018	-23.059797	-5.267398	-7.293118	-5.272373	-5.226907	0.000000	-10.000000	-0.608333	32.533333	223.500000	1023.000000	1023.000000	2046.000000
5.280000	-0.037042	-21.891836	-4.996375	-7.056644	-4.703578	-5.135239	0.000000	-10.000000	-0.608333	32.500000	234.500000	1023.000000	1023.000000	2046.000000
5.300000	-0.037042	-21.891695	-4.699414	-7.068700	-4.949244	-5.174339	0.000000	-10.000000	-0.616667	32.500000	245.333328	1023.000000	1023.000000	2046.000000
5.320000	-0.035110	-20.750221	-4.557506	-7.006462	-4.476589	-4.709663	0.000000	-10.000000	-0.633333	32.466667	256.166656	1023.000000	1023.000000	2046.000000
5.340000	-0.033790	-19.969814	-4.248525	-6.761946	-4.207574	-4.751769	0.000000	-10.000000	-0.625000	32.616669	266.833344	1023.000000	1023.000000	2046.000000
5.360000	-0.033014	-19.511051	-4.015939	-6.781542	-4.245421	-4.468149	0.000000	-10.000000	-0.616667	32.600002	277.666656	1023.000000	1023.000000	2046.000000
5.380000	-0.030403	-17.968027	-3.797340	-6.470029	-3.570188	-4.130470	0.000000	-10.000000	-0.600000	32.750000	288.500000	1023.000000	1023.000000	2046.000000
5.400000	-0.029868	-17.652142	-3.405623	-6.278923	-3.673729	-4.293867	0.000000	-10.000000	-0.600000	32.383335	299.500000	1023.000000	1023.000000	2046.000000
5.420000	-0.027916	-16.498341	-3.143559	-6.241909	-3.369479	-3.743393	0.000000	-10.000000	-0.625000	32.333332	310.500000	1023.000000	1023.000000	2046.000000
5.440000	-0.025621	-15.142303	-2.852738	-5.801921	-2.788831	-3.698813	0.000000	-10.000000	-0.625000	32.133335	321.333344	1023.000000	1023.000000	2046.000000
5.460000	-0.024821	-14.668958	-2.408578	-5.701847	-3.002357	-3.556176	0.000000	-10.000000	-0.616667	32.216667	332.000000	1023.000000	1023.000000	2046.000000
5.480000	-0.022184	-13.110474	-2.207994	-5.408434	-2.362138	-3.131908	0.000000	-10.000000	-0.591667	32.166668	342.666656	1023.000000	1023.000000	2046.000000
5.500000	-0.020974	-12.395367	-1.759349	-5.031551	-2.330928	-3.273540	0.000000	-10.000000	-0.600000	31.966667	353.500000	1023.000000	1023.000000	2046.000000
5.520000	-0.019300	-11.406501	-1.489058	-4.997365	-2.167619	-2.752458	0.000000	-10.000000	-0.600000	31.816668	364.333344	1023.000000	1023.000000	2046.000000
5.540000	-0.016625	-9.825670	-1.198216	-4.516830	-1.533170	-2.577454	0.000000	-10.000000	-0.600000	31.583334	375.000000	1023.000000	1023.000000	2046.000000
5.560000	-0.015629	-9.236790	-0.726608	-4.333544	-1.764634	-2.412005	0.000000	-10.000000	-0.575000	31.516666	385.500000	1023.000000	1023.000000	2046.000000
5.580000	-0.012261	-7.246144	-0.405940	-3.913609	-1.060932	-1.865663	0.000000	-10.000000	-0.558333	31.350000	396.000000	1023.000000	1023.000000	2046.000000
5.600000	-0.010729	-6.340793	0.073553	-3.458165	-0.993436	-1.962745	0.000000	-10.000000	-0.558333	31.200001	406.333344	1023.000000	1023.000000	2046.000000
5.620000	-0.008651	-5.112534	0.392752	-3.463386	-0.761873	-1.280028	0.000000	-10.000000	-0.550000	30.966667	416.833344	1023.000000	1023.000000	2046.000000
5.640000	-0.006777	-4.005469	0.806550	-3.250483	-0.503981	-1.057555	0.000000	-10.000000	-0.550000	30.816668	427.166656	1023.000000	1023.000000	2046.000000
5.660000	-0.005683	-3.358826	1.173487	-2.997233	-0.617873	-0.917207	0.000000	-10.000000	-0.541667	30.583334	437.500000	1023.000000	1023.000000	2046.000000
5.680000	-0.002606	-1.540387	1.289007	-2.180053	0.121226	-0.770567	0.000000	-10.000000	-0.533333	30.350000	447.666656	1023.000000	1023.000000	2046.000000
5.700000	-0.002810	-1.660977	1.459249	-1.921021	-0.314024	-0.885180	0.000000	-10.000000	-0.516667	30.166666	454.500000	1023.000000	1023.000000	2046.000000
5.720000	-0.001662	-0.982035	1.211464	-1.705921	0.222365	-0.709943	0.000000	-10.000000	-0.491667	30.233334	464.833344	1023.000000	1023.000000	2046.000000
5.740000	-0.002250	-1.329690	1.436076	-1.453593	-0.098265	-1.213908	0.000000	-10.000000	-0.483333	30.083334	475.000000	1023.000000	1023.000000	2046.000000
5.760000	-0.002313	-1.366819	1.290939	-1.548229	-0.101752	-1.007777	0.000000	-10.000000	-0.466667	29.950001	488.500000	1023.000000	1023.000000	2046.000000
5.780000	-0.003162	-1.868760	1.119968	-1.132855	-0.241341	-1.614532	0.000000	-10.000000	-0.441667	29.383333	498.500000	1023.000000	1023.000000	2046.000000
5.800000	-0.004959	-2.930895	0.873220	-1.205348	-0.906587	-1.692180	0.000000	-10.000000	-0.433333	28.983334	508.333344	1023.000000	1023.000000	2046.000000
5.820000	-0.005151	-3.044213	0.382453	-0.899553	-0.689160	-1.837953	0.000000	-10.000000	-0.433333	28.583334	518.000000	1023.000000	1023.000000	2046.000000
5.840000	-0.006513	-3.848948	0.262843	-0.785267	-1.306130	-2.020394	0.000000	-10.000000	-0.450000	28.383333	524.333313	1023.000000	1023.000000	2046.000000
5.860000	-0.005764	-3.406421	-0.143075	-0.497425	-1.065183	-1.700738	0.000000	-10.000000	-0.425000	28.033333	533.833313	1023.000000	1023.000000	2046.000000
5.880000	-0.005286	-3.123854	-0.184952	0.168023	-1.089312	-2.017613	0.000000	-10.000000	-0.400000	27.533333	543.166687	1023.000000	1023.000000	2046.000000
5.900000	-0.004793	-2.832621	-0.314570	0.431438	-1.260162	-1.689327	0.000000	-10.000000	-0.366667	26.883333	555.500000	1023.000000	1023.000000	2046.000000
5.920000	-0.003313	-1.958208	-0.535721	0.992202	-0.825259	-1.589430	0.000000	-10.000000	-0.358333	26.600000	561.500000	1023.000000	1023.000000	2046.000000
5.940000	-0.003493	-2.064184	-0.427464	1.238091	-1.265429	-1.609381	0.000000	-10.000000	-0.333333	26.200001	570.500000	1023.000000	1023.000000	2046.000000
5.960000	-0.002478	-1.464304	-0.670927	1.364436	-0.999718	-1.158095	0.000000	-10.000000	-0.316667	25.633333	579.333313	1023.000000	1023.000000	2046.000000
5.980000	-0.001776	-1.049649	-0.540945	1.758558	-0.972115	-1.295147	0.000000	-10.000000	-0.308333	24.883333	591.166687	1023.000000	1023.000000	2046.000000
6.000000	-0.001302	-0.769215	-0.541986	1.700253	-1.047666	-0.879817	0.000000	-10.000000	-0.316667	24.383333	597.000000	1023.000000	1023.000000	2046.000000
6.020000	0.000368	0.217599	-0.477262	2.116514	-0.513057	-0.908596	0.000000	-10.000000	-0.300000	23.966667	602.666687	1023.000000	1023.000000	2046.000000
6.040000	0.000882	0.521494	-0.145285	2.070974	-0.717501	-0.686694	0.000000	-10.000000	-0.266667	23.333334	608.000000	1023.000000	1023.000000	2046.000000
6.060000	0.003174	1.875737	-0.127615	2.370332	0.026588	-0.393569	0.000000	-10.000000	-0.216667	22.466667	615.833313	1023.000000	1023.000000	2046.000000
6.080000	0.003973	2.347755	0.390213	2.553563	-0.123977	-0.472044	0.000000	-10.000000	-0.191667	21.400002	625.833313	1023.000000	1023.000000	2046.000000
6.100000	0.006033	3.565473	0.666824	2.585998	0.308733	0.003919	0.000000	-10.000000	-0.175000	20.533335	635.500000	1023.000000	1023.000000	2046.000000
6.120000	0.008518	5.034076	1.214857	3.058478	0.836112	-0.075371	0.000000	-10.000000	-0.158333	19.333334	644.833313	1023.000000	1023.000000	2046.000000
6.140000	0.009634	5.693720	1.942879	2.923863	0.690265	0.136713	0.000000	-10.000000	-0.141667	18.566668	649.333313	1023.000000	1023.000000	2046.000000
6.160000	0.011546	6.823770	2.188266	2.988004	1.402664	0.244835	0.000000	-10.000000	-0.108333	17.466667	653.500000	1023.000000	1023.000000	2046.000000
6.180000	0.011382	6.726624	2.824130	2.779366	1.076627	0.046501	0.000000	-10.000000	-0.066667	16.216667	659.333313	1023.000000	1023.000000	2046.000000
6.200000	0.012063	7.129226	2.881960	2.392012	1.481272	0.373982	0.000000	-10.000000	-0.025000	14.300000	666.833313	1023.000000	1023.000000	2046.000000
6.220000	0.012023	7.105788	3.392653	2.406948	1.352217	-0.046030	0.000000	-10.000000	0.000000	12.916667	672.333313	1023.000000	1023.000000	2046.000000
6.240000	0.012146	7.178558	3.521283	2.010377	1.411551	0.235347	0.000000	-10.000000	0.000000	11.016666	676.666687	1023.000000	1023.000000	2046.000000
6.260000	0.012549	7.416673	3.829133	2.124461	1.517567	-0.054487	0.000000	-10.000000	0.016667	8.716667	680.333313	1023.000000	1023.000000	2046.000000
6.280000	0.012191	7.204594	3.974477	1.670557	1.321532	0.238028	0.000000	-10.000000	0.033333	5.500000	684.833313	1023.000000	1023.000000	2046.000000
6.300000	0.012730	7.523414	3.888774	1.803262	1.747239	0.084139	0.000000	-10.000000	0.050000	3.516667	686.666687	1023.000000	1023.000000	2046.000000
6.320000	0.012009	7.097179	4.149265	1.593867	1.293164	0.060883	0.000000	-10.000000	0.066667	1.016667	688.000000	1023.000000	1023.000000	2046.000000
6.340000	0.012594	7.443080	3.867084	1.541579	1.818244	0.216173	0.000000	-10.000000	0.083333	-0.566667	688.500000	1023.000000	1023.000000	2046.000000
6.360000	0.012023	7.105842	4.144037	1.536237	1.436606	-0.011038	0.000000	-10.000000	0.100000	-3.050000	689.000000	1023.000000	1023.000000	2046.000000
6.380000	0.012258	7.244591	3.883638	1.376898	1.752574	0.231481	0.000000	-10.000000	0.100000	-4.416667	689.000000	1023.000000	1023.000000	2046.000000
6.400000	0.012208	7.214781	4.168365	1.533556	1.596263	-0.083403	0.000000	-10.000000	0.100000	-5.783333	689.000000	1023.000000	1023.000000	2046.000000
6.420000	0.012303	7.271037	4.110602	1.249792	1.628256	0.282388	0.000000	-10.000000	0.108333	-6.783333	689.000000	1023.000000	1023.000000	2046.000000
6.440000	0.013295	7.857243	4.244845	1.546399	1.938521	0.127478	0.000000	-10.000000	0.116667	-7.400000	689.000000	1023.000000	1023.000000	2046.000000
6.460000	0.013687	8.088915	4.647726	1.493015	1.620833	0.327342	0.000000	-10.000000	0.116667	-8.000000	689.000000	1023.000000	1023.000000	2046.000000
6.480000	0.015410	9.107371	4.590749	1.791420	2.233040	0.492163	0.000000	-10.000000	0.108333	-8.066667	689.000000	1023.000000	1023.000000	2046.000000
6.500000	0.015598	9.218307	5.144057	1.712695	1.775604	0.585951	0.000000	-10.000000	0.100000	-7.950000	689.000000	1023.000000	1023.000000	2046.000000
6.520000	0.015657	9.253312	4.995269	1.267156	1.909295	1.081592	0.000000	-10.000000	0.100000	-7.700000	681.833313	1023.000000	1023.000000	2046.000000
6.540000	0.015777	9.324053	5.151333	1.837255	1.844356	0.491109	0.000000	-10.000000	0.100000	-7.516667	673.833313	1023.000000	1023.000000	2046.000000
6.560000	0.015455	9.133628	5.051980	1.883785	1.617895	0.579968	0.000000	-10.000000	0.100000	-7.433333	665.833313	1023.000000	1023.000000	2046.000000
6.580000	0.015390	9.095407	4.632876	2.239032	1.940266	0.283234	0.000000	-10.000000	0.100000	-7.500000	664.166687	1023.000000	1023.000000	2046.000000
6.600000	0.014027	8.289730	4.683815	2.080214	1.405860	0.119841	0.000000	-10.000000	0.100000	-7.466667	662.500000	1023.000000	1023.000000	2046.000000
6.620000	0.013616	8.047265	4.316227	2.017703	1.683787	0.029548	0.000000	-10.000000	0.108333	-7.416667	659.166687	1023.000000	1023.000000	2046.000000
6.640000	0.012318	7.279984	4.508119	2.059698	1.185011	-0.472842	0.000000	-10.000000	0.116667	-7.366667	656.666687	1023.000000	1023.000000	2046.000000
6.660000	0.010459	6.181211	4.131626	1.780131	0.841269	-0.571815	0.000000	-10.000000	0.133333	-7.783333	654.166687	1023.000000	1023.000000	2046.000000
6.680000	0.008399	4.963948	3.592568	1.952904	0.618574	-1.200097	0.000000	-10.000000	0.150000	-8.783334	652.333313	1023.000000	1023.000000	2046.000000
6.700000	0.005830	3.445508	3.368322	1.845873	-0.212648	-1.556038	0.000000	-10.000000	0.175000	-10.350000	649.333313	1023.000000	1023.000000	2046.000000
6.720000	0.003856	2.278940	2.569023	1.737398	-0.309526	-1.717955	0.000000	-10.000000	0.216667	-12.183333	645.833313	1023.000000	1023.000000	2046.000000
6.740000	0.002390	1.412584	2.293878	1.969181	-0.665646	-2.184829	0.000000	-10.000000	0.258333	-14.000000	641.833313	1023.000000	1023.000000	2046.000000
6.760000	0.000820	0.484501	1.991143	1.767625	-1.142680	-2.131587	0.000000	-10.000000	0.316667	-15.916667	637.333313	1023.000000	1023.000000	2046.000000
6.780000	-0.000120	-0.070926	1.401778	2.064506	-1.047251	-2.489957	0.000000	-10.000000	0.358333	-17.700001	632.166687	1023.000000	1023.000000	2046.000000
6.800000	-0.001474	-0.871000	1.452943	1.995804	-1.737966	-2.581781	0.000000	-10.000000	0.391667	-19.300001	626.166687	1023.000000	1023.000000	2046.000000
6.820000	-0.002591	-1.531130	0.917605	1.864740	-1.753180	-2.560296	0.000000	-10.000000	0.416667	-20.716667	619.666687	1023.000000	1023.000000	2046.000000
6.840000	-0.003534	-2.088719	0.845504	1.958381	-2.054744	-2.837859	0.000000	-10.000000	0.466667	-22.050001	612.666687	1023.000000	1023.000000	2046.000000
6.860000	-0.004764	-2.815542	0.622061	1.655027	-2.371184	-2.721446	0.000000	-10.000000	0.525000	-23.466667	605.500000	1023.000000	1023.000000	2046.000000
6.880000	-0.005614	-3.317690	0.164093	1.765681	-2.190089	-3.057375	0.000000	-10.000000	0.575000	-24.833334	597.500000	1023.000000	1023.000000	2046.000000
6.900000	-0.006623	-3.913964	0.326463	1.421581	-2.695083	-2.966925	0.000000	-10.000000	0.591667	-25.883333	589.166687	1023.000000	1023.000000	2046.000000
6.920000	-0.007041	-4.161364	-0.121846	1.344147	-2.334114	-3.049552	0.000000	-10.000000	0.633333	-26.883333	580.333313	1023.000000	1023.000000	2046.000000
6.940000	-0.007196	-4.252721	0.142614	1.399643	-2.626442	-3.168536	0.000000	-10.000000	0.666667	-27.650000	571.500000	1023.000000	1023.000000	2046.000000
6.960000	-0.007830	-4.627722	-0.049029	1.119761	-2.651990	-3.046464	0.000000	-10.000000	0.716667	-28.416668	562.333313	1023.000000	1023.000000	2046.000000
6.980000	-0.007532	-4.451357	-0.070840	1.327069	-2.446718	-3.260868	0.000000	-10.000000	0.733333	-29.016666	553.000000	1023.000000	1023.000000	2046.000000
7.000000	-0.007576	-4.477409	0.296371	1.128673	-2.799525	-3.102928	0.000000	-10.000000	0.750000	-29.350000	543.333313	1023.000000	1023.000000	2046.000000
7.020000	-0.007490	-4.426639	0.019899	1.196536	-2.318749	-3.324324	0.000000	-10.000000	0.766667	-29.866667	533.500000	1023.000000	1023.000000	2046.000000
7.040000	-0.008316	-4.914615	0.558333	0.857377	-2.886514	-3.443811	0.000000	-10.000000	0.783333	-30.333334	523.500000	1023.000000	1023.000000	2046.000000
7.060000	-0.009618	-5.684148	0.138933	0.370843	-2.654524	-3.539400	0.000000	-10.000000	0.816667	-30.800001	513.333313	1023.000000	1023.000000	2046.000000
7.080000	-0.010862	-6.419669	0.490289	0.016991	-3.092737	-3.834212	0.000000	-10.000000	0.816667	-31.000000	503.000000	1023.000000	1023.000000	2046.000000
7.100000	-0.012451	-7.358609	0.304673	-0.638120	-3.212085	-3.813077	0.000000	-10.000000	0.825000	-30.983334	492.666656	1023.000000	1023.000000	2046.000000
7.120000	-0.013558	-8.012733	0.182290	-0.786879	-3.216052	-4.192092	0.000000	-10.000000	0.816667	-31.150000	482.333344	1023.000000	1023.000000	2046.000000
7.140000	-0.014769	-8.728757	0.382860	-1.251395	-3.714816	-4.145407	0.000000	-10.000000	0.833333	-31.250000	472.000000	1023.000000	1023.000000	2046.000000
7.160000	-0.015963	-9.434379	-0.140658	-1.378145	-3.494161	-4.421414	0.000000	-10.000000	0.841667	-31.383333	461.500000	1023.000000	1023.000000	2046.000000
7.180000	-0.017077	-10.092396	0.118488	-1.664371	-4.058411	-4.488101	0.000000	-10.000000	0.841667	-31.500000	451.000000	1023.000000	1023.000000	2046.000000
7.200000	-0.018341	-10.839604	-0.450937	-1.984249	-3.868856	-4.535562	0.000000	-10.000000	0.833333	-31.500000	440.500000	1023.000000	1023.000000	2046.000000
7.220000	-0.019381	-11.453959	-0.374707	-2.093122	-4.193501	-4.792628	0.000000	-10.000000	0.825000	-31.533333	430.000000	1023.000000	1023.000000	2046.000000
7.240000	-0.020676	-12.219256	-0.675758	-2.511012	-4.258081	-4.774405	0.000000	-10.000000	0.833333	-31.350000	419.500000	1023.000000	1023.000000	2046.000000
7.260000	-0.021664	-12.803559	-0.769225	-2.586101	-4.362775	-5.085458	0.000000	-10.000000	0.833333	-31.216667	409.000000	1023.000000	1023.000000	2046.000000
7.280000	-0.022711	-13.421926	-0.889134	-3.050612	-4.554418	-4.927763	0.000000	-10.000000	0.833333	-30.866667	398.666656	1023.000000	1023.000000	2046.000000
7.300000	-0.023881	-14.113424	-1.223916	-3.054560	-4.522561	-5.312387	0.000000	-10.000000	0.816667	-30.616667	388.333344	1023.000000	1023.000000	2046.000000
7.320000	-0.024546	-14.506923	-1.041120	-3.371521	-4.909322	-5.184959	0.000000	-10.000000	0.808333	-30.416666	378.000000	1023.000000	1023.000000	2046.000000
7.340000	-0.025899	-15.306200	-1.562545	-3.497062	-4.789021	-5.457571	0.000000	-10.000000	0.800000	-30.350000	367.666656	1023.000000	1023.000000	2046.000000
7.360000	-0.026416	-15.612119	-1.343722	-3.627524	-5.130766	-5.510106	0.000000	-10.000000	0.800000	-30.100000	357.500000	1023.000000	1023.000000	2046.000000
7.380000	-0.027754	-16.402336	-1.801579	-3.963145	-5.076670	-5.560942	0.000000	-10.000000	0.783333	-29.799999	347.500000	1023.000000	1023.000000	2046.000000
7.400000	-0.028380	-16.772474	-1.697769	-4.038455	-5.307032	-5.729218	0.000000	-10.000000	0.766667	-29.600000	337.500000	1023.000000	1023.000000	2046.000000
7.420000	-0.028739	-16.984739	-1.657782	-4.295938	-5.428629	-5.602390	0.000000	-10.000000	0.733333	-29.416666	327.666656	1023.000000	1023.000000	2046.000000
7.440000	-0.029312	-17.323105	-2.062234	-4.261438	-5.163542	-5.835891	0.000000	-10.000000	0.716667	-29.133333	318.000000	1023.000000	1023.000000	2046.000000
7.460000	-0.028877	-17.066526	-1.624939	-4.276651	-5.473730	-5.691207	0.000000	-10.000000	0.700000	-28.683334	308.333344	1023.000000	1023.000000	2046.000000
7.480000	-0.029812	-17.618765	-2.044458	-4.795925	-5.360709	-5.417673	0.000000	-10.000000	0.691667	-28.416668	298.833344	1023.000000	1023.000000	2046.000000
7.500000	-0.030410	-17.972137	-1.901006	-4.987440	-5.641993	-5.441699	0.000000	-10.000000	0.683333	-27.966667	289.166656	1023.000000	1023.000000	2046.000000
7.520000	-0.031061	-18.356833	-2.087627	-4.898442	-5.723510	-5.647253	0.000000	-10.000000	0.666667	-27.433334	279.833344	1023.000000	1023.000000	2046.000000
7.540000	-0.031950	-18.882654	-2.610004	-4.558900	-5.659761	-6.053988	0.000000	-10.000000	0.641667	-26.733334	270.666656	1023.000000	1023.000000	2046.000000
7.560000	-0.032845	-19.411497	-2.618285	-4.734846	-6.045560	-6.012805	0.000000	-10.000000	0.616667	-26.183334	261.833344	1023.000000	1023.000000	2046.000000
7.580000	-0.035138	-20.766838	-3.353323	-5.050562	-5.989596	-6.373356	0.000000	-10.000000	0.583333	-25.750000	253.166672	1023.000000	1023.000000	2046.000000
7.600000	-0.036138	-21.357403	-3.191450	-5.266949	-6.391149	-6.507855	0.000000	-10.000000	0.566667	-25.450001	244.500000	1023.000000	1023.000000	2046.000000
7.620000	-0.037929	-22.415749	-3.562596	-5.707144	-6.520495	-6.625514	0.000000	-10.000000	0.541667	-24.983334	236.000000	1023.000000	1023.000000	2046.000000
7.640000	-0.039913	-23.588419	-3.962119	-5.634986	-6.810534	-7.180779	0.000000	-10.000000	0.533333	-24.366667	227.500000	1023.000000	1023.000000	2046.000000
7.660000	-0.041540	-24.550013	-4.031890	-5.845826	-7.390453	-7.281843	0.000000	-10.000000	0.500000	-23.550001	219.500000	1023.000000	1023.000000	2046.000000
7.680000	-0.044549	-26.328495	-4.961786	-5.849962	-7.586774	-7.929974	0.000000	-10.000000	0.475000	-22.783335	211.666672	1023.000000	1023.000000	2046.000000
7.700000	-0.046244	-27.330156	-5.145823	-5.782659	-8.194564	-8.207110	0.000000	-10.000000	0.441667	-22.200001	204.166672	1023.000000	1023.000000	2046.000000
7.720000	-0.048270	-28.527401	-5.713288	-5.986572	-8.512323	-8.315218	0.000000	-10.000000	0.441667	-21.866667	196.666672	1023.000000	1023.000000	2046.000000
7.740000	-0.049889	-29.484318	-6.267551	-5.784166	-8.683283	-8.749319	0.000000	-10.000000	0.441667	-21.816668	189.333328	1023.000000	1023.000000	2046.000000
7.760000	-0.050524	-29.859600	-6.269871	-5.892550	-9.082855	-8.614324	0.000000	-10.000000	0.450000	-21.866667	182.166672	1023.000000	1023.000000	2046.000000
7.780000	-0.052176	-30.836180	-7.024691	-5.807874	-9.029254	-8.974362	0.000000	-10.000000	0.433333	-21.800001	174.833328	1023.000000	1023.000000	2046.000000
7.800000	-0.052509	-31.032984	-6.831013	-5.975061	-9.505466	-8.721443	0.000000	-10.000000	0.425000	-21.600000	167.500000	1023.000000	1023.000000	2046.000000
7.820000	-0.053638	-31.700125	-7.345290	-6.100549	-9.472067	-8.782219	0.000000	-10.000000	0.416667	-21.166666	160.166672	1023.000000	1023.000000	2046.000000
7.840000	-0.054377	-32.136848	-7.432583	-6.075304	-9.712072	-8.916890	0.000000	-10.000000	0.416667	-20.666666	153.166672	1023.000000	1023.000000	2046.000000
7.860000	-0.054842	-32.411495	-7.495068	-6.328814	-9.810685	-8.776930	0.000000	-10.000000	0.400000	-20.150000	146.333328	1023.000000	1023.000000	2046.000000
7.880000	-0.055651	-32.889454	-7.819345	-6.296239	-9.732485	-9.041386	0.000000	-10.000000	0.383333	-19.683332	139.666672	1023.000000	1023.000000	2046.000000
7.900000	-0.055113	-32.571915	-7.536176	-6.494481	-9.883910	-8.657350	0.000000	-10.000000	0.366667	-19.133333	133.000000	1023.000000	1023.000000	2046.000000
7.920000	-0.055766	-32.957733	-8.025290	-6.373694	-9.589152	-8.969596	0.000000	-10.000000	0.366667	-18.750000	126.666664	1023.000000	1023.000000	2046.000000
7.940000	-0.054980	-32.493023	-7.544169	-6.473497	-9.871675	-8.603683	0.000000	-10.000000	0.358333	-18.299999	120.500000	1023.000000	1023.000000	2046.000000
7.960000	-0.055390	-32.735241	-7.954612	-6.484333	-9.551668	-8.744629	0.000000	-10.000000	0.341667	-17.900000	114.500000	1023.000000	1023.000000	2046.000000
7.980000	-0.054739	-32.350792	-7.527892	-6.531006	-9.727491	-8.564403	0.000000	-10.000000	0.308333	-17.300001	108.500000	1023.000000	1023.000000	2046.000000
8.000000	-0.055034	-32.524899	-7.780518	-6.749461	-9.367843	-8.627078	0.000000	-10.000000	0.291667	-16.783335	102.500000	1023.000000	1023.000000	2046.000000
8.020000	-0.055168	-32.604176	-7.431639	-6.942657	-9.572394	-8.657487	0.000000	-10.000000	0.283333	-16.300001	96.833336	1023.000000	1023.000000	2046.000000
8.040000	-0.056067	-33.135571	-7.567205	-7.460021	-9.375524	-8.732819	0.000000	-10.000000	0.283333	-16.049999	91.333336	1023.000000	1023.000000	2046.000000
8.060000	-0.056955	-33.660557	-7.343611	-7.747133	-9.652328	-8.917485	0.000000	-10.000000	0.275000	-15.733334	86.000000	1023.000000	1023.000000	2046.000000
8.080000	-0.057798	-34.158703	-7.443227	-8.300992	-9.537568	-8.876917	0.000000	-10.000000	0.266667	-15.350000	80.666664	1023.000000	1023.000000	2046.000000
8.100000	-0.059196	-34.984886	-7.530902	-8.564301	-9.702520	-9.187164	0.000000	-10.000000	0.258333	-14.766666	75.500000	1023.000000	1023.000000	2046.000000
8.120000	-0.059533	-35.183937	-7.473494	-8.993382	-9.656284	-9.060776	0.000000	-10.000000	0.250000	-14.083333	70.666664	1023.000000	1023.000000	2046.000000
8.140000	-0.061050	-36.080738	-7.779830	-9.132711	-9.726619	-9.441577	0.000000	-10.000000	0.241667	-13.450000	65.833336	1023.000000	1023.000000	2046.000000
8.160000	-0.060887	-35.984047	-7.528408	-9.514435	-9.856462	-9.084743	0.000000	-10.000000	0.225000	-12.950000	61.333332	1023.000000	1023.000000	2046.000000
8.180000	-0.062475	-36.922436	-8.010212	-9.560555	-9.751024	-9.600643	0.000000	-10.000000	0.208333	-12.600000	57.000000	1023.000000	1023.000000	2046.000000
8.200000	-0.062190	-36.754189	-7.611536	-9.894490	-10.037800	-9.210364	0.000000	-10.000000	0.183333	-12.216667	53.000000	1023.000000	1023.000000	2046.000000
8.220000	-0.063320	-37.422077	-8.116952	-10.047116	-9.796396	-9.461613	0.000000	-10.000000	0.166667	-11.750000	49.000000	1023.000000	1023.000000	2046.000000
8.240000	-0.063792	-37.701149	-7.999437	-10.191256	-10.020979	-9.489476	0.000000	-10.000000	0.150000	-11.216667	45.000000	1023.000000	1023.000000	2046.000000
8.260000	-0.063638	-37.610157	-7.955199	-10.499765	-9.894236	-9.260958	0.000000	-10.000000	0.150000	-10.900000	41.166668	1023.000000	1023.000000	2046.000000
8.280000	-0.064960	-38.391094	-8.295268	-10.541711	-9.878744	-9.675372	0.000000	-10.000000	0.150000	-10.583333	37.500000	1023.000000	1023.000000	2046.000000
8.300000	-0.064121	-37.895519	-7.895523	-10.768913	-9.975109	-9.255973	0.000000	-10.000000	0.150000	-10.266666	34.000000	1023.000000	1023.000000	2046.000000
8.320000	-0.065148	-38.502472	-8.288798	-10.772896	-9.815629	-9.625149	0.000000	-10.000000	0.150000	-9.850000	30.500000	1023.000000	1023.000000	2046.000000
8.340000	-0.064891	-38.350338	-8.068120	-10.823687	-9.977901	-9.480633	0.000000	-10.000000	0.133333	-9.450000	27.166666	1023.000000	1023.000000	2046.000000
8.360000	-0.064683	-38.227360	-8.012335	-11.008481	-9.869927	-9.336617	0.000000	-10.000000	0.125000	-9.183333	24.000000	1023.000000	1023.000000	2046.000000
8.380000	-0.065544	-38.736538	-8.287366	-10.949029	-9.821434	-9.678710	0.000000	-10.000000	0.116667	-8.883333	21.000000	1023.000000	1023.000000	2046.000000
8.400000	-0.064773	-38.280968	-7.904315	-11.243489	-9.920078	-9.213085	0.000000	-10.000000	0.116667	-8.633333	18.000000	1023.000000	1023.000000	2046.000000
8.420000	-0.065754	-38.860584	-8.351806	-11.148450	-9.682015	-9.678313	0.000000	-10.000000	0.116667	-8.250000	15.166667	1023.000000	1023.000000	2046.000000
8.440000	-0.064644	-38.204315	-7.884515	-11.302182	-9.844512	-9.173106	0.000000	-10.000000	0.108333	-7.816667	12.333333	1023.000000	1023.000000	2046.000000
8.460000	-0.064229	-37.959564	-7.975360	-11.260895	-9.528460	-9.194850	0.000000	-10.000000	0.108333	-7.266667	9.833333	1023.000000	1023.000000	2046.000000
8.480000	-0.063938	-37.787544	-7.899294	-11.009364	-9.566899	-9.311985	0.000000	-10.000000	0.100000	-6.833333	7.166667	1023.000000	1023.000000	2046.000000
8.500000	-0.062856	-37.147839	-7.542998	-11.486404	-9.542263	-8.576173	0.000000	-10.000000	0.100000	-6.516667	4.833333	1023.000000	1023.000000	2046.000000
8.520000	-0.063963	-37.801922	-7.884058	-11.426792	-9.481573	-9.009500	0.000000	-10.000000	0.100000	-6.300000	2.500000	1023.000000	1023.000000	2046.000000
8.540000	-0.062878	-37.161060	-7.459189	-11.437658	-9.605639	-8.658574	0.000000	-10.000000	0.100000	-6.016667	0.833333	1023.000000	1023.000000	2046.000000
8.560000	-0.063640	-37.611477	-8.067188	-10.904520	-9.403764	-9.236005	0.000000	-10.000000	0.091667	-5.600000	-0.833333	1023.000000	1023.000000	2046.000000
8.580000	-0.063457	-37.502934	-7.947614	-10.991316	-9.639717	-8.924286	0.000000	-10.000000	0.091667	-4.983334	-2.333333	1023.000000	1023.000000	2046.000000
8.600000	-0.064828	-38.313541	-8.387223	-11.131575	-9.534844	-9.259900	0.000000	-10.000000	0.091667	-4.616667	-4.000000	1023.000000	1023.000000	2046.000000
8.620000	-0.065870	-38.928913	-8.369606	-11.320517	-9.866558	-9.372231	0.000000	-10.000000	0.091667	-4.566667	-5.500000	1023.000000	1023.000000	2046.000000
8.640000	-0.066242	-39.148865	-8.448256	-11.555655	-9.825419	-9.319534	0.000000	-10.000000	0.083333	-4.433333	-7.000000	1023.000000	1023.000000	2046.000000
8.660000	-0.068471	-40.466183	-8.947974	-11.435305	-10.099872	-9.983032	0.000000	-10.000000	0.083333	-3.833333	-8.500000	1023.000000	1023.000000	2046.000000
8.680000	-0.068799	-40.660007	-8.916595	-11.571895	-10.411642	-9.759876	0.000000	-10.000000	0.083333	-2.150000	-9.833333	1023.000000	1023.000000	2046.000000
8.700000	-0.071513	-42.264118	-9.761298	-11.366479	-10.590769	-10.545570	0.000000	-10.000000	0.075000	-0.433333	-10.666667	1023.000000	1023.000000	2046.000000
8.720000	-0.072305	-42.732418	-9.886168	-11.305368	-11.085176	-10.455704	0.000000	-10.000000	0.058333	0.483333	-11.000000	1023.000000	1023.000000	2046.000000
8.740000	-0.073089	-43.195648	-10.324827	-11.152645	-11.090395	-10.627782	0.000000	-10.000000	0.066667	0.433333	-11.000000	1023.000000	1023.000000	2046.000000
8.760000	-0.074416	-43.979622	-10.719700	-10.898890	-11.411376	-10.949655	0.000000	-10.000000	0.083333	-0.583333	-11.000000	1023.000000	1023.000000	2046.000000
8.780000	-0.073740	-43.580601	-10.726073	-10.889654	-11.441736	-10.523137	0.000000	-10.000000	0.100000	-1.250000	-11.000000	1023.000000	1023.000000	2046.000000
8.800000	-0.075419	-44.572685	-11.258146	-10.626101	-11.657825	-11.030613	0.000000	-10.000000	0.091667	-2.016667	-11.166667	1023.000000	1023.000000	2046.000000
8.820000	-0.074368	-43.951416	-11.108033	-10.731272	-11.730717	-10.381395	0.000000	-10.000000	0.083333	-2.016667	-11.500000	1023.000000	1023.000000	2046.000000
8.840000	-0.075515	-44.629261	-11.586727	-10.502252	-11.748137	-10.792145	0.000000	-10.000000	0.075000	-1.350000	-11.833333	1023.000000	1023.000000	2046.000000
8.860000	-0.074431	-43.988613	-11.333930	-10.518826	-11.885064	-10.250793	0.000000	-10.000000	0.066667	0.366667	-12.000000	1023.000000	1023.000000	2046.000000
8.880000	-0.074273	-43.895119	-11.562901	-10.313238	-11.622616	-10.396363	0.000000	-10.000000	0.050000	2.683333	-12.000000	1023.000000	1023.000000	2046.000000
8.900000	-0.073716	-43.565990	-11.485711	-10.237171	-11.672955	-10.170152	0.000000	-10.000000	0.025000	5.450000	-12.000000	1023.000000	1023.000000	2046.000000
8.920000	-0.071697	-42.372963	-11.241442	-10.220515	-11.292524	-9.618484	0.000000	-10.000000	0.008333	8.016666	-12.000000	1023.000000	1023.000000	2046.000000
8.940000	-0.071545	-42.282940	-11.362127	-9.849988	-11.195356	-9.875467	0.000000	-10.000000	-0.025000	10.433333	-12.000000	1023.000000	1023.000000	2046.000000
8.960000	-0.068734	-40.621887	-10.804446	-9.779695	-10.919360	-9.118388	0.000000	-10.000000	-0.050000	12.633333	-12.000000	1023.000000	1023.000000	2046.000000
8.980000	-0.068168	-40.287060	-10.892673	-9.393270	-10.531159	-9.469956	0.000000	-10.000000	-0.083333	14.666667	-12.000000	1023.000000	1023.000000	2046.000000
9.000000	-0.065484	-38.700916	-10.281979	-9.465986	-10.281266	-8.671684	0.000000	-10.000000	-0.116667	16.633333	-12.000000	1023.000000	1023.000000	2046.000000
9.020000	-0.063967	-37.804314	-10.051470	-9.345582	-9.754071	-8.653192	0.000000	-10.000000	-0.158333	18.233334	0.833333	1023.000000	1023.000000	2046.000000
9.040000	-0.063178	-37.338242	-9.682022	-9.389446	-9.673960	-8.592813	0.000000	-10.000000	-0.200000	19.483334	15.666667	1023.000000	1023.000000	2046.000000
9.060000	-0.061314	-36.236565	-9.140726	-9.616148	-9.311880	-8.167809	0.000000	-10.000000	-0.216667	20.600000	32.833332	1023.000000	1023.000000	2046.000000
9.080000	-0.061695	-36.461483	-9.143640	-9.659527	-9.109159	-8.549158	0.000000	-10.000000	-0.241667	21.783333	39.500000	1023.000000	1023.000000	2046.000000
9.100000	-0.059908	-35.405846	-8.519799	-10.007570	-8.983562	-7.894913	0.000000	-10.000000	-0.275000	22.933334	46.666668	1023.000000	1023.000000	2046.000000
9.120000	-0.059481	-35.153214	-8.490046	-9.995006	-8.569209	-8.098953	0.000000	-10.000000	-0.333333	24.216667	54.166668	1023.000000	1023.000000	2046.000000
9.140000	-0.058622	-34.645817	-8.113327	-10.076743	-8.603211	-7.852535	0.000000	-10.000000	-0.375000	25.350000	62.000000	1023.000000	1023.000000	2046.000000
9.160000	-0.056815	-33.577507	-7.801053	-10.122375	-8.151178	-7.502901	0.000000	-10.000000	-0.391667	26.400000	70.333336	1023.000000	1023.000000	2046.000000
9.180000	-0.056992	-33.682388	-7.869451	-10.001028	-7.982124	-7.829783	0.000000	-10.000000	-0.400000	27.066668	78.833336	1023.000000	1023.000000	2046.000000
9.200000	-0.054942	-32.470577	-7.384208	-10.160646	-7.810246	-7.115478	0.000000	-10.000000	-0.433333	27.933334	87.666664	1023.000000	1023.000000	2046.000000
9.220000	-0.054109	-31.978645	-7.362866	-9.923214	-7.396674	-7.295891	0.000000	-10.000000	-0.483333	28.716667	96.833336	1023.000000	1023.000000	2046.000000
9.240000	-0.053009	-31.328127	-7.065392	-9.899668	-7.386597	-6.976470	0.000000	-10.000000	-0.516667	29.466667	106.500000	1023.000000	1023.000000	2046.000000
9.260000	-0.050919	-30.092913	-6.749749	-9.830873	-6.910066	-6.602224	0.000000	-10.000000	-0.533333	29.966667	116.166664	1023.000000	1023.000000	2046.000000
9.280000	-0.050650	-29.933874	-6.720842	-9.565821	-6.769914	-6.877297	0.000000	-10.000000	-0.541667	30.583334	126.000000	1023.000000	1023.000000	2046.000000
9.300000	-0.047790	-28.243982	-6.180560	-9.590221	-6.372473	-6.100729	0.000000	-10.000000	-0.550000	31.000000	136.000000	1023.000000	1023.000000	2046.000000
9.320000	-0.047331	-27.972752	-6.140981	-9.276053	-6.121647	-6.434072	0.000000	-10.000000	-0.566667	31.450001	146.333328	1023.000000	1023.000000	2046.000000
9.340000	-0.044779	-26.464497	-5.582509	-9.227700	-5.915269	-5.739017	0.000000	-10.000000	-0.575000	31.783335	156.833328	1023.000000	1023.000000	2046.000000
9.360000	-0.043322	-25.603048	-5.455673	-8.912159	-5.443748	-5.791468	0.000000	-10.000000	-0.608333	32.166668	167.333328	1023.000000	1023.000000	2046.000000
9.380000	-0.041724	-24.658684	-5.064575	-8.755024	-5.368299	-5.470784	0.000000	-10.000000	-0.608333	32.200001	178.000000	1023.000000	1023.000000	2046.000000
9.400000	-0.039112	-23.115200	-4.638525	-8.549201	-4.901647	-5.025828	0.000000	-10.000000	-0.633333	32.566666	188.666672	1023.000000	1023.000000	2046.000000
9.420000	-0.038432	-22.713505	-4.539474	-8.134931	-4.730934	-5.308166	0.000000	-10.000000	-0.625000	32.833332	199.500000	1023.000000	1023.000000	2046.000000
9.440000	-0.035519	-20.991535	-3.927649	-8.103583	-4.451128	-4.509174	0.000000	-10.000000	-0.641667	33.433334	210.500000	1023.000000	1023.000000	2046.000000
9.460000	-0.034158	-20.187202	-3.814378	-7.720314	-4.008118	-4.644393	0.000000	-10.000000	-0.650000	33.716667	221.666672	1023.000000	1023.000000	2046.000000
9.480000	-0.031912	-18.859789	-3.266024	-7.500959	-3.935272	-4.157535	0.000000	-10.000000	-0.666667	34.016666	232.833328	1023.000000	1023.000000	2046.000000
9.500000	-0.029117	-17.208290	-2.861611	-7.057663	-3.386669	-3.902346	0.000000	-10.000000	-0.683333	33.833336	244.166672	1023.000000	1023.000000	2046.000000
9.520000	-0.027649	-16.340315	-2.554655	-6.620826	-3.334749	-3.830085	0.000000	-10.000000	-0.691667	33.883335	255.333328	1023.000000	1023.000000	2046.000000
9.540000	-0.024309	-14.366754	-2.046062	-6.416664	-2.724452	-3.179575	0.000000	-10.000000	-0.700000	33.916668	266.666656	1023.000000	1023.000000	2046.000000
9.560000	-0.024113	-14.250784	-1.890276	-6.332307	-2.796099	-3.232101	0.000000	-10.000000	-0.708333	34.366665	278.000000	1023.000000	1023.000000	2046.000000
9.580000	-0.021143	-12.495462	-1.267454	-6.182209	-2.511198	-2.534601	0.000000	-10.000000	-0.708333	34.349998	289.500000	1023.000000	1023.000000	2046.000000
9.600000	-0.019912	-11.768144	-1.244439	-5.338984	-2.218420	-2.966301	0.000000	-10.000000	-0.708333	34.466667	301.000000	1023.000000	1023.000000	2046.000000
9.620000	-0.017738	-10.482984	-0.988268	-5.024367	-2.068381	-2.401968	0.000000	-10.000000	-0.700000	34.166668	312.500000	1023.000000	1023.000000	2046.000000
9.640000	-0.017318	-10.235031	-1.113751	-4.686644	-1.709877	-2.724758	0.000000	-10.000000	-0.700000	34.116669	323.833344	1023.000000	1023.000000	2046.000000
9.660000	-0.017639	-10.424636	-1.015211	-4.637280	-1.963668	-2.808477	0.000000	-10.000000	-0.700000	34.066669	335.166656	1023.000000	1023.000000	2046.000000
9.680000	-0.017039	-10.069809	-0.853891	-4.578936	-1.940130	-2.696853	0.000000	-10.000000	-0.691667	34.233334	346.500000	1023.000000	1023.000000	2046.000000
9.700000	-0.019184	-11.337540	-1.302143	-4.264106	-2.287679	-3.483612	0.000000	-10.000000	-0.666667	34.133335	358.000000	1023.000000	1023.000000	2046.000000
9.720000	-0.019662	-11.620296	-1.477092	-4.271161	-2.631371	-3.240673	0.000000	-10.000000	-0.641667	33.683334	369.500000	1023.000000	1023.000000	2046.000000
9.740000	-0.020615	-12.183222	-1.934299	-4.005419	-2.644750	-3.598753	0.000000	-10.000000	-0.633333	33.333336	380.833344	1023.000000	1023.000000	2046.000000
9.760000	-0.021396	-12.645245	-2.215509	-3.793076	-3.020436	-3.616223	0.000000	-10.000000	-0.625000	33.200001	392.000000	1023.000000	1023.000000	2046.000000
9.780000	-0.019986	-11.811997	-2.347597	-3.428430	-2.704595	-3.331376	0.000000	-10.000000	-0.608333	33.116669	403.000000	1023.000000	1023.000000	2046.000000
9.800000	-0.020447	-12.084256	-2.622697	-2.872401	-2.948201	-3.640957	0.000000	-10.000000	-0.608333	32.816669	414.000000	1023.000000	1023.000000	2046.000000
9.820000	-0.018445	-10.901034	-2.572086	-2.541364	-2.730497	-3.057087	0.000000	-10.000000	-0.608333	32.733334	425.000000	1023.000000	1023.000000	2046.000000
9.840000	-0.018824	-11.125261	-2.832723	-2.059151	-2.864451	-3.368937	0.000000	-10.000000	-0.600000	32.533333	436.000000	1023.000000	1023.000000	2046.000000
9.860000	-0.017056	-10.080295	-2.696424	-1.979531	-2.768920	-2.635419	0.000000	-10.000000	-0.583333	32.383335	447.000000	1023.000000	1023.000000	2046.000000
9.880000	-0.016843	-9.954413	-2.881398	-1.501641	-2.645602	-2.925772	0.000000	-10.000000	-0.583333	32.000000	457.833344	1023.000000	1023.000000	2046.000000
9.900000	-0.015144	-8.950165	-2.687015	-1.388588	-2.593823	-2.280739	0.000000	-10.000000	-0.583333	31.633333	468.666656	1023.000000	1023.000000	2046.000000
9.920000	-0.014060	-8.309261	-2.656657	-1.015793	-2.275176	-2.361635	0.000000	-10.000000	-0.566667	31.416666	479.166656	1023.000000	1023.000000	2046.000000
9.940000	-0.013384	-7.910190	-2.516805	-0.952150	-2.334930	-2.106305	0.000000	-10.000000	-0.550000	31.233334	489.666656	1023.000000	1023.000000	2046.000000
9.960000	-0.010858	-6.417198	-2.217019	-0.680420	-1.757471	-1.762287	0.000000	-10.000000	-0.533333	31.116667	500.000000	1023.000000	1023.000000	2046.000000
9.980000	-0.010028	-5.926283	-2.002349	-0.340409	-1.667486	-1.916039	0.000000	-10.000000	-0.516667	30.816668	510.333344	1023.000000	1023.000000	2046.000000
10.000000	-0.007364	-4.351955	-1.425004	-0.293592	-1.421600	-1.211760	0.000000	-10.000000	-0.500000	30.550001	520.833313	1023.000000	1023.000000	2046.000000
10.020000	-0.004620	-2.730227	-0.975518	0.142339	-0.749580	-1.147469	0.000000	-10.000000	-0.483333	30.283333	531.166687	1023.000000	1023.000000	2046.000000
10.040000	-0.002939	-1.736678	-0.391782	0.389550	-0.643763	-1.090683	0.000000	-10.000000	-0.475000	30.049999	541.500000	1023.000000	1023.000000	2046.000000
10.060000	0.000236	0.139394	0.357216	0.376066	-0.090606	-0.503282	0.000000	-10.000000	-0.441667	29.416666	551.500000	1023.000000	1023.000000	2046.000000
10.080000	0.000990	0.584878	0.805337	0.484014	0.180771	-0.885243	0.000000	-10.000000	-0.425000	28.783333	561.500000	1023.000000	1023.000000	2046.000000
10.100000	0.002005	1.184816	1.310846	0.139109	0.184788	-0.449928	0.000000	-10.000000	-0.391667	28.016666	571.166687	1023.000000	1023.000000	2046.000000
10.120000	0.003462	2.046109	1.751171	0.157056	0.607148	-0.469266	0.000000	-10.000000	-0.383333	27.500000	580.500000	1023.000000	1023.000000	2046.000000
10.140000	0.003484	2.059309	2.119777	0.059571	0.441124	-0.561162	0.000000	-10.000000	-0.350000	26.766666	589.666687	1023.000000	1023.000000	2046.000000
10.160000	0.005326	3.147516	2.572421	-0.011657	0.748263	-0.161511	0.000000	-10.000000	-0.325000	26.200001	598.833313	1023.000000	1023.000000	2046.000000
10.180000	0.005615	3.318469	2.747762	0.163130	0.967445	-0.559868	0.000000	-10.000000	-0.283333	24.950001	607.666687	1023.000000	1023.000000	2046.000000
10.200000	0.006211	3.670773	3.039732	0.033108	0.849499	-0.251566	0.000000	-10.000000	-0.258333	24.033333	616.333313	1023.000000	1023.000000	2046.000000
10.220000	0.007612	4.498771	3.237070	0.124055	1.247311	-0.109665	0.000000	-10.000000	-0.225000	22.900000	624.333313	1023.000000	1023.000000	2046.000000
10.240000	0.007267	4.294580	3.316324	0.220816	1.097546	-0.340107	0.000000	-10.000000	-0.191667	21.833334	632.333313	1023.000000	1023.000000	2046.000000
10.260000	0.008848	5.229382	3.616464	0.090754	1.279926	0.242238	0.000000	-10.000000	-0.158333	20.750000	639.666687	1023.000000	1023.000000	2046.000000
10.280000	0.009048	5.347560	3.624650	0.332155	1.513753	-0.122998	0.000000	-10.000000	-0.125000	19.066668	646.833313	1023.000000	1023.000000	2046.000000
10.300000	0.009609	5.678760	3.820426	0.278970	1.377345	0.202018	0.000000	-10.000000	-0.083333	17.450001	653.333313	1023.000000	1023.000000	2046.000000
10.320000	0.011200	6.619239	3.978562	0.484560	1.818395	0.337722	0.000000	-10.000000	-0.041667	15.300000	659.500000	1023.000000	1023.000000	2046.000000
10.340000	0.011127	6.575846	4.107808	0.645584	1.734624	0.087829	0.000000	-10.000000	-0.008333	12.866667	665.000000	1023.000000	1023.000000	2046.000000
10.360000	0.012190	7.204463	4.391022	0.551426	1.678524	0.583491	0.000000	-10.000000	0.008333	10.150000	669.833313	1023.000000	1023.000000	2046.000000
10.380000	0.013494	7.974849	4.595932	0.889247	2.062458	0.427213	0.000000	-10.000000	0.025000	7.266667	673.500000	1023.000000	1023.000000	2046.000000
10.400000	0.014173	8.375956	4.925365	1.063949	1.907938	0.478703	0.000000	-10.000000	0.058333	4.916667	676.333313	1023.000000	1023.000000	2046.000000
10.420000	0.016465	9.731070	5.268789	1.232149	2.229611	1.000520	0.000000	-10.000000	0.075000	2.783333	678.333313	1023.000000	1023.000000	2046.000000
10.440000	0.017007	10.051119	5.373375	1.419549	2.451567	0.806629	0.000000	-10.000000	0.091667	1.266667	679.500000	1023.000000	1023.000000	2046.000000
10.460000	0.017199	10.164722	5.649788	1.126109	2.067916	1.320909	0.000000	-10.000000	0.091667	-0.350000	680.000000	1023.000000	1023.000000	2046.000000
10.480000	0.017526	10.357862	5.565838	1.451142	2.348962	0.991919	0.000000	-10.000000	0.100000	-1.483333	680.000000	1023.000000	1023.000000	2046.000000
10.500000	0.017203	10.167133	5.605658	1.714453	1.930366	0.916656	0.000000	-10.000000	0.100000	-2.733333	680.000000	1023.000000	1023.000000	2046.000000
10.520000	0.017601	10.402296	5.337515	1.907249	2.177495	0.980038	0.000000	-10.000000	0.100000	-3.616667	680.000000	1023.000000	1023.000000	2046.000000
10.540000	0.015966	9.435979	5.097595	2.054872	1.870126	0.413386	0.000000	-10.000000	0.100000	-4.333333	680.000000	1023.000000	1023.000000	2046.000000
10.560000	0.015875	9.382014	5.099327	1.856142	1.773591	0.652954	0.000000	-10.000000	0.100000	-4.683333	680.000000	1023.000000	1023.000000	2046.000000
10.580000	0.014465	8.548990	4.929389	1.933685	1.699540	-0.013623	0.000000	-10.000000	0.091667	-4.483334	680.000000	1023.000000	1023.000000	2046.000000
10.600000	0.012906	7.627608	4.736094	1.749304	1.191231	-0.049021	0.000000	-10.000000	0.083333	-4.366667	680.000000	1023.000000	1023.000000	2046.000000
10.620000	0.011406	6.741129	4.321636	1.906845	1.051807	-0.539158	0.000000	-10.000000	0.083333	-4.266666	680.000000	1023.000000	1023.000000	2046.000000
10.640000	0.008807	5.205192	3.842717	1.870196	0.410783	-0.918503	0.000000	-10.000000	0.091667	-4.400000	680.000000	1023.000000	1023.000000	2046.000000
10.660000	0.007955	4.701321	3.410547	1.864241	0.307697	-0.881165	0.000000	-10.000000	0.100000	-4.533333	680.000000	1023.000000	1023.000000	2046.000000
10.680000	0.006217	3.674482	2.998045	2.069279	-0.026427	-1.366415	0.000000	-10.000000	0.100000	-4.633333	680.000000	1023.000000	1023.000000	2046.000000
10.700000	0.006087	3.597541	2.678099	2.118276	-0.106029	-1.092805	0.000000	-10.000000	0.100000	-4.766667	680.000000	1023.000000	1023.000000	2046.000000
10.720000	0.004857	2.870502	2.338792	2.371322	-0.330602	-1.509010	0.000000	-10.000000	0.100000	-4.483334	680.000000	1023.000000	1023.000000	2046.000000
10.740000	0.004611	2.725155	2.151697	2.334164	-0.622661	-1.138045	0.000000	-10.000000	0.100000	-4.300000	673.333313	1023.000000	1023.000000	2046.000000
10.760000	0.003967	2.344739	1.859221	2.484729	-0.616573	-1.382638	0.000000	-10.000000	0.100000	-4.133333	666.666687	1023.000000	1023.000000	2046.000000
10.780000	0.003404	2.011883	1.680380	2.444532	-0.935731	-1.177298	0.000000	-10.000000	0.100000	-4.550000	659.500000	1023.000000	1023.000000	2046.000000
10.800000	0.003324	1.964510	1.412624	2.593674	-0.725656	-1.316132	0.000000	-10.000000	0.100000	-5.133333	658.333313	1023.000000	1023.000000	2046.000000
10.820000	0.002450	1.448176	1.287970	2.501504	-1.033101	-1.308197	0.000000	-10.000000	0.108333	-5.933333	656.500000	1023.000000	1023.000000	2046.000000
10.840000	0.002797	1.652980	1.169829	2.335142	-0.860417	-0.991574	0.000000	-10.000000	0.108333	-6.583333	654.500000	1023.000000	1023.000000	2046.000000
10.860000	0.002421	1.430635	1.180105	2.413672	-0.867859	-1.295282	0.000000	-10.000000	0.125000	-7.233334	652.333313	1023.000000	1023.000000	2046.000000
10.880000	0.002978	1.760066	1.258747	2.240049	-0.902524	-0.836206	0.000000	-10.000000	0.133333	-8.016666	650.000000	1023.000000	1023.000000	2046.000000
10.900000	0.003460	2.044947	1.265172	2.384567	-0.534040	-1.070751	0.000000	-10.000000	0.141667	-8.700001	647.333313	1023.000000	1023.000000	2046.000000
10.920000	0.003910	2.310929	1.531476	2.338363	-0.668945	-0.889964	0.000000	-10.000000	0.141667	-9.383333	644.500000	1023.000000	1023.000000	2046.000000
10.940000	0.005393	3.187071	1.757667	2.394290	-0.269050	-0.695836	0.000000	-10.000000	0.141667	-10.016667	641.333313	1023.000000	1023.000000	2046.000000
10.960000	0.005225	3.087849	2.122902	2.383993	-0.405711	-1.013334	0.000000	-10.000000	0.175000	-11.016667	637.833313	1023.000000	1023.000000	2046.000000
10.980000	0.005585	3.300892	2.384526	2.010067	-0.342484	-0.751218	0.000000	-10.000000	0.208333	-12.300000	634.000000	1023.000000	1023.000000	2046.000000
11.000000	0.004346	2.568569	2.487889	1.756241	-0.348579	-1.326982	0.000000	-10.000000	0.250000	-13.633334	629.833313	1023.000000	1023.000000	2046.000000
11.020000	0.003517	2.078649	2.654539	1.194278	-0.618229	-1.151939	0.000000	-10.000000	0.275000	-15.183334	625.333313	1023.000000	1023.000000	2046.000000
11.040000	0.002786	1.646547	2.716331	0.945737	-0.529961	-1.485560	0.000000	-10.000000	0.308333	-16.683334	620.500000	1023.000000	1023.000000	2046.000000
11.060000	0.001626	0.961008	2.861386	0.587289	-0.930053	-1.557613	0.000000	-10.000000	0.358333	-18.433334	615.000000	1023.000000	1023.000000	2046.000000
11.080000	0.001059	0.625839	2.800203	0.342900	-0.892362	-1.624902	0.000000	-10.000000	0.416667	-20.116667	608.833313	1023.000000	1023.000000	2046.000000
11.100000	-0.000407	-0.240307	2.777214	0.174235	-1.241390	-1.950365	0.000000	-10.000000	0.483333	-21.850000	602.000000	1023.000000	1023.000000	2046.000000
11.120000	-0.000916	-0.541192	2.606500	-0.135642	-1.306589	-1.705461	0.000000	-10.000000	0.533333	-23.383333	594.666687	1023.000000	1023.000000	2046.000000
11.140000	-0.002417	-1.428558	2.372932	-0.198625	-1.440836	-2.162030	0.000000	-10.000000	0.591667	-24.900000	587.000000	1023.000000	1023.000000	2046.000000
11.160000	-0.003258	-1.925547	2.283756	-0.481798	-1.781090	-1.946415	0.000000	-10.000000	0.641667	-26.150000	578.666687	1023.000000	1023.000000	2046.000000
11.180000	-0.004169	-2.463804	2.027982	-0.519271	-1.710411	-2.262103	0.000000	-10.000000	0.691667	-27.333334	570.000000	1023.000000	1023.000000	2046.000000
11.200000	-0.005327	-3.148175	1.975514	-0.773623	-2.070209	-2.279858	0.000000	-10.000000	0.725000	-28.250000	560.833313	1023.000000	1023.000000	2046.000000
11.220000	-0.005819	-3.439319	1.759343	-0.914311	-2.063398	-2.220953	0.000000	-10.000000	0.758333	-29.266666	551.333313	1023.000000	1023.000000	2046.000000
11.240000	-0.006971	-4.119678	1.648665	-0.918446	-2.234781	-2.615115	0.000000	-10.000000	0.791667	-30.083334	541.500000	1023.000000	1023.000000	2046.000000
11.260000	-0.007711	-4.557255	1.532968	-1.147007	-2.512670	-2.430545	0.000000	-10.000000	0.825000	-30.683334	531.500000	1023.000000	1023.000000	2046.000000
11.280000	-0.008695	-5.138970	1.296179	-1.145403	-2.486475	-2.803271	0.000000	-10.000000	0.841667	-30.983334	521.333313	1023.000000	1023.000000	2046.000000
11.300000	-0.009477	-5.600982	1.308880	-1.297004	-2.799755	-2.813102	0.000000	-10.000000	0.850000	-31.333334	511.000000	1023.000000	1023.000000	2046.000000
11.320000	-0.009757	-5.766442	1.185684	-1.390465	-2.872833	-2.688827	0.000000	-10.000000	0.858333	-31.533335	500.500000	1023.000000	1023.000000	2046.000000
11.340000	-0.010214	-6.036497	1.130208	-1.306043	-2.832267	-3.028396	0.000000	-10.000000	0.866667	-31.733334	490.000000	1023.000000	1023.000000	2046.000000
11.360000	-0.010339	-6.110586	1.175285	-1.357620	-3.041543	-2.886709	0.000000	-10.000000	0.883333	-31.783335	479.333344	1023.000000	1023.000000	2046.000000
11.380000	-0.010950	-6.471462	0.896821	-1.649264	-2.945415	-2.773604	0.000000	-10.000000	0.883333	-32.016666	468.666656	1023.000000	1023.000000	2046.000000
11.400000	-0.012327	-7.285431	0.897711	-1.806362	-3.306602	-3.070180	0.000000	-10.000000	0.891667	-32.133335	458.000000	1023.000000	1023.000000	2046.000000
11.420000	-0.013435	-7.939789	0.728328	-1.848328	-3.713303	-3.106486	0.000000	-10.000000	0.883333	-32.266666	447.333344	1023.000000	1023.000000	2046.000000
11.440000	-0.014616	-8.637881	0.245071	-1.578566	-3.693031	-3.611355	0.000000	-10.000000	0.875000	-32.333336	436.500000	1023.000000	1023.000000	2046.000000
11.460000	-0.016418	-9.702900	-0.087504	-1.837711	-3.990772	-3.786913	0.000000	-10.000000	0.858333	-32.100002	425.666656	1023.000000	1023.000000	2046.000000
11.480000	-0.017957	-10.612874	-0.378540	-2.140635	-4.256198	-3.837500	0.000000	-10.000000	0.850000	-31.966667	415.000000	1023.000000	1023.000000	2046.000000
11.500000	-0.019651	-11.613802	-0.550700	-2.331050	-4.378207	-4.353846	0.000000	-10.000000	0.841667	-31.550001	404.333344	1023.000000	1023.000000	2046.000000
11.520000	-0.021386	-12.638900	-0.688236	-2.616157	-4.868479	-4.466029	0.000000	-10.000000	0.825000	-31.250000	393.833344	1023.000000	1023.000000	2046.000000
11.540000	-0.023488	-13.881286	-1.141094	-2.602925	-5.076377	-5.060890	0.000000	-10.000000	0.808333	-30.666668	383.500000	1023.000000	1023.000000	2046.000000
11.560000	-0.026102	-15.426224	-1.531639	-2.715651	-5.646718	-5.532217	0.000000	-10.000000	0.800000	-30.200001	373.500000	1023.000000	1023.000000	2046.000000
11.580000	-0.028360	-16.760796	-2.020414	-2.842774	-6.172110	-5.725498	0.000000	-10.000000	0.783333	-29.783335	363.500000	1023.000000	1023.000000	2046.000000
11.600000	-0.030671	-18.126780	-2.609997	-2.722708	-6.397129	-6.396944	0.000000	-10.000000	0.758333	-29.433334	353.500000	1023.000000	1023.000000	2046.000000
11.620000	-0.032258	-19.064398	-2.856032	-2.861517	-6.933179	-6.413670	0.000000	-10.000000	0.725000	-29.266666	343.500000	1023.000000	1023.000000	2046.000000
11.640000	-0.033500	-19.798431	-3.365103	-2.784107	-7.027689	-6.621532	0.000000	-10.000000	0.716667	-29.200001	333.500000	1023.000000	1023.000000	2046.000000
11.660000	-0.034945	-20.652233	-3.555017	-2.767594	-7.405550	-6.924072	0.000000	-10.000000	0.725000	-29.333334	323.833344	1023.000000	1023.000000	2046.000000
11.680000	-0.035970	-21.258497	-3.785423	-3.013109	-7.776105	-6.683859	0.000000	-10.000000	0.733333	-29.333334	314.166656	1023.000000	1023.000000	2046.000000
11.700000	-0.037257	-22.018902	-4.194272	-2.968072	-7.748291	-7.108266	0.000000	-10.000000	0.725000	-29.150002	304.500000	1023.000000	1023.000000	2046.000000
11.720000	-0.038113	-22.524738	-4.321199	-3.145297	-8.033263	-7.024978	0.000000	-10.000000	0.708333	-28.650002	294.500000	1023.000000	1023.000000	2046.000000
11.740000	-0.039056	-23.082239	-4.670797	-3.247161	-8.059311	-7.104970	0.000000	-10.000000	0.700000	-28.183334	284.833344	1023.000000	1023.000000	2046.000000
11.760000	-0.040153	-23.730246	-4.711577	-3.456320	-8.269794	-7.292553	0.000000	-10.000000	0.700000	-27.783333	275.500000	1023.000000	1023.000000	2046.000000
11.780000	-0.040631	-24.013191	-4.773245	-3.728441	-8.459170	-7.052335	0.000000	-10.000000	0.683333	-27.450001	266.333344	1023.000000	1023.000000	2046.000000
11.800000	-0.041217	-24.359034	-4.995141	-3.718223	-8.289809	-7.355861	0.000000	-10.000000	0.675000	-27.066668	257.166656	1023.000000	1023.000000	2046.000000
11.820000	-0.041271	-24.391445	-4.896532	-3.889126	-8.441596	-7.164191	0.000000	-10.000000	0.641667	-26.883333	248.000000	1023.000000	1023.000000	2046.000000
11.840000	-0.041519	-24.537632	-5.111261	-3.949708	-8.355844	-7.120820	0.000000	-10.000000	0.616667	-26.350000	239.000000	1023.000000	1023.000000	2046.000000
11.860000	-0.041790	-24.697895	-5.110351	-3.967397	-8.323075	-7.297071	0.000000	-10.000000	0.591667	-26.016666	230.166672	1023.000000	1023.000000	2046.000000
11.880000	-0.041698	-24.643635	-4.984958	-4.216082	-8.444628	-6.997967	0.000000	-10.000000	0.575000	-25.216667	221.500000	1023.000000	1023.000000	2046.000000
11.900000	-0.042326	-25.014917	-5.177125	-4.255780	-8.201861	-7.380152	0.000000	-10.000000	0.566667	-24.916668	213.166672	1023.000000	1023.000000	2046.000000
11.920000	-0.042891	-25.348650	-4.969549	-4.737459	-8.390492	-7.251151	0.000000	-10.000000	0.550000	-24.400002	205.000000	1023.000000	1023.000000	2046.000000
11.940000	-0.043960	-25.980602	-5.160604	-5.082446	-8.348255	-7.389296	0.000000	-10.000000	0.541667	-24.166668	197.000000	1023.000000	1023.000000	2046.000000
11.960000	-0.045191	-26.707724	-5.071658	-5.543889	-8.507584	-7.584594	0.000000	-10.000000	0.516667	-23.600000	189.000000	1023.000000	1023.000000	2046.000000
11.980000	-0.046317	-27.373163	-5.126103	-6.060752	-8.660523	-7.525785	0.000000	-10.000000	0.483333	-23.050001	181.000000	1023.000000	1023.000000	2046.000000
12.000000	-0.047766	-28.229555	-5.297917	-6.348041	-8.646238	-7.937358	0.000000	-10.000000	0.458333	-22.450001	173.166672	1023.000000	1023.000000	2046.000000
12.020000	-0.048612	-28.729710	-5.225194	-6.813263	-8.912662	-7.778590	0.000000	-10.000000	0.450000	-21.933334	165.500000	1023.000000	1023.000000	2046.000000
12.040000	-0.049854	-29.463984	-5.556431	-7.015588	-8.837607	-8.054358	0.000000	-10.000000	0.441667	-21.283335	158.166672	1023.000000	1023.000000	2046.000000
12.060000	-0.050717	-29.973967	-5.514313	-7.344229	-9.049427	-8.065998	0.000000	-10.000000	0.441667	-20.783335	151.000000	1023.000000	1023.000000	2046.000000
12.080000	-0.051583	-30.485312	-5.760858	-7.628666	-9.121184	-7.974603	0.000000	-10.000000	0.416667	-20.350000	144.166672	1023.000000	1023.000000	2046.000000
12.100000	-0.052462	-31.005184	-5.969814	-7.758182	-9.019904	-8.257284	0.000000	-10.000000	0.400000	-19.933334	137.333328	1023.000000	1023.000000	2046.000000
12.120000	-0.053057	-31.356812	-5.897572	-8.114739	-9.231934	-8.112567	0.000000	-10.000000	0.375000	-19.516666	130.833328	1023.000000	1023.000000	2046.000000
12.140000	-0.053883	-31.844746	-6.164820	-8.303329	-9.133111	-8.243485	0.000000	-10.000000	0.366667	-19.000000	124.166664	1023.000000	1023.000000	2046.000000
12.160000	-0.054371	-32.133316	-6.109275	-8.505600	-9.185661	-8.332779	0.000000	-10.000000	0.358333	-18.616667	117.833336	1023.000000	1023.000000	2046.000000
12.180000	-0.054901	-32.446583	-6.170781	-8.790630	-9.299450	-8.185721	0.000000	-10.000000	0.350000	-18.200001	111.500000	1023.000000	1023.000000	2046.000000
12.200000	-0.055575	-32.844685	-6.320702	-8.860359	-9.160245	-8.503378	0.000000	-10.000000	0.333333	-17.850000	105.500000	1023.000000	1023.000000	2046.000000
12.220000	-0.055895	-33.033688	-6.212692	-9.151514	-9.358987	-8.310493	0.000000	-10.000000	0.316667	-17.533333	99.500000	1023.000000	1023.000000	2046.000000
12.240000	-0.056597	-33.449051	-6.444391	-9.213458	-9.219365	-8.571836	0.000000	-10.000000	0.300000	-17.033333	93.666664	1023.000000	1023.000000	2046.000000
12.260000	-0.056924	-33.642326	-6.318726	-9.475890	-9.370360	-8.477351	0.000000	-10.000000	0.300000	-16.733334	88.000000	1023.000000	1023.000000	2046.000000
12.280000	-0.057338	-33.886955	-6.445167	-9.669659	-9.369086	-8.403044	0.000000	-10.000000	0.291667	-16.316668	82.500000	1023.000000	1023.000000	2046.000000
12.300000	-0.057950	-34.248684	-6.564561	-9.664519	-9.287701	-8.731901	0.000000	-10.000000	0.275000	-15.950000	77.000000	1023.000000	1023.000000	2046.000000
12.320000	-0.057602	-34.042591	-6.336413	-9.906093	-9.375331	-8.424753	0.000000	-10.000000	0.258333	-15.400001	71.666664	1023.000000	1023.000000	2046.000000
12.340000	-0.057640	-34.065121	-6.488806	-9.900825	-9.229839	-8.445652	0.000000	-10.000000	0.250000	-14.766667	66.500000	1023.000000	1023.000000	2046.000000
12.360000	-0.057034	-33.707066	-6.371081	-9.748570	-9.107739	-8.479675	0.000000	-10.000000	0.250000	-14.166667	61.666668	1023.000000	1023.000000	2046.000000
12.380000	-0.056744	-33.535454	-6.267210	-10.104198	-9.161481	-8.002565	0.000000	-10.000000	0.250000	-13.616667	56.833332	1023.000000	1023.000000	2046.000000
12.400000	-0.057379	-33.911095	-6.459184	-10.138737	-9.086433	-8.226740	0.000000	-10.000000	0.250000	-13.166667	52.333332	1023.000000	1023.000000	2046.000000
12.420000	-0.057456	-33.956276	-6.409157	-10.112539	-9.178935	-8.255647	0.000000	-10.000000	0.216667	-12.800000	47.833332	1023.000000	1023.000000	2046.000000
12.440000	-0.057325	-33.879154	-6.524272	-9.872187	-9.317501	-8.165193	0.000000	-10.000000	0.183333	-12.300000	43.500000	1023.000000	1023.000000	2046.000000
12.460000	-0.058567	-34.613220	-6.969913	-9.780139	-9.319201	-8.543965	0.000000	-10.000000	0.150000	-11.683333	39.333332	1023.000000	1023.000000	2046.000000
12.480000	-0.059415	-35.114185	-7.076485	-10.089246	-9.425918	-8.522537	0.000000	-10.000000	0.150000	-11.133333	35.500000	1023.000000	1023.000000	2046.000000
12.500000	-0.060636	-35.835743	-7.330498	-10.308227	-9.519744	-8.677277	0.000000	-10.000000	0.150000	-10.683333	31.833334	1023.000000	1023.000000	2046.000000
12.520000	-0.061770	-36.506042	-7.439862	-10.511855	-9.657941	-8.896384	0.000000	-10.000000	0.133333	-10.133333	28.333334	1023.000000	1023.000000	2046.000000
12.540000	-0.063072	-37.275311	-7.625547	-10.683398	-10.031550	-8.934815	0.000000	-10.000000	0.116667	-9.200000	24.833334	1023.000000	1023.000000	2046.000000
12.560000	-0.064995	-38.411949	-8.144844	-10.589535	-10.168268	-9.509303	0.000000	-10.000000	0.100000	-7.850000	21.833334	1023.000000	1023.000000	2046.000000
12.580000	-0.066571	-39.343243	-8.434809	-10.674301	-10.595671	-9.638462	0.000000	-10.000000	0.108333	-6.616667	19.000000	1023.000000	1023.000000	2046.000000
12.600000	-0.068639	-40.565811	-9.091114	-10.534697	-10.849820	-10.090179	0.000000	-10.000000	0.108333	-5.750000	16.833334	1023.000000	1023.000000	2046.000000
12.620000	-0.069447	-41.043289	-9.346448	-10.387232	-11.074065	-10.235543	0.000000	-10.000000	0.116667	-5.616667	15.000000	1023.000000	1023.000000	2046.000000
12.640000	-0.070248	-41.516430	-9.698248	-10.334133	-11.303566	-10.180481	0.000000	-10.000000	0.108333	-5.983334	13.333333	1023.000000	1023.000000	2046.000000
12.660000	-0.071133	-42.039761	-10.055098	-10.126366	-11.410130	-10.448166	0.000000	-10.000000	0.116667	-6.566667	11.333333	1023.000000	1023.000000	2046.000000
12.680000	-0.071339	-42.161278	-10.086766	-10.205883	-11.667288	-10.201342	0.000000	-10.000000	0.116667	-6.983334	9.000000	1023.000000	1023.000000	2046.000000
12.700000	-0.072189	-42.663956	-10.537613	-10.064298	-11.677134	-10.384913	0.000000	-10.000000	0.116667	-7.033333	6.666667	1023.000000	1023.000000	2046.000000
12.720000	-0.072090	-42.605473	-10.620555	-10.042341	-11.688750	-10.253825	0.000000	-10.000000	0.108333	-6.700000	4.166667	1023.000000	1023.000000	2046.000000
12.740000	-0.072389	-42.781673	-10.745169	-10.073550	-11.868558	-10.094397	0.000000	-10.000000	0.100000	-6.116667	2.000000	1023.000000	1023.000000	2046.000000
12.760000	-0.072554	-42.879292	-10.863182	-9.929495	-11.806919	-10.279696	0.000000	-10.000000	0.091667	-5.416667	0.166667	1023.000000	1023.000000	2046.000000
12.780000	-0.072227	-42.686359	-10.655927	-10.119541	-11.991850	-9.919043	0.000000	-10.000000	0.091667	-4.716667	-1.166667	1023.000000	1023.000000	2046.000000
12.800000	-0.072259	-42.705212	-10.955724	-9.891247	-11.771631	-10.086609	0.000000	-10.000000	0.091667	-4.233334	-2.500000	1023.000000	1023.000000	2046.000000
12.820000	-0.071142	-42.044884	-10.733809	-9.837134	-11.649261	-9.824678	0.000000	-10.000000	0.100000	-4.033333	-4.000000	1023.000000	1023.000000	2046.000000
12.840000	-0.070730	-41.801624	-10.711860	-9.700369	-11.622872	-9.766524	0.000000	-10.000000	0.091667	-3.966667	-5.333333	1023.000000	1023.000000	2046.000000
12.860000	-0.069934	-41.331078	-10.552437	-9.635864	-11.424956	-9.717821	0.000000	-10.000000	0.091667	-3.800000	-6.666667	1023.000000	1023.000000	2046.000000
12.880000	-0.069139	-40.861012	-10.195655	-9.778242	-11.419796	-9.467320	0.000000	-10.000000	0.091667	-3.566667	-7.833333	1023.000000	1023.000000	2046.000000
12.900000	-0.069128	-40.854664	-10.228423	-9.767756	-11.201369	-9.657118	0.000000	-10.000000	0.100000	-3.433333	-9.166667	1023.000000	1023.000000	2046.000000
12.920000	-0.068592	-40.538048	-9.915094	-10.001270	-11.025784	-9.595898	0.000000	-10.000000	0.091667	-3.533333	-10.333333	1023.000000	1023.000000	2046.000000
12.940000	-0.068837	-40.682388	-9.686296	-10.309002	-11.088619	-9.598471	0.000000	-10.000000	0.091667	-3.783333	-11.500000	1023.000000	1023.000000	2046.000000
12.960000	-0.069440	-41.039108	-9.659673	-10.579767	-10.996797	-9.802871	0.000000	-10.000000	0.091667	-4.016667	-12.666667	1023.000000	1023.000000	2046.000000
12.980000	-0.069575	-41.119049	-9.335413	-10.984135	-11.075724	-9.723778	0.000000	-10.000000	0.091667	-3.983333	-14.000000	1023.000000	1023.000000	2046.000000
13.000000	-0.070512	-41.672436	-9.433424	-11.256634	-11.080769	-9.901608	0.000000	-10.000000	0.091667	-3.450000	-15.333333	1023.000000	1023.000000	2046.000000
13.020000	-0.070625	-41.739315	-9.378918	-11.431440	-10.961507	-9.967450	0.000000	-10.000000	0.091667	-2.733333	-16.500000	1023.000000	1023.000000	2046.000000
13.040000	-0.070956	-41.934834	-9.200291	-11.764860	-11.142211	-9.827471	0.000000	-10.000000	0.091667	-2.150000	-17.333334	1023.000000	1023.000000	2046.000000
13.060000	-0.071688	-42.367401	-9.364139	-11.866417	-11.082364	-10.054481	0.000000	-10.000000	0.083333	-1.933333	-17.833334	1023.000000	1023.000000	2046.000000
13.080000	-0.071365	-42.176853	-9.289040	-12.000330	-10.932199	-9.955284	0.000000	-10.000000	0.083333	-1.433333	-18.000000	1023.000000	1023.000000	2046.000000
13.100000	-0.071519	-42.267628	-9.264602	-12.145971	-10.975578	-9.881475	0.000000	-10.000000	0.083333	-0.466667	-18.000000	1023.000000	1023.000000	2046.000000
13.120000	-0.071586	-42.307171	-9.348493	-12.146556	-10.831864	-9.980257	0.000000	-10.000000	0.066667	1.233333	-18.000000	1023.000000	1023.000000	2046.000000
13.140000	-0.070886	-41.893444	-9.086603	-12.358282	-10.780493	-9.668064	0.000000	-10.000000	0.041667	3.316667	-18.000000	1023.000000	1023.000000	2046.000000
13.160000	-0.070879	-41.889782	-9.193215	-12.369895	-10.612316	-9.714355	0.000000	-10.000000	0.016667	5.816667	-18.000000	1023.000000	1023.000000	2046.000000
13.180000	-0.069993	-41.366150	-9.086670	-12.310757	-10.346951	-9.621774	0.000000	-10.000000	0.000000	8.400000	-18.000000	1023.000000	1023.000000	2046.000000
13.200000	-0.069028	-40.795517	-8.768559	-12.477599	-10.281316	-9.268044	0.000000	-10.000000	-0.033333	10.950000	-18.000000	1023.000000	1023.000000	2046.000000
13.220000	-0.068583	-40.532562	-8.841220	-12.357574	-10.039121	-9.294648	0.000000	-10.000000	-0.058333	13.350000	-18.000000	1023.000000	1023.000000	2046.000000
13.240000	-0.067013	-39.604675	-8.652192	-12.289328	-9.658622	-9.004534	0.000000	-10.000000	-0.091667	15.533334	-18.000000	1023.000000	1023.000000	2046.000000
13.260000	-0.065943	-38.972488	-8.393617	-12.267776	-9.555559	-8.755538	0.000000	-10.000000	-0.133333	17.433334	-4.333333	1023.000000	1023.000000	2046.000000
13.280000	-0.064961	-38.392143	-8.375744	-12.070724	-9.231470	-8.714206	0.000000	-10.000000	-0.183333	19.800001	13.333333	1023.000000	1023.000000	2046.000000
13.300000	-0.063129	-37.309315	-7.981797	-12.045081	-8.969717	-8.312719	0.000000	-10.000000	-0.216667	21.566668	31.000000	1023.000000	1023.000000	2046.000000
13.320000	-0.062263	-36.797482	-7.913389	-11.882171	-8.781651	-8.220273	0.000000	-10.000000	-0.258333	23.183334	37.333332	1023.000000	1023.000000	2046.000000
13.340000	-0.060443	-35.722015	-7.717402	-11.688640	-8.334431	-7.981542	0.000000	-10.000000	-0.308333	24.033335	42.333332	1023.000000	1023.000000	2046.000000
13.360000	-0.058651	-34.662533	-7.278434	-11.650777	-8.157488	-7.575834	0.000000	-10.000000	-0.375000	25.233334	50.000000	1023.000000	1023.000000	2046.000000
13.380000	-0.057529	-33.999847	-7.147600	-11.410314	-7.896570	-7.545362	0.000000	-10.000000	-0.416667	26.566668	58.333332	1023.000000	1023.000000	2046.000000
13.400000	-0.054631	-32.286983	-6.607030	-11.139386	-7.459998	-7.080569	0.000000	-10.000000	-0.450000	27.566668	67.000000	1023.000000	1023.000000	2046.000000
13.420000	-0.052567	-31.066896	-6.199513	-10.829395	-7.193520	-6.844469	0.000000	-10.000000	-0.483333	28.616667	76.166664	1023.000000	1023.000000	2046.000000
13.440000	-0.050746	-29.990698	-5.964737	-10.719397	-6.857264	-6.449299	0.000000	-10.000000	-0.508333	29.500000	85.500000	1023.000000	1023.000000	2046.000000
13.460000	-0.048505	-28.666677	-5.486735	-10.599159	-6.482337	-6.098447	0.000000	-10.000000	-0.533333	30.383333	95.166664	1023.000000	1023.000000	2046.000000
13.480000	-0.047386	-28.005201	-5.206430	-10.345522	-6.421322	-6.031927	0.000000	-10.000000	-0.541667	30.933334	105.166664	1023.000000	1023.000000	2046.000000
13.500000	-0.044603	-26.360434	-4.970493	-9.645780	-5.976910	-5.767250	0.000000	-10.000000	-0.575000	31.416666	115.333336	1023.000000	1023.000000	2046.000000
13.520000	-0.043173	-25.515194	-4.734964	-9.411188	-5.837194	-5.531846	0.000000	-10.000000	-0.608333	31.950001	125.833336	1023.000000	1023.000000	2046.000000
13.540000	-0.043638	-25.790140	-4.996188	-9.355045	-5.682161	-5.756746	0.000000	-10.000000	-0.641667	32.350002	136.333328	1023.000000	1023.000000	2046.000000
13.560000	-0.042703	-25.237762	-4.908403	-9.222030	-5.461944	-5.645385	0.000000	-10.000000	-0.658333	32.883335	147.166672	1023.000000	1023.000000	2046.000000
13.580000	-0.042728	-25.252007	-4.815875	-9.244262	-5.589823	-5.602047	0.000000	-10.000000	-0.658333	33.433334	158.000000	1023.000000	1023.000000	2046.000000
13.600000	-0.043656	-25.800982	-5.172904	-8.916836	-5.742472	-5.968770	0.000000	-10.000000	-0.658333	33.950001	169.000000	1023.000000	1023.000000	2046.000000
13.620000	-0.043815	-25.894510	-5.270759	-8.721543	-5.900268	-6.001940	0.000000	-10.000000	-0.658333	34.133335	180.166672	1023.000000	1023.000000	2046.000000
13.640000	-0.044628	-26.375263	-5.597128	-8.488423	-6.125060	-6.164652	0.000000	-10.000000	-0.658333	34.150002	191.500000	1023.000000	1023.000000	2046.000000
13.660000	-0.044744	-26.443691	-5.992877	-8.103858	-6.114423	-6.232535	0.000000	-10.000000	-0.658333	34.150002	203.000000	1023.000000	1023.000000	2046.000000
13.680000	-0.043845	-25.912619	-6.019566	-7.770827	-6.117173	-6.005053	0.000000	-10.000000	-0.658333	34.133335	214.500000	1023.000000	1023.000000	2046.000000
13.700000	-0.043714	-25.834837	-6.277012	-7.299696	-6.198426	-6.059703	0.000000	-10.000000	-0.650000	33.883335	225.833328	1023.000000	1023.000000	2046.000000
13.720000	-0.042587	-25.168629	-6.496707	-6.782364	-6.034215	-5.855343	0.000000	-10.000000	-0.650000	33.950001	237.166672	1023.000000	1023.000000	2046.000000
13.740000	-0.041223	-24.362846	-6.414974	-6.473210	-5.988110	-5.486553	0.000000	-10.000000	-0.641667	33.950001	248.500000	1023.000000	1023.000000	2046.000000
13.760000	-0.040616	-24.004145	-6.607944	-6.071757	-5.946851	-5.377593	0.000000	-10.000000	-0.658333	34.100002	259.833344	1023.000000	1023.000000	2046.000000
13.780000	-0.039124	-23.121990	-6.682715	-5.615229	-5.690913	-5.133132	0.000000	-10.000000	-0.658333	34.000000	271.166656	1023.000000	1023.000000	2046.000000
13.800000	-0.037412	-22.110676	-6.460707	-5.394349	-5.575154	-4.680465	0.000000	-10.000000	-0.658333	34.000000	282.500000	1023.000000	1023.000000	2046.000000
13.820000	-0.036448	-21.540871	-6.467708	-4.975520	-5.401155	-4.696487	0.000000	-10.000000	-0.641667	33.950001	293.833344	1023.000000	1023.000000	2046.000000
13.840000	-0.035110	-20.749779	-6.277142	-4.720784	-5.325889	-4.425965	0.000000	-10.000000	-0.633333	33.850002	305.166656	1023.000000	1023.000000	2046.000000
13.860000	-0.032676	-19.311251	-5.980293	-4.394885	-4.877958	-4.058115	0.000000	-10.000000	-0.616667	33.533333	316.500000	1023.000000	1023.000000	2046.000000
13.880000	-0.030278	-17.894413	-5.606274	-4.035306	-4.499240	-3.753593	0.000000	-10.000000	-0.608333	33.299999	327.833344	1023.000000	1023.000000	2046.000000
13.900000	-0.028712	-16.969021	-5.231773	-3.742922	-4.350465	-3.643860	0.000000	-10.000000	-0.608333	33.183334	339.000000	1023.000000	1023.000000	2046.000000
13.920000	-0.025886	-15.298875	-4.740886	-3.418660	-3.807198	-3.332131	0.000000	-10.000000	-0.600000	33.016666	350.000000	1023.000000	1023.000000	2046.000000
13.940000	-0.023034	-13.613248	-3.915778	-3.354004	-3.440965	-2.902501	0.000000	-10.000000	-0.591667	32.566666	361.000000	1023.000000	1023.000000	2046.000000
13.960000	-0.021680	-12.812719	-3.344334	-3.283416	-3.257045	-2.927925	0.000000	-10.000000	-0.575000	32.100002	372.000000	1023.000000	1023.000000	2046.000000
13.980000	-0.020005	-11.822943	-2.873137	-3.274072	-2.862031	-2.813703	0.000000	-10.000000	-0.566667	31.366667	382.833344	1023.000000	1023.000000	2046.000000
14.000000	-0.018321	-10.827684	-2.264977	-3.385309	-2.563778	-2.613620	0.000000	-10.000000	-0.558333	31.266666	393.333344	1023.000000	1023.000000	2046.000000
14.020000	-0.017131	-10.124223	-1.769433	-3.486746	-2.365737	-2.502307	0.000000	-10.000000	-0.550000	30.933334	403.833344	1023.000000	1023.000000	2046.000000
14.040000	-0.016619	-9.822126	-1.494550	-3.513232	-2.269463	-2.544882	0.000000	-10.000000	-0.550000	31.033335	414.166656	1023.000000	1023.000000	2046.000000
14.060000	-0.015207	-8.987430	-1.207718	-3.350769	-1.983788	-2.445154	0.000000	-10.000000	-0.533333	30.833334	424.500000	1023.000000	1023.000000	2046.000000
14.080000	-0.013595	-8.034778	-0.725981	-3.368140	-1.768213	-2.172443	0.000000	-10.000000	-0.533333	30.833334	434.833344	1023.000000	1023.000000	2046.000000
14.100000	-0.012914	-7.632088	-0.529195	-3.247775	-1.642515	-2.212603	0.000000	-10.000000	-0.516667	30.783333	445.166656	1023.000000	1023.000000	2046.000000
14.120000	-0.012368	-7.309266	-0.340220	-3.234172	-1.640090	-2.094784	0.000000	-10.000000	-0.508333	30.550001	455.500000	1023.000000	1023.000000	2046.000000
14.140000	-0.010966	-6.481077	-0.195152	-3.068431	-1.282029	-1.935466	0.000000	-10.000000	-0.475000	30.066668	465.500000	1023.000000	1023.000000	2046.000000
14.160000	-0.009321	-5.508894	0.215068	-3.009938	-1.078565	-1.635460	0.000000	-10.000000	-0.475000	29.733334	475.500000	1023.000000	1023.000000	2046.000000
14.180000	-0.008598	-5.081214	0.374360	-2.883648	-0.940029	-1.631898	0.000000	-10.000000	-0.466667	29.433334	485.500000	1023.000000	1023.000000	2046.000000
14.200000	-0.007396	-4.370945	0.586399	-2.661949	-0.771766	-1.523629	0.000000	-10.000000	-0.483333	29.450001	495.500000	1023.000000	1023.000000	2046.000000
14.220000	-0.005289	-3.125824	0.932118	-2.460954	-0.396358	-1.200630	0.000000	-10.000000	-0.466667	29.433334	505.500000	1023.000000	1023.000000	2046.000000
14.240000	-0.003464	-2.047148	1.334913	-2.282584	-0.125640	-0.973837	0.000000	-10.000000	-0.458333	29.266666	515.500000	1023.000000	1023.000000	2046.000000
14.260000	-0.002774	-1.639366	1.572442	-2.103457	-0.117659	-0.990692	0.000000	-10.000000	-0.441667	28.900002	525.333313	1023.000000	1023.000000	2046.000000
14.280000	-0.000868	-0.513239	1.799097	-1.722276	0.298645	-0.888706	0.000000	-10.000000	-0.441667	28.433334	535.000000	1023.000000	1023.000000	2046.000000
14.300000	0.001265	0.747391	2.293064	-1.538697	0.564225	-0.571202	0.000000	-10.000000	-0.441667	27.950001	544.500000	1023.000000	1023.000000	2046.000000
14.320000	0.002590	1.530527	2.606699	-1.398699	0.714132	-0.391605	0.000000	-10.000000	-0.425000	27.483334	553.833313	1023.000000	1023.000000	2046.000000
14.340000	0.003951	2.334775	2.951988	-1.088557	0.777086	-0.305741	0.000000	-10.000000	-0.391667	27.083334	563.000000	1023.000000	1023.000000	2046.000000
14.360000	0.006717	3.969669	3.316600	-0.730331	1.284223	0.099177	0.000000	-10.000000	-0.350000	26.450001	572.000000	1023.000000	1023.000000	2046.000000
14.380000	0.009347	5.524161	3.858203	-0.300012	1.599430	0.366540	0.000000	-10.000000	-0.300000	25.683334	581.000000	1023.000000	1023.000000	2046.000000
14.400000	0.010244	6.054272	4.149207	-0.156154	1.606738	0.454481	0.000000	-10.000000	-0.275000	24.583334	589.666687	1023.000000	1023.000000	2046.000000
14.420000	0.011977	7.078588	4.365075	-0.089691	1.894002	0.909201	0.000000	-10.000000	-0.266667	23.900000	598.000000	1023.000000	1023.000000	2046.000000
14.440000	0.013811	8.162117	4.707442	0.274201	2.148100	1.032375	0.000000	-10.000000	-0.258333	23.316668	606.000000	1023.000000	1023.000000	2046.000000
14.460000	0.014267	8.431748	4.898052	0.763806	1.922916	0.846974	0.000000	-10.000000	-0.250000	22.933334	614.000000	1023.000000	1023.000000	2046.000000
14.480000	0.014663	8.665989	4.678570	1.167281	2.003420	0.816717	0.000000	-10.000000	-0.241667	22.683334	621.833313	1023.000000	1023.000000	2046.000000
14.500000	0.015213	8.991168	4.630825	1.307034	2.217090	0.836218	0.000000	-10.000000	-0.250000	22.550001	629.500000	1023.000000	1023.000000	2046.000000
14.520000	0.015067	8.904336	4.667350	1.410549	2.209311	0.617127	0.000000	-10.000000	-0.233333	22.333334	637.166687	1023.000000	1023.000000	2046.000000
14.540000	0.013437	7.940981	4.608944	1.334909	1.751250	0.245877	0.000000	-10.000000	-0.216667	21.966667	644.666687	1023.000000	1023.000000	2046.000000
14.560000	0.012904	7.626002	4.360580	1.537738	1.673005	0.054678	0.000000	-10.000000	-0.191667	21.383333	652.166687	1023.000000	1023.000000	2046.000000
14.580000	0.011951	7.063158	4.186844	1.624639	1.374264	-0.122590	0.000000	-10.000000	-0.191667	20.733334	659.333313	1023.000000	1023.000000	2046.000000
14.600000	0.009740	5.756080	3.732682	1.724479	0.907274	-0.608356	0.000000	-10.000000	-0.183333	19.950001	666.333313	1023.000000	1023.000000	2046.000000
14.620000	0.009034	5.338803	3.275130	1.870353	0.787419	-0.594099	0.000000	-10.000000	-0.175000	19.216667	673.000000	1023.000000	1023.000000	2046.000000
14.640000	0.009517	5.624439	3.070510	2.134515	0.882234	-0.462819	0.000000	-10.000000	-0.150000	18.683334	679.333313	1023.000000	1023.000000	2046.000000
14.660000	0.009523	5.628056	2.868783	2.485574	0.861572	-0.587874	0.000000	-10.000000	-0.133333	18.166666	685.833313	1023.000000	1023.000000	2046.000000
14.680000	0.008868	5.241178	2.688535	2.672412	0.487522	-0.607291	0.000000	-10.000000	-0.116667	17.900000	692.166687	1023.000000	1023.000000	2046.000000
14.700000	0.009685	5.723700	2.406699	2.993535	0.713048	-0.389582	0.000000	-10.000000	-0.108333	17.783333	698.500000	1023.000000	1023.000000	2046.000000
14.720000	0.010440	6.169878	2.377697	3.242750	0.802179	-0.252749	0.000000	-10.000000	-0.100000	17.516666	704.500000	1023.000000	1023.000000	2046.000000
14.740000	0.009624	5.688049	2.240473	3.270756	0.444916	-0.268095	0.000000	-10.000000	-0.100000	17.066668	710.166687	1023.000000	1023.000000	2046.000000
14.760000	0.010646	6.291990	2.034840	3.468160	0.757798	0.031192	0.000000	-10.000000	-0.100000	16.466667	715.833313	1023.000000	1023.000000	2046.000000
14.780000	0.011326	6.693765	2.103816	3.620590	0.882321	0.087039	0.000000	-10.000000	-0.083333	16.116667	721.166687	1023.000000	1023.000000	2046.000000
14.800000	0.010928	6.458334	2.087875	3.543422	0.707650	0.119387	0.000000	-10.000000	-0.058333	15.516667	726.666687	1023.000000	1023.000000	2046.000000
14.820000	0.012733	7.525083	2.101928	3.736307	1.228532	0.458316	0.000000	-10.000000	-0.033333	14.716667	731.833313	1023.000000	1023.000000	2046.000000
14.840000	0.014061	8.310273	2.434851	3.902160	1.397951	0.575311	0.000000	-10.000000	-0.033333	13.733334	737.000000	1023.000000	1023.000000	2046.000000
14.860000	0.014308	8.456199	2.665955	3.916696	1.254109	0.619440	0.000000	-10.000000	-0.033333	13.083334	741.833313	1023.000000	1023.000000	2046.000000
14.880000	0.017013	10.054687	2.967569	4.148283	1.895559	1.043276	0.000000	-10.000000	-0.025000	12.350000	746.500000	1023.000000	1023.000000	2046.000000
14.900000	0.018819	11.121852	3.534954	4.402647	2.153886	1.030365	0.000000	-10.000000	-0.008333	11.466667	750.833313	1023.000000	1023.000000	2046.000000
14.920000	0.019537	11.546600	4.024395	4.332776	2.089666	1.099763	0.000000	-10.000000	0.000000	9.950000	754.833313	1023.000000	1023.000000	2046.000000
14.940000	0.020928	12.368397	4.331302	4.235074	2.531097	1.270924	0.000000	-10.000000	0.016667	8.400000	758.333313	1023.000000	1023.000000	2046.000000
14.960000	0.021075	12.455269	4.681797	3.966375	2.634703	1.172394	0.000000	-10.000000	0.033333	6.966667	761.333313	1023.000000	1023.000000	2046.000000
14.980000	0.019988	11.813179	4.979672	3.516260	2.260923	1.056324	0.000000	-10.000000	0.058333	5.716667	764.000000	1023.000000	1023.000000	2046.000000
15.000000	0.020492	12.110815	5.115287	3.330764	2.578129	1.086635	0.000000	-10.000000	0.058333	4.400000	766.000000	1023.000000	1023.000000	2046.000000
15.020000	0.020975	12.396186	5.451740	3.188361	2.723774	1.032311	0.000000	-10.000000	0.066667	2.683333	767.666687	1023.000000	1023.000000	2046.000000
15.040000	0.019925	11.775644	5.629085	2.929436	2.377745	0.839378	0.000000	-10.000000	0.075000	0.866667	768.500000	1023.000000	1023.000000	2046.000000
15.060000	0.020152	11.909793	5.566904	2.816861	2.583385	0.942642	0.000000	-10.000000	0.091667	-1.066667	769.000000	1023.000000	1023.000000	2046.000000
15.080000	0.020685	12.224955	5.675711	2.767992	2.771832	1.009418	0.000000	-10.000000	0.100000	-2.750000	769.000000	1023.000000	1023.000000	2046.000000
15.100000	0.019187	11.339528	5.689680	2.523543	2.350675	0.775631	0.000000	-10.000000	0.100000	-4.333333	769.000000	1023.000000	1023.000000	2046.000000
15.120000	0.019390	11.459521	5.504052	2.416914	2.565445	0.973111	0.000000	-10.000000	0.108333	-5.616667	769.000000	1023.000000	1023.000000	2046.000000
15.140000	0.019906	11.764443	5.563735	2.428169	2.774829	0.997711	0.000000	-10.000000	0.108333	-6.550000	769.000000	1023.000000	1023.000000	2046.000000
15.160000	0.018714	11.059806	5.616912	2.265044	2.358265	0.819584	0.000000	-10.000000	0.108333	-7.050000	769.000000	1023.000000	1023.000000	2046.000000
15.180000	0.019728	11.659025	5.520285	2.305747	2.779122	1.053872	0.000000	-10.000000	0.108333	-7.350000	769.000000	1023.000000	1023.000000	2046.000000
15.200000	0.019664	11.621191	5.682360	2.355735	2.699980	0.883115	0.000000	-10.000000	0.116667	-7.516667	769.000000	1023.000000	1023.000000	2046.000000
15.220000	0.019159	11.322763	5.673052	2.227398	2.470565	0.951749	0.000000	-10.000000	0.133333	-7.566667	769.000000	1023.000000	1023.000000	2046.000000
15.240000	0.020638	12.196846	5.755382	2.356689	2.932325	1.152450	0.000000	-10.000000	0.133333	-7.616667	765.666687	1023.000000	1023.000000	2046.000000
15.260000	0.020110	11.885194	6.060127	2.365517	2.562257	0.897293	0.000000	-10.000000	0.141667	-7.750000	758.500000	1023.000000	1023.000000	2046.000000
15.280000	0.021599	12.764943	6.127329	2.485862	2.866928	1.284823	0.000000	-10.000000	0.125000	-7.816667	750.333313	1023.000000	1023.000000	2046.000000
15.300000	0.023203	13.713260	6.441271	2.834997	3.160796	1.276196	0.000000	-10.000000	0.133333	-7.800000	744.666687	1023.000000	1023.000000	2046.000000
15.320000	0.022382	13.227699	6.617980	2.462498	2.692870	1.454352	0.000000	-10.000000	0.133333	-7.850000	742.000000	1023.000000	1023.000000	2046.000000
15.340000	0.023295	13.767609	6.536450	2.415999	3.085029	1.730131	0.000000	-10.000000	0.150000	-8.150001	739.333313	1023.000000	1023.000000	2046.000000
15.360000	0.022373	13.222288	6.627631	2.804527	2.661366	1.128764	0.000000	-10.000000	0.150000	-8.683333	736.666687	1023.000000	1023.000000	2046.000000
15.380000	0.022241	13.144423	6.305552	3.050800	2.592828	1.195243	0.000000	-10.000000	0.150000	-9.350000	733.833313	1023.000000	1023.000000	2046.000000
15.400000	0.021924	12.956978	6.058459	3.167281	2.744728	0.986509	0.000000	-10.000000	0.150000	-10.150001	730.666687	1023.000000	1023.000000	2046.000000
15.420000	0.019592	11.578674	5.994421	2.921145	2.020435	0.642673	0.000000	-10.000000	0.158333	-11.133333	727.333313	1023.000000	1023.000000	2046.000000
15.440000	0.019567	11.564356	5.723148	2.868127	2.323673	0.649408	0.000000	-10.000000	0.183333	-11.933333	723.666687	1023.000000	1023.000000	2046.000000
15.460000	0.016840	9.952616	5.733755	2.746813	1.514990	-0.042942	0.000000	-10.000000	0.225000	-13.016666	719.666687	1023.000000	1023.000000	2046.000000
15.480000	0.015288	9.035378	5.138882	2.707693	1.401447	-0.212644	0.000000	-10.000000	0.266667	-14.166667	715.166687	1023.000000	1023.000000	2046.000000
15.500000	0.012747	7.533767	4.820356	2.738186	0.820791	-0.845567	0.000000	-10.000000	0.316667	-15.850000	710.333313	1023.000000	1023.000000	2046.000000
15.520000	0.009644	5.699448	4.250872	2.550639	0.092249	-1.194312	0.000000	-10.000000	0.366667	-17.600000	705.166687	1023.000000	1023.000000	2046.000000
15.540000	0.008876	5.245598	3.778519	2.719074	0.153062	-1.405056	0.000000	-10.000000	0.416667	-19.466667	699.333313	1023.000000	1023.000000	2046.000000
15.560000	0.005999	3.545662	3.461318	2.616997	-0.710248	-1.822405	0.000000	-10.000000	0.458333	-21.133333	692.833313	1023.000000	1023.000000	2046.000000
15.580000	0.005616	3.318812	2.956553	2.748654	-0.589680	-1.796714	0.000000	-10.000000	0.500000	-22.633333	685.666687	1023.000000	1023.000000	2046.000000
15.600000	0.004022	2.376792	2.738415	2.778003	-1.023491	-2.116135	0.000000	-10.000000	0.533333	-23.733334	678.000000	1023.000000	1023.000000	2046.000000
15.620000	0.002077	1.227464	2.364966	2.657396	-1.566814	-2.228083	0.000000	-10.000000	0.566667	-24.683334	670.000000	1023.000000	1023.000000	2046.000000
15.640000	0.002159	1.276022	1.956085	2.670792	-1.271240	-2.079614	0.000000	-10.000000	0.583333	-25.433334	661.833313	1023.000000	1023.000000	2046.000000
15.660000	0.000127	0.075328	1.857953	2.642379	-1.884839	-2.540165	0.000000	-10.000000	0.616667	-26.333334	653.500000	1023.000000	1023.000000	2046.000000
15.680000	-0.000981	-0.580022	1.513209	2.440111	-2.086558	-2.446785	0.000000	-10.000000	0.658333	-27.283335	644.666687	1023.000000	1023.000000	2046.000000
15.700000	-0.001023	-0.604742	1.224376	2.423915	-1.792552	-2.460481	0.000000	-10.000000	0.700000	-28.166668	635.666687	1023.000000	1023.000000	2046.000000
15.720000	-0.002770	-1.637118	1.269484	2.224581	-2.313775	-2.817409	0.000000	-10.000000	0.733333	-28.866667	626.166687	1023.000000	1023.000000	2046.000000
15.740000	-0.003129	-1.849511	1.076062	2.028208	-2.366451	-2.587330	0.000000	-10.000000	0.741667	-29.250000	616.500000	1023.000000	1023.000000	2046.000000
15.760000	-0.002480	-1.465438	0.930929	2.158619	-1.990318	-2.564668	0.000000	-10.000000	0.766667	-29.750000	606.500000	1023.000000	1023.000000	2046.000000
15.780000	-0.003766	-2.225503	1.016318	2.072886	-2.421129	-2.893578	0.000000	-10.000000	0.791667	-29.983334	596.500000	1023.000000	1023.000000	2046.000000
15.800000	-0.003704	-2.189118	0.881657	1.906417	-2.359733	-2.617460	0.000000	-10.000000	0.825000	-30.450001	586.500000	1023.000000	1023.000000	2046.000000
15.820000	-0.002735	-1.616498	1.014151	2.107299	-2.043238	-2.694710	0.000000	-10.000000	0.841667	-30.750000	576.500000	1023.000000	1023.000000	2046.000000
15.840000	-0.004528	-2.676122	1.206511	1.805128	-2.650087	-3.037674	0.000000	-10.000000	0.858333	-31.450001	566.333313	1023.000000	1023.000000	2046.000000
15.860000	-0.004903	-2.897864	1.131568	1.409225	-2.543582	-2.895074	0.000000	-10.000000	0.866667	-32.099998	556.000000	1023.000000	1023.000000	2046.000000
15.880000	-0.006069	-3.586733	1.172862	1.117155	-2.636567	-3.240184	0.000000	-10.000000	0.908333	-32.683334	545.333313	1023.000000	1023.000000	2046.000000
15.900000	-0.008571	-5.065320	1.130984	0.489827	-3.219200	-3.466930	0.000000	-10.000000	0.933333	-33.100002	534.500000	1023.000000	1023.000000	2046.000000
15.920000	-0.008764	-5.179470	0.935577	0.153279	-2.867181	-3.401145	0.000000	-10.000000	0.975000	-33.316669	523.333313	1023.000000	1023.000000	2046.000000
15.940000	-0.010932	-6.460605	1.019489	-0.182784	-3.404343	-3.892966	0.000000	-10.000000	0.983333	-33.700001	512.166687	1023.000000	1023.000000	2046.000000
15.960000	-0.012493	-7.383280	0.815783	-0.644825	-3.695771	-3.858468	0.000000	-10.000000	1.008333	-33.966667	500.833344	1023.000000	1023.000000	2046.000000
15.980000	-0.012712	-7.512896	0.528487	-0.696427	-3.371015	-3.973940	0.000000	-10.000000	1.016667	-34.233334	489.500000	1023.000000	1023.000000	2046.000000
16.000000	-0.015135	-8.944797	0.542775	-1.054977	-4.074388	-4.358206	0.000000	-10.000000	1.033333	-34.316666	478.166656	1023.000000	1023.000000	2046.000000
16.020000	-0.016331	-9.651574	0.220522	-1.482556	-4.193233	-4.196308	0.000000	-10.000000	1.033333	-34.416668	466.666656	1023.000000	1023.000000	2046.000000
16.040001	-0.016583	-9.800304	-0.055249	-1.491198	-3.860576	-4.393282	0.000000	-10.000000	1.025000	-34.549999	455.333344	1023.000000	1023.000000	2046.000000
16.059999	-0.018781	-11.099854	-0.026159	-1.884930	-4.474071	-4.714695	0.000000	-10.000000	1.008333	-34.600002	447.666656	1023.000000	1023.000000	2046.000000
16.080000	-0.020077	-11.865215	-0.317780	-2.286034	-4.605412	-4.655989	0.000000	-10.000000	0.991667	-34.366669	436.333344	1023.000000	1023.000000	2046.000000
16.100000	-0.020180	-11.926461	-0.570102	-2.323516	-4.273850	-4.758993	0.000000	-10.000000	0.975000	-33.850002	424.833344	1023.000000	1023.000000	2046.000000
16.120001	-0.022030	-13.019681	-0.562140	-2.548559	-4.782793	-5.126189	0.000000	-10.000000	0.958333	-33.266666	409.666656	1023.000000	1023.000000	2046.000000
16.139999	-0.023072	-13.635545	-0.840655	-2.884483	-4.894380	-5.016026	0.000000	-10.000000	0.950000	-33.016666	398.500000	1023.000000	1023.000000	2046.000000
16.160000	-0.022870	-13.516015	-1.034918	-2.859446	-4.573914	-5.047738	0.000000	-10.000000	0.950000	-32.916668	387.500000	1023.000000	1023.000000	2046.000000
16.180000	-0.025061	-14.810843	-0.963862	-3.096492	-5.279976	-5.470513	0.000000	-10.000000	0.933333	-32.799999	376.500000	1023.000000	1023.000000	2046.000000
16.200001	-0.025796	-15.245152	-1.266647	-3.449488	-5.255196	-5.273821	0.000000	-10.000000	0.908333	-32.516666	365.500000	1023.000000	1023.000000	2046.000000
16.219999	-0.025686	-15.180603	-1.386821	-3.366498	-5.011398	-5.415886	0.000000	-10.000000	0.875000	-32.333332	354.500000	1023.000000	1023.000000	2046.000000
16.240000	-0.026865	-15.877226	-1.273517	-3.563712	-5.483555	-5.556443	0.000000	-10.000000	0.858333	-31.983334	343.666656	1023.000000	1023.000000	2046.000000
16.260000	-0.026466	-15.641341	-1.399889	-3.641669	-5.303229	-5.296554	0.000000	-10.000000	0.850000	-31.716667	333.000000	1023.000000	1023.000000	2046.000000
16.280001	-0.026302	-15.544197	-1.435753	-3.556610	-5.135159	-5.416676	0.000000	-10.000000	0.841667	-31.333334	322.500000	1023.000000	1023.000000	2046.000000
16.299999	-0.027960	-16.524143	-1.409475	-4.047200	-5.733554	-5.333915	0.000000	-10.000000	0.833333	-31.133333	312.000000	1023.000000	1023.000000	2046.000000
16.320000	-0.028051	-16.577881	-1.725476	-4.129351	-5.467805	-5.255249	0.000000	-10.000000	0.816667	-30.850000	301.666656	1023.000000	1023.000000	2046.000000
16.340000	-0.029001	-17.139757	-1.749145	-3.746732	-5.837418	-5.806462	0.000000	-10.000000	0.808333	-30.433334	291.500000	1023.000000	1023.000000	2046.000000
16.360001	-0.030229	-17.865175	-2.197352	-3.973186	-6.040783	-5.653854	0.000000	-10.000000	0.800000	-30.083334	281.500000	1023.000000	1023.000000	2046.000000
16.379999	-0.031055	-18.353239	-2.556769	-3.963358	-5.871613	-5.961499	0.000000	-10.000000	0.800000	-29.733334	271.500000	1023.000000	1023.000000	2046.000000
16.400000	-0.033669	-19.898659	-2.660092	-4.387178	-6.546308	-6.305082	0.000000	-10.000000	0.766667	-29.500000	261.500000	1023.000000	1023.000000	2046.000000
16.420000	-0.034363	-20.308710	-3.021258	-4.768703	-6.341639	-6.177111	0.000000	-10.000000	0.733333	-29.049999	251.500000	1023.000000	1023.000000	2046.000000
16.440001	-0.036440	-21.536316	-3.048956	-4.812152	-6.886381	-6.788826	0.000000	-10.000000	0.700000	-28.450001	241.666672	1023.000000	1023.000000	2046.000000
16.459999	-0.038728	-22.888063	-3.467868	-5.133770	-7.391899	-6.894527	0.000000	-10.000000	0.683333	-27.600000	232.166672	1023.000000	1023.000000	2046.000000
16.480000	-0.039961	-23.617136	-4.077591	-4.954429	-7.272447	-7.312668	0.000000	-10.000000	0.666667	-26.850000	223.000000	1023.000000	1023.000000	2046.000000
16.500000	-0.043433	-25.668976	-4.336150	-5.133047	-8.325308	-7.874473	0.000000	-10.000000	0.616667	-26.183334	214.000000	1023.000000	1023.000000	2046.000000
16.520000	-0.044723	-26.431170	-5.078421	-5.179915	-8.272616	-7.900218	0.000000	-10.000000	0.583333	-25.766666	205.166672	1023.000000	1023.000000	2046.000000
16.540001	-0.046849	-27.687838	-5.317303	-5.066236	-8.825543	-8.478754	0.000000	-10.000000	0.550000	-25.533335	196.500000	1023.000000	1023.000000	2046.000000
16.559999	-0.048449	-28.633369	-5.779649	-5.313812	-9.191408	-8.348501	0.000000	-10.000000	0.550000	-25.350000	188.000000	1023.000000	1023.000000	2046.000000
16.580000	-0.048816	-28.850397	-6.338976	-5.203129	-8.898302	-8.409988	0.000000	-10.000000	0.550000	-25.183334	179.500000	1023.000000	1023.000000	2046.000000
16.600000	-0.050747	-29.991306	-6.373554	-5.382975	-9.586114	-8.648664	0.000000	-10.000000	0.550000	-24.783333	171.166672	1023.000000	1023.000000	2046.000000
16.620001	-0.051735	-30.575329	-6.784578	-5.659661	-9.690603	-8.440487	0.000000	-10.000000	0.533333	-24.400000	163.000000	1023.000000	1023.000000	2046.000000
16.639999	-0.051881	-30.661537	-7.106165	-5.540087	-9.442990	-8.572294	0.000000	-10.000000	0.508333	-23.750000	155.000000	1023.000000	1023.000000	2046.000000
16.660000	-0.053393	-31.555414	-7.069367	-5.735241	-9.990760	-8.760046	0.000000	-10.000000	0.475000	-22.983334	147.000000	1023.000000	1023.000000	2046.000000
16.680000	-0.054194	-32.028507	-7.343282	-6.110698	-10.037091	-8.537435	0.000000	-10.000000	0.450000	-22.183334	139.333328	1023.000000	1023.000000	2046.000000
16.700001	-0.053531	-31.636999	-7.515646	-5.929302	-9.651271	-8.540780	0.000000	-10.000000	0.425000	-21.550001	131.833328	1023.000000	1023.000000	2046.000000
16.719999	-0.054284	-32.082050	-7.347910	-5.973985	-10.063620	-8.696535	0.000000	-10.000000	0.400000	-20.883333	122.333336	1023.000000	1023.000000	2046.000000
16.740000	-0.054241	-32.056263	-7.507557	-6.237422	-9.972214	-8.339071	0.000000	-10.000000	0.383333	-20.366667	115.166664	1023.000000	1023.000000	2046.000000
16.760000	-0.053547	-31.646509	-7.594135	-6.070775	-9.589642	-8.391958	0.000000	-10.000000	0.383333	-19.966667	108.166664	1023.000000	1023.000000	2046.000000
16.780001	-0.054280	-32.079720	-7.373366	-6.207583	-9.969871	-8.528899	0.000000	-10.000000	0.375000	-19.516668	103.666664	1023.000000	1023.000000	2046.000000
16.799999	-0.054206	-32.035957	-7.471582	-6.540172	-9.775574	-8.248630	0.000000	-10.000000	0.366667	-18.883333	97.000000	1023.000000	1023.000000	2046.000000
16.820000	-0.054045	-31.940536	-7.499946	-6.505783	-9.405673	-8.529135	0.000000	-10.000000	0.350000	-18.233334	90.666664	1023.000000	1023.000000	2046.000000
16.840000	-0.055537	-32.822205	-7.199984	-7.025936	-9.944525	-8.651758	0.000000	-10.000000	0.350000	-17.950001	84.500000	1023.000000	1023.000000	2046.000000
16.860001	-0.056071	-33.137768	-7.417099	-7.557639	-9.666087	-8.496943	0.000000	-10.000000	0.333333	-17.716667	78.500000	1023.000000	1023.000000	2046.000000
16.879999	-0.056947	-33.655491	-7.401756	-7.750769	-9.625611	-8.877355	0.000000	-10.000000	0.300000	-17.283335	72.666664	1023.000000	1023.000000	2046.000000
16.900000	-0.058783	-34.740685	-7.296691	-8.295927	-10.125939	-9.022126	0.000000	-10.000000	0.266667	-16.700001	67.000000	1023.000000	1023.000000	2046.000000
16.920000	-0.059112	-34.935009	-7.616983	-8.771937	-9.757394	-8.788693	0.000000	-10.000000	0.250000	-15.983334	61.500000	1023.000000	1023.000000	2046.000000
16.940001	-0.060104	-35.521400	-7.545952	-8.881246	-9.907736	-9.186467	0.000000	-10.000000	0.241667	-15.400001	56.166668	1023.000000	1023.000000	2046.000000
16.959999	-0.061371	-36.270145	-7.495802	-9.291980	-10.305536	-9.176826	0.000000	-10.000000	0.233333	-14.833334	51.000000	1023.000000	1023.000000	2046.000000
16.980000	-0.061682	-36.453918	-7.815374	-9.572076	-10.020786	-9.045683	0.000000	-10.000000	0.233333	-14.400001	46.000000	1023.000000	1023.000000	2046.000000
17.000000	-0.062242	-36.784935	-7.823598	-9.556502	-10.032358	-9.372477	0.000000	-10.000000	0.233333	-13.916667	41.166668	1023.000000	1023.000000	2046.000000
17.020000	-0.063432	-37.488209	-7.846855	-9.966998	-10.383013	-9.291344	0.000000	-10.000000	0.233333	-13.433333	36.500000	1023.000000	1023.000000	2046.000000
17.040001	-0.063399	-37.468784	-8.197685	-10.184341	-9.967126	-9.119630	0.000000	-10.000000	0.200000	-12.833333	32.166668	1023.000000	1023.000000	2046.000000
17.059999	-0.064083	-37.873337	-7.976357	-10.182954	-10.238068	-9.475957	0.000000	-10.000000	0.175000	-12.450000	29.333334	1023.000000	1023.000000	2046.000000
17.080000	-0.064978	-38.401814	-8.133495	-10.644064	-10.374919	-9.249336	0.000000	-10.000000	0.150000	-11.916667	25.333334	1023.000000	1023.000000	2046.000000
17.100000	-0.064515	-38.128342	-8.355006	-10.604013	-9.923908	-9.245413	0.000000	-10.000000	0.150000	-11.483334	21.333334	1023.000000	1023.000000	2046.000000
17.120001	-0.065116	-38.483696	-8.074187	-10.658218	-10.329954	-9.421336	0.000000	-10.000000	0.141667	-10.883334	16.000000	1023.000000	1023.000000	2046.000000
17.139999	-0.065419	-38.662796	-8.315645	-10.990080	-10.196378	-9.160692	0.000000	-10.000000	0.141667	-10.416667	12.333333	1023.000000	1023.000000	2046.000000
17.160000	-0.065206	-38.536865	-8.417424	-10.822466	-9.925950	-9.371027	0.000000	-10.000000	0.125000	-10.016666	8.833333	1023.000000	1023.000000	2046.000000
17.180000	-0.065768	-38.868725	-8.131120	-10.930774	-10.353118	-9.453712	0.000000	-10.000000	0.116667	-9.683333	5.500000	1023.000000	1023.000000	2046.000000
17.200001	-0.065885	-38.938141	-8.335314	-11.245562	-10.176963	-9.180302	0.000000	-10.000000	0.100000	-9.333334	2.333333	1023.000000	1023.000000	2046.000000
17.219999	-0.065654	-38.801292	-8.416250	-11.116862	-9.894506	-9.373677	0.000000	-10.000000	0.100000	-8.966667	-0.500000	1023.000000	1023.000000	2046.000000
17.240000	-0.066150	-39.094727	-8.107839	-11.272093	-10.305875	-9.408919	0.000000	-10.000000	0.108333	-8.483334	-3.166667	1023.000000	1023.000000	2046.000000
17.260000	-0.065492	-38.706005	-8.236223	-11.446177	-9.969080	-9.054525	0.000000	-10.000000	0.108333	-7.966667	-5.833333	1023.000000	1023.000000	2046.000000
17.280001	-0.064471	-38.102646	-8.178886	-11.140837	-9.615381	-9.167541	0.000000	-10.000000	0.108333	-7.483334	-8.500000	1023.000000	1023.000000	2046.000000
17.299999	-0.064387	-38.052685	-7.814861	-11.150448	-9.950236	-9.137139	0.000000	-10.000000	0.100000	-7.150000	-11.000000	1023.000000	1023.000000	2046.000000
17.320000	-0.064229	-37.959393	-8.001686	-11.639258	-9.756806	-8.561643	0.000000	-10.000000	0.100000	-6.850000	-13.333333	1023.000000	1023.000000	2046.000000
17.340000	-0.064614	-38.186771	-7.938436	-11.486018	-9.808844	-8.953476	0.000000	-10.000000	0.100000	-6.516667	-15.500000	1023.000000	1023.000000	2046.000000
17.360001	-0.064721	-38.250042	-7.963793	-11.317673	-10.021297	-8.947278	0.000000	-10.000000	0.100000	-6.000000	-17.500000	1023.000000	1023.000000	2046.000000
17.379999	-0.064273	-37.985523	-8.434091	-10.989395	-9.601007	-8.961030	0.000000	-10.000000	0.091667	-5.500000	-19.500000	1023.000000	1023.000000	2046.000000
17.400000	-0.065519	-38.721909	-8.277567	-11.036681	-10.091252	-9.316410	0.000000	-10.000000	0.091667	-5.050000	-21.500000	1023.000000	1023.000000	2046.000000
17.420000	-0.066732	-39.438499	-8.580136	-11.569625	-10.165005	-9.123734	0.000000	-10.000000	0.091667	-4.833333	-23.333334	1023.000000	1023.000000	2046.000000
17.440001	-0.067176	-39.701118	-8.902349	-11.597206	-9.898671	-9.302891	0.000000	-10.000000	0.083333	-4.316667	-25.000000	1023.000000	1023.000000	2046.000000
17.459999	-0.068422	-40.437649	-8.804011	-11.572498	-10.395071	-9.666067	0.000000	-10.000000	0.066667	-3.250000	-26.333334	1023.000000	1023.000000	2046.000000
17.480000	-0.070155	-41.461815	-9.119334	-11.835322	-10.777403	-9.729755	0.000000	-10.000000	0.050000	-1.000000	-27.333334	1023.000000	1023.000000	2046.000000
17.500000	-0.071233	-42.098549	-9.770536	-11.647341	-10.636162	-10.044509	0.000000	-10.000000	0.050000	1.083333	-27.833334	1023.000000	1023.000000	2046.000000
17.520000	-0.072656	-42.939957	-9.835451	-11.430030	-11.224599	-10.449880	0.000000	-10.000000	0.050000	3.200000	-28.000000	1023.000000	1023.000000	2046.000000
17.540001	-0.073663	-43.534882	-10.219641	-11.503928	-11.456278	-10.355033	0.000000	-10.000000	0.033333	4.650000	-28.000000	1023.000000	1023.000000	2046.000000
17.559999	-0.073463	-43.416916	-10.762902	-11.109105	-11.090282	-10.454626	0.000000	-10.000000	0.016667	6.200000	-28.000000	1023.000000	1023.000000	2046.000000
17.580000	-0.073580	-43.485943	-10.646111	-10.824925	-11.469762	-10.545144	0.000000	-10.000000	0.000000	7.483334	-28.000000	1023.000000	1023.000000	2046.000000
17.600000	-0.073701	-43.557419	-10.874428	-10.889167	-11.575111	-10.218713	0.000000	-10.000000	-0.016667	8.916667	-28.000000	1023.000000	1023.000000	2046.000000
17.620001	-0.073033	-43.162724	-11.301730	-10.632129	-11.152549	-10.076316	0.000000	-10.000000	-0.041667	10.500000	-28.000000	1023.000000	1023.000000	2046.000000
17.639999	-0.072561	-42.883274	-11.084555	-10.354994	-11.393953	-10.049773	0.000000	-10.000000	-0.083333	12.300000	-28.000000	1023.000000	1023.000000	2046.000000
17.660000	-0.072383	-42.778545	-11.178041	-10.431094	-11.474111	-9.695298	0.000000	-10.000000	-0.108333	13.966667	-19.333334	1023.000000	1023.000000	2046.000000
17.680000	-0.071071	-42.002789	-11.527392	-10.115744	-10.853738	-9.505915	0.000000	-10.000000	-0.158333	16.566668	2.166667	1023.000000	1023.000000	2046.000000
17.700001	-0.070006	-41.373367	-11.176724	-9.838264	-10.916128	-9.442251	0.000000	-10.000000	-0.191667	18.583334	23.666666	1023.000000	1023.000000	2046.000000
17.719999	-0.069004	-40.781597	-10.929042	-9.887630	-10.968230	-8.996696	0.000000	-10.000000	-0.225000	20.050001	36.500000	1023.000000	1023.000000	2046.000000
17.740000	-0.067171	-39.698116	-11.088860	-9.599771	-10.325360	-8.684126	0.000000	-10.000000	-0.225000	20.516668	38.833332	1023.000000	1023.000000	2046.000000
17.760000	-0.065392	-38.646778	-10.794641	-9.152945	-10.027303	-8.671888	0.000000	-10.000000	-0.233333	21.533335	43.333332	1023.000000	1023.000000	2046.000000
17.780001	-0.063607	-37.591957	-10.245861	-9.044678	-9.993230	-8.308187	0.000000	-10.000000	-0.258333	22.766666	50.500000	1023.000000	1023.000000	2046.000000
17.799999	-0.061384	-36.277855	-10.178786	-9.033036	-9.244422	-7.821609	0.000000	-10.000000	-0.300000	23.933334	57.666668	1023.000000	1023.000000	2046.000000
17.820000	-0.059424	-35.119438	-9.665321	-8.762088	-8.881156	-7.810875	0.000000	-10.000000	-0.341667	24.850000	65.666664	1023.000000	1023.000000	2046.000000
17.840000	-0.057870	-34.201134	-8.977463	-8.867651	-8.822356	-7.533665	0.000000	-10.000000	-0.375000	25.716667	73.666664	1023.000000	1023.000000	2046.000000
17.860001	-0.056636	-33.471722	-8.856518	-9.085367	-8.250286	-7.279551	0.000000	-10.000000	-0.400000	26.483334	82.333336	1023.000000	1023.000000	2046.000000
17.879999	-0.055494	-32.796761	-8.417467	-8.917864	-7.983295	-7.478135	0.000000	-10.000000	-0.441667	27.450001	90.833336	1023.000000	1023.000000	2046.000000
17.900000	-0.054705	-32.330578	-7.821412	-9.222919	-8.065449	-7.220796	0.000000	-10.000000	-0.483333	28.583334	99.833336	1023.000000	1023.000000	2046.000000
17.920000	-0.053675	-31.721878	-7.898763	-9.361365	-7.475678	-6.986073	0.000000	-10.000000	-0.508333	29.666666	109.000000	1023.000000	1023.000000	2046.000000
17.940001	-0.052517	-31.037422	-7.413388	-9.178746	-7.354599	-7.090691	0.000000	-10.000000	-0.533333	30.416666	118.666664	1023.000000	1023.000000	2046.000000
17.959999	-0.051823	-30.627363	-7.040109	-9.417813	-7.365122	-6.804320	0.000000	-10.000000	-0.558333	31.166666	128.833328	1023.000000	1023.000000	2046.000000
17.980000	-0.050514	-29.853987	-7.174531	-9.309949	-6.692526	-6.676981	0.000000	-10.000000	-0.600000	31.783335	139.166672	1023.000000	1023.000000	2046.000000
18.000000	-0.049167	-29.057596	-6.607004	-9.122367	-6.703816	-6.624410	0.000000	-10.000000	-0.600000	32.316669	149.833328	1023.000000	1023.000000	2046.000000
18.020000	-0.048215	-28.495115	-6.321066	-9.237513	-6.617240	-6.319296	0.000000	-10.000000	-0.608333	32.600002	160.500000	1023.000000	1023.000000	2046.000000
18.040001	-0.046759	-27.634806	-6.398721	-9.144170	-6.012411	-6.079505	0.000000	-10.000000	-0.608333	32.850002	171.333328	1023.000000	1023.000000	2046.000000
18.059999	-0.045290	-26.766272	-6.047352	-8.807450	-5.792119	-6.119350	0.000000	-10.000000	-0.625000	33.016670	178.500000	1023.000000	1023.000000	2046.000000
18.080000	-0.043833	-25.905203	-5.511985	-8.850821	-5.786289	-5.756107	0.000000	-10.000000	-0.641667	33.416668	189.500000	1023.000000	1023.000000	2046.000000
18.100000	-0.042238	-24.962902	-5.571361	-8.733378	-5.157004	-5.501159	0.000000	-10.000000	-0.658333	33.733334	200.666672	1023.000000	1023.000000	2046.000000
18.120001	-0.040562	-23.972252	-5.040784	-8.401475	-5.049772	-5.480220	0.000000	-10.000000	-0.675000	33.950001	215.666672	1023.000000	1023.000000	2046.000000
18.139999	-0.038938	-23.012371	-4.528645	-8.354130	-5.002092	-5.127505	0.000000	-10.000000	-0.675000	33.983334	226.833328	1023.000000	1023.000000	2046.000000
18.160000	-0.037041	-21.891397	-4.580767	-8.088538	-4.304731	-4.917361	0.000000	-10.000000	-0.675000	33.950001	238.166672	1023.000000	1023.000000	2046.000000
18.180000	-0.035247	-20.831039	-4.050756	-7.743546	-4.189796	-4.846942	0.000000	-10.000000	-0.683333	34.116669	249.500000	1023.000000	1023.000000	2046.000000
18.200001	-0.033506	-19.802280	-3.486728	-7.606436	-4.185789	-4.523326	0.000000	-10.000000	-0.675000	33.883335	261.000000	1023.000000	1023.000000	2046.000000
18.219999	-0.031536	-18.637663	-3.559721	-7.370432	-3.475558	-4.231953	0.000000	-10.000000	-0.666667	33.799999	272.333344	1023.000000	1023.000000	2046.000000
18.240000	-0.029716	-17.562410	-3.035231	-6.978650	-3.395932	-4.152598	0.000000	-10.000000	-0.650000	33.600002	283.666656	1023.000000	1023.000000	2046.000000
18.260000	-0.027928	-16.505722	-2.544420	-6.843329	-3.317491	-3.800483	0.000000	-10.000000	-0.641667	33.549999	294.833344	1023.000000	1023.000000	2046.000000
18.280001	-0.026122	-15.438186	-2.666510	-6.592997	-2.642135	-3.536544	0.000000	-10.000000	-0.625000	33.333332	306.166656	1023.000000	1023.000000	2046.000000
18.299999	-0.023970	-14.166173	-1.942266	-6.133855	-2.672621	-3.417430	0.000000	-10.000000	-0.633333	33.116665	317.333344	1023.000000	1023.000000	2046.000000
18.320000	-0.021933	-12.962565	-1.570122	-5.961839	-2.453149	-2.977456	0.000000	-10.000000	-0.633333	33.133335	328.500000	1023.000000	1023.000000	2046.000000
18.340000	-0.019749	-11.671758	-1.464961	-5.385368	-1.870445	-2.950982	0.000000	-10.000000	-0.633333	33.000000	339.500000	1023.000000	1023.000000	2046.000000
18.360001	-0.017712	-10.467730	-0.698024	-5.346234	-1.993366	-2.430106	0.000000	-10.000000	-0.600000	32.850002	350.500000	1023.000000	1023.000000	2046.000000
18.379999	-0.016459	-9.727557	-0.535340	-5.511732	-1.729701	-1.950784	0.000000	-10.000000	-0.583333	32.383335	361.500000	1023.000000	1023.000000	2046.000000
18.400000	-0.014909	-8.811048	-0.461522	-4.840144	-1.308234	-2.201147	0.000000	-10.000000	-0.583333	32.033333	372.500000	1023.000000	1023.000000	2046.000000
18.420000	-0.012306	-7.272677	0.119629	-4.063331	-1.297658	-2.031317	0.000000	-10.000000	-0.583333	31.883335	383.166656	1023.000000	1023.000000	2046.000000
18.440001	-0.011604	-6.857836	-0.008696	-3.908364	-1.126604	-1.814173	0.000000	-10.000000	-0.575000	31.766668	393.833344	1023.000000	1023.000000	2046.000000
18.459999	-0.011518	-6.807393	-0.317822	-3.508032	-0.810221	-2.171319	0.000000	-10.000000	-0.558333	31.666668	404.333344	1023.000000	1023.000000	2046.000000
18.480000	-0.011112	-6.567427	0.156778	-3.348932	-1.127891	-2.247383	0.000000	-10.000000	-0.550000	31.383333	415.000000	1023.000000	1023.000000	2046.000000
18.500000	-0.012063	-7.129280	0.066357	-3.492926	-1.400864	-2.301846	0.000000	-10.000000	-0.541667	30.933334	425.500000	1023.000000	1023.000000	2046.000000
18.520000	-0.013480	-7.966480	-0.546100	-3.196448	-1.425649	-2.798283	0.000000	-10.000000	-0.516667	30.466667	436.000000	1023.000000	1023.000000	2046.000000
18.540001	-0.014476	-8.555334	-0.632599	-2.965426	-1.941003	-3.016306	0.000000	-10.000000	-0.491667	30.016666	443.000000	1023.000000	1023.000000	2046.000000
18.559999	-0.015280	-9.030246	-0.789908	-2.890746	-2.339137	-3.010456	0.000000	-10.000000	-0.483333	29.400000	453.166656	1023.000000	1023.000000	2046.000000
18.580000	-0.015534	-9.180540	-1.393690	-2.642698	-2.120095	-3.024057	0.000000	-10.000000	-0.491667	28.966667	462.833344	1023.000000	1023.000000	2046.000000
18.600000	-0.015355	-9.074513	-1.739025	-2.106705	-2.057190	-3.171593	0.000000	-10.000000	-0.483333	28.433334	475.833344	1023.000000	1023.000000	2046.000000
18.620001	-0.014300	-8.451053	-1.513395	-1.631419	-2.322691	-2.983548	0.000000	-10.000000	-0.466667	28.216667	485.166656	1023.000000	1023.000000	2046.000000
18.639999	-0.013743	-8.122279	-1.830491	-1.404203	-2.168920	-2.718666	0.000000	-10.000000	-0.450000	28.016666	494.666656	1023.000000	1023.000000	2046.000000
18.660000	-0.013419	-7.930387	-2.144046	-0.933046	-2.042109	-2.811187	0.000000	-10.000000	-0.433333	27.650000	504.000000	1023.000000	1023.000000	2046.000000
18.680000	-0.012364	-7.307301	-1.885878	-0.659666	-2.234518	-2.527239	0.000000	-10.000000	-0.416667	27.333334	513.333313	1023.000000	1023.000000	2046.000000
18.700001	-0.011534	-6.816607	-1.947078	-0.598024	-2.110764	-2.160739	0.000000	-10.000000	-0.375000	26.666668	522.500000	1023.000000	1023.000000	2046.000000
18.719999	-0.011139	-6.583118	-2.226297	-0.224134	-1.860286	-2.272402	0.000000	-10.000000	-0.358333	26.066668	531.500000	1023.000000	1023.000000	2046.000000
18.740000	-0.009817	-5.801708	-1.817889	0.035768	-1.944142	-2.075444	0.000000	-10.000000	-0.316667	25.450001	540.333313	1023.000000	1023.000000	2046.000000
18.760000	-0.008885	-5.250912	-1.736144	-0.052788	-1.747691	-1.714290	0.000000	-10.000000	-0.308333	24.900000	549.000000	1023.000000	1023.000000	2046.000000
18.780001	-0.007784	-4.600284	-1.807201	0.330671	-1.317823	-1.805931	0.000000	-10.000000	-0.275000	24.116667	557.500000	1023.000000	1023.000000	2046.000000
18.799999	-0.005661	-3.345664	-1.190944	0.584100	-1.251644	-1.487175	0.000000	-10.000000	-0.266667	23.333334	565.833313	1023.000000	1023.000000	2046.000000
18.820000	-0.004072	-2.406825	-0.845792	0.576209	-1.002337	-1.134906	0.000000	-10.000000	-0.233333	22.566668	573.666687	1023.000000	1023.000000	2046.000000
18.840000	-0.002395	-1.415615	-0.696794	0.995232	-0.471245	-1.242807	0.000000	-10.000000	-0.216667	22.100000	581.333313	1023.000000	1023.000000	2046.000000
18.860001	0.000526	0.310689	0.214066	1.239335	-0.257427	-0.885285	0.000000	-10.000000	-0.191667	21.516666	588.666687	1023.000000	1023.000000	2046.000000
18.879999	0.002109	1.246374	0.705438	1.094853	0.069516	-0.623433	0.000000	-10.000000	-0.175000	21.116667	596.000000	1023.000000	1023.000000	2046.000000
18.900000	0.002731	1.614174	0.934556	1.150123	0.420103	-0.890608	0.000000	-10.000000	-0.175000	20.433334	603.000000	1023.000000	1023.000000	2046.000000
18.920000	0.003990	2.358231	1.734084	0.964033	0.347146	-0.687033	0.000000	-10.000000	-0.175000	19.833334	609.833313	1023.000000	1023.000000	2046.000000
18.940001	0.004481	2.648070	2.009234	0.572087	0.539099	-0.472351	0.000000	-10.000000	-0.175000	19.150002	616.666687	1023.000000	1023.000000	2046.000000
18.959999	0.004656	2.751697	2.069025	0.636196	0.848978	-0.802501	0.000000	-10.000000	-0.141667	18.466667	623.166687	1023.000000	1023.000000	2046.000000
18.980000	0.005723	3.382479	2.693484	0.598960	0.781050	-0.691015	0.000000	-10.000000	-0.108333	17.766668	629.500000	1023.000000	1023.000000	2046.000000
19.000000	0.006384	3.772851	3.120986	0.333950	0.764483	-0.446568	0.000000	-10.000000	-0.075000	16.733334	635.500000	1023.000000	1023.000000	2046.000000
19.020000	0.006238	3.686934	2.830216	0.416791	1.147763	-0.707836	0.000000	-10.000000	-0.050000	15.883333	641.333313	1023.000000	1023.000000	2046.000000
19.040001	0.006876	4.063764	3.135231	0.452943	1.112747	-0.637158	0.000000	-10.000000	-0.025000	14.950000	646.833313	1023.000000	1023.000000	2046.000000
19.059999	0.007690	4.544630	3.534572	0.273148	1.049852	-0.312943	0.000000	-10.000000	-0.008333	14.433333	650.333313	1023.000000	1023.000000	2046.000000
19.080000	0.007725	4.565520	3.165035	0.392100	1.504208	-0.495822	0.000000	-10.000000	-0.008333	13.866667	655.166687	1023.000000	1023.000000	2046.000000
19.100000	0.008472	5.007055	3.429838	0.481544	1.495747	-0.400074	0.000000	-10.000000	-0.016667	13.366667	659.833313	1023.000000	1023.000000	2046.000000
19.120001	0.009539	5.637530	3.885244	0.424219	1.424687	-0.096619	0.000000	-10.000000	-0.016667	12.450001	665.833313	1023.000000	1023.000000	2046.000000
19.139999	0.010111	5.975679	3.615030	0.535555	1.933653	-0.108558	0.000000	-10.000000	-0.008333	11.516667	670.000000	1023.000000	1023.000000	2046.000000
19.160000	0.010822	6.395957	3.964343	0.778313	1.824429	-0.171128	0.000000	-10.000000	0.000000	10.433333	674.000000	1023.000000	1023.000000	2046.000000
19.180000	0.012028	7.108457	4.315041	0.717756	1.884006	0.191655	0.000000	-10.000000	0.000000	9.483334	677.833313	1023.000000	1023.000000	2046.000000
19.200001	0.012388	7.321119	4.104988	0.983317	2.279271	-0.046457	0.000000	-10.000000	0.000000	8.833334	680.333313	1023.000000	1023.000000	2046.000000
19.219999	0.014006	8.277835	4.688980	1.162700	2.190468	0.235687	0.000000	-10.000000	0.000000	8.066667	683.333313	1023.000000	1023.000000	2046.000000
19.240000	0.015807	9.342108	5.098236	1.237077	2.399341	0.607455	0.000000	-10.000000	0.008333	7.350000	686.000000	1023.000000	1023.000000	2046.000000
19.260000	0.016709	9.874734	5.074200	1.713408	2.713290	0.373835	0.000000	-10.000000	0.025000	6.516667	689.333313	1023.000000	1023.000000	2046.000000
19.280001	0.018461	10.910629	5.722945	1.417718	2.582048	1.187918	0.000000	-10.000000	0.033333	6.100000	691.500000	1023.000000	1023.000000	2046.000000
19.299999	0.018632	11.011461	5.571889	1.393989	2.810645	1.234938	0.000000	-10.000000	0.033333	5.966667	693.500000	1023.000000	1023.000000	2046.000000
19.320000	0.019175	11.332708	5.787414	2.017781	2.646944	0.880569	0.000000	-10.000000	0.033333	5.950000	695.500000	1023.000000	1023.000000	2046.000000
19.340000	0.020196	11.935677	5.897812	2.327542	2.691729	1.018593	0.000000	-10.000000	0.041667	5.950000	697.500000	1023.000000	1023.000000	2046.000000
19.360001	0.018838	11.132985	5.287753	2.509915	2.766677	0.568640	0.000000	-10.000000	0.050000	5.900000	698.833313	1023.000000	1023.000000	2046.000000
19.379999	0.019143	11.313509	5.553125	2.604508	2.531611	0.624265	0.000000	-10.000000	0.050000	5.600000	700.833313	1023.000000	1023.000000	2046.000000
19.400000	0.018773	11.094815	5.400549	2.463016	2.620258	0.610992	0.000000	-10.000000	0.050000	5.333333	702.833313	1023.000000	1023.000000	2046.000000
19.420000	0.017016	10.056704	5.106791	2.598392	2.331437	0.020084	0.000000	-10.000000	0.050000	4.566667	705.500000	1023.000000	1023.000000	2046.000000
19.440001	0.016512	9.758736	5.217497	2.579642	1.910690	0.050907	0.000000	-10.000000	0.058333	3.566667	707.166687	1023.000000	1023.000000	2046.000000
19.459999	0.014017	8.283778	4.396325	2.628474	1.756258	-0.497279	0.000000	-10.000000	0.066667	2.583333	708.166687	1023.000000	1023.000000	2046.000000
19.480000	0.012155	7.183312	4.052829	2.711917	1.228818	-0.810251	0.000000	-10.000000	0.075000	1.400000	708.666687	1023.000000	1023.000000	2046.000000
19.500000	0.011521	6.808645	3.922231	2.684756	0.907937	-0.706279	0.000000	-10.000000	0.075000	0.383333	708.833313	1023.000000	1023.000000	2046.000000
19.520000	0.010051	5.940052	3.123992	2.900076	0.987846	-1.071862	0.000000	-10.000000	0.083333	-1.016667	709.000000	1023.000000	1023.000000	2046.000000
19.540001	0.009406	5.559072	2.966386	3.161522	0.593872	-1.162709	0.000000	-10.000000	0.075000	-1.733333	709.000000	1023.000000	1023.000000	2046.000000
19.559999	0.009551	5.644361	2.908702	3.204903	0.395305	-0.864549	0.000000	-10.000000	0.066667	-2.133333	709.000000	1023.000000	1023.000000	2046.000000
19.580000	0.008178	4.833098	2.168533	3.410460	0.460463	-1.206357	0.000000	-10.000000	0.066667	-2.633333	709.000000	1023.000000	1023.000000	2046.000000
19.600000	0.008000	4.727913	2.231234	3.460564	0.056326	-1.020211	0.000000	-10.000000	0.083333	-3.566667	709.000000	1023.000000	1023.000000	2046.000000
19.620001	0.008114	4.795283	2.111462	3.322594	0.068830	-0.707604	0.000000	-10.000000	0.100000	-4.883333	709.000000	1023.000000	1023.000000	2046.000000
19.639999	0.006677	3.945985	1.566347	3.496775	0.034440	-1.151577	0.000000	-10.000000	0.100000	-5.716667	709.000000	1023.000000	1023.000000	2046.000000
19.660000	0.007163	4.233043	1.774778	3.397585	-0.130340	-0.808981	0.000000	-10.000000	0.100000	-6.300000	709.000000	1023.000000	1023.000000	2046.000000
19.680000	0.006748	3.988036	1.422646	3.291516	0.115406	-0.841531	0.000000	-10.000000	0.108333	-7.016667	709.000000	1023.000000	1023.000000	2046.000000
19.700001	0.007046	4.164192	1.563147	3.437072	0.008108	-0.844134	0.000000	-10.000000	0.108333	-8.016666	709.000000	1023.000000	1023.000000	2046.000000
19.719999	0.007914	4.677164	1.650005	3.208131	0.265449	-0.446422	0.000000	-10.000000	0.108333	-8.816667	709.000000	1023.000000	1023.000000	2046.000000
19.740000	0.007447	4.400907	1.517641	3.391998	0.329449	-0.838182	0.000000	-10.000000	0.116667	-9.100000	709.000000	1023.000000	1023.000000	2046.000000
19.760000	0.009423	5.568780	2.118805	3.330188	0.476813	-0.357026	0.000000	-10.000000	0.133333	-9.366667	701.333313	1023.000000	1023.000000	2046.000000
19.780001	0.009316	5.505882	2.062311	3.425546	0.732291	-0.714265	0.000000	-10.000000	0.150000	-9.983334	692.500000	1023.000000	1023.000000	2046.000000
19.799999	0.010374	6.130959	2.758561	3.285414	0.616892	-0.529908	0.000000	-10.000000	0.150000	-10.600000	683.666687	1023.000000	1023.000000	2046.000000
19.820000	0.009718	5.743624	2.701212	2.815022	0.873612	-0.646223	0.000000	-10.000000	0.150000	-11.183333	681.333313	1023.000000	1023.000000	2046.000000
19.840000	0.008735	5.162191	2.965858	2.507577	0.600424	-0.911668	0.000000	-10.000000	0.175000	-11.733334	677.500000	1023.000000	1023.000000	2046.000000
19.860001	0.008675	5.127094	3.269406	1.858074	0.644054	-0.644440	0.000000	-10.000000	0.175000	-12.416667	672.166687	1023.000000	1023.000000	2046.000000
19.879999	0.006893	4.073907	3.051285	1.709154	0.630713	-1.317244	0.000000	-10.000000	0.175000	-12.866667	668.000000	1023.000000	1023.000000	2046.000000
19.900000	0.007079	4.183674	3.484130	1.342461	0.420586	-1.063503	0.000000	-10.000000	0.191667	-13.333333	665.000000	1023.000000	1023.000000	2046.000000
19.920000	0.006321	3.735921	3.330689	1.046986	0.544483	-1.186237	0.000000	-10.000000	0.233333	-14.016666	662.000000	1023.000000	1023.000000	2046.000000
19.940001	0.004742	2.802702	3.167020	0.957577	0.300624	-1.622519	0.000000	-10.000000	0.275000	-15.083334	657.333313	1023.000000	1023.000000	2046.000000
19.959999	0.004832	2.855771	3.494678	0.605678	0.017424	-1.262010	0.000000	-10.000000	0.316667	-16.700001	650.500000	1023.000000	1023.000000	2046.000000
19.980000	0.003382	1.998549	3.017020	0.504986	0.112368	-1.635825	0.000000	-10.000000	0.358333	-17.966667	645.166687	1023.000000	1023.000000	2046.000000
20.000000	0.002344	1.385250	3.022121	0.406232	-0.249565	-1.793538	0.000000	-10.000000	0.408333	-19.366667	639.333313	1023.000000	1023.000000	2046.000000
20.020000	0.002205	1.303083	3.030231	0.045673	-0.261107	-1.511713	0.000000	-10.000000	0.433333	-20.383333	634.833313	1023.000000	1023.000000	2046.000000
20.040001	0.000010	0.006053	2.558958	0.060332	-0.411115	-2.202121	0.000000	-10.000000	0.466667	-22.000000	628.000000	1023.000000	1023.000000	2046.000000
20.059999	0.000093	0.055157	2.759919	-0.193882	-0.623424	-1.887455	0.000000	-10.000000	0.525000	-23.500000	620.666687	1023.000000	1023.000000	2046.000000
20.080000	-0.001142	-0.674751	2.358771	-0.328051	-0.547014	-2.158458	0.000000	-10.000000	0.583333	-24.950001	612.833313	1023.000000	1023.000000	2046.000000
20.100000	-0.002444	-1.444547	2.307371	-0.318092	-0.917084	-2.516742	0.000000	-10.000000	0.658333	-26.533333	601.333313	1023.000000	1023.000000	2046.000000
20.120001	-0.002528	-1.494010	2.438535	-0.619734	-1.059914	-2.252897	0.000000	-10.000000	0.716667	-28.183334	589.500000	1023.000000	1023.000000	2046.000000
20.139999	-0.004125	-2.438042	2.000783	-0.607595	-1.046288	-2.784942	0.000000	-10.000000	0.758333	-29.383333	580.500000	1023.000000	1023.000000	2046.000000
20.160000	-0.004771	-2.819539	2.060868	-0.613644	-1.371222	-2.895541	0.000000	-10.000000	0.783333	-30.033333	574.166687	1023.000000	1023.000000	2046.000000
20.180000	-0.004096	-2.420971	2.344883	-0.810173	-1.429454	-2.526227	0.000000	-10.000000	0.800000	-30.533333	567.333313	1023.000000	1023.000000	2046.000000
20.200001	-0.005307	-3.136307	1.897598	-0.541357	-1.339584	-3.152964	0.000000	-10.000000	0.825000	-31.316668	553.500000	1023.000000	1023.000000	2046.000000
20.219999	-0.005795	-3.424751	2.059554	-1.087991	-1.782490	-2.613823	0.000000	-10.000000	0.841667	-31.916668	543.000000	1023.000000	1023.000000	2046.000000
20.240000	-0.006439	-3.805650	2.065772	-1.547790	-1.967302	-2.356329	0.000000	-10.000000	0.850000	-32.133335	532.500000	1023.000000	1023.000000	2046.000000
20.260000	-0.008902	-5.261240	1.471966	-1.098781	-2.191556	-3.442870	0.000000	-10.000000	0.866667	-32.350002	525.333313	1023.000000	1023.000000	2046.000000
20.280001	-0.009155	-5.410879	1.428434	-0.999202	-2.532576	-3.307534	0.000000	-10.000000	0.891667	-32.366669	514.666687	1023.000000	1023.000000	2046.000000
20.299999	-0.010639	-6.287418	0.871232	-1.156682	-2.468118	-3.533851	0.000000	-10.000000	0.908333	-32.583336	503.833344	1023.000000	1023.000000	2046.000000
20.320000	-0.013406	-7.922846	0.438215	-1.220447	-2.934579	-4.206036	0.000000	-10.000000	0.900000	-32.533333	493.000000	1023.000000	1023.000000	2046.000000
20.340000	-0.013816	-8.165036	0.651866	-1.621857	-3.250694	-3.944352	0.000000	-10.000000	0.875000	-32.483334	482.000000	1023.000000	1023.000000	2046.000000
20.360001	-0.015880	-9.385126	0.125877	-1.745752	-3.264630	-4.500621	0.000000	-10.000000	0.858333	-32.133335	471.166656	1023.000000	1023.000000	2046.000000
20.379999	-0.018569	-10.974346	-0.201700	-1.754267	-3.943310	-5.075068	0.000000	-10.000000	0.841667	-31.816668	460.500000	1023.000000	1023.000000	2046.000000
20.400000	-0.020004	-11.822167	-0.366428	-1.887732	-4.392652	-5.175355	0.000000	-10.000000	0.833333	-31.533333	450.000000	1023.000000	1023.000000	2046.000000
20.420000	-0.023350	-13.800007	-1.198904	-1.882969	-4.784687	-5.933446	0.000000	-10.000000	0.816667	-31.250000	439.333344	1023.000000	1023.000000	2046.000000
20.440001	-0.025588	-15.122267	-1.629252	-1.858081	-5.389177	-6.245758	0.000000	-10.000000	0.808333	-30.783333	428.833344	1023.000000	1023.000000	2046.000000
20.459999	-0.026455	-15.634657	-1.753867	-2.012245	-5.745978	-6.122567	0.000000	-10.000000	0.791667	-30.366667	418.500000	1023.000000	1023.000000	2046.000000
20.480000	-0.028648	-16.930815	-2.485697	-1.844442	-5.849385	-6.751291	0.000000	-10.000000	0.791667	-29.966667	408.500000	1023.000000	1023.000000	2046.000000
20.500000	-0.030174	-17.832691	-2.841999	-1.776217	-6.255857	-6.958618	0.000000	-10.000000	0.791667	-29.816668	398.500000	1023.000000	1023.000000	2046.000000
20.520000	-0.030581	-18.073168	-2.853940	-1.965918	-6.558034	-6.695275	0.000000	-10.000000	0.775000	-29.583334	388.500000	1023.000000	1023.000000	2046.000000
20.540001	-0.031672	-18.718178	-3.368836	-2.036064	-6.457856	-6.855422	0.000000	-10.000000	0.741667	-29.316668	378.666656	1023.000000	1023.000000	2046.000000
20.559999	-0.033865	-20.013960	-3.770873	-2.097806	-6.847878	-7.297403	0.000000	-10.000000	0.708333	-28.966667	369.000000	1023.000000	1023.000000	2046.000000
20.580000	-0.034537	-20.411402	-3.836067	-2.381641	-7.118380	-7.075314	0.000000	-10.000000	0.700000	-28.583334	359.333344	1023.000000	1023.000000	2046.000000
20.600000	-0.034801	-20.567627	-3.830236	-2.612611	-7.161888	-6.962893	0.000000	-10.000000	0.683333	-28.166666	349.833344	1023.000000	1023.000000	2046.000000
20.620001	-0.036452	-21.543285	-4.293001	-2.717847	-7.096113	-7.436325	0.000000	-10.000000	0.666667	-27.533333	340.333344	1023.000000	1023.000000	2046.000000
20.639999	-0.036929	-21.825018	-4.254584	-2.831782	-7.354876	-7.383777	0.000000	-10.000000	0.641667	-26.950001	331.166656	1023.000000	1023.000000	2046.000000
20.660000	-0.036145	-21.361929	-4.089352	-3.033955	-7.268034	-6.970587	0.000000	-10.000000	0.625000	-26.483334	322.000000	1023.000000	1023.000000	2046.000000
20.680000	-0.037183	-21.974962	-4.501911	-2.994346	-7.091966	-7.386738	0.000000	-10.000000	0.591667	-26.116667	313.166656	1023.000000	1023.000000	2046.000000
20.700001	-0.037562	-22.199102	-4.472081	-3.088006	-7.304544	-7.334470	0.000000	-10.000000	0.566667	-25.716667	304.500000	1023.000000	1023.000000	2046.000000
20.719999	-0.036610	-21.636469	-4.209753	-3.293734	-7.219963	-6.913019	0.000000	-10.000000	0.550000	-25.200001	296.000000	1023.000000	1023.000000	2046.000000
20.740000	-0.037183	-21.975235	-4.413818	-3.357750	-6.996251	-7.207417	0.000000	-10.000000	0.541667	-24.666668	287.500000	1023.000000	1023.000000	2046.000000
20.760000	-0.038755	-22.904245	-4.542453	-3.598102	-7.202954	-7.560736	0.000000	-10.000000	0.533333	-24.250000	279.166656	1023.000000	1023.000000	2046.000000
20.780001	-0.038755	-22.904299	-4.252444	-4.152786	-7.310975	-7.188093	0.000000	-10.000000	0.516667	-23.833334	271.000000	1023.000000	1023.000000	2046.000000
20.799999	-0.040122	-23.712242	-4.509106	-4.553162	-7.137886	-7.512088	0.000000	-10.000000	0.508333	-23.616667	263.000000	1023.000000	1023.000000	2046.000000
20.820000	-0.042118	-24.891718	-4.571723	-4.953879	-7.514371	-7.851744	0.000000	-10.000000	0.483333	-23.150002	255.333328	1023.000000	1023.000000	2046.000000
20.840000	-0.042237	-24.961941	-4.386413	-5.558524	-7.524301	-7.492703	0.000000	-10.000000	0.466667	-22.766666	247.666672	1023.000000	1023.000000	2046.000000
20.860001	-0.044095	-26.060160	-4.731977	-5.789917	-7.523040	-8.015226	0.000000	-10.000000	0.458333	-22.083334	240.166672	1023.000000	1023.000000	2046.000000
20.879999	-0.045256	-26.746113	-4.764083	-6.032055	-7.827337	-8.122638	0.000000	-10.000000	0.441667	-21.683334	232.666672	1023.000000	1023.000000	2046.000000
20.900000	-0.045148	-26.682699	-4.732386	-6.450998	-7.723792	-7.775526	0.000000	-10.000000	0.441667	-21.383333	225.500000	1023.000000	1023.000000	2046.000000
20.920000	-0.047015	-27.785744	-5.112458	-6.555583	-7.796648	-8.321054	0.000000	-10.000000	0.416667	-21.150000	218.333328	1023.000000	1023.000000	2046.000000
20.940001	-0.047732	-28.209572	-5.181742	-6.795363	-7.995463	-8.237004	0.000000	-10.000000	0.416667	-20.883333	211.333328	1023.000000	1023.000000	2046.000000
20.959999	-0.047603	-28.133211	-5.110061	-7.180327	-7.898833	-7.943990	0.000000	-10.000000	0.391667	-20.366667	204.333328	1023.000000	1023.000000	2046.000000
20.980000	-0.049283	-29.126431	-5.477016	-7.262695	-7.906006	-8.480712	0.000000	-10.000000	0.375000	-19.900002	197.500000	1023.000000	1023.000000	2046.000000
21.000000	-0.049821	-29.444086	-5.437818	-7.514656	-8.117876	-8.373736	0.000000	-10.000000	0.358333	-19.250000	190.833328	1023.000000	1023.000000	2046.000000
21.020000	-0.049476	-29.240549	-5.326206	-7.839150	-8.020939	-8.054254	0.000000	-10.000000	0.350000	-18.766666	184.500000	1023.000000	1023.000000	2046.000000
21.040001	-0.051075	-30.185438	-5.729677	-7.862000	-7.995914	-8.597848	0.000000	-10.000000	0.350000	-18.266666	178.500000	1023.000000	1023.000000	2046.000000
21.059999	-0.051526	-30.451679	-5.677112	-8.053096	-8.230222	-8.491249	0.000000	-10.000000	0.341667	-17.983334	172.333328	1023.000000	1023.000000	2046.000000
21.080000	-0.050929	-30.098751	-5.611621	-8.267476	-8.028654	-8.191000	0.000000	-10.000000	0.325000	-17.600000	166.333328	1023.000000	1023.000000	2046.000000
21.100000	-0.052508	-31.032206	-5.940556	-8.290663	-8.092852	-8.708136	0.000000	-10.000000	0.308333	-17.266666	160.333328	1023.000000	1023.000000	2046.000000
21.120001	-0.052958	-31.297987	-5.874982	-8.536822	-8.331120	-8.555062	0.000000	-10.000000	0.283333	-16.766666	154.500000	1023.000000	1023.000000	2046.000000
21.139999	-0.052191	-30.844606	-5.798973	-8.725486	-8.079472	-8.240677	0.000000	-10.000000	0.266667	-16.366667	148.833328	1023.000000	1023.000000	2046.000000
21.160000	-0.053085	-31.373262	-6.005849	-8.672717	-8.026248	-8.668449	0.000000	-10.000000	0.250000	-15.883333	143.333328	1023.000000	1023.000000	2046.000000
21.180000	-0.052944	-31.290155	-5.878236	-8.690076	-8.179346	-8.542498	0.000000	-10.000000	0.241667	-15.566667	138.000000	1023.000000	1023.000000	2046.000000
21.200001	-0.051515	-30.445133	-5.658978	-8.743273	-7.936804	-8.106078	0.000000	-10.000000	0.241667	-15.150001	132.666672	1023.000000	1023.000000	2046.000000
21.219999	-0.052461	-31.004177	-5.813692	-9.070123	-8.007321	-8.113042	0.000000	-10.000000	0.225000	-14.733334	127.666664	1023.000000	1023.000000	2046.000000
21.240000	-0.053222	-31.454029	-5.918634	-9.230671	-8.196460	-8.108265	0.000000	-10.000000	0.233333	-14.266667	122.833336	1023.000000	1023.000000	2046.000000
21.260000	-0.052417	-30.978437	-5.782610	-8.975109	-8.234920	-7.985797	0.000000	-10.000000	0.225000	-13.800000	118.166664	1023.000000	1023.000000	2046.000000
21.280001	-0.052458	-31.002388	-6.164217	-8.656444	-7.999012	-8.182715	0.000000	-10.000000	0.216667	-13.200000	113.500000	1023.000000	1023.000000	2046.000000
21.299999	-0.054666	-32.307365	-6.538534	-8.723413	-8.344975	-8.700445	0.000000	-10.000000	0.183333	-12.616667	109.166664	1023.000000	1023.000000	2046.000000
21.320000	-0.055373	-32.725422	-6.588717	-9.076039	-8.551750	-8.508916	0.000000	-10.000000	0.158333	-12.366667	105.000000	1023.000000	1023.000000	2046.000000
21.340000	-0.055569	-32.841183	-6.644081	-9.354414	-8.416219	-8.426469	0.000000	-10.000000	0.150000	-12.233334	100.833336	1023.000000	1023.000000	2046.000000
21.360001	-0.057968	-34.259159	-7.065105	-9.422914	-8.685006	-9.086133	0.000000	-10.000000	0.150000	-11.800000	96.666664	1023.000000	1023.000000	2046.000000
21.379999	-0.059194	-34.983826	-7.282917	-9.485369	-9.071538	-9.144001	0.000000	-10.000000	0.133333	-10.966667	92.666664	1023.000000	1023.000000	2046.000000
21.400000	-0.059954	-35.433090	-7.608806	-9.557325	-9.097768	-9.169192	0.000000	-10.000000	0.116667	-9.600000	89.000000	1023.000000	1023.000000	2046.000000
21.420000	-0.062982	-37.222557	-8.210015	-9.372599	-9.647423	-9.992520	0.000000	-10.000000	0.108333	-8.500000	85.666664	1023.000000	1023.000000	2046.000000
21.440001	-0.064055	-37.856380	-8.461898	-9.421561	-10.102262	-9.870659	0.000000	-10.000000	0.108333	-7.600000	82.833336	1023.000000	1023.000000	2046.000000
21.459999	-0.064475	-38.104458	-8.800594	-9.300023	-10.095087	-9.908755	0.000000	-10.000000	0.116667	-7.600000	80.166664	1023.000000	1023.000000	2046.000000
21.480000	-0.066214	-39.132584	-9.288116	-9.003895	-10.370624	-10.469949	0.000000	-10.000000	0.108333	-7.850000	77.833336	1023.000000	1023.000000	2046.000000
21.500000	-0.066520	-39.313614	-9.444563	-9.000339	-10.638616	-10.230097	0.000000	-10.000000	0.116667	-8.316667	75.166664	1023.000000	1023.000000	2046.000000
21.520000	-0.066121	-39.077389	-9.646875	-8.971719	-10.444438	-10.014358	0.000000	-10.000000	0.116667	-8.533334	72.500000	1023.000000	1023.000000	2046.000000
21.540001	-0.067759	-40.045582	-10.037991	-8.891921	-10.705123	-10.410548	0.000000	-10.000000	0.125000	-8.550000	69.500000	1023.000000	1023.000000	2046.000000
21.559999	-0.068028	-40.204735	-10.057299	-8.988209	-11.020124	-10.139102	0.000000	-10.000000	0.116667	-8.233334	66.666664	1023.000000	1023.000000	2046.000000
21.580000	-0.067186	-39.707127	-10.089646	-9.041611	-10.793566	-9.782304	0.000000	-10.000000	0.108333	-7.800000	64.000000	1023.000000	1023.000000	2046.000000
21.600000	-0.068113	-40.254589	-10.324370	-8.868519	-10.795957	-10.265743	0.000000	-10.000000	0.100000	-7.283333	61.333332	1023.000000	1023.000000	2046.000000
21.620001	-0.068313	-40.372684	-10.341723	-8.876237	-11.008038	-10.146687	0.000000	-10.000000	0.100000	-6.816667	58.833332	1023.000000	1023.000000	2046.000000
21.639999	-0.066742	-39.444813	-10.120523	-8.850996	-10.812268	-9.661023	0.000000	-10.000000	0.100000	-6.533333	56.500000	1023.000000	1023.000000	2046.000000
21.660000	-0.066154	-39.096794	-10.168620	-8.647926	-10.503381	-9.776868	0.000000	-10.000000	0.100000	-6.400000	54.500000	1023.000000	1023.000000	2046.000000
21.680000	-0.066422	-39.255360	-10.121439	-8.531367	-10.644156	-9.958396	0.000000	-10.000000	0.100000	-6.283333	52.500000	1023.000000	1023.000000	2046.000000
21.700001	-0.065176	-38.518841	-9.825886	-8.668015	-10.558832	-9.466108	0.000000	-10.000000	0.100000	-6.000000	50.500000	1023.000000	1023.000000	2046.000000
21.719999	-0.064199	-37.941696	-9.682157	-8.673833	-10.165294	-9.420412	0.000000	-10.000000	0.100000	-5.666667	48.500000	1023.000000	1023.000000	2046.000000
21.740000	-0.064932	-38.374718	-9.631091	-8.723312	-10.251319	-9.768993	0.000000	-10.000000	0.100000	-5.433333	46.500000	1023.000000	1023.000000	2046.000000
21.760000	-0.064379	-38.047832	-9.273650	-9.161806	-10.219618	-9.392756	0.000000	-10.000000	0.100000	-5.416667	44.500000	1023.000000	1023.000000	2046.000000
21.780001	-0.064520	-38.131207	-9.220806	-9.384573	-9.903083	-9.622746	0.000000	-10.000000	0.100000	-5.483334	42.500000	1023.000000	1023.000000	2046.000000
21.799999	-0.065898	-38.945580	-9.110650	-9.643778	-10.215418	-9.975732	0.000000	-10.000000	0.100000	-5.433333	40.500000	1023.000000	1023.000000	2046.000000
21.820000	-0.065858	-38.922188	-8.876428	-10.171768	-10.248715	-9.625278	0.000000	-10.000000	0.100000	-4.983334	38.833332	1023.000000	1023.000000	2046.000000
21.840000	-0.065992	-39.001408	-8.923463	-10.373740	-9.943727	-9.760478	0.000000	-10.000000	0.100000	-4.250000	37.166668	1023.000000	1023.000000	2046.000000
21.860001	-0.067385	-39.824764	-9.008604	-10.493992	-10.148005	-10.174163	0.000000	-10.000000	0.091667	-3.566667	35.833332	1023.000000	1023.000000	2046.000000
21.879999	-0.067625	-39.966190	-8.891672	-10.849140	-10.316248	-9.909128	0.000000	-10.000000	0.075000	-3.133333	34.500000	1023.000000	1023.000000	2046.000000
21.900000	-0.067006	-39.600601	-8.827639	-11.063269	-10.052013	-9.657681	0.000000	-10.000000	0.058333	-2.733333	33.500000	1023.000000	1023.000000	2046.000000
21.920000	-0.067991	-40.182411	-8.983689	-11.048244	-10.015293	-10.135187	0.000000	-10.000000	0.050000	-1.850000	32.666668	1023.000000	1023.000000	2046.000000
21.940001	-0.068348	-40.393963	-8.977603	-11.244483	-10.167861	-10.004016	0.000000	-10.000000	0.050000	-0.233333	32.166668	1023.000000	1023.000000	2046.000000
21.959999	-0.067309	-39.779392	-8.797614	-11.434087	-9.978042	-9.569650	0.000000	-10.000000	0.041667	1.716667	32.000000	1023.000000	1023.000000	2046.000000
21.980000	-0.067067	-39.636841	-8.872977	-11.356119	-9.616476	-9.791270	0.000000	-10.000000	0.025000	3.916667	32.000000	1023.000000	1023.000000	2046.000000
22.000000	-0.067415	-39.842518	-8.798913	-11.417338	-9.758809	-9.867457	0.000000	-10.000000	0.008333	6.083333	32.000000	1023.000000	1023.000000	2046.000000
22.020000	-0.066173	-39.108524	-8.554313	-11.582954	-9.612020	-9.359238	0.000000	-10.000000	-0.008333	8.316667	32.000000	1023.000000	1023.000000	2046.000000
22.040001	-0.064912	-38.362747	-8.451251	-11.472340	-9.146378	-9.292779	0.000000	-10.000000	-0.041667	10.366667	32.000000	1023.000000	1023.000000	2046.000000
22.059999	-0.064840	-38.320354	-8.424370	-11.312819	-9.097397	-9.485768	0.000000	-10.000000	-0.066667	12.466667	32.000000	1023.000000	1023.000000	2046.000000
22.080000	-0.063312	-37.417385	-8.148421	-11.440711	-8.955859	-8.872391	0.000000	-10.000000	-0.100000	14.266666	32.000000	1023.000000	1023.000000	2046.000000
22.100000	-0.061603	-36.407593	-8.014846	-11.264823	-8.421801	-8.706122	0.000000	-10.000000	-0.108333	16.033333	29.000000	1023.000000	1023.000000	2046.000000
22.120001	-0.061428	-36.303879	-7.915118	-11.081635	-8.407192	-8.899933	0.000000	-10.000000	-0.150000	17.366667	27.166666	1023.000000	1023.000000	2046.000000
22.139999	-0.059636	-35.244900	-7.610911	-11.187177	-8.213506	-8.233305	0.000000	-10.000000	-0.175000	18.866667	27.500000	1023.000000	1023.000000	2046.000000
22.160000	-0.057943	-34.244404	-7.422605	-10.955791	-7.699612	-8.166396	0.000000	-10.000000	-0.208333	20.266666	33.000000	1023.000000	1023.000000	2046.000000
22.180000	-0.056942	-33.652969	-7.130812	-10.776617	-7.695684	-8.049853	0.000000	-10.000000	-0.225000	21.700001	39.666668	1023.000000	1023.000000	2046.000000
22.200001	-0.053979	-31.901665	-6.659374	-10.685575	-7.237344	-7.319371	0.000000	-10.000000	-0.266667	22.933334	46.666668	1023.000000	1023.000000	2046.000000
22.219999	-0.052088	-30.783899	-6.365616	-10.301431	-6.793511	-7.323342	0.000000	-10.000000	-0.325000	24.066668	54.166668	1023.000000	1023.000000	2046.000000
22.240000	-0.050975	-30.126139	-6.039553	-10.426399	-6.850338	-6.809848	0.000000	-10.000000	-0.366667	25.116667	62.000000	1023.000000	1023.000000	2046.000000
22.260000	-0.048290	-28.539625	-5.629962	-10.536831	-6.361660	-6.011173	0.000000	-10.000000	-0.383333	26.050001	70.166664	1023.000000	1023.000000	2046.000000
22.280001	-0.047109	-27.841354	-5.504171	-9.673436	-6.033631	-6.630116	0.000000	-10.000000	-0.408333	26.950001	78.666664	1023.000000	1023.000000	2046.000000
22.299999	-0.045454	-26.863161	-5.329112	-9.321408	-6.018871	-6.193770	0.000000	-10.000000	-0.450000	27.700001	87.500000	1023.000000	1023.000000	2046.000000
22.320000	-0.043929	-25.961830	-5.246674	-9.162658	-5.576406	-5.976093	0.000000	-10.000000	-0.500000	28.600000	96.666664	1023.000000	1023.000000	2046.000000
22.340000	-0.044605	-26.361322	-5.384598	-9.082669	-5.574463	-6.319593	0.000000	-10.000000	-0.508333	29.316668	106.000000	1023.000000	1023.000000	2046.000000
22.360001	-0.044026	-26.019295	-5.223724	-9.139857	-5.682784	-5.972928	0.000000	-10.000000	-0.533333	29.966667	115.666664	1023.000000	1023.000000	2046.000000
22.379999	-0.043305	-25.593529	-5.323404	-8.959398	-5.337157	-5.973569	0.000000	-10.000000	-0.558333	30.750000	125.500000	1023.000000	1023.000000	2046.000000
22.400000	-0.044532	-26.318161	-5.531138	-8.634880	-5.699574	-6.452569	0.000000	-10.000000	-0.583333	31.183334	135.666672	1023.000000	1023.000000	2046.000000
22.420000	-0.044321	-26.193459	-5.637133	-8.564663	-5.854488	-6.137175	0.000000	-10.000000	-0.591667	31.633333	146.000000	1023.000000	1023.000000	2046.000000
22.440001	-0.045073	-26.637976	-6.008681	-8.271204	-5.861108	-6.496984	0.000000	-10.000000	-0.600000	31.633333	156.500000	1023.000000	1023.000000	2046.000000
22.459999	-0.045327	-26.788492	-6.207004	-7.935978	-6.192243	-6.453267	0.000000	-10.000000	-0.625000	32.016666	167.000000	1023.000000	1023.000000	2046.000000
22.480000	-0.043885	-25.936304	-6.355666	-7.577716	-5.894182	-6.108742	0.000000	-10.000000	-0.641667	32.216667	177.666672	1023.000000	1023.000000	2046.000000
22.500000	-0.043975	-25.988991	-6.600434	-6.955564	-5.963997	-6.468995	0.000000	-10.000000	-0.633333	32.566669	188.500000	1023.000000	1023.000000	2046.000000
22.520000	-0.042902	-25.354933	-6.691977	-6.607605	-6.038658	-6.016693	0.000000	-10.000000	-0.616667	32.400002	199.333328	1023.000000	1023.000000	2046.000000
22.540001	-0.041230	-24.367212	-6.861524	-6.154825	-5.587482	-5.763381	0.000000	-10.000000	-0.608333	32.266666	210.166672	1023.000000	1023.000000	2046.000000
22.559999	-0.040923	-24.185448	-6.948082	-5.760724	-5.676992	-5.799649	0.000000	-10.000000	-0.625000	32.016666	220.833328	1023.000000	1023.000000	2046.000000
22.580000	-0.039302	-23.227543	-6.804008	-5.534915	-5.678454	-5.210166	0.000000	-10.000000	-0.641667	32.166668	231.666672	1023.000000	1023.000000	2046.000000
22.600000	-0.037421	-22.116041	-6.791004	-5.067076	-5.167503	-5.090458	0.000000	-10.000000	-0.633333	32.466667	242.333328	1023.000000	1023.000000	2046.000000
22.620001	-0.036924	-21.822001	-6.689455	-4.813321	-5.315915	-5.003311	0.000000	-10.000000	-0.616667	32.850002	253.166672	1023.000000	1023.000000	2046.000000
22.639999	-0.033934	-20.054897	-6.365828	-4.637281	-4.784607	-4.267181	0.000000	-10.000000	-0.600000	32.850002	264.000000	1023.000000	1023.000000	2046.000000
22.660000	-0.032782	-19.374424	-6.163784	-4.071785	-4.593598	-4.545258	0.000000	-10.000000	-0.608333	32.700001	275.000000	1023.000000	1023.000000	2046.000000
22.680000	-0.030265	-17.886850	-5.675252	-3.850475	-4.428310	-3.932814	0.000000	-10.000000	-0.616667	32.483334	286.000000	1023.000000	1023.000000	2046.000000
22.700001	-0.027659	-16.346209	-5.279149	-3.433836	-3.766475	-3.866748	0.000000	-10.000000	-0.608333	32.750000	296.833344	1023.000000	1023.000000	2046.000000
22.719999	-0.025811	-15.254342	-4.708576	-3.326354	-3.655888	-3.563525	0.000000	-10.000000	-0.583333	32.316666	315.000000	1023.000000	1023.000000	2046.000000
22.740000	-0.022438	-13.260807	-4.016410	-3.256481	-3.026195	-2.961720	0.000000	-10.000000	-0.558333	31.816668	329.500000	1023.000000	1023.000000	2046.000000
22.760000	-0.021283	-12.578249	-3.561470	-3.106975	-2.628086	-3.281717	0.000000	-10.000000	-0.550000	31.100000	340.500000	1023.000000	1023.000000	2046.000000
22.780001	-0.019970	-11.802361	-2.888778	-3.331336	-2.694526	-2.887722	0.000000	-10.000000	-0.541667	30.950001	343.833344	1023.000000	1023.000000	2046.000000
22.799999	-0.018207	-10.760098	-2.477273	-3.342691	-2.145532	-2.794602	0.000000	-10.000000	-0.525000	30.833334	350.500000	1023.000000	1023.000000	2046.000000
22.820000	-0.017992	-10.633552	-2.055108	-3.378799	-2.299818	-2.899827	0.000000	-10.000000	-0.508333	30.566668	360.833344	1023.000000	1023.000000	2046.000000
22.840000	-0.016028	-9.472486	-1.646999	-3.415469	-1.947347	-2.462671	0.000000	-10.000000	-0.500000	30.416668	371.166656	1023.000000	1023.000000	2046.000000
22.860001	-0.015445	-9.127863	-1.469979	-3.224603	-1.633223	-2.800058	0.000000	-10.000000	-0.483333	30.100000	381.500000	1023.000000	1023.000000	2046.000000
22.879999	-0.014782	-8.736222	-1.090926	-3.331574	-1.807724	-2.505998	0.000000	-10.000000	-0.466667	29.733334	391.500000	1023.000000	1023.000000	2046.000000
22.900000	-0.012972	-7.666744	-0.922705	-3.204525	-1.244118	-2.295396	0.000000	-10.000000	-0.466667	29.133333	401.500000	1023.000000	1023.000000	2046.000000
22.920000	-0.012975	-7.667970	-0.684667	-3.157316	-1.411695	-2.414291	0.000000	-10.000000	-0.458333	28.800001	411.333344	1023.000000	1023.000000	2046.000000
22.940001	-0.011121	-6.572582	-0.486100	-3.108534	-1.017694	-1.960254	0.000000	-10.000000	-0.450000	28.516666	421.000000	1023.000000	1023.000000	2046.000000
22.959999	-0.010576	-6.250456	-0.336420	-2.889681	-0.806349	-2.218006	0.000000	-10.000000	-0.433333	28.516666	430.500000	1023.000000	1023.000000	2046.000000
22.980000	-0.009084	-5.368493	0.023455	-2.875902	-0.789216	-1.726830	0.000000	-10.000000	-0.450000	28.333334	440.000000	1023.000000	1023.000000	2046.000000
23.000000	-0.007381	-4.362018	0.183133	-2.581122	-0.229356	-1.734672	0.000000	-10.000000	-0.458333	28.283333	449.500000	1023.000000	1023.000000	2046.000000
23.020000	-0.006548	-3.870141	0.530013	-2.462343	-0.360633	-1.577178	0.000000	-10.000000	-0.450000	28.200001	459.000000	1023.000000	1023.000000	2046.000000
23.040001	-0.004196	-2.479659	0.839621	-2.264045	0.152908	-1.208143	0.000000	-10.000000	-0.441667	28.083334	468.333344	1023.000000	1023.000000	2046.000000
23.059999	-0.003239	-1.914182	1.224571	-1.978316	0.188957	-1.349393	0.000000	-10.000000	-0.441667	28.000000	477.666656	1023.000000	1023.000000	2046.000000
23.080000	-0.001026	-0.606361	1.638076	-1.814379	0.430832	-0.860890	0.000000	-10.000000	-0.433333	27.700001	487.000000	1023.000000	1023.000000	2046.000000
23.100000	0.000803	0.474570	1.983029	-1.427420	0.880579	-0.961618	0.000000	-10.000000	-0.416667	27.433334	496.333344	1023.000000	1023.000000	2046.000000
23.120001	0.002605	1.539781	2.527118	-1.200451	0.823533	-0.610419	0.000000	-10.000000	-0.383333	26.983334	505.666656	1023.000000	1023.000000	2046.000000
23.139999	0.005719	3.379746	2.933635	-0.823931	1.429657	-0.159615	0.000000	-10.000000	-0.358333	26.616667	514.833313	1023.000000	1023.000000	2046.000000
23.160000	0.006957	4.111722	3.339987	-0.748362	1.485326	0.034772	0.000000	-10.000000	-0.316667	25.799999	523.833313	1023.000000	1023.000000	2046.000000
23.180000	0.008383	4.954066	3.726100	-0.885579	1.440192	0.673353	0.000000	-10.000000	-0.300000	25.016666	532.500000	1023.000000	1023.000000	2046.000000
23.200001	0.009828	5.808524	3.823919	-0.150386	1.933588	0.201403	0.000000	-10.000000	-0.275000	24.150000	540.833313	1023.000000	1023.000000	2046.000000
23.219999	0.010534	6.225625	4.018735	0.240387	1.700538	0.265964	0.000000	-10.000000	-0.258333	23.383333	549.000000	1023.000000	1023.000000	2046.000000
23.240000	0.011410	6.743550	3.948295	0.461113	1.930494	0.403648	0.000000	-10.000000	-0.216667	22.800001	557.000000	1023.000000	1023.000000	2046.000000
23.260000	0.010673	6.307881	3.826421	0.660891	1.857141	-0.036572	0.000000	-10.000000	-0.183333	21.950001	564.833313	1023.000000	1023.000000	2046.000000
23.280001	0.010681	6.312331	3.992497	0.628304	1.595641	0.095888	0.000000	-10.000000	-0.158333	21.216667	572.333313	1023.000000	1023.000000	2046.000000
23.299999	0.010371	6.129032	3.865721	0.731024	1.718779	-0.186492	0.000000	-10.000000	-0.158333	20.166666	579.500000	1023.000000	1023.000000	2046.000000
23.320000	0.008599	5.082098	3.673646	0.903017	1.188455	-0.683020	0.000000	-10.000000	-0.141667	19.049999	586.500000	1023.000000	1023.000000	2046.000000
23.340000	0.007682	4.540130	3.288412	0.915376	0.978634	-0.642291	0.000000	-10.000000	-0.125000	17.866667	593.166687	1023.000000	1023.000000	2046.000000
23.360001	0.005915	3.495777	2.898562	1.134718	0.701833	-1.239336	0.000000	-10.000000	-0.083333	16.783333	599.333313	1023.000000	1023.000000	2046.000000
23.379999	0.004968	2.936013	2.625312	1.163790	0.263024	-1.116113	0.000000	-10.000000	-0.058333	15.600000	605.000000	1023.000000	1023.000000	2046.000000
23.400000	0.005232	3.091825	2.281933	1.492391	0.475099	-1.157597	0.000000	-10.000000	-0.041667	14.583334	610.333313	1023.000000	1023.000000	2046.000000
23.420000	0.004654	2.750581	2.085985	1.870076	0.164559	-1.370039	0.000000	-10.000000	-0.025000	13.500000	615.333313	1023.000000	1023.000000	2046.000000
23.440001	0.005329	3.149727	1.834783	2.117720	0.246601	-1.049376	0.000000	-10.000000	-0.016667	12.733334	620.166687	1023.000000	1023.000000	2046.000000
23.459999	0.005109	3.019542	1.641426	2.497848	0.215990	-1.335721	0.000000	-10.000000	0.000000	11.750000	624.666687	1023.000000	1023.000000	2046.000000
23.480000	0.005086	3.005893	1.499687	2.537208	-0.035234	-0.995768	0.000000	-10.000000	0.000000	10.633333	628.833313	1023.000000	1023.000000	2046.000000
23.500000	0.005470	3.232990	1.280438	2.750971	0.204429	-1.002848	0.000000	-10.000000	0.008333	9.450000	632.500000	1023.000000	1023.000000	2046.000000
23.520000	0.004962	2.932650	1.244101	2.880094	-0.123459	-1.068086	0.000000	-10.000000	0.025000	8.066667	635.833313	1023.000000	1023.000000	2046.000000
23.540001	0.005581	3.298303	1.110937	2.805151	0.040787	-0.658572	0.000000	-10.000000	0.041667	6.583333	638.833313	1023.000000	1023.000000	2046.000000
23.559999	0.005653	3.341145	1.042164	2.934391	0.242764	-0.878174	0.000000	-10.000000	0.066667	4.900000	641.333313	1023.000000	1023.000000	2046.000000
23.580000	0.005990	3.540067	1.187793	2.920595	0.064257	-0.632578	0.000000	-10.000000	0.075000	2.783333	643.166687	1023.000000	1023.000000	2046.000000
23.600000	0.007229	4.272468	1.175860	3.042778	0.525795	-0.471966	0.000000	-10.000000	0.091667	0.566667	644.333313	1023.000000	1023.000000	2046.000000
23.620001	0.007516	4.441983	1.429162	3.113585	0.448705	-0.549469	0.000000	-10.000000	0.091667	-1.000000	644.833313	1023.000000	1023.000000	2046.000000
23.639999	0.009102	5.379424	1.716030	3.127999	0.647416	-0.112021	0.000000	-10.000000	0.091667	-1.850000	645.000000	1023.000000	1023.000000	2046.000000
23.660000	0.010438	6.168925	2.009439	3.368199	1.111201	-0.319914	0.000000	-10.000000	0.091667	-2.433333	645.000000	1023.000000	1023.000000	2046.000000
23.680000	0.010591	6.259441	2.525758	3.187148	0.842953	-0.296418	0.000000	-10.000000	0.091667	-3.366667	645.000000	1023.000000	1023.000000	2046.000000
23.700001	0.011411	6.744055	2.720983	2.919596	1.217067	-0.113590	0.000000	-10.000000	0.100000	-4.116667	645.000000	1023.000000	1023.000000	2046.000000
23.719999	0.010609	6.269897	2.984660	2.648329	1.166105	-0.529197	0.000000	-10.000000	0.108333	-4.716667	645.000000	1023.000000	1023.000000	2046.000000
23.740000	0.010325	6.102087	3.194188	2.113680	1.090808	-0.296590	0.000000	-10.000000	0.116667	-5.166667	645.000000	1023.000000	1023.000000	2046.000000
23.760000	0.010232	6.046887	3.313431	1.868823	1.363810	-0.499177	0.000000	-10.000000	0.116667	-5.650000	645.000000	1023.000000	1023.000000	2046.000000
23.780001	0.009284	5.486765	3.527017	1.674858	1.076460	-0.791570	0.000000	-10.000000	0.116667	-6.133333	645.000000	1023.000000	1023.000000	2046.000000
23.799999	0.009484	5.604762	3.675980	1.358470	1.088924	-0.518613	0.000000	-10.000000	0.108333	-6.566667	645.000000	1023.000000	1023.000000	2046.000000
23.820000	0.008948	5.288087	3.684549	1.305986	1.208917	-0.911364	0.000000	-10.000000	0.108333	-6.950000	645.000000	1023.000000	1023.000000	2046.000000
23.840000	0.008251	4.876528	3.753948	1.007943	0.917286	-0.802648	0.000000	-10.000000	0.100000	-7.216667	645.000000	1023.000000	1023.000000	2046.000000
23.860001	0.008434	4.984428	3.666289	0.812352	1.105474	-0.599687	0.000000	-10.000000	0.100000	-7.433333	641.500000	1023.000000	1023.000000	2046.000000
23.879999	0.007842	4.634813	3.620696	0.796482	1.175783	-0.958148	0.000000	-10.000000	0.100000	-7.583333	633.833313	1023.000000	1023.000000	2046.000000
23.900000	0.007318	4.324741	3.664906	0.559153	0.942117	-0.841434	0.000000	-10.000000	0.108333	-7.883333	625.333313	1023.000000	1023.000000	2046.000000
23.920000	0.007652	4.522233	3.625690	0.462242	1.152253	-0.717952	0.000000	-10.000000	0.116667	-8.416667	619.333313	1023.000000	1023.000000	2046.000000
23.940001	0.007029	4.153893	3.646901	0.485666	1.084643	-1.063316	0.000000	-10.000000	0.133333	-9.083333	616.500000	1023.000000	1023.000000	2046.000000
23.959999	0.006956	4.110920	3.754466	0.241775	0.869283	-0.754603	0.000000	-10.000000	0.141667	-9.733334	613.333313	1023.000000	1023.000000	2046.000000
23.980000	0.007298	4.313359	3.659804	0.330833	1.193923	-0.871200	0.000000	-10.000000	0.150000	-10.316667	610.166687	1023.000000	1023.000000	2046.000000
24.000000	0.007110	4.202075	3.819862	0.416397	1.083074	-1.117259	0.000000	-10.000000	0.150000	-10.933333	606.666687	1023.000000	1023.000000	2046.000000
24.020000	0.007747	4.578660	4.080678	0.299907	0.927636	-0.729561	0.000000	-10.000000	0.175000	-11.633333	603.000000	1023.000000	1023.000000	2046.000000
24.040001	0.008422	4.977271	4.189183	0.512144	1.160063	-0.884118	0.000000	-10.000000	0.191667	-12.466667	599.000000	1023.000000	1023.000000	2046.000000
24.059999	0.008265	4.884524	4.332561	0.296776	0.984311	-0.729124	0.000000	-10.000000	0.233333	-13.600000	595.000000	1023.000000	1023.000000	2046.000000
24.080000	0.007746	4.577879	4.422039	-0.185134	0.631128	-0.290153	0.000000	-10.000000	0.266667	-15.116667	590.500000	1023.000000	1023.000000	2046.000000
24.100000	0.007085	4.187175	4.204519	0.279580	0.771425	-1.068349	0.000000	-10.000000	0.333333	-16.783333	585.666687	1023.000000	1023.000000	2046.000000
24.120001	0.006246	3.691154	4.083053	0.486168	0.370797	-1.248864	0.000000	-10.000000	0.391667	-18.516666	580.000000	1023.000000	1023.000000	2046.000000
24.139999	0.005421	3.203737	3.794123	0.425713	0.156722	-1.172820	0.000000	-10.000000	0.433333	-20.050001	573.833313	1023.000000	1023.000000	2046.000000
24.160000	0.003723	2.200351	3.403387	0.390114	0.116579	-1.709728	0.000000	-10.000000	0.458333	-21.316668	567.000000	1023.000000	1023.000000	2046.000000
24.180000	0.002280	1.347571	3.372663	0.261022	-0.299315	-1.986799	0.000000	-10.000000	0.491667	-22.400000	559.833313	1023.000000	1023.000000	2046.000000
24.200001	0.000987	0.583225	3.182981	-0.013810	-0.569883	-2.016063	0.000000	-10.000000	0.525000	-23.066668	552.500000	1023.000000	1023.000000	2046.000000
24.219999	-0.001257	-0.743117	2.796137	0.059375	-0.861614	-2.737015	0.000000	-10.000000	0.550000	-23.966667	544.833313	1023.000000	1023.000000	2046.000000
24.240000	-0.004268	-2.522587	2.381348	0.015986	-1.583439	-3.336483	0.000000	-10.000000	0.558333	-24.566668	536.833313	1023.000000	1023.000000	2046.000000
24.260000	-0.006749	-3.988805	1.839949	-0.203172	-2.198042	-3.427541	0.000000	-10.000000	0.575000	-25.383333	528.500000	1023.000000	1023.000000	2046.000000
24.280001	-0.009085	-5.369246	1.241772	-0.089148	-2.468193	-4.053677	0.000000	-10.000000	0.625000	-26.200001	520.000000	1023.000000	1023.000000	2046.000000
24.299999	-0.011183	-6.609403	0.855971	-0.083648	-3.054610	-4.327116	0.000000	-10.000000	0.666667	-27.166666	511.333344	1023.000000	1023.000000	2046.000000
24.320000	-0.012258	-7.244733	0.427781	-0.120712	-3.293006	-4.258796	0.000000	-10.000000	0.708333	-28.266666	502.333344	1023.000000	1023.000000	2046.000000
24.340000	-0.013743	-8.122110	-0.036485	0.150891	-3.401370	-4.835147	0.000000	-10.000000	0.725000	-29.049999	493.000000	1023.000000	1023.000000	2046.000000
24.360001	-0.015224	-8.997382	-0.302323	0.142915	-3.919765	-4.918209	0.000000	-10.000000	0.758333	-29.633333	483.333344	1023.000000	1023.000000	2046.000000
24.379999	-0.016047	-9.484025	-0.687078	0.058724	-4.002037	-4.853634	0.000000	-10.000000	0.783333	-29.966667	473.500000	1023.000000	1023.000000	2046.000000
24.400000	-0.017583	-10.391830	-0.927387	0.076670	-4.297929	-5.243185	0.000000	-10.000000	0.800000	-30.183332	463.500000	1023.000000	1023.000000	2046.000000
24.420000	-0.018767	-11.091261	-1.089194	-0.125940	-4.715138	-5.160988	0.000000	-10.000000	0.816667	-30.566668	453.333344	1023.000000	1023.000000	2046.000000
24.440001	-0.019525	-11.539099	-1.422006	-0.243061	-4.654205	-5.219827	0.000000	-10.000000	0.825000	-30.716667	443.000000	1023.000000	1023.000000	2046.000000
24.459999	-0.020619	-12.185815	-1.514778	-0.334988	-4.768888	-5.567161	0.000000	-10.000000	0.833333	-30.866667	432.666656	1023.000000	1023.000000	2046.000000
24.480000	-0.021033	-12.430676	-1.472047	-0.599288	-5.072950	-5.286390	0.000000	-10.000000	0.833333	-31.000000	422.333344	1023.000000	1023.000000	2046.000000
24.500000	-0.021328	-12.605051	-1.773293	-0.562354	-4.813460	-5.455944	0.000000	-10.000000	0.833333	-31.166668	412.000000	1023.000000	1023.000000	2046.000000
24.520000	-0.021987	-12.994542	-1.771358	-0.618815	-4.986994	-5.617375	0.000000	-10.000000	0.833333	-31.100000	401.666656	1023.000000	1023.000000	2046.000000
24.540001	-0.021941	-12.967073	-1.731580	-0.815960	-5.118038	-5.301497	0.000000	-10.000000	0.816667	-30.766666	391.166656	1023.000000	1023.000000	2046.000000
24.559999	-0.021941	-12.967126	-1.888793	-0.750280	-4.826917	-5.501136	0.000000	-10.000000	0.808333	-30.350000	380.833344	1023.000000	1023.000000	2046.000000
24.580000	-0.022559	-13.332437	-1.822221	-0.843118	-4.979599	-5.687499	0.000000	-10.000000	0.783333	-29.983334	370.500000	1023.000000	1023.000000	2046.000000
24.600000	-0.023123	-13.665660	-1.802688	-1.242001	-5.137605	-5.483366	0.000000	-10.000000	0.783333	-29.633333	360.500000	1023.000000	1023.000000	2046.000000
24.620001	-0.024226	-14.317540	-1.959586	-1.534210	-4.992635	-5.831109	0.000000	-10.000000	0.758333	-29.333334	350.833344	1023.000000	1023.000000	2046.000000
24.639999	-0.025793	-15.243658	-1.912246	-2.021036	-5.287554	-6.022822	0.000000	-10.000000	0.750000	-29.100000	341.166656	1023.000000	1023.000000	2046.000000
24.660000	-0.027007	-15.961385	-1.939390	-2.578985	-5.518303	-5.924707	0.000000	-10.000000	0.716667	-29.033335	331.500000	1023.000000	1023.000000	2046.000000
24.680000	-0.028172	-16.649824	-2.108844	-2.853664	-5.448692	-6.238624	0.000000	-10.000000	0.708333	-28.950001	321.666656	1023.000000	1023.000000	2046.000000
24.700001	-0.029459	-17.410519	-2.086357	-3.184347	-5.701151	-6.438664	0.000000	-10.000000	0.700000	-28.750000	312.000000	1023.000000	1023.000000	2046.000000
24.719999	-0.030637	-18.106720	-2.136811	-3.567803	-6.033230	-6.368877	0.000000	-10.000000	0.700000	-28.416668	302.500000	1023.000000	1023.000000	2046.000000
24.740000	-0.031567	-18.656145	-2.441329	-3.798659	-5.949265	-6.466894	0.000000	-10.000000	0.700000	-28.183334	293.000000	1023.000000	1023.000000	2046.000000
24.760000	-0.032759	-19.360828	-2.532953	-3.952807	-6.118987	-6.756082	0.000000	-10.000000	0.700000	-28.216667	283.666656	1023.000000	1023.000000	2046.000000
24.780001	-0.033943	-20.060375	-2.628698	-4.281141	-6.419032	-6.731503	0.000000	-10.000000	0.691667	-28.133333	274.166656	1023.000000	1023.000000	2046.000000
24.799999	-0.034524	-20.403780	-2.833148	-4.590216	-6.402506	-6.577911	0.000000	-10.000000	0.683333	-28.016666	264.833344	1023.000000	1023.000000	2046.000000
24.820000	-0.035571	-21.022329	-3.009176	-4.664433	-6.352098	-6.996621	0.000000	-10.000000	0.675000	-27.733334	255.333328	1023.000000	1023.000000	2046.000000
24.840000	-0.036585	-21.621508	-3.009910	-4.989455	-6.613046	-7.009096	0.000000	-10.000000	0.666667	-27.416666	246.166672	1023.000000	1023.000000	2046.000000
24.860001	-0.037220	-21.997082	-3.171173	-5.267412	-6.707706	-6.850791	0.000000	-10.000000	0.658333	-26.966667	237.000000	1023.000000	1023.000000	2046.000000
24.879999	-0.038018	-22.468395	-3.400455	-5.339936	-6.601503	-7.126500	0.000000	-10.000000	0.650000	-26.583334	228.000000	1023.000000	1023.000000	2046.000000
24.900000	-0.038961	-23.026096	-3.479693	-5.524185	-6.765734	-7.256483	0.000000	-10.000000	0.633333	-26.216667	219.166672	1023.000000	1023.000000	2046.000000
24.920000	-0.039637	-23.425249	-3.538900	-5.825889	-7.023440	-7.037020	0.000000	-10.000000	0.608333	-25.900000	210.500000	1023.000000	1023.000000	2046.000000
24.940001	-0.040480	-23.923782	-3.796646	-5.874364	-6.892656	-7.360117	0.000000	-10.000000	0.575000	-25.650000	201.833328	1023.000000	1023.000000	2046.000000
24.959999	-0.041341	-24.432255	-3.773965	-6.078488	-7.153061	-7.426740	0.000000	-10.000000	0.550000	-25.266666	193.333328	1023.000000	1023.000000	2046.000000
24.980000	-0.041365	-24.446791	-3.908614	-6.219231	-7.107011	-7.211935	0.000000	-10.000000	0.533333	-24.916666	184.666672	1023.000000	1023.000000	2046.000000
25.000000	-0.041674	-24.629620	-3.919959	-6.250273	-7.029540	-7.429848	0.000000	-10.000000	0.516667	-24.350000	176.333328	1023.000000	1023.000000	2046.000000
25.020000	-0.041734	-24.664791	-3.813334	-6.356629	-7.240663	-7.254166	0.000000	-10.000000	0.508333	-23.850000	168.000000	1023.000000	1023.000000	2046.000000
25.040001	-0.041657	-24.619238	-4.016215	-6.753084	-7.106741	-6.743198	0.000000	-10.000000	0.500000	-23.400000	160.166672	1023.000000	1023.000000	2046.000000
25.059999	-0.042728	-25.252064	-4.025476	-6.996817	-7.279003	-6.950769	0.000000	-10.000000	0.475000	-22.866667	152.500000	1023.000000	1023.000000	2046.000000
25.080000	-0.042982	-25.402098	-4.126750	-6.739818	-7.402834	-7.132697	0.000000	-10.000000	0.441667	-22.366667	144.833328	1023.000000	1023.000000	2046.000000
25.100000	-0.043467	-25.689053	-4.423514	-6.605222	-7.477336	-7.182981	0.000000	-10.000000	0.408333	-21.650000	137.333328	1023.000000	1023.000000	2046.000000
25.120001	-0.044763	-26.455050	-4.641108	-6.671804	-7.756822	-7.385316	0.000000	-10.000000	0.391667	-21.016666	130.000000	1023.000000	1023.000000	2046.000000
25.139999	-0.046053	-27.217077	-4.943135	-7.003946	-7.946927	-7.323070	0.000000	-10.000000	0.391667	-20.450001	123.166664	1023.000000	1023.000000	2046.000000
25.160000	-0.047549	-28.101450	-5.243500	-7.226529	-7.918505	-7.712916	0.000000	-10.000000	0.375000	-19.983334	116.333336	1023.000000	1023.000000	2046.000000
25.180000	-0.048876	-28.885429	-5.368658	-7.436069	-8.200171	-7.880531	0.000000	-10.000000	0.366667	-19.366667	109.666664	1023.000000	1023.000000	2046.000000
25.200001	-0.050013	-29.557426	-5.720894	-7.613742	-8.376827	-7.845962	0.000000	-10.000000	0.316667	-18.583334	103.000000	1023.000000	1023.000000	2046.000000
25.219999	-0.052040	-30.755501	-6.122144	-7.596972	-8.626887	-8.409498	0.000000	-10.000000	0.283333	-17.400002	96.833336	1023.000000	1023.000000	2046.000000
25.240000	-0.054180	-32.020672	-6.486234	-7.694887	-9.186044	-8.653506	0.000000	-10.000000	0.250000	-16.483334	91.000000	1023.000000	1023.000000	2046.000000
25.260000	-0.055721	-32.931358	-7.019432	-7.696564	-9.424725	-8.790637	0.000000	-10.000000	0.250000	-15.733334	85.666664	1023.000000	1023.000000	2046.000000
25.280001	-0.057679	-34.088539	-7.415457	-7.613636	-9.798539	-9.260905	0.000000	-10.000000	0.250000	-15.616667	80.333336	1023.000000	1023.000000	2046.000000
25.299999	-0.058769	-34.732224	-7.692927	-7.657783	-10.185644	-9.195868	0.000000	-10.000000	0.250000	-15.366667	75.166664	1023.000000	1023.000000	2046.000000
25.320000	-0.059396	-35.102917	-8.253837	-7.407912	-10.044601	-9.396566	0.000000	-10.000000	0.250000	-15.333334	70.000000	1023.000000	1023.000000	2046.000000
25.340000	-0.060276	-35.623280	-8.484083	-7.295408	-10.189068	-9.654721	0.000000	-10.000000	0.250000	-15.233334	65.000000	1023.000000	1023.000000	2046.000000
25.360001	-0.060867	-35.972481	-8.755130	-7.401471	-10.371710	-9.444169	0.000000	-10.000000	0.241667	-15.150001	59.833332	1023.000000	1023.000000	2046.000000
25.379999	-0.061548	-36.375072	-9.106744	-7.353533	-10.315647	-9.599149	0.000000	-10.000000	0.241667	-14.716667	54.833332	1023.000000	1023.000000	2046.000000
25.400000	-0.062293	-36.815285	-9.131162	-7.471290	-10.603293	-9.609540	0.000000	-10.000000	0.233333	-13.966667	49.833332	1023.000000	1023.000000	2046.000000
25.420000	-0.062291	-36.814011	-9.278680	-7.552252	-10.599018	-9.384059	0.000000	-10.000000	0.208333	-13.200000	45.333332	1023.000000	1023.000000	2046.000000
25.440001	-0.062633	-37.016022	-9.362080	-7.484197	-10.528013	-9.641733	0.000000	-10.000000	0.175000	-12.516666	40.833332	1023.000000	1023.000000	2046.000000
25.459999	-0.062542	-36.962181	-9.322957	-7.521854	-10.660760	-9.456608	0.000000	-10.000000	0.150000	-12.050000	36.666668	1023.000000	1023.000000	2046.000000
25.480000	-0.061796	-36.521534	-9.433483	-7.452199	-10.388081	-9.247774	0.000000	-10.000000	0.150000	-11.700000	32.666668	1023.000000	1023.000000	2046.000000
25.500000	-0.061587	-36.397781	-9.289433	-7.322270	-10.364202	-9.421875	0.000000	-10.000000	0.150000	-11.283334	28.833334	1023.000000	1023.000000	2046.000000
25.520000	-0.061160	-36.145527	-9.132838	-7.491433	-10.412583	-9.108672	0.000000	-10.000000	0.150000	-10.916667	25.000000	1023.000000	1023.000000	2046.000000
25.540001	-0.060661	-35.850941	-9.146110	-7.540457	-10.090406	-9.073968	0.000000	-10.000000	0.141667	-10.350000	21.333334	1023.000000	1023.000000	2046.000000
25.559999	-0.060657	-35.848469	-8.898940	-7.654709	-10.105577	-9.189243	0.000000	-10.000000	0.141667	-9.983334	17.833334	1023.000000	1023.000000	2046.000000
25.580000	-0.060679	-35.861454	-8.721883	-8.058764	-10.130138	-8.950669	0.000000	-10.000000	0.141667	-9.633333	14.500000	1023.000000	1023.000000	2046.000000
25.600000	-0.061378	-36.274143	-8.760362	-8.233397	-9.887660	-9.392727	0.000000	-10.000000	0.141667	-9.633333	11.166667	1023.000000	1023.000000	2046.000000
25.620001	-0.061959	-36.617687	-8.519360	-8.726716	-10.062899	-9.308714	0.000000	-10.000000	0.133333	-9.450000	8.000000	1023.000000	1023.000000	2046.000000
25.639999	-0.062441	-36.902668	-8.483008	-9.117022	-10.088984	-9.213655	0.000000	-10.000000	0.116667	-9.100000	4.833333	1023.000000	1023.000000	2046.000000
25.660000	-0.063522	-37.541679	-8.590674	-9.301133	-9.975698	-9.674171	0.000000	-10.000000	0.108333	-8.366667	2.000000	1023.000000	1023.000000	2046.000000
25.680000	-0.064174	-37.926647	-8.478916	-9.713084	-10.163080	-9.571566	0.000000	-10.000000	0.108333	-7.666667	-0.500000	1023.000000	1023.000000	2046.000000
25.700001	-0.064519	-38.130959	-8.610907	-9.956018	-10.090042	-9.473992	0.000000	-10.000000	0.108333	-7.116667	-2.666667	1023.000000	1023.000000	2046.000000
25.719999	-0.065386	-38.643158	-8.588454	-10.076990	-10.185907	-9.791807	0.000000	-10.000000	0.108333	-6.800000	-5.000000	1023.000000	1023.000000	2046.000000
25.740000	-0.065686	-38.820442	-8.540472	-10.430047	-10.309149	-9.540775	0.000000	-10.000000	0.091667	-6.650000	-7.333333	1023.000000	1023.000000	2046.000000
25.760000	-0.066057	-39.039967	-8.755879	-10.489328	-10.135372	-9.659388	0.000000	-10.000000	0.091667	-6.466667	-9.500000	1023.000000	1023.000000	2046.000000
25.780001	-0.066540	-39.324848	-8.681548	-10.615530	-10.242283	-9.785488	0.000000	-10.000000	0.091667	-6.316667	-11.500000	1023.000000	1023.000000	2046.000000
25.799999	-0.066559	-39.336201	-8.688842	-10.861441	-10.286014	-9.499904	0.000000	-10.000000	0.100000	-6.066667	-13.500000	1023.000000	1023.000000	2046.000000
25.820000	-0.067021	-39.609226	-8.844908	-10.852800	-10.081572	-9.829947	0.000000	-10.000000	0.091667	-5.850000	-15.500000	1023.000000	1023.000000	2046.000000
25.840000	-0.067071	-39.639259	-8.699575	-11.082405	-10.165323	-9.691956	0.000000	-10.000000	0.083333	-5.566667	-17.500000	1023.000000	1023.000000	2046.000000
25.860001	-0.067004	-39.599239	-8.811314	-11.177690	-10.055679	-9.554558	0.000000	-10.000000	0.075000	-5.283333	-19.500000	1023.000000	1023.000000	2046.000000
25.879999	-0.067260	-39.750751	-8.785788	-11.136600	-9.983193	-9.845172	0.000000	-10.000000	0.083333	-5.016667	-21.500000	1023.000000	1023.000000	2046.000000
25.900000	-0.067114	-39.664433	-8.697659	-11.357266	-10.095110	-9.514398	0.000000	-10.000000	0.083333	-4.766667	-23.166666	1023.000000	1023.000000	2046.000000
25.920000	-0.067323	-39.787773	-8.781085	-11.292080	-9.907861	-9.806746	0.000000	-10.000000	0.091667	-4.633334	-24.833334	1023.000000	1023.000000	2046.000000
25.940001	-0.067159	-39.690849	-8.576401	-11.449539	-10.078665	-9.586245	0.000000	-10.000000	0.100000	-4.550000	-26.166666	1023.000000	1023.000000	2046.000000
25.959999	-0.067023	-39.610542	-8.760897	-11.387194	-9.809247	-9.653204	0.000000	-10.000000	0.108333	-4.483334	-27.833334	1023.000000	1023.000000	2046.000000
25.980000	-0.066929	-39.554985	-8.526606	-11.429933	-9.918993	-9.679456	0.000000	-10.000000	0.108333	-4.350000	-29.166666	1023.000000	1023.000000	2046.000000
26.000000	-0.066398	-39.241051	-8.473404	-11.524621	-9.849329	-9.393698	0.000000	-10.000000	0.100000	-4.150000	-30.833334	1023.000000	1023.000000	2046.000000
26.020000	-0.066102	-39.066467	-8.425950	-11.389986	-9.625885	-9.624648	0.000000	-10.000000	0.100000	-3.933333	-32.166668	1023.000000	1023.000000	2046.000000
26.040001	-0.065258	-38.567375	-8.099595	-11.432415	-9.732951	-9.302415	0.000000	-10.000000	0.100000	-3.700000	-33.500000	1023.000000	1023.000000	2046.000000
26.059999	-0.064488	-38.112190	-8.106341	-11.528259	-9.514308	-8.963283	0.000000	-10.000000	0.100000	-3.550000	-34.666668	1023.000000	1023.000000	2046.000000
26.080000	-0.064798	-38.295696	-8.033893	-11.738707	-9.604835	-8.918262	0.000000	-10.000000	0.100000	-3.500000	-35.833332	1023.000000	1023.000000	2046.000000
26.100000	-0.064620	-38.190384	-7.876832	-11.679928	-9.757490	-8.876133	0.000000	-10.000000	0.100000	-3.383333	-37.166668	1023.000000	1023.000000	2046.000000
26.120001	-0.064770	-38.279057	-8.159053	-11.311878	-9.642780	-9.165343	0.000000	-10.000000	0.100000	-3.066667	-38.333332	1023.000000	1023.000000	2046.000000
26.139999	-0.065104	-38.476631	-8.193653	-11.281746	-9.862871	-9.138360	0.000000	-10.000000	0.100000	-2.516667	-39.333332	1023.000000	1023.000000	2046.000000
26.160000	-0.065916	-38.956146	-8.490810	-11.490254	-9.876689	-9.098392	0.000000	-10.000000	0.091667	-2.283333	-39.833332	1023.000000	1023.000000	2046.000000
26.180000	-0.066916	-39.547314	-8.625277	-11.619043	-9.901532	-9.401464	0.000000	-10.000000	0.083333	-2.400000	-40.500000	1023.000000	1023.000000	2046.000000
26.200001	-0.067704	-40.012882	-8.580594	-11.899311	-10.193726	-9.339250	0.000000	-10.000000	0.083333	-2.400000	-41.333332	1023.000000	1023.000000	2046.000000
26.219999	-0.068704	-40.603821	-9.007550	-11.812314	-10.166428	-9.617528	0.000000	-10.000000	0.075000	-1.783333	-42.333332	1023.000000	1023.000000	2046.000000
26.240000	-0.070263	-41.525719	-9.198624	-11.786738	-10.559928	-9.980428	0.000000	-10.000000	0.066667	-0.100000	-42.833332	1023.000000	1023.000000	2046.000000
26.260000	-0.071582	-42.304939	-9.559152	-11.765261	-10.932586	-10.047942	0.000000	-10.000000	0.050000	1.533333	-43.000000	1023.000000	1023.000000	2046.000000
26.280001	-0.073202	-43.262165	-10.077824	-11.579154	-11.093537	-10.511650	0.000000	-10.000000	0.050000	3.116667	-43.000000	1023.000000	1023.000000	2046.000000
26.299999	-0.073772	-43.598969	-10.232471	-11.458457	-11.420337	-10.487702	0.000000	-10.000000	0.050000	3.933333	-43.000000	1023.000000	1023.000000	2046.000000
26.320000	-0.073813	-43.623707	-10.567536	-11.173339	-11.418221	-10.464610	0.000000	-10.000000	0.058333	4.700000	-43.000000	1023.000000	1023.000000	2046.000000
26.340000	-0.073946	-43.702118	-10.728659	-10.857548	-11.474263	-10.641649	0.000000	-10.000000	0.050000	5.366667	-43.000000	1023.000000	1023.000000	2046.000000
26.360001	-0.073359	-43.355019	-10.953213	-10.629346	-11.370047	-10.402413	0.000000	-10.000000	0.033333	6.433333	-43.000000	1023.000000	1023.000000	2046.000000
26.379999	-0.073242	-43.286015	-11.293869	-10.371512	-11.168019	-10.452613	0.000000	-10.000000	0.008333	7.916667	-43.000000	1023.000000	1023.000000	2046.000000
26.400000	-0.072718	-42.976406	-11.251472	-10.299526	-11.211448	-10.213960	0.000000	-10.000000	-0.008333	9.833333	-43.000000	1023.000000	1023.000000	2046.000000
26.420000	-0.071992	-42.547352	-11.355932	-10.198449	-11.119216	-9.873755	0.000000	-10.000000	-0.050000	12.000000	-43.000000	1023.000000	1023.000000	2046.000000
26.440001	-0.071588	-42.308723	-11.478566	-9.925328	-10.882668	-10.022161	0.000000	-10.000000	-0.091667	14.216666	-31.833334	1023.000000	1023.000000	2046.000000
26.459999	-0.070377	-41.592804	-11.252509	-9.905335	-10.793304	-9.641656	0.000000	-10.000000	-0.150000	16.383333	-7.000000	1023.000000	1023.000000	2046.000000
26.480000	-0.068909	-40.725357	-11.238826	-9.691917	-10.489182	-9.305434	0.000000	-10.000000	-0.175000	17.766666	17.833334	1023.000000	1023.000000	2046.000000
26.500000	-0.067383	-39.823238	-11.089414	-9.374942	-10.155833	-9.203050	0.000000	-10.000000	-0.208333	19.133333	33.500000	1023.000000	1023.000000	2046.000000
26.520000	-0.065450	-38.681194	-10.690568	-9.170925	-10.003238	-8.816464	0.000000	-10.000000	-0.225000	20.266666	37.500000	1023.000000	1023.000000	2046.000000
26.540001	-0.063604	-37.589817	-10.544065	-8.879852	-9.548611	-8.617291	0.000000	-10.000000	-0.241667	21.433334	44.000000	1023.000000	1023.000000	2046.000000
26.559999	-0.061666	-36.444771	-10.057110	-8.705067	-9.228930	-8.453663	0.000000	-10.000000	-0.250000	22.400000	50.833332	1023.000000	1023.000000	2046.000000
26.580000	-0.059940	-35.424721	-9.567735	-8.804124	-9.035889	-8.016974	0.000000	-10.000000	-0.266667	22.883333	58.333332	1023.000000	1023.000000	2046.000000
26.600000	-0.058569	-34.614422	-9.362453	-8.776983	-8.511656	-7.963329	0.000000	-10.000000	-0.291667	23.616667	65.666664	1023.000000	1023.000000	2046.000000
26.620001	-0.057305	-33.867455	-8.833668	-8.873606	-8.261065	-7.899118	0.000000	-10.000000	-0.333333	24.216667	73.333336	1023.000000	1023.000000	2046.000000
26.639999	-0.056315	-33.281876	-8.454725	-9.125481	-8.135265	-7.566405	0.000000	-10.000000	-0.366667	24.933334	81.333336	1023.000000	1023.000000	2046.000000
26.660000	-0.055594	-32.855808	-8.318137	-9.078156	-7.719183	-7.740334	0.000000	-10.000000	-0.400000	25.850000	89.666664	1023.000000	1023.000000	2046.000000
26.680000	-0.054568	-32.249550	-7.793650	-9.320476	-7.692667	-7.442756	0.000000	-10.000000	-0.416667	26.516666	98.333336	1023.000000	1023.000000	2046.000000
26.700001	-0.053505	-31.621254	-7.608053	-9.364402	-7.439748	-7.209051	0.000000	-10.000000	-0.433333	27.366667	107.000000	1023.000000	1023.000000	2046.000000
26.719999	-0.052716	-31.154932	-7.435862	-9.273820	-7.136426	-7.308824	0.000000	-10.000000	-0.433333	27.833334	116.000000	1023.000000	1023.000000	2046.000000
26.740000	-0.051530	-30.454357	-7.019438	-9.352844	-7.038570	-7.043505	0.000000	-10.000000	-0.450000	28.366667	125.166664	1023.000000	1023.000000	2046.000000
26.760000	-0.050366	-29.766378	-6.941304	-9.296838	-6.731728	-6.796509	0.000000	-10.000000	-0.466667	28.650002	134.500000	1023.000000	1023.000000	2046.000000
26.780001	-0.049390	-29.189398	-6.721920	-9.178828	-6.478551	-6.810099	0.000000	-10.000000	-0.491667	29.000000	144.000000	1023.000000	1023.000000	2046.000000
26.799999	-0.047964	-28.346859	-6.360655	-9.137053	-6.347482	-6.501668	0.000000	-10.000000	-0.516667	29.283333	153.666672	1023.000000	1023.000000	2046.000000
26.820000	-0.046762	-27.636061	-6.303643	-8.965039	-5.970639	-6.396740	0.000000	-10.000000	-0.541667	29.950001	163.500000	1023.000000	1023.000000	2046.000000
26.840000	-0.045249	-26.742348	-5.929194	-8.829275	-5.740546	-6.243333	0.000000	-10.000000	-0.541667	30.333334	173.500000	1023.000000	1023.000000	2046.000000
26.860001	-0.043673	-25.810770	-5.615387	-8.835447	-5.571844	-5.788091	0.000000	-10.000000	-0.541667	30.650000	183.500000	1023.000000	1023.000000	2046.000000
26.879999	-0.042383	-25.048166	-5.469629	-8.520687	-5.149151	-5.908700	0.000000	-10.000000	-0.525000	30.650000	193.500000	1023.000000	1023.000000	2046.000000
26.900000	-0.040607	-23.998585	-4.959692	-8.445551	-5.047187	-5.546155	0.000000	-10.000000	-0.541667	30.666668	203.666672	1023.000000	1023.000000	2046.000000
26.920000	-0.038834	-22.950743	-4.809539	-8.211946	-4.644172	-5.285086	0.000000	-10.000000	-0.541667	30.883333	214.000000	1023.000000	1023.000000	2046.000000
26.940001	-0.037318	-22.054867	-4.402039	-7.952933	-4.464273	-5.235621	0.000000	-10.000000	-0.541667	30.783335	224.333328	1023.000000	1023.000000	2046.000000
26.959999	-0.035511	-20.986755	-3.967663	-7.835370	-4.320294	-4.863428	0.000000	-10.000000	-0.541667	31.033335	234.500000	1023.000000	1023.000000	2046.000000
26.980000	-0.033918	-20.045780	-3.895914	-7.534540	-3.864987	-4.750340	0.000000	-10.000000	-0.541667	30.900002	244.833328	1023.000000	1023.000000	2046.000000
27.000000	-0.032048	-18.940186	-3.463321	-7.253705	-3.614018	-4.609141	0.000000	-10.000000	-0.558333	31.183334	255.166672	1023.000000	1023.000000	2046.000000
27.020000	-0.030181	-17.837061	-3.064939	-7.178100	-3.471111	-4.122910	0.000000	-10.000000	-0.575000	31.200001	265.666656	1023.000000	1023.000000	2046.000000
27.040001	-0.028560	-16.878750	-2.901385	-6.768102	-3.122165	-4.087099	0.000000	-10.000000	-0.583333	31.400000	276.000000	1023.000000	1023.000000	2046.000000
27.059999	-0.026367	-15.582615	-2.435251	-6.408453	-2.831311	-3.907599	0.000000	-10.000000	-0.591667	31.533335	286.333344	1023.000000	1023.000000	2046.000000
27.080000	-0.024011	-14.190472	-1.913229	-6.180235	-2.670058	-3.426949	0.000000	-10.000000	-0.591667	31.683334	293.166656	1023.000000	1023.000000	2046.000000
27.100000	-0.022180	-13.108359	-1.725093	-5.866128	-2.307236	-3.209902	0.000000	-10.000000	-0.600000	31.600000	303.666656	1023.000000	1023.000000	2046.000000
27.120001	-0.020527	-12.131512	-1.252225	-5.929026	-2.234124	-2.716136	0.000000	-10.000000	-0.600000	31.683334	314.333344	1023.000000	1023.000000	2046.000000
27.139999	-0.018463	-10.911382	-0.868630	-5.747813	-1.992144	-2.302794	0.000000	-10.000000	-0.600000	31.600000	328.500000	1023.000000	1023.000000	2046.000000
27.160000	-0.016536	-9.772588	-0.747849	-4.907976	-1.550907	-2.565856	0.000000	-10.000000	-0.600000	31.750000	339.000000	1023.000000	1023.000000	2046.000000
27.180000	-0.014866	-8.785593	-0.450945	-4.544827	-1.510349	-2.279471	0.000000	-10.000000	-0.600000	31.666668	349.500000	1023.000000	1023.000000	2046.000000
27.200001	-0.014256	-8.425127	-0.517024	-4.404001	-1.401247	-2.102855	0.000000	-10.000000	-0.600000	31.716667	360.000000	1023.000000	1023.000000	2046.000000
27.219999	-0.014298	-8.450340	-0.643551	-4.154541	-1.252746	-2.399502	0.000000	-10.000000	-0.591667	31.650002	370.666656	1023.000000	1023.000000	2046.000000
27.240000	-0.014071	-8.315796	-0.352654	-4.044391	-1.406006	-2.512745	0.000000	-10.000000	-0.583333	31.450001	381.166656	1023.000000	1023.000000	2046.000000
27.260000	-0.014947	-8.833799	-0.598202	-3.938436	-1.638721	-2.658441	0.000000	-10.000000	-0.550000	31.016666	391.833344	1023.000000	1023.000000	2046.000000
27.280001	-0.016123	-9.528670	-0.908741	-3.665977	-1.891533	-3.062421	0.000000	-10.000000	-0.541667	30.716667	402.166656	1023.000000	1023.000000	2046.000000
27.299999	-0.017085	-10.097370	-1.096378	-3.676705	-2.326556	-2.997732	0.000000	-10.000000	-0.516667	30.516666	412.500000	1023.000000	1023.000000	2046.000000
27.320000	-0.017958	-10.613216	-1.639402	-3.372388	-2.343850	-3.257576	0.000000	-10.000000	-0.516667	30.466667	422.666656	1023.000000	1023.000000	2046.000000
27.340000	-0.017609	-10.407182	-1.790532	-3.053069	-2.388254	-3.175327	0.000000	-10.000000	-0.500000	30.483334	433.000000	1023.000000	1023.000000	2046.000000
27.360001	-0.016889	-9.981231	-1.962426	-2.650237	-2.420399	-2.948168	0.000000	-10.000000	-0.508333	30.100000	443.333344	1023.000000	1023.000000	2046.000000
27.379999	-0.016445	-9.719114	-2.225068	-1.988970	-2.323369	-3.181707	0.000000	-10.000000	-0.508333	29.933334	453.500000	1023.000000	1023.000000	2046.000000
27.400000	-0.015157	-8.957994	-2.200062	-1.505392	-2.260760	-2.991781	0.000000	-10.000000	-0.500000	29.433334	463.500000	1023.000000	1023.000000	2046.000000
27.420000	-0.014170	-8.374186	-2.387787	-1.162443	-2.154818	-2.669137	0.000000	-10.000000	-0.491667	29.500000	473.333344	1023.000000	1023.000000	2046.000000
27.440001	-0.013600	-8.037460	-2.526469	-0.785722	-2.021834	-2.703434	0.000000	-10.000000	-0.483333	29.166666	483.000000	1023.000000	1023.000000	2046.000000
27.459999	-0.012458	-7.362428	-2.312199	-0.638757	-2.081964	-2.329508	0.000000	-10.000000	-0.475000	28.866667	492.666656	1023.000000	1023.000000	2046.000000
27.480000	-0.011477	-6.782792	-2.397120	-0.333347	-1.885716	-2.166609	0.000000	-10.000000	-0.450000	28.133333	502.333344	1023.000000	1023.000000	2046.000000
27.500000	-0.010607	-6.268528	-2.306407	-0.121791	-1.691153	-2.149178	0.000000	-10.000000	-0.433333	27.850000	512.000000	1023.000000	1023.000000	2046.000000
27.520000	-0.009035	-5.339821	-1.934348	-0.066798	-1.568168	-1.770508	0.000000	-10.000000	-0.408333	27.383333	521.333313	1023.000000	1023.000000	2046.000000
27.540001	-0.007605	-4.494631	-1.823593	0.179698	-1.261835	-1.588902	0.000000	-10.000000	-0.383333	27.000000	530.500000	1023.000000	1023.000000	2046.000000
27.559999	-0.005916	-3.496076	-1.485608	0.481721	-0.936824	-1.555364	0.000000	-10.000000	-0.358333	26.400002	539.500000	1023.000000	1023.000000	2046.000000
27.580000	-0.003653	-2.158930	-0.873732	0.566976	-0.735027	-1.117147	0.000000	-10.000000	-0.350000	26.150002	548.333313	1023.000000	1023.000000	2046.000000
27.600000	-0.001595	-0.942353	-0.581799	0.922830	-0.187208	-1.096176	0.000000	-10.000000	-0.341667	25.650002	557.166687	1023.000000	1023.000000	2046.000000
27.620001	0.000858	0.506961	0.184815	1.099972	0.123264	-0.901090	0.000000	-10.000000	-0.333333	24.966667	565.833313	1023.000000	1023.000000	2046.000000
27.639999	0.002571	1.519464	0.808481	0.944688	0.330265	-0.563970	0.000000	-10.000000	-0.316667	24.233334	574.500000	1023.000000	1023.000000	2046.000000
27.660000	0.003218	1.901810	1.112177	0.901940	0.622911	-0.735219	0.000000	-10.000000	-0.291667	23.700001	582.833313	1023.000000	1023.000000	2046.000000
27.680000	0.004250	2.511981	1.653383	0.674829	0.752802	-0.569033	0.000000	-10.000000	-0.266667	23.300001	590.833313	1023.000000	1023.000000	2046.000000
27.700001	0.005075	2.999080	2.072361	0.482984	0.828457	-0.384722	0.000000	-10.000000	-0.250000	22.900000	598.500000	1023.000000	1023.000000	2046.000000
27.719999	0.005581	3.298081	2.274344	0.531512	1.107668	-0.615442	0.000000	-10.000000	-0.250000	22.566668	606.166687	1023.000000	1023.000000	2046.000000
27.740000	0.006596	3.898293	2.767809	0.419673	1.192744	-0.481932	0.000000	-10.000000	-0.233333	22.266666	613.666687	1023.000000	1023.000000	2046.000000
27.760000	0.007238	4.277390	3.009637	0.348993	1.266802	-0.348041	0.000000	-10.000000	-0.200000	21.650002	621.166687	1023.000000	1023.000000	2046.000000
27.780001	0.007529	4.449656	3.086573	0.388023	1.441514	-0.466454	0.000000	-10.000000	-0.166667	21.250000	628.500000	1023.000000	1023.000000	2046.000000
27.799999	0.008406	4.968231	3.397263	0.315326	1.544342	-0.288699	0.000000	-10.000000	-0.166667	20.500000	635.833313	1023.000000	1023.000000	2046.000000
27.820000	0.009033	5.338511	3.497395	0.281264	1.662295	-0.102443	0.000000	-10.000000	-0.183333	20.000000	642.833313	1023.000000	1023.000000	2046.000000
27.840000	0.009531	5.633020	3.518463	0.379523	1.928481	-0.193447	0.000000	-10.000000	-0.183333	19.333334	649.500000	1023.000000	1023.000000	2046.000000
27.860001	0.010524	6.219572	3.881439	0.364606	1.979527	-0.006000	0.000000	-10.000000	-0.166667	18.633333	656.000000	1023.000000	1023.000000	2046.000000
27.879999	0.011554	6.828476	4.053385	0.436121	2.130231	0.208739	0.000000	-10.000000	-0.133333	17.833334	662.333313	1023.000000	1023.000000	2046.000000
27.900000	0.012111	7.157487	4.142508	0.663744	2.287390	0.063844	0.000000	-10.000000	-0.100000	16.983334	668.500000	1023.000000	1023.000000	2046.000000
27.920000	0.013308	7.865013	4.483850	0.753116	2.411325	0.216722	0.000000	-10.000000	-0.075000	16.450001	674.333313	1023.000000	1023.000000	2046.000000
27.940001	0.014667	8.668327	4.752179	0.877136	2.570394	0.468619	0.000000	-10.000000	-0.050000	15.750000	680.000000	1023.000000	1023.000000	2046.000000
27.959999	0.015670	9.260945	4.904300	1.171675	2.798540	0.386431	0.000000	-10.000000	-0.050000	14.850000	685.333313	1023.000000	1023.000000	2046.000000
27.980000	0.017784	10.510627	5.450772	1.350812	2.974632	0.734410	0.000000	-10.000000	-0.041667	13.816667	690.333313	1023.000000	1023.000000	2046.000000
28.000000	0.019361	11.442561	5.776665	1.516369	3.072877	1.076651	0.000000	-10.000000	-0.033333	12.733334	695.166687	1023.000000	1023.000000	2046.000000
28.020000	0.020231	11.956340	5.978636	1.457766	3.166534	1.353404	0.000000	-10.000000	-0.016667	11.966667	699.666687	1023.000000	1023.000000	2046.000000
28.040001	0.021233	12.548973	6.300268	1.430464	3.170700	1.647543	0.000000	-10.000000	0.000000	11.033334	704.000000	1023.000000	1023.000000	2046.000000
28.059999	0.021703	12.826594	6.203270	2.093637	3.370184	1.159504	0.000000	-10.000000	0.000000	10.050000	707.666687	1023.000000	1023.000000	2046.000000
28.080000	0.022356	13.212120	6.298286	2.378944	3.272390	1.262500	0.000000	-10.000000	0.008333	8.750000	711.166687	1023.000000	1023.000000	2046.000000
28.100000	0.021970	12.984085	6.181183	2.376633	3.082424	1.343846	0.000000	-10.000000	0.025000	7.350000	714.166687	1023.000000	1023.000000	2046.000000
28.120001	0.021150	12.499771	5.876753	2.582232	3.069489	0.971297	0.000000	-10.000000	0.041667	5.866667	717.000000	1023.000000	1023.000000	2046.000000
28.139999	0.020944	12.377887	5.989207	2.588374	2.961512	0.838794	0.000000	-10.000000	0.050000	4.333333	719.166687	1023.000000	1023.000000	2046.000000
28.160000	0.019884	11.751429	5.841352	2.505994	2.683425	0.720657	0.000000	-10.000000	0.050000	2.383333	720.833313	1023.000000	1023.000000	2046.000000
28.180000	0.017869	10.560699	5.435322	2.684754	2.325312	0.115312	0.000000	-10.000000	0.066667	0.266667	721.666687	1023.000000	1023.000000	2046.000000
28.200001	0.015979	9.443616	5.092008	2.613919	1.885915	-0.148225	0.000000	-10.000000	0.083333	-1.700000	722.000000	1023.000000	1023.000000	2046.000000
28.219999	0.014115	8.341695	4.665515	2.533532	1.404463	-0.261815	0.000000	-10.000000	0.100000	-3.350000	722.000000	1023.000000	1023.000000	2046.000000
28.240000	0.012307	7.273314	4.083171	2.631388	1.171175	-0.612421	0.000000	-10.000000	0.100000	-4.666667	722.000000	1023.000000	1023.000000	2046.000000
28.260000	0.011851	7.004038	3.911711	2.712355	0.926542	-0.546569	0.000000	-10.000000	0.100000	-5.816667	722.000000	1023.000000	1023.000000	2046.000000
28.280001	0.010948	6.470426	3.435613	2.969538	0.765441	-0.700166	0.000000	-10.000000	0.100000	-6.200000	722.000000	1023.000000	1023.000000	2046.000000
28.299999	0.010448	6.174633	3.114800	3.302005	0.690471	-0.932644	0.000000	-10.000000	0.100000	-5.916667	722.000000	1023.000000	1023.000000	2046.000000
28.320000	0.010326	6.102750	2.940622	3.399264	0.537268	-0.774405	0.000000	-10.000000	0.091667	-5.533333	722.000000	1023.000000	1023.000000	2046.000000
28.340000	0.009441	5.579838	2.490837	3.551618	0.494126	-0.956744	0.000000	-10.000000	0.091667	-5.416667	722.000000	1023.000000	1023.000000	2046.000000
28.360001	0.009307	5.500283	2.440434	3.506406	0.348475	-0.795032	0.000000	-10.000000	0.091667	-5.816667	722.000000	1023.000000	1023.000000	2046.000000
28.379999	0.008831	5.219141	2.174592	3.490072	0.276985	-0.722509	0.000000	-10.000000	0.100000	-6.416667	722.000000	1023.000000	1023.000000	2046.000000
28.400000	0.008225	4.860792	1.920187	3.566914	0.293320	-0.919630	0.000000	-10.000000	0.108333	-6.916667	718.666687	1023.000000	1023.000000	2046.000000
28.420000	0.008512	5.030460	2.022152	3.402984	0.320459	-0.715136	0.000000	-10.000000	0.116667	-7.333333	711.500000	1023.000000	1023.000000	2046.000000
28.440001	0.008791	5.195704	1.975832	3.387014	0.384836	-0.551979	0.000000	-10.000000	0.125000	-7.916667	703.333313	1023.000000	1023.000000	2046.000000
28.459999	0.008794	5.197234	1.876175	3.487135	0.561581	-0.727657	0.000000	-10.000000	0.133333	-8.433333	697.666687	1023.000000	1023.000000	2046.000000
28.480000	0.009798	5.790434	2.210093	3.373335	0.651383	-0.444377	0.000000	-10.000000	0.141667	-8.866667	694.833313	1023.000000	1023.000000	2046.000000
28.500000	0.010744	6.349979	2.435978	3.399152	0.801674	-0.286824	0.000000	-10.000000	0.150000	-9.100000	692.000000	1023.000000	1023.000000	2046.000000
28.520000	0.011325	6.693290	2.590644	3.538990	1.016596	-0.452939	0.000000	-10.000000	0.150000	-9.566667	688.833313	1023.000000	1023.000000	2046.000000
28.540001	0.011929	7.049914	3.034385	3.360759	1.089581	-0.434812	0.000000	-10.000000	0.150000	-10.216667	685.500000	1023.000000	1023.000000	2046.000000
28.559999	0.011452	6.768164	3.221215	2.921561	1.041921	-0.416533	0.000000	-10.000000	0.150000	-10.900001	682.000000	1023.000000	1023.000000	2046.000000
28.580000	0.010503	6.207204	3.246093	2.601967	1.060094	-0.700949	0.000000	-10.000000	0.166667	-11.650001	678.500000	1023.000000	1023.000000	2046.000000
28.600000	0.010001	5.910765	3.577175	2.107188	0.928320	-0.701918	0.000000	-10.000000	0.200000	-12.533334	674.666687	1023.000000	1023.000000	2046.000000
28.620001	0.009103	5.380027	3.647597	1.821087	0.779285	-0.867942	0.000000	-10.000000	0.241667	-13.716667	670.500000	1023.000000	1023.000000	2046.000000
28.639999	0.008286	4.897100	3.648960	1.648400	0.742399	-1.142659	0.000000	-10.000000	0.275000	-15.233334	665.833313	1023.000000	1023.000000	2046.000000
28.660000	0.007708	4.555230	3.880434	1.248833	0.499337	-1.073374	0.000000	-10.000000	0.325000	-16.866667	660.833313	1023.000000	1023.000000	2046.000000
28.680000	0.006480	3.829959	3.672832	1.133174	0.370142	-1.346190	0.000000	-10.000000	0.375000	-18.566668	655.166687	1023.000000	1023.000000	2046.000000
28.700001	0.005643	3.335200	3.562350	1.013801	0.306889	-1.547840	0.000000	-10.000000	0.425000	-20.183334	649.000000	1023.000000	1023.000000	2046.000000
28.719999	0.004871	2.878563	3.581257	0.644102	0.062749	-1.409545	0.000000	-10.000000	0.483333	-22.300001	639.500000	1023.000000	1023.000000	2046.000000
28.740000	0.003392	2.004848	3.234048	0.539076	0.000574	-1.768849	0.000000	-10.000000	0.533333	-23.866667	632.166687	1023.000000	1023.000000	2046.000000
28.760000	0.002801	1.655466	3.264498	0.362716	-0.153134	-1.818614	0.000000	-10.000000	0.583333	-25.400000	624.333313	1023.000000	1023.000000	2046.000000
28.780001	0.001624	0.959660	3.059434	0.140218	-0.325481	-1.914511	0.000000	-10.000000	0.616667	-26.283333	618.666687	1023.000000	1023.000000	2046.000000
28.799999	0.000638	0.376959	2.900897	0.074347	-0.469517	-2.128767	0.000000	-10.000000	0.675000	-27.583334	609.833313	1023.000000	1023.000000	2046.000000
28.820000	-0.000018	-0.010383	2.943511	-0.110881	-0.718142	-2.124871	0.000000	-10.000000	0.725000	-28.683334	600.666687	1023.000000	1023.000000	2046.000000
28.840000	-0.001383	-0.817211	2.591662	-0.116678	-0.831035	-2.461160	0.000000	-10.000000	0.783333	-29.683334	591.166687	1023.000000	1023.000000	2046.000000
28.860001	-0.001854	-1.095623	2.579545	-0.195134	-0.961071	-2.518963	0.000000	-10.000000	0.816667	-30.450001	581.500000	1023.000000	1023.000000	2046.000000
28.879999	-0.002215	-1.308974	2.583612	-0.306402	-1.120995	-2.465190	0.000000	-10.000000	0.850000	-31.166668	571.166687	1023.000000	1023.000000	2046.000000
28.900000	-0.002991	-1.767605	2.407432	-0.260212	-1.214367	-2.700458	0.000000	-10.000000	0.858333	-31.650000	560.833313	1023.000000	1023.000000	2046.000000
28.920000	-0.003102	-1.833151	2.493292	-0.340088	-1.373690	-2.612666	0.000000	-10.000000	0.866667	-31.950001	550.166687	1023.000000	1023.000000	2046.000000
28.940001	-0.004070	-2.405567	2.358074	-0.912127	-1.662072	-2.189442	0.000000	-10.000000	0.875000	-32.266666	539.500000	1023.000000	1023.000000	2046.000000
28.959999	-0.005607	-3.314001	2.108434	-1.008799	-1.876659	-2.536977	0.000000	-10.000000	0.883333	-32.349998	528.666687	1023.000000	1023.000000	2046.000000
28.980000	-0.006242	-3.689173	1.973818	-0.759351	-1.980708	-2.922931	0.000000	-10.000000	0.908333	-32.866665	517.833313	1023.000000	1023.000000	2046.000000
29.000000	-0.007434	-4.393276	1.680204	-0.773246	-2.339697	-2.960536	0.000000	-10.000000	0.933333	-32.833332	507.000000	1023.000000	1023.000000	2046.000000
29.020000	-0.009476	-5.600238	1.171384	-0.826815	-2.548231	-3.396576	0.000000	-10.000000	0.950000	-33.033333	496.000000	1023.000000	1023.000000	2046.000000
29.040001	-0.010795	-6.379699	1.070617	-1.062310	-2.824193	-3.563812	0.000000	-10.000000	0.950000	-32.916668	485.000000	1023.000000	1023.000000	2046.000000
29.059999	-0.012215	-7.219331	0.967176	-1.366214	-3.112752	-3.707541	0.000000	-10.000000	0.950000	-33.016666	474.000000	1023.000000	1023.000000	2046.000000
29.080000	-0.014131	-8.351152	0.658550	-1.434900	-3.366777	-4.208025	0.000000	-10.000000	0.933333	-32.900002	463.000000	1023.000000	1023.000000	2046.000000
29.100000	-0.015835	-9.358500	0.449581	-1.529833	-3.736471	-4.541778	0.000000	-10.000000	0.891667	-32.483334	452.000000	1023.000000	1023.000000	2046.000000
29.120001	-0.018305	-10.818284	-0.065749	-1.621307	-4.210833	-4.920396	0.000000	-10.000000	0.850000	-32.016666	441.166656	1023.000000	1023.000000	2046.000000
29.139999	-0.021470	-12.688841	-0.620391	-1.645948	-4.881341	-5.541161	0.000000	-10.000000	0.825000	-31.750000	430.333344	1023.000000	1023.000000	2046.000000
29.160000	-0.023207	-13.715100	-1.053097	-1.670567	-5.196916	-5.794520	0.000000	-10.000000	0.833333	-31.566668	419.833344	1023.000000	1023.000000	2046.000000
29.180000	-0.024786	-14.648690	-1.418940	-1.749109	-5.603415	-5.877226	0.000000	-10.000000	0.833333	-31.383333	409.166656	1023.000000	1023.000000	2046.000000
29.200001	-0.026665	-15.759131	-1.919431	-1.623668	-5.873689	-6.342343	0.000000	-10.000000	0.833333	-31.233334	398.833344	1023.000000	1023.000000	2046.000000
29.219999	-0.027382	-16.182646	-2.192084	-1.483624	-6.012140	-6.494798	0.000000	-10.000000	0.816667	-31.000000	388.333344	1023.000000	1023.000000	2046.000000
29.240000	-0.028582	-16.892235	-2.593388	-1.542006	-6.189870	-6.566970	0.000000	-10.000000	0.816667	-30.900000	378.000000	1023.000000	1023.000000	2046.000000
29.260000	-0.029982	-17.719488	-2.929225	-1.488194	-6.436829	-6.865241	0.000000	-10.000000	0.808333	-30.700001	367.666656	1023.000000	1023.000000	2046.000000
29.280001	-0.030773	-18.186983	-2.987225	-1.731234	-6.707062	-6.761463	0.000000	-10.000000	0.808333	-30.266666	357.500000	1023.000000	1023.000000	2046.000000
29.299999	-0.032236	-19.051308	-3.385767	-1.795192	-6.838389	-7.031959	0.000000	-10.000000	0.775000	-29.650000	347.500000	1023.000000	1023.000000	2046.000000
29.320000	-0.033020	-19.515099	-3.548848	-1.962070	-6.890892	-7.113289	0.000000	-10.000000	0.750000	-29.150000	337.500000	1023.000000	1023.000000	2046.000000
29.340000	-0.033532	-19.817627	-3.524342	-2.322419	-7.025079	-6.945786	0.000000	-10.000000	0.716667	-28.833334	327.666656	1023.000000	1023.000000	2046.000000
29.360001	-0.034407	-20.334255	-3.779612	-2.356321	-7.041185	-7.157137	0.000000	-10.000000	0.708333	-28.700001	318.000000	1023.000000	1023.000000	2046.000000
29.379999	-0.034207	-20.216404	-3.753315	-2.389007	-6.995164	-7.078918	0.000000	-10.000000	0.691667	-28.350000	308.500000	1023.000000	1023.000000	2046.000000
29.400000	-0.034515	-20.398264	-3.845503	-2.539214	-7.034184	-6.979363	0.000000	-10.000000	0.683333	-28.033333	299.000000	1023.000000	1023.000000	2046.000000
29.420000	-0.034826	-20.581928	-3.989973	-2.490714	-6.978179	-7.123063	0.000000	-10.000000	0.675000	-27.583334	289.666656	1023.000000	1023.000000	2046.000000
29.440001	-0.034566	-20.428375	-3.831096	-2.730308	-6.951706	-6.915265	0.000000	-10.000000	0.658333	-26.950001	280.500000	1023.000000	1023.000000	2046.000000
29.459999	-0.035563	-21.017769	-4.022447	-2.852837	-6.996759	-7.145727	0.000000	-10.000000	0.633333	-26.600000	271.500000	1023.000000	1023.000000	2046.000000
29.480000	-0.036199	-21.393324	-4.000397	-3.143132	-6.980043	-7.269751	0.000000	-10.000000	0.591667	-26.100000	262.666656	1023.000000	1023.000000	2046.000000
29.500000	-0.036949	-21.837029	-3.935768	-3.680887	-7.069702	-7.150673	0.000000	-10.000000	0.575000	-25.966667	253.833328	1023.000000	1023.000000	2046.000000
29.520000	-0.038669	-22.853430	-4.144011	-4.098445	-7.190363	-7.420609	0.000000	-10.000000	0.558333	-25.483334	245.333328	1023.000000	1023.000000	2046.000000
29.540001	-0.039728	-23.479321	-4.125134	-4.470530	-7.274251	-7.609406	0.000000	-10.000000	0.558333	-25.316668	236.666672	1023.000000	1023.000000	2046.000000
29.559999	-0.040752	-24.084715	-4.150140	-4.991263	-7.391939	-7.551374	0.000000	-10.000000	0.541667	-24.666666	228.333328	1023.000000	1023.000000	2046.000000
29.580000	-0.042316	-25.008951	-4.391448	-5.267642	-7.529973	-7.819888	0.000000	-10.000000	0.525000	-24.333334	220.000000	1023.000000	1023.000000	2046.000000
29.600000	-0.043055	-25.445311	-4.385264	-5.528503	-7.650945	-7.880598	0.000000	-10.000000	0.508333	-23.750000	212.000000	1023.000000	1023.000000	2046.000000
29.620001	-0.044095	-26.059856	-4.520197	-5.918885	-7.802470	-7.818305	0.000000	-10.000000	0.500000	-23.516666	204.000000	1023.000000	1023.000000	2046.000000
29.639999	-0.045404	-26.833923	-4.800900	-6.036527	-7.895270	-8.101226	0.000000	-10.000000	0.483333	-23.000000	196.000000	1023.000000	1023.000000	2046.000000
29.660000	-0.045866	-27.107050	-4.827785	-6.350801	-7.945065	-7.983399	0.000000	-10.000000	0.466667	-22.750000	188.333328	1023.000000	1023.000000	2046.000000
29.680000	-0.046693	-27.595697	-4.986552	-6.661574	-8.000642	-7.946930	0.000000	-10.000000	0.441667	-22.233334	180.666672	1023.000000	1023.000000	2046.000000
29.700001	-0.047789	-28.243151	-5.161116	-6.805099	-8.103252	-8.173684	0.000000	-10.000000	0.425000	-21.833334	173.333328	1023.000000	1023.000000	2046.000000
29.719999	-0.048000	-28.368267	-5.091179	-7.090775	-8.126447	-8.059866	0.000000	-10.000000	0.408333	-21.183334	166.000000	1023.000000	1023.000000	2046.000000
29.740000	-0.048800	-28.840763	-5.240975	-7.330177	-8.200198	-8.069413	0.000000	-10.000000	0.400000	-20.633333	159.000000	1023.000000	1023.000000	2046.000000
29.760000	-0.049638	-29.335861	-5.436487	-7.399796	-8.234329	-8.265250	0.000000	-10.000000	0.391667	-20.050001	152.166672	1023.000000	1023.000000	2046.000000
29.780001	-0.049779	-29.419310	-5.376200	-7.702139	-8.245019	-8.095952	0.000000	-10.000000	0.375000	-19.466667	145.500000	1023.000000	1023.000000	2046.000000
29.799999	-0.050750	-29.993093	-5.583493	-7.816319	-8.368906	-8.224376	0.000000	-10.000000	0.358333	-18.966667	139.000000	1023.000000	1023.000000	2046.000000
29.820000	-0.051196	-30.257118	-5.660221	-7.872130	-8.385156	-8.339612	0.000000	-10.000000	0.358333	-18.583334	132.666672	1023.000000	1023.000000	2046.000000
29.840000	-0.051380	-30.365728	-5.577694	-8.120709	-8.450775	-8.216551	0.000000	-10.000000	0.333333	-18.066668	126.500000	1023.000000	1023.000000	2046.000000
29.860001	-0.051894	-30.669262	-5.760049	-8.175793	-8.404621	-8.328800	0.000000	-10.000000	0.308333	-17.600000	120.500000	1023.000000	1023.000000	2046.000000
29.879999	-0.051664	-30.533634	-5.742317	-8.173867	-8.316342	-8.301108	0.000000	-10.000000	0.283333	-17.066668	114.500000	1023.000000	1023.000000	2046.000000
29.900000	-0.051323	-30.331617	-5.508173	-8.399725	-8.407956	-8.015763	0.000000	-10.000000	0.275000	-16.566668	108.833336	1023.000000	1023.000000	2046.000000
29.920000	-0.051684	-30.545090	-5.689009	-8.734833	-8.380546	-7.740703	0.000000	-10.000000	0.283333	-16.150000	103.333336	1023.000000	1023.000000	2046.000000
29.940001	-0.052351	-30.939573	-5.753547	-8.950921	-8.480650	-7.754456	0.000000	-10.000000	0.266667	-15.716667	98.000000	1023.000000	1023.000000	2046.000000
29.959999	-0.052013	-30.739622	-5.713091	-8.646551	-8.404141	-7.975839	0.000000	-10.000000	0.258333	-15.350000	92.666664	1023.000000	1023.000000	2046.000000
29.980000	-0.052827	-31.220577	-6.009979	-8.587631	-8.646413	-7.976554	0.000000	-10.000000	0.241667	-14.816667	87.500000	1023.000000	1023.000000	2046.000000
30.000000	-0.053946	-31.881916	-6.365821	-8.586195	-8.733130	-8.196770	0.000000	-10.000000	0.233333	-14.150000	82.666664	1023.000000	1023.000000	2046.000000
30.020000	-0.054855	-32.419060	-6.399160	-8.897916	-8.896307	-8.225678	0.000000	-10.000000	0.233333	-13.700000	77.833336	1023.000000	1023.000000	2046.000000
30.040001	-0.056221	-33.226845	-6.703099	-9.183630	-8.954312	-8.385803	0.000000	-10.000000	0.208333	-13.166667	73.333336	1023.000000	1023.000000	2046.000000
30.059999	-0.057607	-34.045799	-6.898278	-9.346970	-9.165176	-8.635373	0.000000	-10.000000	0.175000	-12.450000	69.000000	1023.000000	1023.000000	2046.000000
30.080000	-0.058571	-34.615238	-7.046288	-9.504493	-9.357483	-8.706975	0.000000	-10.000000	0.141667	-11.383333	65.000000	1023.000000	1023.000000	2046.000000
30.100000	-0.060550	-35.784836	-7.507123	-9.530859	-9.713990	-9.032866	0.000000	-10.000000	0.116667	-10.050000	61.166668	1023.000000	1023.000000	2046.000000
30.120001	-0.062487	-36.930023	-8.045916	-9.413109	-9.993690	-9.477307	0.000000	-10.000000	0.116667	-9.050000	57.666668	1023.000000	1023.000000	2046.000000
30.139999	-0.063927	-37.780800	-8.281681	-9.491440	-10.428915	-9.578765	0.000000	-10.000000	0.116667	-8.266666	54.500000	1023.000000	1023.000000	2046.000000
30.160000	-0.065600	-38.769577	-8.812550	-9.403666	-10.717956	-9.835407	0.000000	-10.000000	0.116667	-8.166667	51.666668	1023.000000	1023.000000	2046.000000
30.180000	-0.066406	-39.245872	-9.209939	-9.185408	-10.812504	-10.038023	0.000000	-10.000000	0.125000	-8.300000	48.833332	1023.000000	1023.000000	2046.000000
30.200001	-0.066504	-39.303654	-9.335257	-9.052442	-10.901373	-10.014585	0.000000	-10.000000	0.125000	-8.583333	46.166668	1023.000000	1023.000000	2046.000000
30.219999	-0.067217	-39.725071	-9.794809	-8.855642	-10.902169	-10.172449	0.000000	-10.000000	0.125000	-8.716666	43.333332	1023.000000	1023.000000	2046.000000
30.240000	-0.067571	-39.934685	-10.081894	-8.660004	-10.915368	-10.277416	0.000000	-10.000000	0.116667	-8.516666	40.500000	1023.000000	1023.000000	2046.000000
30.260000	-0.067749	-40.039665	-10.069868	-8.765986	-11.096742	-10.107070	0.000000	-10.000000	0.108333	-8.133333	37.500000	1023.000000	1023.000000	2046.000000
30.280001	-0.068269	-40.346939	-10.348455	-8.717094	-11.139079	-10.142311	0.000000	-10.000000	0.108333	-7.533333	34.833332	1023.000000	1023.000000	2046.000000
30.299999	-0.068376	-40.410145	-10.459622	-8.643594	-11.104726	-10.202203	0.000000	-10.000000	0.100000	-6.950000	32.166668	1023.000000	1023.000000	2046.000000
30.320000	-0.068036	-40.209351	-10.264720	-8.792829	-11.174470	-9.977332	0.000000	-10.000000	0.100000	-6.366667	29.833334	1023.000000	1023.000000	2046.000000
30.340000	-0.067931	-40.147419	-10.415523	-8.682833	-11.084760	-9.964304	0.000000	-10.000000	0.100000	-6.000000	27.500000	1023.000000	1023.000000	2046.000000
30.360001	-0.067364	-39.811886	-10.367203	-8.508511	-10.989275	-9.946897	0.000000	-10.000000	0.091667	-5.750000	25.500000	1023.000000	1023.000000	2046.000000
30.379999	-0.066272	-39.166759	-10.132445	-8.521754	-10.839679	-9.672881	0.000000	-10.000000	0.083333	-5.416667	23.666666	1023.000000	1023.000000	2046.000000
30.400000	-0.065830	-38.905441	-10.068546	-8.542812	-10.735904	-9.558180	0.000000	-10.000000	0.075000	-5.033333	22.000000	1023.000000	1023.000000	2046.000000
30.420000	-0.065485	-38.701431	-10.018148	-8.475278	-10.532013	-9.675993	0.000000	-10.000000	0.075000	-4.650000	20.333334	1023.000000	1023.000000	2046.000000
30.440001	-0.064679	-38.225399	-9.620420	-8.724560	-10.453385	-9.427034	0.000000	-10.000000	0.083333	-4.616667	18.833334	1023.000000	1023.000000	2046.000000
30.459999	-0.065076	-38.459743	-9.560620	-8.944234	-10.393773	-9.561115	0.000000	-10.000000	0.091667	-4.783333	17.166666	1023.000000	1023.000000	2046.000000
30.480000	-0.065311	-38.598927	-9.393151	-9.183561	-10.338653	-9.683558	0.000000	-10.000000	0.083333	-5.000000	15.666667	1023.000000	1023.000000	2046.000000
30.500000	-0.065446	-38.678780	-9.146206	-9.648545	-10.303328	-9.580700	0.000000	-10.000000	0.075000	-4.950000	14.000000	1023.000000	1023.000000	2046.000000
30.520000	-0.066532	-39.320259	-9.266089	-9.907049	-10.289684	-9.857438	0.000000	-10.000000	0.075000	-4.533333	12.333333	1023.000000	1023.000000	2046.000000
30.540001	-0.066640	-39.384411	-9.023767	-10.246511	-10.322614	-9.791519	0.000000	-10.000000	0.083333	-3.900000	10.833333	1023.000000	1023.000000	2046.000000
30.559999	-0.067234	-39.735134	-9.107314	-10.512077	-10.282202	-9.833540	0.000000	-10.000000	0.075000	-3.333333	9.500000	1023.000000	1023.000000	2046.000000
30.580000	-0.067890	-40.123253	-9.148551	-10.608918	-10.339816	-10.025970	0.000000	-10.000000	0.075000	-2.983333	8.500000	1023.000000	1023.000000	2046.000000
30.600000	-0.067707	-40.014854	-8.961602	-10.842767	-10.338059	-9.872426	0.000000	-10.000000	0.083333	-2.950000	7.500000	1023.000000	1023.000000	2046.000000
30.620001	-0.068419	-40.435379	-9.076292	-11.072380	-10.376894	-9.909814	0.000000	-10.000000	0.100000	-2.950000	6.500000	1023.000000	1023.000000	2046.000000
30.639999	-0.068645	-40.569374	-9.104156	-11.122905	-10.353248	-9.989064	0.000000	-10.000000	0.100000	-2.866667	5.500000	1023.000000	1023.000000	2046.000000
30.660000	-0.068459	-40.459206	-8.927078	-11.354953	-10.367808	-9.809367	0.000000	-10.000000	0.083333	-2.666667	4.500000	1023.000000	1023.000000	2046.000000
30.680000	-0.069192	-40.892750	-9.133997	-11.425810	-10.344523	-9.988419	0.000000	-10.000000	0.083333	-2.533333	3.500000	1023.000000	1023.000000	2046.000000
30.700001	-0.068765	-40.639900	-9.065017	-11.460196	-10.205334	-9.909354	0.000000	-10.000000	0.075000	-2.433333	2.666667	1023.000000	1023.000000	2046.000000
30.719999	-0.068719	-40.612804	-8.979686	-11.655961	-10.189928	-9.787229	0.000000	-10.000000	0.075000	-2.233333	1.833333	1023.000000	1023.000000	2046.000000
30.740000	-0.069127	-40.854313	-9.095949	-11.650726	-10.166713	-9.940927	0.000000	-10.000000	0.066667	-1.666667	1.333333	1023.000000	1023.000000	2046.000000
30.760000	-0.068533	-40.502731	-8.944237	-11.722446	-10.037119	-9.798930	0.000000	-10.000000	0.075000	-0.900000	1.000000	1023.000000	1023.000000	2046.000000
30.780001	-0.068563	-40.520817	-8.876068	-11.845723	-10.086420	-9.712607	0.000000	-10.000000	0.075000	-0.266667	1.000000	1023.000000	1023.000000	2046.000000
30.799999	-0.068516	-40.492706	-8.890709	-11.752925	-10.024206	-9.824868	0.000000	-10.000000	0.066667	0.350000	1.000000	1023.000000	1023.000000	2046.000000
30.820000	-0.067721	-40.023113	-8.640574	-11.856582	-9.921501	-9.604457	0.000000	-10.000000	0.050000	1.300000	1.000000	1023.000000	1023.000000	2046.000000
30.840000	-0.067818	-40.080570	-8.730807	-11.849591	-9.808764	-9.691407	0.000000	-10.000000	0.050000	2.866667	1.000000	1023.000000	1023.000000	2046.000000
30.860001	-0.066781	-39.467632	-8.555597	-11.723642	-9.570826	-9.617566	0.000000	-10.000000	0.041667	4.800000	1.000000	1023.000000	1023.000000	2046.000000
30.879999	-0.065486	-38.702023	-8.196204	-11.830044	-9.403236	-9.272536	0.000000	-10.000000	0.025000	6.950000	1.000000	1023.000000	1023.000000	2046.000000
30.900000	-0.064715	-38.246510	-8.135436	-11.708644	-9.142423	-9.260008	0.000000	-10.000000	-0.008333	9.200000	1.000000	1023.000000	1023.000000	2046.000000
30.920000	-0.063044	-37.258919	-7.821575	-11.602530	-8.871181	-8.963634	0.000000	-10.000000	-0.050000	11.466667	1.000000	1023.000000	1023.000000	2046.000000
30.940001	-0.061873	-36.566753	-7.479197	-12.012281	-8.797703	-8.277572	0.000000	-10.000000	-0.075000	13.433333	1.000000	1023.000000	1023.000000	2046.000000
30.959999	-0.061462	-36.324020	-7.413177	-11.956425	-8.681812	-8.272606	0.000000	-10.000000	-0.100000	15.200000	4.666667	1023.000000	1023.000000	2046.000000
30.980000	-0.059526	-35.179909	-7.234497	-11.325060	-8.286643	-8.333707	0.000000	-10.000000	-0.150000	17.600000	16.500000	1023.000000	1023.000000	2046.000000
31.000000	-0.059082	-34.917271	-7.229229	-11.195348	-8.343702	-8.148990	0.000000	-10.000000	-0.208333	19.483334	28.333334	1023.000000	1023.000000	2046.000000
31.020000	-0.058545	-34.599869	-7.280960	-11.048941	-8.144111	-8.125860	0.000000	-10.000000	-0.250000	20.850000	36.500000	1023.000000	1023.000000	2046.000000
31.040001	-0.058414	-34.522709	-7.208012	-11.264814	-8.070065	-7.979817	0.000000	-10.000000	-0.275000	21.116667	38.833332	1023.000000	1023.000000	2046.000000
31.059999	-0.058447	-34.542263	-7.289073	-11.263343	-7.975680	-8.014169	0.000000	-10.000000	-0.300000	22.233334	43.500000	1023.000000	1023.000000	2046.000000
31.080000	-0.057715	-34.109852	-7.177077	-11.214190	-7.839766	-7.878822	0.000000	-10.000000	-0.325000	23.350000	48.166668	1023.000000	1023.000000	2046.000000
31.100000	-0.058385	-34.505302	-7.446318	-11.083620	-7.942752	-8.032612	0.000000	-10.000000	-0.350000	24.966667	55.666668	1023.000000	1023.000000	2046.000000
31.120001	-0.058840	-34.774345	-7.725201	-10.835317	-8.026196	-8.187631	0.000000	-10.000000	-0.383333	26.150000	63.833332	1023.000000	1023.000000	2046.000000
31.139999	-0.058942	-34.834438	-7.775028	-10.745141	-8.208777	-8.105494	0.000000	-10.000000	-0.433333	27.650000	75.000000	1023.000000	1023.000000	2046.000000
31.160000	-0.059681	-35.271626	-8.209077	-10.467416	-8.319112	-8.276020	0.000000	-10.000000	-0.466667	28.450001	84.166664	1023.000000	1023.000000	2046.000000
31.180000	-0.058686	-34.683193	-8.379046	-10.011346	-8.146459	-8.146341	0.000000	-10.000000	-0.491667	29.083334	93.500000	1023.000000	1023.000000	2046.000000
31.200001	-0.057707	-34.104797	-8.441713	-9.616418	-8.079962	-7.966704	0.000000	-10.000000	-0.500000	29.433332	103.000000	1023.000000	1023.000000	2046.000000
31.219999	-0.057125	-33.760708	-8.780265	-9.058995	-7.890313	-8.031133	0.000000	-10.000000	-0.508333	29.933332	112.666664	1023.000000	1023.000000	2046.000000
31.240000	-0.055291	-32.677135	-8.684147	-8.655253	-7.681123	-7.656615	0.000000	-10.000000	-0.533333	30.450001	122.500000	1023.000000	1023.000000	2046.000000
31.260000	-0.054852	-32.417782	-8.896984	-8.367240	-7.641573	-7.511985	0.000000	-10.000000	-0.558333	30.933334	132.666672	1023.000000	1023.000000	2046.000000
31.280001	-0.052994	-31.319706	-8.824447	-7.985257	-7.370494	-7.139509	0.000000	-10.000000	-0.583333	31.466667	143.000000	1023.000000	1023.000000	2046.000000
31.299999	-0.051878	-30.660151	-8.705514	-7.731582	-7.307354	-6.915699	0.000000	-10.000000	-0.608333	31.850000	153.500000	1023.000000	1023.000000	2046.000000
31.320000	-0.050343	-29.752832	-8.652250	-7.313227	-7.001693	-6.785663	0.000000	-10.000000	-0.633333	32.200001	164.000000	1023.000000	1023.000000	2046.000000
31.340000	-0.048291	-28.539913	-8.252092	-7.162487	-6.783667	-6.341668	0.000000	-10.000000	-0.633333	32.549999	174.666672	1023.000000	1023.000000	2046.000000
31.360001	-0.046638	-27.562773	-8.141055	-6.735975	-6.430334	-6.255408	0.000000	-10.000000	-0.633333	32.716667	185.500000	1023.000000	1023.000000	2046.000000
31.379999	-0.043625	-25.782124	-7.575840	-6.398887	-5.996528	-5.810869	0.000000	-10.000000	-0.633333	33.066666	196.500000	1023.000000	1023.000000	2046.000000
31.400000	-0.041664	-24.623352	-7.149874	-6.211715	-5.689834	-5.571929	0.000000	-10.000000	-0.658333	33.033333	207.500000	1023.000000	1023.000000	2046.000000
31.420000	-0.038827	-22.946993	-6.569356	-5.870859	-5.164383	-5.342394	0.000000	-10.000000	-0.658333	33.266666	218.500000	1023.000000	1023.000000	2046.000000
31.440001	-0.036317	-21.463097	-5.887444	-5.902433	-4.735954	-4.937266	0.000000	-10.000000	-0.658333	33.299999	229.500000	1023.000000	1023.000000	2046.000000
31.459999	-0.034880	-20.614241	-5.464856	-5.813621	-4.391250	-4.944515	0.000000	-10.000000	-0.650000	33.500000	240.666672	1023.000000	1023.000000	2046.000000
31.480000	-0.032858	-19.418955	-4.765321	-5.899085	-4.087901	-4.666647	0.000000	-10.000000	-0.650000	33.400002	251.833328	1023.000000	1023.000000	2046.000000
31.500000	-0.032263	-19.067438	-4.458117	-6.010435	-3.960866	-4.638019	0.000000	-10.000000	-0.658333	33.633335	263.000000	1023.000000	1023.000000	2046.000000
31.520000	-0.030303	-17.908884	-3.947997	-5.997340	-3.592690	-4.370857	0.000000	-10.000000	-0.658333	33.583336	274.000000	1023.000000	1023.000000	2046.000000
31.540001	-0.029628	-17.510321	-3.652592	-6.021436	-3.483693	-4.352599	0.000000	-10.000000	-0.658333	33.666668	285.166656	1023.000000	1023.000000	2046.000000
31.559999	-0.027887	-16.480942	-3.279830	-5.884002	-3.135811	-4.181299	0.000000	-10.000000	-0.641667	33.400002	296.500000	1023.000000	1023.000000	2046.000000
31.580000	-0.026994	-15.953677	-2.937036	-5.912296	-3.058584	-4.045761	0.000000	-10.000000	-0.633333	33.250000	307.833344	1023.000000	1023.000000	2046.000000
31.600000	-0.025739	-15.211671	-2.700379	-5.743858	-2.822144	-3.945291	0.000000	-10.000000	-0.616667	32.966667	319.000000	1023.000000	1023.000000	2046.000000
31.620001	-0.024417	-14.430625	-2.304964	-5.752063	-2.704775	-3.668823	0.000000	-10.000000	-0.600000	32.700001	330.000000	1023.000000	1023.000000	2046.000000
31.639999	-0.023630	-13.965064	-2.266169	-5.549698	-2.464297	-3.684901	0.000000	-10.000000	-0.591667	32.633335	340.833344	1023.000000	1023.000000	2046.000000
31.660000	-0.021650	-12.795360	-1.796957	-5.504910	-2.240821	-3.252672	0.000000	-10.000000	-0.608333	32.500000	351.666656	1023.000000	1023.000000	2046.000000
31.680000	-0.020801	-12.293307	-1.682012	-5.307848	-2.051530	-3.251918	0.000000	-10.000000	-0.633333	32.466667	362.500000	1023.000000	1023.000000	2046.000000
31.700001	-0.018666	-11.031696	-1.324109	-5.009809	-1.712174	-2.985604	0.000000	-10.000000	-0.633333	32.333336	373.500000	1023.000000	1023.000000	2046.000000
31.719999	-0.017156	-10.139315	-0.980269	-4.877516	-1.518358	-2.763171	0.000000	-10.000000	-0.616667	32.400002	384.333344	1023.000000	1023.000000	2046.000000
31.740000	-0.015897	-9.394846	-0.772352	-4.614444	-1.290482	-2.717567	0.000000	-10.000000	-0.608333	32.166668	395.166656	1023.000000	1023.000000	2046.000000
31.760000	-0.013502	-7.979489	-0.254149	-4.445039	-0.986075	-2.294226	0.000000	-10.000000	-0.600000	31.916668	405.833344	1023.000000	1023.000000	2046.000000
31.780001	-0.012437	-7.350085	-0.019145	-4.187804	-0.839702	-2.303434	0.000000	-10.000000	-0.600000	31.666668	416.666656	1023.000000	1023.000000	2046.000000
31.799999	-0.010148	-5.997756	0.338528	-3.849152	-0.474498	-2.012634	0.000000	-10.000000	-0.591667	31.700001	427.166656	1023.000000	1023.000000	2046.000000
31.820000	-0.008187	-4.838740	0.811467	-3.621850	-0.274559	-1.753798	0.000000	-10.000000	-0.566667	31.500000	437.833344	1023.000000	1023.000000	2046.000000
31.840000	-0.006299	-3.722459	1.094044	-3.204621	0.024810	-1.636692	0.000000	-10.000000	-0.541667	31.333334	448.166656	1023.000000	1023.000000	2046.000000
31.860001	-0.003539	-2.091667	1.726137	-2.954537	0.283139	-1.146405	0.000000	-10.000000	-0.508333	30.916668	458.833344	1023.000000	1023.000000	2046.000000
31.879999	-0.002029	-1.198919	1.969887	-2.660583	0.486523	-0.994747	0.000000	-10.000000	-0.508333	30.800001	469.166656	1023.000000	1023.000000	2046.000000
31.900000	0.000393	0.232039	2.503872	-2.676799	0.698395	-0.293430	0.000000	-10.000000	-0.491667	30.350000	479.500000	1023.000000	1023.000000	2046.000000
31.920000	0.001423	0.841033	2.686307	-2.384354	0.836131	-0.297050	0.000000	-10.000000	-0.466667	29.950001	489.500000	1023.000000	1023.000000	2046.000000
31.940001	0.003833	2.265431	2.957096	-1.589238	1.240173	-0.342600	0.000000	-10.000000	-0.441667	29.216667	499.500000	1023.000000	1023.000000	2046.000000
31.959999	0.004764	2.815727	3.183168	-1.325640	1.110534	-0.152336	0.000000	-10.000000	-0.408333	28.633333	509.500000	1023.000000	1023.000000	2046.000000
31.980000	0.004355	2.573558	2.906847	-1.106574	1.136562	-0.363276	0.000000	-10.000000	-0.400000	28.050001	519.166687	1023.000000	1023.000000	2046.000000
32.000000	0.005171	3.056026	3.113470	-0.977697	1.153984	-0.233731	0.000000	-10.000000	-0.400000	27.766666	528.666687	1023.000000	1023.000000	2046.000000
32.020000	0.004389	2.593763	3.051315	-0.852547	0.970864	-0.575869	0.000000	-10.000000	-0.400000	27.583334	538.000000	1023.000000	1023.000000	2046.000000
32.040001	0.004170	2.464599	2.884308	-0.525946	0.911427	-0.805189	0.000000	-10.000000	-0.375000	27.416668	547.333313	1023.000000	1023.000000	2046.000000
32.060001	0.003175	1.876681	2.706449	-0.399354	0.562466	-0.992880	0.000000	-10.000000	-0.333333	26.833334	556.500000	1023.000000	1023.000000	2046.000000
32.080002	0.001531	0.904861	2.277479	-0.212489	0.153059	-1.313189	0.000000	-10.000000	-0.308333	26.266666	562.500000	1023.000000	1023.000000	2046.000000
32.099998	0.001462	0.864065	2.085022	-0.119069	0.062644	-1.164531	0.000000	-10.000000	-0.308333	25.383333	571.333313	1023.000000	1023.000000	2046.000000
32.119999	0.000588	0.347734	1.658080	0.164215	-0.118361	-1.356200	0.000000	-10.000000	-0.308333	24.800001	579.833313	1023.000000	1023.000000	2046.000000
32.139999	0.001578	0.932592	1.498736	0.624506	0.022939	-1.213588	0.000000	-10.000000	-0.291667	24.150000	591.000000	1023.000000	1023.000000	2046.000000
32.160000	0.001798	1.062553	1.323336	0.993741	-0.014110	-1.240413	0.000000	-10.000000	-0.266667	23.783333	599.000000	1023.000000	1023.000000	2046.000000
32.180000	0.002336	1.380403	1.119513	1.502700	0.016611	-1.258422	0.000000	-10.000000	-0.241667	23.316668	607.000000	1023.000000	1023.000000	2046.000000
32.200001	0.003045	1.799488	1.111229	1.724808	0.049255	-1.085803	0.000000	-10.000000	-0.225000	22.683334	615.000000	1023.000000	1023.000000	2046.000000
32.220001	0.002969	1.754963	0.831623	2.005747	0.063852	-1.146259	0.000000	-10.000000	-0.200000	22.200001	622.833313	1023.000000	1023.000000	2046.000000
32.240002	0.004251	2.512166	0.959584	2.195582	0.198532	-0.841532	0.000000	-10.000000	-0.183333	21.583334	630.500000	1023.000000	1023.000000	2046.000000
32.259998	0.003959	2.339592	0.773873	2.256582	0.186289	-0.877152	0.000000	-10.000000	-0.183333	20.933334	637.833313	1023.000000	1023.000000	2046.000000
32.279999	0.005511	3.256708	0.951991	2.389432	0.481060	-0.565776	0.000000	-10.000000	-0.191667	20.033335	644.833313	1023.000000	1023.000000	2046.000000
32.299999	0.005940	3.510767	1.030686	2.435193	0.553464	-0.508577	0.000000	-10.000000	-0.200000	19.300001	651.666687	1023.000000	1023.000000	2046.000000
32.320000	0.007596	4.489327	1.247945	2.646710	0.853802	-0.259130	0.000000	-10.000000	-0.183333	18.850000	658.166687	1023.000000	1023.000000	2046.000000
32.340000	0.009326	5.511533	1.672888	2.746083	1.102650	-0.010088	0.000000	-10.000000	-0.166667	18.683334	664.500000	1023.000000	1023.000000	2046.000000
32.360001	0.010701	6.324445	1.940901	2.972605	1.341065	0.069873	0.000000	-10.000000	-0.133333	18.333334	670.833313	1023.000000	1023.000000	2046.000000
32.380001	0.013605	8.040442	2.601894	3.257671	1.773031	0.407845	0.000000	-10.000000	-0.116667	17.700001	677.166687	1023.000000	1023.000000	2046.000000
32.400002	0.015107	8.928344	3.138832	3.312829	2.012115	0.464568	0.000000	-10.000000	-0.083333	16.633333	683.333313	1023.000000	1023.000000	2046.000000
32.419998	0.016198	9.572948	3.510202	3.311296	2.293921	0.457528	0.000000	-10.000000	-0.066667	15.850000	689.000000	1023.000000	1023.000000	2046.000000
32.439999	0.017252	10.195759	4.145713	2.955103	2.407932	0.687010	0.000000	-10.000000	-0.050000	15.233334	694.333313	1023.000000	1023.000000	2046.000000
32.459999	0.016951	10.018170	4.400539	2.650646	2.454375	0.512611	0.000000	-10.000000	-0.041667	14.983334	699.500000	1023.000000	1023.000000	2046.000000
32.480000	0.017991	10.632425	4.814050	2.506894	2.733310	0.578170	0.000000	-10.000000	-0.025000	14.550000	704.500000	1023.000000	1023.000000	2046.000000
32.500000	0.018376	10.859934	5.206054	2.309144	2.809101	0.535635	0.000000	-10.000000	-0.016667	13.683333	709.333313	1023.000000	1023.000000	2046.000000
32.520000	0.018205	10.758873	5.372971	2.228125	2.826183	0.331595	0.000000	-10.000000	-0.008333	12.666667	714.166687	1023.000000	1023.000000	2046.000000
32.540001	0.019169	11.328741	5.775620	2.042195	2.960885	0.550041	0.000000	-10.000000	-0.008333	11.283334	718.666687	1023.000000	1023.000000	2046.000000
32.560001	0.018592	10.987976	5.799171	1.861036	2.882920	0.444849	0.000000	-10.000000	0.000000	9.966667	722.833313	1023.000000	1023.000000	2046.000000
32.580002	0.019204	11.349713	5.884943	1.894954	3.059416	0.510401	0.000000	-10.000000	0.016667	8.300000	726.333313	1023.000000	1023.000000	2046.000000
32.599998	0.019445	11.492207	6.014824	1.786299	3.102382	0.588702	0.000000	-10.000000	0.033333	6.500000	729.166687	1023.000000	1023.000000	2046.000000
32.619999	0.019113	11.295553	5.923864	1.772110	3.099118	0.500462	0.000000	-10.000000	0.058333	4.066667	731.500000	1023.000000	1023.000000	2046.000000
32.639999	0.019924	11.775148	6.174838	1.747925	3.168351	0.684034	0.000000	-10.000000	0.075000	1.166667	733.333313	1023.000000	1023.000000	2046.000000
32.660000	0.019258	11.381353	5.973746	1.745441	3.155114	0.507053	0.000000	-10.000000	0.091667	-1.400000	734.500000	1023.000000	1023.000000	2046.000000
32.680000	0.020330	12.014807	6.211529	1.815243	3.244029	0.744006	0.000000	-10.000000	0.100000	-3.633333	735.000000	1023.000000	1023.000000	2046.000000
32.700001	0.019997	11.818342	6.202793	1.799413	3.142209	0.673926	0.000000	-10.000000	0.100000	-5.366667	735.000000	1023.000000	1023.000000	2046.000000
32.720001	0.021611	12.772384	6.441106	2.042922	3.400074	0.888281	0.000000	-10.000000	0.100000	-6.683333	735.000000	1023.000000	1023.000000	2046.000000
32.740002	0.021962	12.979671	6.696916	2.104086	3.236131	0.942538	0.000000	-10.000000	0.108333	-7.233334	735.000000	1023.000000	1023.000000	2046.000000
32.759998	0.023096	13.649904	6.842904	2.144403	3.392370	1.270228	0.000000	-10.000000	0.116667	-7.250000	735.000000	1023.000000	1023.000000	2046.000000
32.779999	0.022909	13.539377	7.007600	1.847401	3.179375	1.505002	0.000000	-10.000000	0.116667	-7.383333	735.000000	1023.000000	1023.000000	2046.000000
32.799999	0.022668	13.396506	6.840073	2.307159	3.189330	1.059945	0.000000	-10.000000	0.116667	-7.600000	735.000000	1023.000000	1023.000000	2046.000000
32.820000	0.023217	13.721427	6.890804	2.511709	3.170462	1.148452	0.000000	-10.000000	0.108333	-7.816667	735.000000	1023.000000	1023.000000	2046.000000
32.840000	0.021727	12.840680	6.521872	2.481903	2.881171	0.955734	0.000000	-10.000000	0.108333	-7.833333	727.833313	1023.000000	1023.000000	2046.000000
32.860001	0.021587	12.757793	6.270706	2.653561	3.015570	0.817957	0.000000	-10.000000	0.100000	-7.733334	719.833313	1023.000000	1023.000000	2046.000000
32.880001	0.021056	12.444285	6.345796	2.544946	2.840159	0.713385	0.000000	-10.000000	0.100000	-7.633333	711.833313	1023.000000	1023.000000	2046.000000
32.900002	0.019230	11.365204	6.089588	2.493779	2.492595	0.289241	0.000000	-10.000000	0.100000	-7.733333	708.500000	1023.000000	1023.000000	2046.000000
32.919998	0.018512	10.940488	5.988870	2.500485	2.290847	0.160286	0.000000	-10.000000	0.100000	-7.866667	706.000000	1023.000000	1023.000000	2046.000000
32.939999	0.015667	9.258904	5.471406	2.475303	1.716995	-0.404799	0.000000	-10.000000	0.116667	-8.116667	702.666687	1023.000000	1023.000000	2046.000000
32.959999	0.013786	8.147769	4.949539	2.489156	1.361901	-0.652828	0.000000	-10.000000	0.133333	-8.233334	701.833313	1023.000000	1023.000000	2046.000000
32.980000	0.012408	7.333291	4.635761	2.442406	1.030539	-0.775416	0.000000	-10.000000	0.141667	-8.850000	699.000000	1023.000000	1023.000000	2046.000000
33.000000	0.010497	6.203571	4.107709	2.507135	0.637142	-1.048415	0.000000	-10.000000	0.141667	-9.516667	696.000000	1023.000000	1023.000000	2046.000000
33.020000	0.010259	6.063161	3.767491	2.727184	0.626622	-1.058135	0.000000	-10.000000	0.141667	-10.183333	693.000000	1023.000000	1023.000000	2046.000000
33.040001	0.009497	5.612798	3.457361	2.941341	0.465569	-1.251474	0.000000	-10.000000	0.150000	-10.383333	690.666687	1023.000000	1023.000000	2046.000000
33.060001	0.008232	4.865381	2.968351	3.083032	0.248601	-1.434602	0.000000	-10.000000	0.141667	-10.500000	687.000000	1023.000000	1023.000000	2046.000000
33.080002	0.008325	4.920173	2.862672	3.139608	0.176182	-1.258289	0.000000	-10.000000	0.133333	-10.616667	683.333313	1023.000000	1023.000000	2046.000000
33.099998	0.007153	4.227386	2.585449	3.091024	-0.075860	-1.373228	0.000000	-10.000000	0.158333	-11.350000	678.666687	1023.000000	1023.000000	2046.000000
33.119999	0.006619	3.911570	2.289359	3.146372	-0.129884	-1.394277	0.000000	-10.000000	0.200000	-12.333334	674.833313	1023.000000	1023.000000	2046.000000
33.139999	0.006330	3.740906	2.212375	2.992243	-0.146989	-1.316722	0.000000	-10.000000	0.241667	-13.316668	671.000000	1023.000000	1023.000000	2046.000000
33.160000	0.005109	3.019503	1.968035	2.875927	-0.293667	-1.530792	0.000000	-10.000000	0.250000	-13.766667	668.000000	1023.000000	1023.000000	2046.000000
33.180000	0.005826	3.443080	2.070965	2.841212	-0.140207	-1.328891	0.000000	-10.000000	0.258333	-14.300000	665.000000	1023.000000	1023.000000	2046.000000
33.200001	0.005363	3.169699	2.056662	2.749303	-0.249292	-1.386973	0.000000	-10.000000	0.275000	-15.100000	660.333313	1023.000000	1023.000000	2046.000000
33.220001	0.005682	3.357804	1.988059	2.809892	-0.076877	-1.363271	0.000000	-10.000000	0.291667	-16.066668	653.500000	1023.000000	1023.000000	2046.000000
33.240002	0.006704	3.962098	2.323475	2.746516	0.049469	-1.157361	0.000000	-10.000000	0.316667	-16.900000	646.166687	1023.000000	1023.000000	2046.000000
33.259998	0.006513	3.849032	2.426948	2.780132	-0.002570	-1.355479	0.000000	-10.000000	0.333333	-17.466667	640.500000	1023.000000	1023.000000	2046.000000
33.279999	0.007221	4.267422	2.690934	2.746962	0.191277	-1.361752	0.000000	-10.000000	0.366667	-18.049999	636.500000	1023.000000	1023.000000	2046.000000
33.299999	0.006527	3.857509	2.909087	2.345919	0.070104	-1.467601	0.000000	-10.000000	0.400000	-19.133333	630.333313	1023.000000	1023.000000	2046.000000
33.320000	0.005140	3.037450	2.877881	1.987115	-0.100170	-1.727376	0.000000	-10.000000	0.433333	-20.400000	621.833313	1023.000000	1023.000000	2046.000000
33.340000	0.004725	2.792661	3.142573	1.519059	-0.134092	-1.734880	0.000000	-10.000000	0.450000	-21.366667	615.333313	1023.000000	1023.000000	2046.000000
33.360001	0.002673	1.580009	3.082377	1.067962	-0.467291	-2.103040	0.000000	-10.000000	0.466667	-22.166668	610.666687	1023.000000	1023.000000	2046.000000
33.380001	0.002185	1.291284	3.091048	0.860184	-0.485701	-2.174246	0.000000	-10.000000	0.500000	-23.100000	605.666687	1023.000000	1023.000000	2046.000000
33.400002	0.001178	0.696037	3.134180	0.537188	-0.669192	-2.306139	0.000000	-10.000000	0.541667	-24.299999	598.000000	1023.000000	1023.000000	2046.000000
33.419998	-0.000553	-0.327105	2.868845	0.351410	-0.909960	-2.637401	0.000000	-10.000000	0.575000	-25.333334	589.833313	1023.000000	1023.000000	2046.000000
33.439999	-0.000837	-0.494371	2.890087	0.138501	-0.970690	-2.552269	0.000000	-10.000000	0.633333	-26.716667	578.333313	1023.000000	1023.000000	2046.000000
33.459999	-0.002844	-1.680960	2.629183	-0.162275	-1.327053	-2.820815	0.000000	-10.000000	0.683333	-27.833334	569.500000	1023.000000	1023.000000	2046.000000
33.480000	-0.003630	-2.145282	2.345425	-0.260757	-1.320277	-2.909671	0.000000	-10.000000	0.725000	-28.783333	560.333313	1023.000000	1023.000000	2046.000000
33.500000	-0.004316	-2.550658	2.347008	-0.508983	-1.453819	-2.934864	0.000000	-10.000000	0.733333	-29.183334	554.000000	1023.000000	1023.000000	2046.000000
33.520000	-0.006217	-3.674228	2.019344	-0.722496	-1.753241	-3.217834	0.000000	-10.000000	0.775000	-29.966667	540.833313	1023.000000	1023.000000	2046.000000
33.540001	-0.006317	-3.733072	1.985749	-0.872923	-1.743595	-3.102302	0.000000	-10.000000	0.816667	-30.416668	527.333313	1023.000000	1023.000000	2046.000000
33.560001	-0.007797	-4.608234	1.798939	-1.032058	-2.014411	-3.360704	0.000000	-10.000000	0.850000	-30.750000	517.000000	1023.000000	1023.000000	2046.000000
33.580002	-0.008680	-5.129615	1.552723	-1.074865	-2.137944	-3.469529	0.000000	-10.000000	0.850000	-30.633333	510.166656	1023.000000	1023.000000	2046.000000
33.599998	-0.008846	-5.228026	1.663001	-1.227311	-2.291883	-3.371833	0.000000	-10.000000	0.866667	-30.850000	503.500000	1023.000000	1023.000000	2046.000000
33.619999	-0.010251	-6.058464	1.423511	-1.276916	-2.516347	-3.688711	0.000000	-10.000000	0.875000	-31.333334	489.833344	1023.000000	1023.000000	2046.000000
33.639999	-0.009531	-5.632586	1.537516	-1.205746	-2.442727	-3.521628	0.000000	-10.000000	0.883333	-31.883335	479.500000	1023.000000	1023.000000	2046.000000
33.660000	-0.010648	-6.292793	1.428079	-1.545305	-2.710634	-3.464934	0.000000	-10.000000	0.866667	-31.883335	468.833344	1023.000000	1023.000000	2046.000000
33.680000	-0.012006	-7.095623	1.189208	-1.940290	-2.957841	-3.386701	0.000000	-10.000000	0.858333	-31.933334	461.666656	1023.000000	1023.000000	2046.000000
33.700001	-0.012477	-7.373815	1.180953	-1.853820	-3.062407	-3.638542	0.000000	-10.000000	0.850000	-31.850000	447.333344	1023.000000	1023.000000	2046.000000
33.720001	-0.014403	-8.512349	0.714698	-1.796399	-3.424458	-4.006189	0.000000	-10.000000	0.850000	-32.033333	436.666656	1023.000000	1023.000000	2046.000000
33.740002	-0.015344	-9.068266	0.300275	-1.794764	-3.491484	-4.082294	0.000000	-10.000000	0.850000	-31.733334	426.000000	1023.000000	1023.000000	2046.000000
33.759998	-0.017058	-10.081108	0.086291	-2.102888	-3.778508	-4.286002	0.000000	-10.000000	0.841667	-31.549999	419.000000	1023.000000	1023.000000	2046.000000
33.779999	-0.019131	-11.306204	-0.255792	-2.321873	-4.077817	-4.650721	0.000000	-10.000000	0.841667	-31.433334	408.500000	1023.000000	1023.000000	2046.000000
33.799999	-0.019757	-11.676192	-0.251364	-2.578393	-4.161022	-4.685414	0.000000	-10.000000	0.825000	-31.116667	398.000000	1023.000000	1023.000000	2046.000000
33.820000	-0.022390	-13.232786	-0.574736	-2.748790	-4.735071	-5.174189	0.000000	-10.000000	0.816667	-30.750000	387.666656	1023.000000	1023.000000	2046.000000
33.840000	-0.023715	-14.015584	-1.029279	-2.644264	-4.888231	-5.453810	0.000000	-10.000000	0.766667	-29.950001	377.500000	1023.000000	1023.000000	2046.000000
33.860001	-0.026233	-15.503489	-1.415260	-2.727322	-5.455894	-5.905013	0.000000	-10.000000	0.741667	-29.233334	367.500000	1023.000000	1023.000000	2046.000000
33.880001	-0.029242	-17.281748	-2.019421	-2.793686	-6.108892	-6.359748	0.000000	-10.000000	0.708333	-28.683334	357.833344	1023.000000	1023.000000	2046.000000
33.900002	-0.030125	-17.803898	-2.276690	-2.744530	-6.324654	-6.458025	0.000000	-10.000000	0.708333	-28.333334	348.166656	1023.000000	1023.000000	2046.000000
33.919998	-0.032592	-19.261763	-2.725910	-2.765490	-6.867720	-6.902642	0.000000	-10.000000	0.700000	-28.350000	338.833344	1023.000000	1023.000000	2046.000000
33.939999	-0.033071	-19.545033	-3.198141	-2.571866	-6.769035	-7.005991	0.000000	-10.000000	0.691667	-28.066668	329.166656	1023.000000	1023.000000	2046.000000
33.959999	-0.033893	-20.031054	-3.341299	-2.533936	-6.984643	-7.171175	0.000000	-10.000000	0.691667	-28.016666	319.833344	1023.000000	1023.000000	2046.000000
33.980000	-0.035717	-21.108593	-3.791963	-2.599782	-7.308080	-7.408768	0.000000	-10.000000	0.683333	-27.800001	310.500000	1023.000000	1023.000000	2046.000000
34.000000	-0.035837	-21.179899	-3.910514	-2.689916	-7.328606	-7.250863	0.000000	-10.000000	0.691667	-27.766666	301.333344	1023.000000	1023.000000	2046.000000
34.020000	-0.037063	-21.904131	-4.145044	-2.799920	-7.527383	-7.431785	0.000000	-10.000000	0.691667	-27.533333	292.000000	1023.000000	1023.000000	2046.000000
34.040001	-0.038436	-22.715841	-4.422306	-2.903441	-7.742001	-7.648093	0.000000	-10.000000	0.683333	-27.299999	282.666656	1023.000000	1023.000000	2046.000000
34.060001	-0.038277	-22.621801	-4.414338	-3.086499	-7.633136	-7.487829	0.000000	-10.000000	0.658333	-26.883333	273.500000	1023.000000	1023.000000	2046.000000
34.080002	-0.039346	-23.253536	-4.545225	-3.288849	-7.815183	-7.604280	0.000000	-10.000000	0.608333	-26.516666	264.666656	1023.000000	1023.000000	2046.000000
34.099998	-0.039024	-23.063065	-4.710444	-3.235981	-7.603206	-7.513434	0.000000	-10.000000	0.583333	-26.100000	255.833328	1023.000000	1023.000000	2046.000000
34.119999	-0.038908	-22.994591	-4.591658	-3.371100	-7.644500	-7.387332	0.000000	-10.000000	0.558333	-25.799999	247.166672	1023.000000	1023.000000	2046.000000
34.139999	-0.039792	-23.516886	-4.777315	-3.452880	-7.779344	-7.507347	0.000000	-10.000000	0.558333	-25.200001	238.500000	1023.000000	1023.000000	2046.000000
34.160000	-0.039032	-23.067644	-4.699903	-3.492000	-7.570757	-7.304985	0.000000	-10.000000	0.541667	-24.716667	230.166672	1023.000000	1023.000000	2046.000000
34.180000	-0.039458	-23.319870	-4.711467	-3.665530	-7.535329	-7.407545	0.000000	-10.000000	0.541667	-24.266666	222.000000	1023.000000	1023.000000	2046.000000
34.200001	-0.040514	-23.943485	-4.776961	-3.932724	-7.668428	-7.565372	0.000000	-10.000000	0.541667	-24.066668	214.000000	1023.000000	1023.000000	2046.000000
34.220001	-0.040649	-24.023716	-4.672618	-4.335248	-7.539872	-7.475978	0.000000	-10.000000	0.541667	-23.716667	206.000000	1023.000000	1023.000000	2046.000000
34.240002	-0.042726	-25.251062	-4.783659	-4.894013	-7.836885	-7.736505	0.000000	-10.000000	0.525000	-23.299999	198.000000	1023.000000	1023.000000	2046.000000
34.259998	-0.043296	-25.587961	-4.883038	-5.249001	-7.723767	-7.732155	0.000000	-10.000000	0.483333	-22.866667	190.000000	1023.000000	1023.000000	2046.000000
34.279999	-0.044439	-26.263472	-4.828287	-5.751526	-7.887086	-7.796572	0.000000	-10.000000	0.458333	-22.416666	182.333328	1023.000000	1023.000000	2046.000000
34.299999	-0.046102	-27.246061	-5.054743	-6.070022	-8.089486	-8.031811	0.000000	-10.000000	0.425000	-21.766666	174.833328	1023.000000	1023.000000	2046.000000
34.320000	-0.046151	-27.274975	-4.979808	-6.325069	-8.033905	-7.936194	0.000000	-10.000000	0.416667	-21.266666	167.666672	1023.000000	1023.000000	2046.000000
34.340000	-0.048281	-28.534058	-5.252183	-6.681028	-8.339590	-8.261256	0.000000	-10.000000	0.391667	-20.733334	160.500000	1023.000000	1023.000000	2046.000000
34.360001	-0.048233	-28.505543	-5.404497	-6.819645	-8.148959	-8.132441	0.000000	-10.000000	0.391667	-20.333334	153.500000	1023.000000	1023.000000	2046.000000
34.380001	-0.049560	-29.290216	-5.472321	-7.129072	-8.405521	-8.283302	0.000000	-10.000000	0.391667	-19.983334	146.666672	1023.000000	1023.000000	2046.000000
34.400002	-0.050297	-29.725321	-5.737911	-7.245953	-8.374442	-8.367016	0.000000	-10.000000	0.400000	-19.633333	140.000000	1023.000000	1023.000000	2046.000000
34.419998	-0.050278	-29.714075	-5.628953	-7.542557	-8.359097	-8.183468	0.000000	-10.000000	0.383333	-19.283333	133.500000	1023.000000	1023.000000	2046.000000
34.439999	-0.051905	-30.675716	-5.888973	-7.788547	-8.558649	-8.439548	0.000000	-10.000000	0.358333	-18.566668	127.000000	1023.000000	1023.000000	2046.000000
34.459999	-0.051596	-30.493114	-5.919974	-7.894505	-8.366852	-8.311783	0.000000	-10.000000	0.325000	-17.900000	120.666664	1023.000000	1023.000000	2046.000000
34.480000	-0.052611	-31.093245	-5.923984	-8.102161	-8.585577	-8.481523	0.000000	-10.000000	0.300000	-17.299999	114.833336	1023.000000	1023.000000	2046.000000
34.500000	-0.053097	-31.380489	-6.120338	-8.202587	-8.565391	-8.492172	0.000000	-10.000000	0.291667	-16.883333	109.166664	1023.000000	1023.000000	2046.000000
34.520000	-0.052915	-31.272884	-6.020908	-8.378207	-8.510648	-8.363122	0.000000	-10.000000	0.275000	-16.549999	103.666664	1023.000000	1023.000000	2046.000000
34.540001	-0.054348	-32.119583	-6.213442	-8.587380	-8.723296	-8.595467	0.000000	-10.000000	0.275000	-16.283333	98.000000	1023.000000	1023.000000	2046.000000
34.560001	-0.053573	-31.661816	-6.170969	-8.693006	-8.447032	-8.350808	0.000000	-10.000000	0.258333	-16.066668	92.500000	1023.000000	1023.000000	2046.000000
34.580002	-0.054427	-32.166393	-6.116059	-8.874560	-8.682881	-8.492893	0.000000	-10.000000	0.258333	-15.750000	87.166664	1023.000000	1023.000000	2046.000000
34.599998	-0.053571	-31.660404	-6.110312	-8.811475	-8.417727	-8.320890	0.000000	-10.000000	0.250000	-15.350000	81.833336	1023.000000	1023.000000	2046.000000
34.619999	-0.053448	-31.587666	-5.965373	-9.048856	-8.469894	-8.103542	0.000000	-10.000000	0.250000	-14.866667	76.833336	1023.000000	1023.000000	2046.000000
34.639999	-0.054607	-32.272568	-6.111674	-9.430175	-8.714406	-8.016314	0.000000	-10.000000	0.250000	-14.516667	71.833336	1023.000000	1023.000000	2046.000000
34.660000	-0.054044	-31.940182	-5.996924	-9.310986	-8.609394	-8.022878	0.000000	-10.000000	0.250000	-14.083334	67.000000	1023.000000	1023.000000	2046.000000
34.680000	-0.055203	-32.624706	-6.302932	-9.149160	-8.815670	-8.356943	0.000000	-10.000000	0.233333	-13.650001	62.333332	1023.000000	1023.000000	2046.000000
34.700001	-0.055221	-32.635521	-6.624929	-9.048994	-8.702323	-8.259276	0.000000	-10.000000	0.200000	-13.033334	57.666668	1023.000000	1023.000000	2046.000000
34.720001	-0.056691	-33.504356	-6.725942	-9.308322	-8.965146	-8.504949	0.000000	-10.000000	0.158333	-12.100000	50.666668	1023.000000	1023.000000	2046.000000
34.740002	-0.057966	-34.257858	-7.038094	-9.538039	-9.043685	-8.638039	0.000000	-10.000000	0.133333	-11.333334	45.000000	1023.000000	1023.000000	2046.000000
34.759998	-0.058355	-34.487984	-7.054274	-9.767496	-9.021399	-8.644814	0.000000	-10.000000	0.125000	-10.800000	41.000000	1023.000000	1023.000000	2046.000000
34.779999	-0.060615	-35.823700	-7.444122	-9.892124	-9.426709	-9.060745	0.000000	-10.000000	0.116667	-10.550000	39.833332	1023.000000	1023.000000	2046.000000
34.799999	-0.061088	-36.103283	-7.703038	-9.847257	-9.461884	-9.091104	0.000000	-10.000000	0.108333	-9.750000	37.500000	1023.000000	1023.000000	2046.000000
34.820000	-0.063473	-37.512493	-8.137033	-9.874540	-9.958012	-9.542909	0.000000	-10.000000	0.100000	-8.483334	34.333332	1023.000000	1023.000000	2046.000000
34.840000	-0.065015	-38.423843	-8.622196	-9.765401	-10.297749	-9.738496	0.000000	-10.000000	0.100000	-7.250000	31.500000	1023.000000	1023.000000	2046.000000
34.860001	-0.065899	-38.946297	-8.840752	-9.707238	-10.572410	-9.825898	0.000000	-10.000000	0.108333	-6.633333	29.000000	1023.000000	1023.000000	2046.000000
34.880001	-0.067760	-40.046154	-9.333526	-9.608682	-10.956187	-10.147760	0.000000	-10.000000	0.108333	-6.733334	26.666666	1023.000000	1023.000000	2046.000000
34.900002	-0.067328	-39.791012	-9.569173	-9.306802	-10.821565	-10.093473	0.000000	-10.000000	0.108333	-7.166667	24.500000	1023.000000	1023.000000	2046.000000
34.919998	-0.068399	-40.424046	-9.857212	-9.105634	-11.060227	-10.400973	0.000000	-10.000000	0.116667	-7.666667	22.166666	1023.000000	1023.000000	2046.000000
34.939999	-0.068583	-40.532352	-10.150185	-9.039339	-11.082545	-10.260284	0.000000	-10.000000	0.125000	-7.900000	19.666666	1023.000000	1023.000000	2046.000000
34.959999	-0.068464	-40.462337	-10.259667	-9.022131	-11.050559	-10.129979	0.000000	-10.000000	0.125000	-7.883333	17.000000	1023.000000	1023.000000	2046.000000
34.980000	-0.069682	-41.182198	-10.544344	-9.038279	-11.309703	-10.289871	0.000000	-10.000000	0.108333	-7.516667	14.333333	1023.000000	1023.000000	2046.000000
35.000000	-0.068975	-40.764282	-10.535416	-9.001993	-11.175009	-10.051864	0.000000	-10.000000	0.100000	-6.866667	11.833333	1023.000000	1023.000000	2046.000000
35.020000	-0.069475	-41.059765	-10.513247	-9.034315	-11.337894	-10.174312	0.000000	-10.000000	0.100000	-6.200000	9.500000	1023.000000	1023.000000	2046.000000
35.040001	-0.068882	-40.709400	-10.560001	-8.930190	-11.237278	-9.981932	0.000000	-10.000000	0.100000	-5.683333	7.500000	1023.000000	1023.000000	2046.000000
35.060001	-0.067800	-40.069611	-10.381171	-8.768529	-11.077760	-9.842150	0.000000	-10.000000	0.100000	-5.383333	5.500000	1023.000000	1023.000000	2046.000000
35.080002	-0.068004	-40.190571	-10.440456	-8.677558	-11.136867	-9.935692	0.000000	-10.000000	0.100000	-5.066667	3.666667	1023.000000	1023.000000	2046.000000
35.099998	-0.066223	-39.137775	-10.193064	-8.620944	-10.732835	-9.590934	0.000000	-10.000000	0.100000	-4.633333	2.000000	1023.000000	1023.000000	2046.000000
35.119999	-0.066684	-39.410530	-10.085602	-8.739265	-10.857133	-9.728530	0.000000	-10.000000	0.100000	-4.233334	0.833333	1023.000000	1023.000000	2046.000000
35.139999	-0.065417	-38.661716	-9.903727	-8.777949	-10.509221	-9.470818	0.000000	-10.000000	0.108333	-3.916667	-0.333333	1023.000000	1023.000000	2046.000000
35.160000	-0.065530	-38.728127	-9.645992	-9.005826	-10.489987	-9.586323	0.000000	-10.000000	0.108333	-3.966667	-1.333333	1023.000000	1023.000000	2046.000000
35.180000	-0.066095	-39.062057	-9.584269	-9.329024	-10.510908	-9.637856	0.000000	-10.000000	0.108333	-4.166667	-2.666667	1023.000000	1023.000000	2046.000000
35.200001	-0.065667	-38.809387	-9.242381	-9.607213	-10.365787	-9.594007	0.000000	-10.000000	0.100000	-4.366667	-4.000000	1023.000000	1023.000000	2046.000000
35.220001	-0.067323	-39.787617	-9.324216	-9.996830	-10.563919	-9.902651	0.000000	-10.000000	0.091667	-4.150000	-5.500000	1023.000000	1023.000000	2046.000000
35.240002	-0.066756	-39.452801	-9.181017	-10.247276	-10.289699	-9.734807	0.000000	-10.000000	0.075000	-3.466667	-6.833333	1023.000000	1023.000000	2046.000000
35.259998	-0.068124	-40.261044	-9.173150	-10.573690	-10.531562	-9.982642	0.000000	-10.000000	0.075000	-2.533333	-8.000000	1023.000000	1023.000000	2046.000000
35.279999	-0.067693	-40.006588	-9.172845	-10.650524	-10.324620	-9.858597	0.000000	-10.000000	0.075000	-1.833333	-8.666667	1023.000000	1023.000000	2046.000000
35.299999	-0.068276	-40.351212	-9.069580	-10.864511	-10.456255	-9.960865	0.000000	-10.000000	0.083333	-1.600000	-9.000000	1023.000000	1023.000000	2046.000000
35.320000	-0.068822	-40.673672	-9.215235	-10.999772	-10.452952	-10.005712	0.000000	-10.000000	0.066667	-1.766667	-9.000000	1023.000000	1023.000000	2046.000000
35.340000	-0.068236	-40.327301	-9.088478	-11.145465	-10.272466	-9.820890	0.000000	-10.000000	0.066667	-1.916667	-9.166667	1023.000000	1023.000000	2046.000000
35.360001	-0.069563	-41.111588	-9.230238	-11.332511	-10.450895	-10.097945	0.000000	-10.000000	0.075000	-1.900000	-9.500000	1023.000000	1023.000000	2046.000000
35.380001	-0.068793	-40.656815	-9.246903	-11.403576	-10.193707	-9.812627	0.000000	-10.000000	0.083333	-1.433333	-9.833333	1023.000000	1023.000000	2046.000000
35.400002	-0.068937	-40.741661	-9.116434	-11.501497	-10.229012	-9.894717	0.000000	-10.000000	0.083333	-0.783333	-10.000000	1023.000000	1023.000000	2046.000000
35.419998	-0.069177	-40.883629	-9.177168	-11.592619	-10.245456	-9.868387	0.000000	-10.000000	0.066667	0.083333	-10.000000	1023.000000	1023.000000	2046.000000
35.439999	-0.067975	-40.173470	-9.010167	-11.581906	-9.905356	-9.676037	0.000000	-10.000000	0.058333	1.100000	-10.000000	1023.000000	1023.000000	2046.000000
35.459999	-0.068682	-40.591274	-9.048227	-11.698261	-10.000237	-9.844551	0.000000	-10.000000	0.050000	2.500000	-10.000000	1023.000000	1023.000000	2046.000000
35.480000	-0.067479	-39.879848	-8.890174	-11.666437	-9.782990	-9.540247	0.000000	-10.000000	0.033333	4.400000	-10.000000	1023.000000	1023.000000	2046.000000
35.500000	-0.066463	-39.279758	-8.689449	-11.645796	-9.520894	-9.423620	0.000000	-10.000000	0.016667	6.550000	-10.000000	1023.000000	1023.000000	2046.000000
35.520000	-0.066752	-39.450623	-8.644798	-11.663366	-9.617852	-9.524607	0.000000	-10.000000	0.000000	8.733334	-10.000000	1023.000000	1023.000000	2046.000000
35.540001	-0.065036	-38.436214	-8.488296	-11.639650	-9.179352	-9.128916	0.000000	-10.000000	-0.025000	10.950000	-10.000000	1023.000000	1023.000000	2046.000000
35.560001	-0.064009	-37.829201	-8.217975	-11.555465	-9.002374	-9.053389	0.000000	-10.000000	-0.066667	12.900000	-10.000000	1023.000000	1023.000000	2046.000000
35.580002	-0.062937	-37.195675	-8.078523	-11.447884	-8.812561	-8.856708	0.000000	-10.000000	-0.108333	14.700000	-10.000000	1023.000000	1023.000000	2046.000000
35.599998	-0.060256	-35.611172	-7.643846	-11.264169	-8.307255	-8.395905	0.000000	-10.000000	-0.166667	17.316668	4.833333	1023.000000	1023.000000	2046.000000
35.619999	-0.059565	-35.203045	-7.451538	-11.274782	-8.235934	-8.240792	0.000000	-10.000000	-0.208333	19.416668	19.666666	1023.000000	1023.000000	2046.000000
35.639999	-0.058127	-34.352921	-7.283287	-11.415161	-8.023073	-7.631399	0.000000	-10.000000	-0.250000	21.050001	34.500000	1023.000000	1023.000000	2046.000000
35.660000	-0.056346	-33.300526	-6.927356	-11.146938	-7.738709	-7.487523	0.000000	-10.000000	-0.241667	21.416668	36.833332	1023.000000	1023.000000	2046.000000
35.680000	-0.055680	-32.907001	-6.872538	-10.693321	-7.734489	-7.606653	0.000000	-10.000000	-0.266667	22.416668	41.666668	1023.000000	1023.000000	2046.000000
35.700001	-0.053545	-31.644936	-6.786881	-10.456425	-7.316551	-7.085078	0.000000	-10.000000	-0.291667	23.650000	49.166668	1023.000000	1023.000000	2046.000000
35.720001	-0.053984	-31.904596	-6.801541	-10.477975	-7.359883	-7.265198	0.000000	-10.000000	-0.350000	24.933334	57.000000	1023.000000	1023.000000	2046.000000
35.740002	-0.053141	-31.406059	-6.841883	-10.489766	-7.059465	-7.014945	0.000000	-10.000000	-0.383333	25.966667	65.000000	1023.000000	1023.000000	2046.000000
35.759998	-0.052254	-30.881899	-6.677455	-10.333899	-6.824464	-7.046082	0.000000	-10.000000	-0.433333	27.233334	73.333336	1023.000000	1023.000000	2046.000000
35.779999	-0.052988	-31.316135	-6.813789	-10.255468	-7.073173	-7.173706	0.000000	-10.000000	-0.475000	28.333334	82.166664	1023.000000	1023.000000	2046.000000
35.799999	-0.052234	-30.870224	-6.917861	-9.967669	-6.863722	-7.120972	0.000000	-10.000000	-0.525000	29.650002	91.500000	1023.000000	1023.000000	2046.000000
35.820000	-0.053996	-31.911398	-7.239460	-9.863454	-7.321356	-7.487128	0.000000	-10.000000	-0.566667	30.633333	101.166664	1023.000000	1023.000000	2046.000000
35.840000	-0.053359	-31.535126	-7.483515	-9.600415	-7.204501	-7.246694	0.000000	-10.000000	-0.591667	31.516666	111.166664	1023.000000	1023.000000	2046.000000
35.860001	-0.053061	-31.359018	-7.601049	-9.168884	-7.248145	-7.340940	0.000000	-10.000000	-0.600000	31.816668	121.500000	1023.000000	1023.000000	2046.000000
35.880001	-0.053028	-31.339397	-7.865167	-8.820393	-7.408245	-7.245594	0.000000	-10.000000	-0.608333	32.216667	132.000000	1023.000000	1023.000000	2046.000000
35.900002	-0.051047	-30.168518	-7.971929	-8.277794	-6.981670	-6.937125	0.000000	-10.000000	-0.608333	32.433334	142.666672	1023.000000	1023.000000	2046.000000
35.919998	-0.050627	-29.920376	-8.089455	-7.736009	-7.019009	-7.075902	0.000000	-10.000000	-0.641667	32.666668	153.500000	1023.000000	1023.000000	2046.000000
35.939999	-0.049332	-29.155310	-8.285707	-7.330364	-6.832891	-6.706346	0.000000	-10.000000	-0.650000	32.716667	164.500000	1023.000000	1023.000000	2046.000000
35.959999	-0.047325	-27.969336	-8.153609	-6.913188	-6.554348	-6.348189	0.000000	-10.000000	-0.683333	32.966667	175.500000	1023.000000	1023.000000	2046.000000
35.980000	-0.046955	-27.750673	-8.127075	-6.666371	-6.704768	-6.252460	0.000000	-10.000000	-0.666667	33.033337	186.500000	1023.000000	1023.000000	2046.000000
36.000000	-0.044971	-26.577620	-8.085011	-6.297477	-6.329721	-5.865411	0.000000	-10.000000	-0.675000	33.450001	197.500000	1023.000000	1023.000000	2046.000000
36.020000	-0.042696	-25.233522	-7.795686	-5.978944	-5.921998	-5.536894	0.000000	-10.000000	-0.675000	33.800003	208.500000	1023.000000	1023.000000	2046.000000
36.040001	-0.041664	-24.623707	-7.588476	-5.661579	-5.887102	-5.486551	0.000000	-10.000000	-0.691667	34.316669	219.666672	1023.000000	1023.000000	2046.000000
36.060001	-0.038637	-22.834358	-7.246117	-5.248854	-5.363028	-4.976360	0.000000	-10.000000	-0.700000	34.466667	231.000000	1023.000000	1023.000000	2046.000000
36.080002	-0.035844	-21.183956	-6.715555	-4.849474	-4.902734	-4.716192	0.000000	-10.000000	-0.700000	34.500000	242.500000	1023.000000	1023.000000	2046.000000
36.099998	-0.034392	-20.325426	-6.252509	-4.708185	-4.746144	-4.618589	0.000000	-10.000000	-0.700000	34.483334	254.000000	1023.000000	1023.000000	2046.000000
36.119999	-0.031085	-18.371326	-5.620221	-4.561353	-4.121062	-4.068691	0.000000	-10.000000	-0.683333	34.433334	265.500000	1023.000000	1023.000000	2046.000000
36.139999	-0.028832	-17.039476	-4.984526	-4.414999	-3.677334	-3.962616	0.000000	-10.000000	-0.675000	34.266666	277.000000	1023.000000	1023.000000	2046.000000
36.160000	-0.028098	-16.605988	-4.459748	-4.565808	-3.670257	-3.910175	0.000000	-10.000000	-0.658333	34.150002	288.500000	1023.000000	1023.000000	2046.000000
36.180000	-0.025882	-15.296391	-3.941502	-4.592539	-3.192335	-3.570015	0.000000	-10.000000	-0.658333	33.916668	299.833344	1023.000000	1023.000000	2046.000000
36.200001	-0.024448	-14.448972	-3.429829	-4.528806	-2.913279	-3.577058	0.000000	-10.000000	-0.650000	33.750000	311.166656	1023.000000	1023.000000	2046.000000
36.220001	-0.024162	-14.279617	-3.097908	-4.644393	-2.976642	-3.560675	0.000000	-10.000000	-0.641667	33.400002	322.500000	1023.000000	1023.000000	2046.000000
36.240002	-0.022070	-13.043326	-2.805793	-4.522540	-2.468915	-3.246078	0.000000	-10.000000	-0.650000	33.500000	333.833344	1023.000000	1023.000000	2046.000000
36.259998	-0.021094	-12.466301	-2.413060	-4.408309	-2.329310	-3.315623	0.000000	-10.000000	-0.641667	33.599998	345.000000	1023.000000	1023.000000	2046.000000
36.279999	-0.020636	-12.195924	-2.211138	-4.421000	-2.347770	-3.216015	0.000000	-10.000000	-0.633333	33.633335	356.166656	1023.000000	1023.000000	2046.000000
36.299999	-0.018422	-10.887593	-1.897246	-4.321576	-1.833001	-2.835770	0.000000	-10.000000	-0.616667	33.400002	367.333344	1023.000000	1023.000000	2046.000000
36.320000	-0.017924	-10.593236	-1.616750	-4.235512	-1.845848	-2.895126	0.000000	-10.000000	-0.608333	33.083336	378.500000	1023.000000	1023.000000	2046.000000
36.340000	-0.016839	-9.952019	-1.485524	-4.123518	-1.669678	-2.673299	0.000000	-10.000000	-0.608333	32.950001	389.500000	1023.000000	1023.000000	2046.000000
36.360001	-0.014486	-8.561507	-1.126501	-3.920555	-1.182804	-2.331648	0.000000	-10.000000	-0.600000	32.933334	400.500000	1023.000000	1023.000000	2046.000000
36.380001	-0.014112	-8.340149	-0.863206	-3.833265	-1.268528	-2.375149	0.000000	-10.000000	-0.591667	32.883335	411.500000	1023.000000	1023.000000	2046.000000
36.400002	-0.012053	-7.123240	-0.551304	-3.645584	-0.943500	-1.982852	0.000000	-10.000000	-0.591667	32.916668	422.500000	1023.000000	1023.000000	2046.000000
36.419998	-0.009923	-5.864574	-0.159257	-3.324161	-0.512437	-1.868719	0.000000	-10.000000	-0.583333	32.650002	433.500000	1023.000000	1023.000000	2046.000000
36.439999	-0.009295	-5.493193	0.109712	-3.220174	-0.592365	-1.790366	0.000000	-10.000000	-0.566667	32.433334	444.500000	1023.000000	1023.000000	2046.000000
36.459999	-0.006499	-3.841089	0.492094	-2.896373	-0.000083	-1.436727	0.000000	-10.000000	-0.566667	32.033333	455.333344	1023.000000	1023.000000	2046.000000
36.480000	-0.005654	-3.341549	0.939608	-2.682349	-0.092910	-1.505898	0.000000	-10.000000	-0.566667	31.383333	466.000000	1023.000000	1023.000000	2046.000000
36.500000	-0.002873	-1.697769	1.333497	-2.367666	0.376738	-1.040338	0.000000	-10.000000	-0.575000	30.883333	476.666656	1023.000000	1023.000000	2046.000000
36.520000	-0.000083	-0.049099	1.939935	-1.930106	0.756533	-0.815462	0.000000	-10.000000	-0.558333	30.650000	487.166656	1023.000000	1023.000000	2046.000000
36.540001	0.001256	0.742587	2.337518	-1.746005	0.732700	-0.581627	0.000000	-10.000000	-0.541667	30.716667	497.500000	1023.000000	1023.000000	2046.000000
36.560001	0.004223	2.496010	2.777907	-1.746287	1.215153	0.249237	0.000000	-10.000000	-0.525000	30.766666	507.500000	1023.000000	1023.000000	2046.000000
36.580002	0.005134	3.034284	3.190934	-1.435880	1.169321	0.109909	0.000000	-10.000000	-0.508333	30.700001	517.833313	1023.000000	1023.000000	2046.000000
36.599998	0.006975	4.122079	3.287236	-0.799201	1.505754	0.128290	0.000000	-10.000000	-0.491667	30.433334	528.166687	1023.000000	1023.000000	2046.000000
36.619999	0.008913	5.267577	3.541924	-0.319194	1.771555	0.273292	0.000000	-10.000000	-0.483333	29.933334	538.500000	1023.000000	1023.000000	2046.000000
36.639999	0.007720	4.562290	3.404119	-0.267974	1.454327	-0.028182	0.000000	-10.000000	-0.466667	29.083334	548.500000	1023.000000	1023.000000	2046.000000
36.660000	0.009018	5.329647	3.423424	-0.053055	1.795456	0.163822	0.000000	-10.000000	-0.458333	28.400000	558.333313	1023.000000	1023.000000	2046.000000
36.680000	0.008694	5.138216	3.619563	0.137398	1.609845	-0.228590	0.000000	-10.000000	-0.433333	28.000000	568.000000	1023.000000	1023.000000	2046.000000
36.700001	0.007558	4.466977	3.428067	0.186887	1.258344	-0.406321	0.000000	-10.000000	-0.408333	27.683334	577.333313	1023.000000	1023.000000	2046.000000
36.720001	0.007672	4.534398	3.251422	0.445833	1.312811	-0.475668	0.000000	-10.000000	-0.375000	27.333334	586.666687	1023.000000	1023.000000	2046.000000
36.740002	0.005351	3.162484	2.962851	0.523332	0.695043	-1.018742	0.000000	-10.000000	-0.350000	26.516668	595.833313	1023.000000	1023.000000	2046.000000
36.759998	0.005227	3.089222	2.516667	0.653460	0.788188	-0.869093	0.000000	-10.000000	-0.333333	25.766668	604.833313	1023.000000	1023.000000	2046.000000
36.779999	0.005386	3.183061	2.346517	1.001055	0.811245	-0.975756	0.000000	-10.000000	-0.316667	25.150002	613.500000	1023.000000	1023.000000	2046.000000
36.799999	0.004707	2.781589	2.140484	1.215253	0.446605	-1.020753	0.000000	-10.000000	-0.308333	24.866667	621.833313	1023.000000	1023.000000	2046.000000
36.820000	0.006456	3.815610	2.054308	1.693392	0.827365	-0.759455	0.000000	-10.000000	-0.291667	24.683334	630.333313	1023.000000	1023.000000	2046.000000
36.840000	0.005934	3.507131	1.890052	2.101047	0.575542	-1.059510	0.000000	-10.000000	-0.283333	24.316668	638.666687	1023.000000	1023.000000	2046.000000
36.860001	0.007001	4.137759	1.709092	2.377746	0.743693	-0.692772	0.000000	-10.000000	-0.258333	23.750000	647.000000	1023.000000	1023.000000	2046.000000
36.880001	0.008069	4.768744	1.747067	2.698128	0.898255	-0.574705	0.000000	-10.000000	-0.241667	23.116667	655.000000	1023.000000	1023.000000	2046.000000
36.900002	0.007610	4.497313	1.676953	2.818382	0.567394	-0.565416	0.000000	-10.000000	-0.216667	22.316668	662.666687	1023.000000	1023.000000	2046.000000
36.919998	0.009211	5.443758	1.630498	3.018483	0.994205	-0.199428	0.000000	-10.000000	-0.208333	21.750000	670.166687	1023.000000	1023.000000	2046.000000
36.939999	0.009384	5.545897	1.706652	3.088942	1.015321	-0.265017	0.000000	-10.000000	-0.191667	21.200001	677.500000	1023.000000	1023.000000	2046.000000
36.959999	0.010283	6.077323	1.825917	3.197758	1.077649	-0.024002	0.000000	-10.000000	-0.183333	20.800001	684.833313	1023.000000	1023.000000	2046.000000
36.980000	0.012513	7.395460	2.036135	3.434574	1.622116	0.302634	0.000000	-10.000000	-0.183333	20.083334	691.833313	1023.000000	1023.000000	2046.000000
37.000000	0.013271	7.843150	2.359576	3.580327	1.679937	0.223310	0.000000	-10.000000	-0.183333	19.549999	698.666687	1023.000000	1023.000000	2046.000000
37.020000	0.014967	8.845256	2.705855	3.703159	1.879300	0.556942	0.000000	-10.000000	-0.175000	19.033333	705.166687	1023.000000	1023.000000	2046.000000
37.040001	0.018302	10.816488	3.265037	4.021105	2.593202	0.937144	0.000000	-10.000000	-0.141667	18.633333	711.833313	1023.000000	1023.000000	2046.000000
37.060001	0.019078	11.274971	3.858255	4.099540	2.588537	0.728639	0.000000	-10.000000	-0.100000	17.683334	718.166687	1023.000000	1023.000000	2046.000000
37.080002	0.020133	11.898791	4.281809	3.926974	2.750206	0.939802	0.000000	-10.000000	-0.066667	16.600000	724.333313	1023.000000	1023.000000	2046.000000
37.099998	0.021451	12.677310	4.673527	3.764581	3.142895	1.096307	0.000000	-10.000000	-0.041667	15.349999	730.000000	1023.000000	1023.000000	2046.000000
37.119999	0.020660	12.210282	4.997351	3.445229	2.916840	0.850862	0.000000	-10.000000	-0.025000	14.383333	735.166687	1023.000000	1023.000000	2046.000000
37.139999	0.021355	12.620803	5.236811	3.216629	3.109938	1.057425	0.000000	-10.000000	-0.008333	13.066667	740.166687	1023.000000	1023.000000	2046.000000
37.160000	0.022209	13.125603	5.574238	3.179494	3.391489	0.980382	0.000000	-10.000000	0.000000	11.516666	744.666687	1023.000000	1023.000000	2046.000000
37.180000	0.021171	12.512156	5.728189	2.917974	3.094275	0.771719	0.000000	-10.000000	0.008333	9.383333	748.833313	1023.000000	1023.000000	2046.000000
37.200001	0.022171	13.103333	5.865386	2.809051	3.376273	1.052624	0.000000	-10.000000	0.033333	7.350000	752.333313	1023.000000	1023.000000	2046.000000
37.220001	0.021828	12.900472	6.031949	2.801188	3.296747	0.770588	0.000000	-10.000000	0.058333	4.933333	755.166687	1023.000000	1023.000000	2046.000000
37.240002	0.021539	12.729766	5.967368	2.590693	3.229565	0.942140	0.000000	-10.000000	0.075000	2.566667	757.333313	1023.000000	1023.000000	2046.000000
37.259998	0.022353	13.210874	6.011475	2.633435	3.566331	0.999632	0.000000	-10.000000	0.083333	0.083333	758.500000	1023.000000	1023.000000	2046.000000
37.279999	0.021012	12.417931	6.060063	2.412153	3.114908	0.830807	0.000000	-10.000000	0.091667	-1.766667	759.000000	1023.000000	1023.000000	2046.000000
37.299999	0.022057	13.035828	6.006218	2.421544	3.505816	1.102250	0.000000	-10.000000	0.108333	-3.600000	759.000000	1023.000000	1023.000000	2046.000000
37.320000	0.021586	12.757567	6.076880	2.410828	3.415430	0.854428	0.000000	-10.000000	0.108333	-5.233334	759.000000	1023.000000	1023.000000	2046.000000
37.340000	0.021275	12.573324	6.073115	2.266791	3.225497	1.007921	0.000000	-10.000000	0.108333	-6.700000	759.000000	1023.000000	1023.000000	2046.000000
37.360001	0.022558	13.331628	6.153838	2.434654	3.617546	1.125590	0.000000	-10.000000	0.116667	-7.566667	759.000000	1023.000000	1023.000000	2046.000000
37.380001	0.022134	13.081311	6.359776	2.489514	3.371212	0.860808	0.000000	-10.000000	0.116667	-8.000000	759.000000	1023.000000	1023.000000	2046.000000
37.400002	0.023399	13.828622	6.521594	2.490035	3.499143	1.317850	0.000000	-10.000000	0.116667	-8.183333	759.000000	1023.000000	1023.000000	2046.000000
37.419998	0.024804	14.659148	6.718091	2.770086	3.864741	1.306230	0.000000	-10.000000	0.100000	-8.133333	759.000000	1023.000000	1023.000000	2046.000000
37.439999	0.023653	13.979147	6.947402	2.278397	3.212213	1.541135	0.000000	-10.000000	0.100000	-8.033334	759.000000	1023.000000	1023.000000	2046.000000
37.459999	0.024815	14.665840	6.992606	2.365710	3.509880	1.797643	0.000000	-10.000000	0.116667	-7.966667	751.500000	1023.000000	1023.000000	2046.000000
37.480000	0.024637	14.560395	6.930669	2.902047	3.536933	1.190746	0.000000	-10.000000	0.125000	-7.966667	743.166687	1023.000000	1023.000000	2046.000000
37.500000	0.023686	13.998384	6.743750	2.941983	3.137812	1.174839	0.000000	-10.000000	0.133333	-8.066667	734.000000	1023.000000	1023.000000	2046.000000
37.520000	0.023711	14.013327	6.410514	3.007197	3.443843	1.151772	0.000000	-10.000000	0.125000	-8.216667	731.333313	1023.000000	1023.000000	2046.000000
37.540001	0.022004	13.004332	6.358048	2.921367	2.989315	0.735601	0.000000	-10.000000	0.133333	-8.616667	728.500000	1023.000000	1023.000000	2046.000000
37.560001	0.021019	12.422403	6.231905	2.740717	2.783763	0.666018	0.000000	-10.000000	0.141667	-8.866667	725.500000	1023.000000	1023.000000	2046.000000
37.580002	0.020395	12.053703	6.003531	2.814429	2.839818	0.395926	0.000000	-10.000000	0.150000	-9.233334	722.500000	1023.000000	1023.000000	2046.000000
37.599998	0.017144	10.131862	5.696580	2.756130	1.963051	-0.283900	0.000000	-10.000000	0.150000	-9.650001	719.500000	1023.000000	1023.000000	2046.000000
37.619999	0.015280	9.030371	5.174103	2.618258	1.602270	-0.364260	0.000000	-10.000000	0.141667	-10.233334	716.333313	1023.000000	1023.000000	2046.000000
37.639999	0.013937	8.236624	4.665758	2.753994	1.538573	-0.721701	0.000000	-10.000000	0.141667	-10.866667	712.833313	1023.000000	1023.000000	2046.000000
37.660000	0.011227	6.635309	4.350170	2.663790	0.682179	-1.060830	0.000000	-10.000000	0.141667	-11.466666	709.333313	1023.000000	1023.000000	2046.000000
37.680000	0.011386	6.728887	3.844233	2.792390	0.939716	-0.847452	0.000000	-10.000000	0.150000	-11.966666	705.333313	1023.000000	1023.000000	2046.000000
37.700001	0.009807	5.795649	3.563335	3.026826	0.561987	-1.356499	0.000000	-10.000000	0.158333	-12.283334	701.333313	1023.000000	1023.000000	2046.000000
37.720001	0.008771	5.183833	3.173400	3.032881	0.253977	-1.276425	0.000000	-10.000000	0.158333	-12.450000	697.000000	1023.000000	1023.000000	2046.000000
37.740002	0.009097	5.376189	2.878916	3.251544	0.464505	-1.218775	0.000000	-10.000000	0.158333	-12.566667	693.000000	1023.000000	1023.000000	2046.000000
37.759998	0.007089	4.189831	2.675202	3.190985	-0.120155	-1.556201	0.000000	-10.000000	0.183333	-12.900001	689.000000	1023.000000	1023.000000	2046.000000
37.779999	0.007070	4.178570	2.407995	3.083046	-0.077786	-1.234684	0.000000	-10.000000	0.216667	-13.400001	684.666687	1023.000000	1023.000000	2046.000000
37.799999	0.006137	3.626889	2.236151	3.141804	-0.167106	-1.583961	0.000000	-10.000000	0.258333	-14.283334	680.166687	1023.000000	1023.000000	2046.000000
37.820000	0.004840	2.860210	2.062128	2.806837	-0.544884	-1.463871	0.000000	-10.000000	0.275000	-15.133333	675.333313	1023.000000	1023.000000	2046.000000
37.840000	0.005656	3.342654	1.918777	2.848317	-0.090053	-1.334387	0.000000	-10.000000	0.308333	-16.266666	670.333313	1023.000000	1023.000000	2046.000000
37.860001	0.004362	2.577759	1.994279	2.761568	-0.523411	-1.654678	0.000000	-10.000000	0.350000	-17.666668	665.000000	1023.000000	1023.000000	2046.000000
37.880001	0.004610	2.724405	1.892099	2.654959	-0.410599	-1.412054	0.000000	-10.000000	0.391667	-19.366667	659.000000	1023.000000	1023.000000	2046.000000
37.900002	0.005393	3.187376	1.995309	2.812578	-0.125576	-1.494935	0.000000	-10.000000	0.425000	-20.916668	652.500000	1023.000000	1023.000000	2046.000000
37.919998	0.004548	2.687666	2.254012	2.704394	-0.613660	-1.657080	0.000000	-10.000000	0.475000	-22.366667	645.333313	1023.000000	1023.000000	2046.000000
37.939999	0.005545	3.277344	2.382175	2.681740	-0.293414	-1.493157	0.000000	-10.000000	0.533333	-23.733334	637.833313	1023.000000	1023.000000	2046.000000
37.959999	0.004553	2.690993	2.580907	2.547696	-0.469411	-1.968199	0.000000	-10.000000	0.600000	-25.216667	630.000000	1023.000000	1023.000000	2046.000000
37.980000	0.003246	1.918160	2.575917	1.946554	-0.727368	-1.876943	0.000000	-10.000000	0.650000	-26.716667	621.666687	1023.000000	1023.000000	2046.000000
38.000000	0.002911	1.720544	2.604839	1.673390	-0.509003	-2.048682	0.000000	-10.000000	0.691667	-28.033335	612.833313	1023.000000	1023.000000	2046.000000
38.020000	0.000317	0.187166	2.725560	1.099903	-1.213975	-2.424321	0.000000	-10.000000	0.741667	-29.166668	603.333313	1023.000000	1023.000000	2046.000000
38.040001	0.000232	0.137075	2.645272	0.769368	-0.995115	-2.282451	0.000000	-10.000000	0.783333	-29.966667	593.500000	1023.000000	1023.000000	2046.000000
38.060001	-0.001570	-0.928055	2.643495	0.631692	-1.319524	-2.883717	0.000000	-10.000000	0.816667	-30.583334	583.500000	1023.000000	1023.000000	2046.000000
38.080002	-0.003069	-1.813544	2.555607	0.102572	-1.717631	-2.754092	0.000000	-10.000000	0.833333	-30.966667	573.500000	1023.000000	1023.000000	2046.000000
38.099998	-0.003273	-1.934321	2.319374	0.063253	-1.434983	-2.881964	0.000000	-10.000000	0.841667	-31.466667	563.166687	1023.000000	1023.000000	2046.000000
38.119999	-0.005667	-3.349466	2.225909	-0.246706	-2.056549	-3.272120	0.000000	-10.000000	0.850000	-31.750000	552.666687	1023.000000	1023.000000	2046.000000
38.139999	-0.006444	-3.808141	1.925554	-0.552985	-2.056203	-3.124507	0.000000	-10.000000	0.866667	-32.083336	542.000000	1023.000000	1023.000000	2046.000000
38.160000	-0.007196	-4.253030	1.740385	-0.532161	-1.986947	-3.474307	0.000000	-10.000000	0.875000	-32.133335	531.333313	1023.000000	1023.000000	2046.000000
38.180000	-0.009264	-5.474791	1.588474	-0.909547	-2.525485	-3.628233	0.000000	-10.000000	0.891667	-32.466667	520.666687	1023.000000	1023.000000	2046.000000
38.200001	-0.009340	-5.519714	1.345837	-1.045226	-2.296168	-3.524157	0.000000	-10.000000	0.883333	-32.566666	509.833344	1023.000000	1023.000000	2046.000000
38.220001	-0.011143	-6.585454	1.256619	-1.180539	-2.677994	-3.983540	0.000000	-10.000000	0.900000	-32.733334	499.000000	1023.000000	1023.000000	2046.000000
38.240002	-0.012032	-7.110996	1.029018	-1.499753	-2.850511	-3.789750	0.000000	-10.000000	0.916667	-32.750000	488.000000	1023.000000	1023.000000	2046.000000
38.259998	-0.012348	-7.297714	0.873202	-1.478112	-2.689148	-4.003655	0.000000	-10.000000	0.925000	-32.950001	477.000000	1023.000000	1023.000000	2046.000000
38.279999	-0.014282	-8.440514	0.819477	-1.784048	-3.321973	-4.153970	0.000000	-10.000000	0.933333	-32.916668	466.000000	1023.000000	1023.000000	2046.000000
38.299999	-0.013627	-8.053670	0.685155	-1.751788	-2.924499	-4.062538	0.000000	-10.000000	0.933333	-33.016666	455.000000	1023.000000	1023.000000	2046.000000
38.320000	-0.015283	-9.032310	0.772078	-1.918892	-3.533327	-4.352169	0.000000	-10.000000	0.950000	-32.833336	444.000000	1023.000000	1023.000000	2046.000000
38.340000	-0.014631	-8.646949	0.534571	-2.027758	-3.135160	-4.018602	0.000000	-10.000000	0.950000	-32.833336	433.000000	1023.000000	1023.000000	2046.000000
38.360001	-0.016461	-9.728529	0.524453	-2.445057	-3.645835	-4.162089	0.000000	-10.000000	0.933333	-32.733334	422.166656	1023.000000	1023.000000	2046.000000
38.380001	-0.017357	-10.257824	0.367354	-2.823088	-3.859236	-3.942852	0.000000	-10.000000	0.916667	-32.683334	411.333344	1023.000000	1023.000000	2046.000000
38.400002	-0.017384	-10.274132	0.082179	-2.311970	-3.612415	-4.431926	0.000000	-10.000000	0.891667	-32.366669	400.500000	1023.000000	1023.000000	2046.000000
38.419998	-0.019771	-11.684921	-0.149867	-2.388979	-4.351360	-4.794715	0.000000	-10.000000	0.883333	-32.016666	389.500000	1023.000000	1023.000000	2046.000000
38.439999	-0.020703	-12.235734	-0.630235	-2.648859	-4.267163	-4.689476	0.000000	-10.000000	0.866667	-31.666668	378.833344	1023.000000	1023.000000	2046.000000
38.459999	-0.022449	-13.267340	-0.782732	-2.784342	-4.532498	-5.167768	0.000000	-10.000000	0.850000	-31.650000	368.166656	1023.000000	1023.000000	2046.000000
38.480000	-0.024283	-14.351302	-0.942356	-3.245612	-4.956523	-5.206810	0.000000	-10.000000	0.825000	-31.233334	357.833344	1023.000000	1023.000000	2046.000000
38.500000	-0.024919	-14.727166	-1.275218	-3.181472	-4.750942	-5.519534	0.000000	-10.000000	0.808333	-30.733334	347.166656	1023.000000	1023.000000	2046.000000
38.520000	-0.027963	-16.525936	-1.440786	-3.368900	-5.651070	-6.065181	0.000000	-10.000000	0.783333	-29.916668	337.000000	1023.000000	1023.000000	2046.000000
38.540001	-0.029403	-17.377432	-2.057589	-3.420393	-5.697762	-6.201687	0.000000	-10.000000	0.758333	-29.400000	327.000000	1023.000000	1023.000000	2046.000000
38.560001	-0.032151	-19.001019	-2.417031	-3.361646	-6.359222	-6.863119	0.000000	-10.000000	0.725000	-29.200001	317.333344	1023.000000	1023.000000	2046.000000
38.580002	-0.034588	-20.441442	-2.956816	-3.567593	-6.947250	-6.969783	0.000000	-10.000000	0.716667	-29.116667	307.500000	1023.000000	1023.000000	2046.000000
38.599998	-0.035241	-20.827158	-3.394299	-3.377546	-6.877831	-7.177482	0.000000	-10.000000	0.708333	-29.066668	297.666656	1023.000000	1023.000000	2046.000000
38.619999	-0.037641	-22.245596	-3.685912	-3.345305	-7.553383	-7.660995	0.000000	-10.000000	0.708333	-28.900002	288.000000	1023.000000	1023.000000	2046.000000
38.639999	-0.038048	-22.486570	-4.125246	-3.365999	-7.484716	-7.510611	0.000000	-10.000000	0.708333	-28.833334	278.333344	1023.000000	1023.000000	2046.000000
38.660000	-0.039038	-23.071486	-4.366027	-3.209961	-7.626563	-7.868934	0.000000	-10.000000	0.716667	-28.733334	268.833344	1023.000000	1023.000000	2046.000000
38.680000	-0.040760	-24.089025	-4.544296	-3.523448	-8.214663	-7.806619	0.000000	-10.000000	0.708333	-28.483334	259.166656	1023.000000	1023.000000	2046.000000
38.700001	-0.040671	-24.036747	-4.907842	-3.484005	-7.906460	-7.738440	0.000000	-10.000000	0.700000	-28.050001	249.833328	1023.000000	1023.000000	2046.000000
38.720001	-0.042590	-25.170828	-4.979854	-3.656129	-8.448578	-8.086267	0.000000	-10.000000	0.675000	-27.450001	240.333328	1023.000000	1023.000000	2046.000000
38.740002	-0.042516	-25.127174	-5.275365	-3.875890	-8.191574	-7.784345	0.000000	-10.000000	0.666667	-27.033335	231.166672	1023.000000	1023.000000	2046.000000
38.759998	-0.043515	-25.717188	-5.212802	-3.888771	-8.494370	-8.121245	0.000000	-10.000000	0.641667	-26.516666	222.000000	1023.000000	1023.000000	2046.000000
38.779999	-0.043222	-25.543989	-5.473560	-4.060349	-8.270536	-7.739545	0.000000	-10.000000	0.608333	-26.033335	213.166672	1023.000000	1023.000000	2046.000000
38.799999	-0.043800	-25.885557	-5.381214	-3.949472	-8.447012	-8.107860	0.000000	-10.000000	0.575000	-25.450001	204.500000	1023.000000	1023.000000	2046.000000
38.820000	-0.043685	-25.817675	-5.554273	-4.233577	-8.347205	-7.682621	0.000000	-10.000000	0.541667	-24.733334	196.166672	1023.000000	1023.000000	2046.000000
38.840000	-0.043762	-25.863482	-5.499126	-4.063038	-8.270664	-8.030653	0.000000	-10.000000	0.533333	-24.233334	188.000000	1023.000000	1023.000000	2046.000000
38.860001	-0.043902	-25.945883	-5.617360	-4.465359	-8.240649	-7.622515	0.000000	-10.000000	0.525000	-23.516666	180.000000	1023.000000	1023.000000	2046.000000
38.880001	-0.044528	-26.316206	-5.442856	-4.523062	-8.320965	-8.029324	0.000000	-10.000000	0.500000	-23.116667	172.000000	1023.000000	1023.000000	2046.000000
38.900002	-0.045110	-26.660267	-5.632447	-5.088070	-8.204151	-7.735597	0.000000	-10.000000	0.475000	-22.533333	164.166672	1023.000000	1023.000000	2046.000000
38.919998	-0.046444	-27.448568	-5.519554	-5.325742	-8.361554	-8.241719	0.000000	-10.000000	0.441667	-22.216667	156.500000	1023.000000	1023.000000	2046.000000
38.939999	-0.047527	-28.088699	-5.667957	-5.983144	-8.445428	-7.992171	0.000000	-10.000000	0.425000	-21.616667	149.166672	1023.000000	1023.000000	2046.000000
38.959999	-0.048634	-28.742760	-5.666095	-6.188872	-8.457243	-8.430550	0.000000	-10.000000	0.408333	-21.016666	142.000000	1023.000000	1023.000000	2046.000000
38.980000	-0.049903	-29.492815	-5.832022	-6.857541	-8.633216	-8.170036	0.000000	-10.000000	0.400000	-20.250000	135.000000	1023.000000	1023.000000	2046.000000
39.000000	-0.050698	-29.962557	-5.838491	-6.896260	-8.625588	-8.602217	0.000000	-10.000000	0.391667	-19.566668	128.166672	1023.000000	1023.000000	2046.000000
39.020000	-0.052020	-30.743965	-6.002682	-7.459312	-8.900922	-8.381049	0.000000	-10.000000	0.375000	-19.083334	121.666664	1023.000000	1023.000000	2046.000000
39.040001	-0.052365	-30.947447	-6.138379	-7.488899	-8.702983	-8.617187	0.000000	-10.000000	0.358333	-18.500000	115.500000	1023.000000	1023.000000	2046.000000
39.060001	-0.053806	-31.799456	-6.189323	-7.948266	-9.145181	-8.516685	0.000000	-10.000000	0.341667	-18.166668	109.500000	1023.000000	1023.000000	2046.000000
39.080002	-0.053669	-31.718388	-6.413180	-7.929731	-8.745931	-8.629546	0.000000	-10.000000	0.316667	-17.583334	103.500000	1023.000000	1023.000000	2046.000000
39.099998	-0.055086	-32.555660	-6.407582	-8.269758	-9.190226	-8.688094	0.000000	-10.000000	0.283333	-17.066668	97.500000	1023.000000	1023.000000	2046.000000
39.119999	-0.054738	-32.350170	-6.619164	-8.368859	-8.747340	-8.614808	0.000000	-10.000000	0.258333	-16.400002	91.666664	1023.000000	1023.000000	2046.000000
39.139999	-0.056180	-33.202492	-6.431964	-8.592449	-9.314535	-8.863542	0.000000	-10.000000	0.250000	-15.766667	86.000000	1023.000000	1023.000000	2046.000000
39.160000	-0.055895	-33.033833	-6.743164	-8.785803	-8.878670	-8.626194	0.000000	-10.000000	0.250000	-15.216667	80.666664	1023.000000	1023.000000	2046.000000
39.180000	-0.056910	-33.634029	-6.647186	-8.846908	-9.159953	-8.979982	0.000000	-10.000000	0.250000	-14.733334	75.500000	1023.000000	1023.000000	2046.000000
39.200001	-0.056951	-33.657940	-6.846900	-9.166040	-8.999333	-8.645666	0.000000	-10.000000	0.250000	-14.350000	70.666664	1023.000000	1023.000000	2046.000000
39.220001	-0.057405	-33.926640	-6.787373	-9.101870	-9.033368	-9.004027	0.000000	-10.000000	0.250000	-13.933333	65.833336	1023.000000	1023.000000	2046.000000
39.240002	-0.057679	-34.088558	-6.783371	-9.469840	-9.166768	-8.668579	0.000000	-10.000000	0.233333	-13.466666	61.333332	1023.000000	1023.000000	2046.000000
39.259998	-0.056807	-33.572712	-6.790032	-9.243446	-8.743782	-8.795450	0.000000	-10.000000	0.216667	-12.966666	56.666668	1023.000000	1023.000000	2046.000000
39.279999	-0.057174	-33.789879	-6.541718	-9.396575	-9.128510	-8.723078	0.000000	-10.000000	0.183333	-12.600000	52.333332	1023.000000	1023.000000	2046.000000
39.299999	-0.056399	-33.331917	-6.744079	-9.712561	-8.706721	-8.168555	0.000000	-10.000000	0.166667	-12.216667	48.000000	1023.000000	1023.000000	2046.000000
39.320000	-0.057355	-33.897007	-6.525135	-9.863293	-9.066642	-8.441937	0.000000	-10.000000	0.150000	-11.866667	44.000000	1023.000000	1023.000000	2046.000000
39.340000	-0.057529	-33.999607	-6.705981	-9.867625	-9.083524	-8.342477	0.000000	-10.000000	0.141667	-11.283334	40.000000	1023.000000	1023.000000	2046.000000
39.360001	-0.057226	-33.820320	-6.892963	-9.386815	-8.885047	-8.655497	0.000000	-10.000000	0.133333	-10.666667	36.333332	1023.000000	1023.000000	2046.000000
39.380001	-0.058598	-34.631248	-7.067289	-9.590425	-9.332607	-8.640925	0.000000	-10.000000	0.133333	-10.016666	32.833332	1023.000000	1023.000000	2046.000000
39.400002	-0.058912	-34.817101	-7.461871	-9.686320	-8.976997	-8.691913	0.000000	-10.000000	0.141667	-9.600000	29.500000	1023.000000	1023.000000	2046.000000
39.419998	-0.060582	-35.803886	-7.407344	-9.942752	-9.435549	-9.018240	0.000000	-10.000000	0.133333	-9.316667	26.166666	1023.000000	1023.000000	2046.000000
39.439999	-0.061255	-36.201668	-7.723111	-10.288092	-9.335367	-8.855098	0.000000	-10.000000	0.116667	-8.766666	23.000000	1023.000000	1023.000000	2046.000000
39.459999	-0.062287	-36.811874	-7.904179	-10.123688	-9.483884	-9.300125	0.000000	-10.000000	0.100000	-7.850000	20.166666	1023.000000	1023.000000	2046.000000
39.480000	-0.064070	-37.865562	-8.190557	-10.339286	-9.977541	-9.358178	0.000000	-10.000000	0.100000	-6.433333	17.666666	1023.000000	1023.000000	2046.000000
39.500000	-0.065106	-38.477360	-8.752457	-10.071104	-9.923206	-9.730594	0.000000	-10.000000	0.100000	-5.016666	15.500000	1023.000000	1023.000000	2046.000000
39.520000	-0.067213	-39.722794	-8.904552	-10.104774	-10.691699	-10.021768	0.000000	-10.000000	0.100000	-3.950000	13.833333	1023.000000	1023.000000	2046.000000
39.540001	-0.067923	-40.142784	-9.455708	-10.050807	-10.683881	-9.952391	0.000000	-10.000000	0.100000	-3.716667	12.333333	1023.000000	1023.000000	2046.000000
39.560001	-0.068917	-40.729900	-9.662857	-9.706873	-10.953432	-10.406737	0.000000	-10.000000	0.108333	-4.166667	11.000000	1023.000000	1023.000000	2046.000000
39.580002	-0.069337	-40.978146	-10.105369	-9.745389	-10.977729	-10.149660	0.000000	-10.000000	0.125000	-4.950000	9.666667	1023.000000	1023.000000	2046.000000
39.599998	-0.069761	-41.228657	-10.195255	-9.349442	-11.137826	-10.546134	0.000000	-10.000000	0.125000	-5.583333	8.166667	1023.000000	1023.000000	2046.000000
39.619999	-0.070196	-41.485718	-10.520791	-9.497201	-11.277483	-10.190245	0.000000	-10.000000	0.125000	-5.883333	6.500000	1023.000000	1023.000000	2046.000000
39.639999	-0.070146	-41.456398	-10.601811	-9.160851	-11.253749	-10.439988	0.000000	-10.000000	0.108333	-5.766667	4.500000	1023.000000	1023.000000	2046.000000
39.660000	-0.070622	-41.737564	-10.791368	-9.422423	-11.441430	-10.082342	0.000000	-10.000000	0.108333	-5.300000	2.500000	1023.000000	1023.000000	2046.000000
39.680000	-0.070160	-41.464680	-10.834519	-9.095946	-11.218496	-10.315717	0.000000	-10.000000	0.100000	-4.566667	0.833333	1023.000000	1023.000000	2046.000000
39.700001	-0.070407	-41.610432	-10.742111	-9.341334	-11.551495	-9.975492	0.000000	-10.000000	0.100000	-3.766667	-0.500000	1023.000000	1023.000000	2046.000000
39.720001	-0.069302	-40.957653	-10.874824	-9.012679	-11.111084	-9.959065	0.000000	-10.000000	0.091667	-3.233333	-1.500000	1023.000000	1023.000000	2046.000000
39.740002	-0.069113	-40.845818	-10.528186	-8.943048	-11.460046	-9.914539	0.000000	-10.000000	0.083333	-3.000000	-2.500000	1023.000000	1023.000000	2046.000000
39.759998	-0.067802	-40.071045	-10.710582	-8.868988	-10.888700	-9.602775	0.000000	-10.000000	0.075000	-2.750000	-3.500000	1023.000000	1023.000000	2046.000000
39.779999	-0.067283	-39.764450	-10.280543	-8.686762	-10.981660	-9.815483	0.000000	-10.000000	0.083333	-2.350000	-4.333333	1023.000000	1023.000000	2046.000000
39.799999	-0.066658	-39.394985	-10.234925	-8.991378	-10.777262	-9.391418	0.000000	-10.000000	0.091667	-1.900000	-4.833333	1023.000000	1023.000000	2046.000000
39.820000	-0.065839	-38.910927	-9.942789	-8.840038	-10.504730	-9.623369	0.000000	-10.000000	0.100000	-1.583333	-5.000000	1023.000000	1023.000000	2046.000000
39.840000	-0.065999	-39.005699	-9.699030	-9.345263	-10.574382	-9.387023	0.000000	-10.000000	0.083333	-0.966667	-5.000000	1023.000000	1023.000000	2046.000000
39.860001	-0.065406	-38.655140	-9.603757	-9.408808	-10.118835	-9.523738	0.000000	-10.000000	0.066667	0.316667	-5.000000	1023.000000	1023.000000	2046.000000
39.880001	-0.065982	-38.995461	-9.178259	-9.874246	-10.467580	-9.475378	0.000000	-10.000000	0.050000	2.116667	-5.000000	1023.000000	1023.000000	2046.000000
39.900002	-0.065453	-38.682980	-9.281437	-10.061999	-9.935150	-9.404393	0.000000	-10.000000	0.033333	4.550000	-5.000000	1023.000000	1023.000000	2046.000000
39.919998	-0.065794	-38.883995	-8.867919	-10.312161	-10.221122	-9.482792	0.000000	-10.000000	0.016667	7.216667	-5.000000	1023.000000	1023.000000	2046.000000
39.939999	-0.065189	-38.526890	-9.063853	-10.499302	-9.698092	-9.265643	0.000000	-10.000000	-0.008333	9.866667	-5.000000	1023.000000	1023.000000	2046.000000
39.959999	-0.065015	-38.424110	-8.691503	-10.499458	-9.825420	-9.407730	0.000000	-10.000000	-0.041667	12.050000	-5.000000	1023.000000	1023.000000	2046.000000
39.980000	-0.064515	-38.128139	-8.775391	-10.823556	-9.563036	-8.966157	0.000000	-10.000000	-0.066667	13.833334	-5.000000	1023.000000	1023.000000	2046.000000
40.000000	-0.063699	-37.645927	-8.596942	-10.637312	-9.295074	-9.116603	0.000000	-10.000000	-0.108333	15.600000	-0.333333	1023.000000	1023.000000	2046.000000
40.020000	-0.063167	-37.331730	-8.420722	-10.912627	-9.309555	-8.688826	0.000000	-10.000000	-0.150000	17.816668	11.500000	1023.000000	1023.000000	2046.000000
40.040001	-0.061848	-36.552326	-8.515397	-10.717771	-8.711720	-8.607438	0.000000	-10.000000	-0.200000	19.450001	23.333334	1023.000000	1023.000000	2046.000000
40.060001	-0.061098	-36.109074	-8.059695	-10.741963	-8.883754	-8.423661	0.000000	-10.000000	-0.216667	20.883333	32.666668	1023.000000	1023.000000	2046.000000
40.080002	-0.059731	-35.300880	-8.203231	-10.709553	-8.271502	-8.116592	0.000000	-10.000000	-0.233333	21.533333	37.166668	1023.000000	1023.000000	2046.000000
40.099998	-0.058442	-34.539375	-7.755212	-10.464828	-8.175528	-8.143806	0.000000	-10.000000	-0.250000	22.183334	41.666668	1023.000000	1023.000000	2046.000000
40.119999	-0.057358	-33.898472	-7.608194	-10.668916	-7.998935	-7.622427	0.000000	-10.000000	-0.308333	23.433334	49.000000	1023.000000	1023.000000	2046.000000
40.139999	-0.055715	-32.927723	-7.466300	-10.333995	-7.511475	-7.615952	0.000000	-10.000000	-0.341667	24.716667	56.666668	1023.000000	1023.000000	2046.000000
40.160000	-0.054404	-32.152885	-6.990189	-10.299722	-7.549055	-7.313920	0.000000	-10.000000	-0.383333	26.383333	67.333336	1023.000000	1023.000000	2046.000000
40.180000	-0.052548	-31.056004	-7.009261	-10.126433	-6.910202	-7.010107	0.000000	-10.000000	-0.408333	27.300001	76.000000	1023.000000	1023.000000	2046.000000
40.200001	-0.050841	-30.047041	-6.425423	-9.784628	-6.830121	-7.006868	0.000000	-10.000000	-0.450000	28.066668	85.000000	1023.000000	1023.000000	2046.000000
40.220001	-0.049508	-29.259083	-6.357115	-9.883599	-6.480157	-6.538213	0.000000	-10.000000	-0.491667	28.766666	94.166664	1023.000000	1023.000000	2046.000000
40.240002	-0.047418	-28.024111	-5.994146	-9.453684	-6.047194	-6.529085	0.000000	-10.000000	-0.525000	29.283335	103.666664	1023.000000	1023.000000	2046.000000
40.259998	-0.045667	-26.988907	-5.435301	-9.432380	-6.056387	-6.064838	0.000000	-10.000000	-0.533333	30.000000	113.500000	1023.000000	1023.000000	2046.000000
40.279999	-0.043035	-25.433924	-5.236833	-9.026029	-5.363879	-5.807183	0.000000	-10.000000	-0.550000	30.550001	123.500000	1023.000000	1023.000000	2046.000000
40.299999	-0.040961	-24.208017	-4.544859	-8.742949	-5.372347	-5.547863	0.000000	-10.000000	-0.566667	31.500000	133.500000	1023.000000	1023.000000	2046.000000
40.320000	-0.039149	-23.137156	-4.606541	-8.903282	-4.747935	-4.879397	0.000000	-10.000000	-0.575000	32.033333	143.833328	1023.000000	1023.000000	2046.000000
40.340000	-0.037233	-22.004950	-3.876396	-8.560368	-4.747577	-4.820609	0.000000	-10.000000	-0.566667	32.383335	154.333328	1023.000000	1023.000000	2046.000000
40.360001	-0.035423	-20.934923	-3.674704	-8.209411	-4.501231	-4.549579	0.000000	-10.000000	-0.566667	32.483334	165.166672	1023.000000	1023.000000	2046.000000
40.380001	-0.033513	-19.806210	-3.730561	-7.471685	-3.970932	-4.633031	0.000000	-10.000000	-0.583333	32.650002	176.000000	1023.000000	1023.000000	2046.000000
40.400002	-0.033132	-19.580738	-3.417433	-7.464633	-4.172800	-4.525872	0.000000	-10.000000	-0.616667	32.983334	186.833328	1023.000000	1023.000000	2046.000000
40.419998	-0.032788	-19.377764	-3.793541	-7.387583	-3.670811	-4.525828	0.000000	-10.000000	-0.641667	33.266666	197.833328	1023.000000	1023.000000	2046.000000
40.439999	-0.032321	-19.101725	-3.395827	-7.138564	-3.872411	-4.694923	0.000000	-10.000000	-0.675000	33.633335	208.833328	1023.000000	1023.000000	2046.000000
40.459999	-0.032785	-19.376053	-3.627020	-7.245645	-3.960031	-4.543358	0.000000	-10.000000	-0.700000	34.200001	220.000000	1023.000000	1023.000000	2046.000000
40.480000	-0.033199	-19.620483	-3.852027	-6.737281	-4.049232	-4.981943	0.000000	-10.000000	-0.708333	34.483334	231.333328	1023.000000	1023.000000	2046.000000
40.500000	-0.034043	-20.119703	-4.042201	-6.706057	-4.426911	-4.944533	0.000000	-10.000000	-0.708333	34.700001	242.666672	1023.000000	1023.000000	2046.000000
40.520000	-0.034397	-20.328558	-4.499315	-6.284283	-4.335313	-5.209647	0.000000	-10.000000	-0.700000	34.666668	254.333328	1023.000000	1023.000000	2046.000000
40.540001	-0.034158	-20.187366	-4.445005	-6.073952	-4.671701	-4.996709	0.000000	-10.000000	-0.700000	34.666668	265.833344	1023.000000	1023.000000	2046.000000
40.560001	-0.033406	-19.742779	-4.943099	-5.570977	-4.288785	-4.939917	0.000000	-10.000000	-0.700000	34.566666	277.500000	1023.000000	1023.000000	2046.000000
40.580002	-0.032247	-19.058247	-4.699593	-5.009488	-4.538121	-4.811046	0.000000	-10.000000	-0.725000	34.533333	289.000000	1023.000000	1023.000000	2046.000000
40.599998	-0.031282	-18.487757	-5.199478	-4.587476	-4.116566	-4.584236	0.000000	-10.000000	-0.733333	34.733334	300.500000	1023.000000	1023.000000	2046.000000
40.619999	-0.029919	-17.681927	-4.957615	-3.977216	-4.228142	-4.518953	0.000000	-10.000000	-0.741667	34.900002	312.166656	1023.000000	1023.000000	2046.000000
40.639999	-0.028951	-17.110157	-5.037490	-3.880148	-4.173939	-4.018579	0.000000	-10.000000	-0.716667	34.766666	323.666656	1023.000000	1023.000000	2046.000000
40.660000	-0.027420	-16.205254	-4.973617	-3.319337	-3.939689	-3.972612	0.000000	-10.000000	-0.708333	34.500000	335.333344	1023.000000	1023.000000	2046.000000
40.680000	-0.026285	-15.534475	-4.795692	-3.257728	-3.963714	-3.517342	0.000000	-10.000000	-0.675000	34.116669	346.666656	1023.000000	1023.000000	2046.000000
40.700001	-0.024837	-14.678955	-4.791251	-2.731890	-3.575127	-3.580686	0.000000	-10.000000	-0.650000	33.783337	358.333344	1023.000000	1023.000000	2046.000000
40.720001	-0.023167	-13.691422	-4.386261	-2.687123	-3.533398	-3.084639	0.000000	-10.000000	-0.625000	33.450001	366.000000	1023.000000	1023.000000	2046.000000
40.740002	-0.021040	-12.434411	-4.292581	-2.105955	-2.986649	-3.049227	0.000000	-10.000000	-0.591667	32.933334	377.333344	1023.000000	1023.000000	2046.000000
40.759998	-0.018951	-11.199903	-3.661786	-1.995360	-2.949260	-2.593497	0.000000	-10.000000	-0.583333	32.333336	388.333344	1023.000000	1023.000000	2046.000000
40.779999	-0.016624	-9.824496	-3.411384	-1.525244	-2.305189	-2.582679	0.000000	-10.000000	-0.575000	31.516668	402.833344	1023.000000	1023.000000	2046.000000
40.799999	-0.013937	-8.236778	-2.474178	-1.474905	-2.224910	-2.062786	0.000000	-10.000000	-0.575000	31.433334	413.333344	1023.000000	1023.000000	2046.000000
40.820000	-0.011702	-6.915732	-2.192130	-1.201118	-1.485426	-2.037057	0.000000	-10.000000	-0.541667	30.850000	423.833344	1023.000000	1023.000000	2046.000000
40.840000	-0.009947	-5.878696	-1.146507	-1.349380	-1.628142	-1.754668	0.000000	-10.000000	-0.491667	30.483334	434.166656	1023.000000	1023.000000	2046.000000
40.860001	-0.008886	-5.251372	-1.074176	-1.433547	-1.017060	-1.726589	0.000000	-10.000000	-0.458333	29.466667	444.500000	1023.000000	1023.000000	2046.000000
40.880001	-0.007566	-4.471604	-0.224191	-1.503393	-1.167409	-1.576611	0.000000	-10.000000	-0.441667	29.166668	454.500000	1023.000000	1023.000000	2046.000000
40.900002	-0.006623	-3.914236	-0.154170	-1.604640	-0.672902	-1.482523	0.000000	-10.000000	-0.441667	28.716667	464.333344	1023.000000	1023.000000	2046.000000
40.919998	-0.005346	-3.159605	0.440500	-1.441356	-0.630721	-1.528028	0.000000	-10.000000	-0.433333	28.516666	474.000000	1023.000000	1023.000000	2046.000000
40.939999	-0.004442	-2.625386	0.745622	-1.592915	-0.513861	-1.264232	0.000000	-10.000000	-0.425000	28.183334	483.500000	1023.000000	1023.000000	2046.000000
40.959999	-0.003624	-2.141895	0.836163	-1.343235	-0.185057	-1.449765	0.000000	-10.000000	-0.408333	27.916666	493.000000	1023.000000	1023.000000	2046.000000
40.980000	-0.002519	-1.488510	1.316037	-1.471528	-0.236857	-1.096162	0.000000	-10.000000	-0.408333	27.733334	502.333344	1023.000000	1023.000000	2046.000000
41.000000	-0.001992	-1.177195	1.147869	-1.332574	0.169798	-1.162288	0.000000	-10.000000	-0.391667	27.466667	511.666656	1023.000000	1023.000000	2046.000000
41.020000	-0.000651	-0.384457	1.788564	-1.332450	0.011820	-0.852392	0.000000	-10.000000	-0.383333	27.049999	520.833313	1023.000000	1023.000000	2046.000000
41.040001	0.000117	0.069045	1.586264	-1.227983	0.511539	-0.800775	0.000000	-10.000000	-0.375000	26.750000	530.000000	1023.000000	1023.000000	2046.000000
41.060001	0.001740	1.028619	2.156449	-0.954564	0.512883	-0.686149	0.000000	-10.000000	-0.350000	26.333334	539.000000	1023.000000	1023.000000	2046.000000
41.080002	0.002841	1.678964	2.201918	-0.959794	0.856691	-0.419852	0.000000	-10.000000	-0.333333	26.133333	548.000000	1023.000000	1023.000000	2046.000000
41.099998	0.004269	2.522994	2.510544	-0.610191	1.092497	-0.469856	0.000000	-10.000000	-0.316667	25.800001	556.666687	1023.000000	1023.000000	2046.000000
41.119999	0.005701	3.369066	2.985353	-0.632838	1.130679	-0.114127	0.000000	-10.000000	-0.325000	25.483334	565.333313	1023.000000	1023.000000	2046.000000
41.139999	0.007183	4.245327	3.071893	-0.231868	1.612812	-0.207511	0.000000	-10.000000	-0.316667	25.116667	573.666687	1023.000000	1023.000000	2046.000000
41.160000	0.009567	5.654379	3.851062	-0.116861	1.652879	0.267299	0.000000	-10.000000	-0.316667	24.700001	582.333313	1023.000000	1023.000000	2046.000000
41.180000	0.011427	6.753241	3.954492	0.372714	2.175128	0.250908	0.000000	-10.000000	-0.291667	24.133333	590.666687	1023.000000	1023.000000	2046.000000
41.200001	0.014067	8.313320	4.722379	0.595475	2.286138	0.709328	0.000000	-10.000000	-0.266667	23.333334	599.000000	1023.000000	1023.000000	2046.000000
41.220001	0.014667	8.668219	4.776426	0.518026	2.451547	0.922220	0.000000	-10.000000	-0.208333	22.216667	606.833313	1023.000000	1023.000000	2046.000000
41.240002	0.016346	9.660591	5.483426	0.756786	2.259447	1.160932	0.000000	-10.000000	-0.183333	21.233334	614.333313	1023.000000	1023.000000	2046.000000
41.259998	0.016865	9.967342	5.166500	1.271244	2.646642	0.882957	0.000000	-10.000000	-0.150000	20.066668	621.500000	1023.000000	1023.000000	2046.000000
41.279999	0.017813	10.527675	5.453238	1.611060	2.496178	0.967198	0.000000	-10.000000	-0.133333	18.616667	628.500000	1023.000000	1023.000000	2046.000000
41.299999	0.016896	9.985595	5.016071	1.588691	2.623745	0.757088	0.000000	-10.000000	-0.083333	17.266668	635.000000	1023.000000	1023.000000	2046.000000
41.320000	0.017174	10.149826	5.312045	1.859255	2.392850	0.585676	0.000000	-10.000000	-0.041667	15.783334	641.000000	1023.000000	1023.000000	2046.000000
41.340000	0.016197	9.572171	5.106642	1.671032	2.336461	0.458036	0.000000	-10.000000	-0.008333	14.166667	646.500000	1023.000000	1023.000000	2046.000000
41.360001	0.015086	8.915729	4.962209	1.951045	2.020623	-0.018147	0.000000	-10.000000	0.008333	12.033334	651.500000	1023.000000	1023.000000	2046.000000
41.380001	0.013569	8.018988	4.637474	1.860118	1.657533	-0.136138	0.000000	-10.000000	0.016667	9.733334	656.000000	1023.000000	1023.000000	2046.000000
41.400002	0.011441	6.761609	4.051187	2.122432	1.337025	-0.749035	0.000000	-10.000000	0.033333	7.300000	659.500000	1023.000000	1023.000000	2046.000000
41.419998	0.010334	6.107361	3.760339	2.015610	0.971421	-0.640009	0.000000	-10.000000	0.058333	4.416667	662.333313	1023.000000	1023.000000	2046.000000
41.439999	0.009057	5.352942	3.209294	2.373025	0.838511	-1.067888	0.000000	-10.000000	0.083333	1.566667	664.333313	1023.000000	1023.000000	2046.000000
41.459999	0.008738	5.164131	3.083210	2.367802	0.568217	-0.855098	0.000000	-10.000000	0.108333	-0.966667	665.500000	1023.000000	1023.000000	2046.000000
41.480000	0.007749	4.579750	2.540709	2.782920	0.508225	-1.252104	0.000000	-10.000000	0.108333	-2.833333	666.000000	1023.000000	1023.000000	2046.000000
41.500000	0.007729	4.568099	2.539013	2.731476	0.197142	-0.899532	0.000000	-10.000000	0.116667	-4.400000	666.000000	1023.000000	1023.000000	2046.000000
41.520000	0.006612	3.907436	1.997471	2.962965	0.141667	-1.194667	0.000000	-10.000000	0.108333	-5.616667	666.000000	1023.000000	1023.000000	2046.000000
41.540001	0.006522	3.854756	2.127158	2.813575	-0.244557	-0.841420	0.000000	-10.000000	0.116667	-6.766667	666.000000	1023.000000	1023.000000	2046.000000
41.560001	0.005371	3.173967	1.540989	3.009155	-0.161236	-1.214941	0.000000	-10.000000	0.125000	-7.900000	666.000000	1023.000000	1023.000000	2046.000000
41.580002	0.005622	3.322604	1.779702	2.805873	-0.440909	-0.822062	0.000000	-10.000000	0.141667	-9.083334	666.000000	1023.000000	1023.000000	2046.000000
41.599998	0.004715	2.786724	1.219577	2.808499	-0.173799	-1.067553	0.000000	-10.000000	0.158333	-10.183333	666.000000	1023.000000	1023.000000	2046.000000
41.619999	0.005438	3.213749	1.623335	2.715363	-0.374550	-0.750398	0.000000	-10.000000	0.158333	-11.216667	662.500000	1023.000000	1023.000000	2046.000000
41.639999	0.005044	2.980961	1.204236	2.739082	-0.025070	-0.937287	0.000000	-10.000000	0.158333	-12.066667	654.500000	1023.000000	1023.000000	2046.000000
41.660000	0.005689	3.362258	1.707489	2.719268	-0.291530	-0.772969	0.000000	-10.000000	0.166667	-12.650000	644.833313	1023.000000	1023.000000	2046.000000
41.680000	0.006243	3.689480	1.631298	2.705122	0.086413	-0.733353	0.000000	-10.000000	0.200000	-13.100000	637.333313	1023.000000	1023.000000	2046.000000
41.700001	0.006993	4.132707	1.998988	2.864175	0.079338	-0.809794	0.000000	-10.000000	0.241667	-13.583334	632.833313	1023.000000	1023.000000	2046.000000
41.720001	0.007948	4.697436	2.466077	2.670776	0.191271	-0.630689	0.000000	-10.000000	0.258333	-14.250000	628.333313	1023.000000	1023.000000	2046.000000
41.740002	0.006952	4.108836	2.349096	2.480799	0.311518	-1.032577	0.000000	-10.000000	0.250000	-14.716667	623.500000	1023.000000	1023.000000	2046.000000
41.759998	0.007120	4.208105	2.929745	1.916101	0.112439	-0.750180	0.000000	-10.000000	0.250000	-15.083333	618.500000	1023.000000	1023.000000	2046.000000
41.779999	0.005404	3.193927	2.643772	1.578145	0.238170	-1.266160	0.000000	-10.000000	0.250000	-15.383333	613.500000	1023.000000	1023.000000	2046.000000
41.799999	0.005480	3.238384	3.183965	1.136901	0.013157	-1.095640	0.000000	-10.000000	0.266667	-15.916667	608.500000	1023.000000	1023.000000	2046.000000
41.820000	0.004169	2.464049	2.879956	0.890831	0.188152	-1.494890	0.000000	-10.000000	0.275000	-16.549999	603.166687	1023.000000	1023.000000	2046.000000
41.840000	0.003746	2.213804	3.233145	0.640988	-0.144553	-1.515775	0.000000	-10.000000	0.308333	-17.366667	597.666687	1023.000000	1023.000000	2046.000000
41.860001	0.003066	1.812171	3.243491	0.269165	-0.202224	-1.498261	0.000000	-10.000000	0.350000	-18.050001	591.666687	1023.000000	1023.000000	2046.000000
41.880001	0.001530	0.903971	2.957145	0.204991	-0.273880	-1.984284	0.000000	-10.000000	0.383333	-18.733334	585.666687	1023.000000	1023.000000	2046.000000
41.900002	0.001616	0.955318	3.227796	-0.161940	-0.478011	-1.632527	0.000000	-10.000000	0.400000	-19.366667	579.500000	1023.000000	1023.000000	2046.000000
41.919998	-0.000039	-0.023171	2.662986	-0.234985	-0.352266	-2.098907	0.000000	-10.000000	0.416667	-20.183334	573.166687	1023.000000	1023.000000	2046.000000
41.939999	-0.000034	-0.019989	3.021482	-0.540596	-0.689947	-1.810928	0.000000	-10.000000	0.441667	-21.250000	566.500000	1023.000000	1023.000000	2046.000000
41.959999	-0.001632	-0.964272	2.507497	-0.660164	-0.564839	-2.246766	0.000000	-10.000000	0.458333	-22.233334	559.333313	1023.000000	1023.000000	2046.000000
41.980000	-0.001919	-1.134324	2.776547	-0.822951	-0.939319	-2.148601	0.000000	-10.000000	0.500000	-23.150000	551.833313	1023.000000	1023.000000	2046.000000
42.000000	-0.003349	-1.979027	2.325422	-1.028140	-0.849240	-2.427068	0.000000	-10.000000	0.533333	-23.966667	544.000000	1023.000000	1023.000000	2046.000000
42.020000	-0.003647	-2.155452	2.522554	-1.160248	-1.170060	-2.347698	0.000000	-10.000000	0.575000	-24.549999	536.000000	1023.000000	1023.000000	2046.000000
42.040001	-0.004272	-2.524525	2.300876	-1.298801	-1.062342	-2.464257	0.000000	-10.000000	0.583333	-25.200001	527.833313	1023.000000	1023.000000	2046.000000
42.060001	-0.004795	-2.833701	2.364057	-1.190253	-1.296401	-2.711103	0.000000	-10.000000	0.591667	-25.733334	519.500000	1023.000000	1023.000000	2046.000000
42.080002	-0.004194	-2.478785	2.452266	-1.339186	-1.158381	-2.433483	0.000000	-10.000000	0.600000	-26.250000	510.833344	1023.000000	1023.000000	2046.000000
42.099998	-0.004932	-2.914591	2.227067	-1.150627	-1.146194	-2.844836	0.000000	-10.000000	0.600000	-26.450001	505.000000	1023.000000	1023.000000	2046.000000
42.119999	-0.005258	-3.107488	2.434172	-1.838021	-1.418984	-2.284655	0.000000	-10.000000	0.625000	-26.866667	496.166656	1023.000000	1023.000000	2046.000000
42.139999	-0.007452	-4.403991	2.079874	-1.742121	-1.759946	-2.981797	0.000000	-10.000000	0.658333	-27.350000	487.166656	1023.000000	1023.000000	2046.000000
42.160000	-0.007037	-4.158706	2.200108	-1.668195	-1.922668	-2.767951	0.000000	-10.000000	0.691667	-27.816668	475.166656	1023.000000	1023.000000	2046.000000
42.180000	-0.009255	-5.469421	1.414733	-1.419606	-1.995429	-3.469119	0.000000	-10.000000	0.700000	-27.933334	465.833344	1023.000000	1023.000000	2046.000000
42.200001	-0.009767	-5.772254	1.477939	-1.733100	-2.291888	-3.225205	0.000000	-10.000000	0.700000	-27.816668	456.666656	1023.000000	1023.000000	2046.000000
42.220001	-0.012219	-7.221438	0.870333	-1.776959	-2.384916	-3.929896	0.000000	-10.000000	0.700000	-27.916668	447.333344	1023.000000	1023.000000	2046.000000
42.240002	-0.012906	-7.627242	1.115543	-2.107306	-2.863068	-3.772411	0.000000	-10.000000	0.700000	-27.950001	438.000000	1023.000000	1023.000000	2046.000000
42.259998	-0.015263	-9.020319	0.505626	-2.191005	-2.957380	-4.377560	0.000000	-10.000000	0.700000	-27.966667	428.666656	1023.000000	1023.000000	2046.000000
42.279999	-0.017295	-10.221562	0.320233	-2.224534	-3.621737	-4.695524	0.000000	-10.000000	0.700000	-27.799999	419.333344	1023.000000	1023.000000	2046.000000
42.299999	-0.019898	-11.759903	-0.323543	-2.334421	-3.952827	-5.149110	0.000000	-10.000000	0.700000	-27.716667	410.000000	1023.000000	1023.000000	2046.000000
42.320000	-0.022647	-13.384134	-0.813037	-2.233047	-4.616558	-5.721492	0.000000	-10.000000	0.683333	-27.816666	400.666656	1023.000000	1023.000000	2046.000000
42.340000	-0.023640	-13.971265	-1.133514	-2.360844	-4.842865	-5.634041	0.000000	-10.000000	0.683333	-27.950001	391.333344	1023.000000	1023.000000	2046.000000
42.360001	-0.026296	-15.540968	-1.866386	-2.135758	-5.147855	-6.390969	0.000000	-10.000000	0.683333	-28.200001	382.000000	1023.000000	1023.000000	2046.000000
42.380001	-0.026338	-15.565670	-1.801399	-2.230236	-5.494840	-6.039195	0.000000	-10.000000	0.708333	-28.416668	372.666656	1023.000000	1023.000000	2046.000000
42.400002	-0.028558	-16.877811	-2.467043	-2.112963	-5.665628	-6.632177	0.000000	-10.000000	0.708333	-28.683334	363.166656	1023.000000	1023.000000	2046.000000
42.419998	-0.029153	-17.229393	-2.424242	-2.350554	-6.171903	-6.282695	0.000000	-10.000000	0.708333	-28.416668	353.666656	1023.000000	1023.000000	2046.000000
42.439999	-0.030407	-17.970402	-2.944010	-2.377803	-6.099147	-6.549441	0.000000	-10.000000	0.691667	-28.450001	344.000000	1023.000000	1023.000000	2046.000000
42.459999	-0.031597	-18.673552	-3.099741	-2.469435	-6.493886	-6.610488	0.000000	-10.000000	0.691667	-28.049999	334.666656	1023.000000	1023.000000	2046.000000
42.480000	-0.032259	-19.064981	-3.329563	-2.713938	-6.462176	-6.559304	0.000000	-10.000000	0.683333	-27.983334	325.333344	1023.000000	1023.000000	2046.000000
42.500000	-0.033908	-20.039753	-3.512360	-2.796565	-6.836365	-6.894462	0.000000	-10.000000	0.683333	-27.633333	316.000000	1023.000000	1023.000000	2046.000000
42.520000	-0.033383	-19.729261	-3.487801	-3.092510	-6.618261	-6.530689	0.000000	-10.000000	0.666667	-27.466667	306.666656	1023.000000	1023.000000	2046.000000
42.540001	-0.034648	-20.476770	-3.749346	-2.964406	-6.796235	-6.966783	0.000000	-10.000000	0.658333	-27.383333	297.500000	1023.000000	1023.000000	2046.000000
42.560001	-0.033909	-20.040154	-3.582898	-3.193223	-6.702533	-6.561499	0.000000	-10.000000	0.658333	-27.150000	288.500000	1023.000000	1023.000000	2046.000000
42.580002	-0.035167	-20.783985	-3.920594	-3.153190	-6.717160	-6.993040	0.000000	-10.000000	0.658333	-27.083334	279.500000	1023.000000	1023.000000	2046.000000
42.599998	-0.033998	-20.092718	-3.596671	-3.377025	-6.669818	-6.449204	0.000000	-10.000000	0.658333	-26.700001	270.500000	1023.000000	1023.000000	2046.000000
42.619999	-0.035177	-20.789581	-3.949243	-3.333371	-6.518531	-6.988436	0.000000	-10.000000	0.633333	-26.400000	261.500000	1023.000000	1023.000000	2046.000000
42.639999	-0.035318	-20.873215	-3.666564	-3.748834	-6.751798	-6.706018	0.000000	-10.000000	0.600000	-26.049999	252.666672	1023.000000	1023.000000	2046.000000
42.660000	-0.036364	-21.490877	-3.863783	-4.083557	-6.587379	-6.956159	0.000000	-10.000000	0.566667	-25.733334	243.833328	1023.000000	1023.000000	2046.000000
42.680000	-0.037980	-22.446140	-3.810740	-4.478962	-6.988550	-7.167889	0.000000	-10.000000	0.558333	-25.433334	235.333328	1023.000000	1023.000000	2046.000000
42.700001	-0.038652	-22.843584	-3.839746	-5.003475	-6.878414	-7.121950	0.000000	-10.000000	0.558333	-25.050001	226.666672	1023.000000	1023.000000	2046.000000
42.720001	-0.040836	-24.133945	-4.081899	-5.366374	-7.178512	-7.507161	0.000000	-10.000000	0.558333	-24.866667	218.333328	1023.000000	1023.000000	2046.000000
42.740002	-0.040802	-24.114124	-3.897196	-5.845992	-7.177019	-7.193916	0.000000	-10.000000	0.550000	-24.616667	210.000000	1023.000000	1023.000000	2046.000000
42.759998	-0.043310	-25.596302	-4.339939	-5.992713	-7.406497	-7.857152	0.000000	-10.000000	0.550000	-24.600000	202.000000	1023.000000	1023.000000	2046.000000
42.779999	-0.043220	-25.543312	-4.148096	-6.443871	-7.542096	-7.409251	0.000000	-10.000000	0.550000	-24.300001	193.833328	1023.000000	1023.000000	2046.000000
42.799999	-0.045029	-26.612391	-4.569281	-6.569624	-7.545229	-7.928256	0.000000	-10.000000	0.550000	-24.316668	185.500000	1023.000000	1023.000000	2046.000000
42.820000	-0.045658	-26.983818	-4.528143	-6.879755	-7.840266	-7.735653	0.000000	-10.000000	0.533333	-23.766666	177.166672	1023.000000	1023.000000	2046.000000
42.840000	-0.046200	-27.304138	-4.733673	-7.117986	-7.654250	-7.798229	0.000000	-10.000000	0.508333	-23.383333	169.333328	1023.000000	1023.000000	2046.000000
42.860001	-0.047680	-28.179171	-4.842625	-7.275174	-8.006884	-8.054488	0.000000	-10.000000	0.475000	-22.716667	161.666672	1023.000000	1023.000000	2046.000000
42.880001	-0.047438	-28.035986	-4.791626	-7.625343	-7.870275	-7.748742	0.000000	-10.000000	0.450000	-22.400000	154.166672	1023.000000	1023.000000	2046.000000
42.900002	-0.049347	-29.164066	-5.194865	-7.662710	-7.974813	-8.331680	0.000000	-10.000000	0.433333	-21.933334	146.500000	1023.000000	1023.000000	2046.000000
42.919998	-0.049062	-28.995872	-4.986970	-8.004467	-8.118340	-7.886096	0.000000	-10.000000	0.425000	-21.533335	139.166672	1023.000000	1023.000000	2046.000000
42.939999	-0.049796	-29.429451	-5.286558	-8.012435	-7.914402	-8.216057	0.000000	-10.000000	0.416667	-21.050001	132.000000	1023.000000	1023.000000	2046.000000
42.959999	-0.050845	-30.049116	-5.288085	-8.215089	-8.309578	-8.236365	0.000000	-10.000000	0.391667	-20.650000	125.000000	1023.000000	1023.000000	2046.000000
42.980000	-0.050301	-29.727598	-5.202140	-8.427361	-8.157802	-7.940295	0.000000	-10.000000	0.383333	-20.216667	118.166664	1023.000000	1023.000000	2046.000000
43.000000	-0.052052	-30.762508	-5.557229	-8.442862	-8.286992	-8.475425	0.000000	-10.000000	0.375000	-19.900000	111.333336	1023.000000	1023.000000	2046.000000
43.020000	-0.050850	-30.052395	-5.220178	-8.688248	-8.259258	-7.884711	0.000000	-10.000000	0.375000	-19.550001	104.833336	1023.000000	1023.000000	2046.000000
43.040001	-0.051442	-30.402079	-5.455161	-8.528606	-8.114896	-8.303416	0.000000	-10.000000	0.366667	-19.100000	98.166664	1023.000000	1023.000000	2046.000000
43.060001	-0.051395	-30.374493	-5.379859	-8.950731	-8.288128	-7.755773	0.000000	-10.000000	0.358333	-18.766668	91.833336	1023.000000	1023.000000	2046.000000
43.080002	-0.051290	-30.312294	-5.492725	-9.064327	-8.048382	-7.706859	0.000000	-10.000000	0.358333	-18.466667	85.500000	1023.000000	1023.000000	2046.000000
43.099998	-0.053091	-31.376642	-5.629229	-9.043219	-8.539663	-8.164531	0.000000	-10.000000	0.350000	-18.333334	81.500000	1023.000000	1023.000000	2046.000000
43.119999	-0.052178	-30.837385	-5.684040	-8.873247	-8.404945	-7.875153	0.000000	-10.000000	0.333333	-17.766666	75.500000	1023.000000	1023.000000	2046.000000
43.139999	-0.054091	-31.967577	-6.285704	-8.698978	-8.413545	-8.569350	0.000000	-10.000000	0.308333	-17.216667	69.500000	1023.000000	1023.000000	2046.000000
43.160000	-0.054817	-32.396912	-6.308517	-9.122167	-8.709027	-8.257202	0.000000	-10.000000	0.291667	-16.683334	61.666668	1023.000000	1023.000000	2046.000000
43.180000	-0.056160	-33.190453	-6.581736	-9.295918	-8.638062	-8.674735	0.000000	-10.000000	0.275000	-16.300001	56.000000	1023.000000	1023.000000	2046.000000
43.200001	-0.057749	-34.129696	-6.690287	-9.646989	-9.037060	-8.755359	0.000000	-10.000000	0.266667	-15.683334	50.666668	1023.000000	1023.000000	2046.000000
43.220001	-0.058082	-34.326561	-6.877998	-9.769107	-8.940897	-8.738559	0.000000	-10.000000	0.225000	-14.416667	45.500000	1023.000000	1023.000000	2046.000000
43.240002	-0.060872	-35.975163	-7.382432	-9.689489	-9.471487	-9.431756	0.000000	-10.000000	0.191667	-13.016667	40.666668	1023.000000	1023.000000	2046.000000
43.259998	-0.061596	-36.403248	-7.616071	-9.835771	-9.672511	-9.278894	0.000000	-10.000000	0.158333	-11.466667	36.166668	1023.000000	1023.000000	2046.000000
43.279999	-0.064358	-38.035305	-8.334103	-9.588246	-9.972898	-10.140058	0.000000	-10.000000	0.141667	-10.566667	32.333332	1023.000000	1023.000000	2046.000000
43.299999	-0.065362	-38.628654	-8.576872	-9.657022	-10.396804	-9.997955	0.000000	-10.000000	0.141667	-10.033334	28.833334	1023.000000	1023.000000	2046.000000
43.320000	-0.065980	-38.994339	-8.957420	-9.410053	-10.355621	-10.271246	0.000000	-10.000000	0.141667	-10.266666	25.500000	1023.000000	1023.000000	2046.000000
43.340000	-0.067552	-39.923283	-9.245049	-9.449548	-10.890237	-10.338449	0.000000	-10.000000	0.150000	-10.466667	22.000000	1023.000000	1023.000000	2046.000000
43.360001	-0.067109	-39.661228	-9.382381	-9.496750	-10.782066	-10.000032	0.000000	-10.000000	0.150000	-10.683333	18.500000	1023.000000	1023.000000	2046.000000
43.380001	-0.068974	-40.763893	-9.808705	-9.389998	-11.094552	-10.470637	0.000000	-10.000000	0.150000	-10.533334	15.000000	1023.000000	1023.000000	2046.000000
43.400002	-0.068325	-40.379860	-9.731950	-9.563964	-11.176252	-9.907693	0.000000	-10.000000	0.141667	-10.150000	11.500000	1023.000000	1023.000000	2046.000000
43.419998	-0.069404	-41.017517	-10.123392	-9.361493	-11.105059	-10.427574	0.000000	-10.000000	0.133333	-9.466667	8.166667	1023.000000	1023.000000	2046.000000
43.439999	-0.069057	-40.812862	-10.028741	-9.545381	-11.277884	-9.960857	0.000000	-10.000000	0.116667	-8.666667	5.000000	1023.000000	1023.000000	2046.000000
43.459999	-0.069143	-40.863640	-10.149080	-9.409155	-11.127090	-10.178313	0.000000	-10.000000	0.108333	-7.916667	2.333333	1023.000000	1023.000000	2046.000000
43.480000	-0.068909	-40.725426	-10.029654	-9.493904	-11.375117	-9.826750	0.000000	-10.000000	0.100000	-7.366667	-0.166667	1023.000000	1023.000000	2046.000000
43.500000	-0.067952	-40.159618	-10.060648	-9.287805	-10.977789	-9.833376	0.000000	-10.000000	0.100000	-6.983334	-2.333333	1023.000000	1023.000000	2046.000000
43.520000	-0.068143	-40.272659	-9.960894	-9.234642	-11.223441	-9.853683	0.000000	-10.000000	0.100000	-6.600000	-4.500000	1023.000000	1023.000000	2046.000000
43.540001	-0.066431	-39.260681	-9.770483	-9.295397	-10.792800	-9.402000	0.000000	-10.000000	0.091667	-6.166667	-6.500000	1023.000000	1023.000000	2046.000000
43.560001	-0.067131	-39.674316	-9.752023	-9.238336	-10.886313	-9.797645	0.000000	-10.000000	0.091667	-5.716667	-8.500000	1023.000000	1023.000000	2046.000000
43.580002	-0.065804	-38.890022	-9.437810	-9.485716	-10.675300	-9.291197	0.000000	-10.000000	0.091667	-5.500000	-10.500000	1023.000000	1023.000000	2046.000000
43.599998	-0.066718	-39.430347	-9.418814	-9.593456	-10.590291	-9.827785	0.000000	-10.000000	0.100000	-5.566667	-12.500000	1023.000000	1023.000000	2046.000000
43.619999	-0.066639	-39.383556	-9.135493	-10.079951	-10.690224	-9.477886	0.000000	-10.000000	0.100000	-5.750000	-14.500000	1023.000000	1023.000000	2046.000000
43.639999	-0.066927	-39.553909	-9.110625	-10.254816	-10.423416	-9.765053	0.000000	-10.000000	0.100000	-5.750000	-16.500000	1023.000000	1023.000000	2046.000000
43.660000	-0.067928	-40.145287	-9.007758	-10.697353	-10.715793	-9.724383	0.000000	-10.000000	0.100000	-5.333333	-18.500000	1023.000000	1023.000000	2046.000000
43.680000	-0.067624	-39.965618	-8.950371	-10.944373	-10.412539	-9.658338	0.000000	-10.000000	0.091667	-4.616667	-20.166666	1023.000000	1023.000000	2046.000000
43.700001	-0.069219	-40.908348	-8.978065	-11.125612	-10.743972	-10.060699	0.000000	-10.000000	0.091667	-3.866667	-21.666666	1023.000000	1023.000000	2046.000000
43.720001	-0.068663	-40.579803	-8.884390	-11.475186	-10.612125	-9.608101	0.000000	-10.000000	0.083333	-3.350000	-22.833334	1023.000000	1023.000000	2046.000000
43.740002	-0.069912	-41.317905	-9.021402	-11.450171	-10.645551	-10.200781	0.000000	-10.000000	0.083333	-3.033333	-24.000000	1023.000000	1023.000000	2046.000000
43.759998	-0.069689	-41.186188	-8.961103	-11.811688	-10.686685	-9.726710	0.000000	-10.000000	0.066667	-2.283333	-25.000000	1023.000000	1023.000000	2046.000000
43.779999	-0.069640	-41.157406	-9.009125	-11.779453	-10.382594	-9.986235	0.000000	-10.000000	0.058333	-0.800000	-25.666666	1023.000000	1023.000000	2046.000000
43.799999	-0.070146	-41.456539	-9.018743	-11.955352	-10.565353	-9.917091	0.000000	-10.000000	0.033333	1.700000	-26.000000	1023.000000	1023.000000	2046.000000
43.820000	-0.068717	-40.611958	-8.892896	-12.056395	-10.132881	-9.529785	0.000000	-10.000000	0.016667	4.900000	-26.000000	1023.000000	1023.000000	2046.000000
43.840000	-0.069129	-40.855087	-8.834126	-11.990137	-10.190466	-9.840359	0.000000	-10.000000	-0.016667	8.350000	-26.000000	1023.000000	1023.000000	2046.000000
43.860001	-0.067350	-39.803902	-8.625038	-12.153301	-9.855254	-9.170307	0.000000	-10.000000	-0.066667	11.550000	-26.000000	1023.000000	1023.000000	2046.000000
43.880001	-0.067105	-39.658875	-8.609380	-11.987463	-9.556980	-9.505051	0.000000	-10.000000	-0.125000	14.350000	-26.000000	1023.000000	1023.000000	2046.000000
43.900002	-0.065580	-38.757732	-8.380742	-12.070873	-9.421734	-8.884382	0.000000	-10.000000	-0.175000	16.766666	-26.000000	1023.000000	1023.000000	2046.000000
43.919998	-0.064415	-38.069118	-8.271734	-11.862756	-8.950642	-8.983987	0.000000	-10.000000	-0.216667	19.116667	-9.333333	1023.000000	1023.000000	2046.000000
43.939999	-0.062973	-37.217148	-7.926478	-11.865704	-8.931918	-8.493049	0.000000	-10.000000	-0.266667	21.133333	8.833333	1023.000000	1023.000000	2046.000000
43.959999	-0.060860	-35.968433	-7.675444	-11.610822	-8.314259	-8.367908	0.000000	-10.000000	-0.308333	22.816668	29.500000	1023.000000	1023.000000	2046.000000
43.980000	-0.059151	-34.958305	-7.247928	-11.481145	-8.271134	-7.958099	0.000000	-10.000000	-0.350000	24.466667	36.166668	1023.000000	1023.000000	2046.000000
44.000000	-0.056118	-33.165546	-6.848005	-11.072697	-7.569278	-7.675564	0.000000	-10.000000	-0.375000	25.733334	44.166668	1023.000000	1023.000000	2046.000000
44.020000	-0.054685	-32.318958	-6.554844	-11.087474	-7.487547	-7.189094	0.000000	-10.000000	-0.425000	27.233334	52.666668	1023.000000	1023.000000	2046.000000
44.040001	-0.052561	-31.063517	-6.168861	-11.108154	-7.002731	-6.783772	0.000000	-10.000000	-0.458333	28.033333	61.500000	1023.000000	1023.000000	2046.000000
44.060001	-0.051612	-30.502726	-5.843950	-10.725121	-7.163712	-6.769943	0.000000	-10.000000	-0.508333	28.900000	70.666664	1023.000000	1023.000000	2046.000000
44.080002	-0.049013	-28.966536	-5.742950	-10.116988	-6.511039	-6.595558	0.000000	-10.000000	-0.516667	29.616667	80.000000	1023.000000	1023.000000	2046.000000
44.099998	-0.048674	-28.766195	-5.664134	-9.926957	-6.625314	-6.549790	0.000000	-10.000000	-0.516667	30.266666	86.333336	1023.000000	1023.000000	2046.000000
44.119999	-0.047647	-28.159231	-5.671224	-9.934307	-6.175312	-6.378388	0.000000	-10.000000	-0.533333	30.866667	96.500000	1023.000000	1023.000000	2046.000000
44.139999	-0.047888	-28.301527	-5.616399	-9.944815	-6.337947	-6.402367	0.000000	-10.000000	-0.583333	31.316668	106.833336	1023.000000	1023.000000	2046.000000
44.160000	-0.046542	-27.506189	-5.617522	-9.811362	-5.951508	-6.125797	0.000000	-10.000000	-0.625000	32.016666	120.666664	1023.000000	1023.000000	2046.000000
44.180000	-0.047484	-28.063288	-5.695350	-9.540557	-6.341522	-6.485859	0.000000	-10.000000	-0.625000	32.549999	131.000000	1023.000000	1023.000000	2046.000000
44.200001	-0.046752	-27.630217	-5.966291	-9.284140	-6.122804	-6.256982	0.000000	-10.000000	-0.633333	33.000000	141.666672	1023.000000	1023.000000	2046.000000
44.220001	-0.047692	-28.186172	-6.187820	-8.882503	-6.401015	-6.714835	0.000000	-10.000000	-0.641667	33.366669	152.666672	1023.000000	1023.000000	2046.000000
44.240002	-0.046825	-27.673569	-6.427223	-8.619138	-6.288077	-6.339131	0.000000	-10.000000	-0.658333	33.583336	163.833328	1023.000000	1023.000000	2046.000000
44.259998	-0.047128	-27.852497	-6.688498	-8.104042	-6.370342	-6.689615	0.000000	-10.000000	-0.650000	33.733334	175.000000	1023.000000	1023.000000	2046.000000
44.279999	-0.045776	-27.053501	-6.869012	-7.783959	-6.249283	-6.151248	0.000000	-10.000000	-0.650000	33.616665	186.166672	1023.000000	1023.000000	2046.000000
44.299999	-0.045370	-26.813955	-7.031225	-7.218492	-6.189946	-6.374294	0.000000	-10.000000	-0.658333	33.816666	197.333328	1023.000000	1023.000000	2046.000000
44.320000	-0.044002	-26.005390	-7.111963	-7.036151	-6.169212	-5.688063	0.000000	-10.000000	-0.675000	33.950001	208.666672	1023.000000	1023.000000	2046.000000
44.340000	-0.043087	-25.464355	-7.126874	-6.497887	-6.008395	-5.831199	0.000000	-10.000000	-0.683333	34.216667	220.000000	1023.000000	1023.000000	2046.000000
44.360001	-0.041530	-24.544315	-7.093297	-6.254711	-5.975742	-5.220566	0.000000	-10.000000	-0.691667	34.366669	231.500000	1023.000000	1023.000000	2046.000000
44.380001	-0.040139	-23.721962	-7.017734	-5.747840	-5.668587	-5.287800	0.000000	-10.000000	-0.691667	34.450001	242.833328	1023.000000	1023.000000	2046.000000
44.400002	-0.038619	-22.823954	-6.862371	-5.568256	-5.612278	-4.781048	0.000000	-10.000000	-0.691667	34.383335	254.333328	1023.000000	1023.000000	2046.000000
44.419998	-0.036717	-21.699724	-6.647022	-5.109836	-5.165855	-4.777011	0.000000	-10.000000	-0.691667	34.316669	265.666656	1023.000000	1023.000000	2046.000000
44.439999	-0.034580	-20.436947	-6.298143	-4.840932	-5.052021	-4.245852	0.000000	-10.000000	-0.700000	34.216667	277.333344	1023.000000	1023.000000	2046.000000
44.459999	-0.032131	-18.989462	-5.950498	-4.364097	-4.478629	-4.196239	0.000000	-10.000000	-0.716667	34.283333	288.666656	1023.000000	1023.000000	2046.000000
44.480000	-0.029846	-17.638811	-5.378512	-4.242438	-4.358147	-3.659714	0.000000	-10.000000	-0.716667	34.366669	300.166656	1023.000000	1023.000000	2046.000000
44.500000	-0.026987	-15.949450	-4.762867	-3.942682	-3.701941	-3.541959	0.000000	-10.000000	-0.708333	34.416668	311.500000	1023.000000	1023.000000	2046.000000
44.520000	-0.024777	-14.642936	-4.137301	-3.982916	-3.466411	-3.056308	0.000000	-10.000000	-0.700000	34.400002	323.000000	1023.000000	1023.000000	2046.000000
44.540001	-0.022840	-13.498577	-3.562331	-3.845322	-2.932324	-3.158600	0.000000	-10.000000	-0.700000	34.166668	334.500000	1023.000000	1023.000000	2046.000000
44.560001	-0.021508	-12.710997	-2.917330	-4.039045	-2.957990	-2.796631	0.000000	-10.000000	-0.700000	34.049999	346.000000	1023.000000	1023.000000	2046.000000
44.580002	-0.019887	-11.753030	-2.515266	-3.958635	-2.425578	-2.853551	0.000000	-10.000000	-0.700000	33.983334	357.500000	1023.000000	1023.000000	2046.000000
44.599998	-0.018758	-11.085937	-2.007187	-4.025502	-2.444313	-2.608936	0.000000	-10.000000	-0.700000	34.066666	368.833344	1023.000000	1023.000000	2046.000000
44.619999	-0.017251	-10.195607	-1.708390	-3.900759	-1.973842	-2.612617	0.000000	-10.000000	-0.691667	34.049999	380.166656	1023.000000	1023.000000	2046.000000
44.639999	-0.016463	-9.729399	-1.290504	-3.912469	-2.082452	-2.443973	0.000000	-10.000000	-0.675000	33.666668	391.500000	1023.000000	1023.000000	2046.000000
44.660000	-0.015059	-8.900097	-1.117802	-3.802999	-1.615143	-2.364153	0.000000	-10.000000	-0.650000	33.600002	402.833344	1023.000000	1023.000000	2046.000000
44.680000	-0.014396	-8.508265	-0.737199	-3.761215	-1.762438	-2.247413	0.000000	-10.000000	-0.633333	33.049999	414.000000	1023.000000	1023.000000	2046.000000
44.700001	-0.012821	-7.577035	-0.578028	-3.671161	-1.324587	-2.003260	0.000000	-10.000000	-0.625000	32.983334	425.166656	1023.000000	1023.000000	2046.000000
44.720001	-0.012055	-7.124568	-0.272733	-3.536165	-1.311724	-2.003946	0.000000	-10.000000	-0.608333	32.566666	436.166656	1023.000000	1023.000000	2046.000000
44.740002	-0.010364	-6.125197	-0.051135	-3.498055	-1.037860	-1.538148	0.000000	-10.000000	-0.600000	32.683334	447.166656	1023.000000	1023.000000	2046.000000
44.759998	-0.009192	-5.432251	0.259975	-3.202003	-0.797488	-1.692735	0.000000	-10.000000	-0.591667	32.566669	458.000000	1023.000000	1023.000000	2046.000000
44.779999	-0.007443	-4.398985	0.584381	-3.082778	-0.654285	-1.246304	0.000000	-10.000000	-0.583333	32.400002	468.833344	1023.000000	1023.000000	2046.000000
44.799999	-0.005935	-3.507778	0.793674	-2.761009	-0.202140	-1.338303	0.000000	-10.000000	-0.583333	32.250000	479.666656	1023.000000	1023.000000	2046.000000
44.820000	-0.004241	-2.506548	1.293025	-2.663758	-0.183345	-0.952470	0.000000	-10.000000	-0.583333	31.866667	490.500000	1023.000000	1023.000000	2046.000000
44.840000	-0.001907	-1.127046	1.623119	-2.302108	0.262637	-0.710694	0.000000	-10.000000	-0.600000	31.766668	501.166656	1023.000000	1023.000000	2046.000000
44.860001	0.000133	0.078862	2.213328	-1.920220	0.449910	-0.664155	0.000000	-10.000000	-0.591667	31.600000	511.833344	1023.000000	1023.000000	2046.000000
44.880001	0.003082	1.821490	2.715379	-1.601873	0.773641	-0.065659	0.000000	-10.000000	-0.566667	31.816668	522.333313	1023.000000	1023.000000	2046.000000
44.900002	0.005270	3.114595	3.106470	-1.177479	1.244770	-0.059166	0.000000	-10.000000	-0.533333	31.466667	533.000000	1023.000000	1023.000000	2046.000000
44.919998	0.006814	4.026889	3.548401	-1.219614	1.206180	0.491922	0.000000	-10.000000	-0.508333	31.033333	543.666687	1023.000000	1023.000000	2046.000000
44.939999	0.008482	5.012683	3.671664	-0.771362	1.617467	0.494915	0.000000	-10.000000	-0.500000	30.433334	554.166687	1023.000000	1023.000000	2046.000000
44.959999	0.009747	5.760598	4.055132	-0.277795	1.491785	0.491475	0.000000	-10.000000	-0.483333	30.016666	564.500000	1023.000000	1023.000000	2046.000000
44.980000	0.010785	6.373700	3.908287	0.065077	1.689058	0.711278	0.000000	-10.000000	-0.466667	29.716667	574.500000	1023.000000	1023.000000	2046.000000
45.000000	0.010651	6.294751	3.821633	0.351632	1.838301	0.283185	0.000000	-10.000000	-0.425000	29.416666	584.500000	1023.000000	1023.000000	2046.000000
45.020000	0.011088	6.553058	4.036729	0.406290	1.649309	0.460730	0.000000	-10.000000	-0.400000	28.833334	594.333313	1023.000000	1023.000000	2046.000000
45.040001	0.010881	6.430598	3.933371	0.584641	1.700365	0.212221	0.000000	-10.000000	-0.358333	27.950001	604.000000	1023.000000	1023.000000	2046.000000
45.060001	0.010005	5.912935	3.875866	0.804226	1.374109	-0.141265	0.000000	-10.000000	-0.316667	26.666668	613.333313	1023.000000	1023.000000	2046.000000
45.080002	0.009119	5.389489	3.557748	0.852825	1.074833	-0.095917	0.000000	-10.000000	-0.283333	25.166668	622.333313	1023.000000	1023.000000	2046.000000
45.099998	0.007661	4.527803	3.131923	1.167555	0.915584	-0.687258	0.000000	-10.000000	-0.266667	24.033333	628.166687	1023.000000	1023.000000	2046.000000
45.119999	0.007179	4.242794	2.894775	1.252143	0.633339	-0.537463	0.000000	-10.000000	-0.250000	22.966667	636.333313	1023.000000	1023.000000	2046.000000
45.139999	0.007471	4.415095	2.524496	1.637311	0.780033	-0.526745	0.000000	-10.000000	-0.208333	22.033333	644.333313	1023.000000	1023.000000	2046.000000
45.160000	0.007485	4.423434	2.402261	2.003176	0.685325	-0.667328	0.000000	-10.000000	-0.175000	20.716667	654.666687	1023.000000	1023.000000	2046.000000
45.180000	0.007964	4.706930	2.336192	2.230423	0.480472	-0.340157	0.000000	-10.000000	-0.158333	19.600000	661.833313	1023.000000	1023.000000	2046.000000
45.200001	0.008003	4.730059	2.052719	2.587236	0.601589	-0.511486	0.000000	-10.000000	-0.150000	18.716667	668.333313	1023.000000	1023.000000	2046.000000
45.220001	0.008406	4.968110	2.062901	2.705670	0.451556	-0.252018	0.000000	-10.000000	-0.125000	17.850000	674.833313	1023.000000	1023.000000	2046.000000
45.240002	0.008975	5.303940	1.922038	2.912232	0.480629	-0.010959	0.000000	-10.000000	-0.091667	16.666668	680.833313	1023.000000	1023.000000	2046.000000
45.259998	0.009101	5.378752	1.847872	3.159959	0.539843	-0.168922	0.000000	-10.000000	-0.058333	15.416667	686.833313	1023.000000	1023.000000	2046.000000
45.279999	0.009658	5.707963	1.919460	3.113902	0.429813	0.244788	0.000000	-10.000000	-0.041667	14.250000	692.000000	1023.000000	1023.000000	2046.000000
45.299999	0.009982	5.899406	1.729423	3.298910	0.787569	0.083504	0.000000	-10.000000	-0.033333	13.233334	697.166687	1023.000000	1023.000000	2046.000000
45.320000	0.011002	6.501987	1.974260	3.323975	0.839745	0.364007	0.000000	-10.000000	-0.025000	12.033334	701.666687	1023.000000	1023.000000	2046.000000
45.340000	0.012231	7.228628	1.992944	3.416696	1.145699	0.673288	0.000000	-10.000000	-0.008333	11.200001	706.000000	1023.000000	1023.000000	2046.000000
45.360001	0.013408	7.924375	2.366998	3.580429	1.324479	0.652468	0.000000	-10.000000	0.000000	10.666667	709.666687	1023.000000	1023.000000	2046.000000
45.380001	0.015404	9.103707	2.828294	3.724911	1.498688	1.051815	0.000000	-10.000000	0.000000	10.366667	713.333313	1023.000000	1023.000000	2046.000000
45.400002	0.016861	9.964902	3.194193	4.028326	1.928657	0.813726	0.000000	-10.000000	0.000000	9.350000	716.833313	1023.000000	1023.000000	2046.000000
45.419998	0.018436	10.895778	3.819957	3.901253	2.016756	1.157812	0.000000	-10.000000	0.008333	8.116667	720.333313	1023.000000	1023.000000	2046.000000
45.439999	0.018610	10.998693	4.019253	3.739233	2.267994	0.972213	0.000000	-10.000000	0.025000	6.816667	723.166687	1023.000000	1023.000000	2046.000000
45.459999	0.018804	11.113365	4.495028	3.352302	2.189318	1.076718	0.000000	-10.000000	0.050000	5.816667	725.500000	1023.000000	1023.000000	2046.000000
45.480000	0.018832	11.129454	4.635693	3.116143	2.336258	1.041360	0.000000	-10.000000	0.066667	4.566667	727.500000	1023.000000	1023.000000	2046.000000
45.500000	0.018899	11.169051	5.012689	2.909076	2.337817	0.909469	0.000000	-10.000000	0.075000	2.916667	729.333313	1023.000000	1023.000000	2046.000000
45.520000	0.018810	11.116559	5.135633	2.633590	2.306953	1.040383	0.000000	-10.000000	0.083333	0.700000	730.500000	1023.000000	1023.000000	2046.000000
45.540001	0.018677	11.038238	5.338413	2.630249	2.348053	0.721522	0.000000	-10.000000	0.091667	-1.216667	731.000000	1023.000000	1023.000000	2046.000000
45.560001	0.018546	10.960612	5.333758	2.332272	2.343028	0.951554	0.000000	-10.000000	0.100000	-2.833333	731.000000	1023.000000	1023.000000	2046.000000
45.580002	0.018017	10.648011	5.381157	2.318984	2.323929	0.623941	0.000000	-10.000000	0.100000	-4.000000	731.000000	1023.000000	1023.000000	2046.000000
45.599998	0.017948	10.607455	5.349255	2.057090	2.302212	0.898898	0.000000	-10.000000	0.100000	-5.000000	731.000000	1023.000000	1023.000000	2046.000000
45.619999	0.017616	10.411018	5.344411	2.054029	2.387565	0.625014	0.000000	-10.000000	0.100000	-5.716667	731.000000	1023.000000	1023.000000	2046.000000
45.639999	0.017742	10.485383	5.382197	1.857835	2.333875	0.911476	0.000000	-10.000000	0.100000	-6.116667	731.000000	1023.000000	1023.000000	2046.000000
45.660000	0.017508	10.346993	5.368163	1.913874	2.447370	0.617586	0.000000	-10.000000	0.100000	-6.516667	731.000000	1023.000000	1023.000000	2046.000000
45.680000	0.017796	10.517422	5.442108	1.748820	2.413934	0.912560	0.000000	-10.000000	0.100000	-6.900000	731.000000	1023.000000	1023.000000	2046.000000
45.700001	0.018081	10.686037	5.550865	1.915883	2.528089	0.691200	0.000000	-10.000000	0.100000	-7.283333	731.000000	1023.000000	1023.000000	2046.000000
45.720001	0.019254	11.379238	5.817873	1.936687	2.587071	1.037607	0.000000	-10.000000	0.108333	-7.666667	731.000000	1023.000000	1023.000000	2046.000000
45.740002	0.019983	11.809894	5.922987	2.292001	2.811698	0.783207	0.000000	-10.000000	0.116667	-8.050000	724.166687	1023.000000	1023.000000	2046.000000
45.759998	0.020578	12.161503	6.188532	1.907093	2.672893	1.392985	0.000000	-10.000000	0.125000	-8.533334	716.333313	1023.000000	1023.000000	2046.000000
45.779999	0.020067	11.859882	6.117117	1.877208	2.693068	1.172489	0.000000	-10.000000	0.133333	-9.233334	707.500000	1023.000000	1023.000000	2046.000000
45.799999	0.020098	11.878151	6.296296	2.022588	2.412608	1.146659	0.000000	-10.000000	0.141667	-10.066667	704.333313	1023.000000	1023.000000	2046.000000
45.820000	0.019596	11.581133	5.944280	2.455732	2.458401	0.722720	0.000000	-10.000000	0.175000	-11.116667	701.166687	1023.000000	1023.000000	2046.000000
45.840000	0.018920	11.181991	5.849901	2.403493	2.207846	0.720751	0.000000	-10.000000	0.208333	-12.350000	697.500000	1023.000000	1023.000000	2046.000000
45.860001	0.017213	10.172608	5.410174	2.387716	2.063995	0.310723	0.000000	-10.000000	0.250000	-13.900001	693.500000	1023.000000	1023.000000	2046.000000
45.880001	0.016398	9.691293	5.512593	2.186188	1.748641	0.243871	0.000000	-10.000000	0.283333	-15.516666	688.666687	1023.000000	1023.000000	2046.000000
45.900002	0.014394	8.506986	5.182607	2.126456	1.385485	-0.187563	0.000000	-10.000000	0.341667	-17.466667	683.333313	1023.000000	1023.000000	2046.000000
45.919998	0.012442	7.353356	4.912951	2.116352	0.958447	-0.634395	0.000000	-10.000000	0.400000	-19.500000	677.500000	1023.000000	1023.000000	2046.000000
45.939999	0.009811	5.798011	4.365386	2.047476	0.365306	-0.980158	0.000000	-10.000000	0.475000	-21.600000	671.000000	1023.000000	1023.000000	2046.000000
45.959999	0.007082	4.185414	3.794839	2.117171	-0.129761	-1.596835	0.000000	-10.000000	0.525000	-23.466667	663.833313	1023.000000	1023.000000	2046.000000
45.980000	0.005164	3.051918	3.379347	2.071105	-0.675887	-1.722647	0.000000	-10.000000	0.591667	-25.150000	656.000000	1023.000000	1023.000000	2046.000000
46.000000	0.003110	1.838164	2.779310	2.199684	-0.929267	-2.211563	0.000000	-10.000000	0.650000	-26.683334	647.666687	1023.000000	1023.000000	2046.000000
46.020000	0.001986	1.173852	2.556968	2.148233	-1.340396	-2.190953	0.000000	-10.000000	0.708333	-27.900000	638.833313	1023.000000	1023.000000	2046.000000
46.040001	0.000109	0.064597	1.979649	2.245089	-1.620718	-2.539423	0.000000	-10.000000	0.741667	-28.616667	632.666687	1023.000000	1023.000000	2046.000000
46.060001	-0.000939	-0.555215	1.824978	2.191250	-1.988000	-2.583442	0.000000	-10.000000	0.783333	-29.533333	622.833313	1023.000000	1023.000000	2046.000000
46.080002	-0.002457	-1.451982	1.394149	2.165989	-2.295654	-2.716466	0.000000	-10.000000	0.825000	-30.483334	612.833313	1023.000000	1023.000000	2046.000000
46.099998	-0.003482	-2.058088	1.125437	2.206699	-2.445151	-2.945074	0.000000	-10.000000	0.866667	-31.433334	602.833313	1023.000000	1023.000000	2046.000000
46.119999	-0.004700	-2.777526	0.947678	1.953639	-2.803124	-2.875718	0.000000	-10.000000	0.866667	-32.066666	596.000000	1023.000000	1023.000000	2046.000000
46.139999	-0.006145	-3.631785	0.649633	1.949468	-2.923067	-3.307819	0.000000	-10.000000	0.875000	-32.433334	585.166687	1023.000000	1023.000000	2046.000000
46.160000	-0.006727	-3.975869	0.643555	1.605915	-3.085757	-3.139582	0.000000	-10.000000	0.908333	-33.083336	570.666687	1023.000000	1023.000000	2046.000000
46.180000	-0.007602	-4.492516	0.345544	1.654284	-3.066110	-3.426234	0.000000	-10.000000	0.950000	-33.666668	556.000000	1023.000000	1023.000000	2046.000000
46.200001	-0.007697	-4.548924	0.449497	1.486009	-3.214827	-3.269604	0.000000	-10.000000	0.975000	-34.200001	548.666687	1023.000000	1023.000000	2046.000000
46.220001	-0.008438	-4.986796	0.157042	1.534942	-3.172168	-3.506611	0.000000	-10.000000	0.983333	-34.316666	537.333313	1023.000000	1023.000000	2046.000000
46.240002	-0.008016	-4.737294	0.415067	1.414267	-3.256989	-3.309638	0.000000	-10.000000	0.991667	-34.183334	529.666687	1023.000000	1023.000000	2046.000000
46.259998	-0.008692	-5.136799	0.217540	1.472783	-3.228665	-3.598457	0.000000	-10.000000	1.000000	-34.233334	518.333313	1023.000000	1023.000000	2046.000000
46.279999	-0.008829	-5.218040	0.404558	1.198873	-3.283818	-3.537653	0.000000	-10.000000	1.000000	-34.216667	510.666656	1023.000000	1023.000000	2046.000000
46.299999	-0.010536	-6.227036	0.180574	0.869591	-3.431811	-3.845389	0.000000	-10.000000	0.991667	-34.233334	499.333344	1023.000000	1023.000000	2046.000000
46.320000	-0.011412	-6.744459	0.344726	0.326620	-3.595301	-3.820503	0.000000	-10.000000	0.983333	-34.000000	484.000000	1023.000000	1023.000000	2046.000000
46.340000	-0.013432	-7.938308	0.154963	-0.160255	-3.815360	-4.117656	0.000000	-10.000000	0.966667	-33.850002	469.000000	1023.000000	1023.000000	2046.000000
46.360001	-0.014152	-8.363892	0.249239	-0.553136	-3.876701	-4.183293	0.000000	-10.000000	0.958333	-33.750000	453.833344	1023.000000	1023.000000	2046.000000
46.380001	-0.015995	-9.453277	0.046721	-0.917080	-4.129997	-4.452921	0.000000	-10.000000	0.950000	-33.716667	446.333344	1023.000000	1023.000000	2046.000000
46.400002	-0.016700	-9.869411	0.073748	-1.216484	-4.237240	-4.489436	0.000000	-10.000000	0.958333	-33.633331	435.000000	1023.000000	1023.000000	2046.000000
46.419998	-0.018566	-10.972257	-0.181151	-1.547318	-4.545775	-4.698012	0.000000	-10.000000	0.941667	-33.533333	423.833344	1023.000000	1023.000000	2046.000000
46.439999	-0.019177	-11.333794	-0.286004	-1.731854	-4.551746	-4.764188	0.000000	-10.000000	0.925000	-33.200001	409.000000	1023.000000	1023.000000	2046.000000
46.459999	-0.020874	-12.336529	-0.536209	-2.077373	-4.832165	-4.890782	0.000000	-10.000000	0.900000	-33.033333	401.666656	1023.000000	1023.000000	2046.000000
46.480000	-0.021445	-12.674150	-0.639729	-2.204374	-4.804504	-5.025543	0.000000	-10.000000	0.883333	-32.683334	390.666656	1023.000000	1023.000000	2046.000000
46.500000	-0.022877	-13.520238	-0.791609	-2.570279	-5.038562	-5.119788	0.000000	-10.000000	0.875000	-32.349998	379.833344	1023.000000	1023.000000	2046.000000
46.520000	-0.023602	-13.948508	-0.976741	-2.700193	-4.994279	-5.277295	0.000000	-10.000000	0.858333	-32.033333	365.333344	1023.000000	1023.000000	2046.000000
46.540001	-0.024970	-14.757103	-1.029595	-3.070236	-5.324419	-5.332852	0.000000	-10.000000	0.858333	-31.833334	358.166656	1023.000000	1023.000000	2046.000000
46.560001	-0.025666	-15.168408	-1.324807	-3.116535	-5.192181	-5.534885	0.000000	-10.000000	0.850000	-31.650000	347.500000	1023.000000	1023.000000	2046.000000
46.580002	-0.026736	-15.800699	-1.258915	-3.496472	-5.549773	-5.495539	0.000000	-10.000000	0.841667	-31.450001	337.000000	1023.000000	1023.000000	2046.000000
46.599998	-0.027900	-16.488817	-1.589885	-3.596055	-5.569270	-5.733607	0.000000	-10.000000	0.825000	-31.150000	323.000000	1023.000000	1023.000000	2046.000000
46.619999	-0.028335	-16.745716	-1.431910	-3.882705	-5.774785	-5.656317	0.000000	-10.000000	0.808333	-31.050001	316.000000	1023.000000	1023.000000	2046.000000
46.639999	-0.029205	-17.260433	-1.728366	-3.920745	-5.737542	-5.873780	0.000000	-10.000000	0.800000	-30.750000	305.833344	1023.000000	1023.000000	2046.000000
46.660000	-0.028925	-17.094419	-1.538336	-4.081846	-5.800804	-5.673433	0.000000	-10.000000	0.800000	-30.333334	295.833344	1023.000000	1023.000000	2046.000000
46.680000	-0.029736	-17.573729	-1.825888	-4.087432	-5.778135	-5.882273	0.000000	-10.000000	0.800000	-29.916668	285.833344	1023.000000	1023.000000	2046.000000
46.700001	-0.029751	-17.582682	-1.767060	-4.448639	-5.797841	-5.569142	0.000000	-10.000000	0.766667	-29.716667	279.166656	1023.000000	1023.000000	2046.000000
46.720001	-0.031816	-18.803062	-2.094674	-4.714894	-6.158311	-5.835184	0.000000	-10.000000	0.733333	-29.183334	265.833344	1023.000000	1023.000000	2046.000000
46.740002	-0.031756	-18.767696	-2.175166	-4.400606	-6.183776	-6.008149	0.000000	-10.000000	0.700000	-28.650000	252.500000	1023.000000	1023.000000	2046.000000
46.759998	-0.033486	-19.790361	-2.660236	-4.429624	-6.440750	-6.259752	0.000000	-10.000000	0.691667	-27.983334	239.500000	1023.000000	1023.000000	2046.000000
46.779999	-0.034464	-20.367998	-3.017064	-4.617534	-6.397467	-6.335934	0.000000	-10.000000	0.691667	-27.866667	233.333328	1023.000000	1023.000000	2046.000000
46.799999	-0.036833	-21.768005	-3.182717	-5.106393	-6.925446	-6.553450	0.000000	-10.000000	0.691667	-27.750000	227.166672	1023.000000	1023.000000	2046.000000
46.820000	-0.037879	-22.386566	-3.491032	-5.348172	-6.858457	-6.688904	0.000000	-10.000000	0.683333	-27.549999	221.000000	1023.000000	1023.000000	2046.000000
46.840000	-0.039641	-23.427752	-3.593726	-5.632747	-7.318211	-6.883067	0.000000	-10.000000	0.641667	-26.966667	215.000000	1023.000000	1023.000000	2046.000000
46.860001	-0.041007	-24.235371	-4.049777	-5.558620	-7.465316	-7.161657	0.000000	-10.000000	0.575000	-25.783333	203.333328	1023.000000	1023.000000	2046.000000
46.880001	-0.042777	-25.281401	-4.301322	-5.666469	-7.881784	-7.431827	0.000000	-10.000000	0.525000	-24.800001	194.666672	1023.000000	1023.000000	2046.000000
46.900002	-0.045196	-26.711092	-4.963547	-5.586719	-8.252398	-7.908428	0.000000	-10.000000	0.500000	-23.883333	186.333328	1023.000000	1023.000000	2046.000000
46.919998	-0.046677	-27.586321	-5.241351	-5.615369	-8.631478	-8.098122	0.000000	-10.000000	0.500000	-23.500000	181.000000	1023.000000	1023.000000	2046.000000
46.939999	-0.048919	-28.911343	-5.897297	-5.549245	-8.946288	-8.518513	0.000000	-10.000000	0.483333	-22.966667	170.500000	1023.000000	1023.000000	2046.000000
46.959999	-0.049422	-29.208525	-6.152379	-5.536999	-8.997445	-8.521702	0.000000	-10.000000	0.466667	-22.750000	162.666672	1023.000000	1023.000000	2046.000000
46.980000	-0.051640	-30.518972	-6.579677	-5.765008	-9.469799	-8.704489	0.000000	-10.000000	0.450000	-22.433334	152.333328	1023.000000	1023.000000	2046.000000
47.000000	-0.051781	-30.602493	-6.928850	-5.680669	-9.280713	-8.712261	0.000000	-10.000000	0.450000	-22.266666	147.166672	1023.000000	1023.000000	2046.000000
47.020000	-0.053096	-31.379688	-7.078416	-5.875913	-9.649891	-8.775469	0.000000	-10.000000	0.441667	-21.983334	139.666672	1023.000000	1023.000000	2046.000000
47.040001	-0.054096	-31.970755	-7.411724	-5.950011	-9.783152	-8.825869	0.000000	-10.000000	0.425000	-21.533333	134.833328	1023.000000	1023.000000	2046.000000
47.060001	-0.054006	-31.917435	-7.369802	-6.057764	-9.776488	-8.713382	0.000000	-10.000000	0.408333	-20.950001	127.666664	1023.000000	1023.000000	2046.000000
47.080002	-0.055353	-32.713917	-7.586155	-6.209420	-10.037401	-8.880942	0.000000	-10.000000	0.400000	-20.133333	120.666664	1023.000000	1023.000000	2046.000000
47.099998	-0.054230	-32.049690	-7.613818	-6.113629	-9.685136	-8.637106	0.000000	-10.000000	0.383333	-19.650002	114.000000	1023.000000	1023.000000	2046.000000
47.119999	-0.055019	-32.516369	-7.642026	-6.206607	-9.920177	-8.747559	0.000000	-10.000000	0.366667	-18.983334	107.666664	1023.000000	1023.000000	2046.000000
47.139999	-0.054403	-32.152126	-7.724543	-6.089691	-9.709933	-8.627957	0.000000	-10.000000	0.325000	-18.166668	99.333336	1023.000000	1023.000000	2046.000000
47.160000	-0.054184	-32.022739	-7.562926	-6.219203	-9.708911	-8.531697	0.000000	-10.000000	0.300000	-17.350000	93.166664	1023.000000	1023.000000	2046.000000
47.180000	-0.054636	-32.289886	-7.674491	-6.336382	-9.698332	-8.580680	0.000000	-10.000000	0.275000	-16.683334	87.166664	1023.000000	1023.000000	2046.000000
47.200001	-0.053822	-31.808899	-7.515158	-6.459074	-9.436963	-8.397704	0.000000	-10.000000	0.266667	-16.366667	83.500000	1023.000000	1023.000000	2046.000000
47.220001	-0.055136	-32.585472	-7.438796	-6.811601	-9.689985	-8.645090	0.000000	-10.000000	0.266667	-15.900001	78.000000	1023.000000	1023.000000	2046.000000
47.240002	-0.055413	-32.748936	-7.545742	-7.086949	-9.461621	-8.654625	0.000000	-10.000000	0.258333	-15.616667	72.666664	1023.000000	1023.000000	2046.000000
47.259998	-0.055887	-33.029419	-7.347673	-7.510323	-9.501048	-8.670375	0.000000	-10.000000	0.258333	-15.316667	67.500000	1023.000000	1023.000000	2046.000000
47.279999	-0.057742	-34.125782	-7.460777	-7.988898	-9.771294	-8.904816	0.000000	-10.000000	0.241667	-14.950000	62.333332	1023.000000	1023.000000	2046.000000
47.299999	-0.057824	-34.173706	-7.504365	-8.285933	-9.535592	-8.847815	0.000000	-10.000000	0.225000	-14.366667	57.333332	1023.000000	1023.000000	2046.000000
47.320000	-0.059344	-35.072258	-7.456952	-8.670009	-9.851756	-9.093543	0.000000	-10.000000	0.216667	-13.683333	52.500000	1023.000000	1023.000000	2046.000000
47.340000	-0.060042	-35.484749	-7.694069	-8.942635	-9.781403	-9.066643	0.000000	-10.000000	0.200000	-13.083333	48.000000	1023.000000	1023.000000	2046.000000
47.360001	-0.060173	-35.562107	-7.631159	-9.155388	-9.736517	-9.039042	0.000000	-10.000000	0.183333	-12.533334	43.500000	1023.000000	1023.000000	2046.000000
47.380001	-0.061959	-36.617813	-7.797272	-9.463044	-10.066651	-9.290847	0.000000	-10.000000	0.158333	-12.166667	39.166668	1023.000000	1023.000000	2046.000000
47.400002	-0.061394	-36.284069	-7.874477	-9.593132	-9.729265	-9.087193	0.000000	-10.000000	0.150000	-11.783334	35.000000	1023.000000	1023.000000	2046.000000
47.419998	-0.062914	-37.182335	-7.900332	-9.800647	-10.101012	-9.380342	0.000000	-10.000000	0.150000	-11.500000	31.166666	1023.000000	1023.000000	2046.000000
47.439999	-0.062689	-37.049412	-8.146008	-9.930730	-9.777204	-9.195473	0.000000	-10.000000	0.150000	-10.900001	26.166666	1023.000000	1023.000000	2046.000000
47.459999	-0.062967	-37.213371	-7.969921	-10.065407	-9.890430	-9.287613	0.000000	-10.000000	0.150000	-10.450000	22.500000	1023.000000	1023.000000	2046.000000
47.480000	-0.063940	-37.788464	-8.096742	-10.326282	-10.072482	-9.292958	0.000000	-10.000000	0.141667	-9.983334	19.000000	1023.000000	1023.000000	2046.000000
47.500000	-0.063208	-37.355667	-8.083753	-10.379660	-9.743840	-9.148412	0.000000	-10.000000	0.133333	-9.716667	16.833334	1023.000000	1023.000000	2046.000000
47.520000	-0.064494	-38.116138	-8.106731	-10.565825	-10.013513	-9.430068	0.000000	-10.000000	0.133333	-9.433333	13.666667	1023.000000	1023.000000	2046.000000
47.540001	-0.064190	-37.936459	-8.310154	-10.632929	-9.743172	-9.250203	0.000000	-10.000000	0.133333	-9.083333	10.333333	1023.000000	1023.000000	2046.000000
47.560001	-0.063931	-37.783100	-8.138040	-10.691370	-9.676020	-9.277670	0.000000	-10.000000	0.133333	-8.883333	7.333333	1023.000000	1023.000000	2046.000000
47.580002	-0.064914	-38.364361	-8.251194	-10.898978	-9.903410	-9.310778	0.000000	-10.000000	0.125000	-8.716667	4.333333	1023.000000	1023.000000	2046.000000
47.599998	-0.063714	-37.655128	-8.156122	-10.817076	-9.504175	-9.177756	0.000000	-10.000000	0.116667	-8.583334	1.833333	1023.000000	1023.000000	2046.000000
47.619999	-0.064746	-38.264965	-8.063931	-11.000361	-9.845967	-9.354707	0.000000	-10.000000	0.108333	-8.300000	-0.833333	1023.000000	1023.000000	2046.000000
47.639999	-0.063109	-37.297379	-8.062903	-10.916771	-9.328303	-8.989402	0.000000	-10.000000	0.100000	-7.883334	-3.333333	1023.000000	1023.000000	2046.000000
47.660000	-0.063111	-37.298870	-7.810092	-10.817898	-9.516789	-9.154090	0.000000	-10.000000	0.100000	-7.400000	-6.000000	1023.000000	1023.000000	2046.000000
47.680000	-0.062891	-37.168308	-7.946188	-11.090133	-9.393312	-8.738675	0.000000	-10.000000	0.100000	-7.066667	-8.333333	1023.000000	1023.000000	2046.000000
47.700001	-0.062623	-37.010223	-7.831887	-11.176630	-9.310431	-8.691277	0.000000	-10.000000	0.100000	-6.700000	-10.666667	1023.000000	1023.000000	2046.000000
47.720001	-0.063714	-37.654926	-7.902471	-11.031509	-9.733714	-8.987233	0.000000	-10.000000	0.100000	-6.266667	-13.000000	1023.000000	1023.000000	2046.000000
47.740002	-0.062658	-37.030838	-8.181158	-10.667439	-9.303439	-8.878800	0.000000	-10.000000	0.083333	-5.266666	-15.166667	1023.000000	1023.000000	2046.000000
47.759998	-0.064714	-38.246010	-8.262573	-10.918093	-9.773737	-9.291607	0.000000	-10.000000	0.075000	-3.466667	-16.833334	1023.000000	1023.000000	2046.000000
47.779999	-0.064963	-38.393295	-8.612228	-11.186140	-9.480630	-9.114299	0.000000	-10.000000	0.058333	-1.583333	-17.666666	1023.000000	1023.000000	2046.000000
47.799999	-0.065313	-38.600109	-8.440682	-11.369773	-9.568711	-9.220941	0.000000	-10.000000	0.050000	0.650000	-18.000000	1023.000000	1023.000000	2046.000000
47.820000	-0.066534	-39.321716	-8.646210	-11.488243	-9.824709	-9.362555	0.000000	-10.000000	0.025000	2.933333	-18.000000	1023.000000	1023.000000	2046.000000
47.840000	-0.066037	-39.027882	-8.864455	-11.351151	-9.524450	-9.287827	0.000000	-10.000000	0.000000	6.266667	-18.000000	1023.000000	1023.000000	2046.000000
47.860001	-0.068019	-40.199329	-8.974464	-11.237187	-10.127151	-9.860528	0.000000	-10.000000	-0.050000	9.783333	-18.000000	1023.000000	1023.000000	2046.000000
47.880001	-0.068295	-40.362591	-9.438289	-11.097637	-10.068733	-9.757933	0.000000	-10.000000	-0.100000	13.083333	-18.000000	1023.000000	1023.000000	2046.000000
47.900002	-0.068117	-40.257179	-9.637709	-10.715272	-10.005096	-9.899104	0.000000	-10.000000	-0.166667	15.433333	-18.000000	1023.000000	1023.000000	2046.000000
47.919998	-0.068969	-40.760796	-9.814246	-10.599390	-10.429975	-9.917186	0.000000	-10.000000	-0.191667	17.000000	-11.166667	1023.000000	1023.000000	2046.000000
47.939999	-0.067282	-39.763660	-10.061409	-10.240631	-9.929765	-9.531857	0.000000	-10.000000	-0.208333	18.316668	3.000000	1023.000000	1023.000000	2046.000000
47.959999	-0.067467	-39.873146	-10.096219	-9.995429	-10.154665	-9.626832	0.000000	-10.000000	-0.208333	19.233334	19.166666	1023.000000	1023.000000	2046.000000
47.980000	-0.066719	-39.430923	-10.413743	-9.868258	-9.968998	-9.179925	0.000000	-10.000000	-0.233333	20.433334	30.833334	1023.000000	1023.000000	2046.000000
48.000000	-0.064992	-38.410091	-10.449862	-9.438806	-9.545419	-8.976006	0.000000	-10.000000	-0.266667	21.650000	37.333332	1023.000000	1023.000000	2046.000000
48.020000	-0.064919	-38.367378	-10.349380	-9.317776	-9.845948	-8.854276	0.000000	-10.000000	-0.316667	23.350000	44.500000	1023.000000	1023.000000	2046.000000
48.040001	-0.062880	-37.162369	-10.418530	-9.047341	-9.283532	-8.412966	0.000000	-10.000000	-0.375000	24.799999	52.000000	1023.000000	1023.000000	2046.000000
48.060001	-0.061441	-36.311588	-10.119138	-8.704334	-9.122831	-8.365287	0.000000	-10.000000	-0.416667	26.150000	60.000000	1023.000000	1023.000000	2046.000000
48.080002	-0.060270	-35.619289	-9.956336	-8.618086	-9.064055	-7.980812	0.000000	-10.000000	-0.441667	27.200001	68.500000	1023.000000	1023.000000	2046.000000
48.099998	-0.057082	-33.735390	-9.698153	-8.194221	-8.293912	-7.549104	0.000000	-10.000000	-0.458333	28.116667	77.333336	1023.000000	1023.000000	2046.000000
48.119999	-0.056096	-33.152477	-9.211800	-7.966374	-8.442929	-7.531375	0.000000	-10.000000	-0.491667	28.733334	86.666664	1023.000000	1023.000000	2046.000000
48.139999	-0.053084	-31.372574	-8.951620	-7.763694	-7.717678	-6.939581	0.000000	-10.000000	-0.508333	29.466667	96.000000	1023.000000	1023.000000	2046.000000
48.160000	-0.050516	-29.854950	-8.459624	-7.462715	-7.136603	-6.796008	0.000000	-10.000000	-0.525000	29.866667	105.666664	1023.000000	1023.000000	2046.000000
48.180000	-0.049342	-29.161161	-7.854620	-7.532075	-7.196254	-6.578213	0.000000	-10.000000	-0.533333	30.333334	115.500000	1023.000000	1023.000000	2046.000000
48.200001	-0.046679	-27.586996	-7.498216	-7.536921	-6.420719	-6.131141	0.000000	-10.000000	-0.550000	30.650002	125.500000	1023.000000	1023.000000	2046.000000
48.220001	-0.046051	-27.216063	-6.899789	-7.498163	-6.423495	-6.394616	0.000000	-10.000000	-0.550000	31.050001	135.833328	1023.000000	1023.000000	2046.000000
48.240002	-0.044767	-26.457220	-6.630365	-7.727392	-6.129683	-5.969779	0.000000	-10.000000	-0.566667	31.366667	146.166672	1023.000000	1023.000000	2046.000000
48.259998	-0.042661	-25.212418	-6.237494	-7.546792	-5.552181	-5.875949	0.000000	-10.000000	-0.591667	31.616667	156.666672	1023.000000	1023.000000	2046.000000
48.279999	-0.042742	-25.260475	-5.791771	-7.710406	-5.856700	-5.901597	0.000000	-10.000000	-0.625000	32.166668	167.000000	1023.000000	1023.000000	2046.000000
48.299999	-0.040538	-23.957933	-5.649423	-7.629894	-5.164539	-5.514077	0.000000	-10.000000	-0.633333	32.483334	177.666672	1023.000000	1023.000000	2046.000000
48.320000	-0.040134	-23.719332	-5.144448	-7.562531	-5.303449	-5.708904	0.000000	-10.000000	-0.625000	32.900002	188.500000	1023.000000	1023.000000	2046.000000
48.340000	-0.038675	-22.856878	-5.007570	-7.640240	-4.965207	-5.243862	0.000000	-10.000000	-0.608333	33.000000	199.500000	1023.000000	1023.000000	2046.000000
48.360001	-0.036632	-21.649389	-4.736945	-7.300080	-4.446418	-5.165947	0.000000	-10.000000	-0.608333	32.933334	210.500000	1023.000000	1023.000000	2046.000000
48.380001	-0.036274	-21.437895	-4.353144	-7.287087	-4.710302	-5.087361	0.000000	-10.000000	-0.641667	32.900002	221.500000	1023.000000	1023.000000	2046.000000
48.400002	-0.033914	-20.042965	-4.327711	-7.136437	-3.966956	-4.611861	0.000000	-10.000000	-0.650000	33.050003	232.500000	1023.000000	1023.000000	2046.000000
48.419998	-0.033171	-19.604330	-3.827394	-6.935902	-4.102110	-4.738925	0.000000	-10.000000	-0.650000	33.483334	243.500000	1023.000000	1023.000000	2046.000000
48.439999	-0.031526	-18.631893	-3.755394	-6.909759	-3.695796	-4.270946	0.000000	-10.000000	-0.625000	33.616669	254.666672	1023.000000	1023.000000	2046.000000
48.459999	-0.029370	-17.357389	-3.402241	-6.519473	-3.229867	-4.205809	0.000000	-10.000000	-0.625000	33.516666	265.833344	1023.000000	1023.000000	2046.000000
48.480000	-0.028534	-16.863586	-2.976677	-6.475671	-3.398273	-4.012965	0.000000	-10.000000	-0.616667	33.283333	277.000000	1023.000000	1023.000000	2046.000000
48.500000	-0.026057	-15.399865	-2.834535	-6.248960	-2.751982	-3.564388	0.000000	-10.000000	-0.608333	33.033333	288.000000	1023.000000	1023.000000	2046.000000
48.520000	-0.024800	-14.656735	-2.352189	-5.873200	-2.709106	-3.722241	0.000000	-10.000000	-0.583333	32.783333	299.000000	1023.000000	1023.000000	2046.000000
48.540001	-0.023320	-13.781986	-2.153913	-5.894375	-2.517370	-3.216327	0.000000	-10.000000	-0.566667	32.616669	310.000000	1023.000000	1023.000000	2046.000000
48.560001	-0.020735	-12.254533	-1.898949	-5.341907	-1.851846	-3.161832	0.000000	-10.000000	-0.583333	32.416668	321.000000	1023.000000	1023.000000	2046.000000
48.580002	-0.019377	-11.451898	-1.275939	-5.166035	-2.065973	-2.943951	0.000000	-10.000000	-0.591667	32.616669	331.833344	1023.000000	1023.000000	2046.000000
48.599998	-0.016227	-9.590399	-1.092838	-4.763860	-1.293085	-2.440615	0.000000	-10.000000	-0.591667	32.549999	342.666656	1023.000000	1023.000000	2046.000000
48.619999	-0.014463	-8.547398	-0.351506	-4.264804	-1.431350	-2.499737	0.000000	-10.000000	-0.566667	32.400002	353.500000	1023.000000	1023.000000	2046.000000
48.639999	-0.011876	-7.018548	-0.232447	-4.373932	-0.811572	-1.600597	0.000000	-10.000000	-0.566667	32.000000	364.500000	1023.000000	1023.000000	2046.000000
48.660000	-0.010732	-6.342826	0.389972	-4.072381	-0.940366	-1.720052	0.000000	-10.000000	-0.583333	32.016666	375.333344	1023.000000	1023.000000	2046.000000
48.680000	-0.008842	-5.225540	0.414024	-3.790737	-0.490298	-1.358529	0.000000	-10.000000	-0.575000	31.983334	386.000000	1023.000000	1023.000000	2046.000000
48.700001	-0.006722	-3.972605	0.712962	-2.837659	-0.223750	-1.624159	0.000000	-10.000000	-0.575000	31.850000	396.666656	1023.000000	1023.000000	2046.000000
48.720001	-0.006715	-3.968513	0.653468	-2.822829	-0.365256	-1.433897	0.000000	-10.000000	-0.550000	31.366667	407.166656	1023.000000	1023.000000	2046.000000
48.740002	-0.005831	-3.446235	0.505125	-2.473964	0.111727	-1.589124	0.000000	-10.000000	-0.550000	31.250000	417.833344	1023.000000	1023.000000	2046.000000
48.759998	-0.006190	-3.658305	0.890096	-2.422952	-0.383373	-1.742075	0.000000	-10.000000	-0.525000	30.916666	428.166656	1023.000000	1023.000000	2046.000000
48.779999	-0.006230	-3.681844	0.555293	-2.388647	-0.151859	-1.696631	0.000000	-10.000000	-0.508333	30.600000	438.666656	1023.000000	1023.000000	2046.000000
48.799999	-0.007326	-4.329880	0.619012	-1.983690	-0.688442	-2.276759	0.000000	-10.000000	-0.475000	30.083334	449.000000	1023.000000	1023.000000	2046.000000
48.820000	-0.008384	-4.954690	0.116414	-2.048491	-0.847688	-2.174924	0.000000	-10.000000	-0.450000	29.583334	459.166656	1023.000000	1023.000000	2046.000000
48.840000	-0.008901	-5.260395	-0.100942	-1.615673	-1.009490	-2.534290	0.000000	-10.000000	-0.441667	29.166668	469.000000	1023.000000	1023.000000	2046.000000
48.860001	-0.009471	-5.597410	-0.365308	-1.557894	-1.314829	-2.359379	0.000000	-10.000000	-0.450000	28.650000	478.666656	1023.000000	1023.000000	2046.000000
48.880001	-0.008429	-4.981449	-0.715034	-0.932141	-0.964422	-2.369851	0.000000	-10.000000	-0.458333	28.283333	488.333344	1023.000000	1023.000000	2046.000000
48.900002	-0.008326	-4.920619	-0.579978	-0.568881	-1.417971	-2.353789	0.000000	-10.000000	-0.458333	28.066668	498.000000	1023.000000	1023.000000	2046.000000
48.919998	-0.007140	-4.219698	-1.029088	-0.142148	-0.957941	-2.090521	0.000000	-10.000000	-0.441667	28.066668	507.333344	1023.000000	1023.000000	2046.000000
48.939999	-0.006861	-4.055141	-0.795745	0.211061	-1.375071	-2.095386	0.000000	-10.000000	-0.425000	27.833334	516.666687	1023.000000	1023.000000	2046.000000
48.959999	-0.005867	-3.467630	-1.137562	0.296588	-1.036983	-1.589672	0.000000	-10.000000	-0.408333	27.683334	526.000000	1023.000000	1023.000000	2046.000000
48.980000	-0.005105	-3.016915	-0.934457	0.787608	-1.135477	-1.734589	0.000000	-10.000000	-0.391667	27.433334	535.333313	1023.000000	1023.000000	2046.000000
49.000000	-0.004422	-2.613670	-1.083966	0.756957	-0.965896	-1.320766	0.000000	-10.000000	-0.375000	27.216667	544.500000	1023.000000	1023.000000	2046.000000
49.020000	-0.003322	-1.963451	-0.992544	1.159648	-0.696373	-1.434181	0.000000	-10.000000	-0.358333	26.850000	553.500000	1023.000000	1023.000000	2046.000000
49.040001	-0.002522	-1.490648	-0.711328	1.102101	-0.774288	-1.107133	0.000000	-10.000000	-0.333333	26.533333	562.500000	1023.000000	1023.000000	2046.000000
49.060001	-0.000666	-0.393640	-0.721055	1.494401	-0.165016	-1.001970	0.000000	-10.000000	-0.325000	26.016666	571.500000	1023.000000	1023.000000	2046.000000
49.080002	0.000750	0.443130	-0.087923	1.644142	-0.307976	-0.805114	0.000000	-10.000000	-0.316667	25.350000	580.333313	1023.000000	1023.000000	2046.000000
49.099998	0.003138	1.854282	0.009265	1.830100	0.426519	-0.411602	0.000000	-10.000000	-0.316667	24.316668	588.833313	1023.000000	1023.000000	2046.000000
49.119999	0.005317	3.142061	0.908345	2.238057	0.429578	-0.433918	0.000000	-10.000000	-0.291667	23.600000	597.000000	1023.000000	1023.000000	2046.000000
49.139999	0.007371	4.356277	1.309431	2.157762	0.893807	-0.004724	0.000000	-10.000000	-0.250000	22.683334	605.000000	1023.000000	1023.000000	2046.000000
49.160000	0.008944	5.285828	1.851635	2.385802	1.262083	-0.213692	0.000000	-10.000000	-0.208333	21.766666	612.833313	1023.000000	1023.000000	2046.000000
49.180000	0.009417	5.565156	2.448972	1.929629	1.113205	0.073350	0.000000	-10.000000	-0.191667	20.683334	620.333313	1023.000000	1023.000000	2046.000000
49.200001	0.010300	6.087242	2.539647	1.963030	1.640921	-0.056355	0.000000	-10.000000	-0.183333	19.666668	627.500000	1023.000000	1023.000000	2046.000000
49.220001	0.010975	6.486436	3.294360	1.760873	1.412286	0.018917	0.000000	-10.000000	-0.158333	18.650002	634.166687	1023.000000	1023.000000	2046.000000
49.240002	0.011360	6.713769	3.343082	1.490736	1.726124	0.153828	0.000000	-10.000000	-0.116667	17.583334	640.500000	1023.000000	1023.000000	2046.000000
49.259998	0.012068	7.132293	3.772835	1.641557	1.768830	-0.050928	0.000000	-10.000000	-0.066667	16.383333	646.500000	1023.000000	1023.000000	2046.000000
49.279999	0.012155	7.183371	4.029461	1.385844	1.692349	0.075716	0.000000	-10.000000	-0.033333	15.033334	652.333313	1023.000000	1023.000000	2046.000000
49.299999	0.012704	7.508249	3.905261	1.491279	2.109528	0.002182	0.000000	-10.000000	-0.008333	13.216667	657.666687	1023.000000	1023.000000	2046.000000
49.320000	0.012988	7.675973	4.414737	1.483223	1.795032	-0.017019	0.000000	-10.000000	0.000000	11.633333	662.500000	1023.000000	1023.000000	2046.000000
49.340000	0.013092	7.737490	4.201866	1.263432	2.062277	0.209915	0.000000	-10.000000	0.000000	9.933333	666.500000	1023.000000	1023.000000	2046.000000
49.360001	0.013423	7.932942	4.271101	1.421434	2.209898	0.030509	0.000000	-10.000000	0.016667	8.566668	670.166687	1023.000000	1023.000000	2046.000000
49.380001	0.013622	8.050591	4.524926	1.226339	2.051852	0.247474	0.000000	-10.000000	0.033333	6.816667	673.166687	1023.000000	1023.000000	2046.000000
49.400002	0.014036	8.295211	4.302503	1.347258	2.458562	0.186888	0.000000	-10.000000	0.058333	5.066667	675.833313	1023.000000	1023.000000	2046.000000
49.419998	0.014627	8.644584	4.841287	1.373105	2.147861	0.282332	0.000000	-10.000000	0.066667	2.750000	677.833313	1023.000000	1023.000000	2046.000000
49.439999	0.015184	8.973989	4.686703	1.365800	2.499372	0.422114	0.000000	-10.000000	0.083333	0.400000	679.166687	1023.000000	1023.000000	2046.000000
49.459999	0.016271	9.615913	5.177505	1.660873	2.422229	0.355306	0.000000	-10.000000	0.091667	-1.500000	679.833313	1023.000000	1023.000000	2046.000000
49.480000	0.017410	10.289278	5.360824	1.746034	2.590147	0.592273	0.000000	-10.000000	0.100000	-2.750000	680.000000	1023.000000	1023.000000	2046.000000
49.500000	0.017664	10.439169	5.377995	1.573058	2.682480	0.805636	0.000000	-10.000000	0.100000	-3.666667	680.000000	1023.000000	1023.000000	2046.000000
49.520000	0.017782	10.509035	5.746358	1.399079	2.386543	0.977056	0.000000	-10.000000	0.100000	-4.450000	680.000000	1023.000000	1023.000000	2046.000000
49.540001	0.017675	10.446092	5.340283	1.820355	2.681098	0.604356	0.000000	-10.000000	0.100000	-4.700000	680.000000	1023.000000	1023.000000	2046.000000
49.560001	0.018242	10.781031	5.636922	2.236313	2.390144	0.517652	0.000000	-10.000000	0.100000	-4.616667	680.000000	1023.000000	1023.000000	2046.000000
49.580002	0.017237	10.187336	5.114591	2.058326	2.473698	0.540722	0.000000	-10.000000	0.100000	-4.383334	680.000000	1023.000000	1023.000000	2046.000000
49.599998	0.016635	9.831176	5.064487	2.270344	2.319200	0.177144	0.000000	-10.000000	0.100000	-4.216667	680.000000	1023.000000	1023.000000	2046.000000
49.619999	0.016119	9.526569	5.132038	2.020123	2.151969	0.222439	0.000000	-10.000000	0.091667	-3.966667	680.000000	1023.000000	1023.000000	2046.000000
49.639999	0.014754	8.719650	4.771134	2.151705	2.075057	-0.278246	0.000000	-10.000000	0.091667	-3.733333	680.000000	1023.000000	1023.000000	2046.000000
49.660000	0.013584	8.028386	4.784927	2.139269	1.595993	-0.491803	0.000000	-10.000000	0.108333	-4.116667	680.000000	1023.000000	1023.000000	2046.000000
49.680000	0.011125	6.575038	3.969157	2.139796	1.429262	-0.963177	0.000000	-10.000000	0.125000	-4.900000	680.000000	1023.000000	1023.000000	2046.000000
49.700001	0.009688	5.725840	3.930507	2.192977	0.777133	-1.174778	0.000000	-10.000000	0.125000	-6.016667	680.000000	1023.000000	1023.000000	2046.000000
49.720001	0.008190	4.840326	3.304018	2.130938	0.690029	-1.284658	0.000000	-10.000000	0.116667	-6.850000	676.500000	1023.000000	1023.000000	2046.000000
49.740002	0.007262	4.291607	3.033559	2.455320	0.411859	-1.609130	0.000000	-10.000000	0.116667	-7.633334	668.833313	1023.000000	1023.000000	2046.000000
49.759998	0.006567	3.881252	2.797019	2.397094	0.168515	-1.481376	0.000000	-10.000000	0.125000	-8.366667	660.166687	1023.000000	1023.000000	2046.000000
49.779999	0.005376	3.177009	2.236150	2.684160	0.086896	-1.830197	0.000000	-10.000000	0.133333	-8.900001	654.000000	1023.000000	1023.000000	2046.000000
49.799999	0.005085	3.005377	2.250609	2.585765	-0.248983	-1.582013	0.000000	-10.000000	0.141667	-9.283334	651.000000	1023.000000	1023.000000	2046.000000
49.820000	0.003676	2.172780	1.614097	2.605593	-0.266035	-1.780875	0.000000	-10.000000	0.150000	-9.633333	648.000000	1023.000000	1023.000000	2046.000000
49.840000	0.003749	2.215437	1.819735	2.641838	-0.594858	-1.651278	0.000000	-10.000000	0.150000	-10.200000	644.833313	1023.000000	1023.000000	2046.000000
49.860001	0.002733	1.615089	1.248013	2.485542	-0.446418	-1.672049	0.000000	-10.000000	0.158333	-10.933333	641.500000	1023.000000	1023.000000	2046.000000
49.880001	0.002153	1.272321	1.253652	2.511304	-0.657475	-1.835160	0.000000	-10.000000	0.166667	-11.666667	637.833313	1023.000000	1023.000000	2046.000000
49.900002	0.002461	1.454633	1.400100	2.286663	-0.650805	-1.581326	0.000000	-10.000000	0.200000	-12.400001	634.000000	1023.000000	1023.000000	2046.000000
49.919998	0.001911	1.129195	0.953734	2.399959	-0.388949	-1.835550	0.000000	-10.000000	0.225000	-13.183333	629.666687	1023.000000	1023.000000	2046.000000
49.939999	0.002704	1.597908	1.403577	2.375134	-0.580914	-1.599889	0.000000	-10.000000	0.250000	-13.866667	625.166687	1023.000000	1023.000000	2046.000000
49.959999	0.002934	1.733912	1.236168	2.258631	-0.265929	-1.494959	0.000000	-10.000000	0.258333	-14.550000	620.500000	1023.000000	1023.000000	2046.000000
49.980000	0.003465	2.047588	1.529717	2.486238	-0.304577	-1.663788	0.000000	-10.000000	0.266667	-15.083333	615.666687	1023.000000	1023.000000	2046.000000
50.000000	0.004428	2.617023	2.018715	2.335654	-0.252452	-1.484894	0.000000	-10.000000	0.275000	-15.866667	610.666687	1023.000000	1023.000000	2046.000000
50.020000	0.003469	2.050329	1.863561	2.233380	-0.134160	-1.912451	0.000000	-10.000000	0.283333	-16.650002	605.166687	1023.000000	1023.000000	2046.000000
50.040001	0.003397	2.007526	2.382557	1.771195	-0.384740	-1.761486	0.000000	-10.000000	0.308333	-17.600000	599.833313	1023.000000	1023.000000	2046.000000
50.060001	0.002297	1.357541	2.252232	1.263467	-0.262081	-1.896076	0.000000	-10.000000	0.350000	-18.616667	593.833313	1023.000000	1023.000000	2046.000000
50.080002	0.001045	0.617362	2.415050	1.022670	-0.525268	-2.295090	0.000000	-10.000000	0.391667	-19.733334	587.833313	1023.000000	1023.000000	2046.000000
50.099998	0.000747	0.441558	2.675591	0.546246	-0.611686	-2.168593	0.000000	-10.000000	0.425000	-20.933332	581.000000	1023.000000	1023.000000	2046.000000
50.119999	-0.001142	-0.675165	2.464031	0.383553	-0.790487	-2.732262	0.000000	-10.000000	0.483333	-22.299999	574.166687	1023.000000	1023.000000	2046.000000
50.139999	-0.001200	-0.709236	2.841171	0.035484	-1.046872	-2.539019	0.000000	-10.000000	0.541667	-23.783333	566.666687	1023.000000	1023.000000	2046.000000
50.160000	-0.003193	-1.887052	2.385873	-0.171021	-1.077558	-3.024347	0.000000	-10.000000	0.608333	-25.300001	558.833313	1023.000000	1023.000000	2046.000000
50.180000	-0.003734	-2.206571	2.640898	-0.388703	-1.501759	-2.957007	0.000000	-10.000000	0.658333	-26.850000	550.333313	1023.000000	1023.000000	2046.000000
50.200001	-0.005352	-3.162965	2.174780	-0.667197	-1.452073	-3.218475	0.000000	-10.000000	0.716667	-28.250000	541.333313	1023.000000	1023.000000	2046.000000
50.220001	-0.006407	-3.786516	2.223284	-0.761182	-1.848590	-3.400029	0.000000	-10.000000	0.783333	-29.616667	532.000000	1023.000000	1023.000000	2046.000000
50.240002	-0.007156	-4.229055	2.082206	-1.164879	-1.865857	-3.280524	0.000000	-10.000000	0.833333	-30.666668	522.000000	1023.000000	1023.000000	2046.000000
50.259998	-0.009045	-5.345428	1.794069	-1.131228	-2.135281	-3.872988	0.000000	-10.000000	0.875000	-31.633333	511.833344	1023.000000	1023.000000	2046.000000
50.279999	-0.009082	-5.367321	1.917536	-1.472835	-2.261501	-3.550521	0.000000	-10.000000	0.908333	-32.416668	501.166656	1023.000000	1023.000000	2046.000000
50.299999	-0.011145	-6.586840	1.343345	-1.555444	-2.300699	-4.074042	0.000000	-10.000000	0.933333	-33.033333	490.500000	1023.000000	1023.000000	2046.000000
50.320000	-0.011373	-6.721658	1.508647	-1.649267	-2.617931	-3.963107	0.000000	-10.000000	0.966667	-33.316666	479.333344	1023.000000	1023.000000	2046.000000
50.340000	-0.011769	-6.955752	1.326485	-1.849896	-2.557930	-3.874412	0.000000	-10.000000	0.983333	-33.533333	468.166656	1023.000000	1023.000000	2046.000000
50.360001	-0.012909	-7.629222	1.219048	-1.687190	-2.879229	-4.281851	0.000000	-10.000000	1.008333	-33.633331	457.000000	1023.000000	1023.000000	2046.000000
50.380001	-0.012273	-7.253052	1.356811	-1.836653	-2.861076	-3.912134	0.000000	-10.000000	1.008333	-33.966667	445.833344	1023.000000	1023.000000	2046.000000
50.400002	-0.014657	-8.662274	0.791894	-2.196653	-3.057377	-4.200139	0.000000	-10.000000	1.008333	-34.166668	434.500000	1023.000000	1023.000000	2046.000000
50.419998	-0.015425	-9.115995	0.933398	-2.532657	-3.518726	-3.998010	0.000000	-10.000000	1.008333	-34.350002	423.000000	1023.000000	1023.000000	2046.000000
50.439999	-0.016568	-9.791922	0.412823	-2.278455	-3.449497	-4.476793	0.000000	-10.000000	1.000000	-34.533337	411.500000	1023.000000	1023.000000	2046.000000
50.459999	-0.018040	-10.661363	0.072844	-2.046808	-3.866914	-4.820486	0.000000	-10.000000	0.991667	-34.450001	400.000000	1023.000000	1023.000000	2046.000000
50.480000	-0.018955	-11.202574	-0.168345	-2.433545	-3.936998	-4.663685	0.000000	-10.000000	0.975000	-34.400002	388.500000	1023.000000	1023.000000	2046.000000
50.500000	-0.021844	-12.909860	-0.755524	-2.489128	-4.220199	-5.445009	0.000000	-10.000000	0.975000	-34.083336	377.166656	1023.000000	1023.000000	2046.000000
50.520000	-0.022369	-13.220134	-0.583098	-2.843170	-4.553061	-5.240805	0.000000	-10.000000	0.975000	-34.000000	365.833344	1023.000000	1023.000000	2046.000000
50.540001	-0.024091	-14.237686	-1.064427	-3.000687	-4.577483	-5.595088	0.000000	-10.000000	0.950000	-33.633335	354.500000	1023.000000	1023.000000	2046.000000
50.560001	-0.026626	-15.735787	-1.402652	-2.906567	-5.250226	-6.176342	0.000000	-10.000000	0.908333	-32.966667	343.166656	1023.000000	1023.000000	2046.000000
50.580002	-0.028057	-16.581568	-1.741576	-3.060059	-5.560874	-6.219058	0.000000	-10.000000	0.866667	-32.200001	332.166656	1023.000000	1023.000000	2046.000000
50.599998	-0.031639	-18.698845	-2.544074	-2.885567	-6.085719	-7.183485	0.000000	-10.000000	0.850000	-31.766666	321.500000	1023.000000	1023.000000	2046.000000
50.619999	-0.032480	-19.195671	-2.714187	-2.947138	-6.536400	-6.997947	0.000000	-10.000000	0.850000	-31.266666	311.000000	1023.000000	1023.000000	2046.000000
50.639999	-0.034745	-20.534290	-3.397438	-2.882934	-6.754755	-7.499162	0.000000	-10.000000	0.833333	-30.916668	300.666656	1023.000000	1023.000000	2046.000000
50.660000	-0.035991	-21.270546	-3.609930	-2.765225	-7.275210	-7.620181	0.000000	-10.000000	0.816667	-30.433334	290.166656	1023.000000	1023.000000	2046.000000
50.680000	-0.036726	-21.705284	-3.948965	-2.912621	-7.283669	-7.560029	0.000000	-10.000000	0.808333	-30.266666	279.833344	1023.000000	1023.000000	2046.000000
50.700001	-0.038726	-22.887154	-4.315010	-2.891153	-7.788544	-7.892448	0.000000	-10.000000	0.816667	-30.133333	269.500000	1023.000000	1023.000000	2046.000000
50.720001	-0.038727	-22.887543	-4.365458	-3.162621	-7.844838	-7.514625	0.000000	-10.000000	0.816667	-29.916666	259.500000	1023.000000	1023.000000	2046.000000
50.740002	-0.041099	-24.289322	-4.921969	-3.140283	-8.064537	-8.162534	0.000000	-10.000000	0.791667	-29.716667	249.500000	1023.000000	1023.000000	2046.000000
50.759998	-0.041028	-24.247324	-4.841688	-3.402387	-8.182664	-7.820585	0.000000	-10.000000	0.741667	-29.216667	239.666672	1023.000000	1023.000000	2046.000000
50.779999	-0.042790	-25.288853	-5.260786	-3.539747	-8.227745	-8.260575	0.000000	-10.000000	0.708333	-28.666668	230.000000	1023.000000	1023.000000	2046.000000
50.799999	-0.042666	-25.215420	-5.072526	-3.781592	-8.435717	-7.925586	0.000000	-10.000000	0.675000	-28.066668	220.500000	1023.000000	1023.000000	2046.000000
50.820000	-0.042737	-25.257465	-5.321097	-3.827320	-8.143378	-7.965669	0.000000	-10.000000	0.675000	-27.783335	211.166672	1023.000000	1023.000000	2046.000000
50.840000	-0.043650	-25.797110	-5.348133	-3.829884	-8.465322	-8.153769	0.000000	-10.000000	0.666667	-27.366667	201.833328	1023.000000	1023.000000	2046.000000
50.860001	-0.042673	-25.219477	-5.324526	-4.067521	-8.149193	-7.678238	0.000000	-10.000000	0.658333	-26.900002	192.833328	1023.000000	1023.000000	2046.000000
50.880001	-0.044033	-26.023367	-5.560618	-3.992138	-8.281398	-8.189214	0.000000	-10.000000	0.616667	-26.050001	183.833328	1023.000000	1023.000000	2046.000000
50.900002	-0.043045	-25.439726	-5.367213	-4.299473	-8.096829	-7.676210	0.000000	-10.000000	0.583333	-25.400000	175.166672	1023.000000	1023.000000	2046.000000
50.919998	-0.044779	-26.464193	-5.630541	-4.464589	-8.139765	-8.229300	0.000000	-10.000000	0.558333	-24.966667	166.500000	1023.000000	1023.000000	2046.000000
50.939999	-0.045091	-26.648617	-5.394164	-4.958333	-8.349154	-7.946967	0.000000	-10.000000	0.541667	-24.516666	158.166672	1023.000000	1023.000000	2046.000000
50.959999	-0.046567	-27.520975	-5.643886	-5.362599	-8.215058	-8.299432	0.000000	-10.000000	0.516667	-24.033333	150.000000	1023.000000	1023.000000	2046.000000
50.980000	-0.047708	-28.195168	-5.545365	-5.868380	-8.550094	-8.231329	0.000000	-10.000000	0.483333	-23.200001	142.000000	1023.000000	1023.000000	2046.000000
51.000000	-0.048917	-28.909719	-5.755483	-6.303401	-8.400187	-8.450649	0.000000	-10.000000	0.466667	-22.566668	134.333328	1023.000000	1023.000000	2046.000000
51.020000	-0.050029	-29.567354	-5.725946	-6.669798	-8.721536	-8.450073	0.000000	-10.000000	0.433333	-21.916668	126.833336	1023.000000	1023.000000	2046.000000
51.040001	-0.050545	-29.871817	-5.855449	-7.027309	-8.554001	-8.435058	0.000000	-10.000000	0.416667	-21.416668	119.500000	1023.000000	1023.000000	2046.000000
51.060001	-0.052417	-30.978386	-5.983929	-7.220858	-8.986097	-8.787500	0.000000	-10.000000	0.400000	-20.716667	112.333336	1023.000000	1023.000000	2046.000000
51.080002	-0.052221	-30.862331	-6.093068	-7.571956	-8.723337	-8.473969	0.000000	-10.000000	0.400000	-20.183334	105.333336	1023.000000	1023.000000	2046.000000
51.099998	-0.054370	-32.132858	-6.325411	-7.677331	-9.147393	-8.982723	0.000000	-10.000000	0.391667	-19.600000	98.666664	1023.000000	1023.000000	2046.000000
51.119999	-0.053742	-31.761633	-6.336869	-8.027602	-8.857011	-8.540152	0.000000	-10.000000	0.375000	-19.133333	92.000000	1023.000000	1023.000000	2046.000000
51.139999	-0.055789	-32.971401	-6.643431	-8.124775	-9.063163	-9.140033	0.000000	-10.000000	0.350000	-18.466667	85.666664	1023.000000	1023.000000	2046.000000
51.160000	-0.055234	-32.643185	-6.524642	-8.470563	-9.001229	-8.646749	0.000000	-10.000000	0.325000	-17.800001	79.500000	1023.000000	1023.000000	2046.000000
51.180000	-0.056794	-33.565006	-6.803452	-8.550411	-9.034926	-9.176217	0.000000	-10.000000	0.300000	-17.183334	73.500000	1023.000000	1023.000000	2046.000000
51.200001	-0.056585	-33.441841	-6.715556	-8.764277	-9.113669	-8.848338	0.000000	-10.000000	0.275000	-16.600000	67.833336	1023.000000	1023.000000	2046.000000
51.220001	-0.057569	-34.023048	-6.944018	-8.881004	-9.009819	-9.188206	0.000000	-10.000000	0.266667	-16.100000	62.333332	1023.000000	1023.000000	2046.000000
51.240002	-0.057727	-34.116417	-6.891423	-9.140581	-9.185110	-8.899304	0.000000	-10.000000	0.258333	-15.716667	57.000000	1023.000000	1023.000000	2046.000000
51.259998	-0.058059	-34.313068	-6.998173	-9.186916	-8.999133	-9.128846	0.000000	-10.000000	0.258333	-15.266666	51.666668	1023.000000	1023.000000	2046.000000
51.279999	-0.058274	-34.439842	-6.941008	-9.325056	-9.181775	-8.992004	0.000000	-10.000000	0.250000	-14.883333	46.500000	1023.000000	1023.000000	2046.000000
51.299999	-0.057670	-34.083187	-6.897150	-9.387517	-8.886003	-8.912517	0.000000	-10.000000	0.250000	-14.400001	41.666668	1023.000000	1023.000000	2046.000000
51.320000	-0.057792	-34.155266	-6.785456	-9.340468	-9.111966	-8.917376	0.000000	-10.000000	0.241667	-13.983334	36.833332	1023.000000	1023.000000	2046.000000
[truncated: 1,097,204 more chars]
