# Supplementary material for: Effect of Electrode Belt and Body Positions on Regional Pulmonary Ventilation- and Perfusion-Related Impedance Changes Measured by Electric Impedance Tomography
Source: PLoS One. 2016 Jun 2;11(6):e0155913. doi: 10.1371/journal.pone.0155913 (PMC4890811; doi:10.1371/journal.pone.0155913)
Supplement: S1 Dataset — (ZIP) [file pone.0155913.s001.zip › Dataset/Fp12-semi-6i.txt]

Patient Name:	Fp12
Registry:	Fp12
Investigator:	 
Diagnosys:	 
Notes:	semi6i              
Sample Rate [Hz]:	50.08
Time Base 	Pixels Mean 	Pixels Sum 	UPPER RIGHT		UPPER LEFT		LOWER RIGHT		LOWER LEFT		QRS	ETCO2	Paw	Flow (L/min)	Volume	Analog1	Analog2	AnalogSum
0.000000	0.051109	30.205124	6.066826	7.573576	9.181347	7.383375	0.000000	-10.000000	0.108333	-12.350000	668.000000	1023.000000	1023.000000	2046.000000
0.020000	0.052657	31.120573	6.423112	7.522417	9.533221	7.641823	0.000000	-10.000000	0.125000	-13.266666	664.333313	1023.000000	1023.000000	2046.000000
0.040000	0.052880	31.251894	7.415532	7.047478	8.827993	7.960891	0.000000	-10.000000	0.175000	-14.583334	654.166687	1023.000000	1023.000000	2046.000000
0.060000	0.051125	30.214888	7.363173	6.807341	8.569399	7.474976	0.000000	-10.000000	0.216667	-15.583334	644.000000	1023.000000	1023.000000	2046.000000
0.080000	0.050292	29.722528	6.952897	6.712630	8.972498	7.084504	0.000000	-10.000000	0.250000	-16.483334	635.833313	1023.000000	1023.000000	2046.000000
0.100000	0.049737	29.394327	7.471683	6.273088	8.557591	7.091964	0.000000	-10.000000	0.258333	-17.150002	632.166687	1023.000000	1023.000000	2046.000000
0.120000	0.048081	28.415743	8.055002	5.538115	7.651265	7.171361	0.000000	-10.000000	0.283333	-18.183334	626.500000	1023.000000	1023.000000	2046.000000
0.140000	0.045712	27.015564	7.475385	5.592402	7.754130	6.193646	0.000000	-10.000000	0.316667	-19.183334	620.333313	1023.000000	1023.000000	2046.000000
0.160000	0.045156	26.687323	7.192804	5.481202	8.036088	5.977229	0.000000	-10.000000	0.358333	-20.150002	613.833313	1023.000000	1023.000000	2046.000000
0.180000	0.044649	26.387625	7.686103	5.076057	7.397574	6.227890	0.000000	-10.000000	0.375000	-21.016666	607.000000	1023.000000	1023.000000	2046.000000
0.200000	0.043292	25.585735	7.938848	4.605138	6.698026	6.343722	0.000000	-10.000000	0.391667	-22.083334	600.000000	1023.000000	1023.000000	2046.000000
0.220000	0.041410	24.473120	7.348830	4.750810	6.740685	5.632795	0.000000	-10.000000	0.400000	-23.000000	592.666687	1023.000000	1023.000000	2046.000000
0.240000	0.040413	23.883825	6.795459	4.770905	7.032997	5.284465	0.000000	-10.000000	0.441667	-23.933334	585.000000	1023.000000	1023.000000	2046.000000
0.260000	0.040266	23.796947	7.059740	4.544463	6.675291	5.517455	0.000000	-10.000000	0.491667	-24.700001	577.000000	1023.000000	1023.000000	2046.000000
0.280000	0.039448	23.313940	7.464264	4.087641	5.990209	5.771827	0.000000	-10.000000	0.525000	-25.216667	568.833313	1023.000000	1023.000000	2046.000000
0.300000	0.037922	22.411894	7.202565	4.148860	5.751910	5.308559	0.000000	-10.000000	0.541667	-25.700001	560.500000	1023.000000	1023.000000	2046.000000
0.320000	0.036411	21.518646	6.453071	4.391811	6.014913	4.658851	0.000000	-10.000000	0.533333	-25.799999	551.833313	1023.000000	1023.000000	2046.000000
0.340000	0.036338	21.475567	6.188654	4.463940	6.211027	4.611946	0.000000	-10.000000	0.541667	-26.316668	543.166687	1023.000000	1023.000000	2046.000000
0.360000	0.036584	21.621016	6.793535	4.224438	5.523328	5.079714	0.000000	-10.000000	0.550000	-26.583334	534.333313	1023.000000	1023.000000	2046.000000
0.380000	0.035438	20.943573	6.783640	4.137064	5.062830	4.960039	0.000000	-10.000000	0.558333	-27.016666	525.500000	1023.000000	1023.000000	2046.000000
0.400000	0.034634	20.468779	6.073469	4.469696	5.491665	4.433948	0.000000	-10.000000	0.558333	-27.083334	516.500000	1023.000000	1023.000000	2046.000000
0.420000	0.034813	20.574575	6.106667	4.393948	5.395919	4.678041	0.000000	-10.000000	0.550000	-27.100000	507.500000	1023.000000	1023.000000	2046.000000
0.440000	0.034633	20.468338	6.669159	4.205054	4.672796	4.921329	0.000000	-10.000000	0.566667	-27.016666	498.500000	1023.000000	1023.000000	2046.000000
0.460000	0.032386	19.140240	6.311854	4.033679	4.295913	4.498795	0.000000	-10.000000	0.583333	-27.016666	489.500000	1023.000000	1023.000000	2046.000000
0.480000	0.030430	17.984055	5.394157	4.253729	4.418513	3.917655	0.000000	-10.000000	0.583333	-26.700001	480.500000	1023.000000	1023.000000	2046.000000
0.500000	0.027908	16.493549	4.824778	3.939554	4.189525	3.539694	0.000000	-10.000000	0.566667	-26.866667	471.500000	1023.000000	1023.000000	2046.000000
0.520000	0.025720	15.200714	4.945426	3.251199	3.515702	3.488387	0.000000	-10.000000	0.566667	-26.716667	462.500000	1023.000000	1023.000000	2046.000000
0.540000	0.022639	13.379944	5.135611	2.298105	2.690207	3.256020	0.000000	-10.000000	0.566667	-27.166666	453.500000	1023.000000	1023.000000	2046.000000
0.560000	0.018702	11.052897	4.726604	1.822176	2.248326	2.255792	0.000000	-10.000000	0.566667	-27.166666	444.500000	1023.000000	1023.000000	2046.000000
0.580000	0.014695	8.684772	3.839592	1.683658	1.993358	1.168164	0.000000	-10.000000	0.550000	-27.483334	435.500000	1023.000000	1023.000000	2046.000000
0.600000	0.011435	6.758030	3.156346	1.507624	1.470546	0.623515	0.000000	-10.000000	0.550000	-27.416666	426.333344	1023.000000	1023.000000	2046.000000
0.620000	0.008790	5.194717	2.896961	1.247064	0.597287	0.453405	0.000000	-10.000000	0.550000	-27.266666	417.166656	1023.000000	1023.000000	2046.000000
0.640000	0.006743	3.985214	2.838374	1.045846	-0.318975	0.419969	0.000000	-10.000000	0.550000	-27.216667	408.000000	1023.000000	1023.000000	2046.000000
0.660000	0.004651	2.748656	2.498944	1.090964	-0.951679	0.110427	0.000000	-10.000000	0.550000	-27.216667	398.833344	1023.000000	1023.000000	2046.000000
0.680000	0.002212	1.307488	1.662392	1.429554	-1.128768	-0.655690	0.000000	-10.000000	0.550000	-27.200001	389.666656	1023.000000	1023.000000	2046.000000
0.700000	0.000438	0.258930	0.822959	1.632444	-1.157997	-1.038477	0.000000	-10.000000	0.550000	-26.866667	380.500000	1023.000000	1023.000000	2046.000000
0.720000	-0.000570	-0.336908	0.474640	1.741913	-1.455401	-1.098060	0.000000	-10.000000	0.550000	-26.650000	371.666656	1023.000000	1023.000000	2046.000000
0.740000	-0.001632	-0.964414	0.602313	1.396105	-2.229771	-0.733061	0.000000	-10.000000	0.550000	-26.550001	362.833344	1023.000000	1023.000000	2046.000000
0.760000	-0.003299	-1.949508	0.264718	1.388915	-2.652736	-0.950404	0.000000	-10.000000	0.550000	-26.466667	354.000000	1023.000000	1023.000000	2046.000000
0.780000	-0.005243	-3.098712	-0.529266	1.672450	-2.610668	-1.631228	0.000000	-10.000000	0.541667	-26.366667	345.166656	1023.000000	1023.000000	2046.000000
0.800000	-0.006483	-3.831518	-1.075022	1.644713	-2.621022	-1.780186	0.000000	-10.000000	0.525000	-26.299999	336.333344	1023.000000	1023.000000	2046.000000
0.820000	-0.006919	-4.089180	-0.984679	1.330827	-2.986629	-1.448698	0.000000	-10.000000	0.508333	-26.183332	327.666656	1023.000000	1023.000000	2046.000000
0.840000	-0.007618	-4.502019	-0.728765	0.869882	-3.492623	-1.150513	0.000000	-10.000000	0.508333	-26.233334	318.833344	1023.000000	1023.000000	2046.000000
0.860000	-0.009413	-5.563012	-1.251655	0.938052	-3.458310	-1.791100	0.000000	-10.000000	0.508333	-26.049999	310.166656	1023.000000	1023.000000	2046.000000
0.880000	-0.010530	-6.223184	-1.760526	0.931874	-3.261706	-2.132825	0.000000	-10.000000	0.508333	-25.816668	301.500000	1023.000000	1023.000000	2046.000000
0.900000	-0.011031	-6.519409	-1.623671	0.483950	-3.579778	-1.799910	0.000000	-10.000000	0.500000	-25.433334	292.833344	1023.000000	1023.000000	2046.000000
0.920000	-0.011703	-6.916364	-1.258471	-0.012384	-4.038808	-1.606702	0.000000	-10.000000	0.500000	-25.266666	284.333344	1023.000000	1023.000000	2046.000000
0.940000	-0.013988	-8.266988	-1.674818	-0.181612	-4.108260	-2.302298	0.000000	-10.000000	0.491667	-25.233334	275.666656	1023.000000	1023.000000	2046.000000
0.960000	-0.015942	-9.421875	-2.139485	-0.487493	-4.124518	-2.670379	0.000000	-10.000000	0.491667	-25.216667	267.333344	1023.000000	1023.000000	2046.000000
0.980000	-0.017775	-10.504824	-2.016216	-1.103996	-4.700791	-2.683821	0.000000	-10.000000	0.491667	-24.983334	258.833344	1023.000000	1023.000000	2046.000000
1.000000	-0.019501	-11.525135	-1.662204	-1.837710	-5.403173	-2.622047	0.000000	-10.000000	0.491667	-24.766666	250.500000	1023.000000	1023.000000	2046.000000
1.020000	-0.022284	-13.169679	-2.128375	-2.027092	-5.577216	-3.436995	0.000000	-10.000000	0.475000	-24.616667	242.166672	1023.000000	1023.000000	2046.000000
1.040000	-0.024318	-14.371820	-2.675361	-2.330579	-5.545829	-3.820051	0.000000	-10.000000	0.458333	-24.450001	234.000000	1023.000000	1023.000000	2046.000000
1.060000	-0.025959	-15.341964	-2.643037	-2.836564	-6.087737	-3.774626	0.000000	-10.000000	0.450000	-24.166666	226.000000	1023.000000	1023.000000	2046.000000
1.080000	-0.027483	-16.242413	-2.549398	-3.387177	-6.614892	-3.690945	0.000000	-10.000000	0.450000	-23.766666	218.000000	1023.000000	1023.000000	2046.000000
1.100000	-0.029567	-17.474365	-3.139855	-3.382020	-6.542111	-4.410379	0.000000	-10.000000	0.450000	-23.683334	210.000000	1023.000000	1023.000000	2046.000000
1.120000	-0.031071	-18.362736	-3.574110	-3.560832	-6.573076	-4.654719	0.000000	-10.000000	0.450000	-23.616667	202.000000	1023.000000	1023.000000	2046.000000
1.140000	-0.032009	-18.917463	-3.578572	-3.900703	-6.873145	-4.565042	0.000000	-10.000000	0.450000	-23.549999	194.000000	1023.000000	1023.000000	2046.000000
1.160000	-0.032910	-19.450020	-3.343957	-4.394170	-7.327644	-4.384250	0.000000	-10.000000	0.425000	-23.250000	186.166672	1023.000000	1023.000000	2046.000000
1.180000	-0.034512	-20.396629	-3.776118	-4.354362	-7.260701	-5.005448	0.000000	-10.000000	0.408333	-23.066668	178.500000	1023.000000	1023.000000	2046.000000
1.200000	-0.035688	-21.091745	-4.152224	-4.397762	-7.232490	-5.309270	0.000000	-10.000000	0.383333	-22.716667	170.833328	1023.000000	1023.000000	2046.000000
1.220000	-0.036451	-21.542498	-4.058959	-4.688121	-7.644147	-5.151270	0.000000	-10.000000	0.391667	-22.383333	163.333328	1023.000000	1023.000000	2046.000000
1.240000	-0.037325	-22.059071	-3.978716	-4.916795	-7.935558	-5.228002	0.000000	-10.000000	0.391667	-22.000000	155.833328	1023.000000	1023.000000	2046.000000
1.260000	-0.038757	-22.905514	-4.469377	-4.830847	-7.794888	-5.810402	0.000000	-10.000000	0.383333	-21.816668	148.500000	1023.000000	1023.000000	2046.000000
1.280000	-0.039563	-23.381466	-4.696414	-4.906119	-7.924040	-5.854893	0.000000	-10.000000	0.366667	-21.516666	141.166672	1023.000000	1023.000000	2046.000000
1.300000	-0.039738	-23.484961	-4.371574	-5.260406	-8.305361	-5.547619	0.000000	-10.000000	0.350000	-21.166666	134.000000	1023.000000	1023.000000	2046.000000
1.320000	-0.040276	-23.803028	-4.440401	-5.221895	-8.328525	-5.812208	0.000000	-10.000000	0.333333	-20.516666	127.000000	1023.000000	1023.000000	2046.000000
1.340000	-0.040580	-23.983028	-4.826147	-5.102433	-7.988391	-6.066058	0.000000	-10.000000	0.300000	-19.883333	120.166664	1023.000000	1023.000000	2046.000000
1.360000	-0.040641	-24.018808	-4.879641	-5.184884	-8.154655	-5.799630	0.000000	-10.000000	0.266667	-19.233334	113.333336	1023.000000	1023.000000	2046.000000
1.380000	-0.040731	-24.071993	-4.690394	-5.463959	-8.364132	-5.553508	0.000000	-10.000000	0.250000	-18.583334	106.833336	1023.000000	1023.000000	2046.000000
1.400000	-0.041289	-24.401522	-4.803200	-5.063748	-8.267886	-6.266689	0.000000	-10.000000	0.233333	-18.000000	100.500000	1023.000000	1023.000000	2046.000000
1.420000	-0.041631	-24.603668	-5.032939	-5.350773	-8.182345	-6.037610	0.000000	-10.000000	0.216667	-17.333334	94.500000	1023.000000	1023.000000	2046.000000
1.440000	-0.041564	-24.564444	-4.983816	-5.442125	-8.478388	-5.660114	0.000000	-10.000000	0.200000	-16.833334	88.833336	1023.000000	1023.000000	2046.000000
1.460000	-0.042676	-25.221756	-5.041332	-5.687861	-8.673169	-5.819393	0.000000	-10.000000	0.200000	-16.250000	83.166664	1023.000000	1023.000000	2046.000000
1.480000	-0.044900	-26.535887	-5.502987	-5.869360	-8.593971	-6.569570	0.000000	-10.000000	0.200000	-15.850000	77.833336	1023.000000	1023.000000	2046.000000
1.500000	-0.047410	-28.019218	-5.772194	-6.406395	-8.876737	-6.963893	0.000000	-10.000000	0.191667	-15.100000	72.500000	1023.000000	1023.000000	2046.000000
1.520000	-0.049789	-29.425425	-5.821898	-7.076253	-9.421240	-7.106033	0.000000	-10.000000	0.183333	-14.450000	67.666664	1023.000000	1023.000000	2046.000000
1.540000	-0.052328	-30.926121	-5.950142	-7.561954	-9.970513	-7.443511	0.000000	-10.000000	0.158333	-13.416667	62.833332	1023.000000	1023.000000	2046.000000
1.560000	-0.055023	-32.518681	-6.561498	-7.460237	-10.170873	-8.326074	0.000000	-10.000000	0.133333	-12.633333	58.333332	1023.000000	1023.000000	2046.000000
1.580000	-0.057224	-33.819504	-7.039515	-7.370930	-10.653049	-8.756013	0.000000	-10.000000	0.108333	-11.866667	54.000000	1023.000000	1023.000000	2046.000000
1.600000	-0.058315	-34.464390	-7.321531	-7.271509	-11.121005	-8.750344	0.000000	-10.000000	0.100000	-11.550000	50.000000	1023.000000	1023.000000	2046.000000
1.620000	-0.058896	-34.807575	-7.378998	-7.272535	-11.547315	-8.608729	0.000000	-10.000000	0.100000	-11.416667	46.000000	1023.000000	1023.000000	2046.000000
1.640000	-0.059848	-35.370003	-7.899314	-6.886648	-11.489008	-9.095033	0.000000	-10.000000	0.100000	-11.400001	42.166668	1023.000000	1023.000000	2046.000000
1.660000	-0.060603	-35.816525	-8.426727	-6.602888	-11.457778	-9.329131	0.000000	-10.000000	0.100000	-11.400001	38.500000	1023.000000	1023.000000	2046.000000
1.680000	-0.060934	-36.011967	-8.588435	-6.534376	-11.857180	-9.031976	0.000000	-10.000000	0.091667	-11.216667	34.833332	1023.000000	1023.000000	2046.000000
1.700000	-0.061172	-36.152447	-8.528683	-6.626901	-12.182706	-8.814156	0.000000	-10.000000	0.091667	-10.866667	31.000000	1023.000000	1023.000000	2046.000000
1.720000	-0.061757	-36.498280	-9.038705	-6.322339	-11.899127	-9.238110	0.000000	-10.000000	0.083333	-10.316667	27.333334	1023.000000	1023.000000	2046.000000
1.740000	-0.062170	-36.742729	-9.307988	-6.211012	-11.961860	-9.261870	0.000000	-10.000000	0.075000	-9.766667	23.833334	1023.000000	1023.000000	2046.000000
1.760000	-0.062186	-36.751751	-9.226896	-6.342816	-12.315712	-8.866329	0.000000	-10.000000	0.066667	-9.216667	20.666666	1023.000000	1023.000000	2046.000000
1.780000	-0.062034	-36.661816	-9.082511	-6.381177	-12.327723	-8.870405	0.000000	-10.000000	0.058333	-8.766666	17.500000	1023.000000	1023.000000	2046.000000
1.800000	-0.062254	-36.791954	-9.342657	-6.265537	-11.966215	-9.217544	0.000000	-10.000000	0.058333	-8.516666	14.500000	1023.000000	1023.000000	2046.000000
1.820000	-0.062015	-36.650681	-9.349710	-6.324069	-11.977674	-8.999229	0.000000	-10.000000	0.050000	-8.366667	11.666667	1023.000000	1023.000000	2046.000000
1.840000	-0.061736	-36.485809	-9.096565	-6.547594	-12.220341	-8.621308	0.000000	-10.000000	0.050000	-8.033334	9.000000	1023.000000	1023.000000	2046.000000
1.860000	-0.061522	-36.359745	-8.925248	-6.676778	-12.150178	-8.607540	0.000000	-10.000000	0.050000	-7.566667	6.333333	1023.000000	1023.000000	2046.000000
1.880000	-0.061834	-36.544044	-9.047431	-6.683089	-11.800973	-9.012552	0.000000	-10.000000	0.050000	-7.166667	3.833333	1023.000000	1023.000000	2046.000000
1.900000	-0.062128	-36.717724	-9.042570	-6.985744	-11.816007	-8.873404	0.000000	-10.000000	0.058333	-7.116667	1.500000	1023.000000	1023.000000	2046.000000
1.920000	-0.062565	-36.975765	-8.660396	-7.497088	-12.282300	-8.535979	0.000000	-10.000000	0.058333	-7.266667	-0.500000	1023.000000	1023.000000	2046.000000
1.940000	-0.063528	-37.544979	-8.566371	-7.768496	-12.404081	-8.806031	0.000000	-10.000000	0.058333	-7.400000	-1.833333	1023.000000	1023.000000	2046.000000
1.960000	-0.064805	-38.299850	-8.850080	-7.918228	-12.179745	-9.351799	0.000000	-10.000000	0.050000	-7.283334	-4.166667	1023.000000	1023.000000	2046.000000
1.980000	-0.065794	-38.884453	-8.984942	-8.225646	-12.327789	-9.346076	0.000000	-10.000000	0.050000	-7.000000	-6.500000	1023.000000	1023.000000	2046.000000
2.000000	-0.066408	-39.247334	-8.723000	-8.683972	-12.810229	-9.030130	0.000000	-10.000000	0.050000	-6.700000	-9.666667	1023.000000	1023.000000	2046.000000
2.020000	-0.067270	-39.756634	-8.735513	-8.869922	-12.841409	-9.309789	0.000000	-10.000000	0.050000	-6.550000	-12.000000	1023.000000	1023.000000	2046.000000
2.040000	-0.068279	-40.352909	-9.133690	-8.985023	-12.551132	-9.683066	0.000000	-10.000000	0.050000	-6.466667	-14.333333	1023.000000	1023.000000	2046.000000
2.060000	-0.068665	-40.580837	-9.177608	-9.129980	-12.779058	-9.494188	0.000000	-10.000000	0.050000	-6.483333	-16.500000	1023.000000	1023.000000	2046.000000
2.080000	-0.068798	-40.659878	-8.943192	-9.458556	-13.096657	-9.161472	0.000000	-10.000000	0.033333	-6.533333	-18.500000	1023.000000	1023.000000	2046.000000
2.100000	-0.069248	-40.925747	-9.244700	-9.323534	-12.676656	-9.680860	0.000000	-10.000000	0.025000	-6.550000	-20.666666	1023.000000	1023.000000	2046.000000
2.120000	-0.069606	-41.137260	-9.359803	-9.405427	-12.679164	-9.692866	0.000000	-10.000000	0.025000	-6.366667	-23.000000	1023.000000	1023.000000	2046.000000
2.140000	-0.069220	-40.909233	-9.021899	-9.677989	-13.023913	-9.185431	0.000000	-10.000000	0.041667	-6.116667	-25.333334	1023.000000	1023.000000	2046.000000
2.160000	-0.069223	-40.910576	-9.120703	-9.611315	-12.771027	-9.407533	0.000000	-10.000000	0.041667	-5.766667	-27.500000	1023.000000	1023.000000	2046.000000
2.180000	-0.069652	-41.164150	-9.357881	-9.509615	-12.490965	-9.805689	0.000000	-10.000000	0.041667	-5.550000	-29.166666	1023.000000	1023.000000	2046.000000
2.200000	-0.069503	-41.076488	-9.233040	-9.531443	-12.713327	-9.598679	0.000000	-10.000000	0.041667	-5.416667	-30.833334	1023.000000	1023.000000	2046.000000
2.220000	-0.069034	-40.799320	-8.977214	-9.723198	-12.856068	-9.242840	0.000000	-10.000000	0.050000	-5.483334	-32.500000	1023.000000	1023.000000	2046.000000
2.240000	-0.069110	-40.843975	-9.098519	-9.500034	-12.560096	-9.685326	0.000000	-10.000000	0.041667	-5.600000	-34.500000	1023.000000	1023.000000	2046.000000
2.260000	-0.069120	-40.849792	-9.174591	-9.501289	-12.421563	-9.752348	0.000000	-10.000000	0.041667	-5.633333	-36.500000	1023.000000	1023.000000	2046.000000
2.280000	-0.068469	-40.465439	-8.878940	-9.579225	-12.690189	-9.317087	0.000000	-10.000000	0.041667	-5.433333	-38.500000	1023.000000	1023.000000	2046.000000
2.300000	-0.067479	-39.880375	-8.696594	-9.411712	-12.442482	-9.329588	0.000000	-10.000000	0.050000	-4.683333	-40.333332	1023.000000	1023.000000	2046.000000
2.320000	-0.066922	-39.551025	-8.804536	-9.271420	-12.070601	-9.404469	0.000000	-10.000000	0.033333	-3.483333	-41.833332	1023.000000	1023.000000	2046.000000
2.340000	-0.065658	-38.803982	-8.623550	-9.184373	-12.071691	-8.924366	0.000000	-10.000000	0.016667	-1.216667	-42.666668	1023.000000	1023.000000	2046.000000
2.360000	-0.063739	-37.669926	-8.372650	-9.066643	-11.688421	-8.542212	0.000000	-10.000000	-0.016667	1.350000	-43.000000	1023.000000	1023.000000	2046.000000
2.380000	-0.062052	-36.672436	-8.221064	-8.818649	-11.135692	-8.497033	0.000000	-10.000000	-0.025000	5.000000	-43.000000	1023.000000	1023.000000	2046.000000
2.400000	-0.059902	-35.401924	-8.075086	-8.610014	-10.748405	-7.968421	0.000000	-10.000000	-0.075000	8.900000	-43.000000	1023.000000	1023.000000	2046.000000
2.420000	-0.057421	-33.935856	-7.693118	-8.576342	-10.517670	-7.148725	0.000000	-10.000000	-0.150000	13.183333	-43.000000	1023.000000	1023.000000	2046.000000
2.440000	-0.056181	-33.203125	-7.627059	-8.466845	-9.856131	-7.253091	0.000000	-10.000000	-0.241667	16.700001	-43.000000	1023.000000	1023.000000	2046.000000
2.460000	-0.055942	-33.061966	-7.613892	-8.779764	-9.368278	-7.300033	0.000000	-10.000000	-0.325000	19.533335	-43.000000	1023.000000	1023.000000	2046.000000
2.480000	-0.055916	-33.046249	-7.394422	-9.140224	-9.393414	-7.118189	0.000000	-10.000000	-0.383333	22.116667	-19.666666	1023.000000	1023.000000	2046.000000
2.500000	-0.055189	-32.616764	-7.074604	-9.474300	-9.420815	-6.647043	0.000000	-10.000000	-0.458333	24.316668	5.666667	1023.000000	1023.000000	2046.000000
2.520000	-0.054878	-32.432842	-7.218516	-9.250268	-9.073647	-6.890413	0.000000	-10.000000	-0.508333	26.250000	33.666668	1023.000000	1023.000000	2046.000000
2.540000	-0.054657	-32.302368	-7.428577	-9.014572	-8.897682	-6.961538	0.000000	-10.000000	-0.550000	27.616667	41.333332	1023.000000	1023.000000	2046.000000
2.560000	-0.053280	-31.488327	-7.351896	-8.720089	-9.056572	-6.359769	0.000000	-10.000000	-0.600000	29.233334	50.166668	1023.000000	1023.000000	2046.000000
2.580000	-0.050780	-30.010727	-7.317735	-8.285002	-8.659718	-5.748272	0.000000	-10.000000	-0.633333	30.350000	59.666668	1023.000000	1023.000000	2046.000000
2.600000	-0.048688	-28.774771	-7.538074	-7.575059	-7.952603	-5.709034	0.000000	-10.000000	-0.683333	31.533335	69.666664	1023.000000	1023.000000	2046.000000
2.620000	-0.047155	-27.868525	-7.610672	-7.160964	-7.855455	-5.241433	0.000000	-10.000000	-0.708333	32.416668	80.000000	1023.000000	1023.000000	2046.000000
2.640000	-0.044685	-26.409126	-7.441941	-6.792089	-7.790020	-4.385077	0.000000	-10.000000	-0.741667	33.533333	90.666664	1023.000000	1023.000000	2046.000000
2.660000	-0.041826	-24.719225	-7.536614	-6.082267	-7.033301	-4.067041	0.000000	-10.000000	-0.766667	34.266666	101.666664	1023.000000	1023.000000	2046.000000
2.680000	-0.039574	-23.388416	-7.581278	-5.575861	-6.452259	-3.779020	0.000000	-10.000000	-0.816667	34.850002	113.000000	1023.000000	1023.000000	2046.000000
2.700000	-0.037701	-22.281263	-7.509282	-5.203559	-6.340931	-3.227490	0.000000	-10.000000	-0.866667	35.700001	124.500000	1023.000000	1023.000000	2046.000000
2.720000	-0.034467	-20.369846	-7.106080	-4.902226	-6.075702	-2.285838	0.000000	-10.000000	-0.883333	36.383335	136.166672	1023.000000	1023.000000	2046.000000
2.740000	-0.031123	-18.393833	-6.932787	-4.141469	-5.179544	-2.140033	0.000000	-10.000000	-0.900000	36.900002	148.333328	1023.000000	1023.000000	2046.000000
2.760000	-0.028191	-16.661177	-6.618580	-3.756452	-4.481278	-1.804867	0.000000	-10.000000	-0.900000	36.799999	160.666672	1023.000000	1023.000000	2046.000000
2.780000	-0.025330	-14.970014	-6.074580	-3.534577	-4.268160	-1.092695	0.000000	-10.000000	-0.925000	36.916668	173.000000	1023.000000	1023.000000	2046.000000
2.800000	-0.021167	-12.509708	-5.371011	-3.233439	-3.602453	-0.302805	0.000000	-10.000000	-0.916667	37.116665	185.166672	1023.000000	1023.000000	2046.000000
2.820000	-0.017024	-10.060954	-4.855729	-2.626162	-2.396277	-0.182787	0.000000	-10.000000	-0.933333	37.349998	197.500000	1023.000000	1023.000000	2046.000000
2.840000	-0.014041	-8.298368	-4.110991	-2.600331	-1.854119	0.267074	0.000000	-10.000000	-0.925000	37.299999	210.000000	1023.000000	1023.000000	2046.000000
2.860000	-0.011291	-6.672945	-3.230359	-2.706900	-1.666798	0.931113	0.000000	-10.000000	-0.908333	37.166668	222.500000	1023.000000	1023.000000	2046.000000
2.880000	-0.007908	-4.673440	-2.542788	-2.562603	-0.885343	1.317293	0.000000	-10.000000	-0.891667	36.633335	234.833328	1023.000000	1023.000000	2046.000000
2.900000	-0.005615	-3.318596	-2.098826	-2.294353	-0.064479	1.139062	0.000000	-10.000000	-0.908333	36.616669	247.000000	1023.000000	1023.000000	2046.000000
2.920000	-0.004387	-2.592828	-1.606330	-2.361639	0.048076	1.327065	0.000000	-10.000000	-0.900000	36.500000	259.333344	1023.000000	1023.000000	2046.000000
2.940000	-0.002555	-1.509974	-0.938300	-2.600824	0.039275	1.989875	0.000000	-10.000000	-0.900000	37.016666	271.666656	1023.000000	1023.000000	2046.000000
2.960000	-0.000188	-0.110927	-0.696456	-2.292694	0.916330	1.961893	0.000000	-10.000000	-0.891667	37.016666	284.000000	1023.000000	1023.000000	2046.000000
2.980000	0.001621	0.958113	-0.375391	-2.204028	1.571911	1.965620	0.000000	-10.000000	-0.925000	37.116669	296.333344	1023.000000	1023.000000	2046.000000
3.000000	0.002579	1.524076	0.074958	-2.309698	1.519294	2.239522	0.000000	-10.000000	-0.933333	37.016666	308.666656	1023.000000	1023.000000	2046.000000
3.020000	0.005122	3.027259	0.632012	-2.352673	1.830442	2.917478	0.000000	-10.000000	-0.925000	37.066666	321.000000	1023.000000	1023.000000	2046.000000
3.040000	0.008263	4.883572	0.846148	-1.754049	2.955764	2.835708	0.000000	-10.000000	-0.908333	37.033333	333.333344	1023.000000	1023.000000	2046.000000
3.060000	0.010521	6.218024	1.291510	-1.609872	3.410199	3.126187	0.000000	-10.000000	-0.916667	37.116669	345.666656	1023.000000	1023.000000	2046.000000
3.080000	0.012411	7.334875	1.906460	-1.582879	3.365195	3.646099	0.000000	-10.000000	-0.941667	37.433334	358.166656	1023.000000	1023.000000	2046.000000
3.100000	0.015994	9.452573	2.458371	-1.330276	4.032761	4.291717	0.000000	-10.000000	-0.958333	37.650002	370.500000	1023.000000	1023.000000	2046.000000
3.120000	0.019562	11.561311	2.838412	-0.614486	5.079302	4.258082	0.000000	-10.000000	-0.933333	37.466667	383.000000	1023.000000	1023.000000	2046.000000
3.140000	0.022641	13.381050	3.377049	-0.290188	5.776812	4.517377	0.000000	-10.000000	-0.925000	37.066669	395.500000	1023.000000	1023.000000	2046.000000
3.160000	0.024679	14.585194	3.992093	-0.048855	5.874344	4.767611	0.000000	-10.000000	-0.925000	37.033333	407.833344	1023.000000	1023.000000	2046.000000
3.180000	0.027896	16.486658	4.698206	0.064863	6.124938	5.598651	0.000000	-10.000000	-0.925000	37.400002	420.333344	1023.000000	1023.000000	2046.000000
3.200000	0.031956	18.885832	5.083823	0.821993	7.137857	5.842158	0.000000	-10.000000	-0.916667	37.566666	432.666656	1023.000000	1023.000000	2046.000000
3.220000	0.035507	20.984453	5.520119	1.424977	8.049102	5.990256	0.000000	-10.000000	-0.900000	37.583332	445.333344	1023.000000	1023.000000	2046.000000
3.240000	0.037176	21.970942	6.012989	1.624070	8.117216	6.216667	0.000000	-10.000000	-0.908333	37.349998	457.666656	1023.000000	1023.000000	2046.000000
3.260000	0.039160	23.143841	6.559000	1.602319	8.084805	6.897717	0.000000	-10.000000	-0.883333	37.266666	470.333344	1023.000000	1023.000000	2046.000000
3.280000	0.042105	24.884262	6.862990	2.098414	8.729082	7.193776	0.000000	-10.000000	-0.850000	36.900002	482.666656	1023.000000	1023.000000	2046.000000
3.300000	0.045491	26.885082	7.036472	2.899152	9.741855	7.207603	0.000000	-10.000000	-0.816667	36.533333	495.000000	1023.000000	1023.000000	2046.000000
3.320000	0.046609	27.546141	7.182277	3.176076	9.831029	7.356759	0.000000	-10.000000	-0.791667	35.933334	507.333344	1023.000000	1023.000000	2046.000000
3.340000	0.046129	27.262060	7.488904	2.902211	9.321416	7.549528	0.000000	-10.000000	-0.791667	35.516666	519.333313	1023.000000	1023.000000	2046.000000
3.360000	0.046437	27.444056	7.532830	2.854249	9.516832	7.540144	0.000000	-10.000000	-0.783333	34.916668	531.333313	1023.000000	1023.000000	2046.000000
3.380000	0.046470	27.463533	7.378922	3.086003	10.052147	6.946462	0.000000	-10.000000	-0.750000	34.516666	543.000000	1023.000000	1023.000000	2046.000000
3.400000	0.044646	26.385530	7.335106	2.901389	9.472079	6.676957	0.000000	-10.000000	-0.708333	33.783333	554.666687	1023.000000	1023.000000	2046.000000
3.420000	0.043045	25.439852	7.309318	2.591712	8.625504	6.913319	0.000000	-10.000000	-0.675000	32.900002	566.166687	1023.000000	1023.000000	2046.000000
3.440000	0.043858	25.919891	6.882416	3.199848	9.080276	6.757352	0.000000	-10.000000	-0.658333	32.066666	577.333313	1023.000000	1023.000000	2046.000000
3.460000	0.045373	26.815363	6.681686	3.832133	9.598441	6.703103	0.000000	-10.000000	-0.641667	31.500000	588.166687	1023.000000	1023.000000	2046.000000
3.480000	0.045030	26.612616	6.803386	4.044924	8.873594	6.890711	0.000000	-10.000000	-0.616667	31.033335	598.833313	1023.000000	1023.000000	2046.000000
3.500000	0.046383	27.412407	6.670635	4.328565	8.910618	7.502589	0.000000	-10.000000	-0.608333	30.666668	609.166687	1023.000000	1023.000000	2046.000000
3.520000	0.048948	28.928473	6.337436	5.442380	9.854985	7.293670	0.000000	-10.000000	-0.575000	30.150000	619.500000	1023.000000	1023.000000	2046.000000
3.540000	0.049793	29.427500	6.364820	5.920740	9.767738	7.374203	0.000000	-10.000000	-0.550000	29.666666	629.500000	1023.000000	1023.000000	2046.000000
3.560000	0.049430	29.213396	6.469831	5.859274	9.010389	7.873901	0.000000	-10.000000	-0.491667	28.716667	639.500000	1023.000000	1023.000000	2046.000000
3.580000	0.050917	30.092072	6.293620	6.282898	9.313356	8.202196	0.000000	-10.000000	-0.450000	27.216667	649.333313	1023.000000	1023.000000	2046.000000
3.600000	0.052957	31.297403	6.048956	7.138838	10.150893	7.958714	0.000000	-10.000000	-0.375000	25.450001	658.833313	1023.000000	1023.000000	2046.000000
3.620000	0.052478	31.014353	6.311193	7.135365	9.442857	8.124937	0.000000	-10.000000	-0.300000	23.400000	667.666687	1023.000000	1023.000000	2046.000000
3.640000	0.052830	31.222353	6.396227	6.942392	9.219996	8.663736	0.000000	-10.000000	-0.200000	20.966667	675.833313	1023.000000	1023.000000	2046.000000
3.660000	0.054765	32.365948	6.213677	7.585062	10.057132	8.510077	0.000000	-10.000000	-0.125000	18.049999	683.000000	1023.000000	1023.000000	2046.000000
3.680000	0.056253	33.245762	6.430772	7.833006	10.542315	8.439672	0.000000	-10.000000	-0.058333	15.050000	689.500000	1023.000000	1023.000000	2046.000000
3.700000	0.056141	33.179119	6.877769	7.590992	10.129428	8.580930	0.000000	-10.000000	-0.025000	11.483334	695.000000	1023.000000	1023.000000	2046.000000
3.720000	0.056527	33.407375	7.418514	7.221055	9.763934	9.003872	0.000000	-10.000000	0.008333	7.600000	699.666687	1023.000000	1023.000000	2046.000000
3.740000	0.057923	34.232368	7.550990	7.468264	10.389334	8.823779	0.000000	-10.000000	0.025000	2.533333	702.833313	1023.000000	1023.000000	2046.000000
3.760000	0.059280	35.034702	7.835956	7.603561	11.000947	8.594239	0.000000	-10.000000	0.041667	-1.333333	704.500000	1023.000000	1023.000000	2046.000000
3.780000	0.057574	34.026073	8.286714	7.098186	10.136930	8.504245	0.000000	-10.000000	0.058333	-4.916667	705.000000	1023.000000	1023.000000	2046.000000
3.800000	0.056208	33.218716	8.488442	6.410158	9.589203	8.730911	0.000000	-10.000000	0.083333	-7.266667	705.000000	1023.000000	1023.000000	2046.000000
3.820000	0.056577	33.436825	8.317286	6.647439	10.355597	8.116504	0.000000	-10.000000	0.108333	-9.750000	705.000000	1023.000000	1023.000000	2046.000000
3.840000	0.055738	32.941223	8.546824	6.456034	10.177573	7.760794	0.000000	-10.000000	0.125000	-11.683333	705.000000	1023.000000	1023.000000	2046.000000
3.860000	0.053067	31.362404	8.871517	5.645610	8.992323	7.852953	0.000000	-10.000000	0.150000	-13.416667	705.000000	1023.000000	1023.000000	2046.000000
3.880000	0.052233	30.869617	8.491240	5.602237	9.145881	7.630260	0.000000	-10.000000	0.183333	-14.916667	697.833313	1023.000000	1023.000000	2046.000000
3.900000	0.052665	31.124973	8.328143	5.804482	9.657148	7.335199	0.000000	-10.000000	0.225000	-16.233334	689.000000	1023.000000	1023.000000	2046.000000
3.920000	0.050256	29.701372	8.547217	5.341116	8.555823	7.257216	0.000000	-10.000000	0.241667	-17.266666	678.166687	1023.000000	1023.000000	2046.000000
3.940000	0.049196	29.074627	8.219103	5.054468	8.443337	7.357719	0.000000	-10.000000	0.275000	-18.100000	672.500000	1023.000000	1023.000000	2046.000000
3.960000	0.050201	29.668720	7.992830	5.498468	9.179387	6.998035	0.000000	-10.000000	0.291667	-19.033333	666.500000	1023.000000	1023.000000	2046.000000
3.980000	0.048014	28.376444	8.307813	5.031169	8.052324	6.985137	0.000000	-10.000000	0.333333	-19.750000	660.166687	1023.000000	1023.000000	2046.000000
4.000000	0.047217	27.905092	7.948217	4.921342	8.039636	6.995896	0.000000	-10.000000	0.350000	-20.583334	653.500000	1023.000000	1023.000000	2046.000000
4.020000	0.048607	28.726721	7.928339	5.444798	8.672521	6.681063	0.000000	-10.000000	0.383333	-21.300001	646.500000	1023.000000	1023.000000	2046.000000
4.040000	0.047109	27.841330	8.343195	5.132768	7.554143	6.811224	0.000000	-10.000000	0.400000	-22.266668	639.333313	1023.000000	1023.000000	2046.000000
4.060000	0.046729	27.616961	8.066020	5.093284	7.437532	7.020124	0.000000	-10.000000	0.433333	-23.116667	631.833313	1023.000000	1023.000000	2046.000000
4.080000	0.047886	28.300694	7.782804	5.611321	8.135414	6.771153	0.000000	-10.000000	0.466667	-23.966667	624.000000	1023.000000	1023.000000	2046.000000
4.100000	0.046787	27.651260	7.988601	5.566528	7.443306	6.652826	0.000000	-10.000000	0.500000	-24.616667	616.000000	1023.000000	1023.000000	2046.000000
4.120000	0.043995	26.001144	7.851123	5.008582	6.351472	6.789968	0.000000	-10.000000	0.516667	-25.316668	608.000000	1023.000000	1023.000000	2046.000000
4.140000	0.043504	25.710716	7.030080	5.587576	6.807203	6.285857	0.000000	-10.000000	0.541667	-25.733334	599.666687	1023.000000	1023.000000	2046.000000
4.160000	0.041212	24.356514	6.834995	5.500303	6.139600	5.881616	0.000000	-10.000000	0.550000	-26.416668	591.000000	1023.000000	1023.000000	2046.000000
4.180000	0.036976	21.852858	6.483411	4.591444	4.969433	5.808569	0.000000	-10.000000	0.575000	-26.850000	582.166687	1023.000000	1023.000000	2046.000000
4.200000	0.035678	21.085684	5.966232	4.517601	5.476965	5.124886	0.000000	-10.000000	0.575000	-27.433334	573.166687	1023.000000	1023.000000	2046.000000
4.220000	0.032741	19.349764	6.163304	3.904061	4.674837	4.607562	0.000000	-10.000000	0.608333	-27.766666	564.000000	1023.000000	1023.000000	2046.000000
4.240000	0.028263	16.703415	5.744350	3.002692	3.627379	4.328995	0.000000	-10.000000	0.616667	-27.966667	554.666687	1023.000000	1023.000000	2046.000000
4.260000	0.026412	15.609361	5.007575	3.349446	3.819347	3.432994	0.000000	-10.000000	0.641667	-28.116667	545.333313	1023.000000	1023.000000	2046.000000
4.280000	0.023327	13.786536	4.938884	3.241123	2.620120	2.986410	0.000000	-10.000000	0.633333	-28.166668	536.000000	1023.000000	1023.000000	2046.000000
4.300000	0.019858	11.735841	4.253589	2.889532	1.745884	2.846836	0.000000	-10.000000	0.641667	-28.383333	526.666687	1023.000000	1023.000000	2046.000000
4.320000	0.019235	11.367615	3.496307	3.502549	2.151530	2.217228	0.000000	-10.000000	0.641667	-28.550001	517.166687	1023.000000	1023.000000	2046.000000
4.340000	0.017381	10.272032	3.447422	3.547183	1.307165	1.970262	0.000000	-10.000000	0.658333	-28.583334	507.666656	1023.000000	1023.000000	2046.000000
4.360000	0.014403	8.512339	2.887263	3.205896	0.472267	1.946912	0.000000	-10.000000	0.666667	-28.650002	498.000000	1023.000000	1023.000000	2046.000000
4.380000	0.013825	8.170709	2.074225	3.667194	0.968688	1.460601	0.000000	-10.000000	0.666667	-28.783335	488.500000	1023.000000	1023.000000	2046.000000
4.400000	0.012992	7.678192	1.960229	3.801114	0.655851	1.260997	0.000000	-10.000000	0.666667	-28.783335	479.000000	1023.000000	1023.000000	2046.000000
4.420000	0.010211	6.034922	1.873393	3.263573	-0.473592	1.371548	0.000000	-10.000000	0.658333	-28.800001	469.333344	1023.000000	1023.000000	2046.000000
4.440000	0.008739	5.164559	1.031737	3.514675	-0.194198	0.812345	0.000000	-10.000000	0.666667	-28.450001	459.833344	1023.000000	1023.000000	2046.000000
4.460000	0.008994	5.315629	0.923541	3.723528	-0.020097	0.688657	0.000000	-10.000000	0.658333	-28.433332	450.166656	1023.000000	1023.000000	2046.000000
4.480000	0.007036	4.158475	1.146233	3.223480	-0.984550	0.773312	0.000000	-10.000000	0.658333	-28.433332	440.833344	1023.000000	1023.000000	2046.000000
4.500000	0.005172	3.056478	0.526278	2.942148	-0.975207	0.563260	0.000000	-10.000000	0.650000	-28.666666	431.166656	1023.000000	1023.000000	2046.000000
4.520000	0.005511	3.257148	0.288354	2.996859	-0.458764	0.430700	0.000000	-10.000000	0.650000	-28.800001	421.666656	1023.000000	1023.000000	2046.000000
4.540000	0.004043	2.389419	0.583135	2.606066	-1.201650	0.401867	0.000000	-10.000000	0.650000	-28.650002	412.000000	1023.000000	1023.000000	2046.000000
4.560000	0.002061	1.218089	0.269448	2.120724	-1.511528	0.339445	0.000000	-10.000000	0.650000	-28.450001	402.500000	1023.000000	1023.000000	2046.000000
4.580000	0.001405	0.830492	-0.207849	2.202272	-1.029720	-0.134212	0.000000	-10.000000	0.650000	-28.216667	393.000000	1023.000000	1023.000000	2046.000000
4.600000	0.001103	0.651999	0.020085	1.959961	-1.135349	-0.192697	0.000000	-10.000000	0.650000	-28.166666	383.666656	1023.000000	1023.000000	2046.000000
4.620000	-0.001597	-0.943957	0.332067	1.097983	-2.191387	-0.182619	0.000000	-10.000000	0.641667	-28.166666	374.166656	1023.000000	1023.000000	2046.000000
4.640000	-0.004716	-2.787288	-0.221224	0.606157	-2.384789	-0.787432	0.000000	-10.000000	0.633333	-28.033333	364.833344	1023.000000	1023.000000	2046.000000
4.660000	-0.005749	-3.397505	-0.363824	0.386193	-2.227309	-1.192564	0.000000	-10.000000	0.616667	-27.900000	355.333344	1023.000000	1023.000000	2046.000000
4.680000	-0.007710	-4.556565	-0.007306	-0.242559	-3.058597	-1.248103	0.000000	-10.000000	0.608333	-27.600000	346.166656	1023.000000	1023.000000	2046.000000
4.700000	-0.011009	-6.506460	-0.310167	-0.985457	-3.690778	-1.520058	0.000000	-10.000000	0.591667	-27.333334	336.833344	1023.000000	1023.000000	2046.000000
4.720000	-0.012864	-7.602460	-1.046971	-0.959318	-3.353405	-2.242767	0.000000	-10.000000	0.575000	-27.083334	327.666656	1023.000000	1023.000000	2046.000000
4.740000	-0.013552	-8.009436	-0.877300	-1.237022	-3.683633	-2.211481	0.000000	-10.000000	0.550000	-26.883333	318.500000	1023.000000	1023.000000	2046.000000
4.760000	-0.016176	-9.560216	-0.883588	-1.940247	-4.554898	-2.181484	0.000000	-10.000000	0.558333	-26.933334	309.666656	1023.000000	1023.000000	2046.000000
4.780000	-0.018430	-10.892327	-1.716307	-1.982533	-4.296234	-2.897253	0.000000	-10.000000	0.591667	-27.033335	300.666656	1023.000000	1023.000000	2046.000000
4.800000	-0.018709	-11.057270	-1.808180	-2.107183	-4.161064	-2.980844	0.000000	-10.000000	0.600000	-26.983334	291.666656	1023.000000	1023.000000	2046.000000
4.820000	-0.020196	-11.936069	-1.381720	-2.652738	-5.021809	-2.879802	0.000000	-10.000000	0.583333	-26.883333	282.500000	1023.000000	1023.000000	2046.000000
4.840000	-0.022869	-13.515640	-1.950373	-3.019300	-5.294841	-3.251126	0.000000	-10.000000	0.550000	-26.566668	273.666656	1023.000000	1023.000000	2046.000000
4.860000	-0.023616	-13.957258	-2.507099	-2.811467	-4.850355	-3.788337	0.000000	-10.000000	0.550000	-26.500000	264.833344	1023.000000	1023.000000	2046.000000
4.880000	-0.024241	-14.326658	-2.246360	-3.037635	-5.327255	-3.715409	0.000000	-10.000000	0.550000	-26.283333	256.000000	1023.000000	1023.000000	2046.000000
4.900000	-0.026167	-15.464828	-2.147464	-3.641443	-6.089192	-3.586728	0.000000	-10.000000	0.541667	-26.166666	247.166672	1023.000000	1023.000000	2046.000000
4.920000	-0.028415	-16.793219	-3.025567	-3.524618	-5.861878	-4.381155	0.000000	-10.000000	0.533333	-26.000000	238.500000	1023.000000	1023.000000	2046.000000
4.940000	-0.028681	-16.950672	-3.209114	-3.537881	-5.717599	-4.486078	0.000000	-10.000000	0.525000	-25.933332	232.833328	1023.000000	1023.000000	2046.000000
4.960000	-0.028890	-17.074057	-2.676929	-3.779393	-6.377104	-4.240630	0.000000	-10.000000	0.516667	-25.516666	224.333328	1023.000000	1023.000000	2046.000000
4.980000	-0.030468	-18.006475	-2.854725	-4.147858	-6.804682	-4.199211	0.000000	-10.000000	0.500000	-25.133333	215.666672	1023.000000	1023.000000	2046.000000
5.000000	-0.031738	-18.757236	-3.669489	-3.870449	-6.415996	-4.801302	0.000000	-10.000000	0.491667	-24.650000	204.333328	1023.000000	1023.000000	2046.000000
5.020000	-0.031351	-18.528675	-3.651276	-3.813202	-6.366002	-4.698195	0.000000	-10.000000	0.483333	-24.466667	196.000000	1023.000000	1023.000000	2046.000000
5.040000	-0.032182	-19.019506	-3.076414	-4.197970	-7.289267	-4.455856	0.000000	-10.000000	0.483333	-24.200001	188.000000	1023.000000	1023.000000	2046.000000
5.060000	-0.034145	-20.179846	-3.729818	-4.400997	-7.291842	-4.757188	0.000000	-10.000000	0.475000	-24.033335	182.666672	1023.000000	1023.000000	2046.000000
5.080000	-0.034499	-20.388943	-4.273193	-4.055080	-7.013261	-5.047409	0.000000	-10.000000	0.458333	-23.616667	174.666672	1023.000000	1023.000000	2046.000000
5.100000	-0.035541	-21.004768	-3.970426	-4.398021	-7.713253	-4.923069	0.000000	-10.000000	0.425000	-23.266666	166.833328	1023.000000	1023.000000	2046.000000
5.120000	-0.038745	-22.898087	-4.299471	-5.132864	-8.283268	-5.182482	0.000000	-10.000000	0.391667	-22.683334	156.500000	1023.000000	1023.000000	2046.000000
5.140000	-0.042107	-24.885468	-5.117714	-5.373595	-8.112222	-6.281936	0.000000	-10.000000	0.366667	-22.166666	149.000000	1023.000000	1023.000000	2046.000000
5.160000	-0.043748	-25.855192	-5.049861	-5.956671	-8.443659	-6.405001	0.000000	-10.000000	0.350000	-21.333334	141.666672	1023.000000	1023.000000	2046.000000
5.180000	-0.046541	-27.505733	-4.862920	-6.735002	-9.418590	-6.489223	0.000000	-10.000000	0.316667	-20.383333	134.500000	1023.000000	1023.000000	2046.000000
5.200000	-0.050494	-29.842220	-5.837322	-6.701571	-9.748676	-7.554652	0.000000	-10.000000	0.300000	-19.516666	127.666664	1023.000000	1023.000000	2046.000000
5.220000	-0.052298	-30.907957	-6.543104	-6.405589	-9.760467	-8.198796	0.000000	-10.000000	0.275000	-18.833334	121.000000	1023.000000	1023.000000	2046.000000
5.240000	-0.053196	-31.438643	-6.455732	-6.441218	-10.481786	-8.059907	0.000000	-10.000000	0.258333	-18.416668	114.666664	1023.000000	1023.000000	2046.000000
5.260000	-0.054254	-32.064045	-6.425208	-6.650432	-11.155437	-7.832968	0.000000	-10.000000	0.241667	-18.050001	108.500000	1023.000000	1023.000000	2046.000000
5.280000	-0.056153	-33.186382	-7.338925	-6.255618	-11.067089	-8.524751	0.000000	-10.000000	0.241667	-17.683334	102.500000	1023.000000	1023.000000	2046.000000
5.300000	-0.056863	-33.606152	-8.028066	-5.892216	-10.830135	-8.855735	0.000000	-10.000000	0.241667	-17.350000	96.500000	1023.000000	1023.000000	2046.000000
5.320000	-0.056776	-33.554466	-7.842328	-5.903233	-11.279029	-8.529876	0.000000	-10.000000	0.233333	-17.050001	90.833336	1023.000000	1023.000000	2046.000000
5.340000	-0.057655	-34.074215	-7.757403	-6.225906	-11.873535	-8.217369	0.000000	-10.000000	0.225000	-16.900002	87.166664	1023.000000	1023.000000	2046.000000
5.360000	-0.059352	-35.076786	-8.658549	-5.852549	-11.593380	-8.972309	0.000000	-10.000000	0.216667	-16.300001	81.666664	1023.000000	1023.000000	2046.000000
5.380000	-0.059216	-34.996483	-9.034625	-5.613881	-11.299301	-9.048675	0.000000	-10.000000	0.208333	-15.566668	76.166664	1023.000000	1023.000000	2046.000000
5.400000	-0.058997	-34.867153	-8.564522	-5.800511	-11.858782	-8.643338	0.000000	-10.000000	0.191667	-14.750000	69.000000	1023.000000	1023.000000	2046.000000
5.420000	-0.059378	-35.092480	-8.409738	-6.198592	-12.155704	-8.328445	0.000000	-10.000000	0.191667	-14.200001	64.166664	1023.000000	1023.000000	2046.000000
5.440000	-0.060678	-35.860695	-9.145000	-5.926110	-11.707189	-9.082397	0.000000	-10.000000	0.183333	-13.900001	59.500000	1023.000000	1023.000000	2046.000000
5.460000	-0.060239	-35.601269	-9.181405	-5.838238	-11.507290	-9.074335	0.000000	-10.000000	0.183333	-13.566667	54.833332	1023.000000	1023.000000	2046.000000
5.480000	-0.059875	-35.386314	-8.577612	-6.274919	-12.018787	-8.514997	0.000000	-10.000000	0.175000	-13.466667	51.666668	1023.000000	1023.000000	2046.000000
5.500000	-0.060593	-35.810432	-8.677047	-6.556771	-12.040784	-8.535830	0.000000	-10.000000	0.183333	-13.166667	48.666668	1023.000000	1023.000000	2046.000000
5.520000	-0.061413	-36.295090	-9.200556	-6.374825	-11.564373	-9.155335	0.000000	-10.000000	0.158333	-12.716667	44.333332	1023.000000	1023.000000	2046.000000
5.540000	-0.061225	-36.184231	-8.858889	-6.630684	-11.753218	-8.941441	0.000000	-10.000000	0.133333	-12.266666	38.666668	1023.000000	1023.000000	2046.000000
5.560000	-0.061698	-36.463261	-8.314841	-7.447730	-12.312081	-8.388607	0.000000	-10.000000	0.100000	-11.966667	33.000000	1023.000000	1023.000000	2046.000000
5.580000	-0.063691	-37.641582	-8.794528	-7.599656	-12.260797	-8.986602	0.000000	-10.000000	0.100000	-11.933333	30.333334	1023.000000	1023.000000	2046.000000
5.600000	-0.065112	-38.481461	-9.193186	-7.654778	-12.094045	-9.539453	0.000000	-10.000000	0.100000	-11.400001	26.500000	1023.000000	1023.000000	2046.000000
5.620000	-0.065806	-38.891346	-9.088453	-8.073695	-12.320315	-9.408883	0.000000	-10.000000	0.100000	-10.900001	24.000000	1023.000000	1023.000000	2046.000000
5.640000	-0.066249	-39.153049	-8.589104	-8.690062	-12.885714	-8.988171	0.000000	-10.000000	0.091667	-10.000000	19.166666	1023.000000	1023.000000	2046.000000
5.660000	-0.067897	-40.127174	-8.971395	-8.916918	-12.896682	-9.342178	0.000000	-10.000000	0.075000	-9.366667	15.833333	1023.000000	1023.000000	2046.000000
5.680000	-0.069258	-40.931683	-9.571007	-8.845533	-12.571949	-9.943193	0.000000	-10.000000	0.058333	-8.433333	11.500000	1023.000000	1023.000000	2046.000000
5.700000	-0.069067	-40.818550	-9.446483	-9.016497	-12.658422	-9.697148	0.000000	-10.000000	0.050000	-7.900000	9.500000	1023.000000	1023.000000	2046.000000
5.720000	-0.068652	-40.573170	-8.960635	-9.488955	-13.017261	-9.106319	0.000000	-10.000000	0.025000	-6.516666	7.166667	1023.000000	1023.000000	2046.000000
5.740000	-0.069006	-40.782364	-9.269295	-9.395867	-12.674318	-9.442884	0.000000	-10.000000	0.000000	-3.833333	5.333333	1023.000000	1023.000000	2046.000000
5.760000	-0.068792	-40.656322	-9.653764	-9.221418	-12.117907	-9.663236	0.000000	-10.000000	-0.033333	0.066667	3.500000	1023.000000	1023.000000	2046.000000
5.780000	-0.067089	-39.649479	-9.372720	-9.160984	-11.893805	-9.221970	0.000000	-10.000000	-0.058333	4.383333	3.000000	1023.000000	1023.000000	2046.000000
5.800000	-0.064731	-38.255810	-8.691633	-9.433458	-11.831105	-8.299611	0.000000	-10.000000	-0.108333	8.800000	3.000000	1023.000000	1023.000000	2046.000000
5.820000	-0.063349	-37.439293	-8.719964	-9.268107	-11.281985	-8.169236	0.000000	-10.000000	-0.150000	12.000000	3.000000	1023.000000	1023.000000	2046.000000
5.840000	-0.061426	-36.302876	-8.906852	-8.826494	-10.381493	-8.188038	0.000000	-10.000000	-0.216667	15.599999	3.000000	1023.000000	1023.000000	2046.000000
5.860000	-0.058544	-34.599377	-8.413527	-8.682607	-9.958694	-7.544550	0.000000	-10.000000	-0.308333	19.083332	10.666667	1023.000000	1023.000000	2046.000000
5.880000	-0.055398	-32.740269	-7.540136	-8.852026	-9.799430	-6.548676	0.000000	-10.000000	-0.400000	22.566666	18.333334	1023.000000	1023.000000	2046.000000
5.900000	-0.053175	-31.426235	-7.554112	-8.474684	-8.956382	-6.441057	0.000000	-10.000000	-0.458333	24.750000	28.000000	1023.000000	1023.000000	2046.000000
5.920000	-0.050451	-29.816692	-7.501082	-8.017921	-8.062493	-6.235197	0.000000	-10.000000	-0.500000	26.066668	32.666668	1023.000000	1023.000000	2046.000000
5.940000	-0.046765	-27.637968	-6.680248	-7.738230	-7.752844	-5.466647	0.000000	-10.000000	-0.541667	27.383333	37.333332	1023.000000	1023.000000	2046.000000
5.960000	-0.043190	-25.525496	-5.805645	-7.828800	-7.434101	-4.456949	0.000000	-10.000000	-0.608333	28.833334	46.166668	1023.000000	1023.000000	2046.000000
5.980000	-0.040771	-24.095537	-5.763360	-7.299971	-6.556561	-4.475647	0.000000	-10.000000	-0.641667	29.566668	52.333332	1023.000000	1023.000000	2046.000000
6.000000	-0.037956	-22.431997	-5.569730	-6.912062	-5.748003	-4.202201	0.000000	-10.000000	-0.683333	30.983335	61.833332	1023.000000	1023.000000	2046.000000
6.020000	-0.034587	-20.440693	-4.723297	-6.759733	-5.480717	-3.476946	0.000000	-10.000000	-0.700000	31.733334	68.666664	1023.000000	1023.000000	2046.000000
6.040000	-0.031515	-18.625406	-4.015276	-6.931503	-5.126677	-2.551950	0.000000	-10.000000	-0.733333	32.833336	79.166664	1023.000000	1023.000000	2046.000000
6.060000	-0.029137	-17.219725	-4.094982	-6.247394	-4.364568	-2.512781	0.000000	-10.000000	-0.758333	33.333336	90.000000	1023.000000	1023.000000	2046.000000
6.080000	-0.027048	-15.985081	-4.140045	-5.970388	-3.615144	-2.259503	0.000000	-10.000000	-0.783333	33.816669	101.000000	1023.000000	1023.000000	2046.000000
6.100000	-0.024813	-14.664674	-3.663892	-5.959955	-3.252989	-1.787837	0.000000	-10.000000	-0.791667	34.233334	112.166664	1023.000000	1023.000000	2046.000000
6.120000	-0.022913	-13.541860	-2.907541	-6.318737	-3.090900	-1.224683	0.000000	-10.000000	-0.816667	34.883335	123.500000	1023.000000	1023.000000	2046.000000
6.140000	-0.023055	-13.625669	-2.899024	-6.371454	-2.816644	-1.538547	0.000000	-10.000000	-0.816667	35.583336	139.166672	1023.000000	1023.000000	2046.000000
6.160000	-0.023666	-13.986594	-3.333306	-6.151696	-2.506143	-1.995450	0.000000	-10.000000	-0.833333	35.700001	155.000000	1023.000000	1023.000000	2046.000000
6.180000	-0.023599	-13.947238	-3.364452	-5.972961	-2.702449	-1.907375	0.000000	-10.000000	-0.833333	35.500000	167.000000	1023.000000	1023.000000	2046.000000
6.200000	-0.022336	-13.200574	-2.990762	-5.908939	-2.924378	-1.376494	0.000000	-10.000000	-0.850000	35.350002	175.000000	1023.000000	1023.000000	2046.000000
6.220000	-0.021460	-12.682859	-3.194710	-5.433683	-2.687885	-1.366580	0.000000	-10.000000	-0.866667	35.400002	186.666672	1023.000000	1023.000000	2046.000000
6.240000	-0.019812	-11.708910	-3.590580	-4.655344	-2.051249	-1.411737	0.000000	-10.000000	-0.883333	35.450001	198.333328	1023.000000	1023.000000	2046.000000
6.260000	-0.017588	-10.394631	-3.325382	-4.108848	-2.080016	-0.880385	0.000000	-10.000000	-0.900000	35.683334	210.000000	1023.000000	1023.000000	2046.000000
6.280000	-0.015309	-9.047830	-3.141410	-3.833107	-1.859259	-0.214053	0.000000	-10.000000	-0.883333	35.966667	218.000000	1023.000000	1023.000000	2046.000000
6.300000	-0.013754	-8.128802	-3.541235	-3.033180	-1.168398	-0.385989	0.000000	-10.000000	-0.850000	36.200001	230.000000	1023.000000	1023.000000	2046.000000
6.320000	-0.011592	-6.851096	-3.402728	-2.437460	-1.061519	0.050611	0.000000	-10.000000	-0.808333	35.750000	242.000000	1023.000000	1023.000000	2046.000000
6.340000	-0.008863	-5.238106	-2.980912	-2.220860	-0.885760	0.849425	0.000000	-10.000000	-0.808333	35.533333	254.000000	1023.000000	1023.000000	2046.000000
6.360000	-0.007169	-4.237041	-3.113460	-1.629556	-0.344977	0.850952	0.000000	-10.000000	-0.816667	35.116665	266.000000	1023.000000	1023.000000	2046.000000
6.380000	-0.004825	-2.851309	-3.093152	-1.028457	0.166158	1.104142	0.000000	-10.000000	-0.850000	35.233334	278.000000	1023.000000	1023.000000	2046.000000
6.400000	-0.001603	-0.947134	-2.403233	-0.674336	0.359673	1.770763	0.000000	-10.000000	-0.841667	35.200001	289.666656	1023.000000	1023.000000	2046.000000
6.420000	0.001444	0.853511	-1.881592	-0.547991	0.909366	2.373727	0.000000	-10.000000	-0.833333	35.383335	301.333344	1023.000000	1023.000000	2046.000000
6.440000	0.004217	2.491977	-1.670667	0.035091	1.805021	2.322531	0.000000	-10.000000	-0.816667	35.283333	313.000000	1023.000000	1023.000000	2046.000000
6.460000	0.007822	4.622915	-0.967410	0.343923	2.324817	2.921586	0.000000	-10.000000	-0.808333	35.100002	325.000000	1023.000000	1023.000000	2046.000000
6.480000	0.011781	6.962697	0.116878	0.280869	2.838825	3.726125	0.000000	-10.000000	-0.800000	34.783333	336.833344	1023.000000	1023.000000	2046.000000
6.500000	0.014578	8.615558	0.614082	0.554041	3.718177	3.729257	0.000000	-10.000000	-0.775000	34.433334	348.500000	1023.000000	1023.000000	2046.000000
6.520000	0.017123	10.119552	1.181749	0.705625	4.341335	3.890843	0.000000	-10.000000	-0.733333	34.033333	360.000000	1023.000000	1023.000000	2046.000000
6.540000	0.019527	11.540710	2.239643	0.526134	4.344566	4.430366	0.000000	-10.000000	-0.733333	33.466667	371.500000	1023.000000	1023.000000	2046.000000
6.560000	0.021186	12.520793	2.661809	0.580334	4.829892	4.448759	0.000000	-10.000000	-0.725000	32.950001	382.833344	1023.000000	1023.000000	2046.000000
6.580000	0.022399	13.237761	2.856409	0.785973	5.326512	4.268867	0.000000	-10.000000	-0.750000	32.666668	393.833344	1023.000000	1023.000000	2046.000000
6.600000	0.023671	13.989302	3.270612	0.718952	5.429729	4.570009	0.000000	-10.000000	-0.725000	32.550003	404.666656	1023.000000	1023.000000	2046.000000
6.620000	0.025388	15.004389	3.926288	0.460286	5.617070	5.000745	0.000000	-10.000000	-0.725000	32.633335	415.500000	1023.000000	1023.000000	2046.000000
6.640000	0.026302	15.544230	3.856379	0.668405	6.324729	4.694716	0.000000	-10.000000	-0.700000	32.350002	426.500000	1023.000000	1023.000000	2046.000000
6.660000	0.027898	16.487652	4.148122	0.786646	6.489485	5.063399	0.000000	-10.000000	-0.691667	32.216667	437.333344	1023.000000	1023.000000	2046.000000
6.680000	0.030138	17.811718	4.759533	0.759714	6.705996	5.586474	0.000000	-10.000000	-0.666667	31.833334	448.000000	1023.000000	1023.000000	2046.000000
6.700000	0.031684	18.724976	4.722195	1.125709	7.461563	5.415509	0.000000	-10.000000	-0.666667	31.833334	458.666656	1023.000000	1023.000000	2046.000000
6.720000	0.033990	20.087936	5.070583	1.422940	7.755406	5.839008	0.000000	-10.000000	-0.658333	31.783335	469.333344	1023.000000	1023.000000	2046.000000
6.740000	0.036720	21.701506	5.801640	1.514035	7.935351	6.450480	0.000000	-10.000000	-0.641667	31.716667	480.000000	1023.000000	1023.000000	2046.000000
6.760000	0.038772	22.914034	6.090220	1.908243	8.505214	6.410357	0.000000	-10.000000	-0.608333	31.166668	490.666656	1023.000000	1023.000000	2046.000000
6.780000	0.040986	24.222532	6.255276	2.301726	9.106639	6.558890	0.000000	-10.000000	-0.591667	30.766666	501.166656	1023.000000	1023.000000	2046.000000
6.800000	0.043787	25.877878	6.943635	2.589938	9.205233	7.139072	0.000000	-10.000000	-0.575000	30.483334	511.500000	1023.000000	1023.000000	2046.000000
6.820000	0.046654	27.572701	7.513376	2.809343	9.694773	7.555208	0.000000	-10.000000	-0.583333	30.250000	521.500000	1023.000000	1023.000000	2046.000000
6.840000	0.049362	29.172720	7.718806	3.418914	10.527877	7.507123	0.000000	-10.000000	-0.591667	30.033333	531.500000	1023.000000	1023.000000	2046.000000
6.860000	0.052385	30.959724	8.236171	3.918001	10.826448	7.979103	0.000000	-10.000000	-0.608333	29.833334	541.500000	1023.000000	1023.000000	2046.000000
6.880000	0.055699	32.918159	8.987600	4.145238	11.094902	8.690419	0.000000	-10.000000	-0.591667	29.616667	554.833313	1023.000000	1023.000000	2046.000000
6.900000	0.057496	33.980282	9.161799	4.518017	11.669374	8.631092	0.000000	-10.000000	-0.566667	29.299999	564.833313	1023.000000	1023.000000	2046.000000
6.920000	0.059600	35.223690	9.388762	4.924578	12.081465	8.828885	0.000000	-10.000000	-0.541667	28.900000	574.833313	1023.000000	1023.000000	2046.000000
6.940000	0.061751	36.494957	10.089437	5.025387	11.974490	9.405643	0.000000	-10.000000	-0.525000	28.650000	581.166687	1023.000000	1023.000000	2046.000000
6.960000	0.062946	37.200985	10.013109	5.570529	12.383110	9.234236	0.000000	-10.000000	-0.483333	27.950001	590.833313	1023.000000	1023.000000	2046.000000
6.980000	0.062972	37.216419	9.743927	5.809433	12.465788	9.197270	0.000000	-10.000000	-0.441667	26.900000	600.166687	1023.000000	1023.000000	2046.000000
7.000000	0.062437	36.900013	9.987794	5.637202	11.999537	9.275478	0.000000	-10.000000	-0.383333	25.433334	609.333313	1023.000000	1023.000000	2046.000000
7.020000	0.061162	36.146473	10.007194	5.431123	11.943591	8.764565	0.000000	-10.000000	-0.333333	23.866667	618.166687	1023.000000	1023.000000	2046.000000
7.040000	0.059242	35.012138	9.736712	5.171969	11.905973	8.197484	0.000000	-10.000000	-0.266667	21.916668	626.333313	1023.000000	1023.000000	2046.000000
7.060000	0.057120	33.758049	9.659378	4.900328	11.120185	8.078159	0.000000	-10.000000	-0.208333	19.950001	634.166687	1023.000000	1023.000000	2046.000000
7.080000	0.055187	32.615738	9.408947	4.791113	10.549022	7.866655	0.000000	-10.000000	-0.133333	17.400002	641.000000	1023.000000	1023.000000	2046.000000
7.100000	0.053115	31.391188	8.789907	5.056068	10.346466	7.198747	0.000000	-10.000000	-0.075000	14.850000	647.333313	1023.000000	1023.000000	2046.000000
7.120000	0.052253	30.881706	8.375215	5.350246	9.906478	7.249767	0.000000	-10.000000	-0.025000	11.866667	652.500000	1023.000000	1023.000000	2046.000000
7.140000	0.052075	30.776493	8.279425	5.533309	9.466320	7.497439	0.000000	-10.000000	-0.008333	8.800000	657.000000	1023.000000	1023.000000	2046.000000
7.160000	0.051300	30.318247	7.787223	5.992084	9.429798	7.109142	0.000000	-10.000000	0.008333	5.783333	660.500000	1023.000000	1023.000000	2046.000000
7.180000	0.050857	30.056282	7.280973	6.370032	9.411401	6.993876	0.000000	-10.000000	0.025000	2.166667	663.166687	1023.000000	1023.000000	2046.000000
7.200000	0.050305	29.730177	7.021204	6.654099	8.899336	7.155537	0.000000	-10.000000	0.041667	-0.666667	664.500000	1023.000000	1023.000000	2046.000000
7.220000	0.050072	29.592566	6.936131	6.733781	8.519236	7.403417	0.000000	-10.000000	0.050000	-3.633333	665.000000	1023.000000	1023.000000	2046.000000
7.240000	0.049040	28.982664	6.436563	7.058784	8.517795	6.969523	0.000000	-10.000000	0.066667	-6.116667	665.000000	1023.000000	1023.000000	2046.000000
7.260000	0.048402	28.605387	5.937049	7.231757	8.586191	6.850389	0.000000	-10.000000	0.083333	-8.800000	665.000000	1023.000000	1023.000000	2046.000000
7.280000	0.048149	28.456234	5.917878	7.311072	8.104369	7.122915	0.000000	-10.000000	0.108333	-11.100000	665.000000	1023.000000	1023.000000	2046.000000
7.300000	0.048173	28.470335	5.966055	7.145160	8.004603	7.354516	0.000000	-10.000000	0.116667	-12.666667	665.000000	1023.000000	1023.000000	2046.000000
7.320000	0.047848	28.277958	5.691378	7.288803	8.340255	6.957522	0.000000	-10.000000	0.150000	-13.983334	661.500000	1023.000000	1023.000000	2046.000000
7.340000	0.047397	28.011759	5.615379	7.205287	8.188897	7.002196	0.000000	-10.000000	0.183333	-15.366667	649.833313	1023.000000	1023.000000	2046.000000
7.360000	0.047910	28.314619	5.989098	6.914949	8.042963	7.367609	0.000000	-10.000000	0.216667	-16.350000	638.166687	1023.000000	1023.000000	2046.000000
7.380000	0.047955	28.341555	5.976571	7.026532	8.430981	6.907472	0.000000	-10.000000	0.225000	-16.950001	630.000000	1023.000000	1023.000000	2046.000000
7.400000	0.047861	28.286030	6.210656	6.884212	8.375986	6.815176	0.000000	-10.000000	0.241667	-17.200001	628.166687	1023.000000	1023.000000	2046.000000
7.420000	0.047856	28.282869	6.772231	6.435193	7.962185	7.113260	0.000000	-10.000000	0.258333	-17.816668	624.333313	1023.000000	1023.000000	2046.000000
7.440000	0.046963	27.754972	6.803617	6.210598	8.001575	6.739181	0.000000	-10.000000	0.300000	-18.733334	618.500000	1023.000000	1023.000000	2046.000000
7.460000	0.045237	26.735321	6.778034	5.844710	7.876288	6.236289	0.000000	-10.000000	0.325000	-19.583334	612.166687	1023.000000	1023.000000	2046.000000
7.480000	0.043654	25.799334	6.955209	5.389371	7.305126	6.149627	0.000000	-10.000000	0.350000	-20.133333	605.666687	1023.000000	1023.000000	2046.000000
7.500000	0.042973	25.396891	7.141261	4.930326	7.154054	6.171250	0.000000	-10.000000	0.350000	-20.800001	598.833313	1023.000000	1023.000000	2046.000000
7.520000	0.041231	24.367575	6.958429	4.827444	7.140915	5.440786	0.000000	-10.000000	0.366667	-21.350000	592.000000	1023.000000	1023.000000	2046.000000
7.540000	0.039659	23.438654	6.805289	4.583431	6.759944	5.289989	0.000000	-10.000000	0.383333	-22.033333	584.833313	1023.000000	1023.000000	2046.000000
7.560000	0.039094	23.104691	6.967989	4.204507	6.349869	5.582325	0.000000	-10.000000	0.416667	-22.583334	577.500000	1023.000000	1023.000000	2046.000000
7.580000	0.037592	22.216803	6.607382	4.169809	6.455031	4.984581	0.000000	-10.000000	0.425000	-23.216667	569.833313	1023.000000	1023.000000	2046.000000
7.600000	0.036315	21.462030	6.376035	3.999629	6.292538	4.793829	0.000000	-10.000000	0.450000	-23.816668	562.000000	1023.000000	1023.000000	2046.000000
7.620000	0.035611	21.045803	6.559022	3.748405	5.762166	4.976211	0.000000	-10.000000	0.466667	-24.366667	554.000000	1023.000000	1023.000000	2046.000000
7.640000	0.035141	20.768066	6.430211	3.587595	5.802635	4.947625	0.000000	-10.000000	0.500000	-24.733334	546.000000	1023.000000	1023.000000	2046.000000
7.660000	0.033877	20.021454	6.114582	3.617746	5.874685	4.414440	0.000000	-10.000000	0.508333	-25.033333	537.833313	1023.000000	1023.000000	2046.000000
7.680000	0.032557	19.241230	5.985798	3.487551	5.362107	4.405774	0.000000	-10.000000	0.508333	-25.066668	529.500000	1023.000000	1023.000000	2046.000000
7.700000	0.032331	19.107719	6.104062	3.279969	5.025615	4.698074	0.000000	-10.000000	0.500000	-25.300001	521.166687	1023.000000	1023.000000	2046.000000
7.720000	0.030990	18.315327	5.634946	3.389685	5.211782	4.078914	0.000000	-10.000000	0.508333	-25.583334	512.666687	1023.000000	1023.000000	2046.000000
7.740000	0.029665	17.532032	5.460907	3.312011	4.841486	3.917629	0.000000	-10.000000	0.525000	-25.900002	504.166656	1023.000000	1023.000000	2046.000000
7.760000	0.029618	17.503981	5.611015	3.189926	4.429777	4.273263	0.000000	-10.000000	0.541667	-26.183334	495.500000	1023.000000	1023.000000	2046.000000
7.780000	0.029130	17.215919	5.332865	3.389105	4.533031	3.960918	0.000000	-10.000000	0.550000	-26.283335	486.833344	1023.000000	1023.000000	2046.000000
7.800000	0.027829	16.446951	4.978388	3.321532	4.363287	3.783744	0.000000	-10.000000	0.550000	-26.600000	478.000000	1023.000000	1023.000000	2046.000000
7.820000	0.026272	15.526518	5.025784	3.045730	3.400207	4.054797	0.000000	-10.000000	0.550000	-26.883333	469.000000	1023.000000	1023.000000	2046.000000
7.840000	0.026201	15.484636	4.692616	3.317158	3.632195	3.842668	0.000000	-10.000000	0.550000	-27.333334	460.000000	1023.000000	1023.000000	2046.000000
7.860000	0.023954	14.157097	4.252160	3.177329	3.280433	3.447176	0.000000	-10.000000	0.550000	-27.366667	450.833344	1023.000000	1023.000000	2046.000000
7.880000	0.021452	12.678119	3.969950	3.056014	2.230740	3.421415	0.000000	-10.000000	0.566667	-27.600000	441.666656	1023.000000	1023.000000	2046.000000
7.900000	0.018892	11.165031	3.370383	2.768111	2.023054	3.003484	0.000000	-10.000000	0.600000	-27.633333	432.500000	1023.000000	1023.000000	2046.000000
7.920000	0.015484	9.151150	2.911797	2.292886	1.695475	2.250992	0.000000	-10.000000	0.625000	-28.100000	423.333344	1023.000000	1023.000000	2046.000000
7.940000	0.011681	6.903525	2.825785	1.455976	0.731426	1.890338	0.000000	-10.000000	0.641667	-28.216667	414.000000	1023.000000	1023.000000	2046.000000
7.960000	0.008954	5.291950	2.505007	0.863140	0.478613	1.445190	0.000000	-10.000000	0.641667	-28.383333	404.500000	1023.000000	1023.000000	2046.000000
7.980000	0.004914	2.904042	1.856141	0.577057	0.046268	0.424575	0.000000	-10.000000	0.650000	-28.150002	395.000000	1023.000000	1023.000000	2046.000000
8.000000	0.000727	0.429659	1.471849	0.202742	-1.252788	0.007856	0.000000	-10.000000	0.616667	-27.750000	385.666656	1023.000000	1023.000000	2046.000000
8.020000	-0.001223	-0.722689	0.987158	0.174783	-1.640857	-0.243772	0.000000	-10.000000	0.616667	-27.550001	376.500000	1023.000000	1023.000000	2046.000000
8.040000	-0.003772	-2.229353	0.355749	0.346435	-1.914004	-1.017533	0.000000	-10.000000	0.600000	-27.366667	367.333344	1023.000000	1023.000000	2046.000000
8.060000	-0.006547	-3.869495	-0.059243	0.255300	-2.817650	-1.247902	0.000000	-10.000000	0.600000	-27.433334	358.166656	1023.000000	1023.000000	2046.000000
8.080000	-0.007429	-4.390800	-0.440505	0.341304	-3.053381	-1.238218	0.000000	-10.000000	0.566667	-27.350000	349.000000	1023.000000	1023.000000	2046.000000
8.100000	-0.008873	-5.243825	-0.967213	0.613495	-3.019060	-1.871048	0.000000	-10.000000	0.550000	-27.333334	339.833344	1023.000000	1023.000000	2046.000000
8.120000	-0.011461	-6.773685	-1.297015	0.406489	-3.948856	-1.934303	0.000000	-10.000000	0.550000	-27.366667	330.666656	1023.000000	1023.000000	2046.000000
8.140000	-0.011965	-7.071085	-1.646313	0.544431	-3.915167	-2.054037	0.000000	-10.000000	0.550000	-27.366667	321.500000	1023.000000	1023.000000	2046.000000
8.160000	-0.013309	-7.865866	-2.111232	0.586663	-3.851555	-2.489742	0.000000	-10.000000	0.550000	-27.183334	312.333344	1023.000000	1023.000000	2046.000000
8.180000	-0.015557	-9.194014	-2.244363	0.306391	-4.723924	-2.532118	0.000000	-10.000000	0.550000	-26.916666	303.333344	1023.000000	1023.000000	2046.000000
8.200000	-0.015847	-9.365327	-2.454355	0.315945	-4.694160	-2.532757	0.000000	-10.000000	0.541667	-26.383333	294.333344	1023.000000	1023.000000	2046.000000
8.220000	-0.016356	-9.666473	-2.706113	0.306844	-4.387100	-2.880104	0.000000	-10.000000	0.533333	-26.366667	285.666656	1023.000000	1023.000000	2046.000000
8.240000	-0.018549	-10.962508	-2.633724	-0.139547	-5.294591	-2.894646	0.000000	-10.000000	0.533333	-26.166668	276.833344	1023.000000	1023.000000	2046.000000
8.260000	-0.018733	-11.071343	-2.847354	-0.287558	-5.078070	-2.858361	0.000000	-10.000000	0.533333	-26.133333	268.000000	1023.000000	1023.000000	2046.000000
8.280000	-0.019332	-11.425167	-3.042550	-0.344343	-4.778018	-3.260257	0.000000	-10.000000	0.525000	-25.816668	259.166656	1023.000000	1023.000000	2046.000000
8.300000	-0.021316	-12.597986	-3.062559	-0.747790	-5.401771	-3.385867	0.000000	-10.000000	0.508333	-25.583334	250.500000	1023.000000	1023.000000	2046.000000
8.320000	-0.021715	-12.833346	-2.923583	-1.210292	-5.578189	-3.121282	0.000000	-10.000000	0.500000	-25.299999	242.166672	1023.000000	1023.000000	2046.000000
8.340000	-0.022566	-13.336608	-3.174501	-1.291618	-5.213850	-3.656639	0.000000	-10.000000	0.500000	-25.083334	233.666672	1023.000000	1023.000000	2046.000000
8.360000	-0.025208	-14.897647	-3.266621	-1.875888	-5.758676	-3.996462	0.000000	-10.000000	0.500000	-24.816668	225.333328	1023.000000	1023.000000	2046.000000
8.380000	-0.027560	-16.287943	-3.078699	-2.565658	-6.650568	-3.993019	0.000000	-10.000000	0.500000	-24.533335	217.000000	1023.000000	1023.000000	2046.000000
8.400000	-0.028668	-16.942558	-3.344400	-2.787445	-6.479713	-4.331000	0.000000	-10.000000	0.483333	-24.100000	209.000000	1023.000000	1023.000000	2046.000000
8.420000	-0.030340	-17.930950	-3.526386	-3.146649	-6.463412	-4.794503	0.000000	-10.000000	0.466667	-23.733334	201.000000	1023.000000	1023.000000	2046.000000
8.440000	-0.033608	-19.862072	-3.647058	-3.879825	-7.434317	-4.900872	0.000000	-10.000000	0.433333	-23.416668	193.000000	1023.000000	1023.000000	2046.000000
8.460000	-0.034513	-20.396889	-3.867654	-4.123667	-7.458601	-4.946968	0.000000	-10.000000	0.416667	-23.166668	185.000000	1023.000000	1023.000000	2046.000000
8.480000	-0.035510	-20.986551	-4.189840	-4.208802	-7.172726	-5.415184	0.000000	-10.000000	0.400000	-22.916668	177.166672	1023.000000	1023.000000	2046.000000
8.500000	-0.038216	-22.585850	-4.352616	-4.637858	-7.954292	-5.641083	0.000000	-10.000000	0.400000	-22.816668	169.500000	1023.000000	1023.000000	2046.000000
8.520000	-0.039174	-23.151764	-4.405147	-4.993084	-8.258675	-5.494859	0.000000	-10.000000	0.400000	-22.600000	162.000000	1023.000000	1023.000000	2046.000000
8.540000	-0.039708	-23.467274	-4.685110	-4.905401	-7.989893	-5.886869	0.000000	-10.000000	0.391667	-22.383335	154.500000	1023.000000	1023.000000	2046.000000
8.560000	-0.040540	-23.959049	-4.874244	-5.099425	-7.858645	-6.126736	0.000000	-10.000000	0.383333	-22.016668	147.000000	1023.000000	1023.000000	2046.000000
8.580000	-0.042639	-25.199741	-4.991945	-5.490201	-8.491881	-6.225713	0.000000	-10.000000	0.366667	-21.600000	139.666672	1023.000000	1023.000000	2046.000000
8.600000	-0.043487	-25.700764	-4.936704	-5.850310	-8.899697	-6.014051	0.000000	-10.000000	0.358333	-21.266668	132.500000	1023.000000	1023.000000	2046.000000
8.620000	-0.043652	-25.798220	-5.273537	-5.542142	-8.455174	-6.527366	0.000000	-10.000000	0.350000	-20.933334	125.500000	1023.000000	1023.000000	2046.000000
8.640000	-0.044471	-26.282619	-5.446521	-5.705254	-8.444516	-6.686329	0.000000	-10.000000	0.350000	-20.683334	118.500000	1023.000000	1023.000000	2046.000000
8.660000	-0.046482	-27.471060	-5.412999	-6.134383	-9.303500	-6.620179	0.000000	-10.000000	0.350000	-20.400002	111.500000	1023.000000	1023.000000	2046.000000
8.680000	-0.046740	-27.623478	-5.601067	-6.092841	-9.254488	-6.675082	0.000000	-10.000000	0.350000	-20.100000	104.500000	1023.000000	1023.000000	2046.000000
8.700000	-0.046476	-27.467388	-5.818824	-5.951415	-8.775805	-6.921344	0.000000	-10.000000	0.333333	-19.716667	97.833336	1023.000000	1023.000000	2046.000000
8.720000	-0.048180	-28.474417	-5.939794	-6.205490	-9.222404	-7.106729	0.000000	-10.000000	0.316667	-19.266666	91.166664	1023.000000	1023.000000	2046.000000
8.740000	-0.049136	-29.039616	-5.826869	-6.609363	-9.814005	-6.789379	0.000000	-10.000000	0.283333	-18.633333	84.833336	1023.000000	1023.000000	2046.000000
8.760000	-0.048369	-28.586117	-6.088815	-6.217318	-9.230165	-7.049819	0.000000	-10.000000	0.266667	-18.116667	78.500000	1023.000000	1023.000000	2046.000000
8.780000	-0.048084	-28.417643	-6.183939	-6.147717	-8.968683	-7.117303	0.000000	-10.000000	0.241667	-17.466667	72.500000	1023.000000	1023.000000	2046.000000
8.800000	-0.049852	-29.462755	-6.115499	-6.595317	-9.833839	-6.918101	0.000000	-10.000000	0.225000	-16.883333	66.666664	1023.000000	1023.000000	2046.000000
8.820000	-0.050684	-29.954481	-6.284338	-6.865733	-10.095253	-6.709158	0.000000	-10.000000	0.208333	-16.233334	61.000000	1023.000000	1023.000000	2046.000000
8.840000	-0.049349	-29.165241	-6.323905	-6.180668	-9.379036	-7.281631	0.000000	-10.000000	0.200000	-15.666667	55.666668	1023.000000	1023.000000	2046.000000
8.860000	-0.050118	-29.620022	-6.396557	-6.542677	-9.479441	-7.201347	0.000000	-10.000000	0.191667	-15.150001	50.500000	1023.000000	1023.000000	2046.000000
8.880000	-0.051298	-30.316961	-6.308496	-6.874302	-10.322362	-6.811802	0.000000	-10.000000	0.191667	-14.650001	45.500000	1023.000000	1023.000000	2046.000000
8.900000	-0.051423	-30.390753	-6.686662	-6.650428	-9.967839	-7.085824	0.000000	-10.000000	0.175000	-14.050000	40.666668	1023.000000	1023.000000	2046.000000
8.920000	-0.051939	-30.696203	-6.849870	-6.812308	-9.621607	-7.412418	0.000000	-10.000000	0.183333	-13.700001	35.833332	1023.000000	1023.000000	2046.000000
8.940000	-0.055117	-32.573956	-6.889059	-7.542181	-10.291269	-7.851446	0.000000	-10.000000	0.158333	-13.233334	31.333334	1023.000000	1023.000000	2046.000000
8.960000	-0.058273	-34.439518	-6.952124	-8.474796	-11.143208	-7.869390	0.000000	-10.000000	0.133333	-12.633333	26.666666	1023.000000	1023.000000	2046.000000
8.980000	-0.060101	-35.519867	-7.461441	-8.383780	-11.023461	-8.651184	0.000000	-10.000000	0.100000	-11.633333	22.500000	1023.000000	1023.000000	2046.000000
9.000000	-0.061555	-36.379021	-7.895879	-8.303570	-10.936771	-9.242802	0.000000	-10.000000	0.083333	-10.516667	18.500000	1023.000000	1023.000000	2046.000000
9.020000	-0.065096	-38.471458	-8.018038	-8.691699	-12.372692	-9.389030	0.000000	-10.000000	0.075000	-9.633333	15.166667	1023.000000	1023.000000	2046.000000
9.040000	-0.066042	-39.031044	-8.487035	-8.488871	-12.548944	-9.506194	0.000000	-10.000000	0.058333	-9.016666	12.000000	1023.000000	1023.000000	2046.000000
9.060000	-0.065606	-38.773365	-8.895617	-7.884813	-12.105263	-9.887673	0.000000	-10.000000	0.058333	-8.800000	9.000000	1023.000000	1023.000000	2046.000000
9.080000	-0.066293	-39.179146	-9.234631	-7.727654	-12.221012	-9.995850	0.000000	-10.000000	0.058333	-8.783334	6.000000	1023.000000	1023.000000	2046.000000
9.100000	-0.067952	-40.159519	-9.274341	-7.974452	-13.181062	-9.729666	0.000000	-10.000000	0.066667	-8.933333	3.166667	1023.000000	1023.000000	2046.000000
9.120000	-0.068053	-40.219448	-9.767796	-7.593791	-12.973431	-9.884432	0.000000	-10.000000	0.066667	-9.066668	0.500000	1023.000000	1023.000000	2046.000000
9.140000	-0.066964	-39.575802	-9.998218	-7.178914	-12.377648	-10.021021	0.000000	-10.000000	0.066667	-9.050000	-2.166667	1023.000000	1023.000000	2046.000000
9.160000	-0.068387	-40.416683	-10.041785	-7.367764	-13.034242	-9.972892	0.000000	-10.000000	0.058333	-8.750000	-5.000000	1023.000000	1023.000000	2046.000000
9.180000	-0.069364	-40.994183	-10.066359	-7.628864	-13.583676	-9.715283	0.000000	-10.000000	0.066667	-8.283334	-7.833333	1023.000000	1023.000000	2046.000000
9.200000	-0.068744	-40.627434	-10.419807	-7.194155	-13.043127	-9.970344	0.000000	-10.000000	0.066667	-7.700000	-10.666667	1023.000000	1023.000000	2046.000000
9.220000	-0.067563	-39.929985	-10.454962	-6.957087	-12.465040	-10.052896	0.000000	-10.000000	0.066667	-7.283333	-13.166667	1023.000000	1023.000000	2046.000000
9.240000	-0.068478	-40.470566	-10.206247	-7.267746	-13.049553	-9.947021	0.000000	-10.000000	0.050000	-7.016667	-15.833333	1023.000000	1023.000000	2046.000000
9.260000	-0.069225	-40.912186	-10.117343	-7.662066	-13.502001	-9.630777	0.000000	-10.000000	0.050000	-7.033333	-18.166666	1023.000000	1023.000000	2046.000000
9.280000	-0.067840	-40.093342	-10.296199	-7.242009	-12.703913	-9.851223	0.000000	-10.000000	0.050000	-6.850000	-20.500000	1023.000000	1023.000000	2046.000000
9.300000	-0.067167	-39.695618	-10.146705	-7.254620	-12.386511	-9.907782	0.000000	-10.000000	0.050000	-6.516667	-22.833334	1023.000000	1023.000000	2046.000000
9.320000	-0.068173	-40.290295	-9.787642	-7.858632	-13.064174	-9.579849	0.000000	-10.000000	0.050000	-6.016667	-25.166666	1023.000000	1023.000000	2046.000000
9.340000	-0.068958	-40.754341	-9.741611	-8.230757	-13.250824	-9.531149	0.000000	-10.000000	0.050000	-5.783333	-27.166666	1023.000000	1023.000000	2046.000000
9.360000	-0.068703	-40.603401	-9.817372	-8.155912	-12.818849	-9.811268	0.000000	-10.000000	0.050000	-5.750000	-28.833334	1023.000000	1023.000000	2046.000000
9.380000	-0.068657	-40.576405	-9.792974	-8.277468	-12.516417	-9.989547	0.000000	-10.000000	0.050000	-5.800000	-30.500000	1023.000000	1023.000000	2046.000000
9.400000	-0.070430	-41.623970	-9.608168	-8.884602	-13.143274	-9.987926	0.000000	-10.000000	0.050000	-5.700000	-32.500000	1023.000000	1023.000000	2046.000000
9.420000	-0.072044	-42.577980	-9.526033	-9.500825	-13.676666	-9.874455	0.000000	-10.000000	0.050000	-5.400000	-34.500000	1023.000000	1023.000000	2046.000000
9.440000	-0.072865	-43.063049	-9.698823	-9.617465	-13.653218	-10.093543	0.000000	-10.000000	0.050000	-5.066667	-36.500000	1023.000000	1023.000000	2046.000000
9.460000	-0.073109	-43.207371	-9.858115	-9.601210	-13.373995	-10.374049	0.000000	-10.000000	0.050000	-4.766667	-38.166668	1023.000000	1023.000000	2046.000000
9.480000	-0.072688	-42.958435	-9.925409	-9.637388	-12.974928	-10.420710	0.000000	-10.000000	0.041667	-4.500000	-39.833332	1023.000000	1023.000000	2046.000000
9.500000	-0.073117	-43.211990	-9.919382	-9.808469	-13.075006	-10.409135	0.000000	-10.000000	0.025000	-4.233334	-41.166668	1023.000000	1023.000000	2046.000000
9.520000	-0.074155	-43.825424	-9.807717	-10.201568	-13.562964	-10.253175	0.000000	-10.000000	0.033333	-3.983333	-42.666668	1023.000000	1023.000000	2046.000000
9.540000	-0.074764	-44.185520	-9.865522	-10.397473	-13.729914	-10.192611	0.000000	-10.000000	0.033333	-3.733333	-44.000000	1023.000000	1023.000000	2046.000000
9.560000	-0.074937	-44.287502	-10.038898	-10.292821	-13.546910	-10.408873	0.000000	-10.000000	0.033333	-3.133333	-45.333332	1023.000000	1023.000000	2046.000000
9.580000	-0.073957	-43.708752	-9.987346	-10.167834	-13.164532	-10.389040	0.000000	-10.000000	0.008333	-1.866667	-46.333332	1023.000000	1023.000000	2046.000000
9.600000	-0.072646	-42.933804	-9.959437	-10.106072	-12.667126	-10.201170	0.000000	-10.000000	0.000000	0.100000	-46.833332	1023.000000	1023.000000	2046.000000
9.620000	-0.071588	-42.308521	-9.759230	-10.019473	-12.478669	-10.051149	0.000000	-10.000000	-0.025000	2.516667	-47.000000	1023.000000	1023.000000	2046.000000
9.640000	-0.070867	-41.882488	-9.355164	-10.162597	-12.775278	-9.589449	0.000000	-10.000000	-0.050000	5.500000	-47.000000	1023.000000	1023.000000	2046.000000
9.660000	-0.069766	-41.231960	-9.257530	-10.154439	-12.630859	-9.189132	0.000000	-10.000000	-0.091667	8.850000	-47.000000	1023.000000	1023.000000	2046.000000
9.680000	-0.067689	-40.004147	-9.303974	-9.728107	-11.897350	-9.074715	0.000000	-10.000000	-0.141667	12.333333	-47.000000	1023.000000	1023.000000	2046.000000
9.700000	-0.064410	-38.066597	-9.122528	-9.410634	-10.928329	-8.605105	0.000000	-10.000000	-0.191667	15.216667	-47.000000	1023.000000	1023.000000	2046.000000
9.720000	-0.062211	-36.766655	-8.757893	-9.239973	-10.605976	-8.162815	0.000000	-10.000000	-0.241667	17.716667	-47.000000	1023.000000	1023.000000	2046.000000
9.740000	-0.060160	-35.554588	-8.257174	-9.349202	-10.546621	-7.401591	0.000000	-10.000000	-0.291667	19.650002	-23.000000	1023.000000	1023.000000	2046.000000
9.760000	-0.058332	-34.473957	-8.027512	-9.250345	-10.269172	-6.926930	0.000000	-10.000000	-0.341667	21.533335	2.833333	1023.000000	1023.000000	2046.000000
9.780000	-0.055400	-32.741444	-7.983318	-8.816602	-9.336603	-6.604920	0.000000	-10.000000	-0.400000	23.066668	31.166666	1023.000000	1023.000000	2046.000000
9.800000	-0.051559	-30.471153	-7.638060	-8.387164	-8.323002	-6.122928	0.000000	-10.000000	-0.450000	24.666666	38.166668	1023.000000	1023.000000	2046.000000
9.820000	-0.048506	-28.667297	-6.884025	-8.120144	-8.071776	-5.591352	0.000000	-10.000000	-0.508333	26.283333	46.166668	1023.000000	1023.000000	2046.000000
9.840000	-0.046840	-27.682283	-6.315437	-8.309927	-8.179156	-4.877762	0.000000	-10.000000	-0.550000	27.933334	54.666668	1023.000000	1023.000000	2046.000000
9.860000	-0.044775	-26.462242	-6.396268	-7.859788	-7.359447	-4.846738	0.000000	-10.000000	-0.600000	29.366667	63.833332	1023.000000	1023.000000	2046.000000
9.880000	-0.041122	-24.302986	-6.018174	-7.493662	-6.429385	-4.361764	0.000000	-10.000000	-0.633333	30.366667	73.500000	1023.000000	1023.000000	2046.000000
9.900000	-0.038219	-22.587515	-5.191895	-7.342292	-6.282938	-3.770391	0.000000	-10.000000	-0.675000	31.016666	83.500000	1023.000000	1023.000000	2046.000000
9.920000	-0.036651	-21.660597	-4.855946	-7.325253	-6.313687	-3.165711	0.000000	-10.000000	-0.691667	31.666668	93.500000	1023.000000	1023.000000	2046.000000
9.940000	-0.034503	-20.391102	-5.081175	-6.762280	-5.457502	-3.090146	0.000000	-10.000000	-0.725000	32.233334	103.833336	1023.000000	1023.000000	2046.000000
9.960000	-0.031311	-18.504711	-4.866780	-6.533506	-4.423991	-2.680434	0.000000	-10.000000	-0.758333	32.666668	114.500000	1023.000000	1023.000000	2046.000000
9.980000	-0.029769	-17.593666	-4.122572	-6.775384	-4.425050	-2.270659	0.000000	-10.000000	-0.783333	33.433334	129.166672	1023.000000	1023.000000	2046.000000
10.000000	-0.030332	-17.926277	-4.041944	-7.113533	-4.424048	-2.346753	0.000000	-10.000000	-0.800000	34.050003	140.166672	1023.000000	1023.000000	2046.000000
10.020000	-0.030519	-18.036909	-4.443769	-6.931795	-3.883239	-2.778107	0.000000	-10.000000	-0.800000	34.733334	151.333328	1023.000000	1023.000000	2046.000000
10.040000	-0.029817	-17.622023	-4.508527	-6.711472	-3.660060	-2.741963	0.000000	-10.000000	-0.791667	34.483334	159.166672	1023.000000	1023.000000	2046.000000
10.060000	-0.029780	-17.599833	-4.169857	-6.756467	-4.263817	-2.409692	0.000000	-10.000000	-0.783333	34.416668	170.666672	1023.000000	1023.000000	2046.000000
10.080000	-0.029900	-17.671043	-4.513483	-6.453970	-4.348873	-2.354717	0.000000	-10.000000	-0.783333	34.416668	182.166672	1023.000000	1023.000000	2046.000000
10.100000	-0.027617	-16.321442	-4.931884	-5.729839	-3.489697	-2.170022	0.000000	-10.000000	-0.800000	34.866669	193.500000	1023.000000	1023.000000	2046.000000
10.120000	-0.024809	-14.662067	-4.706357	-5.029447	-3.142619	-1.783644	0.000000	-10.000000	-0.833333	35.216667	205.166672	1023.000000	1023.000000	2046.000000
10.140000	-0.023393	-13.825343	-4.320428	-4.790026	-3.526384	-1.188505	0.000000	-10.000000	-0.841667	35.700001	217.000000	1023.000000	1023.000000	2046.000000
10.160000	-0.022668	-13.396777	-4.789241	-4.108524	-3.189277	-1.309735	0.000000	-10.000000	-0.841667	35.916668	229.000000	1023.000000	1023.000000	2046.000000
10.180000	-0.019461	-11.501202	-4.942301	-3.443509	-2.258637	-0.856754	0.000000	-10.000000	-0.825000	36.166668	241.000000	1023.000000	1023.000000	2046.000000
10.200000	-0.017047	-10.074578	-4.458699	-3.067245	-2.272310	-0.276324	0.000000	-10.000000	-0.825000	35.966667	253.000000	1023.000000	1023.000000	2046.000000
10.220000	-0.015751	-9.308708	-4.162916	-2.973167	-2.471932	0.299307	0.000000	-10.000000	-0.825000	35.849998	265.000000	1023.000000	1023.000000	2046.000000
10.240000	-0.014082	-8.322196	-4.659249	-2.192924	-1.617361	0.147338	0.000000	-10.000000	-0.833333	35.799999	277.000000	1023.000000	1023.000000	2046.000000
10.260000	-0.010397	-6.144382	-4.252015	-1.682406	-0.957517	0.747555	0.000000	-10.000000	-0.816667	35.716667	289.000000	1023.000000	1023.000000	2046.000000
10.280000	-0.008102	-4.788271	-3.331520	-1.673248	-1.225531	1.442027	0.000000	-10.000000	-0.791667	35.750000	300.833344	1023.000000	1023.000000	2046.000000
10.300000	-0.006203	-3.666146	-3.555204	-1.031814	-0.323789	1.244661	0.000000	-10.000000	-0.775000	35.433334	312.500000	1023.000000	1023.000000	2046.000000
10.320000	-0.001855	-1.096097	-2.971848	-0.611330	0.711035	1.776046	0.000000	-10.000000	-0.775000	35.266666	324.166656	1023.000000	1023.000000	2046.000000
10.340000	0.001612	0.952643	-1.627712	-0.683504	0.690742	2.573116	0.000000	-10.000000	-0.791667	34.983334	336.000000	1023.000000	1023.000000	2046.000000
10.360000	0.003933	2.324352	-1.005966	-0.602453	1.172857	2.759915	0.000000	-10.000000	-0.766667	34.583332	347.833344	1023.000000	1023.000000	2046.000000
10.380000	0.006453	3.813771	-0.768754	-0.274657	2.223166	2.634016	0.000000	-10.000000	-0.750000	34.083332	359.500000	1023.000000	1023.000000	2046.000000
10.400000	0.009576	5.659586	0.028618	-0.301051	2.836059	3.095960	0.000000	-10.000000	-0.733333	33.533333	370.833344	1023.000000	1023.000000	2046.000000
10.420000	0.011522	6.809226	1.196058	-0.504401	2.537555	3.580014	0.000000	-10.000000	-0.741667	33.166668	382.166656	1023.000000	1023.000000	2046.000000
10.440000	0.012016	7.101702	1.467328	-0.489521	2.724060	3.399836	0.000000	-10.000000	-0.750000	33.166668	393.333344	1023.000000	1023.000000	2046.000000
10.460000	0.013759	8.131287	1.394504	-0.229032	3.715512	3.250302	0.000000	-10.000000	-0.741667	33.033333	404.500000	1023.000000	1023.000000	2046.000000
10.480000	0.016240	9.597938	2.148607	-0.261697	4.037464	3.673563	0.000000	-10.000000	-0.750000	32.966667	415.500000	1023.000000	1023.000000	2046.000000
10.500000	0.017503	10.344547	3.027786	-0.604181	3.738744	4.182197	0.000000	-10.000000	-0.750000	32.950001	426.500000	1023.000000	1023.000000	2046.000000
10.520000	0.017985	10.629295	2.737871	-0.262196	4.404933	3.748686	0.000000	-10.000000	-0.741667	33.083336	437.500000	1023.000000	1023.000000	2046.000000
10.540000	0.020766	12.272456	2.904679	-0.069071	5.324182	4.112666	0.000000	-10.000000	-0.716667	33.033333	448.500000	1023.000000	1023.000000	2046.000000
10.560000	0.023613	13.955367	3.737359	0.042232	5.485019	4.690757	0.000000	-10.000000	-0.708333	32.783333	459.500000	1023.000000	1023.000000	2046.000000
10.580000	0.025416	15.020593	4.405256	-0.000437	5.496794	5.118980	0.000000	-10.000000	-0.708333	32.683334	470.500000	1023.000000	1023.000000	2046.000000
10.600000	0.026902	15.899224	4.274465	0.526920	6.276416	4.821424	0.000000	-10.000000	-0.708333	32.533333	481.500000	1023.000000	1023.000000	2046.000000
10.620000	0.030414	17.974396	4.486399	0.913344	7.302167	5.272486	0.000000	-10.000000	-0.700000	32.516666	492.500000	1023.000000	1023.000000	2046.000000
10.640000	0.033680	19.905062	5.606973	1.009322	7.277853	6.010913	0.000000	-10.000000	-0.700000	32.316666	503.333344	1023.000000	1023.000000	2046.000000
10.660000	0.035435	20.942003	6.044967	1.220781	7.458584	6.217673	0.000000	-10.000000	-0.700000	32.366669	514.166687	1023.000000	1023.000000	2046.000000
10.680000	0.037798	22.338903	5.865730	1.952346	8.503212	6.017615	0.000000	-10.000000	-0.700000	32.000000	524.833313	1023.000000	1023.000000	2046.000000
10.700000	0.041517	24.536446	6.318326	2.333988	9.257586	6.626546	0.000000	-10.000000	-0.691667	31.933334	535.666687	1023.000000	1023.000000	2046.000000
10.720000	0.044885	26.526768	7.544337	2.471923	9.097730	7.412779	0.000000	-10.000000	-0.675000	31.833334	546.333313	1023.000000	1023.000000	2046.000000
10.740000	0.047019	27.788277	7.823254	2.944196	9.510321	7.510507	0.000000	-10.000000	-0.658333	31.949999	557.000000	1023.000000	1023.000000	2046.000000
10.760000	0.049640	29.337200	7.751327	3.696776	10.463449	7.425649	0.000000	-10.000000	-0.650000	31.716667	567.500000	1023.000000	1023.000000	2046.000000
10.780000	0.052813	31.212765	8.110657	4.028714	11.066474	8.006920	0.000000	-10.000000	-0.633333	31.366667	578.000000	1023.000000	1023.000000	2046.000000
10.800000	0.054971	32.487896	9.114977	3.917706	10.700470	8.754743	0.000000	-10.000000	-0.608333	30.616667	588.666687	1023.000000	1023.000000	2046.000000
10.820000	0.056199	33.213875	9.169748	4.606984	11.093632	8.343511	0.000000	-10.000000	-0.566667	29.900000	599.166687	1023.000000	1023.000000	2046.000000
10.840000	0.057890	34.212963	9.020345	4.914725	11.784380	8.493514	0.000000	-10.000000	-0.516667	28.850000	609.500000	1023.000000	1023.000000	2046.000000
10.860000	0.059723	35.296516	9.421752	5.209167	11.640010	9.025589	0.000000	-10.000000	-0.466667	27.783335	619.166687	1023.000000	1023.000000	2046.000000
10.880000	0.059621	35.236019	9.774483	5.016156	11.231687	9.213694	0.000000	-10.000000	-0.425000	26.583334	628.500000	1023.000000	1023.000000	2046.000000
10.900000	0.057810	34.165798	9.175377	5.292848	11.485593	8.211981	0.000000	-10.000000	-0.391667	25.133333	637.333313	1023.000000	1023.000000	2046.000000
10.920000	0.057183	33.795361	9.085330	5.014060	11.647309	8.048664	0.000000	-10.000000	-0.341667	23.883333	645.833313	1023.000000	1023.000000	2046.000000
10.940000	0.055934	33.056824	9.748107	4.398247	10.656353	8.254116	0.000000	-10.000000	-0.275000	22.116667	654.000000	1023.000000	1023.000000	2046.000000
10.960000	0.052612	31.093924	9.097136	4.433626	10.189558	7.373604	0.000000	-10.000000	-0.200000	20.183334	661.833313	1023.000000	1023.000000	2046.000000
10.980000	0.051044	30.166918	8.276129	4.736505	10.263695	6.890590	0.000000	-10.000000	-0.133333	17.566668	669.000000	1023.000000	1023.000000	2046.000000
11.000000	0.050551	29.875801	8.545903	4.680146	9.396069	7.253683	0.000000	-10.000000	-0.091667	14.833334	675.333313	1023.000000	1023.000000	2046.000000
11.020000	0.049511	29.261284	8.269471	4.915805	8.947594	7.128414	0.000000	-10.000000	-0.050000	12.133333	680.833313	1023.000000	1023.000000	2046.000000
11.040000	0.048788	28.833504	7.335108	5.614739	9.299773	6.583884	0.000000	-10.000000	-0.025000	9.583334	685.333313	1023.000000	1023.000000	2046.000000
11.060000	0.049431	29.213741	7.225570	5.977813	9.106495	6.903864	0.000000	-10.000000	0.000000	7.083333	689.000000	1023.000000	1023.000000	2046.000000
11.080000	0.049545	29.280878	7.484431	5.987279	8.394087	7.415082	0.000000	-10.000000	0.008333	4.333333	691.666687	1023.000000	1023.000000	2046.000000
11.100000	0.047926	28.324526	6.675467	6.593530	8.352509	6.703021	0.000000	-10.000000	0.025000	1.016667	693.666687	1023.000000	1023.000000	2046.000000
11.120000	0.047789	28.243078	6.001003	6.954433	8.628371	6.659270	0.000000	-10.000000	0.041667	-2.083333	694.666687	1023.000000	1023.000000	2046.000000
11.140000	0.047937	28.330986	6.342258	6.797643	7.930515	7.260569	0.000000	-10.000000	0.050000	-5.183333	695.000000	1023.000000	1023.000000	2046.000000
11.160000	0.047023	27.790411	6.155588	6.844311	7.585162	7.205349	0.000000	-10.000000	0.066667	-7.550000	695.000000	1023.000000	1023.000000	2046.000000
11.180000	0.046196	27.301552	5.343266	7.290678	8.027721	6.639886	0.000000	-10.000000	0.083333	-9.616667	695.000000	1023.000000	1023.000000	2046.000000
11.200000	0.046794	27.655121	5.310262	7.325624	8.126783	6.892452	0.000000	-10.000000	0.100000	-10.933333	695.000000	1023.000000	1023.000000	2046.000000
11.220000	0.047391	28.008327	5.858473	6.985968	7.706078	7.457808	0.000000	-10.000000	0.108333	-12.100000	695.000000	1023.000000	1023.000000	2046.000000
11.240000	0.046930	27.735472	5.985319	6.838377	7.552808	7.358967	0.000000	-10.000000	0.125000	-13.083334	691.333313	1023.000000	1023.000000	2046.000000
11.260000	0.046629	27.557816	5.552341	7.129369	8.145083	6.731021	0.000000	-10.000000	0.150000	-13.916667	682.833313	1023.000000	1023.000000	2046.000000
11.280000	0.047222	27.908331	5.697989	7.033569	8.374118	6.802655	0.000000	-10.000000	0.183333	-14.616667	672.666687	1023.000000	1023.000000	2046.000000
11.300000	0.047831	28.268274	6.619179	6.482774	7.893458	7.272863	0.000000	-10.000000	0.208333	-15.383333	664.500000	1023.000000	1023.000000	2046.000000
11.320000	0.046959	27.752611	6.867767	6.154137	7.633792	7.096916	0.000000	-10.000000	0.233333	-16.316666	659.500000	1023.000000	1023.000000	2046.000000
11.340000	0.045172	26.696743	6.435794	6.071341	7.829882	6.359726	0.000000	-10.000000	0.241667	-17.116667	654.166687	1023.000000	1023.000000	2046.000000
11.360000	0.044349	26.210543	6.688398	5.643419	7.605816	6.272909	0.000000	-10.000000	0.250000	-17.800001	648.500000	1023.000000	1023.000000	2046.000000
11.380000	0.043616	25.777288	7.379698	4.900585	6.932874	6.564131	0.000000	-10.000000	0.283333	-18.533335	642.500000	1023.000000	1023.000000	2046.000000
11.400000	0.041671	24.627832	7.168914	4.806876	6.826204	5.825839	0.000000	-10.000000	0.316667	-19.300001	636.166687	1023.000000	1023.000000	2046.000000
11.420000	0.040116	23.708321	6.736655	4.713980	6.941099	5.316586	0.000000	-10.000000	0.366667	-20.150000	629.666687	1023.000000	1023.000000	2046.000000
11.440000	0.039555	23.376837	7.013271	4.319545	6.470484	5.573537	0.000000	-10.000000	0.383333	-20.766666	622.833313	1023.000000	1023.000000	2046.000000
11.460000	0.038352	22.666168	7.187178	3.881356	5.976712	5.620922	0.000000	-10.000000	0.400000	-21.516666	616.000000	1023.000000	1023.000000	2046.000000
11.480000	0.036635	21.651352	6.416778	4.097822	6.342130	4.794623	0.000000	-10.000000	0.416667	-22.333334	608.833313	1023.000000	1023.000000	2046.000000
11.500000	0.036485	21.562906	6.768137	3.775139	5.901010	5.118620	0.000000	-10.000000	0.441667	-23.250000	601.500000	1023.000000	1023.000000	2046.000000
11.520000	0.035564	21.018045	6.989242	3.398140	5.474902	5.155762	0.000000	-10.000000	0.475000	-23.900000	593.833313	1023.000000	1023.000000	2046.000000
11.540000	0.034215	20.221172	6.353906	3.622304	5.796191	4.448771	0.000000	-10.000000	0.491667	-24.466667	586.000000	1023.000000	1023.000000	2046.000000
11.560000	0.033675	19.902185	6.333658	3.534564	5.540514	4.493449	0.000000	-10.000000	0.500000	-24.850000	577.666687	1023.000000	1023.000000	2046.000000
11.580000	0.033526	19.813961	6.787787	3.151973	5.012603	4.861598	0.000000	-10.000000	0.508333	-25.166668	569.333313	1023.000000	1023.000000	2046.000000
11.600000	0.032052	18.942556	6.331380	3.386501	5.076093	4.148582	0.000000	-10.000000	0.516667	-25.466667	560.833313	1023.000000	1023.000000	2046.000000
11.620000	0.031471	18.599312	5.961213	3.501326	5.254980	3.881794	0.000000	-10.000000	0.533333	-25.583334	552.500000	1023.000000	1023.000000	2046.000000
11.640000	0.031638	18.698044	6.185609	3.401485	4.989404	4.121546	0.000000	-10.000000	0.541667	-25.783333	543.833313	1023.000000	1023.000000	2046.000000
11.660000	0.031736	18.755779	6.555822	3.156420	4.548838	4.494699	0.000000	-10.000000	0.550000	-25.983334	535.166687	1023.000000	1023.000000	2046.000000
11.680000	0.030698	18.142530	5.994514	3.490300	4.770025	3.887690	0.000000	-10.000000	0.550000	-26.100000	526.500000	1023.000000	1023.000000	2046.000000
11.700000	0.029785	17.603165	5.596290	3.496943	4.738276	3.771655	0.000000	-10.000000	0.541667	-26.233334	517.833313	1023.000000	1023.000000	2046.000000
11.720000	0.029196	17.254736	6.058141	3.119317	3.909744	4.167534	0.000000	-10.000000	0.533333	-26.066668	509.166656	1023.000000	1023.000000	2046.000000
11.740000	0.027521	16.264620	5.734460	3.132885	3.586311	3.810964	0.000000	-10.000000	0.533333	-26.250000	500.333344	1023.000000	1023.000000	2046.000000
11.760000	0.024897	14.714172	4.766464	3.269062	3.574771	3.103875	0.000000	-10.000000	0.533333	-26.416668	491.666656	1023.000000	1023.000000	2046.000000
11.780000	0.022286	13.171054	4.569274	2.806204	2.923446	2.872130	0.000000	-10.000000	0.541667	-26.633335	482.833344	1023.000000	1023.000000	2046.000000
11.800000	0.019810	11.707517	4.649988	1.974651	2.281774	2.801103	0.000000	-10.000000	0.558333	-26.983334	474.000000	1023.000000	1023.000000	2046.000000
11.820000	0.016059	9.491012	4.008335	1.581537	2.167995	1.733146	0.000000	-10.000000	0.566667	-27.066668	465.000000	1023.000000	1023.000000	2046.000000
11.840000	0.012733	7.525467	3.558618	1.184532	1.681943	1.100374	0.000000	-10.000000	0.566667	-27.216667	456.000000	1023.000000	1023.000000	2046.000000
11.860000	0.009920	5.862636	3.655730	0.523861	0.648994	1.034051	0.000000	-10.000000	0.541667	-26.933334	444.000000	1023.000000	1023.000000	2046.000000
11.880000	0.006272	3.707034	2.948160	0.565530	0.090271	0.103073	0.000000	-10.000000	0.533333	-26.833334	435.000000	1023.000000	1023.000000	2046.000000
11.900000	0.003424	2.023427	2.097644	0.758765	-0.296852	-0.536130	0.000000	-10.000000	0.533333	-26.533333	426.000000	1023.000000	1023.000000	2046.000000
11.920000	0.001729	1.022026	1.963202	0.611359	-1.101974	-0.450560	0.000000	-10.000000	0.541667	-26.416666	420.000000	1023.000000	1023.000000	2046.000000
11.940000	-0.000085	-0.050076	1.520354	0.709585	-1.519124	-0.760890	0.000000	-10.000000	0.550000	-26.216667	411.166656	1023.000000	1023.000000	2046.000000
11.960000	-0.002117	-1.250985	0.665244	1.083631	-1.584670	-1.415189	0.000000	-10.000000	0.550000	-26.350000	402.333344	1023.000000	1023.000000	2046.000000
11.980000	-0.003535	-2.089265	0.218196	1.148070	-2.042219	-1.413312	0.000000	-10.000000	0.550000	-26.350000	393.666656	1023.000000	1023.000000	2046.000000
12.000000	-0.004509	-2.664985	0.266396	0.910570	-2.667082	-1.174870	0.000000	-10.000000	0.558333	-26.416666	384.833344	1023.000000	1023.000000	2046.000000
12.020000	-0.006357	-3.756809	-0.397135	1.182835	-2.710522	-1.831987	0.000000	-10.000000	0.550000	-26.116667	376.000000	1023.000000	1023.000000	2046.000000
12.040000	-0.007964	-4.706929	-1.001012	1.189520	-2.874389	-2.021048	0.000000	-10.000000	0.533333	-25.716667	367.333344	1023.000000	1023.000000	2046.000000
12.060000	-0.008949	-5.289057	-1.098435	1.047359	-3.355525	-1.882457	0.000000	-10.000000	0.508333	-25.316668	358.666656	1023.000000	1023.000000	2046.000000
12.080000	-0.009761	-5.768550	-1.077938	0.799800	-3.737864	-1.752548	0.000000	-10.000000	0.500000	-25.233334	350.333344	1023.000000	1023.000000	2046.000000
12.100000	-0.011183	-6.609008	-1.636773	0.890580	-3.570338	-2.292477	0.000000	-10.000000	0.516667	-25.283333	341.666656	1023.000000	1023.000000	2046.000000
12.120000	-0.012105	-7.154056	-1.886410	0.783084	-3.748539	-2.302191	0.000000	-10.000000	0.533333	-25.500000	333.333344	1023.000000	1023.000000	2046.000000
12.140000	-0.012788	-7.557750	-1.605069	0.245117	-4.238222	-1.959575	0.000000	-10.000000	0.550000	-25.533335	324.666656	1023.000000	1023.000000	2046.000000
12.160000	-0.014053	-8.305378	-2.060371	0.253949	-3.968109	-2.530847	0.000000	-10.000000	0.533333	-25.416668	316.333344	1023.000000	1023.000000	2046.000000
12.180000	-0.015097	-8.922294	-2.240993	0.038724	-4.042848	-2.677177	0.000000	-10.000000	0.516667	-25.066668	307.833344	1023.000000	1023.000000	2046.000000
12.200000	-0.016011	-9.462445	-1.976380	-0.521224	-4.500805	-2.464036	0.000000	-10.000000	0.500000	-24.900000	299.500000	1023.000000	1023.000000	2046.000000
12.220000	-0.017719	-10.472195	-1.874533	-1.082498	-4.849624	-2.665540	0.000000	-10.000000	0.500000	-24.916668	291.166656	1023.000000	1023.000000	2046.000000
12.240000	-0.019976	-11.805894	-2.283333	-1.301990	-4.862922	-3.357649	0.000000	-10.000000	0.508333	-24.850000	282.833344	1023.000000	1023.000000	2046.000000
12.260000	-0.022087	-13.053231	-2.453009	-1.757638	-5.255502	-3.587081	0.000000	-10.000000	0.508333	-24.483334	274.500000	1023.000000	1023.000000	2046.000000
12.280000	-0.023905	-14.127933	-2.245883	-2.467293	-5.903285	-3.511473	0.000000	-10.000000	0.508333	-24.100000	266.166656	1023.000000	1023.000000	2046.000000
12.300000	-0.026003	-15.367701	-2.446784	-2.862567	-6.089065	-3.969284	0.000000	-10.000000	0.491667	-23.933334	258.000000	1023.000000	1023.000000	2046.000000
12.320000	-0.028175	-16.651281	-2.922428	-3.046950	-6.124590	-4.557312	0.000000	-10.000000	0.475000	-23.966667	250.000000	1023.000000	1023.000000	2046.000000
12.340000	-0.029935	-17.691710	-3.190627	-3.381228	-6.450906	-4.668948	0.000000	-10.000000	0.475000	-23.933334	242.000000	1023.000000	1023.000000	2046.000000
12.360000	-0.031357	-18.532043	-3.190724	-3.882282	-6.950371	-4.508666	0.000000	-10.000000	0.483333	-23.800001	234.000000	1023.000000	1023.000000	2046.000000
12.380000	-0.032830	-19.402784	-3.315315	-4.184711	-7.148100	-4.754657	0.000000	-10.000000	0.491667	-23.633333	226.166672	1023.000000	1023.000000	2046.000000
12.400000	-0.034486	-20.381481	-3.726627	-4.187247	-7.073855	-5.393751	0.000000	-10.000000	0.458333	-23.350000	218.500000	1023.000000	1023.000000	2046.000000
12.420000	-0.035869	-21.198814	-3.977514	-4.464389	-7.263021	-5.493890	0.000000	-10.000000	0.425000	-23.150002	210.833328	1023.000000	1023.000000	2046.000000
12.440000	-0.036921	-21.820602	-4.003526	-4.779906	-7.666874	-5.370296	0.000000	-10.000000	0.400000	-22.866667	203.000000	1023.000000	1023.000000	2046.000000
12.460000	-0.037824	-22.354000	-3.972045	-5.021231	-7.873260	-5.487464	0.000000	-10.000000	0.400000	-22.666668	195.333328	1023.000000	1023.000000	2046.000000
12.480000	-0.039146	-23.135057	-4.410861	-4.952077	-7.704696	-6.067423	0.000000	-10.000000	0.400000	-22.333334	187.666672	1023.000000	1023.000000	2046.000000
12.500000	-0.040160	-23.734444	-4.641854	-5.086307	-7.870935	-6.135349	0.000000	-10.000000	0.400000	-22.116667	180.333328	1023.000000	1023.000000	2046.000000
12.520000	-0.041055	-24.263540	-4.565486	-5.383705	-8.399318	-5.915032	0.000000	-10.000000	0.391667	-21.800001	172.833328	1023.000000	1023.000000	2046.000000
12.540000	-0.042029	-24.839102	-4.579314	-5.578998	-8.604864	-6.075926	0.000000	-10.000000	0.383333	-21.500000	165.666672	1023.000000	1023.000000	2046.000000
12.560000	-0.043189	-25.524614	-5.020649	-5.491252	-8.388283	-6.624430	0.000000	-10.000000	0.375000	-21.233334	158.500000	1023.000000	1023.000000	2046.000000
12.580000	-0.043892	-25.940136	-5.209461	-5.599236	-8.578087	-6.553352	0.000000	-10.000000	0.366667	-21.016666	151.500000	1023.000000	1023.000000	2046.000000
12.600000	-0.043954	-25.976809	-4.932302	-5.861596	-9.008622	-6.174288	0.000000	-10.000000	0.358333	-20.783333	144.500000	1023.000000	1023.000000	2046.000000
12.620000	-0.044465	-26.279039	-5.009814	-5.767188	-9.044668	-6.457370	0.000000	-10.000000	0.350000	-20.266666	137.500000	1023.000000	1023.000000	2046.000000
12.640000	-0.045042	-26.619825	-5.440478	-5.699756	-8.784107	-6.695486	0.000000	-10.000000	0.350000	-19.916668	130.666672	1023.000000	1023.000000	2046.000000
12.660000	-0.045520	-26.902349	-5.531559	-5.804453	-9.084389	-6.481948	0.000000	-10.000000	0.325000	-19.450001	124.000000	1023.000000	1023.000000	2046.000000
12.680000	-0.045798	-27.066811	-5.280484	-5.990132	-9.527337	-6.268858	0.000000	-10.000000	0.291667	-19.183334	117.500000	1023.000000	1023.000000	2046.000000
12.700000	-0.046338	-27.385954	-5.554118	-5.912739	-9.261389	-6.657708	0.000000	-10.000000	0.258333	-18.600000	111.000000	1023.000000	1023.000000	2046.000000
12.720000	-0.047040	-27.800932	-5.910118	-5.838743	-9.353906	-6.698166	0.000000	-10.000000	0.250000	-17.966667	104.666664	1023.000000	1023.000000	2046.000000
12.740000	-0.048428	-28.620760	-6.002268	-6.144070	-9.805079	-6.669343	0.000000	-10.000000	0.250000	-17.333334	98.666664	1023.000000	1023.000000	2046.000000
12.760000	-0.050335	-29.747990	-5.947069	-6.723494	-10.205938	-6.871489	0.000000	-10.000000	0.233333	-16.950001	93.000000	1023.000000	1023.000000	2046.000000
12.780000	-0.052951	-31.294115	-6.404047	-7.087447	-10.050461	-7.752161	0.000000	-10.000000	0.216667	-16.416668	87.333336	1023.000000	1023.000000	2046.000000
12.800000	-0.055579	-32.847260	-6.751985	-7.593420	-10.356506	-8.145348	0.000000	-10.000000	0.200000	-15.733334	81.833336	1023.000000	1023.000000	2046.000000
12.820000	-0.057779	-34.147129	-6.769398	-8.093785	-11.145244	-8.138700	0.000000	-10.000000	0.191667	-14.650001	76.500000	1023.000000	1023.000000	2046.000000
12.840000	-0.060012	-35.467201	-7.172764	-8.029191	-11.415999	-8.849247	0.000000	-10.000000	0.183333	-13.700000	71.666664	1023.000000	1023.000000	2046.000000
12.860000	-0.062100	-36.700912	-7.750567	-7.837419	-11.635968	-9.476958	0.000000	-10.000000	0.158333	-12.866667	67.166664	1023.000000	1023.000000	2046.000000
12.880000	-0.063128	-37.308823	-8.061037	-7.693893	-12.118098	-9.435793	0.000000	-10.000000	0.141667	-12.350000	63.000000	1023.000000	1023.000000	2046.000000
12.900000	-0.063696	-37.644505	-8.101244	-7.713363	-12.584086	-9.245810	0.000000	-10.000000	0.116667	-12.116667	59.000000	1023.000000	1023.000000	2046.000000
12.920000	-0.064589	-38.171959	-8.692761	-7.234545	-12.374461	-9.870190	0.000000	-10.000000	0.108333	-11.966667	55.000000	1023.000000	1023.000000	2046.000000
12.940000	-0.065197	-38.531460	-9.115625	-7.070850	-12.488278	-9.856707	0.000000	-10.000000	0.100000	-11.866667	51.000000	1023.000000	1023.000000	2046.000000
12.960000	-0.065474	-38.694958	-9.157079	-7.099917	-12.981835	-9.456127	0.000000	-10.000000	0.091667	-11.666667	47.000000	1023.000000	1023.000000	2046.000000
12.980000	-0.065994	-39.002663	-9.316149	-6.984685	-13.097331	-9.604499	0.000000	-10.000000	0.091667	-11.300000	43.000000	1023.000000	1023.000000	2046.000000
13.000000	-0.066587	-39.352684	-9.798347	-6.808977	-12.825105	-9.920256	0.000000	-10.000000	0.091667	-10.766667	39.166668	1023.000000	1023.000000	2046.000000
13.020000	-0.066866	-39.517960	-9.900959	-6.719767	-13.142326	-9.754909	0.000000	-10.000000	0.091667	-10.116667	35.500000	1023.000000	1023.000000	2046.000000
13.040000	-0.066592	-39.355873	-9.713852	-6.879617	-13.368777	-9.393626	0.000000	-10.000000	0.083333	-9.516666	32.166668	1023.000000	1023.000000	2046.000000
13.060000	-0.066691	-39.414547	-10.004866	-6.696968	-12.893961	-9.818751	0.000000	-10.000000	0.083333	-9.083333	29.000000	1023.000000	1023.000000	2046.000000
13.080000	-0.066999	-39.596626	-10.104425	-6.742034	-12.902565	-9.847603	0.000000	-10.000000	0.075000	-8.900001	26.000000	1023.000000	1023.000000	2046.000000
13.100000	-0.066634	-39.380745	-9.810838	-6.984970	-13.235061	-9.349876	0.000000	-10.000000	0.066667	-8.800000	23.000000	1023.000000	1023.000000	2046.000000
13.120000	-0.066504	-39.303616	-9.794248	-6.960977	-13.016518	-9.531874	0.000000	-10.000000	0.050000	-8.566667	20.000000	1023.000000	1023.000000	2046.000000
13.140000	-0.066597	-39.358643	-9.942605	-7.039950	-12.632629	-9.743460	0.000000	-10.000000	0.050000	-8.116667	17.166666	1023.000000	1023.000000	2046.000000
13.160000	-0.066704	-39.421925	-9.764433	-7.268738	-12.834330	-9.554422	0.000000	-10.000000	0.066667	-7.683333	14.333333	1023.000000	1023.000000	2046.000000
13.180000	-0.066688	-39.412727	-9.399693	-7.792628	-13.094408	-9.125998	0.000000	-10.000000	0.075000	-7.500000	11.833333	1023.000000	1023.000000	2046.000000
13.200000	-0.067322	-39.787220	-9.355605	-7.900275	-13.032492	-9.498846	0.000000	-10.000000	0.083333	-7.516667	9.166667	1023.000000	1023.000000	2046.000000
13.220000	-0.068437	-40.446060	-9.525041	-8.162046	-12.883262	-9.875714	0.000000	-10.000000	0.066667	-7.466667	6.833333	1023.000000	1023.000000	2046.000000
13.240000	-0.069534	-41.094311	-9.549827	-8.446958	-13.130095	-9.967431	0.000000	-10.000000	0.058333	-7.283333	4.166667	1023.000000	1023.000000	2046.000000
13.260000	-0.070275	-41.532669	-9.284146	-9.005258	-13.578048	-9.665217	0.000000	-10.000000	0.050000	-6.916667	2.000000	1023.000000	1023.000000	2046.000000
13.280000	-0.071052	-41.991631	-9.377145	-9.143027	-13.478325	-9.993134	0.000000	-10.000000	0.050000	-6.600000	0.000000	1023.000000	1023.000000	2046.000000
13.300000	-0.072126	-42.626659	-9.620857	-9.347097	-13.300065	-10.358643	0.000000	-10.000000	0.050000	-6.383333	-1.666667	1023.000000	1023.000000	2046.000000
13.320000	-0.072974	-43.127354	-9.789867	-9.557744	-13.431820	-10.347921	0.000000	-10.000000	0.050000	-6.283333	-3.666667	1023.000000	1023.000000	2046.000000
13.340000	-0.073108	-43.206738	-9.588782	-9.851978	-13.780004	-9.985974	0.000000	-10.000000	0.050000	-6.216667	-6.000000	1023.000000	1023.000000	2046.000000
13.360000	-0.073330	-43.338097	-9.655675	-9.820306	-13.653658	-10.208459	0.000000	-10.000000	0.050000	-6.183333	-8.333333	1023.000000	1023.000000	2046.000000
13.380000	-0.073736	-43.577847	-9.865499	-9.817872	-13.360291	-10.534183	0.000000	-10.000000	0.050000	-6.100000	-10.500000	1023.000000	1023.000000	2046.000000
13.400000	-0.074300	-43.911324	-9.922488	-10.022737	-13.493785	-10.472315	0.000000	-10.000000	0.050000	-5.933333	-12.500000	1023.000000	1023.000000	2046.000000
13.420000	-0.074009	-43.739357	-9.684448	-10.236553	-13.733617	-10.084737	0.000000	-10.000000	0.050000	-5.466667	-14.500000	1023.000000	1023.000000	2046.000000
13.440000	-0.073523	-43.452137	-9.691055	-10.092989	-13.427797	-10.240294	0.000000	-10.000000	0.041667	-4.733333	-16.166666	1023.000000	1023.000000	2046.000000
13.460000	-0.073608	-43.502186	-9.869267	-10.069176	-13.108655	-10.455090	0.000000	-10.000000	0.033333	-3.616667	-17.666666	1023.000000	1023.000000	2046.000000
13.480000	-0.073374	-43.364208	-9.852256	-10.014827	-13.142828	-10.354296	0.000000	-10.000000	0.016667	-1.400000	-18.500000	1023.000000	1023.000000	2046.000000
13.500000	-0.071871	-42.475567	-9.469404	-10.157227	-13.183220	-9.665717	0.000000	-10.000000	0.000000	1.116667	-19.000000	1023.000000	1023.000000	2046.000000
13.520000	-0.070356	-41.580559	-9.462350	-9.821734	-12.536829	-9.759646	0.000000	-10.000000	-0.041667	4.433333	-19.000000	1023.000000	1023.000000	2046.000000
13.540000	-0.069125	-40.852764	-9.472082	-9.752853	-12.021525	-9.606303	0.000000	-10.000000	-0.075000	7.750000	-19.000000	1023.000000	1023.000000	2046.000000
13.560000	-0.067532	-39.911324	-9.100046	-9.696710	-12.118246	-8.996323	0.000000	-10.000000	-0.116667	11.266666	-19.000000	1023.000000	1023.000000	2046.000000
13.580000	-0.064775	-38.282059	-8.802300	-9.574026	-11.543144	-8.362589	0.000000	-10.000000	-0.166667	14.266667	-19.000000	1023.000000	1023.000000	2046.000000
13.600000	-0.062401	-36.879272	-8.677263	-9.215119	-10.666548	-8.320344	0.000000	-10.000000	-0.216667	16.516666	-19.000000	1023.000000	1023.000000	2046.000000
13.620000	-0.060482	-35.744965	-8.362964	-9.084868	-10.435246	-7.861887	0.000000	-10.000000	-0.283333	18.833334	-5.000000	1023.000000	1023.000000	2046.000000
13.640000	-0.057252	-33.836029	-7.753996	-9.032024	-10.175891	-6.874120	0.000000	-10.000000	-0.333333	20.733334	10.666667	1023.000000	1023.000000	2046.000000
13.660000	-0.054202	-32.033394	-7.441131	-8.544528	-9.348844	-6.698893	0.000000	-10.000000	-0.400000	22.683334	28.666666	1023.000000	1023.000000	2046.000000
13.680000	-0.052179	-30.837725	-7.209659	-8.413876	-8.769549	-6.444642	0.000000	-10.000000	-0.433333	24.150000	35.333332	1023.000000	1023.000000	2046.000000
13.700000	-0.049749	-29.401865	-6.644664	-8.337358	-8.654676	-5.765166	0.000000	-10.000000	-0.475000	25.666668	43.000000	1023.000000	1023.000000	2046.000000
13.720000	-0.046230	-27.321836	-6.154936	-8.113710	-7.989793	-5.063396	0.000000	-10.000000	-0.508333	27.050001	51.333332	1023.000000	1023.000000	2046.000000
13.740000	-0.043254	-25.562901	-5.966524	-7.525674	-7.119903	-4.950800	0.000000	-10.000000	-0.550000	28.216667	60.166668	1023.000000	1023.000000	2046.000000
13.760000	-0.041721	-24.657249	-5.791369	-7.412454	-6.823609	-4.629818	0.000000	-10.000000	-0.566667	29.466667	69.500000	1023.000000	1023.000000	2046.000000
13.780000	-0.039609	-23.408756	-5.314138	-7.653132	-6.563927	-3.877559	0.000000	-10.000000	-0.583333	30.366667	79.166664	1023.000000	1023.000000	2046.000000
13.800000	-0.038090	-22.510941	-5.172988	-7.511809	-5.774361	-4.051783	0.000000	-10.000000	-0.608333	31.283335	89.166664	1023.000000	1023.000000	2046.000000
13.820000	-0.038405	-22.697456	-5.094083	-7.774164	-5.615694	-4.213516	0.000000	-10.000000	-0.633333	31.783335	99.500000	1023.000000	1023.000000	2046.000000
13.840000	-0.039187	-23.159655	-5.017165	-8.010149	-6.129182	-4.003159	0.000000	-10.000000	-0.658333	32.000000	110.000000	1023.000000	1023.000000	2046.000000
13.860000	-0.038421	-22.706596	-5.201206	-7.671980	-5.840977	-3.992434	0.000000	-10.000000	-0.658333	32.250000	120.666664	1023.000000	1023.000000	2046.000000
13.880000	-0.037643	-22.247179	-5.374344	-7.220205	-5.504871	-4.147759	0.000000	-10.000000	-0.666667	32.283333	131.333328	1023.000000	1023.000000	2046.000000
13.900000	-0.036918	-21.818371	-5.514663	-6.889592	-5.581017	-3.833098	0.000000	-10.000000	-0.675000	32.666668	142.166672	1023.000000	1023.000000	2046.000000
13.920000	-0.035060	-20.720547	-5.394125	-6.585670	-5.672352	-3.068400	0.000000	-10.000000	-0.700000	32.766666	153.000000	1023.000000	1023.000000	2046.000000
13.940000	-0.032429	-19.165318	-5.593598	-5.696710	-4.983086	-2.891922	0.000000	-10.000000	-0.716667	33.266666	164.000000	1023.000000	1023.000000	2046.000000
13.960000	-0.030326	-17.922764	-5.746537	-5.010478	-4.390489	-2.775259	0.000000	-10.000000	-0.708333	33.549999	175.000000	1023.000000	1023.000000	2046.000000
13.980000	-0.029292	-17.311695	-5.681423	-4.674795	-4.661850	-2.293628	0.000000	-10.000000	-0.700000	33.750000	186.000000	1023.000000	1023.000000	2046.000000
14.000000	-0.026730	-15.797207	-5.485340	-4.349864	-4.490902	-1.471101	0.000000	-10.000000	-0.675000	33.633335	197.166672	1023.000000	1023.000000	2046.000000
14.020000	-0.024028	-14.200788	-5.609526	-3.509197	-3.680169	-1.401895	0.000000	-10.000000	-0.683333	33.466667	208.500000	1023.000000	1023.000000	2046.000000
14.040000	-0.021985	-12.993164	-5.546856	-3.074477	-3.245101	-1.126730	0.000000	-10.000000	-0.666667	33.450001	219.833328	1023.000000	1023.000000	2046.000000
14.060000	-0.020709	-12.239233	-5.227595	-2.860126	-3.516411	-0.635101	0.000000	-10.000000	-0.666667	33.366669	231.000000	1023.000000	1023.000000	2046.000000
14.080000	-0.017231	-10.183455	-4.880167	-2.464071	-2.904181	0.064965	0.000000	-10.000000	-0.683333	33.299999	242.000000	1023.000000	1023.000000	2046.000000
14.100000	-0.013704	-8.098860	-4.672498	-1.748655	-1.809178	0.131471	0.000000	-10.000000	-0.675000	33.049999	253.000000	1023.000000	1023.000000	2046.000000
14.120000	-0.011670	-6.896785	-4.136011	-1.543905	-1.676268	0.459400	0.000000	-10.000000	-0.683333	32.850002	264.166656	1023.000000	1023.000000	2046.000000
14.140000	-0.008485	-5.014802	-3.363103	-1.535116	-1.413544	1.296961	0.000000	-10.000000	-0.666667	32.700001	275.166656	1023.000000	1023.000000	2046.000000
14.160000	-0.004248	-2.510597	-2.804706	-0.933968	-0.230824	1.458902	0.000000	-10.000000	-0.683333	32.733334	286.166656	1023.000000	1023.000000	2046.000000
14.180000	-0.001067	-0.630405	-2.034126	-0.809790	0.510430	1.703081	0.000000	-10.000000	-0.650000	32.416668	297.000000	1023.000000	1023.000000	2046.000000
14.200000	0.000305	0.180188	-1.195569	-1.109624	0.360708	2.124672	0.000000	-10.000000	-0.625000	31.816668	307.833344	1023.000000	1023.000000	2046.000000
14.220000	0.003046	1.800379	-0.446098	-1.205643	0.809556	2.642564	0.000000	-10.000000	-0.600000	31.283333	318.666656	1023.000000	1023.000000	2046.000000
14.240000	0.005656	3.342896	-0.193980	-0.696827	1.896864	2.336839	0.000000	-10.000000	-0.608333	30.916668	329.166656	1023.000000	1023.000000	2046.000000
14.260000	0.006618	3.911206	0.416508	-0.805733	1.890731	2.409700	0.000000	-10.000000	-0.600000	30.916668	339.500000	1023.000000	1023.000000	2046.000000
14.280000	0.007507	4.436544	0.934867	-1.204224	1.760102	2.945799	0.000000	-10.000000	-0.608333	30.766666	349.833344	1023.000000	1023.000000	2046.000000
14.300000	0.010036	5.931385	1.135559	-0.810954	2.741682	2.865098	0.000000	-10.000000	-0.608333	30.700001	360.166656	1023.000000	1023.000000	2046.000000
14.320000	0.011498	6.795259	1.546548	-0.764771	3.174117	2.839365	0.000000	-10.000000	-0.608333	30.566668	370.500000	1023.000000	1023.000000	2046.000000
14.340000	0.011813	6.981675	2.021909	-1.072842	2.779738	3.252870	0.000000	-10.000000	-0.600000	30.416666	380.500000	1023.000000	1023.000000	2046.000000
14.360000	0.014619	8.639804	2.263271	-0.835948	3.572167	3.640314	0.000000	-10.000000	-0.600000	30.616667	390.666656	1023.000000	1023.000000	2046.000000
14.380000	0.017500	10.342401	2.470413	-0.309840	4.640737	3.541090	0.000000	-10.000000	-0.583333	30.700001	401.000000	1023.000000	1023.000000	2046.000000
14.400000	0.018578	10.979803	2.981527	-0.381205	4.501647	3.877833	0.000000	-10.000000	-0.583333	30.716667	411.333344	1023.000000	1023.000000	2046.000000
14.420000	0.020823	12.306686	3.605868	-0.443184	4.554838	4.589163	0.000000	-10.000000	-0.583333	30.316668	421.500000	1023.000000	1023.000000	2046.000000
14.440000	0.024347	14.388944	3.779631	0.282627	5.709804	4.616882	0.000000	-10.000000	-0.600000	30.150000	431.500000	1023.000000	1023.000000	2046.000000
14.460000	0.027470	16.234816	4.279287	0.701544	6.499225	4.754759	0.000000	-10.000000	-0.608333	29.833334	441.500000	1023.000000	1023.000000	2046.000000
14.480000	0.028725	16.976265	4.828976	0.679108	6.316392	5.151789	0.000000	-10.000000	-0.600000	30.200001	451.500000	1023.000000	1023.000000	2046.000000
14.500000	0.031314	18.506741	5.418112	0.777519	6.503553	5.807557	0.000000	-10.000000	-0.575000	30.033333	461.500000	1023.000000	1023.000000	2046.000000
14.520000	0.035365	20.900909	5.626122	1.652941	7.810602	5.811244	0.000000	-10.000000	-0.566667	30.033333	471.666656	1023.000000	1023.000000	2046.000000
14.540000	0.038481	22.742079	6.191902	2.138785	8.361576	6.049816	0.000000	-10.000000	-0.575000	29.600000	481.666656	1023.000000	1023.000000	2046.000000
14.560000	0.039797	23.519743	6.759641	2.142735	7.995243	6.622126	0.000000	-10.000000	-0.591667	29.283335	491.666656	1023.000000	1023.000000	2046.000000
14.580000	0.043165	25.510290	6.978604	2.587084	8.785147	7.159455	0.000000	-10.000000	-0.583333	29.000000	501.500000	1023.000000	1023.000000	2046.000000
14.600000	0.046398	27.420969	7.250677	3.309926	9.778481	7.081885	0.000000	-10.000000	-0.558333	28.583334	511.333344	1023.000000	1023.000000	2046.000000
14.620000	0.046965	27.756519	7.879140	3.243781	9.218443	7.415156	0.000000	-10.000000	-0.541667	28.350000	521.000000	1023.000000	1023.000000	2046.000000
14.640000	0.048995	28.955944	8.168732	3.295815	9.426062	8.065334	0.000000	-10.000000	-0.516667	27.950001	530.500000	1023.000000	1023.000000	2046.000000
14.660000	0.052011	30.738569	8.027854	4.300676	10.460196	7.949842	0.000000	-10.000000	-0.500000	27.850000	540.000000	1023.000000	1023.000000	2046.000000
14.680000	0.052791	31.199408	8.066076	4.593759	10.727571	7.812000	0.000000	-10.000000	-0.475000	27.416668	549.333313	1023.000000	1023.000000	2046.000000
14.700000	0.050994	30.137550	8.317107	4.127014	9.844906	7.848523	0.000000	-10.000000	-0.458333	26.933334	558.500000	1023.000000	1023.000000	2046.000000
14.720000	0.050115	29.618233	8.364287	3.769479	9.676100	7.808366	0.000000	-10.000000	-0.408333	26.000000	567.500000	1023.000000	1023.000000	2046.000000
14.740000	0.049693	29.368444	8.027393	4.035130	10.246033	7.059887	0.000000	-10.000000	-0.358333	24.750000	576.333313	1023.000000	1023.000000	2046.000000
14.760000	0.047544	28.098419	7.942203	3.922426	9.685734	6.548056	0.000000	-10.000000	-0.275000	22.983334	584.833313	1023.000000	1023.000000	2046.000000
14.780000	0.044205	26.125000	7.823289	3.416098	8.279141	6.606472	0.000000	-10.000000	-0.225000	20.666668	592.833313	1023.000000	1023.000000	2046.000000
14.800000	0.043845	25.912445	7.222918	3.843097	8.451519	6.394911	0.000000	-10.000000	-0.150000	18.200001	600.166687	1023.000000	1023.000000	2046.000000
14.820000	0.044371	26.223478	6.887024	4.435433	8.804588	6.096434	0.000000	-10.000000	-0.091667	15.966667	606.666687	1023.000000	1023.000000	2046.000000
14.840000	0.042656	25.209501	6.832463	4.449763	7.804494	6.122779	0.000000	-10.000000	-0.041667	13.400001	612.333313	1023.000000	1023.000000	2046.000000
14.860000	0.042284	24.989965	6.602012	4.577020	7.367832	6.443101	0.000000	-10.000000	-0.016667	10.966667	617.333313	1023.000000	1023.000000	2046.000000
14.880000	0.043042	25.437592	6.039671	5.432802	7.856433	6.108687	0.000000	-10.000000	0.008333	7.833333	621.500000	1023.000000	1023.000000	2046.000000
14.900000	0.043536	25.729959	5.813400	5.907180	8.013622	5.995757	0.000000	-10.000000	0.033333	4.350000	624.666687	1023.000000	1023.000000	2046.000000
14.920000	0.041539	24.549610	5.670984	5.794278	7.052904	6.031445	0.000000	-10.000000	0.050000	0.400000	626.666687	1023.000000	1023.000000	2046.000000
14.940000	0.040530	23.953268	5.450536	5.596536	6.479361	6.426836	0.000000	-10.000000	0.066667	-3.166667	627.666687	1023.000000	1023.000000	2046.000000
14.960000	0.041082	24.279230	4.876938	6.240350	7.083685	6.078256	0.000000	-10.000000	0.083333	-5.233333	628.000000	1023.000000	1023.000000	2046.000000
14.980000	0.041508	24.531034	4.802759	6.524862	7.233122	5.970291	0.000000	-10.000000	0.108333	-8.083333	628.000000	1023.000000	1023.000000	2046.000000
15.000000	0.039487	23.336712	5.014286	5.950137	6.113702	6.258588	0.000000	-10.000000	0.125000	-10.733334	628.000000	1023.000000	1023.000000	2046.000000
15.020000	0.039839	23.544918	4.691896	6.176282	6.488496	6.188244	0.000000	-10.000000	0.158333	-13.850000	628.000000	1023.000000	1023.000000	2046.000000
15.040000	0.041039	24.253828	4.606778	6.462287	7.218439	5.966325	0.000000	-10.000000	0.191667	-15.166667	624.333313	1023.000000	1023.000000	2046.000000
15.060000	0.040029	23.657394	4.977730	6.169313	6.625451	5.884901	0.000000	-10.000000	0.225000	-16.216667	615.500000	1023.000000	1023.000000	2046.000000
15.080000	0.039405	23.288313	5.259205	5.555398	6.155825	6.317884	0.000000	-10.000000	0.241667	-17.050001	605.000000	1023.000000	1023.000000	2046.000000
15.100000	0.040421	23.889103	5.223011	5.858207	6.918611	5.889274	0.000000	-10.000000	0.250000	-18.083334	596.166687	1023.000000	1023.000000	2046.000000
15.120000	0.040728	24.070196	5.671037	5.818514	6.961493	5.619152	0.000000	-10.000000	0.266667	-18.916668	590.166687	1023.000000	1023.000000	2046.000000
15.140000	0.038122	22.530363	6.037167	5.019407	5.814724	5.659064	0.000000	-10.000000	0.283333	-19.650000	583.833313	1023.000000	1023.000000	2046.000000
15.160000	0.036375	21.497543	5.861971	4.516880	5.641986	5.476706	0.000000	-10.000000	0.325000	-20.333334	577.166687	1023.000000	1023.000000	2046.000000
15.180000	0.036323	21.467096	5.764814	4.577751	6.195988	4.928543	0.000000	-10.000000	0.350000	-20.933332	570.500000	1023.000000	1023.000000	2046.000000
15.200000	0.034488	20.382704	6.012910	4.245277	5.592146	4.532370	0.000000	-10.000000	0.375000	-21.566668	563.333313	1023.000000	1023.000000	2046.000000
15.220000	0.031732	18.753696	6.134123	3.321247	4.544431	4.753895	0.000000	-10.000000	0.383333	-22.200001	556.166687	1023.000000	1023.000000	2046.000000
15.240000	0.030998	18.319611	5.566333	3.508623	4.999447	4.245208	0.000000	-10.000000	0.400000	-22.800001	548.666687	1023.000000	1023.000000	2046.000000
15.260000	0.030804	18.204969	5.548086	3.574272	5.100714	3.981897	0.000000	-10.000000	0.425000	-23.450001	541.000000	1023.000000	1023.000000	2046.000000
15.280000	0.028013	16.555605	5.693533	2.887206	3.950451	4.024415	0.000000	-10.000000	0.458333	-23.900000	533.000000	1023.000000	1023.000000	2046.000000
15.300000	0.026588	15.713244	5.265203	2.658871	3.867770	3.921399	0.000000	-10.000000	0.483333	-24.400000	525.000000	1023.000000	1023.000000	2046.000000
15.320000	0.026933	15.917367	5.041468	2.956745	4.430266	3.488888	0.000000	-10.000000	0.500000	-24.750000	517.000000	1023.000000	1023.000000	2046.000000
15.340000	0.024990	14.768832	5.195339	2.587663	3.643195	3.342635	0.000000	-10.000000	0.508333	-25.016668	508.833344	1023.000000	1023.000000	2046.000000
15.360000	0.022881	13.522383	5.041479	2.053080	2.952672	3.475152	0.000000	-10.000000	0.508333	-25.183334	500.500000	1023.000000	1023.000000	2046.000000
15.380000	0.022493	13.293191	4.494531	2.353955	3.450607	2.994098	0.000000	-10.000000	0.508333	-25.416668	492.166656	1023.000000	1023.000000	2046.000000
15.400000	0.022277	13.165930	4.429082	2.423747	3.501401	2.811699	0.000000	-10.000000	0.516667	-25.666668	483.666656	1023.000000	1023.000000	2046.000000
15.420000	0.019974	11.804609	4.603331	1.936949	2.422338	2.841992	0.000000	-10.000000	0.533333	-25.800001	475.166656	1023.000000	1023.000000	2046.000000
15.440000	0.018647	11.020566	4.182385	1.889947	2.292534	2.655699	0.000000	-10.000000	0.541667	-25.833334	466.500000	1023.000000	1023.000000	2046.000000
15.460000	0.019429	11.482292	3.952313	2.238406	2.816073	2.475500	0.000000	-10.000000	0.533333	-25.783335	457.833344	1023.000000	1023.000000	2046.000000
15.480000	0.018757	11.085464	4.027258	2.238216	2.389348	2.430641	0.000000	-10.000000	0.525000	-25.900002	449.166656	1023.000000	1023.000000	2046.000000
15.500000	0.016588	9.803402	4.057937	1.706290	1.371244	2.667931	0.000000	-10.000000	0.525000	-26.100000	440.500000	1023.000000	1023.000000	2046.000000
15.520000	0.014910	8.811523	3.337537	1.764844	1.398259	2.310884	0.000000	-10.000000	0.533333	-26.150002	431.833344	1023.000000	1023.000000	2046.000000
15.540000	0.014728	8.704333	3.120945	2.028870	1.545460	2.009058	0.000000	-10.000000	0.541667	-26.300001	423.166656	1023.000000	1023.000000	2046.000000
15.560000	0.012361	7.305539	2.947151	1.820592	0.697187	1.840608	0.000000	-10.000000	0.541667	-26.183334	414.333344	1023.000000	1023.000000	2046.000000
15.580000	0.008427	4.980521	2.543124	1.164866	-0.260070	1.532600	0.000000	-10.000000	0.541667	-26.200001	405.666656	1023.000000	1023.000000	2046.000000
15.600000	0.005347	3.159952	1.845062	0.811192	-0.337039	0.840737	0.000000	-10.000000	0.533333	-26.316668	396.833344	1023.000000	1023.000000	2046.000000
15.620000	0.003391	2.004067	1.578619	0.324079	-0.232878	0.334247	0.000000	-10.000000	0.533333	-26.200001	388.000000	1023.000000	1023.000000	2046.000000
15.640000	0.000723	0.427520	1.486497	-0.143795	-0.703160	-0.212021	0.000000	-10.000000	0.516667	-26.200001	379.166656	1023.000000	1023.000000	2046.000000
15.660000	-0.003219	-1.902154	1.295468	-0.651393	-1.815585	-0.730646	0.000000	-10.000000	0.500000	-25.549999	370.500000	1023.000000	1023.000000	2046.000000
15.680000	-0.007152	-4.226768	0.877077	-1.118148	-2.904867	-1.080830	0.000000	-10.000000	0.491667	-25.250000	362.166656	1023.000000	1023.000000	2046.000000
15.700000	-0.010080	-5.957473	-0.043246	-0.950655	-3.173178	-1.790393	0.000000	-10.000000	0.491667	-24.733334	353.666656	1023.000000	1023.000000	2046.000000
15.720000	-0.010970	-6.483265	-0.619979	-0.619579	-3.092798	-2.150910	0.000000	-10.000000	0.500000	-24.583334	345.333344	1023.000000	1023.000000	2046.000000
15.740000	-0.011865	-7.012436	-0.853369	-0.420423	-3.429608	-2.309037	0.000000	-10.000000	0.500000	-24.266666	337.000000	1023.000000	1023.000000	2046.000000
15.760000	-0.013915	-8.223862	-0.935374	-0.580229	-4.398711	-2.309548	0.000000	-10.000000	0.500000	-24.050001	329.000000	1023.000000	1023.000000	2046.000000
15.780000	-0.016267	-9.613938	-1.617697	-0.630579	-4.794379	-2.571284	0.000000	-10.000000	0.491667	-23.683334	321.000000	1023.000000	1023.000000	2046.000000
15.800000	-0.016991	-10.041531	-2.290591	-0.220355	-4.471320	-3.059265	0.000000	-10.000000	0.475000	-23.500000	313.000000	1023.000000	1023.000000	2046.000000
15.820000	-0.017194	-10.161386	-2.412784	-0.086890	-4.575729	-3.085983	0.000000	-10.000000	0.458333	-23.266666	305.166656	1023.000000	1023.000000	2046.000000
15.840000	-0.018988	-11.222098	-2.361333	-0.441470	-5.481734	-2.937561	0.000000	-10.000000	0.425000	-23.050001	297.500000	1023.000000	1023.000000	2046.000000
15.860000	-0.021057	-12.444410	-3.040069	-0.556468	-5.644108	-3.203765	0.000000	-10.000000	0.408333	-22.650000	289.833344	1023.000000	1023.000000	2046.000000
15.880000	-0.020844	-12.318934	-3.413588	-0.294783	-5.187576	-3.422987	0.000000	-10.000000	0.383333	-22.133333	282.333344	1023.000000	1023.000000	2046.000000
15.900000	-0.021150	-12.499608	-3.061821	-0.436044	-5.663249	-3.338495	0.000000	-10.000000	0.383333	-21.916668	274.833344	1023.000000	1023.000000	2046.000000
15.920000	-0.022821	-13.487143	-3.132699	-1.018226	-6.172368	-3.163848	0.000000	-10.000000	0.375000	-21.733334	267.500000	1023.000000	1023.000000	2046.000000
15.940000	-0.024236	-14.323267	-3.809587	-0.981755	-5.820229	-3.711697	0.000000	-10.000000	0.383333	-21.783335	260.166656	1023.000000	1023.000000	2046.000000
15.960000	-0.023594	-13.944266	-3.808134	-0.932274	-5.443413	-3.760446	0.000000	-10.000000	0.375000	-21.616667	253.000000	1023.000000	1023.000000	2046.000000
15.980000	-0.024210	-14.308092	-3.318793	-1.355419	-6.029800	-3.604079	0.000000	-10.000000	0.366667	-21.516668	245.833328	1023.000000	1023.000000	2046.000000
16.000000	-0.026031	-15.384381	-3.436905	-1.933421	-6.375200	-3.638856	0.000000	-10.000000	0.350000	-21.266668	238.666672	1023.000000	1023.000000	2046.000000
16.020000	-0.027493	-16.248428	-3.936864	-2.063952	-6.040376	-4.207237	0.000000	-10.000000	0.358333	-21.050001	231.500000	1023.000000	1023.000000	2046.000000
16.040001	-0.027904	-16.491055	-3.811890	-2.328252	-6.071468	-4.279446	0.000000	-10.000000	0.358333	-20.833334	224.500000	1023.000000	1023.000000	2046.000000
16.059999	-0.029575	-17.478819	-3.353271	-2.896403	-6.884447	-4.344698	0.000000	-10.000000	0.358333	-20.600000	217.500000	1023.000000	1023.000000	2046.000000
16.080000	-0.032501	-19.208307	-3.541559	-3.662149	-7.472758	-4.531841	0.000000	-10.000000	0.350000	-20.350000	210.500000	1023.000000	1023.000000	2046.000000
16.100000	-0.034442	-20.355104	-4.224027	-3.686974	-7.161882	-5.282221	0.000000	-10.000000	0.350000	-20.133333	203.666672	1023.000000	1023.000000	2046.000000
16.120001	-0.034980	-20.672920	-4.207184	-3.979709	-7.162036	-5.323991	0.000000	-10.000000	0.350000	-20.000000	197.000000	1023.000000	1023.000000	2046.000000
16.139999	-0.036599	-21.630083	-3.920746	-4.511705	-7.917856	-5.279776	0.000000	-10.000000	0.350000	-19.900000	190.333328	1023.000000	1023.000000	2046.000000
16.160000	-0.038912	-22.997253	-4.181515	-5.113374	-8.365586	-5.336776	0.000000	-10.000000	0.350000	-19.800001	183.666672	1023.000000	1023.000000	2046.000000
16.180000	-0.040921	-24.184519	-4.993330	-5.018286	-8.061263	-6.111641	0.000000	-10.000000	0.350000	-19.783335	177.000000	1023.000000	1023.000000	2046.000000
16.200001	-0.041038	-24.253445	-5.047028	-5.112922	-7.930149	-6.163346	0.000000	-10.000000	0.350000	-19.683334	170.500000	1023.000000	1023.000000	2046.000000
16.219999	-0.041825	-24.718327	-4.589709	-5.573658	-8.624437	-5.930523	0.000000	-10.000000	0.350000	-19.583334	164.000000	1023.000000	1023.000000	2046.000000
16.240000	-0.043955	-25.977697	-4.905851	-6.006772	-8.921573	-6.143501	0.000000	-10.000000	0.333333	-19.316668	157.333328	1023.000000	1023.000000	2046.000000
16.260000	-0.044606	-26.361879	-5.465727	-5.742252	-8.425884	-6.728016	0.000000	-10.000000	0.316667	-19.100000	150.833328	1023.000000	1023.000000	2046.000000
16.280001	-0.044322	-26.194324	-4.987739	-5.998432	-8.824020	-6.384132	0.000000	-10.000000	0.300000	-18.816668	144.500000	1023.000000	1023.000000	2046.000000
16.299999	-0.046177	-27.290527	-5.095157	-6.501577	-9.315031	-6.378762	0.000000	-10.000000	0.283333	-18.683334	138.333328	1023.000000	1023.000000	2046.000000
16.320000	-0.047366	-27.993256	-5.852593	-6.168537	-8.823890	-7.148235	0.000000	-10.000000	0.283333	-18.450001	132.000000	1023.000000	1023.000000	2046.000000
16.340000	-0.047024	-27.791059	-5.569418	-6.258657	-9.013310	-6.949675	0.000000	-10.000000	0.266667	-18.350000	125.666664	1023.000000	1023.000000	2046.000000
16.360001	-0.048017	-28.378038	-5.271480	-6.719605	-9.677288	-6.709665	0.000000	-10.000000	0.258333	-18.133333	119.500000	1023.000000	1023.000000	2046.000000
16.379999	-0.049775	-29.416986	-5.847937	-6.698494	-9.623821	-7.246736	0.000000	-10.000000	0.233333	-17.783333	113.500000	1023.000000	1023.000000	2046.000000
16.400000	-0.050016	-29.559555	-6.231987	-6.557207	-9.228473	-7.541890	0.000000	-10.000000	0.225000	-17.450001	107.500000	1023.000000	1023.000000	2046.000000
16.420000	-0.049498	-29.253338	-6.156198	-6.514898	-9.201283	-7.380960	0.000000	-10.000000	0.225000	-16.883333	101.833336	1023.000000	1023.000000	2046.000000
16.440001	-0.049152	-29.048794	-5.670711	-6.739220	-9.697295	-6.941569	0.000000	-10.000000	0.225000	-16.500000	96.166664	1023.000000	1023.000000	2046.000000
16.459999	-0.050029	-29.567169	-5.625682	-7.096752	-10.127829	-6.716908	0.000000	-10.000000	0.216667	-15.916667	90.833336	1023.000000	1023.000000	2046.000000
16.480000	-0.051383	-30.367430	-6.380176	-6.769332	-9.772214	-7.445709	0.000000	-10.000000	0.216667	-15.600000	85.333336	1023.000000	1023.000000	2046.000000
16.500000	-0.051195	-30.255970	-6.463055	-6.578609	-9.607920	-7.606385	0.000000	-10.000000	0.208333	-15.200000	80.166664	1023.000000	1023.000000	2046.000000
16.520000	-0.050734	-29.984016	-5.994059	-6.917403	-10.000127	-7.072427	0.000000	-10.000000	0.208333	-14.816667	75.000000	1023.000000	1023.000000	2046.000000
16.540001	-0.051207	-30.263336	-5.938926	-7.183790	-10.420264	-6.720356	0.000000	-10.000000	0.200000	-14.250000	70.000000	1023.000000	1023.000000	2046.000000
16.559999	-0.053477	-31.604935	-6.797301	-6.982314	-10.187824	-7.637496	0.000000	-10.000000	0.200000	-13.766667	65.333336	1023.000000	1023.000000	2046.000000
16.580000	-0.054732	-32.346436	-7.118440	-7.148478	-10.058874	-8.020643	0.000000	-10.000000	0.191667	-13.416667	60.666668	1023.000000	1023.000000	2046.000000
16.600000	-0.056308	-33.278133	-6.683056	-7.915947	-10.731383	-7.947747	0.000000	-10.000000	0.158333	-12.916667	56.333332	1023.000000	1023.000000	2046.000000
16.620001	-0.059077	-34.914738	-6.702465	-8.842761	-11.296722	-8.072791	0.000000	-10.000000	0.125000	-12.266667	52.000000	1023.000000	1023.000000	2046.000000
16.639999	-0.062594	-36.993279	-7.618373	-8.784947	-11.340096	-9.249864	0.000000	-10.000000	0.091667	-11.166667	48.000000	1023.000000	1023.000000	2046.000000
16.660000	-0.064482	-38.108791	-8.138901	-8.672520	-11.497952	-9.799417	0.000000	-10.000000	0.091667	-10.166667	44.166668	1023.000000	1023.000000	2046.000000
16.680000	-0.065418	-38.662037	-7.988678	-8.693408	-12.267750	-9.712199	0.000000	-10.000000	0.083333	-9.366667	40.666668	1023.000000	1023.000000	2046.000000
16.700001	-0.066529	-39.318687	-8.011884	-8.885815	-12.905812	-9.515175	0.000000	-10.000000	0.083333	-9.033334	37.500000	1023.000000	1023.000000	2046.000000
16.719999	-0.068238	-40.328590	-8.841467	-8.473146	-12.864337	-10.149641	0.000000	-10.000000	0.075000	-8.933333	34.500000	1023.000000	1023.000000	2046.000000
16.740000	-0.068932	-40.739025	-9.519814	-7.993414	-12.660929	-10.564869	0.000000	-10.000000	0.066667	-8.950000	31.500000	1023.000000	1023.000000	2046.000000
16.760000	-0.068574	-40.527508	-9.549112	-7.859606	-12.896495	-10.222295	0.000000	-10.000000	0.075000	-8.950000	28.500000	1023.000000	1023.000000	2046.000000
16.780001	-0.068679	-40.589569	-9.261638	-8.067959	-13.501298	-9.758676	0.000000	-10.000000	0.075000	-8.933333	25.500000	1023.000000	1023.000000	2046.000000
16.799999	-0.070289	-41.540543	-10.008832	-7.825407	-13.429848	-10.276455	0.000000	-10.000000	0.075000	-8.600000	22.500000	1023.000000	1023.000000	2046.000000
16.820000	-0.070509	-41.670944	-10.589836	-7.467255	-13.060443	-10.553411	0.000000	-10.000000	0.058333	-8.016666	19.666666	1023.000000	1023.000000	2046.000000
16.840000	-0.069922	-41.323975	-10.353976	-7.462399	-13.343884	-10.163714	0.000000	-10.000000	0.050000	-7.366667	17.000000	1023.000000	1023.000000	2046.000000
16.860001	-0.069942	-41.335617	-10.004026	-7.823510	-13.811043	-9.697036	0.000000	-10.000000	0.066667	-6.783333	14.666667	1023.000000	1023.000000	2046.000000
16.879999	-0.070883	-41.891796	-10.666073	-7.506007	-13.397383	-10.322334	0.000000	-10.000000	0.066667	-6.400000	12.500000	1023.000000	1023.000000	2046.000000
16.900000	-0.070396	-41.604095	-10.781156	-7.365610	-13.067056	-10.390273	0.000000	-10.000000	0.075000	-6.233334	10.500000	1023.000000	1023.000000	2046.000000
16.920000	-0.069400	-41.015148	-10.079467	-7.609313	-13.489976	-9.836392	0.000000	-10.000000	0.058333	-6.200000	8.166667	1023.000000	1023.000000	2046.000000
16.940001	-0.069686	-41.184242	-10.062967	-7.879930	-13.520926	-9.720418	0.000000	-10.000000	0.058333	-6.033333	5.833333	1023.000000	1023.000000	2046.000000
16.959999	-0.069987	-41.362217	-10.548875	-7.565364	-12.928361	-10.319617	0.000000	-10.000000	0.041667	-5.666667	3.666667	1023.000000	1023.000000	2046.000000
16.980000	-0.069165	-40.876442	-10.257823	-7.716127	-12.833090	-10.069404	0.000000	-10.000000	0.041667	-5.300000	2.000000	1023.000000	1023.000000	2046.000000
17.000000	-0.068611	-40.549110	-9.452860	-8.333032	-13.327475	-9.435742	0.000000	-10.000000	0.041667	-5.233334	0.666667	1023.000000	1023.000000	2046.000000
17.020000	-0.069729	-41.209797	-9.609634	-8.653039	-13.277607	-9.669515	0.000000	-10.000000	0.050000	-5.333333	-0.833333	1023.000000	1023.000000	2046.000000
17.040001	-0.070896	-41.899391	-10.038418	-8.567375	-12.986935	-10.306663	0.000000	-10.000000	0.041667	-5.416667	-2.500000	1023.000000	1023.000000	2046.000000
17.059999	-0.071085	-42.011414	-9.839458	-8.799521	-13.082095	-10.290340	0.000000	-10.000000	0.041667	-5.150000	-4.333333	1023.000000	1023.000000	2046.000000
17.080000	-0.071299	-42.137554	-9.296699	-9.472647	-13.553914	-9.814292	0.000000	-10.000000	0.041667	-4.716667	-6.000000	1023.000000	1023.000000	2046.000000
17.100000	-0.072883	-43.074070	-9.518410	-9.877274	-13.636560	-10.041824	0.000000	-10.000000	0.050000	-4.300000	-7.500000	1023.000000	1023.000000	2046.000000
17.120001	-0.074057	-43.767605	-10.081607	-9.663684	-13.247781	-10.774534	0.000000	-10.000000	0.050000	-4.200000	-9.000000	1023.000000	1023.000000	2046.000000
17.139999	-0.073932	-43.693855	-9.759310	-9.952605	-13.520881	-10.461061	0.000000	-10.000000	0.050000	-4.183333	-10.333333	1023.000000	1023.000000	2046.000000
17.160000	-0.074044	-43.759827	-9.433787	-10.499738	-13.842990	-9.983311	0.000000	-10.000000	0.050000	-4.183333	-11.833333	1023.000000	1023.000000	2046.000000
17.180000	-0.075216	-44.452621	-10.103615	-10.317586	-13.418241	-10.613179	0.000000	-10.000000	0.050000	-4.133333	-13.166667	1023.000000	1023.000000	2046.000000
17.200001	-0.075060	-44.360184	-10.197312	-10.178423	-13.264877	-10.719570	0.000000	-10.000000	0.050000	-4.083333	-14.666667	1023.000000	1023.000000	2046.000000
17.219999	-0.074387	-43.962891	-9.584407	-10.562551	-13.648670	-10.167263	0.000000	-10.000000	0.041667	-4.033333	-16.000000	1023.000000	1023.000000	2046.000000
17.240000	-0.074784	-44.197525	-9.675215	-10.778940	-13.601982	-10.141387	0.000000	-10.000000	0.041667	-3.883333	-17.333334	1023.000000	1023.000000	2046.000000
17.260000	-0.075484	-44.611179	-10.227750	-10.472278	-13.134849	-10.776303	0.000000	-10.000000	0.041667	-3.733333	-18.666666	1023.000000	1023.000000	2046.000000
17.280001	-0.074482	-44.018791	-9.780810	-10.582407	-13.330901	-10.324673	0.000000	-10.000000	0.050000	-3.550000	-19.833334	1023.000000	1023.000000	2046.000000
17.299999	-0.074194	-43.848690	-9.463990	-10.892912	-13.500517	-9.991270	0.000000	-10.000000	0.050000	-3.450000	-21.166666	1023.000000	1023.000000	2046.000000
17.320000	-0.074773	-44.190979	-9.918524	-10.545538	-13.109858	-10.617060	0.000000	-10.000000	0.041667	-3.350000	-22.333334	1023.000000	1023.000000	2046.000000
17.340000	-0.074387	-43.962444	-9.994151	-10.456018	-12.946177	-10.566099	0.000000	-10.000000	0.041667	-3.283333	-23.500000	1023.000000	1023.000000	2046.000000
17.360001	-0.073573	-43.481628	-9.381376	-10.731957	-13.319099	-10.049196	0.000000	-10.000000	0.033333	-3.183333	-24.500000	1023.000000	1023.000000	2046.000000
17.379999	-0.074001	-43.734547	-9.537814	-10.799265	-13.219616	-10.177853	0.000000	-10.000000	0.025000	-3.016667	-25.500000	1023.000000	1023.000000	2046.000000
17.400000	-0.074046	-43.761219	-9.960446	-10.492333	-12.761202	-10.547236	0.000000	-10.000000	0.008333	-2.516667	-26.500000	1023.000000	1023.000000	2046.000000
17.420000	-0.073393	-43.375473	-9.690722	-10.450780	-12.873715	-10.360254	0.000000	-10.000000	0.000000	-1.483333	-27.333334	1023.000000	1023.000000	2046.000000
17.440001	-0.072004	-42.554382	-9.130437	-10.740186	-13.002974	-9.680785	0.000000	-10.000000	-0.016667	0.583333	-27.833334	1023.000000	1023.000000	2046.000000
17.459999	-0.071566	-42.295448	-9.295416	-10.564690	-12.658773	-9.776568	0.000000	-10.000000	-0.058333	3.733333	-28.000000	1023.000000	1023.000000	2046.000000
17.480000	-0.070417	-41.616245	-9.601209	-10.259518	-12.014368	-9.741149	0.000000	-10.000000	-0.125000	8.250000	-28.000000	1023.000000	1023.000000	2046.000000
17.500000	-0.068473	-40.467316	-9.166231	-10.141710	-11.962231	-9.197142	0.000000	-10.000000	-0.200000	12.916667	-28.000000	1023.000000	1023.000000	2046.000000
17.520000	-0.066619	-39.371571	-8.648367	-10.451902	-11.940973	-8.330326	0.000000	-10.000000	-0.250000	16.900002	-28.000000	1023.000000	1023.000000	2046.000000
17.540001	-0.065586	-38.761211	-8.955504	-10.025854	-11.185724	-8.594130	0.000000	-10.000000	-0.308333	19.516666	-28.000000	1023.000000	1023.000000	2046.000000
17.559999	-0.063749	-37.675465	-8.861954	-9.635519	-10.708862	-8.469131	0.000000	-10.000000	-0.350000	21.633333	-10.000000	1023.000000	1023.000000	2046.000000
17.580000	-0.060863	-35.970165	-8.099978	-9.798392	-10.586645	-7.485151	0.000000	-10.000000	-0.408333	23.433334	9.666667	1023.000000	1023.000000	2046.000000
17.600000	-0.058020	-34.289822	-7.698881	-9.677925	-10.189976	-6.723040	0.000000	-10.000000	-0.441667	25.150002	32.166668	1023.000000	1023.000000	2046.000000
17.620001	-0.056678	-33.496510	-7.862109	-9.392060	-9.445794	-6.796546	0.000000	-10.000000	-0.483333	26.666668	39.500000	1023.000000	1023.000000	2046.000000
17.639999	-0.055184	-32.613838	-7.852381	-9.293526	-8.816645	-6.651289	0.000000	-10.000000	-0.541667	28.016666	48.333332	1023.000000	1023.000000	2046.000000
17.660000	-0.053988	-31.906841	-7.320035	-9.594152	-8.830091	-6.162563	0.000000	-10.000000	-0.591667	29.350000	57.333332	1023.000000	1023.000000	2046.000000
17.680000	-0.053538	-31.641165	-6.987763	-10.036752	-8.765147	-5.851502	0.000000	-10.000000	-0.633333	29.983334	66.833336	1023.000000	1023.000000	2046.000000
17.700001	-0.054228	-32.048527	-7.426301	-9.781344	-8.433832	-6.407049	0.000000	-10.000000	-0.666667	30.616667	76.500000	1023.000000	1023.000000	2046.000000
17.719999	-0.054066	-31.953276	-7.670594	-9.543760	-8.378799	-6.360122	0.000000	-10.000000	-0.683333	31.050001	86.833336	1023.000000	1023.000000	2046.000000
17.740000	-0.052525	-31.042162	-7.246883	-9.342510	-8.646503	-5.806265	0.000000	-10.000000	-0.700000	31.616667	97.166664	1023.000000	1023.000000	2046.000000
17.760000	-0.050893	-30.078049	-7.294873	-8.990205	-8.379577	-5.413394	0.000000	-10.000000	-0.700000	32.000000	107.833336	1023.000000	1023.000000	2046.000000
17.780001	-0.049202	-29.078144	-7.631434	-8.197015	-7.779698	-5.469996	0.000000	-10.000000	-0.708333	32.100002	118.333336	1023.000000	1023.000000	2046.000000
17.799999	-0.046961	-27.753809	-7.587327	-7.595354	-7.604437	-4.966691	0.000000	-10.000000	-0.725000	32.266666	129.000000	1023.000000	1023.000000	2046.000000
17.820000	-0.044184	-26.112774	-7.252656	-7.258545	-7.428180	-4.173393	0.000000	-10.000000	-0.733333	32.666668	139.666672	1023.000000	1023.000000	2046.000000
17.840000	-0.042463	-25.095549	-7.508971	-6.577329	-6.855858	-4.153390	0.000000	-10.000000	-0.733333	33.133335	150.500000	1023.000000	1023.000000	2046.000000
17.860001	-0.040168	-23.739540	-7.613963	-5.882073	-6.455037	-3.788468	0.000000	-10.000000	-0.716667	33.466667	161.666672	1023.000000	1023.000000	2046.000000
17.879999	-0.037175	-21.970366	-7.133272	-5.674026	-6.316531	-2.846537	0.000000	-10.000000	-0.716667	33.450001	172.833328	1023.000000	1023.000000	2046.000000
17.900000	-0.035031	-20.703600	-7.176951	-5.105204	-5.753416	-2.668030	0.000000	-10.000000	-0.725000	33.283333	184.000000	1023.000000	1023.000000	2046.000000
17.920000	-0.032531	-19.225851	-7.198277	-4.448896	-5.164721	-2.413956	0.000000	-10.000000	-0.750000	33.183334	195.000000	1023.000000	1023.000000	2046.000000
17.940001	-0.029193	-17.252880	-6.470459	-4.132946	-5.049171	-1.600303	0.000000	-10.000000	-0.750000	33.116669	206.000000	1023.000000	1023.000000	2046.000000
17.959999	-0.026167	-15.464790	-6.074625	-3.836028	-4.443194	-1.110942	0.000000	-10.000000	-0.758333	33.150002	213.333328	1023.000000	1023.000000	2046.000000
17.980000	-0.023432	-13.848180	-5.937427	-3.287482	-3.575365	-1.047905	0.000000	-10.000000	-0.725000	32.983334	224.500000	1023.000000	1023.000000	2046.000000
18.000000	-0.020190	-11.932226	-5.347952	-2.928429	-3.122380	-0.533464	0.000000	-10.000000	-0.725000	32.866669	235.666672	1023.000000	1023.000000	2046.000000
18.020000	-0.016231	-9.592684	-4.332063	-3.015110	-2.610980	0.365469	0.000000	-10.000000	-0.725000	32.816666	250.500000	1023.000000	1023.000000	2046.000000
18.040001	-0.013612	-8.044694	-3.867067	-2.678410	-1.803966	0.304749	0.000000	-10.000000	-0.716667	32.750000	261.500000	1023.000000	1023.000000	2046.000000
18.059999	-0.010974	-6.485879	-3.198711	-2.510227	-1.420015	0.643073	0.000000	-10.000000	-0.683333	32.416668	272.500000	1023.000000	1023.000000	2046.000000
18.080000	-0.008397	-4.962493	-2.233915	-2.782879	-1.216943	1.271244	0.000000	-10.000000	-0.650000	31.816668	283.333344	1023.000000	1023.000000	2046.000000
18.100000	-0.006940	-4.101595	-1.986295	-2.497576	-0.585647	0.967923	0.000000	-10.000000	-0.641667	31.316668	294.000000	1023.000000	1023.000000	2046.000000
18.120001	-0.005360	-3.167650	-1.651033	-2.408314	-0.260206	1.151902	0.000000	-10.000000	-0.641667	31.016666	304.333344	1023.000000	1023.000000	2046.000000
18.139999	-0.003604	-2.129688	-0.921338	-2.603717	-0.239967	1.635334	0.000000	-10.000000	-0.633333	30.950001	314.833344	1023.000000	1023.000000	2046.000000
18.160000	-0.002482	-1.466571	-0.635008	-2.631002	0.187162	1.612276	0.000000	-10.000000	-0.616667	30.833334	325.166656	1023.000000	1023.000000	2046.000000
18.180000	-0.001293	-0.764327	-0.564859	-2.509533	0.722341	1.587725	0.000000	-10.000000	-0.600000	30.683334	335.500000	1023.000000	1023.000000	2046.000000
18.200001	0.000294	0.173768	-0.017682	-2.506152	0.718163	1.979439	0.000000	-10.000000	-0.591667	30.416668	345.666656	1023.000000	1023.000000	2046.000000
18.219999	0.002325	1.374261	0.370482	-2.475974	1.202706	2.277048	0.000000	-10.000000	-0.600000	30.350000	356.000000	1023.000000	1023.000000	2046.000000
18.240000	0.003836	2.267119	0.497640	-2.178254	1.806784	2.140950	0.000000	-10.000000	-0.608333	30.266666	366.333344	1023.000000	1023.000000	2046.000000
18.260000	0.006313	3.731201	0.973189	-1.933272	2.064231	2.627052	0.000000	-10.000000	-0.616667	30.550001	376.500000	1023.000000	1023.000000	2046.000000
18.280001	0.009107	5.382091	1.621147	-1.859913	2.444708	3.176148	0.000000	-10.000000	-0.616667	30.650002	386.500000	1023.000000	1023.000000	2046.000000
18.299999	0.011365	6.716752	1.896159	-1.424817	3.145212	3.100197	0.000000	-10.000000	-0.600000	30.816668	396.500000	1023.000000	1023.000000	2046.000000
18.320000	0.013946	8.242253	2.165697	-1.066795	3.822931	3.320420	0.000000	-10.000000	-0.591667	30.650002	406.833344	1023.000000	1023.000000	2046.000000
18.340000	0.016750	9.899305	2.837048	-0.753479	3.966763	3.848972	0.000000	-10.000000	-0.583333	30.550001	417.166656	1023.000000	1023.000000	2046.000000
18.360001	0.019664	11.621661	3.453718	-0.599319	4.401845	4.365417	0.000000	-10.000000	-0.583333	30.383333	427.500000	1023.000000	1023.000000	2046.000000
18.379999	0.021939	12.966077	3.615526	-0.024245	5.181499	4.193297	0.000000	-10.000000	-0.591667	30.200001	437.500000	1023.000000	1023.000000	2046.000000
18.400000	0.024486	14.471476	3.890644	0.298809	5.714281	4.567741	0.000000	-10.000000	-0.608333	30.066668	444.166656	1023.000000	1023.000000	2046.000000
18.420000	0.027402	16.194780	4.631372	0.536096	5.834098	5.193213	0.000000	-10.000000	-0.616667	29.799999	454.166656	1023.000000	1023.000000	2046.000000
18.440001	0.030334	17.927668	5.126524	0.815078	6.389958	5.596106	0.000000	-10.000000	-0.616667	29.816668	464.166656	1023.000000	1023.000000	2046.000000
18.459999	0.032694	19.321896	5.268715	1.344953	7.171609	5.536618	0.000000	-10.000000	-0.591667	29.683334	477.500000	1023.000000	1023.000000	2046.000000
18.480000	0.035197	20.801218	5.637660	1.717005	7.499350	5.947203	0.000000	-10.000000	-0.583333	29.683334	487.500000	1023.000000	1023.000000	2046.000000
18.500000	0.037555	22.194839	6.289358	1.850395	7.541261	6.513825	0.000000	-10.000000	-0.558333	29.166666	497.500000	1023.000000	1023.000000	2046.000000
18.520000	0.039756	23.495571	6.665854	2.117820	8.022079	6.689820	0.000000	-10.000000	-0.558333	29.083334	507.333344	1023.000000	1023.000000	2046.000000
18.540001	0.041806	24.707586	6.849217	2.556336	8.669330	6.632703	0.000000	-10.000000	-0.550000	28.966667	517.000000	1023.000000	1023.000000	2046.000000
18.559999	0.043864	25.923601	6.948559	3.045931	8.966135	6.962976	0.000000	-10.000000	-0.550000	29.150002	523.333313	1023.000000	1023.000000	2046.000000
18.580000	0.045128	26.670803	7.240866	3.159953	8.871506	7.398479	0.000000	-10.000000	-0.533333	28.900002	533.000000	1023.000000	1023.000000	2046.000000
18.600000	0.045479	26.878111	7.321192	3.129474	9.121537	7.305908	0.000000	-10.000000	-0.508333	28.350000	542.666687	1023.000000	1023.000000	2046.000000
18.620001	0.044600	26.358610	7.264238	3.082277	9.306042	6.706055	0.000000	-10.000000	-0.466667	27.683334	555.500000	1023.000000	1023.000000	2046.000000
18.639999	0.043350	25.619881	7.145906	2.844526	9.153395	6.476053	0.000000	-10.000000	-0.433333	26.833334	564.833313	1023.000000	1023.000000	2046.000000
18.660000	0.042203	24.941711	7.275078	2.555158	8.527490	6.583986	0.000000	-10.000000	-0.400000	26.166668	574.000000	1023.000000	1023.000000	2046.000000
18.680000	0.041217	24.359327	7.017883	2.628129	8.320398	6.392917	0.000000	-10.000000	-0.391667	25.316668	582.833313	1023.000000	1023.000000	2046.000000
18.700001	0.040452	23.906912	6.604222	3.054580	8.338567	5.909544	0.000000	-10.000000	-0.383333	24.833334	591.500000	1023.000000	1023.000000	2046.000000
18.719999	0.040746	24.081079	6.234200	3.397965	8.444489	6.004424	0.000000	-10.000000	-0.375000	24.233334	599.833313	1023.000000	1023.000000	2046.000000
18.740000	0.041550	24.555874	6.097300	3.832375	8.323565	6.302634	0.000000	-10.000000	-0.341667	23.700001	608.000000	1023.000000	1023.000000	2046.000000
18.760000	0.042616	25.186333	6.220104	4.217779	8.074444	6.674006	0.000000	-10.000000	-0.291667	22.666666	616.000000	1023.000000	1023.000000	2046.000000
18.780001	0.043294	25.586576	6.084054	4.746474	8.041837	6.714213	0.000000	-10.000000	-0.241667	21.583334	623.666687	1023.000000	1023.000000	2046.000000
18.799999	0.043560	25.743992	5.749326	5.280149	8.193003	6.521514	0.000000	-10.000000	-0.191667	20.000000	631.000000	1023.000000	1023.000000	2046.000000
18.820000	0.043707	25.830696	5.444497	5.651829	8.293313	6.441057	0.000000	-10.000000	-0.141667	17.983334	637.833313	1023.000000	1023.000000	2046.000000
18.840000	0.043868	25.926113	5.161723	5.900910	8.239265	6.624215	0.000000	-10.000000	-0.083333	15.300000	644.333313	1023.000000	1023.000000	2046.000000
18.860001	0.044318	26.191992	5.235791	6.164305	7.869964	6.921931	0.000000	-10.000000	-0.041667	13.350000	648.500000	1023.000000	1023.000000	2046.000000
18.879999	0.045140	26.677559	5.335342	6.316696	7.772996	7.252524	0.000000	-10.000000	-0.016667	10.700000	653.166687	1023.000000	1023.000000	2046.000000
18.900000	0.045425	26.846054	5.214457	6.588349	8.009471	7.033777	0.000000	-10.000000	-0.008333	8.083334	656.833313	1023.000000	1023.000000	2046.000000
18.920000	0.045956	27.160088	5.155817	6.737256	8.266879	7.000135	0.000000	-10.000000	0.000000	5.466667	660.500000	1023.000000	1023.000000	2046.000000
18.940001	0.046400	27.422422	5.065094	6.815662	8.526381	7.015285	0.000000	-10.000000	0.008333	2.633333	662.333313	1023.000000	1023.000000	2046.000000
18.959999	0.046973	27.760880	5.399816	6.739004	8.401236	7.220823	0.000000	-10.000000	0.016667	0.816667	663.166687	1023.000000	1023.000000	2046.000000
18.980000	0.048297	28.543272	6.040149	6.577333	8.347110	7.578681	0.000000	-10.000000	0.033333	-2.666667	664.000000	1023.000000	1023.000000	2046.000000
19.000000	0.048757	28.815252	6.430925	6.387857	8.458694	7.537776	0.000000	-10.000000	0.050000	-5.316667	664.000000	1023.000000	1023.000000	2046.000000
19.020000	0.048738	28.804197	6.675548	6.362092	8.701137	7.065421	0.000000	-10.000000	0.066667	-7.966667	664.000000	1023.000000	1023.000000	2046.000000
19.040001	0.048063	28.405235	6.780213	6.090353	8.630192	6.904476	0.000000	-10.000000	0.083333	-9.800000	664.000000	1023.000000	1023.000000	2046.000000
19.059999	0.047196	27.892967	7.126849	5.651691	8.106524	7.007905	0.000000	-10.000000	0.091667	-10.650000	664.000000	1023.000000	1023.000000	2046.000000
19.080000	0.046481	27.470493	7.433589	5.203836	7.838475	6.994593	0.000000	-10.000000	0.108333	-11.850000	664.000000	1023.000000	1023.000000	2046.000000
19.100000	0.045306	26.776110	7.436461	5.040226	7.815033	6.484391	0.000000	-10.000000	0.133333	-12.883333	656.500000	1023.000000	1023.000000	2046.000000
19.120001	0.043837	25.907963	7.315539	4.829530	7.802924	5.959971	0.000000	-10.000000	0.158333	-13.916667	649.000000	1023.000000	1023.000000	2046.000000
19.139999	0.042675	25.221025	7.220047	4.586476	7.602694	5.811809	0.000000	-10.000000	0.183333	-15.133334	638.166687	1023.000000	1023.000000	2046.000000
19.160000	0.041687	24.637262	7.291181	4.325339	7.127827	5.892915	0.000000	-10.000000	0.191667	-15.666667	634.833313	1023.000000	1023.000000	2046.000000
19.180000	0.041361	24.444370	7.403647	4.062540	6.913333	6.064850	0.000000	-10.000000	0.216667	-16.583334	627.833313	1023.000000	1023.000000	2046.000000
19.200001	0.040550	23.965002	7.274162	3.967625	6.884459	5.838757	0.000000	-10.000000	0.233333	-17.250000	622.166687	1023.000000	1023.000000	2046.000000
19.219999	0.039715	23.471645	7.147371	3.953660	6.900290	5.470325	0.000000	-10.000000	0.250000	-17.950001	614.500000	1023.000000	1023.000000	2046.000000
19.240000	0.038896	22.987291	6.867817	3.830517	7.017349	5.271609	0.000000	-10.000000	0.250000	-18.266668	610.500000	1023.000000	1023.000000	2046.000000
19.260000	0.038084	22.507414	6.791226	3.788401	6.705002	5.222785	0.000000	-10.000000	0.283333	-18.633335	604.333313	1023.000000	1023.000000	2046.000000
19.280001	0.037949	22.427708	6.993934	3.594200	6.297882	5.541694	0.000000	-10.000000	0.300000	-19.050001	598.000000	1023.000000	1023.000000	2046.000000
19.299999	0.037645	22.248264	6.894922	3.644829	6.306700	5.401814	0.000000	-10.000000	0.316667	-19.466667	591.666687	1023.000000	1023.000000	2046.000000
19.320000	0.036897	21.805977	6.652288	3.712947	6.447129	4.993613	0.000000	-10.000000	0.316667	-19.750000	587.333313	1023.000000	1023.000000	2046.000000
19.340000	0.036114	21.343172	6.517787	3.731542	6.260073	4.833770	0.000000	-10.000000	0.316667	-19.983334	583.000000	1023.000000	1023.000000	2046.000000
19.360001	0.036439	21.535461	6.766696	3.688341	5.949740	5.130685	0.000000	-10.000000	0.341667	-20.383333	576.333313	1023.000000	1023.000000	2046.000000
19.379999	0.036896	21.805645	6.876750	3.797693	5.912456	5.218745	0.000000	-10.000000	0.341667	-20.683334	567.166687	1023.000000	1023.000000	2046.000000
19.400000	0.036549	21.600224	6.696680	3.905637	6.046502	4.951406	0.000000	-10.000000	0.358333	-20.950001	560.166687	1023.000000	1023.000000	2046.000000
19.420000	0.035364	20.900291	6.399789	3.836967	5.817442	4.846094	0.000000	-10.000000	0.350000	-21.216667	553.166687	1023.000000	1023.000000	2046.000000
19.440001	0.035027	20.701012	6.537591	3.915172	5.336975	4.911273	0.000000	-10.000000	0.350000	-21.400002	548.500000	1023.000000	1023.000000	2046.000000
19.459999	0.034135	20.173706	6.424516	3.731134	5.074394	4.943661	0.000000	-10.000000	0.366667	-21.883333	539.000000	1023.000000	1023.000000	2046.000000
19.480000	0.032328	19.105764	5.895058	3.845880	4.934217	4.430609	0.000000	-10.000000	0.383333	-22.200001	531.833313	1023.000000	1023.000000	2046.000000
19.500000	0.029292	17.311813	5.287395	3.616493	4.574537	3.833389	0.000000	-10.000000	0.400000	-22.483334	524.333313	1023.000000	1023.000000	2046.000000
19.520000	0.026644	15.746597	5.286927	3.092685	3.698336	3.668650	0.000000	-10.000000	0.400000	-22.716667	519.333313	1023.000000	1023.000000	2046.000000
19.540001	0.024648	14.566677	5.235987	2.378797	3.411753	3.540139	0.000000	-10.000000	0.408333	-23.000000	509.000000	1023.000000	1023.000000	2046.000000
19.559999	0.021715	12.833574	4.983829	1.953155	3.165563	2.731027	0.000000	-10.000000	0.416667	-23.300001	501.333344	1023.000000	1023.000000	2046.000000
19.580000	0.017817	10.529631	4.416501	1.616734	2.564167	1.932229	0.000000	-10.000000	0.416667	-23.400000	493.500000	1023.000000	1023.000000	2046.000000
19.600000	0.014318	8.462201	3.982574	1.399329	1.549572	1.530728	0.000000	-10.000000	0.408333	-23.400000	488.500000	1023.000000	1023.000000	2046.000000
19.620001	0.012267	7.249564	3.635354	1.245240	0.827935	1.541036	0.000000	-10.000000	0.408333	-23.416666	478.166656	1023.000000	1023.000000	2046.000000
19.639999	0.010470	6.187806	3.080430	1.539163	0.534236	1.033977	0.000000	-10.000000	0.416667	-23.383333	470.333344	1023.000000	1023.000000	2046.000000
19.660000	0.008611	5.089095	2.467784	1.658807	0.331044	0.631459	0.000000	-10.000000	0.416667	-23.416666	462.333344	1023.000000	1023.000000	2046.000000
19.680000	0.006389	3.775673	1.912828	1.741965	-0.219324	0.340204	0.000000	-10.000000	0.408333	-23.450001	454.333344	1023.000000	1023.000000	2046.000000
19.700001	0.005194	3.069448	1.652019	1.773427	-0.831667	0.475668	0.000000	-10.000000	0.400000	-23.483334	446.333344	1023.000000	1023.000000	2046.000000
19.719999	0.004558	2.693882	1.174547	1.999706	-0.860842	0.380471	0.000000	-10.000000	0.400000	-23.433334	438.666656	1023.000000	1023.000000	2046.000000
19.740000	0.003339	1.973347	0.685616	2.153231	-0.842858	-0.022642	0.000000	-10.000000	0.400000	-23.450001	433.666656	1023.000000	1023.000000	2046.000000
19.760000	0.001589	0.939288	0.254182	2.106794	-1.308437	-0.113251	0.000000	-10.000000	0.400000	-23.200001	426.000000	1023.000000	1023.000000	2046.000000
19.780001	0.000789	0.466349	0.166440	1.995239	-1.804386	0.109056	0.000000	-10.000000	0.408333	-23.016666	418.000000	1023.000000	1023.000000	2046.000000
19.799999	0.000404	0.238853	-0.107695	2.106403	-1.749158	-0.010697	0.000000	-10.000000	0.408333	-22.650000	410.333344	1023.000000	1023.000000	2046.000000
19.820000	-0.000173	-0.102090	-0.306904	2.077317	-1.580959	-0.291543	0.000000	-10.000000	0.408333	-22.516666	402.666656	1023.000000	1023.000000	2046.000000
19.840000	-0.001689	-0.998436	-0.559634	1.813621	-1.817765	-0.434658	0.000000	-10.000000	0.400000	-22.483334	395.333344	1023.000000	1023.000000	2046.000000
19.860001	-0.002670	-1.578156	-0.417397	1.432166	-2.421920	-0.171005	0.000000	-10.000000	0.391667	-22.700001	387.666656	1023.000000	1023.000000	2046.000000
19.879999	-0.002824	-1.669171	-0.656042	1.436531	-2.134097	-0.315563	0.000000	-10.000000	0.391667	-22.883333	380.166656	1023.000000	1023.000000	2046.000000
19.900000	-0.003262	-1.927581	-0.762194	1.296215	-1.891604	-0.569999	0.000000	-10.000000	0.391667	-22.833334	372.500000	1023.000000	1023.000000	2046.000000
19.920000	-0.004364	-2.579090	-0.878479	0.950701	-1.936716	-0.714596	0.000000	-10.000000	0.400000	-22.700001	364.833344	1023.000000	1023.000000	2046.000000
19.940001	-0.006259	-3.698829	-0.687928	0.429546	-2.588152	-0.852295	0.000000	-10.000000	0.400000	-22.600000	357.333344	1023.000000	1023.000000	2046.000000
19.959999	-0.007530	-4.450331	-0.504902	-0.072389	-3.013706	-0.859333	0.000000	-10.000000	0.400000	-22.683334	349.666656	1023.000000	1023.000000	2046.000000
19.980000	-0.008992	-5.314257	-0.654607	-0.325435	-3.064517	-1.269698	0.000000	-10.000000	0.400000	-22.766666	342.166656	1023.000000	1023.000000	2046.000000
20.000000	-0.010613	-6.272484	-0.844071	-0.680937	-3.020845	-1.726631	0.000000	-10.000000	0.400000	-22.866667	334.500000	1023.000000	1023.000000	2046.000000
20.020000	-0.013292	-7.855686	-1.109907	-1.255034	-3.449533	-2.041212	0.000000	-10.000000	0.400000	-22.766666	326.833344	1023.000000	1023.000000	2046.000000
20.040001	-0.015632	-9.238218	-1.144498	-1.767686	-4.169230	-2.156805	0.000000	-10.000000	0.383333	-22.716667	319.333344	1023.000000	1023.000000	2046.000000
20.059999	-0.016948	-10.016490	-1.190843	-2.155861	-4.515309	-2.154476	0.000000	-10.000000	0.366667	-22.433334	311.666656	1023.000000	1023.000000	2046.000000
20.080000	-0.018160	-10.732346	-1.543935	-2.182648	-4.443579	-2.562183	0.000000	-10.000000	0.358333	-22.450001	304.333344	1023.000000	1023.000000	2046.000000
20.100000	-0.019357	-11.440019	-1.866832	-2.398939	-4.314653	-2.859595	0.000000	-10.000000	0.366667	-22.150000	296.833344	1023.000000	1023.000000	2046.000000
20.120001	-0.021585	-12.756774	-2.123394	-2.763318	-4.778715	-3.091347	0.000000	-10.000000	0.366667	-22.316668	289.500000	1023.000000	1023.000000	2046.000000
20.139999	-0.023287	-13.762376	-2.113789	-3.197982	-5.442736	-3.007869	0.000000	-10.000000	0.366667	-22.016666	282.000000	1023.000000	1023.000000	2046.000000
20.160000	-0.023786	-14.057459	-2.262655	-3.260962	-5.424248	-3.109594	0.000000	-10.000000	0.358333	-22.116667	274.500000	1023.000000	1023.000000	2046.000000
20.180000	-0.024425	-14.434877	-2.543769	-3.244086	-5.139618	-3.507404	0.000000	-10.000000	0.358333	-21.883333	267.166656	1023.000000	1023.000000	2046.000000
20.200001	-0.025879	-15.294548	-2.774794	-3.514990	-5.286616	-3.718149	0.000000	-10.000000	0.358333	-21.850000	259.833344	1023.000000	1023.000000	2046.000000
20.219999	-0.027914	-16.497404	-2.889130	-3.843276	-5.940927	-3.824071	0.000000	-10.000000	0.366667	-21.700001	252.666672	1023.000000	1023.000000	2046.000000
20.240000	-0.028984	-17.129488	-2.930247	-4.142488	-6.299725	-3.757028	0.000000	-10.000000	0.366667	-21.566668	245.333328	1023.000000	1023.000000	2046.000000
20.260000	-0.029409	-17.380518	-3.180708	-3.973742	-6.090386	-4.135682	0.000000	-10.000000	0.358333	-21.683334	238.166672	1023.000000	1023.000000	2046.000000
20.280001	-0.030034	-17.749804	-3.438616	-4.019675	-5.834207	-4.457306	0.000000	-10.000000	0.350000	-21.483334	231.000000	1023.000000	1023.000000	2046.000000
20.299999	-0.031798	-18.792751	-3.670943	-4.275340	-6.162800	-4.683669	0.000000	-10.000000	0.350000	-21.416666	223.833328	1023.000000	1023.000000	2046.000000
20.320000	-0.033705	-19.919605	-3.575698	-4.736782	-7.008210	-4.598917	0.000000	-10.000000	0.350000	-21.116667	216.666672	1023.000000	1023.000000	2046.000000
20.340000	-0.033830	-19.993710	-3.702134	-4.705293	-6.930201	-4.656082	0.000000	-10.000000	0.350000	-20.850000	209.500000	1023.000000	1023.000000	2046.000000
20.360001	-0.033632	-19.876802	-3.930493	-4.472691	-6.471875	-5.001742	0.000000	-10.000000	0.341667	-20.600000	202.500000	1023.000000	1023.000000	2046.000000
20.379999	-0.034333	-20.290628	-4.084519	-4.634783	-6.507130	-5.064197	0.000000	-10.000000	0.333333	-20.266666	195.666672	1023.000000	1023.000000	2046.000000
20.400000	-0.036092	-21.330332	-4.049028	-4.988118	-7.313216	-4.979970	0.000000	-10.000000	0.325000	-20.066668	189.000000	1023.000000	1023.000000	2046.000000
20.420000	-0.037025	-21.881557	-4.165730	-5.285785	-7.650896	-4.779146	0.000000	-10.000000	0.333333	-19.816668	182.333328	1023.000000	1023.000000	2046.000000
20.440001	-0.035934	-21.236713	-4.349034	-4.530681	-6.947394	-5.409605	0.000000	-10.000000	0.316667	-19.566668	175.666672	1023.000000	1023.000000	2046.000000
20.459999	-0.036915	-21.817060	-4.439491	-4.987400	-7.067027	-5.323142	0.000000	-10.000000	0.291667	-19.350000	169.000000	1023.000000	1023.000000	2046.000000
20.480000	-0.038651	-22.843035	-4.481582	-5.204481	-7.934144	-5.222828	0.000000	-10.000000	0.258333	-18.916668	162.666672	1023.000000	1023.000000	2046.000000
20.500000	-0.040080	-23.687008	-4.691302	-5.393020	-8.256083	-5.346603	0.000000	-10.000000	0.250000	-18.533335	156.500000	1023.000000	1023.000000	2046.000000
20.520000	-0.041543	-24.552004	-5.048662	-5.470860	-8.099642	-5.932840	0.000000	-10.000000	0.250000	-18.133333	150.500000	1023.000000	1023.000000	2046.000000
20.540001	-0.043738	-25.849360	-5.261276	-6.052714	-8.145172	-6.390197	0.000000	-10.000000	0.241667	-17.916668	144.500000	1023.000000	1023.000000	2046.000000
20.559999	-0.047405	-28.016348	-5.475342	-6.751300	-8.873027	-6.916679	0.000000	-10.000000	0.233333	-17.483334	138.500000	1023.000000	1023.000000	2046.000000
20.580000	-0.050907	-30.086035	-5.652153	-7.412553	-9.842110	-7.179218	0.000000	-10.000000	0.216667	-17.033335	132.500000	1023.000000	1023.000000	2046.000000
20.600000	-0.053128	-31.398790	-6.167576	-7.276233	-10.118499	-7.836482	0.000000	-10.000000	0.208333	-16.283333	126.666664	1023.000000	1023.000000	2046.000000
20.620001	-0.054303	-32.093330	-6.600365	-7.064992	-10.122890	-8.305084	0.000000	-10.000000	0.200000	-15.716667	121.166664	1023.000000	1023.000000	2046.000000
20.639999	-0.056194	-33.210678	-7.025695	-6.974244	-10.521598	-8.689143	0.000000	-10.000000	0.200000	-15.116667	116.000000	1023.000000	1023.000000	2046.000000
20.660000	-0.058267	-34.436016	-7.224499	-7.206218	-11.431494	-8.573804	0.000000	-10.000000	0.200000	-14.733334	111.000000	1023.000000	1023.000000	2046.000000
20.680000	-0.059101	-34.928867	-7.522106	-7.055064	-11.741218	-8.610481	0.000000	-10.000000	0.200000	-14.483334	106.000000	1023.000000	1023.000000	2046.000000
20.700001	-0.058981	-34.857697	-8.031441	-6.520388	-11.336861	-8.969006	0.000000	-10.000000	0.183333	-14.350000	101.000000	1023.000000	1023.000000	2046.000000
20.719999	-0.058886	-34.801804	-8.328156	-6.290194	-11.097249	-9.086205	0.000000	-10.000000	0.175000	-14.333334	96.166664	1023.000000	1023.000000	2046.000000
20.740000	-0.060298	-35.635906	-8.565028	-6.449010	-11.590055	-9.031813	0.000000	-10.000000	0.175000	-14.066667	91.500000	1023.000000	1023.000000	2046.000000
20.760000	-0.061406	-36.290764	-8.553473	-6.653255	-12.273082	-8.810956	0.000000	-10.000000	0.175000	-13.633333	86.833336	1023.000000	1023.000000	2046.000000
20.780001	-0.061385	-36.278706	-8.906720	-6.375065	-12.049704	-8.947217	0.000000	-10.000000	0.166667	-13.000000	82.333336	1023.000000	1023.000000	2046.000000
20.799999	-0.060595	-35.811893	-9.099814	-6.068221	-11.501738	-9.142120	0.000000	-10.000000	0.133333	-12.416667	78.000000	1023.000000	1023.000000	2046.000000
20.820000	-0.061078	-36.096874	-9.104454	-6.175763	-11.685399	-9.131257	0.000000	-10.000000	0.116667	-11.900000	74.000000	1023.000000	1023.000000	2046.000000
20.840000	-0.062047	-36.669559	-8.933681	-6.603280	-12.301086	-8.831514	0.000000	-10.000000	0.100000	-11.483334	70.000000	1023.000000	1023.000000	2046.000000
20.860001	-0.062376	-36.864212	-8.966599	-6.701582	-12.432793	-8.763238	0.000000	-10.000000	0.100000	-11.316667	66.000000	1023.000000	1023.000000	2046.000000
20.879999	-0.061703	-36.466610	-9.112137	-6.420329	-11.906356	-9.027789	0.000000	-10.000000	0.100000	-11.150000	62.000000	1023.000000	1023.000000	2046.000000
20.900000	-0.060758	-35.908012	-9.135529	-6.423064	-11.341725	-9.007695	0.000000	-10.000000	0.091667	-10.883333	58.333332	1023.000000	1023.000000	2046.000000
20.920000	-0.061585	-36.396770	-8.982573	-6.749909	-11.663367	-9.000920	0.000000	-10.000000	0.075000	-10.450000	54.666668	1023.000000	1023.000000	2046.000000
20.940001	-0.062710	-37.061825	-8.656499	-7.371888	-12.345907	-8.687532	0.000000	-10.000000	0.066667	-10.016666	51.333332	1023.000000	1023.000000	2046.000000
20.959999	-0.063265	-37.389355	-8.779497	-7.506540	-12.191130	-8.912188	0.000000	-10.000000	0.066667	-9.850000	47.833332	1023.000000	1023.000000	2046.000000
20.980000	-0.062963	-37.211361	-8.823916	-7.498909	-11.717805	-9.170730	0.000000	-10.000000	0.075000	-9.900001	44.500000	1023.000000	1023.000000	2046.000000
21.000000	-0.064290	-37.995453	-8.842553	-7.875857	-11.899067	-9.377977	0.000000	-10.000000	0.075000	-9.866667	41.166668	1023.000000	1023.000000	2046.000000
21.020000	-0.066426	-39.257618	-8.642653	-8.584742	-12.732950	-9.297273	0.000000	-10.000000	0.075000	-9.650001	37.833332	1023.000000	1023.000000	2046.000000
21.040001	-0.067875	-40.114410	-8.786913	-9.013258	-13.000697	-9.313544	0.000000	-10.000000	0.066667	-9.266666	34.666668	1023.000000	1023.000000	2046.000000
21.059999	-0.068254	-40.338284	-8.990385	-8.962656	-12.720938	-9.664304	0.000000	-10.000000	0.066667	-8.966666	31.500000	1023.000000	1023.000000	2046.000000
21.080000	-0.068292	-40.360794	-9.143205	-9.096805	-12.330549	-9.790234	0.000000	-10.000000	0.058333	-8.766666	28.500000	1023.000000	1023.000000	2046.000000
21.100000	-0.069134	-40.858349	-9.199180	-9.276441	-12.503910	-9.878819	0.000000	-10.000000	0.058333	-8.550000	25.500000	1023.000000	1023.000000	2046.000000
21.120001	-0.070505	-41.668324	-9.076005	-9.753389	-13.171310	-9.667620	0.000000	-10.000000	0.050000	-8.350000	22.666666	1023.000000	1023.000000	2046.000000
21.139999	-0.071197	-42.077473	-9.198611	-9.917486	-13.307516	-9.653858	0.000000	-10.000000	0.050000	-8.066667	20.000000	1023.000000	1023.000000	2046.000000
21.160000	-0.070944	-41.927647	-9.410261	-9.634559	-12.878651	-10.004177	0.000000	-10.000000	0.050000	-7.816667	17.333334	1023.000000	1023.000000	2046.000000
21.180000	-0.070120	-41.440628	-9.400242	-9.593836	-12.431574	-10.014977	0.000000	-10.000000	0.050000	-7.533333	14.666667	1023.000000	1023.000000	2046.000000
21.200001	-0.070936	-41.923328	-9.298390	-9.849375	-12.796236	-9.979327	0.000000	-10.000000	0.050000	-7.233334	12.000000	1023.000000	1023.000000	2046.000000
21.219999	-0.071810	-42.439865	-9.135472	-10.258688	-13.337075	-9.708630	0.000000	-10.000000	0.050000	-6.800000	9.666667	1023.000000	1023.000000	2046.000000
21.240000	-0.071629	-42.332676	-9.322209	-10.017188	-13.080937	-9.912343	0.000000	-10.000000	0.033333	-6.216667	7.500000	1023.000000	1023.000000	2046.000000
21.260000	-0.070146	-41.456047	-9.340016	-9.780062	-12.419086	-9.916886	0.000000	-10.000000	0.016667	-5.383333	5.500000	1023.000000	1023.000000	2046.000000
21.280001	-0.069419	-41.026772	-9.236335	-9.686551	-12.222737	-9.881149	0.000000	-10.000000	0.000000	-4.100000	3.666667	1023.000000	1023.000000	2046.000000
21.299999	-0.069553	-41.105587	-8.914717	-10.102128	-12.752125	-9.336616	0.000000	-10.000000	-0.008333	-1.583333	2.500000	1023.000000	1023.000000	2046.000000
21.320000	-0.068190	-40.300030	-8.991729	-9.804271	-12.287885	-9.216145	0.000000	-10.000000	-0.033333	1.433333	2.000000	1023.000000	1023.000000	2046.000000
21.340000	-0.065405	-38.654541	-8.936118	-9.455716	-11.349990	-8.912717	0.000000	-10.000000	-0.066667	5.416667	2.000000	1023.000000	1023.000000	2046.000000
21.360001	-0.062887	-37.165966	-8.729035	-9.215587	-10.694610	-8.526736	0.000000	-10.000000	-0.116667	9.333334	2.000000	1023.000000	1023.000000	2046.000000
21.379999	-0.061330	-36.246010	-8.192825	-9.289089	-10.800745	-7.963351	0.000000	-10.000000	-0.175000	13.266667	2.000000	1023.000000	1023.000000	2046.000000
21.400000	-0.059634	-35.243702	-7.863564	-9.417949	-10.686069	-7.276122	0.000000	-10.000000	-0.233333	16.116667	2.000000	1023.000000	1023.000000	2046.000000
21.420000	-0.056826	-33.584114	-7.715662	-8.899152	-9.840704	-7.128596	0.000000	-10.000000	-0.283333	18.400000	2.000000	1023.000000	1023.000000	2046.000000
21.440001	-0.053080	-31.370220	-7.386987	-8.524946	-8.808887	-6.649399	0.000000	-10.000000	-0.350000	20.983334	12.000000	1023.000000	1023.000000	2046.000000
21.459999	-0.050645	-29.931017	-6.905847	-8.278055	-8.463037	-6.284078	0.000000	-10.000000	-0.408333	23.016666	22.000000	1023.000000	1023.000000	2046.000000
21.480000	-0.049377	-29.182053	-6.337988	-8.567634	-8.738538	-5.537893	0.000000	-10.000000	-0.475000	24.850000	34.500000	1023.000000	1023.000000	2046.000000
21.500000	-0.046850	-27.688242	-5.999763	-8.021529	-8.250029	-5.416922	0.000000	-10.000000	-0.500000	25.866667	39.833332	1023.000000	1023.000000	2046.000000
21.520000	-0.043915	-25.953508	-5.879274	-7.787065	-7.360022	-4.927148	0.000000	-10.000000	-0.525000	26.966667	48.166668	1023.000000	1023.000000	2046.000000
21.540001	-0.040279	-23.804930	-5.679098	-7.271995	-6.464261	-4.389576	0.000000	-10.000000	-0.541667	27.799999	57.000000	1023.000000	1023.000000	2046.000000
21.559999	-0.038416	-22.703835	-5.214827	-7.188048	-6.308555	-3.992403	0.000000	-10.000000	-0.583333	28.783333	66.166664	1023.000000	1023.000000	2046.000000
21.580000	-0.037466	-22.142431	-4.779472	-7.528436	-6.333822	-3.500701	0.000000	-10.000000	-0.650000	29.816668	75.666664	1023.000000	1023.000000	2046.000000
21.600000	-0.036808	-21.753824	-4.812815	-7.611201	-5.796977	-3.532831	0.000000	-10.000000	-0.683333	30.733334	85.500000	1023.000000	1023.000000	2046.000000
21.620001	-0.035542	-21.005108	-4.811357	-7.535457	-5.024640	-3.633655	0.000000	-10.000000	-0.700000	31.400000	95.500000	1023.000000	1023.000000	2046.000000
21.639999	-0.035713	-21.106215	-4.790560	-7.458048	-5.029747	-3.827859	0.000000	-10.000000	-0.700000	31.900002	105.833336	1023.000000	1023.000000	2046.000000
21.660000	-0.036400	-21.512566	-4.604620	-7.579506	-5.710849	-3.617589	0.000000	-10.000000	-0.716667	32.433334	116.333336	1023.000000	1023.000000	2046.000000
21.680000	-0.036560	-21.607038	-4.891323	-7.404095	-5.824929	-3.486690	0.000000	-10.000000	-0.733333	32.416668	127.166664	1023.000000	1023.000000	2046.000000
21.700001	-0.034611	-20.454950	-5.262419	-6.702721	-5.106169	-3.383641	0.000000	-10.000000	-0.741667	32.766666	137.833328	1023.000000	1023.000000	2046.000000
21.719999	-0.031725	-18.749348	-5.312326	-5.972830	-4.421275	-3.042916	0.000000	-10.000000	-0.766667	32.866669	148.666672	1023.000000	1023.000000	2046.000000
21.740000	-0.030232	-17.867216	-4.971226	-5.666109	-4.731565	-2.498316	0.000000	-10.000000	-0.775000	33.483334	159.500000	1023.000000	1023.000000	2046.000000
21.760000	-0.029214	-17.265497	-5.102274	-5.284331	-4.712574	-2.166318	0.000000	-10.000000	-0.783333	33.883335	170.666672	1023.000000	1023.000000	2046.000000
21.780001	-0.027010	-15.963057	-5.419116	-4.466656	-3.999727	-2.077558	0.000000	-10.000000	-0.775000	34.166668	181.833328	1023.000000	1023.000000	2046.000000
21.799999	-0.023690	-14.000560	-5.353385	-3.878805	-3.240624	-1.527745	0.000000	-10.000000	-0.783333	34.466667	193.333328	1023.000000	1023.000000	2046.000000
21.820000	-0.021636	-12.786716	-4.946789	-3.526303	-3.343489	-0.970136	0.000000	-10.000000	-0.791667	34.483334	204.666672	1023.000000	1023.000000	2046.000000
21.840000	-0.020187	-11.930374	-4.679257	-3.291383	-3.490975	-0.468760	0.000000	-10.000000	-0.800000	34.600002	216.333328	1023.000000	1023.000000	2046.000000
21.860001	-0.017920	-10.590816	-4.821268	-2.572083	-2.779594	-0.417872	0.000000	-10.000000	-0.800000	34.600002	227.833328	1023.000000	1023.000000	2046.000000
21.879999	-0.014145	-8.359822	-4.613483	-2.020941	-1.794995	0.069597	0.000000	-10.000000	-0.800000	34.583336	239.500000	1023.000000	1023.000000	2046.000000
21.900000	-0.010659	-6.299178	-3.946173	-1.632123	-1.312515	0.591634	0.000000	-10.000000	-0.791667	34.500000	251.000000	1023.000000	1023.000000	2046.000000
21.920000	-0.008103	-4.788985	-3.068995	-1.599090	-1.358637	1.237736	0.000000	-10.000000	-0.775000	34.233334	262.500000	1023.000000	1023.000000	2046.000000
21.940001	-0.005852	-3.458810	-2.801034	-1.301497	-0.730609	1.374330	0.000000	-10.000000	-0.758333	34.116669	274.000000	1023.000000	1023.000000	2046.000000
21.959999	-0.001979	-1.169657	-2.392126	-0.894771	0.429455	1.687785	0.000000	-10.000000	-0.766667	34.100002	285.500000	1023.000000	1023.000000	2046.000000
21.980000	0.002223	1.314016	-1.534699	-0.702428	1.319546	2.231597	0.000000	-10.000000	-0.766667	34.116669	296.833344	1023.000000	1023.000000	2046.000000
22.000000	0.004767	2.817005	-0.250644	-0.821790	1.244553	2.644886	0.000000	-10.000000	-0.750000	33.900002	308.166656	1023.000000	1023.000000	2046.000000
22.020000	0.006141	3.629065	0.304285	-0.987087	1.501197	2.810670	0.000000	-10.000000	-0.725000	33.550003	319.500000	1023.000000	1023.000000	2046.000000
22.040001	0.007815	4.618508	0.417957	-0.612642	2.264664	2.548529	0.000000	-10.000000	-0.716667	33.050003	330.833344	1023.000000	1023.000000	2046.000000
22.059999	0.010504	6.207925	0.933948	-0.450050	2.915919	2.808109	0.000000	-10.000000	-0.733333	32.816669	342.000000	1023.000000	1023.000000	2046.000000
22.080000	0.012197	7.208661	1.815878	-0.641551	2.785158	3.249176	0.000000	-10.000000	-0.733333	32.733334	353.000000	1023.000000	1023.000000	2046.000000
22.100000	0.012829	7.582196	2.235496	-0.878039	2.756999	3.467741	0.000000	-10.000000	-0.741667	32.933334	363.833344	1023.000000	1023.000000	2046.000000
22.120001	0.013794	8.152094	2.047864	-0.602563	3.491637	3.215156	0.000000	-10.000000	-0.741667	33.000000	374.833344	1023.000000	1023.000000	2046.000000
22.139999	0.016547	9.779479	2.304069	-0.422297	4.341888	3.555819	0.000000	-10.000000	-0.750000	33.166668	385.833344	1023.000000	1023.000000	2046.000000
22.160000	0.018943	11.195457	3.035700	-0.374189	4.479566	4.054380	0.000000	-10.000000	-0.750000	32.966667	397.000000	1023.000000	1023.000000	2046.000000
22.180000	0.020650	12.203955	3.663444	-0.423177	4.487854	4.475835	0.000000	-10.000000	-0.750000	33.050003	408.000000	1023.000000	1023.000000	2046.000000
22.200001	0.022246	13.147276	3.501204	0.088821	5.283403	4.273849	0.000000	-10.000000	-0.725000	32.833336	419.000000	1023.000000	1023.000000	2046.000000
22.219999	0.025927	15.322743	3.845048	0.480494	6.260661	4.736541	0.000000	-10.000000	-0.708333	32.683334	430.000000	1023.000000	1023.000000	2046.000000
22.240000	0.028928	17.096489	4.871358	0.644254	6.223421	5.357457	0.000000	-10.000000	-0.691667	32.500000	440.833344	1023.000000	1023.000000	2046.000000
22.260000	0.030682	18.133083	5.299117	0.789752	6.411138	5.633077	0.000000	-10.000000	-0.691667	32.450001	451.666656	1023.000000	1023.000000	2046.000000
22.280001	0.032876	19.429995	5.165138	1.389852	7.383429	5.491575	0.000000	-10.000000	-0.675000	32.250000	462.500000	1023.000000	1023.000000	2046.000000
22.299999	0.036505	21.574656	5.619534	1.821934	8.166489	5.966698	0.000000	-10.000000	-0.658333	31.683334	473.333344	1023.000000	1023.000000	2046.000000
22.320000	0.039363	23.263493	6.580359	1.921369	8.124218	6.637547	0.000000	-10.000000	-0.650000	31.433334	484.000000	1023.000000	1023.000000	2046.000000
22.340000	0.041128	24.306454	7.089423	2.076025	8.202554	6.938452	0.000000	-10.000000	-0.633333	31.266666	494.500000	1023.000000	1023.000000	2046.000000
22.360001	0.042849	25.323540	6.850625	2.713325	9.095653	6.663938	0.000000	-10.000000	-0.600000	31.100000	505.000000	1023.000000	1023.000000	2046.000000
22.379999	0.046546	27.508413	7.263889	3.165649	9.903884	7.174992	0.000000	-10.000000	-0.575000	30.516666	515.333313	1023.000000	1023.000000	2046.000000
22.400000	0.049487	29.246597	8.261078	3.309054	9.778622	7.897844	0.000000	-10.000000	-0.558333	30.250000	525.500000	1023.000000	1023.000000	2046.000000
22.420000	0.050852	30.053522	8.575873	3.609614	9.893898	7.974137	0.000000	-10.000000	-0.558333	30.133333	535.500000	1023.000000	1023.000000	2046.000000
22.440001	0.052440	30.992317	8.231380	4.155417	10.826629	7.778891	0.000000	-10.000000	-0.550000	29.966667	545.500000	1023.000000	1023.000000	2046.000000
22.459999	0.055150	32.593376	8.825876	4.371006	11.072109	8.324386	0.000000	-10.000000	-0.550000	29.666666	555.500000	1023.000000	1023.000000	2046.000000
22.480000	0.057408	33.928181	9.823445	4.427472	10.737187	8.940075	0.000000	-10.000000	-0.550000	29.283333	565.500000	1023.000000	1023.000000	2046.000000
22.500000	0.058187	34.388489	9.503499	4.984690	11.246945	8.653357	0.000000	-10.000000	-0.541667	28.933334	575.500000	1023.000000	1023.000000	2046.000000
22.520000	0.060472	35.738758	9.217920	5.608641	12.035144	8.877053	0.000000	-10.000000	-0.533333	28.533335	585.333313	1023.000000	1023.000000	2046.000000
22.540001	0.061267	36.208771	9.819911	5.493834	11.673954	9.221071	0.000000	-10.000000	-0.516667	28.050001	595.000000	1023.000000	1023.000000	2046.000000
22.559999	0.059709	35.288158	9.802547	5.305940	11.353939	8.825733	0.000000	-10.000000	-0.483333	27.566668	604.500000	1023.000000	1023.000000	2046.000000
22.580000	0.058031	34.296543	9.262426	5.311368	11.650783	8.071968	0.000000	-10.000000	-0.441667	26.900000	613.833313	1023.000000	1023.000000	2046.000000
22.600000	0.057028	33.703735	9.657569	5.005743	10.980679	8.059743	0.000000	-10.000000	-0.366667	25.900000	623.000000	1023.000000	1023.000000	2046.000000
22.620001	0.054222	32.045269	9.590371	4.583200	9.994178	7.877522	0.000000	-10.000000	-0.316667	24.216667	631.666687	1023.000000	1023.000000	2046.000000
22.639999	0.052153	30.822222	8.500323	5.063957	10.209646	7.048295	0.000000	-10.000000	-0.233333	21.983334	640.000000	1023.000000	1023.000000	2046.000000
22.660000	0.052337	30.931170	8.273890	5.300267	10.133815	7.223197	0.000000	-10.000000	-0.191667	19.600000	647.666687	1023.000000	1023.000000	2046.000000
22.680000	0.052319	30.920483	8.608302	5.329710	9.322478	7.659993	0.000000	-10.000000	-0.133333	17.500000	654.833313	1023.000000	1023.000000	2046.000000
22.700001	0.051383	30.367548	8.116286	5.754376	9.094164	7.402720	0.000000	-10.000000	-0.100000	15.600000	661.000000	1023.000000	1023.000000	2046.000000
22.719999	0.051405	30.380093	7.233015	6.504022	9.610692	7.032363	0.000000	-10.000000	-0.066667	13.466667	666.500000	1023.000000	1023.000000	2046.000000
22.740000	0.052094	30.787817	7.350595	6.751122	9.219661	7.466439	0.000000	-10.000000	-0.033333	11.250000	671.333313	1023.000000	1023.000000	2046.000000
22.760000	0.051691	30.549267	7.577339	6.666213	8.418571	7.887145	0.000000	-10.000000	-0.008333	8.333334	675.500000	1023.000000	1023.000000	2046.000000
22.780001	0.050215	29.677340	6.677759	7.275481	8.576756	7.147343	0.000000	-10.000000	0.025000	4.633334	678.833313	1023.000000	1023.000000	2046.000000
22.799999	0.050579	29.891941	6.142513	7.540921	8.944004	7.264502	0.000000	-10.000000	0.041667	0.566667	680.833313	1023.000000	1023.000000	2046.000000
22.820000	0.050924	30.095936	6.345558	7.586185	8.569207	7.594985	0.000000	-10.000000	0.058333	-2.866667	681.833313	1023.000000	1023.000000	2046.000000
22.840000	0.050724	29.977737	6.667980	7.354861	7.989714	7.965184	0.000000	-10.000000	0.075000	-5.633333	682.000000	1023.000000	1023.000000	2046.000000
22.860001	0.049921	29.503183	6.309558	7.626725	8.090001	7.476899	0.000000	-10.000000	0.091667	-8.066667	682.000000	1023.000000	1023.000000	2046.000000
22.879999	0.049728	29.389158	5.867735	7.764287	8.510791	7.246347	0.000000	-10.000000	0.116667	-10.450001	682.000000	1023.000000	1023.000000	2046.000000
22.900000	0.050312	29.734598	5.841779	7.702416	8.811183	7.379220	0.000000	-10.000000	0.133333	-11.983334	682.000000	1023.000000	1023.000000	2046.000000
22.920000	0.051074	30.184923	6.710401	7.246599	8.317082	7.910841	0.000000	-10.000000	0.150000	-13.150001	682.000000	1023.000000	1023.000000	2046.000000
22.940001	0.050953	30.113203	7.058059	7.047936	8.194516	7.812692	0.000000	-10.000000	0.166667	-14.050000	674.333313	1023.000000	1023.000000	2046.000000
22.959999	0.050242	29.692991	6.991858	7.138151	8.435436	7.127547	0.000000	-10.000000	0.183333	-14.916667	665.166687	1023.000000	1023.000000	2046.000000
22.980000	0.049998	29.548819	6.906935	6.922404	8.745364	6.974115	0.000000	-10.000000	0.208333	-15.816667	654.166687	1023.000000	1023.000000	2046.000000
23.000000	0.049267	29.116716	7.171552	6.460709	8.473008	7.011448	0.000000	-10.000000	0.225000	-16.533333	649.000000	1023.000000	1023.000000	2046.000000
23.020000	0.048191	28.480814	7.889856	5.760346	7.683158	7.147452	0.000000	-10.000000	0.241667	-17.433334	643.333313	1023.000000	1023.000000	2046.000000
23.040001	0.046506	27.485321	8.200404	5.309744	7.167159	6.808014	0.000000	-10.000000	0.258333	-18.266666	637.500000	1023.000000	1023.000000	2046.000000
23.059999	0.044627	26.374767	7.795892	5.233372	7.253615	6.091887	0.000000	-10.000000	0.291667	-19.133333	631.333313	1023.000000	1023.000000	2046.000000
23.080000	0.043185	25.522411	7.445603	5.068823	7.368100	5.639884	0.000000	-10.000000	0.325000	-19.966667	625.000000	1023.000000	1023.000000	2046.000000
23.100000	0.042203	24.941965	7.282744	4.779901	7.304700	5.574620	0.000000	-10.000000	0.358333	-20.750000	618.333313	1023.000000	1023.000000	2046.000000
23.120001	0.041669	24.626095	7.581907	4.423036	6.841331	5.779822	0.000000	-10.000000	0.375000	-21.416668	611.500000	1023.000000	1023.000000	2046.000000
23.139999	0.040785	24.103857	7.920514	3.988575	6.240182	5.954585	0.000000	-10.000000	0.408333	-21.950001	604.333313	1023.000000	1023.000000	2046.000000
23.160000	0.039053	23.080511	7.524303	4.076540	6.196237	5.283431	0.000000	-10.000000	0.433333	-22.533335	597.000000	1023.000000	1023.000000	2046.000000
23.180000	0.037767	22.320368	6.999599	4.136501	6.402096	4.782172	0.000000	-10.000000	0.433333	-23.083334	589.500000	1023.000000	1023.000000	2046.000000
23.200001	0.037345	22.071085	6.868075	3.971879	6.403964	4.827168	0.000000	-10.000000	0.450000	-23.583334	581.833313	1023.000000	1023.000000	2046.000000
23.219999	0.036866	21.788017	7.230680	3.593810	5.827610	5.135917	0.000000	-10.000000	0.466667	-23.966667	574.000000	1023.000000	1023.000000	2046.000000
23.240000	0.035959	21.251621	7.362723	3.394391	5.358045	5.136462	0.000000	-10.000000	0.508333	-24.433334	566.000000	1023.000000	1023.000000	2046.000000
23.260000	0.034105	20.155970	6.797306	3.592373	5.320444	4.445847	0.000000	-10.000000	0.516667	-24.883333	557.833313	1023.000000	1023.000000	2046.000000
23.280001	0.032819	19.396103	6.239892	3.648543	5.415597	4.092070	0.000000	-10.000000	0.525000	-25.450001	549.500000	1023.000000	1023.000000	2046.000000
23.299999	0.032445	19.175163	6.337765	3.471087	5.109783	4.256528	0.000000	-10.000000	0.533333	-25.833334	540.833313	1023.000000	1023.000000	2046.000000
23.320000	0.032031	18.930340	6.847049	3.119616	4.426479	4.537196	0.000000	-10.000000	0.541667	-26.133335	532.166687	1023.000000	1023.000000	2046.000000
23.340000	0.030860	18.238384	6.496606	3.340620	4.396358	4.004800	0.000000	-10.000000	0.550000	-26.266668	523.500000	1023.000000	1023.000000	2046.000000
23.360001	0.030215	17.857239	5.974510	3.546853	4.680155	3.655720	0.000000	-10.000000	0.550000	-26.366667	514.833313	1023.000000	1023.000000	2046.000000
23.379999	0.030175	17.833319	5.892746	3.467642	4.552925	3.920006	0.000000	-10.000000	0.550000	-26.300001	506.000000	1023.000000	1023.000000	2046.000000
23.400000	0.029810	17.617634	6.266066	3.093541	3.941651	4.316376	0.000000	-10.000000	0.550000	-26.450001	497.166656	1023.000000	1023.000000	2046.000000
23.420000	0.028497	16.841742	6.197039	3.372633	3.567934	3.704134	0.000000	-10.000000	0.550000	-26.500000	488.333344	1023.000000	1023.000000	2046.000000
23.440001	0.026316	15.552527	5.433662	3.228702	3.565391	3.324773	0.000000	-10.000000	0.550000	-26.650000	479.500000	1023.000000	1023.000000	2046.000000
23.459999	0.024646	14.565610	4.863802	3.263929	3.289407	3.148472	0.000000	-10.000000	0.550000	-26.583334	470.666656	1023.000000	1023.000000	2046.000000
23.480000	0.022434	13.258569	4.819557	2.796544	2.564152	3.078315	0.000000	-10.000000	0.550000	-26.900002	461.833344	1023.000000	1023.000000	2046.000000
23.500000	0.019750	11.671982	4.803407	2.174419	1.833713	2.860444	0.000000	-10.000000	0.550000	-26.983334	452.833344	1023.000000	1023.000000	2046.000000
23.520000	0.016046	9.483136	4.302940	1.680742	1.502819	1.996635	0.000000	-10.000000	0.550000	-27.066668	443.666656	1023.000000	1023.000000	2046.000000
23.540001	0.012512	7.394655	3.680273	1.137666	1.354667	1.222049	0.000000	-10.000000	0.550000	-26.800001	434.500000	1023.000000	1023.000000	2046.000000
23.559999	0.009054	5.350712	3.167922	0.747900	0.813965	0.620926	0.000000	-10.000000	0.533333	-26.683334	425.666656	1023.000000	1023.000000	2046.000000
23.580000	0.005796	3.425589	2.987288	0.308348	-0.237494	0.367447	0.000000	-10.000000	0.533333	-26.666666	416.833344	1023.000000	1023.000000	2046.000000
23.600000	0.002737	1.617529	2.710031	0.057217	-1.198666	0.048948	0.000000	-10.000000	0.533333	-26.516666	408.000000	1023.000000	1023.000000	2046.000000
23.620001	-0.000361	-0.213498	1.727327	0.352945	-1.471605	-0.822165	0.000000	-10.000000	0.541667	-26.533333	399.000000	1023.000000	1023.000000	2046.000000
23.639999	-0.002414	-1.426710	0.971902	0.580403	-1.712996	-1.266019	0.000000	-10.000000	0.533333	-26.433334	390.166656	1023.000000	1023.000000	2046.000000
23.660000	-0.003795	-2.242634	0.621386	0.569880	-2.223936	-1.209964	0.000000	-10.000000	0.533333	-26.466667	381.333344	1023.000000	1023.000000	2046.000000
23.680000	-0.004852	-2.867463	0.561185	0.408066	-2.865087	-0.971626	0.000000	-10.000000	0.533333	-26.350000	372.666656	1023.000000	1023.000000	2046.000000
23.700001	-0.006947	-4.105749	-0.061786	0.645753	-3.126592	-1.563124	0.000000	-10.000000	0.533333	-26.050001	363.833344	1023.000000	1023.000000	2046.000000
23.719999	-0.008733	-5.161494	-0.850595	0.875451	-3.113997	-2.072354	0.000000	-10.000000	0.516667	-25.766666	355.166656	1023.000000	1023.000000	2046.000000
23.740000	-0.009797	-5.790157	-1.202427	0.829922	-3.391713	-2.025939	0.000000	-10.000000	0.508333	-25.533335	346.500000	1023.000000	1023.000000	2046.000000
23.760000	-0.010632	-6.283446	-1.021450	0.450298	-4.036531	-1.675763	0.000000	-10.000000	0.500000	-25.300001	338.000000	1023.000000	1023.000000	2046.000000
23.780001	-0.012265	-7.248845	-1.345590	0.487556	-4.280522	-2.110290	0.000000	-10.000000	0.500000	-25.166668	329.500000	1023.000000	1023.000000	2046.000000
23.799999	-0.013610	-8.043782	-1.919093	0.555228	-4.126673	-2.553244	0.000000	-10.000000	0.508333	-25.183334	321.166656	1023.000000	1023.000000	2046.000000
23.820000	-0.014383	-8.500294	-2.072961	0.319388	-4.267161	-2.479560	0.000000	-10.000000	0.508333	-25.316668	312.666656	1023.000000	1023.000000	2046.000000
23.840000	-0.014826	-8.762323	-1.733056	-0.191960	-4.700280	-2.137027	0.000000	-10.000000	0.508333	-25.483334	304.333344	1023.000000	1023.000000	2046.000000
23.860001	-0.016360	-9.668984	-2.097900	-0.207754	-4.670324	-2.693005	0.000000	-10.000000	0.500000	-25.550001	295.666656	1023.000000	1023.000000	2046.000000
23.879999	-0.017573	-10.385422	-2.463808	-0.282650	-4.559946	-3.079018	0.000000	-10.000000	0.500000	-25.400002	284.333344	1023.000000	1023.000000	2046.000000
23.900000	-0.018152	-10.727626	-2.460173	-0.580082	-4.719808	-2.967563	0.000000	-10.000000	0.500000	-25.200001	275.666656	1023.000000	1023.000000	2046.000000
23.920000	-0.018958	-11.204379	-2.024712	-1.240418	-5.234580	-2.704669	0.000000	-10.000000	0.491667	-24.816668	267.333344	1023.000000	1023.000000	2046.000000
23.940001	-0.021116	-12.479815	-2.430022	-1.463377	-5.212407	-3.374008	0.000000	-10.000000	0.483333	-24.566668	262.000000	1023.000000	1023.000000	2046.000000
23.959999	-0.023204	-13.713381	-2.746540	-1.815012	-5.427471	-3.724357	0.000000	-10.000000	0.466667	-24.316668	254.000000	1023.000000	1023.000000	2046.000000
23.980000	-0.024876	-14.701915	-2.577616	-2.449563	-6.033896	-3.640840	0.000000	-10.000000	0.458333	-24.016666	245.833328	1023.000000	1023.000000	2046.000000
24.000000	-0.026798	-15.837335	-2.537085	-3.023064	-6.441781	-3.835405	0.000000	-10.000000	0.450000	-23.716667	237.833328	1023.000000	1023.000000	2046.000000
24.020000	-0.029058	-17.173185	-3.011983	-3.203844	-6.424388	-4.532971	0.000000	-10.000000	0.450000	-23.350000	229.833328	1023.000000	1023.000000	2046.000000
24.040001	-0.031128	-18.396692	-3.402354	-3.513319	-6.643555	-4.837464	0.000000	-10.000000	0.441667	-23.100000	222.000000	1023.000000	1023.000000	2046.000000
24.059999	-0.032535	-19.228247	-3.321112	-4.011059	-7.186585	-4.709490	0.000000	-10.000000	0.425000	-22.950001	214.166672	1023.000000	1023.000000	2046.000000
24.080000	-0.033920	-20.046429	-3.371251	-4.408243	-7.466934	-4.800001	0.000000	-10.000000	0.408333	-22.783333	206.500000	1023.000000	1023.000000	2046.000000
24.100000	-0.035721	-21.110964	-3.867827	-4.417212	-7.397705	-5.428219	0.000000	-10.000000	0.400000	-22.600000	198.833328	1023.000000	1023.000000	2046.000000
24.120001	-0.037165	-21.964615	-4.192551	-4.625762	-7.491642	-5.654661	0.000000	-10.000000	0.400000	-22.416668	191.333328	1023.000000	1023.000000	2046.000000
24.139999	-0.038156	-22.550343	-4.225119	-4.950620	-7.820395	-5.554209	0.000000	-10.000000	0.400000	-22.316668	183.666672	1023.000000	1023.000000	2046.000000
24.160000	-0.038881	-22.978840	-4.019014	-5.380130	-8.169008	-5.410687	0.000000	-10.000000	0.383333	-22.200001	176.333328	1023.000000	1023.000000	2046.000000
24.180000	-0.040473	-23.919390	-4.428625	-5.298203	-8.103720	-6.088842	0.000000	-10.000000	0.366667	-21.966667	168.833328	1023.000000	1023.000000	2046.000000
24.200001	-0.041539	-24.549728	-4.766953	-5.394411	-8.094749	-6.293614	0.000000	-10.000000	0.350000	-21.733334	161.500000	1023.000000	1023.000000	2046.000000
24.219999	-0.042312	-25.006319	-4.625192	-5.716347	-8.549179	-6.115602	0.000000	-10.000000	0.350000	-21.400000	154.166672	1023.000000	1023.000000	2046.000000
24.240000	-0.043157	-25.505781	-4.592143	-5.980674	-8.789052	-6.143913	0.000000	-10.000000	0.350000	-21.216667	147.000000	1023.000000	1023.000000	2046.000000
24.260000	-0.044459	-26.275501	-4.971623	-5.846163	-8.708227	-6.749488	0.000000	-10.000000	0.350000	-20.850000	140.000000	1023.000000	1023.000000	2046.000000
24.280001	-0.045417	-26.841301	-5.304524	-5.916014	-8.728093	-6.892670	0.000000	-10.000000	0.358333	-20.716667	133.000000	1023.000000	1023.000000	2046.000000
24.299999	-0.046079	-27.232674	-5.332912	-6.174211	-9.064780	-6.660771	0.000000	-10.000000	0.358333	-20.316668	126.166664	1023.000000	1023.000000	2046.000000
24.320000	-0.046740	-27.623316	-5.183940	-6.482422	-9.382936	-6.574016	0.000000	-10.000000	0.350000	-20.100000	119.333336	1023.000000	1023.000000	2046.000000
24.340000	-0.047915	-28.317936	-5.631497	-6.339562	-9.204377	-7.142500	0.000000	-10.000000	0.333333	-19.716667	112.666664	1023.000000	1023.000000	2046.000000
24.360001	-0.048755	-28.814217	-5.877215	-6.420916	-9.290329	-7.225757	0.000000	-10.000000	0.300000	-19.333334	106.000000	1023.000000	1023.000000	2046.000000
24.379999	-0.048816	-28.850172	-5.671029	-6.663050	-9.637118	-6.878974	0.000000	-10.000000	0.275000	-18.733334	99.666664	1023.000000	1023.000000	2046.000000
24.400000	-0.049147	-29.046078	-5.651890	-6.760698	-9.709374	-6.924116	0.000000	-10.000000	0.250000	-18.183334	93.500000	1023.000000	1023.000000	2046.000000
24.420000	-0.049745	-29.399317	-6.021019	-6.583182	-9.485845	-7.309272	0.000000	-10.000000	0.250000	-17.633335	87.500000	1023.000000	1023.000000	2046.000000
24.440001	-0.050441	-29.810787	-6.280640	-6.637410	-9.611953	-7.280786	0.000000	-10.000000	0.233333	-17.283335	81.500000	1023.000000	1023.000000	2046.000000
24.459999	-0.050876	-30.067850	-6.114060	-6.932089	-9.972438	-7.049264	0.000000	-10.000000	0.225000	-16.783335	75.666664	1023.000000	1023.000000	2046.000000
24.480000	-0.051827	-30.630020	-6.172228	-6.947686	-10.108614	-7.401493	0.000000	-10.000000	0.208333	-16.483334	70.000000	1023.000000	1023.000000	2046.000000
24.500000	-0.052094	-30.787451	-6.428046	-6.849185	-9.960251	-7.549970	0.000000	-10.000000	0.208333	-15.950001	64.500000	1023.000000	1023.000000	2046.000000
24.520000	-0.052186	-30.842081	-6.522466	-6.851612	-10.186787	-7.281216	0.000000	-10.000000	0.191667	-15.433333	59.166668	1023.000000	1023.000000	2046.000000
24.540001	-0.053174	-31.425875	-6.440331	-7.249139	-10.497045	-7.239361	0.000000	-10.000000	0.191667	-14.866667	54.000000	1023.000000	1023.000000	2046.000000
24.559999	-0.054959	-32.480934	-6.807123	-7.410242	-10.317966	-7.945602	0.000000	-10.000000	0.191667	-14.516666	49.000000	1023.000000	1023.000000	2046.000000
24.580000	-0.057478	-33.969299	-7.081007	-7.936281	-10.590849	-8.361161	0.000000	-10.000000	0.183333	-14.000000	44.166668	1023.000000	1023.000000	2046.000000
24.600000	-0.059839	-35.364689	-7.138356	-8.589304	-11.238185	-8.398844	0.000000	-10.000000	0.150000	-13.350000	39.500000	1023.000000	1023.000000	2046.000000
24.620001	-0.062529	-36.954773	-7.401433	-8.904424	-11.676454	-8.972464	0.000000	-10.000000	0.108333	-12.266666	35.166668	1023.000000	1023.000000	2046.000000
24.639999	-0.065129	-38.491470	-8.055559	-8.748609	-11.888191	-9.799110	0.000000	-10.000000	0.091667	-11.416667	31.000000	1023.000000	1023.000000	2046.000000
24.660000	-0.066814	-39.486912	-8.533643	-8.674549	-12.309647	-9.969072	0.000000	-10.000000	0.091667	-10.616667	27.166666	1023.000000	1023.000000	2046.000000
24.680000	-0.067689	-40.004337	-8.623720	-8.767322	-12.908084	-9.705210	0.000000	-10.000000	0.100000	-10.266667	23.500000	1023.000000	1023.000000	2046.000000
24.700001	-0.068304	-40.367493	-8.880016	-8.542219	-13.015978	-9.929280	0.000000	-10.000000	0.100000	-10.000000	20.166666	1023.000000	1023.000000	2046.000000
24.719999	-0.069341	-40.980450	-9.484076	-8.145996	-12.901493	-10.448886	0.000000	-10.000000	0.091667	-10.000000	16.833334	1023.000000	1023.000000	2046.000000
24.740000	-0.069858	-41.286236	-9.834718	-7.992958	-13.105578	-10.352983	0.000000	-10.000000	0.091667	-10.050000	13.500000	1023.000000	1023.000000	2046.000000
24.760000	-0.069980	-41.358070	-9.774273	-8.090716	-13.531902	-9.961180	0.000000	-10.000000	0.083333	-9.983334	10.166667	1023.000000	1023.000000	2046.000000
24.780001	-0.070590	-41.718578	-10.059849	-7.880484	-13.466696	-10.311549	0.000000	-10.000000	0.083333	-9.683333	6.833333	1023.000000	1023.000000	2046.000000
24.799999	-0.071045	-41.987331	-10.404806	-7.739429	-13.331090	-10.512006	0.000000	-10.000000	0.066667	-9.116667	3.666667	1023.000000	1023.000000	2046.000000
24.820000	-0.071266	-42.118011	-10.571120	-7.674455	-13.536319	-10.336119	0.000000	-10.000000	0.058333	-8.600000	0.833333	1023.000000	1023.000000	2046.000000
24.840000	-0.071026	-41.976425	-10.352551	-7.846869	-13.852845	-9.924160	0.000000	-10.000000	0.050000	-8.083334	-1.666667	1023.000000	1023.000000	2046.000000
24.860001	-0.071089	-42.013584	-10.340712	-7.818385	-13.797668	-10.056820	0.000000	-10.000000	0.050000	-7.766667	-4.000000	1023.000000	1023.000000	2046.000000
24.879999	-0.071146	-42.047230	-10.582273	-7.660167	-13.397287	-10.407505	0.000000	-10.000000	0.050000	-7.566667	-6.666667	1023.000000	1023.000000	2046.000000
24.900000	-0.071072	-42.003788	-10.659126	-7.698604	-13.322323	-10.323736	0.000000	-10.000000	0.058333	-7.400000	-9.166667	1023.000000	1023.000000	2046.000000
24.920000	-0.070792	-41.837917	-10.451328	-7.788611	-13.504672	-10.093307	0.000000	-10.000000	0.058333	-7.083333	-11.833333	1023.000000	1023.000000	2046.000000
24.940001	-0.070433	-41.625610	-10.061494	-8.119421	-13.695770	-9.748925	0.000000	-10.000000	0.058333	-6.533333	-14.166667	1023.000000	1023.000000	2046.000000
24.959999	-0.070456	-41.639393	-10.096664	-8.134077	-13.334249	-10.074400	0.000000	-10.000000	0.050000	-5.916667	-16.500000	1023.000000	1023.000000	2046.000000
24.980000	-0.070828	-41.859207	-10.168248	-8.363112	-13.076394	-10.251453	0.000000	-10.000000	0.050000	-5.350000	-18.500000	1023.000000	1023.000000	2046.000000
25.000000	-0.071322	-42.151196	-10.033773	-8.682329	-13.333126	-10.101966	0.000000	-10.000000	0.033333	-4.633333	-20.166666	1023.000000	1023.000000	2046.000000
25.020000	-0.071230	-42.096775	-9.678056	-9.186679	-13.614500	-9.617539	0.000000	-10.000000	0.016667	-2.333333	-21.666666	1023.000000	1023.000000	2046.000000
25.040001	-0.071367	-42.177876	-9.540632	-9.334211	-13.469212	-9.833818	0.000000	-10.000000	-0.016667	1.050000	-22.500000	1023.000000	1023.000000	2046.000000
25.059999	-0.071238	-42.101780	-9.761933	-9.448231	-12.871005	-10.020610	0.000000	-10.000000	-0.050000	5.683333	-23.000000	1023.000000	1023.000000	2046.000000
25.080000	-0.070496	-41.662926	-9.668383	-9.591055	-12.767748	-9.635742	0.000000	-10.000000	-0.100000	9.716666	-23.000000	1023.000000	1023.000000	2046.000000
25.100000	-0.068878	-40.706638	-9.201755	-9.884366	-12.740261	-8.880256	0.000000	-10.000000	-0.158333	13.366667	-23.000000	1023.000000	1023.000000	2046.000000
25.120001	-0.067539	-39.915638	-9.170768	-9.711268	-12.120036	-8.913567	0.000000	-10.000000	-0.208333	16.049999	-23.000000	1023.000000	1023.000000	2046.000000
25.139999	-0.065988	-38.998741	-9.212308	-9.584132	-11.530128	-8.672171	0.000000	-10.000000	-0.275000	18.150000	-15.333333	1023.000000	1023.000000	2046.000000
25.160000	-0.063602	-37.588978	-8.838053	-9.558288	-11.298437	-7.894200	0.000000	-10.000000	-0.333333	20.450001	0.500000	1023.000000	1023.000000	2046.000000
25.180000	-0.060935	-36.012688	-8.327545	-9.578818	-10.883475	-7.222848	0.000000	-10.000000	-0.391667	22.566668	18.833334	1023.000000	1023.000000	2046.000000
25.200001	-0.058605	-34.635456	-8.170030	-9.154248	-10.070983	-7.240197	0.000000	-10.000000	-0.441667	24.500000	32.166668	1023.000000	1023.000000	2046.000000
25.219999	-0.056155	-33.187866	-7.930102	-9.005155	-9.457657	-6.794953	0.000000	-10.000000	-0.491667	25.800001	40.000000	1023.000000	1023.000000	2046.000000
25.240000	-0.052952	-31.294878	-7.371443	-8.856725	-9.128046	-5.938663	0.000000	-10.000000	-0.533333	27.233334	48.333332	1023.000000	1023.000000	2046.000000
25.260000	-0.049783	-29.421873	-6.831076	-8.698563	-8.544188	-5.348046	0.000000	-10.000000	-0.583333	28.616667	57.166668	1023.000000	1023.000000	2046.000000
25.280001	-0.047042	-27.802019	-6.527162	-8.219200	-7.722594	-5.333065	0.000000	-10.000000	-0.608333	29.800001	66.666664	1023.000000	1023.000000	2046.000000
25.299999	-0.044180	-26.110336	-6.187303	-7.933892	-7.028315	-4.960826	0.000000	-10.000000	-0.641667	30.616667	76.500000	1023.000000	1023.000000	2046.000000
25.320000	-0.041101	-24.290962	-5.563142	-7.763637	-6.772101	-4.192081	0.000000	-10.000000	-0.650000	31.133333	86.500000	1023.000000	1023.000000	2046.000000
25.340000	-0.037660	-22.256973	-4.907734	-7.586892	-6.293496	-3.468852	0.000000	-10.000000	-0.675000	31.700001	96.833336	1023.000000	1023.000000	2046.000000
25.360001	-0.034666	-20.487408	-4.544294	-7.081321	-5.500964	-3.360828	0.000000	-10.000000	-0.691667	31.983334	107.333336	1023.000000	1023.000000	2046.000000
25.379999	-0.031764	-18.772390	-4.268874	-6.805398	-4.667521	-3.030597	0.000000	-10.000000	-0.708333	32.299999	118.000000	1023.000000	1023.000000	2046.000000
25.400000	-0.028793	-17.016823	-3.862708	-6.486051	-4.199121	-2.468943	0.000000	-10.000000	-0.725000	32.633335	128.666672	1023.000000	1023.000000	2046.000000
25.420000	-0.025562	-15.107191	-3.121859	-6.382496	-4.000950	-1.601886	0.000000	-10.000000	-0.725000	33.083332	139.500000	1023.000000	1023.000000	2046.000000
25.440001	-0.022678	-13.402808	-2.677046	-5.911849	-3.397110	-1.416803	0.000000	-10.000000	-0.733333	33.416668	150.500000	1023.000000	1023.000000	2046.000000
25.459999	-0.020264	-11.976264	-2.457326	-5.539734	-2.646384	-1.332819	0.000000	-10.000000	-0.733333	33.516666	161.500000	1023.000000	1023.000000	2046.000000
25.480000	-0.018141	-10.721172	-2.125489	-5.237964	-2.260600	-1.097120	0.000000	-10.000000	-0.750000	33.733334	172.666672	1023.000000	1023.000000	2046.000000
25.500000	-0.015810	-9.343903	-1.630821	-5.073214	-2.077667	-0.562200	0.000000	-10.000000	-0.750000	33.833332	183.833328	1023.000000	1023.000000	2046.000000
25.520000	-0.013443	-7.945095	-1.101534	-4.925854	-1.789669	-0.128038	0.000000	-10.000000	-0.758333	33.966667	195.166672	1023.000000	1023.000000	2046.000000
25.540001	-0.011460	-6.772653	-0.870048	-4.491121	-1.206175	-0.205309	0.000000	-10.000000	-0.766667	33.950001	206.500000	1023.000000	1023.000000	2046.000000
25.559999	-0.009234	-5.457122	-0.537101	-4.260343	-0.756255	0.096576	0.000000	-10.000000	-0.783333	34.200001	217.833328	1023.000000	1023.000000	2046.000000
25.580000	-0.006584	-3.891051	-0.264144	-3.864679	-0.506615	0.744387	0.000000	-10.000000	-0.791667	34.450001	229.166672	1023.000000	1023.000000	2046.000000
25.600000	-0.004047	-2.391879	0.210789	-3.732661	-0.197876	1.327869	0.000000	-10.000000	-0.791667	34.650002	240.500000	1023.000000	1023.000000	2046.000000
25.620001	-0.002069	-1.222498	0.459402	-3.454349	0.535115	1.237335	0.000000	-10.000000	-0.791667	34.799999	252.166672	1023.000000	1023.000000	2046.000000
25.639999	-0.001689	-0.997993	0.662157	-3.554185	0.965649	0.928386	0.000000	-10.000000	-0.775000	34.799999	263.666656	1023.000000	1023.000000	2046.000000
25.660000	-0.002522	-1.490706	0.634350	-3.695369	0.971333	0.598981	0.000000	-10.000000	-0.750000	34.333336	275.333344	1023.000000	1023.000000	2046.000000
25.680000	-0.003760	-2.221959	0.549587	-3.818601	0.460176	0.586879	0.000000	-10.000000	-0.716667	33.850002	286.833344	1023.000000	1023.000000	2046.000000
25.700001	-0.003814	-2.254047	0.589814	-3.758331	0.137166	0.777303	0.000000	-10.000000	-0.716667	33.299999	298.333344	1023.000000	1023.000000	2046.000000
25.719999	-0.003218	-1.901811	0.335229	-3.213516	0.411288	0.565189	0.000000	-10.000000	-0.725000	32.966667	309.500000	1023.000000	1023.000000	2046.000000
25.740000	-0.002404	-1.420883	0.091175	-2.798792	0.688907	0.597827	0.000000	-10.000000	-0.733333	32.799999	320.500000	1023.000000	1023.000000	2046.000000
25.760000	-0.001199	-0.708582	-0.028480	-2.236942	0.725776	0.831065	0.000000	-10.000000	-0.716667	32.650002	331.500000	1023.000000	1023.000000	2046.000000
25.780001	0.000860	0.508062	0.166083	-1.850274	0.690985	1.501268	0.000000	-10.000000	-0.683333	32.616669	342.500000	1023.000000	1023.000000	2046.000000
25.799999	0.002786	1.646768	-0.021694	-1.008763	1.278365	1.398859	0.000000	-10.000000	-0.666667	32.233334	353.500000	1023.000000	1023.000000	2046.000000
25.820000	0.003828	2.262371	-0.159422	-0.648488	1.509986	1.560295	0.000000	-10.000000	-0.641667	31.883333	364.333344	1023.000000	1023.000000	2046.000000
25.840000	0.005104	3.016605	-0.097691	-0.323204	1.397680	2.039821	0.000000	-10.000000	-0.650000	31.633333	375.000000	1023.000000	1023.000000	2046.000000
25.860001	0.007554	4.464174	0.176458	0.021939	1.594826	2.670951	0.000000	-10.000000	-0.625000	31.366667	385.500000	1023.000000	1023.000000	2046.000000
25.879999	0.009611	5.679830	0.132730	0.736930	2.183323	2.626846	0.000000	-10.000000	-0.616667	31.083334	396.000000	1023.000000	1023.000000	2046.000000
25.900000	0.011523	6.810263	0.207513	1.121131	2.653141	2.828477	0.000000	-10.000000	-0.600000	30.833334	406.333344	1023.000000	1023.000000	2046.000000
25.920000	0.013455	7.951937	0.454826	1.422808	2.783454	3.290849	0.000000	-10.000000	-0.591667	30.383333	416.666656	1023.000000	1023.000000	2046.000000
25.940001	0.016669	9.851621	1.008803	1.640779	3.164155	4.037883	0.000000	-10.000000	-0.575000	30.250000	427.000000	1023.000000	1023.000000	2046.000000
25.959999	0.019729	11.659909	1.307507	2.222289	4.112411	4.017703	0.000000	-10.000000	-0.575000	29.966667	437.333344	1023.000000	1023.000000	2046.000000
25.980000	0.022309	13.184823	1.756665	2.328161	4.810602	4.289395	0.000000	-10.000000	-0.575000	29.966667	447.500000	1023.000000	1023.000000	2046.000000
26.000000	0.024841	14.680799	2.488613	2.365339	5.092336	4.734511	0.000000	-10.000000	-0.575000	29.633333	457.500000	1023.000000	1023.000000	2046.000000
26.020000	0.028086	16.599092	3.493544	2.279237	5.405804	5.420508	0.000000	-10.000000	-0.558333	29.350000	467.166656	1023.000000	1023.000000	2046.000000
26.040001	0.030511	18.032040	4.054673	2.523300	6.080603	5.373464	0.000000	-10.000000	-0.541667	29.050001	476.833344	1023.000000	1023.000000	2046.000000
26.059999	0.032120	18.982725	4.426753	2.524124	6.652401	5.379447	0.000000	-10.000000	-0.533333	28.750000	486.500000	1023.000000	1023.000000	2046.000000
26.080000	0.032803	19.386311	4.831306	2.436125	6.729906	5.388973	0.000000	-10.000000	-0.516667	28.233334	496.333344	1023.000000	1023.000000	2046.000000
26.100000	0.033923	20.048658	5.484751	2.183236	6.617804	5.762867	0.000000	-10.000000	-0.508333	27.983334	505.833344	1023.000000	1023.000000	2046.000000
26.120001	0.035917	21.227076	5.943497	2.191332	7.090844	6.001403	0.000000	-10.000000	-0.491667	27.800001	515.166687	1023.000000	1023.000000	2046.000000
26.139999	0.037304	22.046621	6.080178	2.417497	7.792927	5.756019	0.000000	-10.000000	-0.475000	27.816668	524.333313	1023.000000	1023.000000	2046.000000
26.160000	0.038160	22.552626	6.410543	2.347496	7.965583	5.829003	0.000000	-10.000000	-0.458333	27.350000	533.666687	1023.000000	1023.000000	2046.000000
26.180000	0.038697	22.869987	6.573577	2.314746	8.005115	5.976551	0.000000	-10.000000	-0.441667	26.900000	542.833313	1023.000000	1023.000000	2046.000000
26.200001	0.040280	23.805208	7.059546	2.233697	7.945466	6.566497	0.000000	-10.000000	-0.416667	26.350000	552.000000	1023.000000	1023.000000	2046.000000
26.219999	0.042495	25.114351	7.229741	2.658566	8.605343	6.620701	0.000000	-10.000000	-0.400000	25.616667	561.000000	1023.000000	1023.000000	2046.000000
26.240000	0.044295	26.178329	7.475540	2.953755	9.188174	6.560862	0.000000	-10.000000	-0.375000	24.616667	569.666687	1023.000000	1023.000000	2046.000000
26.260000	0.045230	26.730751	7.751464	3.021553	9.208622	6.749112	0.000000	-10.000000	-0.358333	23.550001	578.000000	1023.000000	1023.000000	2046.000000
26.280001	0.046435	27.442980	8.285672	2.977834	8.966245	7.213229	0.000000	-10.000000	-0.316667	22.533333	586.000000	1023.000000	1023.000000	2046.000000
26.299999	0.048451	28.634565	8.627923	3.282573	9.278743	7.445327	0.000000	-10.000000	-0.266667	21.516666	593.666687	1023.000000	1023.000000	2046.000000
26.320000	0.050216	29.677616	8.710785	3.833928	9.901729	7.231175	0.000000	-10.000000	-0.216667	19.800001	601.000000	1023.000000	1023.000000	2046.000000
26.340000	0.051195	30.256260	8.910744	4.024025	10.144411	7.177081	0.000000	-10.000000	-0.158333	17.816668	607.833313	1023.000000	1023.000000	2046.000000
26.360001	0.051444	30.403578	9.106504	4.072642	9.974801	7.249631	0.000000	-10.000000	-0.108333	15.433333	614.166687	1023.000000	1023.000000	2046.000000
26.379999	0.052710	31.151466	9.662193	4.110871	9.733433	7.644968	0.000000	-10.000000	-0.066667	13.200000	619.833313	1023.000000	1023.000000	2046.000000
26.400000	0.054801	32.387608	9.957229	4.416416	9.997579	8.016382	0.000000	-10.000000	-0.033333	10.866667	624.666687	1023.000000	1023.000000	2046.000000
26.420000	0.056394	33.328705	10.004580	4.966189	10.484811	7.873125	0.000000	-10.000000	-0.016667	8.133333	628.666687	1023.000000	1023.000000	2046.000000
26.440001	0.057153	33.777451	10.091089	5.165835	10.677181	7.843346	0.000000	-10.000000	0.008333	4.883333	631.833313	1023.000000	1023.000000	2046.000000
26.459999	0.056923	33.641396	10.126570	5.241899	10.398498	7.874430	0.000000	-10.000000	0.025000	1.216667	633.833313	1023.000000	1023.000000	2046.000000
26.480000	0.055481	32.789547	10.046704	5.080159	9.748690	7.913993	0.000000	-10.000000	0.041667	-1.750000	634.833313	1023.000000	1023.000000	2046.000000
26.500000	0.054793	32.382652	9.893606	5.082791	9.275053	8.131204	0.000000	-10.000000	0.050000	-4.283333	635.000000	1023.000000	1023.000000	2046.000000
26.520000	0.053461	31.595465	9.386064	5.199534	9.285273	7.724594	0.000000	-10.000000	0.066667	-6.316667	635.000000	1023.000000	1023.000000	2046.000000
26.540001	0.051962	30.709248	9.012486	5.222808	9.364160	7.109793	0.000000	-10.000000	0.091667	-8.483334	635.000000	1023.000000	1023.000000	2046.000000
26.559999	0.050011	29.556370	8.878700	4.795666	9.214795	6.667209	0.000000	-10.000000	0.116667	-10.100000	635.000000	1023.000000	1023.000000	2046.000000
26.580000	0.046628	27.557140	8.784493	4.174639	8.353565	6.244442	0.000000	-10.000000	0.133333	-11.416667	635.000000	1023.000000	1023.000000	2046.000000
26.600000	0.043220	25.542913	8.574236	3.669585	7.327433	5.971660	0.000000	-10.000000	0.141667	-12.633333	635.000000	1023.000000	1023.000000	2046.000000
26.620001	0.040809	24.118265	8.107888	3.582905	6.725364	5.702108	0.000000	-10.000000	0.166667	-13.900001	627.333313	1023.000000	1023.000000	2046.000000
26.639999	0.039292	23.221346	7.461787	4.045177	6.722831	4.991551	0.000000	-10.000000	0.191667	-14.983334	618.000000	1023.000000	1023.000000	2046.000000
26.660000	0.037711	22.286934	6.959743	4.204528	6.473757	4.648907	0.000000	-10.000000	0.225000	-15.833334	606.833313	1023.000000	1023.000000	2046.000000
26.680000	0.035671	21.081417	6.560803	4.292282	5.768086	4.460247	0.000000	-10.000000	0.241667	-16.500000	601.666687	1023.000000	1023.000000	2046.000000
26.700001	0.034018	20.104435	6.282762	4.333852	5.007077	4.480745	0.000000	-10.000000	0.258333	-16.983334	596.166687	1023.000000	1023.000000	2046.000000
26.719999	0.033337	19.702417	5.953680	4.473891	4.643733	4.631114	0.000000	-10.000000	0.258333	-17.650000	590.500000	1023.000000	1023.000000	2046.000000
26.740000	0.032754	19.357628	5.446491	4.910958	4.601509	4.398670	0.000000	-10.000000	0.266667	-18.266666	584.500000	1023.000000	1023.000000	2046.000000
26.760000	0.032356	19.122210	4.941698	5.314710	4.792992	4.072810	0.000000	-10.000000	0.291667	-19.266666	578.500000	1023.000000	1023.000000	2046.000000
26.780001	0.031561	18.652765	4.590888	5.415776	4.712322	3.933779	0.000000	-10.000000	0.333333	-20.100000	572.166687	1023.000000	1023.000000	2046.000000
26.799999	0.029932	17.689720	4.316688	5.400545	4.222229	3.750258	0.000000	-10.000000	0.366667	-21.016666	565.500000	1023.000000	1023.000000	2046.000000
26.820000	0.028314	16.733753	4.173809	5.130285	3.517306	3.912352	0.000000	-10.000000	0.375000	-21.549999	558.333313	1023.000000	1023.000000	2046.000000
26.840000	0.027842	16.454815	4.067030	4.962823	3.289910	4.135052	0.000000	-10.000000	0.383333	-22.066668	551.166687	1023.000000	1023.000000	2046.000000
26.860001	0.027979	16.535482	3.856642	5.124058	3.517998	4.036786	0.000000	-10.000000	0.391667	-22.550001	543.666687	1023.000000	1023.000000	2046.000000
26.879999	0.028031	16.566574	3.650210	5.336065	3.893533	3.686766	0.000000	-10.000000	0.400000	-23.000000	536.166687	1023.000000	1023.000000	2046.000000
26.900000	0.027846	16.457254	3.663440	5.188435	4.028978	3.576402	0.000000	-10.000000	0.408333	-23.416668	528.500000	1023.000000	1023.000000	2046.000000
26.920000	0.026801	15.839261	3.741000	4.883204	3.749095	3.465963	0.000000	-10.000000	0.433333	-23.783335	520.833313	1023.000000	1023.000000	2046.000000
26.940001	0.025219	14.904446	4.052136	4.257771	2.988664	3.605874	0.000000	-10.000000	0.466667	-24.066668	513.000000	1023.000000	1023.000000	2046.000000
26.959999	0.024332	14.379966	4.193423	3.810588	2.718256	3.657698	0.000000	-10.000000	0.483333	-24.433334	505.000000	1023.000000	1023.000000	2046.000000
26.980000	0.023385	13.820321	4.002576	3.748063	2.847741	3.221941	0.000000	-10.000000	0.491667	-24.583334	496.666656	1023.000000	1023.000000	2046.000000
27.000000	0.022353	13.210472	3.870944	3.547483	3.078237	2.713808	0.000000	-10.000000	0.491667	-24.816668	488.333344	1023.000000	1023.000000	2046.000000
27.020000	0.019800	11.701954	3.907259	2.958074	2.459612	2.377009	0.000000	-10.000000	0.508333	-24.883333	480.000000	1023.000000	1023.000000	2046.000000
27.040001	0.016653	9.841878	3.988186	2.195322	1.433218	2.225152	0.000000	-10.000000	0.508333	-25.050001	471.833344	1023.000000	1023.000000	2046.000000
27.059999	0.014673	8.671747	3.880022	1.670001	0.950920	2.170804	0.000000	-10.000000	0.516667	-25.316668	463.500000	1023.000000	1023.000000	2046.000000
27.080000	0.013466	7.958236	3.430691	1.731958	1.182043	1.613543	0.000000	-10.000000	0.516667	-25.566668	455.000000	1023.000000	1023.000000	2046.000000
27.100000	0.012658	7.480814	3.109682	1.639904	1.443597	1.287632	0.000000	-10.000000	0.533333	-25.700001	446.500000	1023.000000	1023.000000	2046.000000
27.120001	0.010404	6.148621	2.947850	1.286029	0.897008	1.017734	0.000000	-10.000000	0.541667	-25.900000	437.833344	1023.000000	1023.000000	2046.000000
27.139999	0.007749	4.579779	2.968001	0.651160	-0.086862	1.047481	0.000000	-10.000000	0.541667	-26.016666	429.166656	1023.000000	1023.000000	2046.000000
27.160000	0.006296	3.721029	2.717471	0.274617	-0.378414	1.107355	0.000000	-10.000000	0.533333	-26.233334	420.500000	1023.000000	1023.000000	2046.000000
27.180000	0.005673	3.352706	2.204279	0.538373	0.053175	0.556879	0.000000	-10.000000	0.533333	-26.050001	411.833344	1023.000000	1023.000000	2046.000000
27.200001	0.004949	2.924845	1.982879	0.506378	0.147295	0.288293	0.000000	-10.000000	0.525000	-25.866667	403.000000	1023.000000	1023.000000	2046.000000
27.219999	0.002668	1.576529	1.824462	0.234161	-0.520199	0.038104	0.000000	-10.000000	0.533333	-25.750000	394.333344	1023.000000	1023.000000	2046.000000
27.240000	0.000402	0.237516	1.720836	-0.293842	-1.373314	0.183836	0.000000	-10.000000	0.525000	-25.883333	385.666656	1023.000000	1023.000000	2046.000000
27.260000	-0.001090	-0.644196	1.378080	-0.498892	-1.605623	0.082238	0.000000	-10.000000	0.541667	-26.166668	377.166656	1023.000000	1023.000000	2046.000000
27.280001	-0.002012	-1.189089	0.844448	-0.291149	-1.286624	-0.455763	0.000000	-10.000000	0.541667	-26.316668	368.333344	1023.000000	1023.000000	2046.000000
27.299999	-0.002588	-1.529792	0.637764	-0.195977	-1.125472	-0.846107	0.000000	-10.000000	0.550000	-26.316668	359.666656	1023.000000	1023.000000	2046.000000
27.320000	-0.005036	-2.976463	0.621678	-0.627679	-1.997688	-0.972774	0.000000	-10.000000	0.550000	-26.233334	350.833344	1023.000000	1023.000000	2046.000000
27.340000	-0.006630	-3.918417	0.638905	-1.040533	-2.715179	-0.801610	0.000000	-10.000000	0.533333	-26.400000	342.166656	1023.000000	1023.000000	2046.000000
27.360001	-0.007327	-4.330305	0.315538	-1.073134	-2.736193	-0.836516	0.000000	-10.000000	0.533333	-26.483334	333.333344	1023.000000	1023.000000	2046.000000
27.379999	-0.007626	-4.507116	-0.054457	-0.868684	-2.417078	-1.166896	0.000000	-10.000000	0.525000	-26.666668	324.500000	1023.000000	1023.000000	2046.000000
27.400000	-0.008034	-4.748064	-0.262079	-0.793086	-2.257917	-1.434981	0.000000	-10.000000	0.533333	-26.533335	315.500000	1023.000000	1023.000000	2046.000000
27.420000	-0.009908	-5.855769	-0.372854	-1.075643	-2.760831	-1.646441	0.000000	-10.000000	0.533333	-26.650000	306.666656	1023.000000	1023.000000	2046.000000
27.440001	-0.012026	-7.107500	-0.334578	-1.465362	-3.704961	-1.602599	0.000000	-10.000000	0.533333	-26.549999	297.833344	1023.000000	1023.000000	2046.000000
27.459999	-0.014434	-8.530472	-0.650930	-1.901457	-4.423609	-1.554477	0.000000	-10.000000	0.533333	-26.450001	289.000000	1023.000000	1023.000000	2046.000000
27.480000	-0.016951	-10.017966	-1.301912	-1.988000	-4.447017	-2.281038	0.000000	-10.000000	0.525000	-26.333334	280.000000	1023.000000	1023.000000	2046.000000
27.500000	-0.019079	-11.275967	-1.693328	-2.305709	-4.326761	-2.950169	0.000000	-10.000000	0.525000	-26.250000	271.166656	1023.000000	1023.000000	2046.000000
27.520000	-0.021960	-12.978260	-1.830793	-2.914225	-4.643301	-3.589941	0.000000	-10.000000	0.525000	-25.983334	262.500000	1023.000000	1023.000000	2046.000000
27.540001	-0.026235	-15.504795	-1.997567	-3.743014	-5.652523	-4.111692	0.000000	-10.000000	0.516667	-25.500000	253.833328	1023.000000	1023.000000	2046.000000
27.559999	-0.030375	-17.951342	-2.267078	-4.455879	-6.763657	-4.464727	0.000000	-10.000000	0.500000	-24.916666	245.333328	1023.000000	1023.000000	2046.000000
27.580000	-0.033448	-19.767870	-2.955854	-4.427402	-7.173440	-5.211174	0.000000	-10.000000	0.483333	-24.583334	237.000000	1023.000000	1023.000000	2046.000000
27.600000	-0.034844	-20.592913	-3.575870	-4.089114	-7.047328	-5.880599	0.000000	-10.000000	0.466667	-24.333334	229.000000	1023.000000	1023.000000	2046.000000
27.620001	-0.036052	-21.306889	-3.857686	-3.891317	-7.301864	-6.256023	0.000000	-10.000000	0.466667	-24.083334	221.000000	1023.000000	1023.000000	2046.000000
27.639999	-0.038294	-22.631550	-4.040990	-3.976580	-8.149290	-6.464690	0.000000	-10.000000	0.458333	-23.783333	213.000000	1023.000000	1023.000000	2046.000000
27.660000	-0.040430	-23.894104	-4.306612	-4.217403	-8.985539	-6.384551	0.000000	-10.000000	0.466667	-23.566668	205.000000	1023.000000	1023.000000	2046.000000
27.680000	-0.041632	-24.604624	-4.960104	-3.917327	-8.961562	-6.765632	0.000000	-10.000000	0.433333	-23.283333	197.000000	1023.000000	1023.000000	2046.000000
27.700001	-0.041723	-24.658005	-5.408339	-3.576771	-8.617793	-7.055102	0.000000	-10.000000	0.416667	-23.133333	189.000000	1023.000000	1023.000000	2046.000000
27.719999	-0.042438	-25.081135	-5.605607	-3.460747	-8.726426	-7.288355	0.000000	-10.000000	0.391667	-22.816668	181.333328	1023.000000	1023.000000	2046.000000
27.740000	-0.044316	-26.191042	-5.636278	-3.767119	-9.524505	-7.263140	0.000000	-10.000000	0.383333	-22.466667	173.666672	1023.000000	1023.000000	2046.000000
27.760000	-0.046219	-27.315243	-5.880506	-4.134442	-10.108757	-7.191538	0.000000	-10.000000	0.366667	-21.950001	166.333328	1023.000000	1023.000000	2046.000000
27.780001	-0.046674	-27.584522	-6.423480	-3.909885	-9.715018	-7.536139	0.000000	-10.000000	0.358333	-21.583334	158.833328	1023.000000	1023.000000	2046.000000
27.799999	-0.046117	-27.255362	-6.432090	-3.787848	-9.370707	-7.664716	0.000000	-10.000000	0.358333	-21.416666	151.666672	1023.000000	1023.000000	2046.000000
27.820000	-0.046814	-27.667009	-6.357153	-3.947907	-9.605824	-7.756125	0.000000	-10.000000	0.350000	-21.033333	144.500000	1023.000000	1023.000000	2046.000000
27.840000	-0.048665	-28.761145	-6.201240	-4.537515	-10.471918	-7.550472	0.000000	-10.000000	0.333333	-20.716667	137.500000	1023.000000	1023.000000	2046.000000
27.860001	-0.049637	-29.335566	-6.615307	-4.667688	-10.364214	-7.688355	0.000000	-10.000000	0.325000	-20.066668	130.500000	1023.000000	1023.000000	2046.000000
27.879999	-0.049263	-29.114521	-6.798422	-4.554669	-9.847447	-7.913983	0.000000	-10.000000	0.300000	-19.600000	123.833336	1023.000000	1023.000000	2046.000000
27.900000	-0.048967	-28.939312	-6.696399	-4.686985	-9.648974	-7.906954	0.000000	-10.000000	0.291667	-19.000000	117.166664	1023.000000	1023.000000	2046.000000
27.920000	-0.050741	-29.987696	-6.439947	-5.324055	-10.380972	-7.842722	0.000000	-10.000000	0.266667	-18.683334	110.833336	1023.000000	1023.000000	2046.000000
27.940001	-0.052957	-31.297361	-6.466416	-6.035162	-11.034307	-7.761477	0.000000	-10.000000	0.266667	-18.250000	104.500000	1023.000000	1023.000000	2046.000000
27.959999	-0.054472	-32.192856	-6.875153	-6.159818	-10.926692	-8.231195	0.000000	-10.000000	0.241667	-17.833334	98.500000	1023.000000	1023.000000	2046.000000
27.980000	-0.055234	-32.643307	-7.028436	-6.379900	-10.743832	-8.491140	0.000000	-10.000000	0.233333	-17.483334	94.500000	1023.000000	1023.000000	2046.000000
28.000000	-0.055853	-33.009392	-7.052829	-6.622318	-10.739742	-8.594501	0.000000	-10.000000	0.216667	-17.066666	88.666664	1023.000000	1023.000000	2046.000000
28.020000	-0.057623	-34.055382	-6.916512	-7.103273	-11.370170	-8.665427	0.000000	-10.000000	0.208333	-16.533333	83.000000	1023.000000	1023.000000	2046.000000
28.040001	-0.059800	-35.341728	-6.993681	-7.773893	-11.993842	-8.580312	0.000000	-10.000000	0.200000	-15.933333	75.666664	1023.000000	1023.000000	2046.000000
28.059999	-0.061189	-36.162781	-7.580703	-7.789492	-11.808149	-8.984434	0.000000	-10.000000	0.200000	-15.483334	70.333336	1023.000000	1023.000000	2046.000000
28.080000	-0.060810	-35.938885	-7.744911	-7.765287	-11.366311	-9.062374	0.000000	-10.000000	0.200000	-15.216667	65.166664	1023.000000	1023.000000	2046.000000
28.100000	-0.061090	-36.104389	-7.685503	-7.837850	-11.457353	-9.123682	0.000000	-10.000000	0.191667	-14.900001	60.000000	1023.000000	1023.000000	2046.000000
28.120001	-0.062494	-36.934071	-7.443775	-8.370407	-12.181767	-8.938123	0.000000	-10.000000	0.175000	-14.566667	55.000000	1023.000000	1023.000000	2046.000000
28.139999	-0.063648	-37.615997	-7.616450	-8.649272	-12.385950	-8.964326	0.000000	-10.000000	0.166667	-14.116667	50.166668	1023.000000	1023.000000	2046.000000
28.160000	-0.064513	-38.127083	-8.001332	-8.644279	-12.204309	-9.277165	0.000000	-10.000000	0.166667	-13.683333	45.500000	1023.000000	1023.000000	2046.000000
28.180000	-0.064044	-37.850262	-8.212742	-8.571459	-11.729846	-9.336214	0.000000	-10.000000	0.166667	-13.266667	41.000000	1023.000000	1023.000000	2046.000000
28.200001	-0.063543	-37.553871	-8.218362	-8.486016	-11.504108	-9.345384	0.000000	-10.000000	0.158333	-12.916667	36.500000	1023.000000	1023.000000	2046.000000
28.219999	-0.063729	-37.663723	-8.026130	-8.569449	-11.731441	-9.336705	0.000000	-10.000000	0.133333	-12.616667	32.166668	1023.000000	1023.000000	2046.000000
28.240000	-0.064626	-38.194160	-7.795156	-8.891013	-12.307353	-9.200637	0.000000	-10.000000	0.116667	-12.416667	28.000000	1023.000000	1023.000000	2046.000000
28.260000	-0.065514	-38.718998	-7.973243	-9.129606	-12.465098	-9.151050	0.000000	-10.000000	0.100000	-12.200000	24.000000	1023.000000	1023.000000	2046.000000
28.280001	-0.066114	-39.073463	-8.367254	-9.039000	-12.229286	-9.437922	0.000000	-10.000000	0.100000	-11.766666	20.000000	1023.000000	1023.000000	2046.000000
28.299999	-0.065785	-38.878799	-8.560213	-8.908459	-11.843702	-9.566425	0.000000	-10.000000	0.091667	-11.283334	16.000000	1023.000000	1023.000000	2046.000000
28.320000	-0.064927	-38.371593	-8.444427	-8.836941	-11.631119	-9.459105	0.000000	-10.000000	0.083333	-10.733334	12.166667	1023.000000	1023.000000	2046.000000
28.340000	-0.064900	-38.355698	-8.248584	-8.945361	-11.843194	-9.318561	0.000000	-10.000000	0.066667	-10.283334	8.500000	1023.000000	1023.000000	2046.000000
28.360001	-0.065099	-38.473801	-7.907306	-9.163510	-12.325411	-9.077574	0.000000	-10.000000	0.058333	-9.783334	5.000000	1023.000000	1023.000000	2046.000000
28.379999	-0.065506	-38.713928	-8.071544	-9.258792	-12.398038	-8.985554	0.000000	-10.000000	0.066667	-9.300000	2.000000	1023.000000	1023.000000	2046.000000
28.400000	-0.066186	-39.116146	-8.514092	-9.113903	-12.200435	-9.287716	0.000000	-10.000000	0.066667	-8.883333	-0.833333	1023.000000	1023.000000	2046.000000
28.420000	-0.065905	-38.949989	-8.790881	-8.904485	-11.818958	-9.435662	0.000000	-10.000000	0.066667	-8.500000	-3.500000	1023.000000	1023.000000	2046.000000
28.440001	-0.065270	-38.574799	-8.648385	-8.959044	-11.705180	-9.262190	0.000000	-10.000000	0.050000	-8.033334	-6.333333	1023.000000	1023.000000	2046.000000
28.459999	-0.064739	-38.260952	-8.320108	-8.991128	-11.974575	-8.975141	0.000000	-10.000000	0.050000	-7.466667	-9.000000	1023.000000	1023.000000	2046.000000
28.480000	-0.065263	-38.570347	-8.196906	-9.152142	-12.408498	-8.812801	0.000000	-10.000000	0.050000	-7.033333	-11.333333	1023.000000	1023.000000	2046.000000
28.500000	-0.066875	-39.523129	-8.487959	-9.425694	-12.536695	-9.072782	0.000000	-10.000000	0.050000	-6.850000	-13.666667	1023.000000	1023.000000	2046.000000
28.520000	-0.069078	-40.824890	-8.918287	-9.711582	-12.521464	-9.673557	0.000000	-10.000000	0.033333	-6.583333	-16.000000	1023.000000	1023.000000	2046.000000
28.540001	-0.070841	-41.866867	-9.241798	-10.110765	-12.380686	-10.133619	0.000000	-10.000000	0.016667	-5.650000	-18.333334	1023.000000	1023.000000	2046.000000
28.559999	-0.072159	-42.646191	-9.306282	-10.426152	-12.532819	-10.380938	0.000000	-10.000000	-0.008333	-3.716667	-20.166666	1023.000000	1023.000000	2046.000000
28.580000	-0.074082	-43.782219	-9.290999	-10.684637	-13.203223	-10.603357	0.000000	-10.000000	-0.008333	-0.900000	-21.333334	1023.000000	1023.000000	2046.000000
28.600000	-0.075604	-44.681911	-9.359737	-10.795382	-13.849321	-10.677470	0.000000	-10.000000	-0.033333	1.866667	-21.833334	1023.000000	1023.000000	2046.000000
28.620001	-0.076410	-45.158241	-9.751175	-10.628557	-13.991749	-10.786761	0.000000	-10.000000	-0.058333	4.933333	-22.000000	1023.000000	1023.000000	2046.000000
28.639999	-0.076449	-45.181183	-10.223169	-10.176055	-13.840125	-10.941834	0.000000	-10.000000	-0.091667	7.966667	-22.000000	1023.000000	1023.000000	2046.000000
28.660000	-0.075301	-44.502926	-10.680447	-9.635075	-13.288368	-10.899038	0.000000	-10.000000	-0.125000	11.100000	-22.000000	1023.000000	1023.000000	2046.000000
28.680000	-0.073015	-43.151821	-10.844122	-9.167707	-12.707925	-10.432068	0.000000	-10.000000	-0.166667	13.900000	-22.000000	1023.000000	1023.000000	2046.000000
28.700001	-0.070722	-41.796867	-10.681984	-8.784896	-12.467707	-9.862282	0.000000	-10.000000	-0.216667	16.033333	-22.000000	1023.000000	1023.000000	2046.000000
28.719999	-0.068669	-40.583115	-10.232210	-8.576907	-12.577906	-9.196094	0.000000	-10.000000	-0.266667	18.433332	-7.000000	1023.000000	1023.000000	2046.000000
28.740000	-0.067399	-39.832848	-10.252156	-8.413717	-12.438957	-8.728017	0.000000	-10.000000	-0.316667	20.183332	9.666667	1023.000000	1023.000000	2046.000000
28.760000	-0.065951	-38.977242	-10.606823	-7.898012	-11.800853	-8.671555	0.000000	-10.000000	-0.375000	22.066668	28.666666	1023.000000	1023.000000	2046.000000
28.780001	-0.063508	-37.533108	-10.773630	-7.452107	-10.976786	-8.330586	0.000000	-10.000000	-0.416667	23.583334	35.166668	1023.000000	1023.000000	2046.000000
28.799999	-0.060196	-35.576061	-10.491720	-7.063607	-10.367951	-7.652784	0.000000	-10.000000	-0.458333	25.150002	42.833332	1023.000000	1023.000000	2046.000000
28.820000	-0.057121	-33.758667	-9.765405	-6.962711	-10.209733	-6.820818	0.000000	-10.000000	-0.500000	26.533335	51.000000	1023.000000	1023.000000	2046.000000
28.840000	-0.054471	-32.192177	-9.088485	-6.928045	-10.091361	-6.084285	0.000000	-10.000000	-0.525000	27.433334	59.666668	1023.000000	1023.000000	2046.000000
28.860001	-0.052271	-30.892143	-9.002450	-6.639414	-9.411039	-5.839241	0.000000	-10.000000	-0.558333	28.350000	68.500000	1023.000000	1023.000000	2046.000000
28.879999	-0.049348	-29.164528	-8.947927	-6.167827	-8.375697	-5.673076	0.000000	-10.000000	-0.591667	29.116667	77.833336	1023.000000	1023.000000	2046.000000
28.900000	-0.045614	-26.957798	-8.466063	-5.969268	-7.435316	-5.087152	0.000000	-10.000000	-0.625000	29.866667	87.500000	1023.000000	1023.000000	2046.000000
28.920000	-0.041986	-24.813667	-7.679235	-5.868373	-6.815956	-4.450104	0.000000	-10.000000	-0.625000	30.450001	97.500000	1023.000000	1023.000000	2046.000000
28.940001	-0.039099	-23.107307	-6.607765	-6.092793	-6.701952	-3.704798	0.000000	-10.000000	-0.625000	30.783333	107.500000	1023.000000	1023.000000	2046.000000
28.959999	-0.037064	-21.904749	-5.880323	-6.281931	-6.557065	-3.185429	0.000000	-10.000000	-0.633333	30.966667	117.500000	1023.000000	1023.000000	2046.000000
28.980000	-0.035801	-21.158274	-5.750489	-6.110451	-6.027924	-3.269409	0.000000	-10.000000	-0.675000	31.233334	127.833336	1023.000000	1023.000000	2046.000000
29.000000	-0.034273	-20.255291	-5.714396	-5.887009	-5.290858	-3.363028	0.000000	-10.000000	-0.716667	32.066666	145.500000	1023.000000	1023.000000	2046.000000
29.020000	-0.032035	-18.932777	-5.496975	-5.802745	-4.548153	-3.084903	0.000000	-10.000000	-0.758333	32.916668	159.833328	1023.000000	1023.000000	2046.000000
29.040001	-0.029554	-17.466133	-4.922689	-5.795860	-4.164717	-2.582867	0.000000	-10.000000	-0.775000	33.500000	170.500000	1023.000000	1023.000000	2046.000000
29.059999	-0.027356	-16.167269	-4.049611	-6.050445	-4.212914	-1.854299	0.000000	-10.000000	-0.766667	33.533333	174.166672	1023.000000	1023.000000	2046.000000
29.080000	-0.025655	-15.162168	-3.610860	-6.115312	-3.977381	-1.458615	0.000000	-10.000000	-0.758333	33.600002	181.500000	1023.000000	1023.000000	2046.000000
29.100000	-0.024075	-14.228122	-3.583108	-5.723775	-3.337961	-1.583277	0.000000	-10.000000	-0.750000	33.683334	192.666672	1023.000000	1023.000000	2046.000000
29.120001	-0.022007	-13.005956	-3.505129	-5.365270	-2.560408	-1.575147	0.000000	-10.000000	-0.758333	33.733334	203.833328	1023.000000	1023.000000	2046.000000
29.139999	-0.018694	-11.047868	-3.130604	-5.106501	-1.736229	-1.074533	0.000000	-10.000000	-0.766667	33.833332	215.166672	1023.000000	1023.000000	2046.000000
29.160000	-0.015487	-9.152872	-2.253264	-5.014905	-1.510072	-0.374631	0.000000	-10.000000	-0.791667	34.066666	226.333328	1023.000000	1023.000000	2046.000000
29.180000	-0.012536	-7.408576	-1.335535	-5.036555	-1.362083	0.325595	0.000000	-10.000000	-0.816667	34.516666	237.666672	1023.000000	1023.000000	2046.000000
29.200001	-0.010074	-5.953654	-0.936736	-4.755665	-0.842558	0.581305	0.000000	-10.000000	-0.825000	34.950001	249.166672	1023.000000	1023.000000	2046.000000
29.219999	-0.007743	-4.576002	-0.829853	-4.189870	-0.049663	0.493384	0.000000	-10.000000	-0.816667	34.883335	260.833344	1023.000000	1023.000000	2046.000000
29.240000	-0.004700	-2.777440	-0.590360	-3.718020	0.832010	0.698930	0.000000	-10.000000	-0.816667	34.900002	272.500000	1023.000000	1023.000000	2046.000000
29.260000	-0.001197	-0.707565	0.042716	-3.384772	1.355760	1.278731	0.000000	-10.000000	-0.825000	34.850002	284.166656	1023.000000	1023.000000	2046.000000
29.280001	0.002059	1.216860	0.991476	-3.209144	1.471897	1.962631	0.000000	-10.000000	-0.833333	35.216667	295.666656	1023.000000	1023.000000	2046.000000
29.299999	0.005069	2.995966	1.738026	-3.083382	1.740285	2.601037	0.000000	-10.000000	-0.825000	35.183334	307.333344	1023.000000	1023.000000	2046.000000
29.320000	0.007174	4.240001	1.772258	-2.553434	2.456228	2.564950	0.000000	-10.000000	-0.833333	35.316666	319.000000	1023.000000	1023.000000	2046.000000
29.340000	0.009797	5.790238	1.870143	-1.906297	3.302939	2.523454	0.000000	-10.000000	-0.833333	35.349998	331.000000	1023.000000	1023.000000	2046.000000
29.360001	0.013003	7.684666	2.246626	-1.502389	4.009442	2.930987	0.000000	-10.000000	-0.841667	35.166668	342.833344	1023.000000	1023.000000	2046.000000
29.379999	0.015853	9.369129	3.149307	-1.389848	4.028897	3.580774	0.000000	-10.000000	-0.841667	35.250000	354.500000	1023.000000	1023.000000	2046.000000
29.400000	0.018344	10.841400	3.884909	-1.321478	4.127638	4.150331	0.000000	-10.000000	-0.850000	35.099998	366.166656	1023.000000	1023.000000	2046.000000
29.420000	0.020112	11.886165	4.073148	-0.938871	4.564782	4.187105	0.000000	-10.000000	-0.850000	35.266666	378.000000	1023.000000	1023.000000	2046.000000
29.440001	0.022056	13.035060	4.194442	-0.477859	5.182525	4.135952	0.000000	-10.000000	-0.841667	35.066666	389.666656	1023.000000	1023.000000	2046.000000
29.459999	0.024694	14.594113	4.125537	0.157604	5.906942	4.404030	0.000000	-10.000000	-0.841667	34.799999	401.333344	1023.000000	1023.000000	2046.000000
29.480000	0.027098	16.015100	4.340204	0.438525	6.470763	4.765608	0.000000	-10.000000	-0.833333	34.850002	413.000000	1023.000000	1023.000000	2046.000000
29.500000	0.028592	16.898064	5.019279	0.298082	6.470797	5.109906	0.000000	-10.000000	-0.825000	34.516666	424.666656	1023.000000	1023.000000	2046.000000
29.520000	0.028291	16.720270	5.477910	-0.147585	6.254014	5.135932	0.000000	-10.000000	-0.800000	34.783333	436.333344	1023.000000	1023.000000	2046.000000
29.540001	0.026482	15.651056	5.245080	-0.302189	6.063601	4.644563	0.000000	-10.000000	-0.758333	34.133335	447.833344	1023.000000	1023.000000	2046.000000
29.559999	0.024578	14.525554	4.653422	-0.085892	5.989571	3.968452	0.000000	-10.000000	-0.716667	33.616669	459.500000	1023.000000	1023.000000	2046.000000
29.580000	0.023871	14.107581	4.112181	0.168358	6.060172	3.766871	0.000000	-10.000000	-0.700000	32.799999	470.833344	1023.000000	1023.000000	2046.000000
29.600000	0.024714	14.606231	3.928671	0.533510	6.160102	3.983948	0.000000	-10.000000	-0.675000	32.200001	481.833344	1023.000000	1023.000000	2046.000000
29.620001	0.026348	15.571897	4.290183	0.823305	5.883329	4.575079	0.000000	-10.000000	-0.675000	31.900000	492.666656	1023.000000	1023.000000	2046.000000
29.639999	0.027831	16.448082	4.404342	1.153244	5.848105	5.042390	0.000000	-10.000000	-0.650000	31.516666	503.333344	1023.000000	1023.000000	2046.000000
29.660000	0.028852	17.051702	4.131079	1.774531	6.073060	5.073032	0.000000	-10.000000	-0.658333	31.533333	514.000000	1023.000000	1023.000000	2046.000000
29.680000	0.029720	17.564690	3.709721	2.550771	6.406483	4.897716	0.000000	-10.000000	-0.625000	31.166666	524.500000	1023.000000	1023.000000	2046.000000
29.700001	0.030917	18.271851	3.353205	3.214480	6.768672	4.935495	0.000000	-10.000000	-0.600000	30.666666	535.000000	1023.000000	1023.000000	2046.000000
29.719999	0.032460	19.183933	3.260207	3.656332	6.992182	5.275211	0.000000	-10.000000	-0.558333	29.900000	545.333313	1023.000000	1023.000000	2046.000000
29.740000	0.034336	20.292719	3.501150	3.974367	6.989709	5.827493	0.000000	-10.000000	-0.541667	29.150000	555.500000	1023.000000	1023.000000	2046.000000
29.760000	0.036441	21.536827	3.880638	4.182306	6.997854	6.476029	0.000000	-10.000000	-0.516667	28.450001	565.333313	1023.000000	1023.000000	2046.000000
29.780001	0.037997	22.456007	4.078709	4.401749	7.125321	6.850227	0.000000	-10.000000	-0.491667	27.816668	575.000000	1023.000000	1023.000000	2046.000000
29.799999	0.039439	23.308346	4.011833	4.892134	7.625100	6.779277	0.000000	-10.000000	-0.458333	27.283335	584.333313	1023.000000	1023.000000	2046.000000
29.820000	0.041137	24.312109	4.004972	5.379125	8.240969	6.687043	0.000000	-10.000000	-0.416667	26.366667	593.500000	1023.000000	1023.000000	2046.000000
29.840000	0.043147	25.499649	4.216275	5.594914	8.759410	6.929050	0.000000	-10.000000	-0.391667	25.433334	602.333313	1023.000000	1023.000000	2046.000000
29.860001	0.045597	26.947966	4.900099	5.666458	8.999225	7.382185	0.000000	-10.000000	-0.325000	23.400002	613.500000	1023.000000	1023.000000	2046.000000
29.879999	0.048485	28.654745	5.910215	5.658440	9.181014	7.905076	0.000000	-10.000000	-0.275000	21.950001	621.666687	1023.000000	1023.000000	2046.000000
29.900000	0.050113	29.617050	6.717713	5.406565	9.246278	8.246494	0.000000	-10.000000	-0.216667	20.283335	629.666687	1023.000000	1023.000000	2046.000000
29.920000	0.050885	30.073166	7.126667	5.422256	9.408340	8.115901	0.000000	-10.000000	-0.191667	19.300001	634.500000	1023.000000	1023.000000	2046.000000
29.940001	0.050989	30.134319	7.183010	5.564795	9.713022	7.673493	0.000000	-10.000000	-0.158333	17.716667	641.333313	1023.000000	1023.000000	2046.000000
29.959999	0.051033	30.160374	7.378067	5.388031	9.919468	7.474808	0.000000	-10.000000	-0.108333	15.900000	647.500000	1023.000000	1023.000000	2046.000000
29.980000	0.051182	30.248762	7.814343	5.169922	9.835532	7.428966	0.000000	-10.000000	-0.066667	13.766666	653.166687	1023.000000	1023.000000	2046.000000
30.000000	0.051561	30.472841	8.489312	4.772374	9.523912	7.687243	0.000000	-10.000000	-0.025000	11.450000	658.333313	1023.000000	1023.000000	2046.000000
30.020000	0.051486	30.428026	8.837015	4.436554	9.407697	7.746761	0.000000	-10.000000	-0.008333	8.666667	662.500000	1023.000000	1023.000000	2046.000000
30.040001	0.050713	29.971521	8.619383	4.495368	9.584781	7.271989	0.000000	-10.000000	0.008333	5.200000	665.833313	1023.000000	1023.000000	2046.000000
30.059999	0.050119	29.620344	8.369555	4.514588	9.719269	7.016931	0.000000	-10.000000	0.025000	1.383333	667.833313	1023.000000	1023.000000	2046.000000
30.080000	0.050037	29.571821	8.395741	4.435041	9.623565	7.117476	0.000000	-10.000000	0.050000	-1.783333	668.833313	1023.000000	1023.000000	2046.000000
30.100000	0.050513	29.853043	8.807596	4.274648	9.341877	7.428920	0.000000	-10.000000	0.058333	-4.366667	669.000000	1023.000000	1023.000000	2046.000000
30.120001	0.050481	29.834156	9.056060	4.045134	9.090024	7.642937	0.000000	-10.000000	0.075000	-6.566667	669.000000	1023.000000	1023.000000	2046.000000
30.139999	0.050305	29.730495	9.023184	4.144310	9.154808	7.408193	0.000000	-10.000000	0.075000	-8.633333	669.000000	1023.000000	1023.000000	2046.000000
30.160000	0.050107	29.613499	8.892639	4.379984	9.275677	7.065200	0.000000	-10.000000	0.091667	-9.950000	669.000000	1023.000000	1023.000000	2046.000000
30.180000	0.050498	29.844433	8.771008	4.630656	9.504357	6.938411	0.000000	-10.000000	0.091667	-10.650001	669.000000	1023.000000	1023.000000	2046.000000
30.200001	0.051254	30.291264	8.757164	4.842422	9.597136	7.094541	0.000000	-10.000000	0.100000	-11.316667	669.000000	1023.000000	1023.000000	2046.000000
30.219999	0.052158	30.825249	9.166670	4.871958	9.272720	7.513900	0.000000	-10.000000	0.108333	-12.066667	661.666687	1023.000000	1023.000000	2046.000000
30.240000	0.052586	31.078136	9.417538	4.804328	9.036498	7.819772	0.000000	-10.000000	0.133333	-13.183333	652.833313	1023.000000	1023.000000	2046.000000
30.260000	0.051551	30.466368	9.167619	5.120703	8.888455	7.289592	0.000000	-10.000000	0.183333	-14.433333	642.333313	1023.000000	1023.000000	2046.000000
30.280001	0.050113	29.616886	8.831598	5.096013	8.690024	6.999249	0.000000	-10.000000	0.225000	-15.800000	637.500000	1023.000000	1023.000000	2046.000000
30.299999	0.048776	28.826403	8.325472	5.283957	8.409897	6.807076	0.000000	-10.000000	0.258333	-17.116667	632.166687	1023.000000	1023.000000	2046.000000
30.320000	0.046803	27.660328	8.009951	5.174431	7.900897	6.575049	0.000000	-10.000000	0.283333	-18.283335	626.500000	1023.000000	1023.000000	2046.000000
30.340000	0.045048	26.623188	8.023088	4.745427	7.337839	6.516833	0.000000	-10.000000	0.325000	-19.483334	620.333313	1023.000000	1023.000000	2046.000000
30.360001	0.042821	25.307341	8.012426	4.087252	6.887846	6.319815	0.000000	-10.000000	0.358333	-20.350000	613.833313	1023.000000	1023.000000	2046.000000
30.379999	0.039744	23.488789	7.693634	3.747341	6.513828	5.533986	0.000000	-10.000000	0.383333	-21.250000	607.000000	1023.000000	1023.000000	2046.000000
30.400000	0.036632	21.649515	7.070163	3.613923	6.144168	4.821262	0.000000	-10.000000	0.391667	-21.833334	600.000000	1023.000000	1023.000000	2046.000000
30.420000	0.033486	19.789993	6.435646	3.587854	5.472262	4.294231	0.000000	-10.000000	0.400000	-22.566668	592.666687	1023.000000	1023.000000	2046.000000
30.440001	0.031478	18.603584	6.334235	3.503356	4.540357	4.225637	0.000000	-10.000000	0.425000	-23.166668	585.000000	1023.000000	1023.000000	2046.000000
30.459999	0.029526	17.449598	6.027771	3.395498	3.902591	4.123738	0.000000	-10.000000	0.458333	-23.633333	577.333313	1023.000000	1023.000000	2046.000000
30.480000	0.027711	16.377211	5.462910	3.730383	3.649889	3.534029	0.000000	-10.000000	0.475000	-23.883333	569.666687	1023.000000	1023.000000	2046.000000
30.500000	0.026227	15.500390	4.797536	3.978368	3.513801	3.210685	0.000000	-10.000000	0.475000	-24.000000	562.000000	1023.000000	1023.000000	2046.000000
30.520000	0.024994	14.771554	4.276866	4.258004	3.217488	3.019196	0.000000	-10.000000	0.475000	-24.016666	554.000000	1023.000000	1023.000000	2046.000000
30.540001	0.023938	14.147093	4.123874	4.311848	2.676800	3.034571	0.000000	-10.000000	0.491667	-24.150000	546.000000	1023.000000	1023.000000	2046.000000
30.559999	0.022913	13.541448	3.994113	4.183401	2.233318	3.130615	0.000000	-10.000000	0.500000	-24.266666	537.666687	1023.000000	1023.000000	2046.000000
30.580000	0.021351	12.618286	3.524835	4.263585	2.010329	2.819536	0.000000	-10.000000	0.500000	-24.733334	529.333313	1023.000000	1023.000000	2046.000000
30.600000	0.019875	11.746351	2.986774	4.460027	1.963670	2.335880	0.000000	-10.000000	0.516667	-25.183334	521.000000	1023.000000	1023.000000	2046.000000
30.620001	0.018642	11.017314	2.532994	4.439624	1.808411	2.236285	0.000000	-10.000000	0.533333	-25.633333	512.666687	1023.000000	1023.000000	2046.000000
30.639999	0.017820	10.531765	2.481299	4.289084	1.452927	2.308454	0.000000	-10.000000	0.550000	-26.066668	504.166656	1023.000000	1023.000000	2046.000000
30.660000	0.017485	10.333728	2.635780	4.023652	1.139860	2.534436	0.000000	-10.000000	0.550000	-26.483334	495.333344	1023.000000	1023.000000	2046.000000
30.680000	0.016381	9.681201	2.485192	3.807232	1.016459	2.372319	0.000000	-10.000000	0.558333	-26.866667	486.500000	1023.000000	1023.000000	2046.000000
30.700001	0.014911	8.812277	2.160299	3.739748	1.053406	1.858824	0.000000	-10.000000	0.575000	-27.033333	477.500000	1023.000000	1023.000000	2046.000000
30.719999	0.014013	8.281824	1.926296	3.594592	1.080593	1.680343	0.000000	-10.000000	0.600000	-27.366667	468.500000	1023.000000	1023.000000	2046.000000
30.740000	0.012985	7.673991	2.087817	3.296164	0.634650	1.655360	0.000000	-10.000000	0.625000	-27.716667	459.500000	1023.000000	1023.000000	2046.000000
30.760000	0.011884	7.023510	2.300814	2.735342	0.299346	1.688008	0.000000	-10.000000	0.633333	-28.200001	450.166656	1023.000000	1023.000000	2046.000000
30.780001	0.009617	5.683810	2.154108	2.421582	0.018079	1.090040	0.000000	-10.000000	0.633333	-28.416668	440.833344	1023.000000	1023.000000	2046.000000
30.799999	0.007344	4.340386	1.919421	1.984196	-0.134694	0.571463	0.000000	-10.000000	0.625000	-28.366667	431.166656	1023.000000	1023.000000	2046.000000
30.820000	0.005299	3.131949	1.728229	1.501253	-0.468583	0.371050	0.000000	-10.000000	0.633333	-28.233334	421.833344	1023.000000	1023.000000	2046.000000
30.840000	0.003381	1.998331	1.824996	1.075580	-1.051444	0.149199	0.000000	-10.000000	0.641667	-28.066666	412.333344	1023.000000	1023.000000	2046.000000
30.860001	0.001588	0.938245	1.848266	0.564759	-1.504410	0.029630	0.000000	-10.000000	0.633333	-27.983334	403.000000	1023.000000	1023.000000	2046.000000
30.879999	-0.000439	-0.259556	1.591535	0.211190	-1.765972	-0.296308	0.000000	-10.000000	0.633333	-27.883333	393.666656	1023.000000	1023.000000	2046.000000
30.900000	-0.002539	-1.500675	1.185676	0.029514	-1.894204	-0.821661	0.000000	-10.000000	0.625000	-27.666666	384.333344	1023.000000	1023.000000	2046.000000
30.920000	-0.004093	-2.418796	0.758214	-0.208234	-1.977747	-0.991029	0.000000	-10.000000	0.633333	-27.683334	375.166656	1023.000000	1023.000000	2046.000000
30.940001	-0.005672	-3.352137	0.469501	-0.429359	-2.237299	-1.154979	0.000000	-10.000000	0.616667	-27.466667	365.833344	1023.000000	1023.000000	2046.000000
30.959999	-0.006945	-4.104759	0.496580	-0.750512	-2.713452	-1.137376	0.000000	-10.000000	0.591667	-27.433334	356.666656	1023.000000	1023.000000	2046.000000
30.980000	-0.008044	-4.754033	0.445726	-1.079046	-2.978508	-1.142204	0.000000	-10.000000	0.566667	-27.333334	350.500000	1023.000000	1023.000000	2046.000000
31.000000	-0.009421	-5.568089	0.249174	-1.275099	-3.143718	-1.398445	0.000000	-10.000000	0.541667	-26.900000	341.500000	1023.000000	1023.000000	2046.000000
31.020000	-0.011110	-6.566057	-0.082799	-1.342906	-3.253196	-1.887155	0.000000	-10.000000	0.541667	-26.500000	332.666656	1023.000000	1023.000000	2046.000000
31.040001	-0.012483	-7.377550	-0.432944	-1.461192	-3.274187	-2.209228	0.000000	-10.000000	0.533333	-26.100000	320.833344	1023.000000	1023.000000	2046.000000
31.059999	-0.013946	-8.242048	-0.830723	-1.645303	-3.381184	-2.384839	0.000000	-10.000000	0.533333	-26.100000	312.166656	1023.000000	1023.000000	2046.000000
31.080000	-0.015358	-9.076788	-0.935756	-1.829916	-3.840781	-2.470335	0.000000	-10.000000	0.516667	-25.983334	303.500000	1023.000000	1023.000000	2046.000000
31.100000	-0.016208	-9.579163	-0.899479	-2.091537	-4.208230	-2.379918	0.000000	-10.000000	0.525000	-25.600000	294.833344	1023.000000	1023.000000	2046.000000
31.120001	-0.016965	-10.026278	-0.939990	-2.235128	-4.390423	-2.460739	0.000000	-10.000000	0.525000	-25.500000	286.333344	1023.000000	1023.000000	2046.000000
31.139999	-0.017855	-10.552505	-1.123314	-2.200079	-4.505106	-2.724005	0.000000	-10.000000	0.525000	-25.250000	277.666656	1023.000000	1023.000000	2046.000000
31.160000	-0.018657	-11.026237	-1.382762	-2.246318	-4.480175	-2.916983	0.000000	-10.000000	0.508333	-25.300001	269.333344	1023.000000	1023.000000	2046.000000
31.180000	-0.019909	-11.766469	-1.719058	-2.400503	-4.626992	-3.019916	0.000000	-10.000000	0.500000	-24.966667	260.833344	1023.000000	1023.000000	2046.000000
31.200001	-0.020541	-12.139751	-1.898038	-2.370102	-4.800148	-3.071462	0.000000	-10.000000	0.500000	-24.683334	252.500000	1023.000000	1023.000000	2046.000000
31.219999	-0.021226	-12.544455	-1.783357	-2.638715	-5.298522	-2.823861	0.000000	-10.000000	0.491667	-24.366667	244.166672	1023.000000	1023.000000	2046.000000
31.240000	-0.022688	-13.408729	-2.105059	-2.725759	-5.547125	-3.030785	0.000000	-10.000000	0.483333	-24.183334	236.000000	1023.000000	1023.000000	2046.000000
31.260000	-0.025471	-15.053535	-2.581919	-2.882304	-5.765400	-3.823912	0.000000	-10.000000	0.483333	-24.100000	228.000000	1023.000000	1023.000000	2046.000000
31.280001	-0.028289	-16.718842	-2.969761	-3.411088	-5.965288	-4.372705	0.000000	-10.000000	0.475000	-23.950001	220.000000	1023.000000	1023.000000	2046.000000
31.299999	-0.031242	-18.463772	-3.231384	-4.153634	-6.347084	-4.731670	0.000000	-10.000000	0.458333	-23.550001	212.000000	1023.000000	1023.000000	2046.000000
31.320000	-0.034262	-20.249083	-3.333676	-4.789407	-7.071967	-5.054032	0.000000	-10.000000	0.425000	-23.000000	204.166672	1023.000000	1023.000000	2046.000000
31.340000	-0.037038	-21.889456	-3.521324	-5.204206	-7.724733	-5.439192	0.000000	-10.000000	0.400000	-22.300001	196.500000	1023.000000	1023.000000	2046.000000
31.360001	-0.040006	-23.643681	-4.029508	-5.211539	-8.192850	-6.209783	0.000000	-10.000000	0.375000	-21.716667	189.166672	1023.000000	1023.000000	2046.000000
31.379999	-0.042541	-25.141441	-4.564668	-5.073656	-8.557570	-6.945549	0.000000	-10.000000	0.358333	-21.216667	181.833328	1023.000000	1023.000000	2046.000000
31.400000	-0.044263	-26.159485	-5.104901	-5.001460	-8.814856	-7.238270	0.000000	-10.000000	0.350000	-20.866667	174.666672	1023.000000	1023.000000	2046.000000
31.420000	-0.045681	-26.997578	-5.508958	-4.847773	-9.255218	-7.385630	0.000000	-10.000000	0.358333	-20.716667	167.666672	1023.000000	1023.000000	2046.000000
31.440001	-0.046498	-27.480427	-5.727966	-4.749575	-9.654221	-7.348663	0.000000	-10.000000	0.358333	-20.650000	160.833328	1023.000000	1023.000000	2046.000000
31.459999	-0.047327	-27.970161	-5.954165	-4.711093	-10.015339	-7.289566	0.000000	-10.000000	0.358333	-20.500000	154.000000	1023.000000	1023.000000	2046.000000
31.480000	-0.048189	-28.479979	-6.238174	-4.704005	-10.209824	-7.327976	0.000000	-10.000000	0.350000	-20.166666	147.166672	1023.000000	1023.000000	2046.000000
31.500000	-0.049200	-29.077099	-6.545433	-4.549812	-10.306458	-7.675395	0.000000	-10.000000	0.333333	-19.683334	140.333328	1023.000000	1023.000000	2046.000000
31.520000	-0.050243	-29.693325	-6.954024	-4.437296	-10.260414	-8.041592	0.000000	-10.000000	0.300000	-18.983334	133.833328	1023.000000	1023.000000	2046.000000
31.540001	-0.050998	-30.139631	-7.318338	-4.465778	-10.204497	-8.151017	0.000000	-10.000000	0.266667	-18.400000	127.500000	1023.000000	1023.000000	2046.000000
31.559999	-0.051580	-30.483837	-7.446581	-4.466754	-10.434403	-8.136097	0.000000	-10.000000	0.250000	-17.799999	121.500000	1023.000000	1023.000000	2046.000000
31.580000	-0.051797	-30.612158	-7.299647	-4.627290	-10.762915	-7.922306	0.000000	-10.000000	0.241667	-17.600000	115.500000	1023.000000	1023.000000	2046.000000
31.600000	-0.051976	-30.717978	-7.197391	-4.867662	-10.909266	-7.743658	0.000000	-10.000000	0.233333	-17.216667	109.500000	1023.000000	1023.000000	2046.000000
31.620001	-0.052371	-30.951038	-7.214958	-4.996223	-10.966764	-7.773094	0.000000	-10.000000	0.216667	-16.866667	103.666664	1023.000000	1023.000000	2046.000000
31.639999	-0.052774	-31.189362	-7.363148	-5.005796	-10.840708	-7.979711	0.000000	-10.000000	0.208333	-16.333334	98.000000	1023.000000	1023.000000	2046.000000
31.660000	-0.053278	-31.487223	-7.493777	-5.053607	-10.675806	-8.264033	0.000000	-10.000000	0.191667	-15.950001	92.666664	1023.000000	1023.000000	2046.000000
31.680000	-0.053736	-31.758097	-7.614238	-5.311985	-10.541337	-8.290535	0.000000	-10.000000	0.191667	-15.483334	87.333336	1023.000000	1023.000000	2046.000000
31.700001	-0.054686	-32.319603	-7.622581	-5.686540	-10.737783	-8.272697	0.000000	-10.000000	0.191667	-15.333333	82.166664	1023.000000	1023.000000	2046.000000
31.719999	-0.055673	-32.902451	-7.474671	-6.091268	-11.122391	-8.214120	0.000000	-10.000000	0.191667	-14.983334	77.000000	1023.000000	1023.000000	2046.000000
31.740000	-0.056664	-33.488182	-7.296312	-6.550790	-11.536257	-8.104821	0.000000	-10.000000	0.191667	-14.766666	72.000000	1023.000000	1023.000000	2046.000000
31.760000	-0.058037	-34.299820	-7.341690	-6.924551	-11.679094	-8.354484	0.000000	-10.000000	0.183333	-14.216667	67.000000	1023.000000	1023.000000	2046.000000
31.780001	-0.059573	-35.207787	-7.582889	-7.148825	-11.663521	-8.812554	0.000000	-10.000000	0.183333	-13.866667	62.166668	1023.000000	1023.000000	2046.000000
31.799999	-0.061064	-36.089100	-7.869476	-7.489832	-11.663308	-9.066482	0.000000	-10.000000	0.166667	-13.550000	57.500000	1023.000000	1023.000000	2046.000000
31.820000	-0.062329	-36.836411	-8.063824	-7.739135	-11.849927	-9.183526	0.000000	-10.000000	0.166667	-13.283334	53.166668	1023.000000	1023.000000	2046.000000
31.840000	-0.063258	-37.385536	-8.054176	-8.025279	-12.219687	-9.086395	0.000000	-10.000000	0.166667	-13.050000	48.666668	1023.000000	1023.000000	2046.000000
31.860001	-0.063619	-37.598911	-7.999616	-8.293769	-12.404971	-8.900555	0.000000	-10.000000	0.166667	-12.800000	44.333332	1023.000000	1023.000000	2046.000000
31.879999	-0.064423	-38.073906	-8.108674	-8.454637	-12.494207	-9.016387	0.000000	-10.000000	0.150000	-12.583334	40.000000	1023.000000	1023.000000	2046.000000
31.900000	-0.065235	-38.554031	-8.283183	-8.456649	-12.391634	-9.422565	0.000000	-10.000000	0.125000	-12.300000	36.000000	1023.000000	1023.000000	2046.000000
31.920000	-0.065885	-38.937763	-8.494238	-8.642354	-12.260070	-9.541100	0.000000	-10.000000	0.108333	-12.066667	32.000000	1023.000000	1023.000000	2046.000000
31.940001	-0.066529	-39.318577	-8.626976	-8.764843	-12.350206	-9.576551	0.000000	-10.000000	0.100000	-11.783334	28.000000	1023.000000	1023.000000	2046.000000
31.959999	-0.066512	-39.308498	-8.400102	-8.950481	-12.663613	-9.294302	0.000000	-10.000000	0.100000	-11.633333	24.000000	1023.000000	1023.000000	2046.000000
31.980000	-0.066395	-39.239418	-8.285997	-9.061870	-12.704229	-9.187321	0.000000	-10.000000	0.100000	-11.500000	21.333334	1023.000000	1023.000000	2046.000000
32.000000	-0.066730	-39.437489	-8.385264	-8.999088	-12.558928	-9.494208	0.000000	-10.000000	0.100000	-11.250000	17.333334	1023.000000	1023.000000	2046.000000
32.020000	-0.067164	-39.693665	-8.569490	-9.097506	-12.365260	-9.661408	0.000000	-10.000000	0.091667	-10.916667	13.666667	1023.000000	1023.000000	2046.000000
32.040001	-0.067606	-39.955387	-8.713957	-9.134504	-12.388252	-9.718674	0.000000	-10.000000	0.091667	-10.416667	8.666667	1023.000000	1023.000000	2046.000000
32.060001	-0.067585	-39.942841	-8.524521	-9.238779	-12.667243	-9.512298	0.000000	-10.000000	0.083333	-9.983334	5.333333	1023.000000	1023.000000	2046.000000
32.080002	-0.067147	-39.683594	-8.391662	-9.311816	-12.704277	-9.275838	0.000000	-10.000000	0.075000	-9.400000	2.166667	1023.000000	1023.000000	2046.000000
32.099998	-0.066572	-39.344002	-8.282250	-9.262045	-12.625970	-9.173737	0.000000	-10.000000	0.066667	-8.883333	-0.666667	1023.000000	1023.000000	2046.000000
32.119999	-0.066375	-39.227821	-8.381664	-9.126894	-12.384551	-9.334712	0.000000	-10.000000	0.058333	-8.316667	-3.333333	1023.000000	1023.000000	2046.000000
32.139999	-0.066470	-39.283875	-8.471081	-9.219823	-12.279048	-9.313923	0.000000	-10.000000	0.058333	-7.900000	-6.000000	1023.000000	1023.000000	2046.000000
32.160000	-0.066838	-39.501167	-8.667205	-9.259514	-12.296929	-9.277520	0.000000	-10.000000	0.050000	-7.283333	-8.666667	1023.000000	1023.000000	2046.000000
32.180000	-0.066370	-39.224701	-8.565072	-9.098150	-12.264777	-9.296702	0.000000	-10.000000	0.050000	-6.600000	-11.166667	1023.000000	1023.000000	2046.000000
32.200001	-0.065719	-38.839893	-8.299821	-9.145269	-12.428111	-8.966692	0.000000	-10.000000	0.041667	-5.716667	-13.500000	1023.000000	1023.000000	2046.000000
32.220001	-0.065445	-38.678215	-8.294000	-9.125887	-12.479433	-8.778895	0.000000	-10.000000	0.033333	-4.866667	-15.333333	1023.000000	1023.000000	2046.000000
32.240002	-0.066211	-39.130619	-8.454988	-9.279190	-12.398473	-8.997969	0.000000	-10.000000	0.025000	-4.183333	-17.000000	1023.000000	1023.000000	2046.000000
32.259998	-0.067430	-39.850994	-8.576125	-9.508074	-12.328725	-9.438070	0.000000	-10.000000	0.025000	-3.783334	-18.000000	1023.000000	1023.000000	2046.000000
32.279999	-0.068963	-40.757206	-8.699381	-10.002834	-12.315567	-9.739423	0.000000	-10.000000	0.016667	-2.083333	-19.000000	1023.000000	1023.000000	2046.000000
32.299999	-0.070482	-41.654732	-8.873571	-10.371224	-12.401280	-10.008657	0.000000	-10.000000	-0.008333	0.400000	-19.500000	1023.000000	1023.000000	2046.000000
32.320000	-0.072222	-42.683441	-9.153827	-10.497157	-12.736757	-10.295701	0.000000	-10.000000	-0.041667	4.083333	-20.000000	1023.000000	1023.000000	2046.000000
32.340000	-0.072894	-43.080288	-9.225181	-10.458255	-13.182029	-10.214823	0.000000	-10.000000	-0.066667	7.333333	-20.000000	1023.000000	1023.000000	2046.000000
32.360001	-0.072305	-42.731995	-9.272816	-10.254110	-13.313745	-9.891324	0.000000	-10.000000	-0.083333	10.316667	-20.000000	1023.000000	1023.000000	2046.000000
32.380001	-0.071174	-42.063942	-9.400947	-9.849557	-13.168518	-9.644920	0.000000	-10.000000	-0.108333	12.700000	-20.000000	1023.000000	1023.000000	2046.000000
32.400002	-0.069786	-41.243774	-9.554907	-9.402694	-12.876574	-9.409602	0.000000	-10.000000	-0.158333	14.283334	-20.000000	1023.000000	1023.000000	2046.000000
32.419998	-0.068091	-40.241970	-9.719738	-8.893022	-12.431358	-9.197854	0.000000	-10.000000	-0.200000	15.216667	-20.000000	1023.000000	1023.000000	2046.000000
32.439999	-0.066227	-39.140427	-9.884773	-8.530852	-11.927080	-8.797722	0.000000	-10.000000	-0.233333	16.283333	-12.833333	1023.000000	1023.000000	2046.000000
32.459999	-0.064371	-38.043152	-9.984950	-8.148158	-11.518445	-8.391597	0.000000	-10.000000	-0.275000	18.016666	4.000000	1023.000000	1023.000000	2046.000000
32.480000	-0.062579	-36.984348	-9.904147	-7.851841	-11.393106	-7.835252	0.000000	-10.000000	-0.325000	20.533333	23.166666	1023.000000	1023.000000	2046.000000
32.500000	-0.059910	-35.406826	-9.653642	-7.572870	-11.149044	-7.031271	0.000000	-10.000000	-0.391667	22.883333	37.666668	1023.000000	1023.000000	2046.000000
32.520000	-0.056998	-33.685726	-9.498601	-7.154274	-10.612282	-6.420571	0.000000	-10.000000	-0.425000	24.233334	42.500000	1023.000000	1023.000000	2046.000000
32.540001	-0.054248	-32.060848	-9.312066	-6.598465	-9.995457	-6.154861	0.000000	-10.000000	-0.491667	25.700001	50.500000	1023.000000	1023.000000	2046.000000
32.560001	-0.051353	-30.349350	-9.109706	-6.342689	-9.274161	-5.622794	0.000000	-10.000000	-0.533333	26.600000	56.000000	1023.000000	1023.000000	2046.000000
32.580002	-0.048576	-28.708344	-8.869583	-6.076166	-8.647435	-5.115159	0.000000	-10.000000	-0.591667	28.250000	67.500000	1023.000000	1023.000000	2046.000000
32.599998	-0.045813	-27.075384	-8.460971	-5.779072	-8.253346	-4.581996	0.000000	-10.000000	-0.600000	29.383333	76.833336	1023.000000	1023.000000	2046.000000
32.619999	-0.041984	-24.812492	-7.728844	-5.627901	-7.758301	-3.697447	0.000000	-10.000000	-0.608333	30.516666	86.166664	1023.000000	1023.000000	2046.000000
32.639999	-0.037966	-22.438074	-7.057794	-5.385148	-7.017066	-2.978067	0.000000	-10.000000	-0.616667	31.033333	96.333336	1023.000000	1023.000000	2046.000000
32.660000	-0.034500	-20.389481	-6.465765	-5.164135	-6.194215	-2.565364	0.000000	-10.000000	-0.633333	31.166668	103.166664	1023.000000	1023.000000	2046.000000
32.680000	-0.031736	-18.755901	-5.970186	-5.017504	-5.390905	-2.377307	0.000000	-10.000000	-0.658333	31.600000	117.000000	1023.000000	1023.000000	2046.000000
32.700001	-0.029496	-17.432238	-5.488404	-5.048545	-4.783651	-2.111638	0.000000	-10.000000	-0.666667	31.900002	124.000000	1023.000000	1023.000000	2046.000000
32.720001	-0.027893	-16.484718	-5.036911	-5.037704	-4.532331	-1.877773	0.000000	-10.000000	-0.691667	32.466667	138.166672	1023.000000	1023.000000	2046.000000
32.740002	-0.026353	-15.574772	-4.501769	-5.076337	-4.460705	-1.535961	0.000000	-10.000000	-0.716667	33.033333	149.000000	1023.000000	1023.000000	2046.000000
32.759998	-0.024350	-14.390874	-3.969702	-5.163315	-4.188581	-1.069274	0.000000	-10.000000	-0.733333	33.583336	163.666672	1023.000000	1023.000000	2046.000000
32.779999	-0.022276	-13.165023	-3.594651	-5.112484	-3.684062	-0.773826	0.000000	-10.000000	-0.733333	33.866669	171.166672	1023.000000	1023.000000	2046.000000
32.799999	-0.019944	-11.786853	-3.316024	-4.821691	-2.946497	-0.702642	0.000000	-10.000000	-0.733333	33.933334	182.500000	1023.000000	1023.000000	2046.000000
32.820000	-0.017659	-10.436351	-2.922599	-4.662324	-2.333174	-0.518254	0.000000	-10.000000	-0.741667	34.016670	190.000000	1023.000000	1023.000000	2046.000000
32.840000	-0.015529	-9.177366	-2.670108	-4.525004	-1.742546	-0.239708	0.000000	-10.000000	-0.758333	34.216667	201.333328	1023.000000	1023.000000	2046.000000
32.860001	-0.013613	-8.045384	-2.242521	-4.384029	-1.493756	0.074922	0.000000	-10.000000	-0.783333	34.483334	212.833328	1023.000000	1023.000000	2046.000000
32.880001	-0.011050	-6.530557	-1.545451	-4.295634	-1.297872	0.608400	0.000000	-10.000000	-0.791667	35.083336	228.333328	1023.000000	1023.000000	2046.000000
32.900002	-0.007976	-4.713831	-0.905254	-4.073803	-0.817010	1.082236	0.000000	-10.000000	-0.791667	35.566669	240.000000	1023.000000	1023.000000	2046.000000
32.919998	-0.004684	-2.768248	-0.414027	-3.639181	-0.054861	1.339821	0.000000	-10.000000	-0.758333	35.666668	247.666672	1023.000000	1023.000000	2046.000000
32.939999	-0.001461	-0.863262	0.076492	-3.221348	0.743324	1.538270	0.000000	-10.000000	-0.766667	35.433334	259.333344	1023.000000	1023.000000	2046.000000
32.959999	0.001598	0.944520	0.511994	-2.945691	1.518403	1.859815	0.000000	-10.000000	-0.775000	35.200001	271.000000	1023.000000	1023.000000	2046.000000
32.980000	0.004221	2.494676	0.943284	-2.615332	2.016842	2.149883	0.000000	-10.000000	-0.808333	35.183334	283.000000	1023.000000	1023.000000	2046.000000
33.000000	0.006741	3.983768	1.570417	-2.423146	2.149184	2.687312	0.000000	-10.000000	-0.816667	35.200001	294.666656	1023.000000	1023.000000	2046.000000
33.020000	0.010128	5.985583	2.233807	-2.127616	2.576420	3.302972	0.000000	-10.000000	-0.825000	35.216667	306.333344	1023.000000	1023.000000	2046.000000
33.040001	0.013495	7.975811	2.643031	-1.567477	3.388222	3.512035	0.000000	-10.000000	-0.816667	35.200001	318.000000	1023.000000	1023.000000	2046.000000
33.060001	0.016834	9.948744	3.003647	-1.087672	4.266672	3.766097	0.000000	-10.000000	-0.808333	34.950001	326.000000	1023.000000	1023.000000	2046.000000
33.080002	0.019645	11.610306	3.352864	-0.727818	4.867919	4.117341	0.000000	-10.000000	-0.800000	34.733334	337.833344	1023.000000	1023.000000	2046.000000
33.099998	0.021494	12.702908	3.636372	-0.454363	5.204330	4.316568	0.000000	-10.000000	-0.808333	34.766666	349.500000	1023.000000	1023.000000	2046.000000
33.119999	0.023085	13.643133	4.181694	-0.354293	5.090936	4.724796	0.000000	-10.000000	-0.808333	34.883335	364.833344	1023.000000	1023.000000	2046.000000
33.139999	0.024807	14.660796	4.567142	-0.298697	5.227951	5.164400	0.000000	-10.000000	-0.808333	34.966667	376.333344	1023.000000	1023.000000	2046.000000
33.160000	0.027372	16.176893	4.975006	0.189197	5.752334	5.260356	0.000000	-10.000000	-0.800000	34.900002	388.000000	1023.000000	1023.000000	2046.000000
33.180000	0.030146	17.816513	5.243818	0.655364	6.527541	5.389791	0.000000	-10.000000	-0.791667	34.783333	396.000000	1023.000000	1023.000000	2046.000000
33.200001	0.032773	19.368639	5.384379	1.116181	7.137555	5.730524	0.000000	-10.000000	-0.758333	34.466667	411.666656	1023.000000	1023.000000	2046.000000
33.220001	0.033792	19.971230	5.488307	1.419733	7.164402	5.898788	0.000000	-10.000000	-0.725000	34.100002	423.333344	1023.000000	1023.000000	2046.000000
33.240002	0.034567	20.428831	5.845811	1.289353	7.093240	6.200426	0.000000	-10.000000	-0.716667	33.866669	434.666656	1023.000000	1023.000000	2046.000000
33.259998	0.034620	20.460526	6.033485	1.252804	7.192533	5.981702	0.000000	-10.000000	-0.716667	33.733334	442.166656	1023.000000	1023.000000	2046.000000
33.279999	0.033728	19.933317	5.933453	1.178759	7.365407	5.455699	0.000000	-10.000000	-0.716667	33.099998	457.166656	1023.000000	1023.000000	2046.000000
33.299999	0.032606	19.270134	5.652973	1.137425	7.404908	5.074827	0.000000	-10.000000	-0.700000	32.500000	468.500000	1023.000000	1023.000000	2046.000000
33.320000	0.030949	18.290693	5.277107	1.120932	7.001902	4.890752	0.000000	-10.000000	-0.691667	31.916666	479.500000	1023.000000	1023.000000	2046.000000
33.340000	0.030094	17.785370	5.080462	1.209027	6.483966	5.011916	0.000000	-10.000000	-0.658333	31.549999	486.666656	1023.000000	1023.000000	2046.000000
33.360001	0.030770	18.184820	5.059394	1.473060	6.251974	5.400392	0.000000	-10.000000	-0.625000	30.966667	497.166656	1023.000000	1023.000000	2046.000000
33.380001	0.032504	19.210070	4.811773	2.295491	6.667423	5.435382	0.000000	-10.000000	-0.600000	30.183332	510.833344	1023.000000	1023.000000	2046.000000
33.400002	0.034390	20.324221	4.613961	3.044948	7.185375	5.479938	0.000000	-10.000000	-0.600000	29.683332	520.833313	1023.000000	1023.000000	2046.000000
33.419998	0.035840	21.181168	4.392977	3.582434	7.521504	5.684253	0.000000	-10.000000	-0.608333	29.383333	530.833313	1023.000000	1023.000000	2046.000000
33.439999	0.036443	21.537827	4.283019	4.019320	7.359426	5.876061	0.000000	-10.000000	-0.591667	29.166666	540.833313	1023.000000	1023.000000	2046.000000
33.459999	0.037323	22.057909	4.382627	4.172977	7.076819	6.425485	0.000000	-10.000000	-0.575000	28.950001	550.833313	1023.000000	1023.000000	2046.000000
33.480000	0.038656	22.845671	4.354725	4.603872	7.159962	6.727112	0.000000	-10.000000	-0.533333	28.566668	560.833313	1023.000000	1023.000000	2046.000000
33.500000	0.039981	23.628700	4.351485	5.136488	7.319732	6.820996	0.000000	-10.000000	-0.491667	27.950001	567.166687	1023.000000	1023.000000	2046.000000
33.520000	0.041923	24.776207	4.269342	5.684561	7.929872	6.892432	0.000000	-10.000000	-0.433333	26.883333	576.666687	1023.000000	1023.000000	2046.000000
33.540001	0.043427	25.665354	4.365916	5.914949	8.329416	7.055073	0.000000	-10.000000	-0.375000	25.366667	585.833313	1023.000000	1023.000000	2046.000000
33.560001	0.043777	25.872210	4.607170	5.969477	8.110423	7.185139	0.000000	-10.000000	-0.308333	23.633333	594.666687	1023.000000	1023.000000	2046.000000
33.580002	0.044439	26.263391	5.024595	5.787040	7.861419	7.590337	0.000000	-10.000000	-0.241667	21.650000	602.833313	1023.000000	1023.000000	2046.000000
33.599998	0.045890	27.121027	5.367745	5.938529	8.108002	7.706752	0.000000	-10.000000	-0.175000	19.716667	610.333313	1023.000000	1023.000000	2046.000000
33.619999	0.048204	28.488518	5.790885	6.272050	8.786368	7.639214	0.000000	-10.000000	-0.125000	17.500000	617.166687	1023.000000	1023.000000	2046.000000
33.639999	0.050247	29.695820	6.275057	6.350895	9.446850	7.623017	0.000000	-10.000000	-0.075000	15.050000	623.333313	1023.000000	1023.000000	2046.000000
33.660000	0.050316	29.736578	6.740879	6.105014	9.375264	7.515422	0.000000	-10.000000	-0.033333	12.200000	628.833313	1023.000000	1023.000000	2046.000000
33.680000	0.049501	29.255007	7.272637	5.732775	8.709395	7.540199	0.000000	-10.000000	0.000000	9.016666	633.500000	1023.000000	1023.000000	2046.000000
33.700001	0.048590	28.716986	7.672571	5.182187	8.188095	7.674133	0.000000	-10.000000	0.008333	5.250000	637.000000	1023.000000	1023.000000	2046.000000
33.720001	0.048261	28.522064	7.760747	5.187640	8.360050	7.213627	0.000000	-10.000000	0.025000	1.216667	639.000000	1023.000000	1023.000000	2046.000000
33.740002	0.048156	28.459934	7.764389	5.101900	8.710052	6.883593	0.000000	-10.000000	0.033333	-2.250000	639.833313	1023.000000	1023.000000	2046.000000
33.759998	0.047777	28.236092	7.793328	4.936396	8.865543	6.640824	0.000000	-10.000000	0.050000	-5.383333	640.000000	1023.000000	1023.000000	2046.000000
33.779999	0.045887	27.119087	8.074870	4.461384	7.983557	6.599276	0.000000	-10.000000	0.066667	-7.800000	640.000000	1023.000000	1023.000000	2046.000000
33.799999	0.044739	26.440453	8.031125	4.083682	7.585960	6.739686	0.000000	-10.000000	0.075000	-9.866667	640.000000	1023.000000	1023.000000	2046.000000
33.820000	0.044921	26.548388	7.789969	4.360192	7.943733	6.454494	0.000000	-10.000000	0.091667	-10.950000	640.000000	1023.000000	1023.000000	2046.000000
33.840000	0.045244	26.739063	7.690212	4.369075	8.294516	6.385261	0.000000	-10.000000	0.091667	-11.766666	640.000000	1023.000000	1023.000000	2046.000000
33.860001	0.044339	26.204525	7.660086	4.284387	8.048477	6.211576	0.000000	-10.000000	0.108333	-12.466666	636.500000	1023.000000	1023.000000	2046.000000
33.880001	0.042981	25.402018	7.869421	3.791427	7.250556	6.490613	0.000000	-10.000000	0.125000	-13.266666	626.833313	1023.000000	1023.000000	2046.000000
33.900002	0.042657	25.210014	7.760213	3.810396	7.182886	6.456520	0.000000	-10.000000	0.141667	-13.800000	617.166687	1023.000000	1023.000000	2046.000000
33.919998	0.043205	25.533922	7.582829	4.183998	7.612857	6.154240	0.000000	-10.000000	0.166667	-14.216667	609.333313	1023.000000	1023.000000	2046.000000
33.939999	0.044136	26.084509	7.597353	4.356210	8.032937	6.098008	0.000000	-10.000000	0.183333	-14.533334	606.000000	1023.000000	1023.000000	2046.000000
33.959999	0.043297	25.588612	7.817498	4.270051	7.438021	6.063042	0.000000	-10.000000	0.200000	-15.083333	601.000000	1023.000000	1023.000000	2046.000000
33.980000	0.043129	25.489380	8.078454	4.126422	6.926606	6.357896	0.000000	-10.000000	0.208333	-15.633333	596.000000	1023.000000	1023.000000	2046.000000
34.000000	0.043377	25.636089	8.046076	4.265810	6.907285	6.416918	0.000000	-10.000000	0.225000	-16.283333	590.833313	1023.000000	1023.000000	2046.000000
34.020000	0.043645	25.794197	7.893739	4.571791	7.121616	6.207051	0.000000	-10.000000	0.241667	-17.016666	585.333313	1023.000000	1023.000000	2046.000000
34.040001	0.044534	26.319479	7.724140	5.038831	7.612995	5.943513	0.000000	-10.000000	0.258333	-17.733334	579.500000	1023.000000	1023.000000	2046.000000
34.060001	0.042778	25.281595	7.693645	4.714271	6.979696	5.893981	0.000000	-10.000000	0.283333	-18.500000	573.500000	1023.000000	1023.000000	2046.000000
34.080002	0.040652	24.025324	7.510531	4.523312	6.074072	5.917408	0.000000	-10.000000	0.300000	-19.033335	567.500000	1023.000000	1023.000000	2046.000000
34.099998	0.038226	22.591375	7.167269	4.230746	5.540959	5.652402	0.000000	-10.000000	0.325000	-19.600000	561.166687	1023.000000	1023.000000	2046.000000
34.119999	0.036238	21.416456	6.833919	4.075151	5.336082	5.171304	0.000000	-10.000000	0.333333	-20.016668	554.666687	1023.000000	1023.000000	2046.000000
34.139999	0.034991	20.679869	6.691375	3.728232	5.527031	4.733229	0.000000	-10.000000	0.350000	-20.383333	547.833313	1023.000000	1023.000000	2046.000000
34.160000	0.033103	19.564123	6.505795	3.298609	5.481040	4.278680	0.000000	-10.000000	0.350000	-20.750000	541.166687	1023.000000	1023.000000	2046.000000
34.180000	0.029677	17.538874	6.271493	2.924343	4.639780	3.703259	0.000000	-10.000000	0.358333	-20.933334	534.333313	1023.000000	1023.000000	2046.000000
34.200001	0.025938	15.329174	6.002002	2.490390	3.378518	3.458264	0.000000	-10.000000	0.366667	-21.116667	527.333313	1023.000000	1023.000000	2046.000000
34.220001	0.023034	13.613098	5.412439	2.451911	2.705414	3.043334	0.000000	-10.000000	0.383333	-21.400000	520.166687	1023.000000	1023.000000	2046.000000
34.240002	0.021447	12.675352	4.792263	2.779824	2.561341	2.541924	0.000000	-10.000000	0.391667	-21.733334	513.000000	1023.000000	1023.000000	2046.000000
34.259998	0.020875	12.336937	4.333795	2.989896	2.667432	2.345814	0.000000	-10.000000	0.400000	-22.316668	505.833344	1023.000000	1023.000000	2046.000000
34.279999	0.019406	11.469110	3.972419	3.162621	2.277284	2.056787	0.000000	-10.000000	0.400000	-22.583334	498.500000	1023.000000	1023.000000	2046.000000
34.299999	0.017460	10.319128	3.722673	3.113286	1.464323	2.018847	0.000000	-10.000000	0.400000	-22.783335	490.833344	1023.000000	1023.000000	2046.000000
34.320000	0.015749	9.307385	3.396392	3.014400	0.829011	2.067581	0.000000	-10.000000	0.400000	-22.716667	483.333344	1023.000000	1023.000000	2046.000000
34.340000	0.014314	8.459332	2.909134	3.191756	0.542998	1.815445	0.000000	-10.000000	0.400000	-22.700001	475.666656	1023.000000	1023.000000	2046.000000
34.360001	0.014067	8.313501	2.352574	3.511593	0.849244	1.600090	0.000000	-10.000000	0.391667	-22.783333	468.166656	1023.000000	1023.000000	2046.000000
34.380001	0.013882	8.204489	2.027733	3.668266	1.035989	1.472501	0.000000	-10.000000	0.391667	-22.900000	460.500000	1023.000000	1023.000000	2046.000000
34.400002	0.012540	7.411223	1.917426	3.577413	0.573628	1.342755	0.000000	-10.000000	0.391667	-22.883333	452.833344	1023.000000	1023.000000	2046.000000
34.419998	0.011126	6.575427	1.953912	3.095935	-0.097392	1.622972	0.000000	-10.000000	0.400000	-23.033333	445.166656	1023.000000	1023.000000	2046.000000
34.439999	0.009817	5.801804	1.676327	2.881988	-0.303383	1.546873	0.000000	-10.000000	0.400000	-23.066668	437.500000	1023.000000	1023.000000	2046.000000
34.459999	0.008984	5.309659	1.387094	2.952745	-0.191723	1.161544	0.000000	-10.000000	0.400000	-23.416666	429.833344	1023.000000	1023.000000	2046.000000
34.480000	0.008938	5.282064	1.216331	2.950210	0.108782	1.006742	0.000000	-10.000000	0.408333	-23.533333	422.000000	1023.000000	1023.000000	2046.000000
34.500000	0.008893	5.255972	1.125864	2.881102	0.391496	0.857510	0.000000	-10.000000	0.416667	-23.766666	414.000000	1023.000000	1023.000000	2046.000000
34.520000	0.007748	4.579352	1.291153	2.540436	0.012185	0.735578	0.000000	-10.000000	0.433333	-23.916666	406.000000	1023.000000	1023.000000	2046.000000
34.540001	0.005909	3.492435	1.529121	1.860666	-0.686638	0.789286	0.000000	-10.000000	0.441667	-24.049999	398.000000	1023.000000	1023.000000	2046.000000
34.560001	0.003632	2.146688	1.504633	1.380550	-1.277259	0.538765	0.000000	-10.000000	0.466667	-24.233334	390.000000	1023.000000	1023.000000	2046.000000
34.580002	0.001290	0.762509	1.245445	1.030565	-1.594703	0.081201	0.000000	-10.000000	0.475000	-24.400000	382.000000	1023.000000	1023.000000	2046.000000
34.599998	-0.000437	-0.258076	0.989647	0.763821	-1.627579	-0.383966	0.000000	-10.000000	0.491667	-24.366667	374.000000	1023.000000	1023.000000	2046.000000
34.619999	-0.001523	-0.899893	0.802077	0.471858	-1.531986	-0.641842	0.000000	-10.000000	0.491667	-24.416668	366.000000	1023.000000	1023.000000	2046.000000
34.639999	-0.003614	-2.135902	0.763212	0.022289	-2.032890	-0.888514	0.000000	-10.000000	0.491667	-24.350000	357.833344	1023.000000	1023.000000	2046.000000
34.660000	-0.006385	-3.773827	0.777344	-0.648192	-2.971160	-0.931819	0.000000	-10.000000	0.491667	-24.416666	349.500000	1023.000000	1023.000000	2046.000000
34.680000	-0.008778	-5.187965	0.297936	-0.958948	-3.285332	-1.241621	0.000000	-10.000000	0.491667	-24.316668	341.166656	1023.000000	1023.000000	2046.000000
34.700001	-0.010172	-6.011505	-0.181929	-1.031527	-3.184265	-1.613784	0.000000	-10.000000	0.500000	-24.466667	333.000000	1023.000000	1023.000000	2046.000000
34.720001	-0.010828	-6.399131	-0.452231	-1.155555	-3.012024	-1.779321	0.000000	-10.000000	0.491667	-24.766666	325.000000	1023.000000	1023.000000	2046.000000
34.740002	-0.012412	-7.335785	-0.562069	-1.378311	-3.369726	-2.025680	0.000000	-10.000000	0.475000	-24.883333	316.833344	1023.000000	1023.000000	2046.000000
34.759998	-0.014527	-8.585189	-0.504946	-1.909271	-4.175232	-1.995739	0.000000	-10.000000	0.483333	-24.900000	308.500000	1023.000000	1023.000000	2046.000000
34.779999	-0.016887	-9.980090	-0.850671	-2.194123	-4.668132	-2.267165	0.000000	-10.000000	0.491667	-24.766666	300.166656	1023.000000	1023.000000	2046.000000
34.799999	-0.018309	-10.820906	-1.405134	-2.159521	-4.525247	-2.731004	0.000000	-10.000000	0.508333	-24.799999	292.000000	1023.000000	1023.000000	2046.000000
34.820000	-0.019081	-11.276734	-1.664524	-2.236329	-4.447476	-2.928405	0.000000	-10.000000	0.500000	-24.816668	283.666656	1023.000000	1023.000000	2046.000000
34.840000	-0.020258	-11.972674	-1.817493	-2.365296	-4.621430	-3.168455	0.000000	-10.000000	0.500000	-24.850000	275.333344	1023.000000	1023.000000	2046.000000
34.860001	-0.022197	-13.118508	-1.828566	-2.753453	-5.296000	-3.240489	0.000000	-10.000000	0.500000	-24.933334	267.000000	1023.000000	1023.000000	2046.000000
34.880001	-0.024428	-14.436834	-1.989029	-3.156286	-5.930283	-3.361238	0.000000	-10.000000	0.500000	-24.950001	258.666656	1023.000000	1023.000000	2046.000000
34.900002	-0.026321	-15.555533	-2.409925	-3.199191	-6.097088	-3.849329	0.000000	-10.000000	0.500000	-24.950001	250.333328	1023.000000	1023.000000	2046.000000
34.919998	-0.027243	-16.100742	-2.728476	-3.276922	-5.993151	-4.102194	0.000000	-10.000000	0.483333	-24.783333	242.000000	1023.000000	1023.000000	2046.000000
34.939999	-0.027322	-16.147003	-2.902387	-3.298369	-5.735734	-4.210512	0.000000	-10.000000	0.466667	-24.550001	234.000000	1023.000000	1023.000000	2046.000000
34.959999	-0.027715	-16.379461	-2.764537	-3.409811	-5.989112	-4.216001	0.000000	-10.000000	0.450000	-24.266666	225.666672	1023.000000	1023.000000	2046.000000
34.980000	-0.028865	-17.059057	-2.649793	-3.678163	-6.614786	-4.116315	0.000000	-10.000000	0.450000	-24.016666	217.333328	1023.000000	1023.000000	2046.000000
35.000000	-0.030557	-18.059114	-2.811032	-4.050024	-7.106813	-4.091245	0.000000	-10.000000	0.450000	-23.700001	209.166672	1023.000000	1023.000000	2046.000000
35.020000	-0.032323	-19.102873	-3.229373	-4.129615	-7.325395	-4.418489	0.000000	-10.000000	0.433333	-23.466667	201.500000	1023.000000	1023.000000	2046.000000
35.040001	-0.032651	-19.296917	-3.448419	-3.997377	-7.121118	-4.730002	0.000000	-10.000000	0.425000	-23.133333	193.833328	1023.000000	1023.000000	2046.000000
35.060001	-0.032661	-19.302813	-3.649110	-3.928818	-6.986521	-4.738364	0.000000	-10.000000	0.400000	-22.933334	186.000000	1023.000000	1023.000000	2046.000000
35.080002	-0.033429	-19.756540	-3.833689	-3.894100	-7.108873	-4.919878	0.000000	-10.000000	0.391667	-22.500000	178.333328	1023.000000	1023.000000	2046.000000
35.099998	-0.035818	-21.168203	-3.777738	-4.378695	-7.911616	-5.100154	0.000000	-10.000000	0.366667	-22.233334	170.833328	1023.000000	1023.000000	2046.000000
35.119999	-0.039232	-23.186134	-3.923817	-5.196332	-8.635177	-5.430808	0.000000	-10.000000	0.366667	-21.900000	163.500000	1023.000000	1023.000000	2046.000000
35.139999	-0.042756	-25.269056	-4.496862	-5.673531	-8.838619	-6.260044	0.000000	-10.000000	0.358333	-21.500000	156.166672	1023.000000	1023.000000	2046.000000
35.160000	-0.044856	-26.510014	-4.977373	-6.049732	-8.732635	-6.750272	0.000000	-10.000000	0.350000	-20.950001	149.000000	1023.000000	1023.000000	2046.000000
35.180000	-0.047208	-27.899710	-5.114183	-6.196552	-9.317993	-7.270983	0.000000	-10.000000	0.333333	-20.100000	142.000000	1023.000000	1023.000000	2046.000000
35.200001	-0.050305	-29.730047	-5.236456	-6.552329	-10.439418	-7.501843	0.000000	-10.000000	0.300000	-19.333334	135.166672	1023.000000	1023.000000	2046.000000
35.220001	-0.052939	-31.287228	-5.892039	-6.404262	-10.913686	-8.077241	0.000000	-10.000000	0.275000	-18.650000	128.666672	1023.000000	1023.000000	2046.000000
35.240002	-0.054177	-32.018677	-6.615838	-6.119512	-10.809926	-8.473400	0.000000	-10.000000	0.250000	-18.266666	122.500000	1023.000000	1023.000000	2046.000000
35.259998	-0.054256	-32.065357	-6.958313	-5.837883	-10.716333	-8.552829	0.000000	-10.000000	0.250000	-18.016666	116.500000	1023.000000	1023.000000	2046.000000
35.279999	-0.055035	-32.525970	-6.916476	-5.750198	-11.305338	-8.553957	0.000000	-10.000000	0.250000	-17.750000	110.500000	1023.000000	1023.000000	2046.000000
35.299999	-0.056264	-33.251976	-7.008706	-5.883281	-11.919211	-8.440779	0.000000	-10.000000	0.250000	-17.583334	104.500000	1023.000000	1023.000000	2046.000000
35.320000	-0.057865	-34.197998	-7.580866	-5.712987	-12.068637	-8.835509	0.000000	-10.000000	0.250000	-17.333334	98.500000	1023.000000	1023.000000	2046.000000
35.340000	-0.058489	-34.566986	-8.049413	-5.560816	-11.941905	-9.014851	0.000000	-10.000000	0.241667	-16.966667	92.666664	1023.000000	1023.000000	2046.000000
35.360001	-0.058384	-34.505173	-8.406639	-5.480327	-11.650913	-8.967295	0.000000	-10.000000	0.225000	-16.433334	87.000000	1023.000000	1023.000000	2046.000000
35.380001	-0.058304	-34.457623	-8.424864	-5.389148	-11.684909	-8.958702	0.000000	-10.000000	0.208333	-15.883333	81.666664	1023.000000	1023.000000	2046.000000
35.400002	-0.058623	-34.646217	-8.085340	-5.598570	-12.218014	-8.744291	0.000000	-10.000000	0.191667	-15.283334	76.333336	1023.000000	1023.000000	2046.000000
35.419998	-0.059171	-34.970337	-7.962418	-5.807796	-12.555808	-8.644315	0.000000	-10.000000	0.175000	-14.800000	71.166664	1023.000000	1023.000000	2046.000000
35.439999	-0.060100	-35.519176	-8.268072	-5.862492	-12.525732	-8.862883	0.000000	-10.000000	0.166667	-14.450000	66.166664	1023.000000	1023.000000	2046.000000
35.459999	-0.060575	-35.799843	-8.665996	-5.716744	-12.221135	-9.195967	0.000000	-10.000000	0.166667	-14.166667	61.500000	1023.000000	1023.000000	2046.000000
35.480000	-0.060018	-35.470825	-8.791596	-5.749205	-11.817130	-9.112892	0.000000	-10.000000	0.175000	-13.716667	56.833332	1023.000000	1023.000000	2046.000000
35.500000	-0.059439	-35.128597	-8.435637	-5.937477	-11.911577	-8.843904	0.000000	-10.000000	0.166667	-13.183333	52.333332	1023.000000	1023.000000	2046.000000
35.520000	-0.060038	-35.482670	-8.005277	-6.478264	-12.450732	-8.548398	0.000000	-10.000000	0.150000	-12.766666	47.833332	1023.000000	1023.000000	2046.000000
35.540001	-0.061688	-36.457676	-8.224031	-6.734174	-12.575233	-8.924238	0.000000	-10.000000	0.125000	-12.416667	43.500000	1023.000000	1023.000000	2046.000000
35.560001	-0.062572	-36.979816	-8.588420	-6.864142	-12.267908	-9.259344	0.000000	-10.000000	0.108333	-12.250000	39.166668	1023.000000	1023.000000	2046.000000
35.580002	-0.062752	-37.086586	-8.579178	-7.129068	-12.150094	-9.228246	0.000000	-10.000000	0.100000	-12.066667	35.000000	1023.000000	1023.000000	2046.000000
35.599998	-0.063720	-37.658535	-8.031281	-7.715807	-12.886509	-9.024940	0.000000	-10.000000	0.091667	-11.800000	31.000000	1023.000000	1023.000000	2046.000000
35.619999	-0.065633	-38.788872	-8.121815	-8.194412	-13.291066	-9.181580	0.000000	-10.000000	0.075000	-11.316667	27.000000	1023.000000	1023.000000	2046.000000
35.639999	-0.067472	-39.875809	-8.739281	-8.250923	-13.091723	-9.793880	0.000000	-10.000000	0.066667	-10.800000	23.333334	1023.000000	1023.000000	2046.000000
35.660000	-0.067696	-40.008560	-8.983496	-8.452144	-12.794842	-9.778079	0.000000	-10.000000	0.066667	-10.450000	19.666666	1023.000000	1023.000000	2046.000000
35.680000	-0.068048	-40.216076	-8.845840	-8.717935	-12.993485	-9.658816	0.000000	-10.000000	0.075000	-10.150001	16.333334	1023.000000	1023.000000	2046.000000
35.700001	-0.068765	-40.639858	-8.471223	-9.199122	-13.606173	-9.363339	0.000000	-10.000000	0.083333	-10.016666	12.833333	1023.000000	1023.000000	2046.000000
35.720001	-0.070372	-41.589733	-8.960749	-9.178498	-13.596043	-9.854444	0.000000	-10.000000	0.083333	-9.816667	9.500000	1023.000000	1023.000000	2046.000000
35.740002	-0.070533	-41.685127	-9.410230	-9.132747	-13.074656	-10.067492	0.000000	-10.000000	0.083333	-9.683333	6.166667	1023.000000	1023.000000	2046.000000
35.759998	-0.070173	-41.472351	-9.411115	-9.225222	-12.893448	-9.942567	0.000000	-10.000000	0.083333	-9.433333	3.166667	1023.000000	1023.000000	2046.000000
35.779999	-0.070073	-41.413078	-9.088437	-9.367141	-13.180218	-9.777284	0.000000	-10.000000	0.083333	-9.150000	0.500000	1023.000000	1023.000000	2046.000000
35.799999	-0.070298	-41.546230	-8.727733	-9.596040	-13.627351	-9.595108	0.000000	-10.000000	0.075000	-8.750000	-2.166667	1023.000000	1023.000000	2046.000000
35.820000	-0.071293	-42.134087	-9.016172	-9.574223	-13.636213	-9.907478	0.000000	-10.000000	0.058333	-8.366667	-5.000000	1023.000000	1023.000000	2046.000000
35.840000	-0.071522	-42.269512	-9.472317	-9.429957	-13.183042	-10.184197	0.000000	-10.000000	0.058333	-7.916667	-7.833333	1023.000000	1023.000000	2046.000000
35.860001	-0.070980	-41.949394	-9.583122	-9.446072	-12.864228	-10.055970	0.000000	-10.000000	0.058333	-7.516667	-12.333333	1023.000000	1023.000000	2046.000000
35.880001	-0.070699	-41.783207	-9.446239	-9.460552	-12.915920	-9.960497	0.000000	-10.000000	0.058333	-7.183333	-15.833333	1023.000000	1023.000000	2046.000000
35.900002	-0.070477	-41.651649	-8.944618	-9.665215	-13.383126	-9.658690	0.000000	-10.000000	0.050000	-7.050000	-18.500000	1023.000000	1023.000000	2046.000000
35.919998	-0.070935	-41.922523	-8.856491	-9.783957	-13.629340	-9.652737	0.000000	-10.000000	0.050000	-6.966667	-19.166666	1023.000000	1023.000000	2046.000000
35.939999	-0.071736	-42.395996	-9.258011	-9.625925	-13.435802	-10.076256	0.000000	-10.000000	0.050000	-6.733334	-20.500000	1023.000000	1023.000000	2046.000000
35.959999	-0.071707	-42.378647	-9.548059	-9.557345	-13.071217	-10.202024	0.000000	-10.000000	0.041667	-6.300000	-22.500000	1023.000000	1023.000000	2046.000000
35.980000	-0.071007	-41.965225	-9.616206	-9.489821	-12.738781	-10.120417	0.000000	-10.000000	0.025000	-5.750000	-24.500000	1023.000000	1023.000000	2046.000000
36.000000	-0.069789	-41.245464	-9.279018	-9.511192	-12.695273	-9.759980	0.000000	-10.000000	0.016667	-5.083333	-26.500000	1023.000000	1023.000000	2046.000000
36.020000	-0.068818	-40.671494	-8.725866	-9.605377	-13.008270	-9.331982	0.000000	-10.000000	0.008333	-3.966667	-28.333334	1023.000000	1023.000000	2046.000000
36.040001	-0.068181	-40.294735	-8.518612	-9.679833	-13.081837	-9.014451	0.000000	-10.000000	0.000000	-1.566667	-29.500000	1023.000000	1023.000000	2046.000000
36.060001	-0.067917	-40.139191	-8.876071	-9.353373	-12.660186	-9.249562	0.000000	-10.000000	-0.025000	1.333333	-30.000000	1023.000000	1023.000000	2046.000000
36.080002	-0.065218	-38.543545	-8.908920	-8.798872	-11.730795	-9.104958	0.000000	-10.000000	-0.050000	5.066667	-30.000000	1023.000000	1023.000000	2046.000000
36.099998	-0.062332	-36.838173	-8.546684	-8.840484	-11.159332	-8.291672	0.000000	-10.000000	-0.100000	8.833334	-30.000000	1023.000000	1023.000000	2046.000000
36.119999	-0.059351	-35.076462	-7.873466	-8.751465	-11.079206	-7.372325	0.000000	-10.000000	-0.175000	12.916667	-30.000000	1023.000000	1023.000000	2046.000000
36.139999	-0.057570	-34.023949	-7.469117	-8.839273	-10.824809	-6.890750	0.000000	-10.000000	-0.250000	16.500000	-30.000000	1023.000000	1023.000000	2046.000000
36.160000	-0.056940	-33.651768	-7.713037	-8.611844	-10.110512	-7.216374	0.000000	-10.000000	-0.316667	19.016666	-30.000000	1023.000000	1023.000000	2046.000000
36.180000	-0.055694	-32.914986	-7.760196	-8.789889	-9.325078	-7.039824	0.000000	-10.000000	-0.383333	21.616667	-11.333333	1023.000000	1023.000000	2046.000000
36.200001	-0.054702	-32.328876	-7.524981	-9.000306	-9.068395	-6.735195	0.000000	-10.000000	-0.458333	23.933332	9.333333	1023.000000	1023.000000	2046.000000
36.220001	-0.054288	-32.083931	-6.987228	-9.196211	-9.518949	-6.381543	0.000000	-10.000000	-0.508333	26.316668	32.833332	1023.000000	1023.000000	2046.000000
36.240002	-0.054355	-32.124054	-7.025381	-9.078165	-9.682617	-6.337891	0.000000	-10.000000	-0.533333	27.800001	40.666668	1023.000000	1023.000000	2046.000000
36.259998	-0.054023	-31.927521	-7.502688	-8.417269	-9.299075	-6.708489	0.000000	-10.000000	-0.566667	28.933334	49.833332	1023.000000	1023.000000	2046.000000
36.279999	-0.051780	-30.602121	-7.890350	-7.897171	-8.499490	-6.315110	0.000000	-10.000000	-0.600000	29.850000	59.166668	1023.000000	1023.000000	2046.000000
36.299999	-0.048985	-28.950167	-7.607156	-7.476428	-8.311399	-5.555184	0.000000	-10.000000	-0.641667	30.683334	69.166664	1023.000000	1023.000000	2046.000000
36.320000	-0.046706	-27.603268	-7.114730	-7.193911	-8.492169	-4.802458	0.000000	-10.000000	-0.658333	31.383333	79.166664	1023.000000	1023.000000	2046.000000
36.340000	-0.045168	-26.694195	-7.246627	-6.489679	-8.203808	-4.754080	0.000000	-10.000000	-0.683333	31.733334	89.666664	1023.000000	1023.000000	2046.000000
36.360001	-0.043251	-25.561424	-7.767043	-5.723274	-7.339961	-4.731147	0.000000	-10.000000	-0.700000	32.083336	100.000000	1023.000000	1023.000000	2046.000000
36.380001	-0.040112	-23.705992	-7.705125	-5.233727	-6.717690	-4.049449	0.000000	-10.000000	-0.708333	32.333336	110.666664	1023.000000	1023.000000	2046.000000
36.400002	-0.037175	-21.970377	-7.078298	-4.950433	-6.761677	-3.179968	0.000000	-10.000000	-0.716667	32.633335	121.500000	1023.000000	1023.000000	2046.000000
36.419998	-0.034877	-20.612143	-6.621002	-4.648036	-6.756330	-2.586774	0.000000	-10.000000	-0.708333	33.150002	132.333328	1023.000000	1023.000000	2046.000000
36.439999	-0.033042	-19.527739	-6.890263	-3.864598	-5.977645	-2.795233	0.000000	-10.000000	-0.733333	33.183334	143.333328	1023.000000	1023.000000	2046.000000
36.459999	-0.029877	-17.657328	-6.916113	-3.379957	-5.004116	-2.357142	0.000000	-10.000000	-0.725000	33.566669	154.333328	1023.000000	1023.000000	2046.000000
36.480000	-0.026178	-15.471212	-6.176777	-3.112720	-4.593298	-1.588417	0.000000	-10.000000	-0.733333	33.216667	165.500000	1023.000000	1023.000000	2046.000000
36.500000	-0.022647	-13.384360	-5.128611	-2.973491	-4.463529	-0.818730	0.000000	-10.000000	-0.725000	33.366669	176.666672	1023.000000	1023.000000	2046.000000
36.520000	-0.019955	-11.793293	-4.650149	-2.655455	-3.873747	-0.613943	0.000000	-10.000000	-0.725000	33.100002	187.833328	1023.000000	1023.000000	2046.000000
36.540001	-0.016946	-10.015044	-4.493083	-2.120487	-2.720946	-0.680528	0.000000	-10.000000	-0.708333	33.333336	199.000000	1023.000000	1023.000000	2046.000000
36.560001	-0.013184	-7.791924	-3.812845	-2.057950	-1.856967	-0.064163	0.000000	-10.000000	-0.691667	33.183334	210.000000	1023.000000	1023.000000	2046.000000
36.580002	-0.010010	-5.915655	-2.563377	-2.292452	-1.771437	0.711611	0.000000	-10.000000	-0.675000	33.100002	221.000000	1023.000000	1023.000000	2046.000000
36.599998	-0.008355	-4.938095	-1.731617	-2.447693	-1.723618	0.964833	0.000000	-10.000000	-0.683333	32.766670	232.000000	1023.000000	1023.000000	2046.000000
36.619999	-0.007429	-4.390574	-1.817306	-2.059105	-0.984242	0.470079	0.000000	-10.000000	-0.675000	32.783337	243.000000	1023.000000	1023.000000	2046.000000
36.639999	-0.005531	-3.268735	-1.645581	-1.996876	-0.292775	0.666497	0.000000	-10.000000	-0.683333	32.666668	254.000000	1023.000000	1023.000000	2046.000000
36.660000	-0.003574	-2.111946	-0.897010	-2.172856	-0.218886	1.176805	0.000000	-10.000000	-0.691667	32.683334	265.000000	1023.000000	1023.000000	2046.000000
36.680000	-0.001890	-1.116763	-0.035765	-2.498809	-0.286995	1.704806	0.000000	-10.000000	-0.700000	32.433334	275.833344	1023.000000	1023.000000	2046.000000
36.700001	-0.001417	-0.837716	-0.052350	-2.316049	0.150147	1.380536	0.000000	-10.000000	-0.725000	32.550003	286.666656	1023.000000	1023.000000	2046.000000
36.720001	0.000397	0.234828	-0.170487	-2.024282	1.086286	1.343312	0.000000	-10.000000	-0.708333	32.666668	297.500000	1023.000000	1023.000000	2046.000000
36.740002	0.002987	1.765349	0.246769	-1.933588	1.627288	1.824880	0.000000	-10.000000	-0.725000	32.900002	308.500000	1023.000000	1023.000000	2046.000000
36.759998	0.005661	3.345647	1.169984	-2.024454	1.650992	2.549126	0.000000	-10.000000	-0.733333	32.983334	319.500000	1023.000000	1023.000000	2046.000000
36.779999	0.007838	4.632155	1.773071	-1.897986	1.868920	2.888151	0.000000	-10.000000	-0.758333	32.916668	330.500000	1023.000000	1023.000000	2046.000000
36.799999	0.009602	5.674528	1.727874	-1.339826	2.692531	2.593949	0.000000	-10.000000	-0.775000	33.066666	341.500000	1023.000000	1023.000000	2046.000000
36.820000	0.012369	7.310266	1.927749	-1.026367	3.536650	2.872233	0.000000	-10.000000	-0.775000	33.049999	352.500000	1023.000000	1023.000000	2046.000000
36.840000	0.015341	9.066463	2.466364	-0.831868	4.032979	3.398987	0.000000	-10.000000	-0.775000	33.500000	363.500000	1023.000000	1023.000000	2046.000000
36.860001	0.018718	11.062532	3.526635	-0.745350	4.121386	4.159862	0.000000	-10.000000	-0.758333	33.616669	374.500000	1023.000000	1023.000000	2046.000000
36.880001	0.021180	12.517439	4.030721	-0.437943	4.503997	4.420664	0.000000	-10.000000	-0.750000	33.716667	385.666656	1023.000000	1023.000000	2046.000000
36.900002	0.023135	13.672877	4.043861	0.152520	5.295133	4.181363	0.000000	-10.000000	-0.750000	33.583336	396.833344	1023.000000	1023.000000	2046.000000
36.919998	0.025926	15.322012	4.055395	0.607747	6.235206	4.423664	0.000000	-10.000000	-0.750000	33.516666	408.166656	1023.000000	1023.000000	2046.000000
36.939999	0.029138	17.220381	4.686987	0.791527	6.647932	5.093934	0.000000	-10.000000	-0.750000	33.466667	419.333344	1023.000000	1023.000000	2046.000000
36.959999	0.032230	19.048178	5.718048	0.852349	6.590370	5.887412	0.000000	-10.000000	-0.741667	33.450001	430.500000	1023.000000	1023.000000	2046.000000
36.980000	0.034487	20.381849	6.057390	1.305025	7.013632	6.005801	0.000000	-10.000000	-0.741667	33.549999	441.666656	1023.000000	1023.000000	2046.000000
37.000000	0.036354	21.485065	5.999063	1.907657	7.768615	5.809731	0.000000	-10.000000	-0.750000	33.900002	452.833344	1023.000000	1023.000000	2046.000000
37.020000	0.038380	22.682718	6.044485	2.160409	8.422369	6.055456	0.000000	-10.000000	-0.758333	34.266666	464.166656	1023.000000	1023.000000	2046.000000
37.040001	0.040707	24.057928	6.621702	2.280085	8.585623	6.570518	0.000000	-10.000000	-0.775000	34.683334	475.500000	1023.000000	1023.000000	2046.000000
37.060001	0.043600	25.767393	7.530938	2.576836	8.589396	7.070225	0.000000	-10.000000	-0.783333	34.883335	487.000000	1023.000000	1023.000000	2046.000000
37.080002	0.045462	26.868250	7.903596	2.756996	8.848234	7.359423	0.000000	-10.000000	-0.791667	34.799999	498.500000	1023.000000	1023.000000	2046.000000
37.099998	0.047462	28.049780	7.644702	3.517894	9.594155	7.293028	0.000000	-10.000000	-0.791667	34.783333	510.166656	1023.000000	1023.000000	2046.000000
37.119999	0.048866	28.879744	7.448438	3.873323	10.260632	7.297351	0.000000	-10.000000	-0.791667	34.933334	521.833313	1023.000000	1023.000000	2046.000000
37.139999	0.049921	29.503244	7.848998	3.830687	10.345826	7.477733	0.000000	-10.000000	-0.800000	35.216667	533.500000	1023.000000	1023.000000	2046.000000
37.160000	0.049709	29.377857	8.537910	3.257013	9.808405	7.774529	0.000000	-10.000000	-0.800000	35.150002	545.166687	1023.000000	1023.000000	2046.000000
37.180000	0.048325	28.559784	8.379916	3.175165	9.707651	7.297050	0.000000	-10.000000	-0.800000	35.150002	557.000000	1023.000000	1023.000000	2046.000000
37.200001	0.046885	27.708771	7.739913	3.559515	9.822573	6.586769	0.000000	-10.000000	-0.783333	35.133335	568.666687	1023.000000	1023.000000	2046.000000
37.220001	0.046537	27.503502	7.278380	3.783895	9.904881	6.536345	0.000000	-10.000000	-0.775000	34.933334	580.333313	1023.000000	1023.000000	2046.000000
37.240002	0.048197	28.484245	7.176112	4.128979	10.185552	6.993604	0.000000	-10.000000	-0.775000	34.666668	592.000000	1023.000000	1023.000000	2046.000000
37.259998	0.050748	29.992014	7.586535	4.452417	10.164783	7.788280	0.000000	-10.000000	-0.833333	34.983334	603.666687	1023.000000	1023.000000	2046.000000
37.279999	0.053201	31.441534	7.667825	5.049967	10.496080	8.227662	0.000000	-10.000000	-0.916667	36.033333	615.333313	1023.000000	1023.000000	2046.000000
37.299999	0.055556	32.833721	7.432722	6.060449	11.110808	8.229742	0.000000	-10.000000	-1.033333	37.716667	627.000000	1023.000000	1023.000000	2046.000000
37.320000	0.058620	34.644146	7.185890	6.975667	11.869293	8.613297	0.000000	-10.000000	-1.141667	39.683334	639.333313	1023.000000	1023.000000	2046.000000
37.340000	0.062223	36.773788	7.086867	7.728115	12.633907	9.324899	0.000000	-10.000000	-1.266667	42.133335	652.166687	1023.000000	1023.000000	2046.000000
37.360001	0.066038	39.028622	7.434239	8.302652	12.998236	10.293493	0.000000	-10.000000	-1.366667	44.450001	666.000000	1023.000000	1023.000000	2046.000000
37.380001	0.069837	41.273441	8.035246	8.849188	13.180864	11.208142	0.000000	-10.000000	-1.458333	46.016666	680.500000	1023.000000	1023.000000	2046.000000
37.400002	0.072735	42.986603	8.126423	9.734154	13.744711	11.381315	0.000000	-10.000000	-1.516667	47.266666	695.666687	1023.000000	1023.000000	2046.000000
37.419998	0.076160	45.010849	8.175811	10.528202	14.640363	11.666473	0.000000	-10.000000	-1.550000	48.116669	711.166687	1023.000000	1023.000000	2046.000000
37.439999	0.080086	47.330711	8.448025	11.042814	15.471718	12.368152	0.000000	-10.000000	-1.533333	48.666668	727.000000	1023.000000	1023.000000	2046.000000
37.459999	0.084336	49.842747	9.295481	11.407641	16.007740	13.131885	0.000000	-10.000000	-1.508333	48.566666	743.166687	1023.000000	1023.000000	2046.000000
37.480000	0.088904	52.542034	10.461570	11.619815	16.430983	14.029668	0.000000	-10.000000	-1.491667	48.600002	759.500000	1023.000000	1023.000000	2046.000000
37.500000	0.092791	54.839264	11.276359	12.002191	17.200087	14.360629	0.000000	-10.000000	-1.458333	48.233334	775.833313	1023.000000	1023.000000	2046.000000
37.520000	0.096614	57.098618	11.919757	12.504620	18.198742	14.475498	0.000000	-10.000000	-1.408333	47.900002	792.000000	1023.000000	1023.000000	2046.000000
37.540001	0.100077	59.145508	12.661885	12.701642	18.875074	14.906904	0.000000	-10.000000	-1.333333	46.733334	808.000000	1023.000000	1023.000000	2046.000000
37.560001	0.103100	60.932186	13.877218	12.582015	18.811377	15.661576	0.000000	-10.000000	-1.291667	46.200001	823.666687	1023.000000	1023.000000	2046.000000
37.580002	0.104791	61.931290	14.677011	12.616368	18.801147	15.836764	0.000000	-10.000000	-1.250000	45.250000	839.166687	1023.000000	1023.000000	2046.000000
37.599998	0.105609	62.414879	14.846873	12.883923	19.227919	15.456165	0.000000	-10.000000	-1.200000	44.283333	854.333313	1023.000000	1023.000000	2046.000000
37.619999	0.106854	63.150944	15.043960	12.996038	19.650753	15.460190	0.000000	-10.000000	-1.141667	43.066666	869.500000	1023.000000	1023.000000	2046.000000
37.639999	0.108913	64.367760	15.932964	12.880542	19.569164	15.985093	0.000000	-10.000000	-1.083333	41.916668	884.166687	1023.000000	1023.000000	2046.000000
37.660000	0.110323	65.201073	16.563839	12.818706	19.617382	16.201147	0.000000	-10.000000	-1.025000	41.066666	898.333313	1023.000000	1023.000000	2046.000000
37.680000	0.111453	65.868607	16.499466	13.225638	20.199125	15.944376	0.000000	-10.000000	-0.991667	39.950001	912.000000	1023.000000	1023.000000	2046.000000
37.700001	0.113354	66.992432	16.713850	13.506708	20.623953	16.147924	0.000000	-10.000000	-0.950000	39.383335	925.500000	1023.000000	1023.000000	2046.000000
37.720001	0.115831	68.456184	17.536156	13.452998	20.600357	16.866676	0.000000	-10.000000	-0.933333	38.650002	938.833313	1023.000000	1023.000000	2046.000000
37.740002	0.117891	69.673569	18.125448	13.661698	20.798788	17.087635	0.000000	-10.000000	-0.891667	38.200001	951.833313	1023.000000	1023.000000	2046.000000
37.759998	0.119783	70.791656	18.244104	14.258553	21.484316	16.804682	0.000000	-10.000000	-0.858333	37.250000	964.500000	1023.000000	1023.000000	2046.000000
37.779999	0.122517	72.407394	18.684891	14.642454	22.002108	17.077944	0.000000	-10.000000	-0.816667	36.383335	977.166687	1023.000000	1023.000000	2046.000000
37.799999	0.126080	74.513420	19.730869	14.785490	22.123980	17.873079	0.000000	-10.000000	-0.775000	35.016666	989.500000	1023.000000	1023.000000	2046.000000
37.820000	0.129202	76.358322	20.440401	15.230879	22.503860	18.183178	0.000000	-10.000000	-0.725000	34.016666	1001.500000	1023.000000	1023.000000	2046.000000
37.840000	0.131511	77.722816	20.534153	15.844687	23.247637	18.096338	0.000000	-10.000000	-0.658333	32.900002	1012.833313	1023.000000	1023.000000	2046.000000
37.860001	0.134018	79.204506	20.987686	16.172678	23.528290	18.515854	0.000000	-10.000000	-0.608333	32.066666	1024.000000	1023.000000	1023.000000	2046.000000
37.880001	0.136078	80.422211	21.860523	16.163784	23.209288	19.188618	0.000000	-10.000000	-0.541667	30.766666	1034.833374	1023.000000	1023.000000	2046.000000
37.900002	0.136418	80.623032	21.686583	16.672226	23.461977	18.802242	0.000000	-10.000000	-0.491667	29.316668	1045.333374	1023.000000	1023.000000	2046.000000
37.919998	0.136578	80.717682	21.202702	17.161596	23.665789	18.687597	0.000000	-10.000000	-0.433333	27.866667	1055.333374	1023.000000	1023.000000	2046.000000
37.939999	0.136382	80.601723	21.053509	17.327711	23.470646	18.749857	0.000000	-10.000000	-0.391667	26.350000	1064.833374	1023.000000	1023.000000	2046.000000
37.959999	0.135991	80.370781	21.372807	17.102959	22.941792	18.953222	0.000000	-10.000000	-0.358333	24.866667	1074.000000	1023.000000	1023.000000	2046.000000
37.980000	0.133873	79.119019	20.959906	17.137184	22.831524	18.190409	0.000000	-10.000000	-0.300000	23.250000	1082.666626	1023.000000	1023.000000	2046.000000
38.000000	0.131730	77.852234	20.426165	16.993912	22.589758	17.842398	0.000000	-10.000000	-0.233333	21.266666	1090.666626	1023.000000	1023.000000	2046.000000
38.020000	0.129850	76.741188	20.228481	16.878674	21.816238	17.817793	0.000000	-10.000000	-0.150000	18.883333	1098.166626	1023.000000	1023.000000	2046.000000
38.040001	0.128067	75.687386	19.888393	16.892942	21.226042	17.680006	0.000000	-10.000000	-0.083333	15.750000	1104.833374	1023.000000	1023.000000	2046.000000
38.060001	0.126816	74.948166	19.073923	17.448610	21.244291	17.181339	0.000000	-10.000000	-0.033333	12.700000	1110.833374	1023.000000	1023.000000	2046.000000
38.080002	0.126285	74.634453	18.515226	17.864689	21.090454	17.164082	0.000000	-10.000000	-0.008333	9.883333	1115.333374	1023.000000	1023.000000	2046.000000
38.099998	0.126443	74.727753	18.573231	17.924294	20.598728	17.631502	0.000000	-10.000000	0.000000	7.700000	1119.166626	1023.000000	1023.000000	2046.000000
38.119999	0.126009	74.471176	18.345688	18.245224	20.345205	17.535057	0.000000	-10.000000	0.008333	5.966667	1122.000000	1023.000000	1023.000000	2046.000000
38.139999	0.125323	74.066063	17.686703	18.700253	20.469418	17.209688	0.000000	-10.000000	0.016667	4.100000	1124.500000	1023.000000	1023.000000	2046.000000
38.160000	0.124818	73.767387	17.278019	18.975426	20.282042	17.231897	0.000000	-10.000000	0.025000	1.616667	1126.000000	1023.000000	1023.000000	2046.000000
38.180000	0.124775	73.741951	17.444391	18.796057	19.822969	17.678530	0.000000	-10.000000	0.033333	-0.966667	1126.833374	1023.000000	1023.000000	2046.000000
38.200001	0.124195	73.399391	17.226353	18.991314	19.704706	17.477018	0.000000	-10.000000	0.041667	-3.533333	1127.000000	1023.000000	1023.000000	2046.000000
38.220001	0.123408	72.934006	16.662720	19.219296	19.915270	17.136721	0.000000	-10.000000	0.058333	-5.650000	1127.000000	1023.000000	1023.000000	2046.000000
38.240002	0.123196	72.808914	16.482590	19.125174	19.903101	17.298052	0.000000	-10.000000	0.075000	-7.716667	1127.000000	1023.000000	1023.000000	2046.000000
38.259998	0.123550	73.018311	16.875803	18.751598	19.631121	17.759790	0.000000	-10.000000	0.091667	-9.450000	1127.000000	1023.000000	1023.000000	2046.000000
38.279999	0.123191	72.805695	16.930452	18.666180	19.717842	17.491222	0.000000	-10.000000	0.108333	-10.833333	1127.000000	1023.000000	1023.000000	2046.000000
38.299999	0.123062	72.729500	16.789286	18.578726	20.077898	17.283590	0.000000	-10.000000	0.125000	-11.950000	1127.000000	1023.000000	1023.000000	2046.000000
38.320000	0.123405	72.932137	16.891409	18.456055	20.326002	17.258669	0.000000	-10.000000	0.141667	-13.016666	1120.000000	1023.000000	1023.000000	2046.000000
38.340000	0.124043	73.309456	17.605970	17.989304	20.107508	17.606670	0.000000	-10.000000	0.175000	-13.916667	1111.333374	1023.000000	1023.000000	2046.000000
38.360001	0.123551	73.018654	17.988586	17.654509	20.020195	17.355362	0.000000	-10.000000	0.191667	-14.766667	1101.000000	1023.000000	1023.000000	2046.000000
38.380001	0.122145	72.187782	17.906187	17.462267	20.057011	16.762316	0.000000	-10.000000	0.216667	-15.233334	1096.000000	1023.000000	1023.000000	2046.000000
38.400002	0.120777	71.379173	17.947239	17.013737	19.949425	16.468769	0.000000	-10.000000	0.216667	-15.750000	1091.000000	1023.000000	1023.000000	2046.000000
38.419998	0.119481	70.613258	18.297596	16.367092	19.464378	16.484196	0.000000	-10.000000	0.241667	-16.383333	1085.833374	1023.000000	1023.000000	2046.000000
38.439999	0.118434	69.994316	18.621840	15.805271	19.089680	16.477526	0.000000	-10.000000	0.258333	-17.333334	1080.333374	1023.000000	1023.000000	2046.000000
38.459999	0.116913	69.095848	18.540442	15.674616	18.938540	15.942251	0.000000	-10.000000	0.291667	-18.250000	1074.500000	1023.000000	1023.000000	2046.000000
38.480000	0.115405	68.204285	18.277746	15.537001	18.885389	15.504147	0.000000	-10.000000	0.316667	-19.133333	1068.333374	1023.000000	1023.000000	2046.000000
38.500000	0.114373	67.594238	17.992640	15.422685	18.817341	15.361573	0.000000	-10.000000	0.341667	-19.950001	1062.000000	1023.000000	1023.000000	2046.000000
38.520000	0.113596	67.135490	18.185556	15.032648	18.313677	15.603607	0.000000	-10.000000	0.366667	-20.616667	1055.333374	1023.000000	1023.000000	2046.000000
38.540001	0.112646	66.573677	18.211115	14.825194	18.101851	15.435521	0.000000	-10.000000	0.383333	-21.300001	1048.500000	1023.000000	1023.000000	2046.000000
38.560001	0.111558	65.930733	17.855032	14.865152	18.232273	14.978272	0.000000	-10.000000	0.400000	-21.983334	1041.333374	1023.000000	1023.000000	2046.000000
38.580002	0.110834	65.502625	17.570700	14.816810	18.238314	14.876802	0.000000	-10.000000	0.400000	-22.633333	1034.000000	1023.000000	1023.000000	2046.000000
38.599998	0.110312	65.194199	17.630856	14.615739	17.847834	15.099768	0.000000	-10.000000	0.400000	-23.066668	1026.500000	1023.000000	1023.000000	2046.000000
38.619999	0.110253	65.159355	17.865622	14.499821	17.562618	15.231293	0.000000	-10.000000	0.416667	-23.299999	1018.833313	1023.000000	1023.000000	2046.000000
38.639999	0.109758	64.867073	17.556093	14.875149	17.717501	14.718333	0.000000	-10.000000	0.416667	-23.466667	1011.000000	1023.000000	1023.000000	2046.000000
38.660000	0.109665	64.812187	17.368296	15.085624	17.654453	14.703812	0.000000	-10.000000	0.450000	-23.716667	1003.000000	1023.000000	1023.000000	2046.000000
38.680000	0.110021	65.022629	17.510078	15.040534	17.337128	15.134886	0.000000	-10.000000	0.466667	-24.016666	995.000000	1023.000000	1023.000000	2046.000000
38.700001	0.109559	64.749146	17.518536	14.993472	17.165983	15.071157	0.000000	-10.000000	0.500000	-24.416666	987.000000	1023.000000	1023.000000	2046.000000
38.720001	0.108348	64.033432	17.041016	15.240252	17.130686	14.621475	0.000000	-10.000000	0.500000	-24.683334	979.000000	1023.000000	1023.000000	2046.000000
38.740002	0.107007	63.241344	16.826790	15.222880	16.583801	14.607871	0.000000	-10.000000	0.500000	-25.016666	970.833313	1023.000000	1023.000000	2046.000000
38.759998	0.105725	62.483185	16.601912	15.129901	15.914788	14.836584	0.000000	-10.000000	0.500000	-25.300001	962.500000	1023.000000	1023.000000	2046.000000
38.779999	0.102865	60.793346	15.929819	15.208647	15.629560	14.025319	0.000000	-10.000000	0.508333	-25.866667	954.000000	1023.000000	1023.000000	2046.000000
38.799999	0.100026	59.115654	15.351217	14.959667	15.368860	13.435910	0.000000	-10.000000	0.525000	-26.500000	945.333313	1023.000000	1023.000000	2046.000000
38.820000	0.097301	57.504875	15.260861	14.258484	14.739886	13.245646	0.000000	-10.000000	0.541667	-27.000000	936.500000	1023.000000	1023.000000	2046.000000
38.840000	0.094454	55.822426	15.326354	13.512870	14.039114	12.944088	0.000000	-10.000000	0.575000	-27.500000	927.500000	1023.000000	1023.000000	2046.000000
38.860001	0.090710	53.609470	14.657527	13.454636	13.642905	11.854403	0.000000	-10.000000	0.608333	-27.750000	918.333313	1023.000000	1023.000000	2046.000000
38.880001	0.087307	51.598206	13.992489	13.363115	12.977239	11.265362	0.000000	-10.000000	0.641667	-28.066668	909.000000	1023.000000	1023.000000	2046.000000
38.900002	0.084626	50.013828	13.642413	13.151230	12.033225	11.186959	0.000000	-10.000000	0.650000	-28.316668	899.666687	1023.000000	1023.000000	2046.000000
38.919998	0.082209	48.585365	13.230240	13.115113	11.379809	10.860203	0.000000	-10.000000	0.658333	-28.750000	890.166687	1023.000000	1023.000000	2046.000000
38.939999	0.079879	47.208252	12.474609	13.473772	11.144811	10.115061	0.000000	-10.000000	0.666667	-29.283333	880.500000	1023.000000	1023.000000	2046.000000
38.959999	0.078063	46.135300	11.834248	13.649505	10.801240	9.850309	0.000000	-10.000000	0.675000	-29.433334	870.666687	1023.000000	1023.000000	2046.000000
38.980000	0.076730	45.347229	11.536213	13.698614	10.240202	9.872201	0.000000	-10.000000	0.716667	-29.683334	861.000000	1023.000000	1023.000000	2046.000000
39.000000	0.075458	44.595814	11.456093	13.500484	9.643544	9.995694	0.000000	-10.000000	0.725000	-29.950001	851.333313	1023.000000	1023.000000	2046.000000
39.020000	0.073794	43.612431	10.893991	13.789821	9.604600	9.324019	0.000000	-10.000000	0.733333	-30.433334	841.333313	1023.000000	1023.000000	2046.000000
39.040001	0.072548	42.876011	10.387252	13.850277	9.506057	9.132427	0.000000	-10.000000	0.716667	-30.666668	831.000000	1023.000000	1023.000000	2046.000000
39.060001	0.071769	42.415470	10.220460	13.799251	9.098282	9.297478	0.000000	-10.000000	0.733333	-30.600000	820.666687	1023.000000	1023.000000	2046.000000
39.080002	0.070947	41.929790	10.350674	13.505157	8.676491	9.397470	0.000000	-10.000000	0.750000	-30.683334	810.500000	1023.000000	1023.000000	2046.000000
39.099998	0.070112	41.436394	9.918884	13.605057	9.026378	8.886075	0.000000	-10.000000	0.750000	-30.683334	800.333313	1023.000000	1023.000000	2046.000000
39.119999	0.069651	41.164009	9.763119	13.414830	8.968753	9.017308	0.000000	-10.000000	0.750000	-30.850000	790.000000	1023.000000	1023.000000	2046.000000
39.139999	0.069338	40.979019	10.058148	12.944644	8.532467	9.443758	0.000000	-10.000000	0.766667	-30.766666	779.666687	1023.000000	1023.000000	2046.000000
39.160000	0.068732	40.620426	9.863343	13.039361	8.816352	8.901372	0.000000	-10.000000	0.766667	-30.600000	769.500000	1023.000000	1023.000000	2046.000000
39.180000	0.068272	40.348728	9.614931	12.941162	9.115530	8.677104	0.000000	-10.000000	0.766667	-30.233334	759.500000	1023.000000	1023.000000	2046.000000
39.200001	0.067514	39.900784	9.845549	12.567738	8.740706	8.746790	0.000000	-10.000000	0.725000	-30.083334	749.500000	1023.000000	1023.000000	2046.000000
39.220001	0.065961	38.982895	10.148730	11.731751	8.322333	8.780082	0.000000	-10.000000	0.708333	-29.916668	739.500000	1023.000000	1023.000000	2046.000000
39.240002	0.063745	37.673317	9.827674	11.421465	8.444422	7.979756	0.000000	-10.000000	0.675000	-30.000000	729.500000	1023.000000	1023.000000	2046.000000
39.259998	0.061509	36.351959	9.679280	10.898831	8.113912	7.659937	0.000000	-10.000000	0.675000	-29.716667	719.500000	1023.000000	1023.000000	2046.000000
39.279999	0.059777	35.328465	9.908498	10.134627	7.536277	7.749062	0.000000	-10.000000	0.658333	-29.416666	709.500000	1023.000000	1023.000000	2046.000000
39.299999	0.057844	34.185879	9.921870	9.549986	7.258931	7.455091	0.000000	-10.000000	0.658333	-29.183334	699.500000	1023.000000	1023.000000	2046.000000
39.320000	0.055839	33.000626	9.543555	9.325882	7.337811	6.793377	0.000000	-10.000000	0.650000	-29.066668	689.500000	1023.000000	1023.000000	2046.000000
39.340000	0.054063	31.951477	9.205997	9.007151	7.140404	6.597925	0.000000	-10.000000	0.650000	-29.100000	679.833313	1023.000000	1023.000000	2046.000000
39.360001	0.052758	31.180031	9.155324	8.559747	6.706680	6.758279	0.000000	-10.000000	0.650000	-28.900000	670.166687	1023.000000	1023.000000	2046.000000
39.380001	0.051421	30.389542	9.216529	8.085157	6.298512	6.789345	0.000000	-10.000000	0.666667	-28.766666	660.666687	1023.000000	1023.000000	2046.000000
39.400002	0.049877	29.477407	8.858151	8.099280	6.426851	6.093125	0.000000	-10.000000	0.666667	-28.733334	651.000000	1023.000000	1023.000000	2046.000000
39.419998	0.048444	28.630415	8.545285	7.778663	6.397948	5.908518	0.000000	-10.000000	0.666667	-28.666666	641.333313	1023.000000	1023.000000	2046.000000
39.439999	0.047426	28.028561	8.430408	7.530857	6.085027	5.982268	0.000000	-10.000000	0.650000	-28.650000	631.833313	1023.000000	1023.000000	2046.000000
39.459999	0.046589	27.534101	8.635284	7.055488	5.626894	6.216435	0.000000	-10.000000	0.650000	-28.383333	622.166687	1023.000000	1023.000000	2046.000000
39.480000	0.045307	26.776546	8.261215	7.112807	5.821352	5.581172	0.000000	-10.000000	0.641667	-28.316668	612.833313	1023.000000	1023.000000	2046.000000
39.500000	0.044037	26.026087	7.976778	6.968822	5.800813	5.279674	0.000000	-10.000000	0.633333	-28.083334	603.333313	1023.000000	1023.000000	2046.000000
39.520000	0.043061	25.449064	7.800226	6.774763	5.543864	5.330213	0.000000	-10.000000	0.616667	-28.016666	594.000000	1023.000000	1023.000000	2046.000000
39.540001	0.042443	25.083664	8.054041	6.441487	5.057756	5.530379	0.000000	-10.000000	0.608333	-27.700001	584.666687	1023.000000	1023.000000	2046.000000
39.560001	0.041800	24.703686	7.869964	6.556210	5.171259	5.106252	0.000000	-10.000000	0.583333	-27.549999	575.333313	1023.000000	1023.000000	2046.000000
39.580002	0.041190	24.343527	7.611306	6.551480	5.356321	4.824419	0.000000	-10.000000	0.566667	-27.383333	566.166687	1023.000000	1023.000000	2046.000000
39.599998	0.040537	23.957302	7.428773	6.430770	5.200234	4.897525	0.000000	-10.000000	0.550000	-27.166666	557.000000	1023.000000	1023.000000	2046.000000
39.619999	0.040033	23.659679	7.555110	6.045603	4.801723	5.257243	0.000000	-10.000000	0.550000	-27.133333	548.000000	1023.000000	1023.000000	2046.000000
39.639999	0.039260	23.202562	7.590703	6.091309	4.578597	4.941954	0.000000	-10.000000	0.541667	-26.933334	539.000000	1023.000000	1023.000000	2046.000000
39.660000	0.038041	22.482079	7.250116	5.929389	4.680757	4.621817	0.000000	-10.000000	0.525000	-26.933334	530.000000	1023.000000	1023.000000	2046.000000
39.680000	0.037061	21.902914	6.811083	6.010974	4.423934	4.656922	0.000000	-10.000000	0.516667	-26.566668	521.000000	1023.000000	1023.000000	2046.000000
39.700001	0.034847	20.594454	6.693510	5.621549	3.645062	4.634333	0.000000	-10.000000	0.525000	-26.416668	512.000000	1023.000000	1023.000000	2046.000000
39.720001	0.031803	18.795635	6.391972	5.102609	3.066622	4.234434	0.000000	-10.000000	0.541667	-26.450001	503.166656	1023.000000	1023.000000	2046.000000
39.740002	0.028298	16.724272	5.930502	4.561236	2.807177	3.425357	0.000000	-10.000000	0.541667	-26.683334	494.333344	1023.000000	1023.000000	2046.000000
39.759998	0.024567	14.518837	5.420004	3.940483	2.448521	2.709829	0.000000	-10.000000	0.533333	-26.700001	485.500000	1023.000000	1023.000000	2046.000000
39.779999	0.021118	12.480730	4.882495	3.566808	1.895302	2.136124	0.000000	-10.000000	0.516667	-26.400000	476.666656	1023.000000	1023.000000	2046.000000
39.799999	0.017990	10.631809	4.567150	3.225904	0.937923	1.900833	0.000000	-10.000000	0.525000	-25.950001	467.833344	1023.000000	1023.000000	2046.000000
39.820000	0.015194	8.979495	4.254143	3.045274	0.101677	1.578401	0.000000	-10.000000	0.516667	-25.783333	459.166656	1023.000000	1023.000000	2046.000000
39.840000	0.012535	7.408185	3.618908	3.225252	-0.290475	0.854501	0.000000	-10.000000	0.516667	-25.700001	450.500000	1023.000000	1023.000000	2046.000000
39.860001	0.010369	6.128205	2.947192	3.367078	-0.529183	0.343118	0.000000	-10.000000	0.500000	-25.750000	441.833344	1023.000000	1023.000000	2046.000000
39.880001	0.008332	4.924255	2.326466	3.455261	-0.890807	0.033335	0.000000	-10.000000	0.508333	-25.683334	433.333344	1023.000000	1023.000000	2046.000000
39.900002	0.006676	3.945636	1.873110	3.444771	-1.391144	0.018899	0.000000	-10.000000	0.525000	-25.716667	424.666656	1023.000000	1023.000000	2046.000000
39.919998	0.005468	3.231482	1.815042	3.278028	-2.061784	0.200195	0.000000	-10.000000	0.525000	-25.816668	416.166656	1023.000000	1023.000000	2046.000000
39.939999	0.004138	2.445845	1.487384	3.324701	-2.363478	-0.002762	0.000000	-10.000000	0.516667	-25.783333	407.500000	1023.000000	1023.000000	2046.000000
39.959999	0.002617	1.546853	0.988024	3.483542	-2.389997	-0.534716	0.000000	-10.000000	0.500000	-25.633333	398.833344	1023.000000	1023.000000	2046.000000
39.980000	0.001299	0.767474	0.646602	3.430273	-2.539187	-0.770214	0.000000	-10.000000	0.508333	-25.450001	390.333344	1023.000000	1023.000000	2046.000000
40.000000	0.000236	0.139720	0.408080	3.386459	-2.777651	-0.877167	0.000000	-10.000000	0.516667	-25.316668	381.666656	1023.000000	1023.000000	2046.000000
40.020000	-0.000378	-0.223675	0.483173	3.024193	-3.151534	-0.579507	0.000000	-10.000000	0.525000	-25.333334	373.333344	1023.000000	1023.000000	2046.000000
40.040001	-0.000921	-0.544477	0.539351	2.755279	-3.364138	-0.474969	0.000000	-10.000000	0.508333	-25.233334	364.833344	1023.000000	1023.000000	2046.000000
40.060001	-0.001895	-1.120076	0.370287	2.695253	-3.343525	-0.842091	0.000000	-10.000000	0.500000	-25.100000	356.500000	1023.000000	1023.000000	2046.000000
40.080002	-0.002968	-1.753834	0.077694	2.612764	-3.167544	-1.276748	0.000000	-10.000000	0.491667	-24.833334	348.166656	1023.000000	1023.000000	2046.000000
40.099998	-0.003969	-2.345713	-0.111343	2.390883	-3.173629	-1.451625	0.000000	-10.000000	0.491667	-24.566668	340.000000	1023.000000	1023.000000	2046.000000
40.119999	-0.005141	-3.038244	-0.146542	2.021905	-3.446981	-1.466626	0.000000	-10.000000	0.483333	-24.583334	331.666656	1023.000000	1023.000000	2046.000000
40.139999	-0.006400	-3.782227	0.062232	1.418604	-3.934442	-1.328621	0.000000	-10.000000	0.475000	-24.533333	323.333344	1023.000000	1023.000000	2046.000000
40.160000	-0.008399	-4.964048	0.053066	0.891625	-4.279951	-1.628789	0.000000	-10.000000	0.475000	-24.533333	315.000000	1023.000000	1023.000000	2046.000000
40.180000	-0.010723	-6.337457	-0.192730	0.517620	-4.394605	-2.267741	0.000000	-10.000000	0.483333	-24.500000	307.000000	1023.000000	1023.000000	2046.000000
40.200001	-0.013350	-7.890068	-0.464028	-0.054131	-4.614063	-2.757846	0.000000	-10.000000	0.475000	-24.500000	299.000000	1023.000000	1023.000000	2046.000000
40.220001	-0.015644	-9.245508	-0.711019	-0.572267	-4.895625	-3.066597	0.000000	-10.000000	0.475000	-24.416666	290.666656	1023.000000	1023.000000	2046.000000
40.240002	-0.017747	-10.488493	-0.754764	-1.115391	-5.460959	-3.157378	0.000000	-10.000000	0.458333	-24.133333	282.333344	1023.000000	1023.000000	2046.000000
40.259998	-0.019249	-11.376286	-0.709721	-1.612507	-5.874859	-3.179199	0.000000	-10.000000	0.458333	-24.000000	274.000000	1023.000000	1023.000000	2046.000000
40.279999	-0.021153	-12.501381	-1.052831	-1.759057	-5.909003	-3.780489	0.000000	-10.000000	0.450000	-23.750000	266.000000	1023.000000	1023.000000	2046.000000
40.299999	-0.023049	-13.622083	-1.515369	-2.060045	-5.871075	-4.175593	0.000000	-10.000000	0.458333	-23.700001	258.333344	1023.000000	1023.000000	2046.000000
40.320000	-0.024909	-14.721008	-1.800669	-2.353177	-6.210738	-4.356423	0.000000	-10.000000	0.458333	-23.716667	250.666672	1023.000000	1023.000000	2046.000000
40.340000	-0.026048	-15.394576	-1.741657	-2.784696	-6.745224	-4.123000	0.000000	-10.000000	0.458333	-23.800001	243.000000	1023.000000	1023.000000	2046.000000
40.360001	-0.027214	-16.083282	-1.872350	-2.972871	-6.853597	-4.384464	0.000000	-10.000000	0.450000	-23.583334	235.000000	1023.000000	1023.000000	2046.000000
40.380001	-0.028626	-16.917734	-2.205477	-3.047406	-6.785256	-4.879595	0.000000	-10.000000	0.433333	-23.216667	227.000000	1023.000000	1023.000000	2046.000000
40.400002	-0.030163	-17.826052	-2.439231	-3.317713	-6.970801	-5.098306	0.000000	-10.000000	0.416667	-22.933334	219.166672	1023.000000	1023.000000	2046.000000
40.419998	-0.031350	-18.527596	-2.655333	-3.488290	-7.174738	-5.209233	0.000000	-10.000000	0.400000	-22.783333	211.500000	1023.000000	1023.000000	2046.000000
40.439999	-0.032313	-19.097248	-2.655833	-3.789590	-7.581058	-5.070768	0.000000	-10.000000	0.391667	-22.516666	203.833328	1023.000000	1023.000000	2046.000000
40.459999	-0.033136	-19.583481	-2.644562	-4.068014	-7.889862	-4.981044	0.000000	-10.000000	0.375000	-22.200001	196.333328	1023.000000	1023.000000	2046.000000
40.480000	-0.033976	-20.079548	-2.826394	-4.037560	-7.900330	-5.315265	0.000000	-10.000000	0.366667	-21.683334	188.833328	1023.000000	1023.000000	2046.000000
40.500000	-0.035052	-20.715496	-3.122694	-4.066084	-7.823450	-5.703267	0.000000	-10.000000	0.358333	-21.233334	181.666672	1023.000000	1023.000000	2046.000000
40.520000	-0.036190	-21.388451	-3.368798	-4.243754	-7.879769	-5.896129	0.000000	-10.000000	0.350000	-20.666668	174.500000	1023.000000	1023.000000	2046.000000
40.540001	-0.037240	-22.009106	-3.572415	-4.348730	-8.079629	-6.008333	0.000000	-10.000000	0.333333	-20.233334	167.666672	1023.000000	1023.000000	2046.000000
40.560001	-0.037700	-22.280729	-3.484736	-4.576522	-8.441296	-5.778176	0.000000	-10.000000	0.300000	-19.800001	161.000000	1023.000000	1023.000000	2046.000000
40.580002	-0.037615	-22.230200	-3.449530	-4.696965	-8.531044	-5.552660	0.000000	-10.000000	0.291667	-19.333334	154.333328	1023.000000	1023.000000	2046.000000
40.599998	-0.038071	-22.500139	-3.633037	-4.572620	-8.474882	-5.819599	0.000000	-10.000000	0.258333	-19.050001	147.833328	1023.000000	1023.000000	2046.000000
40.619999	-0.039062	-23.085732	-3.956937	-4.603781	-8.391080	-6.133935	0.000000	-10.000000	0.258333	-18.833334	141.500000	1023.000000	1023.000000	2046.000000
40.639999	-0.040011	-23.646252	-4.242568	-4.745677	-8.416699	-6.241306	0.000000	-10.000000	0.241667	-18.700001	135.166672	1023.000000	1023.000000	2046.000000
40.660000	-0.041088	-24.283012	-4.326155	-4.964454	-8.847698	-6.144706	0.000000	-10.000000	0.250000	-18.283335	128.833328	1023.000000	1023.000000	2046.000000
40.680000	-0.040803	-24.114285	-4.113208	-5.139805	-9.113357	-5.747915	0.000000	-10.000000	0.250000	-17.883333	122.500000	1023.000000	1023.000000	2046.000000
40.700001	-0.040984	-24.221478	-4.308148	-5.008885	-9.097125	-5.807319	0.000000	-10.000000	0.250000	-17.550001	116.666664	1023.000000	1023.000000	2046.000000
40.720001	-0.042326	-25.014837	-4.637482	-5.043265	-8.958175	-6.375915	0.000000	-10.000000	0.241667	-17.383333	111.000000	1023.000000	1023.000000	2046.000000
40.740002	-0.044706	-26.421072	-4.833343	-5.568945	-9.245920	-6.772863	0.000000	-10.000000	0.233333	-17.116667	105.333336	1023.000000	1023.000000	2046.000000
40.759998	-0.047583	-28.121769	-5.201585	-6.170843	-9.525448	-7.223893	0.000000	-10.000000	0.216667	-16.666668	99.500000	1023.000000	1023.000000	2046.000000
40.779999	-0.050336	-29.748796	-5.341369	-6.788790	-10.215569	-7.403069	0.000000	-10.000000	0.208333	-15.883333	93.833336	1023.000000	1023.000000	2046.000000
40.799999	-0.052613	-31.094227	-5.549610	-7.135058	-10.752215	-7.657345	0.000000	-10.000000	0.191667	-14.950000	88.500000	1023.000000	1023.000000	2046.000000
40.820000	-0.054749	-32.356628	-6.034292	-7.020897	-10.983973	-8.317469	0.000000	-10.000000	0.183333	-14.233334	83.666664	1023.000000	1023.000000	2046.000000
40.840000	-0.056728	-33.526081	-6.524084	-6.917628	-11.255678	-8.828689	0.000000	-10.000000	0.175000	-13.700000	78.833336	1023.000000	1023.000000	2046.000000
40.860001	-0.058196	-34.393993	-7.020726	-6.738539	-11.473281	-9.161447	0.000000	-10.000000	0.166667	-13.450000	74.333336	1023.000000	1023.000000	2046.000000
40.880001	-0.059583	-35.213413	-7.412361	-6.548400	-11.874595	-9.378056	0.000000	-10.000000	0.150000	-13.033334	69.666664	1023.000000	1023.000000	2046.000000
40.900002	-0.060095	-35.515884	-7.593409	-6.502018	-12.309280	-9.111176	0.000000	-10.000000	0.125000	-13.000000	65.333336	1023.000000	1023.000000	2046.000000
40.919998	-0.060179	-35.566074	-7.824449	-6.334015	-12.421153	-8.986455	0.000000	-10.000000	0.116667	-12.750000	61.000000	1023.000000	1023.000000	2046.000000
40.939999	-0.060650	-35.844212	-8.169887	-6.086688	-12.375216	-9.212421	0.000000	-10.000000	0.108333	-12.716667	57.000000	1023.000000	1023.000000	2046.000000
40.959999	-0.061232	-36.187901	-8.478006	-5.937351	-12.327517	-9.445025	0.000000	-10.000000	0.108333	-12.316667	52.666668	1023.000000	1023.000000	2046.000000
40.980000	-0.062094	-36.697464	-8.769269	-5.929477	-12.473330	-9.525388	0.000000	-10.000000	0.100000	-11.916667	48.333332	1023.000000	1023.000000	2046.000000
41.000000	-0.062727	-37.071384	-8.861868	-5.961766	-12.813211	-9.434542	0.000000	-10.000000	0.100000	-11.266666	44.333332	1023.000000	1023.000000	2046.000000
41.020000	-0.062328	-36.835602	-8.695647	-6.062973	-13.011686	-9.065293	0.000000	-10.000000	0.091667	-10.650001	40.666668	1023.000000	1023.000000	2046.000000
41.040001	-0.061963	-36.620365	-8.760596	-5.967736	-12.770319	-9.121713	0.000000	-10.000000	0.083333	-9.983334	37.333332	1023.000000	1023.000000	2046.000000
41.060001	-0.061795	-36.521057	-8.836392	-5.914198	-12.435101	-9.335366	0.000000	-10.000000	0.066667	-9.500000	33.833332	1023.000000	1023.000000	2046.000000
41.080002	-0.061931	-36.601234	-8.904578	-5.921789	-12.396191	-9.378677	0.000000	-10.000000	0.058333	-8.800000	30.666666	1023.000000	1023.000000	2046.000000
41.099998	-0.061608	-36.410366	-8.768903	-6.052612	-12.538991	-9.049860	0.000000	-10.000000	0.041667	-7.483334	27.500000	1023.000000	1023.000000	2046.000000
41.119999	-0.060001	-35.460705	-8.455022	-6.228592	-12.348908	-8.428184	0.000000	-10.000000	0.025000	-4.733334	25.000000	1023.000000	1023.000000	2046.000000
41.139999	-0.058229	-34.413467	-8.395031	-6.015900	-11.595886	-8.406652	0.000000	-10.000000	-0.008333	-0.833333	23.500000	1023.000000	1023.000000	2046.000000
41.160000	-0.057218	-33.815598	-8.203994	-6.218237	-11.193171	-8.200197	0.000000	-10.000000	-0.050000	3.283334	23.000000	1023.000000	1023.000000	2046.000000
41.180000	-0.056703	-33.511398	-7.986115	-6.483129	-11.188543	-7.853610	0.000000	-10.000000	-0.091667	7.550000	23.000000	1023.000000	1023.000000	2046.000000
41.200001	-0.055014	-32.513168	-7.502015	-6.776514	-11.093300	-7.141341	0.000000	-10.000000	-0.150000	11.350000	23.000000	1023.000000	1023.000000	2046.000000
41.220001	-0.053064	-31.360832	-7.328431	-6.656843	-10.345848	-7.029711	0.000000	-10.000000	-0.208333	15.333333	23.000000	1023.000000	1023.000000	2046.000000
41.240002	-0.051437	-30.399446	-7.144995	-6.728478	-9.661553	-6.864419	0.000000	-10.000000	-0.275000	18.166666	23.000000	1023.000000	1023.000000	2046.000000
41.259998	-0.050302	-29.728743	-6.961727	-6.859248	-9.362595	-6.545174	0.000000	-10.000000	-0.341667	20.666666	23.333334	1023.000000	1023.000000	2046.000000
41.279999	-0.048504	-28.665817	-6.463885	-6.956762	-9.305622	-5.939548	0.000000	-10.000000	-0.383333	22.366667	25.333334	1023.000000	1023.000000	2046.000000
41.299999	-0.045672	-26.992136	-6.088795	-6.942153	-8.731929	-5.229260	0.000000	-10.000000	-0.441667	23.800001	30.000000	1023.000000	1023.000000	2046.000000
41.320000	-0.043083	-25.461889	-5.961595	-6.502178	-7.806151	-5.191965	0.000000	-10.000000	-0.475000	25.133333	37.000000	1023.000000	1023.000000	2046.000000
41.340000	-0.040626	-24.010212	-5.664744	-6.416004	-7.100352	-4.829111	0.000000	-10.000000	-0.533333	26.366667	45.166668	1023.000000	1023.000000	2046.000000
41.360001	-0.038659	-22.847281	-5.387837	-6.332774	-6.710635	-4.416035	0.000000	-10.000000	-0.558333	27.733334	53.666668	1023.000000	1023.000000	2046.000000
41.380001	-0.036307	-21.457335	-4.837617	-6.307189	-6.480334	-3.832196	0.000000	-10.000000	-0.600000	28.933334	62.833332	1023.000000	1023.000000	2046.000000
41.400002	-0.032843	-19.410011	-4.247633	-6.196828	-5.913978	-3.051571	0.000000	-10.000000	-0.608333	29.983334	72.500000	1023.000000	1023.000000	2046.000000
41.419998	-0.029534	-17.454334	-3.879518	-5.669477	-4.988312	-2.917027	0.000000	-10.000000	-0.633333	30.816668	82.500000	1023.000000	1023.000000	2046.000000
41.439999	-0.026362	-15.580064	-3.528864	-5.322540	-4.066489	-2.662171	0.000000	-10.000000	-0.633333	31.250000	92.500000	1023.000000	1023.000000	2046.000000
41.459999	-0.023745	-14.033531	-3.076271	-5.137587	-3.535937	-2.283736	0.000000	-10.000000	-0.650000	31.350000	102.666664	1023.000000	1023.000000	2046.000000
41.480000	-0.021503	-12.708152	-2.503213	-4.993328	-3.400872	-1.810738	0.000000	-10.000000	-0.650000	31.133333	113.000000	1023.000000	1023.000000	2046.000000
41.500000	-0.017880	-10.567310	-1.801297	-4.819468	-2.939072	-1.007473	0.000000	-10.000000	-0.633333	30.933332	123.500000	1023.000000	1023.000000	2046.000000
41.520000	-0.014164	-8.370666	-1.498799	-4.231426	-1.879802	-0.760639	0.000000	-10.000000	-0.616667	30.700001	134.000000	1023.000000	1023.000000	2046.000000
41.540001	-0.010942	-6.466750	-1.073768	-3.806887	-1.066157	-0.519938	0.000000	-10.000000	-0.600000	30.666666	144.333328	1023.000000	1023.000000	2046.000000
41.560001	-0.008683	-5.131926	-0.620959	-3.610692	-0.749071	-0.151204	0.000000	-10.000000	-0.600000	30.583334	154.500000	1023.000000	1023.000000	2046.000000
41.580002	-0.006178	-3.651031	-0.023186	-3.508222	-0.630944	0.511321	0.000000	-10.000000	-0.600000	30.566666	164.500000	1023.000000	1023.000000	2046.000000
41.599998	-0.002615	-1.545421	0.420366	-3.125926	0.072959	1.087180	0.000000	-10.000000	-0.600000	30.583334	174.833328	1023.000000	1023.000000	2046.000000
41.619999	0.000742	0.438489	0.711445	-2.441141	0.995795	1.172390	0.000000	-10.000000	-0.608333	30.550001	185.166672	1023.000000	1023.000000	2046.000000
41.639999	0.003119	1.843312	1.174160	-2.207472	1.464148	1.412476	0.000000	-10.000000	-0.641667	30.650002	195.500000	1023.000000	1023.000000	2046.000000
41.660000	0.004654	2.750584	1.597523	-2.076169	1.538129	1.691101	0.000000	-10.000000	-0.675000	31.050001	205.500000	1023.000000	1023.000000	2046.000000
41.680000	0.006687	3.951882	2.129409	-2.016323	1.613968	2.224828	0.000000	-10.000000	-0.700000	31.500000	215.833328	1023.000000	1023.000000	2046.000000
41.700001	0.009537	5.636399	2.366429	-1.536231	2.436687	2.369515	0.000000	-10.000000	-0.691667	31.933332	226.166672	1023.000000	1023.000000	2046.000000
41.720001	0.011788	6.966640	2.707507	-1.195471	2.992580	2.462025	0.000000	-10.000000	-0.683333	31.799999	236.833328	1023.000000	1023.000000	2046.000000
41.740002	0.014173	8.376236	3.077651	-0.839767	3.348733	2.789618	0.000000	-10.000000	-0.666667	31.583334	247.333328	1023.000000	1023.000000	2046.000000
41.759998	0.015671	9.261345	3.386167	-0.722713	3.222727	3.375165	0.000000	-10.000000	-0.666667	31.433334	258.000000	1023.000000	1023.000000	2046.000000
41.779999	0.018234	10.776249	3.741213	-0.643644	3.740400	3.938281	0.000000	-10.000000	-0.658333	31.266666	268.500000	1023.000000	1023.000000	2046.000000
41.799999	0.020233	11.957659	3.994637	-0.381356	4.526657	3.817721	0.000000	-10.000000	-0.658333	31.216667	279.000000	1023.000000	1023.000000	2046.000000
41.820000	0.020620	12.186694	4.128012	-0.363037	5.106118	3.315600	0.000000	-10.000000	-0.650000	31.000000	289.333344	1023.000000	1023.000000	2046.000000
41.840000	0.018896	11.167298	4.113227	-0.638670	4.713465	2.979276	0.000000	-10.000000	-0.633333	31.016666	299.833344	1023.000000	1023.000000	2046.000000
41.860001	0.016804	9.931309	4.010083	-0.896474	3.829874	2.987825	0.000000	-10.000000	-0.608333	30.716667	313.500000	1023.000000	1023.000000	2046.000000
41.880001	0.017193	10.161231	3.703980	-0.617754	3.993117	3.081888	0.000000	-10.000000	-0.575000	30.483334	327.500000	1023.000000	1023.000000	2046.000000
41.900002	0.018439	10.897393	3.444632	0.068571	4.552725	2.831465	0.000000	-10.000000	-0.558333	30.200001	337.833344	1023.000000	1023.000000	2046.000000
41.919998	0.018601	10.992919	3.367903	0.336274	4.239643	3.049099	0.000000	-10.000000	-0.566667	30.100000	344.833344	1023.000000	1023.000000	2046.000000
41.939999	0.019574	11.568178	3.382434	0.566323	3.985690	3.633731	0.000000	-10.000000	-0.591667	29.850000	351.500000	1023.000000	1023.000000	2046.000000
41.959999	0.021634	12.785609	3.192077	1.330183	4.465543	3.797806	0.000000	-10.000000	-0.625000	29.766666	361.500000	1023.000000	1023.000000	2046.000000
41.980000	0.023662	13.984355	2.934260	2.142256	5.158933	3.748906	0.000000	-10.000000	-0.616667	29.833334	371.166656	1023.000000	1023.000000	2046.000000
42.000000	0.024754	14.629697	2.814343	2.491572	5.330026	3.993756	0.000000	-10.000000	-0.600000	30.050001	377.500000	1023.000000	1023.000000	2046.000000
42.020000	0.025085	14.825334	2.897978	2.678202	4.948339	4.300815	0.000000	-10.000000	-0.566667	29.483334	387.166656	1023.000000	1023.000000	2046.000000
42.040001	0.026528	15.678163	3.009408	2.855583	4.856090	4.957081	0.000000	-10.000000	-0.558333	28.966667	397.166656	1023.000000	1023.000000	2046.000000
42.060001	0.028902	17.080978	2.912852	3.565902	5.565563	5.036661	0.000000	-10.000000	-0.533333	28.333334	410.166656	1023.000000	1023.000000	2046.000000
42.080002	0.031378	18.544277	2.957648	4.104858	6.340924	5.140847	0.000000	-10.000000	-0.516667	28.033335	419.833344	1023.000000	1023.000000	2046.000000
42.099998	0.032265	19.068321	3.361244	4.200443	6.101498	5.405136	0.000000	-10.000000	-0.491667	27.500000	429.166656	1023.000000	1023.000000	2046.000000
42.119999	0.034137	20.175249	3.821853	4.113309	6.091472	6.148615	0.000000	-10.000000	-0.475000	27.016666	438.500000	1023.000000	1023.000000	2046.000000
42.139999	0.037605	22.224356	3.959241	4.810654	7.309842	6.144619	0.000000	-10.000000	-0.441667	26.900000	447.500000	1023.000000	1023.000000	2046.000000
42.160000	0.040266	23.797365	4.573386	5.033413	7.891521	6.299045	0.000000	-10.000000	-0.400000	26.450001	456.500000	1023.000000	1023.000000	2046.000000
42.180000	0.041354	24.439945	5.442762	4.705326	7.496581	6.795277	0.000000	-10.000000	-0.375000	25.850000	465.500000	1023.000000	1023.000000	2046.000000
42.200001	0.043811	25.892181	6.030948	4.673879	7.990080	7.197274	0.000000	-10.000000	-0.358333	24.633333	474.333344	1023.000000	1023.000000	2046.000000
42.220001	0.045874	27.111460	6.368930	5.077147	8.814491	6.850892	0.000000	-10.000000	-0.325000	23.500000	482.833344	1023.000000	1023.000000	2046.000000
42.240002	0.045049	26.624050	6.924276	4.760494	8.139782	6.799499	0.000000	-10.000000	-0.266667	21.833334	490.833344	1023.000000	1023.000000	2046.000000
42.259998	0.044666	26.397326	7.333156	4.193951	7.730557	7.139660	0.000000	-10.000000	-0.175000	19.683334	498.333344	1023.000000	1023.000000	2046.000000
42.279999	0.045411	26.837772	7.302385	4.588039	8.427182	6.520166	0.000000	-10.000000	-0.100000	16.500000	505.166656	1023.000000	1023.000000	2046.000000
42.299999	0.044541	26.323479	7.587164	4.318353	8.156677	6.261283	0.000000	-10.000000	-0.033333	12.650001	511.333344	1023.000000	1023.000000	2046.000000
42.320000	0.042303	25.000978	7.792203	3.651751	7.192565	6.364460	0.000000	-10.000000	0.008333	7.050000	516.333313	1023.000000	1023.000000	2046.000000
42.340000	0.042093	24.876883	7.644159	3.606091	7.313608	6.313025	0.000000	-10.000000	0.050000	1.433333	519.833313	1023.000000	1023.000000	2046.000000
42.360001	0.042288	24.992292	7.409126	3.907835	7.838698	5.836633	0.000000	-10.000000	0.091667	-4.133334	521.500000	1023.000000	1023.000000	2046.000000
42.380001	0.040880	24.160299	7.431103	3.732420	7.369375	5.627401	0.000000	-10.000000	0.125000	-8.516666	522.000000	1023.000000	1023.000000	2046.000000
42.400002	0.039579	23.391188	7.626299	3.275706	6.567459	5.921724	0.000000	-10.000000	0.150000	-12.016666	522.000000	1023.000000	1023.000000	2046.000000
42.419998	0.039674	23.447245	7.432790	3.381037	6.796991	5.836427	0.000000	-10.000000	0.191667	-14.633333	522.000000	1023.000000	1023.000000	2046.000000
42.439999	0.040201	23.758930	7.218351	3.747841	7.358047	5.434691	0.000000	-10.000000	0.216667	-15.950000	518.500000	1023.000000	1023.000000	2046.000000
42.459999	0.039519	23.355501	7.232251	3.751981	7.142233	5.229036	0.000000	-10.000000	0.241667	-16.916666	510.333344	1023.000000	1023.000000	2046.000000
42.480000	0.037633	22.240877	7.370386	3.300076	6.176052	5.394363	0.000000	-10.000000	0.241667	-17.500000	500.166656	1023.000000	1023.000000	2046.000000
42.500000	0.037553	22.194101	7.220261	3.367027	6.230775	5.376039	0.000000	-10.000000	0.258333	-18.200001	491.500000	1023.000000	1023.000000	2046.000000
42.520000	0.038561	22.789425	7.034899	3.864252	6.934402	4.955871	0.000000	-10.000000	0.291667	-18.850000	485.166656	1023.000000	1023.000000	2046.000000
42.540001	0.038201	22.576893	7.199155	3.904758	6.637380	4.835601	0.000000	-10.000000	0.325000	-19.466667	478.833344	1023.000000	1023.000000	2046.000000
42.560001	0.037234	22.005322	7.440858	3.552740	5.790268	5.221455	0.000000	-10.000000	0.350000	-19.800001	472.166656	1023.000000	1023.000000	2046.000000
42.580002	0.037756	22.314034	7.241586	3.726655	6.028841	5.316949	0.000000	-10.000000	0.350000	-19.983334	465.666656	1023.000000	1023.000000	2046.000000
42.599998	0.038545	22.780031	6.994917	4.170256	6.626267	4.988592	0.000000	-10.000000	0.341667	-20.200001	459.000000	1023.000000	1023.000000	2046.000000
42.619999	0.036909	21.813292	6.975509	4.064058	6.046156	4.727569	0.000000	-10.000000	0.341667	-20.333334	452.333344	1023.000000	1023.000000	2046.000000
42.639999	0.034406	20.334238	6.966424	3.639809	4.890401	4.837604	0.000000	-10.000000	0.333333	-20.400000	445.500000	1023.000000	1023.000000	2046.000000
42.660000	0.032965	19.482077	6.440216	3.512059	4.685701	4.844100	0.000000	-10.000000	0.341667	-20.250000	438.666656	1023.000000	1023.000000	2046.000000
42.680000	0.031533	18.636040	5.727483	3.754254	5.104338	4.049965	0.000000	-10.000000	0.333333	-20.066668	432.000000	1023.000000	1023.000000	2046.000000
42.700001	0.029553	17.465847	5.653411	3.360560	4.805149	3.646727	0.000000	-10.000000	0.333333	-19.966667	425.333344	1023.000000	1023.000000	2046.000000
42.720001	0.025797	15.245849	5.782819	2.354360	3.611887	3.496782	0.000000	-10.000000	0.308333	-19.683334	418.666656	1023.000000	1023.000000	2046.000000
42.740002	0.023085	13.643312	5.578502	1.684676	3.026059	3.354074	0.000000	-10.000000	0.283333	-19.416666	412.000000	1023.000000	1023.000000	2046.000000
42.759998	0.021291	12.583255	4.894962	1.984819	3.178700	2.524774	0.000000	-10.000000	0.258333	-18.900000	405.666656	1023.000000	1023.000000	2046.000000
42.779999	0.019416	11.474661	4.511142	2.167456	2.900184	1.895879	0.000000	-10.000000	0.250000	-18.566668	399.166656	1023.000000	1023.000000	2046.000000
42.799999	0.016131	9.533191	4.273421	1.912573	1.642491	1.704706	0.000000	-10.000000	0.250000	-18.216667	392.833344	1023.000000	1023.000000	2046.000000
42.820000	0.014288	8.444284	3.811682	1.721931	0.978098	1.932574	0.000000	-10.000000	0.250000	-18.000000	386.500000	1023.000000	1023.000000	2046.000000
42.840000	0.014546	8.596981	3.067743	2.525385	1.632408	1.371446	0.000000	-10.000000	0.258333	-18.050001	380.500000	1023.000000	1023.000000	2046.000000
42.860001	0.014078	8.320175	2.852194	2.811405	1.405922	1.250655	0.000000	-10.000000	0.258333	-18.400000	374.500000	1023.000000	1023.000000	2046.000000
42.880001	0.012003	7.093839	2.743916	2.517023	0.292515	1.540385	0.000000	-10.000000	0.225000	-18.016666	368.500000	1023.000000	1023.000000	2046.000000
42.900002	0.012448	7.356599	2.185414	2.925911	0.649808	1.595466	0.000000	-10.000000	0.133333	-14.383333	362.666656	1023.000000	1023.000000	2046.000000
42.919998	0.014016	8.283751	1.933140	3.529179	1.394545	1.426886	0.000000	-10.000000	0.058333	-6.233333	358.166656	1023.000000	1023.000000	2046.000000
42.939999	0.013920	8.226815	1.966209	3.599692	1.087613	1.573302	0.000000	-10.000000	0.008333	-1.583333	355.666656	1023.000000	1023.000000	2046.000000
42.959999	0.013976	8.259933	2.067287	3.327715	0.665052	2.199880	0.000000	-10.000000	0.016667	1.316667	355.000000	1023.000000	1023.000000	2046.000000
42.980000	0.015966	9.435628	1.734561	3.701094	1.547073	2.452901	0.000000	-10.000000	0.008333	-0.450000	355.000000	1023.000000	1023.000000	2046.000000
43.000000	0.018895	11.166959	1.672165	4.182889	2.698431	2.613473	0.000000	-10.000000	0.008333	0.450000	355.000000	1023.000000	1023.000000	2046.000000
43.020000	0.020404	12.058657	1.904705	4.199166	2.986933	2.967854	0.000000	-10.000000	0.000000	0.000000	355.000000	1023.000000	1023.000000	2046.000000
43.040001	0.020549	12.144326	2.297947	3.847235	2.573810	3.425334	0.000000	-10.000000	0.000000	0.000000	355.000000	1023.000000	1023.000000	2046.000000
43.060001	0.022346	13.206596	2.452081	3.823582	3.062884	3.868049	0.000000	-10.000000	0.000000	0.000000	355.000000	1023.000000	1023.000000	2046.000000
43.080002	0.024795	14.653924	2.551724	4.198946	4.074155	3.829098	0.000000	-10.000000	0.008333	0.000000	355.000000	1023.000000	1023.000000	2046.000000
43.099998	0.026312	15.550540	2.970687	4.247686	4.569567	3.762599	0.000000	-10.000000	0.016667	0.000000	355.000000	1023.000000	1023.000000	2046.000000
43.119999	0.025029	14.792233	3.500098	3.684680	3.789164	3.818291	0.000000	-10.000000	0.025000	0.000000	355.000000	1023.000000	1023.000000	2046.000000
43.139999	0.023675	13.991717	3.748975	3.001524	3.184587	4.056632	0.000000	-10.000000	0.016667	0.000000	355.000000	1023.000000	1023.000000	2046.000000
43.160000	0.023283	13.760523	3.481731	3.042408	3.591207	3.645176	0.000000	-10.000000	0.016667	0.000000	355.000000	1023.000000	1023.000000	2046.000000
43.180000	0.023315	13.779195	3.571370	3.068037	3.828525	3.311264	0.000000	-10.000000	0.008333	0.000000	355.000000	1023.000000	1023.000000	2046.000000
43.200001	0.021258	12.563655	3.751745	2.686383	3.013818	3.111709	0.000000	-10.000000	0.016667	0.000000	355.000000	1023.000000	1023.000000	2046.000000
43.220001	0.019395	11.462470	3.797024	2.021967	2.235085	3.408395	0.000000	-10.000000	0.008333	0.000000	355.000000	1023.000000	1023.000000	2046.000000
43.240002	0.019332	11.425237	3.407777	2.332701	2.607235	3.077523	0.000000	-10.000000	0.008333	0.000000	355.000000	1023.000000	1023.000000	2046.000000
43.259998	0.020075	11.864195	3.331460	2.583958	2.978717	2.970061	0.000000	-10.000000	0.000000	0.000000	355.000000	1023.000000	1023.000000	2046.000000
43.279999	0.019212	11.354481	3.488087	2.472840	2.446819	2.946735	0.000000	-10.000000	0.008333	0.000000	355.000000	1023.000000	1023.000000	2046.000000
43.299999	0.017963	10.615993	3.613476	2.032386	1.668933	3.301198	0.000000	-10.000000	0.016667	0.000000	355.000000	1023.000000	1023.000000	2046.000000
43.320000	0.018714	11.060133	3.221940	2.530279	2.231277	3.076636	0.000000	-10.000000	0.025000	0.000000	355.000000	1023.000000	1023.000000	2046.000000
43.340000	0.019870	11.743020	3.207407	2.900366	2.641361	2.993886	0.000000	-10.000000	0.016667	0.000000	355.000000	1023.000000	1023.000000	2046.000000
43.360001	0.019381	11.454441	3.357758	2.891880	2.100944	3.103859	0.000000	-10.000000	0.008333	0.000000	355.000000	1023.000000	1023.000000	2046.000000
43.380001	0.018464	10.911959	3.421306	2.617683	1.405117	3.467853	0.000000	-10.000000	0.000000	0.000000	355.000000	1023.000000	1023.000000	2046.000000
43.400002	0.018721	11.064320	3.056575	2.962092	1.670240	3.375414	0.000000	-10.000000	0.000000	0.000000	355.000000	1023.000000	1023.000000	2046.000000
43.419998	0.020152	11.909657	2.894348	3.440068	2.337817	3.237424	0.000000	-10.000000	0.000000	0.000000	355.000000	1023.000000	1023.000000	2046.000000
43.439999	0.020279	11.984793	3.097109	3.647357	2.097575	3.142751	0.000000	-10.000000	0.000000	0.000000	355.000000	1023.000000	1023.000000	2046.000000
43.459999	0.019740	11.666252	3.450080	3.281057	1.316769	3.618347	0.000000	-10.000000	0.008333	0.000000	355.000000	1023.000000	1023.000000	2046.000000
43.480000	0.020733	12.253241	3.234555	3.644574	1.746057	3.628053	0.000000	-10.000000	0.008333	0.000000	355.000000	1023.000000	1023.000000	2046.000000
43.500000	0.022865	13.513260	3.219092	4.104351	2.516573	3.673244	0.000000	-10.000000	0.008333	0.000000	355.000000	1023.000000	1023.000000	2046.000000
43.520000	0.022944	13.559905	3.522829	4.110414	2.168680	3.757982	0.000000	-10.000000	0.000000	0.000000	355.000000	1023.000000	1023.000000	2046.000000
43.540001	0.021361	12.624160	3.734269	3.585893	1.231701	4.072298	0.000000	-10.000000	0.000000	0.000000	355.000000	1023.000000	1023.000000	2046.000000
43.560001	0.021775	12.869121	3.280276	4.016055	1.719095	3.853696	0.000000	-10.000000	0.000000	0.300000	355.000000	1023.000000	1023.000000	2046.000000
43.580002	0.022183	13.110079	3.086397	4.321149	2.042803	3.659730	0.000000	-10.000000	-0.008333	1.416667	355.000000	1023.000000	1023.000000	2046.000000
43.599998	0.019243	11.372875	3.260993	3.669072	0.920588	3.522222	0.000000	-10.000000	-0.016667	3.283333	355.000000	1023.000000	1023.000000	2046.000000
43.619999	0.017506	10.346134	2.986788	3.097010	0.857308	3.405028	0.000000	-10.000000	-0.033333	4.900000	355.000000	1023.000000	1023.000000	2046.000000
43.639999	0.017273	10.208282	2.861271	2.993299	1.427711	2.926002	0.000000	-10.000000	-0.025000	6.466667	355.000000	1023.000000	1023.000000	2046.000000
43.660000	0.015506	9.164328	3.013546	2.698464	0.967636	2.484681	0.000000	-10.000000	-0.016667	6.250000	355.000000	1023.000000	1023.000000	2046.000000
43.680000	0.012138	7.173708	2.984547	2.052602	-0.238967	2.375526	0.000000	-10.000000	0.016667	5.633334	355.000000	1023.000000	1023.000000	2046.000000
43.700001	0.009605	5.676456	2.201878	2.116170	-0.466286	1.824694	0.000000	-10.000000	0.108333	-0.450000	355.000000	1023.000000	1023.000000	2046.000000
43.720001	0.008749	5.170939	1.676928	2.545232	-0.310871	1.259650	0.000000	-10.000000	0.208333	-9.016666	354.166656	1023.000000	1023.000000	2046.000000
43.740002	0.006662	3.937062	1.510068	2.644437	-1.085147	0.867704	0.000000	-10.000000	0.316667	-17.033333	350.666656	1023.000000	1023.000000	2046.000000
43.759998	0.003534	2.088402	1.207601	2.252502	-2.232163	0.860462	0.000000	-10.000000	0.358333	-21.083334	345.000000	1023.000000	1023.000000	2046.000000
43.779999	0.001756	1.037984	0.465635	2.493586	-2.331310	0.410073	0.000000	-10.000000	0.391667	-21.850000	337.666656	1023.000000	1023.000000	2046.000000
43.799999	0.001135	0.670806	-0.120157	2.851953	-2.037849	-0.023141	0.000000	-10.000000	0.408333	-22.983334	330.500000	1023.000000	1023.000000	2046.000000
43.820000	-0.000348	-0.205839	-0.229135	2.854370	-2.524410	-0.306665	0.000000	-10.000000	0.441667	-23.716667	322.833344	1023.000000	1023.000000	2046.000000
43.840000	-0.003422	-2.022653	-0.338380	2.266890	-3.625996	-0.325166	0.000000	-10.000000	0.475000	-24.466667	315.000000	1023.000000	1023.000000	2046.000000
43.860001	-0.005466	-3.230312	-1.029195	2.309708	-3.686639	-0.824187	0.000000	-10.000000	0.508333	-25.300001	306.666656	1023.000000	1023.000000	2046.000000
43.880001	-0.006118	-3.615902	-1.340230	2.464593	-3.488894	-1.251371	0.000000	-10.000000	0.516667	-26.100000	298.166656	1023.000000	1023.000000	2046.000000
43.900002	-0.006731	-3.977930	-1.336270	2.427263	-3.610098	-1.458825	0.000000	-10.000000	0.533333	-26.733334	289.333344	1023.000000	1023.000000	2046.000000
43.919998	-0.008893	-5.255563	-1.140115	1.855609	-4.500923	-1.470134	0.000000	-10.000000	0.541667	-27.233334	280.500000	1023.000000	1023.000000	2046.000000
43.939999	-0.011100	-6.560109	-1.453921	1.331778	-4.880054	-1.557912	0.000000	-10.000000	0.566667	-27.500000	271.500000	1023.000000	1023.000000	2046.000000
43.959999	-0.011640	-6.879292	-1.949970	1.490093	-4.298109	-2.121305	0.000000	-10.000000	0.566667	-27.650000	262.333344	1023.000000	1023.000000	2046.000000
43.980000	-0.011903	-7.034553	-1.732243	1.405993	-4.363590	-2.344713	0.000000	-10.000000	0.566667	-27.600000	253.166672	1023.000000	1023.000000	2046.000000
44.000000	-0.014139	-8.356009	-1.484384	0.628548	-5.255849	-2.244324	0.000000	-10.000000	0.550000	-27.533333	243.833328	1023.000000	1023.000000	2046.000000
44.020000	-0.016072	-9.498713	-1.894266	0.311464	-5.272466	-2.643445	0.000000	-10.000000	0.550000	-27.116667	234.666672	1023.000000	1023.000000	2046.000000
44.040001	-0.016509	-9.756637	-2.010856	0.092761	-4.918571	-2.919971	0.000000	-10.000000	0.550000	-27.083334	225.500000	1023.000000	1023.000000	2046.000000
44.060001	-0.018802	-11.111823	-1.717283	-0.476057	-5.768530	-3.149954	0.000000	-10.000000	0.550000	-26.766666	216.500000	1023.000000	1023.000000	2046.000000
44.080002	-0.022462	-13.275116	-1.861931	-1.457329	-6.698128	-3.257728	0.000000	-10.000000	0.550000	-27.000000	207.500000	1023.000000	1023.000000	2046.000000
44.099998	-0.024344	-14.387586	-2.460937	-1.650698	-6.335375	-3.940576	0.000000	-10.000000	0.550000	-26.666668	198.500000	1023.000000	1023.000000	2046.000000
44.119999	-0.025468	-15.051712	-2.463781	-1.933293	-6.421649	-4.232989	0.000000	-10.000000	0.541667	-26.566668	189.666672	1023.000000	1023.000000	2046.000000
44.139999	-0.028723	-16.975508	-2.296984	-2.729167	-7.530190	-4.419167	0.000000	-10.000000	0.533333	-26.133335	180.833328	1023.000000	1023.000000	2046.000000
44.160000	-0.031571	-18.658680	-2.992235	-3.180615	-7.678025	-4.807806	0.000000	-10.000000	0.525000	-26.016668	172.166672	1023.000000	1023.000000	2046.000000
44.180000	-0.031908	-18.857494	-3.286533	-3.129786	-7.274564	-5.166611	0.000000	-10.000000	0.516667	-25.800001	163.500000	1023.000000	1023.000000	2046.000000
44.200001	-0.033585	-19.848701	-3.099075	-3.509145	-7.946345	-5.294137	0.000000	-10.000000	0.508333	-25.600000	154.833328	1023.000000	1023.000000	2046.000000
44.220001	-0.036283	-21.443382	-3.310341	-4.188501	-8.632232	-5.312309	0.000000	-10.000000	0.500000	-25.250000	146.333328	1023.000000	1023.000000	2046.000000
44.240002	-0.037162	-21.962831	-3.946124	-4.069607	-8.098657	-5.848444	0.000000	-10.000000	0.491667	-24.850000	137.833328	1023.000000	1023.000000	2046.000000
44.259998	-0.037116	-21.935274	-3.966135	-4.119401	-7.920145	-5.929594	0.000000	-10.000000	0.475000	-24.450001	129.500000	1023.000000	1023.000000	2046.000000
44.279999	-0.038590	-22.806652	-3.661158	-4.488206	-8.715796	-5.941493	0.000000	-10.000000	0.441667	-23.983334	121.166664	1023.000000	1023.000000	2046.000000
44.299999	-0.040334	-23.837137	-3.914237	-4.862666	-9.092509	-5.967725	0.000000	-10.000000	0.416667	-23.366667	113.166664	1023.000000	1023.000000	2046.000000
44.320000	-0.040293	-23.813076	-4.379797	-4.585233	-8.533023	-6.315024	0.000000	-10.000000	0.400000	-22.916666	105.500000	1023.000000	1023.000000	2046.000000
44.340000	-0.039512	-23.351837	-4.252004	-4.519866	-8.375677	-6.204290	0.000000	-10.000000	0.391667	-22.516666	97.833336	1023.000000	1023.000000	2046.000000
44.360001	-0.040934	-24.192190	-3.999758	-4.870313	-9.221034	-6.101085	0.000000	-10.000000	0.375000	-22.383333	90.333336	1023.000000	1023.000000	2046.000000
44.380001	-0.042969	-25.394815	-4.531737	-5.163816	-9.392896	-6.306367	0.000000	-10.000000	0.358333	-22.133333	82.833336	1023.000000	1023.000000	2046.000000
44.400002	-0.042734	-25.255630	-4.883172	-4.851524	-8.971038	-6.549898	0.000000	-10.000000	0.350000	-21.666666	75.500000	1023.000000	1023.000000	2046.000000
44.419998	-0.043507	-25.712627	-4.874512	-4.941235	-9.290596	-6.606285	0.000000	-10.000000	0.350000	-21.100000	68.166664	1023.000000	1023.000000	2046.000000
44.439999	-0.046123	-27.258919	-4.844711	-5.695239	-10.126992	-6.591977	0.000000	-10.000000	0.350000	-20.666666	61.166668	1023.000000	1023.000000	2046.000000
44.459999	-0.048816	-28.850502	-5.463384	-6.117992	-10.118345	-7.150781	0.000000	-10.000000	0.341667	-20.400000	54.333332	1023.000000	1023.000000	2046.000000
44.480000	-0.050076	-29.595036	-5.788495	-6.423471	-9.769841	-7.613228	0.000000	-10.000000	0.325000	-19.866667	47.500000	1023.000000	1023.000000	2046.000000
44.500000	-0.051482	-30.425905	-5.700101	-6.795859	-10.127228	-7.802716	0.000000	-10.000000	0.283333	-19.033333	40.833332	1023.000000	1023.000000	2046.000000
44.520000	-0.054484	-32.199879	-5.810687	-7.338194	-11.049917	-8.001080	0.000000	-10.000000	0.241667	-17.883333	34.500000	1023.000000	1023.000000	2046.000000
44.540001	-0.057085	-33.737003	-6.698988	-7.106556	-11.136326	-8.795135	0.000000	-10.000000	0.208333	-17.033333	28.500000	1023.000000	1023.000000	2046.000000
44.560001	-0.057467	-33.962982	-7.095715	-6.852554	-11.023329	-8.991386	0.000000	-10.000000	0.200000	-16.266666	22.833334	1023.000000	1023.000000	2046.000000
44.580002	-0.058306	-34.459026	-7.122818	-6.707009	-11.548512	-9.080686	0.000000	-10.000000	0.200000	-15.883333	17.333334	1023.000000	1023.000000	2046.000000
44.599998	-0.059797	-35.339977	-7.167243	-6.815897	-12.305143	-9.051696	0.000000	-10.000000	0.200000	-15.550000	12.166667	1023.000000	1023.000000	2046.000000
44.619999	-0.061611	-36.412144	-7.985859	-6.643482	-12.368516	-9.414287	0.000000	-10.000000	0.200000	-15.383333	6.833333	1023.000000	1023.000000	2046.000000
44.639999	-0.061771	-36.506828	-8.560205	-6.268922	-11.977501	-9.700199	0.000000	-10.000000	0.200000	-15.250000	2.000000	1023.000000	1023.000000	2046.000000
44.660000	-0.061610	-36.411366	-8.543327	-6.136000	-12.164595	-9.567442	0.000000	-10.000000	0.191667	-15.000000	-2.833333	1023.000000	1023.000000	2046.000000
44.680000	-0.062545	-36.963829	-8.422440	-6.340574	-12.825295	-9.375519	0.000000	-10.000000	0.183333	-14.516667	-7.333333	1023.000000	1023.000000	2046.000000
44.700001	-0.064122	-37.896370	-8.981025	-6.366407	-12.971767	-9.577171	0.000000	-10.000000	0.166667	-13.916667	-12.166667	1023.000000	1023.000000	2046.000000
44.720001	-0.064510	-38.125347	-9.546420	-6.071114	-12.550141	-9.957670	0.000000	-10.000000	0.158333	-13.383333	-16.666666	1023.000000	1023.000000	2046.000000
44.740002	-0.063477	-37.514626	-9.422737	-5.953194	-12.367642	-9.771051	0.000000	-10.000000	0.133333	-12.850000	-21.333334	1023.000000	1023.000000	2046.000000
44.759998	-0.064036	-37.845486	-9.018913	-6.310325	-13.014037	-9.502210	0.000000	-10.000000	0.116667	-12.416667	-25.666666	1023.000000	1023.000000	2046.000000
44.779999	-0.065267	-38.573055	-9.377072	-6.519019	-13.078634	-9.598329	0.000000	-10.000000	0.100000	-11.966667	-30.000000	1023.000000	1023.000000	2046.000000
44.799999	-0.065346	-38.619389	-9.826530	-6.300757	-12.549229	-9.942872	0.000000	-10.000000	0.083333	-11.516667	-34.000000	1023.000000	1023.000000	2046.000000
44.820000	-0.064282	-37.990879	-9.529967	-6.307299	-12.397560	-9.756051	0.000000	-10.000000	0.066667	-11.033334	-37.666668	1023.000000	1023.000000	2046.000000
44.840000	-0.064448	-38.088680	-8.954527	-6.814550	-12.957323	-9.362281	0.000000	-10.000000	0.050000	-10.483334	-41.333332	1023.000000	1023.000000	2046.000000
44.860001	-0.065713	-38.836395	-9.133155	-7.194155	-13.079533	-9.429555	0.000000	-10.000000	0.058333	-10.183333	-44.666668	1023.000000	1023.000000	2046.000000
44.880001	-0.066439	-39.265591	-9.484498	-7.183872	-12.713404	-9.883816	0.000000	-10.000000	0.075000	-10.016666	-48.166668	1023.000000	1023.000000	2046.000000
44.900002	-0.066148	-39.093311	-9.321920	-7.355164	-12.569155	-9.847075	0.000000	-10.000000	0.083333	-9.850000	-51.500000	1023.000000	1023.000000	2046.000000
44.919998	-0.066633	-39.380230	-8.722717	-7.814014	-13.176948	-9.666553	0.000000	-10.000000	0.075000	-9.483334	-54.833332	1023.000000	1023.000000	2046.000000
44.939999	-0.068479	-40.471027	-8.669992	-8.505363	-13.662791	-9.632880	0.000000	-10.000000	0.066667	-8.833334	-58.000000	1023.000000	1023.000000	2046.000000
44.959999	-0.070284	-41.538052	-9.343942	-8.526749	-13.374519	-10.292841	0.000000	-10.000000	0.058333	-8.200001	-60.833332	1023.000000	1023.000000	2046.000000
44.980000	-0.070391	-41.601219	-9.531760	-8.631452	-13.020666	-10.417341	0.000000	-10.000000	0.058333	-7.550000	-63.666668	1023.000000	1023.000000	2046.000000
45.000000	-0.070166	-41.468254	-9.132425	-8.915746	-13.285575	-10.134508	0.000000	-10.000000	0.050000	-6.950000	-66.166664	1023.000000	1023.000000	2046.000000
45.020000	-0.071190	-42.073330	-8.937414	-9.437820	-13.803784	-9.894310	0.000000	-10.000000	0.033333	-6.000000	-68.500000	1023.000000	1023.000000	2046.000000
45.040001	-0.072073	-42.594933	-9.645617	-9.223729	-13.294172	-10.431414	0.000000	-10.000000	0.016667	-4.616667	-70.500000	1023.000000	1023.000000	2046.000000
45.060001	-0.070386	-41.598019	-9.508505	-9.085567	-12.831673	-10.172274	0.000000	-10.000000	0.000000	-2.116667	-72.000000	1023.000000	1023.000000	2046.000000
45.080002	-0.069397	-41.013466	-8.866062	-9.373973	-13.171473	-9.601960	0.000000	-10.000000	-0.008333	0.716667	-72.833336	1023.000000	1023.000000	2046.000000
45.099998	-0.069223	-40.911011	-9.045496	-9.511790	-12.929566	-9.424157	0.000000	-10.000000	-0.041667	4.083333	-73.000000	1023.000000	1023.000000	2046.000000
45.119999	-0.068059	-40.222870	-9.383151	-9.063788	-12.118829	-9.657102	0.000000	-10.000000	-0.075000	7.400000	-73.000000	1023.000000	1023.000000	2046.000000
45.139999	-0.064912	-38.363209	-8.913967	-8.843413	-11.591742	-9.014088	0.000000	-10.000000	-0.125000	10.700001	-73.000000	1023.000000	1023.000000	2046.000000
45.160000	-0.062609	-37.002209	-8.054708	-8.971094	-11.757913	-8.218493	0.000000	-10.000000	-0.166667	13.566668	-73.000000	1023.000000	1023.000000	2046.000000
45.180000	-0.061086	-36.101746	-8.198874	-8.740250	-11.106136	-8.056484	0.000000	-10.000000	-0.216667	15.833334	-73.000000	1023.000000	1023.000000	2046.000000
45.200001	-0.057614	-34.050076	-8.057599	-8.213649	-10.082525	-7.696301	0.000000	-10.000000	-0.250000	17.783333	-56.666668	1023.000000	1023.000000	2046.000000
45.220001	-0.054123	-31.986744	-7.105084	-8.042702	-10.024311	-6.814648	0.000000	-10.000000	-0.308333	19.933334	-23.500000	1023.000000	1023.000000	2046.000000
45.240002	-0.052254	-30.881998	-6.945990	-7.979039	-9.666723	-6.290246	0.000000	-10.000000	-0.375000	21.733334	12.000000	1023.000000	1023.000000	2046.000000
45.259998	-0.049825	-29.446354	-7.079678	-7.438073	-8.648086	-6.280518	0.000000	-10.000000	-0.441667	23.716667	33.666668	1023.000000	1023.000000	2046.000000
45.279999	-0.046351	-27.393574	-6.469452	-7.151360	-8.298188	-5.474573	0.000000	-10.000000	-0.483333	25.083334	41.166668	1023.000000	1023.000000	2046.000000
45.299999	-0.045040	-26.618517	-5.809750	-7.502802	-8.413182	-4.892783	0.000000	-10.000000	-0.491667	26.400002	49.333332	1023.000000	1023.000000	2046.000000
45.320000	-0.044980	-26.583168	-6.109046	-7.546259	-7.794473	-5.133389	0.000000	-10.000000	-0.533333	27.266668	58.000000	1023.000000	1023.000000	2046.000000
45.340000	-0.043504	-25.710857	-6.112596	-7.473032	-6.966754	-5.158476	0.000000	-10.000000	-0.566667	28.416668	67.000000	1023.000000	1023.000000	2046.000000
45.360001	-0.041831	-24.722364	-5.597213	-7.603205	-6.774248	-4.747697	0.000000	-10.000000	-0.625000	29.216667	76.166664	1023.000000	1023.000000	2046.000000
45.380001	-0.041057	-24.264935	-5.049709	-7.833556	-7.096707	-4.284963	0.000000	-10.000000	-0.650000	30.116667	85.666664	1023.000000	1023.000000	2046.000000
45.400002	-0.041346	-24.435493	-5.467016	-7.592784	-6.919721	-4.455973	0.000000	-10.000000	-0.650000	30.433334	95.500000	1023.000000	1023.000000	2046.000000
45.419998	-0.040208	-23.762751	-5.952361	-6.894707	-6.251399	-4.664284	0.000000	-10.000000	-0.658333	31.116667	105.833336	1023.000000	1023.000000	2046.000000
45.439999	-0.037569	-22.202991	-5.595521	-6.383758	-6.165593	-4.058120	0.000000	-10.000000	-0.658333	31.416666	116.166664	1023.000000	1023.000000	2046.000000
45.459999	-0.035602	-21.041077	-5.202118	-6.230668	-6.354867	-3.253425	0.000000	-10.000000	-0.691667	32.116669	126.833336	1023.000000	1023.000000	2046.000000
45.480000	-0.034429	-20.347670	-5.624299	-5.548782	-5.937824	-3.236764	0.000000	-10.000000	-0.725000	32.483334	137.333328	1023.000000	1023.000000	2046.000000
45.500000	-0.032490	-19.201609	-6.158750	-4.625713	-5.078003	-3.339143	0.000000	-10.000000	-0.750000	33.166668	148.166672	1023.000000	1023.000000	2046.000000
45.520000	-0.029423	-17.388906	-5.973086	-4.073286	-4.669189	-2.673344	0.000000	-10.000000	-0.766667	33.233334	159.000000	1023.000000	1023.000000	2046.000000
45.540001	-0.026849	-15.867586	-5.329184	-3.889403	-4.905104	-1.743896	0.000000	-10.000000	-0.766667	33.333336	166.333328	1023.000000	1023.000000	2046.000000
45.560001	-0.025358	-14.986825	-5.450224	-3.498337	-4.575988	-1.462277	0.000000	-10.000000	-0.775000	33.500000	177.500000	1023.000000	1023.000000	2046.000000
45.580002	-0.023463	-13.866836	-5.898267	-2.627988	-3.667843	-1.672737	0.000000	-10.000000	-0.783333	33.866669	188.833328	1023.000000	1023.000000	2046.000000
45.599998	-0.019916	-11.770354	-5.484120	-2.178824	-3.138397	-0.969013	0.000000	-10.000000	-0.791667	34.316666	203.833328	1023.000000	1023.000000	2046.000000
45.619999	-0.016892	-9.983284	-4.482389	-2.222250	-3.284030	0.005385	0.000000	-10.000000	-0.800000	34.349998	215.333328	1023.000000	1023.000000	2046.000000
45.639999	-0.014734	-8.707515	-4.494191	-1.758354	-2.481285	0.026315	0.000000	-10.000000	-0.800000	34.416668	226.666672	1023.000000	1023.000000	2046.000000
45.660000	-0.011524	-6.810957	-4.334756	-1.146089	-1.411944	0.081832	0.000000	-10.000000	-0.808333	34.500000	238.333328	1023.000000	1023.000000	2046.000000
45.680000	-0.007149	-4.225049	-3.189819	-1.019016	-0.962246	0.946032	0.000000	-10.000000	-0.800000	34.566666	249.666672	1023.000000	1023.000000	2046.000000
45.700001	-0.003519	-2.080012	-1.953257	-1.285130	-0.726865	1.885239	0.000000	-10.000000	-0.783333	34.533333	261.333344	1023.000000	1023.000000	2046.000000
45.720001	-0.001557	-0.920319	-1.873759	-0.948537	0.310276	1.591702	0.000000	-10.000000	-0.758333	34.166668	272.666656	1023.000000	1023.000000	2046.000000
45.740002	0.001733	1.024367	-1.251681	-0.713865	1.166148	1.823765	0.000000	-10.000000	-0.750000	33.900002	284.166656	1023.000000	1023.000000	2046.000000
45.759998	0.004559	2.694458	0.127909	-0.948855	0.974283	2.541121	0.000000	-10.000000	-0.750000	33.616669	295.500000	1023.000000	1023.000000	2046.000000
45.779999	0.006112	3.612260	0.605664	-1.065207	1.323225	2.748578	0.000000	-10.000000	-0.750000	33.583332	306.833344	1023.000000	1023.000000	2046.000000
45.799999	0.007349	4.342991	0.370672	-0.601453	2.321891	2.251880	0.000000	-10.000000	-0.750000	33.533333	314.333344	1023.000000	1023.000000	2046.000000
45.820000	0.010004	5.912190	1.150116	-0.615936	2.589622	2.788388	0.000000	-10.000000	-0.741667	33.683334	325.500000	1023.000000	1023.000000	2046.000000
45.840000	0.011834	6.993887	2.093846	-1.029394	2.439976	3.489459	0.000000	-10.000000	-0.741667	33.799999	336.833344	1023.000000	1023.000000	2046.000000
45.860001	0.012481	7.376310	1.809832	-0.751781	3.220279	3.097981	0.000000	-10.000000	-0.733333	33.716667	351.833344	1023.000000	1023.000000	2046.000000
45.880001	0.014952	8.836754	1.936686	-0.372089	4.062642	3.209514	0.000000	-10.000000	-0.733333	33.500000	359.333344	1023.000000	1023.000000	2046.000000
45.900002	0.017803	10.521455	3.059180	-0.494219	3.932173	4.024321	0.000000	-10.000000	-0.741667	33.116665	366.833344	1023.000000	1023.000000	2046.000000
45.919998	0.019521	11.537031	3.267794	-0.420700	4.438671	4.251266	0.000000	-10.000000	-0.750000	32.849998	378.000000	1023.000000	1023.000000	2046.000000
45.939999	0.021748	12.853313	3.196053	0.219203	5.410326	4.027733	0.000000	-10.000000	-0.758333	32.666668	392.833344	1023.000000	1023.000000	2046.000000
45.959999	0.025300	14.952484	4.224390	0.370144	5.587509	4.770441	0.000000	-10.000000	-0.750000	32.666668	403.833344	1023.000000	1023.000000	2046.000000
45.980000	0.028142	16.632179	5.050269	0.387806	5.809583	5.384521	0.000000	-10.000000	-0.733333	32.583332	411.166656	1023.000000	1023.000000	2046.000000
46.000000	0.030444	17.992422	5.004629	1.124508	6.801044	5.062242	0.000000	-10.000000	-0.716667	32.349998	418.500000	1023.000000	1023.000000	2046.000000
46.020000	0.034029	20.111248	5.537041	1.725963	7.470986	5.377257	0.000000	-10.000000	-0.658333	31.766666	432.833344	1023.000000	1023.000000	2046.000000
46.040001	0.037678	22.267410	6.690086	1.837202	7.440412	6.299710	0.000000	-10.000000	-0.591667	30.866667	447.166656	1023.000000	1023.000000	2046.000000
46.060001	0.039238	23.189575	6.934077	2.058622	7.733063	6.463813	0.000000	-10.000000	-0.525000	30.033335	457.833344	1023.000000	1023.000000	2046.000000
46.080002	0.040574	23.979513	6.660618	2.863353	8.457007	5.998534	0.000000	-10.000000	-0.441667	28.083334	468.000000	1023.000000	1023.000000	2046.000000
46.099998	0.042331	25.017794	7.344814	2.888173	8.279537	6.505269	0.000000	-10.000000	-0.366667	25.766666	477.500000	1023.000000	1023.000000	2046.000000
46.119999	0.042952	25.384459	7.853999	2.701981	7.803015	7.025465	0.000000	-10.000000	-0.241667	22.549999	489.666656	1023.000000	1023.000000	2046.000000
46.139999	0.041245	24.375940	7.156668	3.044907	8.095078	6.079287	0.000000	-10.000000	-0.175000	20.799999	495.333344	1023.000000	1023.000000	2046.000000
46.160000	0.040266	23.797468	6.983677	3.073471	8.140485	5.599836	0.000000	-10.000000	-0.108333	18.750000	500.333344	1023.000000	1023.000000	2046.000000
46.180000	0.039276	23.212221	7.605680	2.498647	7.410331	5.697563	0.000000	-10.000000	-0.066667	14.800000	506.333344	1023.000000	1023.000000	2046.000000
46.200001	0.036660	21.666113	7.599910	1.878623	6.737812	5.449768	0.000000	-10.000000	-0.025000	10.850000	512.333313	1023.000000	1023.000000	2046.000000
46.220001	0.033068	19.542927	6.620127	2.175256	6.545496	4.202048	0.000000	-10.000000	0.025000	4.133333	517.666687	1023.000000	1023.000000	2046.000000
46.240002	0.031228	18.455835	6.301612	2.280732	5.902300	3.971191	0.000000	-10.000000	0.050000	-0.800000	519.333313	1023.000000	1023.000000	2046.000000
46.259998	0.029949	17.699747	6.424391	2.039387	4.930078	4.305891	0.000000	-10.000000	0.075000	-5.733334	521.000000	1023.000000	1023.000000	2046.000000
46.279999	0.027907	16.493263	5.589239	2.442517	4.723929	3.737578	0.000000	-10.000000	0.091667	-8.233334	521.000000	1023.000000	1023.000000	2046.000000
46.299999	0.026741	15.804173	4.752546	2.987329	4.830619	3.233678	0.000000	-10.000000	0.108333	-10.733334	521.000000	1023.000000	1023.000000	2046.000000
46.320000	0.026686	15.771501	4.751545	3.242167	4.309934	3.467855	0.000000	-10.000000	0.150000	-13.516666	521.000000	1023.000000	1023.000000	2046.000000
46.340000	0.025867	15.287384	4.743459	3.128726	3.661654	3.753545	0.000000	-10.000000	0.175000	-14.816667	521.000000	1023.000000	1023.000000	2046.000000
46.360001	0.024012	14.190925	3.759920	3.700990	3.797714	2.932300	0.000000	-10.000000	0.208333	-15.433333	513.833313	1023.000000	1023.000000	2046.000000
46.380001	0.023588	13.940719	3.412572	4.011184	3.665968	2.850995	0.000000	-10.000000	0.216667	-16.050001	504.833344	1023.000000	1023.000000	2046.000000
46.400002	0.023313	13.778187	3.793671	3.652179	2.887243	3.445093	0.000000	-10.000000	0.225000	-16.916668	494.000000	1023.000000	1023.000000	2046.000000
46.419998	0.021564	12.744480	2.998862	3.865634	2.995715	2.884270	0.000000	-10.000000	0.241667	-17.933334	486.333344	1023.000000	1023.000000	2046.000000
46.439999	0.020879	12.339679	2.491588	4.130242	3.212401	2.505448	0.000000	-10.000000	0.258333	-18.666666	480.500000	1023.000000	1023.000000	2046.000000
46.459999	0.021152	12.500551	3.153623	3.717744	2.505619	3.123565	0.000000	-10.000000	0.283333	-19.450001	474.333344	1023.000000	1023.000000	2046.000000
46.480000	0.019774	11.686613	2.680314	3.582597	2.629545	2.794158	0.000000	-10.000000	0.308333	-19.950001	470.000000	1023.000000	1023.000000	2046.000000
46.500000	0.018812	11.118130	2.217414	3.740900	2.890767	2.269049	0.000000	-10.000000	0.341667	-20.533333	463.333344	1023.000000	1023.000000	2046.000000
46.520000	0.019370	11.447440	2.856574	3.411272	2.414332	2.765262	0.000000	-10.000000	0.366667	-20.900000	454.166656	1023.000000	1023.000000	2046.000000
46.540001	0.018796	11.108397	3.006736	3.010019	2.221452	2.870192	0.000000	-10.000000	0.375000	-21.066666	447.166656	1023.000000	1023.000000	2046.000000
46.560001	0.017349	10.253460	2.472971	3.166259	2.493443	2.120787	0.000000	-10.000000	0.366667	-21.266666	440.166656	1023.000000	1023.000000	2046.000000
46.580002	0.016601	9.810928	2.779059	2.854058	2.045671	2.132140	0.000000	-10.000000	0.358333	-21.433332	433.000000	1023.000000	1023.000000	2046.000000
46.599998	0.015308	9.046801	3.295332	1.964997	1.313066	2.473405	0.000000	-10.000000	0.350000	-21.600000	425.833344	1023.000000	1023.000000	2046.000000
46.619999	0.012799	7.564197	2.849885	1.779350	1.282447	1.652515	0.000000	-10.000000	0.366667	-21.666666	418.666656	1023.000000	1023.000000	2046.000000
46.639999	0.010952	6.472525	2.508669	1.580499	1.225479	1.157877	0.000000	-10.000000	0.375000	-21.800001	413.833344	1023.000000	1023.000000	2046.000000
46.660000	0.009834	5.811767	2.935516	1.083765	0.567351	1.225136	0.000000	-10.000000	0.391667	-21.983334	406.500000	1023.000000	1023.000000	2046.000000
46.680000	0.007942	4.693529	2.873258	0.440613	0.184998	1.194659	0.000000	-10.000000	0.391667	-22.200001	399.166656	1023.000000	1023.000000	2046.000000
46.700001	0.005491	3.245188	2.171654	0.481260	0.233319	0.358956	0.000000	-10.000000	0.400000	-22.416668	389.333344	1023.000000	1023.000000	2046.000000
46.720001	0.004285	2.532656	2.046134	0.234497	-0.091436	0.343461	0.000000	-10.000000	0.400000	-22.583334	382.000000	1023.000000	1023.000000	2046.000000
46.740002	0.003372	1.992763	2.371613	-0.383796	-0.691075	0.696021	0.000000	-10.000000	0.400000	-22.866667	374.333344	1023.000000	1023.000000	2046.000000
46.759998	0.001314	0.776817	1.893754	-0.486989	-0.770336	0.140388	0.000000	-10.000000	0.400000	-23.066668	369.000000	1023.000000	1023.000000	2046.000000
46.779999	-0.000333	-0.196824	1.410199	-0.501200	-0.756812	-0.349011	0.000000	-10.000000	0.408333	-23.366667	361.333344	1023.000000	1023.000000	2046.000000
46.799999	-0.001266	-0.748485	1.254559	-0.664028	-0.945755	-0.393262	0.000000	-10.000000	0.408333	-23.433334	353.666656	1023.000000	1023.000000	2046.000000
46.820000	-0.002147	-1.268996	1.513270	-1.062708	-1.520374	-0.199183	0.000000	-10.000000	0.408333	-23.383333	346.000000	1023.000000	1023.000000	2046.000000
46.840000	-0.003450	-2.039056	1.412903	-1.326739	-1.826149	-0.299070	0.000000	-10.000000	0.400000	-23.133333	338.000000	1023.000000	1023.000000	2046.000000
46.860001	-0.005004	-2.957615	0.907858	-1.151920	-1.782121	-0.931432	0.000000	-10.000000	0.400000	-23.066668	330.166656	1023.000000	1023.000000	2046.000000
46.880001	-0.005992	-3.541507	0.501750	-1.128925	-1.737707	-1.176625	0.000000	-10.000000	0.400000	-22.966667	322.500000	1023.000000	1023.000000	2046.000000
46.900002	-0.006404	-3.784832	0.598512	-1.205624	-2.194930	-0.982790	0.000000	-10.000000	0.400000	-23.066668	314.833344	1023.000000	1023.000000	2046.000000
46.919998	-0.006663	-3.937615	0.779196	-1.471979	-2.581686	-0.663145	0.000000	-10.000000	0.400000	-23.066668	307.166656	1023.000000	1023.000000	2046.000000
46.939999	-0.008490	-5.017454	0.431917	-1.496838	-2.867625	-1.084908	0.000000	-10.000000	0.391667	-23.233334	299.500000	1023.000000	1023.000000	2046.000000
46.959999	-0.010502	-6.206587	-0.240135	-1.536403	-2.867690	-1.562359	0.000000	-10.000000	0.400000	-23.416668	291.833344	1023.000000	1023.000000	2046.000000
46.980000	-0.012140	-7.174848	-0.610899	-1.561511	-3.311326	-1.691112	0.000000	-10.000000	0.408333	-23.400000	284.000000	1023.000000	1023.000000	2046.000000
47.000000	-0.013923	-8.228674	-0.617057	-1.962161	-3.916172	-1.733284	0.000000	-10.000000	0.416667	-23.333334	276.000000	1023.000000	1023.000000	2046.000000
47.020000	-0.016678	-9.856863	-0.864658	-2.703697	-4.332543	-1.955965	0.000000	-10.000000	0.425000	-23.250000	268.166656	1023.000000	1023.000000	2046.000000
47.040001	-0.019971	-11.803062	-1.344976	-3.077494	-4.403470	-2.977122	0.000000	-10.000000	0.416667	-23.400000	260.500000	1023.000000	1023.000000	2046.000000
47.060001	-0.022915	-13.542830	-1.656584	-3.630517	-4.735181	-3.520547	0.000000	-10.000000	0.416667	-23.300001	252.833328	1023.000000	1023.000000	2046.000000
47.080002	-0.025422	-15.024148	-1.523709	-4.296389	-5.570583	-3.633468	0.000000	-10.000000	0.391667	-22.883333	245.000000	1023.000000	1023.000000	2046.000000
47.099998	-0.028775	-17.005758	-2.008049	-4.517251	-6.165054	-4.315404	0.000000	-10.000000	0.375000	-22.300001	237.333328	1023.000000	1023.000000	2046.000000
47.119999	-0.031935	-18.873816	-2.846840	-4.285992	-6.479135	-5.261849	0.000000	-10.000000	0.358333	-21.716667	229.833328	1023.000000	1023.000000	2046.000000
47.139999	-0.033808	-19.980721	-3.300442	-4.124665	-6.971029	-5.584585	0.000000	-10.000000	0.350000	-21.450001	222.666672	1023.000000	1023.000000	2046.000000
47.160000	-0.034898	-20.624964	-3.294788	-4.241720	-7.627927	-5.460530	0.000000	-10.000000	0.358333	-21.299999	215.500000	1023.000000	1023.000000	2046.000000
47.180000	-0.036409	-21.517925	-3.682535	-4.196517	-7.908411	-5.730463	0.000000	-10.000000	0.375000	-21.450001	208.333328	1023.000000	1023.000000	2046.000000
47.200001	-0.038193	-22.572298	-4.420020	-3.846022	-7.910092	-6.396164	0.000000	-10.000000	0.375000	-21.450001	201.166672	1023.000000	1023.000000	2046.000000
47.220001	-0.039259	-23.202038	-4.837459	-3.665893	-8.133427	-6.565259	0.000000	-10.000000	0.366667	-21.516666	194.000000	1023.000000	1023.000000	2046.000000
47.240002	-0.040124	-23.713360	-4.815201	-3.781090	-8.639439	-6.477631	0.000000	-10.000000	0.350000	-21.433334	186.833328	1023.000000	1023.000000	2046.000000
47.259998	-0.040998	-24.229658	-4.977830	-3.900263	-8.890461	-6.461105	0.000000	-10.000000	0.350000	-21.250000	179.666672	1023.000000	1023.000000	2046.000000
47.279999	-0.042557	-25.150913	-5.369993	-3.838418	-9.019227	-6.923274	0.000000	-10.000000	0.350000	-21.033335	172.500000	1023.000000	1023.000000	2046.000000
47.299999	-0.043815	-25.894600	-5.699719	-3.810306	-9.098521	-7.286055	0.000000	-10.000000	0.350000	-20.733334	165.500000	1023.000000	1023.000000	2046.000000
47.320000	-0.044549	-26.328531	-5.966794	-3.875689	-9.128472	-7.357576	0.000000	-10.000000	0.350000	-20.600000	158.500000	1023.000000	1023.000000	2046.000000
47.340000	-0.044876	-26.521463	-5.795381	-4.107427	-9.406796	-7.211858	0.000000	-10.000000	0.350000	-20.233334	151.666672	1023.000000	1023.000000	2046.000000
47.360001	-0.045323	-26.785789	-5.640508	-4.468168	-9.633332	-7.043782	0.000000	-10.000000	0.341667	-20.083334	145.000000	1023.000000	1023.000000	2046.000000
47.380001	-0.046540	-27.504864	-5.892641	-4.483374	-9.653311	-7.475537	0.000000	-10.000000	0.325000	-19.750000	138.333328	1023.000000	1023.000000	2046.000000
47.400002	-0.047310	-27.960093	-6.211735	-4.543215	-9.447023	-7.758119	0.000000	-10.000000	0.300000	-19.500000	131.666672	1023.000000	1023.000000	2046.000000
47.419998	-0.047866	-28.288898	-6.276463	-4.768986	-9.572777	-7.670673	0.000000	-10.000000	0.275000	-19.083334	125.000000	1023.000000	1023.000000	2046.000000
47.439999	-0.048283	-28.534958	-5.901003	-5.302507	-9.960999	-7.370448	0.000000	-10.000000	0.258333	-18.716667	118.666664	1023.000000	1023.000000	2046.000000
47.459999	-0.049775	-29.417067	-5.922641	-5.785067	-10.211735	-7.497623	0.000000	-10.000000	0.250000	-18.500000	112.500000	1023.000000	1023.000000	2046.000000
47.480000	-0.051592	-30.490637	-6.209532	-5.928899	-10.226451	-8.125754	0.000000	-10.000000	0.250000	-18.100000	106.500000	1023.000000	1023.000000	2046.000000
47.500000	-0.053140	-31.405695	-6.411926	-6.177635	-10.443913	-8.372221	0.000000	-10.000000	0.241667	-17.750000	100.500000	1023.000000	1023.000000	2046.000000
47.520000	-0.053860	-31.831400	-6.041496	-6.884675	-10.934144	-7.971085	0.000000	-10.000000	0.225000	-17.183334	94.500000	1023.000000	1023.000000	2046.000000
47.540001	-0.055978	-33.083225	-6.689360	-6.911331	-10.790436	-8.692099	0.000000	-10.000000	0.208333	-16.733334	88.666664	1023.000000	1023.000000	2046.000000
47.560001	-0.056745	-33.536587	-6.407234	-7.531856	-11.283678	-8.313817	0.000000	-10.000000	0.216667	-16.283333	83.000000	1023.000000	1023.000000	2046.000000
47.580002	-0.058610	-34.638512	-7.066095	-7.522669	-11.108303	-8.941446	0.000000	-10.000000	0.216667	-15.900000	77.500000	1023.000000	1023.000000	2046.000000
47.599998	-0.058924	-34.824066	-6.752171	-7.979597	-11.575285	-8.517015	0.000000	-10.000000	0.216667	-15.683333	72.166664	1023.000000	1023.000000	2046.000000
47.619999	-0.060435	-35.717293	-7.420077	-7.891582	-11.225921	-9.179711	0.000000	-10.000000	0.200000	-15.416667	67.000000	1023.000000	1023.000000	2046.000000
47.639999	-0.060675	-35.859039	-7.072182	-8.218963	-11.715702	-8.852192	0.000000	-10.000000	0.200000	-15.133333	61.833332	1023.000000	1023.000000	2046.000000
47.660000	-0.061842	-36.548565	-7.549915	-8.312459	-11.400527	-9.285663	0.000000	-10.000000	0.200000	-14.750000	56.833332	1023.000000	1023.000000	2046.000000
47.680000	-0.062091	-36.695911	-7.303559	-8.410680	-11.844675	-9.136996	0.000000	-10.000000	0.200000	-14.450000	51.833332	1023.000000	1023.000000	2046.000000
47.700001	-0.062878	-37.161163	-7.631244	-8.576787	-11.572306	-9.380826	0.000000	-10.000000	0.200000	-14.016666	47.000000	1023.000000	1023.000000	2046.000000
47.720001	-0.063163	-37.329475	-7.541264	-8.545361	-11.904857	-9.337996	0.000000	-10.000000	0.191667	-13.616667	42.333332	1023.000000	1023.000000	2046.000000
47.740002	-0.063601	-37.588326	-7.675167	-8.806988	-11.717590	-9.388579	0.000000	-10.000000	0.166667	-13.083334	37.666668	1023.000000	1023.000000	2046.000000
47.759998	-0.063721	-37.659039	-7.739098	-8.616076	-11.818706	-9.485156	0.000000	-10.000000	0.141667	-12.816668	33.333332	1023.000000	1023.000000	2046.000000
47.779999	-0.063555	-37.561199	-7.657126	-8.819578	-11.720053	-9.364442	0.000000	-10.000000	0.116667	-12.533334	29.000000	1023.000000	1023.000000	2046.000000
47.799999	-0.063651	-37.617580	-7.725089	-8.606383	-11.806020	-9.480088	0.000000	-10.000000	0.100000	-12.266667	25.000000	1023.000000	1023.000000	2046.000000
47.820000	-0.063155	-37.324608	-7.600328	-8.882823	-11.756548	-9.084908	0.000000	-10.000000	0.091667	-11.750000	21.000000	1023.000000	1023.000000	2046.000000
47.840000	-0.063564	-37.566517	-7.854831	-8.618679	-11.770616	-9.322392	0.000000	-10.000000	0.091667	-11.133333	17.000000	1023.000000	1023.000000	2046.000000
47.860001	-0.063065	-37.271683	-7.555397	-8.806217	-11.882697	-9.027371	0.000000	-10.000000	0.083333	-10.233334	12.166667	1023.000000	1023.000000	2046.000000
47.880001	-0.063634	-37.607498	-7.815096	-8.676990	-11.879169	-9.236242	0.000000	-10.000000	0.066667	-9.316667	7.666667	1023.000000	1023.000000	2046.000000
47.900002	-0.063548	-37.556812	-7.816809	-8.852302	-11.948892	-8.938811	0.000000	-10.000000	0.050000	-8.616667	4.500000	1023.000000	1023.000000	2046.000000
47.919998	-0.064779	-38.284431	-8.098112	-8.670966	-12.059523	-9.455832	0.000000	-10.000000	0.050000	-8.100000	2.500000	1023.000000	1023.000000	2046.000000
47.939999	-0.065662	-38.806408	-8.134854	-9.235806	-12.012726	-9.423023	0.000000	-10.000000	0.050000	-7.683333	0.833333	1023.000000	1023.000000	2046.000000
47.959999	-0.066774	-39.463474	-8.118592	-9.468403	-12.168122	-9.708358	0.000000	-10.000000	0.033333	-6.933333	-1.500000	1023.000000	1023.000000	2046.000000
47.980000	-0.067641	-39.975571	-8.220708	-10.037583	-11.850261	-9.867019	0.000000	-10.000000	0.016667	-4.900000	-3.500000	1023.000000	1023.000000	2046.000000
48.000000	-0.067964	-40.166939	-8.218040	-10.027974	-12.063352	-9.857572	0.000000	-10.000000	-0.008333	-1.366667	-5.000000	1023.000000	1023.000000	2046.000000
48.020000	-0.068149	-40.276134	-8.519054	-9.977015	-11.812191	-9.967875	0.000000	-10.000000	-0.041667	3.183333	-5.833333	1023.000000	1023.000000	2046.000000
48.040001	-0.067098	-39.654922	-8.435524	-9.570553	-12.032309	-9.616536	0.000000	-10.000000	-0.100000	8.150001	-6.000000	1023.000000	1023.000000	2046.000000
48.060001	-0.066000	-39.006275	-8.808474	-9.222878	-11.474905	-9.500019	0.000000	-10.000000	-0.175000	12.466667	-6.000000	1023.000000	1023.000000	2046.000000
48.080002	-0.063849	-37.734730	-8.590228	-8.715404	-11.539023	-8.890075	0.000000	-10.000000	-0.233333	16.166668	-6.000000	1023.000000	1023.000000	2046.000000
48.099998	-0.062034	-36.662281	-8.959795	-8.231899	-10.767142	-8.703444	0.000000	-10.000000	-0.283333	18.516666	-6.000000	1023.000000	1023.000000	2046.000000
48.119999	-0.059419	-35.116871	-8.630120	-7.858335	-10.749699	-7.878718	0.000000	-10.000000	-0.341667	20.600000	4.000000	1023.000000	1023.000000	2046.000000
48.139999	-0.057451	-33.953339	-8.996682	-7.277368	-9.902509	-7.776780	0.000000	-10.000000	-0.400000	22.683334	16.000000	1023.000000	1023.000000	2046.000000
48.160000	-0.054524	-32.223534	-8.591575	-7.026604	-9.774374	-6.830981	0.000000	-10.000000	-0.450000	24.416666	30.666666	1023.000000	1023.000000	2046.000000
48.180000	-0.052343	-30.934879	-8.721296	-6.297500	-9.164118	-6.751966	0.000000	-10.000000	-0.491667	26.133333	38.166668	1023.000000	1023.000000	2046.000000
48.200001	-0.049325	-29.151133	-8.323384	-6.115778	-8.796587	-5.915383	0.000000	-10.000000	-0.525000	27.350000	46.666668	1023.000000	1023.000000	2046.000000
48.220001	-0.046991	-27.771946	-8.216967	-5.457197	-8.336574	-5.761208	0.000000	-10.000000	-0.583333	28.800001	55.500000	1023.000000	1023.000000	2046.000000
48.240002	-0.043676	-25.812496	-7.755595	-5.352240	-7.709874	-4.994788	0.000000	-10.000000	-0.616667	29.533335	64.833336	1023.000000	1023.000000	2046.000000
48.259998	-0.040691	-24.048624	-7.333740	-4.809262	-7.306188	-4.599434	0.000000	-10.000000	-0.675000	30.416668	74.500000	1023.000000	1023.000000	2046.000000
48.279999	-0.037334	-22.064402	-6.927734	-4.658693	-6.414760	-4.063214	0.000000	-10.000000	-0.683333	31.166668	84.500000	1023.000000	1023.000000	2046.000000
48.299999	-0.033887	-20.027040	-6.276810	-4.332702	-6.013841	-3.403687	0.000000	-10.000000	-0.700000	31.833334	94.833336	1023.000000	1023.000000	2046.000000
48.320000	-0.030530	-18.043348	-5.819007	-4.198687	-5.018802	-3.006852	0.000000	-10.000000	-0.691667	32.233334	105.333336	1023.000000	1023.000000	2046.000000
48.340000	-0.027041	-15.981215	-4.971550	-4.007495	-4.682875	-2.319294	0.000000	-10.000000	-0.700000	32.166668	116.166664	1023.000000	1023.000000	2046.000000
48.360001	-0.024687	-14.589783	-4.508583	-4.031055	-3.860265	-2.189880	0.000000	-10.000000	-0.700000	32.366669	126.833336	1023.000000	1023.000000	2046.000000
48.380001	-0.022272	-13.163034	-3.745319	-3.999708	-3.747700	-1.670307	0.000000	-10.000000	-0.700000	32.383335	137.666672	1023.000000	1023.000000	2046.000000
48.400002	-0.020678	-12.220562	-3.499546	-3.906616	-3.008003	-1.806396	0.000000	-10.000000	-0.700000	32.466667	148.500000	1023.000000	1023.000000	2046.000000
48.419998	-0.018758	-11.085874	-2.841643	-4.046674	-3.038903	-1.158653	0.000000	-10.000000	-0.708333	32.549999	159.333328	1023.000000	1023.000000	2046.000000
48.439999	-0.017525	-10.357000	-2.756681	-3.954660	-2.296637	-1.349023	0.000000	-10.000000	-0.725000	32.566666	170.166672	1023.000000	1023.000000	2046.000000
48.459999	-0.015439	-9.124705	-2.128403	-4.168149	-2.188054	-0.640100	0.000000	-10.000000	-0.733333	32.750000	181.000000	1023.000000	1023.000000	2046.000000
48.480000	-0.014055	-8.306794	-2.012627	-3.951631	-1.572937	-0.769600	0.000000	-10.000000	-0.725000	32.583336	192.000000	1023.000000	1023.000000	2046.000000
48.500000	-0.011656	-6.888481	-1.419839	-4.051036	-1.311044	-0.106561	0.000000	-10.000000	-0.725000	32.466667	202.833328	1023.000000	1023.000000	2046.000000
48.520000	-0.010217	-6.038385	-1.278185	-3.715307	-0.816033	-0.228861	0.000000	-10.000000	-0.741667	32.700001	213.666672	1023.000000	1023.000000	2046.000000
48.540001	-0.007484	-4.423202	-0.668441	-3.701532	-0.467976	0.414747	0.000000	-10.000000	-0.741667	32.833332	224.500000	1023.000000	1023.000000	2046.000000
48.560001	-0.005608	-3.314482	-0.444033	-3.316628	0.069176	0.377003	0.000000	-10.000000	-0.741667	33.250000	235.500000	1023.000000	1023.000000	2046.000000
48.580002	-0.002570	-1.518817	0.228281	-3.305224	0.545033	1.013093	0.000000	-10.000000	-0.741667	33.166668	246.500000	1023.000000	1023.000000	2046.000000
48.599998	-0.000553	-0.327043	0.505935	-2.894082	1.043830	1.017274	0.000000	-10.000000	-0.758333	33.600002	257.500000	1023.000000	1023.000000	2046.000000
48.619999	0.002576	1.522688	1.177366	-2.797685	1.518312	1.624696	0.000000	-10.000000	-0.750000	33.616669	268.666656	1023.000000	1023.000000	2046.000000
48.639999	0.004814	2.845169	1.484994	-2.315276	2.027293	1.648158	0.000000	-10.000000	-0.733333	33.716667	279.833344	1023.000000	1023.000000	2046.000000
48.660000	0.008076	4.773101	2.115442	-2.111903	2.604514	2.165048	0.000000	-10.000000	-0.733333	33.600002	291.166656	1023.000000	1023.000000	2046.000000
48.680000	0.010489	6.198751	2.454833	-1.634540	3.057879	2.320578	0.000000	-10.000000	-0.758333	33.683334	302.333344	1023.000000	1023.000000	2046.000000
48.700001	0.013723	8.110451	2.975641	-1.334001	3.789774	2.679036	0.000000	-10.000000	-0.766667	33.750000	313.666656	1023.000000	1023.000000	2046.000000
48.720001	0.016544	9.777569	3.562687	-0.938183	3.947561	3.205504	0.000000	-10.000000	-0.766667	33.700001	324.833344	1023.000000	1023.000000	2046.000000
48.740002	0.019194	11.343688	3.813039	-0.616292	4.775710	3.371232	0.000000	-10.000000	-0.766667	33.816666	336.166656	1023.000000	1023.000000	2046.000000
48.759998	0.021609	12.770738	4.434572	-0.476584	4.744026	4.068724	0.000000	-10.000000	-0.766667	34.016666	347.333344	1023.000000	1023.000000	2046.000000
48.779999	0.023389	13.823039	4.521417	-0.109495	5.455331	3.955786	0.000000	-10.000000	-0.766667	33.966667	358.666656	1023.000000	1023.000000	2046.000000
48.799999	0.026352	15.574177	5.124041	0.136638	5.657861	4.655636	0.000000	-10.000000	-0.741667	33.766666	370.000000	1023.000000	1023.000000	2046.000000
48.820000	0.028242	16.691004	5.323250	0.583426	6.204875	4.579454	0.000000	-10.000000	-0.733333	33.533333	381.333344	1023.000000	1023.000000	2046.000000
48.840000	0.030893	18.257599	5.667852	0.773578	6.455333	5.360836	0.000000	-10.000000	-0.733333	33.299999	392.666656	1023.000000	1023.000000	2046.000000
48.860001	0.031264	18.477268	5.585490	1.163676	6.843474	4.884629	0.000000	-10.000000	-0.733333	33.200001	403.833344	1023.000000	1023.000000	2046.000000
48.880001	0.032027	18.927940	5.927205	0.940361	7.014497	5.045877	0.000000	-10.000000	-0.725000	32.566666	415.000000	1023.000000	1023.000000	2046.000000
48.900002	0.030505	18.028690	6.005932	0.765343	6.695413	4.562001	0.000000	-10.000000	-0.700000	32.433334	425.833344	1023.000000	1023.000000	2046.000000
48.919998	0.029677	17.539341	5.838497	0.578271	6.842753	4.279819	0.000000	-10.000000	-0.675000	31.783335	436.666656	1023.000000	1023.000000	2046.000000
48.939999	0.028285	16.716202	5.696328	0.584777	6.239108	4.195989	0.000000	-10.000000	-0.650000	31.650002	447.333344	1023.000000	1023.000000	2046.000000
48.959999	0.027963	16.526110	5.297621	0.876879	6.469692	3.881919	0.000000	-10.000000	-0.608333	30.950001	458.000000	1023.000000	1023.000000	2046.000000
48.980000	0.028358	16.759304	5.260094	1.163352	6.088374	4.247484	0.000000	-10.000000	-0.583333	30.466667	468.333344	1023.000000	1023.000000	2046.000000
49.000000	0.029139	17.221264	4.896302	1.674720	6.547553	4.102689	0.000000	-10.000000	-0.575000	29.733334	478.500000	1023.000000	1023.000000	2046.000000
49.020000	0.030605	18.087637	5.039483	2.045924	6.246913	4.755318	0.000000	-10.000000	-0.591667	29.300001	488.500000	1023.000000	1023.000000	2046.000000
49.040001	0.031599	18.675291	4.644878	2.813638	6.777524	4.439252	0.000000	-10.000000	-0.583333	28.916668	498.500000	1023.000000	1023.000000	2046.000000
49.060001	0.033210	19.627243	4.798695	3.102372	6.514212	5.211965	0.000000	-10.000000	-0.558333	28.683334	508.333344	1023.000000	1023.000000	2046.000000
49.080002	0.034068	20.133932	4.447907	3.706132	6.996129	4.983765	0.000000	-10.000000	-0.516667	28.366667	518.000000	1023.000000	1023.000000	2046.000000
49.099998	0.035703	21.100536	4.627469	3.966778	6.843812	5.662477	0.000000	-10.000000	-0.475000	27.750000	527.500000	1023.000000	1023.000000	2046.000000
49.119999	0.036300	21.453022	4.416087	4.543013	7.105801	5.388121	0.000000	-10.000000	-0.441667	26.700001	536.833313	1023.000000	1023.000000	2046.000000
49.139999	0.037982	22.447443	4.563176	4.746711	7.157738	5.979818	0.000000	-10.000000	-0.425000	25.716667	546.000000	1023.000000	1023.000000	2046.000000
49.160000	0.038728	22.888290	4.516617	5.096491	7.488929	5.786253	0.000000	-10.000000	-0.408333	24.566668	554.666687	1023.000000	1023.000000	2046.000000
49.180000	0.040689	24.047178	4.964674	5.170654	7.499456	6.412394	0.000000	-10.000000	-0.358333	23.533335	563.000000	1023.000000	1023.000000	2046.000000
49.200001	0.041568	24.566719	4.929097	5.448990	8.025798	6.162834	0.000000	-10.000000	-0.291667	22.066668	571.000000	1023.000000	1023.000000	2046.000000
49.220001	0.043705	25.829758	5.571543	5.351268	8.067719	6.839227	0.000000	-10.000000	-0.241667	20.833334	578.666687	1023.000000	1023.000000	2046.000000
49.240002	0.045332	26.791384	5.877506	5.679185	8.711698	6.522994	0.000000	-10.000000	-0.208333	19.533333	585.833313	1023.000000	1023.000000	2046.000000
49.259998	0.047635	28.152313	6.736520	5.491323	8.745656	7.178814	0.000000	-10.000000	-0.175000	18.133333	592.666687	1023.000000	1023.000000	2046.000000
49.279999	0.048210	28.492279	6.994858	5.524853	9.190247	6.782322	0.000000	-10.000000	-0.116667	16.350000	599.000000	1023.000000	1023.000000	2046.000000
49.299999	0.049291	29.131247	7.674980	5.218163	8.917776	7.320328	0.000000	-10.000000	-0.083333	14.466667	604.833313	1023.000000	1023.000000	2046.000000
49.320000	0.048875	28.884830	7.771410	5.241231	9.167034	6.705155	0.000000	-10.000000	-0.041667	12.466666	609.833313	1023.000000	1023.000000	2046.000000
49.340000	0.048894	28.896236	8.338231	4.795409	8.742521	7.020075	0.000000	-10.000000	-0.025000	10.116667	614.333313	1023.000000	1023.000000	2046.000000
49.360001	0.048476	28.649584	8.359597	4.793141	9.124949	6.371897	0.000000	-10.000000	0.008333	7.300000	618.166687	1023.000000	1023.000000	2046.000000
49.380001	0.047775	28.235323	8.635259	4.474574	8.641376	6.484114	0.000000	-10.000000	0.025000	3.483333	621.166687	1023.000000	1023.000000	2046.000000
49.400002	0.047776	28.235819	8.697619	4.372315	8.862406	6.303479	0.000000	-10.000000	0.041667	0.033333	623.000000	1023.000000	1023.000000	2046.000000
49.419998	0.046645	27.567463	8.550013	4.233438	8.769148	6.014865	0.000000	-10.000000	0.050000	-3.183333	623.833313	1023.000000	1023.000000	2046.000000
49.439999	0.046687	27.591961	8.828580	3.942656	8.388176	6.432549	0.000000	-10.000000	0.058333	-5.783333	624.000000	1023.000000	1023.000000	2046.000000
49.459999	0.046214	27.312422	8.611088	4.065836	8.682115	5.953384	0.000000	-10.000000	0.075000	-8.133333	624.000000	1023.000000	1023.000000	2046.000000
49.480000	0.045498	26.889500	8.663515	3.922324	8.270534	6.033128	0.000000	-10.000000	0.091667	-10.116667	624.000000	1023.000000	1023.000000	2046.000000
49.500000	0.046012	27.193003	8.775854	3.822586	8.309649	6.284914	0.000000	-10.000000	0.108333	-11.233334	624.000000	1023.000000	1023.000000	2046.000000
49.520000	0.045520	26.902195	8.578547	3.963432	8.576859	5.783359	0.000000	-10.000000	0.108333	-12.150001	624.000000	1023.000000	1023.000000	2046.000000
49.540001	0.045179	26.700672	8.678566	3.998544	8.217956	5.805606	0.000000	-10.000000	0.116667	-12.916667	616.666687	1023.000000	1023.000000	2046.000000
49.560001	0.046497	27.479614	9.020375	4.063171	8.208990	6.187078	0.000000	-10.000000	0.125000	-13.616667	607.833313	1023.000000	1023.000000	2046.000000
49.580002	0.047054	27.808714	8.962574	4.421876	8.533710	5.890554	0.000000	-10.000000	0.158333	-14.316667	597.333313	1023.000000	1023.000000	2046.000000
49.599998	0.046799	27.658426	8.830706	4.485832	8.437408	5.904481	0.000000	-10.000000	0.183333	-15.133333	592.500000	1023.000000	1023.000000	2046.000000
49.619999	0.047232	27.913963	9.169234	4.352484	7.955131	6.437115	0.000000	-10.000000	0.208333	-15.966667	587.500000	1023.000000	1023.000000	2046.000000
49.639999	0.047308	27.958879	8.940805	4.850533	8.253318	5.914223	0.000000	-10.000000	0.225000	-16.866667	582.166687	1023.000000	1023.000000	2046.000000
49.660000	0.045511	26.896862	8.693362	4.645876	7.866653	5.690971	0.000000	-10.000000	0.250000	-17.700001	576.500000	1023.000000	1023.000000	2046.000000
49.680000	0.044061	26.039959	8.580918	4.628342	7.013325	5.817373	0.000000	-10.000000	0.275000	-18.650000	570.500000	1023.000000	1023.000000	2046.000000
49.700001	0.042545	25.144196	8.173532	4.558659	6.941947	5.470057	0.000000	-10.000000	0.308333	-19.383333	564.333313	1023.000000	1023.000000	2046.000000
49.720001	0.040129	23.716156	7.777285	4.259060	6.870540	4.809271	0.000000	-10.000000	0.333333	-20.183334	558.000000	1023.000000	1023.000000	2046.000000
49.740002	0.037158	21.960442	7.713410	3.625215	6.204554	4.417264	0.000000	-10.000000	0.358333	-21.016666	551.166687	1023.000000	1023.000000	2046.000000
49.759998	0.035240	20.826939	7.794225	3.021453	5.639535	4.371725	0.000000	-10.000000	0.375000	-21.716667	544.166687	1023.000000	1023.000000	2046.000000
49.779999	0.032337	19.111166	7.195451	3.065297	5.430405	3.420013	0.000000	-10.000000	0.391667	-22.266666	536.833313	1023.000000	1023.000000	2046.000000
49.799999	0.028782	17.010454	6.583417	2.961177	4.629198	2.836662	0.000000	-10.000000	0.408333	-22.500000	529.500000	1023.000000	1023.000000	2046.000000
49.820000	0.026584	15.711153	6.294500	2.909318	3.638899	2.868436	0.000000	-10.000000	0.416667	-22.916668	521.833313	1023.000000	1023.000000	2046.000000
49.840000	0.025195	14.890455	5.776451	3.202776	3.358581	2.552647	0.000000	-10.000000	0.425000	-23.283335	514.333313	1023.000000	1023.000000	2046.000000
49.860001	0.023619	13.958791	5.146334	3.453184	3.260253	2.099020	0.000000	-10.000000	0.433333	-23.600000	506.666656	1023.000000	1023.000000	2046.000000
49.880001	0.021352	12.619063	4.618474	3.584602	2.637776	1.778211	0.000000	-10.000000	0.458333	-23.816668	499.000000	1023.000000	1023.000000	2046.000000
49.900002	0.020331	12.015629	4.442070	3.609713	1.956955	2.006890	0.000000	-10.000000	0.483333	-24.033333	491.000000	1023.000000	1023.000000	2046.000000
49.919998	0.019416	11.475048	3.880168	3.893353	1.973665	1.727861	0.000000	-10.000000	0.500000	-24.133333	483.000000	1023.000000	1023.000000	2046.000000
49.939999	0.018064	10.676023	3.370356	3.990447	1.948778	1.366442	0.000000	-10.000000	0.500000	-24.283333	475.000000	1023.000000	1023.000000	2046.000000
49.959999	0.015885	9.387915	3.024752	3.960273	1.223917	1.178972	0.000000	-10.000000	0.500000	-24.533333	466.666656	1023.000000	1023.000000	2046.000000
49.980000	0.015187	8.975689	2.848337	3.826436	0.836424	1.464491	0.000000	-10.000000	0.508333	-24.766666	458.333344	1023.000000	1023.000000	2046.000000
50.000000	0.014313	8.459206	2.397248	3.921401	0.979515	1.161041	0.000000	-10.000000	0.508333	-25.083334	450.000000	1023.000000	1023.000000	2046.000000
50.020000	0.012932	7.643083	2.131883	3.748010	0.867456	0.895734	0.000000	-10.000000	0.516667	-25.200001	441.666656	1023.000000	1023.000000	2046.000000
50.040001	0.011191	6.614016	2.115675	3.398526	0.149471	0.950344	0.000000	-10.000000	0.525000	-25.700001	433.333344	1023.000000	1023.000000	2046.000000
50.060001	0.010871	6.425034	1.997000	3.194084	0.169098	1.064852	0.000000	-10.000000	0.533333	-25.866667	424.666656	1023.000000	1023.000000	2046.000000
50.080002	0.010199	6.027460	1.730554	3.191663	0.495780	0.609463	0.000000	-10.000000	0.541667	-25.950001	416.000000	1023.000000	1023.000000	2046.000000
50.099998	0.008511	5.029757	1.665728	2.854357	0.026119	0.483552	0.000000	-10.000000	0.541667	-26.000000	407.333344	1023.000000	1023.000000	2046.000000
50.119999	0.007825	4.624437	1.882694	2.372999	-0.379787	0.748531	0.000000	-10.000000	0.541667	-25.983334	398.666656	1023.000000	1023.000000	2046.000000
50.139999	0.006817	4.029109	1.653835	2.354595	-0.176715	0.197395	0.000000	-10.000000	0.533333	-26.083334	390.000000	1023.000000	1023.000000	2046.000000
50.160000	0.004221	2.494766	1.521981	1.710124	-0.649767	-0.087572	0.000000	-10.000000	0.533333	-25.783335	381.166656	1023.000000	1023.000000	2046.000000
50.180000	0.001568	0.926765	1.630922	1.036594	-1.638185	-0.102565	0.000000	-10.000000	0.525000	-25.500000	372.500000	1023.000000	1023.000000	2046.000000
50.200001	0.000416	0.245573	1.464181	0.835930	-1.667731	-0.386806	0.000000	-10.000000	0.525000	-25.483334	364.166656	1023.000000	1023.000000	2046.000000
50.220001	-0.001525	-0.901020	1.214936	0.550669	-1.743192	-0.923433	0.000000	-10.000000	0.508333	-25.466667	355.666656	1023.000000	1023.000000	2046.000000
50.240002	-0.004484	-2.650234	0.866411	0.061565	-2.352315	-1.225895	0.000000	-10.000000	0.516667	-25.766666	347.166656	1023.000000	1023.000000	2046.000000
50.259998	-0.006523	-3.855156	0.763253	-0.401974	-3.077101	-1.139334	0.000000	-10.000000	0.516667	-25.666668	338.500000	1023.000000	1023.000000	2046.000000
50.279999	-0.007784	-4.600220	0.422288	-0.547433	-3.196424	-1.278651	0.000000	-10.000000	0.533333	-25.750000	329.833344	1023.000000	1023.000000	2046.000000
50.299999	-0.009034	-5.339242	0.074428	-0.626909	-3.104114	-1.682647	0.000000	-10.000000	0.525000	-25.683334	321.333344	1023.000000	1023.000000	2046.000000
50.320000	-0.011266	-6.658361	-0.306251	-0.971615	-3.408036	-1.972460	0.000000	-10.000000	0.516667	-25.550001	312.666656	1023.000000	1023.000000	2046.000000
50.340000	-0.013373	-7.903708	-0.342161	-1.410363	-4.204556	-1.946628	0.000000	-10.000000	0.500000	-25.516666	304.333344	1023.000000	1023.000000	2046.000000
50.360001	-0.014075	-8.318131	-0.503750	-1.557695	-4.273683	-1.983004	0.000000	-10.000000	0.500000	-25.466667	295.666656	1023.000000	1023.000000	2046.000000
50.380001	-0.015139	-8.947302	-0.809574	-1.529412	-4.155166	-2.453150	0.000000	-10.000000	0.500000	-25.416666	287.333344	1023.000000	1023.000000	2046.000000
50.400002	-0.016657	-9.844357	-1.180763	-1.742572	-4.199847	-2.721175	0.000000	-10.000000	0.500000	-25.233334	278.666656	1023.000000	1023.000000	2046.000000
50.419998	-0.019082	-11.277591	-1.361496	-2.067882	-4.963563	-2.884650	0.000000	-10.000000	0.500000	-25.116667	270.333344	1023.000000	1023.000000	2046.000000
50.439999	-0.020064	-11.857703	-1.381810	-2.333396	-5.404017	-2.738481	0.000000	-10.000000	0.500000	-24.966667	261.833344	1023.000000	1023.000000	2046.000000
50.459999	-0.020729	-12.250780	-1.741314	-2.244929	-5.191819	-3.072718	0.000000	-10.000000	0.500000	-24.800001	253.500000	1023.000000	1023.000000	2046.000000
50.480000	-0.021590	-12.759706	-1.987004	-2.339632	-5.103603	-3.329466	0.000000	-10.000000	0.491667	-24.566668	245.166672	1023.000000	1023.000000	2046.000000
50.500000	-0.023199	-13.710587	-2.156259	-2.530939	-5.501494	-3.521895	0.000000	-10.000000	0.475000	-24.383333	237.000000	1023.000000	1023.000000	2046.000000
50.520000	-0.024283	-14.351093	-2.072866	-2.875533	-6.141746	-3.260949	0.000000	-10.000000	0.458333	-24.050001	229.000000	1023.000000	1023.000000	2046.000000
50.540001	-0.024441	-14.444684	-2.195769	-2.824054	-6.132769	-3.292093	0.000000	-10.000000	0.450000	-23.783333	221.000000	1023.000000	1023.000000	2046.000000
50.560001	-0.025236	-14.914234	-2.532195	-2.863564	-5.953019	-3.565457	0.000000	-10.000000	0.458333	-23.683334	213.000000	1023.000000	1023.000000	2046.000000
50.580002	-0.025715	-15.197378	-2.560807	-2.663861	-5.934657	-4.038054	0.000000	-10.000000	0.458333	-23.716667	205.000000	1023.000000	1023.000000	2046.000000
50.599998	-0.028034	-16.568056	-2.586830	-3.338463	-6.812053	-3.830710	0.000000	-10.000000	0.458333	-23.633333	197.000000	1023.000000	1023.000000	2046.000000
50.619999	-0.028656	-16.935961	-2.778878	-3.332240	-7.047025	-3.777818	0.000000	-10.000000	0.450000	-23.416666	189.000000	1023.000000	1023.000000	2046.000000
50.639999	-0.030090	-17.783337	-3.224710	-3.218251	-6.844405	-4.495972	0.000000	-10.000000	0.433333	-23.100000	181.333328	1023.000000	1023.000000	2046.000000
50.660000	-0.032971	-19.485826	-3.579956	-3.780164	-7.087237	-5.038468	0.000000	-10.000000	0.425000	-22.933334	173.666672	1023.000000	1023.000000	2046.000000
50.680000	-0.037182	-21.974340	-3.566002	-4.815909	-8.226062	-5.366367	0.000000	-10.000000	0.391667	-22.816668	166.000000	1023.000000	1023.000000	2046.000000
50.700001	-0.039722	-23.475761	-3.800548	-5.391970	-8.498892	-5.784351	0.000000	-10.000000	0.375000	-22.433334	158.333328	1023.000000	1023.000000	2046.000000
50.720001	-0.041984	-24.812790	-4.307743	-5.424909	-8.374609	-6.705530	0.000000	-10.000000	0.350000	-21.916668	150.833328	1023.000000	1023.000000	2046.000000
50.740002	-0.045443	-26.856625	-4.762133	-5.691033	-9.070727	-7.332731	0.000000	-10.000000	0.341667	-21.050001	143.666672	1023.000000	1023.000000	2046.000000
50.759998	-0.048630	-28.740257	-4.969387	-6.014361	-10.287443	-7.469067	0.000000	-10.000000	0.333333	-20.666666	136.500000	1023.000000	1023.000000	2046.000000
50.779999	-0.049463	-29.232855	-5.520913	-5.557199	-10.201103	-7.953640	0.000000	-10.000000	0.325000	-20.083334	129.666672	1023.000000	1023.000000	2046.000000
50.799999	-0.050039	-29.573122	-5.897624	-5.303000	-10.053142	-8.319357	0.000000	-10.000000	0.325000	-19.900000	123.000000	1023.000000	1023.000000	2046.000000
50.820000	-0.052696	-31.143452	-6.195126	-5.412491	-11.054176	-8.481659	0.000000	-10.000000	0.316667	-19.616667	116.333336	1023.000000	1023.000000	2046.000000
50.840000	-0.053151	-31.412001	-6.526222	-5.311721	-11.185707	-8.388350	0.000000	-10.000000	0.325000	-19.533335	109.833336	1023.000000	1023.000000	2046.000000
50.860001	-0.052921	-31.276224	-6.945024	-4.866884	-10.696634	-8.767682	0.000000	-10.000000	0.300000	-19.216667	103.166664	1023.000000	1023.000000	2046.000000
50.880001	-0.054479	-32.196930	-7.228734	-4.932270	-11.082708	-8.953218	0.000000	-10.000000	0.283333	-18.916666	96.833336	1023.000000	1023.000000	2046.000000
50.900002	-0.055904	-33.039463	-7.247150	-5.247809	-11.849099	-8.695403	0.000000	-10.000000	0.241667	-18.416666	90.500000	1023.000000	1023.000000	2046.000000
50.919998	-0.055820	-32.989609	-7.662870	-4.891773	-11.462140	-8.972825	0.000000	-10.000000	0.233333	-17.933334	84.500000	1023.000000	1023.000000	2046.000000
50.939999	-0.055541	-32.824829	-7.859625	-4.810415	-11.069432	-9.085355	0.000000	-10.000000	0.216667	-17.316668	78.500000	1023.000000	1023.000000	2046.000000
50.959999	-0.057476	-33.968555	-7.739628	-5.239669	-11.973985	-9.015274	0.000000	-10.000000	0.208333	-16.750000	72.666664	1023.000000	1023.000000	2046.000000
50.980000	-0.057362	-33.901234	-7.846904	-5.292939	-11.851042	-8.910348	0.000000	-10.000000	0.208333	-16.200001	67.000000	1023.000000	1023.000000	2046.000000
51.000000	-0.056566	-33.430508	-7.976683	-5.066149	-11.206885	-9.180790	0.000000	-10.000000	0.208333	-15.800000	61.666668	1023.000000	1023.000000	2046.000000
51.020000	-0.058009	-34.283554	-7.917530	-5.372421	-11.778525	-9.215078	0.000000	-10.000000	0.208333	-15.416667	56.333332	1023.000000	1023.000000	2046.000000
51.040001	-0.058568	-34.613747	-7.846661	-5.810871	-12.079060	-8.877155	0.000000	-10.000000	0.200000	-15.000000	51.166668	1023.000000	1023.000000	2046.000000
51.060001	-0.057763	-34.138206	-7.984690	-5.664645	-11.403255	-9.085618	0.000000	-10.000000	0.183333	-14.416667	46.000000	1023.000000	1023.000000	2046.000000
51.080002	-0.058636	-34.653683	-7.942477	-6.018880	-11.456724	-9.235602	0.000000	-10.000000	0.175000	-14.050000	41.166668	1023.000000	1023.000000	2046.000000
51.099998	-0.060914	-36.000217	-7.709451	-6.907165	-12.457060	-8.926542	0.000000	-10.000000	0.166667	-13.750000	36.500000	1023.000000	1023.000000	2046.000000
51.119999	-0.061237	-36.191296	-7.924788	-6.842787	-12.119086	-9.304634	0.000000	-10.000000	0.166667	-13.483334	32.000000	1023.000000	1023.000000	2046.000000
51.139999	-0.061761	-36.500656	-8.026085	-7.021345	-11.815367	-9.637861	0.000000	-10.000000	0.150000	-13.033334	27.500000	1023.000000	1023.000000	2046.000000
51.160000	-0.064491	-38.114357	-7.905313	-7.779704	-12.829475	-9.599865	0.000000	-10.000000	0.125000	-12.566667	23.166666	1023.000000	1023.000000	2046.000000
51.180000	-0.065438	-38.673630	-8.084707	-8.101016	-12.899366	-9.588538	0.000000	-10.000000	0.108333	-12.183333	19.000000	1023.000000	1023.000000	2046.000000
51.200001	-0.065366	-38.631084	-8.356782	-8.034137	-12.337565	-9.902599	0.000000	-10.000000	0.100000	-11.833334	15.000000	1023.000000	1023.000000	2046.000000
51.220001	-0.066557	-39.335358	-8.493469	-8.321386	-12.457277	-10.063226	0.000000	-10.000000	0.091667	-11.533334	11.000000	1023.000000	1023.000000	2046.000000
51.240002	-0.068540	-40.506989	-8.385626	-8.953610	-13.370840	-9.796912	0.000000	-10.000000	0.083333	-11.300000	7.000000	1023.000000	1023.000000	2046.000000
51.259998	-0.068726	-40.616779	-8.669365	-8.853395	-13.109853	-9.984165	0.000000	-10.000000	0.075000	-11.016666	3.333333	1023.000000	1023.000000	2046.000000
51.279999	-0.067916	-40.138378	-8.777107	-8.680100	-12.484080	-10.197088	0.000000	-10.000000	0.083333	-10.800000	0.000000	1023.000000	1023.000000	2046.000000
51.299999	-0.069001	-40.779659	-8.813464	-8.911849	-12.734485	-10.319861	0.000000	-10.000000	0.083333	-10.350000	-3.166667	1023.000000	1023.000000	2046.000000
51.320000	-0.070276	-41.533020	-8.614614	-9.473663	-13.486146	-9.958596	0.000000	-10.000000	0.075000	-9.883333	-6.500000	1023.000000	1023.000000	2046.000000
51.340000	-0.069586	-41.125336	-8.913371	-9.089608	-12.851414	-10.270944	0.000000	-10.000000	0.058333	-9.333334	-9.833333	1023.000000	1023.000000	2046.000000
51.360001	-0.069019	-40.790104	-8.945775	-9.034231	-12.435651	-10.374449	0.000000	-10.000000	0.050000	-8.983334	-13.000000	1023.000000	1023.000000	2046.000000
51.380001	-0.070614	-41.732796	-8.740232	-9.504501	-13.293495	-10.194566	0.000000	-10.000000	0.050000	-8.716667	-16.000000	1023.000000	1023.000000	2046.000000
51.400002	-0.070599	-41.724079	-8.899026	-9.475243	-13.148283	-10.201528	0.000000	-10.000000	0.050000	-8.533334	-18.833334	1023.000000	1023.000000	2046.000000
51.419998	-0.069166	-40.877201	-8.968125	-9.148084	-12.368427	-10.392567	0.000000	-10.000000	0.050000	-8.200000	-21.666666	1023.000000	1023.000000	2046.000000
51.439999	-0.070677	-41.769993	-8.790627	-9.498585	-13.104139	-10.376642	0.000000	-10.000000	0.050000	-7.883334	-24.500000	1023.000000	1023.000000	2046.000000
51.459999	-0.071060	-41.996750	-8.796397	-9.732618	-13.311123	-10.156610	0.000000	-10.000000	0.050000	-7.416667	-27.166666	1023.000000	1023.000000	2046.000000
51.480000	-0.069399	-41.014820	-8.971616	-9.290618	-12.383448	-10.369139	0.000000	-10.000000	0.041667	-6.966667	-29.666666	1023.000000	1023.000000	2046.000000
51.500000	-0.069264	-40.935238	-8.859538	-9.297728	-12.421140	-10.356833	0.000000	-10.000000	0.033333	-6.433333	-32.000000	1023.000000	1023.000000	2046.000000
51.520000	-0.069911	-41.317146	-8.500493	-9.743182	-13.174082	-9.899391	0.000000	-10.000000	0.025000	-5.816667	-34.333332	1023.000000	1023.000000	2046.000000
51.540001	-0.069273	-40.940090	-8.680108	-9.495265	-12.838120	-9.926600	0.000000	-10.000000	0.025000	-5.033333	-36.166668	1023.000000	1023.000000	2046.000000
51.560001	-0.067971	-40.170929	-8.849612	-9.283803	-12.102232	-9.935280	0.000000	-10.000000	0.016667	-4.016666	-37.833332	1023.000000	1023.000000	2046.000000
[truncated: 1,126,534 more chars]
