# Supplementary material for: Effect of Electrode Belt and Body Positions on Regional Pulmonary Ventilation- and Perfusion-Related Impedance Changes Measured by Electric Impedance Tomography
Source: PLoS One. 2016 Jun 2;11(6):e0155913. doi: 10.1371/journal.pone.0155913 (PMC4890811; doi:10.1371/journal.pone.0155913)
Supplement: S1 Dataset — (ZIP) [file pone.0155913.s001.zip › Dataset/Fp12-stan-2i.txt]

Patient Name:	Fp12
Registry:	Fp12
Investigator:	 
Diagnosys:	 
Notes:	st�ende2i           
Sample Rate [Hz]:	50.05
Time Base 	Pixels Mean 	Pixels Sum 	UPPER RIGHT		UPPER LEFT		LOWER RIGHT		LOWER LEFT		QRS	ETCO2	Paw	Flow (L/min)	Volume	Analog1	Analog2	AnalogSum
0.000000	0.030938	18.284075	5.843446	5.115984	3.669455	3.655189	0.000000	-10.000000	-0.483333	26.783335	581.833313	1023.000000	1023.000000	2046.000000
0.020000	0.030912	18.269176	5.798347	5.091752	3.589015	3.790063	0.000000	-10.000000	-0.500000	26.700001	585.000000	1023.000000	1023.000000	2046.000000
0.040000	0.031023	18.334513	5.741387	5.210229	3.512941	3.869956	0.000000	-10.000000	-0.475000	26.666668	588.000000	1023.000000	1023.000000	2046.000000
0.060000	0.031180	18.427084	5.660168	5.417428	3.512616	3.836872	0.000000	-10.000000	-0.458333	26.466667	594.000000	1023.000000	1023.000000	2046.000000
0.080000	0.031434	18.577362	5.631046	5.559638	3.628897	3.757782	0.000000	-10.000000	-0.425000	26.016666	602.833313	1023.000000	1023.000000	2046.000000
0.100000	0.032209	19.035744	5.718128	5.653538	3.773768	3.890310	0.000000	-10.000000	-0.408333	25.433334	611.500000	1023.000000	1023.000000	2046.000000
0.120000	0.033110	19.568039	5.870170	5.751340	3.782897	4.163630	0.000000	-10.000000	-0.358333	24.466667	620.000000	1023.000000	1023.000000	2046.000000
0.140000	0.033916	20.044584	6.022112	6.048975	3.740027	4.233470	0.000000	-10.000000	-0.325000	23.616667	628.333313	1023.000000	1023.000000	2046.000000
0.160000	0.034849	20.595579	6.139589	6.250407	3.879342	4.326240	0.000000	-10.000000	-0.283333	22.716667	636.333313	1023.000000	1023.000000	2046.000000
0.180000	0.035935	21.237715	6.264939	6.459569	4.144318	4.368890	0.000000	-10.000000	-0.241667	21.750000	644.166687	1023.000000	1023.000000	2046.000000
0.200000	0.037185	21.976137	6.614155	6.556597	4.186505	4.618881	0.000000	-10.000000	-0.208333	20.366667	651.666687	1023.000000	1023.000000	2046.000000
0.220000	0.038230	22.594147	6.933251	6.690614	4.181615	4.788667	0.000000	-10.000000	-0.175000	18.616667	658.833313	1023.000000	1023.000000	2046.000000
0.240000	0.038972	23.032410	7.103423	6.806739	4.210412	4.911835	0.000000	-10.000000	-0.125000	16.150000	667.000000	1023.000000	1023.000000	2046.000000
0.260000	0.039604	23.405766	7.253867	6.893106	4.306074	4.952719	0.000000	-10.000000	-0.066667	14.233334	672.833313	1023.000000	1023.000000	2046.000000
0.280000	0.040068	23.679968	7.333198	7.001650	4.468105	4.877015	0.000000	-10.000000	-0.025000	11.950001	678.000000	1023.000000	1023.000000	2046.000000
0.300000	0.040767	24.093311	7.492477	7.095893	4.609320	4.895621	0.000000	-10.000000	-0.016667	10.100000	680.833313	1023.000000	1023.000000	2046.000000
0.320000	0.041464	24.505455	7.680812	7.052404	4.635053	5.137186	0.000000	-10.000000	0.000000	7.333333	684.666687	1023.000000	1023.000000	2046.000000
0.340000	0.041611	24.591864	7.757748	7.061205	4.599196	5.173714	0.000000	-10.000000	0.025000	3.000000	687.666687	1023.000000	1023.000000	2046.000000
0.360000	0.041590	24.579693	7.730468	7.070939	4.560180	5.218107	0.000000	-10.000000	0.041667	-0.433333	689.333313	1023.000000	1023.000000	2046.000000
0.380000	0.041567	24.565910	7.722901	7.059590	4.537970	5.245450	0.000000	-10.000000	0.050000	-3.600000	690.000000	1023.000000	1023.000000	2046.000000
0.400000	0.041580	24.573879	7.673001	7.133502	4.660788	5.106587	0.000000	-10.000000	0.058333	-5.366667	690.000000	1023.000000	1023.000000	2046.000000
0.420000	0.041689	24.638218	7.724538	6.931709	4.688011	5.293961	0.000000	-10.000000	0.075000	-7.683333	690.000000	1023.000000	1023.000000	2046.000000
0.440000	0.041988	24.815119	7.873227	7.067808	4.687373	5.186709	0.000000	-10.000000	0.091667	-10.066667	690.000000	1023.000000	1023.000000	2046.000000
0.460000	0.042310	25.004972	7.980209	7.180878	4.625200	5.218686	0.000000	-10.000000	0.100000	-11.333334	690.000000	1023.000000	1023.000000	2046.000000
0.480000	0.041953	24.794323	8.018888	7.237975	4.386670	5.150790	0.000000	-10.000000	0.116667	-12.500000	690.000000	1023.000000	1023.000000	2046.000000
0.500000	0.041644	24.611618	7.936890	7.313287	4.336956	5.024485	0.000000	-10.000000	0.158333	-14.033334	681.333313	1023.000000	1023.000000	2046.000000
0.520000	0.041725	24.659693	7.875621	7.422862	4.487912	4.873297	0.000000	-10.000000	0.200000	-15.566667	672.666687	1023.000000	1023.000000	2046.000000
0.540000	0.041908	24.767382	8.076604	7.339960	4.454455	4.896362	0.000000	-10.000000	0.241667	-16.833334	662.166687	1023.000000	1023.000000	2046.000000
0.560000	0.041312	24.415522	8.117158	7.184391	4.281023	4.832952	0.000000	-10.000000	0.250000	-17.183334	658.333313	1023.000000	1023.000000	2046.000000
0.580000	0.039872	23.564188	7.912591	7.102880	3.953488	4.595229	0.000000	-10.000000	0.258333	-17.200001	652.500000	1023.000000	1023.000000	2046.000000
0.600000	0.037781	22.328865	7.467164	6.922179	3.657117	4.282404	0.000000	-10.000000	0.241667	-16.800001	646.833313	1023.000000	1023.000000	2046.000000
0.620000	0.035469	20.962440	6.849708	6.671490	3.539086	3.902157	0.000000	-10.000000	0.241667	-16.450001	641.333313	1023.000000	1023.000000	2046.000000
0.640000	0.033660	19.892817	6.532400	6.315698	3.235268	3.809449	0.000000	-10.000000	0.241667	-16.566668	636.000000	1023.000000	1023.000000	2046.000000
0.660000	0.031888	18.845943	6.196769	6.071765	2.940702	3.636706	0.000000	-10.000000	0.250000	-16.900000	630.333313	1023.000000	1023.000000	2046.000000
0.680000	0.030264	17.886267	5.912502	5.952223	2.593203	3.428339	0.000000	-10.000000	0.233333	-16.916668	624.666687	1023.000000	1023.000000	2046.000000
0.700000	0.029255	17.289728	5.593711	5.938699	2.560743	3.196576	0.000000	-10.000000	0.233333	-16.633333	619.000000	1023.000000	1023.000000	2046.000000
0.720000	0.028694	16.957935	5.430257	5.921702	2.519722	3.086254	0.000000	-10.000000	0.216667	-16.433334	613.500000	1023.000000	1023.000000	2046.000000
0.740000	0.028530	16.861250	5.463381	5.799722	2.409917	3.188230	0.000000	-10.000000	0.241667	-16.466667	608.000000	1023.000000	1023.000000	2046.000000
0.760000	0.028071	16.589966	5.418424	5.748958	2.264013	3.158571	0.000000	-10.000000	0.250000	-16.983334	602.333313	1023.000000	1023.000000	2046.000000
0.780000	0.027652	16.342358	5.436240	5.807085	2.007951	3.091081	0.000000	-10.000000	0.275000	-17.700001	596.500000	1023.000000	1023.000000	2046.000000
0.800000	0.027582	16.301014	5.350546	5.982130	2.005919	2.962419	0.000000	-10.000000	0.266667	-18.066668	590.500000	1023.000000	1023.000000	2046.000000
0.820000	0.027997	16.546133	5.335619	6.151298	2.117803	2.941415	0.000000	-10.000000	0.258333	-18.233334	584.500000	1023.000000	1023.000000	2046.000000
0.840000	0.028663	16.939537	5.578686	6.110388	2.101738	3.148724	0.000000	-10.000000	0.266667	-18.316668	576.500000	1023.000000	1023.000000	2046.000000
0.860000	0.028424	16.798670	5.719513	6.110610	1.880704	3.087842	0.000000	-10.000000	0.283333	-18.616667	570.500000	1023.000000	1023.000000	2046.000000
0.880000	0.028187	16.658566	5.774252	6.115010	1.732393	3.036911	0.000000	-10.000000	0.300000	-19.033335	564.500000	1023.000000	1023.000000	2046.000000
0.900000	0.027969	16.529610	5.772834	6.175771	1.693072	2.887933	0.000000	-10.000000	0.316667	-19.483334	560.166687	1023.000000	1023.000000	2046.000000
0.920000	0.028044	16.573940	5.699046	6.207586	1.838597	2.828711	0.000000	-10.000000	0.341667	-20.266666	553.666687	1023.000000	1023.000000	2046.000000
0.940000	0.028189	16.659794	5.783067	6.134758	1.842381	2.899587	0.000000	-10.000000	0.383333	-21.433332	544.333313	1023.000000	1023.000000	2046.000000
0.960000	0.027812	16.436811	5.821996	6.010375	1.716424	2.888016	0.000000	-10.000000	0.408333	-22.383333	537.333313	1023.000000	1023.000000	2046.000000
0.980000	0.026945	15.924742	5.723703	5.876499	1.497582	2.826958	0.000000	-10.000000	0.425000	-23.250000	530.000000	1023.000000	1023.000000	2046.000000
1.000000	0.026231	15.502439	5.584596	5.833962	1.366657	2.717224	0.000000	-10.000000	0.458333	-23.799999	524.833313	1023.000000	1023.000000	2046.000000
1.020000	0.026211	15.490728	5.443025	5.931895	1.514412	2.601397	0.000000	-10.000000	0.491667	-24.616667	516.833313	1023.000000	1023.000000	2046.000000
1.040000	0.026101	15.425412	5.479705	5.678949	1.453564	2.813194	0.000000	-10.000000	0.533333	-25.416666	508.500000	1023.000000	1023.000000	2046.000000
1.060000	0.026043	15.391216	5.537240	5.729443	1.379304	2.745229	0.000000	-10.000000	0.541667	-26.066668	500.000000	1023.000000	1023.000000	2046.000000
1.080000	0.025496	15.067873	5.593111	5.756452	1.134829	2.583481	0.000000	-10.000000	0.575000	-26.583334	491.333344	1023.000000	1023.000000	2046.000000
1.100000	0.024664	14.576345	5.513375	5.709811	0.902706	2.450453	0.000000	-10.000000	0.608333	-27.116667	482.500000	1023.000000	1023.000000	2046.000000
1.120000	0.023996	14.181880	5.434027	5.628897	0.714896	2.404061	0.000000	-10.000000	0.650000	-27.633333	473.500000	1023.000000	1023.000000	2046.000000
1.140000	0.023377	13.816082	5.251956	5.594176	0.733320	2.236630	0.000000	-10.000000	0.666667	-28.216667	464.166656	1023.000000	1023.000000	2046.000000
1.160000	0.022891	13.528772	5.216154	5.385455	0.739033	2.188131	0.000000	-10.000000	0.683333	-28.966667	454.833344	1023.000000	1023.000000	2046.000000
1.180000	0.022143	13.086500	5.087536	5.117789	0.744074	2.137101	0.000000	-10.000000	0.691667	-29.549999	445.166656	1023.000000	1023.000000	2046.000000
1.200000	0.020798	12.291533	4.931458	4.949233	0.472881	1.937960	0.000000	-10.000000	0.700000	-29.916666	435.500000	1023.000000	1023.000000	2046.000000
1.220000	0.018977	11.215590	4.701639	4.723108	0.057719	1.733124	0.000000	-10.000000	0.691667	-29.600000	425.500000	1023.000000	1023.000000	2046.000000
1.240000	0.017271	10.207254	4.324727	4.567489	-0.202444	1.517482	0.000000	-10.000000	0.675000	-28.950001	412.333344	1023.000000	1023.000000	2046.000000
1.260000	0.016073	9.499363	3.898030	4.566762	-0.189284	1.223855	0.000000	-10.000000	0.658333	-28.316668	402.500000	1023.000000	1023.000000	2046.000000
1.280000	0.015058	8.899206	3.753037	4.271149	-0.321653	1.196674	0.000000	-10.000000	0.650000	-27.933334	392.833344	1023.000000	1023.000000	2046.000000
1.300000	0.013241	7.825544	3.476293	3.975537	-0.591825	0.965540	0.000000	-10.000000	0.650000	-28.083334	386.666656	1023.000000	1023.000000	2046.000000
1.320000	0.011220	6.630747	3.214178	3.615682	-1.002279	0.803166	0.000000	-10.000000	0.633333	-27.933332	377.333344	1023.000000	1023.000000	2046.000000
1.340000	0.009766	5.771421	2.821556	3.543021	-1.124769	0.531613	0.000000	-10.000000	0.600000	-27.650000	368.000000	1023.000000	1023.000000	2046.000000
1.360000	0.009520	5.626440	2.688975	3.592161	-1.068048	0.413351	0.000000	-10.000000	0.566667	-27.283335	358.666656	1023.000000	1023.000000	2046.000000
1.380000	0.009971	5.892726	2.877789	3.561588	-1.115395	0.568744	0.000000	-10.000000	0.566667	-26.950001	349.500000	1023.000000	1023.000000	2046.000000
1.400000	0.009555	5.646829	2.899940	3.524069	-1.296567	0.519388	0.000000	-10.000000	0.566667	-26.716667	340.666656	1023.000000	1023.000000	2046.000000
1.420000	0.009012	5.326109	2.899447	3.517284	-1.558774	0.468152	0.000000	-10.000000	0.566667	-26.083334	331.833344	1023.000000	1023.000000	2046.000000
1.440000	0.008693	5.137476	2.771513	3.652211	-1.606997	0.320749	0.000000	-10.000000	0.541667	-25.549999	323.166656	1023.000000	1023.000000	2046.000000
1.460000	0.009080	5.366425	2.757160	3.854939	-1.517330	0.271656	0.000000	-10.000000	0.525000	-25.033333	314.500000	1023.000000	1023.000000	2046.000000
1.480000	0.009580	5.661933	2.924345	3.886491	-1.503358	0.354455	0.000000	-10.000000	0.508333	-24.633333	306.166656	1023.000000	1023.000000	2046.000000
1.500000	0.009443	5.581028	2.987905	3.869511	-1.581450	0.305062	0.000000	-10.000000	0.491667	-24.300001	298.000000	1023.000000	1023.000000	2046.000000
1.520000	0.008856	5.233916	2.999935	3.693776	-1.764686	0.304890	0.000000	-10.000000	0.475000	-23.916666	290.000000	1023.000000	1023.000000	2046.000000
1.540000	0.008347	4.932959	2.995217	3.635965	-1.916914	0.218691	0.000000	-10.000000	0.458333	-23.616667	282.000000	1023.000000	1023.000000	2046.000000
1.560000	0.008148	4.815357	2.878710	3.705399	-1.862423	0.093671	0.000000	-10.000000	0.433333	-23.483334	274.000000	1023.000000	1023.000000	2046.000000
1.580000	0.008446	4.991289	2.905561	3.662650	-1.796894	0.219972	0.000000	-10.000000	0.425000	-23.350000	266.000000	1023.000000	1023.000000	2046.000000
1.600000	0.008010	4.734044	2.851748	3.537551	-1.840747	0.185493	0.000000	-10.000000	0.408333	-23.316668	258.166656	1023.000000	1023.000000	2046.000000
1.620000	0.007010	4.142813	2.823961	3.267248	-2.137898	0.189502	0.000000	-10.000000	0.416667	-23.233334	250.500000	1023.000000	1023.000000	2046.000000
1.640000	0.006282	3.712921	2.636478	3.190700	-2.205537	0.091279	0.000000	-10.000000	0.425000	-23.433334	242.833328	1023.000000	1023.000000	2046.000000
1.660000	0.006482	3.831131	2.564635	3.195659	-2.090153	0.160989	0.000000	-10.000000	0.458333	-23.650000	235.000000	1023.000000	1023.000000	2046.000000
1.680000	0.006841	4.043037	2.744127	3.288661	-2.112612	0.122862	0.000000	-10.000000	0.466667	-23.816668	227.000000	1023.000000	1023.000000	2046.000000
1.700000	0.006289	3.716880	2.777407	3.190945	-2.273309	0.021836	0.000000	-10.000000	0.466667	-23.633333	219.000000	1023.000000	1023.000000	2046.000000
1.720000	0.005199	3.072344	2.727088	2.945797	-2.555133	-0.045408	0.000000	-10.000000	0.458333	-23.450001	211.000000	1023.000000	1023.000000	2046.000000
1.740000	0.004777	2.822938	2.476669	2.936025	-2.447706	-0.142050	0.000000	-10.000000	0.466667	-23.316668	203.333328	1023.000000	1023.000000	2046.000000
1.760000	0.004725	2.792562	2.537594	2.863808	-2.447644	-0.161196	0.000000	-10.000000	0.483333	-23.616667	195.666672	1023.000000	1023.000000	2046.000000
1.780000	0.004746	2.804931	2.577813	2.692830	-2.302412	-0.163299	0.000000	-10.000000	0.491667	-24.016666	188.000000	1023.000000	1023.000000	2046.000000
1.800000	0.003450	2.039143	2.486756	2.408832	-2.494271	-0.362174	0.000000	-10.000000	0.500000	-24.283333	179.833328	1023.000000	1023.000000	2046.000000
1.820000	0.001712	1.011608	2.289503	2.136270	-2.875467	-0.538699	0.000000	-10.000000	0.483333	-24.250000	171.500000	1023.000000	1023.000000	2046.000000
1.840000	0.000181	0.107055	1.906473	2.013171	-3.055533	-0.757055	0.000000	-10.000000	0.458333	-23.683334	163.166672	1023.000000	1023.000000	2046.000000
1.860000	-0.000554	-0.327298	1.569964	2.021549	-3.015375	-0.903436	0.000000	-10.000000	0.425000	-23.133333	155.333328	1023.000000	1023.000000	2046.000000
1.880000	-0.001384	-0.817876	1.393063	1.859838	-3.088965	-0.981811	0.000000	-10.000000	0.400000	-22.400000	147.666672	1023.000000	1023.000000	2046.000000
1.900000	-0.003295	-1.947429	1.094442	1.531429	-3.395966	-1.177334	0.000000	-10.000000	0.383333	-21.850000	140.333328	1023.000000	1023.000000	2046.000000
1.920000	-0.005571	-3.292394	0.778991	1.079571	-3.806306	-1.344649	0.000000	-10.000000	0.366667	-21.283333	133.000000	1023.000000	1023.000000	2046.000000
1.940000	-0.006839	-4.041559	0.385527	0.954113	-3.863809	-1.517390	0.000000	-10.000000	0.358333	-20.633333	126.000000	1023.000000	1023.000000	2046.000000
1.960000	-0.006948	-4.106228	0.283724	0.931220	-3.831534	-1.489638	0.000000	-10.000000	0.333333	-19.950001	119.166664	1023.000000	1023.000000	2046.000000
1.980000	-0.007039	-4.160164	0.244104	0.951954	-3.797165	-1.559055	0.000000	-10.000000	0.300000	-19.233334	112.333336	1023.000000	1023.000000	2046.000000
2.000000	-0.007722	-4.563953	0.292691	0.785993	-4.097763	-1.544873	0.000000	-10.000000	0.266667	-18.600000	105.833336	1023.000000	1023.000000	2046.000000
2.020000	-0.008461	-5.000319	0.209184	0.720244	-4.321671	-1.608075	0.000000	-10.000000	0.241667	-17.916668	99.500000	1023.000000	1023.000000	2046.000000
2.040000	-0.007920	-4.680597	0.192834	0.959284	-4.229008	-1.603707	0.000000	-10.000000	0.225000	-17.133335	93.666664	1023.000000	1023.000000	2046.000000
2.060000	-0.006800	-4.018935	0.291306	1.228606	-4.022317	-1.516530	0.000000	-10.000000	0.208333	-16.266666	88.000000	1023.000000	1023.000000	2046.000000
2.080000	-0.006780	-4.006714	0.410466	1.258004	-4.128029	-1.547155	0.000000	-10.000000	0.191667	-15.366667	82.666664	1023.000000	1023.000000	2046.000000
2.100000	-0.007616	-4.500950	0.494926	1.032559	-4.462311	-1.566125	0.000000	-10.000000	0.191667	-14.416667	77.500000	1023.000000	1023.000000	2046.000000
2.120000	-0.007662	-4.528171	0.411927	1.068769	-4.403925	-1.604941	0.000000	-10.000000	0.191667	-13.733334	72.666664	1023.000000	1023.000000	2046.000000
2.140000	-0.006753	-3.990917	0.510611	1.150942	-4.192924	-1.459546	0.000000	-10.000000	0.183333	-13.166667	68.000000	1023.000000	1023.000000	2046.000000
2.160000	-0.006264	-3.702243	0.616116	1.233427	-4.060821	-1.490965	0.000000	-10.000000	0.150000	-12.666667	63.500000	1023.000000	1023.000000	2046.000000
2.180000	-0.006725	-3.974178	0.663591	1.074396	-4.201799	-1.510366	0.000000	-10.000000	0.125000	-11.933333	59.166668	1023.000000	1023.000000	2046.000000
2.200000	-0.007712	-4.557591	0.613242	0.757179	-4.432149	-1.495862	0.000000	-10.000000	0.108333	-11.333333	55.166668	1023.000000	1023.000000	2046.000000
2.220000	-0.008086	-4.778710	0.394735	0.684043	-4.372351	-1.485136	0.000000	-10.000000	0.108333	-10.900001	51.500000	1023.000000	1023.000000	2046.000000
2.240000	-0.007629	-4.508883	0.408600	0.761652	-4.243093	-1.436043	0.000000	-10.000000	0.100000	-10.766667	47.833332	1023.000000	1023.000000	2046.000000
2.260000	-0.006924	-4.092304	0.421971	0.838333	-3.982885	-1.369723	0.000000	-10.000000	0.091667	-10.900001	44.333332	1023.000000	1023.000000	2046.000000
2.280000	-0.007095	-4.193261	0.655179	0.787505	-4.232044	-1.403901	0.000000	-10.000000	0.091667	-11.150001	40.666668	1023.000000	1023.000000	2046.000000
2.300000	-0.007515	-4.441501	0.691765	0.695923	-4.380901	-1.448288	0.000000	-10.000000	0.091667	-11.400001	37.000000	1023.000000	1023.000000	2046.000000
2.320000	-0.007599	-4.491138	0.631631	0.651668	-4.389431	-1.385006	0.000000	-10.000000	0.100000	-11.550000	33.000000	1023.000000	1023.000000	2046.000000
2.340000	-0.006961	-4.114199	0.680319	0.742670	-4.199245	-1.337943	0.000000	-10.000000	0.100000	-11.700000	29.000000	1023.000000	1023.000000	2046.000000
2.360000	-0.006706	-3.963027	0.743993	0.798598	-4.073096	-1.432523	0.000000	-10.000000	0.116667	-12.116667	25.000000	1023.000000	1023.000000	2046.000000
2.380000	-0.007074	-4.181002	0.973371	0.519298	-4.251340	-1.422331	0.000000	-10.000000	0.133333	-12.833334	21.000000	1023.000000	1023.000000	2046.000000
2.400000	-0.007991	-4.722589	0.922061	0.188712	-4.361544	-1.471818	0.000000	-10.000000	0.150000	-13.550000	16.833334	1023.000000	1023.000000	2046.000000
2.420000	-0.008728	-5.158192	0.732584	0.071345	-4.394388	-1.567733	0.000000	-10.000000	0.141667	-13.966667	12.500000	1023.000000	1023.000000	2046.000000
2.440000	-0.009051	-5.349050	0.512661	0.225430	-4.319204	-1.767937	0.000000	-10.000000	0.125000	-13.183333	6.666667	1023.000000	1023.000000	2046.000000
2.460000	-0.010237	-6.050190	0.298287	0.076689	-4.479861	-1.945304	0.000000	-10.000000	0.108333	-12.350000	2.333333	1023.000000	1023.000000	2046.000000
2.480000	-0.012479	-7.374829	-0.095064	-0.287468	-4.832036	-2.160261	0.000000	-10.000000	0.100000	-11.350000	-1.666667	1023.000000	1023.000000	2046.000000
2.500000	-0.014480	-8.557832	-0.535185	-0.652965	-5.081390	-2.288292	0.000000	-10.000000	0.100000	-10.950000	-4.166667	1023.000000	1023.000000	2046.000000
2.520000	-0.015584	-9.210004	-0.913477	-0.733666	-5.125767	-2.437093	0.000000	-10.000000	0.100000	-10.433333	-7.666667	1023.000000	1023.000000	2046.000000
2.540000	-0.015851	-9.368097	-1.101534	-0.669199	-5.042617	-2.554748	0.000000	-10.000000	0.091667	-9.816667	-11.166667	1023.000000	1023.000000	2046.000000
2.560000	-0.016654	-9.842772	-1.123807	-0.825289	-5.273022	-2.620653	0.000000	-10.000000	0.075000	-9.166667	-14.333333	1023.000000	1023.000000	2046.000000
2.580000	-0.017910	-10.584609	-1.275668	-1.115762	-5.531351	-2.661828	0.000000	-10.000000	0.058333	-8.483334	-17.500000	1023.000000	1023.000000	2046.000000
2.600000	-0.018299	-10.814909	-1.455933	-1.209604	-5.561942	-2.587430	0.000000	-10.000000	0.050000	-7.783333	-20.333334	1023.000000	1023.000000	2046.000000
2.620000	-0.017762	-10.497293	-1.453307	-1.047463	-5.453252	-2.543271	0.000000	-10.000000	0.050000	-7.000000	-23.000000	1023.000000	1023.000000	2046.000000
2.640000	-0.017061	-10.083345	-1.382756	-0.716985	-5.334465	-2.649140	0.000000	-10.000000	0.050000	-5.600000	-25.333334	1023.000000	1023.000000	2046.000000
2.660000	-0.016452	-9.723135	-1.196151	-0.549072	-5.372856	-2.605057	0.000000	-10.000000	0.033333	-3.650000	-27.000000	1023.000000	1023.000000	2046.000000
2.680000	-0.016196	-9.571943	-1.021949	-0.516004	-5.474725	-2.559266	0.000000	-10.000000	0.016667	-1.650000	-27.833334	1023.000000	1023.000000	2046.000000
2.700000	-0.016079	-9.502538	-0.929652	-0.554252	-5.515803	-2.502831	0.000000	-10.000000	0.008333	0.083333	-28.000000	1023.000000	1023.000000	2046.000000
2.720000	-0.015693	-9.274848	-0.890437	-0.598868	-5.436341	-2.349202	0.000000	-10.000000	0.008333	0.916667	-28.000000	1023.000000	1023.000000	2046.000000
2.740000	-0.014873	-8.790060	-0.797468	-0.480729	-5.225515	-2.286348	0.000000	-10.000000	0.008333	1.333333	-28.000000	1023.000000	1023.000000	2046.000000
2.760000	-0.014074	-8.317838	-0.621033	-0.256502	-5.080282	-2.360021	0.000000	-10.000000	0.008333	1.183333	-28.000000	1023.000000	1023.000000	2046.000000
2.780000	-0.013964	-8.252620	-0.372140	-0.336691	-5.222674	-2.321115	0.000000	-10.000000	0.008333	1.333333	-28.000000	1023.000000	1023.000000	2046.000000
2.800000	-0.014287	-8.443880	-0.411313	-0.549689	-5.251840	-2.231039	0.000000	-10.000000	0.008333	1.733333	-28.000000	1023.000000	1023.000000	2046.000000
2.820000	-0.014227	-8.407870	-0.512945	-0.726664	-5.132019	-2.036242	0.000000	-10.000000	-0.008333	2.833333	-28.000000	1023.000000	1023.000000	2046.000000
2.840000	-0.013431	-7.937634	-0.507681	-0.648203	-4.879961	-1.901789	0.000000	-10.000000	-0.041667	4.883333	-28.000000	1023.000000	1023.000000	2046.000000
2.860000	-0.012495	-7.384297	-0.351576	-0.413584	-4.690394	-1.928743	0.000000	-10.000000	-0.083333	7.983333	-28.000000	1023.000000	1023.000000	2046.000000
2.880000	-0.011848	-7.002133	-0.101473	-0.485257	-4.671940	-1.743463	0.000000	-10.000000	-0.150000	11.600000	-28.000000	1023.000000	1023.000000	2046.000000
2.900000	-0.011364	-6.716272	0.028915	-0.553738	-4.644898	-1.546552	0.000000	-10.000000	-0.216667	15.233334	-28.000000	1023.000000	1023.000000	2046.000000
2.920000	-0.010033	-5.929235	0.076764	-0.362430	-4.344286	-1.299283	0.000000	-10.000000	-0.300000	18.383333	-28.000000	1023.000000	1023.000000	2046.000000
2.940000	-0.008461	-5.000562	0.259307	0.027927	-3.965593	-1.322203	0.000000	-10.000000	-0.366667	21.216667	-10.333333	1023.000000	1023.000000	2046.000000
2.960000	-0.007320	-4.326033	0.636992	0.038422	-3.928259	-1.073189	0.000000	-10.000000	-0.400000	23.183334	9.333333	1023.000000	1023.000000	2046.000000
2.980000	-0.006558	-3.875674	0.913351	-0.031693	-3.854478	-0.902854	0.000000	-10.000000	-0.425000	24.683334	31.666666	1023.000000	1023.000000	2046.000000
3.000000	-0.005348	-3.160743	1.079064	-0.051342	-3.529519	-0.658947	0.000000	-10.000000	-0.450000	25.700001	39.000000	1023.000000	1023.000000	2046.000000
3.020000	-0.004311	-2.547669	1.151302	0.157922	-3.138753	-0.718140	0.000000	-10.000000	-0.508333	26.916668	47.333332	1023.000000	1023.000000	2046.000000
3.040000	-0.003681	-2.175254	1.233083	0.362079	-3.013782	-0.756634	0.000000	-10.000000	-0.566667	28.216667	56.166668	1023.000000	1023.000000	2046.000000
3.060000	-0.003661	-2.163939	1.304524	0.352258	-3.111203	-0.709518	0.000000	-10.000000	-0.616667	29.650002	65.333336	1023.000000	1023.000000	2046.000000
3.080000	-0.004460	-2.635600	1.047130	0.211850	-3.163564	-0.731015	0.000000	-10.000000	-0.658333	31.000002	75.000000	1023.000000	1023.000000	2046.000000
3.100000	-0.005230	-3.090999	0.721914	-0.015327	-3.163973	-0.633613	0.000000	-10.000000	-0.691667	32.133335	85.000000	1023.000000	1023.000000	2046.000000
3.120000	-0.005368	-3.172393	0.380717	0.006879	-2.903094	-0.656896	0.000000	-10.000000	-0.733333	33.049999	95.666664	1023.000000	1023.000000	2046.000000
3.140000	-0.005074	-2.998933	0.231615	0.213216	-2.694658	-0.749106	0.000000	-10.000000	-0.750000	33.733334	106.666664	1023.000000	1023.000000	2046.000000
3.160000	-0.004552	-2.690468	0.379046	0.380272	-2.707498	-0.742288	0.000000	-10.000000	-0.775000	34.299999	117.833336	1023.000000	1023.000000	2046.000000
3.180000	-0.004176	-2.467855	0.529572	0.349008	-2.775537	-0.570897	0.000000	-10.000000	-0.791667	34.933334	129.333328	1023.000000	1023.000000	2046.000000
3.200000	-0.003648	-2.155860	0.509660	0.276835	-2.641843	-0.300512	0.000000	-10.000000	-0.833333	35.450001	140.666672	1023.000000	1023.000000	2046.000000
3.220000	-0.002522	-1.490478	0.472062	0.403249	-2.302743	-0.063046	0.000000	-10.000000	-0.866667	35.983334	152.333328	1023.000000	1023.000000	2046.000000
3.240000	-0.001111	-0.656467	0.507696	0.828094	-1.932130	-0.060128	0.000000	-10.000000	-0.916667	36.283333	164.000000	1023.000000	1023.000000	2046.000000
3.260000	0.000457	0.269976	0.903829	1.096894	-1.858002	0.127255	0.000000	-10.000000	-0.950000	37.049999	176.333328	1023.000000	1023.000000	2046.000000
3.280000	0.001806	1.067452	1.248869	1.180138	-1.748895	0.387339	0.000000	-10.000000	-0.975000	37.583336	188.666672	1023.000000	1023.000000	2046.000000
3.300000	0.002996	1.770356	1.447660	1.169646	-1.554896	0.707945	0.000000	-10.000000	-0.983333	37.866669	201.333328	1023.000000	1023.000000	2046.000000
3.320000	0.004519	2.670474	1.560597	1.340939	-1.103757	0.872694	0.000000	-10.000000	-1.000000	37.850002	213.833328	1023.000000	1023.000000	2046.000000
3.340000	0.006152	3.635806	1.810402	1.618094	-0.731954	0.939264	0.000000	-10.000000	-1.008333	38.016666	226.500000	1023.000000	1023.000000	2046.000000
3.360000	0.007682	4.540159	2.300919	1.692597	-0.620801	1.167444	0.000000	-10.000000	-1.025000	38.533333	239.166672	1023.000000	1023.000000	2046.000000
3.380000	0.009123	5.391500	2.720740	1.799148	-0.484993	1.356604	0.000000	-10.000000	-1.050000	38.733334	251.833328	1023.000000	1023.000000	2046.000000
3.400000	0.010240	6.051588	2.980050	1.783298	-0.341270	1.629509	0.000000	-10.000000	-1.058333	39.316666	264.666656	1023.000000	1023.000000	2046.000000
3.420000	0.011321	6.690560	3.043101	1.771650	-0.000620	1.876430	0.000000	-10.000000	-1.033333	39.133335	277.666656	1023.000000	1023.000000	2046.000000
3.440000	0.012638	7.469236	2.992253	2.060532	0.524878	1.891573	0.000000	-10.000000	-1.025000	39.066669	290.833344	1023.000000	1023.000000	2046.000000
3.460000	0.013989	8.267639	3.426242	2.165673	0.577671	2.098052	0.000000	-10.000000	-1.016667	38.566669	304.000000	1023.000000	1023.000000	2046.000000
3.480000	0.015270	9.024664	3.837154	2.242991	0.626933	2.317586	0.000000	-10.000000	-1.008333	38.666668	316.833344	1023.000000	1023.000000	2046.000000
3.500000	0.016569	9.792412	4.124989	2.348092	0.816128	2.503204	0.000000	-10.000000	-0.950000	38.633335	329.666656	1023.000000	1023.000000	2046.000000
3.520000	0.017927	10.594859	4.346433	2.464146	1.019298	2.764982	0.000000	-10.000000	-0.933333	38.316666	342.500000	1023.000000	1023.000000	2046.000000
3.540000	0.019658	11.617743	4.516451	2.885554	1.383732	2.832007	0.000000	-10.000000	-0.933333	38.033333	355.333344	1023.000000	1023.000000	2046.000000
3.560000	0.021477	12.692721	4.693786	3.407578	1.750053	2.841305	0.000000	-10.000000	-0.925000	37.716667	368.166656	1023.000000	1023.000000	2046.000000
3.580000	0.023321	13.782419	5.138152	3.782227	1.848758	3.013282	0.000000	-10.000000	-0.883333	37.233334	380.833344	1023.000000	1023.000000	2046.000000
3.600000	0.025328	14.969100	5.722253	4.135526	1.974674	3.136647	0.000000	-10.000000	-0.833333	36.500000	393.500000	1023.000000	1023.000000	2046.000000
3.620000	0.026493	15.657366	6.105906	4.155035	2.075910	3.320516	0.000000	-10.000000	-0.816667	36.133335	405.833344	1023.000000	1023.000000	2046.000000
3.640000	0.026825	15.853622	6.099519	4.109057	2.286939	3.358107	0.000000	-10.000000	-0.800000	35.900002	418.000000	1023.000000	1023.000000	2046.000000
3.660000	0.026310	15.549201	5.703296	4.238063	2.510461	3.097381	0.000000	-10.000000	-0.808333	35.783333	430.000000	1023.000000	1023.000000	2046.000000
3.680000	0.024947	14.743649	5.268304	4.243098	2.463354	2.768893	0.000000	-10.000000	-0.800000	35.233334	442.000000	1023.000000	1023.000000	2046.000000
3.700000	0.023806	14.069428	5.111386	4.055990	2.179557	2.722495	0.000000	-10.000000	-0.800000	34.750000	453.666656	1023.000000	1023.000000	2046.000000
3.720000	0.023317	13.780593	5.060687	3.952149	1.985403	2.782354	0.000000	-10.000000	-0.775000	34.350002	465.333344	1023.000000	1023.000000	2046.000000
3.740000	0.023334	13.790370	5.005792	3.894888	1.975247	2.914443	0.000000	-10.000000	-0.758333	34.033337	476.666656	1023.000000	1023.000000	2046.000000
3.760000	0.023593	13.943558	4.701508	4.089811	2.304517	2.847721	0.000000	-10.000000	-0.750000	33.883335	488.166656	1023.000000	1023.000000	2046.000000
3.780000	0.024034	14.204061	4.554706	4.387919	2.494878	2.766558	0.000000	-10.000000	-0.741667	33.716667	499.500000	1023.000000	1023.000000	2046.000000
3.800000	0.024867	14.696495	4.758448	4.559881	2.471706	2.906460	0.000000	-10.000000	-0.750000	33.416668	510.833344	1023.000000	1023.000000	2046.000000
3.820000	0.025846	15.275176	5.041677	4.715227	2.425885	3.092387	0.000000	-10.000000	-0.733333	33.333336	522.000000	1023.000000	1023.000000	2046.000000
3.840000	0.026838	15.860967	5.303348	4.848236	2.409238	3.300146	0.000000	-10.000000	-0.716667	33.166668	533.166687	1023.000000	1023.000000	2046.000000
3.860000	0.028092	16.602390	5.488843	4.996607	2.609347	3.507592	0.000000	-10.000000	-0.700000	33.033333	544.333313	1023.000000	1023.000000	2046.000000
3.880000	0.029249	17.286022	5.414100	5.332675	3.059253	3.479993	0.000000	-10.000000	-0.675000	33.016666	555.500000	1023.000000	1023.000000	2046.000000
3.900000	0.030385	17.957438	5.558012	5.554079	3.259907	3.585440	0.000000	-10.000000	-0.683333	32.533333	566.500000	1023.000000	1023.000000	2046.000000
3.920000	0.031678	18.721941	5.937130	5.748994	3.329768	3.706048	0.000000	-10.000000	-0.666667	32.433334	577.500000	1023.000000	1023.000000	2046.000000
3.940000	0.033158	19.596485	6.387329	5.904960	3.424300	3.879896	0.000000	-10.000000	-0.641667	31.416668	591.833313	1023.000000	1023.000000	2046.000000
3.960000	0.034606	20.452221	6.782391	6.044761	3.560381	4.064687	0.000000	-10.000000	-0.591667	30.950001	602.500000	1023.000000	1023.000000	2046.000000
3.980000	0.035969	21.257833	7.204749	6.108811	3.653074	4.291199	0.000000	-10.000000	-0.541667	29.850000	612.833313	1023.000000	1023.000000	2046.000000
4.000000	0.037151	21.956388	7.497867	6.171570	3.822122	4.464828	0.000000	-10.000000	-0.533333	29.183334	619.500000	1023.000000	1023.000000	2046.000000
4.020000	0.038028	22.474474	7.575044	6.305546	4.084582	4.509303	0.000000	-10.000000	-0.483333	27.900002	629.500000	1023.000000	1023.000000	2046.000000
4.040000	0.038789	22.924374	7.519955	6.475521	4.431253	4.497643	0.000000	-10.000000	-0.425000	26.616667	639.166687	1023.000000	1023.000000	2046.000000
4.060000	0.039446	23.312822	7.585752	6.579207	4.616498	4.531365	0.000000	-10.000000	-0.350000	25.000000	648.333313	1023.000000	1023.000000	2046.000000
4.080000	0.040295	23.814516	7.793891	6.668686	4.723434	4.628504	0.000000	-10.000000	-0.291667	23.283335	656.833313	1023.000000	1023.000000	2046.000000
4.100000	0.041158	24.324398	8.056357	6.766073	4.754015	4.747953	0.000000	-10.000000	-0.241667	21.516668	664.833313	1023.000000	1023.000000	2046.000000
4.120000	0.042348	25.027641	8.471279	6.891673	4.745070	4.919619	0.000000	-10.000000	-0.191667	19.483334	672.333313	1023.000000	1023.000000	2046.000000
4.140000	0.043489	25.702135	8.840561	7.038968	4.721591	5.101015	0.000000	-10.000000	-0.150000	17.233334	679.166687	1023.000000	1023.000000	2046.000000
4.160000	0.044389	26.234047	8.948702	7.283894	4.870176	5.131276	0.000000	-10.000000	-0.100000	15.066667	685.333313	1023.000000	1023.000000	2046.000000
4.180000	0.044845	26.503492	8.778933	7.596063	5.167351	4.961145	0.000000	-10.000000	-0.050000	12.066667	690.833313	1023.000000	1023.000000	2046.000000
4.200000	0.045420	26.843119	8.814342	7.915551	5.288396	4.824830	0.000000	-10.000000	-0.016667	8.550000	695.500000	1023.000000	1023.000000	2046.000000
4.220000	0.046016	27.195440	9.127882	8.000256	5.209678	4.857625	0.000000	-10.000000	0.016667	3.716667	699.000000	1023.000000	1023.000000	2046.000000
4.240000	0.046126	27.260172	9.480741	7.941144	4.925910	4.912378	0.000000	-10.000000	0.033333	-0.150000	701.000000	1023.000000	1023.000000	2046.000000
4.260000	0.045412	26.838240	9.435316	7.777778	4.750131	4.875016	0.000000	-10.000000	0.050000	-3.050000	701.833313	1023.000000	1023.000000	2046.000000
4.280000	0.043001	25.413490	8.596441	7.719691	4.791973	4.305385	0.000000	-10.000000	0.050000	-5.016667	702.000000	1023.000000	1023.000000	2046.000000
4.300000	0.040036	23.661327	7.913447	7.383348	4.439251	3.925281	0.000000	-10.000000	0.066667	-6.950000	702.000000	1023.000000	1023.000000	2046.000000
4.320000	0.038111	22.523369	7.659010	7.084987	3.961918	3.817452	0.000000	-10.000000	0.083333	-9.016666	702.000000	1023.000000	1023.000000	2046.000000
4.340000	0.036993	21.862864	7.591249	6.828186	3.590291	3.853138	0.000000	-10.000000	0.091667	-10.433333	702.000000	1023.000000	1023.000000	2046.000000
4.360000	0.035957	21.250490	7.349819	6.730885	3.448022	3.721766	0.000000	-10.000000	0.091667	-11.183333	702.000000	1023.000000	1023.000000	2046.000000
4.380000	0.034823	20.580097	6.894185	6.800577	3.483940	3.401395	0.000000	-10.000000	0.083333	-11.433333	698.500000	1023.000000	1023.000000	2046.000000
4.400000	0.033625	19.872656	6.567331	6.789124	3.335482	3.180719	0.000000	-10.000000	0.108333	-11.883333	689.166687	1023.000000	1023.000000	2046.000000
4.420000	0.033101	19.562597	6.554327	6.725460	3.090543	3.192269	0.000000	-10.000000	0.125000	-12.350000	679.833313	1023.000000	1023.000000	2046.000000
4.440000	0.033336	19.701824	6.690232	6.666158	2.950428	3.395006	0.000000	-10.000000	0.141667	-13.166667	672.666687	1023.000000	1023.000000	2046.000000
4.460000	0.033483	19.788404	6.856810	6.631598	2.804133	3.495863	0.000000	-10.000000	0.141667	-13.800000	669.666687	1023.000000	1023.000000	2046.000000
4.480000	0.033347	19.708158	6.633034	6.794418	2.958042	3.322664	0.000000	-10.000000	0.150000	-14.266667	665.000000	1023.000000	1023.000000	2046.000000
4.500000	0.033015	19.511639	6.495962	6.928937	2.909787	3.176953	0.000000	-10.000000	0.175000	-14.316667	660.166687	1023.000000	1023.000000	2046.000000
4.520000	0.033140	19.585852	6.525402	6.973456	2.875101	3.211893	0.000000	-10.000000	0.183333	-14.133333	655.500000	1023.000000	1023.000000	2046.000000
4.540000	0.033770	19.958294	6.813936	6.950697	2.762396	3.431265	0.000000	-10.000000	0.191667	-13.933333	650.833313	1023.000000	1023.000000	2046.000000
4.560000	0.034382	20.320047	7.203067	6.844464	2.641393	3.631124	0.000000	-10.000000	0.183333	-14.016666	646.166687	1023.000000	1023.000000	2046.000000
4.580000	0.034426	20.345875	7.250467	6.881926	2.700852	3.512630	0.000000	-10.000000	0.200000	-14.466667	639.833313	1023.000000	1023.000000	2046.000000
4.600000	0.033992	20.089273	7.066290	6.948963	2.784018	3.290003	0.000000	-10.000000	0.208333	-15.100000	635.166687	1023.000000	1023.000000	2046.000000
4.620000	0.033390	19.733425	6.887205	6.868631	2.802802	3.174788	0.000000	-10.000000	0.216667	-15.733334	630.166687	1023.000000	1023.000000	2046.000000
4.640000	0.033024	19.517462	6.749607	6.708785	2.823541	3.235529	0.000000	-10.000000	0.225000	-16.283333	626.666687	1023.000000	1023.000000	2046.000000
4.660000	0.033140	19.585752	6.863442	6.544648	2.705786	3.471875	0.000000	-10.000000	0.241667	-17.050001	621.166687	1023.000000	1023.000000	2046.000000
4.680000	0.033366	19.719206	7.170723	6.442580	2.496011	3.609891	0.000000	-10.000000	0.258333	-17.733334	615.500000	1023.000000	1023.000000	2046.000000
4.700000	0.033299	19.679708	7.271069	6.395909	2.424055	3.588675	0.000000	-10.000000	0.275000	-18.533335	609.500000	1023.000000	1023.000000	2046.000000
4.720000	0.033100	19.562214	7.170939	6.546583	2.530443	3.314248	0.000000	-10.000000	0.300000	-19.316668	603.333313	1023.000000	1023.000000	2046.000000
4.740000	0.032424	19.162876	6.998868	6.595786	2.479324	3.088898	0.000000	-10.000000	0.333333	-20.050001	596.833313	1023.000000	1023.000000	2046.000000
4.760000	0.032134	18.991261	6.913912	6.521800	2.454406	3.101145	0.000000	-10.000000	0.358333	-20.650000	590.166687	1023.000000	1023.000000	2046.000000
4.780000	0.032155	19.003841	7.083368	6.410808	2.249425	3.260241	0.000000	-10.000000	0.383333	-21.616667	583.166687	1023.000000	1023.000000	2046.000000
4.800000	0.032302	19.090458	7.328159	6.354787	2.119922	3.287589	0.000000	-10.000000	0.425000	-22.800001	575.833313	1023.000000	1023.000000	2046.000000
4.820000	0.031355	18.530531	7.174562	6.265903	2.143230	2.946834	0.000000	-10.000000	0.475000	-24.250000	568.000000	1023.000000	1023.000000	2046.000000
4.840000	0.029946	17.698343	6.826454	6.114050	2.075592	2.682247	0.000000	-10.000000	0.516667	-25.350000	560.000000	1023.000000	1023.000000	2046.000000
4.860000	0.028925	17.094618	6.595027	6.009530	1.879918	2.610143	0.000000	-10.000000	0.533333	-26.100000	551.666687	1023.000000	1023.000000	2046.000000
4.880000	0.028160	16.642704	6.630093	5.807906	1.512361	2.692343	0.000000	-10.000000	0.533333	-26.283333	543.000000	1023.000000	1023.000000	2046.000000
4.900000	0.026646	15.748045	6.353446	5.650492	1.316149	2.427960	0.000000	-10.000000	0.541667	-26.433334	534.166687	1023.000000	1023.000000	2046.000000
4.920000	0.024007	14.188436	5.756531	5.449334	1.075788	1.906783	0.000000	-10.000000	0.566667	-26.600000	525.333313	1023.000000	1023.000000	2046.000000
4.940000	0.021496	12.703988	5.123452	5.169713	0.843252	1.567571	0.000000	-10.000000	0.575000	-27.083334	516.500000	1023.000000	1023.000000	2046.000000
4.960000	0.019924	11.775051	4.721603	4.926478	0.657732	1.469239	0.000000	-10.000000	0.566667	-27.233334	507.500000	1023.000000	1023.000000	2046.000000
4.980000	0.018978	11.215700	4.696996	4.653938	0.307949	1.556816	0.000000	-10.000000	0.550000	-27.200001	498.500000	1023.000000	1023.000000	2046.000000
5.000000	0.018276	10.800871	4.677261	4.461278	0.140100	1.522232	0.000000	-10.000000	0.541667	-27.066668	489.500000	1023.000000	1023.000000	2046.000000
5.020000	0.017181	10.153687	4.468151	4.443288	0.036234	1.206015	0.000000	-10.000000	0.541667	-27.083334	480.500000	1023.000000	1023.000000	2046.000000
5.040000	0.016224	9.588439	4.160225	4.445293	-0.016935	0.999856	0.000000	-10.000000	0.541667	-27.216667	471.333344	1023.000000	1023.000000	2046.000000
5.060000	0.016044	9.481806	4.003085	4.465331	-0.025676	1.039067	0.000000	-10.000000	0.550000	-27.150000	462.166656	1023.000000	1023.000000	2046.000000
5.080000	0.016342	9.658405	4.158345	4.451576	-0.193698	1.242183	0.000000	-10.000000	0.541667	-26.700001	453.000000	1023.000000	1023.000000	2046.000000
5.100000	0.016533	9.771289	4.393569	4.505599	-0.461226	1.333348	0.000000	-10.000000	0.516667	-26.016666	444.166656	1023.000000	1023.000000	2046.000000
5.120000	0.016926	10.003037	4.534326	4.600468	-0.462614	1.330858	0.000000	-10.000000	0.491667	-25.200001	435.500000	1023.000000	1023.000000	2046.000000
5.140000	0.016843	9.954384	4.572060	4.772480	-0.489044	1.098889	0.000000	-10.000000	0.466667	-24.666668	427.166656	1023.000000	1023.000000	2046.000000
5.160000	0.016248	9.602282	4.440661	4.762007	-0.535282	0.934896	0.000000	-10.000000	0.466667	-24.333334	419.000000	1023.000000	1023.000000	2046.000000
5.180000	0.015757	9.312441	4.206051	4.705897	-0.488816	0.889308	0.000000	-10.000000	0.475000	-24.233334	411.000000	1023.000000	1023.000000	2046.000000
5.200000	0.015858	9.372020	4.363423	4.499044	-0.643848	1.153400	0.000000	-10.000000	0.483333	-24.333334	403.000000	1023.000000	1023.000000	2046.000000
5.220000	0.015868	9.377883	4.501133	4.417317	-0.706852	1.166285	0.000000	-10.000000	0.491667	-24.516666	394.666656	1023.000000	1023.000000	2046.000000
5.240000	0.015457	9.135275	4.437340	4.406595	-0.692758	0.984098	0.000000	-10.000000	0.491667	-24.900000	386.333344	1023.000000	1023.000000	2046.000000
5.260000	0.014657	8.662515	4.256122	4.338049	-0.735716	0.804060	0.000000	-10.000000	0.508333	-25.366667	377.833344	1023.000000	1023.000000	2046.000000
5.280000	0.013737	8.118634	3.925381	4.246212	-0.726261	0.673301	0.000000	-10.000000	0.516667	-25.916666	369.500000	1023.000000	1023.000000	2046.000000
5.300000	0.013727	8.112557	3.763198	4.167801	-0.655105	0.836664	0.000000	-10.000000	0.533333	-26.266666	360.833344	1023.000000	1023.000000	2046.000000
5.320000	0.013791	8.150590	4.125850	4.042622	-0.975000	0.957117	0.000000	-10.000000	0.541667	-26.616667	352.166656	1023.000000	1023.000000	2046.000000
5.340000	0.013960	8.250414	4.281401	4.134746	-0.991392	0.825659	0.000000	-10.000000	0.541667	-26.766666	343.333344	1023.000000	1023.000000	2046.000000
5.360000	0.013203	7.803186	4.249397	4.067241	-1.107497	0.594044	0.000000	-10.000000	0.550000	-26.933334	334.500000	1023.000000	1023.000000	2046.000000
5.380000	0.012200	7.210161	4.015013	3.941365	-1.153680	0.407463	0.000000	-10.000000	0.550000	-26.983334	325.500000	1023.000000	1023.000000	2046.000000
5.400000	0.011444	6.763321	3.839174	3.756354	-1.171749	0.339542	0.000000	-10.000000	0.591667	-27.366667	316.500000	1023.000000	1023.000000	2046.000000
5.420000	0.010850	6.412344	3.777809	3.435640	-1.240125	0.439019	0.000000	-10.000000	0.616667	-27.850000	307.333344	1023.000000	1023.000000	2046.000000
5.440000	0.010330	6.105122	3.842363	3.172725	-1.405786	0.495821	0.000000	-10.000000	0.633333	-28.233334	298.000000	1023.000000	1023.000000	2046.000000
5.460000	0.009314	5.504666	3.786406	3.167341	-1.594894	0.145814	0.000000	-10.000000	0.625000	-28.050001	288.500000	1023.000000	1023.000000	2046.000000
5.480000	0.007570	4.473775	3.414837	3.082430	-1.782053	-0.241438	0.000000	-10.000000	0.591667	-27.616667	279.166656	1023.000000	1023.000000	2046.000000
5.500000	0.005969	3.527823	2.967497	2.886649	-1.941607	-0.384715	0.000000	-10.000000	0.575000	-27.133333	270.000000	1023.000000	1023.000000	2046.000000
5.520000	0.004352	2.572045	2.515958	2.673360	-2.082912	-0.534361	0.000000	-10.000000	0.550000	-26.916668	261.000000	1023.000000	1023.000000	2046.000000
5.540000	0.002600	1.536761	2.172690	2.335993	-2.370960	-0.600962	0.000000	-10.000000	0.550000	-26.866667	252.000000	1023.000000	1023.000000	2046.000000
5.560000	0.001309	0.773652	1.995282	1.943467	-2.640389	-0.524708	0.000000	-10.000000	0.541667	-26.650002	243.000000	1023.000000	1023.000000	2046.000000
5.580000	0.000293	0.172904	1.797460	1.799375	-2.738931	-0.685000	0.000000	-10.000000	0.525000	-26.350000	234.000000	1023.000000	1023.000000	2046.000000
5.600000	-0.000642	-0.379547	1.705859	1.770851	-2.869508	-0.986749	0.000000	-10.000000	0.500000	-25.716667	225.166672	1023.000000	1023.000000	2046.000000
5.620000	-0.001290	-0.762295	1.570659	1.711759	-2.948466	-1.096247	0.000000	-10.000000	0.475000	-25.100000	216.500000	1023.000000	1023.000000	2046.000000
5.640000	-0.001760	-1.040088	1.355268	1.730717	-3.011844	-1.114229	0.000000	-10.000000	0.458333	-24.316668	208.166672	1023.000000	1023.000000	2046.000000
5.660000	-0.001906	-1.126330	1.348282	1.682472	-3.201102	-0.955982	0.000000	-10.000000	0.450000	-23.783335	200.000000	1023.000000	1023.000000	2046.000000
5.680000	-0.001657	-0.979009	1.442196	1.651402	-3.287729	-0.784878	0.000000	-10.000000	0.416667	-23.016668	192.000000	1023.000000	1023.000000	2046.000000
5.700000	-0.001462	-0.864303	1.496086	1.802563	-3.282298	-0.880653	0.000000	-10.000000	0.383333	-22.516668	184.333328	1023.000000	1023.000000	2046.000000
5.720000	-0.001430	-0.845081	1.587364	1.873612	-3.315624	-0.990434	0.000000	-10.000000	0.366667	-21.916668	176.833328	1023.000000	1023.000000	2046.000000
5.740000	-0.001745	-1.031395	1.542564	1.925814	-3.358436	-1.141337	0.000000	-10.000000	0.366667	-21.850000	169.666672	1023.000000	1023.000000	2046.000000
5.760000	-0.002047	-1.209567	1.410794	1.878017	-3.356247	-1.142130	0.000000	-10.000000	0.366667	-21.683334	162.333328	1023.000000	1023.000000	2046.000000
5.780000	-0.002343	-1.384506	1.382267	1.756221	-3.522428	-1.000567	0.000000	-10.000000	0.350000	-21.650002	157.500000	1023.000000	1023.000000	2046.000000
5.800000	-0.002237	-1.322085	1.436364	1.619870	-3.543926	-0.834393	0.000000	-10.000000	0.350000	-21.333334	150.333328	1023.000000	1023.000000	2046.000000
5.820000	-0.002299	-1.358520	1.543786	1.581527	-3.547884	-0.935949	0.000000	-10.000000	0.358333	-21.083334	143.333328	1023.000000	1023.000000	2046.000000
5.840000	-0.003024	-1.786888	1.466123	1.426797	-3.602140	-1.077668	0.000000	-10.000000	0.350000	-20.750000	134.000000	1023.000000	1023.000000	2046.000000
5.860000	-0.003837	-2.267628	1.180589	1.323908	-3.599358	-1.172767	0.000000	-10.000000	0.350000	-20.616667	127.000000	1023.000000	1023.000000	2046.000000
5.880000	-0.004037	-2.385634	1.032340	1.225416	-3.664156	-0.979234	0.000000	-10.000000	0.341667	-20.533335	120.000000	1023.000000	1023.000000	2046.000000
5.900000	-0.003794	-2.242154	1.019065	1.106292	-3.600750	-0.766761	0.000000	-10.000000	0.333333	-20.250000	113.166664	1023.000000	1023.000000	2046.000000
5.920000	-0.003862	-2.282398	1.279378	1.117078	-3.766207	-0.912647	0.000000	-10.000000	0.308333	-19.866667	104.166664	1023.000000	1023.000000	2046.000000
5.940000	-0.004128	-2.439368	1.398233	1.163241	-3.878263	-1.122579	0.000000	-10.000000	0.308333	-19.483334	93.333336	1023.000000	1023.000000	2046.000000
5.960000	-0.004605	-2.721435	1.220598	1.092495	-3.854232	-1.180296	0.000000	-10.000000	0.325000	-19.383333	84.666664	1023.000000	1023.000000	2046.000000
5.980000	-0.004726	-2.792889	1.247271	0.861699	-4.036839	-0.865019	0.000000	-10.000000	0.350000	-19.400000	80.500000	1023.000000	1023.000000	2046.000000
6.000000	-0.004530	-2.677120	1.425574	0.742933	-3.992917	-0.852711	0.000000	-10.000000	0.350000	-19.650000	78.166664	1023.000000	1023.000000	2046.000000
6.020000	-0.004730	-2.795243	1.586422	0.621415	-3.911356	-1.091723	0.000000	-10.000000	0.350000	-19.950001	73.666664	1023.000000	1023.000000	2046.000000
6.040000	-0.005701	-3.369059	1.455634	0.461375	-3.976859	-1.309210	0.000000	-10.000000	0.333333	-20.183334	67.000000	1023.000000	1023.000000	2046.000000
6.060000	-0.006981	-4.125696	1.164589	0.348572	-4.221586	-1.417272	0.000000	-10.000000	0.300000	-19.783335	60.333332	1023.000000	1023.000000	2046.000000
6.080000	-0.008189	-4.839798	0.866487	0.124456	-4.455205	-1.375537	0.000000	-10.000000	0.266667	-19.050001	53.833332	1023.000000	1023.000000	2046.000000
6.100000	-0.009657	-5.707139	0.502362	-0.052677	-4.540231	-1.616593	0.000000	-10.000000	0.241667	-18.116667	47.500000	1023.000000	1023.000000	2046.000000
6.120000	-0.011560	-6.831801	0.132901	-0.325066	-4.684583	-1.955053	0.000000	-10.000000	0.225000	-17.533335	41.500000	1023.000000	1023.000000	2046.000000
6.140000	-0.013566	-8.017794	-0.396531	-0.554772	-4.866268	-2.200222	0.000000	-10.000000	0.216667	-17.000000	35.500000	1023.000000	1023.000000	2046.000000
6.160000	-0.015164	-8.961835	-0.706537	-0.859306	-5.238329	-2.157664	0.000000	-10.000000	0.208333	-16.600000	29.833334	1023.000000	1023.000000	2046.000000
6.180000	-0.015846	-9.365029	-0.976348	-1.022934	-5.261346	-2.104402	0.000000	-10.000000	0.208333	-15.933333	24.166666	1023.000000	1023.000000	2046.000000
6.200000	-0.016613	-9.818231	-1.065725	-1.124940	-5.355468	-2.272098	0.000000	-10.000000	0.200000	-15.250000	18.833334	1023.000000	1023.000000	2046.000000
6.220000	-0.017057	-10.080493	-1.098677	-1.211145	-5.385269	-2.385402	0.000000	-10.000000	0.191667	-14.533333	13.666667	1023.000000	1023.000000	2046.000000
6.240000	-0.017387	-10.275759	-1.228739	-1.176762	-5.393506	-2.476753	0.000000	-10.000000	0.175000	-13.716666	8.833333	1023.000000	1023.000000	2046.000000
6.260000	-0.017467	-10.322871	-1.305852	-1.138299	-5.528702	-2.350019	0.000000	-10.000000	0.133333	-12.616667	4.500000	1023.000000	1023.000000	2046.000000
6.280000	-0.016926	-10.003459	-1.262119	-1.071596	-5.583016	-2.086728	0.000000	-10.000000	0.091667	-10.933333	0.500000	1023.000000	1023.000000	2046.000000
6.300000	-0.016425	-9.707333	-1.133413	-0.919043	-5.549561	-2.105316	0.000000	-10.000000	0.058333	-8.950001	-2.666667	1023.000000	1023.000000	2046.000000
6.320000	-0.016240	-9.597627	-1.013571	-0.818540	-5.493224	-2.272292	0.000000	-10.000000	0.033333	-6.816667	-5.666667	1023.000000	1023.000000	2046.000000
6.340000	-0.015998	-9.454894	-0.976435	-0.784748	-5.422071	-2.271639	0.000000	-10.000000	0.025000	-5.283333	-7.833333	1023.000000	1023.000000	2046.000000
6.360000	-0.015663	-9.256567	-0.893745	-0.774276	-5.433600	-2.154947	0.000000	-10.000000	0.025000	-4.383333	-9.833333	1023.000000	1023.000000	2046.000000
6.380000	-0.015388	-9.094176	-0.770880	-0.889226	-5.526872	-1.907199	0.000000	-10.000000	0.025000	-4.133333	-11.166667	1023.000000	1023.000000	2046.000000
6.400000	-0.015111	-8.930403	-0.660206	-0.929493	-5.538281	-1.802423	0.000000	-10.000000	0.016667	-3.850000	-12.666667	1023.000000	1023.000000	2046.000000
6.420000	-0.014985	-8.856343	-0.644332	-0.862896	-5.433011	-1.916105	0.000000	-10.000000	0.008333	-3.583333	-13.833333	1023.000000	1023.000000	2046.000000
6.440000	-0.015045	-8.891431	-0.604901	-0.915030	-5.347414	-2.024085	0.000000	-10.000000	0.025000	-3.416667	-15.000000	1023.000000	1023.000000	2046.000000
6.460000	-0.015179	-8.970839	-0.656837	-1.036875	-5.252372	-2.024755	0.000000	-10.000000	0.041667	-3.583333	-16.166666	1023.000000	1023.000000	2046.000000
6.480000	-0.015270	-9.024818	-0.689898	-1.134241	-5.320741	-1.879938	0.000000	-10.000000	0.041667	-3.950000	-17.333334	1023.000000	1023.000000	2046.000000
6.500000	-0.015225	-8.997898	-0.708716	-1.191848	-5.382879	-1.714455	0.000000	-10.000000	0.041667	-4.366667	-18.833334	1023.000000	1023.000000	2046.000000
6.520000	-0.014714	-8.695762	-0.782949	-1.057368	-5.173200	-1.682244	0.000000	-10.000000	0.033333	-4.650000	-20.166666	1023.000000	1023.000000	2046.000000
6.540000	-0.014439	-8.533376	-0.599707	-1.066777	-5.157308	-1.709584	0.000000	-10.000000	0.033333	-4.633333	-21.833334	1023.000000	1023.000000	2046.000000
6.560000	-0.014135	-8.353516	-0.385880	-0.990412	-5.155989	-1.821234	0.000000	-10.000000	0.033333	-4.316667	-23.166666	1023.000000	1023.000000	2046.000000
6.580000	-0.014093	-8.329095	-0.294360	-0.995858	-5.287464	-1.751413	0.000000	-10.000000	0.041667	-3.833333	-24.666666	1023.000000	1023.000000	2046.000000
6.600000	-0.013745	-8.123208	-0.234545	-1.049290	-5.311700	-1.527673	0.000000	-10.000000	0.041667	-3.633333	-26.000000	1023.000000	1023.000000	2046.000000
6.620000	-0.013057	-7.716927	-0.106432	-1.010229	-5.140197	-1.460069	0.000000	-10.000000	0.025000	-3.866667	-27.333334	1023.000000	1023.000000	2046.000000
6.640000	-0.012621	-7.459041	0.181576	-1.025789	-5.016900	-1.597928	0.000000	-10.000000	0.008333	-3.900000	-28.666666	1023.000000	1023.000000	2046.000000
6.660000	-0.012714	-7.513813	0.248057	-1.102758	-4.871328	-1.787785	0.000000	-10.000000	-0.008333	-2.133333	-29.833334	1023.000000	1023.000000	2046.000000
6.680000	-0.013301	-7.860862	0.087531	-1.122280	-4.882883	-1.943230	0.000000	-10.000000	-0.041667	1.366667	-30.666666	1023.000000	1023.000000	2046.000000
6.700000	-0.014007	-8.278262	-0.132538	-1.231186	-5.045870	-1.868669	0.000000	-10.000000	-0.108333	6.666667	-31.000000	1023.000000	1023.000000	2046.000000
6.720000	-0.015026	-8.880162	-0.490774	-1.363883	-5.132376	-1.893130	0.000000	-10.000000	-0.191667	11.750000	-31.000000	1023.000000	1023.000000	2046.000000
6.740000	-0.016038	-9.478284	-0.836529	-1.560036	-5.151749	-1.929970	0.000000	-10.000000	-0.266667	16.266666	-31.000000	1023.000000	1023.000000	2046.000000
6.760000	-0.016722	-9.882463	-1.142233	-1.647383	-5.016775	-2.076071	0.000000	-10.000000	-0.333333	19.333334	-31.000000	1023.000000	1023.000000	2046.000000
6.780000	-0.017070	-10.088161	-1.308425	-1.758512	-4.901320	-2.119904	0.000000	-10.000000	-0.375000	20.950001	-31.000000	1023.000000	1023.000000	2046.000000
6.800000	-0.016977	-10.033285	-1.408265	-1.782928	-4.814873	-2.027219	0.000000	-10.000000	-0.441667	23.316666	-10.666667	1023.000000	1023.000000	2046.000000
6.820000	-0.016684	-9.860385	-1.387129	-1.762146	-4.851731	-1.859379	0.000000	-10.000000	-0.508333	25.583334	12.333333	1023.000000	1023.000000	2046.000000
6.840000	-0.015889	-9.390613	-1.341997	-1.672667	-4.747042	-1.628906	0.000000	-10.000000	-0.591667	28.383333	38.500000	1023.000000	1023.000000	2046.000000
6.860000	-0.014992	-8.860506	-1.304655	-1.502710	-4.558588	-1.494552	0.000000	-10.000000	-0.650000	29.966667	47.666668	1023.000000	1023.000000	2046.000000
6.880000	-0.013810	-8.161519	-1.167572	-1.249310	-4.264700	-1.479937	0.000000	-10.000000	-0.725000	31.683334	57.500000	1023.000000	1023.000000	2046.000000
6.900000	-0.012471	-7.370645	-0.998363	-1.100911	-3.925254	-1.346116	0.000000	-10.000000	-0.783333	33.433334	67.666664	1023.000000	1023.000000	2046.000000
6.920000	-0.011048	-6.529259	-0.700945	-0.967260	-3.863225	-0.997828	0.000000	-10.000000	-0.850000	35.049999	78.500000	1023.000000	1023.000000	2046.000000
6.940000	-0.009569	-5.655047	-0.473387	-0.778999	-3.703334	-0.699327	0.000000	-10.000000	-0.900000	36.066666	90.000000	1023.000000	1023.000000	2046.000000
6.960000	-0.008103	-4.788911	-0.268900	-0.613835	-3.410027	-0.496150	0.000000	-10.000000	-0.941667	36.933334	102.000000	1023.000000	1023.000000	2046.000000
6.980000	-0.006594	-3.896837	-0.011519	-0.457326	-2.994264	-0.433729	0.000000	-10.000000	-0.975000	37.683334	114.000000	1023.000000	1023.000000	2046.000000
7.000000	-0.005146	-3.041186	0.285785	-0.437604	-2.657202	-0.232166	0.000000	-10.000000	-1.000000	38.416668	126.333336	1023.000000	1023.000000	2046.000000
7.020000	-0.003809	-2.250923	0.628116	-0.385220	-2.537929	0.044111	0.000000	-10.000000	-1.033333	39.283333	139.000000	1023.000000	1023.000000	2046.000000
7.040000	-0.002409	-1.423451	0.892943	-0.267636	-2.388258	0.339499	0.000000	-10.000000	-1.041667	39.716667	152.000000	1023.000000	1023.000000	2046.000000
7.060000	-0.001074	-0.634820	1.059461	-0.080927	-2.124803	0.511450	0.000000	-10.000000	-1.033333	40.133335	165.166672	1023.000000	1023.000000	2046.000000
7.080000	0.000112	0.066357	1.209086	0.072796	-1.817475	0.601951	0.000000	-10.000000	-1.033333	39.883335	178.500000	1023.000000	1023.000000	2046.000000
7.100000	0.001318	0.778796	1.386164	0.139272	-1.456063	0.709423	0.000000	-10.000000	-1.041667	40.000000	191.833328	1023.000000	1023.000000	2046.000000
7.120000	0.002440	1.442309	1.548821	0.149138	-1.191226	0.935576	0.000000	-10.000000	-1.058333	40.183334	205.166672	1023.000000	1023.000000	2046.000000
7.140000	0.003644	2.153417	1.832642	0.162042	-1.099657	1.258390	0.000000	-10.000000	-1.058333	40.333336	218.500000	1023.000000	1023.000000	2046.000000
7.160000	0.005223	3.086630	2.011523	0.399548	-0.800270	1.475830	0.000000	-10.000000	-1.058333	40.283333	232.000000	1023.000000	1023.000000	2046.000000
7.180000	0.006631	3.919071	2.251427	0.531153	-0.569254	1.705745	0.000000	-10.000000	-1.058333	39.916668	245.500000	1023.000000	1023.000000	2046.000000
7.200000	0.008074	4.772023	2.563325	0.838481	-0.378865	1.749082	0.000000	-10.000000	-1.058333	39.849998	258.833344	1023.000000	1023.000000	2046.000000
7.220000	0.009683	5.722436	2.920874	1.164898	-0.155293	1.791958	0.000000	-10.000000	-1.066667	39.799999	272.166656	1023.000000	1023.000000	2046.000000
7.240000	0.011590	6.849597	3.249172	1.459019	0.152876	1.988531	0.000000	-10.000000	-1.050000	40.116669	285.333344	1023.000000	1023.000000	2046.000000
7.260000	0.013656	8.070926	3.773071	1.745146	0.246371	2.306338	0.000000	-10.000000	-1.016667	39.616669	298.833344	1023.000000	1023.000000	2046.000000
7.280000	0.015689	9.272485	4.293633	2.141627	0.415260	2.421965	0.000000	-10.000000	-0.975000	39.099998	312.166656	1023.000000	1023.000000	2046.000000
7.300000	0.016766	9.908782	4.569896	2.309930	0.582020	2.446937	0.000000	-10.000000	-0.950000	38.333332	325.333344	1023.000000	1023.000000	2046.000000
7.320000	0.017062	10.083800	4.559649	2.371056	0.763065	2.390029	0.000000	-10.000000	-0.958333	38.299999	338.166656	1023.000000	1023.000000	2046.000000
7.340000	0.016589	9.803878	4.256811	2.415908	0.942679	2.188479	0.000000	-10.000000	-0.958333	38.200001	350.833344	1023.000000	1023.000000	2046.000000
7.360000	0.015271	9.024915	3.877224	2.190740	0.906588	2.050363	0.000000	-10.000000	-0.941667	38.200001	363.666656	1023.000000	1023.000000	2046.000000
7.380000	0.014241	8.416629	3.628294	1.955075	0.768443	2.064816	0.000000	-10.000000	-0.916667	37.900002	376.333344	1023.000000	1023.000000	2046.000000
7.400000	0.013717	8.106553	3.430742	1.929450	0.680969	2.065392	0.000000	-10.000000	-0.908333	37.633335	389.166656	1023.000000	1023.000000	2046.000000
7.420000	0.013824	8.169803	3.262670	2.073026	0.741879	2.092228	0.000000	-10.000000	-0.908333	37.416668	401.666656	1023.000000	1023.000000	2046.000000
7.440000	0.014300	8.451244	3.157895	2.243783	0.869580	2.179986	0.000000	-10.000000	-0.916667	37.650002	414.333344	1023.000000	1023.000000	2046.000000
7.460000	0.015022	8.878070	3.054431	2.480253	1.188730	2.154655	0.000000	-10.000000	-0.900000	37.683334	426.666656	1023.000000	1023.000000	2046.000000
7.480000	0.015868	9.377792	3.225581	2.610408	1.261647	2.280156	0.000000	-10.000000	-0.891667	37.450001	439.333344	1023.000000	1023.000000	2046.000000
7.500000	0.016790	9.923172	3.417472	2.688398	1.311638	2.505664	0.000000	-10.000000	-0.858333	36.883335	451.666656	1023.000000	1023.000000	2046.000000
7.520000	0.017835	10.540506	3.512597	2.896238	1.440840	2.690831	0.000000	-10.000000	-0.850000	36.400002	464.333344	1023.000000	1023.000000	2046.000000
7.540000	0.018920	11.181745	3.681816	3.143923	1.492684	2.863322	0.000000	-10.000000	-0.850000	36.316669	476.666656	1023.000000	1023.000000	2046.000000
7.560000	0.020341	12.021548	3.822157	3.430325	1.779924	2.989142	0.000000	-10.000000	-0.841667	36.450001	489.000000	1023.000000	1023.000000	2046.000000
7.580000	0.021928	12.959229	4.019020	3.679712	2.142303	3.118194	0.000000	-10.000000	-0.833333	36.333336	501.000000	1023.000000	1023.000000	2046.000000
7.600000	0.023516	13.897720	4.404700	3.801613	2.342309	3.349098	0.000000	-10.000000	-0.825000	36.100002	513.000000	1023.000000	1023.000000	2046.000000
7.620000	0.025195	14.889959	4.844592	3.890313	2.518663	3.636392	0.000000	-10.000000	-0.816667	35.650002	525.000000	1023.000000	1023.000000	2046.000000
7.640000	0.026433	15.621883	5.179525	4.052658	2.639314	3.750387	0.000000	-10.000000	-0.791667	35.350002	537.000000	1023.000000	1023.000000	2046.000000
7.660000	0.027656	16.344788	5.440528	4.156215	2.801570	3.946476	0.000000	-10.000000	-0.758333	34.766666	548.833313	1023.000000	1023.000000	2046.000000
7.680000	0.029009	17.144201	5.601777	4.376520	3.160878	4.005027	0.000000	-10.000000	-0.741667	34.133335	560.500000	1023.000000	1023.000000	2046.000000
7.700000	0.030448	17.994537	5.821355	4.531007	3.485755	4.156422	0.000000	-10.000000	-0.716667	33.716667	572.000000	1023.000000	1023.000000	2046.000000
7.720000	0.031883	18.842901	6.200484	4.579026	3.637499	4.425892	0.000000	-10.000000	-0.675000	33.233334	583.333313	1023.000000	1023.000000	2046.000000
7.740000	0.032748	19.354242	6.413870	4.652508	3.690238	4.597627	0.000000	-10.000000	-0.633333	32.683334	594.500000	1023.000000	1023.000000	2046.000000
7.760000	0.033553	19.829765	6.486516	4.784490	3.837773	4.720987	0.000000	-10.000000	-0.625000	31.966667	605.500000	1023.000000	1023.000000	2046.000000
7.780000	0.034784	20.557478	6.558333	4.957466	4.222003	4.819676	0.000000	-10.000000	-0.608333	31.433334	616.333313	1023.000000	1023.000000	2046.000000
7.800000	0.035987	21.268026	6.777369	5.028807	4.473419	4.988432	0.000000	-10.000000	-0.591667	30.900000	627.000000	1023.000000	1023.000000	2046.000000
7.820000	0.037387	22.095779	7.112147	5.141850	4.647213	5.194570	0.000000	-10.000000	-0.541667	30.316668	637.333313	1023.000000	1023.000000	2046.000000
7.840000	0.038305	22.638262	7.298994	5.271315	4.734876	5.333077	0.000000	-10.000000	-0.525000	29.550001	647.500000	1023.000000	1023.000000	2046.000000
7.860000	0.039189	23.160749	7.515831	5.502486	4.706276	5.436156	0.000000	-10.000000	-0.483333	28.316668	657.500000	1023.000000	1023.000000	2046.000000
7.880000	0.040432	23.895594	7.679983	5.906950	4.933162	5.375500	0.000000	-10.000000	-0.425000	26.883333	667.166687	1023.000000	1023.000000	2046.000000
7.900000	0.042063	24.859499	7.981820	6.245938	5.125589	5.506152	0.000000	-10.000000	-0.325000	24.666666	676.333313	1023.000000	1023.000000	2046.000000
7.920000	0.043540	25.732252	8.406814	6.502033	5.163927	5.659479	0.000000	-10.000000	-0.250000	22.383333	684.833313	1023.000000	1023.000000	2046.000000
7.940000	0.044421	26.252670	8.692122	6.731194	5.240069	5.589284	0.000000	-10.000000	-0.183333	19.799999	692.833313	1023.000000	1023.000000	2046.000000
7.960000	0.044511	26.306215	8.804388	6.769815	5.183945	5.548067	0.000000	-10.000000	-0.141667	17.500000	700.000000	1023.000000	1023.000000	2046.000000
7.980000	0.044036	26.025555	8.644328	6.843397	5.151236	5.386594	0.000000	-10.000000	-0.091667	15.316667	706.333313	1023.000000	1023.000000	2046.000000
8.000000	0.042575	25.161842	8.213819	6.825452	5.050877	5.071696	0.000000	-10.000000	-0.050000	12.533334	711.833313	1023.000000	1023.000000	2046.000000
8.020000	0.040521	23.947931	7.774773	6.575874	4.750671	4.846613	0.000000	-10.000000	-0.008333	9.133333	716.500000	1023.000000	1023.000000	2046.000000
8.040000	0.038891	22.984827	7.419259	6.343955	4.499024	4.722589	0.000000	-10.000000	0.025000	4.316667	720.000000	1023.000000	1023.000000	2046.000000
8.060000	0.037540	22.186235	7.087347	6.226468	4.299979	4.572443	0.000000	-10.000000	0.041667	0.416667	722.000000	1023.000000	1023.000000	2046.000000
8.080000	0.036519	21.582567	6.861403	6.180990	4.072855	4.467320	0.000000	-10.000000	0.050000	-2.733333	722.833313	1023.000000	1023.000000	2046.000000
8.100000	0.035736	21.119738	6.658169	6.211386	3.873093	4.377090	0.000000	-10.000000	0.050000	-4.650000	723.000000	1023.000000	1023.000000	2046.000000
8.120000	0.035242	20.827997	6.402788	6.326833	3.836412	4.261964	0.000000	-10.000000	0.066667	-6.683333	723.000000	1023.000000	1023.000000	2046.000000
8.140000	0.035078	20.730972	6.262570	6.454907	3.835110	4.178386	0.000000	-10.000000	0.083333	-8.833334	723.000000	1023.000000	1023.000000	2046.000000
8.160000	0.035047	20.712616	6.324436	6.368371	3.734728	4.285081	0.000000	-10.000000	0.108333	-10.800000	723.000000	1023.000000	1023.000000	2046.000000
8.180000	0.034904	20.628363	6.387398	6.346808	3.601146	4.293011	0.000000	-10.000000	0.108333	-12.316667	723.000000	1023.000000	1023.000000	2046.000000
8.200000	0.034696	20.505518	6.419065	6.431666	3.423002	4.231784	0.000000	-10.000000	0.116667	-13.166667	719.500000	1023.000000	1023.000000	2046.000000
8.220000	0.034641	20.472582	6.394605	6.488255	3.331513	4.258210	0.000000	-10.000000	0.125000	-13.583334	711.166687	1023.000000	1023.000000	2046.000000
8.240000	0.034970	20.667397	6.328112	6.704185	3.462908	4.172191	0.000000	-10.000000	0.158333	-14.066667	701.333313	1023.000000	1023.000000	2046.000000
8.260000	0.035678	21.085882	6.559661	6.794176	3.484798	4.247247	0.000000	-10.000000	0.183333	-14.616667	693.500000	1023.000000	1023.000000	2046.000000
8.280000	0.036028	21.292564	6.794127	6.715361	3.439879	4.343197	0.000000	-10.000000	0.208333	-15.250000	688.666687	1023.000000	1023.000000	2046.000000
8.300000	0.035491	20.975321	6.871869	6.615065	3.239757	4.248629	0.000000	-10.000000	0.225000	-16.049999	683.666687	1023.000000	1023.000000	2046.000000
8.320000	0.035089	20.737576	6.807000	6.591791	3.169009	4.169776	0.000000	-10.000000	0.241667	-17.100000	678.166687	1023.000000	1023.000000	2046.000000
8.340000	0.035165	20.782366	6.746699	6.626205	3.271155	4.138307	0.000000	-10.000000	0.275000	-18.183334	672.500000	1023.000000	1023.000000	2046.000000
8.360000	0.035303	20.863863	6.895924	6.647314	3.222289	4.098336	0.000000	-10.000000	0.316667	-19.433334	666.333313	1023.000000	1023.000000	2046.000000
8.380000	0.035189	20.796747	6.959255	6.538828	3.172537	4.126128	0.000000	-10.000000	0.358333	-20.783333	659.833313	1023.000000	1023.000000	2046.000000
8.400000	0.034053	20.125359	6.874730	6.333726	2.886573	4.030331	0.000000	-10.000000	0.391667	-22.183332	653.000000	1023.000000	1023.000000	2046.000000
8.420000	0.033450	19.769222	6.690687	6.250482	2.872706	3.955348	0.000000	-10.000000	0.433333	-23.516666	645.666687	1023.000000	1023.000000	2046.000000
8.440000	0.033741	19.941153	6.672498	6.338061	2.992980	3.937612	0.000000	-10.000000	0.483333	-24.650000	637.833313	1023.000000	1023.000000	2046.000000
8.460000	0.034199	20.211489	6.804031	6.363055	3.039678	4.004725	0.000000	-10.000000	0.525000	-25.850000	629.500000	1023.000000	1023.000000	2046.000000
8.480000	0.032922	19.456709	6.824605	6.117326	2.625009	3.889769	0.000000	-10.000000	0.575000	-26.799999	620.833313	1023.000000	1023.000000	2046.000000
8.500000	0.032346	19.116449	6.701039	6.184146	2.522016	3.709248	0.000000	-10.000000	0.625000	-27.783333	611.833313	1023.000000	1023.000000	2046.000000
8.520000	0.032360	19.124992	6.699322	6.303910	2.528022	3.593737	0.000000	-10.000000	0.666667	-28.516666	602.666687	1023.000000	1023.000000	2046.000000
8.540000	0.032347	19.116928	6.780610	6.241444	2.479133	3.615742	0.000000	-10.000000	0.700000	-29.416668	593.166687	1023.000000	1023.000000	2046.000000
8.560000	0.031173	18.423155	6.817339	5.960704	2.101466	3.543646	0.000000	-10.000000	0.741667	-30.700001	583.500000	1023.000000	1023.000000	2046.000000
8.580000	0.030056	17.762823	6.696558	5.749938	1.960431	3.355896	0.000000	-10.000000	0.791667	-31.816668	573.166687	1023.000000	1023.000000	2046.000000
8.600000	0.029534	17.454451	6.427768	5.802982	2.066558	3.157141	0.000000	-10.000000	0.825000	-32.716667	562.500000	1023.000000	1023.000000	2046.000000
8.620000	0.028995	17.136040	6.463049	5.728013	1.828073	3.116904	0.000000	-10.000000	0.833333	-32.916668	551.500000	1023.000000	1023.000000	2046.000000
8.640000	0.027244	16.101353	6.175746	5.539509	1.522767	2.863331	0.000000	-10.000000	0.825000	-32.900002	540.500000	1023.000000	1023.000000	2046.000000
8.660000	0.024527	14.495562	5.776744	5.141273	0.986471	2.591073	0.000000	-10.000000	0.833333	-32.799999	529.500000	1023.000000	1023.000000	2046.000000
8.680000	0.022474	13.281850	5.129269	4.942370	0.893139	2.317072	0.000000	-10.000000	0.833333	-32.816669	518.500000	1023.000000	1023.000000	2046.000000
8.700000	0.021028	12.427483	4.800638	4.809218	0.721935	2.095691	0.000000	-10.000000	0.841667	-33.183334	507.500000	1023.000000	1023.000000	2046.000000
8.720000	0.019359	11.441070	4.567964	4.500924	0.449082	1.923100	0.000000	-10.000000	0.825000	-33.216667	496.500000	1023.000000	1023.000000	2046.000000
8.740000	0.016933	10.007606	4.267675	4.138141	-0.088340	1.690129	0.000000	-10.000000	0.833333	-33.083336	485.500000	1023.000000	1023.000000	2046.000000
8.760000	0.015513	9.167991	3.872385	3.988188	-0.208635	1.516053	0.000000	-10.000000	0.833333	-32.933334	474.500000	1023.000000	1023.000000	2046.000000
8.780000	0.014882	8.795552	3.682713	3.976720	-0.260826	1.396945	0.000000	-10.000000	0.833333	-33.000000	467.166656	1023.000000	1023.000000	2046.000000
8.800000	0.014957	8.839743	3.745825	3.996669	-0.299703	1.396952	0.000000	-10.000000	0.816667	-33.083336	456.166656	1023.000000	1023.000000	2046.000000
8.820000	0.014692	8.682782	3.724398	3.993482	-0.411457	1.376359	0.000000	-10.000000	0.808333	-32.866669	445.166656	1023.000000	1023.000000	2046.000000
8.840000	0.013861	8.191920	3.746848	3.912566	-0.783390	1.315896	0.000000	-10.000000	0.791667	-32.450001	430.500000	1023.000000	1023.000000	2046.000000
8.860000	0.013086	7.734095	3.653162	3.896801	-1.046975	1.231106	0.000000	-10.000000	0.783333	-31.900000	419.666656	1023.000000	1023.000000	2046.000000
8.880000	0.013306	7.863691	3.481291	4.118331	-0.904794	1.168863	0.000000	-10.000000	0.766667	-31.533333	409.000000	1023.000000	1023.000000	2046.000000
8.900000	0.013868	8.196277	3.602184	4.305335	-0.854666	1.143423	0.000000	-10.000000	0.766667	-31.266666	398.666656	1023.000000	1023.000000	2046.000000
8.920000	0.013849	8.184876	3.718642	4.251930	-0.946441	1.160745	0.000000	-10.000000	0.775000	-31.283333	388.166656	1023.000000	1023.000000	2046.000000
8.940000	0.013122	7.755137	3.834524	4.066401	-1.249043	1.103255	0.000000	-10.000000	0.783333	-31.250000	377.833344	1023.000000	1023.000000	2046.000000
8.960000	0.012230	7.227634	3.820108	3.860852	-1.500428	1.047102	0.000000	-10.000000	0.783333	-31.400002	367.333344	1023.000000	1023.000000	2046.000000
8.980000	0.011656	6.888758	3.641840	3.783040	-1.509936	0.973814	0.000000	-10.000000	0.775000	-31.666668	357.000000	1023.000000	1023.000000	2046.000000
9.000000	0.011209	6.624645	3.489777	3.737328	-1.510021	0.907561	0.000000	-10.000000	0.791667	-32.000000	346.333344	1023.000000	1023.000000	2046.000000
9.020000	0.010972	6.484323	3.410901	3.706635	-1.512620	0.879406	0.000000	-10.000000	0.808333	-32.233334	335.666656	1023.000000	1023.000000	2046.000000
9.040000	0.010572	6.248249	3.357588	3.632148	-1.555657	0.814170	0.000000	-10.000000	0.816667	-32.416668	324.833344	1023.000000	1023.000000	2046.000000
9.060000	0.010267	6.067831	3.304096	3.515311	-1.581348	0.829771	0.000000	-10.000000	0.816667	-32.483334	314.000000	1023.000000	1023.000000	2046.000000
9.080000	0.009618	5.683959	3.369350	3.389925	-1.829950	0.754634	0.000000	-10.000000	0.816667	-32.716667	303.166656	1023.000000	1023.000000	2046.000000
9.100000	0.008717	5.151888	3.300397	3.131288	-2.031183	0.751386	0.000000	-10.000000	0.825000	-32.683334	292.333344	1023.000000	1023.000000	2046.000000
9.120000	0.008024	4.742404	3.210227	3.036268	-2.189723	0.685631	0.000000	-10.000000	0.825000	-32.733334	281.500000	1023.000000	1023.000000	2046.000000
9.140000	0.007561	4.468740	3.089321	3.043751	-2.235217	0.570884	0.000000	-10.000000	0.833333	-32.450001	270.500000	1023.000000	1023.000000	2046.000000
9.160000	0.007679	4.538414	3.051526	3.112766	-2.152545	0.526668	0.000000	-10.000000	0.841667	-32.550003	259.500000	1023.000000	1023.000000	2046.000000
9.180000	0.007742	4.575645	3.069953	3.032050	-2.060928	0.534570	0.000000	-10.000000	0.850000	-32.800003	248.666672	1023.000000	1023.000000	2046.000000
9.200000	0.007248	4.283315	3.180876	2.753782	-2.139295	0.487952	0.000000	-10.000000	0.850000	-33.250000	237.666672	1023.000000	1023.000000	2046.000000
9.220000	0.005753	3.399759	3.077409	2.287754	-2.378028	0.412624	0.000000	-10.000000	0.850000	-33.133335	226.666672	1023.000000	1023.000000	2046.000000
9.240000	0.004226	2.497416	2.751318	2.029793	-2.516164	0.232468	0.000000	-10.000000	0.833333	-32.750000	215.500000	1023.000000	1023.000000	2046.000000
9.260000	0.003210	1.897047	2.436637	1.936396	-2.552215	0.076229	0.000000	-10.000000	0.808333	-32.083332	204.666672	1023.000000	1023.000000	2046.000000
9.280000	0.002459	1.453489	2.162093	1.926637	-2.555470	-0.079771	0.000000	-10.000000	0.775000	-31.450001	194.000000	1023.000000	1023.000000	2046.000000
9.300000	0.001440	0.850751	1.920613	1.795847	-2.646859	-0.218850	0.000000	-10.000000	0.741667	-30.816668	183.666672	1023.000000	1023.000000	2046.000000
9.320000	-0.000611	-0.361257	1.743674	1.391534	-3.130342	-0.366123	0.000000	-10.000000	0.700000	-30.183334	173.500000	1023.000000	1023.000000	2046.000000
9.340000	-0.002825	-1.669872	1.366905	0.931095	-3.467175	-0.500698	0.000000	-10.000000	0.666667	-29.800001	163.500000	1023.000000	1023.000000	2046.000000
9.360000	-0.004492	-2.654812	0.909074	0.689429	-3.569415	-0.683899	0.000000	-10.000000	0.633333	-29.083334	153.500000	1023.000000	1023.000000	2046.000000
9.380000	-0.005425	-3.206001	0.613999	0.537601	-3.572714	-0.784887	0.000000	-10.000000	0.616667	-28.400000	143.666672	1023.000000	1023.000000	2046.000000
9.400000	-0.005825	-3.442589	0.463147	0.550637	-3.520894	-0.935478	0.000000	-10.000000	0.575000	-27.616667	134.000000	1023.000000	1023.000000	2046.000000
9.420000	-0.005995	-3.542822	0.546387	0.520385	-3.655484	-0.954109	0.000000	-10.000000	0.541667	-26.733334	124.666664	1023.000000	1023.000000	2046.000000
9.440000	-0.006871	-4.060610	0.614006	0.354968	-4.009152	-1.020432	0.000000	-10.000000	0.491667	-25.733334	115.666664	1023.000000	1023.000000	2046.000000
9.460000	-0.007701	-4.551409	0.490767	0.233063	-4.198994	-1.076244	0.000000	-10.000000	0.466667	-24.516666	107.166664	1023.000000	1023.000000	2046.000000
9.480000	-0.007966	-4.708029	0.318111	0.254004	-4.170455	-1.109689	0.000000	-10.000000	0.441667	-23.616667	99.000000	1023.000000	1023.000000	2046.000000
9.500000	-0.007758	-4.584852	0.238207	0.417373	-4.087075	-1.153357	0.000000	-10.000000	0.408333	-22.650000	91.166664	1023.000000	1023.000000	2046.000000
9.520000	-0.007346	-4.341301	0.289112	0.537692	-3.991642	-1.176464	0.000000	-10.000000	0.366667	-21.966667	83.500000	1023.000000	1023.000000	2046.000000
9.540000	-0.007630	-4.509311	0.540699	0.445040	-4.291772	-1.203277	0.000000	-10.000000	0.341667	-21.383333	76.166664	1023.000000	1023.000000	2046.000000
9.560000	-0.008366	-4.944201	0.603692	0.210649	-4.523501	-1.235041	0.000000	-10.000000	0.325000	-20.916668	69.000000	1023.000000	1023.000000	2046.000000
9.580000	-0.008785	-5.191680	0.428771	0.074769	-4.481830	-1.213390	0.000000	-10.000000	0.308333	-20.166668	62.166668	1023.000000	1023.000000	2046.000000
9.600000	-0.008775	-5.185843	0.380119	0.053942	-4.402498	-1.217406	0.000000	-10.000000	0.266667	-19.283335	55.333332	1023.000000	1023.000000	2046.000000
9.620000	-0.008347	-4.932826	0.390856	0.187881	-4.240907	-1.270656	0.000000	-10.000000	0.233333	-18.300001	48.833332	1023.000000	1023.000000	2046.000000
9.640000	-0.008704	-5.143998	0.540584	0.064736	-4.451015	-1.298303	0.000000	-10.000000	0.208333	-17.233334	42.666668	1023.000000	1023.000000	2046.000000
9.660000	-0.009604	-5.675797	0.524536	-0.241764	-4.670683	-1.287887	0.000000	-10.000000	0.200000	-16.133333	37.000000	1023.000000	1023.000000	2046.000000
9.680000	-0.010143	-5.994563	0.308989	-0.496506	-4.610776	-1.196269	0.000000	-10.000000	0.200000	-15.216667	31.666666	1023.000000	1023.000000	2046.000000
9.700000	-0.010565	-6.244031	0.173761	-0.639742	-4.614971	-1.163080	0.000000	-10.000000	0.200000	-14.666667	26.666666	1023.000000	1023.000000	2046.000000
9.720000	-0.010351	-6.117524	0.195370	-0.580285	-4.548690	-1.183920	0.000000	-10.000000	0.200000	-14.333334	21.833334	1023.000000	1023.000000	2046.000000
9.740000	-0.009968	-5.891069	0.111708	-0.435650	-4.321129	-1.245999	0.000000	-10.000000	0.191667	-14.100000	17.000000	1023.000000	1023.000000	2046.000000
9.760000	-0.009816	-5.801320	0.340532	-0.355748	-4.490598	-1.295505	0.000000	-10.000000	0.175000	-13.833334	12.166667	1023.000000	1023.000000	2046.000000
9.780000	-0.010271	-6.070229	0.515827	-0.494398	-4.779971	-1.311687	0.000000	-10.000000	0.158333	-13.633333	9.000000	1023.000000	1023.000000	2046.000000
9.800000	-0.010649	-6.293332	0.465150	-0.704774	-4.813887	-1.239820	0.000000	-10.000000	0.158333	-13.533334	4.666667	1023.000000	1023.000000	2046.000000
9.820000	-0.010640	-6.288251	0.437418	-0.840386	-4.707934	-1.177348	0.000000	-10.000000	0.175000	-13.783334	0.500000	1023.000000	1023.000000	2046.000000
9.840000	-0.010016	-5.919220	0.461305	-0.694581	-4.349498	-1.336448	0.000000	-10.000000	0.183333	-14.000000	-5.333333	1023.000000	1023.000000	2046.000000
9.860000	-0.010358	-6.121298	0.569861	-0.756987	-4.471982	-1.462190	0.000000	-10.000000	0.175000	-14.183333	-9.833333	1023.000000	1023.000000	2046.000000
9.880000	-0.011697	-6.913065	0.576324	-0.980704	-4.877943	-1.630741	0.000000	-10.000000	0.133333	-13.733334	-14.500000	1023.000000	1023.000000	2046.000000
9.900000	-0.013421	-7.931653	0.212399	-1.259341	-5.101625	-1.783087	0.000000	-10.000000	0.100000	-13.083333	-19.000000	1023.000000	1023.000000	2046.000000
9.920000	-0.015164	-8.962147	-0.400355	-1.518900	-5.136469	-1.906423	0.000000	-10.000000	0.075000	-12.433333	-23.500000	1023.000000	1023.000000	2046.000000
9.940000	-0.016730	-9.887672	-0.940726	-1.592749	-5.125381	-2.228816	0.000000	-10.000000	0.083333	-11.900001	-27.833334	1023.000000	1023.000000	2046.000000
9.960000	-0.018080	-10.685419	-1.265891	-1.719652	-5.294516	-2.405360	0.000000	-10.000000	0.083333	-11.500000	-31.833334	1023.000000	1023.000000	2046.000000
9.980000	-0.019527	-11.540672	-1.315852	-1.998142	-5.720423	-2.506256	0.000000	-10.000000	0.083333	-11.016667	-35.500000	1023.000000	1023.000000	2046.000000
10.000000	-0.021010	-12.417207	-1.602442	-2.281107	-5.958683	-2.574976	0.000000	-10.000000	0.066667	-10.600000	-39.166668	1023.000000	1023.000000	2046.000000
10.020000	-0.021887	-12.934961	-1.954397	-2.460480	-5.945941	-2.574143	0.000000	-10.000000	0.058333	-10.216667	-42.666668	1023.000000	1023.000000	2046.000000
10.040000	-0.022045	-13.028644	-2.170001	-2.402319	-5.802044	-2.654279	0.000000	-10.000000	0.050000	-9.683333	-46.166668	1023.000000	1023.000000	2046.000000
10.060000	-0.021957	-12.976761	-2.152858	-2.293656	-5.840118	-2.690129	0.000000	-10.000000	0.050000	-9.183333	-49.333332	1023.000000	1023.000000	2046.000000
10.080000	-0.021949	-12.971963	-1.966393	-2.233588	-6.072513	-2.699469	0.000000	-10.000000	0.050000	-8.200001	-52.500000	1023.000000	1023.000000	2046.000000
10.100000	-0.021853	-12.914827	-1.885744	-2.203550	-6.186719	-2.638813	0.000000	-10.000000	0.041667	-6.833333	-55.166668	1023.000000	1023.000000	2046.000000
10.120000	-0.021676	-12.810781	-1.891775	-2.188753	-6.193228	-2.537025	0.000000	-10.000000	0.033333	-5.333333	-57.500000	1023.000000	1023.000000	2046.000000
10.140000	-0.021453	-12.678590	-1.879582	-2.178281	-6.167287	-2.453440	0.000000	-10.000000	0.016667	-3.933333	-59.166668	1023.000000	1023.000000	2046.000000
10.160000	-0.020938	-12.374561	-1.849228	-2.074925	-6.016719	-2.433689	0.000000	-10.000000	0.008333	-3.083333	-60.500000	1023.000000	1023.000000	2046.000000
10.180000	-0.020247	-11.966196	-1.860594	-1.913664	-5.742284	-2.449654	0.000000	-10.000000	0.000000	-2.283333	-61.333332	1023.000000	1023.000000	2046.000000
10.200000	-0.019698	-11.641229	-1.609795	-1.824056	-5.758192	-2.449186	0.000000	-10.000000	0.000000	-1.716667	-61.833332	1023.000000	1023.000000	2046.000000
10.220000	-0.019316	-11.415844	-1.286323	-1.890871	-5.896883	-2.341765	0.000000	-10.000000	0.000000	-0.916667	-62.000000	1023.000000	1023.000000	2046.000000
10.240000	-0.018979	-11.216333	-1.107795	-1.946862	-5.877807	-2.283869	0.000000	-10.000000	0.000000	0.416667	-62.000000	1023.000000	1023.000000	2046.000000
10.260000	-0.018714	-11.060021	-1.038902	-2.076534	-5.828409	-2.116177	0.000000	-10.000000	-0.016667	2.366667	-62.000000	1023.000000	1023.000000	2046.000000
10.280000	-0.018575	-10.977583	-1.233744	-2.139778	-5.545629	-2.058432	0.000000	-10.000000	-0.050000	5.383333	-62.000000	1023.000000	1023.000000	2046.000000
10.300000	-0.018032	-10.657079	-1.425071	-2.013066	-5.128253	-2.090689	0.000000	-10.000000	-0.125000	9.083334	-62.000000	1023.000000	1023.000000	2046.000000
10.320000	-0.017249	-10.194044	-1.159859	-1.994771	-5.124929	-1.914485	0.000000	-10.000000	-0.200000	13.333334	-62.000000	1023.000000	1023.000000	2046.000000
10.340000	-0.016525	-9.766403	-0.851897	-2.068996	-5.141004	-1.704507	0.000000	-10.000000	-0.275000	16.983334	-62.000000	1023.000000	1023.000000	2046.000000
10.360000	-0.015697	-9.276640	-0.707258	-2.206673	-4.970078	-1.392631	0.000000	-10.000000	-0.350000	20.300001	-47.666668	1023.000000	1023.000000	2046.000000
10.380000	-0.014765	-8.726347	-0.764402	-2.148912	-4.559361	-1.253673	0.000000	-10.000000	-0.425000	23.000000	-18.333334	1023.000000	1023.000000	2046.000000
10.400000	-0.013663	-8.074797	-0.728292	-1.949033	-4.177566	-1.219906	0.000000	-10.000000	-0.508333	25.766666	13.666667	1023.000000	1023.000000	2046.000000
10.420000	-0.012384	-7.318728	-0.507048	-1.808648	-3.898914	-1.104118	0.000000	-10.000000	-0.566667	27.916668	34.166668	1023.000000	1023.000000	2046.000000
10.440000	-0.010894	-6.438192	-0.079402	-1.739233	-3.749604	-0.869954	0.000000	-10.000000	-0.608333	29.300001	39.666668	1023.000000	1023.000000	2046.000000
10.460000	-0.009109	-5.383569	0.436032	-1.631192	-3.549255	-0.639154	0.000000	-10.000000	-0.666667	30.866667	49.166668	1023.000000	1023.000000	2046.000000
10.480000	-0.007783	-4.599918	0.788638	-1.640061	-3.314539	-0.433956	0.000000	-10.000000	-0.733333	32.250000	59.500000	1023.000000	1023.000000	2046.000000
10.500000	-0.007319	-4.325290	0.741063	-1.687836	-3.018237	-0.360280	0.000000	-10.000000	-0.833333	34.133335	73.500000	1023.000000	1023.000000	2046.000000
10.520000	-0.007114	-4.204536	0.389419	-1.557231	-2.600936	-0.435787	0.000000	-10.000000	-0.900000	35.383335	84.666664	1023.000000	1023.000000	2046.000000
10.540000	-0.007316	-4.324028	0.179436	-1.496545	-2.450454	-0.556465	0.000000	-10.000000	-0.941667	36.766666	96.166664	1023.000000	1023.000000	2046.000000
10.560000	-0.007824	-4.623993	0.043325	-1.632534	-2.518858	-0.515926	0.000000	-10.000000	-0.958333	37.633335	108.333336	1023.000000	1023.000000	2046.000000
10.580000	-0.008158	-4.821330	-0.082870	-1.754490	-2.546964	-0.437006	0.000000	-10.000000	-0.983333	38.200001	120.833336	1023.000000	1023.000000	2046.000000
10.600000	-0.008315	-4.914045	-0.201852	-1.888244	-2.522113	-0.301837	0.000000	-10.000000	-1.008333	38.316666	129.333328	1023.000000	1023.000000	2046.000000
10.620000	-0.008252	-4.877049	-0.528692	-1.856747	-2.224986	-0.266624	0.000000	-10.000000	-1.033333	38.850002	142.000000	1023.000000	1023.000000	2046.000000
10.640000	-0.007943	-4.694038	-0.858313	-1.720921	-1.851447	-0.263357	0.000000	-10.000000	-1.025000	39.166668	155.000000	1023.000000	1023.000000	2046.000000
10.660000	-0.007442	-4.398318	-0.829561	-1.599219	-1.799015	-0.170524	0.000000	-10.000000	-1.025000	39.633335	172.333328	1023.000000	1023.000000	2046.000000
10.680000	-0.006330	-3.740984	-0.564739	-1.575057	-1.728579	0.127392	0.000000	-10.000000	-1.016667	39.666668	185.500000	1023.000000	1023.000000	2046.000000
10.700000	-0.005273	-3.116547	-0.352973	-1.572629	-1.671342	0.480397	0.000000	-10.000000	-1.033333	39.799999	198.666672	1023.000000	1023.000000	2046.000000
10.720000	-0.004137	-2.445107	-0.274246	-1.424647	-1.393072	0.646858	0.000000	-10.000000	-1.025000	39.816666	212.000000	1023.000000	1023.000000	2046.000000
10.740000	-0.002987	-1.765608	-0.427561	-1.186290	-0.888006	0.736249	0.000000	-10.000000	-1.000000	39.549999	225.333328	1023.000000	1023.000000	2046.000000
10.760000	-0.001691	-0.999628	-0.220885	-0.986742	-0.670143	0.878142	0.000000	-10.000000	-0.966667	39.116669	238.666672	1023.000000	1023.000000	2046.000000
10.780000	-0.000023	-0.013469	0.256044	-0.871793	-0.543106	1.145386	0.000000	-10.000000	-0.950000	38.650002	247.500000	1023.000000	1023.000000	2046.000000
10.800000	0.001669	0.986267	0.794195	-0.785954	-0.447999	1.426025	0.000000	-10.000000	-0.925000	38.500000	260.500000	1023.000000	1023.000000	2046.000000
10.820000	0.003215	1.899904	1.226096	-0.791448	-0.280906	1.746162	0.000000	-10.000000	-0.900000	38.500000	269.000000	1023.000000	1023.000000	2046.000000
10.840000	0.004545	2.685879	1.345979	-0.668838	0.140813	1.867925	0.000000	-10.000000	-0.875000	38.266666	286.000000	1023.000000	1023.000000	2046.000000
10.860000	0.005529	3.267676	1.434399	-0.505816	0.428825	1.910267	0.000000	-10.000000	-0.866667	37.716667	298.833344	1023.000000	1023.000000	2046.000000
10.880000	0.006736	3.980690	1.665867	-0.318875	0.617975	2.015723	0.000000	-10.000000	-0.850000	37.283333	315.666656	1023.000000	1023.000000	2046.000000
10.900000	0.008007	4.731988	1.989800	-0.183442	0.737368	2.188262	0.000000	-10.000000	-0.825000	36.633335	328.333344	1023.000000	1023.000000	2046.000000
10.920000	0.009703	5.734478	2.419972	-0.098943	0.874566	2.538883	0.000000	-10.000000	-0.808333	36.516666	340.666656	1023.000000	1023.000000	2046.000000
10.940000	0.011206	6.622633	2.802884	-0.080661	1.025248	2.875162	0.000000	-10.000000	-0.808333	36.033333	353.000000	1023.000000	1023.000000	2046.000000
10.960000	0.012223	7.223625	2.914796	-0.036915	1.334919	3.010825	0.000000	-10.000000	-0.791667	35.950001	365.000000	1023.000000	1023.000000	2046.000000
10.980000	0.012984	7.673354	2.896424	0.218695	1.655366	2.902869	0.000000	-10.000000	-0.791667	35.400002	377.000000	1023.000000	1023.000000	2046.000000
11.000000	0.014280	8.439572	3.154109	0.439712	1.820853	3.024899	0.000000	-10.000000	-0.766667	35.166668	388.833344	1023.000000	1023.000000	2046.000000
11.020000	0.016387	9.684911	3.701988	0.802013	1.890245	3.290664	0.000000	-10.000000	-0.750000	34.383335	400.500000	1023.000000	1023.000000	2046.000000
11.040000	0.018610	10.998713	4.324415	1.122186	1.931571	3.620541	0.000000	-10.000000	-0.716667	34.166668	412.000000	1023.000000	1023.000000	2046.000000
11.060000	0.020498	12.114380	4.603201	1.586536	2.207224	3.717418	0.000000	-10.000000	-0.700000	33.883335	419.666656	1023.000000	1023.000000	2046.000000
11.080000	0.021856	12.916891	4.538977	2.146607	2.670643	3.560663	0.000000	-10.000000	-0.675000	33.816666	427.333344	1023.000000	1023.000000	2046.000000
11.100000	0.022727	13.431937	4.804135	2.381502	2.783021	3.463279	0.000000	-10.000000	-0.650000	33.400002	438.500000	1023.000000	1023.000000	2046.000000
11.120000	0.023565	13.927010	5.063142	2.370679	2.878015	3.615174	0.000000	-10.000000	-0.633333	32.849998	453.333344	1023.000000	1023.000000	2046.000000
11.140000	0.023255	13.743443	5.145847	2.288036	2.713870	3.595690	0.000000	-10.000000	-0.641667	32.500000	468.000000	1023.000000	1023.000000	2046.000000
11.160000	0.021810	12.889871	4.905718	2.060683	2.442117	3.481352	0.000000	-10.000000	-0.650000	32.066666	478.833344	1023.000000	1023.000000	2046.000000
11.180000	0.020300	11.997249	4.355756	1.997517	2.450020	3.193955	0.000000	-10.000000	-0.641667	31.816668	489.666656	1023.000000	1023.000000	2046.000000
11.200000	0.019350	11.435959	3.854357	1.942891	2.545587	3.093124	0.000000	-10.000000	-0.633333	31.750000	496.833344	1023.000000	1023.000000	2046.000000
11.220000	0.019001	11.229795	3.585609	2.053786	2.580743	3.009657	0.000000	-10.000000	-0.625000	31.683334	507.500000	1023.000000	1023.000000	2046.000000
11.240000	0.019361	11.442420	3.579758	2.214094	2.570459	3.078110	0.000000	-10.000000	-0.625000	31.483334	518.166687	1023.000000	1023.000000	2046.000000
11.260000	0.020330	12.015041	3.770670	2.363278	2.519667	3.361426	0.000000	-10.000000	-0.625000	31.283335	528.833313	1023.000000	1023.000000	2046.000000
11.280000	0.021193	12.524821	3.948853	2.512847	2.520130	3.542991	0.000000	-10.000000	-0.616667	31.016666	535.833313	1023.000000	1023.000000	2046.000000
11.300000	0.021903	12.944819	3.911251	2.661572	2.708314	3.663683	0.000000	-10.000000	-0.583333	30.650000	546.166687	1023.000000	1023.000000	2046.000000
11.320000	0.022306	13.182825	3.717632	2.848893	2.920316	3.695984	0.000000	-10.000000	-0.550000	30.283333	556.500000	1023.000000	1023.000000	2046.000000
11.340000	0.022998	13.591875	3.724418	3.129998	2.992959	3.744501	0.000000	-10.000000	-0.508333	29.266666	570.000000	1023.000000	1023.000000	2046.000000
11.360000	0.024655	14.571255	4.042539	3.350453	3.062757	4.115506	0.000000	-10.000000	-0.475000	28.083334	579.666687	1023.000000	1023.000000	2046.000000
11.380000	0.026414	15.610808	4.505953	3.462206	3.078702	4.563946	0.000000	-10.000000	-0.416667	26.316668	592.333313	1023.000000	1023.000000	2046.000000
11.400000	0.027649	16.340570	4.768582	3.637990	3.214159	4.719839	0.000000	-10.000000	-0.375000	25.383335	598.500000	1023.000000	1023.000000	2046.000000
11.420000	0.028364	16.762938	4.833012	3.908800	3.393237	4.627889	0.000000	-10.000000	-0.333333	24.283335	604.333313	1023.000000	1023.000000	2046.000000
11.440000	0.028995	17.135914	4.910409	4.143301	3.525759	4.556446	0.000000	-10.000000	-0.291667	22.466667	612.333313	1023.000000	1023.000000	2046.000000
11.460000	0.030327	17.922979	5.227927	4.255969	3.624755	4.814330	0.000000	-10.000000	-0.216667	19.833334	622.666687	1023.000000	1023.000000	2046.000000
11.480000	0.032040	18.935673	5.808044	4.320183	3.582122	5.225324	0.000000	-10.000000	-0.133333	16.766666	632.166687	1023.000000	1023.000000	2046.000000
11.500000	0.032907	19.448103	6.131169	4.454482	3.584229	5.278223	0.000000	-10.000000	-0.075000	15.000000	636.500000	1023.000000	1023.000000	2046.000000
11.520000	0.033169	19.603167	6.040359	4.654115	3.757787	5.150904	0.000000	-10.000000	-0.050000	13.216667	640.166687	1023.000000	1023.000000	2046.000000
11.540000	0.033253	19.652374	5.929861	4.736999	3.867131	5.118383	0.000000	-10.000000	-0.033333	10.200000	644.333313	1023.000000	1023.000000	2046.000000
11.560000	0.033788	19.968609	5.997464	4.813685	3.932190	5.225270	0.000000	-10.000000	-0.016667	7.183333	648.500000	1023.000000	1023.000000	2046.000000
11.580000	0.034943	20.651560	6.340525	4.861022	3.913018	5.536996	0.000000	-10.000000	0.016667	3.316667	651.833313	1023.000000	1023.000000	2046.000000
11.600000	0.035732	21.117348	6.699608	4.955365	3.827565	5.634810	0.000000	-10.000000	0.033333	0.666667	652.833313	1023.000000	1023.000000	2046.000000
11.620000	0.036116	21.344530	6.915600	5.061746	3.781764	5.585419	0.000000	-10.000000	0.050000	-2.666667	653.833313	1023.000000	1023.000000	2046.000000
11.640000	0.036170	21.376211	6.893002	5.347872	3.775017	5.360320	0.000000	-10.000000	0.058333	-5.800000	654.000000	1023.000000	1023.000000	2046.000000
11.660000	0.035949	21.246054	6.705912	5.489278	3.837041	5.213822	0.000000	-10.000000	0.066667	-7.966667	654.000000	1023.000000	1023.000000	2046.000000
11.680000	0.035945	21.243591	6.650689	5.601781	3.804620	5.186501	0.000000	-10.000000	0.083333	-10.583333	654.000000	1023.000000	1023.000000	2046.000000
11.700000	0.036392	21.507450	6.854860	5.742334	3.737365	5.172891	0.000000	-10.000000	0.091667	-11.716667	654.000000	1023.000000	1023.000000	2046.000000
11.720000	0.036881	21.796438	7.191964	5.681658	3.635804	5.287013	0.000000	-10.000000	0.100000	-12.983334	654.000000	1023.000000	1023.000000	2046.000000
11.740000	0.036669	21.671106	7.342199	5.624819	3.476676	5.227412	0.000000	-10.000000	0.116667	-13.383333	650.333313	1023.000000	1023.000000	2046.000000
11.760000	0.035036	20.706156	7.037307	5.532653	3.275582	4.860614	0.000000	-10.000000	0.116667	-13.783334	641.666687	1023.000000	1023.000000	2046.000000
11.780000	0.032231	19.048477	6.376856	5.332934	2.989115	4.349573	0.000000	-10.000000	0.116667	-14.050000	631.500000	1023.000000	1023.000000	2046.000000
11.800000	0.029512	17.441599	5.636542	5.119107	2.737549	3.948401	0.000000	-10.000000	0.108333	-14.050000	623.500000	1023.000000	1023.000000	2046.000000
11.820000	0.028063	16.585375	5.261188	4.905327	2.504205	3.914654	0.000000	-10.000000	0.116667	-14.116667	618.833313	1023.000000	1023.000000	2046.000000
11.840000	0.027472	16.235670	5.295238	4.707234	2.220385	4.012812	0.000000	-10.000000	0.141667	-14.266666	612.500000	1023.000000	1023.000000	2046.000000
11.860000	0.026952	15.928530	5.199819	4.641397	2.121231	3.966082	0.000000	-10.000000	0.158333	-14.416667	607.666687	1023.000000	1023.000000	2046.000000
11.880000	0.026078	15.412117	5.010968	4.668591	1.997200	3.735359	0.000000	-10.000000	0.175000	-14.283334	601.333313	1023.000000	1023.000000	2046.000000
11.900000	0.025243	14.918501	4.747514	4.730161	1.926193	3.514632	0.000000	-10.000000	0.175000	-13.900001	596.500000	1023.000000	1023.000000	2046.000000
11.920000	0.024982	14.764581	4.593944	4.793397	1.958577	3.418663	0.000000	-10.000000	0.133333	-12.666667	587.333313	1023.000000	1023.000000	2046.000000
11.940000	0.025064	14.812881	4.500716	4.817852	1.987004	3.507308	0.000000	-10.000000	0.066667	-9.183333	580.166687	1023.000000	1023.000000	2046.000000
11.960000	0.025700	15.188912	4.633964	4.930882	1.949134	3.674933	0.000000	-10.000000	0.000000	-5.866667	574.666687	1023.000000	1023.000000	2046.000000
11.980000	0.027201	16.075529	4.904755	5.091561	2.044916	4.034297	0.000000	-10.000000	-0.025000	-3.400000	573.500000	1023.000000	1023.000000	2046.000000
12.000000	0.028562	16.879992	5.245621	5.248807	2.086020	4.299542	0.000000	-10.000000	-0.008333	-0.850000	573.333313	1023.000000	1023.000000	2046.000000
12.020000	0.029969	17.711626	5.555513	5.425344	2.241285	4.489486	0.000000	-10.000000	0.008333	1.700000	573.166687	1023.000000	1023.000000	2046.000000
12.040000	0.030941	18.286291	5.776199	5.584582	2.375439	4.550069	0.000000	-10.000000	0.016667	3.366667	573.000000	1023.000000	1023.000000	2046.000000
12.060000	0.031589	18.669334	5.769276	5.659487	2.669366	4.571205	0.000000	-10.000000	0.008333	2.483333	573.000000	1023.000000	1023.000000	2046.000000
12.080000	0.031934	18.873234	5.661479	5.628751	2.904408	4.678595	0.000000	-10.000000	0.000000	0.983333	573.000000	1023.000000	1023.000000	2046.000000
12.100000	0.032532	19.226334	5.631002	5.493293	3.106153	4.995885	0.000000	-10.000000	0.000000	0.750000	573.000000	1023.000000	1023.000000	2046.000000
12.120000	0.033763	19.954090	5.849697	5.336442	3.296444	5.471507	0.000000	-10.000000	0.000000	0.216667	573.000000	1023.000000	1023.000000	2046.000000
12.140000	0.035034	20.705057	6.077851	5.313699	3.571642	5.741864	0.000000	-10.000000	0.008333	0.300000	573.000000	1023.000000	1023.000000	2046.000000
12.160000	0.035715	21.107336	6.231427	5.339886	3.702560	5.833463	0.000000	-10.000000	0.008333	0.000000	573.000000	1023.000000	1023.000000	2046.000000
12.180000	0.036203	21.395794	6.198395	5.424048	3.919554	5.853795	0.000000	-10.000000	0.008333	0.000000	573.000000	1023.000000	1023.000000	2046.000000
12.200000	0.036543	21.596933	6.132013	5.403955	4.062261	5.998703	0.000000	-10.000000	0.000000	0.000000	573.000000	1023.000000	1023.000000	2046.000000
12.220000	0.037086	21.918091	6.127839	5.418749	4.161350	6.210152	0.000000	-10.000000	0.000000	0.000000	573.000000	1023.000000	1023.000000	2046.000000
12.240000	0.037951	22.428860	6.240956	5.416789	4.263961	6.507154	0.000000	-10.000000	0.000000	0.000000	573.000000	1023.000000	1023.000000	2046.000000
12.260000	0.039116	23.117281	6.400034	5.383451	4.441746	6.892049	0.000000	-10.000000	0.000000	0.000000	573.000000	1023.000000	1023.000000	2046.000000
12.280000	0.040203	23.759727	6.669376	5.337598	4.589111	7.163642	0.000000	-10.000000	0.000000	0.000000	573.000000	1023.000000	1023.000000	2046.000000
12.300000	0.040474	23.920341	6.804333	5.222668	4.641381	7.251961	0.000000	-10.000000	0.000000	0.000000	573.000000	1023.000000	1023.000000	2046.000000
12.320000	0.039887	23.573431	6.648234	5.129131	4.625725	7.170341	0.000000	-10.000000	0.000000	0.000000	573.000000	1023.000000	1023.000000	2046.000000
12.340000	0.039264	23.204849	6.418193	5.091050	4.548310	7.147297	0.000000	-10.000000	0.000000	0.000000	573.000000	1023.000000	1023.000000	2046.000000
12.360000	0.038913	22.997459	5.999854	5.134336	4.631884	7.231385	0.000000	-10.000000	0.000000	0.000000	573.000000	1023.000000	1023.000000	2046.000000
12.380000	0.039215	23.176231	5.899128	5.056964	4.573541	7.646598	0.000000	-10.000000	0.000000	0.000000	573.000000	1023.000000	1023.000000	2046.000000
12.400000	0.039853	23.553413	5.993623	4.985899	4.578013	7.995877	0.000000	-10.000000	0.000000	0.000000	573.000000	1023.000000	1023.000000	2046.000000
12.420000	0.039820	23.533682	6.020168	4.927932	4.547473	8.038108	0.000000	-10.000000	0.000000	0.000000	573.000000	1023.000000	1023.000000	2046.000000
12.440000	0.039369	23.267033	5.931884	4.840316	4.490124	8.004708	0.000000	-10.000000	0.008333	0.000000	573.000000	1023.000000	1023.000000	2046.000000
12.460000	0.039028	23.065496	5.691674	4.773999	4.545757	8.054067	0.000000	-10.000000	0.008333	0.000000	573.000000	1023.000000	1023.000000	2046.000000
12.480000	0.039242	23.191973	5.613334	4.802334	4.517909	8.258396	0.000000	-10.000000	0.016667	0.000000	573.000000	1023.000000	1023.000000	2046.000000
12.500000	0.040347	23.845015	5.850039	4.833971	4.513905	8.647099	0.000000	-10.000000	0.008333	0.000000	573.000000	1023.000000	1023.000000	2046.000000
12.520000	0.041325	24.423031	6.015310	4.868745	4.635084	8.903893	0.000000	-10.000000	0.008333	0.000000	573.000000	1023.000000	1023.000000	2046.000000
12.540000	0.041747	24.672537	6.219849	4.971442	4.591321	8.889923	0.000000	-10.000000	0.000000	0.000000	573.000000	1023.000000	1023.000000	2046.000000
12.560000	0.041846	24.731167	6.263743	5.019696	4.564729	8.882999	0.000000	-10.000000	0.000000	0.000000	573.000000	1023.000000	1023.000000	2046.000000
12.580000	0.041830	24.721371	6.112472	5.079115	4.579923	8.949861	0.000000	-10.000000	0.008333	0.000000	573.000000	1023.000000	1023.000000	2046.000000
12.600000	0.042541	25.141949	6.217860	5.176126	4.613018	9.134946	0.000000	-10.000000	0.008333	0.000000	573.000000	1023.000000	1023.000000	2046.000000
12.620000	0.043649	25.796284	6.500740	5.319730	4.693908	9.281905	0.000000	-10.000000	0.008333	0.000000	573.000000	1023.000000	1023.000000	2046.000000
12.640000	0.044704	26.420153	6.785938	5.524845	4.848538	9.260832	0.000000	-10.000000	-0.008333	0.633333	573.000000	1023.000000	1023.000000	2046.000000
12.660000	0.045389	26.824940	7.110872	5.688232	4.865532	9.160303	0.000000	-10.000000	-0.016667	1.266667	573.000000	1023.000000	1023.000000	2046.000000
12.680000	0.045495	26.887722	7.313742	5.807411	4.792244	8.974325	0.000000	-10.000000	-0.016667	1.983333	573.000000	1023.000000	1023.000000	2046.000000
12.700000	0.045313	26.780193	7.169873	6.009070	4.819232	8.782017	0.000000	-10.000000	-0.025000	2.983333	573.000000	1023.000000	1023.000000	2046.000000
12.720000	0.045928	27.143421	7.284216	6.229840	4.766188	8.863177	0.000000	-10.000000	-0.025000	5.150000	573.000000	1023.000000	1023.000000	2046.000000
12.740000	0.047184	27.885773	7.587667	6.369013	4.918930	9.010162	0.000000	-10.000000	-0.050000	9.583334	573.000000	1023.000000	1023.000000	2046.000000
12.760000	0.047319	27.965530	7.874199	6.492926	4.807886	8.790520	0.000000	-10.000000	-0.058333	13.100000	573.000000	1023.000000	1023.000000	2046.000000
12.780000	0.046792	27.653950	7.997266	6.697469	4.621253	8.337962	0.000000	-10.000000	0.050000	9.933333	573.000000	1023.000000	1023.000000	2046.000000
12.800000	0.046236	27.325594	7.845051	6.809704	4.485256	8.185584	0.000000	-10.000000	0.150000	-0.450000	573.000000	1023.000000	1023.000000	2046.000000
12.820000	0.045848	27.096392	7.841168	6.755194	4.313506	8.186524	0.000000	-10.000000	0.291667	-12.116667	570.833313	1023.000000	1023.000000	2046.000000
12.840000	0.045516	26.899672	7.820649	6.657454	4.339202	8.082368	0.000000	-10.000000	0.375000	-20.500000	563.666687	1023.000000	1023.000000	2046.000000
12.860000	0.044480	26.287445	7.829714	6.508514	4.211746	7.737471	0.000000	-10.000000	0.483333	-24.016666	556.500000	1023.000000	1023.000000	2046.000000
12.880000	0.042941	25.378054	7.617976	6.287915	4.085166	7.386996	0.000000	-10.000000	0.566667	-26.716667	548.666687	1023.000000	1023.000000	2046.000000
12.900000	0.041100	24.289873	7.189359	6.069971	3.870440	7.160103	0.000000	-10.000000	0.600000	-27.850000	542.666687	1023.000000	1023.000000	2046.000000
12.920000	0.039468	23.325317	6.990478	5.912299	3.415125	7.007415	0.000000	-10.000000	0.650000	-29.000000	533.333313	1023.000000	1023.000000	2046.000000
12.940000	0.038160	22.552275	6.701246	5.801922	3.238373	6.810734	0.000000	-10.000000	0.708333	-29.950001	520.166687	1023.000000	1023.000000	2046.000000
12.960000	0.036431	21.530727	6.434664	5.712192	3.004603	6.379269	0.000000	-10.000000	0.750000	-30.233334	510.166656	1023.000000	1023.000000	2046.000000
12.980000	0.034414	20.338915	6.129509	5.496901	2.726931	5.985575	0.000000	-10.000000	0.900000	-31.983334	500.166656	1023.000000	1023.000000	2046.000000
13.000000	0.031843	18.819162	5.681004	5.216278	2.407596	5.514284	0.000000	-10.000000	1.041667	-35.433334	493.000000	1023.000000	1023.000000	2046.000000
13.020000	0.029235	17.277912	5.168230	4.911401	2.070006	5.128276	0.000000	-10.000000	1.191667	-38.566669	481.333344	1023.000000	1023.000000	2046.000000
13.040000	0.026869	15.879678	4.722577	4.632856	1.695651	4.828594	0.000000	-10.000000	1.266667	-40.700001	468.500000	1023.000000	1023.000000	2046.000000
13.060000	0.025145	14.860864	4.419344	4.433939	1.397312	4.610269	0.000000	-10.000000	1.366667	-42.183334	455.000000	1023.000000	1023.000000	2046.000000
13.080000	0.024066	14.222742	4.256541	4.415376	1.243577	4.307249	0.000000	-10.000000	1.483333	-43.766666	440.833344	1023.000000	1023.000000	2046.000000
13.100000	0.022766	13.454986	4.115819	4.350281	1.048489	3.940397	0.000000	-10.000000	1.583333	-45.549999	426.166656	1023.000000	1023.000000	2046.000000
13.120000	0.021610	12.771322	4.113231	4.291320	0.802687	3.564085	0.000000	-10.000000	1.641667	-46.233334	411.000000	1023.000000	1023.000000	2046.000000
13.140000	0.020241	11.962198	4.004658	4.190212	0.555249	3.212079	0.000000	-10.000000	1.683333	-47.133335	390.333344	1023.000000	1023.000000	2046.000000
13.160000	0.018611	10.998825	3.665209	4.148207	0.389521	2.795888	0.000000	-10.000000	1.691667	-47.350002	374.666656	1023.000000	1023.000000	2046.000000
13.180000	0.017565	10.380806	3.475246	4.027235	0.176191	2.702135	0.000000	-10.000000	1.700000	-47.433334	358.666656	1023.000000	1023.000000	2046.000000
13.200000	0.016863	9.966318	3.313396	3.923532	0.139303	2.590086	0.000000	-10.000000	1.683333	-47.183334	348.166656	1023.000000	1023.000000	2046.000000
13.220000	0.015839	9.361039	3.295021	3.715465	0.012179	2.338374	0.000000	-10.000000	1.666667	-46.950001	332.500000	1023.000000	1023.000000	2046.000000
13.240000	0.014333	8.470521	3.169604	3.489844	-0.142344	1.953417	0.000000	-10.000000	1.633333	-46.450001	316.833344	1023.000000	1023.000000	2046.000000
13.260000	0.012932	7.642557	2.832063	3.210785	-0.218886	1.818596	0.000000	-10.000000	1.600000	-46.000000	301.333344	1023.000000	1023.000000	2046.000000
13.280000	0.011798	6.972723	2.608592	2.958045	-0.460341	1.866427	0.000000	-10.000000	1.550000	-45.483334	286.000000	1023.000000	1023.000000	2046.000000
13.300000	0.011000	6.501290	2.492237	2.728283	-0.602925	1.883696	0.000000	-10.000000	1.508333	-44.799999	271.000000	1023.000000	1023.000000	2046.000000
13.320000	0.010099	5.968239	2.314006	2.563817	-0.606358	1.696774	0.000000	-10.000000	1.458333	-44.150002	256.000000	1023.000000	1023.000000	2046.000000
13.340000	0.009015	5.327906	2.380521	2.416771	-0.877019	1.407634	0.000000	-10.000000	1.391667	-42.950001	236.500000	1023.000000	1023.000000	2046.000000
13.360000	0.008027	4.743890	2.234671	2.235607	-0.957053	1.230665	0.000000	-10.000000	1.333333	-42.099998	222.000000	1023.000000	1023.000000	2046.000000
13.380000	0.006904	4.080008	1.985454	2.004336	-1.178542	1.268759	0.000000	-10.000000	1.283333	-41.233334	207.833328	1023.000000	1023.000000	2046.000000
13.400000	0.006007	3.549969	1.768826	1.732494	-1.259343	1.307991	0.000000	-10.000000	1.258333	-41.000000	198.833328	1023.000000	1023.000000	2046.000000
13.420000	0.005034	2.975063	1.719719	1.474726	-1.290464	1.071081	0.000000	-10.000000	1.233333	-40.450001	185.166672	1023.000000	1023.000000	2046.000000
13.440000	0.003968	2.345115	1.692485	1.085844	-1.300887	0.867674	0.000000	-10.000000	1.208333	-39.833336	167.333328	1023.000000	1023.000000	2046.000000
13.460000	0.002385	1.409629	1.440917	0.765903	-1.447544	0.650352	0.000000	-10.000000	1.191667	-39.183334	153.833328	1023.000000	1023.000000	2046.000000
13.480000	0.000647	0.382510	1.105870	0.543863	-1.775270	0.508046	0.000000	-10.000000	1.150000	-38.500000	140.666672	1023.000000	1023.000000	2046.000000
13.500000	-0.001213	-0.717145	0.613928	0.387785	-1.978736	0.259877	0.000000	-10.000000	1.108333	-37.816666	132.166672	1023.000000	1023.000000	2046.000000
13.520000	-0.003560	-2.103966	0.148320	0.096360	-2.160238	-0.188409	0.000000	-10.000000	1.041667	-36.799999	119.500000	1023.000000	1023.000000	2046.000000
13.540000	-0.006017	-3.556278	-0.277117	-0.292441	-2.347083	-0.639638	0.000000	-10.000000	0.983333	-35.816666	103.166664	1023.000000	1023.000000	2046.000000
13.560000	-0.008457	-4.997808	-0.841893	-0.548868	-2.481586	-1.125460	0.000000	-10.000000	0.941667	-35.166668	91.000000	1023.000000	1023.000000	2046.000000
13.580000	-0.010309	-6.092752	-1.280938	-0.769694	-2.631470	-1.410650	0.000000	-10.000000	0.925000	-34.633335	79.333336	1023.000000	1023.000000	2046.000000
13.600000	-0.012018	-7.102593	-1.726131	-0.955713	-2.623969	-1.796780	0.000000	-10.000000	0.916667	-34.316669	71.666664	1023.000000	1023.000000	2046.000000
13.620000	-0.013567	-8.017845	-1.910905	-1.143808	-2.690346	-2.272786	0.000000	-10.000000	0.900000	-33.633335	60.333332	1023.000000	1023.000000	2046.000000
13.640000	-0.014624	-8.642758	-2.125376	-1.310702	-2.647985	-2.558696	0.000000	-10.000000	0.841667	-32.783333	45.500000	1023.000000	1023.000000	2046.000000
13.660000	-0.015430	-9.118855	-2.339366	-1.332090	-2.684721	-2.762679	0.000000	-10.000000	0.791667	-32.033333	34.666668	1023.000000	1023.000000	2046.000000
13.680000	-0.015805	-9.340595	-2.505270	-1.330068	-2.701342	-2.803914	0.000000	-10.000000	0.733333	-31.150000	23.833334	1023.000000	1023.000000	2046.000000
13.700000	-0.016211	-9.580727	-2.586187	-1.308935	-2.669080	-3.016524	0.000000	-10.000000	0.700000	-30.366667	16.833334	1023.000000	1023.000000	2046.000000
13.720000	-0.016698	-9.868514	-2.575683	-1.345804	-2.604416	-3.342611	0.000000	-10.000000	0.666667	-29.266666	7.000000	1023.000000	1023.000000	2046.000000
13.740000	-0.017241	-10.189506	-2.673442	-1.475974	-2.552937	-3.487153	0.000000	-10.000000	0.633333	-28.233334	-2.333333	1023.000000	1023.000000	2046.000000
13.760000	-0.017596	-10.399202	-2.666091	-1.641583	-2.676163	-3.415365	0.000000	-10.000000	0.600000	-27.466667	-11.333333	1023.000000	1023.000000	2046.000000
13.780000	-0.018151	-10.727080	-2.776252	-1.830017	-2.728139	-3.392674	0.000000	-10.000000	0.558333	-26.683334	-20.500000	1023.000000	1023.000000	2046.000000
13.800000	-0.018924	-11.184244	-2.872678	-2.051162	-2.729751	-3.530654	0.000000	-10.000000	0.516667	-26.216667	-32.333332	1023.000000	1023.000000	2046.000000
13.820000	-0.019684	-11.633521	-2.966841	-2.328409	-2.702733	-3.635539	0.000000	-10.000000	0.491667	-25.766666	-41.166668	1023.000000	1023.000000	2046.000000
13.840000	-0.020314	-12.005470	-3.027184	-2.571514	-2.773357	-3.633416	0.000000	-10.000000	0.475000	-25.299999	-52.666668	1023.000000	1023.000000	2046.000000
13.860000	-0.020757	-12.267353	-2.922239	-2.912342	-3.078639	-3.354132	0.000000	-10.000000	0.475000	-24.950001	-58.333332	1023.000000	1023.000000	2046.000000
13.880000	-0.021160	-12.505274	-3.209945	-2.849728	-2.923252	-3.522349	0.000000	-10.000000	0.466667	-24.400000	-66.666664	1023.000000	1023.000000	2046.000000
13.900000	-0.021400	-12.647221	-3.120171	-2.818550	-3.036481	-3.672018	0.000000	-10.000000	0.450000	-23.866667	-72.000000	1023.000000	1023.000000	2046.000000
13.920000	-0.021793	-12.879748	-3.110726	-2.949548	-3.049471	-3.770003	0.000000	-10.000000	0.408333	-23.116667	-80.000000	1023.000000	1023.000000	2046.000000
13.940000	-0.022236	-13.141304	-3.143661	-3.144301	-3.137800	-3.715542	0.000000	-10.000000	0.375000	-22.100000	-90.166664	1023.000000	1023.000000	2046.000000
13.960000	-0.022436	-13.259672	-3.093859	-3.335281	-3.344347	-3.486185	0.000000	-10.000000	0.350000	-21.416668	-97.666664	1023.000000	1023.000000	2046.000000
13.980000	-0.022441	-13.262382	-3.033281	-3.391363	-3.381902	-3.455836	0.000000	-10.000000	0.350000	-21.150002	-104.833336	1023.000000	1023.000000	2046.000000
14.000000	-0.022864	-13.512701	-2.970795	-3.633272	-3.351224	-3.557409	0.000000	-10.000000	0.350000	-21.333334	-109.500000	1023.000000	1023.000000	2046.000000
14.020000	-0.024018	-14.194550	-3.171036	-3.893076	-3.360910	-3.769527	0.000000	-10.000000	0.350000	-21.416668	-116.666664	1023.000000	1023.000000	2046.000000
14.040000	-0.025557	-15.104042	-3.466716	-4.103983	-3.564576	-3.968767	0.000000	-10.000000	0.333333	-21.000000	-123.833336	1023.000000	1023.000000	2046.000000
14.060000	-0.027549	-16.281630	-3.874321	-4.394409	-3.893155	-4.119744	0.000000	-10.000000	0.300000	-20.016668	-130.833328	1023.000000	1023.000000	2046.000000
14.080000	-0.029858	-17.646303	-4.455697	-4.693470	-4.186996	-4.310141	0.000000	-10.000000	0.250000	-18.766668	-137.333328	1023.000000	1023.000000	2046.000000
14.100000	-0.031947	-18.880926	-4.927194	-4.918525	-4.478157	-4.557051	0.000000	-10.000000	0.216667	-17.416668	-143.500000	1023.000000	1023.000000	2046.000000
14.120000	-0.033398	-19.738152	-5.324515	-5.142247	-4.528586	-4.742804	0.000000	-10.000000	0.191667	-16.216667	-149.333328	1023.000000	1023.000000	2046.000000
14.140000	-0.034445	-20.356768	-5.585543	-5.310973	-4.547518	-4.912734	0.000000	-10.000000	0.166667	-14.483334	-156.500000	1023.000000	1023.000000	2046.000000
14.160000	-0.035281	-20.851225	-5.701328	-5.469307	-4.727036	-4.953555	0.000000	-10.000000	0.141667	-13.150000	-161.666672	1023.000000	1023.000000	2046.000000
14.180000	-0.035685	-21.090025	-5.804570	-5.591589	-4.849864	-4.844001	0.000000	-10.000000	0.100000	-11.683333	-166.333328	1023.000000	1023.000000	2046.000000
14.200000	-0.036035	-21.296618	-5.938925	-5.559312	-4.956570	-4.841811	0.000000	-10.000000	0.075000	-10.416667	-168.833328	1023.000000	1023.000000	2046.000000
14.220000	-0.036029	-21.293383	-5.925531	-5.403276	-5.025519	-4.939056	0.000000	-10.000000	0.041667	-8.233334	-172.333328	1023.000000	1023.000000	2046.000000
14.240000	-0.035727	-21.114525	-5.909122	-5.310493	-4.903039	-4.991870	0.000000	-10.000000	0.016667	-4.366667	-175.000000	1023.000000	1023.000000	2046.000000
14.260000	-0.035134	-20.763983	-5.773864	-5.208405	-4.823155	-4.958557	0.000000	-10.000000	-0.025000	0.016667	-176.500000	1023.000000	1023.000000	2046.000000
14.280000	-0.033990	-20.088028	-5.462842	-5.109879	-4.844623	-4.670683	0.000000	-10.000000	-0.100000	5.700000	-177.000000	1023.000000	1023.000000	2046.000000
14.300000	-0.033012	-19.510384	-5.247768	-4.935187	-4.828156	-4.499272	0.000000	-10.000000	-0.200000	11.400000	-177.000000	1023.000000	1023.000000	2046.000000
14.320000	-0.031942	-18.877676	-5.009332	-4.828726	-4.706642	-4.332976	0.000000	-10.000000	-0.325000	17.166666	-177.000000	1023.000000	1023.000000	2046.000000
14.340000	-0.030790	-18.196823	-4.855102	-4.824572	-4.367770	-4.149379	0.000000	-10.000000	-0.425000	21.650000	-177.000000	1023.000000	1023.000000	2046.000000
14.360000	-0.029672	-17.535961	-4.584067	-4.853345	-4.205525	-3.893024	0.000000	-10.000000	-0.550000	25.833334	-107.500000	1023.000000	1023.000000	2046.000000
14.380000	-0.028291	-16.720148	-4.263189	-4.875873	-4.106711	-3.474377	0.000000	-10.000000	-0.633333	28.733334	-38.000000	1023.000000	1023.000000	2046.000000
14.400000	-0.027266	-16.113909	-4.073544	-4.726548	-4.028885	-3.284932	0.000000	-10.000000	-0.750000	31.483334	34.833332	1023.000000	1023.000000	2046.000000
14.420000	-0.025937	-15.328875	-3.766552	-4.808359	-3.901797	-2.852168	0.000000	-10.000000	-0.825000	33.233334	41.666668	1023.000000	1023.000000	2046.000000
14.440000	-0.024323	-14.374985	-3.579166	-4.445596	-3.477807	-2.872416	0.000000	-10.000000	-0.933333	35.766666	52.500000	1023.000000	1023.000000	2046.000000
14.460000	-0.022269	-13.161070	-3.177603	-4.155760	-3.183781	-2.643926	0.000000	-10.000000	-1.050000	38.233334	64.000000	1023.000000	1023.000000	2046.000000
14.480000	-0.020282	-11.986653	-2.676279	-3.957610	-3.078529	-2.274235	0.000000	-10.000000	-1.158333	40.783333	76.500000	1023.000000	1023.000000	2046.000000
14.500000	-0.018670	-11.033929	-2.384429	-3.719403	-2.932794	-1.997302	0.000000	-10.000000	-1.250000	42.516666	89.666664	1023.000000	1023.000000	2046.000000
14.520000	-0.016630	-9.828362	-1.966035	-3.368261	-2.685341	-1.808725	0.000000	-10.000000	-1.291667	44.066669	103.500000	1023.000000	1023.000000	2046.000000
14.540000	-0.014344	-8.477559	-1.507911	-2.961478	-2.196070	-1.812100	0.000000	-10.000000	-1.325000	44.483334	117.833336	1023.000000	1023.000000	2046.000000
14.560000	-0.012676	-7.491728	-1.075622	-2.856934	-2.003000	-1.556171	0.000000	-10.000000	-1.358333	45.183334	132.500000	1023.000000	1023.000000	2046.000000
14.580000	-0.012162	-7.187927	-1.014982	-2.820795	-1.951304	-1.400846	0.000000	-10.000000	-1.416667	45.800003	147.500000	1023.000000	1023.000000	2046.000000
14.600000	-0.012670	-7.487866	-1.177816	-2.774841	-2.081594	-1.453616	0.000000	-10.000000	-1.491667	46.616669	162.666672	1023.000000	1023.000000	2046.000000
14.620000	-0.013293	-7.855932	-1.594539	-2.745278	-1.885440	-1.630676	0.000000	-10.000000	-1.541667	47.533333	178.166672	1023.000000	1023.000000	2046.000000
14.640000	-0.013387	-7.911969	-1.836069	-2.784779	-1.724284	-1.566837	0.000000	-10.000000	-1.575000	47.966667	194.000000	1023.000000	1023.000000	2046.000000
14.660000	-0.013122	-7.755326	-1.881967	-2.810051	-1.688388	-1.374920	0.000000	-10.000000	-1.575000	48.500000	210.000000	1023.000000	1023.000000	2046.000000
14.680000	-0.012784	-7.555369	-1.938263	-2.726641	-1.643831	-1.246634	0.000000	-10.000000	-1.616667	49.000000	226.000000	1023.000000	1023.000000	2046.000000
14.700000	-0.012014	-7.100105	-1.947534	-2.495334	-1.514938	-1.142299	0.000000	-10.000000	-1.633333	49.483334	242.166672	1023.000000	1023.000000	2046.000000
14.720000	-0.010979	-6.488502	-1.920337	-2.214216	-1.251294	-1.102655	0.000000	-10.000000	-1.675000	50.066669	258.500000	1023.000000	1023.000000	2046.000000
14.740000	-0.009493	-5.610117	-1.844270	-1.995662	-0.854431	-0.915754	0.000000	-10.000000	-1.683333	50.066669	275.166656	1023.000000	1023.000000	2046.000000
14.760000	-0.007705	-4.553665	-1.548488	-1.851151	-0.630781	-0.523245	0.000000	-10.000000	-1.725000	50.500000	292.000000	1023.000000	1023.000000	2046.000000
14.780000	-0.006004	-3.548641	-1.270035	-1.574489	-0.414588	-0.289530	0.000000	-10.000000	-1.750000	50.750000	308.833344	1023.000000	1023.000000	2046.000000
14.800000	-0.004356	-2.574400	-0.997044	-1.296346	-0.240354	-0.040656	0.000000	-10.000000	-1.808333	51.683334	325.666656	1023.000000	1023.000000	2046.000000
14.820000	-0.002472	-1.461067	-0.716951	-1.039331	0.087578	0.207637	0.000000	-10.000000	-1.825000	52.283333	342.666656	1023.000000	1023.000000	2046.000000
14.840000	-0.000385	-0.227470	-0.427900	-0.747854	0.586208	0.362077	0.000000	-10.000000	-1.858333	52.750000	360.000000	1023.000000	1023.000000	2046.000000
14.860000	0.002032	1.201089	0.070495	-0.599675	0.963481	0.766789	0.000000	-10.000000	-1.850000	52.816666	377.666656	1023.000000	1023.000000	2046.000000
14.880000	0.004353	2.572638	0.558339	-0.472845	1.340892	1.146253	0.000000	-10.000000	-1.875000	53.033333	395.166656	1023.000000	1023.000000	2046.000000
14.900000	0.006229	3.681298	0.975974	-0.295706	1.611061	1.389969	0.000000	-10.000000	-1.875000	53.116669	412.833344	1023.000000	1023.000000	2046.000000
14.920000	0.008090	4.781206	1.385049	-0.187153	1.843736	1.739573	0.000000	-10.000000	-1.900000	53.400002	430.500000	1023.000000	1023.000000	2046.000000
14.940000	0.009743	5.758202	1.686016	-0.010422	2.133739	1.948869	0.000000	-10.000000	-1.891667	53.283333	448.500000	1023.000000	1023.000000	2046.000000
14.960000	0.011736	6.936255	1.935724	0.271577	2.644160	2.084795	0.000000	-10.000000	-1.875000	53.166668	466.333344	1023.000000	1023.000000	2046.000000
14.980000	0.013711	8.102956	2.320000	0.271408	2.986794	2.524754	0.000000	-10.000000	-1.825000	52.666668	484.000000	1023.000000	1023.000000	2046.000000
15.000000	0.016127	9.531290	2.770843	0.606848	3.364629	2.788969	0.000000	-10.000000	-1.775000	52.316666	501.500000	1023.000000	1023.000000	2046.000000
15.020000	0.018365	10.853601	3.243264	1.104109	3.573958	2.932269	0.000000	-10.000000	-1.725000	51.816666	519.000000	1023.000000	1023.000000	2046.000000
15.040000	0.020447	12.084367	3.709129	1.599157	3.674137	3.101944	0.000000	-10.000000	-1.666667	51.099998	536.500000	1023.000000	1023.000000	2046.000000
15.060000	0.022649	13.385412	4.043965	2.175445	3.947576	3.218426	0.000000	-10.000000	-1.591667	50.349998	553.666687	1023.000000	1023.000000	2046.000000
15.080000	0.025241	14.917410	4.396348	2.806553	4.410207	3.304302	0.000000	-10.000000	-1.516667	49.333332	570.500000	1023.000000	1023.000000	2046.000000
15.100000	0.027385	16.184816	4.901644	3.063135	4.725870	3.494168	0.000000	-10.000000	-1.441667	48.383335	587.166687	1023.000000	1023.000000	2046.000000
15.120000	0.028250	16.695482	5.099283	3.065006	4.920978	3.610215	0.000000	-10.000000	-1.400000	47.416668	603.500000	1023.000000	1023.000000	2046.000000
15.140000	0.027680	16.358675	4.995642	3.048737	4.818010	3.496286	0.000000	-10.000000	-1.350000	46.400002	619.500000	1023.000000	1023.000000	2046.000000
15.160000	0.026224	15.498590	4.593363	3.029036	4.634126	3.242065	0.000000	-10.000000	-1.316667	45.650002	635.000000	1023.000000	1023.000000	2046.000000
15.180000	0.025667	15.169089	4.148491	3.045941	4.801010	3.173648	0.000000	-10.000000	-1.250000	44.700001	650.333313	1023.000000	1023.000000	2046.000000
15.200000	0.025697	15.186991	4.073452	2.986329	4.786511	3.340699	0.000000	-10.000000	-1.208333	43.966667	665.500000	1023.000000	1023.000000	2046.000000
15.220000	0.025616	15.138909	3.975875	3.069193	4.748348	3.345493	0.000000	-10.000000	-1.166667	43.283333	680.333313	1023.000000	1023.000000	2046.000000
15.240000	0.025788	15.240823	3.932913	3.230415	4.666091	3.411403	0.000000	-10.000000	-1.150000	42.500000	695.000000	1023.000000	1023.000000	2046.000000
15.260000	0.026702	15.780851	3.834890	3.612346	4.940398	3.393218	0.000000	-10.000000	-1.116667	42.233334	709.333313	1023.000000	1023.000000	2046.000000
15.280000	0.028153	16.638235	4.004986	3.770815	5.121673	3.740762	0.000000	-10.000000	-1.083333	41.600002	723.500000	1023.000000	1023.000000	2046.000000
15.300000	0.028818	17.031286	4.122241	3.870663	5.139394	3.898989	0.000000	-10.000000	-1.041667	41.316669	737.500000	1023.000000	1023.000000	2046.000000
15.320000	0.029569	17.475426	4.215024	4.003124	5.146986	4.110291	0.000000	-10.000000	-1.008333	40.383335	751.333313	1023.000000	1023.000000	2046.000000
15.340000	0.031286	18.489922	4.290629	4.426969	5.545556	4.226767	0.000000	-10.000000	-0.975000	39.833336	765.000000	1023.000000	1023.000000	2046.000000
15.360000	0.033294	19.677000	4.643314	4.681715	5.781276	4.570693	0.000000	-10.000000	-0.941667	39.200001	778.333313	1023.000000	1023.000000	2046.000000
15.380000	0.034816	20.576149	4.918675	4.856594	5.990442	4.810439	0.000000	-10.000000	-0.900000	38.516666	791.500000	1023.000000	1023.000000	2046.000000
15.400000	0.035916	21.226233	5.266729	4.934996	5.987824	5.036682	0.000000	-10.000000	-0.866667	37.683334	804.333313	1023.000000	1023.000000	2046.000000
15.420000	0.037333	22.063688	5.517725	5.178796	6.244919	5.122249	0.000000	-10.000000	-0.841667	36.799999	817.000000	1023.000000	1023.000000	2046.000000
15.440000	0.039198	23.166086	5.781967	5.449723	6.666397	5.267999	0.000000	-10.000000	-0.816667	36.299999	829.500000	1023.000000	1023.000000	2046.000000
15.460000	0.041267	24.388660	6.197058	5.552054	7.002408	5.637141	0.000000	-10.000000	-0.800000	35.666668	841.833313	1023.000000	1023.000000	2046.000000
15.480000	0.042225	24.955267	6.470957	5.537898	7.110137	5.836275	0.000000	-10.000000	-0.750000	34.866669	853.833313	1023.000000	1023.000000	2046.000000
15.500000	0.042986	25.404919	6.708649	5.541494	7.129836	6.024940	0.000000	-10.000000	-0.700000	33.850002	865.500000	1023.000000	1023.000000	2046.000000
15.520000	0.044077	26.049246	6.748425	5.774236	7.475796	6.050790	0.000000	-10.000000	-0.641667	32.916668	876.833313	1023.000000	1023.000000	2046.000000
15.540000	0.046046	27.213007	7.063895	6.026960	7.836539	6.285613	0.000000	-10.000000	-0.600000	31.900002	888.000000	1023.000000	1023.000000	2046.000000
15.560000	0.047692	28.186155	7.443587	6.239482	8.039557	6.463529	0.000000	-10.000000	-0.558333	30.566668	898.833313	1023.000000	1023.000000	2046.000000
15.580000	0.048520	28.675404	7.750264	6.486969	7.952107	6.486063	0.000000	-10.000000	-0.491667	29.116667	909.333313	1023.000000	1023.000000	2046.000000
15.600000	0.049350	29.166111	7.908758	6.736759	7.973795	6.546800	0.000000	-10.000000	-0.416667	27.100000	919.333313	1023.000000	1023.000000	2046.000000
15.620000	0.050824	30.036940	7.988688	7.232516	8.295728	6.520008	0.000000	-10.000000	-0.333333	24.816668	928.833313	1023.000000	1023.000000	2046.000000
15.640000	0.052992	31.318266	8.480675	7.607867	8.514271	6.715454	0.000000	-10.000000	-0.250000	21.550001	937.500000	1023.000000	1023.000000	2046.000000
15.660000	0.053582	31.666929	8.739092	7.694571	8.533321	6.699945	0.000000	-10.000000	-0.175000	18.683334	945.333313	1023.000000	1023.000000	2046.000000
15.680000	0.052703	31.147219	8.677901	7.579152	8.290250	6.599915	0.000000	-10.000000	-0.116667	15.800000	951.833313	1023.000000	1023.000000	2046.000000
15.700000	0.050861	30.059067	8.300070	7.420987	7.978691	6.359320	0.000000	-10.000000	-0.066667	13.316667	957.666687	1023.000000	1023.000000	2046.000000
15.720000	0.049030	28.976980	7.725302	7.340557	7.850925	6.060195	0.000000	-10.000000	-0.041667	10.450000	962.500000	1023.000000	1023.000000	2046.000000
15.740000	0.047762	28.227186	7.362501	7.182686	7.669896	6.012104	0.000000	-10.000000	-0.016667	6.883333	966.500000	1023.000000	1023.000000	2046.000000
15.760000	0.046703	27.601568	7.121112	7.062189	7.491832	5.926434	0.000000	-10.000000	-0.008333	3.100000	969.166687	1023.000000	1023.000000	2046.000000
15.780000	0.045475	26.875555	6.894116	6.977851	7.225662	5.777925	0.000000	-10.000000	0.000000	0.216667	970.500000	1023.000000	1023.000000	2046.000000
15.800000	0.044302	26.182676	6.702464	6.830672	6.903669	5.745871	0.000000	-10.000000	0.000000	-1.466667	971.000000	1023.000000	1023.000000	2046.000000
15.820000	0.043612	25.774469	6.484728	6.948440	6.756221	5.585080	0.000000	-10.000000	0.000000	-2.616667	971.000000	1023.000000	1023.000000	2046.000000
15.840000	0.043949	25.973610	6.452617	7.120112	6.784259	5.616622	0.000000	-10.000000	0.016667	-4.483334	971.000000	1023.000000	1023.000000	2046.000000
15.860000	0.044553	26.330833	6.520550	7.209714	6.876953	5.723616	0.000000	-10.000000	0.033333	-6.466667	971.000000	1023.000000	1023.000000	2046.000000
15.880000	0.044684	26.407963	6.543662	7.257566	6.849078	5.757656	0.000000	-10.000000	0.050000	-8.200000	971.000000	1023.000000	1023.000000	2046.000000
15.900000	0.044415	26.249098	6.721838	7.182734	6.535560	5.808966	0.000000	-10.000000	0.050000	-8.966666	971.000000	1023.000000	1023.000000	2046.000000
15.920000	0.044457	26.274147	6.613429	7.338787	6.554133	5.767798	0.000000	-10.000000	0.058333	-9.100000	971.000000	1023.000000	1023.000000	2046.000000
15.940000	0.045612	26.956705	6.726908	7.595885	6.758267	5.875644	0.000000	-10.000000	0.058333	-9.100000	971.000000	1023.000000	1023.000000	2046.000000
15.960000	0.046889	27.711613	6.978871	7.773907	6.963025	5.995811	0.000000	-10.000000	0.050000	-9.083334	967.666687	1023.000000	1023.000000	2046.000000
15.980000	0.047189	27.888491	7.172731	7.736260	6.959913	6.019587	0.000000	-10.000000	0.041667	-9.166667	960.166687	1023.000000	1023.000000	2046.000000
16.000000	0.046747	27.627708	7.262384	7.539101	6.764640	6.061582	0.000000	-10.000000	0.050000	-9.416667	951.500000	1023.000000	1023.000000	2046.000000
16.020000	0.046093	27.241194	7.268767	7.339968	6.558468	6.073991	0.000000	-10.000000	0.075000	-10.400001	945.166687	1023.000000	1023.000000	2046.000000
16.040001	0.046187	27.296326	7.166794	7.389461	6.658952	6.081120	0.000000	-10.000000	0.091667	-11.950000	941.666687	1023.000000	1023.000000	2046.000000
16.059999	0.046920	27.729643	7.214165	7.507894	6.860136	6.147449	0.000000	-10.000000	0.133333	-13.566667	937.666687	1023.000000	1023.000000	2046.000000
16.080000	0.047537	28.094185	7.343844	7.462867	6.949131	6.338342	0.000000	-10.000000	0.166667	-14.966667	933.166687	1023.000000	1023.000000	2046.000000
16.100000	0.046664	27.578678	7.556015	7.291888	6.475754	6.255021	0.000000	-10.000000	0.216667	-16.166668	928.000000	1023.000000	1023.000000	2046.000000
16.120001	0.046140	27.268923	7.455082	7.281455	6.376180	6.156207	0.000000	-10.000000	0.241667	-17.300001	922.833313	1023.000000	1023.000000	2046.000000
16.139999	0.046429	27.439775	7.471483	7.426194	6.406394	6.135705	0.000000	-10.000000	0.275000	-18.583334	916.833313	1023.000000	1023.000000	2046.000000
16.160000	0.046809	27.664236	7.517289	7.516262	6.486446	6.144239	0.000000	-10.000000	0.325000	-20.316668	910.666687	1023.000000	1023.000000	2046.000000
16.180000	0.046390	27.416609	7.557904	7.500945	6.372998	5.984763	0.000000	-10.000000	0.400000	-22.516666	903.833313	1023.000000	1023.000000	2046.000000
16.200001	0.045391	26.825888	7.586741	7.228536	6.114399	5.896211	0.000000	-10.000000	0.483333	-24.833334	896.333313	1023.000000	1023.000000	2046.000000
16.219999	0.043726	25.841791	7.471031	6.971739	5.703905	5.695117	0.000000	-10.000000	0.566667	-26.650002	888.166687	1023.000000	1023.000000	2046.000000
16.240000	0.042308	25.003788	7.234969	6.843445	5.407325	5.518049	0.000000	-10.000000	0.600000	-27.650002	879.166687	1023.000000	1023.000000	2046.000000
16.260000	0.041100	24.289953	6.871056	6.834689	5.269295	5.314914	0.000000	-10.000000	0.641667	-28.350000	870.000000	1023.000000	1023.000000	2046.000000
16.280001	0.039641	23.427904	6.513259	6.747739	5.116816	5.050091	0.000000	-10.000000	0.658333	-29.016668	860.500000	1023.000000	1023.000000	2046.000000
16.299999	0.037205	21.988268	6.137991	6.432789	4.688308	4.729179	0.000000	-10.000000	0.708333	-29.900002	850.833313	1023.000000	1023.000000	2046.000000
16.320000	0.034827	20.582798	5.790602	5.963849	4.256070	4.572276	0.000000	-10.000000	0.741667	-30.883333	840.833313	1023.000000	1023.000000	2046.000000
16.340000	0.032414	19.156712	5.428861	5.663889	3.770210	4.293751	0.000000	-10.000000	0.775000	-31.616667	830.500000	1023.000000	1023.000000	2046.000000
16.360001	0.030793	18.198412	5.107506	5.497931	3.480303	4.112673	0.000000	-10.000000	0.808333	-32.583336	820.000000	1023.000000	1023.000000	2046.000000
16.379999	0.030059	17.764677	4.984156	5.460439	3.283668	4.036414	0.000000	-10.000000	0.858333	-33.416668	809.166687	1023.000000	1023.000000	2046.000000
16.400000	0.029979	17.717449	4.974520	5.488057	3.238164	4.016709	0.000000	-10.000000	0.908333	-34.300003	798.166687	1023.000000	1023.000000	2046.000000
16.420000	0.029960	17.706282	4.961331	5.630002	3.208877	3.906072	0.000000	-10.000000	0.941667	-34.866669	786.666687	1023.000000	1023.000000	2046.000000
16.440001	0.029810	17.617865	4.992954	5.769231	3.087201	3.768479	0.000000	-10.000000	0.950000	-35.183334	775.000000	1023.000000	1023.000000	2046.000000
16.459999	0.029455	17.407814	5.093019	5.732476	2.780327	3.801993	0.000000	-10.000000	0.950000	-35.416668	763.000000	1023.000000	1023.000000	2046.000000
16.480000	0.028640	16.926228	5.034314	5.669644	2.493065	3.729205	0.000000	-10.000000	0.950000	-35.550003	751.333313	1023.000000	1023.000000	2046.000000
16.500000	0.028236	16.687288	4.968244	5.648267	2.349855	3.720923	0.000000	-10.000000	0.933333	-35.583336	739.666687	1023.000000	1023.000000	2046.000000
16.520000	0.028240	16.690020	4.945980	5.679650	2.357671	3.706719	0.000000	-10.000000	0.925000	-35.400002	728.000000	1023.000000	1023.000000	2046.000000
16.540001	0.028109	16.612133	5.003314	5.646924	2.294343	3.667552	0.000000	-10.000000	0.916667	-35.383335	716.000000	1023.000000	1023.000000	2046.000000
16.559999	0.027869	16.470629	4.946534	5.697597	2.343536	3.482962	0.000000	-10.000000	0.941667	-35.350002	704.000000	1023.000000	1023.000000	2046.000000
16.580000	0.027152	16.046835	4.965739	5.482055	2.127827	3.471215	0.000000	-10.000000	0.958333	-35.616669	692.000000	1023.000000	1023.000000	2046.000000
16.600000	0.026111	15.431808	4.850482	5.245149	1.936472	3.399705	0.000000	-10.000000	0.991667	-35.800003	680.000000	1023.000000	1023.000000	2046.000000
16.620001	0.025199	14.892490	4.699754	4.979170	1.789984	3.423583	0.000000	-10.000000	1.016667	-36.333336	668.000000	1023.000000	1023.000000	2046.000000
16.639999	0.024822	14.669765	4.668637	4.989744	1.704661	3.306723	0.000000	-10.000000	1.041667	-36.700001	656.000000	1023.000000	1023.000000	2046.000000
16.660000	0.024824	14.670796	4.733821	5.161221	1.690205	3.085549	0.000000	-10.000000	1.058333	-36.950001	644.000000	1023.000000	1023.000000	2046.000000
16.680000	0.024305	14.364326	4.731564	5.161999	1.617082	2.853681	0.000000	-10.000000	1.066667	-36.983334	631.666687	1023.000000	1023.000000	2046.000000
16.700001	0.023243	13.736881	4.741242	4.856494	1.344839	2.794306	0.000000	-10.000000	1.075000	-37.000000	619.333313	1023.000000	1023.000000	2046.000000
16.719999	0.022001	13.002819	4.628726	4.506156	1.169289	2.698650	0.000000	-10.000000	1.091667	-37.266666	607.000000	1023.000000	1023.000000	2046.000000
16.740000	0.020998	12.410058	4.447040	4.178802	1.176743	2.607474	0.000000	-10.000000	1.133333	-37.916668	594.666687	1023.000000	1023.000000	2046.000000
16.760000	0.019824	11.715739	4.265344	3.972327	1.068247	2.409821	0.000000	-10.000000	1.158333	-38.599998	582.000000	1023.000000	1023.000000	2046.000000
16.780001	0.018827	11.126842	4.035480	4.048537	1.016094	2.026732	0.000000	-10.000000	1.166667	-39.099998	569.000000	1023.000000	1023.000000	2046.000000
16.799999	0.017556	10.375874	3.824764	3.937418	0.802040	1.811651	0.000000	-10.000000	1.133333	-38.700001	556.000000	1023.000000	1023.000000	2046.000000
16.820000	0.015750	9.308107	3.618112	3.573722	0.420095	1.696179	0.000000	-10.000000	1.116667	-38.316666	543.000000	1023.000000	1023.000000	2046.000000
16.840000	0.013700	8.096942	3.285703	3.221058	0.076512	1.513669	0.000000	-10.000000	1.083333	-37.900002	530.166687	1023.000000	1023.000000	2046.000000
16.860001	0.011682	6.903838	2.806645	2.884313	-0.133359	1.346239	0.000000	-10.000000	1.075000	-37.833336	517.500000	1023.000000	1023.000000	2046.000000
16.879999	0.010131	5.987142	2.436994	2.615775	-0.256510	1.190882	0.000000	-10.000000	1.066667	-37.650002	505.000000	1023.000000	1023.000000	2046.000000
16.900000	0.008828	5.217631	2.143124	2.509268	-0.347737	0.912976	0.000000	-10.000000	1.083333	-37.550003	492.500000	1023.000000	1023.000000	2046.000000
16.920000	0.007936	4.690204	2.021819	2.439527	-0.505437	0.734295	0.000000	-10.000000	1.083333	-37.516666	479.833344	1023.000000	1023.000000	2046.000000
16.940001	0.007173	4.238969	2.165274	2.213049	-0.876395	0.737040	0.000000	-10.000000	1.041667	-37.100002	463.333344	1023.000000	1023.000000	2046.000000
16.959999	0.006201	3.664592	2.008790	2.054826	-1.054486	0.655462	0.000000	-10.000000	0.991667	-36.566669	451.000000	1023.000000	1023.000000	2046.000000
16.980000	0.005684	3.359366	1.883356	1.946200	-1.186774	0.716585	0.000000	-10.000000	0.950000	-36.016670	438.833344	1023.000000	1023.000000	2046.000000
17.000000	0.005535	3.270968	1.766573	1.985945	-1.170974	0.689425	0.000000	-10.000000	0.941667	-35.333336	430.666656	1023.000000	1023.000000	2046.000000
17.020000	0.005427	3.207283	1.677119	2.193630	-1.162432	0.498967	0.000000	-10.000000	0.925000	-34.799999	418.666656	1023.000000	1023.000000	2046.000000
17.040001	0.005156	3.047389	1.753399	2.215019	-1.348251	0.427222	0.000000	-10.000000	0.908333	-34.166668	407.166656	1023.000000	1023.000000	2046.000000
17.059999	0.004395	2.597668	1.803169	2.017033	-1.619193	0.396659	0.000000	-10.000000	0.883333	-34.049999	395.833344	1023.000000	1023.000000	2046.000000
17.080000	0.003632	2.146310	1.717081	1.701091	-1.781845	0.509983	0.000000	-10.000000	0.858333	-33.549999	384.500000	1023.000000	1023.000000	2046.000000
17.100000	0.003007	1.776935	1.603855	1.535007	-1.836284	0.474357	0.000000	-10.000000	0.816667	-33.066666	373.166656	1023.000000	1023.000000	2046.000000
17.120001	0.002440	1.442245	1.485250	1.493851	-1.847550	0.310693	0.000000	-10.000000	0.783333	-32.416668	362.166656	1023.000000	1023.000000	2046.000000
17.139999	0.001970	1.163988	1.452747	1.375081	-1.924848	0.261008	0.000000	-10.000000	0.766667	-31.783333	351.333344	1023.000000	1023.000000	2046.000000
17.160000	0.001280	0.756242	1.469487	1.162767	-2.114473	0.238461	0.000000	-10.000000	0.758333	-31.433334	340.833344	1023.000000	1023.000000	2046.000000
17.180000	0.000486	0.287217	1.435229	0.794604	-2.285049	0.342434	0.000000	-10.000000	0.750000	-31.350000	330.166656	1023.000000	1023.000000	2046.000000
17.200001	-0.000152	-0.090050	1.387210	0.626869	-2.427210	0.323081	0.000000	-10.000000	0.741667	-31.266666	319.833344	1023.000000	1023.000000	2046.000000
17.219999	-0.000414	-0.244864	1.269545	0.578995	-2.392425	0.299021	0.000000	-10.000000	0.716667	-31.033333	309.333344	1023.000000	1023.000000	2046.000000
17.240000	-0.000573	-0.338785	1.161431	0.725441	-2.285271	0.059615	0.000000	-10.000000	0.691667	-30.583334	299.000000	1023.000000	1023.000000	2046.000000
17.260000	-0.000761	-0.449705	1.222816	0.643614	-2.356211	0.040076	0.000000	-10.000000	0.666667	-30.266666	288.666656	1023.000000	1023.000000	2046.000000
17.280001	-0.001002	-0.592163	1.456030	0.436626	-2.514576	0.029757	0.000000	-10.000000	0.666667	-29.799999	278.500000	1023.000000	1023.000000	2046.000000
17.299999	-0.001605	-0.948786	1.592975	0.110701	-2.645291	-0.007170	0.000000	-10.000000	0.666667	-29.549999	268.500000	1023.000000	1023.000000	2046.000000
17.320000	-0.002870	-1.695990	1.422686	-0.283511	-2.768601	-0.066564	0.000000	-10.000000	0.650000	-29.433334	258.833344	1023.000000	1023.000000	2046.000000
17.340000	-0.004124	-2.437535	1.069932	-0.454891	-2.787314	-0.265262	0.000000	-10.000000	0.625000	-29.233334	249.166672	1023.000000	1023.000000	2046.000000
17.360001	-0.005459	-3.226505	0.607679	-0.447955	-2.766230	-0.619999	0.000000	-10.000000	0.600000	-28.533335	239.500000	1023.000000	1023.000000	2046.000000
17.379999	-0.007132	-4.214939	0.242076	-0.587574	-2.971376	-0.898065	0.000000	-10.000000	0.566667	-27.533335	229.833328	1023.000000	1023.000000	2046.000000
17.400000	-0.009310	-5.501932	-0.067273	-0.906321	-3.376915	-1.151423	0.000000	-10.000000	0.541667	-26.500000	220.500000	1023.000000	1023.000000	2046.000000
17.420000	-0.011623	-6.869462	-0.485598	-1.304682	-3.692874	-1.386308	0.000000	-10.000000	0.508333	-25.866667	211.666672	1023.000000	1023.000000	2046.000000
17.440001	-0.013538	-8.000813	-0.887332	-1.759995	-3.925044	-1.428442	0.000000	-10.000000	0.491667	-25.333334	203.000000	1023.000000	1023.000000	2046.000000
17.459999	-0.015110	-8.930246	-1.364531	-2.074172	-3.916985	-1.574558	0.000000	-10.000000	0.466667	-24.916666	194.500000	1023.000000	1023.000000	2046.000000
17.480000	-0.016234	-9.594327	-1.728237	-2.154089	-3.881495	-1.830506	0.000000	-10.000000	0.458333	-24.483334	186.166672	1023.000000	1023.000000	2046.000000
17.500000	-0.016867	-9.968657	-1.797241	-2.162385	-4.019244	-1.989787	0.000000	-10.000000	0.425000	-23.783333	178.000000	1023.000000	1023.000000	2046.000000
17.520000	-0.017178	-10.152089	-1.692013	-2.203304	-4.239246	-2.017526	0.000000	-10.000000	0.400000	-23.033333	170.000000	1023.000000	1023.000000	2046.000000
17.540001	-0.017329	-10.241309	-1.659595	-2.280453	-4.378474	-1.922787	0.000000	-10.000000	0.366667	-22.016666	162.333328	1023.000000	1023.000000	2046.000000
17.559999	-0.017563	-10.379519	-1.662052	-2.386943	-4.464818	-1.865707	0.000000	-10.000000	0.341667	-20.966667	155.000000	1023.000000	1023.000000	2046.000000
17.580000	-0.017653	-10.433034	-1.755946	-2.440584	-4.409411	-1.827093	0.000000	-10.000000	0.291667	-19.850000	148.166672	1023.000000	1023.000000	2046.000000
17.600000	-0.017758	-10.495247	-1.926293	-2.326108	-4.270878	-1.971968	0.000000	-10.000000	0.250000	-18.850000	141.666672	1023.000000	1023.000000	2046.000000
17.620001	-0.017689	-10.454285	-1.929250	-2.246342	-4.210689	-2.068004	0.000000	-10.000000	0.216667	-18.083334	135.500000	1023.000000	1023.000000	2046.000000
17.639999	-0.017661	-10.437790	-1.734913	-2.345344	-4.338830	-2.018703	0.000000	-10.000000	0.208333	-17.433334	129.500000	1023.000000	1023.000000	2046.000000
17.660000	-0.017826	-10.534942	-1.532930	-2.539262	-4.527400	-1.935349	0.000000	-10.000000	0.200000	-17.049999	123.500000	1023.000000	1023.000000	2046.000000
17.680000	-0.018087	-10.689692	-1.454162	-2.807727	-4.634115	-1.793688	0.000000	-10.000000	0.200000	-16.700001	117.666664	1023.000000	1023.000000	2046.000000
17.700001	-0.018429	-10.891418	-1.603622	-2.975084	-4.534981	-1.777731	0.000000	-10.000000	0.183333	-16.350000	112.000000	1023.000000	1023.000000	2046.000000
17.719999	-0.018689	-11.044965	-1.855618	-2.946281	-4.329142	-1.913923	0.000000	-10.000000	0.183333	-15.816667	106.500000	1023.000000	1023.000000	2046.000000
17.740000	-0.019052	-11.259949	-1.779504	-3.021481	-4.483671	-1.975293	0.000000	-10.000000	0.166667	-15.250000	101.166664	1023.000000	1023.000000	2046.000000
17.760000	-0.019520	-11.536319	-1.704273	-3.271054	-4.671434	-1.889558	0.000000	-10.000000	0.166667	-14.800000	96.000000	1023.000000	1023.000000	2046.000000
17.780001	-0.020076	-11.864693	-1.695139	-3.555132	-4.857198	-1.757223	0.000000	-10.000000	0.150000	-14.366667	91.166664	1023.000000	1023.000000	2046.000000
17.799999	-0.020357	-12.031193	-1.797205	-3.819051	-4.817618	-1.597318	0.000000	-10.000000	0.150000	-14.150000	88.000000	1023.000000	1023.000000	2046.000000
17.820000	-0.020857	-12.326468	-2.055574	-3.797584	-4.689535	-1.783776	0.000000	-10.000000	0.150000	-14.083333	83.333336	1023.000000	1023.000000	2046.000000
17.840000	-0.020783	-12.282495	-2.135326	-3.699592	-4.574700	-1.872876	0.000000	-10.000000	0.150000	-14.016666	78.500000	1023.000000	1023.000000	2046.000000
17.860001	-0.020513	-12.123183	-1.815800	-3.652721	-4.821839	-1.832823	0.000000	-10.000000	0.150000	-13.783334	72.333336	1023.000000	1023.000000	2046.000000
17.879999	-0.020412	-12.063511	-1.691813	-3.688478	-4.882662	-1.800559	0.000000	-10.000000	0.141667	-13.233334	67.666664	1023.000000	1023.000000	2046.000000
17.900000	-0.020296	-11.994938	-1.560170	-3.846463	-4.915728	-1.672577	0.000000	-10.000000	0.125000	-12.816667	63.333332	1023.000000	1023.000000	2046.000000
17.920000	-0.019788	-11.694448	-1.358940	-3.942604	-4.801665	-1.591238	0.000000	-10.000000	0.108333	-12.666667	57.500000	1023.000000	1023.000000	2046.000000
17.940001	-0.019906	-11.764522	-1.378644	-3.848474	-4.617732	-1.919671	0.000000	-10.000000	0.083333	-12.600000	51.833332	1023.000000	1023.000000	2046.000000
17.959999	-0.021140	-12.493807	-1.628834	-3.919010	-4.696294	-2.249668	0.000000	-10.000000	0.066667	-11.350000	45.000000	1023.000000	1023.000000	2046.000000
17.980000	-0.022557	-13.330971	-1.843472	-4.076631	-4.960311	-2.450557	0.000000	-10.000000	0.050000	-10.000000	41.000000	1023.000000	1023.000000	2046.000000
18.000000	-0.024313	-14.369074	-2.234236	-4.267740	-5.212882	-2.654216	0.000000	-10.000000	0.050000	-8.800000	38.500000	1023.000000	1023.000000	2046.000000
18.020000	-0.026210	-15.490385	-2.603122	-4.550579	-5.554249	-2.782435	0.000000	-10.000000	0.050000	-8.500000	37.500000	1023.000000	1023.000000	2046.000000
18.040001	-0.028239	-16.688978	-3.036150	-4.884516	-5.847492	-2.920821	0.000000	-10.000000	0.050000	-8.000000	35.666668	1023.000000	1023.000000	2046.000000
18.059999	-0.029819	-17.623276	-3.556978	-5.139818	-5.883301	-3.043179	0.000000	-10.000000	0.041667	-7.366667	33.000000	1023.000000	1023.000000	2046.000000
18.080000	-0.031141	-18.404455	-4.094319	-5.171074	-5.838270	-3.300792	0.000000	-10.000000	0.025000	-6.550000	30.666666	1023.000000	1023.000000	2046.000000
18.100000	-0.031964	-18.890594	-4.330098	-5.211350	-5.942773	-3.406373	0.000000	-10.000000	0.008333	-5.416667	28.500000	1023.000000	1023.000000	2046.000000
18.120001	-0.031993	-18.907816	-4.285154	-5.213445	-6.040587	-3.368630	0.000000	-10.000000	-0.008333	-3.916667	26.666666	1023.000000	1023.000000	2046.000000
18.139999	-0.031695	-18.731827	-4.080602	-5.206768	-6.217747	-3.226711	0.000000	-10.000000	-0.008333	-2.100000	25.166666	1023.000000	1023.000000	2046.000000
18.160000	-0.031262	-18.476082	-3.901760	-5.180728	-6.290060	-3.103533	0.000000	-10.000000	-0.025000	-0.066667	24.333334	1023.000000	1023.000000	2046.000000
18.180000	-0.030720	-18.155466	-3.962986	-5.036894	-6.096802	-3.058785	0.000000	-10.000000	-0.041667	2.366667	24.000000	1023.000000	1023.000000	2046.000000
18.200001	-0.030181	-17.837233	-4.130888	-4.760560	-5.793262	-3.152523	0.000000	-10.000000	-0.066667	5.216667	24.000000	1023.000000	1023.000000	2046.000000
18.219999	-0.029378	-17.362125	-4.067997	-4.567096	-5.645385	-3.081647	0.000000	-10.000000	-0.091667	8.533334	24.000000	1023.000000	1023.000000	2046.000000
18.240000	-0.028365	-16.763449	-3.774752	-4.457296	-5.608420	-2.922980	0.000000	-10.000000	-0.141667	12.050000	24.000000	1023.000000	1023.000000	2046.000000
18.260000	-0.026939	-15.921053	-3.302755	-4.418534	-5.607475	-2.592288	0.000000	-10.000000	-0.208333	15.183333	24.000000	1023.000000	1023.000000	2046.000000
18.280001	-0.025721	-15.201227	-2.924528	-4.453675	-5.512486	-2.310539	0.000000	-10.000000	-0.275000	17.783333	24.000000	1023.000000	1023.000000	2046.000000
18.299999	-0.024769	-14.638745	-2.902776	-4.360571	-5.152854	-2.222544	0.000000	-10.000000	-0.350000	20.366667	24.333334	1023.000000	1023.000000	2046.000000
18.320000	-0.023929	-14.142288	-2.959102	-4.212731	-4.749149	-2.221307	0.000000	-10.000000	-0.416667	22.633333	26.333334	1023.000000	1023.000000	2046.000000
18.340000	-0.023098	-13.651041	-2.884692	-4.126202	-4.520600	-2.119548	0.000000	-10.000000	-0.500000	24.850000	31.000000	1023.000000	1023.000000	2046.000000
18.360001	-0.022079	-13.048553	-2.682783	-4.098315	-4.349732	-1.917723	0.000000	-10.000000	-0.566667	27.016666	38.333332	1023.000000	1023.000000	2046.000000
18.379999	-0.020846	-12.320019	-2.449686	-3.995330	-4.172988	-1.702014	0.000000	-10.000000	-0.641667	29.250000	47.166668	1023.000000	1023.000000	2046.000000
18.400000	-0.019508	-11.529003	-2.046223	-3.964252	-4.117230	-1.401298	0.000000	-10.000000	-0.691667	31.183334	56.666668	1023.000000	1023.000000	2046.000000
18.420000	-0.018123	-10.710917	-1.713209	-3.890656	-3.962327	-1.144726	0.000000	-10.000000	-0.741667	32.633335	66.833336	1023.000000	1023.000000	2046.000000
18.440001	-0.016851	-9.959061	-1.495211	-3.823087	-3.719166	-0.921597	0.000000	-10.000000	-0.800000	33.900002	77.333336	1023.000000	1023.000000	2046.000000
18.459999	-0.015866	-9.377011	-1.568372	-3.642200	-3.271430	-0.895009	0.000000	-10.000000	-0.850000	35.433334	88.500000	1023.000000	1023.000000	2046.000000
18.480000	-0.015244	-9.009078	-1.619298	-3.532262	-2.991246	-0.866273	0.000000	-10.000000	-0.891667	36.366669	100.000000	1023.000000	1023.000000	2046.000000
18.500000	-0.014383	-8.500527	-1.527611	-3.536505	-2.790392	-0.646019	0.000000	-10.000000	-0.916667	37.016666	112.000000	1023.000000	1023.000000	2046.000000
18.520000	-0.013071	-7.725132	-1.335162	-3.532684	-2.582330	-0.274956	0.000000	-10.000000	-0.975000	37.566669	124.333336	1023.000000	1023.000000	2046.000000
18.540001	-0.011323	-6.691660	-0.904776	-3.511116	-2.428068	0.152300	0.000000	-10.000000	-1.000000	38.633335	136.666672	1023.000000	1023.000000	2046.000000
18.559999	-0.009890	-5.844736	-0.464066	-3.377632	-2.382143	0.379105	0.000000	-10.000000	-1.033333	39.450001	149.500000	1023.000000	1023.000000	2046.000000
18.580000	-0.008058	-4.762176	-0.218193	-3.113745	-1.997997	0.567760	0.000000	-10.000000	-1.050000	40.016666	162.333328	1023.000000	1023.000000	2046.000000
18.600000	-0.006338	-3.745918	-0.113196	-2.631392	-1.568189	0.566859	0.000000	-10.000000	-1.091667	40.483334	180.166672	1023.000000	1023.000000	2046.000000
18.620001	-0.004758	-2.811884	0.090626	-2.313613	-1.284496	0.695599	0.000000	-10.000000	-1.116667	41.083336	193.500000	1023.000000	1023.000000	2046.000000
18.639999	-0.002510	-1.483706	0.544905	-1.962602	-1.044429	0.978420	0.000000	-10.000000	-1.108333	41.533333	207.166672	1023.000000	1023.000000	2046.000000
18.660000	-0.000025	-0.014586	1.195503	-1.516741	-0.887541	1.194192	0.000000	-10.000000	-1.108333	41.450001	216.500000	1023.000000	1023.000000	2046.000000
18.680000	0.001935	1.143552	1.890799	-1.297890	-0.831871	1.382513	0.000000	-10.000000	-1.100000	41.666668	230.500000	1023.000000	1023.000000	2046.000000
18.700001	0.002116	1.250497	1.849931	-1.180170	-0.651994	1.232730	0.000000	-10.000000	-1.150000	41.683334	244.500000	1023.000000	1023.000000	2046.000000
18.719999	0.001442	0.852398	1.398428	-1.151659	-0.438384	1.044014	0.000000	-10.000000	-1.175000	42.250000	258.500000	1023.000000	1023.000000	2046.000000
18.740000	-0.000029	-0.016863	0.874777	-1.208181	-0.499945	0.816485	0.000000	-10.000000	-1.200000	42.350002	272.500000	1023.000000	1023.000000	2046.000000
18.760000	-0.001260	-0.744402	0.346075	-1.325408	-0.487697	0.722628	0.000000	-10.000000	-1.183333	42.500000	286.500000	1023.000000	1023.000000	2046.000000
18.780001	-0.001630	-0.963477	0.138649	-1.395985	-0.552297	0.846156	0.000000	-10.000000	-1.166667	42.116669	300.500000	1023.000000	1023.000000	2046.000000
18.799999	-0.001180	-0.697104	0.276454	-1.383440	-0.674605	1.084489	0.000000	-10.000000	-1.158333	41.900002	309.833344	1023.000000	1023.000000	2046.000000
18.820000	-0.000444	-0.262419	0.342195	-1.192074	-0.583857	1.171318	0.000000	-10.000000	-1.166667	41.816666	323.833344	1023.000000	1023.000000	2046.000000
18.840000	-0.000056	-0.033193	0.210492	-0.901381	-0.405701	1.063396	0.000000	-10.000000	-1.183333	42.233334	337.833344	1023.000000	1023.000000	2046.000000
18.860001	0.000628	0.371161	0.170043	-0.647532	-0.198140	1.046789	0.000000	-10.000000	-1.166667	42.299999	356.666656	1023.000000	1023.000000	2046.000000
18.879999	0.001405	0.830528	0.083106	-0.543861	0.069197	1.222087	0.000000	-10.000000	-1.125000	42.016666	371.000000	1023.000000	1023.000000	2046.000000
18.900000	0.002829	1.672094	0.240703	-0.380181	0.280577	1.530995	0.000000	-10.000000	-1.091667	41.350002	385.166656	1023.000000	1023.000000	2046.000000
18.920000	0.004781	2.825822	0.747745	-0.182545	0.324576	1.936045	0.000000	-10.000000	-1.108333	41.416668	399.000000	1023.000000	1023.000000	2046.000000
18.940001	0.006761	3.995858	1.187359	0.091572	0.514987	2.201941	0.000000	-10.000000	-1.100000	41.450001	412.666656	1023.000000	1023.000000	2046.000000
18.959999	0.008433	4.983748	1.435166	0.408068	0.850160	2.290354	0.000000	-10.000000	-1.116667	41.666668	426.500000	1023.000000	1023.000000	2046.000000
18.980000	0.009732	5.751817	1.558847	0.647018	1.200399	2.345553	0.000000	-10.000000	-1.083333	41.350002	440.500000	1023.000000	1023.000000	2046.000000
19.000000	0.011212	6.626462	1.721179	0.773178	1.576394	2.555712	0.000000	-10.000000	-1.116667	41.283333	454.500000	1023.000000	1023.000000	2046.000000
19.020000	0.012992	7.678111	2.110914	0.876477	1.818779	2.871940	0.000000	-10.000000	-1.083333	41.333332	468.166656	1023.000000	1023.000000	2046.000000
19.040001	0.015131	8.942239	2.756609	0.921012	1.930226	3.334392	0.000000	-10.000000	-1.100000	41.166668	481.833344	1023.000000	1023.000000	2046.000000
19.059999	0.016898	9.986596	3.154265	1.122828	2.240526	3.468976	0.000000	-10.000000	-1.050000	41.216667	495.500000	1023.000000	1023.000000	2046.000000
19.080000	0.017992	10.633432	3.270566	1.331880	2.546623	3.484364	0.000000	-10.000000	-1.050000	40.850002	509.500000	1023.000000	1023.000000	2046.000000
19.100000	0.018822	11.123832	3.265687	1.508746	2.864632	3.484767	0.000000	-10.000000	-1.033333	41.016666	523.166687	1023.000000	1023.000000	2046.000000
19.120001	0.020289	11.990562	3.483018	1.606002	3.083859	3.817684	0.000000	-10.000000	-1.050000	40.683334	536.833313	1023.000000	1023.000000	2046.000000
19.139999	0.022129	13.078377	3.925298	1.673427	3.234631	4.245021	0.000000	-10.000000	-1.050000	40.666668	550.333313	1023.000000	1023.000000	2046.000000
19.160000	0.023903	14.126864	4.337607	1.862756	3.456385	4.470117	0.000000	-10.000000	-1.041667	40.300003	564.000000	1023.000000	1023.000000	2046.000000
19.180000	0.025258	14.927606	4.507562	2.136505	3.816096	4.467442	0.000000	-10.000000	-1.016667	40.300003	577.500000	1023.000000	1023.000000	2046.000000
19.200001	0.026010	15.371822	4.608441	2.300629	3.972271	4.490481	0.000000	-10.000000	-0.975000	39.783337	591.000000	1023.000000	1023.000000	2046.000000
19.219999	0.026769	15.820390	4.532313	2.412128	4.262935	4.613014	0.000000	-10.000000	-0.925000	39.250000	604.333313	1023.000000	1023.000000	2046.000000
19.240000	0.027898	16.487846	4.609983	2.473370	4.497864	4.906628	0.000000	-10.000000	-0.883333	38.433334	617.500000	1023.000000	1023.000000	2046.000000
19.260000	0.029584	17.484295	5.034534	2.486011	4.617541	5.346209	0.000000	-10.000000	-0.858333	37.666668	630.333313	1023.000000	1023.000000	2046.000000
19.280001	0.031269	18.480034	5.435255	2.614269	4.836355	5.594155	0.000000	-10.000000	-0.816667	36.900002	643.166687	1023.000000	1023.000000	2046.000000
19.299999	0.032305	19.092522	5.655293	2.867973	5.016075	5.553181	0.000000	-10.000000	-0.775000	35.500000	655.666687	1023.000000	1023.000000	2046.000000
19.320000	0.033244	19.647017	5.713555	3.214368	5.208727	5.510366	0.000000	-10.000000	-0.716667	34.516666	667.833313	1023.000000	1023.000000	2046.000000
19.340000	0.035032	20.704205	5.971082	3.554150	5.332556	5.846416	0.000000	-10.000000	-0.650000	32.850002	679.500000	1023.000000	1023.000000	2046.000000
19.360001	0.037725	22.295441	6.607015	3.990280	5.464513	6.233632	0.000000	-10.000000	-0.583333	31.633335	690.666687	1023.000000	1023.000000	2046.000000
19.379999	0.039687	23.455229	7.081255	4.615211	5.647738	6.111025	0.000000	-10.000000	-0.516667	29.750000	701.333313	1023.000000	1023.000000	2046.000000
19.400000	0.040261	23.794304	7.126105	4.953280	5.841292	5.873626	0.000000	-10.000000	-0.475000	28.466667	711.500000	1023.000000	1023.000000	2046.000000
19.420000	0.040717	24.063549	7.179988	4.933184	5.902349	6.048028	0.000000	-10.000000	-0.441667	26.883333	721.333313	1023.000000	1023.000000	2046.000000
19.440001	0.040327	23.833265	7.262676	4.818514	5.676888	6.075186	0.000000	-10.000000	-0.408333	25.516666	730.666687	1023.000000	1023.000000	2046.000000
19.459999	0.038730	22.889534	6.915862	4.791788	5.491606	5.690279	0.000000	-10.000000	-0.358333	23.700001	739.500000	1023.000000	1023.000000	2046.000000
19.480000	0.036327	21.469379	6.331874	4.654735	5.228321	5.254450	0.000000	-10.000000	-0.291667	21.933334	747.666687	1023.000000	1023.000000	2046.000000
19.500000	0.034709	20.513250	5.752551	4.532692	5.146583	5.081424	0.000000	-10.000000	-0.225000	19.750000	755.333313	1023.000000	1023.000000	2046.000000
19.520000	0.033926	20.050312	5.473310	4.478523	4.931585	5.166893	0.000000	-10.000000	-0.175000	17.833334	762.166687	1023.000000	1023.000000	2046.000000
19.540001	0.033983	20.083868	5.519342	4.483111	4.780954	5.300460	0.000000	-10.000000	-0.141667	15.650001	768.500000	1023.000000	1023.000000	2046.000000
19.559999	0.033944	20.061171	5.474741	4.712243	4.773787	5.100401	0.000000	-10.000000	-0.100000	13.583333	774.000000	1023.000000	1023.000000	2046.000000
19.580000	0.033410	19.745054	5.317732	4.858015	4.660460	4.908847	0.000000	-10.000000	-0.058333	10.433333	778.833313	1023.000000	1023.000000	2046.000000
19.600000	0.033169	19.602619	5.116096	4.934029	4.659964	4.892530	0.000000	-10.000000	-0.008333	7.016667	782.833313	1023.000000	1023.000000	2046.000000
19.620001	0.033035	19.523485	4.960853	4.953764	4.608561	5.000308	0.000000	-10.000000	0.025000	2.300000	785.833313	1023.000000	1023.000000	2046.000000
19.639999	0.033679	19.904146	5.100658	4.987611	4.528648	5.287228	0.000000	-10.000000	0.033333	-1.033333	787.500000	1023.000000	1023.000000	2046.000000
19.660000	0.034487	20.381573	5.283940	5.147037	4.581749	5.368846	0.000000	-10.000000	0.033333	-3.616667	788.000000	1023.000000	1023.000000	2046.000000
19.680000	0.035157	20.777891	5.446097	5.358332	4.643301	5.330162	0.000000	-10.000000	0.033333	-4.983334	788.000000	1023.000000	1023.000000	2046.000000
19.700001	0.035556	21.013369	5.633664	5.475754	4.622702	5.281249	0.000000	-10.000000	0.041667	-6.400000	788.000000	1023.000000	1023.000000	2046.000000
19.719999	0.035624	21.054016	5.718239	5.532174	4.636268	5.167336	0.000000	-10.000000	0.050000	-7.400000	788.000000	1023.000000	1023.000000	2046.000000
19.740000	0.035689	21.092422	5.655847	5.552389	4.748729	5.135458	0.000000	-10.000000	0.050000	-8.050000	788.000000	1023.000000	1023.000000	2046.000000
19.760000	0.035882	21.206167	5.735885	5.467596	4.706095	5.296592	0.000000	-10.000000	0.066667	-8.850000	788.000000	1023.000000	1023.000000	2046.000000
19.780001	0.036278	21.440390	5.897656	5.345639	4.688546	5.508548	0.000000	-10.000000	0.083333	-10.000000	788.000000	1023.000000	1023.000000	2046.000000
19.799999	0.036633	21.649971	6.055626	5.352394	4.719571	5.522381	0.000000	-10.000000	0.100000	-11.150000	781.000000	1023.000000	1023.000000	2046.000000
19.820000	0.036603	21.632423	6.184961	5.417238	4.676299	5.353926	0.000000	-10.000000	0.100000	-12.283334	772.666687	1023.000000	1023.000000	2046.000000
19.840000	0.036497	21.569515	6.235187	5.456336	4.660529	5.217463	0.000000	-10.000000	0.116667	-13.466667	762.666687	1023.000000	1023.000000	2046.000000
19.860001	0.036147	21.362682	6.184037	5.432116	4.621646	5.124884	0.000000	-10.000000	0.150000	-14.483334	758.166687	1023.000000	1023.000000	2046.000000
19.879999	0.035775	21.142750	5.987783	5.383090	4.653579	5.118297	0.000000	-10.000000	0.191667	-15.500000	753.166687	1023.000000	1023.000000	2046.000000
19.900000	0.035392	20.916777	5.948481	5.240029	4.503558	5.224709	0.000000	-10.000000	0.233333	-16.600000	748.000000	1023.000000	1023.000000	2046.000000
19.920000	0.035280	20.850580	5.950960	5.034220	4.419149	5.446252	0.000000	-10.000000	0.266667	-17.983334	742.333313	1023.000000	1023.000000	2046.000000
19.940001	0.035275	20.847534	6.000170	4.990192	4.404901	5.452270	0.000000	-10.000000	0.308333	-19.333334	736.333313	1023.000000	1023.000000	2046.000000
19.959999	0.035383	20.911320	5.986960	5.111269	4.530877	5.282214	0.000000	-10.000000	0.341667	-20.633333	729.833313	1023.000000	1023.000000	2046.000000
19.980000	0.035109	20.749153	6.025858	5.108968	4.479172	5.135157	0.000000	-10.000000	0.375000	-21.783335	723.000000	1023.000000	1023.000000	2046.000000
20.000000	0.034826	20.581951	6.123750	5.124793	4.322494	5.010914	0.000000	-10.000000	0.400000	-22.883333	715.666687	1023.000000	1023.000000	2046.000000
20.020000	0.034332	20.289949	6.122824	5.142718	4.169108	4.855299	0.000000	-10.000000	0.441667	-23.616667	708.000000	1023.000000	1023.000000	2046.000000
20.040001	0.033917	20.044765	6.020221	5.129437	4.038815	4.856293	0.000000	-10.000000	0.483333	-24.483334	700.000000	1023.000000	1023.000000	2046.000000
20.059999	0.033591	19.852043	6.054497	5.078687	3.814231	4.904628	0.000000	-10.000000	0.541667	-25.750000	691.833313	1023.000000	1023.000000	2046.000000
20.080000	0.033364	19.718367	6.176220	4.990361	3.717115	4.834671	0.000000	-10.000000	0.591667	-27.116667	683.333313	1023.000000	1023.000000	2046.000000
20.100000	0.032648	19.294746	6.165415	4.989448	3.596517	4.543366	0.000000	-10.000000	0.650000	-28.433334	674.333313	1023.000000	1023.000000	2046.000000
20.120001	0.031261	18.475355	6.021985	4.896762	3.361821	4.194788	0.000000	-10.000000	0.683333	-29.250000	665.000000	1023.000000	1023.000000	2046.000000
20.139999	0.029104	17.200415	5.643567	4.702441	3.059604	3.794803	0.000000	-10.000000	0.733333	-30.150000	655.333313	1023.000000	1023.000000	2046.000000
20.160000	0.026219	15.495371	5.009615	4.383665	2.678300	3.423791	0.000000	-10.000000	0.783333	-31.133333	645.333313	1023.000000	1023.000000	2046.000000
20.180000	0.023457	13.862800	4.436292	4.036621	2.239054	3.150832	0.000000	-10.000000	0.816667	-31.916668	634.833313	1023.000000	1023.000000	2046.000000
20.200001	0.021180	12.517266	3.964154	3.684885	1.857620	3.010608	0.000000	-10.000000	0.825000	-32.633335	624.166687	1023.000000	1023.000000	2046.000000
20.219999	0.019356	11.439365	3.580827	3.403457	1.556307	2.898774	0.000000	-10.000000	0.841667	-33.183334	613.166687	1023.000000	1023.000000	2046.000000
20.240000	0.018043	10.663138	3.292596	3.298526	1.384924	2.687094	0.000000	-10.000000	0.891667	-33.766670	602.166687	1023.000000	1023.000000	2046.000000
20.260000	0.016826	9.943871	3.125758	3.244831	1.171605	2.401679	0.000000	-10.000000	0.933333	-34.150002	590.833313	1023.000000	1023.000000	2046.000000
20.280001	0.015851	9.368195	3.030780	3.140901	1.016626	2.179887	0.000000	-10.000000	0.950000	-34.400002	579.500000	1023.000000	1023.000000	2046.000000
20.299999	0.014962	8.842674	2.858047	3.073400	0.896614	2.014613	0.000000	-10.000000	0.941667	-34.683334	568.000000	1023.000000	1023.000000	2046.000000
20.320000	0.014374	8.494941	2.750467	3.082248	0.687497	1.974728	0.000000	-10.000000	0.933333	-35.133335	556.500000	1023.000000	1023.000000	2046.000000
20.340000	0.014126	8.348276	2.732375	3.070930	0.423854	2.121117	0.000000	-10.000000	0.925000	-35.133335	544.833313	1023.000000	1023.000000	2046.000000
20.360001	0.014089	8.326473	2.672563	3.153032	0.313142	2.187736	0.000000	-10.000000	0.933333	-35.200001	533.000000	1023.000000	1023.000000	2046.000000
20.379999	0.013970	8.256420	2.715704	3.285772	0.218647	2.036298	0.000000	-10.000000	0.925000	-34.983334	521.166687	1023.000000	1023.000000	2046.000000
20.400000	0.013801	8.156663	2.779942	3.327695	0.184299	1.864727	0.000000	-10.000000	0.933333	-35.016666	509.500000	1023.000000	1023.000000	2046.000000
20.420000	0.013450	7.948984	2.802636	3.299758	0.122025	1.724564	0.000000	-10.000000	0.916667	-35.000000	497.833344	1023.000000	1023.000000	2046.000000
20.440001	0.013017	7.693212	2.748603	3.193351	0.042684	1.708574	0.000000	-10.000000	0.925000	-35.116669	486.166656	1023.000000	1023.000000	2046.000000
20.459999	0.012312	7.276242	2.723060	3.058255	-0.215369	1.710295	0.000000	-10.000000	0.925000	-35.266666	474.500000	1023.000000	1023.000000	2046.000000
20.480000	0.011938	7.055262	2.683091	2.899168	-0.348364	1.821367	0.000000	-10.000000	0.933333	-35.366669	462.833344	1023.000000	1023.000000	2046.000000
20.500000	0.011447	6.765215	2.589157	2.891192	-0.412225	1.697091	0.000000	-10.000000	0.950000	-35.366669	451.000000	1023.000000	1023.000000	2046.000000
20.520000	0.010873	6.426107	2.545851	2.780561	-0.420751	1.520446	0.000000	-10.000000	0.950000	-35.333332	439.000000	1023.000000	1023.000000	2046.000000
20.540001	0.010052	5.940753	2.491169	2.617899	-0.512917	1.344602	0.000000	-10.000000	0.958333	-35.200001	427.166656	1023.000000	1023.000000	2046.000000
20.559999	0.009118	5.388798	2.300408	2.484293	-0.661744	1.265841	0.000000	-10.000000	0.950000	-35.216667	415.500000	1023.000000	1023.000000	2046.000000
20.580000	0.008209	4.851368	2.191483	2.233366	-0.952542	1.379061	0.000000	-10.000000	0.941667	-35.016666	403.833344	1023.000000	1023.000000	2046.000000
20.600000	0.007666	4.530758	2.030095	2.052620	-0.986883	1.434926	0.000000	-10.000000	0.933333	-34.933334	392.166656	1023.000000	1023.000000	2046.000000
20.620001	0.007292	4.309343	1.899576	2.081758	-0.897759	1.225767	0.000000	-10.000000	0.916667	-34.650002	380.500000	1023.000000	1023.000000	2046.000000
20.639999	0.006838	4.041198	1.922792	1.905496	-0.943694	1.156605	0.000000	-10.000000	0.908333	-34.516666	368.833344	1023.000000	1023.000000	2046.000000
20.660000	0.006294	3.719560	1.910007	1.860251	-1.038141	0.987443	0.000000	-10.000000	0.891667	-34.150002	357.333344	1023.000000	1023.000000	2046.000000
20.680000	0.005446	3.218501	1.949332	1.759218	-1.451074	0.961025	0.000000	-10.000000	0.875000	-33.799999	345.833344	1023.000000	1023.000000	2046.000000
20.700001	0.005074	2.999004	1.860637	1.652270	-1.585783	1.071881	0.000000	-10.000000	0.841667	-33.133335	334.666656	1023.000000	1023.000000	2046.000000
20.719999	0.004489	2.652770	1.795551	1.547704	-1.657736	0.967251	0.000000	-10.000000	0.825000	-32.849998	323.500000	1023.000000	1023.000000	2046.000000
20.740000	0.003743	2.212087	1.831069	1.320631	-1.669702	0.730089	0.000000	-10.000000	0.816667	-32.583332	312.666656	1023.000000	1023.000000	2046.000000
20.760000	0.002705	1.598881	1.725566	1.038165	-1.737440	0.572589	0.000000	-10.000000	0.816667	-32.566666	301.833344	1023.000000	1023.000000	2046.000000
20.780001	0.001299	0.767575	1.560134	0.785796	-2.075563	0.497209	0.000000	-10.000000	0.800000	-32.066666	291.000000	1023.000000	1023.000000	2046.000000
20.799999	0.000057	0.033814	1.343602	0.596063	-2.368811	0.462960	0.000000	-10.000000	0.775000	-31.250000	280.166656	1023.000000	1023.000000	2046.000000
20.820000	-0.001251	-0.739220	0.987307	0.424019	-2.541166	0.390620	0.000000	-10.000000	0.741667	-30.566668	269.666656	1023.000000	1023.000000	2046.000000
20.840000	-0.002597	-1.534763	0.685862	0.270513	-2.695437	0.204299	0.000000	-10.000000	0.700000	-30.100000	259.500000	1023.000000	1023.000000	2046.000000
20.860001	-0.004176	-2.468184	0.347457	0.025633	-2.776560	-0.064712	0.000000	-10.000000	0.666667	-29.833334	249.500000	1023.000000	1023.000000	2046.000000
20.879999	-0.005863	-3.465039	0.014376	-0.299889	-2.898615	-0.280911	0.000000	-10.000000	0.650000	-29.516666	239.500000	1023.000000	1023.000000	2046.000000
20.900000	-0.007581	-4.480430	-0.331394	-0.624608	-3.109236	-0.415192	0.000000	-10.000000	0.650000	-29.150000	229.666672	1023.000000	1023.000000	2046.000000
20.920000	-0.009025	-5.333956	-0.586823	-0.933038	-3.428259	-0.385836	0.000000	-10.000000	0.633333	-28.700001	220.000000	1023.000000	1023.000000	2046.000000
20.940001	-0.009787	-5.783899	-0.753164	-1.035119	-3.602955	-0.392661	0.000000	-10.000000	0.616667	-28.233334	210.500000	1023.000000	1023.000000	2046.000000
20.959999	-0.010094	-5.965269	-0.801663	-1.046887	-3.641711	-0.475008	0.000000	-10.000000	0.566667	-27.533335	201.000000	1023.000000	1023.000000	2046.000000
20.980000	-0.010370	-6.128425	-0.867092	-1.055901	-3.602761	-0.602672	0.000000	-10.000000	0.533333	-26.900000	191.833328	1023.000000	1023.000000	2046.000000
21.000000	-0.010723	-6.337176	-0.867667	-1.055522	-3.660702	-0.753285	0.000000	-10.000000	0.500000	-26.133333	182.833328	1023.000000	1023.000000	2046.000000
21.020000	-0.010914	-6.449991	-0.849914	-1.094342	-3.792312	-0.713422	0.000000	-10.000000	0.483333	-25.433334	174.166672	1023.000000	1023.000000	2046.000000
21.040001	-0.011025	-6.515697	-0.835790	-1.113158	-3.965310	-0.601438	0.000000	-10.000000	0.466667	-24.716667	165.500000	1023.000000	1023.000000	2046.000000
21.059999	-0.011195	-6.616356	-0.948915	-1.032678	-3.980111	-0.654653	0.000000	-10.000000	0.458333	-24.166666	157.166672	1023.000000	1023.000000	2046.000000
21.080000	-0.011347	-6.706100	-0.934626	-1.104789	-3.980098	-0.686586	0.000000	-10.000000	0.458333	-23.733334	149.000000	1023.000000	1023.000000	2046.000000
21.100000	-0.011665	-6.893791	-0.929651	-1.143530	-3.875280	-0.945331	0.000000	-10.000000	0.450000	-23.383333	141.166672	1023.000000	1023.000000	2046.000000
21.120001	-0.011862	-7.010573	-0.874972	-1.310819	-3.966953	-0.857829	0.000000	-10.000000	0.408333	-22.950001	133.500000	1023.000000	1023.000000	2046.000000
21.139999	-0.012231	-7.228785	-0.831445	-1.421933	-4.208786	-0.766620	0.000000	-10.000000	0.375000	-22.516666	125.833336	1023.000000	1023.000000	2046.000000
21.160000	-0.012691	-7.500619	-0.964268	-1.477159	-4.238799	-0.820393	0.000000	-10.000000	0.350000	-21.950001	118.333336	1023.000000	1023.000000	2046.000000
21.180000	-0.013053	-7.714469	-1.008822	-1.556188	-4.154061	-0.995398	0.000000	-10.000000	0.350000	-21.466667	111.000000	1023.000000	1023.000000	2046.000000
21.200001	-0.013276	-7.845902	-1.010208	-1.671450	-4.097204	-1.067041	0.000000	-10.000000	0.350000	-21.033333	104.000000	1023.000000	1023.000000	2046.000000
21.219999	-0.013754	-8.128496	-0.964738	-1.890868	-4.309272	-0.963618	0.000000	-10.000000	0.333333	-20.700001	97.000000	1023.000000	1023.000000	2046.000000
21.240000	-0.014377	-8.496629	-1.134468	-2.037339	-4.375004	-0.949818	0.000000	-10.000000	0.316667	-20.350000	90.000000	1023.000000	1023.000000	2046.000000
21.260000	-0.015171	-8.966258	-1.324124	-2.221889	-4.434350	-0.985895	0.000000	-10.000000	0.308333	-20.066668	83.166664	1023.000000	1023.000000	2046.000000
21.280001	-0.015561	-9.196524	-1.455154	-2.311769	-4.300222	-1.129379	0.000000	-10.000000	0.308333	-19.900000	76.333336	1023.000000	1023.000000	2046.000000
21.299999	-0.015666	-9.258687	-1.540427	-2.373159	-4.147828	-1.197274	0.000000	-10.000000	0.308333	-19.700001	69.833336	1023.000000	1023.000000	2046.000000
21.320000	-0.015650	-9.249001	-1.440413	-2.558178	-4.267897	-0.982511	0.000000	-10.000000	0.291667	-19.433334	63.166668	1023.000000	1023.000000	2046.000000
21.340000	-0.015922	-9.410019	-1.322744	-2.495068	-4.570914	-1.021292	0.000000	-10.000000	0.275000	-18.833334	56.833332	1023.000000	1023.000000	2046.000000
21.360001	-0.016151	-9.545260	-1.343746	-2.427229	-4.660677	-1.113607	0.000000	-10.000000	0.241667	-18.083334	50.500000	1023.000000	1023.000000	2046.000000
21.379999	-0.016337	-9.654921	-1.382312	-2.487750	-4.566240	-1.218619	0.000000	-10.000000	0.216667	-17.233334	44.500000	1023.000000	1023.000000	2046.000000
21.400000	-0.016092	-9.510220	-1.265388	-2.614355	-4.473991	-1.156485	0.000000	-10.000000	0.208333	-16.850000	38.666668	1023.000000	1023.000000	2046.000000
21.420000	-0.015841	-9.362274	-0.941028	-2.660068	-4.612995	-1.148183	0.000000	-10.000000	0.208333	-16.750000	33.000000	1023.000000	1023.000000	2046.000000
21.440001	-0.016472	-9.734772	-0.974884	-2.690443	-4.742526	-1.326920	0.000000	-10.000000	0.208333	-16.633333	27.333334	1023.000000	1023.000000	2046.000000
21.459999	-0.017675	-10.446182	-1.232852	-2.828654	-4.822901	-1.561775	0.000000	-10.000000	0.183333	-16.100000	21.833334	1023.000000	1023.000000	2046.000000
21.480000	-0.019123	-11.301634	-1.612006	-2.986326	-4.830560	-1.872741	0.000000	-10.000000	0.166667	-14.733334	16.333334	1023.000000	1023.000000	2046.000000
21.500000	-0.020802	-12.294237	-1.935837	-3.306931	-5.121209	-1.930259	0.000000	-10.000000	0.150000	-13.566667	11.500000	1023.000000	1023.000000	2046.000000
21.520000	-0.022935	-13.554540	-2.448009	-3.521561	-5.455087	-2.129882	0.000000	-10.000000	0.133333	-12.550000	7.000000	1023.000000	1023.000000	2046.000000
21.540001	-0.025001	-14.775879	-2.962491	-3.767455	-5.684517	-2.361415	0.000000	-10.000000	0.108333	-12.250000	3.166667	1023.000000	1023.000000	2046.000000
21.559999	-0.026396	-15.600303	-3.433721	-3.922172	-5.615862	-2.628548	0.000000	-10.000000	0.083333	-11.816667	-0.500000	1023.000000	1023.000000	2046.000000
21.580000	-0.027383	-16.183357	-3.597975	-4.184588	-5.810590	-2.590204	0.000000	-10.000000	0.066667	-11.166667	-4.166667	1023.000000	1023.000000	2046.000000
21.600000	-0.028218	-16.676588	-3.707186	-4.326139	-6.074303	-2.568960	0.000000	-10.000000	0.058333	-10.366667	-7.833333	1023.000000	1023.000000	2046.000000
21.620001	-0.028851	-17.051043	-3.927238	-4.353532	-6.165828	-2.604445	0.000000	-10.000000	0.041667	-9.516666	-11.333333	1023.000000	1023.000000	2046.000000
21.639999	-0.029094	-17.194624	-4.042651	-4.306903	-6.148461	-2.696610	0.000000	-10.000000	0.041667	-8.833334	-14.500000	1023.000000	1023.000000	2046.000000
21.660000	-0.028703	-16.963301	-4.127425	-4.213474	-5.924193	-2.698209	0.000000	-10.000000	0.025000	-7.850000	-17.500000	1023.000000	1023.000000	2046.000000
21.680000	-0.028507	-16.847675	-3.903740	-4.252388	-6.152022	-2.539524	0.000000	-10.000000	0.016667	-6.150000	-20.166666	1023.000000	1023.000000	2046.000000
21.700001	-0.028197	-16.664152	-3.827949	-4.097401	-6.240431	-2.498372	0.000000	-10.000000	0.000000	-4.133333	-22.333334	1023.000000	1023.000000	2046.000000
21.719999	-0.027915	-16.498037	-3.793491	-3.930984	-6.281056	-2.492505	0.000000	-10.000000	0.000000	-1.666667	-23.500000	1023.000000	1023.000000	2046.000000
21.740000	-0.027273	-16.118338	-3.699629	-3.818262	-6.162210	-2.438236	0.000000	-10.000000	0.000000	0.133333	-24.000000	1023.000000	1023.000000	2046.000000
21.760000	-0.026409	-15.607532	-3.618316	-3.715924	-5.861766	-2.411525	0.000000	-10.000000	0.000000	1.550000	-24.000000	1023.000000	1023.000000	2046.000000
21.780001	-0.025796	-15.245200	-3.282085	-3.854466	-5.903845	-2.204803	0.000000	-10.000000	-0.008333	2.300000	-24.000000	1023.000000	1023.000000	2046.000000
21.799999	-0.025282	-14.941525	-3.066875	-3.862484	-5.904143	-2.108023	0.000000	-10.000000	-0.016667	2.750000	-24.000000	1023.000000	1023.000000	2046.000000
21.820000	-0.024851	-14.687003	-2.978741	-3.788479	-5.868070	-2.051713	0.000000	-10.000000	-0.033333	3.766667	-24.000000	1023.000000	1023.000000	2046.000000
21.840000	-0.024444	-14.446144	-2.868091	-3.722358	-5.872315	-1.983380	0.000000	-10.000000	-0.050000	5.083333	-24.000000	1023.000000	1023.000000	2046.000000
21.860001	-0.023774	-14.050603	-2.810303	-3.640599	-5.678567	-1.921134	0.000000	-10.000000	-0.066667	7.150000	-24.000000	1023.000000	1023.000000	2046.000000
21.879999	-0.023085	-13.643353	-2.721200	-3.513063	-5.445676	-1.963413	0.000000	-10.000000	-0.091667	9.383333	-24.000000	1023.000000	1023.000000	2046.000000
21.900000	-0.022274	-13.163667	-2.468838	-3.597538	-5.394876	-1.702415	0.000000	-10.000000	-0.133333	11.766667	-24.000000	1023.000000	1023.000000	2046.000000
21.920000	-0.021549	-12.735610	-2.356439	-3.608659	-5.207273	-1.563238	0.000000	-10.000000	-0.208333	14.366668	-24.000000	1023.000000	1023.000000	2046.000000
21.940001	-0.021098	-12.468921	-2.321805	-3.625171	-5.097723	-1.424221	0.000000	-10.000000	-0.275000	17.250000	-8.333333	1023.000000	1023.000000	2046.000000
21.959999	-0.020572	-12.158073	-2.233957	-3.655614	-5.027404	-1.241099	0.000000	-10.000000	-0.341667	20.016668	8.833333	1023.000000	1023.000000	2046.000000
21.980000	-0.019590	-11.577576	-2.200588	-3.467458	-4.742188	-1.167341	0.000000	-10.000000	-0.391667	22.350000	28.500000	1023.000000	1023.000000	2046.000000
22.000000	-0.018227	-10.772232	-2.125151	-3.282389	-4.347055	-1.017637	0.000000	-10.000000	-0.450000	24.066668	35.166668	1023.000000	1023.000000	2046.000000
22.020000	-0.016813	-9.936360	-1.833206	-3.147883	-4.120438	-0.834833	0.000000	-10.000000	-0.508333	25.933334	43.000000	1023.000000	1023.000000	2046.000000
22.040001	-0.015352	-9.073137	-1.428157	-3.023765	-4.031014	-0.590201	0.000000	-10.000000	-0.566667	27.900002	51.333332	1023.000000	1023.000000	2046.000000
22.059999	-0.014022	-8.286711	-1.094155	-2.907541	-3.867620	-0.417394	0.000000	-10.000000	-0.625000	29.733334	60.166668	1023.000000	1023.000000	2046.000000
22.080000	-0.012362	-7.306145	-0.788603	-2.705177	-3.602110	-0.210254	0.000000	-10.000000	-0.650000	31.000000	69.666664	1023.000000	1023.000000	2046.000000
22.100000	-0.010713	-6.331099	-0.346642	-2.405601	-3.430569	-0.148288	0.000000	-10.000000	-0.683333	31.866667	79.833336	1023.000000	1023.000000	2046.000000
22.120001	-0.009545	-5.640924	-0.057067	-2.208381	-3.250297	-0.125179	0.000000	-10.000000	-0.725000	32.650002	90.333336	1023.000000	1023.000000	2046.000000
22.139999	-0.009206	-5.440928	-0.029445	-2.088278	-3.141947	-0.181259	0.000000	-10.000000	-0.800000	33.583332	101.166664	1023.000000	1023.000000	2046.000000
22.160000	-0.009086	-5.370028	-0.193255	-1.994180	-2.980584	-0.202009	0.000000	-10.000000	-0.858333	34.783333	112.166664	1023.000000	1023.000000	2046.000000
22.180000	-0.009318	-5.506871	-0.411864	-1.978639	-2.873479	-0.242890	0.000000	-10.000000	-0.900000	35.750000	123.500000	1023.000000	1023.000000	2046.000000
22.200001	-0.009929	-5.867777	-0.572807	-2.094253	-2.952036	-0.248681	0.000000	-10.000000	-0.908333	36.483334	135.166672	1023.000000	1023.000000	2046.000000
22.219999	-0.010394	-6.142710	-0.787909	-2.192794	-2.944848	-0.217158	0.000000	-10.000000	-0.908333	36.866669	147.333328	1023.000000	1023.000000	2046.000000
22.240000	-0.010928	-6.458651	-1.007764	-2.226240	-3.003870	-0.220776	0.000000	-10.000000	-0.916667	37.150002	159.666672	1023.000000	1023.000000	2046.000000
22.260000	-0.010742	-6.348391	-1.165110	-2.120624	-2.892093	-0.170565	0.000000	-10.000000	-0.941667	37.599998	172.166672	1023.000000	1023.000000	2046.000000
22.280001	-0.010046	-5.937009	-1.277535	-1.874648	-2.637235	-0.147591	0.000000	-10.000000	-0.966667	37.866669	184.500000	1023.000000	1023.000000	2046.000000
22.299999	-0.008848	-5.229368	-1.169707	-1.688774	-2.408596	0.037710	0.000000	-10.000000	-0.966667	38.350002	197.166672	1023.000000	1023.000000	2046.000000
22.320000	-0.007541	-4.456829	-0.923521	-1.609837	-2.280044	0.356573	0.000000	-10.000000	-0.975000	38.566669	209.833328	1023.000000	1023.000000	2046.000000
22.340000	-0.006738	-3.982040	-0.802991	-1.490242	-2.203305	0.514498	0.000000	-10.000000	-0.983333	38.783333	222.666672	1023.000000	1023.000000	2046.000000
22.360001	-0.005691	-3.363588	-0.644707	-1.257893	-2.108908	0.647920	0.000000	-10.000000	-1.016667	38.866669	235.500000	1023.000000	1023.000000	2046.000000
22.379999	-0.003886	-2.296770	-0.549335	-0.798651	-1.662583	0.713797	0.000000	-10.000000	-1.016667	39.000000	248.500000	1023.000000	1023.000000	2046.000000
22.400000	-0.001840	-1.087451	-0.099599	-0.599489	-1.430248	1.041884	0.000000	-10.000000	-1.033333	39.283333	261.500000	1023.000000	1023.000000	2046.000000
22.420000	-0.000143	-0.084235	0.288474	-0.483672	-1.150938	1.261901	0.000000	-10.000000	-1.016667	39.366669	274.500000	1023.000000	1023.000000	2046.000000
22.440001	0.001019	0.602085	0.662016	-0.442033	-1.081933	1.464035	0.000000	-10.000000	-1.008333	39.283333	287.666656	1023.000000	1023.000000	2046.000000
22.459999	0.002337	1.381271	0.968079	-0.348620	-0.888621	1.650432	0.000000	-10.000000	-1.008333	39.000000	300.833344	1023.000000	1023.000000	2046.000000
22.480000	0.003965	2.343067	1.155698	-0.082161	-0.475941	1.745472	0.000000	-10.000000	-0.991667	38.966667	314.000000	1023.000000	1023.000000	2046.000000
22.500000	0.005824	3.442182	1.490810	0.130699	-0.142362	1.963035	0.000000	-10.000000	-0.983333	38.566666	327.000000	1023.000000	1023.000000	2046.000000
22.520000	0.007514	4.440598	1.885959	0.245093	0.094950	2.214597	0.000000	-10.000000	-0.941667	38.283333	340.000000	1023.000000	1023.000000	2046.000000
22.540001	0.008548	5.051686	2.192525	0.321808	0.155234	2.382119	0.000000	-10.000000	-0.933333	37.750000	352.666656	1023.000000	1023.000000	2046.000000
22.559999	0.009293	5.492005	2.396772	0.402945	0.202636	2.489652	0.000000	-10.000000	-0.925000	37.633335	365.333344	1023.000000	1023.000000	2046.000000
22.580000	0.010557	6.238968	2.496330	0.636307	0.508720	2.597611	0.000000	-10.000000	-0.916667	37.316666	377.833344	1023.000000	1023.000000	2046.000000
22.600000	0.012175	7.195716	2.699207	0.890396	0.858197	2.747917	0.000000	-10.000000	-0.908333	37.133335	390.500000	1023.000000	1023.000000	2046.000000
22.620001	0.013712	8.104029	3.033954	0.975887	1.076421	3.017767	0.000000	-10.000000	-0.883333	36.883335	402.833344	1023.000000	1023.000000	2046.000000
22.639999	0.014721	8.699837	3.275976	0.980474	1.220862	3.222524	0.000000	-10.000000	-0.866667	36.750000	415.166656	1023.000000	1023.000000	2046.000000
22.660000	0.015225	8.997691	3.481467	0.950069	1.203091	3.363065	0.000000	-10.000000	-0.841667	36.533333	427.500000	1023.000000	1023.000000	2046.000000
22.680000	0.016550	9.781304	3.623641	1.157325	1.512320	3.488019	0.000000	-10.000000	-0.833333	36.416668	439.833344	1023.000000	1023.000000	2046.000000
22.700001	0.018149	10.726017	3.773478	1.429249	1.856063	3.667227	0.000000	-10.000000	-0.816667	36.200001	452.000000	1023.000000	1023.000000	2046.000000
22.719999	0.020072	11.862794	4.261055	1.782080	1.939123	3.880537	0.000000	-10.000000	-0.800000	36.033337	464.000000	1023.000000	1023.000000	2046.000000
22.740000	0.021955	12.975537	4.637265	2.152307	2.135623	4.050343	0.000000	-10.000000	-0.783333	35.716667	476.000000	1023.000000	1023.000000	2046.000000
22.760000	0.023628	13.964401	4.946833	2.489887	2.305115	4.222565	0.000000	-10.000000	-0.775000	35.250000	488.000000	1023.000000	1023.000000	2046.000000
22.780001	0.024986	14.766929	5.378736	2.808116	2.279401	4.300675	0.000000	-10.000000	-0.783333	34.799999	500.000000	1023.000000	1023.000000	2046.000000
22.799999	0.026326	15.558459	5.626091	3.048553	2.583004	4.300813	0.000000	-10.000000	-0.791667	34.500000	508.000000	1023.000000	1023.000000	2046.000000
22.820000	0.027012	15.964233	5.635731	3.223836	2.884053	4.220612	0.000000	-10.000000	-0.783333	34.616669	519.666687	1023.000000	1023.000000	2046.000000
22.840000	0.027090	16.010242	5.569266	3.296129	2.968482	4.176365	0.000000	-10.000000	-0.758333	34.650002	531.000000	1023.000000	1023.000000	2046.000000
22.860001	0.025657	15.163372	5.251873	3.138988	2.812841	3.959671	0.000000	-10.000000	-0.716667	34.450001	546.333313	1023.000000	1023.000000	2046.000000
22.879999	0.023598	13.946697	4.896013	2.809796	2.407809	3.833080	0.000000	-10.000000	-0.691667	33.700001	557.833313	1023.000000	1023.000000	2046.000000
22.900000	0.022823	13.488209	4.431962	2.841264	2.528102	3.686882	0.000000	-10.000000	-0.666667	32.950001	569.333313	1023.000000	1023.000000	2046.000000
22.920000	0.023452	13.860236	4.286711	3.100900	2.760381	3.712243	0.000000	-10.000000	-0.641667	32.233334	580.500000	1023.000000	1023.000000	2046.000000
22.940001	0.024175	14.287406	4.351691	3.328423	2.850838	3.756454	0.000000	-10.000000	-0.591667	31.416668	591.333313	1023.000000	1023.000000	2046.000000
22.959999	0.023853	14.097136	4.443472	3.304585	2.545262	3.803817	0.000000	-10.000000	-0.525000	30.283333	602.000000	1023.000000	1023.000000	2046.000000
22.980000	0.023616	13.956824	4.298623	3.408996	2.463673	3.785532	0.000000	-10.000000	-0.450000	28.583334	612.333313	1023.000000	1023.000000	2046.000000
23.000000	0.024559	14.514175	4.209128	3.679328	2.754905	3.870814	0.000000	-10.000000	-0.366667	26.666666	622.166687	1023.000000	1023.000000	2046.000000
23.020000	0.025905	15.309889	4.399951	4.024757	2.921110	3.964071	0.000000	-10.000000	-0.308333	24.533333	631.333313	1023.000000	1023.000000	2046.000000
23.040001	0.027367	16.173815	4.682504	4.287430	3.042083	4.161798	0.000000	-10.000000	-0.250000	22.516666	639.833313	1023.000000	1023.000000	2046.000000
23.059999	0.027720	16.382504	4.947946	4.331221	2.817596	4.285741	0.000000	-10.000000	-0.216667	20.516666	647.666687	1023.000000	1023.000000	2046.000000
23.080000	0.028488	16.836412	4.987102	4.524543	2.933736	4.391033	0.000000	-10.000000	-0.150000	18.100000	654.833313	1023.000000	1023.000000	2046.000000
23.100000	0.029914	17.678930	5.167103	4.894671	3.189194	4.427962	0.000000	-10.000000	-0.100000	15.900000	661.166687	1023.000000	1023.000000	2046.000000
23.120001	0.031657	18.709141	5.561027	5.141174	3.400236	4.606703	0.000000	-10.000000	-0.058333	13.633333	666.833313	1023.000000	1023.000000	2046.000000
23.139999	0.032479	19.195152	5.890736	5.189848	3.439686	4.674881	0.000000	-10.000000	-0.033333	11.450000	671.666687	1023.000000	1023.000000	2046.000000
23.160000	0.032504	19.210028	6.117486	5.101413	3.270796	4.720332	0.000000	-10.000000	-0.016667	8.633333	676.000000	1023.000000	1023.000000	2046.000000
23.180000	0.032853	19.416065	6.129614	5.136786	3.373457	4.776206	0.000000	-10.000000	0.008333	5.083333	679.500000	1023.000000	1023.000000	2046.000000
23.200001	0.033487	19.791069	6.198103	5.302688	3.494370	4.795907	0.000000	-10.000000	0.016667	1.283333	681.833313	1023.000000	1023.000000	2046.000000
23.219999	0.034328	20.287863	6.304327	5.516220	3.667766	4.799550	0.000000	-10.000000	0.033333	-1.816667	682.833313	1023.000000	1023.000000	2046.000000
23.240000	0.034920	20.637939	6.417589	5.595922	3.792209	4.832219	0.000000	-10.000000	0.050000	-4.350000	683.000000	1023.000000	1023.000000	2046.000000
23.260000	0.034458	20.364582	6.570581	5.367644	3.534015	4.892342	0.000000	-10.000000	0.066667	-6.350000	683.000000	1023.000000	1023.000000	2046.000000
23.280001	0.033888	20.027548	6.471438	5.230597	3.459585	4.865928	0.000000	-10.000000	0.066667	-8.366667	683.000000	1023.000000	1023.000000	2046.000000
23.299999	0.033837	19.997835	6.349700	5.198409	3.539647	4.910079	0.000000	-10.000000	0.075000	-9.800000	683.000000	1023.000000	1023.000000	2046.000000
23.320000	0.034589	20.442123	6.366625	5.391694	3.781443	4.902361	0.000000	-10.000000	0.083333	-10.800000	683.000000	1023.000000	1023.000000	2046.000000
23.340000	0.035446	20.948830	6.537653	5.554815	3.926657	4.929703	0.000000	-10.000000	0.100000	-11.583334	683.000000	1023.000000	1023.000000	2046.000000
23.360001	0.035055	20.717594	6.796245	5.392216	3.558355	4.970779	0.000000	-10.000000	0.100000	-12.033334	675.666687	1023.000000	1023.000000	2046.000000
23.379999	0.034107	20.157297	6.698829	5.291662	3.332081	4.834724	0.000000	-10.000000	0.108333	-12.316667	667.000000	1023.000000	1023.000000	2046.000000
23.400000	0.034106	20.156853	6.477817	5.352610	3.503463	4.822962	0.000000	-10.000000	0.116667	-12.666667	657.000000	1023.000000	1023.000000	2046.000000
23.420000	0.034818	20.577433	6.474255	5.586670	3.724463	4.792045	0.000000	-10.000000	0.150000	-13.583333	652.666687	1023.000000	1023.000000	2046.000000
23.440001	0.035211	20.809523	6.753604	5.680318	3.679917	4.695683	0.000000	-10.000000	0.183333	-14.700000	648.166687	1023.000000	1023.000000	2046.000000
23.459999	0.034345	20.297791	6.928739	5.463805	3.339540	4.565706	0.000000	-10.000000	0.208333	-15.816668	643.166687	1023.000000	1023.000000	2046.000000
23.480000	0.032861	19.420851	6.722260	5.215669	3.076869	4.406055	0.000000	-10.000000	0.208333	-16.133333	638.000000	1023.000000	1023.000000	2046.000000
23.500000	0.031297	18.496487	6.254669	5.074225	2.963388	4.204203	0.000000	-10.000000	0.200000	-16.033333	632.500000	1023.000000	1023.000000	2046.000000
23.520000	0.029753	17.583845	5.730185	5.045899	2.925706	3.882054	0.000000	-10.000000	0.216667	-16.116667	627.000000	1023.000000	1023.000000	2046.000000
23.540001	0.027800	16.429663	5.325802	4.853951	2.639084	3.610826	0.000000	-10.000000	0.241667	-16.766666	621.666687	1023.000000	1023.000000	2046.000000
23.559999	0.025554	15.102183	5.047140	4.499987	2.138014	3.417042	0.000000	-10.000000	0.266667	-17.816668	616.166687	1023.000000	1023.000000	2046.000000
23.580000	0.023314	13.778487	4.704313	4.124636	1.706686	3.242851	0.000000	-10.000000	0.300000	-18.833334	610.333313	1023.000000	1023.000000	2046.000000
23.600000	0.021940	12.966471	4.281468	3.966637	1.586783	3.131583	0.000000	-10.000000	0.333333	-19.583334	604.000000	1023.000000	1023.000000	2046.000000
23.620001	0.021278	12.575232	4.017444	4.005518	1.573425	2.978844	0.000000	-10.000000	0.375000	-20.650000	597.333313	1023.000000	1023.000000	2046.000000
23.639999	0.021048	12.439245	3.894516	4.135207	1.580504	2.829018	0.000000	-10.000000	0.408333	-21.933334	590.333313	1023.000000	1023.000000	2046.000000
23.660000	0.020479	12.102866	4.055846	4.026955	1.211175	2.808891	0.000000	-10.000000	0.450000	-23.433334	582.833313	1023.000000	1023.000000	2046.000000
23.680000	0.019541	11.549010	4.008544	3.878851	0.912333	2.749282	0.000000	-10.000000	0.500000	-24.816668	575.000000	1023.000000	1023.000000	2046.000000
23.700001	0.019344	11.432344	3.887215	3.934427	0.843233	2.767469	0.000000	-10.000000	0.533333	-25.683334	566.833313	1023.000000	1023.000000	2046.000000
23.719999	0.019776	11.687642	3.801251	4.210595	0.952150	2.723647	0.000000	-10.000000	0.566667	-26.683334	558.333313	1023.000000	1023.000000	2046.000000
23.740000	0.020387	12.048882	3.870458	4.515818	0.995439	2.667166	0.000000	-10.000000	0.600000	-27.583334	549.500000	1023.000000	1023.000000	2046.000000
23.760000	0.020217	11.948109	4.282968	4.513575	0.538822	2.612744	0.000000	-10.000000	0.650000	-28.683334	540.166687	1023.000000	1023.000000	2046.000000
23.780001	0.019512	11.531515	4.317858	4.417337	0.280577	2.515743	0.000000	-10.000000	0.700000	-29.583334	530.500000	1023.000000	1023.000000	2046.000000
23.799999	0.019165	11.326447	4.205930	4.316583	0.252486	2.551447	0.000000	-10.000000	0.733333	-30.133333	523.833313	1023.000000	1023.000000	2046.000000
23.820000	0.019294	11.402632	4.059712	4.448630	0.457335	2.436954	0.000000	-10.000000	0.766667	-31.033333	513.833313	1023.000000	1023.000000	2046.000000
23.840000	0.019294	11.402587	4.148160	4.515457	0.374670	2.364299	0.000000	-10.000000	0.783333	-31.766666	503.500000	1023.000000	1023.000000	2046.000000
23.860001	0.018582	10.982034	4.328994	4.369876	-0.022925	2.306088	0.000000	-10.000000	0.800000	-32.650002	489.500000	1023.000000	1023.000000	2046.000000
23.879999	0.017498	10.341275	4.151443	4.131839	-0.194465	2.252459	0.000000	-10.000000	0.833333	-33.049999	478.500000	1023.000000	1023.000000	2046.000000
23.900000	0.016643	9.835900	3.934419	3.890399	-0.275561	2.286642	0.000000	-10.000000	0.866667	-33.433334	467.500000	1023.000000	1023.000000	2046.000000
23.920000	0.016218	9.584775	3.648261	3.823159	-0.132856	2.246211	0.000000	-10.000000	0.916667	-33.733334	452.666656	1023.000000	1023.000000	2046.000000
23.940001	0.015883	9.387095	3.500433	3.858928	-0.076346	2.104081	0.000000	-10.000000	0.916667	-34.066666	433.833344	1023.000000	1023.000000	2046.000000
23.959999	0.015571	9.202596	3.657126	3.898132	-0.318219	1.965557	0.000000	-10.000000	0.916667	-34.316666	418.666656	1023.000000	1023.000000	2046.000000
23.980000	0.015099	8.923218	3.737760	3.766332	-0.530442	1.949568	0.000000	-10.000000	0.900000	-34.500000	411.000000	1023.000000	1023.000000	2046.000000
24.000000	0.014175	8.377481	3.741075	3.576413	-0.810407	1.870401	0.000000	-10.000000	0.900000	-34.366669	407.166656	1023.000000	1023.000000	2046.000000
24.020000	0.013169	7.782669	3.491502	3.352009	-0.895955	1.835113	0.000000	-10.000000	0.908333	-34.250000	399.500000	1023.000000	1023.000000	2046.000000
24.040001	0.012683	7.495506	3.260870	3.281090	-0.797911	1.751456	0.000000	-10.000000	0.925000	-34.300003	388.166656	1023.000000	1023.000000	2046.000000
24.059999	0.012208	7.215157	3.104279	3.235318	-0.699026	1.574586	0.000000	-10.000000	0.941667	-34.583336	376.666656	1023.000000	1023.000000	2046.000000
24.080000	0.011199	6.618492	3.204878	2.968129	-0.991996	1.437481	0.000000	-10.000000	0.950000	-34.716667	365.166656	1023.000000	1023.000000	2046.000000
24.100000	0.009594	5.670297	3.106635	2.650533	-1.330275	1.243404	0.000000	-10.000000	0.933333	-34.750000	353.500000	1023.000000	1023.000000	2046.000000
24.120001	0.007990	4.722154	2.872215	2.362933	-1.648404	1.135411	0.000000	-10.000000	0.916667	-34.349998	342.000000	1023.000000	1023.000000	2046.000000
24.139999	0.006501	3.842016	2.404817	2.117259	-1.727712	1.047653	0.000000	-10.000000	0.900000	-34.083332	330.500000	1023.000000	1023.000000	2046.000000
24.160000	0.005373	3.175238	1.909380	2.064397	-1.659169	0.860630	0.000000	-10.000000	0.866667	-33.466667	319.166656	1023.000000	1023.000000	2046.000000
24.180000	0.004021	2.376631	1.613782	1.995894	-1.834024	0.600979	0.000000	-10.000000	0.841667	-33.066666	308.000000	1023.000000	1023.000000	2046.000000
24.200001	0.002367	1.398933	1.575422	1.715293	-2.331385	0.439603	0.000000	-10.000000	0.808333	-32.633335	297.000000	1023.000000	1023.000000	2046.000000
24.219999	0.000684	0.404079	1.357122	1.403587	-2.646539	0.289908	0.000000	-10.000000	0.791667	-32.250000	286.166656	1023.000000	1023.000000	2046.000000
24.240000	-0.000847	-0.500807	1.080126	1.051898	-2.882937	0.250105	0.000000	-10.000000	0.766667	-31.783333	275.333344	1023.000000	1023.000000	2046.000000
24.260000	-0.002078	-1.228352	0.769522	0.779634	-2.969783	0.192276	0.000000	-10.000000	0.733333	-31.150000	264.833344	1023.000000	1023.000000	2046.000000
24.280001	-0.002322	-1.372514	0.475369	0.845840	-2.785886	0.092163	0.000000	-10.000000	0.700000	-30.550001	254.500000	1023.000000	1023.000000	2046.000000
24.299999	-0.002490	-1.471728	0.547233	0.948514	-2.944765	-0.022711	0.000000	-10.000000	0.666667	-29.883333	244.500000	1023.000000	1023.000000	2046.000000
24.320000	-0.002613	-1.544131	0.747019	0.953787	-3.223235	-0.021703	0.000000	-10.000000	0.633333	-28.933334	234.500000	1023.000000	1023.000000	2046.000000
24.340000	-0.002580	-1.524526	0.830048	0.955066	-3.324046	0.014406	0.000000	-10.000000	0.583333	-28.066668	224.666672	1023.000000	1023.000000	2046.000000
24.360001	-0.002921	-1.726274	0.783234	0.838784	-3.421554	0.073262	0.000000	-10.000000	0.533333	-27.466667	218.166672	1023.000000	1023.000000	2046.000000
24.379999	-0.003139	-1.855340	0.565424	0.898094	-3.272276	-0.046582	0.000000	-10.000000	0.508333	-27.000000	212.000000	1023.000000	1023.000000	2046.000000
24.400000	-0.003105	-1.834925	0.561754	0.991416	-3.205762	-0.182333	0.000000	-10.000000	0.491667	-25.966667	203.333328	1023.000000	1023.000000	2046.000000
24.420000	-0.003154	-1.864177	0.848460	0.917480	-3.441398	-0.188718	0.000000	-10.000000	0.441667	-24.466667	192.000000	1023.000000	1023.000000	2046.000000
24.440001	-0.003303	-1.951956	1.026800	0.719776	-3.635837	-0.062695	0.000000	-10.000000	0.383333	-23.133333	181.000000	1023.000000	1023.000000	2046.000000
24.459999	-0.003822	-2.258962	0.889495	0.563927	-3.626182	-0.086202	0.000000	-10.000000	0.358333	-22.233334	173.166672	1023.000000	1023.000000	2046.000000
24.480000	-0.004253	-2.513434	0.558540	0.588231	-3.403467	-0.256738	0.000000	-10.000000	0.358333	-21.683334	165.666672	1023.000000	1023.000000	2046.000000
24.500000	-0.004752	-2.808481	0.475843	0.489060	-3.464765	-0.308620	0.000000	-10.000000	0.350000	-20.983334	158.500000	1023.000000	1023.000000	2046.000000
24.520000	-0.005215	-3.082304	0.591515	0.318533	-3.696694	-0.295659	0.000000	-10.000000	0.333333	-20.550001	151.500000	1023.000000	1023.000000	2046.000000
24.540001	-0.005498	-3.249498	0.627455	0.097898	-3.790128	-0.184722	0.000000	-10.000000	0.325000	-20.133333	144.666672	1023.000000	1023.000000	2046.000000
24.559999	-0.005947	-3.514663	0.623680	-0.101768	-3.885767	-0.150809	0.000000	-10.000000	0.316667	-19.900000	138.000000	1023.000000	1023.000000	2046.000000
24.580000	-0.006230	-3.682154	0.323218	-0.110856	-3.640866	-0.253650	0.000000	-10.000000	0.316667	-19.616667	131.333328	1023.000000	1023.000000	2046.000000
24.600000	-0.006612	-3.907574	0.157066	-0.068630	-3.585793	-0.410217	0.000000	-10.000000	0.300000	-19.333334	124.833336	1023.000000	1023.000000	2046.000000
24.620001	-0.006875	-4.062946	0.364624	-0.056475	-3.873112	-0.497983	0.000000	-10.000000	0.275000	-18.950001	118.166664	1023.000000	1023.000000	2046.000000
24.639999	-0.006784	-4.009099	0.603207	-0.158433	-4.036292	-0.417580	0.000000	-10.000000	0.250000	-18.433334	111.833336	1023.000000	1023.000000	2046.000000
24.660000	-0.007068	-4.177484	0.592386	-0.375079	-4.052798	-0.341993	0.000000	-10.000000	0.241667	-18.233334	105.500000	1023.000000	1023.000000	2046.000000
24.680000	-0.007401	-4.374256	0.445214	-0.576502	-3.851324	-0.391644	0.000000	-10.000000	0.250000	-18.350000	99.500000	1023.000000	1023.000000	2046.000000
24.700001	-0.008240	-4.869775	0.240040	-0.627540	-3.773080	-0.709195	0.000000	-10.000000	0.250000	-18.616667	93.500000	1023.000000	1023.000000	2046.000000
24.719999	-0.009528	-5.630930	0.127757	-0.751012	-4.030153	-0.977522	0.000000	-10.000000	0.241667	-18.283333	87.333336	1023.000000	1023.000000	2046.000000
24.740000	-0.010620	-6.276502	0.025479	-0.858200	-4.303608	-1.140173	0.000000	-10.000000	0.233333	-17.350000	81.333336	1023.000000	1023.000000	2046.000000
24.760000	-0.011826	-6.989123	-0.174681	-1.161097	-4.521023	-1.132321	0.000000	-10.000000	0.216667	-16.366667	75.500000	1023.000000	1023.000000	2046.000000
24.780001	-0.013746	-8.124040	-0.701334	-1.456687	-4.619489	-1.346529	0.000000	-10.000000	0.208333	-15.616667	70.000000	1023.000000	1023.000000	2046.000000
24.799999	-0.015896	-9.394685	-1.386268	-1.603668	-4.649686	-1.755063	0.000000	-10.000000	0.200000	-15.400000	66.333336	1023.000000	1023.000000	2046.000000
24.820000	-0.017642	-10.426464	-1.734547	-1.741571	-4.895874	-2.054473	0.000000	-10.000000	0.191667	-15.350000	62.833332	1023.000000	1023.000000	2046.000000
24.840000	-0.018451	-10.904733	-1.842574	-1.958043	-5.077323	-2.026792	0.000000	-10.000000	0.175000	-14.966667	57.833332	1023.000000	1023.000000	2046.000000
24.860001	-0.019181	-11.335834	-1.835821	-2.190908	-5.331007	-1.978097	0.000000	-10.000000	0.158333	-14.583334	52.833332	1023.000000	1023.000000	2046.000000
24.879999	-0.019991	-11.814665	-1.996666	-2.334138	-5.430104	-2.053757	0.000000	-10.000000	0.150000	-13.966667	46.333332	1023.000000	1023.000000	2046.000000
24.900000	-0.020645	-12.201152	-2.355311	-2.281906	-5.310266	-2.253668	0.000000	-10.000000	0.150000	-13.833333	43.166668	1023.000000	1023.000000	2046.000000
24.920000	-0.020895	-12.348878	-2.431173	-2.188504	-5.382214	-2.346987	0.000000	-10.000000	0.116667	-13.066667	37.000000	1023.000000	1023.000000	2046.000000
24.940001	-0.020514	-12.124008	-2.315274	-2.113996	-5.442137	-2.252602	0.000000	-10.000000	0.083333	-11.916667	32.666668	1023.000000	1023.000000	2046.000000
24.959999	-0.020010	-11.825955	-2.021769	-2.065094	-5.623537	-2.115556	0.000000	-10.000000	0.050000	-10.466667	27.166666	1023.000000	1023.000000	2046.000000
24.980000	-0.019513	-11.531894	-1.727698	-2.047875	-5.745853	-2.010468	0.000000	-10.000000	0.050000	-9.650001	24.666666	1023.000000	1023.000000	2046.000000
25.000000	-0.019336	-11.427312	-1.605713	-2.062421	-5.761392	-1.997787	0.000000	-10.000000	0.050000	-8.916667	22.500000	1023.000000	1023.000000	2046.000000
25.020000	-0.019167	-11.327674	-1.654380	-2.055709	-5.585702	-2.031883	0.000000	-10.000000	0.041667	-8.150001	19.833334	1023.000000	1023.000000	2046.000000
25.040001	-0.019397	-11.463693	-1.764362	-2.044090	-5.500090	-2.155151	0.000000	-10.000000	0.041667	-7.433333	16.333334	1023.000000	1023.000000	2046.000000
25.059999	-0.019529	-11.541367	-1.723296	-2.085335	-5.539874	-2.192862	0.000000	-10.000000	0.041667	-7.150000	13.833333	1023.000000	1023.000000	2046.000000
25.080000	-0.019228	-11.363476	-1.543909	-2.179840	-5.585218	-2.054508	0.000000	-10.000000	0.050000	-7.466667	11.333333	1023.000000	1023.000000	2046.000000
25.100000	-0.019116	-11.297470	-1.316477	-2.332470	-5.745136	-1.903387	0.000000	-10.000000	0.050000	-7.816667	8.833333	1023.000000	1023.000000	2046.000000
25.120001	-0.019240	-11.370622	-1.322222	-2.510749	-5.730181	-1.807469	0.000000	-10.000000	0.050000	-8.200000	5.333333	1023.000000	1023.000000	2046.000000
25.139999	-0.019486	-11.516070	-1.492454	-2.560420	-5.600101	-1.863094	0.000000	-10.000000	0.050000	-8.300000	2.666667	1023.000000	1023.000000	2046.000000
25.160000	-0.019893	-11.756798	-1.646341	-2.582822	-5.562150	-1.965485	0.000000	-10.000000	0.050000	-8.316667	0.833333	1023.000000	1023.000000	2046.000000
25.180000	-0.019961	-11.796722	-1.722328	-2.484227	-5.486201	-2.103966	0.000000	-10.000000	0.050000	-7.983334	-1.500000	1023.000000	1023.000000	2046.000000
25.200001	-0.019632	-11.602756	-1.630614	-2.454336	-5.499606	-2.018200	0.000000	-10.000000	0.050000	-7.666667	-3.000000	1023.000000	1023.000000	2046.000000
25.219999	-0.018767	-11.091143	-1.228832	-2.461429	-5.657558	-1.743323	0.000000	-10.000000	0.050000	-7.166667	-5.500000	1023.000000	1023.000000	2046.000000
25.240000	-0.018477	-10.920009	-1.030791	-2.552557	-5.681521	-1.655139	0.000000	-10.000000	0.050000	-6.766667	-7.833333	1023.000000	1023.000000	2046.000000
25.260000	-0.018437	-10.895998	-1.047143	-2.584989	-5.578415	-1.685451	0.000000	-10.000000	0.050000	-6.833333	-10.833333	1023.000000	1023.000000	2046.000000
25.280001	-0.018548	-10.962031	-1.002038	-2.563362	-5.557893	-1.838739	0.000000	-10.000000	0.050000	-7.083333	-12.833333	1023.000000	1023.000000	2046.000000
25.299999	-0.018858	-11.144994	-1.100505	-2.516695	-5.415274	-2.112520	0.000000	-10.000000	0.050000	-8.016666	-15.333333	1023.000000	1023.000000	2046.000000
25.320000	-0.019854	-11.733814	-1.354987	-2.627362	-5.450321	-2.301145	0.000000	-10.000000	0.050000	-8.483334	-17.166666	1023.000000	1023.000000	2046.000000
25.340000	-0.020686	-12.225603	-1.545997	-2.823852	-5.594235	-2.261519	0.000000	-10.000000	0.033333	-7.783333	-20.833334	1023.000000	1023.000000	2046.000000
25.360001	-0.021707	-12.828757	-1.698463	-3.032533	-5.837919	-2.259842	0.000000	-10.000000	0.016667	-6.616667	-22.666666	1023.000000	1023.000000	2046.000000
25.379999	-0.023117	-13.662016	-1.910850	-3.234842	-6.101089	-2.415235	0.000000	-10.000000	0.000000	-5.283334	-25.166666	1023.000000	1023.000000	2046.000000
25.400000	-0.024836	-14.677820	-2.311594	-3.411052	-6.283876	-2.671299	0.000000	-10.000000	0.000000	-4.866667	-26.333334	1023.000000	1023.000000	2046.000000
25.420000	-0.026393	-15.598065	-2.845483	-3.488280	-6.302195	-2.962108	0.000000	-10.000000	0.008333	-4.333333	-28.000000	1023.000000	1023.000000	2046.000000
25.440001	-0.027642	-16.336315	-3.257701	-3.604347	-6.351226	-3.123041	0.000000	-10.000000	0.008333	-3.766667	-29.333334	1023.000000	1023.000000	2046.000000
25.459999	-0.028146	-16.634476	-3.447955	-3.661887	-6.432129	-3.092504	0.000000	-10.000000	0.008333	-3.016667	-30.666666	1023.000000	1023.000000	2046.000000
25.480000	-0.027810	-16.435417	-3.227034	-3.716948	-6.609842	-2.881593	0.000000	-10.000000	0.008333	-1.733333	-31.500000	1023.000000	1023.000000	2046.000000
25.500000	-0.027284	-16.124702	-3.072115	-3.668978	-6.634126	-2.749483	0.000000	-10.000000	0.008333	-0.650000	-32.000000	1023.000000	1023.000000	2046.000000
25.520000	-0.026903	-15.899597	-3.038958	-3.496677	-6.577869	-2.786093	0.000000	-10.000000	0.008333	0.283333	-32.000000	1023.000000	1023.000000	2046.000000
25.540001	-0.026695	-15.776637	-3.043106	-3.280227	-6.530649	-2.922655	0.000000	-10.000000	-0.025000	2.583333	-32.000000	1023.000000	1023.000000	2046.000000
25.559999	-0.026338	-15.565973	-3.106359	-3.083156	-6.409731	-2.966727	0.000000	-10.000000	-0.050000	5.916667	-32.000000	1023.000000	1023.000000	2046.000000
25.580000	-0.025415	-15.020300	-3.028382	-2.868020	-6.254312	-2.869586	0.000000	-10.000000	-0.075000	8.966667	-32.000000	1023.000000	1023.000000	2046.000000
25.600000	-0.023806	-14.069288	-2.615602	-2.796598	-6.152724	-2.504363	0.000000	-10.000000	-0.100000	11.050000	-32.000000	1023.000000	1023.000000	2046.000000
25.620001	-0.022296	-13.176788	-2.149608	-2.732438	-6.026034	-2.268708	0.000000	-10.000000	-0.158333	13.116667	-32.000000	1023.000000	1023.000000	2046.000000
25.639999	-0.021134	-12.490445	-1.869355	-2.662194	-5.818463	-2.140433	0.000000	-10.000000	-0.225000	16.000000	-32.000000	1023.000000	1023.000000	2046.000000
25.660000	-0.020590	-12.168396	-1.788657	-2.543150	-5.615918	-2.220671	0.000000	-10.000000	-0.291667	18.466667	-22.666666	1023.000000	1023.000000	2046.000000
25.680000	-0.020056	-11.853004	-1.839098	-2.441315	-5.383082	-2.189508	0.000000	-10.000000	-0.366667	21.300001	-1.000000	1023.000000	1023.000000	2046.000000
25.700001	-0.019137	-11.310113	-1.810672	-2.414454	-5.146150	-1.938837	0.000000	-10.000000	-0.433333	23.316668	20.666666	1023.000000	1023.000000	2046.000000
25.719999	-0.017641	-10.425624	-1.466382	-2.455885	-4.995815	-1.507543	0.000000	-10.000000	-0.491667	25.333334	35.666668	1023.000000	1023.000000	2046.000000
25.740000	-0.016180	-9.562188	-1.127138	-2.467784	-4.776752	-1.190514	0.000000	-10.000000	-0.525000	26.500000	41.333332	1023.000000	1023.000000	2046.000000
25.760000	-0.015436	-9.122529	-0.955693	-2.307458	-4.609773	-1.249606	0.000000	-10.000000	-0.575000	28.350000	50.000000	1023.000000	1023.000000	2046.000000
25.780001	-0.014735	-8.708606	-1.077641	-2.162347	-4.260245	-1.208372	0.000000	-10.000000	-0.641667	29.966667	59.166668	1023.000000	1023.000000	2046.000000
25.799999	-0.013455	-7.951893	-0.925042	-2.064205	-4.084871	-0.877775	0.000000	-10.000000	-0.700000	31.466667	68.833336	1023.000000	1023.000000	2046.000000
25.820000	-0.011022	-6.514231	-0.298736	-1.827961	-3.916951	-0.470583	0.000000	-10.000000	-0.766667	32.666668	79.000000	1023.000000	1023.000000	2046.000000
25.840000	-0.009360	-5.531743	0.108454	-1.575695	-3.705692	-0.358810	0.000000	-10.000000	-0.808333	33.950001	89.833336	1023.000000	1023.000000	2046.000000
25.860001	-0.008620	-5.094659	0.110909	-1.372878	-3.434597	-0.398093	0.000000	-10.000000	-0.841667	34.816666	100.833336	1023.000000	1023.000000	2046.000000
25.879999	-0.007331	-4.332843	0.199031	-1.100690	-3.161720	-0.269464	0.000000	-10.000000	-0.850000	35.400002	112.333336	1023.000000	1023.000000	2046.000000
25.900000	-0.004965	-2.934160	0.786563	-0.922701	-2.930176	0.132154	0.000000	-10.000000	-0.850000	35.416668	124.000000	1023.000000	1023.000000	2046.000000
25.920000	-0.003717	-2.196810	1.120476	-0.758458	-2.728261	0.169434	0.000000	-10.000000	-0.858333	35.666668	136.000000	1023.000000	1023.000000	2046.000000
25.940001	-0.003890	-2.299246	1.093017	-0.713953	-2.700000	0.021690	0.000000	-10.000000	-0.900000	36.716667	152.000000	1023.000000	1023.000000	2046.000000
25.959999	-0.004818	-2.847324	0.606869	-0.703176	-2.592217	-0.158800	0.000000	-10.000000	-0.941667	37.849998	164.000000	1023.000000	1023.000000	2046.000000
25.980000	-0.005261	-3.109530	0.287909	-0.715071	-2.613787	-0.068581	0.000000	-10.000000	-0.975000	38.566666	176.166672	1023.000000	1023.000000	2046.000000
26.000000	-0.004948	-2.924558	0.242925	-0.753250	-2.486787	0.072555	0.000000	-10.000000	-0.975000	38.400002	184.666672	1023.000000	1023.000000	2046.000000
26.020000	-0.005068	-2.994987	0.238031	-0.801778	-2.488020	0.056781	0.000000	-10.000000	-0.991667	38.316666	197.333328	1023.000000	1023.000000	2046.000000
26.040001	-0.005407	-3.195661	0.037050	-0.681781	-2.417472	-0.133458	0.000000	-10.000000	-1.033333	38.783333	214.500000	1023.000000	1023.000000	2046.000000
26.059999	-0.005152	-3.044722	-0.217599	-0.503239	-2.278583	-0.045301	0.000000	-10.000000	-1.075000	39.233334	227.333328	1023.000000	1023.000000	2046.000000
26.080000	-0.003551	-2.098596	-0.024370	-0.372678	-2.041200	0.339653	0.000000	-10.000000	-1.083333	40.066669	240.333328	1023.000000	1023.000000	2046.000000
26.100000	-0.002136	-1.262524	0.304956	-0.260346	-1.861932	0.554798	0.000000	-10.000000	-1.066667	39.933334	249.166672	1023.000000	1023.000000	2046.000000
26.120001	-0.001338	-0.790631	0.454524	-0.084591	-1.738466	0.577902	0.000000	-10.000000	-1.041667	40.066666	262.500000	1023.000000	1023.000000	2046.000000
26.139999	-0.000396	-0.233922	0.356179	0.248698	-1.470439	0.631640	0.000000	-10.000000	-1.050000	39.950001	280.333344	1023.000000	1023.000000	2046.000000
26.160000	0.001722	1.017944	0.661565	0.482621	-1.218047	1.091806	0.000000	-10.000000	-1.058333	40.433334	293.666656	1023.000000	1023.000000	2046.000000
26.180000	0.003906	2.308187	1.145745	0.706432	-0.911180	1.367190	0.000000	-10.000000	-1.075000	40.550003	307.000000	1023.000000	1023.000000	2046.000000
26.200001	0.005400	3.191194	1.641898	0.896939	-0.739681	1.392038	0.000000	-10.000000	-1.083333	40.666668	316.000000	1023.000000	1023.000000	2046.000000
26.219999	0.006521	3.854088	1.795037	1.024249	-0.454200	1.489003	0.000000	-10.000000	-1.083333	40.716667	329.500000	1023.000000	1023.000000	2046.000000
26.240000	0.008158	4.821497	2.044445	1.144723	-0.219422	1.851752	0.000000	-10.000000	-1.075000	40.633335	347.666656	1023.000000	1023.000000	2046.000000
26.260000	0.010453	6.177552	2.561680	1.284180	0.113879	2.217814	0.000000	-10.000000	-1.058333	40.333336	361.333344	1023.000000	1023.000000	2046.000000
26.280001	0.011902	7.034348	2.967968	1.491891	0.355559	2.218929	0.000000	-10.000000	-1.041667	39.866669	374.833344	1023.000000	1023.000000	2046.000000
26.299999	0.013058	7.716993	3.206715	1.571933	0.616075	2.322270	0.000000	-10.000000	-1.025000	39.500000	383.666656	1023.000000	1023.000000	2046.000000
26.320000	0.013867	8.195672	3.200035	1.703283	0.849134	2.443221	0.000000	-10.000000	-1.000000	39.233334	396.833344	1023.000000	1023.000000	2046.000000
26.340000	0.015460	9.136632	3.435956	1.763468	1.038424	2.898784	0.000000	-10.000000	-0.991667	38.883335	414.333344	1023.000000	1023.000000	2046.000000
26.360001	0.017119	10.117047	3.768384	1.913129	1.333502	3.102032	0.000000	-10.000000	-0.991667	38.666668	427.333344	1023.000000	1023.000000	2046.000000
26.379999	0.018761	11.087653	4.135218	2.049766	1.666508	3.236162	0.000000	-10.000000	-0.975000	38.266670	440.333344	1023.000000	1023.000000	2046.000000
26.400000	0.019806	11.705317	4.458542	2.183677	1.801032	3.262066	0.000000	-10.000000	-0.950000	37.750000	449.000000	1023.000000	1023.000000	2046.000000
26.420000	0.021140	12.493766	4.689583	2.501490	1.960814	3.341878	0.000000	-10.000000	-0.925000	37.416668	461.666656	1023.000000	1023.000000	2046.000000
26.440001	0.022805	13.477582	4.869264	2.934742	2.121571	3.552006	0.000000	-10.000000	-0.891667	36.733334	478.333344	1023.000000	1023.000000	2046.000000
26.459999	0.024875	14.700843	5.120362	3.297556	2.435631	3.847294	0.000000	-10.000000	-0.858333	36.483334	490.666656	1023.000000	1023.000000	2046.000000
26.480000	0.026891	15.892756	5.483536	3.704680	2.736727	3.967814	0.000000	-10.000000	-0.808333	35.650002	503.000000	1023.000000	1023.000000	2046.000000
26.500000	0.028574	16.887140	6.060075	4.017338	2.912501	3.897225	0.000000	-10.000000	-0.783333	35.116669	511.000000	1023.000000	1023.000000	2046.000000
26.520000	0.028935	17.100386	6.162699	4.050080	3.089206	3.798401	0.000000	-10.000000	-0.758333	34.350002	522.833313	1023.000000	1023.000000	2046.000000
26.540001	0.028352	16.756086	5.889978	4.056623	3.096869	3.712616	0.000000	-10.000000	-0.741667	33.983334	538.166687	1023.000000	1023.000000	2046.000000
26.559999	0.027366	16.173170	5.492137	3.923209	3.049309	3.708516	0.000000	-10.000000	-0.733333	33.750000	549.500000	1023.000000	1023.000000	2046.000000
26.580000	0.026091	15.419635	5.119456	3.754550	2.950205	3.595423	0.000000	-10.000000	-0.708333	33.533333	560.833313	1023.000000	1023.000000	2046.000000
26.600000	0.025322	14.965387	4.947812	3.701241	2.913305	3.403029	0.000000	-10.000000	-0.691667	32.916668	568.500000	1023.000000	1023.000000	2046.000000
26.620001	0.025087	14.826653	4.879114	3.722694	2.889272	3.335573	0.000000	-10.000000	-0.683333	32.349998	579.666687	1023.000000	1023.000000	2046.000000
26.639999	0.025207	14.897396	4.726320	3.876304	2.991611	3.303161	0.000000	-10.000000	-0.650000	32.033333	594.166687	1023.000000	1023.000000	2046.000000
26.660000	0.025568	15.110537	4.597153	4.016636	3.074131	3.422616	0.000000	-10.000000	-0.616667	32.116669	604.833313	1023.000000	1023.000000	2046.000000
26.680000	0.026090	15.419188	4.615250	4.202356	3.014427	3.587155	0.000000	-10.000000	-0.566667	31.550001	615.500000	1023.000000	1023.000000	2046.000000
26.700001	0.027004	15.959634	4.701521	4.357113	3.111113	3.789887	0.000000	-10.000000	-0.533333	30.600000	622.666687	1023.000000	1023.000000	2046.000000
26.719999	0.027815	16.438684	4.850814	4.550057	3.246299	3.791516	0.000000	-10.000000	-0.466667	29.000000	633.166687	1023.000000	1023.000000	2046.000000
26.740000	0.028845	17.047644	5.107308	4.766871	3.336633	3.836832	0.000000	-10.000000	-0.391667	26.800001	646.000000	1023.000000	1023.000000	2046.000000
26.760000	0.029912	17.678022	5.233135	5.029306	3.452800	3.962782	0.000000	-10.000000	-0.341667	24.950001	655.166687	1023.000000	1023.000000	2046.000000
26.780001	0.031100	18.380169	5.447803	5.253780	3.409176	4.269410	0.000000	-10.000000	-0.291667	23.133333	664.000000	1023.000000	1023.000000	2046.000000
26.799999	0.032515	19.216576	5.671148	5.514389	3.594859	4.436179	0.000000	-10.000000	-0.241667	21.549999	669.333313	1023.000000	1023.000000	2046.000000
26.820000	0.033615	19.866209	6.031633	5.636024	3.731635	4.466917	0.000000	-10.000000	-0.183333	19.466667	677.000000	1023.000000	1023.000000	2046.000000
26.840000	0.034576	20.434175	6.370764	5.704372	3.886147	4.472893	0.000000	-10.000000	-0.125000	16.450001	685.500000	1023.000000	1023.000000	2046.000000
26.860001	0.035322	20.875483	6.532383	5.812169	3.986860	4.544071	0.000000	-10.000000	-0.083333	14.400001	691.666687	1023.000000	1023.000000	2046.000000
26.879999	0.035991	21.270596	6.697573	5.905506	3.897743	4.769773	0.000000	-10.000000	-0.050000	12.066667	697.166687	1023.000000	1023.000000	2046.000000
26.900000	0.036600	21.630348	6.713874	6.013730	4.053851	4.848893	0.000000	-10.000000	-0.033333	9.983334	700.166687	1023.000000	1023.000000	2046.000000
26.920000	0.036812	21.756189	6.869778	5.948492	4.099517	4.838403	0.000000	-10.000000	0.000000	4.916667	704.666687	1023.000000	1023.000000	2046.000000
26.940001	0.037051	21.897150	6.914155	5.930487	4.225103	4.827405	0.000000	-10.000000	0.033333	0.100000	707.500000	1023.000000	1023.000000	2046.000000
26.959999	0.037185	21.976583	6.953708	5.962932	4.119817	4.940125	0.000000	-10.000000	0.050000	-3.416667	709.000000	1023.000000	1023.000000	2046.000000
26.980000	0.037468	22.143600	6.998621	5.790526	4.110306	5.244147	0.000000	-10.000000	0.050000	-5.133333	709.000000	1023.000000	1023.000000	2046.000000
27.000000	0.037400	22.103666	7.021033	5.996649	4.095597	4.990388	0.000000	-10.000000	0.066667	-7.366667	709.000000	1023.000000	1023.000000	2046.000000
27.020000	0.037500	22.162764	7.196105	6.135072	4.036318	4.795270	0.000000	-10.000000	0.091667	-10.416667	709.000000	1023.000000	1023.000000	2046.000000
27.040001	0.037400	22.103559	7.159305	6.163520	4.082836	4.697899	0.000000	-10.000000	0.150000	-13.116667	709.000000	1023.000000	1023.000000	2046.000000
27.059999	0.037326	22.059589	7.128839	6.156508	3.959785	4.814457	0.000000	-10.000000	0.191667	-14.766667	709.000000	1023.000000	1023.000000	2046.000000
27.080000	0.037463	22.140827	7.204131	6.242704	3.868408	4.825584	0.000000	-10.000000	0.225000	-16.133333	701.500000	1023.000000	1023.000000	2046.000000
27.100000	0.037113	21.933725	7.269058	6.249799	3.831713	4.583155	0.000000	-10.000000	0.225000	-16.783335	692.166687	1023.000000	1023.000000	2046.000000
27.120001	0.036133	21.354488	7.150576	6.108157	3.784375	4.311380	0.000000	-10.000000	0.233333	-17.483334	681.000000	1023.000000	1023.000000	2046.000000
27.139999	0.034460	20.366138	6.827809	5.898107	3.574293	4.065929	0.000000	-10.000000	0.233333	-17.150002	673.333313	1023.000000	1023.000000	2046.000000
27.160000	0.032201	19.030785	6.376966	5.581756	3.174188	3.897875	0.000000	-10.000000	0.233333	-16.700001	667.500000	1023.000000	1023.000000	2046.000000
27.180000	0.029867	17.651173	5.821113	5.303612	2.815508	3.710940	0.000000	-10.000000	0.233333	-16.466667	661.666687	1023.000000	1023.000000	2046.000000
27.200001	0.027680	16.358658	5.344675	5.095800	2.514163	3.404020	0.000000	-10.000000	0.241667	-16.866667	658.000000	1023.000000	1023.000000	2046.000000
27.219999	0.026237	15.506359	5.046205	4.922358	2.414172	3.123625	0.000000	-10.000000	0.250000	-17.266666	652.333313	1023.000000	1023.000000	2046.000000
27.240000	0.025105	14.837116	4.834181	4.813433	2.253022	2.936481	0.000000	-10.000000	0.241667	-17.366667	646.500000	1023.000000	1023.000000	2046.000000
27.260000	0.024459	14.455142	4.696828	4.740903	2.081206	2.936205	0.000000	-10.000000	0.241667	-17.266666	640.500000	1023.000000	1023.000000	2046.000000
27.280001	0.023771	14.048502	4.591236	4.673337	1.827706	2.956222	0.000000	-10.000000	0.241667	-17.433334	634.833313	1023.000000	1023.000000	2046.000000
27.299999	0.023285	13.761255	4.441808	4.694203	1.725931	2.899314	0.000000	-10.000000	0.266667	-17.933334	629.166687	1023.000000	1023.000000	2046.000000
27.320000	0.023114	13.660545	4.442210	4.733719	1.699692	2.784925	0.000000	-10.000000	0.300000	-18.766666	623.333313	1023.000000	1023.000000	2046.000000
27.340000	0.023114	13.660168	4.486802	4.819949	1.693857	2.659560	0.000000	-10.000000	0.333333	-19.466667	614.666687	1023.000000	1023.000000	2046.000000
27.360001	0.023538	13.910989	4.596737	4.842093	1.570254	2.901905	0.000000	-10.000000	0.350000	-19.866667	608.000000	1023.000000	1023.000000	2046.000000
27.379999	0.023622	13.960461	4.639341	4.964508	1.427789	2.928823	0.000000	-10.000000	0.350000	-20.316668	601.333313	1023.000000	1023.000000	2046.000000
27.400000	0.023679	13.994138	4.710439	5.042801	1.376761	2.864137	0.000000	-10.000000	0.358333	-20.900000	596.833313	1023.000000	1023.000000	2046.000000
27.420000	0.023571	13.930434	4.761737	5.031804	1.394544	2.742349	0.000000	-10.000000	0.375000	-21.650000	590.000000	1023.000000	1023.000000	2046.000000
27.440001	0.023533	13.908235	4.778080	5.008416	1.423774	2.697964	0.000000	-10.000000	0.408333	-22.683334	582.666687	1023.000000	1023.000000	2046.000000
27.459999	0.023406	13.832972	4.884281	4.894251	1.260739	2.793701	0.000000	-10.000000	0.458333	-23.850000	575.000000	1023.000000	1023.000000	2046.000000
27.480000	0.022856	13.507718	4.845552	4.783672	1.048048	2.830446	0.000000	-10.000000	0.525000	-25.400000	567.000000	1023.000000	1023.000000	2046.000000
27.500000	0.022029	13.019213	4.714370	4.719981	0.842066	2.742796	0.000000	-10.000000	0.600000	-27.066668	558.500000	1023.000000	1023.000000	2046.000000
27.520000	0.021514	12.715038	4.552299	4.615615	0.870265	2.676859	0.000000	-10.000000	0.658333	-28.716667	549.666687	1023.000000	1023.000000	2046.000000
27.540001	0.021115	12.478752	4.478242	4.570580	0.885125	2.544805	0.000000	-10.000000	0.733333	-30.433334	536.500000	1023.000000	1023.000000	2046.000000
27.559999	0.020866	12.331709	4.604173	4.196163	0.690752	2.840620	0.000000	-10.000000	0.783333	-31.433332	526.500000	1023.000000	1023.000000	2046.000000
27.580000	0.020514	12.123698	4.599071	4.334330	0.564298	2.626000	0.000000	-10.000000	0.816667	-32.366665	515.833313	1023.000000	1023.000000	2046.000000
27.600000	0.019963	11.798300	4.608562	4.390727	0.299639	2.499372	0.000000	-10.000000	0.808333	-32.566666	508.666656	1023.000000	1023.000000	2046.000000
27.620001	0.019215	11.355779	4.514809	4.323364	0.102292	2.415315	0.000000	-10.000000	0.808333	-32.900002	497.833344	1023.000000	1023.000000	2046.000000
27.639999	0.018393	10.870525	4.266301	4.196090	0.138822	2.269312	0.000000	-10.000000	0.841667	-33.083332	487.000000	1023.000000	1023.000000	2046.000000
27.660000	0.017631	10.419808	4.159908	3.972377	0.152275	2.135248	0.000000	-10.000000	0.875000	-33.433334	475.833344	1023.000000	1023.000000	2046.000000
27.680000	0.016791	9.923765	4.161883	3.644799	0.005794	2.111290	0.000000	-10.000000	0.916667	-34.150002	464.500000	1023.000000	1023.000000	2046.000000
27.700001	0.015353	9.073421	3.964587	3.446045	-0.234040	1.896828	0.000000	-10.000000	0.933333	-34.766666	453.166656	1023.000000	1023.000000	2046.000000
27.719999	0.013681	8.085760	3.710268	3.299904	-0.622239	1.697828	0.000000	-10.000000	0.941667	-35.083336	441.666656	1023.000000	1023.000000	2046.000000
27.740000	0.011987	7.084269	3.322241	3.142513	-0.851824	1.471340	0.000000	-10.000000	0.925000	-34.600002	426.333344	1023.000000	1023.000000	2046.000000
27.760000	0.010308	6.091897	2.909693	2.986081	-0.971777	1.167900	0.000000	-10.000000	0.908333	-34.049999	414.666656	1023.000000	1023.000000	2046.000000
27.780001	0.008674	5.126517	2.521333	2.762516	-1.093256	0.935924	0.000000	-10.000000	0.900000	-33.750000	403.333344	1023.000000	1023.000000	2046.000000
27.799999	0.007039	4.160104	2.250447	2.391011	-1.334332	0.852978	0.000000	-10.000000	0.891667	-33.666668	395.833344	1023.000000	1023.000000	2046.000000
27.820000	0.005265	3.111392	1.963092	2.132509	-1.630684	0.646474	0.000000	-10.000000	0.866667	-33.283333	384.666656	1023.000000	1023.000000	2046.000000
27.840000	0.003668	2.167555	1.717756	1.924099	-1.952973	0.478674	0.000000	-10.000000	0.833333	-32.916668	369.833344	1023.000000	1023.000000	2046.000000
27.860001	0.002491	1.472286	1.435781	1.803384	-2.083614	0.316734	0.000000	-10.000000	0.808333	-32.633335	358.833344	1023.000000	1023.000000	2046.000000
27.879999	0.002112	1.248426	1.279263	1.826838	-2.046105	0.188431	0.000000	-10.000000	0.808333	-32.600002	347.833344	1023.000000	1023.000000	2046.000000
27.900000	0.002218	1.310606	1.312266	1.800352	-2.067974	0.265962	0.000000	-10.000000	0.808333	-32.416668	340.500000	1023.000000	1023.000000	2046.000000
27.920000	0.002376	1.404023	1.418540	1.796754	-2.142669	0.331398	0.000000	-10.000000	0.791667	-32.216667	329.666656	1023.000000	1023.000000	2046.000000
27.940001	0.002127	1.257248	1.431773	1.854311	-2.302998	0.274162	0.000000	-10.000000	0.750000	-31.433334	315.666656	1023.000000	1023.000000	2046.000000
27.959999	0.001787	1.055875	1.406447	1.863433	-2.461070	0.247064	0.000000	-10.000000	0.716667	-30.783333	305.333344	1023.000000	1023.000000	2046.000000
27.980000	0.001428	0.843751	1.412170	1.898627	-2.597707	0.130661	0.000000	-10.000000	0.683333	-29.950001	295.166656	1023.000000	1023.000000	2046.000000
28.000000	0.001350	0.798052	1.375511	1.901688	-2.546293	0.067146	0.000000	-10.000000	0.666667	-29.766666	288.500000	1023.000000	1023.000000	2046.000000
28.020000	0.001263	0.746616	1.390193	1.817948	-2.523083	0.061558	0.000000	-10.000000	0.650000	-29.483334	278.500000	1023.000000	1023.000000	2046.000000
28.040001	0.001204	0.711350	1.454602	1.647447	-2.547561	0.156862	0.000000	-10.000000	0.650000	-29.350000	268.500000	1023.000000	1023.000000	2046.000000
28.059999	0.000801	0.473661	1.408803	1.471542	-2.602416	0.195732	0.000000	-10.000000	0.650000	-28.983334	258.500000	1023.000000	1023.000000	2046.000000
28.080000	-0.000079	-0.046775	1.280778	1.248332	-2.728437	0.152552	0.000000	-10.000000	0.650000	-28.850000	248.833328	1023.000000	1023.000000	2046.000000
28.100000	-0.001004	-0.593169	1.158785	1.036175	-2.921464	0.133335	0.000000	-10.000000	0.650000	-28.549999	239.166672	1023.000000	1023.000000	2046.000000
28.120001	-0.001753	-1.035733	1.028760	0.961305	-3.007875	-0.017923	0.000000	-10.000000	0.633333	-28.383333	229.833328	1023.000000	1023.000000	2046.000000
28.139999	-0.002065	-1.220540	0.945221	0.655182	-3.007335	0.186392	0.000000	-10.000000	0.625000	-28.066668	220.333328	1023.000000	1023.000000	2046.000000
28.160000	-0.001817	-1.073990	1.072562	0.774995	-2.973208	0.051662	0.000000	-10.000000	0.608333	-27.850000	211.000000	1023.000000	1023.000000	2046.000000
28.180000	-0.002403	-1.419927	1.058097	0.716728	-3.099919	-0.094833	0.000000	-10.000000	0.591667	-27.300001	201.666672	1023.000000	1023.000000	2046.000000
28.200001	-0.003401	-2.009923	1.040689	0.487495	-3.390758	-0.147349	0.000000	-10.000000	0.550000	-26.716667	192.500000	1023.000000	1023.000000	2046.000000
28.219999	-0.003927	-2.321096	0.809108	0.453320	-3.284078	-0.299447	0.000000	-10.000000	0.525000	-26.166668	183.666672	1023.000000	1023.000000	2046.000000
28.240000	-0.004041	-2.388401	0.790655	0.401973	-3.186022	-0.395007	0.000000	-10.000000	0.508333	-26.033335	174.833328	1023.000000	1023.000000	2046.000000
28.260000	-0.004006	-2.367730	0.908623	0.161808	-3.109369	-0.328791	0.000000	-10.000000	0.525000	-25.983334	166.166672	1023.000000	1023.000000	2046.000000
28.280001	-0.005086	-3.005732	0.766529	-0.049210	-3.196151	-0.526899	0.000000	-10.000000	0.508333	-25.866667	157.500000	1023.000000	1023.000000	2046.000000
28.299999	-0.006782	-4.008317	0.511652	-0.274552	-3.490462	-0.754955	0.000000	-10.000000	0.491667	-25.150002	148.833328	1023.000000	1023.000000	2046.000000
28.320000	-0.008883	-5.249905	0.112419	-0.567289	-3.830555	-0.964480	0.000000	-10.000000	0.433333	-23.850000	140.333328	1023.000000	1023.000000	2046.000000
28.340000	-0.010624	-6.278758	-0.386289	-0.717139	-3.926713	-1.248618	0.000000	-10.000000	0.391667	-22.666668	132.333328	1023.000000	1023.000000	2046.000000
28.360001	-0.012316	-7.278935	-0.831254	-0.870516	-4.026399	-1.550767	0.000000	-10.000000	0.366667	-21.733334	124.833336	1023.000000	1023.000000	2046.000000
28.379999	-0.013525	-7.993180	-1.133585	-1.162705	-4.121224	-1.575666	0.000000	-10.000000	0.358333	-21.166668	117.666664	1023.000000	1023.000000	2046.000000
28.400000	-0.014798	-8.745546	-1.428226	-1.419494	-4.204720	-1.693105	0.000000	-10.000000	0.350000	-20.483334	110.500000	1023.000000	1023.000000	2046.000000
28.420000	-0.016242	-9.599160	-1.720419	-1.633922	-4.382265	-1.862554	0.000000	-10.000000	0.316667	-19.800001	103.666664	1023.000000	1023.000000	2046.000000
28.440001	-0.017468	-10.323402	-1.844452	-1.880769	-4.647000	-1.951181	0.000000	-10.000000	0.283333	-19.116667	97.000000	1023.000000	1023.000000	2046.000000
28.459999	-0.018339	-10.838369	-1.943570	-2.025891	-4.866576	-2.002332	0.000000	-10.000000	0.241667	-18.300001	90.666664	1023.000000	1023.000000	2046.000000
28.480000	-0.018539	-10.956705	-2.036325	-1.961526	-4.854162	-2.104692	0.000000	-10.000000	0.216667	-17.416668	84.500000	1023.000000	1023.000000	2046.000000
28.500000	-0.018013	-10.645704	-2.040758	-1.809808	-4.738888	-2.056250	0.000000	-10.000000	0.200000	-16.416668	78.833336	1023.000000	1023.000000	2046.000000
28.520000	-0.017175	-10.150472	-1.919959	-1.690233	-4.590467	-1.949812	0.000000	-10.000000	0.183333	-15.150001	73.333336	1023.000000	1023.000000	2046.000000
28.540001	-0.017237	-10.187310	-1.873554	-1.685668	-4.639396	-1.988692	0.000000	-10.000000	0.158333	-14.000000	68.333336	1023.000000	1023.000000	2046.000000
28.559999	-0.017780	-10.507901	-1.757190	-1.900114	-4.888718	-1.961879	0.000000	-10.000000	0.125000	-12.800000	63.500000	1023.000000	1023.000000	2046.000000
28.580000	-0.017839	-10.542895	-1.773037	-1.874414	-4.863869	-2.031576	0.000000	-10.000000	0.108333	-12.116667	59.166668	1023.000000	1023.000000	2046.000000
28.600000	-0.017110	-10.112087	-1.706644	-1.823841	-4.654715	-1.926888	0.000000	-10.000000	0.091667	-11.616667	55.000000	1023.000000	1023.000000	2046.000000
28.620001	-0.016537	-9.773598	-1.575657	-1.821276	-4.495486	-1.881178	0.000000	-10.000000	0.083333	-11.300000	51.166668	1023.000000	1023.000000	2046.000000
28.639999	-0.016873	-9.971812	-1.547341	-1.971801	-4.544722	-1.907949	0.000000	-10.000000	0.066667	-10.900001	47.500000	1023.000000	1023.000000	2046.000000
28.660000	-0.017545	-10.369075	-1.556678	-2.263874	-4.703144	-1.845379	0.000000	-10.000000	0.058333	-10.516666	43.833332	1023.000000	1023.000000	2046.000000
28.680000	-0.018422	-10.887452	-1.661817	-2.518211	-4.875423	-1.832001	0.000000	-10.000000	0.058333	-10.216666	40.333332	1023.000000	1023.000000	2046.000000
28.700001	-0.018460	-10.909725	-1.756811	-2.516503	-4.767106	-1.869305	0.000000	-10.000000	0.066667	-10.066667	36.833332	1023.000000	1023.000000	2046.000000
28.719999	-0.018027	-10.653852	-1.724322	-2.565549	-4.662822	-1.701157	0.000000	-10.000000	0.075000	-10.000000	33.500000	1023.000000	1023.000000	2046.000000
28.740000	-0.017218	-10.175800	-1.522332	-2.393817	-4.554782	-1.704869	0.000000	-10.000000	0.066667	-10.050000	30.166666	1023.000000	1023.000000	2046.000000
28.760000	-0.016839	-9.951959	-1.375574	-2.249876	-4.546789	-1.779719	0.000000	-10.000000	0.058333	-9.933333	26.833334	1023.000000	1023.000000	2046.000000
28.780001	-0.017310	-10.230401	-1.302047	-2.389372	-4.765456	-1.773525	0.000000	-10.000000	0.050000	-9.650001	23.500000	1023.000000	1023.000000	2046.000000
28.799999	-0.017904	-10.581449	-1.465183	-2.605791	-4.734300	-1.776175	0.000000	-10.000000	0.058333	-9.200000	20.166666	1023.000000	1023.000000	2046.000000
28.820000	-0.017273	-10.208128	-1.296309	-2.534263	-4.639713	-1.737842	0.000000	-10.000000	0.066667	-9.316667	17.000000	1023.000000	1023.000000	2046.000000
28.840000	-0.016390	-9.686754	-1.026618	-2.413895	-4.424819	-1.821422	0.000000	-10.000000	0.083333	-9.950000	14.000000	1023.000000	1023.000000	2046.000000
28.860001	-0.017112	-10.113038	-1.043125	-2.513583	-4.489962	-2.066368	0.000000	-10.000000	0.091667	-10.866667	10.666667	1023.000000	1023.000000	2046.000000
28.879999	-0.018826	-11.126349	-1.290661	-2.834749	-4.763298	-2.237642	0.000000	-10.000000	0.083333	-11.150001	7.000000	1023.000000	1023.000000	2046.000000
28.900000	-0.020830	-12.310627	-1.696930	-3.111272	-5.055530	-2.446895	0.000000	-10.000000	0.066667	-10.450000	3.500000	1023.000000	1023.000000	2046.000000
28.920000	-0.022679	-13.403432	-2.235995	-3.270523	-5.204485	-2.692429	0.000000	-10.000000	0.050000	-9.383333	0.333333	1023.000000	1023.000000	2046.000000
28.940001	-0.023875	-14.110162	-2.634595	-3.358154	-5.279501	-2.837912	0.000000	-10.000000	0.050000	-8.366667	-2.333333	1023.000000	1023.000000	2046.000000
28.959999	-0.024864	-14.694787	-2.971954	-3.442766	-5.255302	-3.024765	0.000000	-10.000000	0.050000	-7.916667	-5.000000	1023.000000	1023.000000	2046.000000
28.980000	-0.026173	-15.468266	-3.135708	-3.661541	-5.512736	-3.158279	0.000000	-10.000000	0.050000	-7.516666	-7.666667	1023.000000	1023.000000	2046.000000
29.000000	-0.027688	-16.363901	-3.342613	-3.979100	-5.798756	-3.243432	0.000000	-10.000000	0.041667	-6.933333	-10.166667	1023.000000	1023.000000	2046.000000
29.020000	-0.028436	-16.805540	-3.607992	-4.096814	-5.852728	-3.248008	0.000000	-10.000000	0.033333	-6.066667	-12.500000	1023.000000	1023.000000	2046.000000
29.040001	-0.027994	-16.544245	-3.593386	-4.001690	-5.796367	-3.152803	0.000000	-10.000000	0.025000	-5.083333	-14.500000	1023.000000	1023.000000	2046.000000
29.059999	-0.027212	-16.082293	-3.558846	-3.747196	-5.601470	-3.174781	0.000000	-10.000000	0.025000	-4.016667	-16.166666	1023.000000	1023.000000	2046.000000
29.080000	-0.026759	-15.814389	-3.414289	-3.570105	-5.610640	-3.219356	0.000000	-10.000000	0.016667	-2.233333	-17.666666	1023.000000	1023.000000	2046.000000
29.100000	-0.026759	-15.814832	-3.238266	-3.630023	-5.802309	-3.144234	0.000000	-10.000000	0.000000	-0.016667	-18.500000	1023.000000	1023.000000	2046.000000
29.120001	-0.026468	-15.642497	-3.227276	-3.644380	-5.760076	-3.010765	0.000000	-10.000000	-0.008333	2.083333	-19.000000	1023.000000	1023.000000	2046.000000
29.139999	-0.025595	-15.126865	-3.100481	-3.508306	-5.614669	-2.903409	0.000000	-10.000000	-0.025000	3.600000	-19.000000	1023.000000	1023.000000	2046.000000
29.160000	-0.024454	-14.452122	-2.878712	-3.318588	-5.383659	-2.871164	0.000000	-10.000000	-0.025000	4.516667	-19.000000	1023.000000	1023.000000	2046.000000
29.180000	-0.023615	-13.956746	-2.644633	-3.139877	-5.270248	-2.901988	0.000000	-10.000000	-0.025000	5.016667	-19.000000	1023.000000	1023.000000	2046.000000
29.200001	-0.023055	-13.625697	-2.432644	-3.162024	-5.242337	-2.788692	0.000000	-10.000000	-0.016667	4.783333	-19.000000	1023.000000	1023.000000	2046.000000
29.219999	-0.022921	-13.546171	-2.283141	-3.262469	-5.275983	-2.724577	0.000000	-10.000000	-0.008333	4.200000	-19.000000	1023.000000	1023.000000	2046.000000
29.240000	-0.023127	-13.668216	-2.290333	-3.454237	-5.302700	-2.620946	0.000000	-10.000000	-0.008333	3.400000	-19.000000	1023.000000	1023.000000	2046.000000
29.260000	-0.023176	-13.697032	-2.320322	-3.610622	-5.304100	-2.461988	0.000000	-10.000000	0.000000	2.616667	-19.000000	1023.000000	1023.000000	2046.000000
29.280001	-0.022556	-13.330545	-2.346760	-3.466642	-5.084054	-2.433089	0.000000	-10.000000	0.000000	1.916667	-19.000000	1023.000000	1023.000000	2046.000000
29.299999	-0.021785	-12.874934	-2.237859	-3.231953	-4.910762	-2.494359	0.000000	-10.000000	0.000000	1.500000	-19.000000	1023.000000	1023.000000	2046.000000
29.320000	-0.021278	-12.575090	-1.937340	-3.260941	-5.003050	-2.373760	0.000000	-10.000000	0.000000	1.366667	-19.000000	1023.000000	1023.000000	2046.000000
29.340000	-0.021173	-12.513124	-1.746621	-3.281956	-5.125390	-2.359158	0.000000	-10.000000	-0.008333	1.716667	-19.000000	1023.000000	1023.000000	2046.000000
29.360001	-0.020581	-12.163153	-1.654740	-3.220082	-5.070098	-2.218233	0.000000	-10.000000	-0.033333	2.750000	-19.000000	1023.000000	1023.000000	2046.000000
29.379999	-0.019805	-11.704598	-1.587770	-3.221710	-4.895610	-1.999508	0.000000	-10.000000	-0.066667	4.816667	-19.000000	1023.000000	1023.000000	2046.000000
29.400000	-0.018531	-10.951737	-1.513276	-2.983280	-4.503235	-1.951945	0.000000	-10.000000	-0.083333	7.550000	-19.000000	1023.000000	1023.000000	2046.000000
29.420000	-0.017027	-10.063015	-1.037121	-2.749769	-4.363861	-1.912264	0.000000	-10.000000	-0.100000	10.216667	-19.000000	1023.000000	1023.000000	2046.000000
29.440001	-0.016302	-9.634751	-0.698955	-2.695064	-4.309154	-1.931579	0.000000	-10.000000	-0.133333	12.650001	-19.000000	1023.000000	1023.000000	2046.000000
29.459999	-0.016924	-10.002371	-0.750162	-2.894150	-4.397817	-1.960242	0.000000	-10.000000	-0.216667	15.050000	-19.000000	1023.000000	1023.000000	2046.000000
29.480000	-0.017608	-10.406207	-1.078908	-3.038697	-4.383436	-1.905166	0.000000	-10.000000	-0.325000	18.150000	-11.666667	1023.000000	1023.000000	2046.000000
29.500000	-0.018159	-10.732184	-1.476502	-3.062166	-4.232817	-1.960699	0.000000	-10.000000	-0.425000	21.633333	3.666667	1023.000000	1023.000000	2046.000000
29.520000	-0.018809	-11.116077	-1.823089	-2.964691	-4.188233	-2.140064	0.000000	-10.000000	-0.508333	24.666666	21.500000	1023.000000	1023.000000	2046.000000
29.540001	-0.019194	-11.343749	-1.943890	-2.978648	-4.258376	-2.162834	0.000000	-10.000000	-0.558333	27.266666	35.000000	1023.000000	1023.000000	2046.000000
29.559999	-0.019426	-11.481001	-2.009528	-3.043270	-4.304480	-2.123723	0.000000	-10.000000	-0.616667	29.100000	43.500000	1023.000000	1023.000000	2046.000000
29.580000	-0.019351	-11.436193	-2.054533	-3.121758	-4.282561	-1.977342	0.000000	-10.000000	-0.666667	31.083334	52.833332	1023.000000	1023.000000	2046.000000
29.600000	-0.019007	-11.232929	-2.129446	-3.090733	-4.192174	-1.820575	0.000000	-10.000000	-0.725000	32.516666	62.833332	1023.000000	1023.000000	2046.000000
29.620001	-0.018132	-10.715919	-2.149259	-2.921715	-3.952206	-1.692739	0.000000	-10.000000	-0.766667	33.700001	73.500000	1023.000000	1023.000000	2046.000000
29.639999	-0.016797	-9.926817	-2.139242	-2.575969	-3.584517	-1.627089	0.000000	-10.000000	-0.808333	34.600002	84.666664	1023.000000	1023.000000	2046.000000
29.660000	-0.015258	-9.017617	-1.839921	-2.281096	-3.460307	-1.436294	0.000000	-10.000000	-0.850000	35.333336	96.166664	1023.000000	1023.000000	2046.000000
29.680000	-0.013890	-8.209175	-1.447750	-2.124424	-3.434890	-1.202110	0.000000	-10.000000	-0.900000	36.533333	108.000000	1023.000000	1023.000000	2046.000000
29.700001	-0.012557	-7.421454	-1.200613	-2.096299	-3.279019	-0.845524	0.000000	-10.000000	-0.941667	37.250000	120.000000	1023.000000	1023.000000	2046.000000
29.719999	-0.011079	-6.547522	-1.134749	-1.959758	-2.861508	-0.591507	0.000000	-10.000000	-0.975000	38.133335	132.166672	1023.000000	1023.000000	2046.000000
29.740000	-0.009343	-5.521626	-1.035047	-1.647298	-2.340657	-0.498625	0.000000	-10.000000	-1.000000	38.633335	144.666672	1023.000000	1023.000000	2046.000000
29.760000	-0.007651	-4.521690	-0.516949	-1.460997	-2.231837	-0.311907	0.000000	-10.000000	-1.025000	39.033333	157.500000	1023.000000	1023.000000	2046.000000
29.780001	-0.006048	-3.574128	-0.005184	-1.361003	-2.133345	-0.074595	0.000000	-10.000000	-1.016667	39.316666	170.500000	1023.000000	1023.000000	2046.000000
29.799999	-0.004552	-2.690171	0.307175	-1.322783	-1.935702	0.261138	0.000000	-10.000000	-1.016667	39.333336	183.500000	1023.000000	1023.000000	2046.000000
29.820000	-0.003210	-1.896883	0.484556	-1.284149	-1.632500	0.535210	0.000000	-10.000000	-1.000000	39.666668	196.500000	1023.000000	1023.000000	2046.000000
29.840000	-0.002003	-1.183533	0.442113	-1.032935	-1.174353	0.581642	0.000000	-10.000000	-1.008333	39.533333	209.666672	1023.000000	1023.000000	2046.000000
29.860001	-0.000652	-0.385399	0.696999	-0.852732	-0.989994	0.760329	0.000000	-10.000000	-0.991667	39.416668	222.833328	1023.000000	1023.000000	2046.000000
29.879999	0.000819	0.483733	1.098602	-0.695381	-0.876203	0.956714	0.000000	-10.000000	-1.000000	39.166668	236.166672	1023.000000	1023.000000	2046.000000
29.900000	0.002229	1.317295	1.438697	-0.731901	-0.750115	1.360615	0.000000	-10.000000	-0.983333	39.316666	249.333328	1023.000000	1023.000000	2046.000000
29.920000	0.003372	1.992893	1.683297	-0.635985	-0.582594	1.528175	0.000000	-10.000000	-0.975000	39.166668	271.166656	1023.000000	1023.000000	2046.000000
29.940001	0.005018	2.965918	1.714586	-0.230513	-0.090809	1.572654	0.000000	-10.000000	-0.925000	38.966667	292.833344	1023.000000	1023.000000	2046.000000
29.959999	0.006857	4.052333	2.036299	0.249081	0.110812	1.656141	0.000000	-10.000000	-0.900000	38.150002	314.500000	1023.000000	1023.000000	2046.000000
29.980000	0.008917	5.269691	2.539615	0.558437	0.238787	1.932852	0.000000	-10.000000	-0.875000	37.566666	323.166656	1023.000000	1023.000000	2046.000000
30.000000	0.010908	6.446415	3.081450	0.814418	0.280433	2.270114	0.000000	-10.000000	-0.875000	37.049999	327.500000	1023.000000	1023.000000	2046.000000
30.020000	0.012959	7.658919	3.512422	1.131377	0.606053	2.409067	0.000000	-10.000000	-0.875000	37.033333	331.666656	1023.000000	1023.000000	2046.000000
30.040001	0.013807	8.160145	3.413689	1.413239	1.111888	2.221328	0.000000	-10.000000	-0.875000	37.016666	340.000000	1023.000000	1023.000000	2046.000000
30.059999	0.013709	8.101894	3.405528	1.439391	1.080137	2.176839	0.000000	-10.000000	-0.866667	36.783333	352.500000	1023.000000	1023.000000	2046.000000
30.080000	0.012991	7.677770	3.297557	1.380939	0.904672	2.094602	0.000000	-10.000000	-0.875000	36.566669	364.833344	1023.000000	1023.000000	2046.000000
30.100000	0.011715	6.923452	3.036572	1.188902	0.664894	2.033084	0.000000	-10.000000	-0.850000	36.183334	377.000000	1023.000000	1023.000000	2046.000000
30.120001	0.010688	6.316798	2.662061	0.991464	0.631318	2.031955	0.000000	-10.000000	-0.833333	35.966667	389.000000	1023.000000	1023.000000	2046.000000
30.139999	0.010204	6.030853	2.123319	1.078363	0.936183	1.892987	0.000000	-10.000000	-0.816667	35.616669	401.000000	1023.000000	1023.000000	2046.000000
30.160000	0.010309	6.092438	2.033110	1.268651	0.967116	1.823561	0.000000	-10.000000	-0.833333	35.716667	413.000000	1023.000000	1023.000000	2046.000000
30.180000	0.010823	6.396101	2.211137	1.457072	0.840800	1.887092	0.000000	-10.000000	-0.850000	35.700001	425.000000	1023.000000	1023.000000	2046.000000
30.200001	0.011729	6.931833	2.422678	1.548844	0.797753	2.162558	0.000000	-10.000000	-0.816667	35.683334	437.000000	1023.000000	1023.000000	2046.000000
30.219999	0.012709	7.511045	2.532463	1.616134	0.949251	2.413197	0.000000	-10.000000	-0.783333	35.233334	449.000000	1023.000000	1023.000000	2046.000000
30.240000	0.013619	8.048816	2.409648	1.825984	1.321571	2.491613	0.000000	-10.000000	-0.733333	34.500000	460.833344	1023.000000	1023.000000	2046.000000
30.260000	0.014596	8.626163	2.353379	2.122254	1.616941	2.533589	0.000000	-10.000000	-0.725000	33.833332	472.500000	1023.000000	1023.000000	2046.000000
30.280001	0.015907	9.401125	2.626058	2.362530	1.721902	2.690635	0.000000	-10.000000	-0.708333	33.616669	483.833344	1023.000000	1023.000000	2046.000000
30.299999	0.017572	10.385030	3.054070	2.556753	1.751033	3.023175	0.000000	-10.000000	-0.700000	33.283333	495.000000	1023.000000	1023.000000	2046.000000
30.320000	0.019399	11.464928	3.532656	2.666145	1.890280	3.375846	0.000000	-10.000000	-0.691667	33.200001	506.166656	1023.000000	1023.000000	2046.000000
30.340000	0.020819	12.303967	3.794153	2.800890	2.182802	3.526121	0.000000	-10.000000	-0.658333	32.666668	517.333313	1023.000000	1023.000000	2046.000000
30.360001	0.021844	12.909573	3.798320	3.046548	2.602111	3.462593	0.000000	-10.000000	-0.641667	32.450001	528.500000	1023.000000	1023.000000	2046.000000
30.379999	0.022999	13.592630	4.071437	3.131727	2.760947	3.628520	0.000000	-10.000000	-0.600000	31.916666	539.333313	1023.000000	1023.000000	2046.000000
30.400000	0.024566	14.518451	4.504565	3.217612	2.857409	3.938864	0.000000	-10.000000	-0.575000	31.250000	550.000000	1023.000000	1023.000000	2046.000000
30.420000	0.025948	15.335066	5.015903	3.283134	2.809469	4.226560	0.000000	-10.000000	-0.541667	30.433334	560.333313	1023.000000	1023.000000	2046.000000
30.440001	0.026988	15.949801	5.178931	3.340095	3.009446	4.421330	0.000000	-10.000000	-0.508333	29.300001	570.500000	1023.000000	1023.000000	2046.000000
30.459999	0.027563	16.289558	5.068792	3.508765	3.339849	4.372152	0.000000	-10.000000	-0.450000	27.666666	580.500000	1023.000000	1023.000000	2046.000000
30.480000	0.028135	16.627726	5.000179	3.632420	3.613283	4.381842	0.000000	-10.000000	-0.366667	25.516666	590.166687	1023.000000	1023.000000	2046.000000
30.500000	0.028792	17.015802	5.228836	3.612974	3.602021	4.571971	0.000000	-10.000000	-0.266667	23.133333	599.166687	1023.000000	1023.000000	2046.000000
30.520000	0.029708	17.557266	5.571935	3.731757	3.540700	4.712876	0.000000	-10.000000	-0.191667	20.466667	607.333313	1023.000000	1023.000000	2046.000000
30.540001	0.031110	18.386091	6.069800	3.847879	3.509721	4.958692	0.000000	-10.000000	-0.116667	17.700001	614.666687	1023.000000	1023.000000	2046.000000
30.559999	0.032018	18.922394	6.104707	4.194777	3.742455	4.880455	0.000000	-10.000000	-0.066667	14.683333	621.000000	1023.000000	1023.000000	2046.000000
30.580000	0.032202	19.031235	6.009516	4.459692	3.839318	4.722708	0.000000	-10.000000	-0.025000	11.533334	626.333313	1023.000000	1023.000000	2046.000000
30.600000	0.032868	19.424976	6.099102	4.718184	3.853811	4.753881	0.000000	-10.000000	0.000000	6.966667	630.666687	1023.000000	1023.000000	2046.000000
30.620001	0.034237	20.234245	6.681321	4.942845	3.739137	4.870942	0.000000	-10.000000	0.025000	1.816667	633.833313	1023.000000	1023.000000	2046.000000
30.639999	0.034489	20.382967	6.984402	4.874856	3.651660	4.872049	0.000000	-10.000000	0.050000	-2.833333	635.500000	1023.000000	1023.000000	2046.000000
30.660000	0.033037	19.524893	6.533171	4.888966	3.673540	4.429217	0.000000	-10.000000	0.058333	-6.300000	636.000000	1023.000000	1023.000000	2046.000000
30.680000	0.030305	17.910437	5.926425	4.676656	3.370580	3.936777	0.000000	-10.000000	0.058333	-8.233334	636.000000	1023.000000	1023.000000	2046.000000
30.700001	0.027447	16.220955	5.185415	4.348502	3.082453	3.604585	0.000000	-10.000000	0.066667	-9.900000	636.000000	1023.000000	1023.000000	2046.000000
30.719999	0.025528	15.087000	4.819639	4.000609	2.702303	3.564449	0.000000	-10.000000	0.091667	-11.050000	636.000000	1023.000000	1023.000000	2046.000000
30.740000	0.024140	14.266605	4.728768	3.768148	2.280634	3.489055	0.000000	-10.000000	0.125000	-12.550000	636.000000	1023.000000	1023.000000	2046.000000
30.760000	0.023129	13.669073	4.556225	3.714576	2.103604	3.294668	0.000000	-10.000000	0.133333	-13.766666	628.666687	1023.000000	1023.000000	2046.000000
30.780001	0.021522	12.719425	4.061228	3.770925	2.033084	2.854188	0.000000	-10.000000	0.158333	-14.333334	619.666687	1023.000000	1023.000000	2046.000000
30.799999	0.020352	12.028275	3.635767	3.725139	1.971021	2.696348	0.000000	-10.000000	0.175000	-14.783334	609.000000	1023.000000	1023.000000	2046.000000
30.820000	0.020497	12.113503	3.853383	3.596766	1.694628	2.968725	0.000000	-10.000000	0.208333	-15.366667	604.000000	1023.000000	1023.000000	2046.000000
30.840000	0.020607	12.179011	3.996394	3.576436	1.610333	2.995849	0.000000	-10.000000	0.216667	-16.166668	598.833313	1023.000000	1023.000000	2046.000000
30.860001	0.020157	11.912729	3.805531	3.720379	1.645553	2.741266	0.000000	-10.000000	0.233333	-16.933334	593.500000	1023.000000	1023.000000	2046.000000
30.879999	0.019733	11.661942	3.586825	3.793449	1.655245	2.626424	0.000000	-10.000000	0.233333	-17.350000	588.000000	1023.000000	1023.000000	2046.000000
30.900000	0.019944	11.786664	3.587558	3.871810	1.611365	2.715930	0.000000	-10.000000	0.250000	-17.533333	582.333313	1023.000000	1023.000000	2046.000000
30.920000	0.020610	12.180238	3.898524	3.886403	1.442491	2.952820	0.000000	-10.000000	0.233333	-17.433334	576.500000	1023.000000	1023.000000	2046.000000
30.940001	0.021316	12.597482	4.234267	3.907934	1.382276	3.073005	0.000000	-10.000000	0.233333	-17.450001	570.500000	1023.000000	1023.000000	2046.000000
30.959999	0.021524	12.720520	4.339653	3.972257	1.468159	2.940452	0.000000	-10.000000	0.225000	-17.500000	564.500000	1023.000000	1023.000000	2046.000000
30.980000	0.021057	12.444898	4.265969	3.985696	1.459846	2.733387	0.000000	-10.000000	0.241667	-17.866667	558.500000	1023.000000	1023.000000	2046.000000
31.000000	0.020503	12.117507	4.048209	3.911644	1.485403	2.672252	0.000000	-10.000000	0.250000	-18.549999	552.500000	1023.000000	1023.000000	2046.000000
31.020000	0.020504	12.118134	4.121562	3.760693	1.363683	2.872196	0.000000	-10.000000	0.266667	-19.416666	546.500000	1023.000000	1023.000000	2046.000000
31.040001	0.020604	12.176954	4.294272	3.596098	1.255875	3.030709	0.000000	-10.000000	0.308333	-20.400000	540.166687	1023.000000	1023.000000	2046.000000
31.059999	0.020576	12.160375	4.303828	3.586470	1.306181	2.963895	0.000000	-10.000000	0.358333	-21.316668	533.333313	1023.000000	1023.000000	2046.000000
31.080000	0.019910	11.767067	4.253870	3.583201	1.190914	2.739082	0.000000	-10.000000	0.391667	-22.300001	526.166687	1023.000000	1023.000000	2046.000000
31.100000	0.019082	11.277741	3.905431	3.616175	1.250325	2.505810	0.000000	-10.000000	0.408333	-23.183334	518.666687	1023.000000	1023.000000	2046.000000
31.120001	0.018895	11.166904	3.800409	3.527125	1.233337	2.606033	0.000000	-10.000000	0.441667	-23.883333	511.000000	1023.000000	1023.000000	2046.000000
31.139999	0.019210	11.353189	4.134979	3.412068	0.983611	2.822532	0.000000	-10.000000	0.483333	-24.800001	503.000000	1023.000000	1023.000000	2046.000000
31.160000	0.019212	11.354568	4.365175	3.421769	0.807530	2.760095	0.000000	-10.000000	0.525000	-25.533335	494.666656	1023.000000	1023.000000	2046.000000
31.180000	0.018793	11.106689	4.337622	3.450320	0.773045	2.545702	0.000000	-10.000000	0.541667	-26.250000	486.166656	1023.000000	1023.000000	2046.000000
31.200001	0.017806	10.523533	4.121160	3.368870	0.714213	2.319290	0.000000	-10.000000	0.558333	-26.766666	477.333344	1023.000000	1023.000000	2046.000000
31.219999	0.017065	10.085203	3.922498	3.220382	0.744637	2.197685	0.000000	-10.000000	0.583333	-27.583334	468.500000	1023.000000	1023.000000	2046.000000
31.240000	0.016241	9.598376	3.884152	2.973913	0.504944	2.235366	0.000000	-10.000000	0.616667	-28.283333	459.166656	1023.000000	1023.000000	2046.000000
31.260000	0.015423	9.114729	3.887971	2.778623	0.251327	2.196808	0.000000	-10.000000	0.625000	-28.483334	449.833344	1023.000000	1023.000000	2046.000000
31.280001	0.014192	8.387701	3.631634	2.697587	0.117399	1.941082	0.000000	-10.000000	0.600000	-27.833334	440.333344	1023.000000	1023.000000	2046.000000
31.299999	0.012462	7.365028	3.258796	2.621497	-0.070518	1.555253	0.000000	-10.000000	0.558333	-27.200001	431.166656	1023.000000	1023.000000	2046.000000
31.320000	0.010019	5.921239	2.762486	2.364638	-0.346551	1.140666	0.000000	-10.000000	0.541667	-26.583334	422.000000	1023.000000	1023.000000	2046.000000
31.340000	0.007799	4.609270	2.240846	2.068625	-0.593034	0.892833	0.000000	-10.000000	0.525000	-26.416668	413.000000	1023.000000	1023.000000	2046.000000
31.360001	0.005944	3.512820	1.754478	1.765455	-0.782924	0.775810	0.000000	-10.000000	0.516667	-26.083334	404.166656	1023.000000	1023.000000	2046.000000
31.379999	0.004496	2.657010	1.474810	1.486187	-1.069404	0.765418	0.000000	-10.000000	0.483333	-25.650002	395.500000	1023.000000	1023.000000	2046.000000
31.400000	0.003811	2.252254	1.380745	1.298128	-1.182768	0.756150	0.000000	-10.000000	0.483333	-25.250000	387.000000	1023.000000	1023.000000	2046.000000
31.420000	0.003469	2.050464	1.403394	1.244912	-1.248085	0.650243	0.000000	-10.000000	0.483333	-24.866667	378.500000	1023.000000	1023.000000	2046.000000
31.440001	0.003206	1.895031	1.467460	1.246971	-1.342082	0.522682	0.000000	-10.000000	0.483333	-24.600000	370.166656	1023.000000	1023.000000	2046.000000
31.459999	0.002830	1.672247	1.341251	1.346116	-1.362102	0.346982	0.000000	-10.000000	0.466667	-24.033335	362.000000	1023.000000	1023.000000	2046.000000
31.480000	0.002534	1.497548	1.173649	1.438395	-1.428846	0.314350	0.000000	-10.000000	0.433333	-23.250000	354.000000	1023.000000	1023.000000	2046.000000
31.500000	0.002675	1.580874	1.205324	1.447617	-1.589869	0.517801	0.000000	-10.000000	0.391667	-22.216667	346.333344	1023.000000	1023.000000	2046.000000
31.520000	0.003145	1.858844	1.342182	1.409657	-1.614136	0.721142	0.000000	-10.000000	0.358333	-21.250000	338.833344	1023.000000	1023.000000	2046.000000
31.540001	0.003615	2.136422	1.557312	1.524445	-1.577569	0.632235	0.000000	-10.000000	0.341667	-20.633333	331.833344	1023.000000	1023.000000	2046.000000
31.559999	0.003554	2.100577	1.679202	1.515195	-1.575040	0.481220	0.000000	-10.000000	0.341667	-20.183334	324.833344	1023.000000	1023.000000	2046.000000
31.580000	0.003144	1.858323	1.612493	1.515577	-1.568015	0.298267	0.000000	-10.000000	0.333333	-19.933334	318.166656	1023.000000	1023.000000	2046.000000
31.600000	0.002851	1.684784	1.483516	1.433331	-1.540369	0.308307	0.000000	-10.000000	0.316667	-19.583334	311.333344	1023.000000	1023.000000	2046.000000
31.620001	0.002619	1.548046	1.429646	1.307351	-1.622438	0.433487	0.000000	-10.000000	0.316667	-19.416668	304.833344	1023.000000	1023.000000	2046.000000
31.639999	0.002234	1.320556	1.432810	1.063367	-1.782508	0.606887	0.000000	-10.000000	0.316667	-19.316668	298.333344	1023.000000	1023.000000	2046.000000
31.660000	0.002104	1.243185	1.390636	0.983087	-1.736317	0.605779	0.000000	-10.000000	0.300000	-19.250000	292.000000	1023.000000	1023.000000	2046.000000
31.680000	0.001972	1.165211	1.414778	0.956535	-1.691847	0.485746	0.000000	-10.000000	0.275000	-19.300001	285.666656	1023.000000	1023.000000	2046.000000
31.700001	0.001988	1.174886	1.342209	1.009723	-1.501895	0.324849	0.000000	-10.000000	0.250000	-19.183334	279.166656	1023.000000	1023.000000	2046.000000
31.719999	0.001694	1.001145	1.328213	0.908316	-1.526259	0.290875	0.000000	-10.000000	0.266667	-19.266666	272.833344	1023.000000	1023.000000	2046.000000
31.740000	0.001368	0.808506	1.379224	0.868231	-1.780050	0.341100	0.000000	-10.000000	0.266667	-19.066668	266.166656	1023.000000	1023.000000	2046.000000
31.760000	0.001267	0.748827	1.486862	0.800736	-1.995494	0.456724	0.000000	-10.000000	0.266667	-18.933334	259.833344	1023.000000	1023.000000	2046.000000
31.780001	0.001345	0.794999	1.434028	0.785950	-1.870173	0.445194	0.000000	-10.000000	0.250000	-18.583334	253.500000	1023.000000	1023.000000	2046.000000
31.799999	0.001367	0.808148	1.635383	0.687731	-1.857325	0.342358	0.000000	-10.000000	0.266667	-18.583334	247.500000	1023.000000	1023.000000	2046.000000
31.820000	0.000962	0.568367	1.702307	0.551523	-1.800899	0.115436	0.000000	-10.000000	0.283333	-18.666668	243.500000	1023.000000	1023.000000	2046.000000
31.840000	-0.000094	-0.055593	1.489847	0.419238	-1.930416	-0.034262	0.000000	-10.000000	0.300000	-19.016666	237.166672	1023.000000	1023.000000	2046.000000
31.860001	-0.001071	-0.632709	1.353668	0.228330	-2.227511	0.012804	0.000000	-10.000000	0.275000	-18.933334	230.666672	1023.000000	1023.000000	2046.000000
31.879999	-0.002013	-1.189471	1.121264	0.118558	-2.315683	-0.113610	0.000000	-10.000000	0.250000	-18.300001	222.000000	1023.000000	1023.000000	2046.000000
31.900000	-0.003359	-1.985174	0.852418	-0.015807	-2.425587	-0.396198	0.000000	-10.000000	0.216667	-17.616667	216.000000	1023.000000	1023.000000	2046.000000
31.920000	-0.005153	-3.045384	0.487054	-0.205683	-2.573426	-0.753329	0.000000	-10.000000	0.216667	-16.983334	210.166672	1023.000000	1023.000000	2046.000000
31.940001	-0.006936	-4.099127	0.034824	-0.444180	-2.722616	-0.967155	0.000000	-10.000000	0.216667	-16.950001	204.500000	1023.000000	1023.000000	2046.000000
31.959999	-0.008479	-5.010882	-0.342018	-0.693755	-2.936625	-1.038484	0.000000	-10.000000	0.225000	-16.816668	198.833328	1023.000000	1023.000000	2046.000000
31.980000	-0.009759	-5.767694	-0.619311	-0.916627	-3.185766	-1.045989	0.000000	-10.000000	0.225000	-16.783333	193.166672	1023.000000	1023.000000	2046.000000
32.000000	-0.010555	-6.237767	-0.813359	-1.091625	-3.304554	-1.028230	0.000000	-10.000000	0.216667	-16.716667	187.666672	1023.000000	1023.000000	2046.000000
32.020000	-0.010856	-6.416163	-0.842306	-1.117013	-3.355838	-1.101006	0.000000	-10.000000	0.208333	-16.500000	182.000000	1023.000000	1023.000000	2046.000000
32.040001	-0.010850	-6.412379	-0.844232	-1.022226	-3.288371	-1.257550	0.000000	-10.000000	0.200000	-16.216667	176.500000	1023.000000	1023.000000	2046.000000
32.060001	-0.010734	-6.343600	-0.779260	-0.980636	-3.276571	-1.307133	0.000000	-10.000000	0.191667	-15.650000	171.000000	1023.000000	1023.000000	2046.000000
32.080002	-0.010604	-6.267178	-0.706377	-0.888038	-3.380976	-1.291787	0.000000	-10.000000	0.183333	-14.833333	165.666672	1023.000000	1023.000000	2046.000000
32.099998	-0.010467	-6.185700	-0.605603	-0.814128	-3.586944	-1.179026	0.000000	-10.000000	0.175000	-13.983334	160.666672	1023.000000	1023.000000	2046.000000
32.119999	-0.010052	-5.940450	-0.587687	-0.737864	-3.565760	-1.049139	0.000000	-10.000000	0.150000	-13.133333	156.166672	1023.000000	1023.000000	2046.000000
32.139999	-0.009719	-5.743815	-0.517164	-0.618896	-3.510607	-1.097148	0.000000	-10.000000	0.125000	-12.666667	151.666672	1023.000000	1023.000000	2046.000000
32.160000	-0.009354	-5.528073	-0.348969	-0.667349	-3.416370	-1.095386	0.000000	-10.000000	0.100000	-12.450001	147.333328	1023.000000	1023.000000	2046.000000
32.180000	-0.009293	-5.491889	-0.256133	-0.685637	-3.355001	-1.195117	0.000000	-10.000000	0.108333	-12.466667	143.000000	1023.000000	1023.000000	2046.000000
32.200001	-0.009347	-5.523983	-0.209871	-0.730727	-3.431025	-1.152359	0.000000	-10.000000	0.108333	-12.500000	139.000000	1023.000000	1023.000000	2046.000000
32.220001	-0.009302	-5.497412	-0.169824	-0.764819	-3.530032	-1.032737	0.000000	-10.000000	0.108333	-12.450000	135.000000	1023.000000	1023.000000	2046.000000
32.240002	-0.009200	-5.437319	-0.210004	-0.774182	-3.502047	-0.951086	0.000000	-10.000000	0.100000	-12.416667	131.000000	1023.000000	1023.000000	2046.000000
32.259998	-0.009502	-5.615520	-0.215688	-0.845984	-3.526853	-1.026995	0.000000	-10.000000	0.108333	-12.433333	126.833336	1023.000000	1023.000000	2046.000000
32.279999	-0.009871	-5.833624	-0.281822	-0.975857	-3.428322	-1.147623	0.000000	-10.000000	0.116667	-12.466667	122.500000	1023.000000	1023.000000	2046.000000
32.299999	-0.010083	-5.959015	-0.342507	-1.105549	-3.352367	-1.158592	0.000000	-10.000000	0.116667	-12.616667	118.166664	1023.000000	1023.000000	2046.000000
32.320000	-0.010051	-5.940245	-0.345662	-1.133168	-3.358400	-1.103013	0.000000	-10.000000	0.108333	-12.850000	114.000000	1023.000000	1023.000000	2046.000000
32.340000	-0.009799	-5.791189	-0.306545	-1.216017	-3.371954	-0.896673	0.000000	-10.000000	0.108333	-13.166667	109.833336	1023.000000	1023.000000	2046.000000
32.360001	-0.009846	-5.818785	-0.177482	-1.158284	-3.586570	-0.896449	0.000000	-10.000000	0.116667	-13.383333	105.500000	1023.000000	1023.000000	2046.000000
32.380001	-0.009854	-5.823503	-0.120658	-1.079284	-3.675391	-0.948169	0.000000	-10.000000	0.133333	-13.350000	101.000000	1023.000000	1023.000000	2046.000000
32.400002	-0.009887	-5.843187	-0.113137	-1.073673	-3.561914	-1.094463	0.000000	-10.000000	0.125000	-13.066667	96.500000	1023.000000	1023.000000	2046.000000
32.419998	-0.009741	-5.756932	-0.047664	-1.190428	-3.413917	-1.104923	0.000000	-10.000000	0.125000	-12.950001	92.166664	1023.000000	1023.000000	2046.000000
32.439999	-0.009576	-5.659466	0.221447	-1.282851	-3.568625	-1.029437	0.000000	-10.000000	0.125000	-13.250000	87.833336	1023.000000	1023.000000	2046.000000
32.459999	-0.009728	-5.749014	0.274195	-1.350415	-3.617011	-1.055783	0.000000	-10.000000	0.133333	-13.716667	83.500000	1023.000000	1023.000000	2046.000000
32.480000	-0.010902	-6.443105	0.030821	-1.408747	-3.748137	-1.317041	0.000000	-10.000000	0.125000	-13.750000	78.833336	1023.000000	1023.000000	2046.000000
32.500000	-0.012086	-7.142804	-0.270135	-1.532416	-3.792562	-1.547691	0.000000	-10.000000	0.100000	-12.783334	74.333336	1023.000000	1023.000000	2046.000000
32.520000	-0.013504	-7.980639	-0.652155	-1.719471	-3.822906	-1.786108	0.000000	-10.000000	0.091667	-11.566667	70.000000	1023.000000	1023.000000	2046.000000
32.540001	-0.015344	-9.068599	-1.013986	-2.036165	-4.120689	-1.897759	0.000000	-10.000000	0.075000	-10.400001	66.166664	1023.000000	1023.000000	2046.000000
32.560001	-0.017025	-10.061666	-1.387867	-2.296390	-4.396935	-1.980473	0.000000	-10.000000	0.066667	-9.933333	62.500000	1023.000000	1023.000000	2046.000000
32.580002	-0.018557	-10.967168	-1.845029	-2.464726	-4.549416	-2.107997	0.000000	-10.000000	0.058333	-9.600000	59.166668	1023.000000	1023.000000	2046.000000
32.599998	-0.019667	-11.623461	-2.136613	-2.581834	-4.695565	-2.209449	0.000000	-10.000000	0.058333	-9.266666	56.000000	1023.000000	1023.000000	2046.000000
32.619999	-0.020389	-12.049603	-2.372932	-2.641795	-4.668108	-2.366769	0.000000	-10.000000	0.058333	-8.500000	53.000000	1023.000000	1023.000000	2046.000000
32.639999	-0.020658	-12.208742	-2.469459	-2.683534	-4.591901	-2.463848	0.000000	-10.000000	0.050000	-7.650000	50.166668	1023.000000	1023.000000	2046.000000
32.660000	-0.020547	-12.143170	-2.420052	-2.718657	-4.633106	-2.371356	0.000000	-10.000000	0.050000	-6.666667	47.666668	1023.000000	1023.000000	2046.000000
32.680000	-0.020282	-11.986372	-2.288272	-2.636560	-4.792050	-2.269489	0.000000	-10.000000	0.033333	-5.633333	45.500000	1023.000000	1023.000000	2046.000000
32.700001	-0.019847	-11.729669	-2.206143	-2.483749	-4.871427	-2.168350	0.000000	-10.000000	0.025000	-3.716667	43.666668	1023.000000	1023.000000	2046.000000
32.720001	-0.019472	-11.507719	-2.182228	-2.261429	-4.845738	-2.218324	0.000000	-10.000000	0.008333	-1.800000	42.500000	1023.000000	1023.000000	2046.000000
32.740002	-0.018786	-11.102603	-2.120881	-2.087845	-4.669474	-2.224403	0.000000	-10.000000	0.008333	0.183333	42.000000	1023.000000	1023.000000	2046.000000
32.759998	-0.018050	-10.667428	-2.008153	-2.022463	-4.455289	-2.181523	0.000000	-10.000000	0.000000	0.983333	42.000000	1023.000000	1023.000000	2046.000000
32.779999	-0.017444	-10.309561	-1.677876	-2.076490	-4.546394	-2.008801	0.000000	-10.000000	0.000000	1.200000	42.000000	1023.000000	1023.000000	2046.000000
32.799999	-0.016968	-10.028097	-1.480746	-2.115273	-4.604945	-1.827134	0.000000	-10.000000	0.000000	0.666667	42.000000	1023.000000	1023.000000	2046.000000
32.820000	-0.016774	-9.913373	-1.465462	-2.038436	-4.586134	-1.823340	0.000000	-10.000000	0.000000	0.216667	42.000000	1023.000000	1023.000000	2046.000000
32.840000	-0.016416	-9.701931	-1.477999	-1.960286	-4.381783	-1.881864	0.000000	-10.000000	0.008333	0.000000	42.000000	1023.000000	1023.000000	2046.000000
32.860001	-0.015922	-9.409631	-1.390773	-1.943692	-4.214632	-1.860534	0.000000	-10.000000	0.008333	0.000000	42.000000	1023.000000	1023.000000	2046.000000
32.880001	-0.015611	-9.226212	-1.163972	-2.039151	-4.304326	-1.718762	0.000000	-10.000000	0.008333	0.000000	42.000000	1023.000000	1023.000000	2046.000000
32.900002	-0.015481	-9.149019	-1.077387	-2.040918	-4.371339	-1.659376	0.000000	-10.000000	0.000000	0.000000	42.000000	1023.000000	1023.000000	2046.000000
32.919998	-0.015675	-9.264079	-1.172219	-2.080294	-4.360592	-1.650974	0.000000	-10.000000	0.000000	0.000000	42.000000	1023.000000	1023.000000	2046.000000
32.939999	-0.015530	-9.177975	-1.258699	-2.116272	-4.192102	-1.610902	0.000000	-10.000000	0.000000	0.000000	42.000000	1023.000000	1023.000000	2046.000000
32.959999	-0.015298	-9.041183	-1.302089	-2.095402	-4.002636	-1.641055	0.000000	-10.000000	-0.008333	0.733333	42.000000	1023.000000	1023.000000	2046.000000
32.980000	-0.014537	-8.591193	-1.154484	-2.116962	-3.874233	-1.445513	0.000000	-10.000000	-0.025000	2.300000	42.000000	1023.000000	1023.000000	2046.000000
33.000000	-0.013577	-8.023908	-0.964947	-2.099408	-3.731358	-1.228194	0.000000	-10.000000	-0.058333	5.200000	42.000000	1023.000000	1023.000000	2046.000000
33.020000	-0.013104	-7.744406	-0.783581	-1.983027	-3.832619	-1.145178	0.000000	-10.000000	-0.091667	8.633333	42.000000	1023.000000	1023.000000	2046.000000
33.040001	-0.012382	-7.317673	-0.605573	-1.837547	-3.806429	-1.068123	0.000000	-10.000000	-0.150000	12.350000	42.000000	1023.000000	1023.000000	2046.000000
33.060001	-0.011429	-6.754508	-0.572220	-1.661267	-3.450867	-1.070154	0.000000	-10.000000	-0.200000	15.683333	42.000000	1023.000000	1023.000000	2046.000000
33.080002	-0.009966	-5.889973	-0.248082	-1.651727	-3.222236	-0.767928	0.000000	-10.000000	-0.250000	18.050001	42.000000	1023.000000	1023.000000	2046.000000
33.099998	-0.008484	-5.014280	0.248903	-1.590292	-3.048416	-0.624475	0.000000	-10.000000	-0.291667	19.783335	36.333332	1023.000000	1023.000000	2046.000000
33.119999	-0.008118	-4.798024	0.436596	-1.568710	-3.016423	-0.649487	0.000000	-10.000000	-0.350000	21.250000	32.500000	1023.000000	1023.000000	2046.000000
33.139999	-0.008516	-5.032783	0.369662	-1.583212	-3.086734	-0.732499	0.000000	-10.000000	-0.433333	23.316668	31.166666	1023.000000	1023.000000	2046.000000
33.160000	-0.008673	-5.126020	0.085461	-1.492416	-2.910318	-0.808747	0.000000	-10.000000	-0.500000	25.733334	38.166668	1023.000000	1023.000000	2046.000000
33.180000	-0.009025	-5.334005	-0.253024	-1.518313	-2.725868	-0.836801	0.000000	-10.000000	-0.558333	27.783335	46.333332	1023.000000	1023.000000	2046.000000
33.200001	-0.009628	-5.690446	-0.401236	-1.658789	-2.824555	-0.805866	0.000000	-10.000000	-0.600000	29.466667	55.166668	1023.000000	1023.000000	2046.000000
33.220001	-0.010195	-6.025215	-0.616021	-1.826366	-2.850174	-0.732654	0.000000	-10.000000	-0.650000	30.816668	64.666664	1023.000000	1023.000000	2046.000000
33.240002	-0.010689	-6.316952	-0.834640	-1.824336	-2.882319	-0.775657	0.000000	-10.000000	-0.708333	32.300003	74.666664	1023.000000	1023.000000	2046.000000
33.259998	-0.010384	-6.137073	-0.972525	-1.693321	-2.762418	-0.708809	0.000000	-10.000000	-0.750000	33.666668	85.166664	1023.000000	1023.000000	2046.000000
33.279999	-0.009600	-5.673644	-1.048546	-1.465961	-2.475431	-0.683706	0.000000	-10.000000	-0.791667	34.650002	96.166664	1023.000000	1023.000000	2046.000000
33.299999	-0.008248	-4.874764	-0.784139	-1.392397	-2.341645	-0.356583	0.000000	-10.000000	-0.816667	35.316666	107.500000	1023.000000	1023.000000	2046.000000
33.320000	-0.007274	-4.299063	-0.620520	-1.266734	-2.234439	-0.177370	0.000000	-10.000000	-0.841667	35.549999	119.166664	1023.000000	1023.000000	2046.000000
33.340000	-0.006443	-3.807618	-0.490335	-1.191765	-2.198927	0.073409	0.000000	-10.000000	-0.883333	36.049999	131.000000	1023.000000	1023.000000	2046.000000
33.360001	-0.004970	-2.937292	-0.455256	-0.773399	-1.812434	0.103796	0.000000	-10.000000	-0.916667	36.766666	143.000000	1023.000000	1023.000000	2046.000000
33.380001	-0.002963	-1.751365	-0.158583	-0.510019	-1.487920	0.405157	0.000000	-10.000000	-0.958333	37.633335	155.166672	1023.000000	1023.000000	2046.000000
33.400002	-0.001347	-0.795827	0.228002	-0.479907	-1.303428	0.759507	0.000000	-10.000000	-0.975000	38.150002	167.500000	1023.000000	1023.000000	2046.000000
33.419998	-0.000382	-0.225909	0.561705	-0.434767	-1.292871	0.940024	0.000000	-10.000000	-0.991667	38.466667	180.166672	1023.000000	1023.000000	2046.000000
33.439999	0.001023	0.604541	0.718622	-0.261019	-0.947613	1.094552	0.000000	-10.000000	-1.008333	38.850002	193.000000	1023.000000	1023.000000	2046.000000
33.459999	0.002893	1.709614	0.983671	-0.027252	-0.540786	1.293981	0.000000	-10.000000	-1.000000	39.200001	206.000000	1023.000000	1023.000000	2046.000000
33.480000	0.004759	2.812441	1.386017	0.097033	-0.229825	1.559215	0.000000	-10.000000	-1.000000	39.450001	219.000000	1023.000000	1023.000000	2046.000000
33.500000	0.006082	3.594611	1.710661	0.149373	-0.074868	1.809445	0.000000	-10.000000	-0.991667	39.283333	232.166672	1023.000000	1023.000000	2046.000000
33.520000	0.006882	4.067308	1.906933	0.211118	0.023161	1.926097	0.000000	-10.000000	-1.000000	39.233334	245.333328	1023.000000	1023.000000	2046.000000
33.540001	0.007989	4.721273	2.072197	0.315454	0.211178	2.122443	0.000000	-10.000000	-1.000000	39.200001	258.500000	1023.000000	1023.000000	2046.000000
33.560001	0.009742	5.757770	2.220548	0.627761	0.643647	2.265814	0.000000	-10.000000	-1.008333	39.116669	271.500000	1023.000000	1023.000000	2046.000000
33.580002	0.011526	6.811862	2.564438	0.822452	0.916534	2.508438	0.000000	-10.000000	-1.008333	38.733334	284.500000	1023.000000	1023.000000	2046.000000
33.599998	0.012741	7.529785	2.832027	0.848265	1.099523	2.749969	0.000000	-10.000000	-1.008333	38.533337	297.500000	1023.000000	1023.000000	2046.000000
33.619999	0.013437	7.941254	2.945302	0.828301	1.251629	2.916023	0.000000	-10.000000	-0.975000	38.483334	310.333344	1023.000000	1023.000000	2046.000000
33.639999	0.014319	8.462563	3.186074	0.817606	1.309355	3.149528	0.000000	-10.000000	-0.958333	38.416668	323.166656	1023.000000	1023.000000	2046.000000
33.660000	0.015672	9.262300	3.310327	1.007440	1.654953	3.289581	0.000000	-10.000000	-0.941667	38.049999	336.000000	1023.000000	1023.000000	2046.000000
33.680000	0.017423	10.296869	3.504063	1.278134	2.063634	3.451038	0.000000	-10.000000	-0.950000	37.633335	348.833344	1023.000000	1023.000000	2046.000000
33.700001	0.019216	11.356570	3.943186	1.577391	2.169203	3.666791	0.000000	-10.000000	-0.941667	37.549999	361.500000	1023.000000	1023.000000	2046.000000
33.720001	0.021286	12.579731	4.310547	1.988527	2.448765	3.831892	0.000000	-10.000000	-0.925000	37.583336	374.000000	1023.000000	1023.000000	2046.000000
33.740002	0.023009	13.598207	4.656911	2.344739	2.606993	3.989563	0.000000	-10.000000	-0.866667	37.166668	386.500000	1023.000000	1023.000000	2046.000000
33.759998	0.024329	14.378677	5.101524	2.647932	2.521286	4.107935	0.000000	-10.000000	-0.808333	36.400002	399.166656	1023.000000	1023.000000	2046.000000
33.779999	0.025970	15.348020	5.443668	3.049165	2.762980	4.092206	0.000000	-10.000000	-0.766667	35.233334	411.333344	1023.000000	1023.000000	2046.000000
33.799999	0.026855	15.871161	5.522593	3.217942	3.038863	4.091763	0.000000	-10.000000	-0.758333	34.683334	423.333344	1023.000000	1023.000000	2046.000000
33.820000	0.027029	15.974146	5.487994	3.351930	3.130656	4.003566	0.000000	-10.000000	-0.750000	34.200001	434.833344	1023.000000	1023.000000	2046.000000
33.840000	0.025667	15.168945	5.151230	3.171420	2.960855	3.885440	0.000000	-10.000000	-0.700000	33.600002	446.500000	1023.000000	1023.000000	2046.000000
33.860001	0.023379	13.816971	4.765727	2.818086	2.511595	3.721562	0.000000	-10.000000	-0.641667	32.666668	457.833344	1023.000000	1023.000000	2046.000000
33.880001	0.021801	12.884145	4.329720	2.603743	2.285888	3.664793	0.000000	-10.000000	-0.591667	31.416666	468.833344	1023.000000	1023.000000	2046.000000
33.900002	0.021392	12.642839	3.985275	2.688730	2.359804	3.609030	0.000000	-10.000000	-0.566667	30.583334	479.333344	1023.000000	1023.000000	2046.000000
33.919998	0.021914	12.951327	3.937813	2.950549	2.437473	3.625493	0.000000	-10.000000	-0.558333	30.083334	489.500000	1023.000000	1023.000000	2046.000000
33.939999	0.022803	13.476286	3.948434	3.208517	2.583960	3.735376	0.000000	-10.000000	-0.541667	29.716667	499.833344	1023.000000	1023.000000	2046.000000
33.959999	0.023173	13.694956	3.991083	3.374897	2.550883	3.778093	0.000000	-10.000000	-0.533333	29.283335	509.833344	1023.000000	1023.000000	2046.000000
33.980000	0.023208	13.715922	4.170698	3.325947	2.309744	3.909533	0.000000	-10.000000	-0.500000	28.250000	519.833313	1023.000000	1023.000000	2046.000000
34.000000	0.023607	13.951520	4.035899	3.470702	2.469789	3.975130	0.000000	-10.000000	-0.458333	27.050001	529.333313	1023.000000	1023.000000	2046.000000
34.020000	0.024786	14.648778	4.103113	3.726179	2.676997	4.142488	0.000000	-10.000000	-0.425000	25.700001	538.666687	1023.000000	1023.000000	2046.000000
34.040001	0.026384	15.593208	4.377685	4.121068	2.842609	4.251845	0.000000	-10.000000	-0.391667	24.716667	547.500000	1023.000000	1023.000000	2046.000000
34.060001	0.027895	16.485771	4.604129	4.426034	3.049228	4.406379	0.000000	-10.000000	-0.341667	23.616667	555.833313	1023.000000	1023.000000	2046.000000
34.080002	0.028452	16.814926	4.958550	4.483067	2.886850	4.486460	0.000000	-10.000000	-0.258333	21.600000	564.000000	1023.000000	1023.000000	2046.000000
34.099998	0.028876	17.065899	5.158861	4.469416	2.833084	4.604539	0.000000	-10.000000	-0.166667	18.850000	571.500000	1023.000000	1023.000000	2046.000000
34.119999	0.029670	17.535128	5.289895	4.570935	2.983062	4.691235	0.000000	-10.000000	-0.083333	15.416667	578.333313	1023.000000	1023.000000	2046.000000
34.139999	0.030605	18.087517	5.475682	4.741537	3.130245	4.740053	0.000000	-10.000000	-0.025000	11.666667	584.000000	1023.000000	1023.000000	2046.000000
34.160000	0.031822	18.806753	5.623918	4.983656	3.420922	4.778257	0.000000	-10.000000	0.000000	7.533334	588.666687	1023.000000	1023.000000	2046.000000
34.180000	0.032578	19.253574	5.820716	5.145361	3.516805	4.770692	0.000000	-10.000000	0.008333	2.683333	591.833313	1023.000000	1023.000000	2046.000000
34.200001	0.032433	19.168001	6.060061	5.037771	3.263247	4.806923	0.000000	-10.000000	0.016667	-1.200000	593.500000	1023.000000	1023.000000	2046.000000
34.220001	0.031982	18.901148	6.114445	4.903645	3.073068	4.809988	0.000000	-10.000000	0.041667	-5.000000	594.000000	1023.000000	1023.000000	2046.000000
34.240002	0.031723	18.748278	6.001884	4.871285	3.091032	4.784076	0.000000	-10.000000	0.066667	-7.516667	594.000000	1023.000000	1023.000000	2046.000000
34.259998	0.031941	18.877054	5.946273	4.911328	3.213238	4.806215	0.000000	-10.000000	0.091667	-9.883333	594.000000	1023.000000	1023.000000	2046.000000
34.279999	0.032413	19.156088	5.926270	5.021356	3.418243	4.790220	0.000000	-10.000000	0.100000	-11.516666	594.000000	1023.000000	1023.000000	2046.000000
34.299999	0.032743	19.351114	5.959413	5.056530	3.504877	4.830297	0.000000	-10.000000	0.125000	-12.966667	594.000000	1023.000000	1023.000000	2046.000000
34.320000	0.032385	19.139444	6.180794	4.957819	3.203680	4.797151	0.000000	-10.000000	0.166667	-14.516666	587.000000	1023.000000	1023.000000	2046.000000
34.340000	0.031993	18.907618	6.241789	4.809293	3.027879	4.828656	0.000000	-10.000000	0.208333	-16.016666	578.166687	1023.000000	1023.000000	2046.000000
34.360001	0.031721	18.747076	6.178545	4.775029	2.979856	4.813647	0.000000	-10.000000	0.233333	-17.266666	567.333313	1023.000000	1023.000000	2046.000000
34.380001	0.031633	18.695038	6.118352	4.849179	2.969904	4.757601	0.000000	-10.000000	0.250000	-18.283335	561.500000	1023.000000	1023.000000	2046.000000
34.400002	0.031952	18.883894	6.009164	5.057600	3.152545	4.664586	0.000000	-10.000000	0.291667	-19.300001	555.500000	1023.000000	1023.000000	2046.000000
34.419998	0.032203	19.031942	6.178050	5.256216	3.056371	4.541307	0.000000	-10.000000	0.341667	-20.383333	549.166687	1023.000000	1023.000000	2046.000000
34.439999	0.031914	18.861317	6.500438	5.203847	2.747490	4.409543	0.000000	-10.000000	0.375000	-21.566668	542.333313	1023.000000	1023.000000	2046.000000
34.459999	0.030903	18.263777	6.445723	4.949569	2.600069	4.268417	0.000000	-10.000000	0.391667	-22.516666	535.166687	1023.000000	1023.000000	2046.000000
34.480000	0.029300	17.316271	6.101071	4.699882	2.425422	4.089894	0.000000	-10.000000	0.408333	-23.233334	527.666687	1023.000000	1023.000000	2046.000000
34.500000	0.027167	16.055630	5.583576	4.510825	2.206611	3.754617	0.000000	-10.000000	0.416667	-23.416666	520.000000	1023.000000	1023.000000	2046.000000
34.520000	0.024774	14.641365	4.868628	4.372105	2.105223	3.295409	0.000000	-10.000000	0.450000	-23.916666	512.000000	1023.000000	1023.000000	2046.000000
34.540001	0.022489	13.291260	4.450612	4.178913	1.752714	2.909021	0.000000	-10.000000	0.466667	-24.549999	504.000000	1023.000000	1023.000000	2046.000000
34.560001	0.020121	11.891623	4.220621	3.809668	1.172679	2.688656	0.000000	-10.000000	0.516667	-25.683334	495.833344	1023.000000	1023.000000	2046.000000
34.580002	0.018162	10.733461	3.872804	3.491793	0.870600	2.498265	0.000000	-10.000000	0.533333	-26.450001	487.333344	1023.000000	1023.000000	2046.000000
34.599998	0.016535	9.772477	3.519301	3.265764	0.621256	2.366156	0.000000	-10.000000	0.566667	-27.150000	478.500000	1023.000000	1023.000000	2046.000000
34.619999	0.015475	9.145721	3.182241	3.175911	0.587135	2.200433	0.000000	-10.000000	0.600000	-27.666666	469.500000	1023.000000	1023.000000	2046.000000
34.639999	0.014926	8.821399	2.921059	3.280940	0.651537	1.967862	0.000000	-10.000000	0.625000	-28.166666	460.333344	1023.000000	1023.000000	2046.000000
34.660000	0.014606	8.632191	2.971740	3.260291	0.465024	1.935136	0.000000	-10.000000	0.650000	-28.700001	451.000000	1023.000000	1023.000000	2046.000000
34.680000	0.014103	8.335149	3.104814	3.217700	0.137046	1.875589	0.000000	-10.000000	0.650000	-29.183334	441.333344	1023.000000	1023.000000	2046.000000
34.700001	0.013635	8.058167	3.071747	3.174583	-0.038686	1.850523	0.000000	-10.000000	0.658333	-29.350000	431.500000	1023.000000	1023.000000	2046.000000
34.720001	0.013460	7.954581	2.973728	3.156143	-0.104468	1.929178	0.000000	-10.000000	0.650000	-29.416668	421.500000	1023.000000	1023.000000	2046.000000
34.740002	0.013467	7.958826	2.814908	3.296700	0.012140	1.835078	0.000000	-10.000000	0.650000	-29.200001	411.833344	1023.000000	1023.000000	2046.000000
34.759998	0.013720	8.108407	2.793187	3.445660	0.096903	1.772657	0.000000	-10.000000	0.650000	-29.050001	402.166656	1023.000000	1023.000000	2046.000000
34.779999	0.013678	8.083812	2.965827	3.535130	-0.049987	1.632842	0.000000	-10.000000	0.650000	-28.783333	392.500000	1023.000000	1023.000000	2046.000000
34.799999	0.013524	7.992485	3.141580	3.465738	-0.246283	1.631450	0.000000	-10.000000	0.650000	-28.883333	382.833344	1023.000000	1023.000000	2046.000000
34.820000	0.013135	7.762786	3.210808	3.313792	-0.408670	1.646857	0.000000	-10.000000	0.650000	-29.050001	376.500000	1023.000000	1023.000000	2046.000000
34.840000	0.012738	7.528208	3.217631	3.162592	-0.533102	1.681088	0.000000	-10.000000	0.650000	-29.166668	367.000000	1023.000000	1023.000000	2046.000000
34.860001	0.012226	7.225836	3.134957	2.990288	-0.619147	1.719738	0.000000	-10.000000	0.650000	-28.983334	357.333344	1023.000000	1023.000000	2046.000000
34.880001	0.011686	6.906627	2.952760	2.897602	-0.592938	1.649204	0.000000	-10.000000	0.650000	-28.783333	344.333344	1023.000000	1023.000000	2046.000000
34.900002	0.011207	6.623224	2.710583	2.875593	-0.482432	1.519481	0.000000	-10.000000	0.641667	-28.533333	334.833344	1023.000000	1023.000000	2046.000000
34.919998	0.010662	6.300986	2.578012	2.855245	-0.530330	1.398059	0.000000	-10.000000	0.625000	-28.466667	325.166656	1023.000000	1023.000000	2046.000000
34.939999	0.010157	6.002558	2.703463	2.704255	-0.809372	1.404211	0.000000	-10.000000	0.616667	-28.516666	315.833344	1023.000000	1023.000000	2046.000000
34.959999	0.009776	5.777360	2.780207	2.586807	-1.004700	1.415045	0.000000	-10.000000	0.625000	-28.566668	306.166656	1023.000000	1023.000000	2046.000000
34.980000	0.009430	5.573345	2.885085	2.451271	-1.204535	1.441525	0.000000	-10.000000	0.641667	-28.516666	296.666656	1023.000000	1023.000000	2046.000000
35.000000	0.008937	5.281689	2.751713	2.307712	-1.216109	1.438374	0.000000	-10.000000	0.633333	-28.283335	287.000000	1023.000000	1023.000000	2046.000000
35.020000	0.008445	4.990946	2.490839	2.361686	-1.100608	1.239029	0.000000	-10.000000	0.625000	-28.033335	277.666656	1023.000000	1023.000000	2046.000000
35.040001	0.007947	4.696792	2.325656	2.361874	-1.071611	1.080872	0.000000	-10.000000	0.600000	-27.616667	268.333344	1023.000000	1023.000000	2046.000000
35.060001	0.007560	4.468214	2.427216	2.280682	-1.260941	1.021257	0.000000	-10.000000	0.583333	-27.466667	259.166656	1023.000000	1023.000000	2046.000000
35.080002	0.006989	4.130584	2.539150	2.043845	-1.420850	0.968440	0.000000	-10.000000	0.583333	-27.583334	249.833328	1023.000000	1023.000000	2046.000000
35.099998	0.006067	3.585374	2.555571	1.732937	-1.605042	0.901909	0.000000	-10.000000	0.600000	-27.916668	240.666672	1023.000000	1023.000000	2046.000000
35.119999	0.004678	2.764428	2.347049	1.457972	-1.814759	0.774165	0.000000	-10.000000	0.600000	-27.866667	231.333328	1023.000000	1023.000000	2046.000000
35.139999	0.003361	1.986139	1.866295	1.317359	-1.777621	0.580106	0.000000	-10.000000	0.566667	-27.216667	222.166672	1023.000000	1023.000000	2046.000000
35.160000	0.001871	1.105699	1.399329	1.241962	-1.844410	0.308818	0.000000	-10.000000	0.533333	-26.600000	213.000000	1023.000000	1023.000000	2046.000000
35.180000	0.000449	0.265194	1.179161	1.113030	-2.137952	0.110955	0.000000	-10.000000	0.525000	-26.050001	204.000000	1023.000000	1023.000000	2046.000000
35.200001	-0.000847	-0.500525	1.067827	0.886490	-2.450181	-0.004661	0.000000	-10.000000	0.525000	-25.916668	195.333328	1023.000000	1023.000000	2046.000000
35.220001	-0.002284	-1.349649	0.911747	0.557844	-2.739808	-0.079431	0.000000	-10.000000	0.525000	-25.850000	186.666672	1023.000000	1023.000000	2046.000000
35.240002	-0.003875	-2.290055	0.528379	0.212285	-2.861043	-0.169677	0.000000	-10.000000	0.516667	-25.850000	178.166672	1023.000000	1023.000000	2046.000000
35.259998	-0.005516	-3.260162	-0.029091	0.058724	-2.844095	-0.445699	0.000000	-10.000000	0.508333	-25.866667	169.500000	1023.000000	1023.000000	2046.000000
35.279999	-0.006303	-3.725205	-0.178098	0.064229	-3.017776	-0.593560	0.000000	-10.000000	0.508333	-25.883335	160.833328	1023.000000	1023.000000	2046.000000
35.299999	-0.006254	-3.696013	-0.029171	0.054470	-3.177219	-0.544093	0.000000	-10.000000	0.508333	-25.833334	152.166672	1023.000000	1023.000000	2046.000000
35.320000	-0.006090	-3.599103	0.265877	-0.022733	-3.454399	-0.387849	0.000000	-10.000000	0.500000	-25.550001	143.500000	1023.000000	1023.000000	2046.000000
35.340000	-0.006153	-3.636422	0.243061	-0.020498	-3.495989	-0.362996	0.000000	-10.000000	0.475000	-24.816668	135.166672	1023.000000	1023.000000	2046.000000
35.360001	-0.006477	-3.827978	-0.097754	0.141124	-3.294041	-0.577307	0.000000	-10.000000	0.458333	-24.166668	127.000000	1023.000000	1023.000000	2046.000000
35.380001	-0.006726	-3.974907	-0.122618	0.202084	-3.395977	-0.658395	0.000000	-10.000000	0.450000	-23.500000	119.000000	1023.000000	1023.000000	2046.000000
35.400002	-0.006629	-3.917494	0.074508	0.230877	-3.573015	-0.649863	0.000000	-10.000000	0.433333	-23.066668	111.000000	1023.000000	1023.000000	2046.000000
35.419998	-0.006302	-3.724719	0.380152	0.129353	-3.751603	-0.482622	0.000000	-10.000000	0.400000	-22.750000	103.166664	1023.000000	1023.000000	2046.000000
35.439999	-0.006310	-3.729160	0.477621	0.001657	-3.792380	-0.416059	0.000000	-10.000000	0.366667	-22.466667	95.500000	1023.000000	1023.000000	2046.000000
35.459999	-0.006843	-4.044342	0.211424	0.016831	-3.646287	-0.626310	0.000000	-10.000000	0.350000	-22.183334	88.000000	1023.000000	1023.000000	2046.000000
35.480000	-0.007377	-4.359869	0.080429	-0.055458	-3.653393	-0.731448	0.000000	-10.000000	0.341667	-21.733334	80.500000	1023.000000	1023.000000	2046.000000
35.500000	-0.007758	-4.584838	0.037687	-0.095225	-3.727220	-0.800080	0.000000	-10.000000	0.341667	-21.416666	73.166664	1023.000000	1023.000000	2046.000000
35.520000	-0.007802	-4.610730	0.179676	-0.177317	-3.881810	-0.731279	0.000000	-10.000000	0.333333	-21.049999	66.000000	1023.000000	1023.000000	2046.000000
35.540001	-0.007906	-4.672355	0.350301	-0.416471	-4.027538	-0.578647	0.000000	-10.000000	0.333333	-20.750000	59.000000	1023.000000	1023.000000	2046.000000
35.560001	-0.008545	-5.050048	0.157680	-0.605614	-3.961086	-0.641028	0.000000	-10.000000	0.316667	-20.416666	52.166668	1023.000000	1023.000000	2046.000000
35.580002	-0.009515	-5.623385	-0.205673	-0.737010	-3.886139	-0.794563	0.000000	-10.000000	0.316667	-20.150000	45.333332	1023.000000	1023.000000	2046.000000
35.599998	-0.009979	-5.897789	-0.350594	-0.750616	-3.873877	-0.922701	0.000000	-10.000000	0.308333	-19.883333	38.666668	1023.000000	1023.000000	2046.000000
35.619999	-0.009710	-5.738697	-0.256868	-0.793941	-3.883379	-0.804508	0.000000	-10.000000	0.308333	-19.650002	32.000000	1023.000000	1023.000000	2046.000000
35.639999	-0.009407	-5.559247	0.061458	-0.925048	-4.101669	-0.593987	0.000000	-10.000000	0.283333	-19.433334	25.500000	1023.000000	1023.000000	2046.000000
35.660000	-0.009390	-5.549723	0.221465	-0.952336	-4.212939	-0.605913	0.000000	-10.000000	0.258333	-18.950001	19.000000	1023.000000	1023.000000	2046.000000
35.680000	-0.010026	-5.925307	-0.053474	-0.928621	-4.079288	-0.863923	0.000000	-10.000000	0.241667	-18.383333	12.666667	1023.000000	1023.000000	2046.000000
35.700001	-0.010577	-6.251102	-0.314478	-0.983811	-3.934179	-1.018634	0.000000	-10.000000	0.241667	-18.066668	6.666667	1023.000000	1023.000000	2046.000000
35.720001	-0.010519	-6.216482	-0.170565	-1.088276	-3.937094	-1.020546	0.000000	-10.000000	0.250000	-18.233334	1.000000	1023.000000	1023.000000	2046.000000
35.740002	-0.010499	-6.204837	0.119487	-1.315474	-4.090242	-0.918608	0.000000	-10.000000	0.241667	-18.466667	-4.666667	1023.000000	1023.000000	2046.000000
35.759998	-0.011484	-6.787261	0.119846	-1.482113	-4.341798	-1.083197	0.000000	-10.000000	0.216667	-18.133333	-10.666667	1023.000000	1023.000000	2046.000000
35.779999	-0.012931	-7.642177	-0.248711	-1.655946	-4.429300	-1.308220	0.000000	-10.000000	0.191667	-16.800001	-16.666666	1023.000000	1023.000000	2046.000000
35.799999	-0.014964	-8.843976	-0.896306	-1.772248	-4.474822	-1.700600	0.000000	-10.000000	0.166667	-15.550000	-22.333334	1023.000000	1023.000000	2046.000000
35.820000	-0.017218	-10.175941	-1.470334	-2.011186	-4.696999	-1.997422	0.000000	-10.000000	0.158333	-14.716666	-25.833334	1023.000000	1023.000000	2046.000000
35.840000	-0.019041	-11.252950	-1.940920	-2.286120	-4.895887	-2.130023	0.000000	-10.000000	0.150000	-14.266666	-30.666666	1023.000000	1023.000000	2046.000000
35.860001	-0.020324	-12.011356	-2.209564	-2.529449	-5.103982	-2.168361	0.000000	-10.000000	0.133333	-13.533334	-35.500000	1023.000000	1023.000000	2046.000000
35.880001	-0.021039	-12.434245	-2.237781	-2.775365	-5.349848	-2.071251	0.000000	-10.000000	0.100000	-12.316667	-41.666668	1023.000000	1023.000000	2046.000000
35.900002	-0.021650	-12.794941	-2.330205	-2.914783	-5.436677	-2.113277	0.000000	-10.000000	0.066667	-11.216667	-45.833332	1023.000000	1023.000000	2046.000000
35.919998	-0.022204	-13.122273	-2.416762	-2.954184	-5.525882	-2.225445	0.000000	-10.000000	0.050000	-9.433333	-50.500000	1023.000000	1023.000000	2046.000000
35.939999	-0.022493	-13.293399	-2.555483	-2.925740	-5.529535	-2.282641	0.000000	-10.000000	0.033333	-7.050000	-54.666668	1023.000000	1023.000000	2046.000000
35.959999	-0.022677	-13.402029	-2.703241	-2.800594	-5.503539	-2.394656	0.000000	-10.000000	0.016667	-3.016667	-57.833332	1023.000000	1023.000000	2046.000000
35.980000	-0.022393	-13.234056	-2.775171	-2.647517	-5.442160	-2.369208	0.000000	-10.000000	0.000000	0.033333	-58.833332	1023.000000	1023.000000	2046.000000
36.000000	-0.021749	-12.853490	-2.740107	-2.480791	-5.373506	-2.259086	0.000000	-10.000000	-0.016667	2.333333	-59.000000	1023.000000	1023.000000	2046.000000
36.020000	-0.020553	-12.146959	-2.341083	-2.404640	-5.437199	-1.964038	0.000000	-10.000000	-0.041667	3.433333	-59.000000	1023.000000	1023.000000	2046.000000
36.040001	-0.019308	-11.410957	-1.969956	-2.301338	-5.369854	-1.769809	0.000000	-10.000000	-0.075000	5.500000	-59.000000	1023.000000	1023.000000	2046.000000
36.060001	-0.018275	-10.800506	-1.679720	-2.242786	-5.224713	-1.653286	0.000000	-10.000000	-0.091667	7.883334	-59.000000	1023.000000	1023.000000	2046.000000
36.080002	-0.017527	-10.358309	-1.477543	-2.119839	-5.077353	-1.683574	0.000000	-10.000000	-0.116667	10.416667	-59.000000	1023.000000	1023.000000	2046.000000
36.099998	-0.016796	-9.926322	-1.374131	-2.012634	-4.880224	-1.659333	0.000000	-10.000000	-0.166667	13.150001	-59.000000	1023.000000	1023.000000	2046.000000
36.119999	-0.016028	-9.472803	-1.261756	-1.944316	-4.685933	-1.580798	0.000000	-10.000000	-0.250000	16.216667	-59.000000	1023.000000	1023.000000	2046.000000
36.139999	-0.015427	-9.117135	-1.208923	-1.871298	-4.530348	-1.506566	0.000000	-10.000000	-0.341667	19.350000	-31.333334	1023.000000	1023.000000	2046.000000
36.160000	-0.014667	-8.668280	-1.249603	-1.841751	-4.243043	-1.333882	0.000000	-10.000000	-0.416667	22.316668	-2.000000	1023.000000	1023.000000	2046.000000
36.180000	-0.013408	-7.924012	-1.024192	-1.876647	-4.071557	-0.951617	0.000000	-10.000000	-0.483333	24.900002	30.000000	1023.000000	1023.000000	2046.000000
36.200001	-0.012037	-7.113789	-0.772630	-1.865786	-3.836965	-0.638408	0.000000	-10.000000	-0.541667	26.850000	37.166668	1023.000000	1023.000000	2046.000000
36.220001	-0.010933	-6.461308	-0.483830	-1.805865	-3.649590	-0.522022	0.000000	-10.000000	-0.600000	28.483334	45.666668	1023.000000	1023.000000	2046.000000
36.240002	-0.010094	-5.965720	-0.358094	-1.697233	-3.421060	-0.489333	0.000000	-10.000000	-0.658333	29.800001	54.833332	1023.000000	1023.000000	2046.000000
36.259998	-0.009453	-5.586496	-0.336789	-1.583412	-3.222807	-0.443488	0.000000	-10.000000	-0.708333	31.350000	64.500000	1023.000000	1023.000000	2046.000000
36.279999	-0.008076	-4.772974	-0.164665	-1.392161	-2.993519	-0.222629	0.000000	-10.000000	-0.750000	32.533333	74.833336	1023.000000	1023.000000	2046.000000
36.299999	-0.006121	-3.617421	0.159867	-1.160389	-2.749122	0.132223	0.000000	-10.000000	-0.800000	33.833332	85.500000	1023.000000	1023.000000	2046.000000
36.320000	-0.004037	-2.386021	0.601730	-0.941739	-2.473540	0.427529	0.000000	-10.000000	-0.833333	34.866669	96.666664	1023.000000	1023.000000	2046.000000
36.340000	-0.002002	-1.183430	1.177429	-0.725490	-2.278671	0.643302	0.000000	-10.000000	-0.883333	35.450001	108.166664	1023.000000	1023.000000	2046.000000
36.360001	-0.000368	-0.217484	1.652504	-0.464235	-2.020364	0.614611	0.000000	-10.000000	-0.916667	35.916668	120.000000	1023.000000	1023.000000	2046.000000
36.380001	0.000211	0.124639	1.773992	-0.352092	-1.822829	0.525567	0.000000	-10.000000	-0.958333	36.450001	132.000000	1023.000000	1023.000000	2046.000000
36.400002	0.000143	0.084511	1.623842	-0.261169	-1.712510	0.434349	0.000000	-10.000000	-1.000000	37.516666	144.000000	1023.000000	1023.000000	2046.000000
36.419998	-0.000030	-0.017897	1.338844	-0.200388	-1.615537	0.459183	0.000000	-10.000000	-1.033333	38.400002	156.333328	1023.000000	1023.000000	2046.000000
36.439999	-0.000272	-0.160956	1.128543	-0.298373	-1.627834	0.636707	0.000000	-10.000000	-1.058333	39.049999	169.000000	1023.000000	1023.000000	2046.000000
36.459999	-0.000501	-0.296244	0.953524	-0.347143	-1.606678	0.704054	0.000000	-10.000000	-1.075000	39.299999	182.000000	1023.000000	1023.000000	2046.000000
36.480000	-0.000573	-0.338820	0.849314	-0.350172	-1.539828	0.701866	0.000000	-10.000000	-1.083333	39.566666	195.000000	1023.000000	1023.000000	2046.000000
36.500000	-0.000549	-0.324450	0.801250	-0.277434	-1.471406	0.623141	0.000000	-10.000000	-1.100000	39.966667	208.166672	1023.000000	1023.000000	2046.000000
36.520000	-0.000421	-0.248599	0.762899	-0.183303	-1.444930	0.616735	0.000000	-10.000000	-1.108333	40.133335	221.333328	1023.000000	1023.000000	2046.000000
36.540001	-0.000174	-0.102955	0.577194	-0.076526	-1.272004	0.668382	0.000000	-10.000000	-1.108333	40.433334	234.666672	1023.000000	1023.000000	2046.000000
36.560001	0.000641	0.378877	0.534489	0.033209	-1.092222	0.903401	0.000000	-10.000000	-1.108333	40.433334	248.000000	1023.000000	1023.000000	2046.000000
36.580002	0.002066	1.220973	0.696394	0.208745	-0.923838	1.239672	0.000000	-10.000000	-1.100000	40.616669	261.666656	1023.000000	1023.000000	2046.000000
36.599998	0.003834	2.265620	0.958580	0.409142	-0.661767	1.559665	0.000000	-10.000000	-1.108333	40.533333	275.166656	1023.000000	1023.000000	2046.000000
36.619999	0.005613	3.317364	1.302903	0.704909	-0.415418	1.724970	0.000000	-10.000000	-1.125000	40.833332	288.833344	1023.000000	1023.000000	2046.000000
36.639999	0.007415	4.382076	1.674107	0.991805	-0.154702	1.870867	0.000000	-10.000000	-1.116667	41.099998	302.166656	1023.000000	1023.000000	2046.000000
36.660000	0.008860	5.236485	2.091609	1.154019	0.021147	1.969710	0.000000	-10.000000	-1.125000	41.150002	315.833344	1023.000000	1023.000000	2046.000000
36.680000	0.010233	6.047643	2.384837	1.273568	0.292565	2.096673	0.000000	-10.000000	-1.108333	41.116669	329.500000	1023.000000	1023.000000	2046.000000
36.700001	0.011507	6.800895	2.551003	1.401624	0.558921	2.289346	0.000000	-10.000000	-1.091667	40.566669	343.500000	1023.000000	1023.000000	2046.000000
36.720001	0.013131	7.760215	2.858648	1.511088	0.753412	2.637068	0.000000	-10.000000	-1.066667	40.583336	357.166656	1023.000000	1023.000000	2046.000000
36.740002	0.014941	8.830126	3.200421	1.623663	1.022567	2.983475	0.000000	-10.000000	-1.050000	39.983334	370.666656	1023.000000	1023.000000	2046.000000
36.759998	0.016621	9.823292	3.597408	1.827454	1.262294	3.136135	0.000000	-10.000000	-1.058333	40.200001	384.000000	1023.000000	1023.000000	2046.000000
36.779999	0.018097	10.695329	3.950741	2.006910	1.490288	3.247390	0.000000	-10.000000	-1.041667	40.033333	397.333344	1023.000000	1023.000000	2046.000000
36.799999	0.019124	11.302006	4.257447	2.063414	1.573629	3.407516	0.000000	-10.000000	-1.033333	39.883335	410.666656	1023.000000	1023.000000	2046.000000
36.820000	0.020232	11.957163	4.352336	2.167597	1.844816	3.592414	0.000000	-10.000000	-1.025000	39.516666	419.500000	1023.000000	1023.000000	2046.000000
36.840000	0.021358	12.622365	4.440288	2.244317	2.026348	3.911412	0.000000	-10.000000	-1.016667	39.000000	432.833344	1023.000000	1023.000000	2046.000000
36.860001	0.022714	13.423736	4.683412	2.336801	2.126647	4.276876	0.000000	-10.000000	-1.000000	38.633335	446.000000	1023.000000	1023.000000	2046.000000
36.880001	0.024347	14.389274	4.916920	2.429518	2.434643	4.608192	0.000000	-10.000000	-0.975000	38.016670	463.333344	1023.000000	1023.000000	2046.000000
36.900002	0.025758	15.222747	5.283100	2.743909	2.606273	4.589466	0.000000	-10.000000	-0.941667	37.550003	476.166656	1023.000000	1023.000000	2046.000000
36.919998	0.027490	16.246759	5.723854	3.075405	2.738044	4.709457	0.000000	-10.000000	-0.908333	37.050003	488.666656	1023.000000	1023.000000	2046.000000
36.939999	0.029070	17.180170	6.003906	3.449282	2.935297	4.791686	0.000000	-10.000000	-0.858333	36.566669	501.333344	1023.000000	1023.000000	2046.000000
36.959999	0.030674	18.128193	6.145473	3.868899	3.087190	5.026630	0.000000	-10.000000	-0.800000	35.683334	513.666687	1023.000000	1023.000000	2046.000000
36.980000	0.032931	19.462170	6.555051	4.307567	3.320329	5.279222	0.000000	-10.000000	-0.758333	34.583332	525.833313	1023.000000	1023.000000	2046.000000
37.000000	0.034437	20.351978	6.936359	4.582821	3.579622	5.253176	0.000000	-10.000000	-0.725000	33.733334	537.333313	1023.000000	1023.000000	2046.000000
37.020000	0.034913	20.633642	7.169692	4.600196	3.743880	5.119876	0.000000	-10.000000	-0.733333	33.183334	548.666687	1023.000000	1023.000000	2046.000000
37.040001	0.034017	20.104057	6.958890	4.516640	3.723726	4.904800	0.000000	-10.000000	-0.708333	32.883335	559.833313	1023.000000	1023.000000	2046.000000
37.060001	0.032179	19.017696	6.398374	4.407403	3.523073	4.688847	0.000000	-10.000000	-0.666667	32.250000	571.000000	1023.000000	1023.000000	2046.000000
37.080002	0.030866	18.241903	5.988533	4.247936	3.323279	4.682154	0.000000	-10.000000	-0.591667	30.950001	581.833313	1023.000000	1023.000000	2046.000000
37.099998	0.030045	17.756744	5.724950	4.183657	3.294056	4.554082	0.000000	-10.000000	-0.525000	29.333334	592.333313	1023.000000	1023.000000	2046.000000
37.119999	0.029520	17.446106	5.645898	4.241973	3.270660	4.287575	0.000000	-10.000000	-0.458333	27.400000	602.333313	1023.000000	1023.000000	2046.000000
37.139999	0.029386	17.367201	5.480876	4.340410	3.282750	4.263165	0.000000	-10.000000	-0.375000	25.466667	611.833313	1023.000000	1023.000000	2046.000000
37.160000	0.029498	17.433283	5.414306	4.498264	3.144917	4.375795	0.000000	-10.000000	-0.283333	23.283333	620.666687	1023.000000	1023.000000	2046.000000
37.180000	0.029931	17.689369	5.357378	4.665288	3.124527	4.542177	0.000000	-10.000000	-0.216667	20.900000	628.833313	1023.000000	1023.000000	2046.000000
37.200001	0.030335	17.928127	5.408460	4.843496	3.156361	4.519811	0.000000	-10.000000	-0.150000	17.966667	636.333313	1023.000000	1023.000000	2046.000000
37.220001	0.030919	18.273006	5.547028	5.010635	3.234638	4.480705	0.000000	-10.000000	-0.100000	14.883333	642.833313	1023.000000	1023.000000	2046.000000
37.240002	0.031722	18.747480	5.740983	5.207529	3.273457	4.525513	0.000000	-10.000000	-0.050000	11.866667	648.333313	1023.000000	1023.000000	2046.000000
37.259998	0.032467	19.188065	5.832160	5.433848	3.252605	4.669450	0.000000	-10.000000	-0.025000	9.133333	652.666687	1023.000000	1023.000000	2046.000000
37.279999	0.033308	19.684774	5.969550	5.654319	3.226384	4.834522	0.000000	-10.000000	-0.008333	6.216667	656.333313	1023.000000	1023.000000	2046.000000
37.299999	0.034096	20.150484	6.136527	5.796609	3.294848	4.922501	0.000000	-10.000000	0.000000	3.133333	658.833313	1023.000000	1023.000000	2046.000000
37.320000	0.034887	20.617989	6.433491	5.943372	3.432432	4.808693	0.000000	-10.000000	0.008333	0.283333	660.333313	1023.000000	1023.000000	2046.000000
37.340000	0.035238	20.825418	6.644108	5.911426	3.493794	4.776090	0.000000	-10.000000	0.025000	-1.916667	660.833313	1023.000000	1023.000000	2046.000000
37.360001	0.035454	20.953192	6.768197	5.913000	3.429576	4.842419	0.000000	-10.000000	0.041667	-4.116667	661.000000	1023.000000	1023.000000	2046.000000
37.380001	0.035922	21.230127	6.867468	5.946646	3.405069	5.010945	0.000000	-10.000000	0.050000	-6.400000	661.000000	1023.000000	1023.000000	2046.000000
37.400002	0.035988	21.269125	6.867122	5.934730	3.380413	5.086861	0.000000	-10.000000	0.066667	-8.866667	661.000000	1023.000000	1023.000000	2046.000000
37.419998	0.035867	21.197241	6.879789	5.938205	3.425274	4.953972	0.000000	-10.000000	0.083333	-10.883333	661.000000	1023.000000	1023.000000	2046.000000
37.439999	0.035618	21.050051	6.877925	5.844790	3.441697	4.885639	0.000000	-10.000000	0.100000	-12.400000	661.000000	1023.000000	1023.000000	2046.000000
37.459999	0.035538	21.003061	6.851670	5.772553	3.511850	4.866989	0.000000	-10.000000	0.108333	-13.650000	657.500000	1023.000000	1023.000000	2046.000000
37.480000	0.035558	21.014942	6.913951	5.733669	3.372947	4.994375	0.000000	-10.000000	0.141667	-14.533334	649.166687	1023.000000	1023.000000	2046.000000
37.500000	0.035689	21.092369	6.942752	5.550874	3.342392	5.256350	0.000000	-10.000000	0.183333	-15.316667	639.166687	1023.000000	1023.000000	2046.000000
37.520000	0.035531	20.998707	6.946323	5.743672	3.318280	4.990431	0.000000	-10.000000	0.216667	-15.766667	632.666687	1023.000000	1023.000000	2046.000000
37.540001	0.035439	20.944166	7.033038	5.825786	3.285449	4.799894	0.000000	-10.000000	0.225000	-16.483334	627.500000	1023.000000	1023.000000	2046.000000
37.560001	0.035367	20.902105	7.042049	5.841864	3.356248	4.661943	0.000000	-10.000000	0.225000	-17.066668	622.000000	1023.000000	1023.000000	2046.000000
37.580002	0.035209	20.808487	7.004856	5.796942	3.318990	4.687698	0.000000	-10.000000	0.258333	-18.283333	614.500000	1023.000000	1023.000000	2046.000000
37.599998	0.035096	20.741894	7.101064	5.742733	3.157051	4.741046	0.000000	-10.000000	0.300000	-19.800001	608.333313	1023.000000	1023.000000	2046.000000
37.619999	0.034697	20.506159	7.108641	5.690637	3.084725	4.622156	0.000000	-10.000000	0.358333	-21.250000	601.666687	1023.000000	1023.000000	2046.000000
37.639999	0.033621	19.870039	7.005723	5.589700	2.916965	4.357650	0.000000	-10.000000	0.366667	-22.133333	594.500000	1023.000000	1023.000000	2046.000000
37.660000	0.032305	19.092039	6.736721	5.417782	2.821372	4.116164	0.000000	-10.000000	0.366667	-22.183334	587.166687	1023.000000	1023.000000	2046.000000
37.680000	0.030441	17.990829	6.365898	5.151874	2.634908	3.838151	0.000000	-10.000000	0.366667	-22.150000	579.833313	1023.000000	1023.000000	2046.000000
37.700001	0.028009	16.553316	5.944211	4.810654	2.190965	3.607486	0.000000	-10.000000	0.383333	-22.233334	572.500000	1023.000000	1023.000000	2046.000000
37.720001	0.025626	15.144767	5.422031	4.534984	1.840546	3.347206	0.000000	-10.000000	0.400000	-22.533333	565.000000	1023.000000	1023.000000	2046.000000
37.740002	0.023663	13.984735	4.993454	4.331061	1.571947	3.088272	0.000000	-10.000000	0.400000	-22.833334	557.500000	1023.000000	1023.000000	2046.000000
37.759998	0.022158	13.095314	4.676999	4.138710	1.442300	2.837306	0.000000	-10.000000	0.400000	-23.183334	549.833313	1023.000000	1023.000000	2046.000000
37.779999	0.020851	12.322803	4.403234	3.995324	1.350707	2.573538	0.000000	-10.000000	0.433333	-23.716667	542.000000	1023.000000	1023.000000	2046.000000
37.799999	0.019832	11.720663	4.356037	3.806863	1.041826	2.515937	0.000000	-10.000000	0.475000	-24.466667	534.000000	1023.000000	1023.000000	2046.000000
37.820000	0.019274	11.391094	4.307684	3.691209	0.838671	2.553530	0.000000	-10.000000	0.516667	-24.983334	528.666687	1023.000000	1023.000000	2046.000000
37.840000	0.018848	11.139022	4.186742	3.715832	0.716346	2.520103	0.000000	-10.000000	0.533333	-25.883333	520.166687	1023.000000	1023.000000	2046.000000
37.860001	0.018359	10.850290	4.177779	3.742852	0.570253	2.359406	0.000000	-10.000000	0.541667	-26.716667	511.333344	1023.000000	1023.000000	2046.000000
37.880001	0.018309	10.820908	4.097683	3.888168	0.655349	2.179707	0.000000	-10.000000	0.550000	-27.516666	499.500000	1023.000000	1023.000000	2046.000000
37.900002	0.018646	11.020022	4.273703	3.894158	0.505982	2.346181	0.000000	-10.000000	0.575000	-27.900000	490.333344	1023.000000	1023.000000	2046.000000
37.919998	0.018443	10.900085	4.321422	3.975039	0.298784	2.304841	0.000000	-10.000000	0.591667	-27.883333	481.000000	1023.000000	1023.000000	2046.000000
37.939999	0.018280	10.803329	4.361473	4.019953	0.194169	2.227733	0.000000	-10.000000	0.616667	-28.066668	471.666656	1023.000000	1023.000000	2046.000000
37.959999	0.017903	10.580690	4.291865	4.044358	0.251559	1.992909	0.000000	-10.000000	0.625000	-28.166668	462.333344	1023.000000	1023.000000	2046.000000
37.980000	0.017998	10.637114	4.388772	3.947526	0.239447	2.061369	0.000000	-10.000000	0.641667	-28.500000	453.000000	1023.000000	1023.000000	2046.000000
38.000000	0.017747	10.488480	4.458798	3.801496	0.069579	2.158607	0.000000	-10.000000	0.658333	-28.816668	443.333344	1023.000000	1023.000000	2046.000000
38.020000	0.016876	9.973826	4.322375	3.731934	-0.150468	2.069986	0.000000	-10.000000	0.658333	-29.116667	433.833344	1023.000000	1023.000000	2046.000000
38.040001	0.016190	9.568205	4.123808	3.668886	-0.168045	1.943555	0.000000	-10.000000	0.666667	-29.566668	424.166656	1023.000000	1023.000000	2046.000000
38.060001	0.015744	9.304491	3.937479	3.576716	-0.071129	1.861426	0.000000	-10.000000	0.675000	-29.983334	414.500000	1023.000000	1023.000000	2046.000000
38.080002	0.015619	9.230621	4.025896	3.441261	-0.188799	1.952264	0.000000	-10.000000	0.691667	-30.283333	407.833344	1023.000000	1023.000000	2046.000000
38.099998	0.015223	8.996564	4.030906	3.217676	-0.374479	2.122460	0.000000	-10.000000	0.700000	-30.466667	397.500000	1023.000000	1023.000000	2046.000000
38.119999	0.014579	8.616418	3.924016	3.337975	-0.514394	1.868821	0.000000	-10.000000	0.716667	-30.516666	387.166656	1023.000000	1023.000000	2046.000000
38.139999	0.014200	8.392080	3.930385	3.414409	-0.612797	1.660082	0.000000	-10.000000	0.733333	-30.533335	373.500000	1023.000000	1023.000000	2046.000000
38.160000	0.013998	8.273109	3.881123	3.424009	-0.550491	1.518469	0.000000	-10.000000	0.733333	-30.500000	363.500000	1023.000000	1023.000000	2046.000000
38.180000	0.013704	8.099089	3.968131	3.214570	-0.682058	1.598445	0.000000	-10.000000	0.741667	-30.600000	353.500000	1023.000000	1023.000000	2046.000000
38.200001	0.012918	7.634739	3.910142	3.033212	-0.830210	1.521595	0.000000	-10.000000	0.741667	-31.050001	343.166656	1023.000000	1023.000000	2046.000000
38.220001	0.011832	6.992853	3.828522	2.811812	-1.003698	1.356216	0.000000	-10.000000	0.766667	-31.483334	332.833344	1023.000000	1023.000000	2046.000000
38.240002	0.010714	6.331781	3.546936	2.649627	-0.941598	1.076816	0.000000	-10.000000	0.758333	-31.866667	322.166656	1023.000000	1023.000000	2046.000000
38.259998	0.009675	5.717982	3.353166	2.506794	-1.062368	0.920391	0.000000	-10.000000	0.733333	-31.450001	311.666656	1023.000000	1023.000000	2046.000000
38.279999	0.008651	5.112837	3.176984	2.330980	-1.238569	0.843442	0.000000	-10.000000	0.700000	-31.033335	304.500000	1023.000000	1023.000000	2046.000000
38.299999	0.006863	4.056109	2.866334	2.137272	-1.588898	0.641401	0.000000	-10.000000	0.675000	-30.266668	294.166656	1023.000000	1023.000000	2046.000000
38.320000	0.005103	3.016023	2.565055	1.930823	-1.914467	0.434612	0.000000	-10.000000	0.666667	-29.933334	284.000000	1023.000000	1023.000000	2046.000000
38.340000	0.003301	1.951153	2.129350	1.764745	-2.084100	0.141158	0.000000	-10.000000	0.658333	-29.683334	270.500000	1023.000000	1023.000000	2046.000000
38.360001	0.001753	1.036146	1.706747	1.586078	-2.154311	-0.102368	0.000000	-10.000000	0.650000	-29.566668	260.500000	1023.000000	1023.000000	2046.000000
38.380001	0.000587	0.347127	1.459330	1.315742	-2.277694	-0.150250	0.000000	-10.000000	0.650000	-29.516666	250.666672	1023.000000	1023.000000	2046.000000
38.400002	-0.000359	-0.212017	1.365728	1.070711	-2.473495	-0.174962	0.000000	-10.000000	0.650000	-29.383333	244.166672	1023.000000	1023.000000	2046.000000
38.419998	-0.000955	-0.564323	1.307815	0.972855	-2.625150	-0.219843	0.000000	-10.000000	0.650000	-29.200001	237.833328	1023.000000	1023.000000	2046.000000
38.439999	-0.001470	-0.868737	1.300294	0.987543	-2.835315	-0.321259	0.000000	-10.000000	0.641667	-29.000000	231.333328	1023.000000	1023.000000	2046.000000
38.459999	-0.001967	-1.162245	1.250381	0.993332	-3.026293	-0.379665	0.000000	-10.000000	0.625000	-28.550001	221.666672	1023.000000	1023.000000	2046.000000
38.480000	-0.001898	-1.121592	1.162891	1.155804	-2.967411	-0.472876	0.000000	-10.000000	0.583333	-27.616667	209.000000	1023.000000	1023.000000	2046.000000
38.500000	-0.001607	-0.949607	1.208374	1.247853	-2.944646	-0.461188	0.000000	-10.000000	0.550000	-26.683334	199.666672	1023.000000	1023.000000	2046.000000
38.520000	-0.001409	-0.832959	1.295282	1.202408	-2.949541	-0.381108	0.000000	-10.000000	0.516667	-25.766666	187.833328	1023.000000	1023.000000	2046.000000
38.540001	-0.001626	-0.960785	1.354678	1.183281	-3.035327	-0.463417	0.000000	-10.000000	0.508333	-25.400000	179.333328	1023.000000	1023.000000	2046.000000
38.560001	-0.001889	-1.116660	1.367870	1.112571	-3.133575	-0.463526	0.000000	-10.000000	0.500000	-25.033333	170.833328	1023.000000	1023.000000	2046.000000
38.580002	-0.002319	-1.370700	1.418496	1.009232	-3.311953	-0.486474	0.000000	-10.000000	0.491667	-24.383333	162.666672	1023.000000	1023.000000	2046.000000
38.599998	-0.002755	-1.628420	1.373123	0.998918	-3.387628	-0.612833	0.000000	-10.000000	0.475000	-23.799999	154.666672	1023.000000	1023.000000	2046.000000
38.619999	-0.002977	-1.759193	1.251294	0.973336	-3.330350	-0.653474	0.000000	-10.000000	0.458333	-23.216667	146.666672	1023.000000	1023.000000	2046.000000
38.639999	-0.002963	-1.751064	1.189664	0.838449	-3.235373	-0.543804	0.000000	-10.000000	0.433333	-22.833334	138.666672	1023.000000	1023.000000	2046.000000
38.660000	-0.003293	-1.945928	1.140254	0.680740	-3.229631	-0.537290	0.000000	-10.000000	0.400000	-22.516666	131.000000	1023.000000	1023.000000	2046.000000
38.680000	-0.003864	-2.283626	1.053283	0.471838	-3.282119	-0.526628	0.000000	-10.000000	0.375000	-22.100000	120.833336	1023.000000	1023.000000	2046.000000
38.700001	-0.004612	-2.725750	1.058808	0.224007	-3.529136	-0.479429	0.000000	-10.000000	0.366667	-22.000000	116.000000	1023.000000	1023.000000	2046.000000
38.720001	-0.005123	-3.027517	0.982551	0.131140	-3.607955	-0.533253	0.000000	-10.000000	0.366667	-21.683332	108.666664	1023.000000	1023.000000	2046.000000
38.740002	-0.005480	-3.238942	0.943240	0.231911	-3.699872	-0.714222	0.000000	-10.000000	0.350000	-21.366667	101.500000	1023.000000	1023.000000	2046.000000
38.759998	-0.005095	-3.011436	0.940146	0.423879	-3.577130	-0.798331	0.000000	-10.000000	0.333333	-21.050001	94.333336	1023.000000	1023.000000	2046.000000
38.779999	-0.005028	-2.971630	1.008451	0.312150	-3.571806	-0.720425	0.000000	-10.000000	0.325000	-20.650002	89.666664	1023.000000	1023.000000	2046.000000
38.799999	-0.005031	-2.973611	1.026775	0.134302	-3.504306	-0.630382	0.000000	-10.000000	0.333333	-20.500000	82.833336	1023.000000	1023.000000	2046.000000
38.820000	-0.005287	-3.124430	1.102937	-0.023381	-3.493820	-0.710167	0.000000	-10.000000	0.341667	-20.350000	76.000000	1023.000000	1023.000000	2046.000000
38.840000	-0.006070	-3.587595	1.078931	-0.258538	-3.563046	-0.844942	0.000000	-10.000000	0.341667	-20.549999	66.833336	1023.000000	1023.000000	2046.000000
38.860001	-0.007519	-4.443972	0.886267	-0.508139	-3.786281	-1.035819	0.000000	-10.000000	0.333333	-20.600000	62.166668	1023.000000	1023.000000	2046.000000
38.880001	-0.009123	-5.391775	0.605254	-0.725522	-4.046318	-1.225189	0.000000	-10.000000	0.316667	-20.333334	55.166668	1023.000000	1023.000000	2046.000000
38.900002	-0.010686	-6.315721	0.123922	-0.840904	-4.112054	-1.486684	0.000000	-10.000000	0.283333	-19.316668	50.833332	1023.000000	1023.000000	2046.000000
38.919998	-0.012216	-7.219621	-0.259193	-0.975189	-4.274707	-1.710532	0.000000	-10.000000	0.241667	-18.250000	44.500000	1023.000000	1023.000000	2046.000000
38.939999	-0.013645	-8.064312	-0.636884	-1.205176	-4.395007	-1.827245	0.000000	-10.000000	0.208333	-17.050001	36.666668	1023.000000	1023.000000	2046.000000
38.959999	-0.014969	-8.846689	-0.950341	-1.422853	-4.500124	-1.973373	0.000000	-10.000000	0.200000	-16.550001	30.833334	1023.000000	1023.000000	2046.000000
38.980000	-0.016318	-9.644010	-1.286573	-1.664076	-4.592734	-2.100627	0.000000	-10.000000	0.200000	-15.616667	23.500000	1023.000000	1023.000000	2046.000000
39.000000	-0.017855	-10.552445	-1.507362	-1.971220	-4.879378	-2.194487	0.000000	-10.000000	0.200000	-15.133334	20.000000	1023.000000	1023.000000	2046.000000
39.020000	-0.019123	-11.301558	-1.681287	-2.223258	-5.147624	-2.249388	0.000000	-10.000000	0.191667	-14.416667	14.833333	1023.000000	1023.000000	2046.000000
39.040001	-0.019414	-11.473567	-1.842781	-2.196964	-5.139834	-2.293987	0.000000	-10.000000	0.175000	-13.816667	10.000000	1023.000000	1023.000000	2046.000000
39.060001	-0.019068	-11.269146	-1.846254	-2.019866	-5.108066	-2.294960	0.000000	-10.000000	0.125000	-12.616667	4.166667	1023.000000	1023.000000	2046.000000
39.080002	-0.018418	-10.884968	-1.756453	-1.880865	-5.034229	-2.213422	0.000000	-10.000000	0.083333	-11.650001	0.000000	1023.000000	1023.000000	2046.000000
39.099998	-0.017842	-10.544471	-1.678249	-1.744029	-4.939759	-2.182434	0.000000	-10.000000	0.050000	-10.366667	-2.166667	1023.000000	1023.000000	2046.000000
39.119999	-0.017658	-10.435763	-1.561361	-1.659469	-5.004385	-2.210548	0.000000	-10.000000	0.041667	-9.250000	-4.333333	1023.000000	1023.000000	2046.000000
39.139999	-0.017774	-10.504520	-1.427639	-1.765002	-5.170867	-2.141011	0.000000	-10.000000	0.025000	-7.333333	-8.166667	1023.000000	1023.000000	2046.000000
39.160000	-0.017819	-10.530816	-1.336697	-1.859855	-5.235080	-2.099184	0.000000	-10.000000	0.008333	-6.100000	-10.833333	1023.000000	1023.000000	2046.000000
39.180000	-0.017652	-10.432065	-1.301425	-1.851712	-5.185402	-2.093526	0.000000	-10.000000	0.000000	-5.183333	-13.166667	1023.000000	1023.000000	2046.000000
39.200001	-0.017011	-10.053648	-1.240663	-1.749262	-5.008173	-2.055550	0.000000	-10.000000	0.000000	-4.966667	-14.166667	1023.000000	1023.000000	2046.000000
39.220001	-0.016307	-9.637204	-1.057836	-1.759870	-4.923470	-1.896029	0.000000	-10.000000	0.000000	-4.666667	-15.833333	1023.000000	1023.000000	2046.000000
39.240002	-0.016234	-9.594017	-1.064298	-1.764718	-4.832374	-1.932627	0.000000	-10.000000	0.008333	-4.500000	-17.833334	1023.000000	1023.000000	2046.000000
39.259998	-0.016386	-9.684288	-1.107464	-1.834936	-4.807990	-1.933897	0.000000	-10.000000	0.016667	-4.433333	-19.500000	1023.000000	1023.000000	2046.000000
39.279999	-0.016910	-9.993662	-1.110882	-2.055722	-4.945958	-1.881101	0.000000	-10.000000	0.016667	-4.400000	-20.833334	1023.000000	1023.000000	2046.000000
39.299999	-0.017246	-10.192617	-1.141453	-2.219944	-4.999441	-1.831780	0.000000	-10.000000	0.008333	-4.150000	-21.833334	1023.000000	1023.000000	2046.000000
39.320000	-0.017043	-10.072164	-1.142824	-2.288514	-4.955303	-1.685523	0.000000	-10.000000	0.000000	-3.650000	-23.166666	1023.000000	1023.000000	2046.000000
39.340000	-0.016347	-9.661372	-0.932888	-2.119488	-4.941360	-1.667637	0.000000	-10.000000	0.000000	-2.866667	-24.500000	1023.000000	1023.000000	2046.000000
39.360001	-0.015384	-9.092189	-0.734814	-1.879424	-4.835464	-1.642487	0.000000	-10.000000	0.000000	-1.633333	-25.333334	1023.000000	1023.000000	2046.000000
39.380001	-0.014447	-8.538269	-0.607488	-1.669429	-4.610855	-1.650497	0.000000	-10.000000	-0.008333	0.250000	-25.833334	1023.000000	1023.000000	2046.000000
39.400002	-0.013745	-8.123517	-0.517982	-1.637816	-4.416834	-1.550884	0.000000	-10.000000	-0.033333	2.733333	-26.000000	1023.000000	1023.000000	2046.000000
39.419998	-0.013065	-7.721410	-0.210451	-1.696115	-4.377129	-1.437716	0.000000	-10.000000	-0.066667	5.933333	-26.000000	1023.000000	1023.000000	2046.000000
39.439999	-0.012498	-7.386176	0.114152	-1.854621	-4.333124	-1.312583	0.000000	-10.000000	-0.116667	9.383333	-26.000000	1023.000000	1023.000000	2046.000000
39.459999	-0.012429	-7.345289	0.130429	-1.926420	-4.214143	-1.335155	0.000000	-10.000000	-0.191667	13.300000	-26.000000	1023.000000	1023.000000	2046.000000
39.480000	-0.012389	-7.321851	-0.032733	-1.930532	-4.067940	-1.290645	0.000000	-10.000000	-0.300000	17.066666	-26.000000	1023.000000	1023.000000	2046.000000
39.500000	-0.012251	-7.240594	-0.243130	-1.829622	-3.881972	-1.285871	0.000000	-10.000000	-0.425000	21.033333	-17.500000	1023.000000	1023.000000	2046.000000
39.520000	-0.012519	-7.398910	-0.495701	-1.749315	-3.761329	-1.392565	0.000000	-10.000000	-0.541667	24.683334	0.166667	1023.000000	1023.000000	2046.000000
39.540001	-0.013042	-7.707646	-0.744148	-1.749817	-3.750866	-1.462815	0.000000	-10.000000	-0.625000	27.800001	20.666666	1023.000000	1023.000000	2046.000000
39.560001	-0.013458	-7.953781	-0.868470	-1.866689	-3.797131	-1.421490	0.000000	-10.000000	-0.708333	30.350000	36.000000	1023.000000	1023.000000	2046.000000
39.580002	-0.013856	-8.188645	-0.971072	-1.990471	-3.850691	-1.376411	0.000000	-10.000000	-0.783333	32.333336	45.500000	1023.000000	1023.000000	2046.000000
39.599998	-0.013750	-8.126253	-1.073163	-2.024371	-3.771798	-1.256921	0.000000	-10.000000	-0.850000	33.966667	56.000000	1023.000000	1023.000000	2046.000000
39.619999	-0.013042	-7.707650	-1.069533	-1.918353	-3.631507	-1.088257	0.000000	-10.000000	-0.900000	35.333336	67.000000	1023.000000	1023.000000	2046.000000
39.639999	-0.011551	-6.826733	-0.930921	-1.685709	-3.344974	-0.865130	0.000000	-10.000000	-0.941667	36.516666	82.833336	1023.000000	1023.000000	2046.000000
39.660000	-0.010019	-5.921011	-0.790147	-1.425665	-3.048576	-0.656623	0.000000	-10.000000	-0.983333	37.366669	94.833336	1023.000000	1023.000000	2046.000000
39.680000	-0.008510	-5.029263	-0.596720	-1.079033	-2.788256	-0.565255	0.000000	-10.000000	-1.016667	38.066666	107.166664	1023.000000	1023.000000	2046.000000
39.700001	-0.007024	-4.151398	-0.295465	-0.842036	-2.641359	-0.372538	0.000000	-10.000000	-1.041667	38.700001	115.500000	1023.000000	1023.000000	2046.000000
39.720001	-0.005644	-3.335843	-0.022369	-0.740246	-2.454734	-0.118493	0.000000	-10.000000	-1.058333	39.433334	128.333328	1023.000000	1023.000000	2046.000000
39.740002	-0.004402	-2.601855	0.232027	-0.746096	-2.272577	0.184791	0.000000	-10.000000	-1.075000	39.966667	146.000000	1023.000000	1023.000000	2046.000000
39.759998	-0.002942	-1.738445	0.509938	-0.705522	-2.033121	0.490259	0.000000	-10.000000	-1.083333	40.233334	159.500000	1023.000000	1023.000000	2046.000000
39.779999	-0.001355	-0.800959	0.806574	-0.642538	-1.738451	0.773457	0.000000	-10.000000	-1.100000	40.400002	172.833328	1023.000000	1023.000000	2046.000000
39.799999	0.000339	0.200231	1.054061	-0.406909	-1.398160	0.951238	0.000000	-10.000000	-1.108333	40.650002	181.833328	1023.000000	1023.000000	2046.000000
39.820000	0.002178	1.287093	1.358422	-0.093855	-1.010374	1.032900	0.000000	-10.000000	-1.091667	40.683334	195.166672	1023.000000	1023.000000	2046.000000
39.840000	0.003864	2.283411	1.649604	0.185085	-0.723113	1.171834	0.000000	-10.000000	-1.075000	40.366669	213.333328	1023.000000	1023.000000	2046.000000
39.860001	0.004966	2.934863	2.029297	0.184109	-0.679454	1.400911	0.000000	-10.000000	-1.050000	39.799999	226.833328	1023.000000	1023.000000	2046.000000
39.880001	0.005751	3.398938	2.187236	0.161718	-0.548361	1.598345	0.000000	-10.000000	-1.033333	39.299999	240.333328	1023.000000	1023.000000	2046.000000
39.900002	0.006689	3.953227	2.256624	0.085583	-0.326830	1.937850	0.000000	-10.000000	-1.033333	39.333332	249.000000	1023.000000	1023.000000	2046.000000
39.919998	0.008003	4.729618	2.383982	0.171779	-0.007050	2.180907	0.000000	-10.000000	-1.008333	39.299999	262.166656	1023.000000	1023.000000	2046.000000
39.939999	0.009697	5.730788	2.553042	0.443924	0.422567	2.311256	0.000000	-10.000000	-0.991667	39.283333	275.333344	1023.000000	1023.000000	2046.000000
39.959999	0.011149	6.588778	2.844241	0.809112	0.650416	2.285009	0.000000	-10.000000	-0.975000	38.850002	288.500000	1023.000000	1023.000000	2046.000000
39.980000	0.012837	7.586377	3.387707	1.116290	0.608914	2.473466	0.000000	-10.000000	-0.958333	38.516666	301.500000	1023.000000	1023.000000	2046.000000
40.000000	0.014374	8.495035	3.722188	1.310910	0.729249	2.732688	0.000000	-10.000000	-0.950000	38.133335	314.333344	1023.000000	1023.000000	2046.000000
40.020000	0.015905	9.399946	3.946763	1.520408	0.933400	2.999375	0.000000	-10.000000	-0.891667	37.450001	327.166656	1023.000000	1023.000000	2046.000000
40.040001	0.017981	10.626674	4.244691	1.916849	1.266238	3.198895	0.000000	-10.000000	-0.841667	35.983334	343.666656	1023.000000	1023.000000	2046.000000
40.060001	0.020096	11.876704	4.686138	2.521040	1.622154	3.047372	0.000000	-10.000000	-0.800000	34.866669	360.000000	1023.000000	1023.000000	2046.000000
40.080002	0.020999	12.410507	4.974397	2.682977	1.724439	3.028695	0.000000	-10.000000	-0.791667	34.283333	372.000000	1023.000000	1023.000000	2046.000000
40.099998	0.020916	12.361152	4.970502	2.647604	1.692026	3.051019	0.000000	-10.000000	-0.783333	34.400002	379.666656	1023.000000	1023.000000	2046.000000
40.119999	0.019492	11.519766	4.658904	2.454653	1.487360	2.918849	0.000000	-10.000000	-0.758333	34.450001	387.166656	1023.000000	1023.000000	2046.000000
40.139999	0.017810	10.525660	4.190120	2.188080	1.306780	2.840679	0.000000	-10.000000	-0.708333	33.966667	402.333344	1023.000000	1023.000000	2046.000000
40.160000	0.016628	9.827008	3.771625	2.014478	1.245861	2.795044	0.000000	-10.000000	-0.675000	33.533333	413.833344	1023.000000	1023.000000	2046.000000
40.180000	0.016467	9.732094	3.473366	2.072942	1.414487	2.771298	0.000000	-10.000000	-0.683333	32.883335	425.166656	1023.000000	1023.000000	2046.000000
40.200001	0.016698	9.868471	3.247658	2.377220	1.627937	2.615657	0.000000	-10.000000	-0.708333	32.783333	432.500000	1023.000000	1023.000000	2046.000000
40.220001	0.017339	10.247169	3.294667	2.635118	1.669986	2.647398	0.000000	-10.000000	-0.725000	32.816669	443.500000	1023.000000	1023.000000	2046.000000
40.240002	0.017953	10.609970	3.381522	2.774523	1.668274	2.785651	0.000000	-10.000000	-0.708333	32.700001	454.500000	1023.000000	1023.000000	2046.000000
40.259998	0.018611	10.998809	3.579878	2.887570	1.627832	2.903528	0.000000	-10.000000	-0.666667	32.633335	465.333344	1023.000000	1023.000000	2046.000000
40.279999	0.019549	11.553257	3.685638	2.995666	1.736478	3.135475	0.000000	-10.000000	-0.650000	32.183334	476.166656	1023.000000	1023.000000	2046.000000
40.299999	0.020545	12.142087	3.883318	3.142516	1.793706	3.322546	0.000000	-10.000000	-0.633333	31.966667	486.833344	1023.000000	1023.000000	2046.000000
40.320000	0.021890	12.936837	4.054120	3.254164	1.994041	3.634512	0.000000	-10.000000	-0.650000	31.833334	497.666656	1023.000000	1023.000000	2046.000000
40.340000	0.023222	13.724384	4.193189	3.462541	2.273082	3.795574	0.000000	-10.000000	-0.641667	31.783335	511.833344	1023.000000	1023.000000	2046.000000
40.360001	0.024670	14.579976	4.367136	3.650638	2.605807	3.956395	0.000000	-10.000000	-0.633333	31.766668	522.500000	1023.000000	1023.000000	2046.000000
40.380001	0.026045	15.392746	4.573767	3.943252	2.922429	3.953298	0.000000	-10.000000	-0.616667	31.500000	533.000000	1023.000000	1023.000000	2046.000000
40.400002	0.027390	16.187479	4.949499	4.085070	3.047393	4.105517	0.000000	-10.000000	-0.608333	31.183334	540.000000	1023.000000	1023.000000	2046.000000
40.419998	0.028686	16.953444	5.303917	4.193325	3.185000	4.271203	0.000000	-10.000000	-0.566667	30.533333	550.333313	1023.000000	1023.000000	2046.000000
40.439999	0.029859	17.646700	5.655792	4.294598	3.258220	4.438090	0.000000	-10.000000	-0.500000	28.916666	563.833313	1023.000000	1023.000000	2046.000000
40.459999	0.030881	18.250793	5.929034	4.392041	3.346272	4.583447	0.000000	-10.000000	-0.433333	27.516666	573.833313	1023.000000	1023.000000	2046.000000
40.480000	0.031746	18.761745	6.202898	4.429347	3.380347	4.749155	0.000000	-10.000000	-0.383333	25.816668	583.500000	1023.000000	1023.000000	2046.000000
40.500000	0.032487	19.199928	6.353782	4.354748	3.472905	5.018492	0.000000	-10.000000	-0.341667	24.566668	589.333313	1023.000000	1023.000000	2046.000000
40.520000	0.033039	19.526047	6.400160	4.317586	3.639717	5.168584	0.000000	-10.000000	-0.275000	22.450001	597.833313	1023.000000	1023.000000	2046.000000
40.540001	0.033763	19.954111	6.478977	4.414300	3.839394	5.221439	0.000000	-10.000000	-0.183333	19.450001	607.833313	1023.000000	1023.000000	2046.000000
40.560001	0.034413	20.337931	6.459371	4.575686	4.104187	5.198687	0.000000	-10.000000	-0.116667	17.066668	615.000000	1023.000000	1023.000000	2046.000000
40.580002	0.035009	20.690252	6.498892	4.821796	4.282903	5.086661	0.000000	-10.000000	-0.058333	14.516666	621.500000	1023.000000	1023.000000	2046.000000
40.599998	0.035860	21.193110	6.711799	4.955817	4.312353	5.213141	0.000000	-10.000000	-0.041667	12.750000	625.000000	1023.000000	1023.000000	2046.000000
40.619999	0.036623	21.644333	6.979853	5.187469	4.216417	5.260594	0.000000	-10.000000	-0.016667	9.666667	629.833313	1023.000000	1023.000000	2046.000000
40.639999	0.037228	22.001909	7.170315	5.367735	4.178839	5.285020	0.000000	-10.000000	0.016667	4.283333	634.000000	1023.000000	1023.000000	2046.000000
40.660000	0.037950	22.428711	7.386052	5.588163	4.128644	5.325852	0.000000	-10.000000	0.050000	-0.366667	636.666687	1023.000000	1023.000000	2046.000000
40.680000	0.038487	22.745932	7.731940	5.713295	4.016719	5.283978	0.000000	-10.000000	0.066667	-4.666667	638.000000	1023.000000	1023.000000	2046.000000
40.700001	0.038133	22.536894	7.802638	5.588115	3.921788	5.224354	0.000000	-10.000000	0.075000	-6.800000	638.000000	1023.000000	1023.000000	2046.000000
40.720001	0.036984	21.857698	7.571811	5.425858	3.798166	5.061864	0.000000	-10.000000	0.075000	-9.400000	638.000000	1023.000000	1023.000000	2046.000000
40.740002	0.034678	20.494440	7.104136	5.180104	3.501457	4.708742	0.000000	-10.000000	0.091667	-10.933333	638.000000	1023.000000	1023.000000	2046.000000
40.759998	0.032016	18.921410	6.448807	4.856034	3.231208	4.385362	0.000000	-10.000000	0.091667	-11.300000	638.000000	1023.000000	1023.000000	2046.000000
40.779999	0.029610	17.499369	5.872059	4.594614	2.949851	4.082845	0.000000	-10.000000	0.116667	-11.716666	638.000000	1023.000000	1023.000000	2046.000000
40.799999	0.027788	16.422506	5.300157	4.484583	2.884603	3.753162	0.000000	-10.000000	0.125000	-12.516666	630.333313	1023.000000	1023.000000	2046.000000
40.820000	0.026346	15.570577	4.949971	4.437667	2.706115	3.476824	0.000000	-10.000000	0.141667	-13.516666	621.333313	1023.000000	1023.000000	2046.000000
40.840000	0.025217	14.903381	4.726752	4.404035	2.481428	3.291167	0.000000	-10.000000	0.141667	-14.133333	610.666687	1023.000000	1023.000000	2046.000000
40.860001	0.024342	14.385882	4.570464	4.324680	2.285144	3.205594	0.000000	-10.000000	0.166667	-14.600000	606.000000	1023.000000	1023.000000	2046.000000
40.880001	0.023936	14.146005	4.529348	4.247728	2.145409	3.223521	0.000000	-10.000000	0.183333	-15.133333	601.000000	1023.000000	1023.000000	2046.000000
40.900002	0.023737	14.028723	4.569700	4.179690	1.987814	3.291519	0.000000	-10.000000	0.200000	-15.866667	595.833313	1023.000000	1023.000000	2046.000000
40.919998	0.023710	14.012447	4.645008	4.191477	1.851291	3.324671	0.000000	-10.000000	0.208333	-16.683334	590.666687	1023.000000	1023.000000	2046.000000
40.939999	0.023926	14.140329	4.798085	4.234780	1.711023	3.396442	0.000000	-10.000000	0.208333	-17.083334	583.166687	1023.000000	1023.000000	2046.000000
40.959999	0.024096	14.240517	4.929098	4.270432	1.603496	3.437490	0.000000	-10.000000	0.208333	-17.150000	577.500000	1023.000000	1023.000000	2046.000000
40.980000	0.024248	14.330624	4.940413	4.347499	1.644258	3.398453	0.000000	-10.000000	0.208333	-17.216667	571.500000	1023.000000	1023.000000	2046.000000
41.000000	0.024441	14.444925	4.907342	4.491656	1.798151	3.247776	0.000000	-10.000000	0.216667	-17.283333	567.666687	1023.000000	1023.000000	2046.000000
41.020000	0.024476	14.465449	4.929905	4.485576	1.839463	3.210505	0.000000	-10.000000	0.233333	-17.583334	562.000000	1023.000000	1023.000000	2046.000000
41.040001	0.024362	14.398179	4.902571	4.498878	1.889101	3.107630	0.000000	-10.000000	0.241667	-17.716667	556.333313	1023.000000	1023.000000	2046.000000
41.060001	0.024056	14.216969	4.891454	4.398931	1.854283	3.072301	0.000000	-10.000000	0.258333	-18.200001	550.500000	1023.000000	1023.000000	2046.000000
41.080002	0.023672	13.990421	4.886664	4.290886	1.770895	3.041977	0.000000	-10.000000	0.275000	-18.700001	544.333313	1023.000000	1023.000000	2046.000000
41.099998	0.023202	13.712604	4.853657	4.168720	1.659589	3.030639	0.000000	-10.000000	0.308333	-19.350000	538.000000	1023.000000	1023.000000	2046.000000
41.119999	0.022857	13.508412	4.865213	4.081192	1.556467	3.005540	0.000000	-10.000000	0.333333	-20.116667	531.500000	1023.000000	1023.000000	2046.000000
41.139999	0.022711	13.422364	4.898292	3.978960	1.469432	3.075680	0.000000	-10.000000	0.350000	-20.700001	524.833313	1023.000000	1023.000000	2046.000000
41.160000	0.022546	13.324586	4.980272	3.885213	1.351709	3.107393	0.000000	-10.000000	0.358333	-21.366667	518.000000	1023.000000	1023.000000	2046.000000
41.180000	0.022421	13.251013	5.045860	3.852036	1.272716	3.080401	0.000000	-10.000000	0.366667	-21.916666	510.833344	1023.000000	1023.000000	2046.000000
41.200001	0.022558	13.331549	5.243731	3.844822	1.173243	3.069753	0.000000	-10.000000	0.383333	-22.483334	503.500000	1023.000000	1023.000000	2046.000000
41.220001	0.022417	13.248393	5.328344	3.854997	1.080697	2.984355	0.000000	-10.000000	0.391667	-22.800001	495.833344	1023.000000	1023.000000	2046.000000
41.240002	0.022140	13.084485	5.262282	3.836934	1.105319	2.879950	0.000000	-10.000000	0.400000	-23.150000	488.166656	1023.000000	1023.000000	2046.000000
41.259998	0.021673	12.808809	5.140158	3.834600	1.096648	2.737404	0.000000	-10.000000	0.425000	-23.500000	480.500000	1023.000000	1023.000000	2046.000000
41.279999	0.021176	12.515187	5.101405	3.753200	1.067162	2.593421	0.000000	-10.000000	0.475000	-24.500000	472.833344	1023.000000	1023.000000	2046.000000
41.299999	0.020279	11.984776	4.969239	3.641544	1.038273	2.335721	0.000000	-10.000000	0.525000	-25.516666	464.666656	1023.000000	1023.000000	2046.000000
41.320000	0.019097	11.286229	4.763787	3.561922	0.886790	2.073730	0.000000	-10.000000	0.541667	-26.500000	456.000000	1023.000000	1023.000000	2046.000000
41.340000	0.017771	10.502893	4.486540	3.436953	0.667935	1.911465	0.000000	-10.000000	0.525000	-26.583334	447.000000	1023.000000	1023.000000	2046.000000
41.360001	0.016047	9.483715	4.071395	3.301296	0.456653	1.654371	0.000000	-10.000000	0.508333	-26.166668	438.166656	1023.000000	1023.000000	2046.000000
41.380001	0.014208	8.397019	3.613811	3.063195	0.246924	1.473090	0.000000	-10.000000	0.500000	-25.633333	429.500000	1023.000000	1023.000000	2046.000000
41.400002	0.012216	7.219540	3.195371	2.779023	-0.037173	1.282320	0.000000	-10.000000	0.508333	-25.233334	421.000000	1023.000000	1023.000000	2046.000000
41.419998	0.010350	6.116857	2.822030	2.463345	-0.329487	1.160968	0.000000	-10.000000	0.508333	-25.133333	412.500000	1023.000000	1023.000000	2046.000000
41.439999	0.008927	5.275565	2.589080	2.226252	-0.610174	1.070407	0.000000	-10.000000	0.508333	-25.283333	404.166656	1023.000000	1023.000000	2046.000000
41.459999	0.007735	4.571603	2.408384	2.040816	-0.862620	0.985023	0.000000	-10.000000	0.500000	-25.383333	395.666656	1023.000000	1023.000000	2046.000000
41.480000	0.006975	4.122466	2.389236	1.906370	-1.125307	0.952167	0.000000	-10.000000	0.500000	-25.600000	387.333344	1023.000000	1023.000000	2046.000000
41.500000	0.006670	3.941924	2.417335	1.843813	-1.275046	0.955822	0.000000	-10.000000	0.500000	-25.766668	378.666656	1023.000000	1023.000000	2046.000000
41.520000	0.006680	3.947956	2.413282	1.894636	-1.301685	0.941723	0.000000	-10.000000	0.516667	-26.216667	370.166656	1023.000000	1023.000000	2046.000000
41.540001	0.006612	3.907476	2.434008	2.001877	-1.391578	0.863169	0.000000	-10.000000	0.525000	-26.316668	361.333344	1023.000000	1023.000000	2046.000000
41.560001	0.006710	3.965400	2.445492	2.121646	-1.437358	0.835621	0.000000	-10.000000	0.516667	-26.116667	352.666656	1023.000000	1023.000000	2046.000000
41.580002	0.006812	4.026028	2.415118	2.267801	-1.428678	0.771787	0.000000	-10.000000	0.500000	-25.766666	343.833344	1023.000000	1023.000000	2046.000000
41.599998	0.006817	4.028596	2.455247	2.339243	-1.473996	0.708102	0.000000	-10.000000	0.483333	-25.450001	335.166656	1023.000000	1023.000000	2046.000000
41.619999	0.006699	3.959319	2.475893	2.396036	-1.503070	0.590460	0.000000	-10.000000	0.483333	-25.250000	326.500000	1023.000000	1023.000000	2046.000000
41.639999	0.006466	3.821237	2.491648	2.372616	-1.552925	0.509898	0.000000	-10.000000	0.483333	-25.000000	318.166656	1023.000000	1023.000000	2046.000000
41.660000	0.006120	3.617076	2.440878	2.302554	-1.577927	0.451571	0.000000	-10.000000	0.483333	-24.766666	310.000000	1023.000000	1023.000000	2046.000000
41.680000	0.005651	3.339799	2.286238	2.220331	-1.555411	0.388641	0.000000	-10.000000	0.483333	-24.616667	301.666656	1023.000000	1023.000000	2046.000000
41.700001	0.005108	3.018947	2.146676	2.121474	-1.611502	0.362299	0.000000	-10.000000	0.475000	-24.416668	293.333344	1023.000000	1023.000000	2046.000000
41.720001	0.004557	2.693153	2.004889	1.942958	-1.660998	0.406305	0.000000	-10.000000	0.483333	-24.483334	285.000000	1023.000000	1023.000000	2046.000000
41.740002	0.004292	2.536829	2.019438	1.720857	-1.788939	0.585473	0.000000	-10.000000	0.491667	-24.633333	277.000000	1023.000000	1023.000000	2046.000000
41.759998	0.004112	2.430187	2.039793	1.611384	-1.853755	0.632765	0.000000	-10.000000	0.500000	-24.933332	268.833344	1023.000000	1023.000000	2046.000000
41.779999	0.004109	2.428682	1.989392	1.559756	-1.815349	0.694883	0.000000	-10.000000	0.500000	-25.200001	260.500000	1023.000000	1023.000000	2046.000000
41.799999	0.004000	2.363949	2.188161	1.532569	-2.013829	0.657047	0.000000	-10.000000	0.500000	-25.300001	252.166672	1023.000000	1023.000000	2046.000000
41.820000	0.004184	2.473003	2.336123	1.597291	-2.075509	0.615097	0.000000	-10.000000	0.500000	-25.433334	243.666672	1023.000000	1023.000000	2046.000000
41.840000	0.003885	2.295969	2.371714	1.585844	-2.142257	0.480667	0.000000	-10.000000	0.500000	-25.450001	235.166672	1023.000000	1023.000000	2046.000000
41.860001	0.003503	2.070208	2.349909	1.515229	-2.178024	0.383094	0.000000	-10.000000	0.500000	-25.500000	226.500000	1023.000000	1023.000000	2046.000000
41.880001	0.002917	1.723810	2.392500	1.341188	-2.271502	0.261624	0.000000	-10.000000	0.500000	-25.683334	218.000000	1023.000000	1023.000000	2046.000000
41.900002	0.002079	1.228642	2.287578	1.138415	-2.274313	0.076962	0.000000	-10.000000	0.508333	-26.033335	209.500000	1023.000000	1023.000000	2046.000000
41.919998	0.000986	0.582854	2.049879	0.949243	-2.324676	-0.091591	0.000000	-10.000000	0.491667	-25.500000	195.166672	1023.000000	1023.000000	2046.000000
41.939999	-0.000212	-0.125048	1.756238	0.821440	-2.467740	-0.234985	0.000000	-10.000000	0.466667	-24.533335	181.000000	1023.000000	1023.000000	2046.000000
41.959999	-0.001444	-0.853415	1.449404	0.662241	-2.617068	-0.347992	0.000000	-10.000000	0.400000	-22.966667	167.000000	1023.000000	1023.000000	2046.000000
41.980000	-0.002746	-1.622776	1.143774	0.469093	-2.814370	-0.421274	0.000000	-10.000000	0.358333	-22.300001	161.666672	1023.000000	1023.000000	2046.000000
42.000000	-0.004112	-2.430358	0.898438	0.198406	-3.055022	-0.472180	0.000000	-10.000000	0.325000	-21.850000	159.000000	1023.000000	1023.000000	2046.000000
42.020000	-0.005491	-3.245425	0.708478	-0.134175	-3.326333	-0.493395	0.000000	-10.000000	0.316667	-21.200001	156.500000	1023.000000	1023.000000	2046.000000
42.040001	-0.006803	-4.020585	0.435767	-0.360290	-3.451560	-0.644501	0.000000	-10.000000	0.291667	-20.233334	151.833328	1023.000000	1023.000000	2046.000000
42.060001	-0.007830	-4.627383	0.254931	-0.513784	-3.552273	-0.816257	0.000000	-10.000000	0.266667	-19.233334	145.000000	1023.000000	1023.000000	2046.000000
42.080002	-0.008776	-5.186777	0.105324	-0.595462	-3.672944	-1.023695	0.000000	-10.000000	0.266667	-18.816668	138.666672	1023.000000	1023.000000	2046.000000
42.099998	-0.009031	-5.337439	0.098143	-0.568909	-3.751017	-1.115655	0.000000	-10.000000	0.266667	-18.733334	132.500000	1023.000000	1023.000000	2046.000000
42.119999	-0.009222	-5.450313	0.045095	-0.539907	-3.759941	-1.195560	0.000000	-10.000000	0.266667	-18.583334	126.166664	1023.000000	1023.000000	2046.000000
42.139999	-0.009402	-5.556546	0.020005	-0.468021	-3.835304	-1.273226	0.000000	-10.000000	0.250000	-18.483334	119.833336	1023.000000	1023.000000	2046.000000
42.160000	-0.009458	-5.589857	-0.045739	-0.387565	-3.836776	-1.319776	0.000000	-10.000000	0.241667	-18.116667	113.500000	1023.000000	1023.000000	2046.000000
42.180000	-0.009474	-5.599166	-0.075524	-0.351633	-3.867917	-1.304093	0.000000	-10.000000	0.233333	-17.783333	107.500000	1023.000000	1023.000000	2046.000000
42.200001	-0.009567	-5.654172	-0.068451	-0.359202	-3.951574	-1.274945	0.000000	-10.000000	0.225000	-17.450001	101.666664	1023.000000	1023.000000	2046.000000
42.220001	-0.009510	-5.620144	-0.049080	-0.409272	-3.977741	-1.184050	0.000000	-10.000000	0.216667	-17.350000	96.000000	1023.000000	1023.000000	2046.000000
42.240002	-0.009464	-5.593445	0.017258	-0.547620	-4.013476	-1.049607	0.000000	-10.000000	0.216667	-17.133333	90.333336	1023.000000	1023.000000	2046.000000
42.259998	-0.009377	-5.541689	0.080377	-0.661688	-4.000433	-0.959945	0.000000	-10.000000	0.208333	-16.833334	84.500000	1023.000000	1023.000000	2046.000000
42.279999	-0.009366	-5.535014	0.152296	-0.714325	-4.017901	-0.955084	0.000000	-10.000000	0.208333	-16.416668	78.833336	1023.000000	1023.000000	2046.000000
42.299999	-0.009514	-5.622762	0.153838	-0.767120	-3.995529	-1.013951	0.000000	-10.000000	0.200000	-16.183334	73.333336	1023.000000	1023.000000	2046.000000
42.320000	-0.009925	-5.865848	0.109374	-0.860235	-4.012261	-1.102726	0.000000	-10.000000	0.200000	-15.950001	68.000000	1023.000000	1023.000000	2046.000000
42.340000	-0.010421	-6.158859	0.003473	-0.957001	-4.011732	-1.193600	0.000000	-10.000000	0.200000	-15.850000	62.666668	1023.000000	1023.000000	2046.000000
42.360001	-0.010772	-6.366470	-0.049098	-1.082588	-3.993984	-1.240800	0.000000	-10.000000	0.200000	-15.700000	57.333332	1023.000000	1023.000000	2046.000000
42.380001	-0.010934	-6.461874	-0.211767	-1.062775	-3.845207	-1.342125	0.000000	-10.000000	0.200000	-15.583334	52.166668	1023.000000	1023.000000	2046.000000
42.400002	-0.011112	-6.567426	-0.252390	-1.147768	-3.827992	-1.339276	0.000000	-10.000000	0.191667	-15.383334	46.833332	1023.000000	1023.000000	2046.000000
42.419998	-0.011157	-6.594028	-0.157733	-1.162267	-3.937366	-1.336660	0.000000	-10.000000	0.183333	-15.050000	41.666668	1023.000000	1023.000000	2046.000000
42.439999	-0.011325	-6.693164	-0.099555	-1.132791	-4.071802	-1.389016	0.000000	-10.000000	0.166667	-14.733334	36.666668	1023.000000	1023.000000	2046.000000
42.459999	-0.011436	-6.758973	-0.078800	-1.308314	-4.127328	-1.244530	0.000000	-10.000000	0.158333	-14.200000	31.833334	1023.000000	1023.000000	2046.000000
42.480000	-0.011436	-6.758605	-0.027687	-1.426578	-4.131928	-1.172411	0.000000	-10.000000	0.166667	-13.900000	27.000000	1023.000000	1023.000000	2046.000000
42.500000	-0.011251	-6.649486	0.163337	-1.531370	-4.148568	-1.132885	0.000000	-10.000000	0.175000	-13.766666	22.333334	1023.000000	1023.000000	2046.000000
42.520000	-0.011512	-6.803330	0.200378	-1.707794	-4.156019	-1.139896	0.000000	-10.000000	0.191667	-13.966667	17.666666	1023.000000	1023.000000	2046.000000
42.540001	-0.012453	-7.359618	0.041517	-1.835321	-4.280753	-1.285061	0.000000	-10.000000	0.175000	-13.966667	13.166667	1023.000000	1023.000000	2046.000000
42.560001	-0.013559	-8.013381	-0.226282	-1.963508	-4.409976	-1.413614	0.000000	-10.000000	0.150000	-13.216667	8.500000	1023.000000	1023.000000	2046.000000
42.580002	-0.014919	-8.817237	-0.600394	-2.075953	-4.526404	-1.614485	0.000000	-10.000000	0.100000	-11.883333	4.333333	1023.000000	1023.000000	2046.000000
42.599998	-0.016509	-9.756680	-0.976048	-2.264100	-4.691089	-1.825443	0.000000	-10.000000	0.066667	-10.416667	0.666667	1023.000000	1023.000000	2046.000000
42.619999	-0.018109	-10.702411	-1.361528	-2.457836	-4.835376	-2.047672	0.000000	-10.000000	0.050000	-9.366667	-2.500000	1023.000000	1023.000000	2046.000000
42.639999	-0.019412	-11.472237	-1.701807	-2.649882	-4.917258	-2.203289	0.000000	-10.000000	0.050000	-8.766667	-5.500000	1023.000000	1023.000000	2046.000000
42.660000	-0.020519	-12.126715	-1.969158	-2.807306	-5.001414	-2.348838	0.000000	-10.000000	0.050000	-8.150001	-8.500000	1023.000000	1023.000000	2046.000000
42.680000	-0.021343	-12.613708	-2.158218	-2.933359	-5.063701	-2.458429	0.000000	-10.000000	0.041667	-7.483334	-11.166667	1023.000000	1023.000000	2046.000000
42.700001	-0.022069	-13.042672	-2.329463	-2.977711	-5.156353	-2.579145	0.000000	-10.000000	0.033333	-6.733334	-13.833333	1023.000000	1023.000000	2046.000000
42.720001	-0.022018	-13.012681	-2.351658	-2.981234	-5.197301	-2.482488	0.000000	-10.000000	0.016667	-6.050000	-16.166666	1023.000000	1023.000000	2046.000000
42.740002	-0.021760	-12.860177	-2.336055	-2.894596	-5.249515	-2.380012	0.000000	-10.000000	0.016667	-5.233334	-18.166666	1023.000000	1023.000000	2046.000000
42.759998	-0.021398	-12.646138	-2.246007	-2.778636	-5.353816	-2.267679	0.000000	-10.000000	0.008333	-3.633333	-19.833334	1023.000000	1023.000000	2046.000000
42.779999	-0.020813	-12.300190	-2.137911	-2.659941	-5.383178	-2.119159	0.000000	-10.000000	0.008333	-1.833333	-21.000000	1023.000000	1023.000000	2046.000000
42.799999	-0.020060	-11.855176	-2.023483	-2.527324	-5.311597	-1.992772	0.000000	-10.000000	0.000000	-0.133333	-21.833334	1023.000000	1023.000000	2046.000000
42.820000	-0.019494	-11.520863	-1.869999	-2.394377	-5.265960	-1.990526	0.000000	-10.000000	0.000000	1.033333	-22.000000	1023.000000	1023.000000	2046.000000
42.840000	-0.018957	-11.203496	-1.685130	-2.303739	-5.214456	-2.000172	0.000000	-10.000000	0.000000	1.783333	-22.000000	1023.000000	1023.000000	2046.000000
42.860001	-0.018433	-10.893999	-1.554749	-2.267822	-5.095180	-1.976248	0.000000	-10.000000	0.000000	2.083333	-22.000000	1023.000000	1023.000000	2046.000000
42.880001	-0.017979	-10.625607	-1.453230	-2.224845	-4.953517	-1.994014	0.000000	-10.000000	0.000000	1.783333	-22.000000	1023.000000	1023.000000	2046.000000
42.900002	-0.017597	-10.399796	-1.314532	-2.240777	-4.905696	-1.938791	0.000000	-10.000000	0.000000	1.033333	-22.000000	1023.000000	1023.000000	2046.000000
42.919998	-0.017423	-10.296882	-1.211168	-2.262589	-4.872371	-1.950754	0.000000	-10.000000	0.000000	0.433333	-22.000000	1023.000000	1023.000000	2046.000000
42.939999	-0.017399	-10.282945	-1.195196	-2.311218	-4.849211	-1.927319	0.000000	-10.000000	0.000000	0.000000	-22.000000	1023.000000	1023.000000	2046.000000
42.959999	-0.017380	-10.271489	-1.234774	-2.397456	-4.802122	-1.837138	0.000000	-10.000000	0.000000	0.000000	-22.000000	1023.000000	1023.000000	2046.000000
42.980000	-0.017337	-10.245965	-1.212989	-2.463933	-4.816261	-1.752782	0.000000	-10.000000	0.000000	0.000000	-22.000000	1023.000000	1023.000000	2046.000000
43.000000	-0.017046	-10.074207	-1.120023	-2.465357	-4.836648	-1.652179	0.000000	-10.000000	-0.008333	0.316667	-22.000000	1023.000000	1023.000000	2046.000000
43.020000	-0.016244	-9.600250	-1.063179	-2.370065	-4.693518	-1.473489	0.000000	-10.000000	-0.025000	1.483333	-22.000000	1023.000000	1023.000000	2046.000000
43.040001	-0.015670	-9.260714	-0.941500	-2.328557	-4.668976	-1.321681	0.000000	-10.000000	-0.050000	3.816667	-22.000000	1023.000000	1023.000000	2046.000000
43.060001	-0.014762	-8.724115	-0.711118	-2.138619	-4.628898	-1.245480	0.000000	-10.000000	-0.100000	7.300000	-22.000000	1023.000000	1023.000000	2046.000000
43.080002	-0.013886	-8.206791	-0.567711	-2.038523	-4.449232	-1.151325	0.000000	-10.000000	-0.158333	11.183333	-22.000000	1023.000000	1023.000000	2046.000000
43.099998	-0.012934	-7.644030	-0.400265	-2.000406	-4.253868	-0.989491	0.000000	-10.000000	-0.225000	14.933333	-22.000000	1023.000000	1023.000000	2046.000000
43.119999	-0.011588	-6.848520	-0.058623	-1.909323	-3.999929	-0.880644	0.000000	-10.000000	-0.258333	17.450001	-22.000000	1023.000000	1023.000000	2046.000000
43.139999	-0.010362	-6.124222	0.253496	-1.810643	-3.687000	-0.880075	0.000000	-10.000000	-0.300000	19.416668	-7.000000	1023.000000	1023.000000	2046.000000
43.160000	-0.010025	-5.924879	0.355768	-1.807490	-3.549660	-0.923498	0.000000	-10.000000	-0.350000	21.133333	9.666667	1023.000000	1023.000000	2046.000000
43.180000	-0.010046	-5.937211	0.268091	-1.766780	-3.474805	-0.963716	0.000000	-10.000000	-0.425000	23.266666	28.666666	1023.000000	1023.000000	2046.000000
43.200001	-0.010367	-6.126989	0.133362	-1.828405	-3.555571	-0.876376	0.000000	-10.000000	-0.500000	25.416666	35.500000	1023.000000	1023.000000	2046.000000
43.220001	-0.010980	-6.489296	-0.149337	-1.897718	-3.623757	-0.818483	0.000000	-10.000000	-0.566667	27.400000	43.666668	1023.000000	1023.000000	2046.000000
43.240002	-0.011591	-6.850512	-0.486238	-1.956330	-3.590625	-0.817319	0.000000	-10.000000	-0.608333	29.033333	52.500000	1023.000000	1023.000000	2046.000000
43.259998	-0.011970	-7.074354	-0.703365	-1.974193	-3.547998	-0.848798	0.000000	-10.000000	-0.650000	30.383333	61.833332	1023.000000	1023.000000	2046.000000
43.279999	-0.011863	-7.010820	-0.838800	-1.924059	-3.405629	-0.842333	0.000000	-10.000000	-0.691667	31.450001	71.666664	1023.000000	1023.000000	2046.000000
43.299999	-0.011380	-6.725296	-0.904498	-1.823774	-3.204520	-0.792504	0.000000	-10.000000	-0.741667	32.716667	82.000000	1023.000000	1023.000000	2046.000000
43.320000	-0.010718	-6.334408	-0.860557	-1.719644	-3.049736	-0.704471	0.000000	-10.000000	-0.766667	33.716667	92.833336	1023.000000	1023.000000	2046.000000
43.340000	-0.009727	-5.748558	-0.751026	-1.592373	-2.811687	-0.593472	0.000000	-10.000000	-0.816667	34.650002	103.833336	1023.000000	1023.000000	2046.000000
43.360001	-0.008578	-5.069510	-0.605937	-1.489531	-2.627341	-0.346701	0.000000	-10.000000	-0.850000	35.350002	115.333336	1023.000000	1023.000000	2046.000000
43.380001	-0.007357	-4.347863	-0.352571	-1.328785	-2.555681	-0.110826	0.000000	-10.000000	-0.908333	35.983334	127.000000	1023.000000	1023.000000	2046.000000
43.400002	-0.005924	-3.500832	-0.101739	-1.112304	-2.412105	0.125317	0.000000	-10.000000	-0.925000	36.883335	139.000000	1023.000000	1023.000000	2046.000000
43.419998	-0.004326	-2.556570	0.122510	-0.941528	-2.175772	0.438219	0.000000	-10.000000	-0.966667	37.599998	151.166672	1023.000000	1023.000000	2046.000000
43.439999	-0.002814	-1.663166	0.376429	-0.749710	-1.948100	0.658214	0.000000	-10.000000	-0.975000	38.433334	163.500000	1023.000000	1023.000000	2046.000000
43.459999	-0.001250	-0.739037	0.658701	-0.590618	-1.671999	0.864879	0.000000	-10.000000	-0.975000	38.516666	176.166672	1023.000000	1023.000000	2046.000000
43.480000	0.000276	0.163320	0.956926	-0.506010	-1.414778	1.127182	0.000000	-10.000000	-0.966667	38.533333	189.000000	1023.000000	1023.000000	2046.000000
43.500000	0.001688	0.997750	1.251275	-0.357100	-1.136511	1.240086	0.000000	-10.000000	-0.991667	38.600002	202.000000	1023.000000	1023.000000	2046.000000
43.520000	0.003110	1.837866	1.481525	-0.196317	-0.802240	1.354899	0.000000	-10.000000	-0.991667	38.866669	214.833328	1023.000000	1023.000000	2046.000000
43.540001	0.004699	2.777079	1.727831	-0.069100	-0.414554	1.532903	0.000000	-10.000000	-1.000000	39.066669	227.833328	1023.000000	1023.000000	2046.000000
43.560001	0.006005	3.549223	2.016490	0.024711	-0.212470	1.720492	0.000000	-10.000000	-0.975000	39.250000	240.833328	1023.000000	1023.000000	2046.000000
43.580002	0.007226	4.270294	2.299879	0.072184	-0.066550	1.964782	0.000000	-10.000000	-0.991667	38.950001	254.000000	1023.000000	1023.000000	2046.000000
43.599998	0.008416	4.974063	2.539844	0.184350	0.028420	2.221449	0.000000	-10.000000	-0.975000	38.983334	267.000000	1023.000000	1023.000000	2046.000000
43.619999	0.009426	5.570865	2.638682	0.274040	0.222763	2.435380	0.000000	-10.000000	-0.958333	38.533333	280.000000	1023.000000	1023.000000	2046.000000
43.639999	0.010485	6.196595	2.782811	0.361758	0.440310	2.611716	0.000000	-10.000000	-0.941667	38.383335	293.000000	1023.000000	1023.000000	2046.000000
43.660000	0.011882	7.022237	2.905748	0.589044	0.849420	2.678026	0.000000	-10.000000	-0.950000	38.049999	305.833344	1023.000000	1023.000000	2046.000000
43.680000	0.013411	7.926091	3.139626	0.648967	1.220384	2.917114	0.000000	-10.000000	-0.975000	38.016666	318.500000	1023.000000	1023.000000	2046.000000
43.700001	0.014891	8.800317	3.505163	0.777574	1.345236	3.172343	0.000000	-10.000000	-0.975000	38.133335	331.166656	1023.000000	1023.000000	2046.000000
43.720001	0.016394	9.689117	3.941062	1.122874	1.308607	3.316574	0.000000	-10.000000	-0.950000	37.900002	343.833344	1023.000000	1023.000000	2046.000000
43.740002	0.018195	10.753420	4.220995	1.535824	1.480682	3.515918	0.000000	-10.000000	-0.908333	37.533337	356.500000	1023.000000	1023.000000	2046.000000
43.759998	0.020080	11.867531	4.514305	1.977112	1.699443	3.676672	0.000000	-10.000000	-0.866667	37.166668	369.166656	1023.000000	1023.000000	2046.000000
43.779999	0.022296	13.176954	4.945646	2.466455	2.091363	3.673491	0.000000	-10.000000	-0.841667	36.549999	381.666656	1023.000000	1023.000000	2046.000000
43.799999	0.023496	13.885955	5.267766	2.613951	2.336053	3.668184	0.000000	-10.000000	-0.825000	35.816666	394.000000	1023.000000	1023.000000	2046.000000
43.820000	0.023709	14.011865	5.312960	2.558239	2.444863	3.695803	0.000000	-10.000000	-0.808333	35.033333	406.000000	1023.000000	1023.000000	2046.000000
43.840000	0.022865	13.512988	5.116085	2.437159	2.339265	3.620479	0.000000	-10.000000	-0.783333	34.700001	417.833344	1023.000000	1023.000000	2046.000000
43.860001	0.021288	12.580950	4.733209	2.255766	2.134511	3.457464	0.000000	-10.000000	-0.725000	34.150002	429.500000	1023.000000	1023.000000	2046.000000
43.880001	0.019844	11.727600	4.289565	2.129571	1.985298	3.323166	0.000000	-10.000000	-0.683333	33.349998	441.000000	1023.000000	1023.000000	2046.000000
43.900002	0.019269	11.387739	4.040575	2.127728	1.936980	3.282457	0.000000	-10.000000	-0.650000	32.333332	452.333344	1023.000000	1023.000000	2046.000000
43.919998	0.019203	11.348891	3.864882	2.213446	1.957821	3.312742	0.000000	-10.000000	-0.633333	31.550001	463.333344	1023.000000	1023.000000	2046.000000
43.939999	0.019501	11.524950	3.729380	2.444791	2.084561	3.266219	0.000000	-10.000000	-0.616667	31.150002	474.000000	1023.000000	1023.000000	2046.000000
43.959999	0.019999	11.819242	3.664925	2.631768	2.221500	3.301048	0.000000	-10.000000	-0.583333	30.800001	484.333344	1023.000000	1023.000000	2046.000000
43.980000	0.020792	12.287790	3.642247	2.830174	2.431369	3.383999	0.000000	-10.000000	-0.566667	30.533333	494.500000	1023.000000	1023.000000	2046.000000
44.000000	0.021523	12.719874	3.763449	2.911755	2.544028	3.500643	0.000000	-10.000000	-0.541667	29.916666	504.500000	1023.000000	1023.000000	2046.000000
44.020000	0.022426	13.253587	3.988428	2.952704	2.543133	3.769322	0.000000	-10.000000	-0.541667	29.266666	514.500000	1023.000000	1023.000000	2046.000000
44.040001	0.023634	13.967877	4.210043	3.140488	2.668982	3.948364	0.000000	-10.000000	-0.541667	28.883333	524.500000	1023.000000	1023.000000	2046.000000
44.060001	0.024742	14.622265	4.406114	3.370263	2.786517	4.059371	0.000000	-10.000000	-0.533333	28.566668	534.500000	1023.000000	1023.000000	2046.000000
44.080002	0.025884	15.297194	4.624705	3.605743	2.860652	4.206092	0.000000	-10.000000	-0.516667	28.299999	544.166687	1023.000000	1023.000000	2046.000000
44.099998	0.026984	15.947388	4.851061	3.782867	3.001685	4.311776	0.000000	-10.000000	-0.483333	27.549999	553.666687	1023.000000	1023.000000	2046.000000
44.119999	0.028284	16.716019	5.145000	3.904869	3.164735	4.501414	0.000000	-10.000000	-0.441667	26.750000	562.833313	1023.000000	1023.000000	2046.000000
44.139999	0.029436	17.396933	5.351592	4.073669	3.393978	4.577693	0.000000	-10.000000	-0.366667	25.683334	572.000000	1023.000000	1023.000000	2046.000000
44.160000	0.030341	17.931389	5.580713	4.162915	3.540047	4.647715	0.000000	-10.000000	-0.291667	23.866667	580.666687	1023.000000	1023.000000	2046.000000
44.180000	0.031220	18.451057	5.766805	4.259039	3.686962	4.738253	0.000000	-10.000000	-0.216667	21.433334	589.000000	1023.000000	1023.000000	2046.000000
44.200001	0.031959	18.887680	6.005524	4.348338	3.723193	4.810624	0.000000	-10.000000	-0.150000	18.416668	596.500000	1023.000000	1023.000000	2046.000000
44.220001	0.032672	19.309027	6.173178	4.402869	3.802767	4.930213	0.000000	-10.000000	-0.083333	15.266667	603.333313	1023.000000	1023.000000	2046.000000
44.240002	0.033192	19.616238	6.279469	4.468317	3.880566	4.987885	0.000000	-10.000000	-0.033333	11.700001	609.000000	1023.000000	1023.000000	2046.000000
44.259998	0.033417	19.749256	6.392231	4.430413	3.845448	5.081164	0.000000	-10.000000	0.000000	7.533333	613.500000	1023.000000	1023.000000	2046.000000
44.279999	0.033511	19.805096	6.438727	4.398117	3.809615	5.158636	0.000000	-10.000000	0.025000	2.516667	616.666687	1023.000000	1023.000000	2046.000000
44.299999	0.033382	19.728888	6.464082	4.428230	3.733728	5.102847	0.000000	-10.000000	0.041667	-1.833333	618.333313	1023.000000	1023.000000	2046.000000
44.320000	0.033677	19.903042	6.459904	4.534477	3.817259	5.091401	0.000000	-10.000000	0.066667	-6.016667	619.000000	1023.000000	1023.000000	2046.000000
44.340000	0.033804	19.978086	6.465491	4.560639	3.827374	5.124583	0.000000	-10.000000	0.083333	-8.916667	619.000000	1023.000000	1023.000000	2046.000000
44.360001	0.033922	20.047949	6.566386	4.692799	3.719538	5.069225	0.000000	-10.000000	0.108333	-11.733334	619.000000	1023.000000	1023.000000	2046.000000
44.380001	0.033885	20.026100	6.625095	4.792439	3.603815	5.004750	0.000000	-10.000000	0.133333	-13.450001	619.000000	1023.000000	1023.000000	2046.000000
44.400002	0.033919	20.046240	6.584724	4.952813	3.614295	4.894408	0.000000	-10.000000	0.183333	-15.016667	615.500000	1023.000000	1023.000000	2046.000000
44.419998	0.034466	20.369480	6.788071	5.124430	3.597294	4.859686	0.000000	-10.000000	0.225000	-16.716667	607.000000	1023.000000	1023.000000	2046.000000
44.439999	0.034334	20.291464	6.990586	5.093630	3.484919	4.722329	0.000000	-10.000000	0.283333	-18.250000	596.500000	1023.000000	1023.000000	2046.000000
44.459999	0.033602	19.858686	6.977548	4.967343	3.336862	4.576933	0.000000	-10.000000	0.316667	-19.533333	587.333313	1023.000000	1023.000000	2046.000000
44.480000	0.031970	18.894260	6.686827	4.767681	3.088209	4.351545	0.000000	-10.000000	0.350000	-20.200001	580.833313	1023.000000	1023.000000	2046.000000
44.500000	0.029374	17.360165	6.154173	4.475320	2.738734	3.991937	0.000000	-10.000000	0.358333	-20.600000	574.166687	1023.000000	1023.000000	2046.000000
44.520000	0.026521	15.673633	5.553981	4.138365	2.372757	3.608529	0.000000	-10.000000	0.375000	-21.166666	567.333313	1023.000000	1023.000000	2046.000000
44.540001	0.023974	14.168755	5.000444	3.853944	2.054338	3.260028	0.000000	-10.000000	0.400000	-22.033333	560.333313	1023.000000	1023.000000	2046.000000
44.560001	0.022038	13.024372	4.644467	3.580238	1.740235	3.059432	0.000000	-10.000000	0.441667	-23.266666	552.833313	1023.000000	1023.000000	2046.000000
44.580002	0.020429	12.073330	4.355383	3.398949	1.434518	2.884480	0.000000	-10.000000	0.475000	-24.166668	545.000000	1023.000000	1023.000000	2046.000000
44.599998	0.019119	11.299468	4.101025	3.316388	1.180946	2.701110	0.000000	-10.000000	0.516667	-24.916668	537.000000	1023.000000	1023.000000	2046.000000
44.619999	0.018111	10.703442	3.845704	3.291505	1.010541	2.555691	0.000000	-10.000000	0.533333	-25.533333	528.666687	1023.000000	1023.000000	2046.000000
44.639999	0.017300	10.224116	3.688606	3.243051	0.863397	2.429062	0.000000	-10.000000	0.550000	-26.233334	520.166687	1023.000000	1023.000000	2046.000000
44.660000	0.016718	9.880101	3.551684	3.172324	0.766395	2.389699	0.000000	-10.000000	0.566667	-26.950001	511.333344	1023.000000	1023.000000	2046.000000
44.680000	0.016432	9.711293	3.467865	3.213350	0.690003	2.340076	0.000000	-10.000000	0.600000	-27.700001	502.500000	1023.000000	1023.000000	2046.000000
44.700001	0.016397	9.690659	3.421983	3.346626	0.638011	2.284039	0.000000	-10.000000	0.625000	-28.066668	493.166656	1023.000000	1023.000000	2046.000000
44.720001	0.016365	9.671939	3.436147	3.479167	0.563079	2.193546	0.000000	-10.000000	0.633333	-28.366667	483.833344	1023.000000	1023.000000	2046.000000
44.740002	0.016501	9.751889	3.522373	3.588133	0.489752	2.151632	0.000000	-10.000000	0.633333	-28.383333	474.166656	1023.000000	1023.000000	2046.000000
44.759998	0.016482	9.740726	3.599050	3.629131	0.397944	2.114601	0.000000	-10.000000	0.641667	-28.766666	464.833344	1023.000000	1023.000000	2046.000000
44.779999	0.016461	9.728223	3.702839	3.625252	0.327708	2.072423	0.000000	-10.000000	0.650000	-28.916668	455.166656	1023.000000	1023.000000	2046.000000
44.799999	0.016339	9.656185	3.747909	3.579198	0.297789	2.031289	0.000000	-10.000000	0.666667	-29.433334	445.500000	1023.000000	1023.000000	2046.000000
44.820000	0.016007	9.460332	3.728312	3.478474	0.261061	1.992486	0.000000	-10.000000	0.675000	-29.650000	435.500000	1023.000000	1023.000000	2046.000000
44.840000	0.015561	9.196513	3.707463	3.366715	0.163939	1.958396	0.000000	-10.000000	0.691667	-29.966667	425.500000	1023.000000	1023.000000	2046.000000
44.860001	0.014739	8.710982	3.641782	3.217806	-0.017205	1.868599	0.000000	-10.000000	0.691667	-30.000000	415.500000	1023.000000	1023.000000	2046.000000
44.880001	0.013959	8.249725	3.530267	3.059037	-0.147311	1.807732	0.000000	-10.000000	0.691667	-30.133333	405.500000	1023.000000	1023.000000	2046.000000
44.900002	0.013129	7.759255	3.408251	2.914539	-0.309242	1.745707	0.000000	-10.000000	0.708333	-30.350000	395.500000	1023.000000	1023.000000	2046.000000
44.919998	0.012384	7.318878	3.266536	2.785431	-0.407384	1.674295	0.000000	-10.000000	0.725000	-30.416668	385.500000	1023.000000	1023.000000	2046.000000
44.939999	0.012340	7.293087	3.122372	2.874753	-0.291425	1.587386	0.000000	-10.000000	0.733333	-30.533335	375.500000	1023.000000	1023.000000	2046.000000
44.959999	0.012385	7.319685	3.163561	2.840920	-0.299632	1.614837	0.000000	-10.000000	0.733333	-30.383333	365.500000	1023.000000	1023.000000	2046.000000
44.980000	0.012127	7.167250	3.264809	2.814921	-0.485742	1.573261	0.000000	-10.000000	0.708333	-30.166666	355.500000	1023.000000	1023.000000	2046.000000
45.000000	0.011744	6.940944	3.315223	2.773355	-0.603727	1.456093	0.000000	-10.000000	0.691667	-29.866667	345.500000	1023.000000	1023.000000	2046.000000
45.020000	0.011089	6.553382	3.290426	2.635291	-0.715120	1.342785	0.000000	-10.000000	0.658333	-29.450001	335.500000	1023.000000	1023.000000	2046.000000
45.040001	0.010227	6.044018	3.270613	2.377750	-0.932070	1.327725	0.000000	-10.000000	0.650000	-29.283333	325.500000	1023.000000	1023.000000	2046.000000
45.060001	0.009207	5.441254	3.247308	2.063777	-1.113300	1.243469	0.000000	-10.000000	0.650000	-28.950001	315.500000	1023.000000	1023.000000	2046.000000
45.080002	0.008166	4.825814	3.045939	1.825218	-1.149603	1.104260	0.000000	-10.000000	0.650000	-28.916666	305.833344	1023.000000	1023.000000	2046.000000
45.099998	0.007214	4.263595	2.772186	1.718628	-1.176924	0.949704	0.000000	-10.000000	0.641667	-28.616667	296.166656	1023.000000	1023.000000	2046.000000
45.119999	0.006270	3.705434	2.603968	1.693674	-1.326095	0.733886	0.000000	-10.000000	0.608333	-28.100000	286.666656	1023.000000	1023.000000	2046.000000
45.139999	0.005418	3.202175	2.341311	1.620411	-1.357552	0.598004	0.000000	-10.000000	0.566667	-27.216667	277.166656	1023.000000	1023.000000	2046.000000
45.160000	0.004286	2.533141	2.132400	1.432417	-1.520922	0.489246	0.000000	-10.000000	0.525000	-26.549999	268.000000	1023.000000	1023.000000	2046.000000
45.180000	0.002435	1.438834	1.864195	1.138621	-1.848584	0.284603	0.000000	-10.000000	0.516667	-26.183334	259.166656	1023.000000	1023.000000	2046.000000
45.200001	0.000253	0.149747	1.523710	0.772535	-2.217315	0.070817	0.000000	-10.000000	0.516667	-26.100000	250.500000	1023.000000	1023.000000	2046.000000
45.220001	-0.001241	-0.733225	1.081815	0.546130	-2.253956	-0.107213	0.000000	-10.000000	0.516667	-25.783335	241.833328	1023.000000	1023.000000	2046.000000
45.240002	-0.002045	-1.208627	0.837059	0.457567	-2.300604	-0.202648	0.000000	-10.000000	0.508333	-25.383333	233.333328	1023.000000	1023.000000	2046.000000
45.259998	-0.002340	-1.382951	0.803880	0.390520	-2.353976	-0.223375	0.000000	-10.000000	0.500000	-25.133333	224.666672	1023.000000	1023.000000	2046.000000
45.279999	-0.002492	-1.472829	0.862155	0.384185	-2.452372	-0.266797	0.000000	-10.000000	0.500000	-24.916666	216.333328	1023.000000	1023.000000	2046.000000
45.299999	-0.003162	-1.868502	0.862949	0.250002	-2.695626	-0.285828	0.000000	-10.000000	0.491667	-24.733334	208.000000	1023.000000	1023.000000	2046.000000
45.320000	-0.003715	-2.195462	0.828441	0.216412	-2.918695	-0.321620	0.000000	-10.000000	0.475000	-24.183334	200.000000	1023.000000	1023.000000	2046.000000
45.340000	-0.003853	-2.277122	0.757802	0.256515	-2.959961	-0.331478	0.000000	-10.000000	0.466667	-23.733334	192.000000	1023.000000	1023.000000	2046.000000
45.360001	-0.003737	-2.208622	0.682359	0.421724	-2.919050	-0.393655	0.000000	-10.000000	0.458333	-23.383333	184.000000	1023.000000	1023.000000	2046.000000
45.380001	-0.003425	-2.024033	0.720361	0.558394	-2.891079	-0.411708	0.000000	-10.000000	0.458333	-23.183334	176.000000	1023.000000	1023.000000	2046.000000
45.400002	-0.003210	-1.896929	0.812865	0.621892	-2.890306	-0.441381	0.000000	-10.000000	0.433333	-22.983334	168.166672	1023.000000	1023.000000	2046.000000
45.419998	-0.003109	-1.837153	0.815294	0.553752	-2.795372	-0.410826	0.000000	-10.000000	0.425000	-22.833334	160.500000	1023.000000	1023.000000	2046.000000
45.439999	-0.003327	-1.965995	0.910040	0.479062	-2.925054	-0.430042	0.000000	-10.000000	0.408333	-22.616667	152.833328	1023.000000	1023.000000	2046.000000
45.459999	-0.003772	-2.229116	0.987899	0.325504	-3.122298	-0.420221	0.000000	-10.000000	0.400000	-22.416668	145.333328	1023.000000	1023.000000	2046.000000
45.480000	-0.004495	-2.656472	0.986375	0.194281	-3.338261	-0.498867	0.000000	-10.000000	0.375000	-22.150000	137.833328	1023.000000	1023.000000	2046.000000
45.500000	-0.005348	-3.160651	0.868434	-0.018584	-3.477496	-0.533005	0.000000	-10.000000	0.375000	-22.050001	130.500000	1023.000000	1023.000000	2046.000000
45.520000	-0.006008	-3.550871	0.670732	-0.229922	-3.476472	-0.515209	0.000000	-10.000000	0.375000	-21.966667	123.166664	1023.000000	1023.000000	2046.000000
45.540001	-0.006492	-3.836603	0.514258	-0.414333	-3.493660	-0.442867	0.000000	-10.000000	0.383333	-21.883333	115.833336	1023.000000	1023.000000	2046.000000
45.560001	-0.006827	-4.034901	0.405204	-0.468329	-3.460303	-0.511472	0.000000	-10.000000	0.366667	-21.783333	108.500000	1023.000000	1023.000000	2046.000000
45.580002	-0.006577	-3.887012	0.418531	-0.402134	-3.366703	-0.536705	0.000000	-10.000000	0.358333	-21.633333	101.166664	1023.000000	1023.000000	2046.000000
45.599998	-0.006549	-3.870730	0.491332	-0.419387	-3.407844	-0.534832	0.000000	-10.000000	0.350000	-21.433332	94.000000	1023.000000	1023.000000	2046.000000
45.619999	-0.006495	-3.838441	0.513573	-0.324364	-3.413019	-0.614631	0.000000	-10.000000	0.341667	-21.033333	86.833336	1023.000000	1023.000000	2046.000000
45.639999	-0.006682	-3.949323	0.591434	-0.371500	-3.520092	-0.649165	0.000000	-10.000000	0.341667	-20.500000	79.833336	1023.000000	1023.000000	2046.000000
45.660000	-0.007192	-4.250605	0.677528	-0.588211	-3.724578	-0.615344	0.000000	-10.000000	0.333333	-19.983334	73.000000	1023.000000	1023.000000	2046.000000
45.680000	-0.007727	-4.566514	0.735951	-0.811575	-3.829395	-0.661494	0.000000	-10.000000	0.341667	-19.733334	66.333336	1023.000000	1023.000000	2046.000000
45.700001	-0.008172	-4.829447	0.718872	-0.999289	-3.794344	-0.754686	0.000000	-10.000000	0.341667	-19.866667	59.666668	1023.000000	1023.000000	2046.000000
45.720001	-0.009111	-5.384781	0.591893	-1.168845	-3.898924	-0.908905	0.000000	-10.000000	0.341667	-19.850000	53.000000	1023.000000	1023.000000	2046.000000
45.740002	-0.010149	-5.997848	0.347576	-1.244419	-3.985729	-1.115276	0.000000	-10.000000	0.300000	-19.283335	46.333332	1023.000000	1023.000000	2046.000000
45.759998	-0.011311	-6.684551	0.010809	-1.324704	-4.078012	-1.292644	0.000000	-10.000000	0.258333	-18.083334	39.833332	1023.000000	1023.000000	2046.000000
45.779999	-0.012600	-7.446348	-0.382102	-1.458604	-4.120667	-1.484975	0.000000	-10.000000	0.216667	-16.983334	33.833332	1023.000000	1023.000000	2046.000000
45.799999	-0.014195	-8.389036	-0.768170	-1.632442	-4.258923	-1.729501	0.000000	-10.000000	0.208333	-16.166668	28.333334	1023.000000	1023.000000	2046.000000
45.820000	-0.015980	-9.444273	-1.019237	-1.937279	-4.592358	-1.895399	0.000000	-10.000000	0.200000	-15.750000	23.000000	1023.000000	1023.000000	2046.000000
45.840000	-0.017636	-10.422708	-1.252237	-2.226099	-4.891931	-2.052441	0.000000	-10.000000	0.200000	-15.266667	17.666666	1023.000000	1023.000000	2046.000000
45.860001	-0.019123	-11.301623	-1.570416	-2.505251	-5.066290	-2.159666	0.000000	-10.000000	0.191667	-14.833334	12.500000	1023.000000	1023.000000	2046.000000
45.880001	-0.020239	-11.961535	-1.829515	-2.714978	-5.195424	-2.221619	0.000000	-10.000000	0.175000	-14.166667	7.666667	1023.000000	1023.000000	2046.000000
45.900002	-0.020665	-12.212970	-1.944973	-2.842389	-5.224111	-2.201496	0.000000	-10.000000	0.150000	-13.383333	3.166667	1023.000000	1023.000000	2046.000000
45.919998	-0.020686	-12.225629	-1.986388	-2.849084	-5.269371	-2.120786	0.000000	-10.000000	0.125000	-12.416667	-1.000000	1023.000000	1023.000000	2046.000000
45.939999	-0.020554	-12.147336	-2.029417	-2.742722	-5.236109	-2.139088	0.000000	-10.000000	0.091667	-11.250000	-5.000000	1023.000000	1023.000000	2046.000000
45.959999	-0.020002	-11.821305	-2.021281	-2.550329	-5.107368	-2.142329	0.000000	-10.000000	0.066667	-9.466667	-8.666667	1023.000000	1023.000000	2046.000000
45.980000	-0.019499	-11.523829	-2.000638	-2.360156	-5.002031	-2.161005	0.000000	-10.000000	0.050000	-7.783333	-11.833333	1023.000000	1023.000000	2046.000000
46.000000	-0.019043	-11.254520	-1.915808	-2.224994	-4.951444	-2.162274	0.000000	-10.000000	0.041667	-6.100000	-14.333333	1023.000000	1023.000000	2046.000000
46.020000	-0.018454	-10.906571	-1.786148	-2.125109	-4.866501	-2.128813	0.000000	-10.000000	0.041667	-5.250000	-16.500000	1023.000000	1023.000000	2046.000000
46.040001	-0.018149	-10.726099	-1.569573	-2.111410	-4.943933	-2.101183	0.000000	-10.000000	0.041667	-4.550000	-18.166666	1023.000000	1023.000000	2046.000000
46.060001	-0.017855	-10.552274	-1.397204	-2.151203	-4.959769	-2.044097	0.000000	-10.000000	0.041667	-4.300000	-19.833334	1023.000000	1023.000000	2046.000000
46.080002	-0.017839	-10.542704	-1.252661	-2.261564	-5.065141	-1.963338	0.000000	-10.000000	0.025000	-3.900000	-21.166666	1023.000000	1023.000000	2046.000000
46.099998	-0.017755	-10.493500	-1.197616	-2.377330	-5.060069	-1.858485	0.000000	-10.000000	0.008333	-3.400000	-22.500000	1023.000000	1023.000000	2046.000000
46.119999	-0.017852	-10.550375	-1.208280	-2.492322	-5.070557	-1.779215	0.000000	-10.000000	0.016667	-2.833333	-23.500000	1023.000000	1023.000000	2046.000000
46.139999	-0.017986	-10.629639	-1.307121	-2.615644	-5.003784	-1.703089	0.000000	-10.000000	0.025000	-2.400000	-24.500000	1023.000000	1023.000000	2046.000000
46.160000	-0.017871	-10.561851	-1.424567	-2.585290	-4.832662	-1.719331	0.000000	-10.000000	0.025000	-2.066667	-25.333334	1023.000000	1023.000000	2046.000000
46.180000	-0.017414	-10.291809	-1.532966	-2.485559	-4.553594	-1.719690	0.000000	-10.000000	0.008333	-1.716667	-25.833334	1023.000000	1023.000000	2046.000000
46.200001	-0.016871	-9.970872	-1.371551	-2.400653	-4.527300	-1.671368	0.000000	-10.000000	0.000000	-1.183333	-26.000000	1023.000000	1023.000000	2046.000000
46.220001	-0.016353	-9.664640	-1.176546	-2.322741	-4.540032	-1.625322	0.000000	-10.000000	-0.008333	0.166667	-26.000000	1023.000000	1023.000000	2046.000000
46.240002	-0.015716	-9.288154	-0.961480	-2.212867	-4.558250	-1.555556	0.000000	-10.000000	-0.033333	2.466667	-26.000000	1023.000000	1023.000000	2046.000000
46.259998	-0.015027	-8.881044	-0.752463	-2.114235	-4.522814	-1.491532	0.000000	-10.000000	-0.100000	6.483334	-26.000000	1023.000000	1023.000000	2046.000000
46.279999	-0.014368	-8.491306	-0.576313	-2.106336	-4.441505	-1.367151	0.000000	-10.000000	-0.166667	11.050000	-26.000000	1023.000000	1023.000000	2046.000000
46.299999	-0.013414	-7.927379	-0.319831	-2.094930	-4.321483	-1.191135	0.000000	-10.000000	-0.241667	15.450001	-26.000000	1023.000000	1023.000000	2046.000000
46.320000	-0.012025	-7.106502	0.056161	-2.067510	-4.102263	-0.992891	0.000000	-10.000000	-0.316667	18.766666	-26.000000	1023.000000	1023.000000	2046.000000
46.340000	-0.011305	-6.681182	0.240831	-2.095568	-3.921750	-0.904695	0.000000	-10.000000	-0.391667	21.616667	-17.166666	1023.000000	1023.000000	2046.000000
46.360001	-0.011152	-6.591011	0.212034	-2.107696	-3.833688	-0.861660	0.000000	-10.000000	-0.491667	24.433334	1.166667	1023.000000	1023.000000	2046.000000
46.380001	-0.011141	-6.584130	0.024194	-2.093353	-3.694388	-0.820583	0.000000	-10.000000	-0.558333	27.283333	22.333334	1023.000000	1023.000000	2046.000000
46.400002	-0.011488	-6.789206	-0.266289	-2.091762	-3.589573	-0.841582	0.000000	-10.000000	-0.658333	29.933334	37.666668	1023.000000	1023.000000	2046.000000
46.419998	-0.011889	-7.026455	-0.630947	-2.089176	-3.392599	-0.913732	0.000000	-10.000000	-0.733333	32.099998	47.166668	1023.000000	1023.000000	2046.000000
46.439999	-0.012154	-7.182808	-0.869275	-2.045228	-3.300478	-0.967828	0.000000	-10.000000	-0.808333	33.616669	57.500000	1023.000000	1023.000000	2046.000000
46.459999	-0.012043	-7.117563	-0.914666	-1.980515	-3.276486	-0.945895	0.000000	-10.000000	-0.841667	34.850002	68.666664	1023.000000	1023.000000	2046.000000
46.480000	-0.011578	-6.842380	-0.817477	-1.894678	-3.271755	-0.858471	0.000000	-10.000000	-0.891667	35.733334	80.166664	1023.000000	1023.000000	2046.000000
46.500000	-0.010974	-6.485424	-0.693862	-1.818432	-3.264317	-0.708813	0.000000	-10.000000	-0.925000	36.933334	92.000000	1023.000000	1023.000000	2046.000000
46.520000	-0.010050	-5.939464	-0.594165	-1.737731	-3.113346	-0.494222	0.000000	-10.000000	-0.958333	37.633335	104.000000	1023.000000	1023.000000	2046.000000
46.540001	-0.008922	-5.273046	-0.459092	-1.589567	-2.937922	-0.286466	0.000000	-10.000000	-0.975000	38.233334	116.333336	1023.000000	1023.000000	2046.000000
46.560001	-0.007695	-4.547647	-0.277848	-1.456571	-2.795566	-0.017663	0.000000	-10.000000	-1.016667	38.583332	129.000000	1023.000000	1023.000000	2046.000000
46.580002	-0.006332	-3.742049	-0.176165	-1.272735	-2.489895	0.196747	0.000000	-10.000000	-1.066667	39.150002	141.833328	1023.000000	1023.000000	2046.000000
46.599998	-0.004898	-2.894475	-0.008197	-1.048325	-2.227210	0.389258	0.000000	-10.000000	-1.083333	39.950001	154.833328	1023.000000	1023.000000	2046.000000
46.619999	-0.003315	-1.958910	0.053560	-0.815421	-1.771876	0.574827	0.000000	-10.000000	-1.100000	40.183334	168.000000	1023.000000	1023.000000	2046.000000
46.639999	-0.001673	-0.988530	0.304459	-0.578616	-1.445182	0.730809	0.000000	-10.000000	-1.116667	40.566669	181.333328	1023.000000	1023.000000	2046.000000
46.660000	-0.000084	-0.049460	0.683189	-0.377617	-1.256555	0.901523	0.000000	-10.000000	-1.100000	40.750000	194.833328	1023.000000	1023.000000	2046.000000
46.680000	0.001504	0.888583	1.141981	-0.268506	-1.123096	1.138204	0.000000	-10.000000	-1.075000	40.650002	208.500000	1023.000000	1023.000000	2046.000000
46.700001	0.003053	1.804502	1.513171	-0.172908	-0.911591	1.375831	0.000000	-10.000000	-1.041667	40.283333	222.166672	1023.000000	1023.000000	2046.000000
46.720001	0.004567	2.698843	1.879772	-0.089437	-0.744650	1.653159	0.000000	-10.000000	-1.050000	39.700001	235.666672	1023.000000	1023.000000	2046.000000
46.740002	0.005938	3.509320	2.189397	-0.013736	-0.586074	1.919733	0.000000	-10.000000	-1.033333	39.766666	248.833328	1023.000000	1023.000000	2046.000000
46.759998	0.007182	4.244799	2.351439	0.061860	-0.314383	2.145883	0.000000	-10.000000	-1.025000	39.266666	262.166656	1023.000000	1023.000000	2046.000000
46.779999	0.008287	4.897469	2.344321	0.154803	0.094271	2.304073	0.000000	-10.000000	-1.008333	39.033333	275.333344	1023.000000	1023.000000	2046.000000
46.799999	0.009482	5.603694	2.314127	0.376684	0.512934	2.399949	0.000000	-10.000000	-0.983333	38.600002	288.500000	1023.000000	1023.000000	2046.000000
46.820000	0.010816	6.392525	2.576170	0.573920	0.707668	2.534766	0.000000	-10.000000	-0.966667	38.500000	301.333344	1023.000000	1023.000000	2046.000000
46.840000	0.012332	7.288221	2.991329	0.718749	0.784775	2.793368	0.000000	-10.000000	-0.950000	38.200001	314.166656	1023.000000	1023.000000	2046.000000
46.860001	0.013795	8.153049	3.386050	0.890212	0.913209	2.963578	0.000000	-10.000000	-0.958333	37.883335	327.000000	1023.000000	1023.000000	2046.000000
46.880001	0.015462	9.138243	3.774332	1.115199	1.022246	3.226466	0.000000	-10.000000	-0.933333	37.733334	339.666656	1023.000000	1023.000000	2046.000000
46.900002	0.017097	10.104037	4.121774	1.406080	1.162401	3.413783	0.000000	-10.000000	-0.900000	37.450001	352.333344	1023.000000	1023.000000	2046.000000
46.919998	0.018947	11.197636	4.346086	1.756111	1.504582	3.590857	0.000000	-10.000000	-0.841667	36.900002	364.666656	1023.000000	1023.000000	2046.000000
46.939999	0.020899	12.351570	4.565588	2.211298	1.888752	3.685932	0.000000	-10.000000	-0.800000	35.983334	377.000000	1023.000000	1023.000000	2046.000000
46.959999	0.022760	13.451296	4.872523	2.615487	2.292290	3.670996	0.000000	-10.000000	-0.775000	35.366669	389.000000	1023.000000	1023.000000	2046.000000
46.980000	0.023652	13.978340	5.124916	2.721714	2.431158	3.700552	0.000000	-10.000000	-0.775000	34.950001	401.000000	1023.000000	1023.000000	2046.000000
47.000000	0.023602	13.948734	5.173250	2.728210	2.352019	3.695256	0.000000	-10.000000	-0.766667	34.900002	413.000000	1023.000000	1023.000000	2046.000000
47.020000	0.022659	13.391601	4.908562	2.696496	2.250251	3.536293	0.000000	-10.000000	-0.758333	34.683334	424.666656	1023.000000	1023.000000	2046.000000
47.040001	0.021227	12.545447	4.598656	2.499721	2.023129	3.423941	0.000000	-10.000000	-0.725000	34.216667	436.333344	1023.000000	1023.000000	2046.000000
47.060001	0.020263	11.975270	4.348134	2.309582	1.861839	3.455715	0.000000	-10.000000	-0.683333	33.366669	447.666656	1023.000000	1023.000000	2046.000000
47.080002	0.019891	11.755488	4.102424	2.247791	1.908472	3.496802	0.000000	-10.000000	-0.650000	32.666668	459.000000	1023.000000	1023.000000	2046.000000
47.099998	0.019916	11.770096	3.911562	2.379172	2.032965	3.446397	0.000000	-10.000000	-0.641667	32.166668	470.000000	1023.000000	1023.000000	2046.000000
47.119999	0.020025	11.834534	3.650013	2.569103	2.214346	3.401072	0.000000	-10.000000	-0.633333	31.850000	480.833344	1023.000000	1023.000000	2046.000000
47.139999	0.020315	12.006208	3.567440	2.797912	2.244780	3.396077	0.000000	-10.000000	-0.600000	31.116667	491.666656	1023.000000	1023.000000	2046.000000
47.160000	0.020925	12.366480	3.609054	3.003472	2.311304	3.442650	0.000000	-10.000000	-0.550000	30.583334	502.166656	1023.000000	1023.000000	2046.000000
47.180000	0.021808	12.888336	3.688933	3.163682	2.430396	3.605325	0.000000	-10.000000	-0.508333	29.650000	512.500000	1023.000000	1023.000000	2046.000000
47.200001	0.022911	13.540586	3.916739	3.337667	2.461578	3.824602	0.000000	-10.000000	-0.483333	28.716667	522.500000	1023.000000	1023.000000	2046.000000
47.220001	0.024272	14.344880	4.227537	3.529795	2.512499	4.075050	0.000000	-10.000000	-0.475000	27.916668	532.166687	1023.000000	1023.000000	2046.000000
47.240002	0.025494	15.067169	4.522163	3.692299	2.549743	4.302963	0.000000	-10.000000	-0.466667	27.333334	541.666687	1023.000000	1023.000000	2046.000000
47.259998	0.026773	15.822575	4.836581	3.833286	2.623017	4.529691	0.000000	-10.000000	-0.433333	26.800001	550.833313	1023.000000	1023.000000	2046.000000
47.279999	0.027825	16.444363	5.152265	3.957407	2.698638	4.636052	0.000000	-10.000000	-0.383333	25.633333	560.000000	1023.000000	1023.000000	2046.000000
47.299999	0.028990	17.133051	5.473327	4.034424	2.824776	4.800524	0.000000	-10.000000	-0.325000	24.133333	568.666687	1023.000000	1023.000000	2046.000000
47.320000	0.029856	17.644735	5.624678	4.126612	3.020880	4.872566	0.000000	-10.000000	-0.266667	22.050001	577.000000	1023.000000	1023.000000	2046.000000
47.340000	0.030464	18.004354	5.636634	4.262687	3.250447	4.854587	0.000000	-10.000000	-0.200000	19.400000	584.666687	1023.000000	1023.000000	2046.000000
47.360001	0.031039	18.343786	5.656700	4.447424	3.441842	4.797820	0.000000	-10.000000	-0.116667	16.083334	591.666687	1023.000000	1023.000000	2046.000000
47.380001	0.031343	18.523657	5.690203	4.507298	3.495723	4.830433	0.000000	-10.000000	-0.050000	12.166667	597.666687	1023.000000	1023.000000	2046.000000
47.400002	0.031594	18.672338	5.837455	4.518086	3.418877	4.897920	0.000000	-10.000000	0.000000	6.716667	602.500000	1023.000000	1023.000000	2046.000000
47.419998	0.032187	19.022223	6.105260	4.500150	3.345088	5.071724	0.000000	-10.000000	0.025000	1.350000	605.833313	1023.000000	1023.000000	2046.000000
47.439999	0.032509	19.212915	6.307858	4.437612	3.259618	5.207828	0.000000	-10.000000	0.058333	-3.633333	607.500000	1023.000000	1023.000000	2046.000000
47.459999	0.032643	19.291983	6.343537	4.381691	3.319486	5.247270	0.000000	-10.000000	0.083333	-7.533334	608.000000	1023.000000	1023.000000	2046.000000
47.480000	0.032573	19.250414	6.283954	4.456838	3.373076	5.136546	0.000000	-10.000000	0.116667	-10.750000	608.000000	1023.000000	1023.000000	2046.000000
47.500000	0.032378	19.135565	6.159725	4.523981	3.455303	4.996557	0.000000	-10.000000	0.141667	-13.316668	608.000000	1023.000000	1023.000000	2046.000000
47.520000	0.032311	19.095737	6.135615	4.672925	3.419552	4.867644	0.000000	-10.000000	0.183333	-14.700001	608.000000	1023.000000	1023.000000	2046.000000
47.540001	0.032175	19.015707	6.166750	4.750539	3.307975	4.790442	0.000000	-10.000000	0.208333	-15.850000	600.333313	1023.000000	1023.000000	2046.000000
47.560001	0.032272	19.072550	6.182805	4.814143	3.265941	4.809661	0.000000	-10.000000	0.233333	-17.033333	590.833313	1023.000000	1023.000000	2046.000000
47.580002	0.032821	19.397165	6.461483	4.941601	3.177796	4.816286	0.000000	-10.000000	0.275000	-18.416668	579.333313	1023.000000	1023.000000	2046.000000
47.599998	0.033059	19.538084	6.822657	4.910637	3.015221	4.789569	0.000000	-10.000000	0.316667	-19.683334	573.166687	1023.000000	1023.000000	2046.000000
47.619999	0.032326	19.104517	6.887082	4.754780	2.802809	4.659846	0.000000	-10.000000	0.358333	-20.700001	566.500000	1023.000000	1023.000000	2046.000000
47.639999	0.030848	18.231064	6.611154	4.577868	2.603755	4.438287	0.000000	-10.000000	0.375000	-21.150000	559.500000	1023.000000	1023.000000	2046.000000
47.660000	0.027901	16.489737	5.846540	4.371499	2.411522	3.860175	0.000000	-10.000000	0.383333	-21.516666	552.500000	1023.000000	1023.000000	2046.000000
47.680000	0.024714	14.605983	5.036911	4.091185	2.106951	3.370936	0.000000	-10.000000	0.391667	-21.933334	545.333313	1023.000000	1023.000000	2046.000000
47.700001	0.022180	13.108276	4.513184	3.814955	1.739857	3.040281	0.000000	-10.000000	0.391667	-22.616667	538.166687	1023.000000	1023.000000	2046.000000
47.720001	0.020547	12.143160	4.182826	3.623036	1.481782	2.855515	0.000000	-10.000000	0.416667	-23.133333	530.666687	1023.000000	1023.000000	2046.000000
47.740002	0.019461	11.501248	4.101946	3.402421	1.143816	2.853065	0.000000	-10.000000	0.450000	-23.550001	523.000000	1023.000000	1023.000000	2046.000000
47.759998	0.018615	11.001184	4.060833	3.283564	0.875393	2.781394	0.000000	-10.000000	0.475000	-23.883333	515.000000	1023.000000	1023.000000	2046.000000
47.779999	0.017576	10.387508	3.856686	3.196228	0.728125	2.606470	0.000000	-10.000000	0.491667	-24.533333	507.000000	1023.000000	1023.000000	2046.000000
47.799999	0.016499	9.751064	3.578938	3.165210	0.657157	2.349760	0.000000	-10.000000	0.508333	-25.133333	498.833344	1023.000000	1023.000000	2046.000000
47.820000	0.015663	9.256809	3.324375	3.157215	0.607356	2.167863	0.000000	-10.000000	0.533333	-25.933334	490.500000	1023.000000	1023.000000	2046.000000
47.840000	0.015189	8.976602	3.242463	3.189115	0.465013	2.080011	0.000000	-10.000000	0.533333	-26.233334	481.833344	1023.000000	1023.000000	2046.000000
47.860001	0.015232	9.002156	3.208318	3.252189	0.397983	2.143667	0.000000	-10.000000	0.516667	-26.133333	473.000000	1023.000000	1023.000000	2046.000000
47.880001	0.015615	9.228728	3.382234	3.317926	0.251625	2.276944	0.000000	-10.000000	0.500000	-25.566668	464.333344	1023.000000	1023.000000	2046.000000
47.900002	0.016094	9.511376	3.668845	3.299329	0.099203	2.443999	0.000000	-10.000000	0.500000	-25.016666	455.666656	1023.000000	1023.000000	2046.000000
47.919998	0.016090	9.509333	3.826868	3.343640	-0.012712	2.351537	0.000000	-10.000000	0.491667	-24.850000	441.833344	1023.000000	1023.000000	2046.000000
47.939999	0.015803	9.339528	3.809617	3.358977	-0.051460	2.222393	0.000000	-10.000000	0.483333	-24.833334	430.666656	1023.000000	1023.000000	2046.000000
47.959999	0.015276	9.028337	3.654129	3.371966	-0.024937	2.027179	0.000000	-10.000000	0.491667	-25.116667	419.666656	1023.000000	1023.000000	2046.000000
47.980000	0.014819	8.757915	3.530600	3.363899	-0.020470	1.883885	0.000000	-10.000000	0.508333	-25.233334	416.833344	1023.000000	1023.000000	2046.000000
48.000000	0.014332	8.470448	3.437552	3.305950	-0.079524	1.806470	0.000000	-10.000000	0.525000	-25.333334	411.333344	1023.000000	1023.000000	2046.000000
48.020000	0.013701	8.097022	3.333234	3.180319	-0.158027	1.741495	0.000000	-10.000000	0.533333	-25.566668	405.666656	1023.000000	1023.000000	2046.000000
48.040001	0.013065	7.721491	3.152565	3.040901	-0.202931	1.730957	0.000000	-10.000000	0.533333	-25.966667	397.166656	1023.000000	1023.000000	2046.000000
48.060001	0.012689	7.499070	3.077411	2.890067	-0.292258	1.823850	0.000000	-10.000000	0.541667	-26.583334	388.333344	1023.000000	1023.000000	2046.000000
48.080002	0.012532	7.406140	3.077907	2.819362	-0.360281	1.869153	0.000000	-10.000000	0.541667	-26.966667	379.500000	1023.000000	1023.000000	2046.000000
48.099998	0.012301	7.270019	3.127071	2.795683	-0.487532	1.834796	0.000000	-10.000000	0.566667	-27.150000	370.500000	1023.000000	1023.000000	2046.000000
48.119999	0.012320	7.280927	3.307472	2.705565	-0.651546	1.919435	0.000000	-10.000000	0.583333	-27.333334	361.500000	1023.000000	1023.000000	2046.000000
48.139999	0.012076	7.137099	3.445869	2.718837	-0.864987	1.837379	0.000000	-10.000000	0.600000	-27.450001	352.500000	1023.000000	1023.000000	2046.000000
48.160000	0.011891	7.027435	3.490715	2.653825	-0.920431	1.803327	0.000000	-10.000000	0.600000	-27.733334	343.333344	1023.000000	1023.000000	2046.000000
48.180000	0.011350	6.707852	3.433949	2.577991	-0.972623	1.668534	0.000000	-10.000000	0.608333	-27.966667	334.000000	1023.000000	1023.000000	2046.000000
48.200001	0.010806	6.386209	3.422316	2.425734	-1.025057	1.563217	0.000000	-10.000000	0.633333	-28.483334	324.666656	1023.000000	1023.000000	2046.000000
48.220001	0.009831	5.809956	3.240327	2.208040	-1.027106	1.388695	0.000000	-10.000000	0.650000	-28.783333	315.166656	1023.000000	1023.000000	2046.000000
48.240002	0.008399	4.963877	2.956985	2.043567	-1.138549	1.101874	0.000000	-10.000000	0.650000	-28.833334	305.666656	1023.000000	1023.000000	2046.000000
48.259998	0.007059	4.172072	2.692715	1.931425	-1.313864	0.861796	0.000000	-10.000000	0.633333	-28.333334	296.000000	1023.000000	1023.000000	2046.000000
48.279999	0.005670	3.350809	2.355011	1.814075	-1.497777	0.679500	0.000000	-10.000000	0.600000	-27.716667	286.500000	1023.000000	1023.000000	2046.000000
48.299999	0.004402	2.601561	2.009136	1.662159	-1.629896	0.560163	0.000000	-10.000000	0.575000	-27.166666	277.166656	1023.000000	1023.000000	2046.000000
48.320000	0.003086	1.823976	1.686222	1.460218	-1.803422	0.480959	0.000000	-10.000000	0.550000	-26.833334	268.000000	1023.000000	1023.000000	2046.000000
48.340000	0.001872	1.106386	1.434266	1.220949	-1.966155	0.417327	0.000000	-10.000000	0.550000	-26.549999	259.166656	1023.000000	1023.000000	2046.000000
48.360001	0.000667	0.393967	1.275718	0.929219	-2.189423	0.378453	0.000000	-10.000000	0.541667	-26.333334	250.333328	1023.000000	1023.000000	2046.000000
48.380001	-0.000396	-0.233777	1.173780	0.653183	-2.405772	0.345032	0.000000	-10.000000	0.525000	-25.966667	241.666672	1023.000000	1023.000000	2046.000000
48.400002	-0.001080	-0.638085	1.139763	0.551613	-2.556369	0.226907	0.000000	-10.000000	0.508333	-25.583334	232.833328	1023.000000	1023.000000	2046.000000
48.419998	-0.001401	-0.827987	1.155623	0.595508	-2.655143	0.076025	0.000000	-10.000000	0.500000	-24.983334	224.333328	1023.000000	1023.000000	2046.000000
48.439999	-0.001867	-1.103179	1.020748	0.647171	-2.676232	-0.094866	0.000000	-10.000000	0.491667	-24.516666	216.000000	1023.000000	1023.000000	2046.000000
48.459999	-0.002408	-1.423392	0.867887	0.691524	-2.771951	-0.210853	0.000000	-10.000000	0.466667	-23.883333	208.000000	1023.000000	1023.000000	2046.000000
48.480000	-0.002537	-1.499640	0.759706	0.765579	-2.784963	-0.239962	0.000000	-10.000000	0.433333	-23.316668	200.000000	1023.000000	1023.000000	2046.000000
48.500000	-0.002679	-1.583509	0.656232	0.812801	-2.802958	-0.249584	0.000000	-10.000000	0.408333	-22.750000	192.166672	1023.000000	1023.000000	2046.000000
48.520000	-0.002692	-1.591269	0.652609	0.826950	-2.872933	-0.197895	0.000000	-10.000000	0.400000	-22.366667	184.500000	1023.000000	1023.000000	2046.000000
48.540001	-0.002679	-1.583071	0.714292	0.777567	-2.952204	-0.122726	0.000000	-10.000000	0.391667	-22.150000	177.000000	1023.000000	1023.000000	2046.000000
48.560001	-0.002506	-1.481003	0.767943	0.744535	-2.938594	-0.054886	0.000000	-10.000000	0.375000	-22.000000	169.500000	1023.000000	1023.000000	2046.000000
48.580002	-0.002320	-1.371268	0.921633	0.696839	-3.001189	0.011450	0.000000	-10.000000	0.358333	-21.800001	162.166672	1023.000000	1023.000000	2046.000000
48.599998	-0.002276	-1.345184	1.039853	0.648877	-3.055114	0.021200	0.000000	-10.000000	0.350000	-21.566668	155.000000	1023.000000	1023.000000	2046.000000
48.619999	-0.002350	-1.388992	1.134477	0.580079	-3.105133	0.001586	0.000000	-10.000000	0.350000	-21.333334	147.833328	1023.000000	1023.000000	2046.000000
48.639999	-0.002862	-1.691679	1.146897	0.507556	-3.218763	-0.127370	0.000000	-10.000000	0.366667	-21.383333	140.666672	1023.000000	1023.000000	2046.000000
48.660000	-0.003510	-2.074641	0.986410	0.405272	-3.222374	-0.243949	0.000000	-10.000000	0.375000	-21.333334	133.500000	1023.000000	1023.000000	2046.000000
48.680000	-0.004256	-2.515160	0.841186	0.217614	-3.293175	-0.280783	0.000000	-10.000000	0.375000	-21.416666	126.500000	1023.000000	1023.000000	2046.000000
48.700001	-0.004894	-2.892603	0.586129	0.158232	-3.247143	-0.389821	0.000000	-10.000000	0.358333	-21.283333	119.333336	1023.000000	1023.000000	2046.000000
48.720001	-0.005127	-3.029821	0.453318	0.063758	-3.226124	-0.320773	0.000000	-10.000000	0.350000	-21.200001	112.166664	1023.000000	1023.000000	2046.000000
48.740002	-0.005472	-3.233715	0.441790	-0.026130	-3.358203	-0.291172	0.000000	-10.000000	0.350000	-20.833334	105.000000	1023.000000	1023.000000	2046.000000
48.759998	-0.005188	-3.066223	0.610262	-0.005786	-3.476704	-0.193995	0.000000	-10.000000	0.341667	-20.450001	98.166664	1023.000000	1023.000000	2046.000000
48.779999	-0.004870	-2.877953	0.748612	-0.017757	-3.482576	-0.126232	0.000000	-10.000000	0.333333	-19.833334	91.333336	1023.000000	1023.000000	2046.000000
48.799999	-0.004749	-2.806588	0.887993	-0.102592	-3.510842	-0.081147	0.000000	-10.000000	0.316667	-19.350000	84.833336	1023.000000	1023.000000	2046.000000
48.820000	-0.004710	-2.783587	1.032577	-0.154753	-3.479931	-0.181480	0.000000	-10.000000	0.308333	-19.083334	78.166664	1023.000000	1023.000000	2046.000000
48.840000	-0.004947	-2.923633	1.109424	-0.259545	-3.440942	-0.332571	0.000000	-10.000000	0.283333	-19.016666	71.833336	1023.000000	1023.000000	2046.000000
48.860001	-0.005981	-3.534512	0.975224	-0.398800	-3.532327	-0.578609	0.000000	-10.000000	0.258333	-18.716667	65.500000	1023.000000	1023.000000	2046.000000
48.880001	-0.007383	-4.363282	0.669477	-0.547265	-3.686570	-0.798925	0.000000	-10.000000	0.216667	-17.783335	59.500000	1023.000000	1023.000000	2046.000000
48.900002	-0.008877	-5.246604	0.247275	-0.690171	-3.822205	-0.981503	0.000000	-10.000000	0.183333	-16.466667	53.500000	1023.000000	1023.000000	2046.000000
48.919998	-0.010584	-6.255124	-0.241748	-0.887983	-4.001149	-1.124243	0.000000	-10.000000	0.158333	-15.283334	47.833332	1023.000000	1023.000000	2046.000000
48.939999	-0.012194	-7.206621	-0.641573	-1.130942	-4.190509	-1.243597	0.000000	-10.000000	0.150000	-14.366667	42.666668	1023.000000	1023.000000	2046.000000
48.959999	-0.013581	-8.026612	-0.937935	-1.416629	-4.398728	-1.273320	0.000000	-10.000000	0.150000	-13.800000	37.833332	1023.000000	1023.000000	2046.000000
48.980000	-0.014736	-8.708787	-1.206089	-1.590967	-4.522719	-1.389011	0.000000	-10.000000	0.141667	-13.100000	33.333332	1023.000000	1023.000000	2046.000000
49.000000	-0.015660	-9.254915	-1.400895	-1.777261	-4.627892	-1.448867	0.000000	-10.000000	0.125000	-12.433333	29.000000	1023.000000	1023.000000	2046.000000
49.020000	-0.016360	-9.668994	-1.508400	-1.851385	-4.740673	-1.568537	0.000000	-10.000000	0.108333	-11.616667	25.000000	1023.000000	1023.000000	2046.000000
49.040001	-0.016760	-9.905068	-1.538603	-1.935622	-4.843580	-1.587263	0.000000	-10.000000	0.091667	-10.950001	21.000000	1023.000000	1023.000000	2046.000000
49.060001	-0.016735	-9.890407	-1.546283	-1.909428	-4.863964	-1.570732	0.000000	-10.000000	0.075000	-10.183333	17.166666	1023.000000	1023.000000	2046.000000
49.080002	-0.016649	-9.839347	-1.532998	-1.750838	-4.892622	-1.662889	0.000000	-10.000000	0.058333	-9.100000	13.666667	1023.000000	1023.000000	2046.000000
49.099998	-0.016597	-9.809005	-1.501391	-1.684749	-4.945212	-1.677653	0.000000	-10.000000	0.041667	-7.550000	10.666667	1023.000000	1023.000000	2046.000000
49.119999	-0.016308	-9.637862	-1.498957	-1.530060	-4.933505	-1.675339	0.000000	-10.000000	0.025000	-5.983333	8.333333	1023.000000	1023.000000	2046.000000
49.139999	-0.016100	-9.515176	-1.513225	-1.422928	-4.897622	-1.681401	0.000000	-10.000000	0.016667	-4.683333	6.333333	1023.000000	1023.000000	2046.000000
49.160000	-0.015759	-9.313824	-1.461874	-1.370409	-4.852273	-1.629268	0.000000	-10.000000	0.016667	-3.966667	4.833333	1023.000000	1023.000000	2046.000000
49.180000	-0.015356	-9.075127	-1.369472	-1.390430	-4.816406	-1.498819	0.000000	-10.000000	0.025000	-3.666667	3.333333	1023.000000	1023.000000	2046.000000
49.200001	-0.015136	-8.945365	-1.298248	-1.419059	-4.779977	-1.448081	0.000000	-10.000000	0.025000	-3.666667	2.000000	1023.000000	1023.000000	2046.000000
49.220001	-0.014859	-8.781914	-1.219459	-1.398818	-4.739497	-1.424140	0.000000	-10.000000	0.033333	-3.750000	0.833333	1023.000000	1023.000000	2046.000000
49.240002	-0.014629	-8.645855	-1.123769	-1.471006	-4.737996	-1.313084	0.000000	-10.000000	0.025000	-3.833333	0.000000	1023.000000	1023.000000	2046.000000
49.259998	-0.014658	-8.662729	-1.119492	-1.538772	-4.722431	-1.282035	0.000000	-10.000000	0.025000	-3.900000	-0.833333	1023.000000	1023.000000	2046.000000
49.279999	-0.014686	-8.679404	-1.119631	-1.633169	-4.715915	-1.210689	0.000000	-10.000000	0.025000	-3.933333	-2.000000	1023.000000	1023.000000	2046.000000
49.299999	-0.014551	-8.599939	-1.154758	-1.679500	-4.615515	-1.150166	0.000000	-10.000000	0.033333	-3.900000	-3.333333	1023.000000	1023.000000	2046.000000
49.320000	-0.014419	-8.521866	-1.096122	-1.778358	-4.620934	-1.026452	0.000000	-10.000000	0.025000	-3.766667	-4.666667	1023.000000	1023.000000	2046.000000
49.340000	-0.014014	-8.282500	-0.998681	-1.759426	-4.567020	-0.957373	0.000000	-10.000000	0.016667	-3.450000	-5.833333	1023.000000	1023.000000	2046.000000
49.360001	-0.013609	-8.043043	-0.873946	-1.705781	-4.525933	-0.937383	0.000000	-10.000000	0.008333	-2.716667	-7.000000	1023.000000	1023.000000	2046.000000
49.380001	-0.012979	-7.670650	-0.619542	-1.499611	-4.519293	-1.032205	0.000000	-10.000000	0.000000	-0.866667	-7.666667	1023.000000	1023.000000	2046.000000
49.400002	-0.012380	-7.316674	-0.421600	-1.398256	-4.442074	-1.054744	0.000000	-10.000000	-0.025000	1.666667	-8.000000	1023.000000	1023.000000	2046.000000
49.419998	-0.012020	-7.103851	-0.310875	-1.382884	-4.348401	-1.061691	0.000000	-10.000000	-0.050000	5.100000	-8.000000	1023.000000	1023.000000	2046.000000
49.439999	-0.011347	-6.705864	-0.212619	-1.346737	-4.164432	-0.982077	0.000000	-10.000000	-0.075000	8.150000	-8.000000	1023.000000	1023.000000	2046.000000
49.459999	-0.010311	-6.093632	-0.063048	-1.288291	-3.890205	-0.852089	0.000000	-10.000000	-0.116667	11.316667	-8.000000	1023.000000	1023.000000	2046.000000
49.480000	-0.009805	-5.794496	0.105204	-1.365955	-3.800178	-0.733567	0.000000	-10.000000	-0.175000	13.850000	-8.000000	1023.000000	1023.000000	2046.000000
49.500000	-0.009784	-5.782471	0.112270	-1.391740	-3.807009	-0.695993	0.000000	-10.000000	-0.275000	16.716667	-8.000000	1023.000000	1023.000000	2046.000000
49.520000	-0.009793	-5.787878	-0.021940	-1.378392	-3.725961	-0.661584	0.000000	-10.000000	-0.375000	19.716667	2.333333	1023.000000	1023.000000	2046.000000
49.540001	-0.010233	-6.047691	-0.243740	-1.462957	-3.695600	-0.645393	0.000000	-10.000000	-0.450000	22.816668	14.666667	1023.000000	1023.000000	2046.000000
49.560001	-0.010916	-6.451278	-0.498685	-1.564061	-3.693913	-0.694618	0.000000	-10.000000	-0.525000	25.333334	29.666666	1023.000000	1023.000000	2046.000000
49.580002	-0.011405	-6.740619	-0.703888	-1.627305	-3.656291	-0.753136	0.000000	-10.000000	-0.566667	27.566668	37.166668	1023.000000	1023.000000	2046.000000
49.599998	-0.011449	-6.766086	-0.814555	-1.626749	-3.557362	-0.767420	0.000000	-10.000000	-0.641667	29.250000	46.000000	1023.000000	1023.000000	2046.000000
49.619999	-0.011230	-6.636806	-0.890265	-1.563305	-3.400403	-0.782832	0.000000	-10.000000	-0.675000	30.983334	55.500000	1023.000000	1023.000000	2046.000000
49.639999	-0.010735	-6.344318	-0.876574	-1.501711	-3.269139	-0.696894	0.000000	-10.000000	-0.750000	32.416668	65.666664	1023.000000	1023.000000	2046.000000
49.660000	-0.009943	-5.876482	-0.774647	-1.387715	-3.131600	-0.582519	0.000000	-10.000000	-0.791667	33.666668	76.166664	1023.000000	1023.000000	2046.000000
49.680000	-0.008860	-5.236436	-0.644727	-1.282563	-2.947814	-0.361332	0.000000	-10.000000	-0.841667	34.683334	87.166664	1023.000000	1023.000000	2046.000000
49.700001	-0.007617	-4.501577	-0.475012	-1.076059	-2.767486	-0.183020	0.000000	-10.000000	-0.883333	35.383335	98.500000	1023.000000	1023.000000	2046.000000
49.720001	-0.006323	-3.736817	-0.323299	-0.854517	-2.559283	0.000282	0.000000	-10.000000	-0.925000	36.500000	110.166664	1023.000000	1023.000000	2046.000000
49.740002	-0.004923	-2.909665	-0.165096	-0.663295	-2.310641	0.229366	0.000000	-10.000000	-0.958333	37.083336	122.166664	1023.000000	1023.000000	2046.000000
49.759998	-0.003547	-2.096545	0.018953	-0.484077	-2.101550	0.470128	0.000000	-10.000000	-0.983333	38.100002	134.500000	1023.000000	1023.000000	2046.000000
49.779999	-0.001965	-1.161242	0.276770	-0.339309	-1.831838	0.733135	0.000000	-10.000000	-1.000000	38.533333	147.000000	1023.000000	1023.000000	2046.000000
49.799999	-0.000449	-0.265441	0.579804	-0.200378	-1.569707	0.924840	0.000000	-10.000000	-1.008333	39.200001	159.833328	1023.000000	1023.000000	2046.000000
49.820000	0.001103	0.652020	0.885287	-0.146238	-1.312275	1.225246	0.000000	-10.000000	-1.016667	39.549999	172.833328	1023.000000	1023.000000	2046.000000
49.840000	0.002521	1.489779	1.159971	-0.041450	-1.075630	1.446888	0.000000	-10.000000	-1.033333	39.983334	181.666672	1023.000000	1023.000000	2046.000000
49.860001	0.004169	2.463923	1.490261	0.085337	-0.807577	1.695902	0.000000	-10.000000	-1.058333	40.266666	194.833328	1023.000000	1023.000000	2046.000000
49.880001	0.005544	3.276764	1.756821	0.256708	-0.541696	1.804931	0.000000	-10.000000	-1.058333	40.066666	208.000000	1023.000000	1023.000000	2046.000000
49.900002	0.006885	4.068839	1.952216	0.373940	-0.238071	1.980754	0.000000	-10.000000	-1.066667	40.150002	225.666672	1023.000000	1023.000000	2046.000000
49.919998	0.008079	4.774470	2.174405	0.494449	0.016602	2.089013	0.000000	-10.000000	-1.058333	40.016666	239.000000	1023.000000	1023.000000	2046.000000
49.939999	0.009279	5.483813	2.479643	0.513651	0.192894	2.297625	0.000000	-10.000000	-1.050000	40.049999	252.500000	1023.000000	1023.000000	2046.000000
49.959999	0.010565	6.244209	2.686519	0.679439	0.484390	2.393862	0.000000	-10.000000	-1.033333	39.700001	265.833344	1023.000000	1023.000000	2046.000000
49.980000	0.011838	6.996283	2.813547	0.694196	0.777351	2.711189	0.000000	-10.000000	-1.033333	39.799999	279.166656	1023.000000	1023.000000	2046.000000
50.000000	0.013125	7.756893	3.114488	0.947959	0.854162	2.840284	0.000000	-10.000000	-1.041667	39.733334	292.333344	1023.000000	1023.000000	2046.000000
50.020000	0.015082	8.913232	3.397149	1.344385	1.095799	3.075899	0.000000	-10.000000	-1.033333	39.816669	305.666656	1023.000000	1023.000000	2046.000000
50.040001	0.017018	10.057522	3.754499	1.729454	1.290530	3.283039	0.000000	-10.000000	-1.016667	39.450001	318.833344	1023.000000	1023.000000	2046.000000
50.060001	0.019064	11.266961	4.081626	2.101619	1.544948	3.538768	0.000000	-10.000000	-0.975000	38.900002	332.166656	1023.000000	1023.000000	2046.000000
50.080002	0.021276	12.573838	4.531564	2.546503	1.837058	3.658714	0.000000	-10.000000	-0.966667	38.316666	345.166656	1023.000000	1023.000000	2046.000000
50.099998	0.022831	13.492831	4.961133	2.810747	2.054384	3.666567	0.000000	-10.000000	-0.950000	37.983334	358.166656	1023.000000	1023.000000	2046.000000
50.119999	0.023558	13.922990	5.129786	2.873459	2.238587	3.681157	0.000000	-10.000000	-0.958333	37.900002	370.833344	1023.000000	1023.000000	2046.000000
50.139999	0.023233	13.730947	4.994538	2.886216	2.304585	3.545609	0.000000	-10.000000	-0.941667	37.750000	383.500000	1023.000000	1023.000000	2046.000000
50.160000	0.022001	13.002682	4.639709	2.770105	2.205671	3.387197	0.000000	-10.000000	-0.916667	37.433334	396.166656	1023.000000	1023.000000	2046.000000
50.180000	0.020644	12.200524	4.250065	2.598186	2.096184	3.256089	0.000000	-10.000000	-0.875000	37.016666	408.666656	1023.000000	1023.000000	2046.000000
50.200001	0.019910	11.766783	4.031388	2.499640	2.024906	3.210849	0.000000	-10.000000	-0.850000	36.483334	421.000000	1023.000000	1023.000000	2046.000000
50.220001	0.019811	11.708423	3.824558	2.543988	2.134287	3.205590	0.000000	-10.000000	-0.841667	36.283333	433.333344	1023.000000	1023.000000	2046.000000
50.240002	0.020162	11.915721	3.775366	2.704829	2.176584	3.258940	0.000000	-10.000000	-0.833333	36.116669	445.666656	1023.000000	1023.000000	2046.000000
50.259998	0.020672	12.217037	3.723733	2.861818	2.229189	3.402297	0.000000	-10.000000	-0.825000	35.799999	458.000000	1023.000000	1023.000000	2046.000000
50.279999	0.021396	12.645293	3.740576	3.038434	2.278806	3.587477	0.000000	-10.000000	-0.791667	35.033333	469.833344	1023.000000	1023.000000	2046.000000
50.299999	0.022439	13.261681	3.843477	3.195288	2.378606	3.844309	0.000000	-10.000000	-0.775000	34.450001	481.500000	1023.000000	1023.000000	2046.000000
50.320000	0.023455	13.862118	3.942017	3.376920	2.480770	4.062410	0.000000	-10.000000	-0.733333	33.983334	493.000000	1023.000000	1023.000000	2046.000000
50.340000	0.024683	14.587948	4.106368	3.672123	2.638603	4.170855	0.000000	-10.000000	-0.700000	33.633335	504.500000	1023.000000	1023.000000	2046.000000
50.360001	0.026038	15.388687	4.307940	3.930807	2.816169	4.333770	0.000000	-10.000000	-0.658333	33.066669	515.833313	1023.000000	1023.000000	2046.000000
50.380001	0.027361	16.170267	4.534720	4.165242	3.003424	4.466881	0.000000	-10.000000	-0.650000	32.383335	527.000000	1023.000000	1023.000000	2046.000000
50.400002	0.028786	17.012403	4.793017	4.379199	3.234567	4.605620	0.000000	-10.000000	-0.616667	31.900000	537.833313	1023.000000	1023.000000	2046.000000
50.419998	0.030124	17.803473	5.104442	4.505335	3.445902	4.747794	0.000000	-10.000000	-0.583333	31.116667	548.500000	1023.000000	1023.000000	2046.000000
50.439999	0.031348	18.526415	5.466825	4.528435	3.574446	4.956709	0.000000	-10.000000	-0.508333	30.266666	559.000000	1023.000000	1023.000000	2046.000000
50.459999	0.032522	19.220226	5.752492	4.603881	3.749113	5.114739	0.000000	-10.000000	-0.458333	28.850000	569.333313	1023.000000	1023.000000	2046.000000
50.480000	0.033481	19.787365	6.041031	4.719594	3.864994	5.161747	0.000000	-10.000000	-0.391667	27.066668	579.166687	1023.000000	1023.000000	2046.000000
50.500000	0.034354	20.303488	6.284303	4.805531	3.944504	5.269149	0.000000	-10.000000	-0.333333	25.133333	588.500000	1023.000000	1023.000000	2046.000000
50.520000	0.035007	20.689060	6.363420	4.876458	4.082290	5.366893	0.000000	-10.000000	-0.266667	22.983334	597.000000	1023.000000	1023.000000	2046.000000
50.540001	0.035564	21.018597	6.443726	4.952221	4.147606	5.475043	0.000000	-10.000000	-0.200000	20.666668	605.166687	1023.000000	1023.000000	2046.000000
50.560001	0.036388	21.505568	6.597209	4.946084	4.173739	5.788534	0.000000	-10.000000	-0.133333	17.933334	612.500000	1023.000000	1023.000000	2046.000000
50.580002	0.037075	21.911512	6.717006	5.070301	4.221516	5.902690	0.000000	-10.000000	-0.075000	14.733334	619.166687	1023.000000	1023.000000	2046.000000
50.599998	0.037798	22.338463	6.795717	5.038493	4.350109	6.154144	0.000000	-10.000000	-0.033333	11.533334	624.500000	1023.000000	1023.000000	2046.000000
50.619999	0.038246	22.603354	6.963809	5.305347	4.301864	6.032332	0.000000	-10.000000	-0.008333	8.016666	628.833313	1023.000000	1023.000000	2046.000000
50.639999	0.039010	23.054781	7.113619	5.572101	4.359290	6.009771	0.000000	-10.000000	0.016667	3.916667	632.000000	1023.000000	1023.000000	2046.000000
50.660000	0.039618	23.414431	7.232097	5.804521	4.374706	6.003106	0.000000	-10.000000	0.033333	0.116667	634.000000	1023.000000	1023.000000	2046.000000
50.680000	0.040085	23.690285	7.279307	5.991109	4.423323	5.996545	0.000000	-10.000000	0.058333	-3.666667	634.833313	1023.000000	1023.000000	2046.000000
50.700001	0.040616	24.004045	7.495033	6.203437	4.389705	5.915871	0.000000	-10.000000	0.075000	-6.866667	635.000000	1023.000000	1023.000000	2046.000000
50.720001	0.040812	24.119925	7.679142	6.261230	4.379978	5.799575	0.000000	-10.000000	0.091667	-9.716667	635.000000	1023.000000	1023.000000	2046.000000
50.740002	0.040236	23.779579	7.670957	6.190237	4.307838	5.610548	0.000000	-10.000000	0.100000	-11.566667	635.000000	1023.000000	1023.000000	2046.000000
50.759998	0.038894	22.986364	7.417875	6.041225	4.163725	5.363539	0.000000	-10.000000	0.100000	-12.183333	635.000000	1023.000000	1023.000000	2046.000000
50.779999	0.036332	21.472078	6.937292	5.786312	3.812141	4.936333	0.000000	-10.000000	0.108333	-12.733334	631.666687	1023.000000	1023.000000	2046.000000
50.799999	0.033679	19.904074	6.382148	5.447327	3.466684	4.607915	0.000000	-10.000000	0.133333	-13.400001	623.666687	1023.000000	1023.000000	2046.000000
50.820000	0.031565	18.654949	5.981789	5.189044	3.136099	4.348019	0.000000	-10.000000	0.166667	-14.350000	614.166687	1023.000000	1023.000000	2046.000000
50.840000	0.029999	17.729593	5.619464	4.995690	2.916051	4.198390	0.000000	-10.000000	0.191667	-14.983334	608.000000	1023.000000	1023.000000	2046.000000
50.860001	0.028974	17.123814	5.363798	4.917157	2.772318	4.070540	0.000000	-10.000000	0.200000	-15.300000	603.166687	1023.000000	1023.000000	2046.000000
50.880001	0.027990	16.542038	5.117659	4.880965	2.623169	3.920246	0.000000	-10.000000	0.200000	-15.650001	598.000000	1023.000000	1023.000000	2046.000000
50.900002	0.027098	16.014898	4.959527	4.851153	2.390146	3.814074	0.000000	-10.000000	0.216667	-16.450001	591.000000	1023.000000	1023.000000	2046.000000
50.919998	0.026543	15.686917	4.871496	4.801107	2.219779	3.794535	0.000000	-10.000000	0.233333	-17.800001	585.333313	1023.000000	1023.000000	2046.000000
50.939999	0.026169	15.466020	4.792203	4.764748	2.112320	3.796748	0.000000	-10.000000	0.283333	-19.033333	579.500000	1023.000000	1023.000000	2046.000000
50.959999	0.026021	15.378497	4.779443	4.850814	1.980489	3.767751	0.000000	-10.000000	0.316667	-19.766666	573.166687	1023.000000	1023.000000	2046.000000
50.980000	0.026087	15.417163	4.782560	4.886420	1.913460	3.834723	0.000000	-10.000000	0.333333	-19.883333	566.666687	1023.000000	1023.000000	2046.000000
51.000000	0.026035	15.386576	4.833508	4.988079	1.763881	3.801107	0.000000	-10.000000	0.333333	-20.083334	560.000000	1023.000000	1023.000000	2046.000000
51.020000	0.026087	15.417279	4.888663	5.056344	1.680331	3.791941	0.000000	-10.000000	0.333333	-20.333334	553.333313	1023.000000	1023.000000	2046.000000
51.040001	0.026157	15.458609	4.950175	5.138590	1.647006	3.722837	0.000000	-10.000000	0.366667	-20.950001	546.500000	1023.000000	1023.000000	2046.000000
51.060001	0.026016	15.375423	5.052254	5.157211	1.562912	3.603047	0.000000	-10.000000	0.383333	-21.716667	539.333313	1023.000000	1023.000000	2046.000000
51.080002	0.025795	15.244823	5.056631	5.103407	1.577400	3.507385	0.000000	-10.000000	0.400000	-22.750000	532.166687	1023.000000	1023.000000	2046.000000
51.099998	0.025410	15.017346	5.068018	5.006196	1.525669	3.417464	0.000000	-10.000000	0.433333	-23.683334	524.666687	1023.000000	1023.000000	2046.000000
51.119999	0.024985	14.766427	5.024731	4.897180	1.482395	3.362121	0.000000	-10.000000	0.466667	-24.516666	517.000000	1023.000000	1023.000000	2046.000000
51.139999	0.024419	14.431612	4.964188	4.784635	1.386494	3.296296	0.000000	-10.000000	0.516667	-25.250000	508.666656	1023.000000	1023.000000	2046.000000
51.160000	0.024143	14.268485	4.903115	4.639870	1.342182	3.383318	0.000000	-10.000000	0.533333	-26.033333	500.166656	1023.000000	1023.000000	2046.000000
51.180000	0.023835	14.086369	4.909350	4.564351	1.191520	3.421148	0.000000	-10.000000	0.550000	-26.516666	491.333344	1023.000000	1023.000000	2046.000000
51.200001	0.023467	13.869177	4.910905	4.300045	1.053436	3.604790	0.000000	-10.000000	0.566667	-26.966667	482.500000	1023.000000	1023.000000	2046.000000
51.220001	0.023076	13.637796	4.831492	4.513555	1.042866	3.249883	0.000000	-10.000000	0.583333	-27.183334	473.500000	1023.000000	1023.000000	2046.000000
51.240002	0.022865	13.513210	4.860806	4.572349	0.958121	3.121934	0.000000	-10.000000	0.600000	-27.500000	464.500000	1023.000000	1023.000000	2046.000000
51.259998	0.022490	13.291610	4.854453	4.514806	0.895971	3.026381	0.000000	-10.000000	0.600000	-27.750000	455.333344	1023.000000	1023.000000	2046.000000
51.279999	0.022025	13.016953	4.841105	4.372806	0.863433	2.939608	0.000000	-10.000000	0.616667	-28.200001	446.000000	1023.000000	1023.000000	2046.000000
51.299999	0.021373	12.631484	4.824655	4.218652	0.815863	2.772314	0.000000	-10.000000	0.641667	-28.633333	436.666656	1023.000000	1023.000000	2046.000000
51.320000	0.020662	12.211126	4.786361	4.042047	0.796863	2.585856	0.000000	-10.000000	0.666667	-29.316668	427.166656	1023.000000	1023.000000	2046.000000
51.340000	0.019668	11.623758	4.650135	3.789255	0.677387	2.506982	0.000000	-10.000000	0.675000	-29.500000	417.500000	1023.000000	1023.000000	2046.000000
51.360001	0.018680	11.039744	4.512133	3.666588	0.469333	2.391691	0.000000	-10.000000	0.658333	-29.500000	407.500000	1023.000000	1023.000000	2046.000000
51.380001	0.017409	10.288853	4.281831	3.530004	0.204864	2.272154	0.000000	-10.000000	0.650000	-28.933334	397.666656	1023.000000	1023.000000	2046.000000
51.400002	0.015917	9.407024	3.944562	3.361817	-0.027013	2.127658	0.000000	-10.000000	0.641667	-28.600000	391.166656	1023.000000	1023.000000	2046.000000
51.419998	0.014143	8.358770	3.563175	3.151108	-0.287563	1.932049	0.000000	-10.000000	0.650000	-28.316668	381.500000	1023.000000	1023.000000	2046.000000
51.439999	0.012302	7.270745	3.160161	2.923664	-0.491723	1.678642	0.000000	-10.000000	0.650000	-28.416666	372.000000	1023.000000	1023.000000	2046.000000
51.459999	0.010489	6.198915	2.811567	2.690675	-0.685577	1.382249	0.000000	-10.000000	0.650000	-28.700001	359.166656	1023.000000	1023.000000	2046.000000
51.480000	0.009058	5.353575	2.513321	2.460059	-0.777710	1.157904	0.000000	-10.000000	0.641667	-28.950001	349.833344	1023.000000	1023.000000	2046.000000
51.500000	0.007820	4.621358	2.340609	2.244538	-0.969303	1.005514	0.000000	-10.000000	0.650000	-29.000000	340.166656	1023.000000	1023.000000	2046.000000
51.520000	0.007265	4.293549	2.311713	2.123362	-1.151040	1.009513	0.000000	-10.000000	0.658333	-28.866667	333.833344	1023.000000	1023.000000	2046.000000
51.540001	0.007009	4.142077	2.330370	2.109750	-1.311305	1.013262	0.000000	-10.000000	0.658333	-28.716667	324.166656	1023.000000	1023.000000	2046.000000
51.560001	0.006793	4.014890	2.267658	2.147363	-1.442089	1.041959	0.000000	-10.000000	0.633333	-28.400002	314.500000	1023.000000	1023.000000	2046.000000
51.580002	0.006609	3.905638	2.220907	2.272393	-1.561301	0.973638	0.000000	-10.000000	0.608333	-28.000000	301.833344	1023.000000	1023.000000	2046.000000
51.599998	0.006419	3.793877	2.189977	2.362440	-1.660631	0.902092	0.000000	-10.000000	0.583333	-27.416668	292.500000	1023.000000	1023.000000	2046.000000
51.619999	0.006277	3.709502	2.165270	2.397892	-1.659585	0.805924	0.000000	-10.000000	0.558333	-27.000000	283.500000	1023.000000	1023.000000	2046.000000
51.639999	0.006297	3.721319	2.208152	2.400267	-1.654518	0.767419	0.000000	-10.000000	0.541667	-26.750000	274.500000	1023.000000	1023.000000	2046.000000
51.660000	0.006149	3.633821	2.273209	2.348959	-1.701098	0.712751	0.000000	-10.000000	0.525000	-26.750000	265.500000	1023.000000	1023.000000	2046.000000
51.680000	0.006053	3.577583	2.355291	2.277050	-1.791518	0.736759	0.000000	-10.000000	0.525000	-26.716667	256.500000	1023.000000	1023.000000	2046.000000
51.700001	0.005833	3.447080	2.342554	2.159083	-1.857539	0.802982	0.000000	-10.000000	0.516667	-26.600000	250.500000	1023.000000	1023.000000	2046.000000
51.720001	0.005351	3.162605	2.260098	2.072427	-1.942465	0.772544	0.000000	-10.000000	0.516667	-26.450001	241.666672	1023.000000	1023.000000	2046.000000
51.740002	0.004731	2.795848	2.142268	1.977477	-2.071014	0.747117	0.000000	-10.000000	0.516667	-26.483334	232.833328	1023.000000	1023.000000	2046.000000
51.759998	0.004338	2.563971	2.039732	1.879641	-2.089099	0.733697	0.000000	-10.000000	0.516667	-26.516666	224.000000	1023.000000	1023.000000	2046.000000
51.779999	0.003922	2.317953	2.028520	1.783814	-2.159233	0.664851	0.000000	-10.000000	0.516667	-26.566668	218.000000	1023.000000	1023.000000	2046.000000
51.799999	0.003583	2.117845	2.001273	1.454307	-2.165687	0.827952	0.000000	-10.000000	0.516667	-26.400000	209.166672	1023.000000	1023.000000	2046.000000
51.820000	0.003329	1.967373	1.987026	1.663604	-2.157492	0.474236	0.000000	-10.000000	0.516667	-26.233334	200.333328	1023.000000	1023.000000	2046.000000
51.840000	0.003331	1.968427	2.121484	1.661348	-2.272592	0.458187	0.000000	-10.000000	0.516667	-26.050001	191.666672	1023.000000	1023.000000	2046.000000
51.860001	0.003146	1.859094	2.162086	1.540927	-2.374843	0.530925	0.000000	-10.000000	0.508333	-25.766666	183.000000	1023.000000	1023.000000	2046.000000
51.880001	0.002817	1.664991	2.124377	1.408786	-2.420827	0.552655	0.000000	-10.000000	0.500000	-25.583334	171.500000	1023.000000	1023.000000	2046.000000
51.900002	0.002389	1.411992	2.155221	1.292812	-2.523149	0.487107	0.000000	-10.000000	0.500000	-25.633333	160.000000	1023.000000	1023.000000	2046.000000
51.919998	0.001982	1.171306	2.159898	1.137185	-2.522042	0.396265	0.000000	-10.000000	0.500000	-25.916668	154.333328	1023.000000	1023.000000	2046.000000
51.939999	0.000981	0.580035	2.022782	0.960807	-2.617427	0.213872	0.000000	-10.000000	0.500000	-26.016666	148.666672	1023.000000	1023.000000	2046.000000
51.959999	-0.000355	-0.209950	1.795220	0.827813	-2.755157	-0.077826	0.000000	-10.000000	0.491667	-25.700001	142.833328	1023.000000	1023.000000	2046.000000
51.980000	-0.001556	-0.919618	1.499452	0.640259	-2.815889	-0.243439	0.000000	-10.000000	0.475000	-25.049999	134.333328	1023.000000	1023.000000	2046.000000
52.000000	-0.002949	-1.742624	1.240504	0.372480	-3.046741	-0.308867	0.000000	-10.000000	0.441667	-24.033333	123.333336	1023.000000	1023.000000	2046.000000
52.020000	-0.004629	-2.735692	0.878648	0.144595	-3.285684	-0.473251	0.000000	-10.000000	0.416667	-23.250000	115.333336	1023.000000	1023.000000	2046.000000
52.040001	-0.006542	-3.866108	0.450454	-0.049583	-3.543503	-0.723475	0.000000	-10.000000	0.400000	-22.666668	105.000000	1023.000000	1023.000000	2046.000000
52.060001	-0.008213	-4.854068	0.114955	-0.299464	-3.747015	-0.922544	0.000000	-10.000000	0.383333	-22.300001	97.500000	1023.000000	1023.000000	2046.000000
52.080002	-0.009605	-5.676441	-0.224068	-0.568348	-3.813287	-1.070738	0.000000	-10.000000	0.366667	-21.583334	87.666664	1023.000000	1023.000000	2046.000000
52.099998	-0.010746	-6.350705	-0.440656	-0.731158	-3.912684	-1.266206	0.000000	-10.000000	0.341667	-20.700001	80.500000	1023.000000	1023.000000	2046.000000
[truncated: 1,139,498 more chars]
