# Supplementary material for: Effect of Electrode Belt and Body Positions on Regional Pulmonary Ventilation- and Perfusion-Related Impedance Changes Measured by Electric Impedance Tomography
Source: PLoS One. 2016 Jun 2;11(6):e0155913. doi: 10.1371/journal.pone.0155913 (PMC4890811; doi:10.1371/journal.pone.0155913)
Supplement: S1 Dataset — (ZIP) [file pone.0155913.s001.zip › Dataset/Fp12-stan-4i.txt]

Patient Name:	Fp12
Registry:	Fp12
Investigator:	 
Diagnosys:	 
Notes:	st�ende4i           
Sample Rate [Hz]:	50.08
Time Base 	Pixels Mean 	Pixels Sum 	UPPER RIGHT		UPPER LEFT		LOWER RIGHT		LOWER LEFT		QRS	ETCO2	Paw	Flow (L/min)	Volume	Analog1	Analog2	AnalogSum
0.000000	0.018479	10.920894	5.701048	0.968017	0.010780	4.241049	0.000000	-10.000000	-0.533333	29.033335	488.333344	1023.000000	1023.000000	2046.000000
0.020000	0.019083	11.277999	6.211806	0.538468	0.170902	4.356822	0.000000	-10.000000	-0.483333	27.700001	498.166656	1023.000000	1023.000000	2046.000000
0.040000	0.020321	12.010002	6.669086	0.486273	0.438728	4.415915	0.000000	-10.000000	-0.475000	26.916668	507.500000	1023.000000	1023.000000	2046.000000
0.060000	0.021293	12.584023	6.782399	0.886542	0.591940	4.323143	0.000000	-10.000000	-0.483333	26.300001	516.500000	1023.000000	1023.000000	2046.000000
0.080000	0.021147	12.497881	6.557957	1.365560	0.559810	4.014554	0.000000	-10.000000	-0.466667	26.183334	525.333313	1023.000000	1023.000000	2046.000000
0.100000	0.020457	12.090211	6.085229	1.747694	0.561621	3.695666	0.000000	-10.000000	-0.433333	25.516666	534.166687	1023.000000	1023.000000	2046.000000
0.120000	0.020103	11.880836	5.770170	1.910084	0.567898	3.632684	0.000000	-10.000000	-0.400000	24.816668	542.666687	1023.000000	1023.000000	2046.000000
0.140000	0.020520	12.127213	5.679226	2.077318	0.612672	3.757996	0.000000	-10.000000	-0.383333	24.066668	551.000000	1023.000000	1023.000000	2046.000000
0.160000	0.021481	12.694973	5.663176	2.462983	0.702276	3.866538	0.000000	-10.000000	-0.375000	23.866667	559.000000	1023.000000	1023.000000	2046.000000
0.180000	0.022175	13.105518	5.628970	2.935419	0.695979	3.845150	0.000000	-10.000000	-0.366667	23.683334	567.000000	1023.000000	1023.000000	2046.000000
0.200000	0.022568	13.337900	5.561213	3.338889	0.653992	3.783806	0.000000	-10.000000	-0.358333	23.400000	575.000000	1023.000000	1023.000000	2046.000000
0.220000	0.023076	13.637772	5.589590	3.596709	0.662368	3.789105	0.000000	-10.000000	-0.333333	22.900000	583.000000	1023.000000	1023.000000	2046.000000
0.240000	0.024122	14.255958	5.578074	3.864132	0.928565	3.885186	0.000000	-10.000000	-0.300000	22.516666	590.833313	1023.000000	1023.000000	2046.000000
0.260000	0.026004	15.368534	5.766091	4.131267	1.142451	4.328725	0.000000	-10.000000	-0.283333	21.866667	598.500000	1023.000000	1023.000000	2046.000000
0.280000	0.028269	16.706844	6.074439	4.480694	1.381023	4.770689	0.000000	-10.000000	-0.291667	21.316668	605.833313	1023.000000	1023.000000	2046.000000
0.300000	0.030614	18.092731	6.428238	4.898095	1.637678	5.128721	0.000000	-10.000000	-0.275000	20.833334	613.000000	1023.000000	1023.000000	2046.000000
0.320000	0.032439	19.171188	6.813062	5.342379	1.817887	5.197861	0.000000	-10.000000	-0.275000	20.283335	620.000000	1023.000000	1023.000000	2046.000000
0.340000	0.033434	19.759678	7.196010	5.488797	1.873603	5.201266	0.000000	-10.000000	-0.241667	19.616667	626.833313	1023.000000	1023.000000	2046.000000
0.360000	0.034323	20.285177	7.495188	5.486561	2.105826	5.197602	0.000000	-10.000000	-0.241667	18.900002	633.666687	1023.000000	1023.000000	2046.000000
0.380000	0.035568	21.020485	7.900505	5.155461	2.346385	5.618135	0.000000	-10.000000	-0.200000	18.233334	640.166687	1023.000000	1023.000000	2046.000000
0.400000	0.036653	21.662050	8.269317	4.893787	2.533731	5.965214	0.000000	-10.000000	-0.158333	17.183334	646.500000	1023.000000	1023.000000	2046.000000
0.420000	0.037600	22.221378	8.590307	4.774081	2.658666	6.198325	0.000000	-10.000000	-0.125000	15.683333	652.333313	1023.000000	1023.000000	2046.000000
0.440000	0.038142	22.541941	8.796783	4.828334	2.735204	6.181620	0.000000	-10.000000	-0.100000	13.700000	657.833313	1023.000000	1023.000000	2046.000000
0.460000	0.037997	22.456396	8.867730	4.861364	2.701508	6.025794	0.000000	-10.000000	-0.075000	11.416667	662.666687	1023.000000	1023.000000	2046.000000
0.480000	0.037514	22.170706	8.858234	4.789656	2.666962	5.855853	0.000000	-10.000000	-0.033333	8.650001	666.833313	1023.000000	1023.000000	2046.000000
0.500000	0.037886	22.390743	8.922394	4.666148	2.815907	5.986294	0.000000	-10.000000	-0.016667	5.666667	670.000000	1023.000000	1023.000000	2046.000000
0.520000	0.038586	22.804043	9.086078	4.455450	2.959112	6.303402	0.000000	-10.000000	-0.008333	2.066667	672.333313	1023.000000	1023.000000	2046.000000
0.540000	0.038511	22.760218	9.211049	4.214517	2.867383	6.467270	0.000000	-10.000000	-0.008333	-1.016667	673.500000	1023.000000	1023.000000	2046.000000
0.560000	0.037540	22.186361	9.144622	4.079507	2.703287	6.258945	0.000000	-10.000000	0.008333	-3.950000	674.000000	1023.000000	1023.000000	2046.000000
0.580000	0.036749	21.718819	8.947409	4.172998	2.574038	6.024374	0.000000	-10.000000	0.016667	-6.300000	674.000000	1023.000000	1023.000000	2046.000000
0.600000	0.035858	21.192194	8.621489	4.330997	2.443915	5.795793	0.000000	-10.000000	0.033333	-8.566667	674.000000	1023.000000	1023.000000	2046.000000
0.620000	0.035198	20.801861	8.389388	4.240694	2.380312	5.791467	0.000000	-10.000000	0.041667	-10.166667	674.000000	1023.000000	1023.000000	2046.000000
0.640000	0.034731	20.526119	8.374007	3.801286	2.320820	6.030005	0.000000	-10.000000	0.066667	-11.416667	674.000000	1023.000000	1023.000000	2046.000000
0.660000	0.034082	20.142435	8.551020	3.266371	2.279606	6.045437	0.000000	-10.000000	0.066667	-12.483334	674.000000	1023.000000	1023.000000	2046.000000
0.680000	0.033376	19.725142	8.682566	3.038386	2.190502	5.813688	0.000000	-10.000000	0.083333	-13.300000	666.333313	1023.000000	1023.000000	2046.000000
0.700000	0.032239	19.053535	8.518819	3.254451	1.930832	5.349435	0.000000	-10.000000	0.066667	-13.500000	655.666687	1023.000000	1023.000000	2046.000000
0.720000	0.031190	18.433367	8.149302	3.460175	1.795925	5.027966	0.000000	-10.000000	0.066667	-13.450001	645.000000	1023.000000	1023.000000	2046.000000
0.740000	0.030421	17.978930	7.758611	3.534581	1.699205	4.986533	0.000000	-10.000000	0.066667	-13.500000	640.500000	1023.000000	1023.000000	2046.000000
0.760000	0.029091	17.192524	7.290547	3.526453	1.463787	4.911737	0.000000	-10.000000	0.100000	-13.933333	637.500000	1023.000000	1023.000000	2046.000000
0.780000	0.027386	16.185190	6.809052	3.621858	1.144253	4.610028	0.000000	-10.000000	0.133333	-14.500000	632.833313	1023.000000	1023.000000	2046.000000
0.800000	0.025554	15.102141	6.396908	3.739439	0.772154	4.193640	0.000000	-10.000000	0.158333	-15.133333	628.000000	1023.000000	1023.000000	2046.000000
0.820000	0.024206	14.305823	6.083101	3.847338	0.508241	3.867143	0.000000	-10.000000	0.175000	-15.550000	623.000000	1023.000000	1023.000000	2046.000000
0.840000	0.023518	13.899352	5.866970	3.917388	0.339075	3.775919	0.000000	-10.000000	0.191667	-16.216667	617.833313	1023.000000	1023.000000	2046.000000
0.860000	0.023343	13.795971	5.702455	3.925120	0.345667	3.822730	0.000000	-10.000000	0.208333	-17.100000	612.333313	1023.000000	1023.000000	2046.000000
0.880000	0.023466	13.868643	5.691368	3.851522	0.363420	3.962333	0.000000	-10.000000	0.225000	-18.383333	606.500000	1023.000000	1023.000000	2046.000000
0.900000	0.023924	14.139332	5.729619	3.964622	0.292093	4.152998	0.000000	-10.000000	0.250000	-19.533333	600.333313	1023.000000	1023.000000	2046.000000
0.920000	0.024253	14.333704	5.632572	4.267913	0.225283	4.207936	0.000000	-10.000000	0.275000	-20.333334	594.000000	1023.000000	1023.000000	2046.000000
0.940000	0.024392	14.415570	5.548810	4.692537	0.137803	4.036420	0.000000	-10.000000	0.300000	-20.633333	587.333313	1023.000000	1023.000000	2046.000000
0.960000	0.024445	14.446740	5.558320	4.940633	0.048936	3.898851	0.000000	-10.000000	0.316667	-20.883333	580.500000	1023.000000	1023.000000	2046.000000
0.980000	0.024297	14.359316	5.650359	5.006933	-0.016440	3.718465	0.000000	-10.000000	0.325000	-21.083334	573.500000	1023.000000	1023.000000	2046.000000
1.000000	0.024189	14.295430	5.800696	4.845050	-0.032991	3.682675	0.000000	-10.000000	0.333333	-21.750000	566.333313	1023.000000	1023.000000	2046.000000
1.020000	0.024165	14.281361	5.877759	4.571654	0.046104	3.785843	0.000000	-10.000000	0.366667	-22.650000	559.166687	1023.000000	1023.000000	2046.000000
1.040000	0.023658	13.981990	5.935927	4.233426	-0.092938	3.905575	0.000000	-10.000000	0.416667	-23.700001	551.666687	1023.000000	1023.000000	2046.000000
1.060000	0.022442	13.263332	5.806742	3.997673	-0.313766	3.772683	0.000000	-10.000000	0.466667	-24.866667	543.666687	1023.000000	1023.000000	2046.000000
1.080000	0.021098	12.468787	5.708515	3.890988	-0.584384	3.453668	0.000000	-10.000000	0.500000	-25.866667	535.166687	1023.000000	1023.000000	2046.000000
1.100000	0.019844	11.727607	5.571396	3.696631	-0.777006	3.236586	0.000000	-10.000000	0.525000	-26.916666	526.333313	1023.000000	1023.000000	2046.000000
1.120000	0.018556	10.966799	5.450342	3.519380	-1.002188	2.999266	0.000000	-10.000000	0.566667	-27.650000	517.500000	1023.000000	1023.000000	2046.000000
1.140000	0.017800	10.519638	5.331785	3.345396	-1.043314	2.885771	0.000000	-10.000000	0.608333	-28.416666	508.333344	1023.000000	1023.000000	2046.000000
1.160000	0.017096	10.103990	5.197751	3.158622	-1.099270	2.846886	0.000000	-10.000000	0.641667	-29.050001	499.000000	1023.000000	1023.000000	2046.000000
1.180000	0.016126	9.530291	5.099647	2.775358	-1.294139	2.949425	0.000000	-10.000000	0.658333	-29.566668	489.333344	1023.000000	1023.000000	2046.000000
1.200000	0.014685	8.678621	4.942656	2.575502	-1.601737	2.762202	0.000000	-10.000000	0.675000	-29.966667	479.500000	1023.000000	1023.000000	2046.000000
1.220000	0.013282	7.849834	4.491458	2.585044	-1.763081	2.536414	0.000000	-10.000000	0.708333	-30.366667	469.500000	1023.000000	1023.000000	2046.000000
1.240000	0.011224	6.633581	4.152480	2.396927	-2.132542	2.216716	0.000000	-10.000000	0.733333	-30.650000	459.333344	1023.000000	1023.000000	2046.000000
1.260000	0.009083	5.368184	3.925667	1.895856	-2.377250	1.923910	0.000000	-10.000000	0.758333	-30.716667	449.000000	1023.000000	1023.000000	2046.000000
1.280000	0.006982	4.126509	3.855672	1.001124	-2.537231	1.806944	0.000000	-10.000000	0.758333	-31.016666	438.666656	1023.000000	1023.000000	2046.000000
1.300000	0.005611	3.316382	3.958957	0.203023	-2.674131	1.828532	0.000000	-10.000000	0.758333	-31.250000	428.333344	1023.000000	1023.000000	2046.000000
1.320000	0.004138	2.445521	3.772827	-0.068690	-2.907473	1.648857	0.000000	-10.000000	0.750000	-31.483334	418.000000	1023.000000	1023.000000	2046.000000
1.340000	0.002553	1.508745	3.372171	0.098241	-3.182698	1.221031	0.000000	-10.000000	0.733333	-31.083334	407.500000	1023.000000	1023.000000	2046.000000
1.360000	0.001193	0.705222	3.000119	0.298215	-3.460830	0.867718	0.000000	-10.000000	0.700000	-30.550001	397.000000	1023.000000	1023.000000	2046.000000
1.380000	-0.000179	-0.105591	2.666374	0.382838	-3.675488	0.520685	0.000000	-10.000000	0.666667	-29.900000	386.666656	1023.000000	1023.000000	2046.000000
1.400000	-0.001373	-0.811595	2.278868	0.352449	-3.800770	0.357857	0.000000	-10.000000	0.633333	-29.333334	376.666656	1023.000000	1023.000000	2046.000000
1.420000	-0.002921	-1.726097	1.956564	0.247473	-4.139209	0.209075	0.000000	-10.000000	0.616667	-29.066668	367.000000	1023.000000	1023.000000	2046.000000
1.440000	-0.004639	-2.741402	1.545035	0.164921	-4.416568	-0.034789	0.000000	-10.000000	0.600000	-28.800001	357.333344	1023.000000	1023.000000	2046.000000
1.460000	-0.006229	-3.681244	1.227104	0.097068	-4.705322	-0.300093	0.000000	-10.000000	0.600000	-28.800001	347.833344	1023.000000	1023.000000	2046.000000
1.480000	-0.007682	-4.540104	0.988518	0.049280	-4.928832	-0.649070	0.000000	-10.000000	0.591667	-28.616667	338.166656	1023.000000	1023.000000	2046.000000
1.500000	-0.008814	-5.208972	0.893371	-0.106764	-5.089988	-0.905591	0.000000	-10.000000	0.583333	-28.616667	328.666656	1023.000000	1023.000000	2046.000000
1.520000	-0.008862	-5.237568	0.843618	-0.028949	-5.117545	-0.934692	0.000000	-10.000000	0.550000	-28.316668	319.000000	1023.000000	1023.000000	2046.000000
1.540000	-0.008561	-5.059417	0.739990	0.176011	-5.228137	-0.747280	0.000000	-10.000000	0.525000	-27.933334	309.500000	1023.000000	1023.000000	2046.000000
1.560000	-0.008541	-5.047730	0.553433	0.496794	-5.350400	-0.747556	0.000000	-10.000000	0.500000	-27.150000	300.166656	1023.000000	1023.000000	2046.000000
1.580000	-0.008472	-5.006749	0.519252	0.851764	-5.499048	-0.878718	0.000000	-10.000000	0.491667	-26.316668	291.000000	1023.000000	1023.000000	2046.000000
1.600000	-0.008584	-5.073074	0.498839	1.058448	-5.560600	-1.069761	0.000000	-10.000000	0.475000	-25.416666	282.333344	1023.000000	1023.000000	2046.000000
1.620000	-0.008838	-5.223475	0.467608	1.046080	-5.592123	-1.145041	0.000000	-10.000000	0.458333	-24.816668	274.000000	1023.000000	1023.000000	2046.000000
1.640000	-0.009357	-5.530003	0.442497	0.874746	-5.689809	-1.157437	0.000000	-10.000000	0.416667	-24.283333	265.666656	1023.000000	1023.000000	2046.000000
1.660000	-0.010158	-6.003530	0.375021	0.504053	-5.872169	-1.010435	0.000000	-10.000000	0.400000	-23.900000	257.500000	1023.000000	1023.000000	2046.000000
1.680000	-0.011140	-6.583799	0.325794	0.250192	-6.089835	-1.069950	0.000000	-10.000000	0.366667	-23.350000	249.500000	1023.000000	1023.000000	2046.000000
1.700000	-0.011947	-7.060777	0.233427	0.099572	-6.147163	-1.246613	0.000000	-10.000000	0.358333	-22.866667	241.833328	1023.000000	1023.000000	2046.000000
1.720000	-0.013033	-7.702793	0.142232	-0.066713	-6.294837	-1.483475	0.000000	-10.000000	0.341667	-22.266668	234.166672	1023.000000	1023.000000	2046.000000
1.740000	-0.013914	-8.223166	-0.013517	-0.235540	-6.371402	-1.602706	0.000000	-10.000000	0.333333	-21.866667	226.666672	1023.000000	1023.000000	2046.000000
1.760000	-0.014539	-8.592409	-0.152727	-0.454329	-6.497982	-1.487371	0.000000	-10.000000	0.325000	-21.550001	219.333328	1023.000000	1023.000000	2046.000000
1.780000	-0.015566	-9.199562	-0.303333	-0.669001	-6.727835	-1.499393	0.000000	-10.000000	0.308333	-21.366667	212.166672	1023.000000	1023.000000	2046.000000
1.800000	-0.016582	-9.799673	-0.382672	-0.930102	-6.924388	-1.562510	0.000000	-10.000000	0.308333	-20.983334	205.000000	1023.000000	1023.000000	2046.000000
1.820000	-0.017848	-10.548238	-0.506536	-1.046537	-7.066581	-1.928584	0.000000	-10.000000	0.308333	-20.733334	198.000000	1023.000000	1023.000000	2046.000000
1.840000	-0.018984	-11.219658	-0.816802	-1.195222	-7.140781	-2.066853	0.000000	-10.000000	0.308333	-20.283335	191.166672	1023.000000	1023.000000	2046.000000
1.860000	-0.020277	-11.983426	-1.060767	-1.399176	-7.401081	-2.122403	0.000000	-10.000000	0.283333	-19.983334	184.333328	1023.000000	1023.000000	2046.000000
1.880000	-0.021633	-12.785172	-1.118055	-2.001561	-7.621443	-2.044113	0.000000	-10.000000	0.250000	-19.316668	177.833328	1023.000000	1023.000000	2046.000000
1.900000	-0.023476	-13.874323	-1.086632	-2.862984	-7.746518	-2.178189	0.000000	-10.000000	0.225000	-18.933334	171.166672	1023.000000	1023.000000	2046.000000
1.920000	-0.024819	-14.668268	-0.957843	-3.554177	-7.766761	-2.389488	0.000000	-10.000000	0.208333	-18.733334	164.833328	1023.000000	1023.000000	2046.000000
1.940000	-0.026190	-15.478528	-1.037761	-3.921309	-7.840353	-2.679105	0.000000	-10.000000	0.216667	-18.650000	158.500000	1023.000000	1023.000000	2046.000000
1.960000	-0.027194	-16.071573	-1.255886	-3.940262	-8.012530	-2.862895	0.000000	-10.000000	0.200000	-18.233334	152.500000	1023.000000	1023.000000	2046.000000
1.980000	-0.027761	-16.406990	-1.472894	-3.911563	-8.218578	-2.803954	0.000000	-10.000000	0.191667	-17.283333	146.500000	1023.000000	1023.000000	2046.000000
2.000000	-0.028349	-16.754503	-1.730496	-3.765386	-8.335678	-2.922943	0.000000	-10.000000	0.166667	-16.183334	140.666672	1023.000000	1023.000000	2046.000000
2.020000	-0.028880	-17.068106	-2.031136	-3.574386	-8.306507	-3.156076	0.000000	-10.000000	0.166667	-15.150001	135.166672	1023.000000	1023.000000	2046.000000
2.040000	-0.030113	-17.796959	-2.328114	-3.566800	-8.472490	-3.429553	0.000000	-10.000000	0.158333	-14.583334	130.000000	1023.000000	1023.000000	2046.000000
2.060000	-0.031380	-18.545288	-2.573064	-3.658414	-8.687637	-3.626173	0.000000	-10.000000	0.158333	-14.283334	125.166664	1023.000000	1023.000000	2046.000000
2.080000	-0.032624	-19.280552	-2.814566	-3.740901	-8.921402	-3.803685	0.000000	-10.000000	0.150000	-14.083334	120.333336	1023.000000	1023.000000	2046.000000
2.100000	-0.033412	-19.746304	-2.889627	-3.864531	-9.155559	-3.836586	0.000000	-10.000000	0.133333	-13.716667	115.666664	1023.000000	1023.000000	2046.000000
2.120000	-0.033494	-19.795244	-2.891632	-3.958117	-9.230812	-3.714683	0.000000	-10.000000	0.100000	-13.116667	111.166664	1023.000000	1023.000000	2046.000000
2.140000	-0.032886	-19.435431	-2.906675	-3.741335	-9.118443	-3.668979	0.000000	-10.000000	0.075000	-12.416667	106.833336	1023.000000	1023.000000	2046.000000
2.160000	-0.032426	-19.163757	-2.967138	-3.342150	-9.046496	-3.807973	0.000000	-10.000000	0.058333	-11.500000	102.833336	1023.000000	1023.000000	2046.000000
2.180000	-0.032271	-19.072229	-3.015811	-3.026509	-9.082774	-3.947136	0.000000	-10.000000	0.050000	-10.333334	98.833336	1023.000000	1023.000000	2046.000000
2.200000	-0.032178	-19.017296	-3.022939	-2.871907	-9.221216	-3.901233	0.000000	-10.000000	0.025000	-9.166667	95.333336	1023.000000	1023.000000	2046.000000
2.220000	-0.031988	-18.905117	-2.993847	-2.728020	-9.306943	-3.876307	0.000000	-10.000000	0.008333	-7.866667	92.166664	1023.000000	1023.000000	2046.000000
2.240000	-0.031602	-18.677074	-2.825416	-2.787245	-9.397741	-3.666671	0.000000	-10.000000	0.000000	-7.050000	89.666664	1023.000000	1023.000000	2046.000000
2.260000	-0.031401	-18.557747	-2.753278	-2.940984	-9.342850	-3.520635	0.000000	-10.000000	0.000000	-6.333333	87.500000	1023.000000	1023.000000	2046.000000
2.280000	-0.031450	-18.586849	-2.768460	-2.978011	-9.233994	-3.606385	0.000000	-10.000000	0.000000	-6.066667	85.500000	1023.000000	1023.000000	2046.000000
2.300000	-0.031627	-18.691570	-2.826709	-3.006205	-9.135678	-3.722979	0.000000	-10.000000	0.000000	-5.766667	83.500000	1023.000000	1023.000000	2046.000000
2.320000	-0.032347	-19.116922	-2.822494	-3.169591	-9.273136	-3.851701	0.000000	-10.000000	0.000000	-5.633333	81.500000	1023.000000	1023.000000	2046.000000
2.340000	-0.033240	-19.645069	-2.806020	-3.391530	-9.511616	-3.935904	0.000000	-10.000000	0.000000	-5.616667	79.500000	1023.000000	1023.000000	2046.000000
2.360000	-0.033673	-19.900579	-2.775413	-3.529383	-9.664144	-3.931640	0.000000	-10.000000	0.000000	-5.783333	77.500000	1023.000000	1023.000000	2046.000000
2.380000	-0.033514	-19.806608	-2.732392	-3.688334	-9.664416	-3.721466	0.000000	-10.000000	0.000000	-5.916667	75.500000	1023.000000	1023.000000	2046.000000
2.400000	-0.033500	-19.798239	-2.838717	-3.733079	-9.515709	-3.710735	0.000000	-10.000000	0.000000	-6.033333	73.500000	1023.000000	1023.000000	2046.000000
2.420000	-0.033672	-19.900002	-3.024255	-3.742011	-9.332466	-3.801270	0.000000	-10.000000	0.000000	-6.116667	71.500000	1023.000000	1023.000000	2046.000000
2.440000	-0.034968	-20.665823	-3.127004	-3.851534	-9.554516	-4.132769	0.000000	-10.000000	-0.008333	-6.266667	69.500000	1023.000000	1023.000000	2046.000000
2.460000	-0.035915	-21.225903	-3.285539	-3.998112	-9.791631	-4.150620	0.000000	-10.000000	-0.008333	-6.283333	67.500000	1023.000000	1023.000000	2046.000000
2.480000	-0.036561	-21.607584	-3.314891	-4.101957	-10.089712	-4.101025	0.000000	-10.000000	-0.008333	-6.133334	65.500000	1023.000000	1023.000000	2046.000000
2.500000	-0.036866	-21.788095	-3.358130	-4.502747	-9.987662	-3.939557	0.000000	-10.000000	-0.008333	-5.850000	63.500000	1023.000000	1023.000000	2046.000000
2.520000	-0.037721	-22.292984	-3.380193	-5.202616	-9.759080	-3.951096	0.000000	-10.000000	-0.008333	-5.833333	61.500000	1023.000000	1023.000000	2046.000000
2.540000	-0.038736	-22.892710	-3.236162	-5.780375	-9.716354	-4.159818	0.000000	-10.000000	-0.008333	-6.283333	59.500000	1023.000000	1023.000000	2046.000000
2.560000	-0.039583	-23.393766	-3.141708	-6.117639	-9.792195	-4.342225	0.000000	-10.000000	0.000000	-6.900000	57.166668	1023.000000	1023.000000	2046.000000
2.580000	-0.040692	-24.048792	-3.175082	-6.140698	-10.171940	-4.561072	0.000000	-10.000000	0.000000	-7.283333	54.833332	1023.000000	1023.000000	2046.000000
2.600000	-0.040946	-24.198904	-3.352001	-5.939707	-10.311499	-4.595697	0.000000	-10.000000	0.000000	-6.800000	52.166668	1023.000000	1023.000000	2046.000000
2.620000	-0.040646	-24.021738	-3.548112	-5.627346	-10.231665	-4.614616	0.000000	-10.000000	0.000000	-5.983334	49.833332	1023.000000	1023.000000	2046.000000
2.640000	-0.040722	-24.066526	-3.928113	-5.352814	-10.031939	-4.753662	0.000000	-10.000000	0.000000	-5.200000	48.166668	1023.000000	1023.000000	2046.000000
2.660000	-0.041624	-24.599791	-4.314037	-5.160616	-10.071618	-5.053519	0.000000	-10.000000	-0.008333	-4.600000	46.666668	1023.000000	1023.000000	2046.000000
2.680000	-0.043041	-25.437517	-4.529580	-5.276398	-10.412072	-5.219468	0.000000	-10.000000	-0.016667	-4.266667	45.333332	1023.000000	1023.000000	2046.000000
2.700000	-0.044224	-26.136602	-4.611710	-5.413847	-10.822596	-5.288449	0.000000	-10.000000	-0.016667	-3.800000	43.666668	1023.000000	1023.000000	2046.000000
2.720000	-0.044233	-26.141609	-4.726669	-5.332810	-10.811970	-5.270159	0.000000	-10.000000	-0.008333	-3.633333	42.333332	1023.000000	1023.000000	2046.000000
2.740000	-0.043671	-25.809742	-4.844120	-5.177608	-10.588364	-5.199650	0.000000	-10.000000	0.000000	-3.350000	41.166668	1023.000000	1023.000000	2046.000000
2.760000	-0.042891	-25.348505	-4.975934	-4.832948	-10.343955	-5.195669	0.000000	-10.000000	-0.016667	-2.983333	40.000000	1023.000000	1023.000000	2046.000000
2.780000	-0.042414	-25.066950	-4.993984	-4.472370	-10.421675	-5.178922	0.000000	-10.000000	-0.033333	-1.800000	39.000000	1023.000000	1023.000000	2046.000000
2.800000	-0.042421	-25.070597	-4.828968	-4.278953	-10.814280	-5.148396	0.000000	-10.000000	-0.050000	0.033333	38.333332	1023.000000	1023.000000	2046.000000
2.820000	-0.041472	-24.509697	-4.656140	-3.952830	-10.862580	-5.038146	0.000000	-10.000000	-0.050000	1.966667	38.000000	1023.000000	1023.000000	2046.000000
2.840000	-0.039764	-23.500429	-4.489511	-3.580636	-10.570556	-4.859726	0.000000	-10.000000	-0.050000	3.633333	38.000000	1023.000000	1023.000000	2046.000000
2.860000	-0.038465	-22.733109	-4.367370	-3.423000	-10.262744	-4.679995	0.000000	-10.000000	-0.050000	4.800000	38.000000	1023.000000	1023.000000	2046.000000
2.880000	-0.037664	-22.259233	-4.305826	-3.366663	-9.974182	-4.612563	0.000000	-10.000000	-0.058333	5.716667	38.000000	1023.000000	1023.000000	2046.000000
2.900000	-0.037639	-22.244682	-4.144803	-3.455611	-10.034880	-4.609389	0.000000	-10.000000	-0.075000	6.016667	38.000000	1023.000000	1023.000000	2046.000000
2.920000	-0.037838	-22.362514	-3.918139	-3.687338	-10.217957	-4.539080	0.000000	-10.000000	-0.083333	6.200000	38.000000	1023.000000	1023.000000	2046.000000
2.940000	-0.037774	-22.324589	-3.653483	-3.891941	-10.378133	-4.401032	0.000000	-10.000000	-0.091667	6.616667	38.000000	1023.000000	1023.000000	2046.000000
2.960000	-0.037109	-21.931534	-3.469412	-3.936277	-10.256804	-4.269041	0.000000	-10.000000	-0.091667	7.550000	38.000000	1023.000000	1023.000000	2046.000000
2.980000	-0.035714	-21.107014	-3.364751	-3.746306	-9.877974	-4.117983	0.000000	-10.000000	-0.116667	9.100000	38.000000	1023.000000	1023.000000	2046.000000
3.000000	-0.034377	-20.317005	-3.391418	-3.616706	-9.434155	-3.874727	0.000000	-10.000000	-0.141667	11.016667	35.333332	1023.000000	1023.000000	2046.000000
3.020000	-0.033980	-20.081951	-3.343529	-3.602481	-9.333647	-3.802295	0.000000	-10.000000	-0.200000	13.566667	30.333334	1023.000000	1023.000000	2046.000000
3.040000	-0.033739	-19.939520	-3.167060	-3.760008	-9.389544	-3.622907	0.000000	-10.000000	-0.250000	16.033333	26.833334	1023.000000	1023.000000	2046.000000
3.060000	-0.033523	-19.812067	-2.852213	-3.942723	-9.550706	-3.466425	0.000000	-10.000000	-0.308333	18.700001	28.000000	1023.000000	1023.000000	2046.000000
3.080000	-0.032047	-18.939705	-2.775891	-3.778556	-9.202662	-3.182596	0.000000	-10.000000	-0.358333	20.583334	33.666668	1023.000000	1023.000000	2046.000000
3.100000	-0.030603	-18.086187	-2.811734	-3.584862	-8.740833	-2.948760	0.000000	-10.000000	-0.416667	22.216667	40.333332	1023.000000	1023.000000	2046.000000
3.120000	-0.030335	-17.927950	-2.736428	-3.844977	-8.542635	-2.803910	0.000000	-10.000000	-0.458333	23.700001	47.500000	1023.000000	1023.000000	2046.000000
3.140000	-0.030635	-18.105522	-2.310294	-4.538027	-8.619642	-2.637558	0.000000	-10.000000	-0.483333	25.150000	55.166668	1023.000000	1023.000000	2046.000000
3.160000	-0.030329	-17.924538	-1.720998	-5.155662	-8.570870	-2.477008	0.000000	-10.000000	-0.516667	26.300001	63.333332	1023.000000	1023.000000	2046.000000
3.180000	-0.028504	-16.846094	-1.347358	-5.107327	-8.058704	-2.332705	0.000000	-10.000000	-0.550000	27.166666	72.000000	1023.000000	1023.000000	2046.000000
3.200000	-0.026203	-15.486092	-1.254318	-4.531239	-7.531041	-2.169494	0.000000	-10.000000	-0.591667	27.983334	81.000000	1023.000000	1023.000000	2046.000000
3.220000	-0.024677	-14.584350	-1.256859	-3.988088	-7.270839	-2.068564	0.000000	-10.000000	-0.641667	29.333334	90.166664	1023.000000	1023.000000	2046.000000
3.240000	-0.023746	-14.033808	-1.246860	-3.605160	-7.203057	-1.978732	0.000000	-10.000000	-0.683333	30.266666	99.666664	1023.000000	1023.000000	2046.000000
3.260000	-0.023522	-13.901448	-1.123947	-3.444820	-7.367564	-1.965118	0.000000	-10.000000	-0.708333	31.066668	109.500000	1023.000000	1023.000000	2046.000000
3.280000	-0.022560	-13.332860	-1.088445	-3.195760	-7.174669	-1.873985	0.000000	-10.000000	-0.708333	31.466667	119.833336	1023.000000	1023.000000	2046.000000
3.300000	-0.021092	-12.465554	-1.130327	-2.778064	-6.770336	-1.786828	0.000000	-10.000000	-0.725000	32.066666	130.333328	1023.000000	1023.000000	2046.000000
3.320000	-0.019870	-11.743448	-1.130144	-2.443872	-6.534863	-1.634569	0.000000	-10.000000	-0.741667	32.500000	141.000000	1023.000000	1023.000000	2046.000000
3.340000	-0.019224	-11.361615	-1.056183	-2.307389	-6.502001	-1.496042	0.000000	-10.000000	-0.775000	32.950001	151.666672	1023.000000	1023.000000	2046.000000
3.360000	-0.018080	-10.685184	-0.745399	-2.171159	-6.480197	-1.288429	0.000000	-10.000000	-0.775000	33.183334	162.500000	1023.000000	1023.000000	2046.000000
3.380000	-0.015679	-9.266553	-0.531450	-1.703761	-6.063642	-0.967700	0.000000	-10.000000	-0.791667	33.466667	173.666672	1023.000000	1023.000000	2046.000000
3.400000	-0.012906	-7.627535	-0.384853	-0.993635	-5.570189	-0.678858	0.000000	-10.000000	-0.800000	33.566666	184.833328	1023.000000	1023.000000	2046.000000
3.420000	-0.010834	-6.402721	-0.090357	-0.634172	-5.358214	-0.319979	0.000000	-10.000000	-0.833333	34.133335	196.000000	1023.000000	1023.000000	2046.000000
3.440000	-0.008723	-5.155509	0.435416	-0.335091	-5.231905	-0.023930	0.000000	-10.000000	-0.858333	34.750000	207.333328	1023.000000	1023.000000	2046.000000
3.460000	-0.006342	-3.748311	1.007526	-0.136537	-4.900191	0.280891	0.000000	-10.000000	-0.875000	35.400002	218.666672	1023.000000	1023.000000	2046.000000
3.480000	-0.004022	-2.377223	1.406674	0.063938	-4.375778	0.527943	0.000000	-10.000000	-0.891667	35.816669	230.333328	1023.000000	1023.000000	2046.000000
3.500000	-0.002293	-1.355138	1.841675	-0.000981	-4.061465	0.865633	0.000000	-10.000000	-0.908333	36.033333	242.000000	1023.000000	1023.000000	2046.000000
3.520000	-0.001014	-0.599418	2.340490	-0.244777	-3.894177	1.199046	0.000000	-10.000000	-0.900000	36.233334	254.000000	1023.000000	1023.000000	2046.000000
3.540000	0.000587	0.346652	2.885801	-0.251747	-3.701778	1.414376	0.000000	-10.000000	-0.908333	36.033333	266.166656	1023.000000	1023.000000	2046.000000
3.560000	0.002434	1.438317	3.346685	-0.173056	-3.377465	1.642152	0.000000	-10.000000	-0.883333	36.049999	278.500000	1023.000000	1023.000000	2046.000000
3.580000	0.004147	2.450654	3.640275	0.065985	-3.018240	1.762634	0.000000	-10.000000	-0.900000	35.983334	290.833344	1023.000000	1023.000000	2046.000000
3.600000	0.005674	3.353390	4.001802	0.070398	-2.786776	2.067967	0.000000	-10.000000	-0.891667	35.983334	303.000000	1023.000000	1023.000000	2046.000000
3.620000	0.007154	4.227928	4.314150	-0.007927	-2.515498	2.437203	0.000000	-10.000000	-0.908333	35.883335	315.000000	1023.000000	1023.000000	2046.000000
3.640000	0.008709	5.147303	4.764820	-0.030161	-2.306219	2.718863	0.000000	-10.000000	-0.900000	35.766666	323.000000	1023.000000	1023.000000	2046.000000
3.660000	0.010361	6.123465	5.100343	0.141999	-1.957438	2.838561	0.000000	-10.000000	-0.875000	35.549999	334.666656	1023.000000	1023.000000	2046.000000
3.680000	0.011592	6.851161	5.341477	0.381593	-1.755790	2.883881	0.000000	-10.000000	-0.850000	35.416668	346.333344	1023.000000	1023.000000	2046.000000
3.700000	0.013211	7.807668	5.483211	0.756757	-1.546411	3.114111	0.000000	-10.000000	-0.816667	35.083336	362.000000	1023.000000	1023.000000	2046.000000
3.720000	0.014408	8.515257	5.494483	0.999467	-1.349835	3.371141	0.000000	-10.000000	-0.816667	34.866669	373.833344	1023.000000	1023.000000	2046.000000
3.740000	0.015582	9.209062	5.702271	0.918010	-1.095468	3.684248	0.000000	-10.000000	-0.800000	34.516666	385.500000	1023.000000	1023.000000	2046.000000
3.760000	0.016740	9.893433	6.078535	0.793897	-0.843313	3.864314	0.000000	-10.000000	-0.791667	34.333332	397.000000	1023.000000	1023.000000	2046.000000
3.780000	0.017797	10.518136	6.604577	0.641575	-0.640203	3.912187	0.000000	-10.000000	-0.775000	33.883335	408.500000	1023.000000	1023.000000	2046.000000
3.800000	0.018937	11.191832	6.880659	0.828448	-0.380133	3.862857	0.000000	-10.000000	-0.766667	33.583336	420.000000	1023.000000	1023.000000	2046.000000
3.820000	0.020184	11.928830	6.923019	1.269384	-0.138881	3.875308	0.000000	-10.000000	-0.758333	33.250000	431.333344	1023.000000	1023.000000	2046.000000
3.840000	0.020717	12.243659	6.721982	1.611942	-0.008988	3.918722	0.000000	-10.000000	-0.750000	33.066669	442.500000	1023.000000	1023.000000	2046.000000
3.860000	0.021005	12.413703	6.526248	1.825827	0.026986	4.034642	0.000000	-10.000000	-0.725000	32.383335	453.500000	1023.000000	1023.000000	2046.000000
3.880000	0.021567	12.746076	6.369709	2.152127	0.190036	4.034204	0.000000	-10.000000	-0.691667	31.750002	464.500000	1023.000000	1023.000000	2046.000000
3.900000	0.022054	13.033650	6.342294	2.523401	0.192528	3.975428	0.000000	-10.000000	-0.650000	31.233334	475.166656	1023.000000	1023.000000	2046.000000
3.920000	0.022391	13.233067	6.249082	2.978493	0.217847	3.787644	0.000000	-10.000000	-0.616667	30.716667	485.666656	1023.000000	1023.000000	2046.000000
3.940000	0.022875	13.518948	6.137566	3.389206	0.273262	3.718913	0.000000	-10.000000	-0.575000	29.683334	496.000000	1023.000000	1023.000000	2046.000000
3.960000	0.023827	14.081827	6.052858	3.611454	0.451447	3.966068	0.000000	-10.000000	-0.516667	28.383333	506.000000	1023.000000	1023.000000	2046.000000
3.980000	0.025341	14.976699	6.184046	3.732767	0.671144	4.388742	0.000000	-10.000000	-0.450000	26.833334	515.666687	1023.000000	1023.000000	2046.000000
4.000000	0.026983	15.947004	6.346461	4.116538	0.854721	4.629285	0.000000	-10.000000	-0.391667	25.166666	524.833313	1023.000000	1023.000000	2046.000000
4.020000	0.028567	16.882856	6.609221	4.677244	0.847048	4.749342	0.000000	-10.000000	-0.341667	23.566668	533.666687	1023.000000	1023.000000	2046.000000
4.040000	0.029803	17.613785	6.750955	5.259907	0.882110	4.720814	0.000000	-10.000000	-0.291667	22.233334	541.833313	1023.000000	1023.000000	2046.000000
4.060000	0.031497	18.614977	6.914832	5.697178	1.168893	4.834074	0.000000	-10.000000	-0.266667	21.066668	549.500000	1023.000000	1023.000000	2046.000000
4.080000	0.033480	19.786926	7.282834	5.843588	1.452975	5.207530	0.000000	-10.000000	-0.241667	19.966667	556.666687	1023.000000	1023.000000	2046.000000
4.100000	0.035277	20.848503	7.740378	5.743412	1.694859	5.669853	0.000000	-10.000000	-0.233333	18.916668	563.666687	1023.000000	1023.000000	2046.000000
4.120000	0.036514	21.580061	8.143980	5.788656	1.807156	5.840271	0.000000	-10.000000	-0.191667	17.983334	570.166687	1023.000000	1023.000000	2046.000000
4.140000	0.036681	21.678526	8.437757	5.761806	1.781978	5.696984	0.000000	-10.000000	-0.166667	16.950001	576.500000	1023.000000	1023.000000	2046.000000
4.160000	0.037030	21.884806	8.699526	5.669918	1.900366	5.614995	0.000000	-10.000000	-0.150000	16.266666	580.500000	1023.000000	1023.000000	2046.000000
4.180000	0.038036	22.479296	8.956895	5.458393	2.173192	5.890816	0.000000	-10.000000	-0.150000	14.800000	585.833313	1023.000000	1023.000000	2046.000000
4.200000	0.039236	23.188423	9.196463	5.288918	2.410945	6.292097	0.000000	-10.000000	-0.125000	13.150000	590.666687	1023.000000	1023.000000	2046.000000
4.220000	0.039728	23.479080	9.375204	5.345075	2.438353	6.320449	0.000000	-10.000000	-0.091667	10.900000	596.833313	1023.000000	1023.000000	2046.000000
4.240000	0.039552	23.375153	9.434238	5.349454	2.411295	6.180164	0.000000	-10.000000	-0.041667	9.250000	600.833313	1023.000000	1023.000000	2046.000000
4.260000	0.039236	23.188667	9.402129	5.361399	2.459283	5.965857	0.000000	-10.000000	-0.016667	7.300000	604.333313	1023.000000	1023.000000	2046.000000
4.280000	0.038696	22.869566	9.368588	5.168359	2.456110	5.876509	0.000000	-10.000000	-0.008333	4.933333	607.166687	1023.000000	1023.000000	2046.000000
4.300000	0.039412	23.292753	9.366396	5.093799	2.560858	6.271700	0.000000	-10.000000	0.000000	1.716667	609.333313	1023.000000	1023.000000	2046.000000
4.320000	0.039656	23.436712	9.224168	5.209216	2.511411	6.491917	0.000000	-10.000000	0.000000	-1.116667	610.500000	1023.000000	1023.000000	2046.000000
4.340000	0.038559	22.788347	8.983943	5.184929	2.329927	6.289548	0.000000	-10.000000	0.008333	-3.833333	611.000000	1023.000000	1023.000000	2046.000000
4.360000	0.036615	21.639585	8.797337	4.894221	2.023968	5.924060	0.000000	-10.000000	0.016667	-6.300000	611.000000	1023.000000	1023.000000	2046.000000
4.380000	0.035047	20.712839	8.845862	4.343544	1.912763	5.610670	0.000000	-10.000000	0.033333	-8.683333	611.000000	1023.000000	1023.000000	2046.000000
4.400000	0.035184	20.793852	8.973380	3.975113	2.097327	5.748032	0.000000	-10.000000	0.050000	-10.366667	611.000000	1023.000000	1023.000000	2046.000000
4.420000	0.035800	21.157766	8.991661	4.042158	2.140592	5.983356	0.000000	-10.000000	0.050000	-10.750000	611.000000	1023.000000	1023.000000	2046.000000
4.440000	0.034935	20.646328	8.648368	4.467437	1.883601	5.646923	0.000000	-10.000000	0.058333	-10.633334	611.000000	1023.000000	1023.000000	2046.000000
4.460000	0.032365	19.127766	8.006199	4.739449	1.429366	4.952753	0.000000	-10.000000	0.058333	-10.616667	603.666687	1023.000000	1023.000000	2046.000000
4.480000	0.030789	18.196171	7.498898	4.722136	1.232680	4.742457	0.000000	-10.000000	0.058333	-11.066667	595.333313	1023.000000	1023.000000	2046.000000
4.500000	0.030571	18.067339	7.241609	4.680106	1.217379	4.928246	0.000000	-10.000000	0.066667	-11.716667	585.666687	1023.000000	1023.000000	2046.000000
4.520000	0.029803	17.613733	6.942419	4.874419	1.040898	4.755997	0.000000	-10.000000	0.066667	-12.266666	582.000000	1023.000000	1023.000000	2046.000000
4.540000	0.028287	16.717676	6.607599	5.154455	0.692354	4.263267	0.000000	-10.000000	0.083333	-12.533334	577.666687	1023.000000	1023.000000	2046.000000
4.560000	0.027047	15.984659	6.325353	5.234106	0.418452	4.006749	0.000000	-10.000000	0.083333	-13.050000	573.333313	1023.000000	1023.000000	2046.000000
4.580000	0.027291	16.128738	6.193087	5.205245	0.517880	4.212526	0.000000	-10.000000	0.116667	-13.750000	568.833313	1023.000000	1023.000000	2046.000000
4.600000	0.027974	16.532534	6.220739	5.231101	0.567369	4.513324	0.000000	-10.000000	0.150000	-14.800000	564.333313	1023.000000	1023.000000	2046.000000
4.620000	0.028127	16.623148	6.156177	5.604794	0.425230	4.436947	0.000000	-10.000000	0.183333	-15.900001	559.500000	1023.000000	1023.000000	2046.000000
4.640000	0.028095	16.604366	6.070310	6.024306	0.270806	4.238943	0.000000	-10.000000	0.200000	-16.616667	556.166687	1023.000000	1023.000000	2046.000000
4.660000	0.028283	16.715260	6.108039	6.282217	0.171434	4.153569	0.000000	-10.000000	0.200000	-17.233334	550.500000	1023.000000	1023.000000	2046.000000
4.680000	0.029297	17.314306	6.220062	6.438370	0.368714	4.287161	0.000000	-10.000000	0.200000	-17.483334	544.500000	1023.000000	1023.000000	2046.000000
4.700000	0.030278	17.894243	6.464445	6.385041	0.478943	4.565814	0.000000	-10.000000	0.200000	-17.916668	536.500000	1023.000000	1023.000000	2046.000000
4.720000	0.029990	17.724377	6.603405	6.179039	0.350549	4.591385	0.000000	-10.000000	0.216667	-18.416668	530.500000	1023.000000	1023.000000	2046.000000
4.740000	0.028653	16.933897	6.559268	6.035951	0.099813	4.238864	0.000000	-10.000000	0.241667	-19.350000	524.500000	1023.000000	1023.000000	2046.000000
4.760000	0.027615	16.320301	6.553655	5.743641	-0.035278	4.058282	0.000000	-10.000000	0.291667	-20.616667	518.166687	1023.000000	1023.000000	2046.000000
4.780000	0.027487	16.244673	6.533793	5.525921	0.057764	4.127195	0.000000	-10.000000	0.333333	-21.916668	511.333344	1023.000000	1023.000000	2046.000000
4.800000	0.027196	16.072906	6.537240	5.301676	-0.026199	4.260190	0.000000	-10.000000	0.391667	-23.350000	503.833344	1023.000000	1023.000000	2046.000000
4.820000	0.026288	15.536317	6.427157	5.125579	-0.196172	4.179752	0.000000	-10.000000	0.441667	-24.650002	496.000000	1023.000000	1023.000000	2046.000000
4.840000	0.024617	14.548486	6.300498	4.940205	-0.577872	3.885655	0.000000	-10.000000	0.491667	-25.866667	487.833344	1023.000000	1023.000000	2046.000000
4.860000	0.023220	13.722984	6.058162	4.870647	-0.629096	3.423272	0.000000	-10.000000	0.525000	-26.866667	479.333344	1023.000000	1023.000000	2046.000000
4.880000	0.022327	13.195071	5.905839	4.697444	-0.705446	3.297234	0.000000	-10.000000	0.566667	-27.733334	470.500000	1023.000000	1023.000000	2046.000000
4.900000	0.021377	12.633739	5.735148	4.450678	-1.037268	3.485182	0.000000	-10.000000	0.600000	-28.483334	461.166656	1023.000000	1023.000000	2046.000000
4.920000	0.019654	11.615273	5.367412	4.198059	-1.351467	3.401269	0.000000	-10.000000	0.633333	-29.100000	451.833344	1023.000000	1023.000000	2046.000000
4.940000	0.016682	9.858892	4.956728	3.650896	-1.736739	2.988007	0.000000	-10.000000	0.641667	-29.733334	442.166656	1023.000000	1023.000000	2046.000000
4.960000	0.013662	8.074412	4.827074	2.718072	-2.081349	2.610616	0.000000	-10.000000	0.666667	-30.300001	432.333344	1023.000000	1023.000000	2046.000000
4.980000	0.012257	7.243733	4.856007	1.993496	-2.109939	2.504169	0.000000	-10.000000	0.708333	-30.933334	422.000000	1023.000000	1023.000000	2046.000000
5.000000	0.011502	6.797472	4.757412	1.795267	-2.287743	2.532536	0.000000	-10.000000	0.733333	-31.316668	411.666656	1023.000000	1023.000000	2046.000000
5.020000	0.009807	5.795728	4.246376	1.977954	-2.601409	2.172807	0.000000	-10.000000	0.750000	-31.533335	401.166656	1023.000000	1023.000000	2046.000000
5.040000	0.008247	4.873763	3.770794	2.128584	-2.830737	1.805122	0.000000	-10.000000	0.725000	-31.266666	390.833344	1023.000000	1023.000000	2046.000000
5.060000	0.006830	4.036274	3.426526	2.163089	-3.037891	1.484550	0.000000	-10.000000	0.700000	-30.900000	380.166656	1023.000000	1023.000000	2046.000000
5.080000	0.005602	3.310727	2.996404	2.201247	-3.180890	1.293966	0.000000	-10.000000	0.691667	-30.450001	369.833344	1023.000000	1023.000000	2046.000000
5.100000	0.003644	2.153640	2.553761	2.082310	-3.512361	1.029930	0.000000	-10.000000	0.675000	-30.216667	359.500000	1023.000000	1023.000000	2046.000000
5.120000	0.001736	1.025739	2.134681	2.077698	-3.782946	0.596307	0.000000	-10.000000	0.675000	-30.100000	349.500000	1023.000000	1023.000000	2046.000000
5.140000	0.000217	0.128158	1.867486	1.982561	-3.996056	0.274167	0.000000	-10.000000	0.650000	-30.083334	339.500000	1023.000000	1023.000000	2046.000000
5.160000	-0.000678	-0.400482	1.632712	1.975193	-4.109952	0.101566	0.000000	-10.000000	0.650000	-30.033333	329.500000	1023.000000	1023.000000	2046.000000
5.180000	-0.001232	-0.728037	1.561383	1.826141	-4.303006	0.187446	0.000000	-10.000000	0.650000	-29.883333	319.500000	1023.000000	1023.000000	2046.000000
5.200000	-0.001752	-1.035261	1.427531	2.026401	-4.499012	0.009820	0.000000	-10.000000	0.650000	-29.700001	309.500000	1023.000000	1023.000000	2046.000000
5.220000	-0.001540	-0.909957	1.418331	2.348807	-4.542426	-0.134669	0.000000	-10.000000	0.633333	-29.433334	299.500000	1023.000000	1023.000000	2046.000000
5.240000	-0.001033	-0.610467	1.351540	2.710987	-4.523337	-0.149658	0.000000	-10.000000	0.616667	-29.000000	289.666656	1023.000000	1023.000000	2046.000000
5.260000	-0.001016	-0.600443	1.295720	2.814766	-4.676515	-0.034414	0.000000	-10.000000	0.566667	-28.299999	280.000000	1023.000000	1023.000000	2046.000000
5.280000	-0.001489	-0.879971	1.318668	2.958989	-4.903732	-0.253896	0.000000	-10.000000	0.533333	-27.516666	270.666656	1023.000000	1023.000000	2046.000000
5.300000	-0.002292	-1.354469	1.362280	2.798042	-5.079283	-0.435508	0.000000	-10.000000	0.491667	-26.750000	261.500000	1023.000000	1023.000000	2046.000000
5.320000	-0.002885	-1.705115	1.331297	2.583386	-5.193130	-0.426667	0.000000	-10.000000	0.483333	-26.033333	252.666672	1023.000000	1023.000000	2046.000000
5.340000	-0.003965	-2.343541	1.262010	2.199735	-5.477388	-0.327898	0.000000	-10.000000	0.466667	-25.300001	243.833328	1023.000000	1023.000000	2046.000000
5.360000	-0.004863	-2.874195	1.180576	2.011147	-5.612278	-0.453639	0.000000	-10.000000	0.458333	-24.783335	235.333328	1023.000000	1023.000000	2046.000000
5.380000	-0.005801	-3.428326	1.108118	1.810474	-5.723314	-0.623604	0.000000	-10.000000	0.450000	-24.550001	227.000000	1023.000000	1023.000000	2046.000000
5.400000	-0.006659	-3.935205	1.004209	1.581894	-5.901932	-0.619376	0.000000	-10.000000	0.450000	-24.533335	219.000000	1023.000000	1023.000000	2046.000000
5.420000	-0.007856	-4.643155	0.907934	1.213040	-6.226885	-0.537244	0.000000	-10.000000	0.450000	-24.350000	211.000000	1023.000000	1023.000000	2046.000000
5.440000	-0.008970	-5.301186	0.711143	1.089174	-6.295989	-0.805514	0.000000	-10.000000	0.433333	-24.033333	203.000000	1023.000000	1023.000000	2046.000000
5.460000	-0.010159	-6.004045	0.481897	0.961146	-6.384421	-1.062667	0.000000	-10.000000	0.391667	-23.533333	195.000000	1023.000000	1023.000000	2046.000000
5.480000	-0.011706	-6.918419	0.250355	0.686195	-6.740606	-1.114364	0.000000	-10.000000	0.358333	-23.050001	187.000000	1023.000000	1023.000000	2046.000000
5.500000	-0.013150	-7.771534	-0.002505	0.312073	-6.977548	-1.103554	0.000000	-10.000000	0.341667	-22.583334	179.166672	1023.000000	1023.000000	2046.000000
5.520000	-0.015211	-8.989523	-0.110246	-0.435681	-7.237412	-1.206185	0.000000	-10.000000	0.341667	-22.150002	171.500000	1023.000000	1023.000000	2046.000000
5.540000	-0.017224	-10.179659	-0.093598	-1.374508	-7.315901	-1.395652	0.000000	-10.000000	0.341667	-21.866667	164.166672	1023.000000	1023.000000	2046.000000
5.560000	-0.018774	-11.095678	-0.049348	-2.083043	-7.398066	-1.565222	0.000000	-10.000000	0.341667	-21.766666	156.833328	1023.000000	1023.000000	2046.000000
5.580000	-0.019870	-11.743149	-0.214883	-2.338847	-7.455974	-1.733445	0.000000	-10.000000	0.333333	-21.700001	149.500000	1023.000000	1023.000000	2046.000000
5.600000	-0.020836	-12.313873	-0.488247	-2.416943	-7.672069	-1.736616	0.000000	-10.000000	0.316667	-21.350000	142.166672	1023.000000	1023.000000	2046.000000
5.620000	-0.021605	-12.768633	-0.828211	-2.239542	-7.768903	-1.931977	0.000000	-10.000000	0.266667	-20.616667	135.166672	1023.000000	1023.000000	2046.000000
5.640000	-0.022452	-13.269403	-1.103210	-2.073984	-7.864738	-2.227470	0.000000	-10.000000	0.233333	-20.016666	130.666672	1023.000000	1023.000000	2046.000000
5.660000	-0.023675	-13.991913	-1.407720	-2.046548	-8.026404	-2.511240	0.000000	-10.000000	0.200000	-19.150002	124.166664	1023.000000	1023.000000	2046.000000
5.680000	-0.024674	-14.582251	-1.738035	-2.109345	-8.120872	-2.613998	0.000000	-10.000000	0.200000	-18.583334	117.833336	1023.000000	1023.000000	2046.000000
5.700000	-0.025601	-15.129927	-1.971234	-2.230781	-8.276863	-2.651049	0.000000	-10.000000	0.200000	-17.950001	109.500000	1023.000000	1023.000000	2046.000000
5.720000	-0.026421	-15.614680	-2.192111	-2.214843	-8.355021	-2.852706	0.000000	-10.000000	0.200000	-17.683334	103.500000	1023.000000	1023.000000	2046.000000
5.740000	-0.027623	-16.325457	-2.381253	-2.284039	-8.476482	-3.183681	0.000000	-10.000000	0.200000	-17.200001	97.500000	1023.000000	1023.000000	2046.000000
5.760000	-0.027801	-16.430120	-2.422693	-2.327920	-8.547390	-3.132117	0.000000	-10.000000	0.183333	-16.500000	91.666664	1023.000000	1023.000000	2046.000000
5.780000	-0.027245	-16.101675	-2.326284	-2.239458	-8.614630	-2.921304	0.000000	-10.000000	0.166667	-15.666667	86.000000	1023.000000	1023.000000	2046.000000
5.800000	-0.026694	-15.776264	-2.347962	-1.856633	-8.567796	-3.003874	0.000000	-10.000000	0.133333	-14.550000	80.833336	1023.000000	1023.000000	2046.000000
5.820000	-0.026780	-15.827030	-2.462913	-1.617353	-8.566478	-3.180287	0.000000	-10.000000	0.100000	-13.433333	75.833336	1023.000000	1023.000000	2046.000000
5.840000	-0.026773	-15.822777	-2.470428	-1.516439	-8.680210	-3.155700	0.000000	-10.000000	0.066667	-12.350000	71.333336	1023.000000	1023.000000	2046.000000
5.860000	-0.026514	-15.669608	-2.384953	-1.574815	-8.758446	-2.951394	0.000000	-10.000000	0.050000	-11.600000	67.000000	1023.000000	1023.000000	2046.000000
5.880000	-0.026501	-15.661989	-2.402326	-1.549354	-8.678795	-3.031514	0.000000	-10.000000	0.050000	-11.033334	63.333332	1023.000000	1023.000000	2046.000000
5.900000	-0.027170	-16.057211	-2.413547	-1.732044	-8.732183	-3.179438	0.000000	-10.000000	0.041667	-10.650001	59.666668	1023.000000	1023.000000	2046.000000
5.920000	-0.027951	-16.518890	-2.413655	-2.014922	-8.896611	-3.193702	0.000000	-10.000000	0.041667	-10.316667	56.333332	1023.000000	1023.000000	2046.000000
5.940000	-0.028081	-16.595655	-2.348611	-2.218964	-8.998740	-3.029340	0.000000	-10.000000	0.033333	-10.016666	52.833332	1023.000000	1023.000000	2046.000000
5.960000	-0.028180	-16.654655	-2.421800	-2.343596	-8.926553	-2.962707	0.000000	-10.000000	0.033333	-9.750000	49.500000	1023.000000	1023.000000	2046.000000
5.980000	-0.028710	-16.967659	-2.569431	-2.313420	-8.915746	-3.169062	0.000000	-10.000000	0.025000	-9.633333	46.166668	1023.000000	1023.000000	2046.000000
6.000000	-0.029877	-17.657358	-2.698840	-2.536431	-9.109089	-3.312998	0.000000	-10.000000	0.033333	-9.533334	42.833332	1023.000000	1023.000000	2046.000000
6.020000	-0.030616	-18.094193	-2.741837	-2.791561	-9.242908	-3.317886	0.000000	-10.000000	0.033333	-9.383333	39.666668	1023.000000	1023.000000	2046.000000
6.040000	-0.030714	-18.151897	-2.798849	-2.876307	-9.384377	-3.092366	0.000000	-10.000000	0.033333	-9.200000	36.500000	1023.000000	1023.000000	2046.000000
6.060000	-0.031165	-18.418266	-2.985676	-2.861877	-9.458591	-3.112124	0.000000	-10.000000	0.025000	-8.833334	33.500000	1023.000000	1023.000000	2046.000000
6.080000	-0.032571	-19.249407	-3.232979	-3.073715	-9.562948	-3.379764	0.000000	-10.000000	0.033333	-8.583334	30.500000	1023.000000	1023.000000	2046.000000
6.100000	-0.034894	-20.622589	-3.276425	-3.956351	-9.823969	-3.565844	0.000000	-10.000000	0.041667	-8.433333	27.666666	1023.000000	1023.000000	2046.000000
6.120000	-0.036288	-21.446005	-3.094384	-4.887487	-9.936268	-3.527865	0.000000	-10.000000	0.041667	-8.833334	24.833334	1023.000000	1023.000000	2046.000000
6.140000	-0.036452	-21.543398	-2.865641	-5.394251	-9.878345	-3.405161	0.000000	-10.000000	0.041667	-9.500000	22.000000	1023.000000	1023.000000	2046.000000
6.160000	-0.036242	-21.419153	-2.918855	-5.242913	-9.727407	-3.529979	0.000000	-10.000000	0.033333	-9.933333	18.666666	1023.000000	1023.000000	2046.000000
6.180000	-0.036535	-21.591959	-3.225027	-4.817814	-9.678133	-3.870985	0.000000	-10.000000	0.033333	-9.666667	15.333333	1023.000000	1023.000000	2046.000000
6.200000	-0.037673	-22.264772	-3.484356	-4.672786	-9.993957	-4.113674	0.000000	-10.000000	0.016667	-8.716667	12.000000	1023.000000	1023.000000	2046.000000
6.220000	-0.038926	-23.005257	-3.772871	-4.681000	-10.276150	-4.275236	0.000000	-10.000000	0.008333	-7.700000	9.166667	1023.000000	1023.000000	2046.000000
6.240000	-0.039336	-23.247307	-4.006522	-4.591059	-10.342096	-4.307630	0.000000	-10.000000	0.000000	-6.850000	6.666667	1023.000000	1023.000000	2046.000000
6.260000	-0.039515	-23.353291	-4.297529	-4.504568	-10.205606	-4.345588	0.000000	-10.000000	0.000000	-6.483334	4.500000	1023.000000	1023.000000	2046.000000
6.280000	-0.039862	-23.558701	-4.588917	-4.286849	-10.119638	-4.563297	0.000000	-10.000000	0.000000	-6.250000	2.500000	1023.000000	1023.000000	2046.000000
6.300000	-0.040859	-24.147751	-4.820513	-4.210883	-10.293953	-4.822402	0.000000	-10.000000	0.000000	-6.250000	0.500000	1023.000000	1023.000000	2046.000000
6.320000	-0.042034	-24.842005	-4.855012	-4.407702	-10.700727	-4.878561	0.000000	-10.000000	0.000000	-6.133334	-1.500000	1023.000000	1023.000000	2046.000000
6.340000	-0.041957	-24.796490	-4.768294	-4.368613	-10.875244	-4.784338	0.000000	-10.000000	0.000000	-5.866667	-3.500000	1023.000000	1023.000000	2046.000000
6.360000	-0.040992	-24.226171	-4.742726	-4.059904	-10.822651	-4.600891	0.000000	-10.000000	-0.016667	-5.116667	-5.333333	1023.000000	1023.000000	2046.000000
6.380000	-0.039397	-23.283342	-4.726758	-3.564655	-10.548600	-4.443328	0.000000	-10.000000	-0.033333	-3.416667	-6.833333	1023.000000	1023.000000	2046.000000
6.400000	-0.038089	-22.510406	-4.760942	-3.088966	-10.272394	-4.388105	0.000000	-10.000000	-0.041667	-1.633333	-7.666667	1023.000000	1023.000000	2046.000000
6.420000	-0.037377	-22.089983	-4.723432	-2.733031	-10.179116	-4.454404	0.000000	-10.000000	-0.025000	-0.316667	-8.000000	1023.000000	1023.000000	2046.000000
6.440000	-0.037599	-22.221043	-4.532536	-2.786848	-10.408699	-4.492959	0.000000	-10.000000	-0.016667	0.000000	-8.000000	1023.000000	1023.000000	2046.000000
6.460000	-0.038043	-22.483118	-4.287517	-3.091376	-10.706822	-4.397403	0.000000	-10.000000	-0.025000	0.000000	-8.000000	1023.000000	1023.000000	2046.000000
6.480000	-0.037636	-22.243128	-4.046565	-3.295892	-10.690032	-4.210639	0.000000	-10.000000	-0.025000	0.000000	-8.000000	1023.000000	1023.000000	2046.000000
6.500000	-0.036844	-21.775091	-3.933485	-3.347405	-10.434887	-4.059313	0.000000	-10.000000	-0.016667	0.000000	-8.000000	1023.000000	1023.000000	2046.000000
6.520000	-0.036234	-21.414537	-3.951002	-3.317272	-10.113523	-4.032742	0.000000	-10.000000	-0.008333	-0.700000	-8.000000	1023.000000	1023.000000	2046.000000
6.540000	-0.036572	-21.614004	-4.001215	-3.353307	-10.137632	-4.121851	0.000000	-10.000000	-0.008333	-1.700000	-8.166667	1023.000000	1023.000000	2046.000000
6.560000	-0.037922	-22.412066	-3.922822	-3.724860	-10.610541	-4.153842	0.000000	-10.000000	-0.016667	-2.933333	-8.666667	1023.000000	1023.000000	2046.000000
6.580000	-0.038570	-22.794765	-3.753425	-4.091061	-10.909020	-4.041259	0.000000	-10.000000	-0.016667	-3.516667	-9.666667	1023.000000	1023.000000	2046.000000
6.600000	-0.037488	-22.155260	-3.887367	-3.841294	-10.397857	-4.028743	0.000000	-10.000000	-0.025000	-3.700000	-10.833333	1023.000000	1023.000000	2046.000000
6.620000	-0.037274	-22.029182	-4.103178	-3.644466	-10.258289	-4.023250	0.000000	-10.000000	-0.025000	-3.450000	-12.166667	1023.000000	1023.000000	2046.000000
6.640000	-0.038706	-22.875193	-4.291541	-3.812956	-10.591707	-4.178989	0.000000	-10.000000	-0.025000	-3.150000	-13.000000	1023.000000	1023.000000	2046.000000
6.660000	-0.040788	-24.105646	-4.251704	-4.574429	-11.060667	-4.218846	0.000000	-10.000000	-0.016667	-2.950000	-14.000000	1023.000000	1023.000000	2046.000000
6.680000	-0.041399	-24.466576	-4.123648	-5.290774	-10.883894	-4.168262	0.000000	-10.000000	-0.008333	-2.950000	-14.500000	1023.000000	1023.000000	2046.000000
6.700000	-0.041344	-24.434380	-4.083208	-5.719917	-10.439052	-4.192204	0.000000	-10.000000	0.000000	-3.450000	-15.500000	1023.000000	1023.000000	2046.000000
6.720000	-0.042159	-24.916090	-4.032407	-5.995523	-10.534512	-4.353648	0.000000	-10.000000	0.000000	-4.700000	-17.000000	1023.000000	1023.000000	2046.000000
6.740000	-0.043131	-25.490204	-3.950573	-6.108383	-10.955148	-4.476099	0.000000	-10.000000	0.000000	-5.550000	-19.333334	1023.000000	1023.000000	2046.000000
6.760000	-0.042978	-25.399923	-4.090489	-5.815081	-10.930840	-4.563515	0.000000	-10.000000	0.000000	-5.900000	-21.166666	1023.000000	1023.000000	2046.000000
6.780000	-0.042341	-25.023333	-4.451013	-5.285371	-10.566222	-4.720726	0.000000	-10.000000	-0.008333	-4.566667	-23.000000	1023.000000	1023.000000	2046.000000
6.800000	-0.042985	-25.404089	-4.788309	-5.106759	-10.621831	-4.887189	0.000000	-10.000000	-0.016667	-3.366667	-24.333334	1023.000000	1023.000000	2046.000000
6.820000	-0.044414	-26.248579	-5.019635	-5.173422	-10.975137	-5.080385	0.000000	-10.000000	-0.025000	-2.166667	-25.666666	1023.000000	1023.000000	2046.000000
6.840000	-0.045534	-26.910822	-5.083305	-5.341244	-11.330326	-5.155947	0.000000	-10.000000	-0.025000	-1.833333	-26.000000	1023.000000	1023.000000	2046.000000
6.860000	-0.045550	-26.919832	-5.166807	-5.261295	-11.298215	-5.193515	0.000000	-10.000000	-0.016667	-1.716667	-26.000000	1023.000000	1023.000000	2046.000000
6.880000	-0.044842	-26.501364	-5.410361	-4.934466	-10.929992	-5.226544	0.000000	-10.000000	-0.025000	-1.083333	-26.000000	1023.000000	1023.000000	2046.000000
6.900000	-0.044348	-26.209923	-5.480732	-4.769931	-10.799989	-5.159271	0.000000	-10.000000	-0.033333	-0.516667	-26.000000	1023.000000	1023.000000	2046.000000
6.920000	-0.044090	-26.057472	-5.488758	-4.564104	-10.897501	-5.107111	0.000000	-10.000000	-0.050000	0.000000	-26.000000	1023.000000	1023.000000	2046.000000
6.940000	-0.043823	-25.899298	-5.333427	-4.346052	-11.190384	-5.029433	0.000000	-10.000000	-0.050000	0.266667	-26.000000	1023.000000	1023.000000	2046.000000
6.960000	-0.042978	-25.399906	-5.119457	-4.070920	-11.262495	-4.947036	0.000000	-10.000000	-0.050000	1.483333	-26.000000	1023.000000	1023.000000	2046.000000
6.980000	-0.041234	-24.369066	-5.050611	-3.616872	-10.859838	-4.841745	0.000000	-10.000000	-0.050000	3.133333	-26.000000	1023.000000	1023.000000	2046.000000
7.000000	-0.039664	-23.441141	-4.950715	-3.222312	-10.485717	-4.782396	0.000000	-10.000000	-0.050000	4.516667	-26.000000	1023.000000	1023.000000	2046.000000
7.020000	-0.039185	-23.158184	-4.786576	-3.235515	-10.444416	-4.691677	0.000000	-10.000000	-0.050000	4.950000	-26.000000	1023.000000	1023.000000	2046.000000
7.040000	-0.039440	-23.309111	-4.557273	-3.538832	-10.660666	-4.552341	0.000000	-10.000000	-0.050000	4.566667	-26.000000	1023.000000	1023.000000	2046.000000
7.060000	-0.039662	-23.440027	-4.279396	-3.847356	-10.849670	-4.463605	0.000000	-10.000000	-0.050000	4.183333	-26.000000	1023.000000	1023.000000	2046.000000
7.080000	-0.039218	-23.177826	-4.149031	-3.959154	-10.656142	-4.413498	0.000000	-10.000000	-0.033333	2.783333	-26.000000	1023.000000	1023.000000	2046.000000
7.100000	-0.038392	-22.689495	-4.158026	-3.805762	-10.302994	-4.422712	0.000000	-10.000000	-0.016667	1.516667	-26.000000	1023.000000	1023.000000	2046.000000
7.120000	-0.038557	-22.787430	-4.192171	-3.903909	-10.306003	-4.385347	0.000000	-10.000000	-0.008333	0.250000	-26.000000	1023.000000	1023.000000	2046.000000
7.140000	-0.039210	-23.172846	-4.031337	-4.327549	-10.627501	-4.186460	0.000000	-10.000000	-0.016667	0.000000	-26.000000	1023.000000	1023.000000	2046.000000
7.160000	-0.039842	-23.546331	-3.870533	-4.611162	-10.926672	-4.137965	0.000000	-10.000000	-0.025000	-0.566667	-26.000000	1023.000000	1023.000000	2046.000000
7.180000	-0.039209	-23.172430	-4.069752	-4.315382	-10.513165	-4.274131	0.000000	-10.000000	-0.025000	-1.133333	-26.000000	1023.000000	1023.000000	2046.000000
7.200000	-0.039166	-23.147390	-4.300811	-4.050371	-10.402615	-4.393594	0.000000	-10.000000	-0.025000	-1.766667	-26.000000	1023.000000	1023.000000	2046.000000
7.220000	-0.040244	-23.784447	-4.460476	-4.421466	-10.589316	-4.313188	0.000000	-10.000000	-0.025000	-1.750000	-26.000000	1023.000000	1023.000000	2046.000000
7.240000	-0.041930	-24.780537	-4.381555	-5.234467	-10.869051	-4.295465	0.000000	-10.000000	-0.025000	-1.733333	-26.000000	1023.000000	1023.000000	2046.000000
7.260000	-0.042891	-25.348627	-4.195752	-5.999603	-10.827259	-4.326012	0.000000	-10.000000	-0.016667	-1.900000	-26.000000	1023.000000	1023.000000	2046.000000
7.280000	-0.042956	-25.386822	-3.998266	-6.312274	-10.655544	-4.420737	0.000000	-10.000000	-0.025000	-2.383333	-26.833334	1023.000000	1023.000000	2046.000000
7.300000	-0.042585	-25.167835	-4.069052	-6.147635	-10.393419	-4.557730	0.000000	-10.000000	-0.033333	-2.866667	-27.666666	1023.000000	1023.000000	2046.000000
7.320000	-0.042423	-25.072128	-4.128508	-5.964221	-10.453383	-4.526015	0.000000	-10.000000	-0.050000	-2.033334	-28.666666	1023.000000	1023.000000	2046.000000
7.340000	-0.042310	-25.005135	-4.207271	-5.727016	-10.535357	-4.535490	0.000000	-10.000000	-0.050000	0.350000	-28.833334	1023.000000	1023.000000	2046.000000
7.360000	-0.042006	-24.825285	-4.286801	-5.431584	-10.478566	-4.628333	0.000000	-10.000000	-0.091667	5.666667	-29.000000	1023.000000	1023.000000	2046.000000
7.380000	-0.041617	-24.595608	-4.529446	-5.136878	-10.224322	-4.704962	0.000000	-10.000000	-0.133333	9.916667	-29.000000	1023.000000	1023.000000	2046.000000
7.400000	-0.041381	-24.456396	-4.651935	-5.071899	-10.153337	-4.579226	0.000000	-10.000000	-0.225000	14.700000	-29.000000	1023.000000	1023.000000	2046.000000
7.420000	-0.040867	-24.152641	-4.566238	-5.139201	-10.139878	-4.307325	0.000000	-10.000000	-0.291667	17.116667	-29.000000	1023.000000	1023.000000	2046.000000
7.440000	-0.039908	-23.585608	-4.445061	-4.964164	-9.999532	-4.176851	0.000000	-10.000000	-0.358333	19.533333	-29.000000	1023.000000	1023.000000	2046.000000
7.460000	-0.038781	-22.919649	-4.396808	-4.619242	-9.721711	-4.181889	0.000000	-10.000000	-0.433333	22.233334	-6.666667	1023.000000	1023.000000	2046.000000
7.480000	-0.037218	-21.995600	-4.281369	-4.296130	-9.422733	-3.995367	0.000000	-10.000000	-0.491667	24.366667	15.666667	1023.000000	1023.000000	2046.000000
7.500000	-0.035262	-20.839565	-4.014778	-4.049578	-9.229860	-3.545350	0.000000	-10.000000	-0.550000	26.500000	38.000000	1023.000000	1023.000000	2046.000000
7.520000	-0.032895	-19.440960	-3.646743	-3.668456	-8.962118	-3.163643	0.000000	-10.000000	-0.583333	27.016666	40.833332	1023.000000	1023.000000	2046.000000
7.540000	-0.030275	-17.892576	-3.228989	-3.218011	-8.599152	-2.846426	0.000000	-10.000000	-0.633333	28.433334	46.666668	1023.000000	1023.000000	2046.000000
7.560000	-0.027999	-16.547201	-2.950841	-2.812753	-8.140077	-2.643531	0.000000	-10.000000	-0.691667	30.300001	55.833332	1023.000000	1023.000000	2046.000000
7.580000	-0.025957	-15.340452	-2.641455	-2.541317	-7.731161	-2.426519	0.000000	-10.000000	-0.741667	32.233334	69.333336	1023.000000	1023.000000	2046.000000
7.600000	-0.024114	-14.251464	-2.100138	-2.722349	-7.520206	-1.908771	0.000000	-10.000000	-0.775000	33.266670	79.833336	1023.000000	1023.000000	2046.000000
7.620000	-0.022013	-13.009399	-1.504437	-2.746883	-7.203489	-1.554590	0.000000	-10.000000	-0.816667	34.500000	94.500000	1023.000000	1023.000000	2046.000000
7.640000	-0.020331	-12.015646	-1.058645	-2.719269	-6.899970	-1.337763	0.000000	-10.000000	-0.833333	35.150002	102.000000	1023.000000	1023.000000	2046.000000
7.660000	-0.018894	-11.166276	-0.746289	-2.668745	-6.578948	-1.172295	0.000000	-10.000000	-0.858333	35.816666	113.333336	1023.000000	1023.000000	2046.000000
7.680000	-0.017427	-10.299224	-0.467807	-2.635718	-6.244084	-0.951614	0.000000	-10.000000	-0.858333	35.733334	121.166664	1023.000000	1023.000000	2046.000000
7.700000	-0.015676	-9.264236	-0.030508	-2.748439	-5.961848	-0.523442	0.000000	-10.000000	-0.883333	35.733334	133.000000	1023.000000	1023.000000	2046.000000
7.720000	-0.013740	-8.120396	0.464797	-2.850346	-5.727155	-0.007691	0.000000	-10.000000	-0.891667	36.016666	149.000000	1023.000000	1023.000000	2046.000000
7.740000	-0.012282	-7.258944	0.794987	-2.613452	-5.535711	0.095232	0.000000	-10.000000	-0.925000	36.633335	165.333328	1023.000000	1023.000000	2046.000000
7.760000	-0.010715	-6.332687	0.804115	-2.080960	-5.150060	0.094218	0.000000	-10.000000	-0.933333	37.166668	177.666672	1023.000000	1023.000000	2046.000000
7.780000	-0.009572	-5.657237	0.912960	-1.838457	-4.976786	0.245047	0.000000	-10.000000	-0.958333	37.400002	186.000000	1023.000000	1023.000000	2046.000000
7.800000	-0.008407	-4.968781	1.239774	-2.119393	-4.765582	0.676421	0.000000	-10.000000	-0.958333	37.616669	194.166672	1023.000000	1023.000000	2046.000000
7.820000	-0.007056	-4.169887	1.779993	-2.462439	-4.503674	1.016232	0.000000	-10.000000	-0.958333	37.549999	206.500000	1023.000000	1023.000000	2046.000000
7.840000	-0.005977	-3.532518	2.262253	-2.514875	-4.223591	0.943695	0.000000	-10.000000	-0.958333	37.816666	219.000000	1023.000000	1023.000000	2046.000000
7.860000	-0.004965	-2.934340	2.613962	-2.401947	-4.024371	0.878016	0.000000	-10.000000	-0.975000	37.799999	231.500000	1023.000000	1023.000000	2046.000000
7.880000	-0.003372	-1.993144	2.718735	-1.952590	-3.655207	0.895918	0.000000	-10.000000	-0.983333	37.983334	244.166672	1023.000000	1023.000000	2046.000000
7.900000	-0.001665	-0.984179	2.819244	-1.634187	-3.403465	1.234229	0.000000	-10.000000	-1.000000	38.033333	256.833344	1023.000000	1023.000000	2046.000000
7.920000	-0.000581	-0.343094	2.820091	-1.228177	-3.280243	1.345236	0.000000	-10.000000	-1.000000	38.433334	269.500000	1023.000000	1023.000000	2046.000000
7.940000	-0.000371	-0.219192	2.663224	-0.827180	-3.239051	1.183815	0.000000	-10.000000	-1.008333	38.483334	282.166656	1023.000000	1023.000000	2046.000000
7.960000	-0.000250	-0.147503	2.572416	-0.536072	-3.241559	1.057712	0.000000	-10.000000	-1.000000	38.433334	295.000000	1023.000000	1023.000000	2046.000000
7.980000	0.001073	0.633981	2.611903	-0.248093	-2.988660	1.258831	0.000000	-10.000000	-0.991667	37.916668	308.000000	1023.000000	1023.000000	2046.000000
8.000000	0.003144	1.858049	2.908242	0.006233	-2.806195	1.749770	0.000000	-10.000000	-0.991667	38.033333	320.833344	1023.000000	1023.000000	2046.000000
8.020000	0.004685	2.768731	2.985934	0.527931	-2.616476	1.871342	0.000000	-10.000000	-0.983333	38.133335	333.500000	1023.000000	1023.000000	2046.000000
8.040000	0.005657	3.343243	3.067438	0.917358	-2.491838	1.850285	0.000000	-10.000000	-0.983333	37.950001	346.166656	1023.000000	1023.000000	2046.000000
8.060000	0.007359	4.349054	3.221540	1.291391	-2.218995	2.055118	0.000000	-10.000000	-0.966667	37.700001	358.833344	1023.000000	1023.000000	2046.000000
8.080000	0.010481	6.194559	3.656040	1.708419	-1.808163	2.638263	0.000000	-10.000000	-0.958333	37.400002	371.500000	1023.000000	1023.000000	2046.000000
8.100000	0.013706	8.100404	4.133244	2.097332	-1.404621	3.274448	0.000000	-10.000000	-0.958333	37.799999	384.000000	1023.000000	1023.000000	2046.000000
8.120000	0.016385	9.683336	4.581737	2.694418	-1.054428	3.461610	0.000000	-10.000000	-0.941667	37.700001	396.500000	1023.000000	1023.000000	2046.000000
8.140000	0.018015	10.647074	4.960731	3.045439	-0.831417	3.472322	0.000000	-10.000000	-0.933333	37.566666	409.166656	1023.000000	1023.000000	2046.000000
8.160000	0.019801	11.702581	5.428785	3.144450	-0.505565	3.634911	0.000000	-10.000000	-0.908333	37.150002	421.666656	1023.000000	1023.000000	2046.000000
8.180000	0.022382	13.227678	6.082742	3.007552	-0.080339	4.217724	0.000000	-10.000000	-0.900000	36.916668	434.166656	1023.000000	1023.000000	2046.000000
8.200000	0.024752	14.628343	6.765221	2.924860	0.211834	4.726427	0.000000	-10.000000	-0.875000	36.766666	446.500000	1023.000000	1023.000000	2046.000000
8.220000	0.026415	15.611031	7.237282	2.989142	0.431858	4.952749	0.000000	-10.000000	-0.858333	36.349998	458.833344	1023.000000	1023.000000	2046.000000
8.240000	0.027500	16.252224	7.597033	3.093152	0.558267	5.003772	0.000000	-10.000000	-0.850000	35.883335	471.000000	1023.000000	1023.000000	2046.000000
8.260000	0.028697	16.960136	7.939179	3.155360	0.812406	5.053192	0.000000	-10.000000	-0.850000	35.466667	483.000000	1023.000000	1023.000000	2046.000000
8.280000	0.031089	18.373837	8.458760	3.103167	1.237971	5.573937	0.000000	-10.000000	-0.833333	35.250000	495.000000	1023.000000	1023.000000	2046.000000
8.300000	0.032531	19.225559	8.987586	2.897664	1.255374	6.084936	0.000000	-10.000000	-0.800000	34.950001	506.833344	1023.000000	1023.000000	2046.000000
8.320000	0.033807	19.980129	9.139487	3.291281	1.495788	6.053574	0.000000	-10.000000	-0.766667	34.266666	518.500000	1023.000000	1023.000000	2046.000000
8.340000	0.034739	20.530474	9.130811	3.826780	1.590906	5.981977	0.000000	-10.000000	-0.725000	33.683334	530.000000	1023.000000	1023.000000	2046.000000
8.360000	0.035668	21.079573	9.132696	4.160348	1.746743	6.039785	0.000000	-10.000000	-0.700000	33.200001	541.333313	1023.000000	1023.000000	2046.000000
8.380000	0.037226	22.000322	9.370161	4.258924	2.087327	6.283911	0.000000	-10.000000	-0.666667	32.366669	552.500000	1023.000000	1023.000000	2046.000000
8.400000	0.038466	22.733309	9.821957	3.932733	2.295398	6.683221	0.000000	-10.000000	-0.641667	31.433334	563.500000	1023.000000	1023.000000	2046.000000
8.420000	0.039245	23.193962	10.315946	3.686433	2.462282	6.729301	0.000000	-10.000000	-0.583333	30.600000	574.166687	1023.000000	1023.000000	2046.000000
8.440000	0.040030	23.657820	10.542603	3.902495	2.611628	6.601095	0.000000	-10.000000	-0.541667	30.133333	584.500000	1023.000000	1023.000000	2046.000000
8.460000	0.040299	23.816895	10.489620	4.265980	2.640146	6.421150	0.000000	-10.000000	-0.525000	29.666668	594.500000	1023.000000	1023.000000	2046.000000
8.480000	0.039983	23.629892	10.169032	4.654461	2.653479	6.152920	0.000000	-10.000000	-0.533333	29.066668	604.500000	1023.000000	1023.000000	2046.000000
8.500000	0.040072	23.682514	9.903237	4.893168	2.698232	6.187878	0.000000	-10.000000	-0.500000	28.150002	614.333313	1023.000000	1023.000000	2046.000000
8.520000	0.040695	24.050457	9.791056	5.134334	2.768095	6.356972	0.000000	-10.000000	-0.450000	26.700001	624.000000	1023.000000	1023.000000	2046.000000
8.540000	0.041222	24.362488	9.687709	5.373226	2.779284	6.522270	0.000000	-10.000000	-0.425000	25.350000	633.166687	1023.000000	1023.000000	2046.000000
8.560000	0.041568	24.566475	9.600295	5.762334	2.706087	6.497760	0.000000	-10.000000	-0.400000	24.299999	641.833313	1023.000000	1023.000000	2046.000000
8.580000	0.041798	24.702877	9.442402	6.245742	2.654078	6.360656	0.000000	-10.000000	-0.366667	23.366667	650.000000	1023.000000	1023.000000	2046.000000
8.600000	0.041778	24.690958	9.303128	6.582924	2.588757	6.216148	0.000000	-10.000000	-0.300000	22.100000	658.000000	1023.000000	1023.000000	2046.000000
8.620000	0.042517	25.127798	9.390941	6.786178	2.667619	6.283061	0.000000	-10.000000	-0.250000	20.333334	665.666687	1023.000000	1023.000000	2046.000000
8.640000	0.044159	26.098156	9.541708	7.089824	2.864808	6.601816	0.000000	-10.000000	-0.191667	18.383333	672.833313	1023.000000	1023.000000	2046.000000
8.660000	0.046466	27.461323	9.786221	7.522457	3.076243	7.076403	0.000000	-10.000000	-0.158333	16.016666	679.333313	1023.000000	1023.000000	2046.000000
8.680000	0.047994	28.364611	9.955355	7.954634	3.129683	7.324939	0.000000	-10.000000	-0.108333	13.000000	686.333313	1023.000000	1023.000000	2046.000000
8.700000	0.049023	28.972612	10.051085	8.389947	3.242139	7.289442	0.000000	-10.000000	-0.083333	10.700000	691.166687	1023.000000	1023.000000	2046.000000
8.720000	0.049794	29.428148	10.320358	8.600836	3.264547	7.242406	0.000000	-10.000000	-0.041667	8.600000	695.333313	1023.000000	1023.000000	2046.000000
8.740000	0.050634	29.924810	10.633034	8.587041	3.460491	7.244245	0.000000	-10.000000	-0.033333	7.150000	697.500000	1023.000000	1023.000000	2046.000000
8.760000	0.051584	30.485897	11.032899	8.436090	3.582605	7.434304	0.000000	-10.000000	-0.025000	4.900000	700.333313	1023.000000	1023.000000	2046.000000
8.780000	0.052214	30.858738	11.271743	8.234246	3.717975	7.634773	0.000000	-10.000000	-0.016667	1.850000	702.333313	1023.000000	1023.000000	2046.000000
8.800000	0.052050	30.761305	11.388373	7.933785	3.653580	7.785566	0.000000	-10.000000	-0.008333	-0.833333	703.500000	1023.000000	1023.000000	2046.000000
8.820000	0.051434	30.397369	11.410925	7.759688	3.549220	7.677536	0.000000	-10.000000	0.000000	-3.516667	704.000000	1023.000000	1023.000000	2046.000000
8.840000	0.050832	30.041737	11.378817	7.627810	3.537449	7.497661	0.000000	-10.000000	0.016667	-5.683333	704.000000	1023.000000	1023.000000	2046.000000
8.860000	0.050215	29.676807	11.450344	7.392013	3.416310	7.418140	0.000000	-10.000000	0.033333	-8.100000	704.000000	1023.000000	1023.000000	2046.000000
8.880000	0.049406	29.198746	11.542378	7.143471	3.228561	7.284334	0.000000	-10.000000	0.058333	-10.116667	704.000000	1023.000000	1023.000000	2046.000000
8.900000	0.049735	29.393139	11.349967	7.288870	3.446834	7.307467	0.000000	-10.000000	0.075000	-11.500000	704.000000	1023.000000	1023.000000	2046.000000
8.920000	0.049319	29.147411	11.160115	7.352647	3.280226	7.354423	0.000000	-10.000000	0.091667	-12.633333	704.000000	1023.000000	1023.000000	2046.000000
8.940000	0.047717	28.200687	10.809036	7.107512	3.026805	7.257335	0.000000	-10.000000	0.108333	-13.716667	696.500000	1023.000000	1023.000000	2046.000000
8.960000	0.045496	26.887918	10.595352	6.555066	2.786990	6.950510	0.000000	-10.000000	0.141667	-15.016666	687.333313	1023.000000	1023.000000	2046.000000
8.980000	0.043735	25.847445	10.680712	5.874855	2.608081	6.683797	0.000000	-10.000000	0.191667	-16.750000	676.166687	1023.000000	1023.000000	2046.000000
9.000000	0.042979	25.400570	10.837703	5.555725	2.530351	6.476791	0.000000	-10.000000	0.233333	-18.483334	670.500000	1023.000000	1023.000000	2046.000000
9.020000	0.042980	25.401377	10.686481	5.737187	2.572013	6.405697	0.000000	-10.000000	0.266667	-20.033333	664.333313	1023.000000	1023.000000	2046.000000
9.040000	0.041984	24.812550	10.270195	5.869102	2.324563	6.348689	0.000000	-10.000000	0.283333	-20.733334	657.833313	1023.000000	1023.000000	2046.000000
9.060000	0.039905	23.584040	9.709044	5.998011	1.965684	5.911301	0.000000	-10.000000	0.308333	-21.233334	651.000000	1023.000000	1023.000000	2046.000000
9.080000	0.037764	22.318356	9.267868	5.995906	1.590460	5.464121	0.000000	-10.000000	0.325000	-21.633333	643.833313	1023.000000	1023.000000	2046.000000
9.100000	0.036273	21.437359	8.845610	5.961953	1.439198	5.190598	0.000000	-10.000000	0.341667	-22.333334	636.500000	1023.000000	1023.000000	2046.000000
9.120000	0.035163	20.781549	8.508874	5.928247	1.230562	5.113868	0.000000	-10.000000	0.383333	-23.216667	628.833313	1023.000000	1023.000000	2046.000000
9.140000	0.033669	19.898508	8.176506	5.889591	0.893007	4.939405	0.000000	-10.000000	0.416667	-24.000000	621.000000	1023.000000	1023.000000	2046.000000
9.160000	0.032354	19.121191	7.890769	5.992933	0.630744	4.606745	0.000000	-10.000000	0.466667	-25.000000	613.000000	1023.000000	1023.000000	2046.000000
9.180000	0.031270	18.480562	7.768189	5.909158	0.462720	4.340494	0.000000	-10.000000	0.491667	-26.016666	604.833313	1023.000000	1023.000000	2046.000000
9.200000	0.031188	18.431990	7.694563	5.977587	0.406910	4.352930	0.000000	-10.000000	0.525000	-27.100000	596.333313	1023.000000	1023.000000	2046.000000
9.220000	0.031267	18.479057	7.602915	6.123112	0.219761	4.533269	0.000000	-10.000000	0.566667	-27.966667	587.333313	1023.000000	1023.000000	2046.000000
9.240000	0.031292	18.493767	7.544294	6.486458	0.068416	4.394598	0.000000	-10.000000	0.600000	-28.383333	578.000000	1023.000000	1023.000000	2046.000000
9.260000	0.031410	18.563366	7.584521	6.764524	0.024504	4.189817	0.000000	-10.000000	0.625000	-28.533333	568.500000	1023.000000	1023.000000	2046.000000
9.280000	0.031663	18.713001	7.598650	6.971823	0.050235	4.092293	0.000000	-10.000000	0.616667	-28.350000	559.000000	1023.000000	1023.000000	2046.000000
9.300000	0.031527	18.632341	7.617925	6.881695	-0.059000	4.191722	0.000000	-10.000000	0.616667	-28.250000	549.500000	1023.000000	1023.000000	2046.000000
9.320000	0.030581	18.073368	7.704115	6.667554	-0.329645	4.031344	0.000000	-10.000000	0.616667	-28.433334	540.000000	1023.000000	1023.000000	2046.000000
9.340000	0.029433	17.394781	7.694260	6.380062	-0.421678	3.742138	0.000000	-10.000000	0.633333	-28.800001	530.333313	1023.000000	1023.000000	2046.000000
9.360000	0.028491	16.838291	7.571487	6.126938	-0.524789	3.664656	0.000000	-10.000000	0.641667	-29.483334	520.833313	1023.000000	1023.000000	2046.000000
9.380000	0.027375	16.178881	7.384987	5.796235	-0.792858	3.790518	0.000000	-10.000000	0.683333	-30.233334	511.000000	1023.000000	1023.000000	2046.000000
9.400000	0.026099	15.424714	7.180914	5.687665	-0.971221	3.527354	0.000000	-10.000000	0.716667	-31.033335	501.000000	1023.000000	1023.000000	2046.000000
9.420000	0.024673	14.581614	6.875189	5.552312	-1.065196	3.219309	0.000000	-10.000000	0.766667	-31.983334	490.500000	1023.000000	1023.000000	2046.000000
9.440000	0.023068	13.632945	6.703629	5.201820	-1.549282	3.276778	0.000000	-10.000000	0.800000	-32.916668	479.833344	1023.000000	1023.000000	2046.000000
9.460000	0.022018	13.012667	6.296881	5.214170	-1.682749	3.184364	0.000000	-10.000000	0.858333	-33.950001	469.000000	1023.000000	1023.000000	2046.000000
9.480000	0.020370	12.038867	5.958922	5.213261	-1.994226	2.860910	0.000000	-10.000000	0.900000	-34.683334	457.666656	1023.000000	1023.000000	2046.000000
9.500000	0.018033	10.657550	5.588420	4.860626	-2.276358	2.484862	0.000000	-10.000000	0.925000	-35.216667	446.000000	1023.000000	1023.000000	2046.000000
9.520000	0.015589	9.213198	5.410822	3.929778	-2.564916	2.437513	0.000000	-10.000000	0.933333	-35.283333	434.000000	1023.000000	1023.000000	2046.000000
9.540000	0.013095	7.739415	5.394389	2.845969	-2.867650	2.366706	0.000000	-10.000000	0.933333	-35.466667	422.333344	1023.000000	1023.000000	2046.000000
9.560000	0.011448	6.765890	5.332777	2.267157	-2.902823	2.068779	0.000000	-10.000000	0.941667	-35.466667	410.666656	1023.000000	1023.000000	2046.000000
9.580000	0.009705	5.735602	5.056668	2.096019	-3.060713	1.643628	0.000000	-10.000000	0.941667	-35.816666	399.000000	1023.000000	1023.000000	2046.000000
9.600000	0.008060	4.763453	4.628731	2.124979	-3.268340	1.278082	0.000000	-10.000000	0.933333	-35.466667	387.000000	1023.000000	1023.000000	2046.000000
9.620000	0.006797	4.017241	4.208468	2.145613	-3.553592	1.216752	0.000000	-10.000000	0.916667	-34.983334	375.000000	1023.000000	1023.000000	2046.000000
9.640000	0.005342	3.157089	3.820614	2.144202	-3.875094	1.067367	0.000000	-10.000000	0.891667	-34.250000	363.333344	1023.000000	1023.000000	2046.000000
9.660000	0.003838	2.268080	3.443027	2.177627	-4.016723	0.664148	0.000000	-10.000000	0.858333	-33.750000	351.833344	1023.000000	1023.000000	2046.000000
9.680000	0.001706	1.008286	2.976389	2.035564	-4.229900	0.226233	0.000000	-10.000000	0.816667	-33.383335	340.666656	1023.000000	1023.000000	2046.000000
9.700000	0.000123	0.072867	2.709941	1.837686	-4.564625	0.089864	0.000000	-10.000000	0.791667	-32.916668	329.500000	1023.000000	1023.000000	2046.000000
9.720000	-0.001165	-0.688526	2.509883	1.607230	-4.843938	0.038299	0.000000	-10.000000	0.783333	-32.450001	318.500000	1023.000000	1023.000000	2046.000000
9.740000	-0.002090	-1.235271	2.314910	1.579991	-4.870731	-0.259441	0.000000	-10.000000	0.783333	-32.083336	307.666656	1023.000000	1023.000000	2046.000000
9.760000	-0.002878	-1.701134	2.284309	1.570042	-5.029006	-0.526479	0.000000	-10.000000	0.758333	-31.616667	297.000000	1023.000000	1023.000000	2046.000000
9.780000	-0.003129	-1.849383	2.200614	1.659201	-5.151217	-0.557981	0.000000	-10.000000	0.725000	-31.250000	286.500000	1023.000000	1023.000000	2046.000000
9.800000	-0.002865	-1.692978	2.226869	1.838948	-5.357586	-0.401209	0.000000	-10.000000	0.675000	-30.366667	276.000000	1023.000000	1023.000000	2046.000000
9.820000	-0.002592	-1.531690	2.089853	2.154567	-5.298162	-0.477948	0.000000	-10.000000	0.633333	-29.466667	265.833344	1023.000000	1023.000000	2046.000000
9.840000	-0.002958	-1.748084	1.944400	2.327658	-5.328948	-0.691194	0.000000	-10.000000	0.575000	-28.383333	256.000000	1023.000000	1023.000000	2046.000000
9.860000	-0.004118	-2.433953	1.806122	2.196760	-5.590731	-0.846104	0.000000	-10.000000	0.533333	-27.633333	246.666672	1023.000000	1023.000000	2046.000000
9.880000	-0.004762	-2.814618	1.835774	1.913321	-5.821665	-0.742048	0.000000	-10.000000	0.500000	-27.083334	237.333328	1023.000000	1023.000000	2046.000000
9.900000	-0.005444	-3.217478	1.765236	1.608274	-5.864296	-0.726691	0.000000	-10.000000	0.500000	-26.683334	228.333328	1023.000000	1023.000000	2046.000000
9.920000	-0.006595	-3.897543	1.571959	1.441131	-5.866537	-1.044096	0.000000	-10.000000	0.500000	-26.416668	219.333328	1023.000000	1023.000000	2046.000000
9.940000	-0.008253	-4.877480	1.403846	1.061633	-6.120508	-1.222451	0.000000	-10.000000	0.491667	-26.200001	210.666672	1023.000000	1023.000000	2046.000000
9.960000	-0.009377	-5.541675	1.285641	0.763493	-6.398419	-1.192391	0.000000	-10.000000	0.483333	-26.000000	201.833328	1023.000000	1023.000000	2046.000000
9.980000	-0.010112	-5.976451	1.173147	0.495405	-6.523008	-1.121995	0.000000	-10.000000	0.466667	-25.733334	193.166672	1023.000000	1023.000000	2046.000000
10.000000	-0.011395	-6.734577	0.884633	0.250178	-6.523983	-1.345405	0.000000	-10.000000	0.458333	-25.466667	184.500000	1023.000000	1023.000000	2046.000000
10.020000	-0.013154	-7.774122	0.539350	0.188027	-6.674449	-1.827049	0.000000	-10.000000	0.441667	-25.116667	176.000000	1023.000000	1023.000000	2046.000000
10.040000	-0.014678	-8.674409	0.358885	-0.107530	-7.093926	-1.831838	0.000000	-10.000000	0.441667	-24.766666	167.500000	1023.000000	1023.000000	2046.000000
10.060000	-0.015948	-9.425308	0.228930	-0.515294	-7.383688	-1.755257	0.000000	-10.000000	0.416667	-24.433332	159.166672	1023.000000	1023.000000	2046.000000
10.080000	-0.017503	-10.343990	0.021627	-1.154258	-7.231876	-1.979484	0.000000	-10.000000	0.391667	-24.066668	151.000000	1023.000000	1023.000000	2046.000000
10.100000	-0.020013	-11.827780	0.030405	-2.139067	-7.401390	-2.317728	0.000000	-10.000000	0.375000	-23.700001	143.000000	1023.000000	1023.000000	2046.000000
10.120000	-0.022031	-13.020571	0.126358	-3.084708	-7.639019	-2.423202	0.000000	-10.000000	0.366667	-23.316668	135.166672	1023.000000	1023.000000	2046.000000
10.140000	-0.023116	-13.661383	0.140879	-3.462675	-7.872753	-2.466834	0.000000	-10.000000	0.383333	-23.183334	127.500000	1023.000000	1023.000000	2046.000000
10.160000	-0.023539	-13.911356	-0.057896	-3.445933	-7.907747	-2.499780	0.000000	-10.000000	0.358333	-22.433334	117.500000	1023.000000	1023.000000	2046.000000
10.180000	-0.024091	-14.237806	-0.541682	-3.127025	-7.746201	-2.822899	0.000000	-10.000000	0.350000	-21.750000	110.000000	1023.000000	1023.000000	2046.000000
10.200000	-0.025415	-15.020525	-0.897937	-3.013809	-7.943518	-3.165261	0.000000	-10.000000	0.316667	-20.716667	102.500000	1023.000000	1023.000000	2046.000000
10.220000	-0.027453	-16.224735	-1.183588	-3.204238	-8.396452	-3.440457	0.000000	-10.000000	0.275000	-19.950001	97.833336	1023.000000	1023.000000	2046.000000
10.240000	-0.028940	-17.103769	-1.407679	-3.348041	-8.739073	-3.608976	0.000000	-10.000000	0.233333	-19.100000	91.000000	1023.000000	1023.000000	2046.000000
10.260000	-0.029686	-17.544247	-1.635704	-3.463636	-8.835530	-3.609375	0.000000	-10.000000	0.200000	-18.350000	84.666664	1023.000000	1023.000000	2046.000000
10.280000	-0.030231	-17.866461	-2.019735	-3.426982	-8.630572	-3.789171	0.000000	-10.000000	0.200000	-17.833334	78.500000	1023.000000	1023.000000	2046.000000
10.300000	-0.031201	-18.439804	-2.295680	-3.399884	-8.633142	-4.111100	0.000000	-10.000000	0.191667	-17.166668	72.500000	1023.000000	1023.000000	2046.000000
10.320000	-0.032131	-18.989555	-2.309862	-3.550512	-8.926201	-4.202981	0.000000	-10.000000	0.175000	-16.733334	66.833336	1023.000000	1023.000000	2046.000000
10.340000	-0.032320	-19.101154	-2.258479	-3.552667	-9.188066	-4.101943	0.000000	-10.000000	0.158333	-16.200001	61.166668	1023.000000	1023.000000	2046.000000
10.360000	-0.031519	-18.627859	-2.159492	-3.241881	-9.219092	-4.007394	0.000000	-10.000000	0.133333	-15.600000	55.833332	1023.000000	1023.000000	2046.000000
10.380000	-0.030418	-17.976810	-2.261742	-2.872940	-8.940094	-3.902034	0.000000	-10.000000	0.116667	-14.516666	50.666668	1023.000000	1023.000000	2046.000000
10.400000	-0.029872	-17.654202	-2.420005	-2.528034	-8.718712	-3.987452	0.000000	-10.000000	0.083333	-13.366667	45.833332	1023.000000	1023.000000	2046.000000
10.420000	-0.030286	-17.898769	-2.459019	-2.442808	-8.845599	-4.151343	0.000000	-10.000000	0.066667	-12.183333	41.333332	1023.000000	1023.000000	2046.000000
10.440000	-0.031342	-18.523193	-2.421576	-2.727023	-9.187024	-4.187571	0.000000	-10.000000	0.050000	-11.316668	37.166668	1023.000000	1023.000000	2046.000000
10.460000	-0.031749	-18.763388	-2.263328	-3.054156	-9.415968	-4.029937	0.000000	-10.000000	0.050000	-10.833334	33.500000	1023.000000	1023.000000	2046.000000
10.480000	-0.031198	-18.438057	-2.203873	-3.128374	-9.211689	-3.894121	0.000000	-10.000000	0.041667	-10.516666	29.833334	1023.000000	1023.000000	2046.000000
10.500000	-0.031227	-18.455120	-2.372238	-3.205895	-8.959648	-3.917338	0.000000	-10.000000	0.041667	-10.216666	26.333334	1023.000000	1023.000000	2046.000000
10.520000	-0.032340	-19.113226	-2.464081	-3.373678	-9.157687	-4.117781	0.000000	-10.000000	0.041667	-9.883333	22.833334	1023.000000	1023.000000	2046.000000
10.540000	-0.033761	-19.952530	-2.458026	-3.734722	-9.594348	-4.165434	0.000000	-10.000000	0.041667	-9.800000	19.666666	1023.000000	1023.000000	2046.000000
10.560000	-0.034179	-20.199503	-2.508367	-3.891731	-9.655861	-4.143545	0.000000	-10.000000	0.041667	-9.866667	16.333334	1023.000000	1023.000000	2046.000000
10.580000	-0.034642	-20.473166	-2.565304	-4.146544	-9.732126	-4.029191	0.000000	-10.000000	0.041667	-10.116667	13.166667	1023.000000	1023.000000	2046.000000
10.600000	-0.034410	-20.336565	-2.792065	-3.968601	-9.532824	-4.043075	0.000000	-10.000000	0.041667	-10.200000	9.666667	1023.000000	1023.000000	2046.000000
10.620000	-0.034933	-20.645254	-3.119930	-3.916712	-9.506665	-4.101947	0.000000	-10.000000	0.041667	-10.333333	6.333333	1023.000000	1023.000000	2046.000000
10.640000	-0.036364	-21.491323	-3.372240	-4.163612	-9.696394	-4.259076	0.000000	-10.000000	0.033333	-10.116667	2.833333	1023.000000	1023.000000	2046.000000
10.660000	-0.038617	-22.822365	-3.334005	-5.054579	-10.033716	-4.400065	0.000000	-10.000000	0.033333	-9.833334	-0.166667	1023.000000	1023.000000	2046.000000
10.680000	-0.040608	-23.999319	-3.059604	-6.101364	-10.405416	-4.432938	0.000000	-10.000000	0.033333	-9.733334	-3.166667	1023.000000	1023.000000	2046.000000
10.700000	-0.041067	-24.270306	-2.859707	-6.579793	-10.329573	-4.501234	0.000000	-10.000000	0.033333	-10.016667	-6.166667	1023.000000	1023.000000	2046.000000
10.720000	-0.040397	-23.874741	-2.943170	-6.406487	-9.995484	-4.529599	0.000000	-10.000000	0.033333	-10.566667	-9.500000	1023.000000	1023.000000	2046.000000
10.740000	-0.040503	-23.937111	-3.364264	-6.007910	-9.758373	-4.806565	0.000000	-10.000000	0.016667	-10.633333	-13.166667	1023.000000	1023.000000	2046.000000
10.760000	-0.041780	-24.691864	-3.606182	-5.840978	-10.161424	-5.083281	0.000000	-10.000000	0.008333	-9.916667	-16.666666	1023.000000	1023.000000	2046.000000
10.780000	-0.043447	-25.677425	-3.806754	-5.944893	-10.683984	-5.241794	0.000000	-10.000000	0.000000	-8.933333	-20.000000	1023.000000	1023.000000	2046.000000
10.800000	-0.044228	-26.138771	-4.094406	-5.923712	-10.809098	-5.311555	0.000000	-10.000000	0.000000	-7.916667	-22.833334	1023.000000	1023.000000	2046.000000
10.820000	-0.044209	-26.127722	-4.477210	-5.722749	-10.529102	-5.398661	0.000000	-10.000000	0.000000	-7.533333	-25.500000	1023.000000	1023.000000	2046.000000
10.840000	-0.044557	-26.333477	-4.791990	-5.610080	-10.468777	-5.462630	0.000000	-10.000000	0.000000	-7.383333	-28.000000	1023.000000	1023.000000	2046.000000
10.860000	-0.045844	-27.093777	-5.032110	-5.600870	-10.710774	-5.750022	0.000000	-10.000000	0.000000	-7.416667	-30.500000	1023.000000	1023.000000	2046.000000
10.880000	-0.047149	-27.864960	-4.967050	-5.883421	-11.223481	-5.791008	0.000000	-10.000000	0.000000	-7.316667	-33.000000	1023.000000	1023.000000	2046.000000
10.900000	-0.046620	-27.552496	-4.950288	-5.818558	-11.115984	-5.667664	0.000000	-10.000000	0.000000	-6.950000	-35.333332	1023.000000	1023.000000	2046.000000
10.920000	-0.045166	-26.692989	-5.078546	-5.306801	-10.759841	-5.547801	0.000000	-10.000000	-0.008333	-6.400000	-37.833332	1023.000000	1023.000000	2046.000000
10.940000	-0.044448	-26.268673	-5.219468	-4.889227	-10.635434	-5.524544	0.000000	-10.000000	-0.025000	-5.316667	-40.000000	1023.000000	1023.000000	2046.000000
10.960000	-0.044510	-26.305449	-5.094742	-4.712261	-10.964678	-5.533768	0.000000	-10.000000	-0.033333	-3.650000	-41.833332	1023.000000	1023.000000	2046.000000
10.980000	-0.044360	-26.216839	-4.858269	-4.671427	-11.219433	-5.467710	0.000000	-10.000000	-0.041667	-1.766667	-42.666668	1023.000000	1023.000000	2046.000000
11.000000	-0.043337	-25.611923	-4.739483	-4.520392	-11.004411	-5.347636	0.000000	-10.000000	-0.041667	-0.500000	-43.000000	1023.000000	1023.000000	2046.000000
11.020000	-0.042151	-24.911507	-4.728800	-4.380680	-10.614013	-5.188014	0.000000	-10.000000	-0.041667	0.000000	-43.000000	1023.000000	1023.000000	2046.000000
11.040000	-0.042000	-24.822222	-4.703500	-4.459574	-10.525857	-5.133291	0.000000	-10.000000	-0.041667	0.000000	-43.000000	1023.000000	1023.000000	2046.000000
11.060000	-0.042481	-25.106525	-4.573750	-4.731178	-10.708055	-5.093542	0.000000	-10.000000	-0.041667	0.000000	-43.000000	1023.000000	1023.000000	2046.000000
11.080000	-0.043026	-25.428476	-4.363279	-5.050201	-10.985921	-5.029075	0.000000	-10.000000	-0.041667	0.000000	-43.000000	1023.000000	1023.000000	2046.000000
11.100000	-0.043074	-25.456621	-4.153881	-5.226887	-11.091733	-4.984120	0.000000	-10.000000	-0.041667	0.000000	-43.000000	1023.000000	1023.000000	2046.000000
11.120000	-0.042540	-25.141211	-4.246361	-5.162080	-10.765251	-4.967518	0.000000	-10.000000	-0.033333	-0.550000	-43.000000	1023.000000	1023.000000	2046.000000
11.140000	-0.042189	-24.933699	-4.366824	-5.095942	-10.547614	-4.923319	0.000000	-10.000000	-0.041667	-1.183333	-43.000000	1023.000000	1023.000000	2046.000000
11.160000	-0.042572	-25.160124	-4.447000	-5.207841	-10.549742	-4.955540	0.000000	-10.000000	-0.041667	-1.766667	-43.333332	1023.000000	1023.000000	2046.000000
11.180000	-0.043852	-25.916410	-4.329051	-5.614296	-11.059495	-4.913568	0.000000	-10.000000	-0.050000	-1.700000	-43.666668	1023.000000	1023.000000	2046.000000
11.200000	-0.043853	-25.917112	-4.306514	-5.587654	-11.143026	-4.879918	0.000000	-10.000000	-0.041667	-1.266667	-44.000000	1023.000000	1023.000000	2046.000000
11.220000	-0.043766	-25.865694	-4.476631	-5.452926	-11.083926	-4.852212	0.000000	-10.000000	-0.041667	-0.683333	-44.000000	1023.000000	1023.000000	2046.000000
11.240000	-0.043840	-25.909304	-4.669045	-5.512353	-10.831509	-4.896397	0.000000	-10.000000	-0.041667	0.116667	-44.000000	1023.000000	1023.000000	2046.000000
11.260000	-0.044686	-26.409628	-4.599052	-6.219713	-10.784789	-4.806073	0.000000	-10.000000	-0.050000	1.116667	-44.000000	1023.000000	1023.000000	2046.000000
11.280000	-0.045497	-26.888458	-4.363395	-6.947427	-10.768595	-4.809042	0.000000	-10.000000	-0.058333	2.233333	-44.000000	1023.000000	1023.000000	2046.000000
11.300000	-0.045534	-26.910646	-4.060752	-7.272910	-10.739344	-4.837641	0.000000	-10.000000	-0.075000	3.550000	-44.000000	1023.000000	1023.000000	2046.000000
11.320000	-0.045079	-26.641483	-3.874074	-7.143896	-10.757344	-4.866170	0.000000	-10.000000	-0.100000	5.233334	-44.000000	1023.000000	1023.000000	2046.000000
11.340000	-0.044374	-26.225298	-3.912223	-6.757160	-10.674709	-4.881206	0.000000	-10.000000	-0.141667	7.966667	-44.000000	1023.000000	1023.000000	2046.000000
11.360000	-0.043735	-25.847176	-4.006650	-6.389859	-10.606258	-4.844407	0.000000	-10.000000	-0.200000	11.683334	-44.000000	1023.000000	1023.000000	2046.000000
11.380000	-0.042874	-25.338730	-4.230378	-6.015586	-10.302191	-4.790575	0.000000	-10.000000	-0.266667	15.500000	-44.000000	1023.000000	1023.000000	2046.000000
11.400000	-0.042285	-24.990189	-4.426184	-5.713349	-10.121908	-4.728748	0.000000	-10.000000	-0.316667	18.616667	-32.833332	1023.000000	1023.000000	2046.000000
11.420000	-0.041619	-24.596962	-4.532674	-5.600341	-9.975632	-4.488315	0.000000	-10.000000	-0.366667	20.750000	-10.000000	1023.000000	1023.000000	2046.000000
11.440000	-0.041128	-24.306812	-4.489288	-5.504148	-9.950276	-4.363101	0.000000	-10.000000	-0.408333	22.550001	15.333333	1023.000000	1023.000000	2046.000000
11.460000	-0.040132	-23.717815	-4.349095	-5.295792	-9.840841	-4.232087	0.000000	-10.000000	-0.466667	24.016668	32.166668	1023.000000	1023.000000	2046.000000
11.480000	-0.038720	-22.883810	-4.123151	-5.115197	-9.646498	-3.998965	0.000000	-10.000000	-0.525000	25.683334	40.000000	1023.000000	1023.000000	2046.000000
11.500000	-0.036401	-21.512869	-3.940416	-4.670776	-9.188430	-3.713249	0.000000	-10.000000	-0.566667	27.183334	48.333332	1023.000000	1023.000000	2046.000000
11.520000	-0.033980	-20.081995	-3.759372	-4.112838	-8.806041	-3.403744	0.000000	-10.000000	-0.633333	28.900002	57.166668	1023.000000	1023.000000	2046.000000
11.540000	-0.031666	-18.714685	-3.511153	-3.736213	-8.493421	-2.973899	0.000000	-10.000000	-0.700000	30.516666	66.666664	1023.000000	1023.000000	2046.000000
11.560000	-0.029437	-17.397411	-3.156841	-3.395521	-8.224994	-2.620054	0.000000	-10.000000	-0.800000	32.216667	76.500000	1023.000000	1023.000000	2046.000000
11.580000	-0.026940	-15.921417	-2.694664	-3.064425	-7.880892	-2.281437	0.000000	-10.000000	-0.841667	33.600002	87.000000	1023.000000	1023.000000	2046.000000
11.600000	-0.024612	-14.545732	-2.246394	-2.864308	-7.505044	-1.929986	0.000000	-10.000000	-0.866667	34.500000	97.833336	1023.000000	1023.000000	2046.000000
11.620000	-0.022553	-13.328779	-1.923339	-2.696076	-7.037194	-1.672170	0.000000	-10.000000	-0.891667	35.266666	109.333336	1023.000000	1023.000000	2046.000000
11.640000	-0.020746	-12.260887	-1.552783	-2.647232	-6.658606	-1.402266	0.000000	-10.000000	-0.916667	35.700001	121.000000	1023.000000	1023.000000	2046.000000
11.660000	-0.019157	-11.321936	-1.079421	-2.841250	-6.414645	-0.986619	0.000000	-10.000000	-0.950000	36.150002	133.000000	1023.000000	1023.000000	2046.000000
11.680000	-0.017401	-10.283822	-0.606611	-2.873242	-6.118040	-0.685929	0.000000	-10.000000	-0.958333	36.550003	145.000000	1023.000000	1023.000000	2046.000000
11.700000	-0.015569	-9.201413	-0.137875	-2.754143	-5.869009	-0.440387	0.000000	-10.000000	-0.966667	36.966667	157.000000	1023.000000	1023.000000	2046.000000
11.720000	-0.013764	-8.134706	0.231046	-2.627938	-5.529772	-0.208043	0.000000	-10.000000	-0.966667	37.350002	169.166672	1023.000000	1023.000000	2046.000000
11.740000	-0.012260	-7.245444	0.484750	-2.471636	-5.178528	-0.080030	0.000000	-10.000000	-0.958333	37.533333	181.500000	1023.000000	1023.000000	2046.000000
11.760000	-0.010849	-6.412007	0.796254	-2.519975	-4.917488	0.229201	0.000000	-10.000000	-0.958333	37.683334	194.000000	1023.000000	1023.000000	2046.000000
11.780000	-0.009388	-5.548207	1.117885	-2.516625	-4.621889	0.472422	0.000000	-10.000000	-0.966667	37.616669	206.500000	1023.000000	1023.000000	2046.000000
11.800000	-0.007678	-4.537979	1.353104	-2.419935	-4.269899	0.798751	0.000000	-10.000000	-0.983333	37.416668	219.166672	1023.000000	1023.000000	2046.000000
11.820000	-0.005813	-3.435408	1.674723	-2.134790	-4.146071	1.170731	0.000000	-10.000000	-1.008333	37.516666	231.666672	1023.000000	1023.000000	2046.000000
11.840000	-0.004645	-2.744905	1.850542	-1.928007	-3.958687	1.291248	0.000000	-10.000000	-1.000000	37.850002	244.166672	1023.000000	1023.000000	2046.000000
11.860000	-0.004062	-2.400452	2.082060	-2.013376	-3.733834	1.264697	0.000000	-10.000000	-0.983333	37.616669	256.666656	1023.000000	1023.000000	2046.000000
11.880000	-0.003273	-1.934514	2.491919	-2.293949	-3.454859	1.322375	0.000000	-10.000000	-0.941667	37.416668	269.333344	1023.000000	1023.000000	2046.000000
11.900000	-0.001672	-0.988384	3.069721	-2.640859	-3.112261	1.695016	0.000000	-10.000000	-0.908333	36.900002	281.833344	1023.000000	1023.000000	2046.000000
11.920000	0.000353	0.208419	3.500045	-2.372286	-2.791799	1.872459	0.000000	-10.000000	-0.883333	36.666668	294.166656	1023.000000	1023.000000	2046.000000
11.940000	0.001614	0.953944	3.527206	-1.756416	-2.595520	1.778674	0.000000	-10.000000	-0.891667	36.533333	306.500000	1023.000000	1023.000000	2046.000000
11.960000	0.001827	1.079802	3.265942	-1.238565	-2.514153	1.566579	0.000000	-10.000000	-0.875000	36.333336	318.833344	1023.000000	1023.000000	2046.000000
11.980000	0.001894	1.119117	3.012757	-0.937893	-2.460475	1.504728	0.000000	-10.000000	-0.866667	36.200001	331.000000	1023.000000	1023.000000	2046.000000
12.000000	0.002632	1.555785	2.976740	-0.845763	-2.341890	1.766698	0.000000	-10.000000	-0.841667	35.683334	343.000000	1023.000000	1023.000000	2046.000000
12.020000	0.003758	2.221245	2.972623	-0.458995	-2.193084	1.900702	0.000000	-10.000000	-0.850000	35.350002	355.000000	1023.000000	1023.000000	2046.000000
12.040000	0.004857	2.870438	3.028680	0.064560	-2.124676	1.901874	0.000000	-10.000000	-0.850000	35.150002	367.000000	1023.000000	1023.000000	2046.000000
12.060000	0.005484	3.240851	2.955061	0.552997	-2.073120	1.805913	0.000000	-10.000000	-0.833333	35.033333	378.666656	1023.000000	1023.000000	2046.000000
12.080000	0.006527	3.857385	2.971256	0.843871	-1.909744	1.952002	0.000000	-10.000000	-0.816667	34.816666	390.333344	1023.000000	1023.000000	2046.000000
12.100000	0.008491	5.018398	3.188018	0.934239	-1.558816	2.454957	0.000000	-10.000000	-0.783333	34.400002	401.833344	1023.000000	1023.000000	2046.000000
12.120000	0.011002	6.502463	3.461236	1.240137	-1.161413	2.962502	0.000000	-10.000000	-0.758333	34.033333	413.500000	1023.000000	1023.000000	2046.000000
12.140000	0.013510	7.984354	3.823574	1.832806	-0.927956	3.255930	0.000000	-10.000000	-0.741667	33.700001	424.833344	1023.000000	1023.000000	2046.000000
12.160000	0.015498	9.159102	4.178485	2.411655	-0.769604	3.338567	0.000000	-10.000000	-0.741667	33.650002	436.166656	1023.000000	1023.000000	2046.000000
12.180000	0.017277	10.210855	4.506068	2.842305	-0.533444	3.395926	0.000000	-10.000000	-0.750000	33.316666	447.333344	1023.000000	1023.000000	2046.000000
12.200000	0.019836	11.723122	5.017302	2.985617	-0.090302	3.810505	0.000000	-10.000000	-0.741667	33.400002	458.666656	1023.000000	1023.000000	2046.000000
12.220000	0.022313	13.186893	5.651246	2.826163	0.310130	4.399354	0.000000	-10.000000	-0.741667	33.233334	469.833344	1023.000000	1023.000000	2046.000000
12.240000	0.024094	14.239544	6.213480	2.845099	0.557879	4.623086	0.000000	-10.000000	-0.733333	33.116665	481.000000	1023.000000	1023.000000	2046.000000
12.260000	0.025387	15.003432	6.694087	2.832339	0.734971	4.742035	0.000000	-10.000000	-0.733333	32.599998	492.000000	1023.000000	1023.000000	2046.000000
12.280000	0.026086	15.416636	7.096920	2.868726	0.752884	4.698106	0.000000	-10.000000	-0.700000	32.283333	502.833344	1023.000000	1023.000000	2046.000000
12.300000	0.027086	16.007698	7.358767	2.958560	1.001982	4.688390	0.000000	-10.000000	-0.675000	31.883335	513.666687	1023.000000	1023.000000	2046.000000
12.320000	0.028658	16.936987	7.706080	2.842818	1.267996	5.120093	0.000000	-10.000000	-0.616667	31.316668	524.333313	1023.000000	1023.000000	2046.000000
12.340000	0.030321	17.919544	8.039621	2.762708	1.555022	5.562193	0.000000	-10.000000	-0.575000	30.266666	535.000000	1023.000000	1023.000000	2046.000000
12.360000	0.031489	18.610191	8.343997	2.885460	1.697812	5.682921	0.000000	-10.000000	-0.516667	29.000000	545.333313	1023.000000	1023.000000	2046.000000
12.380000	0.031945	18.879620	8.540504	2.976593	1.713462	5.649061	0.000000	-10.000000	-0.466667	27.600000	555.333313	1023.000000	1023.000000	2046.000000
12.400000	0.031512	18.623632	8.598048	2.999608	1.671249	5.354728	0.000000	-10.000000	-0.375000	25.950001	564.833313	1023.000000	1023.000000	2046.000000
12.420000	0.031999	18.911287	8.584222	3.149001	1.761331	5.416735	0.000000	-10.000000	-0.308333	24.083334	573.666687	1023.000000	1023.000000	2046.000000
12.440000	0.032969	19.484447	8.569036	3.378163	1.851827	5.685421	0.000000	-10.000000	-0.241667	21.800001	582.000000	1023.000000	1023.000000	2046.000000
12.460000	0.033610	19.863720	8.537563	3.370257	1.965695	5.990203	0.000000	-10.000000	-0.208333	19.266666	589.500000	1023.000000	1023.000000	2046.000000
12.480000	0.033539	19.821363	8.612820	3.311177	1.911564	5.985804	0.000000	-10.000000	-0.141667	15.950000	596.333313	1023.000000	1023.000000	2046.000000
12.500000	0.032424	19.162842	8.723956	3.116838	1.742662	5.579387	0.000000	-10.000000	-0.091667	12.466666	602.333313	1023.000000	1023.000000	2046.000000
12.520000	0.031669	18.716206	8.854043	2.906063	1.658452	5.297647	0.000000	-10.000000	-0.041667	8.566667	607.166687	1023.000000	1023.000000	2046.000000
12.540000	0.032000	18.912247	8.794222	3.029782	1.746220	5.342022	0.000000	-10.000000	-0.016667	4.566667	610.833313	1023.000000	1023.000000	2046.000000
12.560000	0.031921	18.865170	8.508124	3.236983	1.697021	5.423041	0.000000	-10.000000	0.008333	0.583333	612.833313	1023.000000	1023.000000	2046.000000
12.580000	0.030443	17.991564	7.936094	3.539586	1.417216	5.098667	0.000000	-10.000000	0.008333	-2.983333	613.833313	1023.000000	1023.000000	2046.000000
12.600000	0.028269	16.706768	7.354331	3.732342	1.011307	4.608787	0.000000	-10.000000	0.025000	-6.566667	614.000000	1023.000000	1023.000000	2046.000000
12.620000	0.026118	15.435475	6.859856	3.840646	0.626973	4.108000	0.000000	-10.000000	0.050000	-9.766666	614.000000	1023.000000	1023.000000	2046.000000
12.640000	0.025141	14.858377	6.480183	3.971588	0.542815	3.863791	0.000000	-10.000000	0.083333	-12.350000	614.000000	1023.000000	1023.000000	2046.000000
12.660000	0.025178	14.880466	6.325672	4.019770	0.504925	4.030099	0.000000	-10.000000	0.108333	-13.633333	614.000000	1023.000000	1023.000000	2046.000000
12.680000	0.024642	14.563143	6.071121	4.130278	0.365913	3.995831	0.000000	-10.000000	0.133333	-14.616667	610.333313	1023.000000	1023.000000	2046.000000
12.700000	0.023467	13.868855	5.809240	4.277130	0.115493	3.666993	0.000000	-10.000000	0.166667	-15.566667	601.833313	1023.000000	1023.000000	2046.000000
12.720000	0.022283	13.169405	5.720263	4.331116	-0.217314	3.335340	0.000000	-10.000000	0.191667	-16.600000	591.333313	1023.000000	1023.000000	2046.000000
12.740000	0.022766	13.454660	5.706821	4.507773	-0.178869	3.418936	0.000000	-10.000000	0.208333	-17.833334	582.500000	1023.000000	1023.000000	2046.000000
12.760000	0.024261	14.337988	5.844799	4.782468	-0.055171	3.765892	0.000000	-10.000000	0.216667	-18.550001	576.500000	1023.000000	1023.000000	2046.000000
12.780000	0.025152	14.864946	5.976448	5.104380	-0.106508	3.890627	0.000000	-10.000000	0.233333	-18.983334	570.500000	1023.000000	1023.000000	2046.000000
12.800000	0.025278	14.939357	5.983263	5.498746	-0.100340	3.557688	0.000000	-10.000000	0.225000	-19.066668	564.166687	1023.000000	1023.000000	2046.000000
12.820000	0.024844	14.682988	6.107924	5.498804	-0.230933	3.307193	0.000000	-10.000000	0.225000	-19.200001	557.833313	1023.000000	1023.000000	2046.000000
12.840000	0.024510	14.485615	6.269384	5.212709	-0.254547	3.258068	0.000000	-10.000000	0.216667	-19.250000	551.333313	1023.000000	1023.000000	2046.000000
12.860000	0.024957	14.749297	6.444121	4.898866	-0.091042	3.497352	0.000000	-10.000000	0.233333	-19.183332	545.000000	1023.000000	1023.000000	2046.000000
12.880000	0.024570	14.520849	6.516308	4.631875	-0.181635	3.554302	0.000000	-10.000000	0.250000	-19.600000	538.500000	1023.000000	1023.000000	2046.000000
12.900000	0.023270	13.752656	6.414643	4.594299	-0.384588	3.128301	0.000000	-10.000000	0.291667	-20.333334	532.000000	1023.000000	1023.000000	2046.000000
12.920000	0.021743	12.850292	6.350093	4.332819	-0.625343	2.792723	0.000000	-10.000000	0.333333	-21.466667	525.166687	1023.000000	1023.000000	2046.000000
12.940000	0.021357	12.621755	6.295228	4.078170	-0.507965	2.756321	0.000000	-10.000000	0.375000	-22.566668	518.166687	1023.000000	1023.000000	2046.000000
12.960000	0.021344	12.614191	6.341138	3.784310	-0.489719	2.978462	0.000000	-10.000000	0.408333	-23.600000	510.666656	1023.000000	1023.000000	2046.000000
12.980000	0.020788	12.285808	6.220633	3.647832	-0.482124	2.899466	0.000000	-10.000000	0.433333	-24.350000	503.000000	1023.000000	1023.000000	2046.000000
13.000000	0.019134	11.308423	6.050086	3.520177	-0.760930	2.499089	0.000000	-10.000000	0.458333	-24.933334	494.666656	1023.000000	1023.000000	2046.000000
13.020000	0.017488	10.335239	5.806589	3.390900	-1.096455	2.234206	0.000000	-10.000000	0.466667	-25.350000	486.333344	1023.000000	1023.000000	2046.000000
13.040000	0.016020	9.467566	5.524192	3.194234	-1.358517	2.107656	0.000000	-10.000000	0.483333	-25.800001	477.666656	1023.000000	1023.000000	2046.000000
13.060000	0.014982	8.854435	5.341974	2.831183	-1.422660	2.103938	0.000000	-10.000000	0.483333	-26.116667	469.166656	1023.000000	1023.000000	2046.000000
13.080000	0.012781	7.553477	5.225767	1.929118	-1.674961	2.073552	0.000000	-10.000000	0.500000	-26.416666	460.333344	1023.000000	1023.000000	2046.000000
13.100000	0.010399	6.145522	5.191988	1.133497	-1.922359	1.742396	0.000000	-10.000000	0.525000	-27.100000	451.500000	1023.000000	1023.000000	2046.000000
13.120000	0.008841	5.224818	5.179012	0.737811	-2.050575	1.358570	0.000000	-10.000000	0.566667	-27.800001	442.500000	1023.000000	1023.000000	2046.000000
13.140000	0.007890	4.663133	5.009242	0.731898	-2.200880	1.122873	0.000000	-10.000000	0.575000	-28.366667	433.166656	1023.000000	1023.000000	2046.000000
13.160000	0.007777	4.596169	4.670598	0.999057	-2.159006	1.085521	0.000000	-10.000000	0.566667	-28.083334	423.833344	1023.000000	1023.000000	2046.000000
13.180000	0.006484	3.832200	4.266912	1.105382	-2.477230	0.937135	0.000000	-10.000000	0.533333	-27.666668	414.333344	1023.000000	1023.000000	2046.000000
13.200000	0.004316	2.550711	3.680667	1.276121	-2.806932	0.400856	0.000000	-10.000000	0.516667	-27.333334	405.166656	1023.000000	1023.000000	2046.000000
13.220000	0.002305	1.362189	3.274042	1.181688	-3.143258	0.049718	0.000000	-10.000000	0.500000	-27.300001	396.000000	1023.000000	1023.000000	2046.000000
13.240000	0.001249	0.738413	2.919869	1.190631	-3.207968	-0.164118	0.000000	-10.000000	0.500000	-27.350000	387.000000	1023.000000	1023.000000	2046.000000
13.260000	0.000371	0.219212	2.590210	1.153300	-3.306407	-0.217891	0.000000	-10.000000	0.516667	-27.416666	377.833344	1023.000000	1023.000000	2046.000000
13.280000	-0.001249	-0.738141	2.246644	1.076072	-3.550182	-0.510675	0.000000	-10.000000	0.516667	-27.333334	368.666656	1023.000000	1023.000000	2046.000000
13.300000	-0.002815	-1.663824	2.086368	0.940312	-3.849230	-0.841274	0.000000	-10.000000	0.525000	-27.466667	359.500000	1023.000000	1023.000000	2046.000000
13.320000	-0.003047	-1.800909	2.080955	0.936198	-3.862426	-0.955636	0.000000	-10.000000	0.508333	-27.483334	350.333344	1023.000000	1023.000000	2046.000000
13.340000	-0.002369	-1.400315	2.020972	1.202758	-3.806882	-0.817163	0.000000	-10.000000	0.508333	-27.416668	341.166656	1023.000000	1023.000000	2046.000000
13.360000	-0.002169	-1.282126	1.925376	1.433917	-3.942718	-0.698702	0.000000	-10.000000	0.500000	-26.900000	332.000000	1023.000000	1023.000000	2046.000000
13.380000	-0.002393	-1.414353	1.792163	1.789464	-4.097578	-0.898402	0.000000	-10.000000	0.491667	-26.416666	323.000000	1023.000000	1023.000000	2046.000000
13.400000	-0.002707	-1.599646	1.798508	1.944703	-4.224664	-1.118193	0.000000	-10.000000	0.491667	-26.000000	314.166656	1023.000000	1023.000000	2046.000000
13.420000	-0.002693	-1.591388	1.855841	1.876059	-4.217924	-1.105364	0.000000	-10.000000	0.483333	-25.799999	305.500000	1023.000000	1023.000000	2046.000000
13.440000	-0.003002	-1.773957	1.822783	1.673689	-4.249019	-1.021411	0.000000	-10.000000	0.475000	-25.533333	297.000000	1023.000000	1023.000000	2046.000000
13.460000	-0.004111	-2.429737	1.726507	1.311688	-4.430296	-1.037635	0.000000	-10.000000	0.466667	-25.416668	288.500000	1023.000000	1023.000000	2046.000000
13.480000	-0.005400	-3.191110	1.578305	1.096012	-4.599211	-1.266215	0.000000	-10.000000	0.458333	-25.250000	280.000000	1023.000000	1023.000000	2046.000000
13.500000	-0.006467	-3.822235	1.503146	0.849561	-4.729875	-1.445068	0.000000	-10.000000	0.466667	-25.050001	271.500000	1023.000000	1023.000000	2046.000000
13.520000	-0.007223	-4.268811	1.360383	0.731739	-4.786721	-1.574212	0.000000	-10.000000	0.466667	-24.983334	263.166656	1023.000000	1023.000000	2046.000000
13.540000	-0.007881	-4.657755	1.196852	0.521125	-4.903586	-1.472147	0.000000	-10.000000	0.475000	-25.016666	254.833328	1023.000000	1023.000000	2046.000000
13.560000	-0.009136	-5.399225	1.009682	0.181542	-5.163165	-1.427285	0.000000	-10.000000	0.466667	-25.083334	246.500000	1023.000000	1023.000000	2046.000000
13.580000	-0.010387	-6.138995	0.757910	0.056261	-5.305323	-1.647844	0.000000	-10.000000	0.458333	-25.033333	238.166672	1023.000000	1023.000000	2046.000000
13.600000	-0.011697	-6.912664	0.526166	-0.010415	-5.399721	-2.028694	0.000000	-10.000000	0.450000	-24.866667	229.666672	1023.000000	1023.000000	2046.000000
13.620000	-0.013307	-7.864159	0.340679	-0.395695	-5.814029	-1.995113	0.000000	-10.000000	0.441667	-24.666668	221.333328	1023.000000	1023.000000	2046.000000
13.640000	-0.014715	-8.696803	0.050108	-0.628417	-6.015519	-2.102975	0.000000	-10.000000	0.441667	-24.416668	213.000000	1023.000000	1023.000000	2046.000000
13.660000	-0.016423	-9.706092	-0.105015	-1.328655	-6.189799	-2.082624	0.000000	-10.000000	0.408333	-23.966667	205.000000	1023.000000	1023.000000	2046.000000
13.680000	-0.018762	-11.088323	-0.143353	-2.381463	-6.424148	-2.139358	0.000000	-10.000000	0.383333	-23.733334	197.000000	1023.000000	1023.000000	2046.000000
13.700000	-0.020288	-11.990197	-0.083347	-3.050263	-6.525695	-2.330893	0.000000	-10.000000	0.366667	-23.483334	189.000000	1023.000000	1023.000000	2046.000000
13.720000	-0.021551	-12.736603	-0.153273	-3.341045	-6.673219	-2.569065	0.000000	-10.000000	0.366667	-23.550001	181.000000	1023.000000	1023.000000	2046.000000
13.740000	-0.022742	-13.440774	-0.445162	-3.310246	-6.811100	-2.874267	0.000000	-10.000000	0.358333	-23.216667	173.333328	1023.000000	1023.000000	2046.000000
13.760000	-0.023442	-13.854170	-0.816030	-3.184061	-6.902951	-2.951128	0.000000	-10.000000	0.325000	-22.516666	165.666672	1023.000000	1023.000000	2046.000000
13.780000	-0.024270	-14.343826	-1.124876	-3.168733	-7.113384	-2.936834	0.000000	-10.000000	0.308333	-21.483334	158.333328	1023.000000	1023.000000	2046.000000
13.800000	-0.025489	-15.064069	-1.501220	-3.025595	-7.301924	-3.235330	0.000000	-10.000000	0.300000	-20.666666	151.000000	1023.000000	1023.000000	2046.000000
13.820000	-0.026639	-15.743902	-1.837342	-2.963939	-7.417985	-3.524637	0.000000	-10.000000	0.300000	-20.049999	144.166672	1023.000000	1023.000000	2046.000000
13.840000	-0.028081	-16.596004	-2.126571	-3.000257	-7.613155	-3.856022	0.000000	-10.000000	0.283333	-19.799999	137.333328	1023.000000	1023.000000	2046.000000
13.860000	-0.029388	-17.368235	-2.416376	-3.106043	-7.762310	-4.083506	0.000000	-10.000000	0.266667	-19.416666	130.833328	1023.000000	1023.000000	2046.000000
13.880000	-0.030333	-17.927044	-2.627194	-3.204319	-7.868018	-4.227513	0.000000	-10.000000	0.233333	-19.233334	124.166664	1023.000000	1023.000000	2046.000000
13.900000	-0.030638	-18.106785	-2.678901	-3.327988	-7.997265	-4.102631	0.000000	-10.000000	0.216667	-18.750000	117.833336	1023.000000	1023.000000	2046.000000
13.920000	-0.030567	-18.065331	-2.721261	-3.192732	-8.117575	-4.033762	0.000000	-10.000000	0.191667	-18.100000	111.500000	1023.000000	1023.000000	2046.000000
13.940000	-0.030217	-17.858442	-2.749190	-2.838606	-8.147949	-4.122697	0.000000	-10.000000	0.166667	-17.133335	105.500000	1023.000000	1023.000000	2046.000000
13.960000	-0.030235	-17.868670	-2.783845	-2.592254	-8.247504	-4.245066	0.000000	-10.000000	0.133333	-15.883334	99.833336	1023.000000	1023.000000	2046.000000
13.980000	-0.030064	-17.767847	-2.879096	-2.385414	-8.241859	-4.261477	0.000000	-10.000000	0.091667	-14.766667	94.500000	1023.000000	1023.000000	2046.000000
14.000000	-0.029968	-17.711113	-2.902144	-2.353326	-8.296562	-4.159081	0.000000	-10.000000	0.083333	-13.716667	89.666664	1023.000000	1023.000000	2046.000000
14.020000	-0.030231	-17.866602	-2.873515	-2.498305	-8.448602	-4.046181	0.000000	-10.000000	0.075000	-13.033334	85.166664	1023.000000	1023.000000	2046.000000
14.040000	-0.030560	-18.060957	-2.818320	-2.699532	-8.567851	-3.975255	0.000000	-10.000000	0.075000	-12.716667	80.666664	1023.000000	1023.000000	2046.000000
14.060000	-0.031028	-18.337465	-2.812785	-2.842510	-8.582651	-4.099519	0.000000	-10.000000	0.058333	-12.500000	76.333336	1023.000000	1023.000000	2046.000000
14.080000	-0.031831	-18.811825	-2.850938	-2.988671	-8.691704	-4.280511	0.000000	-10.000000	0.050000	-12.400000	72.000000	1023.000000	1023.000000	2046.000000
14.100000	-0.032349	-19.118546	-2.917633	-3.169611	-8.728409	-4.302893	0.000000	-10.000000	0.050000	-12.066667	68.000000	1023.000000	1023.000000	2046.000000
14.120000	-0.032679	-19.313087	-2.985330	-3.401593	-8.831109	-4.095056	0.000000	-10.000000	0.050000	-11.983334	64.000000	1023.000000	1023.000000	2046.000000
14.140000	-0.033246	-19.648098	-3.048845	-3.559033	-8.974538	-4.065683	0.000000	-10.000000	0.050000	-11.833333	60.000000	1023.000000	1023.000000	2046.000000
14.160000	-0.033913	-20.042870	-3.163853	-3.689926	-9.043262	-4.145828	0.000000	-10.000000	0.050000	-11.783334	56.000000	1023.000000	1023.000000	2046.000000
14.180000	-0.034800	-20.567089	-3.385296	-3.728625	-8.959397	-4.493769	0.000000	-10.000000	0.050000	-11.550000	52.000000	1023.000000	1023.000000	2046.000000
14.200000	-0.035602	-21.040642	-3.567238	-3.861697	-9.128729	-4.482977	0.000000	-10.000000	0.050000	-11.350000	48.000000	1023.000000	1023.000000	2046.000000
14.220000	-0.036295	-21.450232	-3.643760	-4.094069	-9.514459	-4.197943	0.000000	-10.000000	0.050000	-11.083334	44.333332	1023.000000	1023.000000	2046.000000
14.240000	-0.037185	-21.976061	-3.827753	-4.324014	-9.581812	-4.242482	0.000000	-10.000000	0.050000	-10.750000	40.666668	1023.000000	1023.000000	2046.000000
14.260000	-0.038790	-22.924959	-3.972378	-4.942847	-9.543809	-4.465927	0.000000	-10.000000	0.050000	-10.400001	37.166668	1023.000000	1023.000000	2046.000000
14.280000	-0.040651	-24.024601	-3.851711	-5.810821	-9.699835	-4.662235	0.000000	-10.000000	0.050000	-10.366667	33.500000	1023.000000	1023.000000	2046.000000
14.300000	-0.041161	-24.326027	-3.614783	-6.395881	-9.773977	-4.541387	0.000000	-10.000000	0.041667	-10.666667	30.166666	1023.000000	1023.000000	2046.000000
14.320000	-0.041377	-24.453926	-3.637300	-6.406517	-9.787683	-4.622426	0.000000	-10.000000	0.041667	-10.966666	26.666666	1023.000000	1023.000000	2046.000000
14.340000	-0.041606	-24.588875	-3.926461	-6.023041	-9.748219	-4.891155	0.000000	-10.000000	0.033333	-10.716666	23.000000	1023.000000	1023.000000	2046.000000
14.360000	-0.042308	-25.004107	-4.260707	-5.711091	-9.831991	-5.200318	0.000000	-10.000000	0.025000	-9.733334	19.333334	1023.000000	1023.000000	2046.000000
14.380000	-0.043411	-25.655653	-4.602277	-5.626395	-10.040427	-5.386554	0.000000	-10.000000	0.008333	-8.616667	16.166666	1023.000000	1023.000000	2046.000000
14.400000	-0.044291	-26.176220	-4.890378	-5.606159	-10.234454	-5.445229	0.000000	-10.000000	0.016667	-7.683333	13.333333	1023.000000	1023.000000	2046.000000
14.420000	-0.044956	-26.569263	-5.183455	-5.597113	-10.325753	-5.462943	0.000000	-10.000000	0.016667	-7.500000	10.833333	1023.000000	1023.000000	2046.000000
14.440000	-0.045484	-26.881310	-5.394169	-5.487433	-10.416607	-5.583099	0.000000	-10.000000	0.016667	-7.450000	8.166667	1023.000000	1023.000000	2046.000000
14.460000	-0.045875	-27.111908	-5.664183	-5.343537	-10.393950	-5.710237	0.000000	-10.000000	0.000000	-7.433333	5.833333	1023.000000	1023.000000	2046.000000
14.480000	-0.046348	-27.391878	-5.848657	-5.211459	-10.421092	-5.910670	0.000000	-10.000000	0.000000	-7.150000	3.166667	1023.000000	1023.000000	2046.000000
14.500000	-0.046808	-27.663517	-5.898033	-5.213676	-10.569474	-5.982333	0.000000	-10.000000	0.000000	-6.816667	1.166667	1023.000000	1023.000000	2046.000000
14.520000	-0.046589	-27.533916	-5.907231	-5.080255	-10.708975	-5.837455	0.000000	-10.000000	-0.008333	-6.283333	-0.833333	1023.000000	1023.000000	2046.000000
14.540000	-0.045514	-26.898563	-5.824386	-4.714591	-10.740792	-5.618794	0.000000	-10.000000	-0.008333	-5.166667	-2.500000	1023.000000	1023.000000	2046.000000
14.560000	-0.044348	-26.209826	-5.831141	-4.300043	-10.585636	-5.493005	0.000000	-10.000000	-0.025000	-3.483333	-4.333333	1023.000000	1023.000000	2046.000000
14.580000	-0.043527	-25.724239	-5.846818	-3.852743	-10.425706	-5.598971	0.000000	-10.000000	-0.033333	-1.650000	-5.500000	1023.000000	1023.000000	2046.000000
14.600000	-0.043548	-25.737011	-5.748630	-3.848449	-10.506083	-5.633852	0.000000	-10.000000	-0.033333	-0.483333	-6.000000	1023.000000	1023.000000	2046.000000
14.620000	-0.043778	-25.872597	-5.526008	-4.070793	-10.748166	-5.527629	0.000000	-10.000000	-0.025000	0.000000	-6.000000	1023.000000	1023.000000	2046.000000
14.640000	-0.043279	-25.577642	-5.319649	-4.299305	-10.713876	-5.244814	0.000000	-10.000000	-0.025000	0.000000	-6.000000	1023.000000	1023.000000	2046.000000
14.660000	-0.042763	-25.273218	-5.176745	-4.421277	-10.605369	-5.069828	0.000000	-10.000000	-0.025000	0.000000	-6.000000	1023.000000	1023.000000	2046.000000
14.680000	-0.042587	-25.168753	-5.240560	-4.329073	-10.392661	-5.206458	0.000000	-10.000000	-0.025000	-0.583333	-6.000000	1023.000000	1023.000000	2046.000000
14.700000	-0.043114	-25.480366	-5.242678	-4.488988	-10.459234	-5.289466	0.000000	-10.000000	-0.008333	-1.450000	-6.000000	1023.000000	1023.000000	2046.000000
14.720000	-0.043845	-25.912409	-5.213748	-4.716883	-10.655316	-5.326462	0.000000	-10.000000	-0.008333	-2.516667	-6.166667	1023.000000	1023.000000	2046.000000
14.740000	-0.044204	-26.124702	-5.089203	-4.948851	-10.876334	-5.210315	0.000000	-10.000000	-0.008333	-3.050000	-6.666667	1023.000000	1023.000000	2046.000000
14.760000	-0.043812	-25.892994	-5.026452	-5.093966	-10.834894	-4.937682	0.000000	-10.000000	-0.008333	-3.416667	-7.500000	1023.000000	1023.000000	2046.000000
14.780000	-0.043755	-25.859444	-5.135420	-5.045063	-10.633234	-5.045726	0.000000	-10.000000	-0.008333	-3.600000	-8.666667	1023.000000	1023.000000	2046.000000
14.800000	-0.044165	-26.101339	-5.424830	-4.842458	-10.535292	-5.298760	0.000000	-10.000000	0.000000	-3.750000	-10.000000	1023.000000	1023.000000	2046.000000
14.820000	-0.045760	-27.044388	-5.461092	-5.131698	-11.134793	-5.316805	0.000000	-10.000000	-0.008333	-3.700000	-11.333333	1023.000000	1023.000000	2046.000000
14.840000	-0.046693	-27.595610	-5.506303	-5.494510	-11.351505	-5.243293	0.000000	-10.000000	-0.016667	-3.450000	-12.500000	1023.000000	1023.000000	2046.000000
14.860000	-0.047152	-27.866865	-5.482049	-6.043789	-11.186755	-5.154271	0.000000	-10.000000	-0.025000	-3.283333	-13.666667	1023.000000	1023.000000	2046.000000
14.880000	-0.047810	-28.255600	-5.469397	-6.588016	-10.918725	-5.279461	0.000000	-10.000000	-0.016667	-3.550000	-14.833333	1023.000000	1023.000000	2046.000000
14.900000	-0.048904	-28.901983	-5.310965	-7.112732	-11.048347	-5.429940	0.000000	-10.000000	-0.008333	-4.233334	-16.166666	1023.000000	1023.000000	2046.000000
14.920000	-0.049618	-29.324305	-5.209592	-7.270346	-11.322737	-5.521632	0.000000	-10.000000	-0.008333	-4.933333	-17.500000	1023.000000	1023.000000	2046.000000
14.940000	-0.049251	-29.107347	-5.277453	-6.928876	-11.375364	-5.525654	0.000000	-10.000000	-0.016667	-4.750000	-19.000000	1023.000000	1023.000000	2046.000000
14.960000	-0.048607	-28.726660	-5.617537	-6.444515	-11.107776	-5.556834	0.000000	-10.000000	-0.033333	-3.650000	-20.500000	1023.000000	1023.000000	2046.000000
14.980000	-0.049000	-28.958776	-5.983335	-6.042195	-11.075950	-5.857297	0.000000	-10.000000	-0.041667	-2.066667	-21.500000	1023.000000	1023.000000	2046.000000
15.000000	-0.050550	-29.874771	-6.235968	-6.112285	-11.465452	-6.061067	0.000000	-10.000000	-0.041667	-0.800000	-22.000000	1023.000000	1023.000000	2046.000000
15.020000	-0.051136	-30.221287	-6.318088	-6.199212	-11.684230	-6.019757	0.000000	-10.000000	-0.041667	0.050000	-22.000000	1023.000000	1023.000000	2046.000000
15.040000	-0.050498	-29.844561	-6.450111	-5.961227	-11.444488	-5.988735	0.000000	-10.000000	-0.041667	1.000000	-22.000000	1023.000000	1023.000000	2046.000000
15.060000	-0.050590	-29.898523	-6.740262	-5.668082	-11.289939	-6.200240	0.000000	-10.000000	-0.050000	2.116667	-22.000000	1023.000000	1023.000000	2046.000000
15.080000	-0.051545	-30.463018	-6.788280	-5.744743	-11.646832	-6.283164	0.000000	-10.000000	-0.050000	3.266667	-22.000000	1023.000000	1023.000000	2046.000000
15.100000	-0.051114	-30.208506	-6.628911	-5.711310	-11.795042	-6.073243	0.000000	-10.000000	-0.058333	4.183333	-22.000000	1023.000000	1023.000000	2046.000000
15.120000	-0.048816	-28.850229	-6.517336	-5.142356	-11.400017	-5.790519	0.000000	-10.000000	-0.075000	5.183333	-22.000000	1023.000000	1023.000000	2046.000000
15.140000	-0.047173	-27.879141	-6.563425	-4.486278	-11.048740	-5.780699	0.000000	-10.000000	-0.100000	6.950000	-22.000000	1023.000000	1023.000000	2046.000000
15.160000	-0.046558	-27.515518	-6.383262	-4.192078	-11.174826	-5.765352	0.000000	-10.000000	-0.125000	9.616667	-22.000000	1023.000000	1023.000000	2046.000000
15.180000	-0.045570	-26.931755	-6.059041	-4.167560	-11.226764	-5.478391	0.000000	-10.000000	-0.175000	12.766666	-22.000000	1023.000000	1023.000000	2046.000000
15.200000	-0.043176	-25.516994	-5.737766	-3.911285	-10.745694	-5.122250	0.000000	-10.000000	-0.241667	15.816667	-22.000000	1023.000000	1023.000000	2046.000000
15.220000	-0.041374	-24.452240	-5.574940	-3.708725	-10.218495	-4.950080	0.000000	-10.000000	-0.316667	18.750000	-6.666667	1023.000000	1023.000000	2046.000000
15.240000	-0.040642	-24.019197	-5.333369	-3.805471	-10.116747	-4.763609	0.000000	-10.000000	-0.383333	21.333334	10.333333	1023.000000	1023.000000	2046.000000
15.260000	-0.040412	-23.883688	-4.913476	-4.073236	-10.306794	-4.590182	0.000000	-10.000000	-0.433333	23.316668	30.000000	1023.000000	1023.000000	2046.000000
15.280000	-0.038994	-23.045540	-4.519214	-4.236054	-10.105963	-4.184310	0.000000	-10.000000	-0.483333	24.900000	37.000000	1023.000000	1023.000000	2046.000000
15.300000	-0.036480	-21.559935	-4.225985	-4.038848	-9.473201	-3.821901	0.000000	-10.000000	-0.533333	26.200001	45.000000	1023.000000	1023.000000	2046.000000
15.320000	-0.034564	-20.427563	-4.056129	-3.835263	-8.920496	-3.615675	0.000000	-10.000000	-0.575000	27.650000	53.500000	1023.000000	1023.000000	2046.000000
15.340000	-0.033660	-19.893156	-3.784159	-3.864292	-8.786680	-3.458025	0.000000	-10.000000	-0.625000	28.816668	62.333332	1023.000000	1023.000000	2046.000000
15.360000	-0.033383	-19.729521	-3.321043	-4.171590	-9.048718	-3.188169	0.000000	-10.000000	-0.666667	30.200001	71.833336	1023.000000	1023.000000	2046.000000
15.380000	-0.031976	-18.897936	-2.893900	-4.344219	-8.845055	-2.814762	0.000000	-10.000000	-0.716667	31.350000	81.500000	1023.000000	1023.000000	2046.000000
15.400000	-0.029248	-17.285755	-2.843802	-3.792563	-8.029128	-2.620262	0.000000	-10.000000	-0.766667	32.416668	91.833336	1023.000000	1023.000000	2046.000000
15.420000	-0.027616	-16.321043	-2.760914	-3.492407	-7.689427	-2.378295	0.000000	-10.000000	-0.816667	33.333336	102.500000	1023.000000	1023.000000	2046.000000
15.440000	-0.026948	-15.926514	-2.599774	-3.549242	-7.560679	-2.216818	0.000000	-10.000000	-0.841667	34.250000	113.666664	1023.000000	1023.000000	2046.000000
15.460000	-0.027070	-15.998512	-2.128174	-4.078035	-7.694614	-2.097689	0.000000	-10.000000	-0.850000	34.700001	124.833336	1023.000000	1023.000000	2046.000000
15.480000	-0.026189	-15.477468	-1.542887	-4.605119	-7.483713	-1.845749	0.000000	-10.000000	-0.850000	35.099998	136.333328	1023.000000	1023.000000	2046.000000
15.500000	-0.023502	-13.889494	-1.172929	-4.424398	-6.656991	-1.635175	0.000000	-10.000000	-0.866667	35.333332	148.000000	1023.000000	1023.000000	2046.000000
15.520000	-0.021424	-12.661799	-0.999877	-3.966850	-6.195457	-1.499617	0.000000	-10.000000	-0.900000	35.866669	160.000000	1023.000000	1023.000000	2046.000000
15.540000	-0.020453	-12.087441	-0.887547	-3.479537	-6.245184	-1.475174	0.000000	-10.000000	-0.925000	36.583336	172.000000	1023.000000	1023.000000	2046.000000
15.560000	-0.019805	-11.704796	-0.749134	-3.230657	-6.349905	-1.375100	0.000000	-10.000000	-0.950000	37.000000	184.000000	1023.000000	1023.000000	2046.000000
15.580000	-0.018046	-10.665173	-0.791724	-2.704605	-5.884333	-1.284511	0.000000	-10.000000	-0.966667	37.400002	196.166672	1023.000000	1023.000000	2046.000000
15.600000	-0.016443	-9.718076	-0.969940	-2.177367	-5.353005	-1.217763	0.000000	-10.000000	-0.983333	37.600002	208.500000	1023.000000	1023.000000	2046.000000
15.620000	-0.015623	-9.233028	-1.048626	-1.869311	-5.161159	-1.153933	0.000000	-10.000000	-1.008333	37.900002	221.000000	1023.000000	1023.000000	2046.000000
15.640000	-0.015264	-9.021274	-0.920746	-1.713202	-5.312312	-1.075014	0.000000	-10.000000	-1.025000	38.333332	233.500000	1023.000000	1023.000000	2046.000000
15.660000	-0.014349	-8.480386	-0.701652	-1.540758	-5.302759	-0.935217	0.000000	-10.000000	-1.041667	38.450001	241.833328	1023.000000	1023.000000	2046.000000
15.680000	-0.012058	-7.126288	-0.597723	-1.094862	-4.721815	-0.711888	0.000000	-10.000000	-1.033333	38.883335	254.666672	1023.000000	1023.000000	2046.000000
15.700000	-0.009429	-5.572250	-0.452261	-0.580782	-4.150792	-0.388416	0.000000	-10.000000	-1.008333	39.050003	267.666656	1023.000000	1023.000000	2046.000000
15.720000	-0.007562	-4.469160	-0.162762	-0.200239	-4.041776	-0.064383	0.000000	-10.000000	-1.000000	38.966667	285.166656	1023.000000	1023.000000	2046.000000
15.740000	-0.005624	-3.323932	0.319203	0.114790	-4.018754	0.260829	0.000000	-10.000000	-1.008333	38.950001	298.166656	1023.000000	1023.000000	2046.000000
15.760000	-0.002914	-1.721956	0.819378	0.472639	-3.641213	0.627239	0.000000	-10.000000	-1.016667	38.966667	311.166656	1023.000000	1023.000000	2046.000000
15.780000	0.000548	0.323854	1.283399	1.019842	-2.872802	0.893415	0.000000	-10.000000	-1.008333	39.266666	324.000000	1023.000000	1023.000000	2046.000000
15.800000	0.003153	1.863257	1.787571	1.220151	-2.354395	1.209929	0.000000	-10.000000	-0.983333	39.116669	337.166656	1023.000000	1023.000000	2046.000000
15.820000	0.004683	2.767662	2.322465	1.046530	-2.136750	1.535417	0.000000	-10.000000	-0.991667	38.883335	350.333344	1023.000000	1023.000000	2046.000000
15.840000	0.005791	3.422738	3.001081	0.801942	-2.164806	1.784520	0.000000	-10.000000	-0.983333	38.350002	363.333344	1023.000000	1023.000000	2046.000000
15.860000	0.007608	4.496586	3.600903	0.675146	-1.883118	2.103656	0.000000	-10.000000	-0.983333	38.083332	376.166656	1023.000000	1023.000000	2046.000000
15.880000	0.010264	6.066061	3.997849	0.963807	-1.190397	2.294801	0.000000	-10.000000	-0.958333	37.733334	388.833344	1023.000000	1023.000000	2046.000000
15.900000	0.012384	7.318837	4.318096	1.143043	-0.713315	2.571012	0.000000	-10.000000	-0.925000	37.483334	401.500000	1023.000000	1023.000000	2046.000000
15.920000	0.013250	7.830879	4.739714	1.028790	-0.728255	2.790630	0.000000	-10.000000	-0.900000	36.750000	414.166656	1023.000000	1023.000000	2046.000000
15.940000	0.014330	8.468754	5.223773	0.940944	-0.683200	2.987237	0.000000	-10.000000	-0.891667	36.283333	426.666656	1023.000000	1023.000000	2046.000000
15.960000	0.016590	9.804841	5.548739	1.075656	-0.103607	3.284053	0.000000	-10.000000	-0.891667	35.866669	439.000000	1023.000000	1023.000000	2046.000000
15.980000	0.018176	10.742047	5.792194	1.164234	0.259900	3.525719	0.000000	-10.000000	-0.891667	35.833332	451.000000	1023.000000	1023.000000	2046.000000
16.000000	0.019204	11.349629	6.008698	1.328467	0.309650	3.702814	0.000000	-10.000000	-0.858333	35.516666	463.000000	1023.000000	1023.000000	2046.000000
16.020000	0.020376	12.042429	6.238399	1.616402	0.249769	3.937859	0.000000	-10.000000	-0.850000	35.350002	474.833344	1023.000000	1023.000000	2046.000000
16.040001	0.022009	13.007260	6.269100	1.991978	0.711352	4.034830	0.000000	-10.000000	-0.833333	35.183334	486.500000	1023.000000	1023.000000	2046.000000
16.059999	0.023520	13.900238	6.385146	2.198706	1.173842	4.142544	0.000000	-10.000000	-0.808333	34.733334	498.166656	1023.000000	1023.000000	2046.000000
16.080000	0.024064	14.221836	6.827293	1.893776	1.208753	4.292015	0.000000	-10.000000	-0.783333	34.466667	509.833344	1023.000000	1023.000000	2046.000000
16.100000	0.024780	14.645111	7.332298	1.586976	1.298504	4.427333	0.000000	-10.000000	-0.750000	34.083336	521.500000	1023.000000	1023.000000	2046.000000
16.120001	0.026077	15.411308	7.733603	1.785091	1.399124	4.493492	0.000000	-10.000000	-0.750000	34.033337	532.833313	1023.000000	1023.000000	2046.000000
16.139999	0.027304	16.136475	7.558926	2.386351	1.818950	4.372247	0.000000	-10.000000	-0.716667	33.633335	544.166687	1023.000000	1023.000000	2046.000000
16.160000	0.027423	16.206913	7.216507	2.942211	1.854034	4.194162	0.000000	-10.000000	-0.666667	32.266666	562.333313	1023.000000	1023.000000	2046.000000
16.180000	0.026695	15.776946	6.989621	3.011504	1.554334	4.221487	0.000000	-10.000000	-0.608333	31.066668	576.833313	1023.000000	1023.000000	2046.000000
16.200001	0.027036	15.978060	6.959911	3.258181	1.506998	4.252969	0.000000	-10.000000	-0.575000	30.000000	587.500000	1023.000000	1023.000000	2046.000000
16.219999	0.028167	16.646425	6.797879	3.785902	1.818338	4.244307	0.000000	-10.000000	-0.583333	29.900000	590.833313	1023.000000	1023.000000	2046.000000
16.240000	0.029215	17.265985	6.696502	4.333070	2.009133	4.227280	0.000000	-10.000000	-0.575000	29.450001	597.500000	1023.000000	1023.000000	2046.000000
16.260000	0.029543	17.460054	6.641912	4.535946	1.876350	4.405845	0.000000	-10.000000	-0.550000	28.650000	607.500000	1023.000000	1023.000000	2046.000000
16.280001	0.030444	17.992353	6.828724	4.702302	1.804130	4.657199	0.000000	-10.000000	-0.491667	27.416666	617.333313	1023.000000	1023.000000	2046.000000
16.299999	0.031902	18.853930	7.021129	5.025316	1.981639	4.825847	0.000000	-10.000000	-0.441667	26.300001	626.833313	1023.000000	1023.000000	2046.000000
16.320000	0.033944	20.060822	7.098598	5.642484	2.344228	4.975512	0.000000	-10.000000	-0.400000	24.783335	636.000000	1023.000000	1023.000000	2046.000000
16.340000	0.035881	21.205564	7.326235	6.185875	2.480842	5.212611	0.000000	-10.000000	-0.366667	23.616667	644.666687	1023.000000	1023.000000	2046.000000
16.360001	0.037524	22.176817	7.701535	6.422393	2.472054	5.580833	0.000000	-10.000000	-0.308333	22.200001	652.666687	1023.000000	1023.000000	2046.000000
16.379999	0.039406	23.288782	8.094696	6.727376	2.669798	5.796912	0.000000	-10.000000	-0.266667	20.850000	660.166687	1023.000000	1023.000000	2046.000000
16.400000	0.041200	24.349182	8.553570	6.940562	2.923932	5.931118	0.000000	-10.000000	-0.225000	19.266666	667.333313	1023.000000	1023.000000	2046.000000
16.420000	0.042346	25.026770	8.858347	7.065834	3.196342	5.906247	0.000000	-10.000000	-0.191667	17.450001	674.166687	1023.000000	1023.000000	2046.000000
16.440001	0.043140	25.495676	9.126373	6.926426	3.327308	6.115568	0.000000	-10.000000	-0.150000	15.800000	680.333313	1023.000000	1023.000000	2046.000000
16.459999	0.043503	25.710230	9.520194	6.581014	3.236212	6.372810	0.000000	-10.000000	-0.116667	13.750000	685.833313	1023.000000	1023.000000	2046.000000
16.480000	0.044214	26.130301	9.842093	6.523091	3.288507	6.476609	0.000000	-10.000000	-0.091667	11.516667	690.666687	1023.000000	1023.000000	2046.000000
16.500000	0.044688	26.410587	9.999640	6.558940	3.431625	6.420382	0.000000	-10.000000	-0.050000	8.700001	694.833313	1023.000000	1023.000000	2046.000000
16.520000	0.044892	26.531446	9.998068	6.600193	3.566080	6.367106	0.000000	-10.000000	-0.025000	5.850000	698.333313	1023.000000	1023.000000	2046.000000
16.540001	0.044784	26.467583	10.053767	6.417306	3.522415	6.474095	0.000000	-10.000000	-0.008333	2.516667	700.833313	1023.000000	1023.000000	2046.000000
16.559999	0.044605	26.361338	10.188194	6.067553	3.406675	6.698915	0.000000	-10.000000	-0.008333	-0.283333	702.333313	1023.000000	1023.000000	2046.000000
16.580000	0.044088	26.056143	10.267161	5.899133	3.231936	6.657913	0.000000	-10.000000	0.000000	-2.783333	702.833313	1023.000000	1023.000000	2046.000000
16.600000	0.044251	26.152182	10.136464	6.159338	3.293674	6.562707	0.000000	-10.000000	0.000000	-4.633333	703.000000	1023.000000	1023.000000	2046.000000
16.620001	0.043672	25.810310	9.781367	6.436773	3.246222	6.345947	0.000000	-10.000000	0.008333	-6.383334	703.000000	1023.000000	1023.000000	2046.000000
16.639999	0.042417	25.068228	9.414524	6.381155	3.170705	6.101843	0.000000	-10.000000	0.025000	-8.150000	703.000000	1023.000000	1023.000000	2046.000000
16.660000	0.041033	24.250370	9.303668	5.809927	2.995591	6.141184	0.000000	-10.000000	0.041667	-9.933333	703.000000	1023.000000	1023.000000	2046.000000
16.680000	0.040218	23.768997	9.533259	5.266129	2.872532	6.097077	0.000000	-10.000000	0.058333	-11.433333	703.000000	1023.000000	1023.000000	2046.000000
16.700001	0.040195	23.755327	9.703365	5.219608	2.846463	5.985892	0.000000	-10.000000	0.066667	-12.516666	699.666687	1023.000000	1023.000000	2046.000000
16.719999	0.039925	23.595728	9.570664	5.506932	2.712657	5.805474	0.000000	-10.000000	0.066667	-12.716667	691.666687	1023.000000	1023.000000	2046.000000
16.740000	0.038809	22.936266	9.185909	5.837479	2.461665	5.451212	0.000000	-10.000000	0.066667	-12.600000	682.333313	1023.000000	1023.000000	2046.000000
16.760000	0.037052	21.897768	8.597727	6.064229	2.213468	5.022345	0.000000	-10.000000	0.075000	-12.800000	675.000000	1023.000000	1023.000000	2046.000000
16.780001	0.035476	20.966547	8.065549	6.116667	1.980870	4.803460	0.000000	-10.000000	0.100000	-13.433333	670.833313	1023.000000	1023.000000	2046.000000
16.799999	0.034305	20.274199	7.714113	6.060216	1.787628	4.712241	0.000000	-10.000000	0.125000	-14.333334	666.333313	1023.000000	1023.000000	2046.000000
16.820000	0.033490	19.792877	7.510645	6.054107	1.570722	4.657404	0.000000	-10.000000	0.141667	-14.833334	661.500000	1023.000000	1023.000000	2046.000000
16.840000	0.032951	19.473862	7.323581	6.211694	1.379278	4.559309	0.000000	-10.000000	0.150000	-15.033334	656.500000	1023.000000	1023.000000	2046.000000
16.860001	0.032158	19.005436	7.122461	6.378392	1.145275	4.359307	0.000000	-10.000000	0.158333	-15.466667	651.500000	1023.000000	1023.000000	2046.000000
16.879999	0.031401	18.557966	6.993078	6.470215	0.962622	4.132051	0.000000	-10.000000	0.175000	-16.000000	646.333313	1023.000000	1023.000000	2046.000000
16.900000	0.031313	18.505724	6.888757	6.667605	0.956327	3.993035	0.000000	-10.000000	0.191667	-16.866667	641.000000	1023.000000	1023.000000	2046.000000
16.920000	0.031904	18.855257	6.886706	6.844028	0.925461	4.199061	0.000000	-10.000000	0.200000	-17.350000	635.333313	1023.000000	1023.000000	2046.000000
16.940001	0.032877	19.430508	7.004814	7.050191	0.913811	4.461691	0.000000	-10.000000	0.200000	-17.700001	629.500000	1023.000000	1023.000000	2046.000000
16.959999	0.033886	20.026800	7.193739	7.356303	0.914133	4.562625	0.000000	-10.000000	0.200000	-18.016666	623.500000	1023.000000	1023.000000	2046.000000
16.980000	0.034389	20.323830	7.331219	7.640872	0.895194	4.456546	0.000000	-10.000000	0.200000	-18.350000	617.500000	1023.000000	1023.000000	2046.000000
17.000000	0.033871	20.017679	7.401160	7.657834	0.748138	4.210547	0.000000	-10.000000	0.208333	-18.783333	611.500000	1023.000000	1023.000000	2046.000000
17.020000	0.033404	19.742060	7.393639	7.480766	0.778259	4.089396	0.000000	-10.000000	0.225000	-19.116667	605.166687	1023.000000	1023.000000	2046.000000
17.040001	0.033250	19.650944	7.554244	7.026835	0.711985	4.357880	0.000000	-10.000000	0.241667	-19.516666	598.833313	1023.000000	1023.000000	2046.000000
17.059999	0.033050	19.532574	7.617608	6.750226	0.679974	4.484766	0.000000	-10.000000	0.258333	-20.016666	592.166687	1023.000000	1023.000000	2046.000000
17.080000	0.032357	19.122810	7.599694	6.634832	0.541135	4.347147	0.000000	-10.000000	0.291667	-20.533335	585.666687	1023.000000	1023.000000	2046.000000
17.100000	0.031082	18.369495	7.465637	6.529052	0.308787	4.066020	0.000000	-10.000000	0.316667	-21.250000	578.833313	1023.000000	1023.000000	2046.000000
17.120001	0.029978	17.716879	7.212355	6.397837	0.260908	3.845779	0.000000	-10.000000	0.350000	-21.933334	571.833313	1023.000000	1023.000000	2046.000000
17.139999	0.029231	17.275417	7.142829	6.069264	0.131713	3.931611	0.000000	-10.000000	0.358333	-22.716667	564.500000	1023.000000	1023.000000	2046.000000
17.160000	0.028548	16.871998	7.217088	5.664877	-0.089068	4.079101	0.000000	-10.000000	0.400000	-23.566668	556.833313	1023.000000	1023.000000	2046.000000
17.180000	0.028006	16.551432	6.898256	5.773701	-0.009140	3.888614	0.000000	-10.000000	0.425000	-24.383335	549.000000	1023.000000	1023.000000	2046.000000
17.200001	0.025998	15.364996	6.559163	5.755401	-0.398424	3.448856	0.000000	-10.000000	0.450000	-25.166668	540.833313	1023.000000	1023.000000	2046.000000
17.219999	0.023414	13.837687	6.213623	5.358117	-0.756773	3.022721	0.000000	-10.000000	0.466667	-25.716667	532.500000	1023.000000	1023.000000	2046.000000
17.240000	0.020791	12.287292	5.954231	4.524115	-0.935250	2.744197	0.000000	-10.000000	0.508333	-26.633333	523.833313	1023.000000	1023.000000	2046.000000
17.260000	0.019140	11.311491	5.963175	3.612157	-1.021575	2.757734	0.000000	-10.000000	0.566667	-27.533335	514.833313	1023.000000	1023.000000	2046.000000
17.280001	0.018286	10.807198	5.885615	3.204441	-1.061112	2.778254	0.000000	-10.000000	0.608333	-28.550001	505.666656	1023.000000	1023.000000	2046.000000
17.299999	0.017298	10.223388	5.646392	3.299005	-1.286532	2.564522	0.000000	-10.000000	0.616667	-29.166666	496.166656	1023.000000	1023.000000	2046.000000
17.320000	0.015889	9.390183	5.143810	3.594997	-1.493628	2.145005	0.000000	-10.000000	0.608333	-29.250000	486.500000	1023.000000	1023.000000	2046.000000
17.340000	0.013759	8.131536	4.658497	3.714856	-1.842487	1.600670	0.000000	-10.000000	0.600000	-29.166666	476.666656	1023.000000	1023.000000	2046.000000
17.360001	0.012345	7.296180	4.241205	3.691679	-1.983115	1.346410	0.000000	-10.000000	0.600000	-29.066668	467.000000	1023.000000	1023.000000	2046.000000
17.379999	0.011252	6.650007	3.993715	3.456069	-2.172198	1.372420	0.000000	-10.000000	0.600000	-29.150000	457.333344	1023.000000	1023.000000	2046.000000
17.400000	0.009962	5.887331	3.709583	3.326987	-2.411698	1.262460	0.000000	-10.000000	0.600000	-29.116667	447.500000	1023.000000	1023.000000	2046.000000
17.420000	0.008327	4.921254	3.379453	3.372868	-2.694111	0.863043	0.000000	-10.000000	0.600000	-28.966667	437.666656	1023.000000	1023.000000	2046.000000
17.440001	0.006187	3.656325	3.007355	3.261155	-3.010158	0.397973	0.000000	-10.000000	0.600000	-28.816666	428.000000	1023.000000	1023.000000	2046.000000
17.459999	0.005139	3.037070	2.842942	3.138220	-3.133266	0.189174	0.000000	-10.000000	0.608333	-28.783333	418.333344	1023.000000	1023.000000	2046.000000
17.480000	0.005712	3.375516	2.924889	3.131447	-3.088493	0.407673	0.000000	-10.000000	0.608333	-28.616667	408.833344	1023.000000	1023.000000	2046.000000
17.500000	0.006389	3.776116	2.996175	3.266452	-3.122561	0.636050	0.000000	-10.000000	0.575000	-28.333334	399.166656	1023.000000	1023.000000	2046.000000
17.520000	0.006423	3.796251	2.952721	3.645387	-3.257289	0.455431	0.000000	-10.000000	0.533333	-27.833334	389.833344	1023.000000	1023.000000	2046.000000
17.540001	0.005659	3.344267	2.830659	3.891268	-3.468793	0.091133	0.000000	-10.000000	0.500000	-27.400002	380.500000	1023.000000	1023.000000	2046.000000
17.559999	0.005072	2.997800	2.748195	3.886247	-3.530267	-0.106374	0.000000	-10.000000	0.500000	-26.850000	371.500000	1023.000000	1023.000000	2046.000000
17.580000	0.005182	3.062344	2.794074	3.681956	-3.441902	0.028216	0.000000	-10.000000	0.491667	-26.466667	362.500000	1023.000000	1023.000000	2046.000000
17.600000	0.004974	2.939699	2.914186	3.303694	-3.486166	0.207984	0.000000	-10.000000	0.491667	-26.033333	353.666656	1023.000000	1023.000000	2046.000000
17.620001	0.003799	2.245479	2.813248	3.095284	-3.664334	0.001282	0.000000	-10.000000	0.483333	-25.833334	344.833344	1023.000000	1023.000000	2046.000000
17.639999	0.002035	1.202925	2.631026	2.856869	-3.931787	-0.353184	0.000000	-10.000000	0.483333	-25.666668	336.333344	1023.000000	1023.000000	2046.000000
17.660000	0.000628	0.371408	2.397731	2.618385	-4.049727	-0.594980	0.000000	-10.000000	0.475000	-25.616667	330.666656	1023.000000	1023.000000	2046.000000
17.680000	0.000299	0.176976	2.263782	2.372112	-3.955923	-0.502994	0.000000	-10.000000	0.483333	-25.866667	322.166656	1023.000000	1023.000000	2046.000000
17.700001	-0.000184	-0.108940	2.204926	1.991223	-4.055806	-0.249283	0.000000	-10.000000	0.483333	-26.033333	313.500000	1023.000000	1023.000000	2046.000000
17.719999	-0.001749	-1.033572	2.021672	1.678919	-4.375858	-0.358305	0.000000	-10.000000	0.483333	-26.316668	301.833344	1023.000000	1023.000000	2046.000000
17.740000	-0.003233	-1.910599	1.619538	1.712801	-4.463236	-0.779701	0.000000	-10.000000	0.483333	-26.383333	293.000000	1023.000000	1023.000000	2046.000000
17.760000	-0.005553	-3.281839	1.183550	1.532786	-4.789982	-1.208194	0.000000	-10.000000	0.483333	-26.433334	284.000000	1023.000000	1023.000000	2046.000000
17.780001	-0.007830	-4.627480	0.847833	1.081650	-5.077469	-1.479494	0.000000	-10.000000	0.475000	-26.283335	275.166656	1023.000000	1023.000000	2046.000000
17.799999	-0.009909	-5.856261	0.687808	0.253462	-5.183696	-1.613835	0.000000	-10.000000	0.466667	-26.133335	266.500000	1023.000000	1023.000000	2046.000000
17.820000	-0.011597	-6.854036	0.715794	-0.801010	-5.216698	-1.552123	0.000000	-10.000000	0.466667	-26.066668	257.833344	1023.000000	1023.000000	2046.000000
17.840000	-0.012599	-7.446014	0.808865	-1.535823	-5.240710	-1.478347	0.000000	-10.000000	0.466667	-26.316668	249.166672	1023.000000	1023.000000	2046.000000
17.860001	-0.014062	-8.310686	0.577654	-1.713738	-5.452010	-1.722593	0.000000	-10.000000	0.475000	-26.433334	240.333328	1023.000000	1023.000000	2046.000000
17.879999	-0.015826	-9.353179	0.122435	-1.582951	-5.696299	-2.196363	0.000000	-10.000000	0.458333	-26.100000	231.666672	1023.000000	1023.000000	2046.000000
17.900000	-0.017442	-10.308329	-0.316075	-1.464955	-5.925359	-2.601939	0.000000	-10.000000	0.450000	-25.350000	222.833328	1023.000000	1023.000000	2046.000000
17.920000	-0.018400	-10.874152	-0.671075	-1.467143	-6.021183	-2.714751	0.000000	-10.000000	0.433333	-24.433334	214.333328	1023.000000	1023.000000	2046.000000
17.940001	-0.019131	-11.306166	-0.938522	-1.521670	-6.108313	-2.737662	0.000000	-10.000000	0.408333	-23.800001	206.000000	1023.000000	1023.000000	2046.000000
17.959999	-0.020181	-11.926986	-1.194025	-1.704315	-6.306832	-2.721814	0.000000	-10.000000	0.383333	-23.300001	198.166672	1023.000000	1023.000000	2046.000000
17.980000	-0.021703	-12.826469	-1.518086	-1.832272	-6.570096	-2.906015	0.000000	-10.000000	0.350000	-23.150002	190.500000	1023.000000	1023.000000	2046.000000
18.000000	-0.023480	-13.876899	-1.869574	-1.825059	-6.818768	-3.363498	0.000000	-10.000000	0.350000	-23.033335	182.833328	1023.000000	1023.000000	2046.000000
18.020000	-0.025300	-14.952454	-2.166270	-1.994231	-7.117830	-3.674123	0.000000	-10.000000	0.341667	-22.800001	175.000000	1023.000000	1023.000000	2046.000000
18.040001	-0.026090	-15.419015	-2.213322	-2.075228	-7.301685	-3.828780	0.000000	-10.000000	0.333333	-22.316668	167.333328	1023.000000	1023.000000	2046.000000
18.059999	-0.025847	-15.275313	-2.240102	-1.946961	-7.286669	-3.801581	0.000000	-10.000000	0.316667	-21.683334	159.833328	1023.000000	1023.000000	2046.000000
18.080000	-0.025114	-14.842121	-2.229370	-1.765118	-7.220747	-3.626887	0.000000	-10.000000	0.291667	-20.933334	152.666672	1023.000000	1023.000000	2046.000000
18.100000	-0.024574	-14.523527	-2.234989	-1.603885	-7.230807	-3.453846	0.000000	-10.000000	0.266667	-20.066668	145.666672	1023.000000	1023.000000	2046.000000
18.120001	-0.024824	-14.671219	-2.338351	-1.472482	-7.362787	-3.497598	0.000000	-10.000000	0.233333	-19.183334	139.000000	1023.000000	1023.000000	2046.000000
18.139999	-0.025623	-15.142925	-2.421266	-1.449690	-7.549446	-3.722523	0.000000	-10.000000	0.208333	-18.483334	132.666672	1023.000000	1023.000000	2046.000000
18.160000	-0.026655	-15.752975	-2.462588	-1.629376	-7.733580	-3.927432	0.000000	-10.000000	0.183333	-17.866667	126.500000	1023.000000	1023.000000	2046.000000
18.180000	-0.027315	-16.143160	-2.377599	-1.954332	-7.869502	-3.941726	0.000000	-10.000000	0.175000	-17.566668	120.500000	1023.000000	1023.000000	2046.000000
18.200001	-0.027412	-16.200508	-2.312528	-2.205599	-7.828922	-3.853459	0.000000	-10.000000	0.183333	-17.333334	114.500000	1023.000000	1023.000000	2046.000000
18.219999	-0.027587	-16.303837	-2.329272	-2.480803	-7.826636	-3.667126	0.000000	-10.000000	0.175000	-17.233334	108.666664	1023.000000	1023.000000	2046.000000
18.240000	-0.028814	-17.028864	-2.512247	-2.650257	-8.051608	-3.814752	0.000000	-10.000000	0.175000	-16.983334	103.000000	1023.000000	1023.000000	2046.000000
18.260000	-0.029988	-17.722967	-2.784768	-2.718410	-8.130404	-4.089385	0.000000	-10.000000	0.158333	-16.616667	97.333336	1023.000000	1023.000000	2046.000000
18.280001	-0.031329	-18.515379	-2.824434	-3.111400	-8.499624	-4.079920	0.000000	-10.000000	0.150000	-16.250000	91.833336	1023.000000	1023.000000	2046.000000
18.299999	-0.032006	-18.915699	-2.887812	-3.173806	-8.602484	-4.251597	0.000000	-10.000000	0.141667	-15.833334	86.333336	1023.000000	1023.000000	2046.000000
18.320000	-0.031882	-18.842129	-3.137958	-3.107831	-8.464577	-4.131763	0.000000	-10.000000	0.133333	-15.466667	81.166664	1023.000000	1023.000000	2046.000000
18.340000	-0.032757	-19.359306	-3.390220	-3.309781	-8.645982	-4.013323	0.000000	-10.000000	0.125000	-15.050000	76.000000	1023.000000	1023.000000	2046.000000
18.360001	-0.034588	-20.441364	-3.639892	-3.824332	-8.848726	-4.128413	0.000000	-10.000000	0.108333	-14.700001	71.000000	1023.000000	1023.000000	2046.000000
18.379999	-0.036741	-21.713749	-3.644776	-4.625363	-9.069275	-4.374334	0.000000	-10.000000	0.116667	-14.533334	66.000000	1023.000000	1023.000000	2046.000000
18.400000	-0.038232	-22.595110	-3.538145	-5.340255	-9.149235	-4.567474	0.000000	-10.000000	0.116667	-14.683333	61.000000	1023.000000	1023.000000	2046.000000
18.420000	-0.038554	-22.785408	-3.404098	-5.641870	-9.106302	-4.633139	0.000000	-10.000000	0.133333	-14.916667	56.000000	1023.000000	1023.000000	2046.000000
18.440001	-0.038401	-22.694763	-3.477293	-5.505773	-9.083913	-4.627783	0.000000	-10.000000	0.100000	-14.700000	51.000000	1023.000000	1023.000000	2046.000000
18.459999	-0.038648	-22.841047	-3.779031	-5.324196	-9.157848	-4.579972	0.000000	-10.000000	0.083333	-13.916667	46.166668	1023.000000	1023.000000	2046.000000
18.480000	-0.039750	-23.491961	-4.203292	-5.111343	-9.365191	-4.812133	0.000000	-10.000000	0.050000	-12.900000	41.500000	1023.000000	1023.000000	2046.000000
18.500000	-0.041256	-24.382011	-4.579284	-5.048716	-9.633137	-5.120874	0.000000	-10.000000	0.041667	-12.050000	37.166668	1023.000000	1023.000000	2046.000000
18.520000	-0.042670	-25.217743	-4.868197	-5.135064	-9.874286	-5.340196	0.000000	-10.000000	0.041667	-11.450000	33.000000	1023.000000	1023.000000	2046.000000
18.540001	-0.043446	-25.676779	-5.023798	-5.171899	-10.051737	-5.429344	0.000000	-10.000000	0.033333	-11.100000	29.333334	1023.000000	1023.000000	2046.000000
18.559999	-0.043684	-25.817513	-5.177795	-5.105181	-10.078323	-5.456213	0.000000	-10.000000	0.033333	-10.733334	25.666666	1023.000000	1023.000000	2046.000000
18.580000	-0.044129	-26.080332	-5.362411	-5.156510	-10.156591	-5.404818	0.000000	-10.000000	0.016667	-10.366667	22.166666	1023.000000	1023.000000	2046.000000
18.600000	-0.044501	-26.300375	-5.465236	-5.232399	-10.280860	-5.321880	0.000000	-10.000000	0.016667	-9.833334	18.666666	1023.000000	1023.000000	2046.000000
18.620001	-0.044441	-26.264797	-5.582029	-5.007411	-10.291250	-5.384107	0.000000	-10.000000	0.008333	-9.166667	15.333333	1023.000000	1023.000000	2046.000000
18.639999	-0.044164	-26.101076	-5.644433	-4.653322	-10.343977	-5.459345	0.000000	-10.000000	0.000000	-8.116667	12.333333	1023.000000	1023.000000	2046.000000
18.660000	-0.043750	-25.856445	-5.613593	-4.387515	-10.385088	-5.470250	0.000000	-10.000000	-0.008333	-6.716667	9.666667	1023.000000	1023.000000	2046.000000
18.680000	-0.043195	-25.528143	-5.555667	-4.131090	-10.341249	-5.500138	0.000000	-10.000000	-0.016667	-5.216667	7.500000	1023.000000	1023.000000	2046.000000
18.700001	-0.042422	-25.071178	-5.396593	-4.042273	-10.270736	-5.361577	0.000000	-10.000000	-0.025000	-3.983333	5.666667	1023.000000	1023.000000	2046.000000
18.719999	-0.041858	-24.738327	-5.284920	-4.018477	-10.169621	-5.265308	0.000000	-10.000000	-0.025000	-3.316667	4.166667	1023.000000	1023.000000	2046.000000
18.740000	-0.041649	-24.614351	-5.170174	-4.265394	-10.156421	-5.022361	0.000000	-10.000000	-0.025000	-3.216667	3.000000	1023.000000	1023.000000	2046.000000
18.760000	-0.041973	-24.805859	-5.122047	-4.468041	-10.250731	-4.965039	0.000000	-10.000000	-0.025000	-3.633333	2.000000	1023.000000	1023.000000	2046.000000
18.780001	-0.042471	-25.100571	-5.151278	-4.589453	-10.283366	-5.076473	0.000000	-10.000000	-0.025000	-4.133333	1.000000	1023.000000	1023.000000	2046.000000
18.799999	-0.042934	-25.373760	-5.151155	-4.701072	-10.330207	-5.191325	0.000000	-10.000000	-0.016667	-4.683333	-0.166667	1023.000000	1023.000000	2046.000000
18.820000	-0.043174	-25.515808	-5.139628	-4.796477	-10.283126	-5.296577	0.000000	-10.000000	0.000000	-5.000000	-1.333333	1023.000000	1023.000000	2046.000000
18.840000	-0.042982	-25.402302	-5.078231	-4.914661	-10.267701	-5.141707	0.000000	-10.000000	0.000000	-5.150000	-2.833333	1023.000000	1023.000000	2046.000000
18.860001	-0.043369	-25.631165	-5.072005	-5.229287	-10.406243	-4.923628	0.000000	-10.000000	0.000000	-5.016667	-4.500000	1023.000000	1023.000000	2046.000000
18.879999	-0.043591	-25.762526	-5.350353	-5.037686	-10.356940	-5.017546	0.000000	-10.000000	-0.008333	-4.750000	-6.333333	1023.000000	1023.000000	2046.000000
18.900000	-0.044487	-26.291929	-5.557997	-4.999079	-10.518451	-5.216403	0.000000	-10.000000	-0.025000	-4.350000	-8.000000	1023.000000	1023.000000	2046.000000
18.920000	-0.045554	-26.922565	-5.628369	-5.338724	-10.629336	-5.326136	0.000000	-10.000000	-0.033333	-4.033333	-9.333333	1023.000000	1023.000000	2046.000000
18.940001	-0.046686	-27.591431	-5.568883	-5.995681	-10.609366	-5.417500	0.000000	-10.000000	-0.033333	-4.083333	-10.666667	1023.000000	1023.000000	2046.000000
18.959999	-0.047417	-28.023481	-5.382691	-6.759546	-10.589735	-5.291510	0.000000	-10.000000	-0.025000	-4.666667	-12.000000	1023.000000	1023.000000	2046.000000
18.980000	-0.047894	-28.305313	-5.262940	-7.191196	-10.565926	-5.285250	0.000000	-10.000000	-0.025000	-5.516667	-13.666667	1023.000000	1023.000000	2046.000000
19.000000	-0.048101	-28.427431	-5.276728	-7.120388	-10.585656	-5.444658	0.000000	-10.000000	-0.033333	-5.950000	-15.500000	1023.000000	1023.000000	2046.000000
19.020000	-0.048272	-28.529037	-5.433254	-6.792054	-10.618531	-5.685198	0.000000	-10.000000	-0.025000	-5.333333	-17.500000	1023.000000	1023.000000	2046.000000
19.040001	-0.048604	-28.724813	-5.649966	-6.553693	-10.629837	-5.891319	0.000000	-10.000000	-0.025000	-4.050000	-19.166666	1023.000000	1023.000000	2046.000000
19.059999	-0.049059	-28.994043	-5.865492	-6.377815	-10.708695	-6.042042	0.000000	-10.000000	-0.016667	-2.716667	-20.500000	1023.000000	1023.000000	2046.000000
19.080000	-0.049659	-29.348352	-6.096560	-6.385679	-10.850679	-6.015434	0.000000	-10.000000	-0.033333	-1.950000	-21.333334	1023.000000	1023.000000	2046.000000
19.100000	-0.050418	-29.796997	-6.277555	-6.455020	-11.059103	-6.005320	0.000000	-10.000000	-0.041667	-1.683333	-21.833334	1023.000000	1023.000000	2046.000000
19.120001	-0.050893	-30.077909	-6.443928	-6.324662	-11.126679	-6.182641	0.000000	-10.000000	-0.050000	-1.600000	-22.000000	1023.000000	1023.000000	2046.000000
19.139999	-0.051262	-30.295589	-6.516892	-6.258831	-11.243800	-6.276066	0.000000	-10.000000	-0.050000	-1.650000	-22.000000	1023.000000	1023.000000	2046.000000
19.160000	-0.051365	-30.356550	-6.504720	-6.163526	-11.275743	-6.412562	0.000000	-10.000000	-0.050000	-1.633333	-22.000000	1023.000000	1023.000000	2046.000000
19.180000	-0.050675	-29.948660	-6.465101	-6.001185	-11.161487	-6.320888	0.000000	-10.000000	-0.041667	-1.500000	-22.000000	1023.000000	1023.000000	2046.000000
19.200001	-0.049697	-29.370876	-6.469488	-5.698428	-11.137221	-6.065739	0.000000	-10.000000	-0.041667	-0.650000	-22.000000	1023.000000	1023.000000	2046.000000
19.219999	-0.048882	-28.889231	-6.445354	-5.373680	-11.128547	-5.941649	0.000000	-10.000000	-0.041667	0.783333	-22.000000	1023.000000	1023.000000	2046.000000
19.240000	-0.048024	-28.382336	-6.306558	-4.977732	-11.118095	-5.979950	0.000000	-10.000000	-0.050000	2.500000	-22.000000	1023.000000	1023.000000	2046.000000
19.260000	-0.047144	-27.861988	-6.103510	-4.741282	-11.067287	-5.949908	0.000000	-10.000000	-0.058333	3.933333	-22.000000	1023.000000	1023.000000	2046.000000
19.280001	-0.046458	-27.456881	-5.899589	-4.633916	-10.952607	-5.970769	0.000000	-10.000000	-0.066667	4.783334	-22.000000	1023.000000	1023.000000	2046.000000
19.299999	-0.045869	-27.108829	-5.713236	-4.716935	-10.866422	-5.812236	0.000000	-10.000000	-0.066667	4.850000	-22.000000	1023.000000	1023.000000	2046.000000
19.320000	-0.045498	-26.889227	-5.504363	-4.928027	-10.854127	-5.602711	0.000000	-10.000000	-0.058333	4.116667	-22.000000	1023.000000	1023.000000	2046.000000
19.340000	-0.045399	-26.830688	-5.399719	-5.174504	-10.824799	-5.431667	0.000000	-10.000000	-0.050000	3.000000	-22.000000	1023.000000	1023.000000	2046.000000
19.360001	-0.045399	-26.830921	-5.308740	-5.278122	-10.840170	-5.403890	0.000000	-10.000000	-0.041667	1.616667	-22.000000	1023.000000	1023.000000	2046.000000
19.379999	-0.045411	-26.837629	-5.258589	-5.355267	-10.793440	-5.430334	0.000000	-10.000000	-0.041667	0.616667	-22.000000	1023.000000	1023.000000	2046.000000
19.400000	-0.045488	-26.883253	-5.186676	-5.411314	-10.773765	-5.511499	0.000000	-10.000000	-0.033333	0.000000	-22.000000	1023.000000	1023.000000	2046.000000
19.420000	-0.045888	-27.119566	-5.090407	-5.635417	-10.907714	-5.486028	0.000000	-10.000000	-0.033333	0.000000	-22.000000	1023.000000	1023.000000	2046.000000
19.440001	-0.046085	-27.236244	-5.087415	-5.609043	-10.882204	-5.657583	0.000000	-10.000000	-0.025000	0.000000	-22.000000	1023.000000	1023.000000	2046.000000
19.459999	-0.045853	-27.099115	-5.232159	-5.510629	-10.776665	-5.579663	0.000000	-10.000000	-0.033333	0.000000	-22.000000	1023.000000	1023.000000	2046.000000
19.480000	-0.046281	-27.352158	-5.391723	-5.614948	-10.832607	-5.512880	0.000000	-10.000000	-0.041667	0.000000	-22.000000	1023.000000	1023.000000	2046.000000
19.500000	-0.047082	-27.825207	-5.424343	-6.092072	-10.872414	-5.436378	0.000000	-10.000000	-0.050000	0.000000	-22.000000	1023.000000	1023.000000	2046.000000
19.520000	-0.047925	-28.323521	-5.229757	-6.816592	-10.899286	-5.377886	0.000000	-10.000000	-0.050000	0.000000	-22.000000	1023.000000	1023.000000	2046.000000
19.540001	-0.048088	-28.419918	-4.919126	-7.297339	-10.782868	-5.420585	0.000000	-10.000000	-0.050000	0.766667	-22.000000	1023.000000	1023.000000	2046.000000
19.559999	-0.047504	-28.075090	-4.679622	-7.379173	-10.575521	-5.440774	0.000000	-10.000000	-0.058333	2.300000	-22.000000	1023.000000	1023.000000	2046.000000
19.580000	-0.046708	-27.604465	-4.613802	-7.041677	-10.404058	-5.544927	0.000000	-10.000000	-0.100000	5.416667	-22.000000	1023.000000	1023.000000	2046.000000
19.600000	-0.046092	-27.240135	-4.716777	-6.601441	-10.307465	-5.614452	0.000000	-10.000000	-0.158333	9.316667	-22.000000	1023.000000	1023.000000	2046.000000
19.620001	-0.045438	-26.853996	-4.883839	-6.260749	-10.181141	-5.528268	0.000000	-10.000000	-0.241667	13.450000	-22.000000	1023.000000	1023.000000	2046.000000
19.639999	-0.045030	-26.612902	-4.995352	-6.087380	-10.143546	-5.386622	0.000000	-10.000000	-0.283333	16.733334	-22.000000	1023.000000	1023.000000	2046.000000
19.660000	-0.044386	-26.231842	-4.984986	-6.033903	-10.096221	-5.116732	0.000000	-10.000000	-0.308333	18.466667	-22.000000	1023.000000	1023.000000	2046.000000
19.680000	-0.043505	-25.711605	-4.962306	-5.870397	-9.951682	-4.927221	0.000000	-10.000000	-0.350000	20.466667	-6.333333	1023.000000	1023.000000	2046.000000
19.700001	-0.042249	-24.969044	-4.904085	-5.576722	-9.703238	-4.785000	0.000000	-10.000000	-0.408333	22.233334	11.666667	1023.000000	1023.000000	2046.000000
19.719999	-0.041040	-24.254362	-4.821882	-5.222863	-9.441975	-4.767642	0.000000	-10.000000	-0.491667	24.500000	32.333332	1023.000000	1023.000000	2046.000000
19.740000	-0.039602	-23.404497	-4.618427	-5.056122	-9.178082	-4.551867	0.000000	-10.000000	-0.550000	26.150000	40.333332	1023.000000	1023.000000	2046.000000
19.760000	-0.037618	-22.232393	-4.378404	-4.688598	-8.911373	-4.254018	0.000000	-10.000000	-0.600000	27.866667	48.833332	1023.000000	1023.000000	2046.000000
19.780001	-0.034998	-20.683554	-4.041013	-4.242439	-8.627835	-3.772266	0.000000	-10.000000	-0.625000	29.083334	54.666668	1023.000000	1023.000000	2046.000000
19.799999	-0.032340	-19.113049	-3.676103	-3.875366	-8.339576	-3.222003	0.000000	-10.000000	-0.683333	30.883333	64.166664	1023.000000	1023.000000	2046.000000
19.820000	-0.029714	-17.560719	-3.345402	-3.429912	-7.872857	-2.912547	0.000000	-10.000000	-0.766667	32.349998	74.500000	1023.000000	1023.000000	2046.000000
19.840000	-0.027478	-16.239552	-2.942850	-3.107443	-7.444774	-2.744485	0.000000	-10.000000	-0.858333	34.266666	88.666664	1023.000000	1023.000000	2046.000000
19.860001	-0.025704	-15.190888	-2.551159	-3.088434	-7.082478	-2.468818	0.000000	-10.000000	-0.908333	35.400002	99.833336	1023.000000	1023.000000	2046.000000
19.879999	-0.023699	-14.006376	-2.033550	-3.125758	-6.811627	-2.035440	0.000000	-10.000000	-0.925000	36.066666	111.333336	1023.000000	1023.000000	2046.000000
19.900000	-0.021716	-12.833986	-1.487027	-3.263025	-6.579087	-1.504848	0.000000	-10.000000	-0.941667	36.666668	123.000000	1023.000000	1023.000000	2046.000000
19.920000	-0.019734	-11.662549	-1.055499	-3.231150	-6.205485	-1.170414	0.000000	-10.000000	-0.975000	36.933334	135.333328	1023.000000	1023.000000	2046.000000
19.940001	-0.017997	-10.636168	-0.718272	-3.042825	-5.809999	-1.065071	0.000000	-10.000000	-1.008333	37.866669	147.666672	1023.000000	1023.000000	2046.000000
19.959999	-0.016556	-9.784647	-0.406285	-2.988196	-5.472006	-0.918161	0.000000	-10.000000	-1.033333	38.416668	156.000000	1023.000000	1023.000000	2046.000000
19.980000	-0.015162	-8.960643	-0.094770	-2.961369	-5.175504	-0.729000	0.000000	-10.000000	-1.041667	38.850002	168.666672	1023.000000	1023.000000	2046.000000
20.000000	-0.013851	-8.186123	0.393130	-3.156403	-5.176560	-0.246291	0.000000	-10.000000	-1.050000	39.016670	181.666672	1023.000000	1023.000000	2046.000000
20.020000	-0.011597	-6.853937	0.581143	-2.823411	-4.711209	0.099540	0.000000	-10.000000	-1.058333	39.150002	199.000000	1023.000000	1023.000000	2046.000000
20.040001	-0.009776	-5.777633	0.737120	-2.432691	-4.446078	0.364015	0.000000	-10.000000	-1.050000	39.250000	212.000000	1023.000000	1023.000000	2046.000000
20.059999	-0.008579	-5.070230	0.822272	-2.210442	-4.068535	0.386477	0.000000	-10.000000	-1.050000	38.966667	225.000000	1023.000000	1023.000000	2046.000000
20.080000	-0.008116	-4.796779	1.104104	-2.390651	-3.895409	0.385176	0.000000	-10.000000	-1.033333	38.616669	238.000000	1023.000000	1023.000000	2046.000000
20.100000	-0.007224	-4.269370	1.572954	-2.709464	-3.676460	0.543600	0.000000	-10.000000	-1.025000	38.266666	251.000000	1023.000000	1023.000000	2046.000000
20.120001	-0.005632	-3.328372	2.132490	-2.792714	-3.429963	0.761814	0.000000	-10.000000	-1.008333	38.100002	263.833344	1023.000000	1023.000000	2046.000000
20.139999	-0.003735	-2.207400	2.479121	-2.543125	-3.195305	1.051908	0.000000	-10.000000	-1.016667	38.000000	276.500000	1023.000000	1023.000000	2046.000000
20.160000	-0.002038	-1.204731	2.501603	-1.965701	-2.819071	1.078437	0.000000	-10.000000	-1.008333	38.066666	289.166656	1023.000000	1023.000000	2046.000000
20.180000	-0.001460	-0.862847	2.275225	-1.437443	-2.604933	0.904304	0.000000	-10.000000	-1.008333	38.166668	297.666656	1023.000000	1023.000000	2046.000000
20.200001	-0.001589	-0.939290	2.056391	-1.200884	-2.591296	0.796498	0.000000	-10.000000	-0.975000	38.000000	310.500000	1023.000000	1023.000000	2046.000000
20.219999	-0.001327	-0.784066	1.986015	-1.000262	-2.620356	0.850537	0.000000	-10.000000	-0.950000	37.549999	323.166656	1023.000000	1023.000000	2046.000000
20.240000	-0.000260	-0.153715	2.076372	-0.735326	-2.591604	1.096843	0.000000	-10.000000	-0.925000	37.100002	335.833344	1023.000000	1023.000000	2046.000000
20.260000	0.001170	0.691251	2.124943	-0.372123	-2.373589	1.312019	0.000000	-10.000000	-0.933333	36.983334	344.000000	1023.000000	1023.000000	2046.000000
20.280001	0.002726	1.611244	2.130457	0.153824	-2.080911	1.407874	0.000000	-10.000000	-0.925000	36.799999	352.333344	1023.000000	1023.000000	2046.000000
20.299999	0.004177	2.468693	2.135867	0.598153	-1.758345	1.493018	0.000000	-10.000000	-0.908333	36.616669	364.666656	1023.000000	1023.000000	2046.000000
20.320000	0.005742	3.393608	2.322637	0.944612	-1.534530	1.660889	0.000000	-10.000000	-0.875000	35.983334	381.000000	1023.000000	1023.000000	2046.000000
20.340000	0.007460	4.408660	2.588164	1.279587	-1.390016	1.930926	0.000000	-10.000000	-0.858333	35.566669	393.000000	1023.000000	1023.000000	2046.000000
20.360001	0.009795	5.788993	2.966899	1.649641	-1.205651	2.378103	0.000000	-10.000000	-0.858333	35.216667	405.000000	1023.000000	1023.000000	2046.000000
20.379999	0.012457	7.361901	3.395227	2.021652	-0.893942	2.838963	0.000000	-10.000000	-0.858333	35.116669	416.666656	1023.000000	1023.000000	2046.000000
20.400000	0.015319	9.053460	3.852582	2.370340	-0.394640	3.225178	0.000000	-10.000000	-0.841667	34.983334	432.333344	1023.000000	1023.000000	2046.000000
20.420000	0.017679	10.448407	4.317251	2.674808	0.047745	3.408604	0.000000	-10.000000	-0.816667	34.783333	444.000000	1023.000000	1023.000000	2046.000000
20.440001	0.019352	11.436982	4.775481	2.782098	0.381215	3.498187	0.000000	-10.000000	-0.800000	34.533333	452.000000	1023.000000	1023.000000	2046.000000
20.459999	0.020362	12.033848	5.283658	2.529705	0.507867	3.712619	0.000000	-10.000000	-0.775000	34.116669	463.500000	1023.000000	1023.000000	2046.000000
20.480000	0.021437	12.669426	5.790215	2.378232	0.573342	3.927637	0.000000	-10.000000	-0.741667	33.299999	478.666656	1023.000000	1023.000000	2046.000000
20.500000	0.022982	13.582287	6.254229	2.352363	0.744867	4.230827	0.000000	-10.000000	-0.700000	32.450001	493.500000	1023.000000	1023.000000	2046.000000
20.520000	0.024845	14.683513	6.695319	2.303247	1.018070	4.666877	0.000000	-10.000000	-0.683333	31.800001	500.833344	1023.000000	1023.000000	2046.000000
20.540001	0.026375	15.587562	6.932546	2.416112	1.435041	4.803862	0.000000	-10.000000	-0.641667	31.166668	508.166656	1023.000000	1023.000000	2046.000000
20.559999	0.027452	16.224201	7.100846	2.566720	1.769946	4.786688	0.000000	-10.000000	-0.600000	30.283333	518.500000	1023.000000	1023.000000	2046.000000
20.580000	0.027418	16.204176	7.263415	2.426305	1.773548	4.740908	0.000000	-10.000000	-0.550000	29.066666	532.166687	1023.000000	1023.000000	2046.000000
20.600000	0.027987	16.540386	7.370637	2.549752	1.790057	4.829940	0.000000	-10.000000	-0.500000	27.633333	545.166687	1023.000000	1023.000000	2046.000000
20.620001	0.028954	17.111853	7.480485	2.883771	1.717467	5.030130	0.000000	-10.000000	-0.475000	26.483334	554.666687	1023.000000	1023.000000	2046.000000
20.639999	0.029845	17.638382	7.520293	3.045649	1.864092	5.208348	0.000000	-10.000000	-0.458333	25.666668	560.833313	1023.000000	1023.000000	2046.000000
20.660000	0.030626	18.099936	7.743221	2.978199	2.024730	5.353786	0.000000	-10.000000	-0.441667	24.883333	566.666687	1023.000000	1023.000000	2046.000000
20.680000	0.031465	18.595654	8.036020	2.787694	2.411723	5.360217	0.000000	-10.000000	-0.408333	23.766666	572.333313	1023.000000	1023.000000	2046.000000
20.700001	0.032403	19.150116	8.416704	2.737956	2.695847	5.299608	0.000000	-10.000000	-0.366667	22.750000	580.333313	1023.000000	1023.000000	2046.000000
20.719999	0.033194	19.617794	8.494754	3.058682	2.887927	5.176432	0.000000	-10.000000	-0.341667	21.850000	588.166687	1023.000000	1023.000000	2046.000000
20.740000	0.032603	19.268610	8.277017	3.332562	2.715508	4.943524	0.000000	-10.000000	-0.300000	20.983334	597.666687	1023.000000	1023.000000	2046.000000
20.760000	0.031419	18.568811	7.963472	3.446928	2.376607	4.781805	0.000000	-10.000000	-0.266667	20.016666	604.833313	1023.000000	1023.000000	2046.000000
20.780001	0.030764	18.181347	7.734014	3.661989	2.112315	4.673029	0.000000	-10.000000	-0.233333	18.750000	611.833313	1023.000000	1023.000000	2046.000000
20.799999	0.031178	18.426394	7.568689	3.926580	2.164105	4.767018	0.000000	-10.000000	-0.208333	17.633333	616.166687	1023.000000	1023.000000	2046.000000
20.820000	0.031845	18.820568	7.334308	4.358250	2.364547	4.763463	0.000000	-10.000000	-0.175000	15.700000	624.166687	1023.000000	1023.000000	2046.000000
20.840000	0.032172	19.013603	7.015019	4.916887	2.514094	4.567603	0.000000	-10.000000	-0.158333	14.516666	629.833313	1023.000000	1023.000000	2046.000000
20.860001	0.031891	18.847851	6.853510	5.175108	2.347214	4.472018	0.000000	-10.000000	-0.141667	13.283333	635.000000	1023.000000	1023.000000	2046.000000
20.879999	0.031581	18.664579	6.899591	5.184360	2.015830	4.564798	0.000000	-10.000000	-0.116667	11.966666	638.000000	1023.000000	1023.000000	2046.000000
20.900000	0.031982	18.901085	7.023850	5.272296	1.879787	4.725152	0.000000	-10.000000	-0.075000	9.483334	642.166687	1023.000000	1023.000000	2046.000000
20.920000	0.033302	19.681349	7.163936	5.587567	1.897595	5.032251	0.000000	-10.000000	-0.050000	6.133333	645.666687	1023.000000	1023.000000	2046.000000
20.940001	0.035040	20.708458	7.228908	6.036237	2.115091	5.328221	0.000000	-10.000000	-0.033333	2.400000	648.166687	1023.000000	1023.000000	2046.000000
20.959999	0.036452	21.543312	7.168278	6.522060	2.471763	5.381211	0.000000	-10.000000	-0.025000	-0.550000	649.500000	1023.000000	1023.000000	2046.000000
20.980000	0.037323	22.057728	7.310799	6.844854	2.568057	5.334018	0.000000	-10.000000	-0.008333	-2.716667	650.000000	1023.000000	1023.000000	2046.000000
21.000000	0.037270	22.026413	7.554614	6.745966	2.430609	5.295223	0.000000	-10.000000	0.000000	-4.066667	650.000000	1023.000000	1023.000000	2046.000000
21.020000	0.036935	21.828684	7.968227	6.333109	2.091769	5.435578	0.000000	-10.000000	-0.008333	-5.166667	650.000000	1023.000000	1023.000000	2046.000000
21.040001	0.037358	22.078356	8.255443	6.142418	2.146951	5.533544	0.000000	-10.000000	-0.008333	-6.066667	650.000000	1023.000000	1023.000000	2046.000000
21.059999	0.037848	22.368076	8.392902	5.988976	2.348307	5.637891	0.000000	-10.000000	-0.008333	-6.900000	650.000000	1023.000000	1023.000000	2046.000000
21.080000	0.037811	22.346048	8.280154	5.900455	2.590359	5.575081	0.000000	-10.000000	0.016667	-8.133333	650.000000	1023.000000	1023.000000	2046.000000
21.100000	0.036962	21.844675	8.290306	5.683489	2.454471	5.416408	0.000000	-10.000000	0.033333	-9.633333	650.000000	1023.000000	1023.000000	2046.000000
21.120001	0.035571	21.022324	8.390676	5.244403	2.029533	5.357712	0.000000	-10.000000	0.058333	-11.133333	650.000000	1023.000000	1023.000000	2046.000000
21.139999	0.034911	20.632343	8.461378	4.909744	1.846224	5.414997	0.000000	-10.000000	0.066667	-12.283334	642.666687	1023.000000	1023.000000	2046.000000
21.160000	0.034782	20.555920	8.411405	4.978180	1.893232	5.273103	0.000000	-10.000000	0.075000	-13.016666	633.833313	1023.000000	1023.000000	2046.000000
21.180000	0.034952	20.656904	8.188505	5.087130	2.005446	5.375823	0.000000	-10.000000	0.091667	-13.750000	622.000000	1023.000000	1023.000000	2046.000000
21.200001	0.034114	20.161505	7.802107	5.141978	2.058316	5.159103	0.000000	-10.000000	0.108333	-14.300000	617.500000	1023.000000	1023.000000	2046.000000
21.219999	0.032053	18.943068	7.546019	4.721701	1.803299	4.872050	0.000000	-10.000000	0.141667	-15.050000	612.833313	1023.000000	1023.000000	2046.000000
21.240000	0.029343	17.341702	7.628706	3.791601	1.254600	4.666795	0.000000	-10.000000	0.166667	-15.866667	609.333313	1023.000000	1023.000000	2046.000000
21.260000	0.028210	16.672295	7.888741	3.165387	1.089790	4.528377	0.000000	-10.000000	0.200000	-17.183332	604.000000	1023.000000	1023.000000	2046.000000
21.280001	0.028209	16.671375	7.932245	3.229589	1.092071	4.417470	0.000000	-10.000000	0.216667	-18.466667	598.333313	1023.000000	1023.000000	2046.000000
21.299999	0.028202	16.667545	7.620817	3.581401	1.203234	4.262094	0.000000	-10.000000	0.225000	-19.450001	592.166687	1023.000000	1023.000000	2046.000000
21.320000	0.027292	16.129457	7.033340	3.849095	1.268125	3.978897	0.000000	-10.000000	0.225000	-19.733334	585.666687	1023.000000	1023.000000	2046.000000
21.340000	0.025298	14.951361	6.454085	3.980086	1.006808	3.510382	0.000000	-10.000000	0.241667	-20.050001	579.000000	1023.000000	1023.000000	2046.000000
21.360001	0.022873	13.518038	6.043816	3.822028	0.477949	3.174245	0.000000	-10.000000	0.266667	-20.450001	572.333313	1023.000000	1023.000000	2046.000000
21.379999	0.020782	12.282411	5.744915	3.646159	0.013225	2.878112	0.000000	-10.000000	0.308333	-21.383335	565.500000	1023.000000	1023.000000	2046.000000
21.400000	0.019515	11.533484	5.519301	3.651687	-0.293370	2.655866	0.000000	-10.000000	0.341667	-22.100000	558.333313	1023.000000	1023.000000	2046.000000
21.420000	0.018789	11.104272	5.253925	3.727450	-0.384308	2.507204	0.000000	-10.000000	0.358333	-22.750000	550.833313	1023.000000	1023.000000	2046.000000
21.440001	0.018503	10.935127	4.970408	3.846795	-0.278064	2.395988	0.000000	-10.000000	0.375000	-23.216667	543.333313	1023.000000	1023.000000	2046.000000
21.459999	0.018231	10.774723	4.795314	3.864811	-0.178130	2.292727	0.000000	-10.000000	0.400000	-23.850000	535.666687	1023.000000	1023.000000	2046.000000
21.480000	0.017747	10.488487	4.677373	3.986419	-0.364389	2.189083	0.000000	-10.000000	0.441667	-24.516666	527.833313	1023.000000	1023.000000	2046.000000
21.500000	0.017241	10.189704	4.677872	4.119195	-0.716114	2.108751	0.000000	-10.000000	0.458333	-25.250000	519.500000	1023.000000	1023.000000	2046.000000
21.520000	0.016897	9.985902	4.798032	4.217220	-1.146425	2.117074	0.000000	-10.000000	0.458333	-25.483334	511.000000	1023.000000	1023.000000	2046.000000
21.540001	0.017355	10.256762	4.784979	4.472585	-1.113411	2.112608	0.000000	-10.000000	0.458333	-25.800001	502.500000	1023.000000	1023.000000	2046.000000
21.559999	0.018186	10.747902	4.795168	4.737864	-0.895265	2.110135	0.000000	-10.000000	0.475000	-25.850000	493.833344	1023.000000	1023.000000	2046.000000
21.580000	0.017910	10.584984	4.659637	4.703670	-0.791683	2.013360	0.000000	-10.000000	0.491667	-26.383333	485.166656	1023.000000	1023.000000	2046.000000
21.600000	0.016812	9.936134	4.599707	4.477271	-0.972898	1.832055	0.000000	-10.000000	0.516667	-26.800001	476.333344	1023.000000	1023.000000	2046.000000
21.620001	0.015069	8.905747	4.620201	4.044439	-1.474324	1.715431	0.000000	-10.000000	0.541667	-27.516666	467.500000	1023.000000	1023.000000	2046.000000
21.639999	0.013445	7.946219	4.669642	3.622385	-1.958687	1.612880	0.000000	-10.000000	0.575000	-28.166668	458.333344	1023.000000	1023.000000	2046.000000
21.660000	0.012441	7.352572	4.549217	3.402043	-2.102118	1.503430	0.000000	-10.000000	0.608333	-28.766666	449.000000	1023.000000	1023.000000	2046.000000
21.680000	0.012183	7.200188	4.335162	3.402681	-1.920262	1.382607	0.000000	-10.000000	0.625000	-29.350000	439.333344	1023.000000	1023.000000	2046.000000
21.700001	0.011574	6.840389	3.984962	3.428554	-1.682863	1.109736	0.000000	-10.000000	0.625000	-29.683334	429.500000	1023.000000	1023.000000	2046.000000
21.719999	0.009318	5.506704	3.831784	3.145144	-2.198692	0.728468	0.000000	-10.000000	0.616667	-29.816668	419.500000	1023.000000	1023.000000	2046.000000
21.740000	0.007065	4.175364	3.661183	2.860391	-2.777438	0.431227	0.000000	-10.000000	0.608333	-29.733334	409.500000	1023.000000	1023.000000	2046.000000
21.760000	0.005062	2.991716	3.448956	2.570153	-3.201862	0.174469	0.000000	-10.000000	0.608333	-29.650000	399.500000	1023.000000	1023.000000	2046.000000
21.780001	0.003935	2.325482	3.175576	2.242189	-3.067905	-0.024378	0.000000	-10.000000	0.600000	-29.483334	389.500000	1023.000000	1023.000000	2046.000000
21.799999	0.001989	1.175467	3.005539	1.378193	-3.042890	-0.165375	0.000000	-10.000000	0.600000	-29.266666	379.833344	1023.000000	1023.000000	2046.000000
21.820000	0.000025	0.014761	3.015235	0.599031	-3.205979	-0.393526	0.000000	-10.000000	0.608333	-29.133333	370.166656	1023.000000	1023.000000	2046.000000
21.840000	-0.002001	-1.182856	3.109713	0.050944	-3.704896	-0.638618	0.000000	-10.000000	0.608333	-29.133333	360.500000	1023.000000	1023.000000	2046.000000
21.860001	-0.003548	-2.097152	2.981299	-0.137167	-4.122822	-0.818462	0.000000	-10.000000	0.608333	-29.150000	350.666656	1023.000000	1023.000000	2046.000000
21.879999	-0.004034	-2.383805	2.598348	0.075173	-4.049567	-1.007759	0.000000	-10.000000	0.591667	-28.866667	341.000000	1023.000000	1023.000000	2046.000000
21.900000	-0.004377	-2.587045	2.218677	0.392622	-3.975072	-1.223271	0.000000	-10.000000	0.558333	-28.316668	331.500000	1023.000000	1023.000000	2046.000000
21.920000	-0.005399	-3.190862	1.782874	0.455056	-4.018939	-1.409853	0.000000	-10.000000	0.516667	-27.633333	322.000000	1023.000000	1023.000000	2046.000000
21.940001	-0.007169	-4.237127	1.432138	0.375301	-4.372867	-1.671700	0.000000	-10.000000	0.491667	-27.183334	312.666656	1023.000000	1023.000000	2046.000000
21.959999	-0.009214	-5.445529	1.236735	0.189190	-4.891520	-1.979935	0.000000	-10.000000	0.491667	-27.000000	303.500000	1023.000000	1023.000000	2046.000000
21.980000	-0.010933	-6.461397	1.101239	-0.055268	-5.332181	-2.175187	0.000000	-10.000000	0.500000	-26.916668	294.500000	1023.000000	1023.000000	2046.000000
22.000000	-0.011870	-7.015002	0.941952	-0.205787	-5.403641	-2.347526	0.000000	-10.000000	0.500000	-26.933334	285.500000	1023.000000	1023.000000	2046.000000
22.020000	-0.011664	-6.893572	0.802773	-0.082705	-5.163045	-2.450595	0.000000	-10.000000	0.500000	-26.850000	276.500000	1023.000000	1023.000000	2046.000000
22.040001	-0.011235	-6.640155	0.725370	0.064642	-5.041543	-2.388624	0.000000	-10.000000	0.483333	-26.650002	267.666656	1023.000000	1023.000000	2046.000000
22.059999	-0.011541	-6.820817	0.661092	0.236483	-5.258848	-2.459544	0.000000	-10.000000	0.458333	-26.000000	258.833344	1023.000000	1023.000000	2046.000000
22.080000	-0.011909	-7.037974	0.745314	0.339272	-5.629913	-2.492648	0.000000	-10.000000	0.416667	-25.100000	250.333328	1023.000000	1023.000000	2046.000000
22.100000	-0.011900	-7.032809	0.785527	0.505514	-5.816538	-2.507312	0.000000	-10.000000	0.383333	-23.950001	242.000000	1023.000000	1023.000000	2046.000000
22.120001	-0.011445	-6.763952	0.698715	0.730398	-5.696217	-2.496848	0.000000	-10.000000	0.350000	-22.966667	234.000000	1023.000000	1023.000000	2046.000000
22.139999	-0.011120	-6.571950	0.542208	0.848282	-5.456404	-2.506036	0.000000	-10.000000	0.333333	-22.183332	226.166672	1023.000000	1023.000000	2046.000000
22.160000	-0.011753	-6.946073	0.408655	0.616567	-5.447810	-2.523485	0.000000	-10.000000	0.316667	-21.850000	216.166672	1023.000000	1023.000000	2046.000000
22.180000	-0.013201	-7.802000	0.463048	0.194555	-5.836876	-2.622727	0.000000	-10.000000	0.308333	-21.299999	204.000000	1023.000000	1023.000000	2046.000000
22.200001	-0.014473	-8.553456	0.540705	-0.199971	-6.169902	-2.724288	0.000000	-10.000000	0.300000	-20.916666	194.333328	1023.000000	1023.000000	2046.000000
22.219999	-0.014920	-8.817971	0.454056	-0.431236	-6.131223	-2.709569	0.000000	-10.000000	0.300000	-20.500000	189.500000	1023.000000	1023.000000	2046.000000
22.240000	-0.015096	-8.921986	0.210098	-0.425313	-5.945249	-2.761522	0.000000	-10.000000	0.300000	-20.500000	187.166672	1023.000000	1023.000000	2046.000000
22.260000	-0.015907	-9.401272	-0.039290	-0.634275	-5.979909	-2.747797	0.000000	-10.000000	0.300000	-20.316668	182.666672	1023.000000	1023.000000	2046.000000
22.280001	-0.017680	-10.448966	-0.127680	-0.988854	-6.430223	-2.902210	0.000000	-10.000000	0.283333	-20.100000	176.000000	1023.000000	1023.000000	2046.000000
22.299999	-0.019137	-11.310110	-0.210577	-1.236193	-6.823258	-3.040082	0.000000	-10.000000	0.266667	-19.816668	169.333328	1023.000000	1023.000000	2046.000000
22.320000	-0.020512	-12.122547	-0.473400	-1.426982	-7.024785	-3.197380	0.000000	-10.000000	0.241667	-19.600000	162.666672	1023.000000	1023.000000	2046.000000
22.340000	-0.021518	-12.717247	-0.759891	-1.658711	-6.954949	-3.343696	0.000000	-10.000000	0.233333	-19.200001	156.000000	1023.000000	1023.000000	2046.000000
22.360001	-0.023150	-13.681807	-0.853382	-2.451765	-6.938132	-3.438528	0.000000	-10.000000	0.216667	-18.766666	149.666672	1023.000000	1023.000000	2046.000000
22.379999	-0.025040	-14.798706	-0.772050	-3.452139	-7.090976	-3.483542	0.000000	-10.000000	0.216667	-18.549999	143.500000	1023.000000	1023.000000	2046.000000
22.400000	-0.026495	-15.658607	-0.591429	-4.117243	-7.331931	-3.618004	0.000000	-10.000000	0.208333	-18.650000	137.333328	1023.000000	1023.000000	2046.000000
22.420000	-0.027646	-16.338629	-0.646151	-4.258598	-7.565361	-3.868519	0.000000	-10.000000	0.208333	-18.750000	131.000000	1023.000000	1023.000000	2046.000000
22.440001	-0.028368	-16.765688	-0.855398	-4.176552	-7.708207	-4.025531	0.000000	-10.000000	0.191667	-18.566668	124.666664	1023.000000	1023.000000	2046.000000
22.459999	-0.028758	-16.996193	-1.232111	-3.892589	-7.648365	-4.223128	0.000000	-10.000000	0.175000	-17.750000	118.500000	1023.000000	1023.000000	2046.000000
22.480000	-0.029301	-17.316755	-1.615215	-3.650113	-7.645408	-4.406019	0.000000	-10.000000	0.150000	-16.816668	112.666664	1023.000000	1023.000000	2046.000000
22.500000	-0.030489	-18.019039	-1.986518	-3.665143	-7.852088	-4.515290	0.000000	-10.000000	0.141667	-15.850000	107.000000	1023.000000	1023.000000	2046.000000
22.520000	-0.031978	-18.899214	-2.299179	-3.794574	-8.129095	-4.676365	0.000000	-10.000000	0.133333	-15.383333	101.666664	1023.000000	1023.000000	2046.000000
22.540001	-0.033462	-19.775902	-2.421118	-3.903604	-8.528686	-4.922495	0.000000	-10.000000	0.133333	-15.083333	96.500000	1023.000000	1023.000000	2046.000000
22.559999	-0.034290	-20.265610	-2.619153	-3.994424	-8.582940	-5.069093	0.000000	-10.000000	0.133333	-14.883333	91.500000	1023.000000	1023.000000	2046.000000
22.580000	-0.034423	-20.343868	-2.841045	-3.883999	-8.442803	-5.176020	0.000000	-10.000000	0.125000	-14.566667	86.500000	1023.000000	1023.000000	2046.000000
22.600000	-0.034478	-20.376402	-2.880171	-3.920142	-8.520544	-5.055545	0.000000	-10.000000	0.100000	-14.033334	81.666664	1023.000000	1023.000000	2046.000000
22.620001	-0.034581	-20.437283	-2.864675	-3.774158	-8.740574	-5.057874	0.000000	-10.000000	0.066667	-13.383334	76.833336	1023.000000	1023.000000	2046.000000
22.639999	-0.034290	-20.265102	-2.778959	-3.512644	-8.910974	-5.062525	0.000000	-10.000000	0.041667	-12.533334	72.333336	1023.000000	1023.000000	2046.000000
22.660000	-0.033478	-19.785793	-2.847023	-3.139676	-8.783052	-5.016042	0.000000	-10.000000	0.025000	-11.366667	68.000000	1023.000000	1023.000000	2046.000000
22.680000	-0.032754	-19.357710	-2.940505	-2.801833	-8.614329	-5.001042	0.000000	-10.000000	0.016667	-10.200001	64.333336	1023.000000	1023.000000	2046.000000
22.700001	-0.032659	-19.301699	-2.966513	-2.746779	-8.658946	-4.929460	0.000000	-10.000000	0.008333	-9.000000	61.000000	1023.000000	1023.000000	2046.000000
22.719999	-0.033069	-19.543659	-2.963932	-2.979370	-8.763607	-4.836751	0.000000	-10.000000	0.008333	-8.450000	58.166668	1023.000000	1023.000000	2046.000000
22.740000	-0.033725	-19.931429	-2.862976	-3.259958	-8.985909	-4.822585	0.000000	-10.000000	0.000000	-8.100000	55.333332	1023.000000	1023.000000	2046.000000
22.760000	-0.034035	-20.114695	-2.728955	-3.488673	-9.092254	-4.804814	0.000000	-10.000000	0.000000	-8.233334	52.500000	1023.000000	1023.000000	2046.000000
22.780001	-0.034170	-20.194193	-2.718710	-3.584605	-9.072851	-4.818028	0.000000	-10.000000	0.008333	-8.266667	49.666668	1023.000000	1023.000000	2046.000000
22.799999	-0.034330	-20.289181	-2.855222	-3.571810	-9.001111	-4.861038	0.000000	-10.000000	0.008333	-8.316667	46.833332	1023.000000	1023.000000	2046.000000
22.820000	-0.034743	-20.533167	-2.973254	-3.723074	-9.052313	-4.784525	0.000000	-10.000000	0.008333	-8.250000	44.166668	1023.000000	1023.000000	2046.000000
22.840000	-0.035442	-20.946394	-3.017829	-4.029769	-9.210823	-4.687973	0.000000	-10.000000	0.000000	-8.200000	41.333332	1023.000000	1023.000000	2046.000000
22.860001	-0.036219	-21.405380	-3.008861	-4.220845	-9.424051	-4.751624	0.000000	-10.000000	0.000000	-8.100000	38.666668	1023.000000	1023.000000	2046.000000
22.879999	-0.036369	-21.494307	-3.081831	-4.213167	-9.427237	-4.772072	0.000000	-10.000000	0.000000	-7.933334	36.000000	1023.000000	1023.000000	2046.000000
22.900000	-0.036786	-21.740236	-3.326756	-4.121194	-9.462167	-4.830118	0.000000	-10.000000	0.000000	-7.716667	33.333332	1023.000000	1023.000000	2046.000000
22.920000	-0.037567	-22.202127	-3.607184	-4.166780	-9.453837	-4.974328	0.000000	-10.000000	-0.008333	-7.366667	30.833334	1023.000000	1023.000000	2046.000000
22.940001	-0.039035	-23.069618	-3.583953	-5.006359	-9.584041	-4.895265	0.000000	-10.000000	-0.008333	-7.066667	28.166666	1023.000000	1023.000000	2046.000000
22.959999	-0.040440	-23.900190	-3.331452	-5.979151	-9.722281	-4.867307	0.000000	-10.000000	-0.008333	-7.166667	25.833334	1023.000000	1023.000000	2046.000000
22.980000	-0.040880	-24.159798	-3.004671	-6.447953	-9.709713	-4.997460	0.000000	-10.000000	0.000000	-7.766667	23.333334	1023.000000	1023.000000	2046.000000
23.000000	-0.040902	-24.173239	-2.911288	-6.467647	-9.695310	-5.098994	0.000000	-10.000000	0.000000	-8.500000	20.833334	1023.000000	1023.000000	2046.000000
23.020000	-0.041169	-24.331074	-3.205765	-6.118622	-9.661866	-5.344820	0.000000	-10.000000	0.000000	-8.733334	18.000000	1023.000000	1023.000000	2046.000000
23.040001	-0.041616	-24.595156	-3.593725	-5.813137	-9.714882	-5.473413	0.000000	-10.000000	0.000000	-8.133333	15.166667	1023.000000	1023.000000	2046.000000
23.059999	-0.042586	-25.168543	-3.888896	-5.814386	-9.969543	-5.495719	0.000000	-10.000000	0.000000	-7.266667	12.333333	1023.000000	1023.000000	2046.000000
23.080000	-0.043404	-25.651737	-4.144411	-5.721214	-10.135557	-5.650554	0.000000	-10.000000	0.000000	-6.383333	9.833333	1023.000000	1023.000000	2046.000000
23.100000	-0.044079	-26.050941	-4.376115	-5.658553	-10.272881	-5.743393	0.000000	-10.000000	0.000000	-6.166667	7.500000	1023.000000	1023.000000	2046.000000
23.120001	-0.044747	-26.445436	-4.756603	-5.449317	-10.242157	-5.997360	0.000000	-10.000000	0.000000	-6.300000	5.500000	1023.000000	1023.000000	2046.000000
23.139999	-0.045470	-26.872768	-4.967273	-5.444603	-10.400810	-6.060081	0.000000	-10.000000	0.000000	-6.666667	3.500000	1023.000000	1023.000000	2046.000000
23.160000	-0.046038	-27.208176	-5.106461	-5.611501	-10.499674	-5.990542	0.000000	-10.000000	0.000000	-6.816667	1.500000	1023.000000	1023.000000	2046.000000
23.180000	-0.045878	-27.113733	-5.081546	-5.589433	-10.537266	-5.905489	0.000000	-10.000000	-0.016667	-6.633334	-0.500000	1023.000000	1023.000000	2046.000000
23.200001	-0.045155	-26.686508	-5.008477	-5.303242	-10.567358	-5.807432	0.000000	-10.000000	-0.025000	-6.133334	-2.500000	1023.000000	1023.000000	2046.000000
23.219999	-0.044475	-26.284708	-5.021210	-4.875650	-10.589829	-5.798018	0.000000	-10.000000	-0.041667	-5.216667	-4.500000	1023.000000	1023.000000	2046.000000
23.240000	-0.043758	-25.860949	-5.135775	-4.369460	-10.473788	-5.881927	0.000000	-10.000000	-0.041667	-3.416667	-6.000000	1023.000000	1023.000000	2046.000000
23.260000	-0.043095	-25.469364	-5.126753	-4.165313	-10.448812	-5.728487	0.000000	-10.000000	-0.050000	-1.600000	-6.833333	1023.000000	1023.000000	2046.000000
23.280001	-0.042226	-24.955494	-4.969060	-4.149456	-10.357850	-5.479126	0.000000	-10.000000	-0.050000	0.266667	-7.000000	1023.000000	1023.000000	2046.000000
23.299999	-0.041681	-24.633568	-4.781639	-4.088387	-10.301743	-5.461800	0.000000	-10.000000	-0.050000	1.016667	-7.000000	1023.000000	1023.000000	2046.000000
23.320000	-0.041641	-24.609856	-4.613211	-4.202831	-10.360353	-5.433460	0.000000	-10.000000	-0.050000	1.216667	-7.000000	1023.000000	1023.000000	2046.000000
23.340000	-0.041859	-24.738655	-4.647937	-4.292680	-10.283459	-5.514579	0.000000	-10.000000	-0.050000	0.666667	-7.000000	1023.000000	1023.000000	2046.000000
23.360001	-0.042062	-24.858562	-4.617089	-4.481105	-10.274092	-5.486276	0.000000	-10.000000	-0.050000	0.200000	-7.000000	1023.000000	1023.000000	2046.000000
23.379999	-0.041937	-24.784931	-4.482299	-4.819469	-10.242621	-5.240542	0.000000	-10.000000	-0.050000	0.000000	-7.000000	1023.000000	1023.000000	2046.000000
23.400000	-0.041719	-24.655716	-4.360620	-4.871440	-10.178971	-5.244685	0.000000	-10.000000	-0.033333	0.000000	-7.000000	1023.000000	1023.000000	2046.000000
23.420000	-0.041875	-24.748285	-4.330008	-4.860424	-10.205832	-5.352021	0.000000	-10.000000	-0.033333	-0.633333	-7.000000	1023.000000	1023.000000	2046.000000
23.440001	-0.042354	-25.031176	-4.391330	-4.872797	-10.258432	-5.508616	0.000000	-10.000000	-0.033333	-1.516667	-7.166667	1023.000000	1023.000000	2046.000000
23.459999	-0.042774	-25.279547	-4.437920	-5.072750	-10.315476	-5.453400	0.000000	-10.000000	-0.050000	-2.616667	-7.666667	1023.000000	1023.000000	2046.000000
23.480000	-0.043040	-25.436808	-4.505576	-5.341495	-10.290335	-5.299402	0.000000	-10.000000	-0.050000	-3.150000	-8.500000	1023.000000	1023.000000	2046.000000
23.500000	-0.042651	-25.206900	-4.514720	-5.306055	-10.205255	-5.180870	0.000000	-10.000000	-0.050000	-3.366667	-9.666667	1023.000000	1023.000000	2046.000000
23.520000	-0.042894	-25.350206	-4.591746	-5.176047	-10.342175	-5.240239	0.000000	-10.000000	-0.050000	-3.283333	-10.833333	1023.000000	1023.000000	2046.000000
23.540001	-0.043939	-25.967880	-4.751105	-5.303912	-10.470516	-5.442347	0.000000	-10.000000	-0.041667	-2.933333	-12.000000	1023.000000	1023.000000	2046.000000
23.559999	-0.045421	-26.843563	-4.753474	-5.952513	-10.505446	-5.632131	0.000000	-10.000000	-0.041667	-2.550000	-13.000000	1023.000000	1023.000000	2046.000000
23.580000	-0.046167	-27.284906	-4.444907	-6.912356	-10.467037	-5.460605	0.000000	-10.000000	-0.041667	-2.433333	-13.833333	1023.000000	1023.000000	2046.000000
23.600000	-0.045843	-27.093248	-4.112343	-7.389645	-10.276005	-5.315256	0.000000	-10.000000	-0.041667	-2.516667	-14.666667	1023.000000	1023.000000	2046.000000
23.620001	-0.045349	-26.801054	-3.988212	-7.204556	-10.195151	-5.413135	0.000000	-10.000000	-0.041667	-2.133333	-15.500000	1023.000000	1023.000000	2046.000000
23.639999	-0.045092	-26.649605	-4.122917	-6.763257	-10.189913	-5.573517	0.000000	-10.000000	-0.058333	-0.116667	-16.333334	1023.000000	1023.000000	2046.000000
23.660000	-0.045413	-26.839314	-4.447368	-6.387083	-10.213743	-5.791120	0.000000	-10.000000	-0.091667	3.100000	-16.833334	1023.000000	1023.000000	2046.000000
23.680000	-0.045665	-26.987989	-4.688132	-6.115340	-10.258728	-5.925788	0.000000	-10.000000	-0.133333	7.200000	-17.000000	1023.000000	1023.000000	2046.000000
23.700001	-0.045359	-26.807064	-4.833704	-6.094086	-10.164151	-5.715124	0.000000	-10.000000	-0.166667	10.783334	-17.000000	1023.000000	1023.000000	2046.000000
23.719999	-0.044479	-26.286894	-4.850695	-6.107127	-9.965191	-5.363881	0.000000	-10.000000	-0.200000	13.750000	-17.000000	1023.000000	1023.000000	2046.000000
23.740000	-0.043470	-25.690987	-4.826510	-5.853987	-9.750044	-5.260447	0.000000	-10.000000	-0.250000	15.800000	-17.000000	1023.000000	1023.000000	2046.000000
23.760000	-0.042778	-25.281845	-4.795892	-5.566451	-9.634575	-5.284929	0.000000	-10.000000	-0.308333	17.666668	-10.166667	1023.000000	1023.000000	2046.000000
23.780001	-0.042142	-24.905699	-4.731151	-5.333355	-9.549111	-5.292082	0.000000	-10.000000	-0.366667	19.783335	4.000000	1023.000000	1023.000000	2046.000000
23.799999	-0.040787	-24.104898	-4.601986	-5.009642	-9.345609	-5.147662	0.000000	-10.000000	-0.416667	21.683334	20.666666	1023.000000	1023.000000	2046.000000
23.820000	-0.038436	-22.715942	-4.438801	-4.713311	-8.964452	-4.599379	0.000000	-10.000000	-0.450000	23.483334	33.000000	1023.000000	1023.000000	2046.000000
23.840000	-0.035700	-21.098812	-4.141988	-4.326986	-8.596068	-4.033768	0.000000	-10.000000	-0.508333	25.033333	40.666668	1023.000000	1023.000000	2046.000000
23.860001	-0.032954	-19.475716	-3.819539	-3.810601	-8.220446	-3.625130	0.000000	-10.000000	-0.566667	26.833334	48.666668	1023.000000	1023.000000	2046.000000
23.879999	-0.030860	-18.238342	-3.510394	-3.352881	-7.959822	-3.415243	0.000000	-10.000000	-0.641667	28.500000	57.333332	1023.000000	1023.000000	2046.000000
23.900000	-0.029501	-17.435373	-3.216159	-3.093884	-7.781565	-3.343765	0.000000	-10.000000	-0.700000	29.983334	66.666664	1023.000000	1023.000000	2046.000000
23.920000	-0.027939	-16.512218	-2.918728	-3.050806	-7.457197	-3.085489	0.000000	-10.000000	-0.741667	31.166668	76.500000	1023.000000	1023.000000	2046.000000
23.940001	-0.025805	-15.250908	-2.518229	-3.201102	-7.020104	-2.511473	0.000000	-10.000000	-0.758333	32.050003	86.666664	1023.000000	1023.000000	2046.000000
23.959999	-0.023643	-13.973232	-2.067142	-3.356561	-6.591064	-1.958465	0.000000	-10.000000	-0.766667	32.666668	97.166664	1023.000000	1023.000000	2046.000000
23.980000	-0.021904	-12.945310	-1.664760	-3.253638	-6.312936	-1.713976	0.000000	-10.000000	-0.766667	33.266666	108.000000	1023.000000	1023.000000	2046.000000
24.000000	-0.020752	-12.264148	-1.324973	-3.129586	-6.146767	-1.662822	0.000000	-10.000000	-0.808333	33.850002	119.000000	1023.000000	1023.000000	2046.000000
24.020000	-0.019773	-11.685718	-1.062754	-3.033488	-5.956823	-1.632653	0.000000	-10.000000	-0.841667	34.500000	130.166672	1023.000000	1023.000000	2046.000000
24.040001	-0.018093	-10.692944	-0.726590	-3.030766	-5.617668	-1.317921	0.000000	-10.000000	-0.875000	34.950001	141.500000	1023.000000	1023.000000	2046.000000
24.059999	-0.015926	-9.412393	-0.362619	-3.149224	-5.188812	-0.711739	0.000000	-10.000000	-0.883333	35.316669	153.166672	1023.000000	1023.000000	2046.000000
24.080000	-0.014139	-8.356159	-0.044436	-3.067953	-4.839435	-0.404335	0.000000	-10.000000	-0.900000	35.416668	165.000000	1023.000000	1023.000000	2046.000000
24.100000	-0.012885	-7.615064	0.297770	-3.049209	-4.669021	-0.194603	0.000000	-10.000000	-0.908333	35.733334	176.833328	1023.000000	1023.000000	2046.000000
24.120001	-0.012198	-7.208855	0.444884	-2.789662	-4.434310	-0.429767	0.000000	-10.000000	-0.916667	35.950001	188.500000	1023.000000	1023.000000	2046.000000
24.139999	-0.010946	-6.469067	0.603052	-2.712573	-4.166297	-0.193249	0.000000	-10.000000	-0.925000	36.266666	200.500000	1023.000000	1023.000000	2046.000000
24.160000	-0.008769	-5.182714	0.891244	-2.590533	-3.883646	0.400220	0.000000	-10.000000	-0.933333	36.516666	212.666672	1023.000000	1023.000000	2046.000000
24.180000	-0.007038	-4.159421	1.145166	-2.467528	-3.562836	0.725777	0.000000	-10.000000	-0.916667	36.566669	225.000000	1023.000000	1023.000000	2046.000000
24.200001	-0.006343	-3.748708	1.518354	-2.550242	-3.405618	0.688798	0.000000	-10.000000	-0.900000	36.633335	237.000000	1023.000000	1023.000000	2046.000000
24.219999	-0.006257	-3.697762	1.890729	-2.812113	-3.297069	0.520691	0.000000	-10.000000	-0.875000	36.299999	249.000000	1023.000000	1023.000000	2046.000000
24.240000	-0.004757	-2.811385	2.319861	-2.917369	-2.862953	0.649076	0.000000	-10.000000	-0.875000	36.016666	261.000000	1023.000000	1023.000000	2046.000000
24.260000	-0.002436	-1.439602	2.710890	-2.792557	-2.499339	1.141404	0.000000	-10.000000	-0.875000	35.549999	273.000000	1023.000000	1023.000000	2046.000000
24.280001	-0.001090	-0.644332	2.660171	-2.240503	-2.253258	1.189257	0.000000	-10.000000	-0.883333	35.366669	285.000000	1023.000000	1023.000000	2046.000000
24.299999	-0.001364	-0.806015	2.409281	-1.736129	-2.357866	0.878699	0.000000	-10.000000	-0.866667	35.100002	297.000000	1023.000000	1023.000000	2046.000000
24.320000	-0.001915	-1.131703	2.065194	-1.383702	-2.397017	0.583822	0.000000	-10.000000	-0.833333	34.850002	309.000000	1023.000000	1023.000000	2046.000000
24.340000	-0.001070	-0.632553	1.954716	-1.144428	-2.227741	0.784901	0.000000	-10.000000	-0.808333	34.350002	320.666656	1023.000000	1023.000000	2046.000000
24.360001	0.000626	0.369771	1.979608	-0.887469	-1.941022	1.218654	0.000000	-10.000000	-0.800000	34.333336	332.166656	1023.000000	1023.000000	2046.000000
24.379999	0.001805	1.066720	1.940687	-0.305611	-1.815473	1.247117	0.000000	-10.000000	-0.800000	34.283333	343.500000	1023.000000	1023.000000	2046.000000
24.400000	0.002030	1.199757	1.834008	0.188335	-1.853615	1.031029	0.000000	-10.000000	-0.800000	34.233334	355.000000	1023.000000	1023.000000	2046.000000
24.420000	0.002865	1.693380	1.857162	0.408902	-1.729961	1.157277	0.000000	-10.000000	-0.783333	33.916668	366.500000	1023.000000	1023.000000	2046.000000
24.440001	0.005333	3.151675	2.189584	0.575637	-1.350358	1.736812	0.000000	-10.000000	-0.766667	33.416668	377.833344	1023.000000	1023.000000	2046.000000
24.459999	0.007988	4.720615	2.449795	1.014697	-0.991873	2.247996	0.000000	-10.000000	-0.733333	33.016666	389.166656	1023.000000	1023.000000	2046.000000
24.480000	0.009771	5.774421	2.688200	1.672082	-0.882829	2.296968	0.000000	-10.000000	-0.741667	32.633335	400.166656	1023.000000	1023.000000	2046.000000
24.500000	0.011213	6.627125	2.930391	2.123278	-0.776690	2.350145	0.000000	-10.000000	-0.741667	32.616669	411.166656	1023.000000	1023.000000	2046.000000
24.520000	0.013664	8.075290	3.333824	2.421846	-0.364715	2.684335	0.000000	-10.000000	-0.758333	32.750000	422.000000	1023.000000	1023.000000	2046.000000
24.540001	0.016625	9.825612	3.913253	2.503352	0.132803	3.276204	0.000000	-10.000000	-0.741667	32.700001	433.000000	1023.000000	1023.000000	2046.000000
24.559999	0.018974	11.213634	4.469196	2.462324	0.553032	3.729082	0.000000	-10.000000	-0.725000	32.516666	444.000000	1023.000000	1023.000000	2046.000000
24.580000	0.020402	12.057334	4.980839	2.487965	0.725312	3.863219	0.000000	-10.000000	-0.700000	32.216667	454.833344	1023.000000	1023.000000	2046.000000
24.600000	0.021321	12.600673	5.363545	2.508480	0.860478	3.868170	0.000000	-10.000000	-0.683333	31.933334	465.666656	1023.000000	1023.000000	2046.000000
24.620001	0.022051	13.032194	5.721530	2.493466	0.936122	3.881075	0.000000	-10.000000	-0.675000	31.466667	476.333344	1023.000000	1023.000000	2046.000000
24.639999	0.023277	13.756562	6.045358	2.475183	1.208492	4.027529	0.000000	-10.000000	-0.666667	31.166666	487.000000	1023.000000	1023.000000	2046.000000
24.660000	0.025343	14.977815	6.454934	2.472946	1.634660	4.415275	0.000000	-10.000000	-0.658333	31.049999	497.333344	1023.000000	1023.000000	2046.000000
24.680000	0.027540	16.276224	6.904844	2.446252	1.983017	4.942111	0.000000	-10.000000	-0.658333	30.950001	507.666656	1023.000000	1023.000000	2046.000000
24.700001	0.028929	17.096760	7.142056	2.585228	2.265527	5.103948	0.000000	-10.000000	-0.666667	30.833334	518.000000	1023.000000	1023.000000	2046.000000
24.719999	0.029577	17.480103	7.384632	2.727037	2.325261	5.043172	0.000000	-10.000000	-0.666667	30.650002	528.333313	1023.000000	1023.000000	2046.000000
24.740000	0.029944	17.696995	7.635240	2.638441	2.397251	5.026064	0.000000	-10.000000	-0.650000	30.783335	538.500000	1023.000000	1023.000000	2046.000000
24.760000	0.031360	18.533463	7.846403	2.628766	2.821562	5.236731	0.000000	-10.000000	-0.641667	30.466667	548.833313	1023.000000	1023.000000	2046.000000
24.780001	0.033036	19.524534	8.220556	2.587020	3.088505	5.628453	0.000000	-10.000000	-0.625000	30.233334	559.166687	1023.000000	1023.000000	2046.000000
24.799999	0.034759	20.542488	8.443542	2.835170	3.203376	6.060399	0.000000	-10.000000	-0.608333	29.583334	569.500000	1023.000000	1023.000000	2046.000000
24.820000	0.035393	20.917143	8.471586	3.280395	3.173463	5.991698	0.000000	-10.000000	-0.550000	28.816668	579.500000	1023.000000	1023.000000	2046.000000
24.840000	0.035474	20.965248	8.488132	3.443559	3.198042	5.835514	0.000000	-10.000000	-0.483333	27.533333	589.166687	1023.000000	1023.000000	2046.000000
24.860001	0.035485	20.971788	8.694027	3.278954	3.270701	5.728106	0.000000	-10.000000	-0.425000	25.750000	598.500000	1023.000000	1023.000000	2046.000000
24.879999	0.036228	21.410887	9.114490	3.023987	3.512463	5.759947	0.000000	-10.000000	-0.383333	24.166668	607.333313	1023.000000	1023.000000	2046.000000
24.900000	0.037900	22.399197	9.448109	3.051605	3.824372	6.075112	0.000000	-10.000000	-0.358333	22.783335	615.666687	1023.000000	1023.000000	2046.000000
24.920000	0.038670	22.854244	9.414381	3.288368	3.942984	6.208511	0.000000	-10.000000	-0.300000	21.900000	623.500000	1023.000000	1023.000000	2046.000000
24.940001	0.037982	22.447144	9.058532	3.673601	3.760184	5.954827	0.000000	-10.000000	-0.258333	20.516666	630.833313	1023.000000	1023.000000	2046.000000
24.959999	0.036391	21.507023	8.531317	4.039839	3.460629	5.475237	0.000000	-10.000000	-0.191667	18.666666	637.833313	1023.000000	1023.000000	2046.000000
24.980000	0.035130	20.761919	8.138695	4.268517	3.190985	5.163722	0.000000	-10.000000	-0.158333	16.200001	644.333313	1023.000000	1023.000000	2046.000000
25.000000	0.035371	20.904331	7.870615	4.598082	3.272283	5.163351	0.000000	-10.000000	-0.116667	13.833334	650.333313	1023.000000	1023.000000	2046.000000
25.020000	0.036048	21.304535	7.712143	4.921885	3.333453	5.337053	0.000000	-10.000000	-0.091667	11.316667	655.500000	1023.000000	1023.000000	2046.000000
25.040001	0.036251	21.424274	7.467838	5.289687	3.261258	5.405492	0.000000	-10.000000	-0.058333	8.966667	659.833313	1023.000000	1023.000000	2046.000000
25.059999	0.035639	21.062376	7.172092	5.710505	3.035143	5.144636	0.000000	-10.000000	-0.041667	5.750000	663.000000	1023.000000	1023.000000	2046.000000
25.080000	0.035057	20.718534	7.078832	5.852615	2.777511	5.009577	0.000000	-10.000000	-0.025000	1.700000	665.333313	1023.000000	1023.000000	2046.000000
25.100000	0.035079	20.731497	7.065861	5.939158	2.672126	5.054351	0.000000	-10.000000	-0.016667	-2.150000	666.500000	1023.000000	1023.000000	2046.000000
25.120001	0.036254	21.426031	7.085065	6.218274	2.774155	5.348538	0.000000	-10.000000	0.000000	-5.616667	667.000000	1023.000000	1023.000000	2046.000000
25.139999	0.037804	22.342018	7.206130	6.573472	2.854017	5.708400	0.000000	-10.000000	0.008333	-7.500000	667.000000	1023.000000	1023.000000	2046.000000
25.160000	0.038739	22.894785	7.291311	6.955269	2.841519	5.806686	0.000000	-10.000000	0.008333	-9.050000	667.000000	1023.000000	1023.000000	2046.000000
25.180000	0.038929	23.006836	7.356156	7.255450	2.779321	5.615909	0.000000	-10.000000	0.008333	-9.433333	667.000000	1023.000000	1023.000000	2046.000000
25.200001	0.038743	22.896883	7.548736	7.148496	2.675575	5.524076	0.000000	-10.000000	0.000000	-9.700000	667.000000	1023.000000	1023.000000	2046.000000
25.219999	0.038882	22.979448	7.835136	6.908122	2.654399	5.581791	0.000000	-10.000000	0.016667	-9.850000	667.000000	1023.000000	1023.000000	2046.000000
25.240000	0.039505	23.347698	8.045573	6.628781	2.799581	5.873764	0.000000	-10.000000	0.033333	-10.200000	659.833313	1023.000000	1023.000000	2046.000000
25.260000	0.039221	23.179499	8.147345	6.435586	2.686743	5.909825	0.000000	-10.000000	0.050000	-10.900000	651.500000	1023.000000	1023.000000	2046.000000
25.280001	0.038317	22.645483	8.092161	6.356681	2.556063	5.640576	0.000000	-10.000000	0.050000	-11.833333	641.833313	1023.000000	1023.000000	2046.000000
25.299999	0.037280	22.032761	8.095094	6.184307	2.377826	5.375534	0.000000	-10.000000	0.066667	-12.900001	637.833313	1023.000000	1023.000000	2046.000000
25.320000	0.036866	21.787935	8.130252	5.920860	2.343374	5.393449	0.000000	-10.000000	0.108333	-14.050000	633.500000	1023.000000	1023.000000	2046.000000
25.340000	0.037138	21.948837	8.146333	5.811502	2.431018	5.559985	0.000000	-10.000000	0.150000	-15.066668	628.666687	1023.000000	1023.000000	2046.000000
25.360001	0.036623	21.644131	8.137805	5.582211	2.258340	5.665773	0.000000	-10.000000	0.183333	-16.133333	623.666687	1023.000000	1023.000000	2046.000000
25.379999	0.035381	20.910141	7.906882	5.535183	2.121318	5.346759	0.000000	-10.000000	0.200000	-17.250000	618.166687	1023.000000	1023.000000	2046.000000
25.400000	0.033922	20.047958	7.792744	5.385378	1.964350	4.905487	0.000000	-10.000000	0.225000	-18.383333	612.500000	1023.000000	1023.000000	2046.000000
25.420000	0.033347	19.708132	7.742080	5.191388	1.844302	4.930361	0.000000	-10.000000	0.241667	-19.650000	606.333313	1023.000000	1023.000000	2046.000000
25.440001	0.032829	19.401997	7.580132	5.157544	1.668819	4.995502	0.000000	-10.000000	0.283333	-20.816668	599.833313	1023.000000	1023.000000	2046.000000
25.459999	0.031317	18.508286	7.285511	4.852703	1.421958	4.948113	0.000000	-10.000000	0.316667	-21.950001	592.833313	1023.000000	1023.000000	2046.000000
25.480000	0.028649	16.931393	7.006351	4.283984	1.129595	4.511461	0.000000	-10.000000	0.366667	-22.966667	585.500000	1023.000000	1023.000000	2046.000000
25.500000	0.026450	15.631744	7.079700	3.550549	0.870761	4.130735	0.000000	-10.000000	0.400000	-23.983334	577.833313	1023.000000	1023.000000	2046.000000
25.520000	0.025313	14.959697	7.219011	3.098125	0.738395	3.904166	0.000000	-10.000000	0.450000	-25.100000	569.833313	1023.000000	1023.000000	2046.000000
25.540001	0.024940	14.739656	7.092458	3.186465	0.729514	3.731220	0.000000	-10.000000	0.483333	-26.000000	561.500000	1023.000000	1023.000000	2046.000000
25.559999	0.024228	14.318805	6.776975	3.319187	0.562848	3.659794	0.000000	-10.000000	0.500000	-26.366667	552.833313	1023.000000	1023.000000	2046.000000
25.580000	0.022409	13.243664	6.252350	3.478212	0.244162	3.268940	0.000000	-10.000000	0.508333	-26.616667	544.000000	1023.000000	1023.000000	2046.000000
25.600000	0.019835	11.722356	5.689238	3.542904	-0.176850	2.667065	0.000000	-10.000000	0.541667	-27.016666	535.000000	1023.000000	1023.000000	2046.000000
25.620001	0.017658	10.436148	5.236259	3.437103	-0.487766	2.250551	0.000000	-10.000000	0.575000	-27.716667	526.000000	1023.000000	1023.000000	2046.000000
25.639999	0.016512	9.758475	4.919805	3.477327	-0.623757	1.985100	0.000000	-10.000000	0.600000	-28.400000	516.833313	1023.000000	1023.000000	2046.000000
25.660000	0.015522	9.173663	4.591827	3.486418	-0.780471	1.875889	0.000000	-10.000000	0.600000	-28.800001	507.333344	1023.000000	1023.000000	2046.000000
25.680000	0.014070	8.315463	4.259871	3.470315	-1.046656	1.631933	0.000000	-10.000000	0.600000	-29.300001	497.666656	1023.000000	1023.000000	2046.000000
25.700001	0.012358	7.303598	4.016548	3.423776	-1.343846	1.207120	0.000000	-10.000000	0.625000	-29.616667	488.000000	1023.000000	1023.000000	2046.000000
25.719999	0.011745	6.941301	4.003951	3.313784	-1.439685	1.063251	0.000000	-10.000000	0.641667	-29.983334	478.333344	1023.000000	1023.000000	2046.000000
25.740000	0.012212	7.217096	3.979139	3.577246	-1.457602	1.118312	0.000000	-10.000000	0.658333	-30.233334	468.500000	1023.000000	1023.000000	2046.000000
25.760000	0.012708	7.510450	3.928175	3.849415	-1.582274	1.315134	0.000000	-10.000000	0.641667	-30.216667	458.166656	1023.000000	1023.000000	2046.000000
25.780001	0.012674	7.490052	3.762307	4.288370	-1.714450	1.153825	0.000000	-10.000000	0.633333	-29.966667	447.833344	1023.000000	1023.000000	2046.000000
25.799999	0.012558	7.421652	3.707716	4.654162	-1.853329	0.913102	0.000000	-10.000000	0.616667	-29.549999	437.833344	1023.000000	1023.000000	2046.000000
25.820000	0.012426	7.343815	3.746785	4.720307	-1.903984	0.780706	0.000000	-10.000000	0.608333	-29.083334	428.166656	1023.000000	1023.000000	2046.000000
25.840000	0.012305	7.272436	3.818155	4.631089	-1.948084	0.771276	0.000000	-10.000000	0.600000	-28.916666	418.500000	1023.000000	1023.000000	2046.000000
25.860001	0.011864	7.011448	3.783993	4.333095	-2.024573	0.918934	0.000000	-10.000000	0.600000	-28.600000	408.833344	1023.000000	1023.000000	2046.000000
25.879999	0.010519	6.216922	3.609669	4.083594	-2.230369	0.754027	0.000000	-10.000000	0.583333	-28.500000	399.166656	1023.000000	1023.000000	2046.000000
25.900000	0.009283	5.486517	3.528754	3.856667	-2.438266	0.539362	0.000000	-10.000000	0.583333	-28.200001	389.833344	1023.000000	1023.000000	2046.000000
25.920000	0.008287	4.897770	3.488343	3.648130	-2.575780	0.337076	0.000000	-10.000000	0.566667	-28.150000	380.333344	1023.000000	1023.000000	2046.000000
25.940001	0.007689	4.543937	3.412347	3.507798	-2.636465	0.260257	0.000000	-10.000000	0.583333	-28.166666	371.000000	1023.000000	1023.000000	2046.000000
25.959999	0.006988	4.130056	3.286774	3.300558	-2.764004	0.306728	0.000000	-10.000000	0.583333	-28.116667	361.500000	1023.000000	1023.000000	2046.000000
25.980000	0.005725	3.383378	3.076047	3.148611	-2.971404	0.130124	0.000000	-10.000000	0.600000	-28.133333	352.000000	1023.000000	1023.000000	2046.000000
26.000000	0.004561	2.695628	2.902025	2.995448	-3.074875	-0.126970	0.000000	-10.000000	0.600000	-28.116667	342.666656	1023.000000	1023.000000	2046.000000
26.020000	0.003231	1.909472	2.760604	2.754148	-3.181431	-0.423850	0.000000	-10.000000	0.600000	-28.450001	333.166656	1023.000000	1023.000000	2046.000000
26.040001	0.002070	1.223167	2.665390	2.458784	-3.415331	-0.485675	0.000000	-10.000000	0.583333	-28.516666	323.833344	1023.000000	1023.000000	2046.000000
26.059999	0.000732	0.432788	2.454300	2.251699	-3.679221	-0.593990	0.000000	-10.000000	0.550000	-28.566668	314.166656	1023.000000	1023.000000	2046.000000
26.080000	-0.000814	-0.480811	2.286146	1.814525	-3.906597	-0.674885	0.000000	-10.000000	0.516667	-28.233334	304.833344	1023.000000	1023.000000	2046.000000
26.100000	-0.003062	-1.809864	2.195911	0.934251	-4.100655	-0.839373	0.000000	-10.000000	0.500000	-28.000000	295.333344	1023.000000	1023.000000	2046.000000
26.120001	-0.005186	-3.065104	2.259777	0.060286	-4.339068	-1.046099	0.000000	-10.000000	0.516667	-27.750000	286.000000	1023.000000	1023.000000	2046.000000
26.139999	-0.006841	-4.042917	2.295373	-0.495148	-4.505318	-1.337824	0.000000	-10.000000	0.533333	-27.616667	276.666656	1023.000000	1023.000000	2046.000000
26.160000	-0.008264	-4.884306	2.133801	-0.755189	-4.675794	-1.587124	0.000000	-10.000000	0.525000	-27.383333	267.500000	1023.000000	1023.000000	2046.000000
26.180000	-0.009227	-5.453243	1.793800	-0.771794	-4.778973	-1.696277	0.000000	-10.000000	0.491667	-26.900000	258.333344	1023.000000	1023.000000	2046.000000
26.200001	-0.010236	-6.049719	1.451222	-0.781288	-4.967998	-1.751655	0.000000	-10.000000	0.458333	-26.350000	249.333328	1023.000000	1023.000000	2046.000000
26.219999	-0.011395	-6.734412	1.104348	-0.720196	-5.193052	-1.925511	0.000000	-10.000000	0.450000	-25.716667	240.500000	1023.000000	1023.000000	2046.000000
26.240000	-0.012588	-7.439294	0.741565	-0.650789	-5.310967	-2.219103	0.000000	-10.000000	0.441667	-25.150002	232.000000	1023.000000	1023.000000	2046.000000
26.260000	-0.013930	-8.232707	0.496639	-0.698881	-5.516935	-2.513529	0.000000	-10.000000	0.441667	-24.733334	223.500000	1023.000000	1023.000000	2046.000000
26.280001	-0.015187	-8.975496	0.241484	-0.796429	-5.689866	-2.730686	0.000000	-10.000000	0.425000	-24.333334	215.166672	1023.000000	1023.000000	2046.000000
26.299999	-0.016214	-9.582535	0.004244	-0.958954	-5.793715	-2.834110	0.000000	-10.000000	0.400000	-24.016666	207.000000	1023.000000	1023.000000	2046.000000
26.320000	-0.017228	-10.181491	-0.082701	-1.122152	-6.068361	-2.908277	0.000000	-10.000000	0.366667	-23.533333	199.000000	1023.000000	1023.000000	2046.000000
26.340000	-0.017438	-10.306108	-0.102080	-1.154061	-6.189620	-2.860347	0.000000	-10.000000	0.341667	-23.083334	191.333328	1023.000000	1023.000000	2046.000000
26.360001	-0.017492	-10.337731	-0.177956	-0.910302	-6.281900	-2.967573	0.000000	-10.000000	0.325000	-22.483334	183.666672	1023.000000	1023.000000	2046.000000
26.379999	-0.017387	-10.275478	-0.264669	-0.653908	-6.329862	-3.027039	0.000000	-10.000000	0.308333	-21.750000	176.333328	1023.000000	1023.000000	2046.000000
26.400000	-0.017387	-10.275464	-0.279766	-0.448559	-6.491820	-3.055318	0.000000	-10.000000	0.266667	-20.750000	168.833328	1023.000000	1023.000000	2046.000000
26.420000	-0.017350	-10.253933	-0.350993	-0.282073	-6.565934	-3.054932	0.000000	-10.000000	0.233333	-19.850000	162.000000	1023.000000	1023.000000	2046.000000
26.440001	-0.017530	-10.360119	-0.449030	-0.250622	-6.597706	-3.062761	0.000000	-10.000000	0.200000	-19.033333	155.166672	1023.000000	1023.000000	2046.000000
26.459999	-0.017913	-10.586473	-0.481124	-0.426719	-6.689508	-2.989122	0.000000	-10.000000	0.200000	-18.483334	148.833328	1023.000000	1023.000000	2046.000000
26.480000	-0.018726	-11.067068	-0.548571	-0.728538	-6.836725	-2.953233	0.000000	-10.000000	0.183333	-17.916668	142.500000	1023.000000	1023.000000	2046.000000
26.500000	-0.019630	-11.601264	-0.587368	-0.920750	-7.056805	-3.036341	0.000000	-10.000000	0.166667	-17.450001	136.500000	1023.000000	1023.000000	2046.000000
26.520000	-0.020448	-12.084516	-0.635552	-1.079027	-7.165750	-3.204186	0.000000	-10.000000	0.150000	-16.883335	130.833328	1023.000000	1023.000000	2046.000000
26.540001	-0.021290	-12.582343	-0.640696	-1.268103	-7.354763	-3.318781	0.000000	-10.000000	0.150000	-16.383335	125.166664	1023.000000	1023.000000	2046.000000
26.559999	-0.021908	-12.947580	-0.781409	-1.391591	-7.364264	-3.410316	0.000000	-10.000000	0.150000	-15.800000	119.833336	1023.000000	1023.000000	2046.000000
26.580000	-0.022421	-13.250864	-0.912406	-1.583196	-7.417516	-3.337746	0.000000	-10.000000	0.141667	-15.283334	114.500000	1023.000000	1023.000000	2046.000000
26.600000	-0.023136	-13.673086	-1.039975	-1.826708	-7.551555	-3.254847	0.000000	-10.000000	0.133333	-14.966667	109.500000	1023.000000	1023.000000	2046.000000
26.620001	-0.024286	-14.353298	-1.130515	-2.092036	-7.826002	-3.304745	0.000000	-10.000000	0.116667	-14.716667	104.500000	1023.000000	1023.000000	2046.000000
26.639999	-0.024872	-14.699442	-1.323370	-2.177826	-7.762350	-3.435897	0.000000	-10.000000	0.091667	-14.650001	99.500000	1023.000000	1023.000000	2046.000000
26.660000	-0.025729	-15.206112	-1.535272	-2.178055	-7.711423	-3.781361	0.000000	-10.000000	0.083333	-14.483334	94.666664	1023.000000	1023.000000	2046.000000
26.680000	-0.026766	-15.818878	-1.607570	-2.417125	-8.094395	-3.699788	0.000000	-10.000000	0.083333	-14.233334	89.833336	1023.000000	1023.000000	2046.000000
26.700001	-0.027739	-16.393684	-1.804897	-2.566420	-8.324242	-3.698125	0.000000	-10.000000	0.083333	-13.816667	85.000000	1023.000000	1023.000000	2046.000000
26.719999	-0.029003	-17.140545	-1.906548	-3.163548	-8.465312	-3.605137	0.000000	-10.000000	0.066667	-13.233334	80.333336	1023.000000	1023.000000	2046.000000
26.740000	-0.030809	-18.208044	-1.838062	-4.075083	-8.597436	-3.697462	0.000000	-10.000000	0.050000	-12.800000	76.000000	1023.000000	1023.000000	2046.000000
26.760000	-0.031738	-18.757372	-1.644549	-4.708258	-8.606625	-3.797939	0.000000	-10.000000	0.050000	-12.750000	71.833336	1023.000000	1023.000000	2046.000000
26.780001	-0.032413	-19.156006	-1.595635	-4.883158	-8.639193	-4.038021	0.000000	-10.000000	0.041667	-12.900001	67.500000	1023.000000	1023.000000	2046.000000
26.799999	-0.033125	-19.576853	-1.793833	-4.702652	-8.753012	-4.327356	0.000000	-10.000000	0.041667	-12.750000	63.166668	1023.000000	1023.000000	2046.000000
26.820000	-0.033455	-19.772083	-2.105728	-4.454483	-8.792113	-4.419759	0.000000	-10.000000	0.033333	-11.883333	59.000000	1023.000000	1023.000000	2046.000000
26.840000	-0.033975	-20.079157	-2.395761	-4.253442	-8.907924	-4.522031	0.000000	-10.000000	0.025000	-10.766666	55.000000	1023.000000	1023.000000	2046.000000
26.860001	-0.034936	-20.647276	-2.685802	-4.175708	-9.127602	-4.658164	0.000000	-10.000000	0.008333	-9.850000	51.333332	1023.000000	1023.000000	2046.000000
26.879999	-0.035778	-21.144798	-3.061470	-4.029727	-9.174535	-4.879067	0.000000	-10.000000	0.000000	-9.350000	48.000000	1023.000000	1023.000000	2046.000000
26.900000	-0.036658	-21.665073	-3.345478	-3.916563	-9.257797	-5.145236	0.000000	-10.000000	0.008333	-9.083334	45.000000	1023.000000	1023.000000	2046.000000
26.920000	-0.037717	-22.290880	-3.598366	-3.851346	-9.407536	-5.433632	0.000000	-10.000000	0.008333	-8.816667	42.000000	1023.000000	1023.000000	2046.000000
26.940001	-0.038467	-22.733727	-3.817390	-3.876033	-9.485224	-5.555079	0.000000	-10.000000	0.008333	-8.550000	39.000000	1023.000000	1023.000000	2046.000000
26.959999	-0.038508	-22.758371	-3.863266	-3.929431	-9.534960	-5.430716	0.000000	-10.000000	0.000000	-8.183333	36.166668	1023.000000	1023.000000	2046.000000
26.980000	-0.037994	-22.454662	-3.835124	-3.791409	-9.591675	-5.236455	0.000000	-10.000000	0.000000	-7.683333	33.333332	1023.000000	1023.000000	2046.000000
27.000000	-0.037318	-22.054859	-3.811291	-3.420990	-9.681981	-5.140597	0.000000	-10.000000	-0.016667	-6.833333	30.833334	1023.000000	1023.000000	2046.000000
27.020000	-0.036368	-21.493254	-3.855965	-2.893014	-9.577484	-5.166790	0.000000	-10.000000	-0.025000	-5.283333	28.500000	1023.000000	1023.000000	2046.000000
27.040001	-0.035808	-21.162308	-3.854122	-2.507076	-9.570433	-5.230676	0.000000	-10.000000	-0.033333	-3.550000	26.666666	1023.000000	1023.000000	2046.000000
27.059999	-0.035318	-20.873035	-3.773534	-2.293351	-9.581462	-5.224688	0.000000	-10.000000	-0.033333	-1.650000	25.500000	1023.000000	1023.000000	2046.000000
27.080000	-0.034888	-20.618711	-3.582803	-2.254979	-9.618726	-5.162203	0.000000	-10.000000	-0.041667	-0.600000	25.000000	1023.000000	1023.000000	2046.000000
27.100000	-0.034532	-20.408440	-3.443475	-2.425548	-9.594453	-4.944964	0.000000	-10.000000	-0.050000	0.000000	25.000000	1023.000000	1023.000000	2046.000000
27.120001	-0.034345	-20.298130	-3.236856	-2.648877	-9.648052	-4.764346	0.000000	-10.000000	-0.050000	0.000000	25.000000	1023.000000	1023.000000	2046.000000
27.139999	-0.034260	-20.247889	-3.108964	-2.801852	-9.632998	-4.704074	0.000000	-10.000000	-0.050000	0.000000	25.000000	1023.000000	1023.000000	2046.000000
27.160000	-0.034076	-20.138948	-3.077369	-2.844572	-9.496063	-4.720944	0.000000	-10.000000	-0.050000	0.000000	25.000000	1023.000000	1023.000000	2046.000000
27.180000	-0.034329	-20.288612	-3.011575	-2.877977	-9.508648	-4.890413	0.000000	-10.000000	-0.050000	0.000000	25.000000	1023.000000	1023.000000	2046.000000
27.200001	-0.034729	-20.524588	-3.027438	-2.992781	-9.531722	-4.972647	0.000000	-10.000000	-0.050000	0.000000	25.000000	1023.000000	1023.000000	2046.000000
27.219999	-0.034827	-20.582964	-2.980622	-3.079211	-9.572974	-4.950157	0.000000	-10.000000	-0.050000	0.000000	25.000000	1023.000000	1023.000000	2046.000000
27.240000	-0.034787	-20.559345	-2.917547	-3.221714	-9.636742	-4.783344	0.000000	-10.000000	-0.050000	-0.266667	25.000000	1023.000000	1023.000000	2046.000000
27.260000	-0.034919	-20.637247	-2.899905	-3.339841	-9.683188	-4.714312	0.000000	-10.000000	-0.050000	-0.983333	25.000000	1023.000000	1023.000000	2046.000000
27.280001	-0.034823	-20.580372	-2.975441	-3.280427	-9.559363	-4.765141	0.000000	-10.000000	-0.050000	-1.900000	24.666666	1023.000000	1023.000000	2046.000000
27.299999	-0.035289	-20.855824	-3.026326	-3.350863	-9.516596	-4.962039	0.000000	-10.000000	-0.050000	-2.716667	24.000000	1023.000000	1023.000000	2046.000000
27.320000	-0.035761	-21.134619	-3.131843	-3.344638	-9.646061	-5.012076	0.000000	-10.000000	-0.041667	-3.166667	23.000000	1023.000000	1023.000000	2046.000000
27.340000	-0.036623	-21.644156	-3.226097	-3.509743	-9.891422	-5.016894	0.000000	-10.000000	-0.041667	-3.350000	22.000000	1023.000000	1023.000000	2046.000000
27.360001	-0.037512	-22.169842	-3.330373	-3.957283	-9.957430	-4.924756	0.000000	-10.000000	-0.041667	-3.283333	21.000000	1023.000000	1023.000000	2046.000000
27.379999	-0.038740	-22.895235	-3.199166	-4.764059	-10.072446	-4.859564	0.000000	-10.000000	-0.041667	-3.350000	20.000000	1023.000000	1023.000000	2046.000000
27.400000	-0.039393	-23.280991	-2.990822	-5.472045	-9.998976	-4.819149	0.000000	-10.000000	-0.041667	-3.883333	18.833334	1023.000000	1023.000000	2046.000000
27.420000	-0.039570	-23.385708	-2.900491	-5.650909	-9.874806	-4.959501	0.000000	-10.000000	-0.033333	-4.700000	17.333334	1023.000000	1023.000000	2046.000000
27.440001	-0.039685	-23.453768	-3.019022	-5.405249	-9.822635	-5.206861	0.000000	-10.000000	-0.041667	-5.316667	15.833333	1023.000000	1023.000000	2046.000000
27.459999	-0.039897	-23.578905	-3.266006	-5.071856	-9.846238	-5.394806	0.000000	-10.000000	-0.041667	-4.850000	14.166667	1023.000000	1023.000000	2046.000000
27.480000	-0.040457	-23.910011	-3.539680	-4.806623	-9.957690	-5.606019	0.000000	-10.000000	-0.050000	-3.716667	12.666667	1023.000000	1023.000000	2046.000000
27.500000	-0.041078	-24.277273	-3.749329	-4.641551	-10.149089	-5.737304	0.000000	-10.000000	-0.050000	-2.100000	11.166667	1023.000000	1023.000000	2046.000000
27.520000	-0.041525	-24.541304	-3.968196	-4.594778	-10.285255	-5.693074	0.000000	-10.000000	-0.050000	-0.933333	10.333333	1023.000000	1023.000000	2046.000000
27.540001	-0.041587	-24.578075	-4.152258	-4.494120	-10.273020	-5.658678	0.000000	-10.000000	-0.050000	-0.233333	10.000000	1023.000000	1023.000000	2046.000000
27.559999	-0.041585	-24.576643	-4.370640	-4.232910	-10.159266	-5.813828	0.000000	-10.000000	-0.050000	0.266667	10.000000	1023.000000	1023.000000	2046.000000
27.580000	-0.041768	-24.685093	-4.579185	-3.949901	-10.081934	-6.074071	0.000000	-10.000000	-0.050000	0.950000	10.000000	1023.000000	1023.000000	2046.000000
27.600000	-0.042064	-24.859650	-4.621701	-3.906722	-10.174194	-6.157033	0.000000	-10.000000	-0.058333	2.200000	10.000000	1023.000000	1023.000000	2046.000000
27.620001	-0.041328	-24.424660	-4.505351	-3.788692	-10.218571	-5.912047	0.000000	-10.000000	-0.075000	4.066667	10.000000	1023.000000	1023.000000	2046.000000
27.639999	-0.039570	-23.385653	-4.327131	-3.358247	-10.119020	-5.581254	0.000000	-10.000000	-0.116667	6.700000	10.000000	1023.000000	1023.000000	2046.000000
27.660000	-0.037381	-22.091967	-4.092992	-2.843345	-9.896381	-5.259248	0.000000	-10.000000	-0.166667	10.150000	10.000000	1023.000000	1023.000000	2046.000000
27.680000	-0.035110	-20.749790	-3.935825	-2.235998	-9.503568	-5.074399	0.000000	-10.000000	-0.250000	13.983334	10.000000	1023.000000	1023.000000	2046.000000
27.700001	-0.033474	-19.783127	-3.704696	-1.802172	-9.253976	-5.022283	0.000000	-10.000000	-0.316667	17.450001	10.000000	1023.000000	1023.000000	2046.000000
27.719999	-0.032476	-19.193523	-3.390445	-1.819700	-9.156769	-4.826609	0.000000	-10.000000	-0.400000	20.383333	12.666667	1023.000000	1023.000000	2046.000000
27.740000	-0.031266	-18.478142	-3.091822	-1.926579	-8.963951	-4.495789	0.000000	-10.000000	-0.458333	22.766666	18.666666	1023.000000	1023.000000	2046.000000
27.760000	-0.029435	-17.396046	-2.664223	-2.075098	-8.725564	-3.931160	0.000000	-10.000000	-0.516667	24.883333	27.333334	1023.000000	1023.000000	2046.000000
27.780001	-0.027787	-16.422129	-2.403652	-2.051364	-8.344558	-3.622555	0.000000	-10.000000	-0.558333	26.700001	36.166668	1023.000000	1023.000000	2046.000000
27.799999	-0.026167	-15.464430	-2.205608	-1.886475	-7.910564	-3.461782	0.000000	-10.000000	-0.600000	28.066668	44.833332	1023.000000	1023.000000	2046.000000
27.820000	-0.025182	-14.882383	-1.928801	-1.863546	-7.721854	-3.368182	0.000000	-10.000000	-0.658333	29.416666	54.000000	1023.000000	1023.000000	2046.000000
27.840000	-0.024184	-14.292857	-1.579963	-1.966858	-7.600221	-3.145815	0.000000	-10.000000	-0.716667	30.516666	63.666668	1023.000000	1023.000000	2046.000000
27.860001	-0.022604	-13.358876	-1.204898	-1.970385	-7.384590	-2.799004	0.000000	-10.000000	-0.766667	31.683334	73.666664	1023.000000	1023.000000	2046.000000
27.879999	-0.020794	-12.289045	-0.872221	-1.983215	-7.079381	-2.354229	0.000000	-10.000000	-0.816667	32.716667	84.000000	1023.000000	1023.000000	2046.000000
27.900000	-0.018946	-11.197326	-0.578588	-1.868253	-6.710212	-2.040273	0.000000	-10.000000	-0.850000	33.383335	94.833336	1023.000000	1023.000000	2046.000000
27.920000	-0.017319	-10.235771	-0.354246	-1.734030	-6.328547	-1.818948	0.000000	-10.000000	-0.875000	34.300003	105.833336	1023.000000	1023.000000	2046.000000
27.940001	-0.016122	-9.527967	-0.194905	-1.620040	-5.949514	-1.763508	0.000000	-10.000000	-0.891667	34.900002	117.166664	1023.000000	1023.000000	2046.000000
27.959999	-0.014979	-8.852629	-0.051897	-1.460338	-5.740510	-1.599884	0.000000	-10.000000	-0.916667	35.833336	128.500000	1023.000000	1023.000000	2046.000000
27.980000	-0.014194	-8.388823	0.173239	-1.442208	-5.834960	-1.284894	0.000000	-10.000000	-0.941667	36.116669	140.166672	1023.000000	1023.000000	2046.000000
28.000000	-0.013253	-7.832521	0.373672	-1.472384	-5.696137	-1.037672	0.000000	-10.000000	-0.966667	36.516666	152.333328	1023.000000	1023.000000	2046.000000
28.020000	-0.011873	-7.016918	0.746252	-1.747988	-5.342164	-0.673019	0.000000	-10.000000	-0.958333	36.683334	164.666672	1023.000000	1023.000000	2046.000000
28.040001	-0.010623	-6.278290	1.147311	-2.027596	-4.888438	-0.509567	0.000000	-10.000000	-0.958333	36.833336	177.000000	1023.000000	1023.000000	2046.000000
28.059999	-0.009013	-5.326461	1.460006	-1.930275	-4.404762	-0.451430	0.000000	-10.000000	-0.925000	36.916668	189.000000	1023.000000	1023.000000	2046.000000
28.080000	-0.007695	-4.547760	1.627869	-1.577479	-4.178428	-0.419723	0.000000	-10.000000	-0.941667	37.083336	201.333328	1023.000000	1023.000000	2046.000000
28.100000	-0.006597	-3.898730	1.727135	-1.086210	-4.153312	-0.386343	0.000000	-10.000000	-0.958333	37.383335	213.666672	1023.000000	1023.000000	2046.000000
28.120001	-0.005586	-3.301210	1.762802	-0.723105	-4.101654	-0.239253	0.000000	-10.000000	-0.991667	37.583336	226.333328	1023.000000	1023.000000	2046.000000
28.139999	-0.004473	-2.643722	1.750142	-0.346529	-3.947573	-0.099762	0.000000	-10.000000	-1.000000	37.800003	238.666672	1023.000000	1023.000000	2046.000000
28.160000	-0.002825	-1.669495	1.707910	0.065403	-3.537709	0.094900	0.000000	-10.000000	-1.008333	37.716667	255.500000	1023.000000	1023.000000	2046.000000
28.180000	-0.001429	-0.844241	1.603734	0.542940	-3.103544	0.112629	0.000000	-10.000000	-1.016667	37.600002	268.000000	1023.000000	1023.000000	2046.000000
28.200001	-0.000110	-0.064945	1.545501	1.052093	-2.773469	0.110930	0.000000	-10.000000	-1.041667	37.883335	280.666656	1023.000000	1023.000000	2046.000000
28.219999	0.000459	0.271390	1.585395	1.336132	-2.797388	0.147251	0.000000	-10.000000	-1.050000	38.183334	289.166656	1023.000000	1023.000000	2046.000000
28.240000	0.001397	0.825446	1.825166	1.469341	-2.870648	0.401586	0.000000	-10.000000	-1.058333	38.333332	302.000000	1023.000000	1023.000000	2046.000000
28.260000	0.003369	1.991298	2.172361	1.699624	-2.712113	0.831427	0.000000	-10.000000	-1.033333	38.066666	314.833344	1023.000000	1023.000000	2046.000000
28.280001	0.006379	3.769927	2.483887	2.245519	-2.282312	1.322833	0.000000	-10.000000	-1.016667	37.933334	327.500000	1023.000000	1023.000000	2046.000000
28.299999	0.009642	5.698674	2.814720	2.926912	-1.744186	1.701228	0.000000	-10.000000	-1.000000	38.050003	340.166656	1023.000000	1023.000000	2046.000000
28.320000	0.012557	7.421099	3.123851	3.578421	-1.190665	1.909492	0.000000	-10.000000	-1.000000	37.900002	352.833344	1023.000000	1023.000000	2046.000000
28.340000	0.014540	8.593307	3.678215	3.834857	-1.039348	2.119583	0.000000	-10.000000	-0.991667	37.883335	365.500000	1023.000000	1023.000000	2046.000000
28.360001	0.016088	9.508246	4.317110	3.671911	-0.964813	2.484038	0.000000	-10.000000	-0.983333	37.733334	378.166656	1023.000000	1023.000000	2046.000000
28.379999	0.018016	10.647370	4.955797	3.553746	-0.711664	2.849492	0.000000	-10.000000	-0.975000	37.716667	390.666656	1023.000000	1023.000000	2046.000000
28.400000	0.020570	12.157087	5.493252	3.550988	-0.180520	3.293367	0.000000	-10.000000	-0.966667	37.516666	403.333344	1023.000000	1023.000000	2046.000000
28.420000	0.022650	13.386115	5.881495	3.663076	0.318039	3.523504	0.000000	-10.000000	-0.950000	37.216667	415.833344	1023.000000	1023.000000	2046.000000
28.440001	0.024284	14.351650	6.224092	3.794401	0.679222	3.653934	0.000000	-10.000000	-0.925000	36.733334	428.500000	1023.000000	1023.000000	2046.000000
28.459999	0.025497	15.068602	6.606447	3.834356	0.826138	3.801661	0.000000	-10.000000	-0.908333	36.233334	440.833344	1023.000000	1023.000000	2046.000000
28.480000	0.026388	15.595294	7.072724	3.756606	0.786996	3.978967	0.000000	-10.000000	-0.883333	35.700001	453.000000	1023.000000	1023.000000	2046.000000
28.500000	0.027749	16.399427	7.481508	3.736578	0.901344	4.279996	0.000000	-10.000000	-0.866667	35.466667	465.000000	1023.000000	1023.000000	2046.000000
28.520000	0.029485	17.425859	7.841282	3.840870	1.181873	4.561834	0.000000	-10.000000	-0.833333	35.100002	477.000000	1023.000000	1023.000000	2046.000000
28.540001	0.031498	18.615419	8.088408	3.954422	1.678337	4.894253	0.000000	-10.000000	-0.833333	34.799999	488.666656	1023.000000	1023.000000	2046.000000
28.559999	0.033115	19.570795	8.354675	3.984185	2.078746	5.153190	0.000000	-10.000000	-0.816667	34.450001	500.333344	1023.000000	1023.000000	2046.000000
28.580000	0.034318	20.282154	8.538046	4.056761	2.445855	5.241492	0.000000	-10.000000	-0.800000	34.200001	511.666656	1023.000000	1023.000000	2046.000000
28.600000	0.035462	20.958225	8.621194	4.385150	2.634506	5.317374	0.000000	-10.000000	-0.766667	33.850002	523.166687	1023.000000	1023.000000	2046.000000
28.620001	0.036138	21.357533	8.782524	4.632215	2.441936	5.500859	0.000000	-10.000000	-0.750000	33.533333	534.500000	1023.000000	1023.000000	2046.000000
28.639999	0.036416	21.521732	8.851110	4.684566	2.396021	5.590034	0.000000	-10.000000	-0.733333	33.166668	545.833313	1023.000000	1023.000000	2046.000000
28.660000	0.036913	21.815861	9.083216	4.591939	2.387461	5.753245	0.000000	-10.000000	-0.708333	32.583332	557.000000	1023.000000	1023.000000	2046.000000
28.680000	0.038329	22.652206	9.462611	4.585242	2.751773	5.852579	0.000000	-10.000000	-0.675000	31.700001	567.833313	1023.000000	1023.000000	2046.000000
28.700001	0.040339	23.840443	9.796369	4.700650	3.373421	5.970001	0.000000	-10.000000	-0.650000	30.966667	578.666687	1023.000000	1023.000000	2046.000000
28.719999	0.041656	24.618670	9.889447	5.056104	3.702264	5.970855	0.000000	-10.000000	-0.641667	30.533335	589.166687	1023.000000	1023.000000	2046.000000
28.740000	0.041564	24.564516	9.712219	5.483674	3.615422	5.753203	0.000000	-10.000000	-0.625000	30.133333	599.500000	1023.000000	1023.000000	2046.000000
28.760000	0.040304	23.819414	9.444081	5.679085	3.195278	5.500971	0.000000	-10.000000	-0.583333	29.116667	609.500000	1023.000000	1023.000000	2046.000000
28.780001	0.039495	23.341333	9.229403	5.775500	2.892857	5.443573	0.000000	-10.000000	-0.516667	27.700001	619.333313	1023.000000	1023.000000	2046.000000
28.799999	0.040065	23.678190	9.009625	6.142333	3.040647	5.485585	0.000000	-10.000000	-0.458333	26.183334	628.833313	1023.000000	1023.000000	2046.000000
28.820000	0.041113	24.297970	8.775017	6.693230	3.370442	5.459282	0.000000	-10.000000	-0.425000	25.350000	637.833313	1023.000000	1023.000000	2046.000000
28.840000	0.042085	24.871975	8.554543	7.194072	3.631134	5.492226	0.000000	-10.000000	-0.383333	24.433334	646.500000	1023.000000	1023.000000	2046.000000
28.860001	0.042386	25.049875	8.355207	7.582207	3.617817	5.494643	0.000000	-10.000000	-0.325000	23.016666	654.833313	1023.000000	1023.000000	2046.000000
28.879999	0.042468	25.098700	8.387605	7.798685	3.352045	5.560365	0.000000	-10.000000	-0.258333	20.683334	662.833313	1023.000000	1023.000000	2046.000000
28.900000	0.042829	25.311768	8.591028	7.947576	3.105579	5.667584	0.000000	-10.000000	-0.200000	18.450001	670.000000	1023.000000	1023.000000	2046.000000
28.920000	0.044133	26.082439	8.837791	8.293880	3.055936	5.894833	0.000000	-10.000000	-0.158333	16.116667	676.500000	1023.000000	1023.000000	2046.000000
28.940001	0.046561	27.517380	9.044345	8.962101	3.350844	6.160091	0.000000	-10.000000	-0.133333	14.216667	682.166687	1023.000000	1023.000000	2046.000000
28.959999	0.049159	29.052752	9.143651	9.597780	3.894161	6.417159	0.000000	-10.000000	-0.108333	12.000000	687.333313	1023.000000	1023.000000	2046.000000
28.980000	0.050880	30.069839	9.374188	10.001227	4.163815	6.530609	0.000000	-10.000000	-0.091667	10.166667	691.833313	1023.000000	1023.000000	2046.000000
29.000000	0.051775	30.599297	9.707676	10.069285	4.204388	6.617948	0.000000	-10.000000	-0.075000	8.533334	695.500000	1023.000000	1023.000000	2046.000000
29.020000	0.051825	30.628601	10.140069	9.854198	3.961011	6.673324	0.000000	-10.000000	-0.083333	7.316667	698.666687	1023.000000	1023.000000	2046.000000
29.040001	0.051738	30.577093	10.533987	9.542125	3.732848	6.768134	0.000000	-10.000000	-0.066667	6.016667	701.166687	1023.000000	1023.000000	2046.000000
29.059999	0.051991	30.726564	10.786771	9.340638	3.731472	6.867684	0.000000	-10.000000	-0.058333	4.133334	703.500000	1023.000000	1023.000000	2046.000000
29.080000	0.052687	31.138008	10.902156	9.388622	3.973956	6.873274	0.000000	-10.000000	-0.025000	1.683333	705.000000	1023.000000	1023.000000	2046.000000
29.100000	0.053376	31.545099	10.866862	9.498204	4.306155	6.873879	0.000000	-10.000000	-0.016667	-0.866667	705.833313	1023.000000	1023.000000	2046.000000
29.120001	0.053390	31.553228	10.808603	9.470021	4.423377	6.851226	0.000000	-10.000000	0.000000	-3.266667	706.000000	1023.000000	1023.000000	2046.000000
29.139999	0.052934	31.284271	10.742486	9.352256	4.367387	6.822142	0.000000	-10.000000	0.000000	-5.600000	706.000000	1023.000000	1023.000000	2046.000000
29.160000	0.052280	30.897345	10.762791	9.161127	4.176132	6.797295	0.000000	-10.000000	0.016667	-7.816667	706.000000	1023.000000	1023.000000	2046.000000
29.180000	0.051324	30.332659	10.839019	8.810158	3.877890	6.805593	0.000000	-10.000000	0.033333	-9.733334	706.000000	1023.000000	1023.000000	2046.000000
29.200001	0.050253	29.699677	10.862677	8.509706	3.603897	6.723398	0.000000	-10.000000	0.050000	-11.133333	706.000000	1023.000000	1023.000000	2046.000000
29.219999	0.049420	29.207329	10.721291	8.509242	3.468016	6.508780	0.000000	-10.000000	0.058333	-12.333333	706.000000	1023.000000	1023.000000	2046.000000
29.240000	0.048576	28.708426	10.577134	8.494735	3.184470	6.452087	0.000000	-10.000000	0.066667	-13.283334	699.000000	1023.000000	1023.000000	2046.000000
29.260000	0.047463	28.050745	10.179201	8.341923	3.239324	6.290298	0.000000	-10.000000	0.100000	-14.250000	690.333313	1023.000000	1023.000000	2046.000000
29.280001	0.045838	27.090267	9.869767	7.925547	3.229197	6.065756	0.000000	-10.000000	0.141667	-15.483334	680.000000	1023.000000	1023.000000	2046.000000
29.299999	0.044673	26.401543	9.811250	7.404637	3.284861	5.900795	0.000000	-10.000000	0.183333	-16.816668	674.833313	1023.000000	1023.000000	2046.000000
29.320000	0.044037	26.025608	9.829156	7.119362	3.274254	5.802836	0.000000	-10.000000	0.200000	-18.166668	669.333313	1023.000000	1023.000000	2046.000000
29.340000	0.043494	25.705204	9.592772	7.269529	3.223296	5.619607	0.000000	-10.000000	0.200000	-19.033335	663.166687	1023.000000	1023.000000	2046.000000
29.360001	0.042222	24.953093	9.211148	7.453308	2.949304	5.339332	0.000000	-10.000000	0.200000	-19.533335	656.666687	1023.000000	1023.000000	2046.000000
29.379999	0.040388	23.869253	8.742518	7.496896	2.583782	5.046057	0.000000	-10.000000	0.216667	-19.850000	650.000000	1023.000000	1023.000000	2046.000000
29.400000	0.038126	22.532476	8.336344	7.373622	2.077206	4.745305	0.000000	-10.000000	0.258333	-20.483334	643.500000	1023.000000	1023.000000	2046.000000
29.420000	0.036164	21.373190	7.962049	7.258326	1.699717	4.453098	0.000000	-10.000000	0.308333	-21.483334	636.666687	1023.000000	1023.000000	2046.000000
29.440001	0.034697	20.505890	7.633859	7.223346	1.456656	4.192029	0.000000	-10.000000	0.366667	-22.900000	629.500000	1023.000000	1023.000000	2046.000000
29.459999	0.033755	19.949417	7.308630	7.345286	1.335099	3.960402	0.000000	-10.000000	0.425000	-24.216667	621.833313	1023.000000	1023.000000	2046.000000
29.480000	0.032867	19.424313	6.907146	7.539352	1.321361	3.656452	0.000000	-10.000000	0.475000	-25.700001	613.666687	1023.000000	1023.000000	2046.000000
29.500000	0.032253	19.061312	6.679302	7.680066	1.245634	3.456310	0.000000	-10.000000	0.533333	-27.066668	605.166687	1023.000000	1023.000000	2046.000000
29.520000	0.031918	18.863377	6.566533	7.698444	1.141557	3.456844	0.000000	-10.000000	0.591667	-28.583334	596.000000	1023.000000	1023.000000	2046.000000
29.540001	0.031698	18.733442	6.457303	7.920103	0.957338	3.398699	0.000000	-10.000000	0.675000	-30.016666	586.500000	1023.000000	1023.000000	2046.000000
29.559999	0.031400	18.557430	6.463789	8.138412	0.596076	3.359154	0.000000	-10.000000	0.725000	-31.000000	576.500000	1023.000000	1023.000000	2046.000000
29.580000	0.031332	18.517265	6.463735	8.411583	0.390743	3.251204	0.000000	-10.000000	0.766667	-31.816668	566.166687	1023.000000	1023.000000	2046.000000
29.600000	0.031132	18.399027	6.572520	8.567106	0.146826	3.112575	0.000000	-10.000000	0.791667	-32.616669	555.666687	1023.000000	1023.000000	2046.000000
29.620001	0.030758	18.178045	6.697571	8.552214	-0.024864	2.953124	0.000000	-10.000000	0.841667	-33.550003	544.666687	1023.000000	1023.000000	2046.000000
29.639999	0.030064	17.768009	6.714241	8.406407	-0.138048	2.785408	0.000000	-10.000000	0.875000	-34.316669	533.500000	1023.000000	1023.000000	2046.000000
29.660000	0.029410	17.381220	6.625787	8.248530	-0.172805	2.679707	0.000000	-10.000000	0.916667	-35.033337	522.000000	1023.000000	1023.000000	2046.000000
29.680000	0.028539	16.866562	6.474599	8.111039	-0.213774	2.494698	0.000000	-10.000000	0.950000	-35.616669	510.500000	1023.000000	1023.000000	2046.000000
29.700001	0.027566	16.291271	6.266099	7.992784	-0.304990	2.337379	0.000000	-10.000000	0.983333	-36.183334	498.666656	1023.000000	1023.000000	2046.000000
29.719999	0.026186	15.476008	6.079289	7.719905	-0.545068	2.221883	0.000000	-10.000000	1.008333	-36.600002	486.500000	1023.000000	1023.000000	2046.000000
29.740000	0.024625	14.553354	5.878817	7.455747	-0.830997	2.049786	0.000000	-10.000000	1.025000	-37.016670	474.166656	1023.000000	1023.000000	2046.000000
29.760000	0.023088	13.645185	5.725662	7.181961	-1.127507	1.865069	0.000000	-10.000000	1.041667	-37.400002	461.833344	1023.000000	1023.000000	2046.000000
29.780001	0.021666	12.804584	5.618786	6.823914	-1.427070	1.788953	0.000000	-10.000000	1.050000	-37.633335	449.500000	1023.000000	1023.000000	2046.000000
29.799999	0.020041	11.844316	5.571133	6.509863	-1.821666	1.584985	0.000000	-10.000000	1.050000	-37.816666	436.833344	1023.000000	1023.000000	2046.000000
29.820000	0.018801	11.111242	5.164382	6.525931	-1.783126	1.204055	0.000000	-10.000000	1.041667	-37.799999	424.166656	1023.000000	1023.000000	2046.000000
29.840000	0.016889	9.981628	4.713009	6.324496	-1.958233	0.902355	0.000000	-10.000000	1.041667	-37.683334	411.500000	1023.000000	1023.000000	2046.000000
29.860001	0.014783	8.736995	4.376310	5.892253	-2.154571	0.623003	0.000000	-10.000000	1.041667	-37.450001	399.000000	1023.000000	1023.000000	2046.000000
29.879999	0.011900	7.033123	4.054917	4.997181	-2.351017	0.332041	0.000000	-10.000000	1.041667	-37.299999	386.500000	1023.000000	1023.000000	2046.000000
29.900000	0.009252	5.467999	3.970844	3.945916	-2.628778	0.180018	0.000000	-10.000000	1.033333	-37.266666	374.166656	1023.000000	1023.000000	2046.000000
29.920000	0.007369	4.355193	3.820677	3.372053	-2.826438	-0.011098	0.000000	-10.000000	1.016667	-37.116669	361.666656	1023.000000	1023.000000	2046.000000
29.940001	0.005520	3.262276	3.504831	3.201864	-3.120950	-0.323469	0.000000	-10.000000	0.975000	-36.833336	349.333344	1023.000000	1023.000000	2046.000000
29.959999	0.004000	2.364101	3.138532	3.188035	-3.392122	-0.570345	0.000000	-10.000000	0.941667	-36.383335	337.000000	1023.000000	1023.000000	2046.000000
29.980000	0.002587	1.528980	2.819877	3.197309	-3.644118	-0.844088	0.000000	-10.000000	0.908333	-35.733334	325.000000	1023.000000	1023.000000	2046.000000
30.000000	0.001322	0.781149	2.550627	3.172352	-3.863322	-1.078508	0.000000	-10.000000	0.908333	-35.133335	313.000000	1023.000000	1023.000000	2046.000000
30.020000	0.000025	0.014530	2.220162	3.142384	-4.001575	-1.346442	0.000000	-10.000000	0.883333	-34.566666	301.166656	1023.000000	1023.000000	2046.000000
30.040001	-0.001569	-0.927488	1.892863	3.024042	-4.193727	-1.650666	0.000000	-10.000000	0.858333	-34.233334	289.500000	1023.000000	1023.000000	2046.000000
30.059999	-0.003107	-1.836069	1.552777	2.887167	-4.384465	-1.891549	0.000000	-10.000000	0.825000	-33.816666	278.166656	1023.000000	1023.000000	2046.000000
30.080000	-0.004745	-2.804052	1.336146	2.584669	-4.722269	-2.002598	0.000000	-10.000000	0.791667	-33.366669	267.000000	1023.000000	1023.000000	2046.000000
30.100000	-0.005744	-3.394549	1.285785	2.365640	-5.000385	-2.045588	0.000000	-10.000000	0.766667	-33.000000	255.833328	1023.000000	1023.000000	2046.000000
30.120001	-0.006050	-3.575821	1.277980	2.384740	-5.144377	-2.094164	0.000000	-10.000000	0.741667	-32.616669	244.833328	1023.000000	1023.000000	2046.000000
30.139999	-0.006144	-3.630900	1.300813	2.458077	-5.286769	-2.103021	0.000000	-10.000000	0.725000	-31.900002	233.833328	1023.000000	1023.000000	2046.000000
30.160000	-0.006147	-3.633122	1.322004	2.636398	-5.404016	-2.187508	0.000000	-10.000000	0.675000	-30.916668	223.166672	1023.000000	1023.000000	2046.000000
30.180000	-0.006319	-3.734734	1.268571	2.776989	-5.488463	-2.291831	0.000000	-10.000000	0.633333	-29.966667	212.666672	1023.000000	1023.000000	2046.000000
30.200001	-0.006872	-4.061234	1.255785	2.757935	-5.639947	-2.435006	0.000000	-10.000000	0.591667	-29.200001	202.666672	1023.000000	1023.000000	2046.000000
30.219999	-0.007838	-4.632071	1.138505	2.613827	-5.731858	-2.652544	0.000000	-10.000000	0.575000	-28.683334	193.000000	1023.000000	1023.000000	2046.000000
30.240000	-0.008842	-5.225655	1.015386	2.375637	-5.839568	-2.777110	0.000000	-10.000000	0.541667	-27.983334	183.500000	1023.000000	1023.000000	2046.000000
30.260000	-0.009972	-5.893272	0.918458	1.948119	-5.996771	-2.763078	0.000000	-10.000000	0.516667	-27.516666	174.166672	1023.000000	1023.000000	2046.000000
30.280001	-0.011130	-6.577612	0.891239	1.522510	-6.252609	-2.738752	0.000000	-10.000000	0.483333	-26.916666	165.000000	1023.000000	1023.000000	2046.000000
30.299999	-0.011980	-7.080038	0.831257	1.225739	-6.404305	-2.732728	0.000000	-10.000000	0.475000	-26.299999	156.000000	1023.000000	1023.000000	2046.000000
30.320000	-0.012957	-7.657392	0.733068	1.036172	-6.593126	-2.833506	0.000000	-10.000000	0.458333	-25.616667	147.333328	1023.000000	1023.000000	2046.000000
30.340000	-0.014276	-8.437269	0.481768	0.866099	-6.716408	-3.068728	0.000000	-10.000000	0.458333	-25.016666	138.666672	1023.000000	1023.000000	2046.000000
30.360001	-0.015664	-9.257470	0.251489	0.553396	-6.848078	-3.214276	0.000000	-10.000000	0.416667	-24.550001	130.333328	1023.000000	1023.000000	2046.000000
30.379999	-0.017615	-10.410633	0.021339	0.132286	-7.173698	-3.390560	0.000000	-10.000000	0.375000	-24.033333	122.000000	1023.000000	1023.000000	2046.000000
30.400000	-0.018625	-11.007602	-0.308764	-0.001158	-7.150178	-3.547502	0.000000	-10.000000	0.333333	-23.299999	114.000000	1023.000000	1023.000000	2046.000000
30.420000	-0.020284	-11.987752	-0.599644	-0.308459	-7.425279	-3.654371	0.000000	-10.000000	0.316667	-22.616667	106.333336	1023.000000	1023.000000	2046.000000
30.440001	-0.021669	-12.806604	-0.785808	-0.705397	-7.614992	-3.700408	0.000000	-10.000000	0.300000	-21.833334	98.833336	1023.000000	1023.000000	2046.000000
30.459999	-0.023549	-13.917222	-0.906731	-1.407010	-7.726755	-3.876726	0.000000	-10.000000	0.291667	-21.283333	91.666664	1023.000000	1023.000000	2046.000000
30.480000	-0.025408	-15.016218	-0.844628	-2.308654	-7.866854	-3.996083	0.000000	-10.000000	0.291667	-21.033333	84.500000	1023.000000	1023.000000	2046.000000
30.500000	-0.026632	-15.739403	-0.788717	-2.831396	-7.923501	-4.195788	0.000000	-10.000000	0.291667	-20.950001	77.500000	1023.000000	1023.000000	2046.000000
30.520000	-0.027820	-16.441465	-0.972257	-2.873613	-8.061975	-4.533620	0.000000	-10.000000	0.275000	-20.766666	70.500000	1023.000000	1023.000000	2046.000000
30.540001	-0.028818	-17.031410	-1.326042	-2.660825	-8.194605	-4.849938	0.000000	-10.000000	0.233333	-19.933334	63.500000	1023.000000	1023.000000	2046.000000
30.559999	-0.029694	-17.549028	-1.690874	-2.470885	-8.339171	-5.048098	0.000000	-10.000000	0.200000	-18.833334	56.833332	1023.000000	1023.000000	2046.000000
30.580000	-0.030513	-18.033014	-2.027201	-2.404755	-8.435649	-5.165411	0.000000	-10.000000	0.166667	-17.750000	50.500000	1023.000000	1023.000000	2046.000000
30.600000	-0.031517	-18.626442	-2.321468	-2.518433	-8.612419	-5.174122	0.000000	-10.000000	0.158333	-16.900000	44.500000	1023.000000	1023.000000	2046.000000
30.620001	-0.032542	-19.232307	-2.560434	-2.653104	-8.804182	-5.214588	0.000000	-10.000000	0.150000	-16.433334	38.833332	1023.000000	1023.000000	2046.000000
30.639999	-0.033437	-19.761395	-2.780082	-2.701203	-8.964076	-5.316033	0.000000	-10.000000	0.150000	-15.916667	33.333332	1023.000000	1023.000000	2046.000000
30.660000	-0.034369	-20.312046	-3.008230	-2.646467	-9.128244	-5.529105	0.000000	-10.000000	0.141667	-15.433333	28.166666	1023.000000	1023.000000	2046.000000
30.680000	-0.035461	-20.957209	-3.199197	-2.639793	-9.359855	-5.758365	0.000000	-10.000000	0.108333	-14.816667	23.000000	1023.000000	1023.000000	2046.000000
30.700001	-0.035825	-21.172638	-3.379085	-2.515654	-9.407994	-5.869905	0.000000	-10.000000	0.075000	-14.250000	18.000000	1023.000000	1023.000000	2046.000000
30.719999	-0.035756	-21.131952	-3.472459	-2.238218	-9.495539	-5.925738	0.000000	-10.000000	0.050000	-13.550000	13.333333	1023.000000	1023.000000	2046.000000
30.740000	-0.035068	-20.725397	-3.538144	-1.949803	-9.406036	-5.831414	0.000000	-10.000000	0.033333	-12.466667	8.666667	1023.000000	1023.000000	2046.000000
30.760000	-0.034195	-20.209427	-3.396492	-1.823741	-9.422795	-5.566398	0.000000	-10.000000	0.016667	-11.166667	4.666667	1023.000000	1023.000000	2046.000000
30.780001	-0.033510	-19.804588	-3.224306	-1.717160	-9.421022	-5.442100	0.000000	-10.000000	0.000000	-9.833334	1.166667	1023.000000	1023.000000	2046.000000
30.799999	-0.033291	-19.675211	-3.113087	-1.664690	-9.443905	-5.453528	0.000000	-10.000000	0.000000	-8.733334	-1.666667	1023.000000	1023.000000	2046.000000
30.820000	-0.033840	-19.999630	-3.022050	-1.771322	-9.595002	-5.611255	0.000000	-10.000000	0.000000	-8.016666	-4.333333	1023.000000	1023.000000	2046.000000
30.840000	-0.034618	-20.458963	-2.965021	-1.994986	-9.737800	-5.761157	0.000000	-10.000000	0.000000	-7.633334	-7.000000	1023.000000	1023.000000	2046.000000
30.860001	-0.035293	-20.857904	-2.953191	-2.264401	-9.789171	-5.851140	0.000000	-10.000000	0.000000	-7.566667	-9.500000	1023.000000	1023.000000	2046.000000
30.879999	-0.035648	-21.067938	-2.946365	-2.518456	-9.781786	-5.821331	0.000000	-10.000000	0.000000	-7.650000	-12.000000	1023.000000	1023.000000	2046.000000
30.900000	-0.035718	-21.109100	-2.913452	-2.771952	-9.755940	-5.667757	0.000000	-10.000000	0.000000	-7.866667	-14.666667	1023.000000	1023.000000	2046.000000
30.920000	-0.035725	-21.113237	-2.899242	-2.981908	-9.717908	-5.514181	0.000000	-10.000000	0.000000	-8.083334	-17.333334	1023.000000	1023.000000	2046.000000
30.940001	-0.035925	-21.231470	-2.877499	-3.196449	-9.768100	-5.389421	0.000000	-10.000000	0.000000	-8.166667	-20.000000	1023.000000	1023.000000	2046.000000
30.959999	-0.036725	-21.704411	-2.883945	-3.372370	-10.009494	-5.438602	0.000000	-10.000000	0.000000	-8.100000	-22.666666	1023.000000	1023.000000	2046.000000
30.980000	-0.037206	-21.988657	-3.139421	-3.166733	-9.979678	-5.702824	0.000000	-10.000000	0.000000	-7.833333	-25.500000	1023.000000	1023.000000	2046.000000
31.000000	-0.038274	-22.619886	-3.395525	-3.118507	-10.174008	-5.931845	0.000000	-10.000000	0.000000	-7.483334	-28.166666	1023.000000	1023.000000	2046.000000
31.020000	-0.039722	-23.475590	-3.640725	-3.388051	-10.358868	-6.087945	0.000000	-10.000000	0.000000	-7.100000	-30.666666	1023.000000	1023.000000	2046.000000
31.040001	-0.041259	-24.384020	-3.777308	-4.018014	-10.386132	-6.202566	0.000000	-10.000000	0.000000	-7.050000	-33.000000	1023.000000	1023.000000	2046.000000
31.059999	-0.042443	-25.083799	-3.663927	-4.788278	-10.403128	-6.228466	0.000000	-10.000000	0.000000	-7.433333	-35.333332	1023.000000	1023.000000	2046.000000
31.080000	-0.042800	-25.294558	-3.536681	-5.387351	-10.256180	-6.114346	0.000000	-10.000000	0.000000	-8.083333	-37.833332	1023.000000	1023.000000	2046.000000
31.100000	-0.042802	-25.295919	-3.424133	-5.556406	-10.267200	-6.048182	0.000000	-10.000000	0.000000	-8.600000	-40.500000	1023.000000	1023.000000	2046.000000
31.120001	-0.042755	-25.268150	-3.546604	-5.262881	-10.322407	-6.136260	0.000000	-10.000000	-0.008333	-8.183333	-43.500000	1023.000000	1023.000000	2046.000000
31.139999	-0.043186	-25.523149	-3.884529	-4.818671	-10.394469	-6.425481	0.000000	-10.000000	-0.016667	-7.216667	-46.166668	1023.000000	1023.000000	2046.000000
31.160000	-0.044595	-26.355427	-4.294339	-4.564310	-10.658157	-6.838621	0.000000	-10.000000	-0.033333	-5.950000	-48.500000	1023.000000	1023.000000	2046.000000
31.180000	-0.045842	-27.092875	-4.617078	-4.546813	-10.867065	-7.061919	0.000000	-10.000000	-0.033333	-5.100000	-50.500000	1023.000000	1023.000000	2046.000000
31.200001	-0.046251	-27.334429	-4.831008	-4.618350	-10.896650	-6.988420	0.000000	-10.000000	-0.041667	-4.633334	-52.333332	1023.000000	1023.000000	2046.000000
31.219999	-0.046295	-27.360109	-4.893699	-4.696397	-10.955606	-6.814409	0.000000	-10.000000	-0.033333	-4.333333	-54.000000	1023.000000	1023.000000	2046.000000
31.240000	-0.046494	-27.477917	-4.998292	-4.656148	-11.023993	-6.799482	0.000000	-10.000000	-0.041667	-4.133333	-55.333332	1023.000000	1023.000000	2046.000000
31.260000	-0.046739	-27.622816	-5.143833	-4.496428	-11.083236	-6.899319	0.000000	-10.000000	-0.041667	-3.783334	-56.666668	1023.000000	1023.000000	2046.000000
31.280001	-0.046896	-27.715485	-5.202778	-4.288461	-11.219031	-7.005215	0.000000	-10.000000	-0.050000	-3.383333	-57.833332	1023.000000	1023.000000	2046.000000
31.299999	-0.046820	-27.670725	-5.257899	-3.968014	-11.345014	-7.099799	0.000000	-10.000000	-0.050000	-2.483333	-59.000000	1023.000000	1023.000000	2046.000000
31.320000	-0.046134	-27.265398	-5.198178	-3.605847	-11.352057	-7.109314	0.000000	-10.000000	-0.050000	-0.750000	-59.666668	1023.000000	1023.000000	2046.000000
31.340000	-0.044875	-26.521200	-5.056087	-3.351490	-11.182675	-6.930947	0.000000	-10.000000	-0.050000	1.050000	-60.000000	1023.000000	1023.000000	2046.000000
31.360001	-0.043444	-25.675682	-4.775962	-3.194301	-11.031574	-6.673844	0.000000	-10.000000	-0.050000	2.850000	-60.000000	1023.000000	1023.000000	2046.000000
31.379999	-0.042470	-25.100063	-4.528597	-3.236474	-10.892372	-6.442621	0.000000	-10.000000	-0.058333	4.016666	-60.000000	1023.000000	1023.000000	2046.000000
31.400000	-0.041942	-24.787811	-4.281412	-3.443580	-10.850192	-6.212628	0.000000	-10.000000	-0.058333	5.016667	-60.000000	1023.000000	1023.000000	2046.000000
31.420000	-0.041549	-24.555182	-4.057967	-3.584296	-10.791136	-6.121783	0.000000	-10.000000	-0.075000	5.300000	-60.000000	1023.000000	1023.000000	2046.000000
31.440001	-0.041444	-24.493252	-3.885739	-3.723627	-10.783616	-6.100272	0.000000	-10.000000	-0.066667	5.000000	-60.000000	1023.000000	1023.000000	2046.000000
31.459999	-0.041480	-24.514593	-3.796503	-3.822812	-10.756466	-6.138813	0.000000	-10.000000	-0.075000	4.616667	-60.000000	1023.000000	1023.000000	2046.000000
31.480000	-0.041686	-24.636656	-3.780384	-3.853325	-10.736922	-6.266025	0.000000	-10.000000	-0.058333	4.483334	-60.000000	1023.000000	1023.000000	2046.000000
31.500000	-0.041811	-24.710295	-3.791151	-3.878969	-10.677970	-6.362204	0.000000	-10.000000	-0.075000	4.900000	-60.000000	1023.000000	1023.000000	2046.000000
31.520000	-0.041968	-24.802811	-3.636226	-4.074012	-10.792597	-6.299976	0.000000	-10.000000	-0.100000	6.116667	-60.000000	1023.000000	1023.000000	2046.000000
31.540001	-0.041782	-24.693172	-3.510641	-4.204348	-10.766026	-6.212157	0.000000	-10.000000	-0.141667	8.183333	-60.000000	1023.000000	1023.000000	2046.000000
31.559999	-0.040223	-23.771774	-3.612810	-3.939260	-10.260650	-5.959054	0.000000	-10.000000	-0.191667	11.016666	-60.000000	1023.000000	1023.000000	2046.000000
31.580000	-0.039380	-23.273388	-3.604513	-3.833464	-10.132319	-5.703091	0.000000	-10.000000	-0.258333	14.466667	-32.000000	1023.000000	1023.000000	2046.000000
31.600000	-0.038882	-22.979101	-3.593872	-4.134333	-9.932898	-5.317999	0.000000	-10.000000	-0.316667	17.966667	-2.500000	1023.000000	1023.000000	2046.000000
31.620001	-0.038875	-22.975197	-3.386323	-4.650178	-9.818284	-5.120411	0.000000	-10.000000	-0.375000	20.600000	29.166666	1023.000000	1023.000000	2046.000000
31.639999	-0.038544	-22.779356	-3.129514	-5.078437	-9.553971	-5.017434	0.000000	-10.000000	-0.416667	22.450001	35.166668	1023.000000	1023.000000	2046.000000
31.660000	-0.037614	-22.229858	-2.847989	-5.196545	-9.244103	-4.941222	0.000000	-10.000000	-0.475000	24.000000	42.333332	1023.000000	1023.000000	2046.000000
31.680000	-0.036410	-21.518080	-2.756288	-4.877672	-8.953080	-4.931040	0.000000	-10.000000	-0.558333	25.966667	50.000000	1023.000000	1023.000000	2046.000000
31.700001	-0.035233	-20.822990	-2.752766	-4.315274	-8.812432	-4.942517	0.000000	-10.000000	-0.633333	28.100000	58.333332	1023.000000	1023.000000	2046.000000
31.719999	-0.034252	-20.242825	-2.833090	-3.856348	-8.634322	-4.919064	0.000000	-10.000000	-0.716667	29.950001	67.166664	1023.000000	1023.000000	2046.000000
31.740000	-0.033451	-19.769409	-2.859461	-3.562877	-8.550404	-4.796667	0.000000	-10.000000	-0.766667	31.566668	76.833336	1023.000000	1023.000000	2046.000000
31.760000	-0.032430	-19.166040	-2.837063	-3.339604	-8.379524	-4.609848	0.000000	-10.000000	-0.841667	32.950001	87.166664	1023.000000	1023.000000	2046.000000
31.780001	-0.031070	-18.362589	-2.762403	-3.131422	-8.130498	-4.338265	0.000000	-10.000000	-0.891667	34.383335	98.000000	1023.000000	1023.000000	2046.000000
31.799999	-0.029487	-17.427006	-2.647889	-2.828609	-7.853323	-4.097186	0.000000	-10.000000	-0.950000	35.616669	109.333336	1023.000000	1023.000000	2046.000000
31.820000	-0.027710	-16.376892	-2.463783	-2.546840	-7.606874	-3.759395	0.000000	-10.000000	-0.975000	36.650002	121.000000	1023.000000	1023.000000	2046.000000
31.840000	-0.025797	-15.246218	-2.320704	-2.240863	-7.282126	-3.402524	0.000000	-10.000000	-1.008333	37.166668	133.000000	1023.000000	1023.000000	2046.000000
31.860001	-0.023665	-13.986234	-2.097240	-1.772356	-7.012033	-3.104605	0.000000	-10.000000	-1.025000	37.833332	145.333328	1023.000000	1023.000000	2046.000000
31.879999	-0.021325	-12.603300	-1.839656	-1.181800	-6.715111	-2.866733	0.000000	-10.000000	-1.075000	38.366669	157.833328	1023.000000	1023.000000	2046.000000
31.900000	-0.018987	-11.221080	-1.523783	-0.691368	-6.391849	-2.614081	0.000000	-10.000000	-1.100000	39.200001	170.666672	1023.000000	1023.000000	2046.000000
31.920000	-0.016519	-9.762746	-1.076460	-0.298556	-6.054127	-2.333603	0.000000	-10.000000	-1.150000	39.583336	183.500000	1023.000000	1023.000000	2046.000000
31.940001	-0.014207	-8.396414	-0.575059	-0.114956	-5.662347	-2.044052	0.000000	-10.000000	-1.183333	40.299999	196.666672	1023.000000	1023.000000	2046.000000
31.959999	-0.011903	-7.034902	-0.045096	-0.072792	-5.220635	-1.696378	0.000000	-10.000000	-1.225000	40.700001	210.000000	1023.000000	1023.000000	2046.000000
31.980000	-0.009835	-5.812268	0.544185	-0.177873	-4.857499	-1.321081	0.000000	-10.000000	-1.241667	41.400002	223.666672	1023.000000	1023.000000	2046.000000
32.000000	-0.007794	-4.606468	1.138718	-0.289211	-4.531155	-0.924820	0.000000	-10.000000	-1.233333	41.500000	237.166672	1023.000000	1023.000000	2046.000000
32.020000	-0.005615	-3.318252	1.641973	-0.308952	-4.137476	-0.513797	0.000000	-10.000000	-1.258333	41.816666	250.833328	1023.000000	1023.000000	2046.000000
32.040001	-0.003474	-2.053234	2.139899	-0.281124	-3.786061	-0.125947	0.000000	-10.000000	-1.266667	42.033333	264.500000	1023.000000	1023.000000	2046.000000
32.060001	-0.001531	-0.905086	2.520849	-0.281122	-3.415899	0.271087	0.000000	-10.000000	-1.291667	42.216667	278.666656	1023.000000	1023.000000	2046.000000
32.080002	0.000263	0.155536	2.919854	-0.281358	-3.096589	0.613630	0.000000	-10.000000	-1.283333	42.516666	293.000000	1023.000000	1023.000000	2046.000000
32.099998	0.001500	0.886460	3.322340	-0.406448	-2.988837	0.959405	0.000000	-10.000000	-1.275000	42.666668	307.333344	1023.000000	1023.000000	2046.000000
32.119999	0.003130	1.850002	3.502290	-0.055795	-2.613339	1.016847	0.000000	-10.000000	-1.275000	43.083336	321.500000	1023.000000	1023.000000	2046.000000
32.139999	0.005032	2.973978	3.623173	0.455079	-2.329107	1.224832	0.000000	-10.000000	-1.283333	43.166668	335.666656	1023.000000	1023.000000	2046.000000
32.160000	0.006308	3.728268	3.667355	0.731052	-2.073220	1.403082	0.000000	-10.000000	-1.300000	43.183334	350.000000	1023.000000	1023.000000	2046.000000
32.180000	0.007409	4.378880	3.879347	0.837632	-1.847706	1.509607	0.000000	-10.000000	-1.275000	43.100002	364.333344	1023.000000	1023.000000	2046.000000
32.200001	0.008510	5.029328	4.238714	0.719533	-1.617370	1.688450	0.000000	-10.000000	-1.258333	42.766666	378.666656	1023.000000	1023.000000	2046.000000
32.220001	0.009846	5.819220	4.747503	0.596520	-1.323486	1.798683	0.000000	-10.000000	-1.241667	42.533333	393.000000	1023.000000	1023.000000	2046.000000
32.240002	0.011665	6.894018	5.140336	0.770534	-0.990918	1.974066	0.000000	-10.000000	-1.266667	42.333332	407.333344	1023.000000	1023.000000	2046.000000
32.259998	0.013373	7.903291	5.251063	1.258216	-0.714751	2.108762	0.000000	-10.000000	-1.283333	42.466667	421.500000	1023.000000	1023.000000	2046.000000
32.279999	0.014293	8.447228	5.090363	1.758187	-0.534827	2.133506	0.000000	-10.000000	-1.291667	42.783333	435.500000	1023.000000	1023.000000	2046.000000
32.299999	0.014974	8.849454	4.927745	2.113395	-0.428845	2.237159	0.000000	-10.000000	-1.283333	42.816669	449.833344	1023.000000	1023.000000	2046.000000
32.320000	0.015963	9.433952	4.818607	2.456925	-0.230964	2.389384	0.000000	-10.000000	-1.283333	43.016666	464.166656	1023.000000	1023.000000	2046.000000
32.340000	0.017215	10.174027	4.845058	2.756042	-0.064426	2.637353	0.000000	-10.000000	-1.300000	43.000000	478.500000	1023.000000	1023.000000	2046.000000
32.360001	0.018585	10.983975	4.887481	3.140860	0.108741	2.846894	0.000000	-10.000000	-1.333333	43.316666	492.833344	1023.000000	1023.000000	2046.000000
32.380001	0.020058	11.854082	4.939445	3.494258	0.295152	3.125227	0.000000	-10.000000	-1.358333	43.683334	507.166656	1023.000000	1023.000000	2046.000000
32.400002	0.021512	12.713529	5.006059	3.855610	0.483535	3.368325	0.000000	-10.000000	-1.375000	43.883335	521.833313	1023.000000	1023.000000	2046.000000
32.419998	0.023403	13.831330	5.204964	4.243480	0.724982	3.657904	0.000000	-10.000000	-1.366667	44.166668	536.333313	1023.000000	1023.000000	2046.000000
32.439999	0.025821	15.260422	5.496387	4.768708	1.018182	3.977144	0.000000	-10.000000	-1.358333	44.116669	551.000000	1023.000000	1023.000000	2046.000000
32.459999	0.028649	16.931610	5.872243	5.334294	1.359919	4.365154	0.000000	-10.000000	-1.375000	44.500000	565.666687	1023.000000	1023.000000	2046.000000
32.480000	0.031513	18.624264	6.322570	5.833189	1.724541	4.743964	0.000000	-10.000000	-1.375000	44.533333	580.500000	1023.000000	1023.000000	2046.000000
32.500000	0.034351	20.301254	6.915807	6.182004	2.101998	5.101445	0.000000	-10.000000	-1.408333	44.716667	595.500000	1023.000000	1023.000000	2046.000000
32.520000	0.036904	21.809971	7.573921	6.352989	2.453285	5.429776	0.000000	-10.000000	-1.400000	44.916668	610.333313	1023.000000	1023.000000	2046.000000
32.540001	0.039251	23.197430	8.233192	6.355167	2.874226	5.734844	0.000000	-10.000000	-1.433333	45.166668	625.166687	1023.000000	1023.000000	2046.000000
32.560001	0.041600	24.585756	8.902410	6.301419	3.264374	6.117554	0.000000	-10.000000	-1.450000	45.666668	640.166687	1023.000000	1023.000000	2046.000000
32.580002	0.043706	25.830526	9.470098	6.241686	3.627512	6.491231	0.000000	-10.000000	-1.458333	45.866669	655.333313	1023.000000	1023.000000	2046.000000
32.599998	0.045818	27.078264	9.909247	6.197296	4.039948	6.931774	0.000000	-10.000000	-1.466667	46.083336	670.666687	1023.000000	1023.000000	2046.000000
32.619999	0.047679	28.178032	10.365430	6.128230	4.333410	7.350963	0.000000	-10.000000	-1.475000	46.300003	685.833313	1023.000000	1023.000000	2046.000000
32.639999	0.049477	29.241085	10.731109	6.092286	4.679753	7.737937	0.000000	-10.000000	-1.483333	46.483334	701.333313	1023.000000	1023.000000	2046.000000
32.660000	0.050849	30.051531	11.098641	5.973264	4.884382	8.095244	0.000000	-10.000000	-1.483333	46.400002	716.833313	1023.000000	1023.000000	2046.000000
32.680000	0.052225	30.865221	11.376227	6.171864	5.147644	8.169487	0.000000	-10.000000	-1.483333	46.183334	732.500000	1023.000000	1023.000000	2046.000000
32.700001	0.054239	32.055080	11.471951	6.634199	5.489515	8.459415	0.000000	-10.000000	-1.500000	46.266666	747.833313	1023.000000	1023.000000	2046.000000
32.720001	0.055857	33.011620	11.477110	7.164877	5.699284	8.670348	0.000000	-10.000000	-1.491667	46.450001	763.333313	1023.000000	1023.000000	2046.000000
32.740002	0.057193	33.801285	11.538697	7.499743	5.942175	8.820670	0.000000	-10.000000	-1.466667	46.433334	778.666687	1023.000000	1023.000000	2046.000000
32.759998	0.058593	34.628502	11.738405	7.656259	6.237807	8.996031	0.000000	-10.000000	-1.458333	46.166668	794.166687	1023.000000	1023.000000	2046.000000
32.779999	0.060245	35.604897	12.158360	7.654478	6.626109	9.165949	0.000000	-10.000000	-1.491667	46.333336	809.500000	1023.000000	1023.000000	2046.000000
32.799999	0.062209	36.765678	12.553392	7.784906	7.034523	9.392859	0.000000	-10.000000	-1.525000	46.533333	825.000000	1023.000000	1023.000000	2046.000000
32.820000	0.063617	37.597412	12.701835	7.995558	7.314168	9.585852	0.000000	-10.000000	-1.558333	47.033333	840.500000	1023.000000	1023.000000	2046.000000
32.840000	0.064346	38.028641	12.529712	8.373272	7.459641	9.666018	0.000000	-10.000000	-1.541667	47.466667	856.166687	1023.000000	1023.000000	2046.000000
32.860001	0.064760	38.273132	12.236831	8.714705	7.537325	9.784270	0.000000	-10.000000	-1.550000	47.650002	872.000000	1023.000000	1023.000000	2046.000000
32.880001	0.065586	38.761253	12.051545	9.084934	7.658808	9.965966	0.000000	-10.000000	-1.558333	48.049999	888.000000	1023.000000	1023.000000	2046.000000
32.900002	0.066888	39.531040	12.025951	9.535819	7.830847	10.138423	0.000000	-10.000000	-1.591667	48.100002	904.000000	1023.000000	1023.000000	2046.000000
32.919998	0.068240	40.329613	12.045017	10.039425	8.027267	10.217902	0.000000	-10.000000	-1.608333	48.450001	920.000000	1023.000000	1023.000000	2046.000000
32.939999	0.069656	41.166660	12.101026	10.492111	8.260942	10.312582	0.000000	-10.000000	-1.583333	48.366669	936.000000	1023.000000	1023.000000	2046.000000
32.959999	0.070950	41.931534	12.226694	10.833661	8.421647	10.449531	0.000000	-10.000000	-1.541667	48.133335	952.000000	1023.000000	1023.000000	2046.000000
32.980000	0.072772	43.008446	12.366428	11.135531	8.778257	10.728229	0.000000	-10.000000	-1.491667	47.616669	968.000000	1023.000000	1023.000000	2046.000000
33.000000	0.074945	44.292259	12.669839	11.466483	9.066243	11.089695	0.000000	-10.000000	-1.458333	46.916668	984.000000	1023.000000	1023.000000	2046.000000
33.020000	0.077710	45.926422	13.039987	11.941937	9.391963	11.552537	0.000000	-10.000000	-1.416667	46.350002	999.833313	1023.000000	1023.000000	2046.000000
33.040001	0.080486	47.567078	13.453124	12.397752	9.746469	11.969733	0.000000	-10.000000	-1.341667	45.400002	1015.500000	1023.000000	1023.000000	2046.000000
33.060001	0.083283	49.220070	13.942575	12.798649	10.104407	12.374437	0.000000	-10.000000	-1.250000	44.283333	1030.666626	1023.000000	1023.000000	2046.000000
33.080002	0.085888	50.759716	14.439388	13.179161	10.554441	12.586725	0.000000	-10.000000	-1.158333	42.650002	1045.666626	1023.000000	1023.000000	2046.000000
33.099998	0.088254	52.157955	15.054708	13.379217	10.892503	12.831527	0.000000	-10.000000	-1.066667	40.983334	1060.166626	1023.000000	1023.000000	2046.000000
33.119999	0.090087	53.241375	15.614660	13.438581	11.210388	12.977744	0.000000	-10.000000	-1.000000	39.250000	1074.333374	1023.000000	1023.000000	2046.000000
33.139999	0.091710	54.200699	16.079857	13.435280	11.512931	13.172631	0.000000	-10.000000	-0.908333	37.533333	1087.666626	1023.000000	1023.000000	2046.000000
33.160000	0.092902	54.905212	16.421158	13.397656	11.786502	13.299894	0.000000	-10.000000	-0.841667	35.833336	1100.500000	1023.000000	1023.000000	2046.000000
33.180000	0.094045	55.580799	16.769936	13.306549	12.042938	13.461375	0.000000	-10.000000	-0.750000	34.200001	1112.666626	1023.000000	1023.000000	2046.000000
33.200001	0.095026	56.160126	17.033024	13.257265	12.281480	13.588358	0.000000	-10.000000	-0.691667	32.683334	1124.333374	1023.000000	1023.000000	2046.000000
33.220001	0.095832	56.636524	17.329250	13.119074	12.389288	13.798912	0.000000	-10.000000	-0.608333	31.299999	1135.500000	1023.000000	1023.000000	2046.000000
33.240002	0.096925	57.282589	17.569048	13.264957	12.586427	13.862156	0.000000	-10.000000	-0.558333	29.600000	1146.166626	1023.000000	1023.000000	2046.000000
33.259998	0.098265	58.074852	17.706131	13.483660	12.709806	14.175255	0.000000	-10.000000	-0.500000	28.049999	1156.333374	1023.000000	1023.000000	2046.000000
33.279999	0.099130	58.585613	17.634745	13.755167	12.842653	14.353049	0.000000	-10.000000	-0.458333	26.433332	1165.833374	1023.000000	1023.000000	2046.000000
33.299999	0.099572	58.847004	17.512865	13.984600	13.006306	14.343234	0.000000	-10.000000	-0.383333	24.533333	1175.000000	1023.000000	1023.000000	2046.000000
33.320000	0.100005	59.102852	17.550409	14.125776	13.164435	14.262229	0.000000	-10.000000	-0.316667	22.216667	1183.666626	1023.000000	1023.000000	2046.000000
33.340000	0.100500	59.395775	17.798157	14.168973	13.255554	14.173092	0.000000	-10.000000	-0.233333	19.516668	1191.500000	1023.000000	1023.000000	2046.000000
33.360001	0.101256	59.842037	17.993601	14.239797	13.320443	14.288196	0.000000	-10.000000	-0.175000	17.150002	1198.333374	1023.000000	1023.000000	2046.000000
33.380001	0.101335	59.889091	17.949488	14.484662	13.249343	14.205600	0.000000	-10.000000	-0.141667	15.133334	1204.333374	1023.000000	1023.000000	2046.000000
33.400002	0.100682	59.503002	17.673561	14.672385	13.022144	14.134910	0.000000	-10.000000	-0.116667	13.350000	1209.833374	1023.000000	1023.000000	2046.000000
33.419998	0.099888	59.033997	17.305367	14.862099	12.817586	14.048944	0.000000	-10.000000	-0.100000	10.883333	1214.666626	1023.000000	1023.000000	2046.000000
33.439999	0.099466	58.784573	16.991791	15.081998	12.685461	14.025323	0.000000	-10.000000	-0.066667	8.950000	1218.666626	1023.000000	1023.000000	2046.000000
33.459999	0.099412	58.752502	16.721022	15.416433	12.716456	13.898593	0.000000	-10.000000	-0.058333	7.050000	1221.833374	1023.000000	1023.000000	2046.000000
33.480000	0.099353	58.717594	16.477192	15.876016	12.740823	13.623563	0.000000	-10.000000	-0.041667	5.716667	1224.500000	1023.000000	1023.000000	2046.000000
33.500000	0.098890	58.443787	16.265116	16.120699	12.631281	13.426690	0.000000	-10.000000	-0.025000	2.433333	1226.666626	1023.000000	1023.000000	2046.000000
33.520000	0.098308	58.099998	16.155895	16.169256	12.450640	13.324206	0.000000	-10.000000	-0.008333	-1.150000	1228.166626	1023.000000	1023.000000	2046.000000
33.540001	0.098119	57.988171	16.193899	16.112959	12.328974	13.352338	0.000000	-10.000000	0.008333	-5.466667	1228.833374	1023.000000	1023.000000	2046.000000
33.560001	0.098485	58.204365	16.317980	16.170517	12.245577	13.470291	0.000000	-10.000000	0.025000	-8.500000	1229.000000	1023.000000	1023.000000	2046.000000
33.580002	0.099346	58.713573	16.525934	16.402697	12.172642	13.612301	0.000000	-10.000000	0.033333	-10.550000	1229.000000	1023.000000	1023.000000	2046.000000
33.599998	0.100433	59.355846	16.699268	16.664263	12.240520	13.751799	0.000000	-10.000000	0.041667	-11.450000	1229.000000	1023.000000	1023.000000	2046.000000
33.619999	0.101570	60.028065	16.909519	16.818577	12.374576	13.925394	0.000000	-10.000000	0.041667	-11.850000	1229.000000	1023.000000	1023.000000	2046.000000
33.639999	0.102623	60.649929	17.091587	16.972919	12.621727	13.963695	0.000000	-10.000000	0.050000	-12.183333	1222.000000	1023.000000	1023.000000	2046.000000
33.660000	0.103033	60.892342	17.302286	16.959814	12.712747	13.917494	0.000000	-10.000000	0.058333	-12.533334	1213.666626	1023.000000	1023.000000	2046.000000
33.680000	0.102896	60.811478	17.384878	16.804205	12.792256	13.830136	0.000000	-10.000000	0.066667	-12.716667	1205.333374	1023.000000	1023.000000	2046.000000
33.700001	0.102383	60.508629	17.422470	16.589670	12.796144	13.700341	0.000000	-10.000000	0.100000	-13.800000	1201.000000	1023.000000	1023.000000	2046.000000
33.720001	0.101415	59.936306	17.374195	16.291319	12.718562	13.552227	0.000000	-10.000000	0.125000	-14.600000	1198.000000	1023.000000	1023.000000	2046.000000
33.740002	0.100237	59.240303	17.411251	15.907791	12.452139	13.469121	0.000000	-10.000000	0.175000	-16.700001	1191.166626	1023.000000	1023.000000	2046.000000
33.759998	0.099491	58.799301	17.317860	15.678883	12.423794	13.378767	0.000000	-10.000000	0.216667	-18.500000	1185.333374	1023.000000	1023.000000	2046.000000
33.779999	0.098168	58.017365	17.334312	15.341845	12.118244	13.222964	0.000000	-10.000000	0.283333	-20.900002	1177.166626	1023.000000	1023.000000	2046.000000
33.799999	0.097312	57.511127	17.245190	15.179306	11.898738	13.187896	0.000000	-10.000000	0.325000	-22.000000	1172.833374	1023.000000	1023.000000	2046.000000
33.820000	0.096224	56.868340	17.013603	15.121022	11.653053	13.080663	0.000000	-10.000000	0.408333	-23.966667	1165.166626	1023.000000	1023.000000	2046.000000
33.840000	0.094842	56.051723	16.566162	14.996902	11.649916	12.838745	0.000000	-10.000000	0.491667	-25.900000	1156.833374	1023.000000	1023.000000	2046.000000
33.860001	0.092652	54.757282	16.158598	14.635990	11.493726	12.468971	0.000000	-10.000000	0.625000	-28.716667	1145.500000	1023.000000	1023.000000	2046.000000
33.880001	0.090456	53.459671	15.973368	14.021939	11.295321	12.169043	0.000000	-10.000000	0.700000	-30.166668	1139.500000	1023.000000	1023.000000	2046.000000
33.900002	0.088813	52.488197	15.778392	13.737762	11.117993	11.854050	0.000000	-10.000000	0.783333	-32.150002	1129.333374	1023.000000	1023.000000	2046.000000
33.919998	0.087180	51.523663	15.546895	13.710240	10.699868	11.566657	0.000000	-10.000000	0.816667	-33.250000	1122.166626	1023.000000	1023.000000	2046.000000
33.939999	0.085590	50.583984	15.199599	13.801843	10.327098	11.255445	0.000000	-10.000000	0.875000	-34.566669	1111.000000	1023.000000	1023.000000	2046.000000
33.959999	0.083604	49.410065	14.737962	13.781314	9.955628	10.935160	0.000000	-10.000000	0.908333	-35.316669	1099.333374	1023.000000	1023.000000	2046.000000
33.980000	0.081056	47.903858	14.308436	13.629942	9.400706	10.564773	0.000000	-10.000000	0.958333	-36.083336	1083.666626	1023.000000	1023.000000	2046.000000
34.000000	0.078773	46.554935	13.943740	13.398356	8.936685	10.276155	0.000000	-10.000000	1.000000	-37.000000	1067.666626	1023.000000	1023.000000	2046.000000
34.020000	0.076770	45.371338	13.625152	13.330145	8.527375	9.888668	0.000000	-10.000000	1.033333	-37.383335	1059.333374	1023.000000	1023.000000	2046.000000
34.040001	0.075178	44.430126	13.327498	13.289621	8.248869	9.564137	0.000000	-10.000000	1.083333	-38.216667	1046.666626	1023.000000	1023.000000	2046.000000
34.060001	0.073858	43.649952	13.098550	13.263451	7.991800	9.296150	0.000000	-10.000000	1.133333	-38.933334	1034.000000	1023.000000	1023.000000	2046.000000
34.080002	0.072924	43.098309	13.013951	13.143860	7.787644	9.152852	0.000000	-10.000000	1.191667	-40.033333	1016.833313	1023.000000	1023.000000	2046.000000
34.099998	0.072819	43.035961	13.002531	13.230405	7.679195	9.123829	0.000000	-10.000000	1.216667	-40.666668	1008.000000	1023.000000	1023.000000	2046.000000
34.119999	0.072927	43.099655	12.971010	13.517356	7.569083	9.042206	0.000000	-10.000000	1.250000	-41.283333	994.166687	1023.000000	1023.000000	2046.000000
34.139999	0.072939	43.106880	12.965639	13.838981	7.390172	8.912086	0.000000	-10.000000	1.275000	-41.433334	980.333313	1023.000000	1023.000000	2046.000000
34.160000	0.073026	43.158398	12.942070	14.114262	7.319096	8.782972	0.000000	-10.000000	1.300000	-41.783333	957.166687	1023.000000	1023.000000	2046.000000
34.180000	0.072815	43.033451	12.926458	14.258902	7.253294	8.594795	0.000000	-10.000000	1.300000	-41.900002	943.333313	1023.000000	1023.000000	2046.000000
34.200001	0.071937	42.514782	12.838909	14.249855	7.134315	8.291703	0.000000	-10.000000	1.308333	-42.316669	929.166687	1023.000000	1023.000000	2046.000000
34.220001	0.070629	41.741535	12.754695	14.019835	6.924953	8.042054	0.000000	-10.000000	1.316667	-42.533333	924.333313	1023.000000	1023.000000	2046.000000
34.240002	0.068965	40.758057	12.651110	13.696341	6.570001	7.840603	0.000000	-10.000000	1.325000	-42.733334	914.833313	1023.000000	1023.000000	2046.000000
34.259998	0.067269	39.755920	12.533429	13.322313	6.211187	7.688993	0.000000	-10.000000	1.333333	-43.049999	900.666687	1023.000000	1023.000000	2046.000000
34.279999	0.065478	38.697632	12.409300	12.972939	5.816966	7.498426	0.000000	-10.000000	1.358333	-43.600002	881.666687	1023.000000	1023.000000	2046.000000
34.299999	0.063937	37.786915	12.188523	12.772979	5.590111	7.235300	0.000000	-10.000000	1.383333	-44.166668	867.333313	1023.000000	1023.000000	2046.000000
34.320000	0.062009	36.647202	12.101082	12.350035	5.134207	7.061879	0.000000	-10.000000	1.408333	-44.366669	857.500000	1023.000000	1023.000000	2046.000000
34.340000	0.059972	35.443382	11.851617	12.024233	4.739876	6.827656	0.000000	-10.000000	1.433333	-44.316666	847.666687	1023.000000	1023.000000	2046.000000
34.360001	0.057786	34.151577	11.499658	11.804886	4.403454	6.443578	0.000000	-10.000000	1.466667	-44.216667	828.000000	1023.000000	1023.000000	2046.000000
34.380001	0.055803	32.979443	11.198597	11.331357	4.216192	6.233296	0.000000	-10.000000	1.491667	-44.150002	813.333313	1023.000000	1023.000000	2046.000000
34.400002	0.053121	31.394600	10.950228	10.497254	4.008827	5.938291	0.000000	-10.000000	1.500000	-44.383335	798.500000	1023.000000	1023.000000	2046.000000
34.419998	0.050897	30.079861	10.783881	9.671171	3.929589	5.695219	0.000000	-10.000000	1.525000	-45.166668	783.500000	1023.000000	1023.000000	2046.000000
34.439999	0.049033	28.978598	10.536663	9.152617	3.844614	5.444704	0.000000	-10.000000	1.550000	-45.933334	763.333313	1023.000000	1023.000000	2046.000000
34.459999	0.047052	27.807566	10.093248	8.977980	3.646164	5.090175	0.000000	-10.000000	1.583333	-46.266666	743.000000	1023.000000	1023.000000	2046.000000
34.480000	0.045276	26.758387	9.571196	8.989889	3.491806	4.705496	0.000000	-10.000000	1.591667	-46.100002	732.666687	1023.000000	1023.000000	2046.000000
34.500000	0.043398	25.648331	9.104687	8.971784	3.237874	4.333987	0.000000	-10.000000	1.600000	-46.100002	722.333313	1023.000000	1023.000000	2046.000000
34.520000	0.041563	24.563816	8.738646	8.906446	2.908424	4.010301	0.000000	-10.000000	1.591667	-46.116669	712.166687	1023.000000	1023.000000	2046.000000
34.540001	0.039474	23.329197	8.413832	8.732597	2.538363	3.644405	0.000000	-10.000000	1.591667	-46.183334	696.833313	1023.000000	1023.000000	2046.000000
34.560001	0.037391	22.097927	8.144112	8.479939	2.144037	3.329839	0.000000	-10.000000	1.575000	-45.950001	681.500000	1023.000000	1023.000000	2046.000000
34.580002	0.035584	21.030437	7.902092	8.192802	1.822177	3.113366	0.000000	-10.000000	1.575000	-45.883335	666.166687	1023.000000	1023.000000	2046.000000
34.599998	0.034154	20.185307	7.836996	8.013023	1.495265	2.840022	0.000000	-10.000000	1.558333	-45.783333	650.833313	1023.000000	1023.000000	2046.000000
34.619999	0.033364	19.717896	7.921204	7.802545	1.230001	2.764146	0.000000	-10.000000	1.525000	-45.500000	630.500000	1023.000000	1023.000000	2046.000000
34.639999	0.032917	19.453960	7.940536	7.770247	1.056165	2.687013	0.000000	-10.000000	1.483333	-45.183334	615.166687	1023.000000	1023.000000	2046.000000
34.660000	0.032615	19.275446	7.895419	7.905647	0.894282	2.580098	0.000000	-10.000000	1.450000	-44.716667	600.000000	1023.000000	1023.000000	2046.000000
34.680000	0.032181	19.019211	7.776923	8.032610	0.768356	2.441321	0.000000	-10.000000	1.441667	-44.433334	590.166687	1023.000000	1023.000000	2046.000000
34.700001	0.031484	18.606865	7.631214	8.048757	0.575725	2.351169	0.000000	-10.000000	1.416667	-44.000000	575.333313	1023.000000	1023.000000	2046.000000
34.720001	0.030435	17.987156	7.440306	7.973289	0.405697	2.167864	0.000000	-10.000000	1.375000	-43.483334	560.833313	1023.000000	1023.000000	2046.000000
34.740002	0.029192	17.252483	7.302329	7.740701	0.212087	1.997367	0.000000	-10.000000	1.350000	-43.150002	546.166687	1023.000000	1023.000000	2046.000000
34.759998	0.027638	16.333820	7.174022	7.387670	-0.024177	1.796306	0.000000	-10.000000	1.341667	-43.049999	531.833313	1023.000000	1023.000000	2046.000000
34.779999	0.026134	15.445060	6.929511	6.998258	-0.138774	1.656066	0.000000	-10.000000	1.333333	-42.966667	517.333313	1023.000000	1023.000000	2046.000000
34.799999	0.024586	14.530451	6.691680	6.657822	-0.331391	1.512340	0.000000	-10.000000	1.325000	-42.883335	503.000000	1023.000000	1023.000000	2046.000000
34.820000	0.022958	13.567912	6.398363	6.362465	-0.541496	1.348581	0.000000	-10.000000	1.308333	-42.616669	488.666656	1023.000000	1023.000000	2046.000000
34.840000	0.021596	12.763329	6.053284	6.188015	-0.607430	1.129459	0.000000	-10.000000	1.308333	-42.466667	474.500000	1023.000000	1023.000000	2046.000000
34.860001	0.019777	11.688329	5.830984	5.817803	-0.953806	0.993349	0.000000	-10.000000	1.283333	-42.233334	460.500000	1023.000000	1023.000000	2046.000000
34.880001	0.017771	10.502736	5.392262	5.490271	-1.178148	0.798352	0.000000	-10.000000	1.283333	-41.966667	446.500000	1023.000000	1023.000000	2046.000000
34.900002	0.015370	9.083506	4.969518	5.101865	-1.520048	0.532171	0.000000	-10.000000	1.266667	-41.783333	432.500000	1023.000000	1023.000000	2046.000000
34.919998	0.012979	7.670826	4.743242	4.328310	-1.755960	0.355233	0.000000	-10.000000	1.250000	-41.383335	418.500000	1023.000000	1023.000000	2046.000000
34.939999	0.010195	6.025137	4.636915	3.181710	-1.919696	0.126208	0.000000	-10.000000	1.216667	-41.050003	404.500000	1023.000000	1023.000000	2046.000000
34.959999	0.008185	4.837373	4.511595	2.281782	-1.883338	-0.072665	0.000000	-10.000000	1.208333	-40.883335	390.833344	1023.000000	1023.000000	2046.000000
34.980000	0.006630	3.918403	4.358564	1.765728	-1.970607	-0.235282	0.000000	-10.000000	1.208333	-40.750000	377.166656	1023.000000	1023.000000	2046.000000
35.000000	0.005056	2.988333	3.959049	1.691028	-2.122179	-0.539566	0.000000	-10.000000	1.200000	-40.500000	363.666656	1023.000000	1023.000000	2046.000000
35.020000	0.003362	1.986678	3.492900	1.681904	-2.361056	-0.827069	0.000000	-10.000000	1.175000	-39.850002	350.000000	1023.000000	1023.000000	2046.000000
35.040001	0.001667	0.985053	3.063910	1.608262	-2.640877	-1.046241	0.000000	-10.000000	1.125000	-39.100002	336.666656	1023.000000	1023.000000	2046.000000
35.060001	-0.000203	-0.119865	2.624630	1.467651	-2.912279	-1.299868	0.000000	-10.000000	1.075000	-38.433334	323.666656	1023.000000	1023.000000	2046.000000
35.080002	-0.002282	-1.348830	2.242563	1.291920	-3.285176	-1.598137	0.000000	-10.000000	1.016667	-37.766666	310.833344	1023.000000	1023.000000	2046.000000
35.099998	-0.004325	-2.555915	1.820790	1.035116	-3.565644	-1.846177	0.000000	-10.000000	1.000000	-37.266666	298.333344	1023.000000	1023.000000	2046.000000
35.119999	-0.006272	-3.706542	1.524573	0.800183	-3.891339	-2.139960	0.000000	-10.000000	0.975000	-36.666668	285.833344	1023.000000	1023.000000	2046.000000
35.139999	-0.008112	-4.794047	1.293336	0.513166	-4.197723	-2.402825	0.000000	-10.000000	0.958333	-36.150002	273.666656	1023.000000	1023.000000	2046.000000
35.160000	-0.009006	-5.322716	1.232922	0.332119	-4.409902	-2.477856	0.000000	-10.000000	0.925000	-35.816669	261.666656	1023.000000	1023.000000	2046.000000
35.180000	-0.009328	-5.513111	1.159098	0.418469	-4.569662	-2.521016	0.000000	-10.000000	0.891667	-35.299999	249.833328	1023.000000	1023.000000	2046.000000
35.200001	-0.009600	-5.673788	1.130710	0.570512	-4.790206	-2.584803	0.000000	-10.000000	0.866667	-34.783333	238.000000	1023.000000	1023.000000	2046.000000
35.220001	-0.009781	-5.780570	1.061865	0.731029	-4.964709	-2.608754	0.000000	-10.000000	0.816667	-33.799999	226.333328	1023.000000	1023.000000	2046.000000
35.240002	-0.010158	-6.003319	0.948803	0.842158	-5.110371	-2.683908	0.000000	-10.000000	0.775000	-33.049999	215.000000	1023.000000	1023.000000	2046.000000
35.259998	-0.010841	-6.407131	0.857859	0.815445	-5.285172	-2.795264	0.000000	-10.000000	0.725000	-32.216667	204.000000	1023.000000	1023.000000	2046.000000
35.279999	-0.011750	-6.944355	0.738578	0.603000	-5.431600	-2.854333	0.000000	-10.000000	0.716667	-31.466667	193.166672	1023.000000	1023.000000	2046.000000
35.299999	-0.012929	-7.641125	0.651366	0.280747	-5.601890	-2.971348	0.000000	-10.000000	0.683333	-30.900000	182.666672	1023.000000	1023.000000	2046.000000
35.320000	-0.014205	-8.395440	0.544009	-0.101541	-5.772150	-3.065758	0.000000	-10.000000	0.666667	-30.400000	172.500000	1023.000000	1023.000000	2046.000000
35.340000	-0.015670	-9.260948	0.388214	-0.426361	-5.977996	-3.244806	0.000000	-10.000000	0.633333	-30.116667	162.500000	1023.000000	1023.000000	2046.000000
35.360001	-0.016936	-10.009118	0.164599	-0.734188	-6.077669	-3.361860	0.000000	-10.000000	0.616667	-29.750000	152.500000	1023.000000	1023.000000	2046.000000
35.380001	-0.018446	-10.901518	-0.042340	-1.089747	-6.315060	-3.454370	0.000000	-10.000000	0.600000	-29.299999	142.500000	1023.000000	1023.000000	2046.000000
35.400002	-0.019613	-11.591222	-0.276555	-1.303698	-6.401378	-3.609591	0.000000	-10.000000	0.575000	-28.966667	132.500000	1023.000000	1023.000000	2046.000000
35.419998	-0.021385	-12.638785	-0.400679	-1.798301	-6.800678	-3.639126	0.000000	-10.000000	0.558333	-28.450001	122.666664	1023.000000	1023.000000	2046.000000
35.439999	-0.022589	-13.350002	-0.755543	-1.985440	-6.928674	-3.680346	0.000000	-10.000000	0.516667	-27.966667	113.000000	1023.000000	1023.000000	2046.000000
35.459999	-0.024233	-14.321878	-1.104621	-2.229881	-7.218874	-3.768503	0.000000	-10.000000	0.483333	-27.316668	103.666664	1023.000000	1023.000000	2046.000000
35.480000	-0.026080	-15.412992	-1.374026	-2.866543	-7.361660	-3.810762	0.000000	-10.000000	0.458333	-26.633333	94.666664	1023.000000	1023.000000	2046.000000
35.500000	-0.028323	-16.738962	-1.303094	-3.964762	-7.569243	-3.901863	0.000000	-10.000000	0.441667	-25.950001	85.833336	1023.000000	1023.000000	2046.000000
35.520000	-0.029732	-17.571722	-1.161484	-4.791976	-7.570817	-4.047444	0.000000	-10.000000	0.433333	-25.483334	77.333336	1023.000000	1023.000000	2046.000000
35.540001	-0.030624	-18.098770	-1.135153	-5.139387	-7.613766	-4.210463	0.000000	-10.000000	0.416667	-25.166668	68.666664	1023.000000	1023.000000	2046.000000
35.560001	-0.031682	-18.724342	-1.372384	-5.032715	-7.799312	-4.519931	0.000000	-10.000000	0.408333	-24.900002	60.333332	1023.000000	1023.000000	2046.000000
35.580002	-0.032859	-19.419512	-1.765941	-4.803812	-8.000393	-4.849366	0.000000	-10.000000	0.366667	-24.183334	52.000000	1023.000000	1023.000000	2046.000000
35.599998	-0.034346	-20.298191	-2.218863	-4.658800	-8.271201	-5.149327	0.000000	-10.000000	0.325000	-23.166666	44.000000	1023.000000	1023.000000	2046.000000
35.619999	-0.036167	-21.374910	-2.708181	-4.587136	-8.568418	-5.511175	0.000000	-10.000000	0.283333	-22.016666	36.166668	1023.000000	1023.000000	2046.000000
35.639999	-0.037793	-22.335941	-3.105309	-4.679074	-8.842540	-5.709019	0.000000	-10.000000	0.266667	-21.183332	28.666666	1023.000000	1023.000000	2046.000000
35.660000	-0.039094	-23.104425	-3.526820	-4.754649	-8.945252	-5.877705	0.000000	-10.000000	0.241667	-20.600000	21.500000	1023.000000	1023.000000	2046.000000
35.680000	-0.039957	-23.614298	-3.734540	-4.968484	-9.097577	-5.813696	0.000000	-10.000000	0.208333	-20.066666	14.666667	1023.000000	1023.000000	2046.000000
35.700001	-0.040764	-24.091505	-3.913568	-5.168388	-9.207830	-5.801719	0.000000	-10.000000	0.183333	-19.483334	8.000000	1023.000000	1023.000000	2046.000000
35.720001	-0.041032	-24.250034	-3.989177	-5.217482	-9.245786	-5.797590	0.000000	-10.000000	0.183333	-18.816666	2.000000	1023.000000	1023.000000	2046.000000
35.740002	-0.040951	-24.202154	-4.048593	-5.003971	-9.308906	-5.840685	0.000000	-10.000000	0.175000	-18.049999	-3.833333	1023.000000	1023.000000	2046.000000
35.759998	-0.040763	-24.091013	-4.110125	-4.751190	-9.446119	-5.783580	0.000000	-10.000000	0.158333	-17.133333	-9.500000	1023.000000	1023.000000	2046.000000
35.779999	-0.040575	-23.979765	-4.160743	-4.467400	-9.521902	-5.829721	0.000000	-10.000000	0.116667	-16.016666	-15.333333	1023.000000	1023.000000	2046.000000
35.799999	-0.040503	-23.937153	-4.198715	-4.268129	-9.595123	-5.875185	0.000000	-10.000000	0.083333	-14.966666	-20.833334	1023.000000	1023.000000	2046.000000
35.820000	-0.040743	-24.079145	-4.161841	-4.222764	-9.748178	-5.946362	0.000000	-10.000000	0.050000	-13.716667	-25.833334	1023.000000	1023.000000	2046.000000
35.840000	-0.040988	-24.223719	-4.110922	-4.369922	-9.815055	-5.927820	0.000000	-10.000000	0.025000	-12.583334	-30.500000	1023.000000	1023.000000	2046.000000
35.860001	-0.041623	-24.599167	-4.066158	-4.605526	-9.932675	-5.994807	0.000000	-10.000000	0.008333	-11.566668	-34.666668	1023.000000	1023.000000	2046.000000
35.880001	-0.042413	-25.066380	-4.047264	-4.897542	-10.042347	-6.079229	0.000000	-10.000000	0.000000	-10.983334	-38.500000	1023.000000	1023.000000	2046.000000
35.900002	-0.042839	-25.317814	-4.052185	-5.159970	-10.071336	-6.034323	0.000000	-10.000000	0.000000	-10.733334	-42.166668	1023.000000	1023.000000	2046.000000
35.919998	-0.043087	-25.464558	-4.038805	-5.398906	-10.053893	-5.972955	0.000000	-10.000000	0.000000	-10.583334	-45.666668	1023.000000	1023.000000	2046.000000
35.939999	-0.043377	-25.635908	-3.995338	-5.657904	-10.100018	-5.882649	0.000000	-10.000000	0.000000	-10.383333	-49.333332	1023.000000	1023.000000	2046.000000
35.959999	-0.043536	-25.729977	-4.040243	-5.925323	-10.043599	-5.720812	0.000000	-10.000000	0.000000	-10.083333	-52.666668	1023.000000	1023.000000	2046.000000
35.980000	-0.043869	-25.926559	-4.060952	-6.159881	-10.078876	-5.626851	0.000000	-10.000000	0.000000	-9.766666	-56.166668	1023.000000	1023.000000	2046.000000
36.000000	-0.044244	-26.148129	-4.123337	-6.357730	-10.108079	-5.558982	0.000000	-10.000000	0.000000	-9.500000	-59.333332	1023.000000	1023.000000	2046.000000
36.020000	-0.044395	-26.237604	-4.242948	-6.334643	-9.994308	-5.665704	0.000000	-10.000000	0.000000	-9.200000	-62.500000	1023.000000	1023.000000	2046.000000
36.040001	-0.045622	-26.962570	-4.299305	-6.545357	-10.305285	-5.812624	0.000000	-10.000000	0.000000	-8.816667	-65.500000	1023.000000	1023.000000	2046.000000
36.060001	-0.046342	-27.388227	-4.518627	-6.443081	-10.476537	-5.949983	0.000000	-10.000000	0.000000	-8.333334	-68.500000	1023.000000	1023.000000	2046.000000
36.080002	-0.047448	-28.041897	-4.742940	-6.462607	-10.733407	-6.102943	0.000000	-10.000000	0.000000	-7.850000	-71.333336	1023.000000	1023.000000	2046.000000
36.099998	-0.048496	-28.661030	-4.859551	-6.858422	-10.776737	-6.166319	0.000000	-10.000000	0.000000	-7.383334	-74.000000	1023.000000	1023.000000	2046.000000
36.119999	-0.049573	-29.297913	-4.754326	-7.652510	-10.733070	-6.158007	0.000000	-10.000000	-0.008333	-7.066667	-76.333336	1023.000000	1023.000000	2046.000000
36.139999	-0.049889	-29.484163	-4.485110	-8.318112	-10.582931	-6.098010	0.000000	-10.000000	-0.008333	-7.166667	-78.833336	1023.000000	1023.000000	2046.000000
36.160000	-0.049669	-29.354378	-4.328775	-8.503911	-10.451496	-6.070197	0.000000	-10.000000	-0.008333	-7.366667	-81.166664	1023.000000	1023.000000	2046.000000
36.180000	-0.049604	-29.315691	-4.431961	-8.282545	-10.468847	-6.132338	0.000000	-10.000000	0.000000	-7.583333	-83.833336	1023.000000	1023.000000	2046.000000
36.200001	-0.049763	-29.409985	-4.710674	-7.940571	-10.533195	-6.225545	0.000000	-10.000000	-0.016667	-6.783333	-86.166664	1023.000000	1023.000000	2046.000000
36.220001	-0.050321	-29.739946	-5.077479	-7.593790	-10.661404	-6.407273	0.000000	-10.000000	-0.033333	-5.450000	-88.500000	1023.000000	1023.000000	2046.000000
36.240002	-0.051278	-30.305153	-5.475370	-7.363334	-10.826535	-6.639914	0.000000	-10.000000	-0.050000	-4.033333	-90.166664	1023.000000	1023.000000	2046.000000
36.259998	-0.052107	-30.795120	-5.804957	-7.187930	-10.959777	-6.842458	0.000000	-10.000000	-0.050000	-3.433333	-91.666664	1023.000000	1023.000000	2046.000000
36.279999	-0.052757	-31.179678	-6.031747	-6.995704	-11.069772	-7.082454	0.000000	-10.000000	-0.050000	-3.533333	-92.833336	1023.000000	1023.000000	2046.000000
36.299999	-0.053555	-31.651081	-6.290895	-6.853345	-11.149854	-7.356989	0.000000	-10.000000	-0.050000	-3.683333	-94.166664	1023.000000	1023.000000	2046.000000
36.320000	-0.054293	-32.087242	-6.419298	-6.861534	-11.307563	-7.498847	0.000000	-10.000000	-0.058333	-3.666667	-95.333336	1023.000000	1023.000000	2046.000000
36.340000	-0.054317	-32.101627	-6.393434	-6.867696	-11.382201	-7.458295	0.000000	-10.000000	-0.058333	-3.416667	-96.500000	1023.000000	1023.000000	2046.000000
36.360001	-0.053466	-31.598194	-6.365867	-6.685508	-11.269448	-7.277370	0.000000	-10.000000	-0.058333	-2.950000	-97.666664	1023.000000	1023.000000	2046.000000
36.380001	-0.052038	-30.754745	-6.303113	-6.360118	-11.060285	-7.031229	0.000000	-10.000000	-0.050000	-2.033333	-98.500000	1023.000000	1023.000000	2046.000000
36.400002	-0.050713	-29.971365	-6.183234	-6.083529	-10.969543	-6.735060	0.000000	-10.000000	-0.058333	-0.316667	-99.000000	1023.000000	1023.000000	2046.000000
36.419998	-0.049648	-29.341753	-6.072808	-5.814414	-10.855729	-6.598803	0.000000	-10.000000	-0.066667	1.283333	-99.000000	1023.000000	1023.000000	2046.000000
36.439999	-0.048785	-28.832064	-5.885856	-5.629790	-10.791197	-6.525221	0.000000	-10.000000	-0.075000	2.883333	-99.000000	1023.000000	1023.000000	2046.000000
36.459999	-0.048206	-28.489981	-5.737260	-5.543854	-10.678279	-6.530587	0.000000	-10.000000	-0.075000	3.733333	-99.000000	1023.000000	1023.000000	2046.000000
36.480000	-0.048140	-28.450544	-5.582808	-5.616680	-10.664942	-6.586115	0.000000	-10.000000	-0.075000	4.383333	-99.000000	1023.000000	1023.000000	2046.000000
36.500000	-0.048499	-28.663162	-5.430587	-5.813322	-10.765111	-6.654141	0.000000	-10.000000	-0.066667	4.250000	-99.000000	1023.000000	1023.000000	2046.000000
36.520000	-0.048580	-28.710764	-5.252494	-6.071386	-10.780231	-6.606652	0.000000	-10.000000	-0.058333	3.633333	-99.000000	1023.000000	1023.000000	2046.000000
36.540001	-0.048068	-28.408062	-5.054252	-6.206165	-10.681482	-6.466163	0.000000	-10.000000	-0.058333	2.783333	-99.000000	1023.000000	1023.000000	2046.000000
36.560001	-0.047340	-27.977741	-4.878702	-6.292657	-10.518155	-6.288227	0.000000	-10.000000	-0.058333	1.766667	-99.000000	1023.000000	1023.000000	2046.000000
36.580002	-0.047134	-27.856468	-4.774056	-6.418923	-10.528097	-6.135390	0.000000	-10.000000	-0.058333	0.850000	-99.000000	1023.000000	1023.000000	2046.000000
36.599998	-0.047386	-28.005215	-4.800488	-6.431197	-10.547353	-6.226178	0.000000	-10.000000	-0.050000	0.216667	-99.000000	1023.000000	1023.000000	2046.000000
36.619999	-0.047910	-28.314547	-4.874037	-6.498137	-10.616041	-6.326332	0.000000	-10.000000	-0.050000	0.000000	-99.000000	1023.000000	1023.000000	2046.000000
36.639999	-0.048621	-28.735268	-4.925306	-6.718182	-10.706439	-6.385341	0.000000	-10.000000	-0.050000	-0.316667	-99.000000	1023.000000	1023.000000	2046.000000
36.660000	-0.048997	-28.957121	-4.996092	-6.772426	-10.628084	-6.560519	0.000000	-10.000000	-0.050000	-0.983333	-99.000000	1023.000000	1023.000000	2046.000000
36.680000	-0.049117	-29.027897	-5.001855	-6.820189	-10.632104	-6.573748	0.000000	-10.000000	-0.050000	-1.600000	-99.166664	1023.000000	1023.000000	2046.000000
36.700001	-0.048574	-28.707493	-4.959546	-6.834843	-10.692871	-6.220233	0.000000	-10.000000	-0.050000	-1.500000	-99.500000	1023.000000	1023.000000	2046.000000
36.720001	-0.048680	-28.770105	-5.055416	-6.941982	-10.689413	-6.083295	0.000000	-10.000000	-0.050000	-0.550000	-99.833336	1023.000000	1023.000000	2046.000000
36.740002	-0.049342	-29.161205	-4.967292	-7.547328	-10.677262	-5.969323	0.000000	-10.000000	-0.066667	0.883333	-100.000000	1023.000000	1023.000000	2046.000000
36.759998	-0.050044	-29.576084	-4.739309	-8.189793	-10.668267	-5.978716	0.000000	-10.000000	-0.091667	2.416667	-100.000000	1023.000000	1023.000000	2046.000000
36.779999	-0.049881	-29.479815	-4.448425	-8.397736	-10.501494	-6.132159	0.000000	-10.000000	-0.125000	4.483334	-100.000000	1023.000000	1023.000000	2046.000000
36.799999	-0.049194	-29.073807	-4.326922	-8.155587	-10.348171	-6.243126	0.000000	-10.000000	-0.150000	7.133334	-100.000000	1023.000000	1023.000000	2046.000000
36.820000	-0.048549	-28.692600	-4.415209	-7.702547	-10.250930	-6.323915	0.000000	-10.000000	-0.183333	10.416667	-100.000000	1023.000000	1023.000000	2046.000000
36.840000	-0.047983	-28.358208	-4.591706	-7.301920	-10.161423	-6.303159	0.000000	-10.000000	-0.241667	13.966667	-100.000000	1023.000000	1023.000000	2046.000000
36.860001	-0.047288	-27.947128	-4.739451	-6.924842	-10.041837	-6.240998	0.000000	-10.000000	-0.308333	17.116667	-100.000000	1023.000000	1023.000000	2046.000000
36.880001	-0.046637	-27.562674	-4.844089	-6.687071	-9.943397	-6.088118	0.000000	-10.000000	-0.408333	21.150000	-54.666668	1023.000000	1023.000000	2046.000000
36.900002	-0.045863	-27.104763	-4.899697	-6.463954	-9.800447	-5.940665	0.000000	-10.000000	-0.475000	23.883333	-9.333333	1023.000000	1023.000000	2046.000000
36.919998	-0.044770	-26.458906	-4.912197	-6.182073	-9.576936	-5.787700	0.000000	-10.000000	-0.525000	25.900000	36.000000	1023.000000	1023.000000	2046.000000
36.939999	-0.043765	-25.864967	-4.860217	-5.915290	-9.418238	-5.671222	0.000000	-10.000000	-0.558333	26.316666	38.833332	1023.000000	1023.000000	2046.000000
36.959999	-0.042663	-25.213652	-4.771381	-5.652211	-9.212235	-5.577825	0.000000	-10.000000	-0.616667	27.350000	44.666668	1023.000000	1023.000000	2046.000000
36.980000	-0.040726	-24.069080	-4.496603	-5.330534	-8.925017	-5.316926	0.000000	-10.000000	-0.683333	28.933332	53.500000	1023.000000	1023.000000	2046.000000
37.000000	-0.038512	-22.760538	-4.207852	-4.889774	-8.650488	-5.012425	0.000000	-10.000000	-0.750000	30.333334	62.833332	1023.000000	1023.000000	2046.000000
37.020000	-0.036035	-21.296946	-3.910126	-4.424303	-8.292740	-4.669777	0.000000	-10.000000	-0.808333	31.850000	72.666664	1023.000000	1023.000000	2046.000000
37.040001	-0.033457	-19.773180	-3.491122	-3.956121	-7.999409	-4.326529	0.000000	-10.000000	-0.891667	33.200001	83.166664	1023.000000	1023.000000	2046.000000
37.060001	-0.030669	-18.125210	-3.111154	-3.554057	-7.482415	-3.977583	0.000000	-10.000000	-0.941667	34.883335	94.000000	1023.000000	1023.000000	2046.000000
37.080002	-0.028076	-16.592787	-2.616619	-3.345338	-7.080055	-3.550775	0.000000	-10.000000	-0.991667	35.983334	105.333336	1023.000000	1023.000000	2046.000000
37.099998	-0.025978	-15.352847	-2.118345	-3.328756	-6.743571	-3.162175	0.000000	-10.000000	-1.008333	36.916668	117.000000	1023.000000	1023.000000	2046.000000
37.119999	-0.024174	-14.286999	-1.723312	-3.361460	-6.402339	-2.799887	0.000000	-10.000000	-1.025000	37.500000	129.333328	1023.000000	1023.000000	2046.000000
37.139999	-0.022566	-13.336251	-1.294186	-3.386892	-6.135518	-2.519656	0.000000	-10.000000	-1.050000	38.116669	141.833328	1023.000000	1023.000000	2046.000000
37.160000	-0.020856	-12.325693	-0.912812	-3.330713	-5.820965	-2.261204	0.000000	-10.000000	-1.066667	38.866669	154.500000	1023.000000	1023.000000	2046.000000
37.180000	-0.019055	-11.261593	-0.491277	-3.198108	-5.505029	-2.067179	0.000000	-10.000000	-1.100000	39.266666	167.333328	1023.000000	1023.000000	2046.000000
37.200001	-0.017407	-10.287742	-0.051791	-3.099487	-5.254867	-1.881596	0.000000	-10.000000	-1.083333	39.666668	180.333328	1023.000000	1023.000000	2046.000000
37.220001	-0.015865	-9.375949	0.329020	-3.037624	-4.953177	-1.714168	0.000000	-10.000000	-1.083333	39.633335	193.500000	1023.000000	1023.000000	2046.000000
37.240002	-0.014220	-8.404271	0.635047	-2.903516	-4.620456	-1.515347	0.000000	-10.000000	-1.058333	39.750000	206.666672	1023.000000	1023.000000	2046.000000
37.259998	-0.012548	-7.415570	0.962209	-2.904228	-4.328678	-1.144873	0.000000	-10.000000	-1.075000	39.416668	220.000000	1023.000000	1023.000000	2046.000000
37.279999	-0.011025	-6.515980	1.274086	-2.942338	-4.081580	-0.766147	0.000000	-10.000000	-1.083333	39.233334	233.333328	1023.000000	1023.000000	2046.000000
37.299999	-0.009494	-5.610977	1.502096	-2.844901	-3.681891	-0.586281	0.000000	-10.000000	-1.083333	39.233334	246.500000	1023.000000	1023.000000	2046.000000
37.320000	-0.007845	-4.636527	1.762092	-2.523250	-3.531344	-0.344024	0.000000	-10.000000	-1.083333	39.366669	259.500000	1023.000000	1023.000000	2046.000000
37.340000	-0.006176	-3.650265	1.936852	-2.161570	-3.379595	-0.045953	0.000000	-10.000000	-1.075000	39.400002	272.500000	1023.000000	1023.000000	2046.000000
37.360001	-0.004875	-2.881069	2.199644	-2.024050	-3.178988	0.122325	0.000000	-10.000000	-1.075000	38.966667	285.666656	1023.000000	1023.000000	2046.000000
37.380001	-0.003932	-2.323879	2.604558	-2.232360	-2.935922	0.239845	0.000000	-10.000000	-1.033333	38.600002	298.833344	1023.000000	1023.000000	2046.000000
37.400002	-0.002893	-1.709842	3.115269	-2.497221	-2.659575	0.331686	0.000000	-10.000000	-1.008333	38.049999	311.833344	1023.000000	1023.000000	2046.000000
37.419998	-0.001254	-0.741294	3.569216	-2.424992	-2.321218	0.435700	0.000000	-10.000000	-0.983333	37.983334	324.500000	1023.000000	1023.000000	2046.000000
37.439999	0.000336	0.198562	3.745353	-1.964915	-2.111336	0.529460	0.000000	-10.000000	-0.983333	37.816666	337.166656	1023.000000	1023.000000	2046.000000
37.459999	0.001346	0.795225	3.644642	-1.518130	-1.978790	0.647503	0.000000	-10.000000	-0.966667	37.933334	349.833344	1023.000000	1023.000000	2046.000000
37.480000	0.001753	1.036243	3.429517	-1.143851	-1.928995	0.679572	0.000000	-10.000000	-0.941667	37.500000	362.500000	1023.000000	1023.000000	2046.000000
37.500000	0.002103	1.243023	3.278339	-0.785944	-1.898216	0.648843	0.000000	-10.000000	-0.900000	37.333336	375.166656	1023.000000	1023.000000	2046.000000
37.520000	0.002940	1.737828	3.160328	-0.369981	-1.744368	0.691849	0.000000	-10.000000	-0.883333	36.816669	387.666656	1023.000000	1023.000000	2046.000000
37.540001	0.004173	2.466004	3.157353	0.178265	-1.501623	0.632009	0.000000	-10.000000	-0.891667	36.566669	400.000000	1023.000000	1023.000000	2046.000000
37.560001	0.005152	3.044997	3.117636	0.693210	-1.312001	0.546151	0.000000	-10.000000	-0.900000	36.150002	412.000000	1023.000000	1023.000000	2046.000000
37.580002	0.006148	3.633493	3.154336	1.039662	-1.202784	0.642278	0.000000	-10.000000	-0.883333	35.833336	424.000000	1023.000000	1023.000000	2046.000000
37.599998	0.007555	4.464824	3.299511	1.261210	-1.019201	0.923304	0.000000	-10.000000	-0.858333	35.333336	436.000000	1023.000000	1023.000000	2046.000000
37.619999	0.009576	5.659650	3.598985	1.536153	-0.820457	1.344968	0.000000	-10.000000	-0.841667	35.166668	448.000000	1023.000000	1023.000000	2046.000000
37.639999	0.012048	7.120325	3.890170	2.018065	-0.546127	1.758217	0.000000	-10.000000	-0.833333	34.950001	460.000000	1023.000000	1023.000000	2046.000000
37.660000	0.014787	8.739291	4.189494	2.612794	-0.188152	2.125155	0.000000	-10.000000	-0.833333	35.066666	471.666656	1023.000000	1023.000000	2046.000000
37.680000	0.017575	10.386914	4.596757	3.156420	0.208914	2.424824	0.000000	-10.000000	-0.841667	35.049999	483.333344	1023.000000	1023.000000	2046.000000
37.700001	0.020055	11.852639	5.057619	3.600845	0.594973	2.599203	0.000000	-10.000000	-0.841667	34.883335	495.000000	1023.000000	1023.000000	2046.000000
37.720001	0.021988	12.994962	5.555204	3.708242	0.893609	2.837906	0.000000	-10.000000	-0.833333	35.016666	506.666656	1023.000000	1023.000000	2046.000000
37.740002	0.023519	13.899582	6.081688	3.654876	1.098759	3.064258	0.000000	-10.000000	-0.816667	34.683334	518.333313	1023.000000	1023.000000	2046.000000
37.759998	0.024837	14.678570	6.552972	3.527540	1.241080	3.356978	0.000000	-10.000000	-0.800000	34.650002	529.833313	1023.000000	1023.000000	2046.000000
37.779999	0.026233	15.503644	6.962052	3.432200	1.438352	3.671040	0.000000	-10.000000	-0.775000	33.983334	541.500000	1023.000000	1023.000000	2046.000000
37.799999	0.027837	16.451376	7.365115	3.473237	1.658939	3.954086	0.000000	-10.000000	-0.758333	33.666668	553.000000	1023.000000	1023.000000	2046.000000
37.820000	0.029414	17.383430	7.735253	3.578305	1.883999	4.185873	0.000000	-10.000000	-0.741667	33.350002	564.333313	1023.000000	1023.000000	2046.000000
37.840000	0.030925	18.276716	8.036343	3.655423	2.124634	4.460317	0.000000	-10.000000	-0.750000	33.116669	575.500000	1023.000000	1023.000000	2046.000000
37.860001	0.032377	19.135078	8.344250	3.736004	2.358917	4.695908	0.000000	-10.000000	-0.741667	32.783333	586.500000	1023.000000	1023.000000	2046.000000
37.880001	0.033650	19.886906	8.610285	3.783803	2.581900	4.910919	0.000000	-10.000000	-0.733333	32.400002	597.500000	1023.000000	1023.000000	2046.000000
37.900002	0.034886	20.617496	8.793204	3.862957	2.919531	5.041805	0.000000	-10.000000	-0.691667	31.866667	608.500000	1023.000000	1023.000000	2046.000000
37.919998	0.035825	21.172560	8.962119	3.983677	3.218217	5.008546	0.000000	-10.000000	-0.641667	31.283333	619.166687	1023.000000	1023.000000	2046.000000
37.939999	0.036608	21.635132	9.030046	4.274271	3.288103	5.042710	0.000000	-10.000000	-0.575000	30.266666	629.833313	1023.000000	1023.000000	2046.000000
37.959999	0.037259	22.019941	9.077337	4.576070	3.199601	5.166934	0.000000	-10.000000	-0.516667	28.966667	640.000000	1023.000000	1023.000000	2046.000000
37.980000	0.037439	22.126556	9.138614	4.636646	3.159031	5.192266	0.000000	-10.000000	-0.458333	27.216667	650.000000	1023.000000	1023.000000	2046.000000
38.000000	0.037665	22.259995	9.393981	4.418994	3.128157	5.318862	0.000000	-10.000000	-0.416667	25.400002	659.166687	1023.000000	1023.000000	2046.000000
38.020000	0.038489	22.747042	9.931376	4.121619	3.282135	5.411910	0.000000	-10.000000	-0.391667	23.733334	667.833313	1023.000000	1023.000000	2046.000000
38.040001	0.039931	23.599379	10.395153	4.100462	3.533341	5.570423	0.000000	-10.000000	-0.383333	22.750000	676.000000	1023.000000	1023.000000	2046.000000
38.060001	0.041239	24.372091	10.501491	4.480509	3.782320	5.607773	0.000000	-10.000000	-0.383333	21.900000	683.833313	1023.000000	1023.000000	2046.000000
38.080002	0.041415	24.476358	10.290023	4.888598	3.865317	5.432420	0.000000	-10.000000	-0.375000	21.716667	691.500000	1023.000000	1023.000000	2046.000000
38.099998	0.041006	24.234592	9.924841	5.194750	3.867377	5.247624	0.000000	-10.000000	-0.341667	20.850000	698.833313	1023.000000	1023.000000	2046.000000
38.119999	0.040716	24.063288	9.551373	5.548128	3.948041	5.015746	0.000000	-10.000000	-0.308333	20.183332	706.000000	1023.000000	1023.000000	2046.000000
38.139999	0.040720	24.065693	9.222058	5.969464	4.064454	4.809717	0.000000	-10.000000	-0.258333	18.983334	712.833313	1023.000000	1023.000000	2046.000000
38.160000	0.040667	24.034294	9.072177	6.330551	3.992658	4.638907	0.000000	-10.000000	-0.233333	17.983334	719.333313	1023.000000	1023.000000	2046.000000
38.180000	0.040514	23.944012	8.931135	6.629411	3.833590	4.549875	0.000000	-10.000000	-0.200000	16.866667	725.500000	1023.000000	1023.000000	2046.000000
38.200001	0.040480	23.923717	8.807059	6.885362	3.711713	4.519583	0.000000	-10.000000	-0.175000	15.266666	731.333313	1023.000000	1023.000000	2046.000000
38.220001	0.040645	24.021128	8.888623	6.923157	3.527244	4.682104	0.000000	-10.000000	-0.141667	13.150001	736.833313	1023.000000	1023.000000	2046.000000
38.240002	0.041509	24.532110	8.977114	7.089210	3.598281	4.867507	0.000000	-10.000000	-0.091667	10.700000	741.666687	1023.000000	1023.000000	2046.000000
38.259998	0.042521	25.129629	9.110554	7.426130	3.533381	5.059565	0.000000	-10.000000	-0.075000	7.850000	745.666687	1023.000000	1023.000000	2046.000000
38.279999	0.044229	26.139631	9.241868	7.891238	3.701808	5.304718	0.000000	-10.000000	-0.058333	5.616667	748.666687	1023.000000	1023.000000	2046.000000
38.299999	0.046086	27.237041	9.428576	8.388318	3.966051	5.454096	0.000000	-10.000000	-0.058333	3.283334	750.833313	1023.000000	1023.000000	2046.000000
38.320000	0.047765	28.229342	9.612096	8.756707	4.292591	5.567948	0.000000	-10.000000	-0.041667	1.200000	752.166687	1023.000000	1023.000000	2046.000000
38.340000	0.048722	28.794804	9.806438	8.875474	4.526865	5.586026	0.000000	-10.000000	-0.033333	-0.716667	752.833313	1023.000000	1023.000000	2046.000000
38.360001	0.048812	28.848103	9.978873	8.702545	4.576200	5.590483	0.000000	-10.000000	-0.041667	-2.233333	753.000000	1023.000000	1023.000000	2046.000000
38.380001	0.048224	28.500347	10.152339	8.412832	4.421087	5.514089	0.000000	-10.000000	-0.033333	-3.466667	753.000000	1023.000000	1023.000000	2046.000000
38.400002	0.047484	28.063313	10.323050	8.033804	4.187033	5.519426	0.000000	-10.000000	-0.025000	-5.200000	753.000000	1023.000000	1023.000000	2046.000000
38.419998	0.046899	27.717203	10.405098	7.788565	4.037798	5.485743	0.000000	-10.000000	-0.008333	-6.966667	753.000000	1023.000000	1023.000000	2046.000000
38.439999	0.046172	27.287701	10.494133	7.491537	3.824265	5.477766	0.000000	-10.000000	0.000000	-8.616667	753.000000	1023.000000	1023.000000	2046.000000
38.459999	0.045782	27.057287	10.516388	7.253307	3.761968	5.525625	0.000000	-10.000000	0.016667	-10.200000	753.000000	1023.000000	1023.000000	2046.000000
38.480000	0.045868	27.108032	10.482469	7.145504	3.904422	5.575638	0.000000	-10.000000	0.033333	-11.733334	753.000000	1023.000000	1023.000000	2046.000000
38.500000	0.046117	27.255358	10.387777	7.077740	4.130654	5.659185	0.000000	-10.000000	0.058333	-13.133334	749.500000	1023.000000	1023.000000	2046.000000
38.520000	0.045552	26.921417	10.246697	6.941853	4.221383	5.511484	0.000000	-10.000000	0.075000	-14.300000	741.166687	1023.000000	1023.000000	2046.000000
38.540001	0.044421	26.252859	10.018208	6.879157	4.028478	5.327016	0.000000	-10.000000	0.108333	-15.233334	731.166687	1023.000000	1023.000000	2046.000000
38.560001	0.042648	25.204790	9.922119	6.684007	3.373545	5.225120	0.000000	-10.000000	0.133333	-15.866667	722.833313	1023.000000	1023.000000	2046.000000
38.580002	0.041164	24.327925	9.742390	6.394414	3.088117	5.103003	0.000000	-10.000000	0.150000	-16.266666	717.500000	1023.000000	1023.000000	2046.000000
38.599998	0.040189	23.751917	9.577435	6.002948	3.241096	4.930438	0.000000	-10.000000	0.166667	-16.766668	712.000000	1023.000000	1023.000000	2046.000000
38.619999	0.039792	23.517208	9.612922	5.532181	3.509416	4.862690	0.000000	-10.000000	0.183333	-17.283335	706.333313	1023.000000	1023.000000	2046.000000
38.639999	0.039231	23.185667	9.672912	5.315487	3.481324	4.715944	0.000000	-10.000000	0.200000	-17.750000	700.500000	1023.000000	1023.000000	2046.000000
38.660000	0.038117	22.526979	9.546428	5.358708	3.116859	4.504984	0.000000	-10.000000	0.191667	-18.016666	694.500000	1023.000000	1023.000000	2046.000000
38.680000	0.036534	21.591690	9.295838	5.407387	2.650823	4.237641	0.000000	-10.000000	0.191667	-17.800001	688.500000	1023.000000	1023.000000	2046.000000
38.700001	0.034920	20.637821	8.896357	5.371442	2.339767	4.030255	0.000000	-10.000000	0.175000	-17.650000	682.500000	1023.000000	1023.000000	2046.000000
38.720001	0.033490	19.792704	8.447453	5.423038	2.125999	3.796212	0.000000	-10.000000	0.175000	-17.416668	676.833313	1023.000000	1023.000000	2046.000000
38.740002	0.032503	19.209143	7.912070	5.605486	2.161524	3.530062	0.000000	-10.000000	0.166667	-17.766666	671.166687	1023.000000	1023.000000	2046.000000
38.759998	0.031833	18.813530	7.482259	5.858760	2.209450	3.263060	0.000000	-10.000000	0.183333	-18.133333	665.500000	1023.000000	1023.000000	2046.000000
38.779999	0.030964	18.299461	7.101329	5.991659	2.146332	3.060143	0.000000	-10.000000	0.200000	-18.666666	659.166687	1023.000000	1023.000000	2046.000000
38.799999	0.029710	17.558527	6.875369	5.923059	1.868766	2.891334	0.000000	-10.000000	0.216667	-19.166666	652.833313	1023.000000	1023.000000	2046.000000
38.820000	0.028490	16.837730	6.852887	5.704090	1.518854	2.761900	0.000000	-10.000000	0.233333	-20.033333	646.333313	1023.000000	1023.000000	2046.000000
38.840000	0.027906	16.492229	6.909413	5.561273	1.235322	2.786222	0.000000	-10.000000	0.258333	-20.850000	639.833313	1023.000000	1023.000000	2046.000000
38.860001	0.028105	16.610210	6.966965	5.780586	1.049382	2.813277	0.000000	-10.000000	0.283333	-21.600000	632.833313	1023.000000	1023.000000	2046.000000
38.880001	0.028891	17.074404	6.984050	6.173649	1.093748	2.822957	0.000000	-10.000000	0.308333	-21.950001	625.500000	1023.000000	1023.000000	2046.000000
38.900002	0.029963	17.707949	6.913909	6.659916	1.328665	2.805458	0.000000	-10.000000	0.308333	-22.150000	618.166687	1023.000000	1023.000000	2046.000000
38.919998	0.030725	18.158693	6.887129	7.018837	1.510317	2.742409	0.000000	-10.000000	0.308333	-22.350000	610.666687	1023.000000	1023.000000	2046.000000
38.939999	0.030493	18.021391	6.960686	6.980996	1.409376	2.670334	0.000000	-10.000000	0.308333	-22.550001	603.333313	1023.000000	1023.000000	2046.000000
38.959999	0.029550	17.464231	7.007116	6.658298	1.175981	2.622837	0.000000	-10.000000	0.341667	-23.150000	595.666687	1023.000000	1023.000000	2046.000000
38.980000	0.028376	16.770020	7.045909	6.286854	0.913891	2.523365	0.000000	-10.000000	0.391667	-23.950001	588.000000	1023.000000	1023.000000	2046.000000
39.000000	0.027240	16.098877	7.050719	5.913427	0.712408	2.422323	0.000000	-10.000000	0.441667	-25.016666	580.000000	1023.000000	1023.000000	2046.000000
39.020000	0.026195	15.481047	7.050987	5.623360	0.499616	2.307084	0.000000	-10.000000	0.475000	-26.033335	571.666687	1023.000000	1023.000000	2046.000000
39.040001	0.025286	14.944104	7.013252	5.393541	0.368681	2.168630	0.000000	-10.000000	0.491667	-26.950001	563.000000	1023.000000	1023.000000	2046.000000
39.060001	0.024679	14.585456	6.799028	5.351674	0.463371	1.971383	0.000000	-10.000000	0.516667	-27.633333	554.000000	1023.000000	1023.000000	2046.000000
39.080002	0.023708	14.011250	6.557534	5.271052	0.429914	1.752751	0.000000	-10.000000	0.533333	-28.100000	544.833313	1023.000000	1023.000000	2046.000000
39.099998	0.022403	13.240335	6.353923	4.988881	0.202016	1.695516	0.000000	-10.000000	0.566667	-28.316668	535.500000	1023.000000	1023.000000	2046.000000
39.119999	0.020593	12.170349	6.195667	4.522783	-0.169018	1.620917	0.000000	-10.000000	0.583333	-28.716667	526.000000	1023.000000	1023.000000	2046.000000
39.139999	0.019303	11.408340	5.897598	4.407392	-0.293169	1.396518	0.000000	-10.000000	0.608333	-29.100000	516.333313	1023.000000	1023.000000	2046.000000
39.160000	0.017508	10.347355	5.682590	4.169931	-0.719623	1.214457	0.000000	-10.000000	0.608333	-29.383333	506.500000	1023.000000	1023.000000	2046.000000
39.180000	0.015735	9.299550	5.463619	3.810733	-0.947475	0.972673	0.000000	-10.000000	0.600000	-29.466667	496.833344	1023.000000	1023.000000	2046.000000
39.200001	0.013443	7.944522	5.307857	3.046828	-1.099257	0.689094	0.000000	-10.000000	0.600000	-29.333334	487.166656	1023.000000	1023.000000	2046.000000
39.220001	0.011803	6.975760	5.294692	2.359076	-1.148666	0.470659	0.000000	-10.000000	0.608333	-29.700001	477.500000	1023.000000	1023.000000	2046.000000
39.240002	0.010444	6.172691	5.198894	2.047827	-1.309521	0.235492	0.000000	-10.000000	0.633333	-30.100000	467.500000	1023.000000	1023.000000	2046.000000
39.259998	0.009225	5.452128	4.912430	2.058655	-1.582463	0.063506	0.000000	-10.000000	0.641667	-30.633333	457.333344	1023.000000	1023.000000	2046.000000
39.279999	0.008289	4.898803	4.575116	2.224975	-1.782012	-0.119275	0.000000	-10.000000	0.650000	-30.450001	447.000000	1023.000000	1023.000000	2046.000000
39.299999	0.007139	4.218990	4.238971	2.345566	-2.033198	-0.332349	0.000000	-10.000000	0.641667	-30.350000	436.666656	1023.000000	1023.000000	2046.000000
39.320000	0.005783	3.417689	3.897679	2.425816	-2.286396	-0.619410	0.000000	-10.000000	0.641667	-30.100000	426.500000	1023.000000	1023.000000	2046.000000
39.340000	0.004144	2.449281	3.504429	2.480352	-2.557324	-0.978176	0.000000	-10.000000	0.641667	-30.366667	416.500000	1023.000000	1023.000000	2046.000000
39.360001	0.002498	1.476540	3.052990	2.556818	-2.747342	-1.385926	0.000000	-10.000000	0.633333	-30.250000	406.500000	1023.000000	1023.000000	2046.000000
39.380001	0.000862	0.509224	2.647614	2.504252	-2.959676	-1.682965	0.000000	-10.000000	0.625000	-30.300001	396.500000	1023.000000	1023.000000	2046.000000
39.400002	-0.000766	-0.452611	2.354267	2.338010	-3.194583	-1.950305	0.000000	-10.000000	0.625000	-30.150000	386.500000	1023.000000	1023.000000	2046.000000
39.419998	-0.001638	-0.967783	2.263093	2.034761	-3.346628	-1.919009	0.000000	-10.000000	0.633333	-30.133333	376.500000	1023.000000	1023.000000	2046.000000
39.439999	-0.001823	-1.077511	2.273620	2.048613	-3.518937	-1.880808	0.000000	-10.000000	0.625000	-29.833334	366.500000	1023.000000	1023.000000	2046.000000
39.459999	-0.001406	-0.830668	2.296503	2.342733	-3.618005	-1.851900	0.000000	-10.000000	0.591667	-29.550001	356.500000	1023.000000	1023.000000	2046.000000
39.480000	-0.000973	-0.574848	2.227030	2.751017	-3.630390	-1.922506	0.000000	-10.000000	0.558333	-28.783335	346.500000	1023.000000	1023.000000	2046.000000
39.500000	-0.001145	-0.676435	2.126301	3.085906	-3.814325	-2.074316	0.000000	-10.000000	0.508333	-27.883333	336.833344	1023.000000	1023.000000	2046.000000
39.520000	-0.001509	-0.892102	1.978033	3.245476	-3.889281	-2.226331	0.000000	-10.000000	0.475000	-26.666666	327.500000	1023.000000	1023.000000	2046.000000
39.540001	-0.002138	-1.263283	1.805577	3.215135	-3.926517	-2.357479	0.000000	-10.000000	0.450000	-25.733334	318.666656	1023.000000	1023.000000	2046.000000
39.560001	-0.002883	-1.703870	1.746585	2.859678	-4.016958	-2.293175	0.000000	-10.000000	0.433333	-25.200001	310.166656	1023.000000	1023.000000	2046.000000
39.580002	-0.003677	-2.173074	1.732293	2.422287	-4.171583	-2.156070	0.000000	-10.000000	0.425000	-24.950001	301.666656	1023.000000	1023.000000	2046.000000
39.599998	-0.004281	-2.529890	1.696737	2.163590	-4.219907	-2.170308	0.000000	-10.000000	0.425000	-24.900000	293.333344	1023.000000	1023.000000	2046.000000
39.619999	-0.005090	-3.007977	1.728935	1.964161	-4.455053	-2.246019	0.000000	-10.000000	0.425000	-24.666668	285.000000	1023.000000	1023.000000	2046.000000
39.639999	-0.006298	-3.722234	1.606936	1.837561	-4.668475	-2.498256	0.000000	-10.000000	0.416667	-24.450001	277.000000	1023.000000	1023.000000	2046.000000
39.660000	-0.007698	-4.549741	1.395947	1.642309	-4.864037	-2.723960	0.000000	-10.000000	0.391667	-24.183334	268.833344	1023.000000	1023.000000	2046.000000
39.680000	-0.009055	-5.351520	1.125253	1.471453	-4.979427	-2.968798	0.000000	-10.000000	0.375000	-23.950001	260.666656	1023.000000	1023.000000	2046.000000
39.700001	-0.010390	-6.140233	0.932820	1.149079	-5.146554	-3.075577	0.000000	-10.000000	0.358333	-23.600000	252.666672	1023.000000	1023.000000	2046.000000
39.720001	-0.011874	-7.017518	0.797242	0.684891	-5.410434	-3.089217	0.000000	-10.000000	0.350000	-23.483334	244.833328	1023.000000	1023.000000	2046.000000
39.740002	-0.012398	-7.327368	0.584896	0.559547	-5.357200	-3.114611	0.000000	-10.000000	0.350000	-23.300001	237.000000	1023.000000	1023.000000	2046.000000
39.759998	-0.013542	-8.003518	0.372072	0.285214	-5.587627	-3.073177	0.000000	-10.000000	0.350000	-23.316668	229.000000	1023.000000	1023.000000	2046.000000
39.779999	-0.014718	-8.698055	0.180895	-0.011313	-5.692269	-3.175367	0.000000	-10.000000	0.341667	-22.950001	221.166672	1023.000000	1023.000000	2046.000000
39.799999	-0.016938	-10.010589	0.117817	-0.857780	-5.905038	-3.365588	0.000000	-10.000000	0.333333	-22.466667	213.500000	1023.000000	1023.000000	2046.000000
39.820000	-0.019154	-11.320011	0.181706	-1.693687	-6.123677	-3.684353	0.000000	-10.000000	0.333333	-22.083334	206.166672	1023.000000	1023.000000	2046.000000
39.840000	-0.020864	-12.330867	0.168163	-2.233128	-6.319884	-3.946018	0.000000	-10.000000	0.325000	-22.000000	198.666672	1023.000000	1023.000000	2046.000000
39.860001	-0.021939	-12.965802	-0.086901	-2.262665	-6.394195	-4.222041	0.000000	-10.000000	0.316667	-22.050001	191.333328	1023.000000	1023.000000	2046.000000
39.880001	-0.022248	-13.148848	-0.326040	-2.230767	-6.414514	-4.177526	0.000000	-10.000000	0.300000	-21.600000	183.833328	1023.000000	1023.000000	2046.000000
39.900002	-0.022566	-13.336684	-0.531827	-2.155374	-6.523427	-4.126057	0.000000	-10.000000	0.283333	-20.883333	176.666672	1023.000000	1023.000000	2046.000000
39.919998	-0.023334	-13.790580	-0.826199	-2.072913	-6.675013	-4.216455	0.000000	-10.000000	0.250000	-20.133333	169.666672	1023.000000	1023.000000	2046.000000
39.939999	-0.024950	-14.745658	-1.205652	-1.989401	-6.989377	-4.561227	0.000000	-10.000000	0.216667	-19.700001	163.000000	1023.000000	1023.000000	2046.000000
39.959999	-0.027037	-15.978837	-1.624660	-2.022415	-7.345790	-4.985972	0.000000	-10.000000	0.200000	-19.433334	156.500000	1023.000000	1023.000000	2046.000000
39.980000	-0.028736	-16.982687	-1.942094	-2.153868	-7.646801	-5.239923	0.000000	-10.000000	0.191667	-19.233334	150.000000	1023.000000	1023.000000	2046.000000
40.000000	-0.029631	-17.511869	-2.187761	-2.269774	-7.684007	-5.370327	0.000000	-10.000000	0.191667	-18.916666	143.666672	1023.000000	1023.000000	2046.000000
40.020000	-0.029781	-17.600714	-2.160538	-2.500667	-7.765736	-5.173773	0.000000	-10.000000	0.183333	-18.433332	137.500000	1023.000000	1023.000000	2046.000000
40.040001	-0.029153	-17.229328	-2.075348	-2.395386	-7.794724	-4.963870	0.000000	-10.000000	0.175000	-17.799999	131.500000	1023.000000	1023.000000	2046.000000
40.060001	-0.028799	-17.020489	-2.118410	-2.124951	-7.892643	-4.884484	0.000000	-10.000000	0.150000	-17.066668	125.500000	1023.000000	1023.000000	2046.000000
40.080002	-0.028643	-16.927986	-2.181475	-1.693771	-8.040359	-5.012381	0.000000	-10.000000	0.116667	-16.016666	119.666664	1023.000000	1023.000000	2046.000000
40.099998	-0.028844	-17.046919	-2.303226	-1.392175	-8.186348	-5.165171	0.000000	-10.000000	0.083333	-15.066668	114.166664	1023.000000	1023.000000	2046.000000
40.119999	-0.029000	-17.138771	-2.297805	-1.275063	-8.305724	-5.260179	0.000000	-10.000000	0.058333	-13.866667	109.000000	1023.000000	1023.000000	2046.000000
40.139999	-0.029246	-17.284252	-2.231396	-1.406856	-8.397496	-5.248504	0.000000	-10.000000	0.050000	-13.000000	104.333336	1023.000000	1023.000000	2046.000000
40.160000	-0.029089	-17.191751	-2.147800	-1.629306	-8.315477	-5.099168	0.000000	-10.000000	0.041667	-12.166667	98.666664	1023.000000	1023.000000	2046.000000
40.180000	-0.028962	-17.116808	-2.010848	-1.944352	-8.338330	-4.823277	0.000000	-10.000000	0.033333	-11.733334	93.333336	1023.000000	1023.000000	2046.000000
40.200001	-0.029295	-17.313284	-1.966145	-2.233407	-8.432130	-4.681602	0.000000	-10.000000	0.025000	-11.483334	89.333336	1023.000000	1023.000000	2046.000000
40.220001	-0.029709	-17.557814	-2.010336	-2.349471	-8.478735	-4.719273	0.000000	-10.000000	0.016667	-11.250000	86.666664	1023.000000	1023.000000	2046.000000
40.240002	-0.030488	-18.018543	-2.090355	-2.439012	-8.620481	-4.868695	0.000000	-10.000000	0.008333	-11.050000	84.333336	1023.000000	1023.000000	2046.000000
40.259998	-0.031665	-18.713734	-2.162383	-2.574475	-8.863778	-5.113098	0.000000	-10.000000	0.000000	-10.766666	80.666664	1023.000000	1023.000000	2046.000000
40.279999	-0.032591	-19.261078	-2.251294	-2.764873	-8.993584	-5.251326	0.000000	-10.000000	0.000000	-10.650001	77.166664	1023.000000	1023.000000	2046.000000
40.299999	-0.032924	-19.458237	-2.341518	-2.935406	-8.977482	-5.203830	0.000000	-10.000000	0.000000	-10.566667	73.500000	1023.000000	1023.000000	2046.000000
40.320000	-0.033162	-19.598843	-2.357522	-3.172071	-8.993097	-5.076154	0.000000	-10.000000	0.000000	-10.633333	70.000000	1023.000000	1023.000000	2046.000000
40.340000	-0.033785	-19.966785	-2.328035	-3.592981	-9.206922	-4.838849	0.000000	-10.000000	0.008333	-10.683333	66.500000	1023.000000	1023.000000	2046.000000
40.360001	-0.034107	-20.157339	-2.557966	-3.494134	-9.165748	-4.939491	0.000000	-10.000000	0.008333	-10.700000	62.833332	1023.000000	1023.000000	2046.000000
40.380001	-0.034879	-20.613445	-2.857429	-3.391968	-9.312385	-5.051664	0.000000	-10.000000	0.008333	-10.416667	59.333332	1023.000000	1023.000000	2046.000000
40.400002	-0.036275	-21.438511	-3.084366	-3.589917	-9.533367	-5.230860	0.000000	-10.000000	0.000000	-9.983334	55.833332	1023.000000	1023.000000	2046.000000
40.419998	-0.038074	-22.501877	-3.140375	-4.357777	-9.663608	-5.340118	0.000000	-10.000000	0.000000	-9.466667	52.666668	1023.000000	1023.000000	2046.000000
40.439999	-0.039547	-23.372000	-2.958966	-5.207855	-9.745098	-5.460081	0.000000	-10.000000	0.000000	-9.450000	49.333332	1023.000000	1023.000000	2046.000000
40.459999	-0.040088	-23.692230	-2.753917	-5.602425	-9.724629	-5.611259	0.000000	-10.000000	0.008333	-9.683333	46.166668	1023.000000	1023.000000	2046.000000
40.480000	-0.040318	-23.828045	-2.850347	-5.498223	-9.719416	-5.760059	0.000000	-10.000000	0.008333	-10.150001	42.833332	1023.000000	1023.000000	2046.000000
40.500000	-0.040242	-23.783180	-3.046241	-5.189610	-9.716008	-5.831323	0.000000	-10.000000	0.008333	-9.783334	39.500000	1023.000000	1023.000000	2046.000000
40.520000	-0.040358	-23.851452	-3.311732	-4.938680	-9.792980	-5.808061	0.000000	-10.000000	0.000000	-8.950000	36.333332	1023.000000	1023.000000	2046.000000
40.540001	-0.041212	-24.356373	-3.682750	-4.813396	-9.990091	-5.870134	0.000000	-10.000000	0.000000	-7.833333	33.333332	1023.000000	1023.000000	2046.000000
40.560001	-0.042643	-25.202097	-4.132681	-4.729208	-10.221587	-6.118620	0.000000	-10.000000	0.000000	-7.300000	30.833334	1023.000000	1023.000000	2046.000000
40.580002	-0.043930	-25.962448	-4.479156	-4.687564	-10.414403	-6.381326	0.000000	-10.000000	0.000000	-7.250000	28.166666	1023.000000	1023.000000	2046.000000
40.599998	-0.044841	-26.500774	-4.666273	-4.688046	-10.606530	-6.539925	0.000000	-10.000000	0.000000	-7.383333	25.833334	1023.000000	1023.000000	2046.000000
40.619999	-0.045539	-26.913702	-4.812875	-4.681252	-10.716657	-6.702919	0.000000	-10.000000	0.000000	-7.383333	23.166666	1023.000000	1023.000000	2046.000000
40.639999	-0.045529	-26.907551	-4.855737	-4.684424	-10.683328	-6.684063	0.000000	-10.000000	-0.016667	-7.150000	20.833334	1023.000000	1023.000000	2046.000000
40.660000	-0.044908	-26.540897	-4.809091	-4.515138	-10.660741	-6.555929	0.000000	-10.000000	-0.033333	-6.633334	18.500000	1023.000000	1023.000000	2046.000000
40.680000	-0.044017	-26.014214	-4.799745	-4.158714	-10.676564	-6.379189	0.000000	-10.000000	-0.050000	-5.700000	16.500000	1023.000000	1023.000000	2046.000000
40.700001	-0.043180	-25.519354	-4.822172	-3.803286	-10.663687	-6.230210	0.000000	-10.000000	-0.058333	-3.783333	14.500000	1023.000000	1023.000000	2046.000000
40.720001	-0.042464	-25.096357	-4.800311	-3.456932	-10.659142	-6.179974	0.000000	-10.000000	-0.058333	-1.800000	13.000000	1023.000000	1023.000000	2046.000000
40.740002	-0.041787	-24.696367	-4.685153	-3.193630	-10.627962	-6.189621	0.000000	-10.000000	-0.075000	0.333333	12.166667	1023.000000	1023.000000	2046.000000
40.759998	-0.041406	-24.471050	-4.485561	-3.201072	-10.629865	-6.154554	0.000000	-10.000000	-0.075000	1.533333	12.000000	1023.000000	1023.000000	2046.000000
40.779999	-0.041189	-24.342457	-4.252512	-3.309384	-10.613045	-6.167514	0.000000	-10.000000	-0.075000	2.500000	12.000000	1023.000000	1023.000000	2046.000000
40.799999	-0.040847	-24.140781	-4.049242	-3.496260	-10.541413	-6.053866	0.000000	-10.000000	-0.058333	2.716667	12.000000	1023.000000	1023.000000	2046.000000
40.820000	-0.040488	-23.928185	-3.933597	-3.664889	-10.457943	-5.871756	0.000000	-10.000000	-0.058333	2.550000	12.000000	1023.000000	1023.000000	2046.000000
40.840000	-0.040317	-23.827122	-3.815272	-3.856712	-10.488452	-5.666687	0.000000	-10.000000	-0.058333	2.033333	12.000000	1023.000000	1023.000000	2046.000000
40.860001	-0.040455	-23.908939	-3.810263	-3.917886	-10.495049	-5.685740	0.000000	-10.000000	-0.058333	1.316667	12.000000	1023.000000	1023.000000	2046.000000
40.880001	-0.040439	-23.899464	-3.701701	-3.925054	-10.498403	-5.774307	0.000000	-10.000000	-0.050000	0.633333	12.000000	1023.000000	1023.000000	2046.000000
40.900002	-0.040467	-23.916159	-3.597013	-4.009302	-10.475957	-5.833887	0.000000	-10.000000	-0.058333	0.183333	12.000000	1023.000000	1023.000000	2046.000000
40.919998	-0.040293	-23.813257	-3.611208	-3.986091	-10.341001	-5.874957	0.000000	-10.000000	-0.066667	0.000000	12.000000	1023.000000	1023.000000	2046.000000
40.939999	-0.040111	-23.705359	-3.544434	-4.147428	-10.347328	-5.666168	0.000000	-10.000000	-0.075000	0.000000	12.000000	1023.000000	1023.000000	2046.000000
40.959999	-0.040420	-23.888319	-3.490980	-4.491781	-10.481405	-5.424153	0.000000	-10.000000	-0.083333	0.866667	12.000000	1023.000000	1023.000000	2046.000000
40.980000	-0.039840	-23.545303	-3.575911	-4.187376	-10.245327	-5.536690	0.000000	-10.000000	-0.100000	2.583333	12.000000	1023.000000	1023.000000	2046.000000
41.000000	-0.039489	-23.338062	-3.594951	-4.003303	-10.172767	-5.567041	0.000000	-10.000000	-0.133333	5.550000	12.000000	1023.000000	1023.000000	2046.000000
41.020000	-0.039435	-23.305868	-3.629932	-4.132318	-10.059082	-5.484536	0.000000	-10.000000	-0.158333	8.733334	12.000000	1023.000000	1023.000000	2046.000000
41.040001	-0.039447	-23.313158	-3.487466	-4.614234	-9.886145	-5.325314	0.000000	-10.000000	-0.191667	11.916667	12.000000	1023.000000	1023.000000	2046.000000
41.060001	-0.039107	-23.112242	-3.061440	-5.360572	-9.744703	-4.945524	0.000000	-10.000000	-0.233333	14.466667	12.000000	1023.000000	1023.000000	2046.000000
41.080002	-0.038066	-22.497234	-2.620193	-5.534639	-9.471602	-4.870800	0.000000	-10.000000	-0.291667	16.733334	12.000000	1023.000000	1023.000000	2046.000000
41.099998	-0.036898	-21.806715	-2.388756	-5.292635	-9.190759	-4.934565	0.000000	-10.000000	-0.283333	15.183334	12.000000	1023.000000	1023.000000	2046.000000
41.119999	-0.035677	-21.084856	-2.442950	-4.799079	-8.891996	-4.950830	0.000000	-10.000000	-0.183333	9.666667	8.000000	1023.000000	1023.000000	2046.000000
41.139999	-0.034434	-20.350243	-2.499735	-4.302755	-8.700179	-4.847572	0.000000	-10.000000	-0.066667	3.350000	4.000000	1023.000000	1023.000000	2046.000000
41.160000	-0.033612	-19.864521	-2.537364	-4.012348	-8.662683	-4.652128	0.000000	-10.000000	0.000000	0.000000	0.000000	1023.000000	1023.000000	2046.000000
41.180000	-0.032888	-19.436890	-2.583876	-3.817476	-8.576743	-4.458794	0.000000	-10.000000	0.000000	0.000000	0.000000	1023.000000	1023.000000	2046.000000
41.200001	-0.031909	-18.858496	-2.587581	-3.468427	-8.314224	-4.488264	0.000000	-10.000000	0.000000	0.000000	0.000000	1023.000000	1023.000000	2046.000000
41.220001	-0.030871	-18.244631	-2.490453	-3.160236	-8.109406	-4.484538	0.000000	-10.000000	0.000000	0.000000	0.000000	1023.000000	1023.000000	2046.000000
41.240002	-0.030021	-17.742468	-2.430830	-2.920504	-7.934638	-4.456495	0.000000	-10.000000	0.000000	0.000000	0.000000	1023.000000	1023.000000	2046.000000
41.259998	-0.028504	-16.845661	-2.228374	-2.678190	-7.729335	-4.209762	0.000000	-10.000000	0.000000	0.000000	0.000000	1023.000000	1023.000000	2046.000000
41.279999	-0.026229	-15.501360	-1.946137	-2.384929	-7.474308	-3.695985	0.000000	-10.000000	0.000000	0.000000	0.000000	1023.000000	1023.000000	2046.000000
41.299999	-0.023598	-13.946482	-1.669411	-1.864255	-7.136483	-3.276333	0.000000	-10.000000	0.000000	0.000000	0.000000	1023.000000	1023.000000	2046.000000
41.320000	-0.020765	-12.271958	-1.399100	-1.200087	-6.610547	-3.062224	0.000000	-10.000000	0.000000	0.000000	0.000000	1023.000000	1023.000000	2046.000000
41.340000	-0.018453	-10.905781	-1.047425	-0.780656	-6.221312	-2.856389	0.000000	-10.000000	0.000000	0.000000	0.000000	1023.000000	1023.000000	2046.000000
41.360001	-0.016441	-9.716422	-0.629473	-0.546409	-5.918032	-2.622508	0.000000	-10.000000	0.000000	0.000000	0.000000	1023.000000	1023.000000	2046.000000
41.380001	-0.014367	-8.490894	-0.130415	-0.516760	-5.605207	-2.238513	0.000000	-10.000000	0.000000	0.000000	0.000000	1023.000000	1023.000000	2046.000000
41.400002	-0.012523	-7.400873	0.422892	-0.615411	-5.369642	-1.838712	0.000000	-10.000000	0.000000	0.000000	0.000000	1023.000000	1023.000000	2046.000000
41.419998	-0.010627	-6.280705	0.910445	-0.737311	-5.071891	-1.381948	0.000000	-10.000000	0.000000	0.000000	0.000000	1023.000000	1023.000000	2046.000000
41.439999	-0.008806	-5.204150	1.336084	-0.724881	-4.742353	-1.073000	0.000000	-10.000000	0.000000	0.000000	0.000000	1023.000000	1023.000000	2046.000000
41.459999	-0.006838	-4.041303	1.706808	-0.550950	-4.313776	-0.883386	0.000000	-10.000000	0.000000	0.000000	0.000000	1023.000000	1023.000000	2046.000000
41.480000	-0.005230	-3.091182	2.082229	-0.370965	-3.980016	-0.822430	0.000000	-10.000000	0.000000	0.000000	0.000000	1023.000000	1023.000000	2046.000000
41.500000	-0.003757	-2.220387	2.417362	-0.258450	-3.680533	-0.698765	0.000000	-10.000000	0.000000	0.000000	0.000000	1023.000000	1023.000000	2046.000000
41.520000	-0.002475	-1.462813	2.748985	-0.220333	-3.489903	-0.501561	0.000000	-10.000000	0.000000	0.000000	0.000000	1023.000000	1023.000000	2046.000000
41.540001	-0.001267	-0.749044	3.046361	-0.232129	-3.291790	-0.271486	0.000000	-10.000000	0.000000	0.000000	0.000000	1023.000000	1023.000000	2046.000000
41.560001	-0.000022	-0.012948	3.407872	-0.235442	-3.166384	-0.018994	0.000000	-10.000000	0.000000	0.000000	0.000000	1023.000000	1023.000000	2046.000000
41.580002	0.001395	0.824339	3.808403	-0.378859	-3.023076	0.417871	0.000000	-10.000000	0.000000	0.000000	0.000000	1023.000000	1023.000000	2046.000000
41.599998	0.002892	1.709033	3.986719	-0.118257	-2.679178	0.519749	0.000000	-10.000000	0.000000	0.000000	0.000000	1023.000000	1023.000000	2046.000000
41.619999	0.005107	3.018428	4.063354	0.352096	-2.211408	0.814387	0.000000	-10.000000	0.000000	0.000000	0.000000	1023.000000	1023.000000	2046.000000
41.639999	0.006270	3.705832	4.092699	0.820807	-1.999579	0.791905	0.000000	-10.000000	0.000000	0.000000	0.000000	1023.000000	1023.000000	2046.000000
41.660000	0.006660	3.936035	4.315500	0.724330	-1.973719	0.869924	0.000000	-10.000000	0.000000	0.000000	0.000000	1023.000000	1023.000000	2046.000000
41.680000	0.007112	4.202983	4.715946	0.389454	-1.892987	0.990571	0.000000	-10.000000	0.000000	0.000000	0.000000	1023.000000	1023.000000	2046.000000
41.700001	0.008377	4.950623	5.324103	0.157097	-1.707041	1.176464	0.000000	-10.000000	0.000000	0.000000	0.000000	1023.000000	1023.000000	2046.000000
41.720001	0.010128	5.985678	5.711390	0.358378	-1.435507	1.351416	0.000000	-10.000000	0.000000	0.000000	0.000000	1023.000000	1023.000000	2046.000000
41.740002	0.011790	6.968029	5.694111	0.954843	-1.096258	1.415332	0.000000	-10.000000	0.000000	0.000000	0.000000	1023.000000	1023.000000	2046.000000
41.759998	0.012728	7.522046	5.373426	1.568596	-0.722018	1.302041	0.000000	-10.000000	0.000000	0.000000	0.000000	1023.000000	1023.000000	2046.000000
41.779999	0.012932	7.643082	5.069163	2.090462	-0.573573	1.057029	0.000000	-10.000000	0.000000	0.000000	0.000000	1023.000000	1023.000000	2046.000000
41.799999	0.012722	7.518470	4.825163	2.360902	-0.573673	0.906077	0.000000	-10.000000	0.000000	0.000000	0.000000	1023.000000	1023.000000	2046.000000
41.820000	0.012864	7.602724	4.836823	2.550936	-0.727039	0.942003	0.000000	-10.000000	0.000000	0.000000	0.000000	1023.000000	1023.000000	2046.000000
41.840000	0.013718	8.107209	4.954334	2.879319	-0.741836	1.015392	0.000000	-10.000000	0.000000	0.000000	0.000000	1023.000000	1023.000000	2046.000000
41.860001	0.014937	8.827693	5.041521	3.253716	-0.638870	1.171326	0.000000	-10.000000	0.000000	0.000000	0.000000	1023.000000	1023.000000	2046.000000
41.880001	0.016751	9.899879	5.167357	3.682369	-0.353269	1.403422	0.000000	-10.000000	0.000000	0.000000	0.000000	1023.000000	1023.000000	2046.000000
41.900002	0.019140	11.311796	5.327753	4.101745	0.162178	1.720120	0.000000	-10.000000	0.000000	0.000000	0.000000	1023.000000	1023.000000	2046.000000
41.919998	0.021523	12.720148	5.450326	4.724044	0.627253	1.918524	0.000000	-10.000000	0.000000	0.000000	0.000000	1023.000000	1023.000000	2046.000000
41.939999	0.023722	14.019519	5.743599	5.343001	0.859965	2.072953	0.000000	-10.000000	0.000000	0.000000	0.000000	1023.000000	1023.000000	2046.000000
41.959999	0.025640	15.153346	6.193192	5.705422	0.911370	2.343362	0.000000	-10.000000	0.000000	0.000000	0.000000	1023.000000	1023.000000	2046.000000
41.980000	0.027632	16.330631	6.768414	5.974831	0.996146	2.591241	0.000000	-10.000000	0.000000	0.000000	0.000000	1023.000000	1023.000000	2046.000000
42.000000	0.029768	17.592941	7.388083	6.071737	1.235643	2.897478	0.000000	-10.000000	0.000000	0.000000	0.000000	1023.000000	1023.000000	2046.000000
42.020000	0.031874	18.837507	7.974551	6.082823	1.579758	3.200374	0.000000	-10.000000	0.000000	0.000000	0.000000	1023.000000	1023.000000	2046.000000
42.040001	0.033792	19.971048	8.392514	6.047193	2.048106	3.483235	0.000000	-10.000000	0.000000	0.000000	0.000000	1023.000000	1023.000000	2046.000000
42.060001	0.035663	21.077005	8.708771	6.103776	2.555915	3.708544	0.000000	-10.000000	0.000000	0.000000	0.000000	1023.000000	1023.000000	2046.000000
42.080002	0.036920	21.819916	8.977475	6.160351	2.874264	3.807826	0.000000	-10.000000	0.000000	0.000000	0.000000	1023.000000	1023.000000	2046.000000
42.099998	0.037812	22.347012	9.300710	6.126322	2.990256	3.929724	0.000000	-10.000000	0.000000	0.000000	0.000000	1023.000000	1023.000000	2046.000000
42.119999	0.038143	22.542713	9.710777	5.990117	2.811015	4.030803	0.000000	-10.000000	0.000000	0.000000	0.000000	1023.000000	1023.000000	2046.000000
42.139999	0.038793	22.926466	10.095469	5.877062	2.755020	4.198914	0.000000	-10.000000	0.000000	0.000000	0.000000	1023.000000	1023.000000	2046.000000
42.160000	0.039967	23.620558	10.344483	5.907441	3.003155	4.365478	0.000000	-10.000000	0.000000	0.000000	0.000000	1023.000000	1023.000000	2046.000000
42.180000	0.041299	24.407730	10.512908	5.986365	3.369315	4.539142	0.000000	-10.000000	0.000000	0.000000	0.000000	1023.000000	1023.000000	2046.000000
42.200001	0.042440	25.082109	10.595121	6.034810	3.769699	4.682480	0.000000	-10.000000	0.000000	0.000000	0.000000	1023.000000	1023.000000	2046.000000
42.220001	0.042944	25.380075	10.661398	6.039606	3.947665	4.731405	0.000000	-10.000000	0.000000	0.000000	0.000000	1023.000000	1023.000000	2046.000000
42.240002	0.043838	25.908497	10.589682	6.299494	4.109157	4.910164	0.000000	-10.000000	0.000000	0.000000	0.000000	1023.000000	1023.000000	2046.000000
42.259998	0.044066	26.043102	10.427028	6.602659	4.102681	4.910735	0.000000	-10.000000	0.000000	0.000000	0.000000	1023.000000	1023.000000	2046.000000
42.279999	0.043586	25.759220	10.302915	6.610283	4.042416	4.803606	0.000000	-10.000000	0.000000	0.000000	0.000000	1023.000000	1023.000000	2046.000000
42.299999	0.043095	25.468929	10.425449	6.359812	3.921559	4.762109	0.000000	-10.000000	0.000000	0.000000	0.000000	1023.000000	1023.000000	2046.000000
42.320000	0.042893	25.349791	10.820520	5.981081	3.848536	4.699653	0.000000	-10.000000	0.000000	0.000000	0.000000	1023.000000	1023.000000	2046.000000
42.340000	0.043079	25.459898	11.010826	6.012723	3.767683	4.668664	0.000000	-10.000000	0.000000	0.000000	0.000000	1023.000000	1023.000000	2046.000000
42.360001	0.042942	25.378578	10.921509	6.333678	3.566267	4.557125	0.000000	-10.000000	0.000000	0.000000	0.000000	1023.000000	1023.000000	2046.000000
42.380001	0.042078	24.868313	10.526270	6.647672	3.354496	4.339875	0.000000	-10.000000	0.000000	0.000000	0.000000	1023.000000	1023.000000	2046.000000
42.400002	0.040865	24.151310	10.002714	6.855825	3.142421	4.150351	0.000000	-10.000000	0.000000	0.000000	0.000000	1023.000000	1023.000000	2046.000000
42.419998	0.039997	23.638109	9.553758	7.096057	2.999334	3.988961	0.000000	-10.000000	0.000000	0.000000	0.000000	1023.000000	1023.000000	2046.000000
42.439999	0.039487	23.336754	9.183724	7.368183	2.923847	3.860999	0.000000	-10.000000	0.000000	0.000000	0.000000	1023.000000	1023.000000	2046.000000
42.459999	0.039078	23.094807	8.872114	7.616066	2.841015	3.765612	0.000000	-10.000000	0.000000	0.000000	0.000000	1023.000000	1023.000000	2046.000000
42.480000	0.038594	22.808872	8.575060	7.833651	2.736740	3.663421	0.000000	-10.000000	0.000000	0.000000	0.000000	1023.000000	1023.000000	2046.000000
42.500000	0.038221	22.588480	8.339424	8.023327	2.636674	3.589056	0.000000	-10.000000	0.000000	0.000000	0.000000	1023.000000	1023.000000	2046.000000
42.520000	0.038287	22.627333	8.285701	8.138874	2.580964	3.621793	0.000000	-10.000000	0.000000	0.000000	0.000000	1023.000000	1023.000000	2046.000000
42.540001	0.038678	22.858667	8.265975	8.356867	2.493072	3.742754	0.000000	-10.000000	0.000000	0.000000	0.000000	1023.000000	1023.000000	2046.000000
42.560001	0.039270	23.208824	8.298600	8.735578	2.370790	3.803856	0.000000	-10.000000	0.000000	0.000000	0.000000	1023.000000	1023.000000	2046.000000
42.580002	0.040008	23.644949	8.410232	9.095308	2.271482	3.867926	0.000000	-10.000000	0.000000	0.000000	0.000000	1023.000000	1023.000000	2046.000000
42.599998	0.040736	24.074741	8.553485	9.369293	2.232492	3.919470	0.000000	-10.000000	0.000000	0.000000	0.000000	1023.000000	1023.000000	2046.000000
42.619999	0.041185	24.340109	8.745840	9.443900	2.205571	3.944798	0.000000	-10.000000	0.000000	0.000000	0.000000	1023.000000	1023.000000	2046.000000
42.639999	0.041050	24.260771	8.970089	9.267804	2.062712	3.960166	0.000000	-10.000000	0.000000	0.000000	0.000000	1023.000000	1023.000000	2046.000000
42.660000	0.040776	24.098360	9.118877	9.015311	1.979702	3.984470	0.000000	-10.000000	0.000000	0.000000	0.000000	1023.000000	1023.000000	2046.000000
42.680000	0.040430	23.893946	9.183667	8.844810	1.903329	3.962139	0.000000	-10.000000	0.000000	0.000000	0.000000	1023.000000	1023.000000	2046.000000
42.700001	0.039981	23.628958	9.162005	8.699774	1.879011	3.888167	0.000000	-10.000000	0.000000	0.000000	0.000000	1023.000000	1023.000000	2046.000000
42.720001	0.039499	23.343889	9.061815	8.640437	1.861263	3.780374	0.000000	-10.000000	0.000000	0.000000	0.000000	1023.000000	1023.000000	2046.000000
42.740002	0.038809	22.936344	8.875819	8.606184	1.822689	3.631651	0.000000	-10.000000	0.000000	0.000000	0.000000	1023.000000	1023.000000	2046.000000
42.759998	0.037771	22.322762	8.714944	8.445668	1.640980	3.521171	0.000000	-10.000000	0.000000	0.000000	0.000000	1023.000000	1023.000000	2046.000000
42.779999	0.036711	21.696444	8.531711	8.276038	1.520660	3.368035	0.000000	-10.000000	0.000000	0.000000	0.000000	1023.000000	1023.000000	2046.000000
42.799999	0.035683	21.088781	8.315187	8.110398	1.470368	3.192827	0.000000	-10.000000	0.000000	0.000000	0.000000	1023.000000	1023.000000	2046.000000
42.820000	0.034170	20.194460	8.279684	7.734139	1.095467	3.085169	0.000000	-10.000000	0.000000	0.000000	0.000000	1023.000000	1023.000000	2046.000000
42.840000	0.032827	19.400629	7.965788	7.575721	0.909677	2.949442	0.000000	-10.000000	0.000000	0.000000	0.000000	1023.000000	1023.000000	2046.000000
42.860001	0.030898	18.260803	7.610330	7.362562	0.566147	2.721764	0.000000	-10.000000	0.000000	0.000000	0.000000	1023.000000	1023.000000	2046.000000
42.880001	0.028681	16.950750	7.267262	6.867784	0.316853	2.498851	0.000000	-10.000000	0.000000	0.000000	0.000000	1023.000000	1023.000000	2046.000000
42.900002	0.025833	15.267078	7.024983	5.924057	0.044438	2.273601	0.000000	-10.000000	0.000000	0.000000	0.000000	1023.000000	1023.000000	2046.000000
42.919998	0.023775	14.051150	6.971366	5.038928	-0.119969	2.160826	0.000000	-10.000000	0.000000	0.000000	0.000000	1023.000000	1023.000000	2046.000000
42.939999	0.022303	13.180781	6.800376	4.793988	-0.301834	1.888251	0.000000	-10.000000	0.000000	0.000000	0.000000	1023.000000	1023.000000	2046.000000
42.959999	0.020809	12.298016	6.407147	4.861661	-0.596792	1.625999	0.000000	-10.000000	0.000000	0.000000	0.000000	1023.000000	1023.000000	2046.000000
42.980000	0.019458	11.499584	5.957385	5.098057	-0.840657	1.284799	0.000000	-10.000000	0.000000	0.000000	0.000000	1023.000000	1023.000000	2046.000000
43.000000	0.017852	10.550488	5.499821	5.220174	-1.076615	0.907108	0.000000	-10.000000	0.000000	0.000000	0.000000	1023.000000	1023.000000	2046.000000
43.020000	0.015960	9.432281	5.060994	5.173077	-1.404804	0.603015	0.000000	-10.000000	0.000000	0.000000	0.000000	1023.000000	1023.000000	2046.000000
43.040001	0.013997	8.272120	4.562016	5.116240	-1.644186	0.238050	0.000000	-10.000000	0.000000	0.000000	0.000000	1023.000000	1023.000000	2046.000000
43.060001	0.012111	7.157719	4.148809	4.993466	-1.942660	-0.041897	0.000000	-10.000000	0.000000	0.000000	0.000000	1023.000000	1023.000000	2046.000000
43.080002	0.010539	6.228373	3.759008	4.788742	-2.134955	-0.184421	0.000000	-10.000000	0.000000	0.000000	0.000000	1023.000000	1023.000000	2046.000000
43.099998	0.009171	5.420029	3.496718	4.546664	-2.359327	-0.264026	0.000000	-10.000000	0.000000	0.000000	0.000000	1023.000000	1023.000000	2046.000000
43.119999	0.008609	5.087836	3.375514	4.414384	-2.489350	-0.212712	0.000000	-10.000000	0.000000	0.000000	0.000000	1023.000000	1023.000000	2046.000000
43.139999	0.008867	5.240425	3.357215	4.670284	-2.586804	-0.200271	0.000000	-10.000000	0.000000	0.000000	0.000000	1023.000000	1023.000000	2046.000000
43.160000	0.009159	5.413198	3.398970	5.065034	-2.784741	-0.266065	0.000000	-10.000000	0.000000	0.000000	0.000000	1023.000000	1023.000000	2046.000000
43.180000	0.009184	5.427486	3.325126	5.479519	-2.976695	-0.400464	0.000000	-10.000000	0.241667	-10.516667	0.000000	1023.000000	1023.000000	2046.000000
43.200001	0.008854	5.232766	3.239211	5.787756	-3.169824	-0.624377	0.000000	-10.000000	0.500000	-20.900000	0.000000	1023.000000	1023.000000	2046.000000
43.220001	0.008298	4.904001	3.169400	5.859592	-3.292636	-0.832355	0.000000	-10.000000	0.750000	-31.066668	0.000000	1023.000000	1023.000000	2046.000000
43.240002	0.007754	4.582459	3.088904	5.622497	-3.331777	-0.797165	0.000000	-10.000000	0.758333	-30.733334	0.000000	1023.000000	1023.000000	2046.000000
43.259998	0.007236	4.276198	3.060667	5.214899	-3.397696	-0.601671	0.000000	-10.000000	0.733333	-30.400000	0.000000	1023.000000	1023.000000	2046.000000
43.279999	0.006673	3.943842	3.037377	4.943417	-3.502490	-0.534461	0.000000	-10.000000	0.733333	-30.400000	0.000000	1023.000000	1023.000000	2046.000000
43.299999	0.005668	3.349784	2.962356	4.847645	-3.713897	-0.746319	0.000000	-10.000000	0.716667	-30.333334	0.000000	1023.000000	1023.000000	2046.000000
43.320000	0.003866	2.284629	2.763078	4.736027	-4.013960	-1.200516	0.000000	-10.000000	0.716667	-30.416666	0.000000	1023.000000	1023.000000	2046.000000
43.340000	0.002392	1.413877	2.536743	4.521682	-4.215474	-1.429074	0.000000	-10.000000	0.700000	-30.350000	0.000000	1023.000000	1023.000000	2046.000000
43.360001	0.001314	0.776636	2.315239	4.268616	-4.311734	-1.495486	0.000000	-10.000000	0.700000	-30.250000	0.000000	1023.000000	1023.000000	2046.000000
43.380001	0.000481	0.284374	2.176935	3.859783	-4.398276	-1.354068	0.000000	-10.000000	0.716667	-30.200001	0.000000	1023.000000	1023.000000	2046.000000
43.400002	-0.000804	-0.475262	2.037864	3.490632	-4.618533	-1.385224	0.000000	-10.000000	0.716667	-30.050001	0.000000	1023.000000	1023.000000	2046.000000
43.419998	-0.001779	-1.051507	1.792213	3.303935	-4.656622	-1.491032	0.000000	-10.000000	0.716667	-30.050001	0.000000	1023.000000	1023.000000	2046.000000
43.439999	-0.003881	-2.293617	1.536552	3.066614	-5.143605	-1.753178	0.000000	-10.000000	0.700000	-29.800001	0.000000	1023.000000	1023.000000	2046.000000
43.459999	-0.006303	-3.725203	1.204715	2.751155	-5.555550	-2.125523	0.000000	-10.000000	0.691667	-29.483334	0.000000	1023.000000	1023.000000	2046.000000
43.480000	-0.009308	-5.500960	0.988064	1.901384	-5.925999	-2.464410	0.000000	-10.000000	0.675000	-29.299999	0.000000	1023.000000	1023.000000	2046.000000
43.500000	-0.011920	-7.044576	0.979896	0.828625	-6.180163	-2.672934	0.000000	-10.000000	0.675000	-29.166666	0.000000	1023.000000	1023.000000	2046.000000
43.520000	-0.013667	-8.077203	0.959921	0.119510	-6.294431	-2.862203	0.000000	-10.000000	0.675000	-29.300001	0.000000	1023.000000	1023.000000	2046.000000
43.540001	-0.015209	-8.988433	0.681094	-0.120318	-6.429222	-3.119987	0.000000	-10.000000	0.683333	-29.200001	0.000000	1023.000000	1023.000000	2046.000000
43.560001	-0.016355	-9.665848	0.267955	-0.166349	-6.502295	-3.265158	0.000000	-10.000000	0.641667	-28.666668	0.000000	1023.000000	1023.000000	2046.000000
43.580002	-0.017137	-10.127996	-0.069377	-0.178639	-6.595056	-3.284925	0.000000	-10.000000	0.600000	-27.916668	0.000000	1023.000000	1023.000000	2046.000000
43.599998	-0.017950	-10.608325	-0.401597	-0.245930	-6.686423	-3.274375	0.000000	-10.000000	0.558333	-26.850000	0.000000	1023.000000	1023.000000	2046.000000
43.619999	-0.019117	-11.297898	-0.738836	-0.300220	-6.866631	-3.392213	0.000000	-10.000000	0.541667	-26.083334	0.000000	1023.000000	1023.000000	2046.000000
43.639999	-0.020340	-12.021209	-1.119270	-0.344173	-7.039792	-3.517974	0.000000	-10.000000	0.525000	-25.366667	0.000000	1023.000000	1023.000000	2046.000000
43.660000	-0.021836	-12.905281	-1.481950	-0.396102	-7.257348	-3.769881	0.000000	-10.000000	0.508333	-24.733334	0.000000	1023.000000	1023.000000	2046.000000
43.680000	-0.023419	-13.840446	-1.839453	-0.425868	-7.477459	-4.097667	0.000000	-10.000000	0.500000	-24.116667	0.000000	1023.000000	1023.000000	2046.000000
43.700001	-0.024943	-14.741537	-2.084638	-0.507290	-7.757542	-4.392068	0.000000	-10.000000	0.475000	-23.366667	0.000000	1023.000000	1023.000000	2046.000000
43.720001	-0.025719	-15.199888	-2.196765	-0.485542	-7.964278	-4.553302	0.000000	-10.000000	0.433333	-22.716667	0.000000	1023.000000	1023.000000	2046.000000
43.740002	-0.025934	-15.327041	-2.231708	-0.373855	-8.086972	-4.634506	0.000000	-10.000000	0.383333	-21.983334	0.000000	1023.000000	1023.000000	2046.000000
43.759998	-0.025539	-15.093738	-2.213467	-0.199094	-8.089119	-4.592058	0.000000	-10.000000	0.358333	-21.000000	0.000000	1023.000000	1023.000000	2046.000000
43.779999	-0.024844	-14.683092	-2.222563	-0.082956	-7.963353	-4.414220	0.000000	-10.000000	0.350000	-19.833334	0.000000	1023.000000	1023.000000	2046.000000
43.799999	-0.024657	-14.572023	-2.182343	-0.068335	-7.998692	-4.322655	0.000000	-10.000000	0.316667	-18.616667	0.000000	1023.000000	1023.000000	2046.000000
43.820000	-0.025007	-14.778988	-2.159248	-0.234738	-8.106435	-4.278568	0.000000	-10.000000	0.291667	-17.700001	0.000000	1023.000000	1023.000000	2046.000000
43.840000	-0.025838	-15.270521	-2.189206	-0.417919	-8.231526	-4.431870	0.000000	-10.000000	0.258333	-17.133333	0.000000	1023.000000	1023.000000	2046.000000
43.860001	-0.026814	-15.847275	-2.289049	-0.602939	-8.330551	-4.624736	0.000000	-10.000000	0.250000	-16.733334	0.000000	1023.000000	1023.000000	2046.000000
43.880001	-0.027826	-16.445343	-2.347434	-0.806170	-8.471252	-4.820487	0.000000	-10.000000	0.233333	-16.350000	0.000000	1023.000000	1023.000000	2046.000000
43.900002	-0.028790	-17.014805	-2.383192	-1.081922	-8.653491	-4.896201	0.000000	-10.000000	0.233333	-15.950001	0.000000	1023.000000	1023.000000	2046.000000
43.919998	-0.029714	-17.560713	-2.459620	-1.291254	-8.819818	-4.990021	0.000000	-10.000000	0.233333	-15.716667	0.000000	1023.000000	1023.000000	2046.000000
43.939999	-0.030487	-18.017866	-2.568712	-1.589816	-8.910551	-4.948786	0.000000	-10.000000	0.225000	-15.600000	0.000000	1023.000000	1023.000000	2046.000000
43.959999	-0.031251	-18.469221	-2.695213	-1.860722	-8.985835	-4.927452	0.000000	-10.000000	0.216667	-15.533334	0.000000	1023.000000	1023.000000	2046.000000
43.980000	-0.031977	-18.898329	-2.824726	-1.983160	-9.045884	-5.044558	0.000000	-10.000000	0.208333	-15.416667	0.000000	1023.000000	1023.000000	2046.000000
44.000000	-0.032589	-19.259890	-3.043704	-2.108245	-9.073306	-5.034635	0.000000	-10.000000	0.208333	-15.250000	0.000000	1023.000000	1023.000000	2046.000000
44.020000	-0.033493	-19.794516	-3.251294	-2.276485	-9.319842	-4.946894	0.000000	-10.000000	0.200000	-14.933333	0.000000	1023.000000	1023.000000	2046.000000
44.040001	-0.034838	-20.589502	-3.527510	-2.585377	-9.537880	-4.938735	0.000000	-10.000000	0.200000	-14.416667	0.000000	1023.000000	1023.000000	2046.000000
44.060001	-0.036699	-21.688974	-3.671799	-3.294295	-9.707501	-5.015378	0.000000	-10.000000	0.200000	-14.116667	0.000000	1023.000000	1023.000000	2046.000000
44.080002	-0.038422	-22.707304	-3.659531	-4.146644	-9.785800	-5.115328	0.000000	-10.000000	0.200000	-14.116667	0.000000	1023.000000	1023.000000	2046.000000
44.099998	-0.039376	-23.271006	-3.512882	-4.662500	-9.806067	-5.289558	0.000000	-10.000000	0.208333	-14.466667	0.000000	1023.000000	1023.000000	2046.000000
44.119999	-0.040150	-23.728720	-3.624098	-4.717815	-9.869138	-5.517668	0.000000	-10.000000	0.208333	-14.783334	0.000000	1023.000000	1023.000000	2046.000000
44.139999	-0.040871	-24.154846	-3.939210	-4.480046	-9.954597	-5.780994	0.000000	-10.000000	0.183333	-14.283334	0.000000	1023.000000	1023.000000	2046.000000
44.160000	-0.041754	-24.676687	-4.249326	-4.259718	-10.118927	-6.048716	0.000000	-10.000000	0.150000	-13.316667	0.000000	1023.000000	1023.000000	2046.000000
44.180000	-0.042860	-25.329998	-4.587875	-4.179902	-10.295957	-6.266265	0.000000	-10.000000	0.116667	-12.050000	0.000000	1023.000000	1023.000000	2046.000000
44.200001	-0.044007	-26.008011	-4.903414	-4.188660	-10.485794	-6.430143	0.000000	-10.000000	0.116667	-11.233334	0.000000	1023.000000	1023.000000	2046.000000
44.220001	-0.045058	-26.629513	-5.203951	-4.204499	-10.624592	-6.596471	0.000000	-10.000000	0.116667	-10.800000	0.000000	1023.000000	1023.000000	2046.000000
44.240002	-0.045781	-27.056435	-5.480615	-4.194819	-10.634668	-6.746332	0.000000	-10.000000	0.116667	-10.500000	0.000000	1023.000000	1023.000000	2046.000000
44.259998	-0.046472	-27.465229	-5.682342	-4.192546	-10.688210	-6.902133	0.000000	-10.000000	0.108333	-10.266666	0.000000	1023.000000	1023.000000	2046.000000
44.279999	-0.046855	-27.691149	-5.777021	-4.279652	-10.789109	-6.845367	0.000000	-10.000000	0.100000	-9.933333	0.000000	1023.000000	1023.000000	2046.000000
44.299999	-0.046882	-27.707417	-5.879377	-4.172278	-10.832754	-6.823008	0.000000	-10.000000	0.100000	-9.500000	0.000000	1023.000000	1023.000000	2046.000000
44.320000	-0.046494	-27.478237	-5.953296	-3.864420	-10.859160	-6.801361	0.000000	-10.000000	0.091667	-8.800000	0.000000	1023.000000	1023.000000	2046.000000
44.340000	-0.045976	-27.171593	-5.936985	-3.519403	-10.882370	-6.832835	0.000000	-10.000000	0.075000	-7.633333	0.000000	1023.000000	1023.000000	2046.000000
44.360001	-0.045445	-26.857899	-5.846869	-3.282732	-10.923838	-6.804459	0.000000	-10.000000	0.058333	-6.233334	0.000000	1023.000000	1023.000000	2046.000000
44.380001	-0.044909	-26.541353	-5.694545	-3.183217	-10.879351	-6.784241	0.000000	-10.000000	0.050000	-4.600000	0.000000	1023.000000	1023.000000	2046.000000
44.400002	-0.044746	-26.444731	-5.479854	-3.264865	-10.930900	-6.769114	0.000000	-10.000000	0.041667	-3.383333	0.000000	1023.000000	1023.000000	2046.000000
44.419998	-0.044737	-26.439306	-5.293825	-3.486840	-10.949099	-6.709542	0.000000	-10.000000	0.041667	-2.500000	0.000000	1023.000000	1023.000000	2046.000000
44.439999	-0.044757	-26.451460	-5.151443	-3.729872	-10.935418	-6.634727	0.000000	-10.000000	0.041667	-2.266667	0.000000	1023.000000	1023.000000	2046.000000
44.459999	-0.044780	-26.465261	-5.031958	-3.915847	-10.912827	-6.604630	0.000000	-10.000000	0.050000	-2.350000	0.000000	1023.000000	1023.000000	2046.000000
44.480000	-0.044843	-26.502161	-4.955533	-4.096505	-10.894459	-6.555665	0.000000	-10.000000	0.050000	-2.700000	0.000000	1023.000000	1023.000000	2046.000000
44.500000	-0.045033	-26.614264	-4.924426	-4.246316	-10.908189	-6.535333	0.000000	-10.000000	0.058333	-3.216667	0.000000	1023.000000	1023.000000	2046.000000
44.520000	-0.045244	-26.739084	-4.910921	-4.436682	-10.941334	-6.450148	0.000000	-10.000000	0.066667	-3.733333	0.000000	1023.000000	1023.000000	2046.000000
44.540001	-0.045667	-26.989189	-4.938375	-4.619305	-11.017462	-6.414049	0.000000	-10.000000	0.066667	-4.200000	0.000000	1023.000000	1023.000000	2046.000000
44.560001	-0.046094	-27.241632	-5.031410	-4.778751	-10.993118	-6.438353	0.000000	-10.000000	0.058333	-4.450000	0.000000	1023.000000	1023.000000	2046.000000
44.580002	-0.046418	-27.432764	-5.113813	-4.800218	-11.129263	-6.389471	0.000000	-10.000000	0.050000	-4.483334	0.000000	1023.000000	1023.000000	2046.000000
44.599998	-0.047123	-27.849972	-5.223134	-4.912926	-11.379145	-6.334767	0.000000	-10.000000	0.050000	-4.216667	0.000000	1023.000000	1023.000000	2046.000000
44.619999	-0.048247	-28.513716	-5.461779	-5.189695	-11.445731	-6.416510	0.000000	-10.000000	0.050000	-3.883333	0.000000	1023.000000	1023.000000	2046.000000
44.639999	-0.049521	-29.266670	-5.425216	-5.843150	-11.559892	-6.438413	0.000000	-10.000000	0.066667	-4.066667	0.000000	1023.000000	1023.000000	2046.000000
44.660000	-0.050303	-29.729244	-5.323972	-6.449555	-11.466640	-6.489076	0.000000	-10.000000	0.075000	-4.916667	0.000000	1023.000000	1023.000000	2046.000000
44.680000	-0.050681	-29.952526	-5.153271	-6.744058	-11.445457	-6.609739	0.000000	-10.000000	0.083333	-6.183333	0.000000	1023.000000	1023.000000	2046.000000
44.700001	-0.050777	-30.009411	-5.233545	-6.602223	-11.414506	-6.759136	0.000000	-10.000000	0.075000	-7.016666	0.000000	1023.000000	1023.000000	2046.000000
44.720001	-0.051153	-30.231207	-5.462752	-6.241261	-11.552829	-6.974365	0.000000	-10.000000	0.066667	-6.550000	0.000000	1023.000000	1023.000000	2046.000000
44.740002	-0.051726	-30.569988	-5.812269	-5.909101	-11.629399	-7.219220	0.000000	-10.000000	0.058333	-5.400000	0.000000	1023.000000	1023.000000	2046.000000
44.759998	-0.052558	-31.062056	-6.179843	-5.724208	-11.764969	-7.393036	0.000000	-10.000000	0.050000	-4.066667	0.000000	1023.000000	1023.000000	2046.000000
44.779999	-0.053390	-31.553316	-6.472248	-5.646906	-11.901310	-7.532852	0.000000	-10.000000	0.050000	-3.333333	0.000000	1023.000000	1023.000000	2046.000000
44.799999	-0.054012	-31.921366	-6.729080	-5.581292	-11.929457	-7.681538	0.000000	-10.000000	0.050000	-2.800000	0.000000	1023.000000	1023.000000	2046.000000
44.820000	-0.054439	-32.173355	-6.869812	-5.507992	-12.001249	-7.794300	0.000000	-10.000000	0.050000	-1.983333	0.000000	1023.000000	1023.000000	2046.000000
44.840000	-0.054706	-32.331367	-7.027653	-5.440452	-12.046412	-7.816851	0.000000	-10.000000	0.050000	-1.066667	0.000000	1023.000000	1023.000000	2046.000000
44.860001	-0.054407	-32.154831	-6.993256	-5.326709	-12.121836	-7.713033	0.000000	-10.000000	0.041667	-0.300000	0.000000	1023.000000	1023.000000	2046.000000
44.880001	-0.053648	-31.705830	-6.947851	-5.087243	-12.129229	-7.541506	0.000000	-10.000000	0.033333	0.383333	0.000000	1023.000000	1023.000000	2046.000000
44.900002	-0.052454	-31.000166	-6.812617	-4.748245	-12.115205	-7.324100	0.000000	-10.000000	0.016667	1.616667	0.000000	1023.000000	1023.000000	2046.000000
44.919998	-0.051027	-30.157228	-6.620577	-4.383712	-12.017447	-7.135492	0.000000	-10.000000	0.008333	3.700000	0.000000	1023.000000	1023.000000	2046.000000
44.939999	-0.049548	-29.283117	-6.412666	-4.057494	-11.785118	-7.027840	0.000000	-10.000000	-0.008333	6.116667	0.000000	1023.000000	1023.000000	2046.000000
44.959999	-0.048185	-28.477505	-6.169936	-3.826282	-11.531037	-6.950250	0.000000	-10.000000	-0.025000	8.216667	0.000000	1023.000000	1023.000000	2046.000000
44.980000	-0.047212	-27.902227	-5.942695	-3.797279	-11.310664	-6.851589	0.000000	-10.000000	-0.041667	9.966667	0.000000	1023.000000	1023.000000	2046.000000
45.000000	-0.046567	-27.521301	-5.696312	-3.895100	-11.138794	-6.791093	0.000000	-10.000000	-0.058333	11.566667	0.000000	1023.000000	1023.000000	2046.000000
45.020000	-0.046004	-27.188551	-5.449982	-4.007491	-11.021571	-6.709507	0.000000	-10.000000	-0.075000	12.883333	0.000000	1023.000000	1023.000000	2046.000000
45.040001	-0.045699	-27.007984	-5.209387	-4.204010	-10.997146	-6.597441	0.000000	-10.000000	-0.100000	13.816667	3.500000	1023.000000	1023.000000	2046.000000
45.060001	-0.044847	-26.504583	-4.972579	-4.303964	-10.887720	-6.340319	0.000000	-10.000000	-0.125000	15.216666	15.333333	1023.000000	1023.000000	2046.000000
45.080002	-0.043671	-25.809559	-4.672269	-4.370025	-10.740631	-6.026634	0.000000	-10.000000	-0.141667	16.366667	27.166666	1023.000000	1023.000000	2046.000000
45.099998	-0.042546	-25.144800	-4.447302	-4.443224	-10.577257	-5.677017	0.000000	-10.000000	-0.150000	17.400000	35.500000	1023.000000	1023.000000	2046.000000
45.119999	-0.041286	-24.400217	-4.242995	-4.480163	-10.286476	-5.390584	0.000000	-10.000000	-0.175000	17.950001	37.166668	1023.000000	1023.000000	2046.000000
45.139999	-0.039835	-23.542294	-4.283266	-4.066973	-9.751211	-5.440845	0.000000	-10.000000	-0.208333	18.866667	41.000000	1023.000000	1023.000000	2046.000000
45.160000	-0.038946	-23.017344	-4.242599	-3.930653	-9.671471	-5.172621	0.000000	-10.000000	-0.266667	20.116667	47.000000	1023.000000	1023.000000	2046.000000
45.180000	-0.038650	-22.841892	-4.255264	-3.851024	-9.564481	-5.171124	0.000000	-10.000000	-0.275000	21.299999	53.666668	1023.000000	1023.000000	2046.000000
45.200001	-0.039026	-23.064447	-4.152221	-4.234363	-9.563937	-5.113928	0.000000	-10.000000	-0.283333	22.266666	60.666668	1023.000000	1023.000000	2046.000000
45.220001	-0.039270	-23.208761	-3.774748	-4.871763	-9.542102	-5.020147	0.000000	-10.000000	-0.283333	22.883333	67.833336	1023.000000	1023.000000	2046.000000
45.240002	-0.038363	-22.672766	-3.280604	-5.305759	-9.336209	-4.750194	0.000000	-10.000000	-0.308333	23.233334	75.333336	1023.000000	1023.000000	2046.000000
45.259998	-0.036765	-21.727898	-2.974504	-5.094036	-9.043569	-4.615789	0.000000	-10.000000	-0.350000	23.916666	83.000000	1023.000000	1023.000000	2046.000000
45.279999	-0.035125	-20.759016	-2.949801	-4.578483	-8.765194	-4.465538	0.000000	-10.000000	-0.400000	25.033333	91.000000	1023.000000	1023.000000	2046.000000
45.299999	-0.033431	-19.757576	-3.058783	-3.939694	-8.363147	-4.395952	0.000000	-10.000000	-0.441667	26.300001	99.166664	1023.000000	1023.000000	2046.000000
45.320000	-0.032404	-19.150766	-3.280581	-3.430269	-8.031849	-4.408067	0.000000	-10.000000	-0.483333	27.250000	107.666664	1023.000000	1023.000000	2046.000000
45.340000	-0.031815	-18.802504	-3.421655	-3.063688	-7.841354	-4.475806	0.000000	-10.000000	-0.516667	28.300001	116.500000	1023.000000	1023.000000	2046.000000
45.360001	-0.031204	-18.441528	-3.518094	-2.800150	-7.668748	-4.454536	0.000000	-10.000000	-0.558333	29.150000	125.833336	1023.000000	1023.000000	2046.000000
45.380001	-0.030431	-17.984573	-3.485044	-2.529180	-7.536402	-4.433948	0.000000	-10.000000	-0.600000	29.966667	135.500000	1023.000000	1023.000000	2046.000000
45.400002	-0.029645	-17.520243	-3.425315	-2.314634	-7.439957	-4.340337	0.000000	-10.000000	-0.616667	30.783333	145.500000	1023.000000	1023.000000	2046.000000
45.419998	-0.028723	-16.975382	-3.202432	-2.177903	-7.469759	-4.125288	0.000000	-10.000000	-0.641667	31.416666	155.500000	1023.000000	1023.000000	2046.000000
45.439999	-0.027049	-15.986073	-2.949493	-1.956427	-7.311078	-3.769075	0.000000	-10.000000	-0.658333	32.116669	165.833328	1023.000000	1023.000000	2046.000000
45.459999	-0.024625	-14.553557	-2.600224	-1.518302	-7.046238	-3.388793	0.000000	-10.000000	-0.700000	32.666668	176.333328	1023.000000	1023.000000	2046.000000
45.480000	-0.021758	-12.858978	-2.241143	-1.048312	-6.584268	-2.985255	0.000000	-10.000000	-0.733333	33.666668	187.166672	1023.000000	1023.000000	2046.000000
45.500000	-0.018785	-11.101986	-1.881819	-0.538221	-6.013189	-2.668755	0.000000	-10.000000	-0.758333	34.383335	198.333328	1023.000000	1023.000000	2046.000000
45.520000	-0.016051	-9.486047	-1.463872	-0.237883	-5.458769	-2.325523	0.000000	-10.000000	-0.791667	35.016666	209.666672	1023.000000	1023.000000	2046.000000
45.540001	-0.013654	-8.069456	-1.005344	-0.108736	-4.949106	-2.006270	0.000000	-10.000000	-0.808333	35.583336	221.333328	1023.000000	1023.000000	2046.000000
45.560001	-0.011967	-7.072715	-0.532149	-0.160405	-4.621147	-1.759015	0.000000	-10.000000	-0.841667	36.166668	233.000000	1023.000000	1023.000000	2046.000000
45.580002	-0.010533	-6.224933	-0.004844	-0.271891	-4.440746	-1.507453	0.000000	-10.000000	-0.841667	36.566669	245.000000	1023.000000	1023.000000	2046.000000
45.599998	-0.009085	-5.369290	0.483562	-0.400125	-4.225142	-1.227585	0.000000	-10.000000	-0.858333	36.566669	257.000000	1023.000000	1023.000000	2046.000000
45.619999	-0.008045	-4.754691	1.016348	-0.515391	-4.256354	-0.999293	0.000000	-10.000000	-0.858333	36.833336	269.333344	1023.000000	1023.000000	2046.000000
45.639999	-0.006770	-4.000802	1.509788	-0.656949	-4.185406	-0.668234	0.000000	-10.000000	-0.866667	37.100002	281.666656	1023.000000	1023.000000	2046.000000
45.660000	-0.004889	-2.889486	1.969514	-0.669227	-3.828722	-0.361051	0.000000	-10.000000	-0.866667	37.316666	294.166656	1023.000000	1023.000000	2046.000000
45.680000	-0.002649	-1.565538	2.296674	-0.565576	-3.303760	0.007123	0.000000	-10.000000	-0.858333	37.500000	306.500000	1023.000000	1023.000000	2046.000000
45.700001	-0.000942	-0.556738	2.494975	-0.433247	-2.840992	0.222526	0.000000	-10.000000	-0.850000	37.583332	314.833344	1023.000000	1023.000000	2046.000000
45.720001	0.000731	0.431922	2.500976	0.023871	-2.393398	0.300473	0.000000	-10.000000	-0.841667	37.450001	327.333344	1023.000000	1023.000000	2046.000000
45.740002	0.001718	1.015196	2.620823	0.334244	-2.427483	0.487612	0.000000	-10.000000	-0.833333	37.049999	339.666656	1023.000000	1023.000000	2046.000000
45.759998	0.002135	1.261542	2.807592	0.325860	-2.481924	0.610013	0.000000	-10.000000	-0.816667	36.683334	356.333344	1023.000000	1023.000000	2046.000000
45.779999	0.002589	1.529965	3.224637	0.007575	-2.513793	0.811547	0.000000	-10.000000	-0.791667	36.333332	368.666656	1023.000000	1023.000000	2046.000000
45.799999	0.003776	2.231784	3.815319	-0.242835	-2.272237	0.931537	0.000000	-10.000000	-0.783333	36.116669	381.000000	1023.000000	1023.000000	2046.000000
45.820000	0.005676	3.354423	4.210663	-0.105710	-1.777731	1.027200	0.000000	-10.000000	-0.800000	35.633335	393.000000	1023.000000	1023.000000	2046.000000
45.840000	0.007527	4.448355	4.281438	0.426670	-1.331477	1.071724	0.000000	-10.000000	-0.833333	35.933334	405.000000	1023.000000	1023.000000	2046.000000
45.860001	0.008520	5.035204	4.039220	1.004369	-1.020710	1.012324	0.000000	-10.000000	-0.825000	36.016666	417.000000	1023.000000	1023.000000	2046.000000
45.880001	0.008633	5.102130	3.758513	1.403252	-0.991960	0.932325	0.000000	-10.000000	-0.791667	35.966667	429.000000	1023.000000	1023.000000	2046.000000
45.900002	0.008678	5.128551	3.588411	1.673944	-1.067830	0.934026	0.000000	-10.000000	-0.758333	35.466667	441.000000	1023.000000	1023.000000	2046.000000
45.919998	0.009019	5.330225	3.519436	1.863702	-1.103647	1.050734	0.000000	-10.000000	-0.775000	35.099998	452.833344	1023.000000	1023.000000	2046.000000
45.939999	0.009831	5.809874	3.559183	2.174704	-1.085716	1.161703	0.000000	-10.000000	-0.791667	35.216667	464.500000	1023.000000	1023.000000	2046.000000
45.959999	0.011177	6.605883	3.663907	2.611316	-0.933447	1.264108	0.000000	-10.000000	-0.800000	35.433334	476.166656	1023.000000	1023.000000	2046.000000
45.980000	0.012960	7.659368	3.649768	3.127334	-0.547471	1.429737	0.000000	-10.000000	-0.766667	35.400002	488.000000	1023.000000	1023.000000	2046.000000
46.000000	0.014937	8.828042	3.706928	3.615743	-0.134920	1.640292	0.000000	-10.000000	-0.758333	35.250000	500.000000	1023.000000	1023.000000	2046.000000
46.020000	0.016932	10.006801	3.963540	4.035014	0.028153	1.980093	0.000000	-10.000000	-0.758333	34.916668	511.666656	1023.000000	1023.000000	2046.000000
46.040001	0.018982	11.218281	4.271806	4.421580	0.161696	2.363198	0.000000	-10.000000	-0.758333	34.816669	523.333313	1023.000000	1023.000000	2046.000000
46.060001	0.021257	12.563167	4.673695	4.793540	0.366458	2.729474	0.000000	-10.000000	-0.725000	34.533337	534.833313	1023.000000	1023.000000	2046.000000
46.080002	0.023636	13.968816	5.140329	5.158453	0.662220	3.007815	0.000000	-10.000000	-0.683333	33.916668	546.500000	1023.000000	1023.000000	2046.000000
46.099998	0.025960	15.342471	5.717315	5.386120	0.961626	3.277410	0.000000	-10.000000	-0.658333	33.400002	557.833313	1023.000000	1023.000000	2046.000000
46.119999	0.027801	16.430361	6.263519	5.412526	1.248733	3.505583	0.000000	-10.000000	-0.608333	32.766666	569.166687	1023.000000	1023.000000	2046.000000
46.139999	0.029449	17.404385	6.817047	5.324665	1.518512	3.744161	0.000000	-10.000000	-0.566667	31.916668	580.333313	1023.000000	1023.000000	2046.000000
46.160000	0.030916	18.271252	7.290543	5.241924	1.782677	3.956107	0.000000	-10.000000	-0.516667	30.816668	591.166687	1023.000000	1023.000000	2046.000000
46.180000	0.032240	19.053789	7.625878	5.223508	2.086880	4.117522	0.000000	-10.000000	-0.475000	29.633333	601.500000	1023.000000	1023.000000	2046.000000
46.200001	0.033415	19.748383	7.916462	5.202029	2.348409	4.281485	0.000000	-10.000000	-0.433333	28.400000	611.500000	1023.000000	1023.000000	2046.000000
46.220001	0.034373	20.314695	8.178416	5.129726	2.562395	4.444159	0.000000	-10.000000	-0.383333	27.150000	621.333313	1023.000000	1023.000000	2046.000000
46.240002	0.035031	20.703342	8.504256	4.841586	2.619802	4.737699	0.000000	-10.000000	-0.358333	25.616667	630.666687	1023.000000	1023.000000	2046.000000
46.259998	0.035434	20.941267	8.809986	4.620458	2.620316	4.890507	0.000000	-10.000000	-0.325000	24.766668	639.500000	1023.000000	1023.000000	2046.000000
46.279999	0.036515	21.580160	8.924934	4.796535	2.906240	4.952452	0.000000	-10.000000	-0.300000	23.916668	647.833313	1023.000000	1023.000000	2046.000000
46.299999	0.037570	22.203836	9.037948	5.109196	2.954404	5.102289	0.000000	-10.000000	-0.275000	23.116667	656.000000	1023.000000	1023.000000	2046.000000
46.320000	0.037984	22.448660	8.895960	5.406635	3.119773	5.026293	0.000000	-10.000000	-0.241667	22.216667	663.833313	1023.000000	1023.000000	2046.000000
46.340000	0.038181	22.565107	8.943979	5.390069	3.199198	5.031861	0.000000	-10.000000	-0.216667	20.883333	671.333313	1023.000000	1023.000000	2046.000000
46.360001	0.038531	22.771885	9.162402	5.272504	3.415263	4.921715	0.000000	-10.000000	-0.216667	20.233334	678.500000	1023.000000	1023.000000	2046.000000
46.380001	0.039200	23.167496	9.508089	5.104136	3.634772	4.920500	0.000000	-10.000000	-0.216667	19.433334	685.333313	1023.000000	1023.000000	2046.000000
46.400002	0.039935	23.601665	9.605577	5.267376	3.766389	4.962323	0.000000	-10.000000	-0.225000	19.350000	692.000000	1023.000000	1023.000000	2046.000000
46.419998	0.040110	23.705023	9.443680	5.512980	3.758660	4.989703	0.000000	-10.000000	-0.200000	19.150000	698.500000	1023.000000	1023.000000	2046.000000
46.439999	0.039663	23.440914	9.065759	5.780961	3.714299	4.879896	0.000000	-10.000000	-0.175000	18.700001	705.000000	1023.000000	1023.000000	2046.000000
46.459999	0.039432	23.304119	8.729728	6.043056	3.721357	4.809977	0.000000	-10.000000	-0.158333	18.316668	711.333313	1023.000000	1023.000000	2046.000000
46.480000	0.039531	23.362997	8.583762	6.352551	3.659518	4.767167	0.000000	-10.000000	-0.158333	18.166666	717.500000	1023.000000	1023.000000	2046.000000
46.500000	0.039836	23.543356	8.444000	6.751872	3.691531	4.655953	0.000000	-10.000000	-0.191667	18.883333	723.500000	1023.000000	1023.000000	2046.000000
46.520000	0.039963	23.618349	8.312987	7.136984	3.664442	4.503936	0.000000	-10.000000	-0.200000	19.433332	729.666687	1023.000000	1023.000000	2046.000000
46.540001	0.040233	23.777416	8.158978	7.460903	3.733348	4.424188	0.000000	-10.000000	-0.208333	19.549999	736.000000	1023.000000	1023.000000	2046.000000
46.560001	0.041199	24.348577	8.203481	7.675149	3.883780	4.586166	0.000000	-10.000000	-0.183333	19.433334	742.666687	1023.000000	1023.000000	2046.000000
46.580002	0.042796	25.292315	8.427150	7.751768	4.081779	5.031618	0.000000	-10.000000	-0.150000	18.650000	749.166687	1023.000000	1023.000000	2046.000000
46.599998	0.044823	26.490635	8.715458	8.105336	4.255100	5.414740	0.000000	-10.000000	-0.133333	18.033333	755.500000	1023.000000	1023.000000	2046.000000
46.619999	0.046943	27.743093	8.987358	8.607288	4.497553	5.650894	0.000000	-10.000000	-0.116667	17.116667	761.500000	1023.000000	1023.000000	2046.000000
46.639999	0.048844	28.866590	9.332980	9.051176	4.670901	5.811533	0.000000	-10.000000	-0.108333	16.400000	767.500000	1023.000000	1023.000000	2046.000000
46.660000	0.050184	29.658625	9.672793	9.347841	4.804022	5.833967	0.000000	-10.000000	-0.075000	15.483334	773.166687	1023.000000	1023.000000	2046.000000
46.680000	0.050984	30.131353	10.033265	9.417373	4.875655	5.805062	0.000000	-10.000000	-0.058333	14.416667	778.500000	1023.000000	1023.000000	2046.000000
46.700001	0.051640	30.519114	10.343373	9.254932	5.042309	5.878499	0.000000	-10.000000	-0.050000	13.866667	781.833313	1023.000000	1023.000000	2046.000000
46.720001	0.052586	31.078478	10.681615	9.007641	5.262343	6.126880	0.000000	-10.000000	-0.041667	12.750000	786.666687	1023.000000	1023.000000	2046.000000
46.740002	0.053539	31.641825	11.016076	8.705709	5.403754	6.516285	0.000000	-10.000000	-0.025000	11.166667	791.000000	1023.000000	1023.000000	2046.000000
46.759998	0.054249	32.060898	11.277945	8.548340	5.519487	6.715127	0.000000	-10.000000	0.000000	8.750000	796.500000	1023.000000	1023.000000	2046.000000
46.779999	0.054378	32.137638	11.317135	8.576483	5.632900	6.611121	0.000000	-10.000000	0.025000	6.133333	799.666687	1023.000000	1023.000000	2046.000000
46.799999	0.053794	31.792088	11.384070	8.411581	5.506802	6.489635	0.000000	-10.000000	0.041667	3.166667	802.166687	1023.000000	1023.000000	2046.000000
46.820000	0.052906	31.267580	11.481256	8.153340	5.261315	6.371668	0.000000	-10.000000	0.050000	0.216667	803.500000	1023.000000	1023.000000	2046.000000
46.840000	0.053168	31.422125	11.336579	8.260050	5.519865	6.305632	0.000000	-10.000000	0.058333	-2.233333	804.000000	1023.000000	1023.000000	2046.000000
46.860001	0.053259	31.476128	11.206889	8.291495	5.536738	6.441006	0.000000	-10.000000	0.075000	-4.483334	804.000000	1023.000000	1023.000000	2046.000000
46.880001	0.052671	31.128698	11.004109	8.160860	5.458763	6.504965	0.000000	-10.000000	0.100000	-6.450000	804.000000	1023.000000	1023.000000	2046.000000
46.900002	0.051583	30.485519	10.902291	7.772746	5.327092	6.483390	0.000000	-10.000000	0.116667	-7.866667	804.000000	1023.000000	1023.000000	2046.000000
46.919998	0.050487	29.837683	10.991505	7.323226	5.270709	6.252244	0.000000	-10.000000	0.125000	-9.350000	804.000000	1023.000000	1023.000000	2046.000000
46.939999	0.049825	29.446360	11.088630	7.105876	5.212606	6.039248	0.000000	-10.000000	0.125000	-10.416667	804.000000	1023.000000	1023.000000	2046.000000
46.959999	0.048964	28.937561	10.933124	7.300215	4.995243	5.708979	0.000000	-10.000000	0.116667	-11.150001	804.000000	1023.000000	1023.000000	2046.000000
46.980000	0.047892	28.303967	10.550939	7.496775	4.837573	5.418680	0.000000	-10.000000	0.108333	-10.633333	796.666687	1023.000000	1023.000000	2046.000000
47.000000	0.046976	27.763012	10.102530	7.629890	4.720117	5.310475	0.000000	-10.000000	0.108333	-10.333333	788.333313	1023.000000	1023.000000	2046.000000
47.020000	0.046184	27.294556	9.700445	7.641447	4.594862	5.357802	0.000000	-10.000000	0.125000	-10.733334	778.666687	1023.000000	1023.000000	2046.000000
47.040001	0.045259	26.748276	9.333884	7.687508	4.422994	5.303889	0.000000	-10.000000	0.141667	-11.800000	775.000000	1023.000000	1023.000000	2046.000000
47.060001	0.044156	26.096249	9.037108	7.792770	4.121112	5.145257	0.000000	-10.000000	0.150000	-12.616667	771.000000	1023.000000	1023.000000	2046.000000
47.080002	0.043119	25.483597	8.742143	7.979133	3.860367	4.901955	0.000000	-10.000000	0.150000	-13.266667	766.833313	1023.000000	1023.000000	2046.000000
47.099998	0.041945	24.789364	8.449561	8.122827	3.595979	4.620996	0.000000	-10.000000	0.166667	-13.916667	762.500000	1023.000000	1023.000000	2046.000000
47.119999	0.041059	24.266127	8.348031	8.075556	3.371968	4.470572	0.000000	-10.000000	0.183333	-14.483334	759.500000	1023.000000	1023.000000	2046.000000
47.139999	0.041112	24.297438	8.361697	8.168150	3.304909	4.462681	0.000000	-10.000000	0.225000	-15.750001	754.500000	1023.000000	1023.000000	2046.000000
47.160000	0.042034	24.841871	8.460462	8.427588	3.312405	4.641416	0.000000	-10.000000	0.241667	-16.650002	749.000000	1023.000000	1023.000000	2046.000000
47.180000	0.043271	25.573250	8.576187	8.731700	3.373350	4.892012	0.000000	-10.000000	0.275000	-17.633335	741.500000	1023.000000	1023.000000	2046.000000
47.200001	0.044182	26.111422	8.702313	8.943904	3.374445	5.090760	0.000000	-10.000000	0.275000	-17.900002	735.500000	1023.000000	1023.000000	2046.000000
47.220001	0.044481	26.288553	8.768528	9.088715	3.327131	5.104180	0.000000	-10.000000	0.283333	-18.166668	731.500000	1023.000000	1023.000000	2046.000000
47.240002	0.043969	25.985868	8.795480	9.087686	3.216133	4.886571	0.000000	-10.000000	0.300000	-18.783333	725.500000	1023.000000	1023.000000	2046.000000
47.259998	0.042924	25.368031	8.890549	8.810184	2.995697	4.671599	0.000000	-10.000000	0.341667	-19.500000	719.333313	1023.000000	1023.000000	2046.000000
47.279999	0.042202	24.941517	9.011177	8.423019	2.856103	4.651217	0.000000	-10.000000	0.383333	-20.616667	710.833313	1023.000000	1023.000000	2046.000000
47.299999	0.042008	24.826736	9.049232	8.132657	2.904873	4.739973	0.000000	-10.000000	0.400000	-21.300001	706.333313	1023.000000	1023.000000	2046.000000
47.320000	0.041638	24.608252	9.055158	7.867049	2.833357	4.852687	0.000000	-10.000000	0.416667	-22.283335	699.166687	1023.000000	1023.000000	2046.000000
47.340000	0.040776	24.098852	8.954577	7.588497	2.694782	4.860996	0.000000	-10.000000	0.466667	-23.133333	691.833313	1023.000000	1023.000000	2046.000000
47.360001	0.039510	23.350286	8.786146	7.366690	2.475794	4.721657	0.000000	-10.000000	0.516667	-24.316668	681.833313	1023.000000	1023.000000	2046.000000
47.380001	0.037581	22.210503	8.660769	7.143857	2.064476	4.341402	0.000000	-10.000000	0.550000	-24.916666	676.666687	1023.000000	1023.000000	2046.000000
47.400002	0.036384	21.503162	8.268412	7.228595	2.018649	3.987506	0.000000	-10.000000	0.558333	-25.700001	671.000000	1023.000000	1023.000000	2046.000000
47.419998	0.034527	20.405663	7.995636	7.044083	1.628649	3.737295	0.000000	-10.000000	0.591667	-26.466667	665.166687	1023.000000	1023.000000	2046.000000
47.439999	0.032762	19.362207	7.723664	6.675224	1.490285	3.473035	0.000000	-10.000000	0.625000	-27.316668	656.166687	1023.000000	1023.000000	2046.000000
47.459999	0.030867	18.242523	7.650234	5.790202	1.342816	3.459270	0.000000	-10.000000	0.691667	-28.533335	644.000000	1023.000000	1023.000000	2046.000000
47.480000	0.029332	17.334929	7.708398	4.955631	1.227827	3.443073	0.000000	-10.000000	0.741667	-29.633333	631.333313	1023.000000	1023.000000	2046.000000
47.500000	0.027792	16.425041	7.547690	4.660624	1.009407	3.207321	0.000000	-10.000000	0.791667	-30.900000	618.166687	1023.000000	1023.000000	2046.000000
47.520000	0.026360	15.578495	7.135199	4.836122	0.783268	2.823907	0.000000	-10.000000	0.800000	-31.116667	607.833313	1023.000000	1023.000000	2046.000000
47.540001	0.024829	14.674029	6.720728	4.974007	0.497261	2.482033	0.000000	-10.000000	0.800000	-31.166666	597.333313	1023.000000	1023.000000	2046.000000
47.560001	0.023236	13.732357	6.343785	5.059665	0.229629	2.099278	0.000000	-10.000000	0.800000	-31.033333	587.000000	1023.000000	1023.000000	2046.000000
47.580002	0.021564	12.744408	5.946930	5.051574	-0.013635	1.759539	0.000000	-10.000000	0.808333	-31.200001	576.666687	1023.000000	1023.000000	2046.000000
47.599998	0.019943	11.786225	5.556726	4.949880	-0.271903	1.551523	0.000000	-10.000000	0.816667	-31.333334	569.833313	1023.000000	1023.000000	2046.000000
47.619999	0.018534	10.953671	5.238552	4.847225	-0.516512	1.384406	0.000000	-10.000000	0.816667	-31.600000	562.833313	1023.000000	1023.000000	2046.000000
47.639999	0.016903	9.989720	4.879771	4.722175	-0.800761	1.188536	0.000000	-10.000000	0.816667	-31.733334	552.166687	1023.000000	1023.000000	2046.000000
47.660000	0.015437	9.123183	4.659415	4.576681	-1.084960	0.972047	0.000000	-10.000000	0.816667	-31.866667	541.500000	1023.000000	1023.000000	2046.000000
47.680000	0.014506	8.573030	4.538112	4.478150	-1.264981	0.821750	0.000000	-10.000000	0.825000	-31.866667	531.000000	1023.000000	1023.000000	2046.000000
47.700001	0.014445	8.536811	4.484410	4.693875	-1.373043	0.731570	0.000000	-10.000000	0.833333	-32.050003	524.000000	1023.000000	1023.000000	2046.000000
47.720001	0.014551	8.599518	4.481350	4.970330	-1.472615	0.620452	0.000000	-10.000000	0.833333	-32.216667	513.333313	1023.000000	1023.000000	2046.000000
47.740002	0.014826	8.762012	4.452223	5.291398	-1.557559	0.575950	0.000000	-10.000000	0.825000	-32.150002	499.000000	1023.000000	1023.000000	2046.000000
47.759998	0.015017	8.875281	4.403344	5.529430	-1.600677	0.543185	0.000000	-10.000000	0.808333	-31.966667	488.166656	1023.000000	1023.000000	2046.000000
47.779999	0.014735	8.708606	4.333147	5.450551	-1.724643	0.649552	0.000000	-10.000000	0.800000	-31.883333	473.833344	1023.000000	1023.000000	2046.000000
47.799999	0.013818	8.166681	4.275940	5.241695	-1.932087	0.581133	0.000000	-10.000000	0.816667	-32.000000	463.333344	1023.000000	1023.000000	2046.000000
47.820000	0.012676	7.491510	4.188317	5.019797	-2.078613	0.362009	0.000000	-10.000000	0.833333	-32.216667	449.166656	1023.000000	1023.000000	2046.000000
47.840000	0.011554	6.828614	4.130391	4.722859	-2.227553	0.202917	0.000000	-10.000000	0.850000	-32.350002	442.166656	1023.000000	1023.000000	2046.000000
47.860001	0.010479	6.192974	4.033339	4.460890	-2.352921	0.051666	0.000000	-10.000000	0.850000	-32.700001	431.166656	1023.000000	1023.000000	2046.000000
47.880001	0.009407	5.559512	3.864008	4.245856	-2.431455	-0.118897	0.000000	-10.000000	0.850000	-32.950001	423.833344	1023.000000	1023.000000	2046.000000
47.900002	0.008371	4.947046	3.601875	4.093428	-2.493565	-0.254691	0.000000	-10.000000	0.866667	-33.416668	412.833344	1023.000000	1023.000000	2046.000000
47.919998	0.006719	3.971065	3.451247	3.620710	-2.848783	-0.252108	0.000000	-10.000000	0.883333	-33.700001	405.333344	1023.000000	1023.000000	2046.000000
47.939999	0.005689	3.362488	3.135600	3.469517	-2.938797	-0.303833	0.000000	-10.000000	0.900000	-34.033333	390.166656	1023.000000	1023.000000	2046.000000
47.959999	0.003595	2.124637	2.757288	3.274858	-3.265643	-0.641867	0.000000	-10.000000	0.908333	-34.016666	375.000000	1023.000000	1023.000000	2046.000000
47.980000	0.001493	0.882493	2.467992	2.843261	-3.475915	-0.952845	0.000000	-10.000000	0.916667	-33.933334	363.666656	1023.000000	1023.000000	2046.000000
48.000000	-0.001294	-0.764646	2.367781	1.847381	-3.703548	-1.276260	0.000000	-10.000000	0.900000	-33.599998	356.166656	1023.000000	1023.000000	2046.000000
48.020000	-0.003690	-2.181052	2.341950	0.769785	-3.817337	-1.475450	0.000000	-10.000000	0.875000	-33.233334	345.000000	1023.000000	1023.000000	2046.000000
48.040001	-0.005228	-3.089635	2.317270	0.072405	-3.913799	-1.565510	0.000000	-10.000000	0.850000	-32.866669	333.833344	1023.000000	1023.000000	2046.000000
48.060001	-0.006702	-3.960931	2.128124	-0.213096	-4.224204	-1.651755	0.000000	-10.000000	0.866667	-32.966667	322.833344	1023.000000	1023.000000	2046.000000
48.080002	-0.008017	-4.738105	1.752656	-0.210185	-4.455065	-1.825511	0.000000	-10.000000	0.858333	-32.883335	315.500000	1023.000000	1023.000000	2046.000000
48.099998	-0.009138	-5.400561	1.394187	-0.092827	-4.622049	-2.079872	0.000000	-10.000000	0.841667	-32.500000	304.500000	1023.000000	1023.000000	2046.000000
48.119999	-0.010431	-6.164784	1.054701	-0.015023	-4.804252	-2.400210	0.000000	-10.000000	0.800000	-31.483334	293.666656	1023.000000	1023.000000	2046.000000
48.139999	-0.012274	-7.253745	0.701440	-0.151403	-5.081782	-2.721999	0.000000	-10.000000	0.758333	-30.583334	283.000000	1023.000000	1023.000000	2046.000000
48.160000	-0.014009	-8.279463	0.333316	-0.350596	-5.325611	-2.936571	0.000000	-10.000000	0.716667	-29.966667	272.666656	1023.000000	1023.000000	2046.000000
48.180000	-0.015497	-9.158570	0.077152	-0.604456	-5.633874	-2.997391	0.000000	-10.000000	0.675000	-29.400000	262.666656	1023.000000	1023.000000	2046.000000
48.200001	-0.016748	-9.898271	-0.134649	-0.817393	-5.851462	-3.094766	0.000000	-10.000000	0.658333	-28.900000	253.000000	1023.000000	1023.000000	2046.000000
48.220001	-0.017345	-10.251004	-0.233309	-0.917797	-5.927340	-3.172558	0.000000	-10.000000	0.633333	-28.200001	243.500000	1023.000000	1023.000000	2046.000000
48.240002	-0.017572	-10.384840	-0.306076	-0.764837	-5.952482	-3.361445	0.000000	-10.000000	0.600000	-27.533333	234.000000	1023.000000	1023.000000	2046.000000
48.259998	-0.017831	-10.537964	-0.350966	-0.608253	-6.083031	-3.495714	0.000000	-10.000000	0.558333	-26.816668	224.833328	1023.000000	1023.000000	2046.000000
48.279999	-0.018243	-10.781866	-0.449021	-0.522462	-6.263033	-3.547349	0.000000	-10.000000	0.525000	-25.783333	215.833328	1023.000000	1023.000000	2046.000000
48.299999	-0.018269	-10.796845	-0.509091	-0.425866	-6.409084	-3.452805	0.000000	-10.000000	0.491667	-24.716667	207.333328	1023.000000	1023.000000	2046.000000
48.320000	-0.018517	-10.943756	-0.503282	-0.476724	-6.593483	-3.370267	0.000000	-10.000000	0.458333	-23.633333	199.000000	1023.000000	1023.000000	2046.000000
48.340000	-0.018855	-11.143297	-0.592676	-0.588670	-6.600984	-3.360968	0.000000	-10.000000	0.425000	-22.900002	191.166672	1023.000000	1023.000000	2046.000000
48.360001	-0.019533	-11.543979	-0.698376	-0.721721	-6.586382	-3.537499	0.000000	-10.000000	0.408333	-22.416668	183.500000	1023.000000	1023.000000	2046.000000
48.380001	-0.020592	-12.169706	-0.755702	-1.027408	-6.692030	-3.694566	0.000000	-10.000000	0.400000	-22.050001	176.000000	1023.000000	1023.000000	2046.000000
48.400002	-0.021932	-12.962008	-0.864709	-1.419101	-6.877575	-3.800622	0.000000	-10.000000	0.400000	-21.733334	168.666672	1023.000000	1023.000000	2046.000000
48.419998	-0.023069	-13.633741	-0.934866	-1.773011	-7.152309	-3.773555	0.000000	-10.000000	0.383333	-21.266666	161.333328	1023.000000	1023.000000	2046.000000
48.439999	-0.023862	-14.102533	-0.985518	-1.966026	-7.369587	-3.781401	0.000000	-10.000000	0.366667	-20.750000	154.333328	1023.000000	1023.000000	2046.000000
48.459999	-0.024498	-14.478561	-1.129848	-2.230026	-7.435584	-3.683103	0.000000	-10.000000	0.350000	-20.283335	147.333328	1023.000000	1023.000000	2046.000000
48.480000	-0.025597	-15.128039	-1.290713	-2.568620	-7.585843	-3.682863	0.000000	-10.000000	0.350000	-19.883333	140.666672	1023.000000	1023.000000	2046.000000
48.500000	-0.026169	-15.465884	-1.657797	-2.388708	-7.430192	-3.989187	0.000000	-10.000000	0.333333	-19.466667	134.000000	1023.000000	1023.000000	2046.000000
48.520000	-0.027356	-16.167494	-1.977754	-2.429365	-7.621168	-4.139207	0.000000	-10.000000	0.333333	-19.200001	127.500000	1023.000000	1023.000000	2046.000000
48.540001	-0.029209	-17.262297	-2.226079	-2.884529	-7.860730	-4.290958	0.000000	-10.000000	0.316667	-18.816668	121.000000	1023.000000	1023.000000	2046.000000
48.560001	-0.031694	-18.730921	-2.219850	-3.899397	-8.163307	-4.448368	0.000000	-10.000000	0.300000	-18.383333	114.666664	1023.000000	1023.000000	2046.000000
48.580002	-0.033411	-19.745979	-1.986711	-4.924548	-8.389399	-4.445323	0.000000	-10.000000	0.266667	-17.799999	108.500000	1023.000000	1023.000000	2046.000000
48.599998	-0.033999	-20.093496	-1.729707	-5.418119	-8.489396	-4.456274	0.000000	-10.000000	0.258333	-17.583334	102.500000	1023.000000	1023.000000	2046.000000
48.619999	-0.034197	-20.210518	-1.813155	-5.355109	-8.508590	-4.533664	0.000000	-10.000000	0.258333	-17.433334	96.500000	1023.000000	1023.000000	2046.000000
48.639999	-0.034484	-20.380325	-2.170684	-5.055669	-8.459056	-4.694917	0.000000	-10.000000	0.250000	-17.033335	90.833336	1023.000000	1023.000000	2046.000000
48.660000	-0.035176	-20.789009	-2.681805	-4.714181	-8.409655	-4.983369	0.000000	-10.000000	0.225000	-16.150002	85.166664	1023.000000	1023.000000	2046.000000
48.680000	-0.036526	-21.586775	-3.176636	-4.538677	-8.559964	-5.311498	0.000000	-10.000000	0.208333	-15.200001	80.000000	1023.000000	1023.000000	2046.000000
48.700001	-0.038230	-22.594177	-3.546647	-4.627718	-8.905676	-5.514136	0.000000	-10.000000	0.200000	-14.433333	74.833336	1023.000000	1023.000000	2046.000000
48.720001	-0.039854	-23.553782	-3.815250	-4.732631	-9.270953	-5.734949	0.000000	-10.000000	0.200000	-14.066667	70.000000	1023.000000	1023.000000	2046.000000
48.740002	-0.041112	-24.296911	-3.965550	-4.890727	-9.603716	-5.836919	0.000000	-10.000000	0.200000	-13.766666	65.333336	1023.000000	1023.000000	2046.000000
48.759998	-0.041884	-24.753298	-4.078351	-4.962256	-9.802691	-5.910000	0.000000	-10.000000	0.183333	-13.500000	60.666668	1023.000000	1023.000000	2046.000000
48.779999	-0.041871	-24.745668	-4.088148	-4.962759	-9.844142	-5.850618	0.000000	-10.000000	0.158333	-12.916667	56.333332	1023.000000	1023.000000	2046.000000
48.799999	-0.041052	-24.261635	-4.116809	-4.786833	-9.683617	-5.674377	0.000000	-10.000000	0.125000	-12.216667	52.000000	1023.000000	1023.000000	2046.000000
48.820000	-0.040248	-23.786798	-4.256441	-4.382012	-9.489337	-5.659008	0.000000	-10.000000	0.100000	-11.366667	48.000000	1023.000000	1023.000000	2046.000000
48.840000	-0.039673	-23.446939	-4.396053	-3.987154	-9.355157	-5.708577	0.000000	-10.000000	0.083333	-10.266667	44.166668	1023.000000	1023.000000	2046.000000
48.860001	-0.039583	-23.393444	-4.416887	-3.737063	-9.451669	-5.787826	0.000000	-10.000000	0.066667	-8.983334	40.666668	1023.000000	1023.000000	2046.000000
48.880001	-0.039762	-23.499458	-4.275733	-3.751105	-9.694209	-5.778412	0.000000	-10.000000	0.058333	-7.550000	37.500000	1023.000000	1023.000000	2046.000000
48.900002	-0.039979	-23.627831	-4.093364	-3.931131	-9.891007	-5.712328	0.000000	-10.000000	0.050000	-6.450000	34.833332	1023.000000	1023.000000	2046.000000
48.919998	-0.040269	-23.799212	-3.942928	-4.243173	-10.015757	-5.597355	0.000000	-10.000000	0.058333	-5.716667	32.500000	1023.000000	1023.000000	2046.000000
48.939999	-0.040252	-23.789053	-3.778154	-4.480764	-10.024050	-5.506084	0.000000	-10.000000	0.058333	-5.383333	30.833334	1023.000000	1023.000000	2046.000000
48.959999	-0.039903	-23.582750	-3.698951	-4.631456	-9.862680	-5.389662	0.000000	-10.000000	0.066667	-5.316667	29.166666	1023.000000	1023.000000	2046.000000
48.980000	-0.039712	-23.469601	-3.764594	-4.686208	-9.637851	-5.380949	0.000000	-10.000000	0.058333	-5.333333	27.500000	1023.000000	1023.000000	2046.000000
49.000000	-0.039790	-23.516050	-3.922298	-4.739466	-9.435698	-5.418588	0.000000	-10.000000	0.075000	-5.450000	25.500000	1023.000000	1023.000000	2046.000000
49.020000	-0.040453	-23.907818	-4.044648	-4.840911	-9.495286	-5.526973	0.000000	-10.000000	0.066667	-5.500000	23.500000	1023.000000	1023.000000	2046.000000
49.040001	-0.041534	-24.546452	-3.948945	-5.166463	-9.879967	-5.551077	0.000000	-10.000000	0.066667	-5.583333	21.666666	1023.000000	1023.000000	2046.000000
49.060001	-0.042695	-25.232685	-3.915100	-5.554860	-10.228869	-5.533855	0.000000	-10.000000	0.058333	-5.566667	20.000000	1023.000000	1023.000000	2046.000000
49.080002	-0.042903	-25.355450	-3.930313	-5.600516	-10.285666	-5.538955	0.000000	-10.000000	0.058333	-5.533333	18.333334	1023.000000	1023.000000	2046.000000
49.099998	-0.042746	-25.262629	-4.125398	-5.455482	-10.193387	-5.488361	0.000000	-10.000000	0.058333	-5.416667	16.500000	1023.000000	1023.000000	2046.000000
49.119999	-0.043062	-25.449686	-4.362500	-5.512189	-10.055971	-5.519026	0.000000	-10.000000	0.050000	-5.266667	14.500000	1023.000000	1023.000000	2046.000000
49.139999	-0.044133	-26.082327	-4.449604	-6.181148	-9.920144	-5.531431	0.000000	-10.000000	0.050000	-5.133333	12.666667	1023.000000	1023.000000	2046.000000
49.160000	-0.045490	-26.884712	-4.279525	-6.980473	-9.972509	-5.652205	0.000000	-10.000000	0.058333	-5.366667	11.000000	1023.000000	1023.000000	2046.000000
49.180000	-0.046470	-27.463657	-3.926469	-7.501354	-10.238313	-5.797523	0.000000	-10.000000	0.058333	-5.966667	9.333333	1023.000000	1023.000000	2046.000000
49.200001	-0.047010	-27.783056	-3.858526	-7.553922	-10.468356	-5.902254	0.000000	-10.000000	0.058333	-6.783333	7.333333	1023.000000	1023.000000	2046.000000
49.220001	-0.047220	-27.907120	-4.073119	-7.241659	-10.535318	-6.057024	0.000000	-10.000000	0.058333	-7.066667	5.000000	1023.000000	1023.000000	2046.000000
49.240002	-0.047082	-27.825556	-4.486804	-6.738330	-10.355087	-6.245335	0.000000	-10.000000	0.058333	-6.383333	2.666667	1023.000000	1023.000000	2046.000000
49.259998	-0.047469	-28.054195	-4.959884	-6.428228	-10.285735	-6.380349	0.000000	-10.000000	0.058333	-5.283333	0.833333	1023.000000	1023.000000	2046.000000
49.279999	-0.048387	-28.596991	-5.359092	-6.369967	-10.394578	-6.473352	0.000000	-10.000000	0.050000	-4.266667	-0.666667	1023.000000	1023.000000	2046.000000
49.299999	-0.049472	-29.238186	-5.560645	-6.349477	-10.679287	-6.648777	0.000000	-10.000000	0.050000	-4.050000	-2.000000	1023.000000	1023.000000	2046.000000
49.320000	-0.050404	-29.788794	-5.650859	-6.416205	-10.986171	-6.735560	0.000000	-10.000000	0.050000	-4.016667	-3.333333	1023.000000	1023.000000	2046.000000
49.340000	-0.051003	-30.142509	-5.716716	-6.439537	-11.176871	-6.809385	0.000000	-10.000000	0.050000	-4.016667	-4.666667	1023.000000	1023.000000	2046.000000
49.360001	-0.050672	-29.947281	-5.757410	-6.365113	-11.066256	-6.758503	0.000000	-10.000000	0.050000	-3.716667	-6.000000	1023.000000	1023.000000	2046.000000
49.380001	-0.049563	-29.291542	-5.810156	-6.012912	-10.796583	-6.671890	0.000000	-10.000000	0.050000	-3.233333	-7.333333	1023.000000	1023.000000	2046.000000
49.400002	-0.048581	-28.711432	-5.863549	-5.588673	-10.693299	-6.565911	0.000000	-10.000000	0.050000	-2.450000	-8.333333	1023.000000	1023.000000	2046.000000
49.419998	-0.047927	-28.324911	-5.832911	-5.321733	-10.732701	-6.437567	0.000000	-10.000000	0.033333	-0.750000	-8.833333	1023.000000	1023.000000	2046.000000
49.439999	-0.047413	-28.020811	-5.677711	-5.060153	-10.846605	-6.436343	0.000000	-10.000000	0.025000	0.983333	-9.000000	1023.000000	1023.000000	2046.000000
49.459999	-0.046600	-27.540354	-5.403618	-4.936794	-10.876007	-6.323935	0.000000	-10.000000	0.008333	2.750000	-9.000000	1023.000000	1023.000000	2046.000000
49.480000	-0.045577	-26.936249	-5.245564	-4.837839	-10.623447	-6.229399	0.000000	-10.000000	0.008333	3.766667	-9.000000	1023.000000	1023.000000	2046.000000
49.500000	-0.044705	-26.420698	-5.123199	-4.760445	-10.374901	-6.162153	0.000000	-10.000000	0.000000	4.450000	-9.000000	1023.000000	1023.000000	2046.000000
49.520000	-0.044570	-26.340616	-4.997855	-4.965720	-10.314631	-6.062411	0.000000	-10.000000	0.000000	4.433333	-9.000000	1023.000000	1023.000000	2046.000000
49.540001	-0.044858	-26.510880	-4.862708	-5.263710	-10.429599	-5.954863	0.000000	-10.000000	0.008333	3.783333	-9.000000	1023.000000	1023.000000	2046.000000
49.560001	-0.044949	-26.564646	-4.700534	-5.451814	-10.467558	-5.944740	0.000000	-10.000000	0.016667	2.966667	-9.000000	1023.000000	1023.000000	2046.000000
49.580002	-0.044868	-26.517059	-4.510472	-5.572959	-10.505020	-5.928608	0.000000	-10.000000	0.033333	2.116667	-9.000000	1023.000000	1023.000000	2046.000000
49.599998	-0.044657	-26.392515	-4.457719	-5.640319	-10.409773	-5.884704	0.000000	-10.000000	0.041667	1.150000	-9.000000	1023.000000	1023.000000	2046.000000
49.619999	-0.044603	-26.360159	-4.453147	-5.627258	-10.342743	-5.937010	0.000000	-10.000000	0.050000	0.433333	-9.000000	1023.000000	1023.000000	2046.000000
49.639999	-0.044739	-26.440531	-4.532018	-5.667607	-10.273106	-5.967802	0.000000	-10.000000	0.050000	0.000000	-9.000000	1023.000000	1023.000000	2046.000000
49.660000	-0.044714	-26.425978	-4.609974	-5.654408	-10.163568	-5.998028	0.000000	-10.000000	0.050000	-0.300000	-9.000000	1023.000000	1023.000000	2046.000000
49.680000	-0.045553	-26.921843	-4.543642	-6.102576	-10.457416	-5.818211	0.000000	-10.000000	0.050000	-1.033333	-9.000000	1023.000000	1023.000000	2046.000000
49.700001	-0.045551	-26.920885	-4.659235	-6.045867	-10.432213	-5.783569	0.000000	-10.000000	0.050000	-1.883333	-9.333333	1023.000000	1023.000000	2046.000000
49.720001	-0.046070	-27.227654	-4.767561	-6.043474	-10.564912	-5.851706	0.000000	-10.000000	0.041667	-2.350000	-10.000000	1023.000000	1023.000000	2046.000000
49.740002	-0.046938	-27.740602	-4.834498	-6.458134	-10.572545	-5.875426	0.000000	-10.000000	0.041667	-2.233333	-10.666667	1023.000000	1023.000000	2046.000000
49.759998	-0.048192	-28.481546	-4.662984	-7.264554	-10.648678	-5.905331	0.000000	-10.000000	0.041667	-2.250000	-11.000000	1023.000000	1023.000000	2046.000000
49.779999	-0.048661	-28.758764	-4.401841	-7.780809	-10.574374	-6.001739	0.000000	-10.000000	0.058333	-2.800000	-11.500000	1023.000000	1023.000000	2046.000000
49.799999	-0.048694	-28.778273	-4.344202	-7.765229	-10.487801	-6.181041	0.000000	-10.000000	0.058333	-3.866667	-12.333333	1023.000000	1023.000000	2046.000000
49.820000	-0.048852	-28.871817	-4.535778	-7.401392	-10.513306	-6.421341	0.000000	-10.000000	0.058333	-4.766667	-13.833333	1023.000000	1023.000000	2046.000000
49.840000	-0.049190	-29.071379	-4.877667	-7.101149	-10.588685	-6.503877	0.000000	-10.000000	0.050000	-4.483334	-15.500000	1023.000000	1023.000000	2046.000000
49.860001	-0.049741	-29.396950	-5.163671	-6.950758	-10.744945	-6.537575	0.000000	-10.000000	0.050000	-3.416667	-17.000000	1023.000000	1023.000000	2046.000000
49.880001	-0.050322	-29.740107	-5.491775	-6.834205	-10.804310	-6.609817	0.000000	-10.000000	0.041667	-2.050000	-17.833334	1023.000000	1023.000000	2046.000000
49.900002	-0.050789	-30.016117	-5.692375	-6.708238	-10.895738	-6.719765	0.000000	-10.000000	0.041667	-1.416667	-18.000000	1023.000000	1023.000000	2046.000000
49.919998	-0.051056	-30.174259	-5.835055	-6.569978	-10.963808	-6.805416	0.000000	-10.000000	0.033333	-1.250000	-18.000000	1023.000000	1023.000000	2046.000000
49.939999	-0.051472	-30.419935	-5.940832	-6.357808	-11.097373	-7.023921	0.000000	-10.000000	0.025000	-0.516667	-18.000000	1023.000000	1023.000000	2046.000000
49.959999	-0.051650	-30.525215	-6.070707	-6.230048	-11.076599	-7.147862	0.000000	-10.000000	0.008333	0.216667	-18.000000	1023.000000	1023.000000	2046.000000
49.980000	-0.051078	-30.187351	-5.964437	-6.092340	-11.053402	-7.077172	0.000000	-10.000000	-0.008333	1.766667	-18.000000	1023.000000	1023.000000	2046.000000
50.000000	-0.049728	-29.389334	-5.888071	-5.786974	-10.886857	-6.827433	0.000000	-10.000000	-0.025000	3.583333	-18.000000	1023.000000	1023.000000	2046.000000
50.020000	-0.047743	-28.216087	-5.713850	-5.452995	-10.653308	-6.395935	0.000000	-10.000000	-0.050000	6.716667	-18.000000	1023.000000	1023.000000	2046.000000
50.040001	-0.045488	-26.883493	-5.483423	-5.050016	-10.350165	-5.999888	0.000000	-10.000000	-0.083333	10.350000	-18.000000	1023.000000	1023.000000	2046.000000
50.060001	-0.043485	-25.699722	-5.223816	-4.607460	-10.082590	-5.785854	0.000000	-10.000000	-0.141667	13.816667	-18.000000	1023.000000	1023.000000	2046.000000
50.080002	-0.042010	-24.827658	-4.927516	-4.387784	-9.916483	-5.595877	0.000000	-10.000000	-0.191667	16.666668	-18.000000	1023.000000	1023.000000	2046.000000
50.099998	-0.041086	-24.281790	-4.657301	-4.334869	-9.783527	-5.506092	0.000000	-10.000000	-0.258333	19.033335	-10.833333	1023.000000	1023.000000	2046.000000
50.119999	-0.039832	-23.540966	-4.373554	-4.383055	-9.464148	-5.320209	0.000000	-10.000000	-0.308333	21.516668	6.500000	1023.000000	1023.000000	2046.000000
50.139999	-0.038112	-22.524332	-4.015841	-4.621683	-9.103477	-4.783329	0.000000	-10.000000	-0.358333	23.300001	23.833334	1023.000000	1023.000000	2046.000000
50.160000	-0.036270	-21.435747	-3.637448	-4.772841	-8.749047	-4.276410	0.000000	-10.000000	-0.391667	24.700001	36.666668	1023.000000	1023.000000	2046.000000
50.180000	-0.034640	-20.472271	-3.258727	-4.600981	-8.476427	-4.136136	0.000000	-10.000000	-0.425000	25.483334	42.333332	1023.000000	1023.000000	2046.000000
50.200001	-0.033716	-19.926119	-2.960787	-4.484821	-8.360342	-4.120168	0.000000	-10.000000	-0.475000	26.683332	50.833332	1023.000000	1023.000000	2046.000000
50.220001	-0.032896	-19.441618	-2.773190	-4.426821	-8.151696	-4.089911	0.000000	-10.000000	-0.516667	27.966667	59.666668	1023.000000	1023.000000	2046.000000
50.240002	-0.031202	-18.440153	-2.503067	-4.411824	-7.774054	-3.751208	0.000000	-10.000000	-0.566667	29.299999	68.666664	1023.000000	1023.000000	2046.000000
50.259998	-0.029313	-17.323895	-2.179418	-4.588854	-7.404281	-3.151342	0.000000	-10.000000	-0.608333	30.533333	78.166664	1023.000000	1023.000000	2046.000000
50.279999	-0.027391	-16.188217	-1.792167	-4.599363	-7.055070	-2.741616	0.000000	-10.000000	-0.641667	31.650000	88.166664	1023.000000	1023.000000	2046.000000
50.299999	-0.026195	-15.480998	-1.537782	-4.429150	-6.792671	-2.721395	0.000000	-10.000000	-0.666667	32.266666	98.500000	1023.000000	1023.000000	2046.000000
50.320000	-0.025060	-14.810515	-1.374344	-4.188895	-6.648891	-2.598385	0.000000	-10.000000	-0.708333	32.750000	109.166664	1023.000000	1023.000000	2046.000000
50.340000	-0.024437	-14.442204	-1.274727	-3.943222	-6.629350	-2.594905	0.000000	-10.000000	-0.766667	33.116665	120.000000	1023.000000	1023.000000	2046.000000
50.360001	-0.023516	-13.897710	-1.123304	-3.943449	-6.335525	-2.495433	0.000000	-10.000000	-0.800000	33.916668	131.000000	1023.000000	1023.000000	2046.000000
50.380001	-0.022137	-13.082983	-0.640929	-4.443740	-5.927994	-2.070319	0.000000	-10.000000	-0.808333	34.666668	142.166672	1023.000000	1023.000000	2046.000000
50.400002	-0.020270	-11.979573	0.006647	-4.877068	-5.490389	-1.618763	0.000000	-10.000000	-0.800000	35.150002	153.500000	1023.000000	1023.000000	2046.000000
50.419998	-0.018464	-10.912370	0.407897	-4.671352	-5.111417	-1.537498	0.000000	-10.000000	-0.808333	35.266666	165.166672	1023.000000	1023.000000	2046.000000
50.439999	-0.017372	-10.266821	0.517879	-4.091610	-4.992090	-1.701000	0.000000	-10.000000	-0.833333	35.566666	177.000000	1023.000000	1023.000000	2046.000000
50.459999	-0.016874	-9.972728	0.321792	-3.547543	-4.887028	-1.859948	0.000000	-10.000000	-0.866667	36.133335	189.000000	1023.000000	1023.000000	2046.000000
50.480000	-0.016389	-9.685892	0.195521	-3.181575	-4.815586	-1.884253	0.000000	-10.000000	-0.891667	36.700001	201.000000	1023.000000	1023.000000	2046.000000
50.500000	-0.015426	-9.116742	0.092268	-2.884652	-4.603393	-1.720966	0.000000	-10.000000	-0.908333	36.866669	213.000000	1023.000000	1023.000000	2046.000000
50.520000	-0.014167	-8.372667	0.098062	-2.671027	-4.412751	-1.386951	0.000000	-10.000000	-0.908333	37.183334	225.166672	1023.000000	1023.000000	2046.000000
50.540001	-0.012779	-7.552127	0.105136	-2.274317	-4.169166	-1.213780	0.000000	-10.000000	-0.916667	37.450001	237.500000	1023.000000	1023.000000	2046.000000
50.560001	-0.011684	-6.905438	0.083292	-1.772115	-3.989845	-1.226771	0.000000	-10.000000	-0.916667	37.900002	250.000000	1023.000000	1023.000000	2046.000000
50.580002	-0.011011	-6.507759	0.082947	-1.343346	-3.892095	-1.355266	0.000000	-10.000000	-0.916667	37.950001	262.500000	1023.000000	1023.000000	2046.000000
50.599998	-0.009899	-5.850320	0.263725	-1.144050	-3.750090	-1.219905	0.000000	-10.000000	-0.908333	37.933334	275.166656	1023.000000	1023.000000	2046.000000
50.619999	-0.008226	-4.861333	0.546731	-0.854798	-3.601466	-0.951799	0.000000	-10.000000	-0.900000	37.799999	287.833344	1023.000000	1023.000000	2046.000000
50.639999	-0.005627	-3.325640	0.844642	-0.383759	-3.224324	-0.562198	0.000000	-10.000000	-0.900000	37.466667	300.500000	1023.000000	1023.000000	2046.000000
50.660000	-0.002567	-1.517299	1.280726	0.099644	-2.826866	-0.070803	0.000000	-10.000000	-0.900000	37.500000	313.166656	1023.000000	1023.000000	2046.000000
50.680000	0.000439	0.259523	1.762747	0.485023	-2.370708	0.382460	0.000000	-10.000000	-0.900000	37.283333	325.666656	1023.000000	1023.000000	2046.000000
50.700001	0.003141	1.856287	2.319099	0.718289	-1.982263	0.801162	0.000000	-10.000000	-0.908333	37.483334	338.166656	1023.000000	1023.000000	2046.000000
50.720001	0.005131	3.032368	2.826597	0.745016	-1.647193	1.107949	0.000000	-10.000000	-0.908333	37.250000	350.500000	1023.000000	1023.000000	2046.000000
50.740002	0.006774	4.003385	3.331867	0.763789	-1.343965	1.251694	0.000000	-10.000000	-0.916667	37.566669	363.000000	1023.000000	1023.000000	2046.000000
50.759998	0.008275	4.890729	3.766201	0.733408	-1.042869	1.433988	0.000000	-10.000000	-0.908333	37.416668	375.500000	1023.000000	1023.000000	2046.000000
50.779999	0.009416	5.564781	4.182700	0.764761	-0.869142	1.486462	0.000000	-10.000000	-0.891667	37.333336	388.000000	1023.000000	1023.000000	2046.000000
50.799999	0.010690	6.318073	4.598818	0.725085	-0.692612	1.686782	0.000000	-10.000000	-0.866667	37.100002	400.500000	1023.000000	1023.000000	2046.000000
50.820000	0.012360	7.304509	5.070086	0.786235	-0.403224	1.851412	0.000000	-10.000000	-0.833333	36.933334	412.833344	1023.000000	1023.000000	2046.000000
50.840000	0.014371	8.493107	5.490636	0.916081	-0.052357	2.138747	0.000000	-10.000000	-0.808333	36.716667	425.333344	1023.000000	1023.000000	2046.000000
50.860001	0.016118	9.525525	5.820398	0.945442	0.242819	2.516866	0.000000	-10.000000	-0.775000	36.116669	437.666656	1023.000000	1023.000000	2046.000000
50.880001	0.017672	10.443888	6.167973	0.871743	0.467308	2.936864	0.000000	-10.000000	-0.758333	35.616669	450.000000	1023.000000	1023.000000	2046.000000
50.900002	0.018801	11.111346	6.476614	0.786864	0.624104	3.223766	0.000000	-10.000000	-0.766667	35.233334	461.833344	1023.000000	1023.000000	2046.000000
50.919998	0.019769	11.683532	6.573593	1.036215	0.999738	3.073985	0.000000	-10.000000	-0.783333	35.200001	473.500000	1023.000000	1023.000000	2046.000000
50.939999	0.020876	12.337981	6.798483	1.253097	1.083639	3.202761	0.000000	-10.000000	-0.775000	35.033333	485.166656	1023.000000	1023.000000	2046.000000
50.959999	0.022312	13.186169	6.949303	1.617109	1.150411	3.469345	0.000000	-10.000000	-0.741667	34.483334	497.000000	1023.000000	1023.000000	2046.000000
50.980000	0.023545	13.914840	7.087376	1.824541	1.333778	3.669145	0.000000	-10.000000	-0.691667	33.950001	508.666656	1023.000000	1023.000000	2046.000000
51.000000	0.024871	14.698497	7.357911	1.882111	1.608361	3.850113	0.000000	-10.000000	-0.633333	33.066666	520.000000	1023.000000	1023.000000	2046.000000
51.020000	0.026100	15.425072	7.865084	1.592224	1.878968	4.088796	0.000000	-10.000000	-0.591667	32.099998	531.166687	1023.000000	1023.000000	2046.000000
51.040001	0.027174	16.059755	8.294875	1.527374	2.100303	4.137204	0.000000	-10.000000	-0.550000	30.933332	542.000000	1023.000000	1023.000000	2046.000000
51.060001	0.028066	16.587145	8.403227	1.920008	2.249686	4.014225	0.000000	-10.000000	-0.541667	30.066668	552.500000	1023.000000	1023.000000	2046.000000
51.080002	0.028123	16.620621	8.264217	2.290570	2.202410	3.863424	0.000000	-10.000000	-0.508333	29.650000	562.500000	1023.000000	1023.000000	2046.000000
51.099998	0.027730	16.388153	7.930402	2.599488	2.211564	3.646698	0.000000	-10.000000	-0.483333	28.716667	572.500000	1023.000000	1023.000000	2046.000000
51.119999	0.027805	16.432522	7.773424	2.882047	2.193930	3.583121	0.000000	-10.000000	-0.441667	27.966667	582.333313	1023.000000	1023.000000	2046.000000
51.139999	0.028527	16.859413	7.636738	3.301949	2.353959	3.566768	0.000000	-10.000000	-0.416667	27.100000	591.833313	1023.000000	1023.000000	2046.000000
51.160000	0.029484	17.425264	7.561068	3.729058	2.482152	3.652987	0.000000	-10.000000	-0.400000	26.633333	601.000000	1023.000000	1023.000000	2046.000000
51.180000	0.030316	17.916641	7.460814	4.099436	2.574182	3.782209	0.000000	-10.000000	-0.400000	26.333334	610.000000	1023.000000	1023.000000	2046.000000
51.200001	0.030882	18.251404	7.366198	4.397927	2.601238	3.886041	0.000000	-10.000000	-0.391667	25.916668	618.833313	1023.000000	1023.000000	2046.000000
51.220001	0.031704	18.736954	7.385282	4.693995	2.691813	3.965864	0.000000	-10.000000	-0.375000	25.300001	627.500000	1023.000000	1023.000000	2046.000000
51.240002	0.033096	19.559954	7.534966	4.954040	2.874192	4.196757	0.000000	-10.000000	-0.341667	24.250000	636.166687	1023.000000	1023.000000	2046.000000
51.259998	0.034699	20.507395	7.748599	5.397351	2.936609	4.424838	0.000000	-10.000000	-0.300000	23.216667	644.500000	1023.000000	1023.000000	2046.000000
51.279999	0.036688	21.682684	7.983465	5.913358	3.134048	4.651813	0.000000	-10.000000	-0.275000	22.666668	652.500000	1023.000000	1023.000000	2046.000000
51.299999	0.038753	22.903210	8.265658	6.369673	3.393524	4.874354	0.000000	-10.000000	-0.241667	22.150002	660.000000	1023.000000	1023.000000	2046.000000
51.320000	0.040855	24.145075	8.659002	6.700456	3.670047	5.115570	0.000000	-10.000000	-0.225000	21.466667	667.500000	1023.000000	1023.000000	2046.000000
51.340000	0.042507	25.121866	9.072034	6.779371	3.875401	5.395060	0.000000	-10.000000	-0.200000	20.800001	674.833313	1023.000000	1023.000000	2046.000000
51.360001	0.043524	25.722776	9.454440	6.610123	3.955898	5.702316	0.000000	-10.000000	-0.191667	19.900000	681.833313	1023.000000	1023.000000	2046.000000
51.380001	0.044067	26.043503	9.774209	6.461338	3.982644	5.825312	0.000000	-10.000000	-0.166667	18.916668	688.666687	1023.000000	1023.000000	2046.000000
51.400002	0.044789	26.470339	10.026404	6.351830	4.122899	5.969206	0.000000	-10.000000	-0.108333	17.083334	695.166687	1023.000000	1023.000000	2046.000000
51.419998	0.045257	26.747038	10.249500	6.337052	4.221272	5.939214	0.000000	-10.000000	-0.058333	15.033334	701.333313	1023.000000	1023.000000	2046.000000
51.439999	0.045556	26.923683	10.447787	6.310453	4.259677	5.905765	0.000000	-10.000000	-0.016667	12.733334	706.666687	1023.000000	1023.000000	2046.000000
51.459999	0.045824	27.082010	10.547451	6.284163	4.342897	5.907502	0.000000	-10.000000	-0.008333	10.450000	711.166687	1023.000000	1023.000000	2046.000000
51.480000	0.046177	27.290897	10.617844	6.163178	4.413843	6.096032	0.000000	-10.000000	0.000000	8.116667	715.000000	1023.000000	1023.000000	2046.000000
51.500000	0.046164	27.282896	10.670553	6.021929	4.416800	6.173613	0.000000	-10.000000	0.008333	5.583333	718.000000	1023.000000	1023.000000	2046.000000
51.520000	0.046058	27.220394	10.713205	5.809388	4.398722	6.299078	0.000000	-10.000000	0.025000	2.850000	720.333313	1023.000000	1023.000000	2046.000000
51.540001	0.046007	27.189924	10.674220	5.771105	4.527161	6.217438	0.000000	-10.000000	0.041667	0.216667	721.500000	1023.000000	1023.000000	2046.000000
51.560001	0.045874	27.111393	10.610520	5.854604	4.376840	6.269427	0.000000	-10.000000	0.050000	-1.816667	722.000000	1023.000000	1023.000000	2046.000000
51.580002	0.045265	26.751717	10.365349	6.022952	4.202888	6.160528	0.000000	-10.000000	0.058333	-3.633333	722.000000	1023.000000	1023.000000	2046.000000
51.599998	0.044125	26.077723	10.127836	5.919485	4.080959	5.949444	0.000000	-10.000000	0.066667	-5.300000	722.000000	1023.000000	1023.000000	2046.000000
51.619999	0.042715	25.244390	10.097635	5.453767	3.908967	5.784021	0.000000	-10.000000	0.083333	-7.416667	722.000000	1023.000000	1023.000000	2046.000000
51.639999	0.042094	24.877304	10.360375	4.984504	3.831872	5.700554	0.000000	-10.000000	0.100000	-9.383333	722.000000	1023.000000	1023.000000	2046.000000
51.660000	0.042050	24.851566	10.404025	5.024920	3.781477	5.641143	0.000000	-10.000000	0.125000	-10.983334	722.000000	1023.000000	1023.000000	2046.000000
51.680000	0.041500	24.526611	10.197051	5.224736	3.596920	5.507905	0.000000	-10.000000	0.125000	-11.883333	722.000000	1023.000000	1023.000000	2046.000000
51.700001	0.040285	23.808577	9.780513	5.424922	3.324894	5.278247	0.000000	-10.000000	0.133333	-12.000000	715.000000	1023.000000	1023.000000	2046.000000
[truncated: 1,024,114 more chars]
