# Supplementary material for: Effect of Electrode Belt and Body Positions on Regional Pulmonary Ventilation- and Perfusion-Related Impedance Changes Measured by Electric Impedance Tomography
Source: PLoS One. 2016 Jun 2;11(6):e0155913. doi: 10.1371/journal.pone.0155913 (PMC4890811; doi:10.1371/journal.pone.0155913)
Supplement: S1 Dataset — (ZIP) [file pone.0155913.s001.zip › Dataset/Fp12-stan-6i.txt]

Patient Name:	Fp12
Registry:	Fp12
Investigator:	 
Diagnosys:	 
Notes:	st�ende6i           
Sample Rate [Hz]:	50.06
Time Base 	Pixels Mean 	Pixels Sum 	UPPER RIGHT		UPPER LEFT		LOWER RIGHT		LOWER LEFT		QRS	ETCO2	Paw	Flow (L/min)	Volume	Analog1	Analog2	AnalogSum
0.000000	-0.036650	-21.660213	-6.057927	-5.472339	-7.453505	-2.676442	0.000000	-10.000000	0.008333	-4.233334	-16.000000	1023.000000	1023.000000	2046.000000
0.020000	-0.037086	-21.918062	-5.789042	-5.582167	-7.495025	-3.051828	0.000000	-10.000000	0.000000	-4.866667	-17.666666	1023.000000	1023.000000	2046.000000
0.040000	-0.035503	-20.982353	-5.826633	-5.377271	-6.790646	-2.987804	0.000000	-10.000000	0.000000	-5.416667	-19.166666	1023.000000	1023.000000	2046.000000
0.060000	-0.035239	-20.826204	-6.125976	-5.264675	-6.659088	-2.776467	0.000000	-10.000000	0.000000	-4.816667	-20.833334	1023.000000	1023.000000	2046.000000
0.080000	-0.035866	-21.196604	-6.279923	-4.753285	-7.116784	-3.046612	0.000000	-10.000000	-0.008333	-2.416667	-22.333334	1023.000000	1023.000000	2046.000000
0.100000	-0.035530	-20.998241	-6.346719	-3.860126	-7.278661	-3.512734	0.000000	-10.000000	-0.025000	0.283333	-23.500000	1023.000000	1023.000000	2046.000000
0.120000	-0.033345	-19.707144	-6.526617	-3.080020	-6.716799	-3.383707	0.000000	-10.000000	-0.041667	3.033333	-24.000000	1023.000000	1023.000000	2046.000000
0.140000	-0.031410	-18.563158	-6.755197	-2.892272	-6.206276	-2.709413	0.000000	-10.000000	-0.066667	5.266667	-24.000000	1023.000000	1023.000000	2046.000000
0.160000	-0.030937	-18.283518	-6.783241	-2.804536	-6.337969	-2.357772	0.000000	-10.000000	-0.091667	8.350000	-24.000000	1023.000000	1023.000000	2046.000000
0.180000	-0.030850	-18.232107	-6.604636	-2.486685	-6.495166	-2.645621	0.000000	-10.000000	-0.150000	11.783334	-24.000000	1023.000000	1023.000000	2046.000000
0.200000	-0.028552	-16.874407	-6.556084	-1.989025	-5.743813	-2.585485	0.000000	-10.000000	-0.216667	15.166667	-24.000000	1023.000000	1023.000000	2046.000000
0.220000	-0.026209	-15.489472	-6.509626	-2.175755	-5.008621	-1.795470	0.000000	-10.000000	-0.291667	18.000000	-24.000000	1023.000000	1023.000000	2046.000000
0.240000	-0.025643	-15.154792	-6.205915	-2.401426	-5.174090	-1.373361	0.000000	-10.000000	-0.375000	20.583334	-7.666667	1023.000000	1023.000000	2046.000000
0.260000	-0.024584	-14.529269	-5.727229	-2.175606	-5.149222	-1.477212	0.000000	-10.000000	-0.483333	23.883333	16.166666	1023.000000	1023.000000	2046.000000
0.280000	-0.021482	-12.696078	-5.450890	-1.778213	-4.222477	-1.244498	0.000000	-10.000000	-0.575000	26.550001	40.000000	1023.000000	1023.000000	2046.000000
0.300000	-0.018564	-10.971046	-5.199142	-1.910641	-3.396308	-0.464955	0.000000	-10.000000	-0.625000	28.350000	47.500000	1023.000000	1023.000000	2046.000000
0.320000	-0.017177	-10.151700	-4.676097	-2.190025	-3.379173	0.093596	0.000000	-10.000000	-0.641667	28.716667	50.500000	1023.000000	1023.000000	2046.000000
0.340000	-0.015787	-9.330045	-3.935817	-2.158502	-3.375249	0.139523	0.000000	-10.000000	-0.666667	29.433334	56.833332	1023.000000	1023.000000	2046.000000
0.360000	-0.012764	-7.543556	-3.428567	-1.924505	-2.572244	0.381761	0.000000	-10.000000	-0.708333	30.683334	66.500000	1023.000000	1023.000000	2046.000000
0.380000	-0.009678	-5.719663	-3.093418	-2.216238	-1.735373	1.325366	0.000000	-10.000000	-0.733333	31.900002	76.500000	1023.000000	1023.000000	2046.000000
0.400000	-0.008526	-5.039047	-2.523075	-2.463932	-1.777456	1.725415	0.000000	-10.000000	-0.758333	32.733334	86.833336	1023.000000	1023.000000	2046.000000
0.420000	-0.007172	-4.238469	-1.842099	-2.227751	-1.703604	1.534986	0.000000	-10.000000	-0.783333	33.266666	97.500000	1023.000000	1023.000000	2046.000000
0.440000	-0.003487	-2.060632	-1.455748	-1.896078	-0.646685	1.937880	0.000000	-10.000000	-0.800000	33.566666	108.666664	1023.000000	1023.000000	2046.000000
0.460000	-0.001221	-0.721602	-1.214371	-2.187785	-0.113382	2.793936	0.000000	-10.000000	-0.808333	33.983334	119.833336	1023.000000	1023.000000	2046.000000
0.480000	-0.000395	-0.233687	-0.569793	-2.281496	-0.313003	2.930604	0.000000	-10.000000	-0.808333	34.450001	131.166672	1023.000000	1023.000000	2046.000000
0.500000	0.001355	0.800700	0.008413	-1.804273	-0.077374	2.673934	0.000000	-10.000000	-0.816667	34.633335	142.500000	1023.000000	1023.000000	2046.000000
0.520000	0.004992	2.950388	0.133321	-1.468941	0.907353	3.378655	0.000000	-10.000000	-0.825000	34.733334	150.166672	1023.000000	1023.000000	2046.000000
0.540000	0.006668	3.940641	0.309086	-1.791893	1.151545	4.271904	0.000000	-10.000000	-0.833333	34.750000	161.666672	1023.000000	1023.000000	2046.000000
0.560000	0.007261	4.290996	0.585549	-1.458616	0.820610	4.343452	0.000000	-10.000000	-0.833333	34.816666	173.333328	1023.000000	1023.000000	2046.000000
0.580000	0.009457	5.589166	0.763664	-0.710073	1.322545	4.213029	0.000000	-10.000000	-0.833333	35.049999	189.000000	1023.000000	1023.000000	2046.000000
0.600000	0.012814	7.573174	0.953473	-0.705875	2.342201	4.983374	0.000000	-10.000000	-0.825000	35.000000	200.666672	1023.000000	1023.000000	2046.000000
0.620000	0.014107	8.336974	1.487353	-1.092077	2.399943	5.541755	0.000000	-10.000000	-0.833333	35.083332	212.333328	1023.000000	1023.000000	2046.000000
0.640000	0.015347	9.069833	2.144214	-0.542161	2.293319	5.174460	0.000000	-10.000000	-0.841667	35.000000	224.000000	1023.000000	1023.000000	2046.000000
0.660000	0.018586	10.984103	2.261211	0.510318	3.082484	5.130091	0.000000	-10.000000	-0.850000	35.049999	235.833328	1023.000000	1023.000000	2046.000000
0.680000	0.021500	12.706630	2.047040	1.049925	3.719870	5.889795	0.000000	-10.000000	-0.841667	35.083336	247.500000	1023.000000	1023.000000	2046.000000
0.700000	0.022352	13.210176	2.144790	1.518709	3.445163	6.101514	0.000000	-10.000000	-0.825000	35.033337	259.166656	1023.000000	1023.000000	2046.000000
0.720000	0.023733	14.026185	2.356218	2.431819	3.437353	5.800795	0.000000	-10.000000	-0.816667	35.133335	271.000000	1023.000000	1023.000000	2046.000000
0.740000	0.026783	15.828587	2.300096	3.167230	4.236888	6.124373	0.000000	-10.000000	-0.825000	35.033333	282.666656	1023.000000	1023.000000	2046.000000
0.760000	0.028669	16.943459	2.147812	3.245012	4.675281	6.875355	0.000000	-10.000000	-0.841667	35.416668	294.333344	1023.000000	1023.000000	2046.000000
0.780000	0.029149	17.227200	2.462426	3.560783	4.336614	6.867376	0.000000	-10.000000	-0.841667	35.316666	306.000000	1023.000000	1023.000000	2046.000000
0.800000	0.030898	18.260811	2.856687	4.176762	4.608842	6.618519	0.000000	-10.000000	-0.841667	35.533333	318.000000	1023.000000	1023.000000	2046.000000
0.820000	0.034208	20.217188	3.057701	4.410579	5.539715	7.209192	0.000000	-10.000000	-0.841667	35.350002	329.833344	1023.000000	1023.000000	2046.000000
0.840000	0.036098	21.333818	3.305767	4.140962	5.861547	8.025543	0.000000	-10.000000	-0.850000	35.533333	341.500000	1023.000000	1023.000000	2046.000000
0.860000	0.037017	21.877340	3.944269	4.237339	5.628573	8.067159	0.000000	-10.000000	-0.841667	35.600002	353.166656	1023.000000	1023.000000	2046.000000
0.880000	0.039289	23.219734	4.560635	4.703058	6.044496	7.911545	0.000000	-10.000000	-0.833333	35.400002	365.000000	1023.000000	1023.000000	2046.000000
0.900000	0.042854	25.326597	4.984240	4.616996	7.039985	8.685377	0.000000	-10.000000	-0.816667	35.216667	377.000000	1023.000000	1023.000000	2046.000000
0.920000	0.044281	26.170324	5.639454	4.174173	7.055480	9.301216	0.000000	-10.000000	-0.808333	34.883335	388.833344	1023.000000	1023.000000	2046.000000
0.940000	0.045400	26.831429	6.547174	4.255686	6.908295	9.120274	0.000000	-10.000000	-0.800000	34.783333	400.500000	1023.000000	1023.000000	2046.000000
0.960000	0.047979	28.355816	7.163060	4.451531	7.529504	9.211720	0.000000	-10.000000	-0.791667	34.316666	412.166656	1023.000000	1023.000000	2046.000000
0.980000	0.050632	29.923746	7.575845	4.038863	8.245713	10.063325	0.000000	-10.000000	-0.766667	34.016666	423.666656	1023.000000	1023.000000	2046.000000
1.000000	0.051846	30.641169	8.110200	3.781613	8.258679	10.490677	0.000000	-10.000000	-0.741667	33.349998	435.166656	1023.000000	1023.000000	2046.000000
1.020000	0.053031	31.341457	8.885627	4.024590	8.139192	10.292049	0.000000	-10.000000	-0.733333	32.866665	446.333344	1023.000000	1023.000000	2046.000000
1.040000	0.055295	32.679249	9.338143	4.437157	8.694881	10.209067	0.000000	-10.000000	-0.725000	32.366665	457.500000	1023.000000	1023.000000	2046.000000
1.060000	0.057811	34.166462	9.595768	4.411710	9.423310	10.735676	0.000000	-10.000000	-0.716667	32.133331	468.333344	1023.000000	1023.000000	2046.000000
1.080000	0.058860	34.786427	9.850213	4.058638	9.616989	11.260588	0.000000	-10.000000	-0.700000	31.916666	479.000000	1023.000000	1023.000000	2046.000000
1.100000	0.059515	35.173195	10.481499	4.239714	9.364563	11.087420	0.000000	-10.000000	-0.683333	31.549999	489.666656	1023.000000	1023.000000	2046.000000
1.120000	0.061153	36.141270	10.772985	4.784364	9.621830	10.962090	0.000000	-10.000000	-0.650000	31.150000	500.166656	1023.000000	1023.000000	2046.000000
1.140000	0.063546	37.555496	10.827359	4.882279	10.355825	11.490035	0.000000	-10.000000	-0.608333	30.583334	510.833344	1023.000000	1023.000000	2046.000000
1.160000	0.064439	38.083542	10.639197	4.757035	10.447134	12.240175	0.000000	-10.000000	-0.591667	29.950001	521.166687	1023.000000	1023.000000	2046.000000
1.180000	0.065381	38.640064	10.836087	5.425528	10.220568	12.157882	0.000000	-10.000000	-0.566667	29.066668	531.500000	1023.000000	1023.000000	2046.000000
1.200000	0.066797	39.476814	11.134976	5.967850	10.447826	11.926164	0.000000	-10.000000	-0.550000	28.416666	541.166687	1023.000000	1023.000000	2046.000000
1.220000	0.068563	40.520985	11.403727	5.943018	11.157458	12.016783	0.000000	-10.000000	-0.516667	27.750000	550.666687	1023.000000	1023.000000	2046.000000
1.240000	0.070311	41.553722	11.684958	5.670105	11.626104	12.572553	0.000000	-10.000000	-0.516667	27.216667	560.000000	1023.000000	1023.000000	2046.000000
1.260000	0.070994	41.957623	11.661372	6.045842	11.588637	12.661770	0.000000	-10.000000	-0.491667	26.683332	569.166687	1023.000000	1023.000000	2046.000000
1.280000	0.071405	42.200134	11.641577	7.028395	11.243981	12.286182	0.000000	-10.000000	-0.458333	26.100000	578.166687	1023.000000	1023.000000	2046.000000
1.300000	0.072192	42.665524	11.460327	8.059257	11.188727	11.957212	0.000000	-10.000000	-0.416667	25.400000	587.000000	1023.000000	1023.000000	2046.000000
1.320000	0.073675	43.542133	10.984409	8.723984	11.680404	12.153337	0.000000	-10.000000	-0.391667	24.566668	595.666687	1023.000000	1023.000000	2046.000000
1.340000	0.074311	43.918045	10.694894	8.838252	11.731663	12.653236	0.000000	-10.000000	-0.375000	23.766666	604.000000	1023.000000	1023.000000	2046.000000
1.360000	0.074090	43.787083	10.709351	9.282452	11.311885	12.483397	0.000000	-10.000000	-0.350000	23.283333	612.000000	1023.000000	1023.000000	2046.000000
1.380000	0.074356	43.944504	10.780223	9.947695	11.215922	12.000666	0.000000	-10.000000	-0.333333	22.600000	620.000000	1023.000000	1023.000000	2046.000000
1.400000	0.075468	44.601833	10.546009	10.189233	11.733079	12.133512	0.000000	-10.000000	-0.325000	21.850000	627.666687	1023.000000	1023.000000	2046.000000
1.420000	0.076154	45.006847	10.568460	9.764153	11.879459	12.794773	0.000000	-10.000000	-0.300000	20.816668	635.166687	1023.000000	1023.000000	2046.000000
1.440000	0.076538	45.233959	10.938995	9.844445	11.587727	12.862792	0.000000	-10.000000	-0.266667	19.716667	642.166687	1023.000000	1023.000000	2046.000000
1.460000	0.077204	45.627705	11.331264	10.245695	11.476479	12.574268	0.000000	-10.000000	-0.225000	18.633333	649.000000	1023.000000	1023.000000	2046.000000
1.480000	0.078604	46.454967	11.305045	10.400755	12.040256	12.708912	0.000000	-10.000000	-0.200000	17.583334	655.333313	1023.000000	1023.000000	2046.000000
1.500000	0.079428	46.942135	11.426228	9.944128	12.356647	13.215133	0.000000	-10.000000	-0.191667	16.600000	661.500000	1023.000000	1023.000000	2046.000000
1.520000	0.079808	47.166290	11.921989	9.804703	12.208532	13.231066	0.000000	-10.000000	-0.183333	15.750000	667.166687	1023.000000	1023.000000	2046.000000
1.540000	0.080548	47.603638	12.625296	9.901776	12.055279	13.021287	0.000000	-10.000000	-0.175000	14.750000	672.500000	1023.000000	1023.000000	2046.000000
1.560000	0.081386	48.098938	12.875691	9.771817	12.363720	13.087708	0.000000	-10.000000	-0.133333	13.716667	677.500000	1023.000000	1023.000000	2046.000000
1.580000	0.081850	48.373264	13.031768	9.172863	12.645578	13.523054	0.000000	-10.000000	-0.083333	12.083334	682.333313	1023.000000	1023.000000	2046.000000
1.600000	0.081511	48.173058	13.251363	8.761125	12.482475	13.678094	0.000000	-10.000000	-0.041667	10.283334	686.666687	1023.000000	1023.000000	2046.000000
1.620000	0.081558	48.200966	13.819659	8.869763	12.165720	13.345824	0.000000	-10.000000	-0.016667	8.000000	690.333313	1023.000000	1023.000000	2046.000000
1.640000	0.082211	48.586552	13.811507	9.015920	12.580276	13.178849	0.000000	-10.000000	-0.008333	5.566667	693.500000	1023.000000	1023.000000	2046.000000
1.660000	0.082343	48.664986	13.726513	8.601905	12.792885	13.543685	0.000000	-10.000000	0.000000	2.550000	695.666687	1023.000000	1023.000000	2046.000000
1.680000	0.081700	48.284668	13.910793	8.376167	12.531608	13.466101	0.000000	-10.000000	0.000000	-0.100000	696.833313	1023.000000	1023.000000	2046.000000
1.700000	0.081181	47.978119	14.215865	8.549234	12.204649	13.008372	0.000000	-10.000000	0.000000	-2.216667	697.000000	1023.000000	1023.000000	2046.000000
1.720000	0.081276	48.034267	13.982900	8.632171	12.370728	13.048470	0.000000	-10.000000	0.008333	-3.800000	697.000000	1023.000000	1023.000000	2046.000000
1.740000	0.080668	47.674747	13.759559	8.135275	12.401344	13.378572	0.000000	-10.000000	0.025000	-5.500000	697.000000	1023.000000	1023.000000	2046.000000
1.760000	0.079623	47.057178	13.340389	8.239301	12.079451	13.398038	0.000000	-10.000000	0.041667	-7.250000	697.000000	1023.000000	1023.000000	2046.000000
1.780000	0.078808	46.575470	13.325378	8.702640	11.584167	12.963283	0.000000	-10.000000	0.050000	-8.866667	697.000000	1023.000000	1023.000000	2046.000000
1.800000	0.078047	46.125832	13.062079	8.539292	11.777243	12.747219	0.000000	-10.000000	0.066667	-10.366667	697.000000	1023.000000	1023.000000	2046.000000
1.820000	0.077101	45.566528	12.970611	7.712000	11.925840	12.958078	0.000000	-10.000000	0.083333	-11.550000	697.000000	1023.000000	1023.000000	2046.000000
1.840000	0.076353	45.124378	12.976241	7.681845	11.684438	12.781856	0.000000	-10.000000	0.100000	-12.233334	693.333313	1023.000000	1023.000000	2046.000000
1.860000	0.075863	44.835308	12.989839	8.411295	11.180388	12.253786	0.000000	-10.000000	0.083333	-12.150001	685.000000	1023.000000	1023.000000	2046.000000
1.880000	0.075662	44.716484	12.339159	9.217115	11.227686	11.932525	0.000000	-10.000000	0.075000	-12.050000	675.333313	1023.000000	1023.000000	2046.000000
1.900000	0.075172	44.426823	11.624107	9.444824	11.247059	12.110830	0.000000	-10.000000	0.075000	-12.083334	668.000000	1023.000000	1023.000000	2046.000000
1.920000	0.074128	43.809349	11.222471	9.684000	10.884448	12.018430	0.000000	-10.000000	0.083333	-12.533334	664.000000	1023.000000	1023.000000	2046.000000
1.940000	0.073308	43.325294	11.218775	10.216614	10.312562	11.577344	0.000000	-10.000000	0.091667	-13.033334	659.833313	1023.000000	1023.000000	2046.000000
1.960000	0.072346	42.756618	10.661019	10.558942	10.373095	11.163564	0.000000	-10.000000	0.100000	-13.383333	655.500000	1023.000000	1023.000000	2046.000000
1.980000	0.071156	42.053455	10.134838	10.211125	10.378115	11.329379	0.000000	-10.000000	0.133333	-13.850000	651.000000	1023.000000	1023.000000	2046.000000
2.000000	0.070108	41.433704	10.225901	10.107240	10.010518	11.090045	0.000000	-10.000000	0.166667	-14.400001	646.333313	1023.000000	1023.000000	2046.000000
2.020000	0.069358	40.990734	10.408385	10.120396	9.726833	10.735120	0.000000	-10.000000	0.191667	-15.100000	641.500000	1023.000000	1023.000000	2046.000000
2.040000	0.068777	40.647312	10.161397	9.938377	9.889904	10.657633	0.000000	-10.000000	0.191667	-15.783334	636.500000	1023.000000	1023.000000	2046.000000
2.060000	0.067925	40.143589	9.931280	9.481531	9.929403	10.801373	0.000000	-10.000000	0.191667	-16.066668	631.333313	1023.000000	1023.000000	2046.000000
2.080000	0.067098	39.654747	10.204393	9.396885	9.546000	10.507468	0.000000	-10.000000	0.183333	-16.366667	626.000000	1023.000000	1023.000000	2046.000000
2.100000	0.066345	39.210052	10.529741	9.400414	9.244295	10.035604	0.000000	-10.000000	0.191667	-16.433332	620.500000	1023.000000	1023.000000	2046.000000
2.120000	0.065518	38.720844	10.424380	9.123109	9.416903	9.756453	0.000000	-10.000000	0.200000	-16.683332	615.000000	1023.000000	1023.000000	2046.000000
2.140000	0.064490	38.113697	10.405176	8.313059	9.425059	9.970404	0.000000	-10.000000	0.216667	-16.883333	609.333313	1023.000000	1023.000000	2046.000000
2.160000	0.063029	37.250435	10.572332	7.766985	9.110436	9.800680	0.000000	-10.000000	0.225000	-17.516666	603.833313	1023.000000	1023.000000	2046.000000
2.180000	0.061615	36.414455	10.980248	7.495101	8.557796	9.381312	0.000000	-10.000000	0.250000	-18.500000	597.833313	1023.000000	1023.000000	2046.000000
2.200000	0.059897	35.399403	10.842101	7.271129	8.423667	8.862506	0.000000	-10.000000	0.291667	-19.716667	591.833313	1023.000000	1023.000000	2046.000000
2.220000	0.058793	34.746944	10.543871	6.718393	8.611055	8.873627	0.000000	-10.000000	0.333333	-20.950001	585.166687	1023.000000	1023.000000	2046.000000
2.240000	0.057650	34.070946	10.467529	6.359198	8.454803	8.789413	0.000000	-10.000000	0.375000	-22.183332	578.333313	1023.000000	1023.000000	2046.000000
2.260000	0.056044	33.122234	10.680580	6.293354	7.830496	8.317804	0.000000	-10.000000	0.400000	-23.233334	570.833313	1023.000000	1023.000000	2046.000000
2.280000	0.053879	31.842224	10.398554	6.129275	7.537059	7.777336	0.000000	-10.000000	0.441667	-24.400000	563.000000	1023.000000	1023.000000	2046.000000
2.300000	0.052158	30.825531	9.800008	5.890347	7.533491	7.601685	0.000000	-10.000000	0.466667	-25.283335	554.833313	1023.000000	1023.000000	2046.000000
2.320000	0.050341	29.751383	9.467222	5.281159	7.257045	7.745957	0.000000	-10.000000	0.508333	-26.366667	546.500000	1023.000000	1023.000000	2046.000000
2.340000	0.048614	28.731068	9.247164	5.410148	6.572343	7.501412	0.000000	-10.000000	0.550000	-27.100000	537.666687	1023.000000	1023.000000	2046.000000
2.360000	0.046521	27.493732	8.843451	5.444361	6.018664	7.187257	0.000000	-10.000000	0.608333	-28.183334	528.666687	1023.000000	1023.000000	2046.000000
2.380000	0.044052	26.034853	8.290407	4.915544	5.967548	6.861354	0.000000	-10.000000	0.650000	-29.216667	519.166687	1023.000000	1023.000000	2046.000000
2.400000	0.042396	25.055952	8.012225	4.084596	6.047126	6.912005	0.000000	-10.000000	0.700000	-30.283333	509.500000	1023.000000	1023.000000	2046.000000
2.420000	0.040780	24.100952	7.784741	3.938052	5.695959	6.682199	0.000000	-10.000000	0.725000	-30.933332	499.333344	1023.000000	1023.000000	2046.000000
2.440000	0.039241	23.191545	7.543604	4.402852	5.074297	6.170793	0.000000	-10.000000	0.750000	-31.083334	489.000000	1023.000000	1023.000000	2046.000000
2.460000	0.038020	22.469921	6.912140	5.102892	4.789880	5.665009	0.000000	-10.000000	0.750000	-31.033333	478.666656	1023.000000	1023.000000	2046.000000
2.480000	0.037060	21.902222	6.129945	5.595235	4.736626	5.440414	0.000000	-10.000000	0.750000	-30.866667	468.333344	1023.000000	1023.000000	2046.000000
2.500000	0.036415	21.521145	5.477938	5.726086	4.744291	5.572830	0.000000	-10.000000	0.750000	-30.950001	458.000000	1023.000000	1023.000000	2046.000000
2.520000	0.035438	20.943880	5.158940	5.966163	4.339564	5.479213	0.000000	-10.000000	0.750000	-30.833334	447.666656	1023.000000	1023.000000	2046.000000
2.540000	0.034065	20.132376	5.040992	6.183537	3.757380	5.150465	0.000000	-10.000000	0.750000	-30.799999	437.333344	1023.000000	1023.000000	2046.000000
2.560000	0.031984	18.902615	4.495400	6.327360	3.476913	4.602942	0.000000	-10.000000	0.750000	-30.799999	427.000000	1023.000000	1023.000000	2046.000000
2.580000	0.030488	18.018250	3.903844	6.021389	3.624082	4.468935	0.000000	-10.000000	0.741667	-30.633333	416.666656	1023.000000	1023.000000	2046.000000
2.600000	0.029619	17.505056	3.798208	5.595824	3.543711	4.567313	0.000000	-10.000000	0.708333	-30.533333	406.500000	1023.000000	1023.000000	2046.000000
2.620000	0.028442	16.808990	3.980175	5.514833	3.016532	4.297450	0.000000	-10.000000	0.691667	-30.266666	396.500000	1023.000000	1023.000000	2046.000000
2.640000	0.026611	15.727312	3.948619	5.464027	2.441537	3.873129	0.000000	-10.000000	0.666667	-30.166668	386.500000	1023.000000	1023.000000	2046.000000
2.660000	0.025011	14.781648	3.482323	5.413761	2.440509	3.445054	0.000000	-10.000000	0.658333	-29.900002	376.500000	1023.000000	1023.000000	2046.000000
2.680000	0.023990	14.178000	3.142557	5.003373	2.561713	3.470358	0.000000	-10.000000	0.625000	-29.400002	366.500000	1023.000000	1023.000000	2046.000000
2.700000	0.023050	13.622411	3.297566	4.592506	2.167457	3.564882	0.000000	-10.000000	0.608333	-28.850000	356.500000	1023.000000	1023.000000	2046.000000
2.720000	0.021506	12.710233	3.561960	4.471139	1.520087	3.157046	0.000000	-10.000000	0.600000	-28.383333	346.833344	1023.000000	1023.000000	2046.000000
2.740000	0.019699	11.642293	3.116062	4.166621	1.572714	2.786895	0.000000	-10.000000	0.600000	-27.950001	337.333344	1023.000000	1023.000000	2046.000000
2.760000	0.019193	11.343237	3.000533	3.471893	1.669741	3.201069	0.000000	-10.000000	0.600000	-27.850000	328.000000	1023.000000	1023.000000	2046.000000
2.780000	0.018057	10.671812	3.327842	3.252935	1.032035	3.058999	0.000000	-10.000000	0.600000	-27.666666	318.666656	1023.000000	1023.000000	2046.000000
2.800000	0.016036	9.477100	3.122536	3.206331	0.675581	2.472652	0.000000	-10.000000	0.583333	-27.750000	309.333344	1023.000000	1023.000000	2046.000000
2.820000	0.014520	8.581308	2.610096	2.858851	0.817693	2.294668	0.000000	-10.000000	0.566667	-27.600000	300.166656	1023.000000	1023.000000	2046.000000
2.840000	0.013793	8.151453	2.388455	2.330375	0.846500	2.586124	0.000000	-10.000000	0.566667	-27.566668	290.833344	1023.000000	1023.000000	2046.000000
2.860000	0.012270	7.251528	2.596709	2.223259	0.124906	2.306653	0.000000	-10.000000	0.575000	-27.366667	281.666656	1023.000000	1023.000000	2046.000000
2.880000	0.010044	5.936021	2.075365	2.245374	-0.122002	1.737284	0.000000	-10.000000	0.566667	-27.216667	272.500000	1023.000000	1023.000000	2046.000000
2.900000	0.009021	5.331454	1.660577	1.658916	0.067569	1.944393	0.000000	-10.000000	0.533333	-27.066668	263.500000	1023.000000	1023.000000	2046.000000
2.920000	0.008269	4.887192	1.461069	1.517771	-0.326866	2.235218	0.000000	-10.000000	0.516667	-26.933334	254.500000	1023.000000	1023.000000	2046.000000
2.940000	0.006363	3.760250	1.453914	1.358034	-0.973992	1.922294	0.000000	-10.000000	0.508333	-26.666668	245.500000	1023.000000	1023.000000	2046.000000
2.960000	0.004198	2.480876	1.102995	0.767437	-0.907305	1.517748	0.000000	-10.000000	0.516667	-26.633333	236.666672	1023.000000	1023.000000	2046.000000
2.980000	0.003687	2.179086	1.007721	-0.131838	-0.580490	1.883693	0.000000	-10.000000	0.516667	-26.666668	227.833328	1023.000000	1023.000000	2046.000000
3.000000	0.002600	1.536466	1.169458	-0.212865	-1.128540	1.708413	0.000000	-10.000000	0.508333	-26.850000	219.000000	1023.000000	1023.000000	2046.000000
3.020000	0.000503	0.297550	0.633587	0.154387	-1.395351	0.904927	0.000000	-10.000000	0.491667	-26.283333	210.000000	1023.000000	1023.000000	2046.000000
3.040000	0.000758	0.447796	-0.043524	0.402796	-0.968754	1.057277	0.000000	-10.000000	0.466667	-25.650000	201.166672	1023.000000	1023.000000	2046.000000
3.060000	0.001224	0.723161	-0.148598	0.787871	-1.166439	1.250327	0.000000	-10.000000	0.458333	-24.800001	192.500000	1023.000000	1023.000000	2046.000000
3.080000	0.000274	0.161940	-0.158550	1.245624	-1.838225	0.913091	0.000000	-10.000000	0.450000	-24.466667	184.166672	1023.000000	1023.000000	2046.000000
3.100000	-0.001013	-0.598611	-0.776350	1.577565	-1.800008	0.400182	0.000000	-10.000000	0.416667	-24.083334	176.000000	1023.000000	1023.000000	2046.000000
3.120000	-0.001052	-0.621929	-1.228658	1.386624	-1.513886	0.733990	0.000000	-10.000000	0.400000	-23.883333	168.000000	1023.000000	1023.000000	2046.000000
3.140000	-0.002042	-1.206920	-1.089027	1.296086	-2.082646	0.668668	0.000000	-10.000000	0.366667	-23.366667	160.000000	1023.000000	1023.000000	2046.000000
3.160000	-0.004890	-2.889849	-1.334371	1.185841	-2.570654	-0.170666	0.000000	-10.000000	0.375000	-22.816668	152.166672	1023.000000	1023.000000	2046.000000
3.180000	-0.005557	-3.284155	-1.645478	0.692840	-2.176910	-0.154607	0.000000	-10.000000	0.358333	-22.250000	144.500000	1023.000000	1023.000000	2046.000000
3.200000	-0.005630	-3.327051	-1.415832	0.263546	-2.353040	0.178275	0.000000	-10.000000	0.341667	-21.633333	137.166672	1023.000000	1023.000000	2046.000000
3.220000	-0.007676	-4.536742	-1.273139	0.271672	-3.103732	-0.431543	0.000000	-10.000000	0.316667	-20.900000	129.833328	1023.000000	1023.000000	2046.000000
3.240000	-0.009090	-5.372316	-1.789833	0.158109	-2.846927	-0.893666	0.000000	-10.000000	0.283333	-19.966667	123.000000	1023.000000	1023.000000	2046.000000
3.260000	-0.009094	-5.374283	-1.743671	-0.371770	-2.818973	-0.439869	0.000000	-10.000000	0.250000	-19.233334	116.166664	1023.000000	1023.000000	2046.000000
3.280000	-0.010533	-6.225111	-1.365116	-0.506969	-3.620286	-0.732740	0.000000	-10.000000	0.225000	-18.716667	109.833336	1023.000000	1023.000000	2046.000000
3.300000	-0.012412	-7.335764	-1.736496	-0.649676	-3.610084	-1.339508	0.000000	-10.000000	0.208333	-18.116667	103.500000	1023.000000	1023.000000	2046.000000
3.320000	-0.012250	-7.239589	-1.824583	-1.308428	-3.350848	-0.755730	0.000000	-10.000000	0.208333	-17.650000	97.500000	1023.000000	1023.000000	2046.000000
3.340000	-0.013207	-7.805423	-1.506063	-1.568022	-3.931871	-0.799468	0.000000	-10.000000	0.191667	-16.900000	91.500000	1023.000000	1023.000000	2046.000000
3.360000	-0.015421	-9.113953	-1.590670	-1.667128	-4.407857	-1.448298	0.000000	-10.000000	0.183333	-16.416666	85.833336	1023.000000	1023.000000	2046.000000
3.380000	-0.016126	-9.530495	-2.099092	-1.982596	-3.957222	-1.491584	0.000000	-10.000000	0.175000	-15.950000	82.166664	1023.000000	1023.000000	2046.000000
3.400000	-0.016046	-9.483353	-2.057223	-2.449335	-3.952959	-1.023835	0.000000	-10.000000	0.166667	-15.766667	76.833336	1023.000000	1023.000000	2046.000000
3.420000	-0.017787	-10.511841	-1.887988	-2.486187	-4.714951	-1.422715	0.000000	-10.000000	0.158333	-15.683333	73.166664	1023.000000	1023.000000	2046.000000
3.440000	-0.019735	-11.663288	-2.363948	-2.558451	-4.677629	-2.063261	0.000000	-10.000000	0.150000	-15.466667	66.166664	1023.000000	1023.000000	2046.000000
3.460000	-0.019448	-11.493810	-2.612994	-2.979660	-4.345549	-1.555606	0.000000	-10.000000	0.150000	-15.233334	61.166668	1023.000000	1023.000000	2046.000000
3.480000	-0.019788	-11.694654	-2.496164	-3.134915	-4.754917	-1.308658	0.000000	-10.000000	0.150000	-14.866667	54.500000	1023.000000	1023.000000	2046.000000
3.500000	-0.022217	-13.130206	-2.703248	-3.043185	-5.445734	-1.938039	0.000000	-10.000000	0.158333	-14.666667	49.500000	1023.000000	1023.000000	2046.000000
3.520000	-0.022787	-13.466990	-3.505231	-3.086088	-4.995120	-1.880552	0.000000	-10.000000	0.166667	-14.566667	46.166668	1023.000000	1023.000000	2046.000000
3.540000	-0.022420	-13.250150	-3.419683	-3.776537	-4.923264	-1.130666	0.000000	-10.000000	0.166667	-14.583334	41.333332	1023.000000	1023.000000	2046.000000
3.560000	-0.024042	-14.208827	-3.052865	-4.173010	-5.500899	-1.482053	0.000000	-10.000000	0.158333	-14.683333	36.500000	1023.000000	1023.000000	2046.000000
3.580000	-0.025456	-15.044596	-3.363682	-4.395765	-5.234322	-2.050827	0.000000	-10.000000	0.150000	-14.716667	30.000000	1023.000000	1023.000000	2046.000000
3.600000	-0.024546	-14.506638	-3.498931	-4.603025	-4.849765	-1.554915	0.000000	-10.000000	0.116667	-14.283334	25.000000	1023.000000	1023.000000	2046.000000
3.620000	-0.024891	-14.710300	-3.475035	-4.044266	-5.408374	-1.782626	0.000000	-10.000000	0.083333	-13.283334	20.333334	1023.000000	1023.000000	2046.000000
3.640000	-0.026077	-15.411400	-4.052189	-3.182861	-5.570026	-2.606324	0.000000	-10.000000	0.050000	-12.083334	16.000000	1023.000000	1023.000000	2046.000000
3.660000	-0.024792	-14.651807	-4.554317	-2.876263	-5.051872	-2.169355	0.000000	-10.000000	0.050000	-11.366667	13.333333	1023.000000	1023.000000	2046.000000
3.680000	-0.024444	-14.446526	-4.610756	-2.659805	-5.374381	-1.801584	0.000000	-10.000000	0.050000	-10.883333	9.500000	1023.000000	1023.000000	2046.000000
3.700000	-0.026160	-15.460807	-4.750887	-2.308991	-6.011133	-2.389796	0.000000	-10.000000	0.041667	-10.466667	5.833333	1023.000000	1023.000000	2046.000000
3.720000	-0.026582	-15.709765	-5.382599	-2.184899	-5.560451	-2.581816	0.000000	-10.000000	0.041667	-9.933333	1.500000	1023.000000	1023.000000	2046.000000
3.740000	-0.026189	-15.477720	-5.427799	-2.523251	-5.458191	-2.068479	0.000000	-10.000000	0.041667	-9.500000	-1.500000	1023.000000	1023.000000	2046.000000
3.760000	-0.027640	-16.334978	-5.144515	-2.558999	-6.126020	-2.505443	0.000000	-10.000000	0.050000	-9.266667	-3.333333	1023.000000	1023.000000	2046.000000
3.780000	-0.029070	-17.180229	-5.363513	-2.661358	-6.103458	-3.051901	0.000000	-10.000000	0.033333	-8.666667	-6.500000	1023.000000	1023.000000	2046.000000
3.800000	-0.028261	-16.702120	-5.482366	-3.032279	-5.647756	-2.539719	0.000000	-10.000000	0.016667	-7.633334	-9.333333	1023.000000	1023.000000	2046.000000
3.820000	-0.028579	-16.890314	-5.215672	-3.102530	-6.043541	-2.528570	0.000000	-10.000000	0.000000	-6.083333	-12.833333	1023.000000	1023.000000	2046.000000
3.840000	-0.030514	-18.033554	-5.147693	-3.031127	-6.514901	-3.339832	0.000000	-10.000000	-0.008333	-4.450000	-14.833333	1023.000000	1023.000000	2046.000000
3.860000	-0.030133	-17.808592	-5.399354	-3.244355	-5.937454	-3.227429	0.000000	-10.000000	-0.016667	-3.366667	-16.000000	1023.000000	1023.000000	2046.000000
3.880000	-0.029534	-17.454521	-5.064213	-3.671783	-6.073821	-2.644703	0.000000	-10.000000	-0.016667	-2.533333	-16.666666	1023.000000	1023.000000	2046.000000
3.900000	-0.030817	-18.213089	-4.745037	-3.696316	-6.687901	-3.083834	0.000000	-10.000000	-0.008333	-2.183333	-17.000000	1023.000000	1023.000000	2046.000000
3.920000	-0.031398	-18.556087	-4.949351	-3.819592	-6.408630	-3.378515	0.000000	-10.000000	0.000000	-1.750000	-17.500000	1023.000000	1023.000000	2046.000000
3.940000	-0.030257	-17.881952	-4.795117	-4.318826	-6.093967	-2.674041	0.000000	-10.000000	-0.008333	-1.450000	-17.833334	1023.000000	1023.000000	2046.000000
3.960000	-0.030704	-18.145855	-4.480524	-4.409028	-6.507595	-2.748708	0.000000	-10.000000	-0.016667	-0.866667	-18.000000	1023.000000	1023.000000	2046.000000
3.980000	-0.032195	-19.027336	-4.501050	-4.422596	-6.700938	-3.402752	0.000000	-10.000000	-0.025000	-0.366667	-18.000000	1023.000000	1023.000000	2046.000000
4.000000	-0.031045	-18.347864	-4.641072	-4.645915	-5.995550	-3.065327	0.000000	-10.000000	-0.033333	1.033333	-18.000000	1023.000000	1023.000000	2046.000000
4.020000	-0.030063	-17.767441	-4.273884	-4.867174	-6.040061	-2.586321	0.000000	-10.000000	-0.050000	2.966667	-18.000000	1023.000000	1023.000000	2046.000000
4.040000	-0.030932	-18.281012	-4.038697	-4.630836	-6.493973	-3.117506	0.000000	-10.000000	-0.075000	5.933333	-18.000000	1023.000000	1023.000000	2046.000000
4.060000	-0.029964	-17.708536	-4.214921	-4.560967	-5.830437	-3.102212	0.000000	-10.000000	-0.091667	7.866667	-18.000000	1023.000000	1023.000000	2046.000000
4.080000	-0.027539	-16.275421	-3.979948	-4.909837	-5.395051	-1.990585	0.000000	-10.000000	-0.116667	9.883334	-18.000000	1023.000000	1023.000000	2046.000000
4.100000	-0.026506	-15.664961	-3.692911	-4.462922	-5.513764	-1.995363	0.000000	-10.000000	-0.158333	11.966667	-18.000000	1023.000000	1023.000000	2046.000000
4.120000	-0.025589	-15.123371	-3.665474	-4.388883	-5.115470	-1.953545	0.000000	-10.000000	-0.233333	15.633333	-18.000000	1023.000000	1023.000000	2046.000000
4.140000	-0.022456	-13.271348	-3.706107	-4.411414	-4.320436	-0.833391	0.000000	-10.000000	-0.291667	18.316666	-18.000000	1023.000000	1023.000000	2046.000000
4.160000	-0.020223	-11.952049	-3.312791	-4.314891	-4.199417	-0.124950	0.000000	-10.000000	-0.358333	21.066666	-1.666667	1023.000000	1023.000000	2046.000000
4.180000	-0.019423	-11.479214	-2.790857	-4.227240	-4.138299	-0.322818	0.000000	-10.000000	-0.391667	22.233334	14.666667	1023.000000	1023.000000	2046.000000
4.200000	-0.016946	-10.015232	-2.600216	-4.333838	-3.095165	0.013987	0.000000	-10.000000	-0.433333	23.683332	33.666668	1023.000000	1023.000000	2046.000000
4.220000	-0.012958	-7.658363	-2.078726	-4.307824	-2.315123	1.043310	0.000000	-10.000000	-0.500000	25.016666	41.666668	1023.000000	1023.000000	2046.000000
4.240000	-0.010495	-6.202443	-1.716521	-3.442734	-2.211486	1.168297	0.000000	-10.000000	-0.583333	27.116667	52.500000	1023.000000	1023.000000	2046.000000
4.260000	-0.008451	-4.994264	-1.703462	-2.204767	-1.953019	0.866984	0.000000	-10.000000	-0.658333	28.933334	60.666668	1023.000000	1023.000000	2046.000000
4.280000	-0.004934	-2.916132	-1.960918	-1.271136	-1.007892	1.323814	0.000000	-10.000000	-0.700000	30.066668	66.833336	1023.000000	1023.000000	2046.000000
4.300000	-0.001414	-0.835764	-1.803275	-0.853832	-0.522736	2.344078	0.000000	-10.000000	-0.716667	30.583334	73.500000	1023.000000	1023.000000	2046.000000
4.320000	-0.000075	-0.044520	-1.577440	-0.188638	-0.722329	2.443886	0.000000	-10.000000	-0.741667	31.500000	83.500000	1023.000000	1023.000000	2046.000000
4.340000	0.001065	0.629323	-1.610835	0.471852	-0.431400	2.199707	0.000000	-10.000000	-0.766667	32.799999	97.333336	1023.000000	1023.000000	2046.000000
4.360000	0.003970	2.346228	-1.642745	0.865042	0.437205	2.686726	0.000000	-10.000000	-0.800000	33.950001	107.833336	1023.000000	1023.000000	2046.000000
4.380000	0.006382	3.771811	-1.232266	0.794262	0.715768	3.494049	0.000000	-10.000000	-0.833333	34.966667	119.000000	1023.000000	1023.000000	2046.000000
4.400000	0.007180	4.243281	-0.703031	1.072957	0.564960	3.308394	0.000000	-10.000000	-0.866667	35.600002	130.666672	1023.000000	1023.000000	2046.000000
4.420000	0.008813	5.208413	-0.556280	1.248936	1.163871	3.351886	0.000000	-10.000000	-0.908333	36.283333	146.333328	1023.000000	1023.000000	2046.000000
4.440000	0.012556	7.420391	-0.048108	1.182544	1.955476	4.330478	0.000000	-10.000000	-0.941667	36.700001	158.000000	1023.000000	1023.000000	2046.000000
4.460000	0.014733	8.707166	0.624997	1.228298	2.083809	4.770061	0.000000	-10.000000	-0.966667	37.000000	170.333328	1023.000000	1023.000000	2046.000000
4.480000	0.016082	9.504406	1.256480	1.412902	2.236695	4.598330	0.000000	-10.000000	-0.983333	37.250000	178.666672	1023.000000	1023.000000	2046.000000
4.500000	0.018969	11.210623	1.687854	1.436680	3.126873	4.959216	0.000000	-10.000000	-1.000000	37.750000	191.000000	1023.000000	1023.000000	2046.000000
4.520000	0.022679	13.403429	2.532475	1.120136	3.718254	6.032563	0.000000	-10.000000	-1.008333	38.183334	199.333328	1023.000000	1023.000000	2046.000000
4.540000	0.024133	14.262551	3.358931	1.115147	3.670778	6.117696	0.000000	-10.000000	-1.025000	38.483334	211.833328	1023.000000	1023.000000	2046.000000
4.560000	0.025521	15.083096	3.876137	1.139537	4.039453	6.027968	0.000000	-10.000000	-1.041667	38.799999	224.666672	1023.000000	1023.000000	2046.000000
4.580000	0.028940	17.103525	4.293678	1.078072	4.995000	6.736775	0.000000	-10.000000	-1.058333	38.866669	237.500000	1023.000000	1023.000000	2046.000000
4.600000	0.031257	18.472702	5.061474	0.846991	5.109737	7.454500	0.000000	-10.000000	-1.050000	39.100002	250.500000	1023.000000	1023.000000	2046.000000
4.620000	0.032039	18.934998	5.569974	1.112822	5.158094	7.094107	0.000000	-10.000000	-1.058333	39.233334	263.500000	1023.000000	1023.000000	2046.000000
4.640000	0.034944	20.652040	5.827201	1.212906	6.142670	7.469263	0.000000	-10.000000	-1.058333	39.200001	281.000000	1023.000000	1023.000000	2046.000000
4.660000	0.037712	22.287498	6.534096	0.990794	6.393553	8.369055	0.000000	-10.000000	-1.075000	39.133335	294.166656	1023.000000	1023.000000	2046.000000
4.680000	0.038778	22.917994	7.063570	1.320783	6.395118	8.138523	0.000000	-10.000000	-1.058333	38.983334	307.333344	1023.000000	1023.000000	2046.000000
4.700000	0.040456	23.909670	7.371979	1.411191	6.926107	8.200394	0.000000	-10.000000	-1.041667	39.200001	316.000000	1023.000000	1023.000000	2046.000000
4.720000	0.044021	26.016628	7.966054	1.416636	7.657365	8.976572	0.000000	-10.000000	-1.016667	39.233334	329.000000	1023.000000	1023.000000	2046.000000
4.740000	0.045897	27.124844	8.684327	1.375515	7.691496	9.373504	0.000000	-10.000000	-1.025000	39.366665	342.000000	1023.000000	1023.000000	2046.000000
4.760000	0.047095	27.832882	9.219984	1.737519	7.833416	9.041964	0.000000	-10.000000	-1.050000	39.216667	355.166656	1023.000000	1023.000000	2046.000000
4.780000	0.050592	29.899738	9.482442	2.072412	8.801228	9.543657	0.000000	-10.000000	-1.041667	39.350002	368.333344	1023.000000	1023.000000	2046.000000
4.800000	0.053090	31.376385	10.031153	1.968155	8.889135	10.487941	0.000000	-10.000000	-1.033333	39.100002	381.500000	1023.000000	1023.000000	2046.000000
4.820000	0.053939	31.878006	10.121759	2.591501	8.771573	10.393172	0.000000	-10.000000	-1.000000	39.000000	394.500000	1023.000000	1023.000000	2046.000000
4.840000	0.055907	33.041004	10.182927	3.062624	9.379801	10.415650	0.000000	-10.000000	-0.975000	38.683334	407.500000	1023.000000	1023.000000	2046.000000
4.860000	0.058810	34.756798	10.781506	2.756712	9.949698	11.268881	0.000000	-10.000000	-0.950000	38.316666	420.500000	1023.000000	1023.000000	2046.000000
4.880000	0.059342	35.070972	11.455527	2.721264	9.902931	10.991252	0.000000	-10.000000	-0.925000	38.033333	433.333344	1023.000000	1023.000000	2046.000000
4.900000	0.061402	36.288689	11.575249	3.215135	10.611250	10.887054	0.000000	-10.000000	-0.950000	37.883335	446.166656	1023.000000	1023.000000	2046.000000
4.920000	0.064477	38.105755	11.696107	3.845094	10.925523	11.639031	0.000000	-10.000000	-0.941667	38.049999	458.833344	1023.000000	1023.000000	2046.000000
4.940000	0.064977	38.401604	11.515664	4.916461	10.602709	11.366769	0.000000	-10.000000	-0.925000	37.783333	471.500000	1023.000000	1023.000000	2046.000000
4.960000	0.066408	39.246933	11.148176	5.814701	10.991148	11.292910	0.000000	-10.000000	-0.891667	37.049999	484.166656	1023.000000	1023.000000	2046.000000
4.980000	0.069208	40.902187	11.067269	6.410705	11.375277	12.048937	0.000000	-10.000000	-0.866667	36.650002	496.666656	1023.000000	1023.000000	2046.000000
5.000000	0.070079	41.416759	11.107919	7.056672	11.091167	12.161001	0.000000	-10.000000	-0.866667	36.349998	509.000000	1023.000000	1023.000000	2046.000000
5.020000	0.070907	41.906094	10.878680	7.753277	11.306702	11.967436	0.000000	-10.000000	-0.875000	36.700001	521.000000	1023.000000	1023.000000	2046.000000
5.040000	0.073326	43.335800	10.904538	8.032362	11.758313	12.640584	0.000000	-10.000000	-0.883333	36.299999	533.000000	1023.000000	1023.000000	2046.000000
5.060000	0.074018	43.744720	11.238076	8.096153	11.505512	12.904978	0.000000	-10.000000	-0.875000	36.333336	545.333313	1023.000000	1023.000000	2046.000000
5.080000	0.075355	44.534786	11.541438	8.368404	11.820958	12.803986	0.000000	-10.000000	-0.833333	36.000000	557.666687	1023.000000	1023.000000	2046.000000
5.100000	0.078245	46.242714	11.862927	8.441713	12.368831	13.569242	0.000000	-10.000000	-0.825000	35.816669	570.000000	1023.000000	1023.000000	2046.000000
5.120000	0.078960	46.665367	12.340583	8.416337	12.176130	13.732316	0.000000	-10.000000	-0.833333	35.616669	581.833313	1023.000000	1023.000000	2046.000000
5.140000	0.079904	47.223217	12.655302	8.590922	12.505159	13.471834	0.000000	-10.000000	-0.841667	35.433334	593.500000	1023.000000	1023.000000	2046.000000
5.160000	0.082398	48.697517	13.211078	8.483742	13.006052	13.996644	0.000000	-10.000000	-0.816667	35.233334	605.166687	1023.000000	1023.000000	2046.000000
5.180000	0.083389	49.283161	13.896504	8.302100	12.965891	14.118668	0.000000	-10.000000	-0.766667	34.450001	617.000000	1023.000000	1023.000000	2046.000000
5.200000	0.084515	49.948238	14.538925	8.278985	13.248329	13.882001	0.000000	-10.000000	-0.725000	33.783333	628.666687	1023.000000	1023.000000	2046.000000
5.220000	0.086886	51.349888	15.142188	7.990408	13.760515	14.456776	0.000000	-10.000000	-0.658333	32.900002	640.166687	1023.000000	1023.000000	2046.000000
5.240000	0.087427	51.669449	15.735668	7.719896	13.582785	14.631100	0.000000	-10.000000	-0.625000	32.166668	651.333313	1023.000000	1023.000000	2046.000000
5.260000	0.088237	52.147957	16.097385	7.822694	13.873244	14.354635	0.000000	-10.000000	-0.583333	31.216667	662.166687	1023.000000	1023.000000	2046.000000
5.280000	0.090505	53.488537	16.500406	7.765185	14.341816	14.881128	0.000000	-10.000000	-0.566667	30.433334	672.833313	1023.000000	1023.000000	2046.000000
5.300000	0.090802	53.663967	16.955502	7.640728	14.138824	14.928915	0.000000	-10.000000	-0.525000	29.350000	683.166687	1023.000000	1023.000000	2046.000000
5.320000	0.091442	54.042320	17.218166	7.792035	14.344492	14.687628	0.000000	-10.000000	-0.500000	28.116667	693.166687	1023.000000	1023.000000	2046.000000
5.340000	0.093280	55.128220	17.364458	7.874455	14.871762	15.017544	0.000000	-10.000000	-0.458333	26.783333	702.666687	1023.000000	1023.000000	2046.000000
5.360000	0.093736	55.398174	17.670086	7.687022	14.702404	15.338661	0.000000	-10.000000	-0.416667	25.583334	711.666687	1023.000000	1023.000000	2046.000000
5.380000	0.093730	55.394596	17.904942	7.903739	14.648917	14.936999	0.000000	-10.000000	-0.358333	24.316668	720.500000	1023.000000	1023.000000	2046.000000
5.400000	0.095002	56.145893	17.968699	8.017536	15.070164	15.089494	0.000000	-10.000000	-0.316667	22.800001	728.833313	1023.000000	1023.000000	2046.000000
5.420000	0.095562	56.477196	18.152617	7.824796	14.956302	15.543481	0.000000	-10.000000	-0.258333	21.133333	736.666687	1023.000000	1023.000000	2046.000000
5.440000	0.095524	56.454651	18.215887	8.162330	14.942357	15.134079	0.000000	-10.000000	-0.216667	19.216667	744.000000	1023.000000	1023.000000	2046.000000
5.460000	0.096368	56.953285	18.276510	8.182945	15.111190	15.382640	0.000000	-10.000000	-0.175000	17.033333	750.833313	1023.000000	1023.000000	2046.000000
5.480000	0.096517	57.041378	18.106838	8.303242	14.790371	15.840928	0.000000	-10.000000	-0.133333	14.883334	757.000000	1023.000000	1023.000000	2046.000000
5.500000	0.096010	56.741863	17.827400	8.982183	14.503070	15.429209	0.000000	-10.000000	-0.083333	12.350000	762.333313	1023.000000	1023.000000	2046.000000
5.520000	0.096318	56.923656	17.554024	9.148112	14.889661	15.331859	0.000000	-10.000000	-0.033333	9.183333	766.833313	1023.000000	1023.000000	2046.000000
5.540000	0.096275	56.898335	17.824408	8.591543	14.824284	15.658102	0.000000	-10.000000	-0.008333	5.433333	770.500000	1023.000000	1023.000000	2046.000000
5.560000	0.095327	56.337986	17.904764	8.756708	14.524475	15.152037	0.000000	-10.000000	0.000000	1.600000	772.833313	1023.000000	1023.000000	2046.000000
5.580000	0.095144	56.229935	17.409735	9.379562	14.643686	14.796952	0.000000	-10.000000	0.000000	-1.133333	773.833313	1023.000000	1023.000000	2046.000000
5.600000	0.094808	56.031353	16.853104	9.800526	14.294934	15.082788	0.000000	-10.000000	0.008333	-3.316667	774.000000	1023.000000	1023.000000	2046.000000
5.620000	0.093239	55.104019	16.298622	10.555486	13.747060	14.502851	0.000000	-10.000000	0.025000	-5.433333	774.000000	1023.000000	1023.000000	2046.000000
5.640000	0.092530	54.685486	15.639392	11.177458	13.711942	14.156693	0.000000	-10.000000	0.041667	-7.683333	774.000000	1023.000000	1023.000000	2046.000000
5.660000	0.092163	54.468277	15.139358	11.346463	13.586982	14.395474	0.000000	-10.000000	0.050000	-9.650001	774.000000	1023.000000	1023.000000	2046.000000
5.680000	0.090087	53.241337	14.766972	11.649220	12.976083	13.849060	0.000000	-10.000000	0.058333	-10.850000	774.000000	1023.000000	1023.000000	2046.000000
5.700000	0.088489	52.296745	14.271828	11.881986	12.885387	13.257545	0.000000	-10.000000	0.075000	-11.900001	774.000000	1023.000000	1023.000000	2046.000000
5.720000	0.087279	51.581646	13.948851	11.602972	12.759796	13.270028	0.000000	-10.000000	0.125000	-14.033334	763.500000	1023.000000	1023.000000	2046.000000
5.740000	0.085381	50.460308	13.937014	11.294211	12.297997	12.931087	0.000000	-10.000000	0.166667	-15.816668	753.000000	1023.000000	1023.000000	2046.000000
5.760000	0.084011	49.650318	13.898168	11.179372	12.053797	12.518981	0.000000	-10.000000	0.200000	-17.200001	742.500000	1023.000000	1023.000000	2046.000000
5.780000	0.083127	49.127907	13.656329	10.951455	12.074739	12.445383	0.000000	-10.000000	0.200000	-17.450001	740.500000	1023.000000	1023.000000	2046.000000
5.800000	0.081389	48.100636	13.616638	10.577922	11.614890	12.291184	0.000000	-10.000000	0.200000	-17.800001	736.500000	1023.000000	1023.000000	2046.000000
5.820000	0.079938	47.243145	13.587152	10.512674	11.430397	11.712919	0.000000	-10.000000	0.200000	-18.083334	730.500000	1023.000000	1023.000000	2046.000000
5.840000	0.079238	46.829559	13.476411	10.291694	11.482366	11.579088	0.000000	-10.000000	0.200000	-18.066668	724.500000	1023.000000	1023.000000	2046.000000
5.860000	0.077867	46.019421	13.617331	9.730542	11.061702	11.609845	0.000000	-10.000000	0.200000	-17.900000	718.500000	1023.000000	1023.000000	2046.000000
5.880000	0.076042	44.940929	13.641938	9.402867	10.779597	11.116528	0.000000	-10.000000	0.208333	-17.983334	712.500000	1023.000000	1023.000000	2046.000000
5.900000	0.074413	43.977848	13.502508	9.031081	10.666294	10.777964	0.000000	-10.000000	0.225000	-18.300001	706.500000	1023.000000	1023.000000	2046.000000
5.920000	0.072856	43.057648	13.467393	8.317742	10.358439	10.914072	0.000000	-10.000000	0.241667	-18.750000	700.500000	1023.000000	1023.000000	2046.000000
5.940000	0.070620	41.736622	13.418717	8.021957	9.925256	10.370691	0.000000	-10.000000	0.266667	-19.300001	694.333313	1023.000000	1023.000000	2046.000000
5.960000	0.069023	40.792885	13.221345	7.794611	9.847713	9.929218	0.000000	-10.000000	0.291667	-19.916668	688.000000	1023.000000	1023.000000	2046.000000
5.980000	0.068007	40.191944	13.008193	7.410018	9.812976	9.960756	0.000000	-10.000000	0.316667	-20.450001	681.333313	1023.000000	1023.000000	2046.000000
6.000000	0.066164	39.102757	12.979782	7.068019	9.352826	9.702128	0.000000	-10.000000	0.333333	-20.883333	674.500000	1023.000000	1023.000000	2046.000000
6.020000	0.064507	38.123859	12.855432	7.018166	9.133335	9.116926	0.000000	-10.000000	0.341667	-21.266666	667.500000	1023.000000	1023.000000	2046.000000
6.040000	0.063120	37.303665	12.519367	6.700701	9.069428	9.014171	0.000000	-10.000000	0.350000	-21.850000	660.333313	1023.000000	1023.000000	2046.000000
6.060000	0.061528	36.363186	12.420532	6.295777	8.714648	8.932228	0.000000	-10.000000	0.366667	-22.350000	653.000000	1023.000000	1023.000000	2046.000000
6.080000	0.059980	35.448277	12.265148	6.275638	8.480200	8.427292	0.000000	-10.000000	0.375000	-22.733334	645.500000	1023.000000	1023.000000	2046.000000
6.100000	0.058451	34.544514	11.886893	5.972810	8.303269	8.381542	0.000000	-10.000000	0.383333	-22.966667	637.833313	1023.000000	1023.000000	2046.000000
6.120000	0.057038	33.709492	11.499837	5.727560	7.840070	8.642027	0.000000	-10.000000	0.383333	-23.200001	630.333313	1023.000000	1023.000000	2046.000000
6.140000	0.054868	32.426849	11.184623	5.626680	7.446018	8.169528	0.000000	-10.000000	0.391667	-23.350000	622.666687	1023.000000	1023.000000	2046.000000
6.160000	0.052871	31.246641	10.811242	5.027368	7.485512	7.922519	0.000000	-10.000000	0.416667	-23.666668	615.000000	1023.000000	1023.000000	2046.000000
6.180000	0.051086	30.192093	10.789689	4.156178	7.153091	8.093135	0.000000	-10.000000	0.433333	-24.183334	607.000000	1023.000000	1023.000000	2046.000000
6.200000	0.048988	28.952131	10.489740	4.250719	6.800660	7.411012	0.000000	-10.000000	0.450000	-24.816668	598.833313	1023.000000	1023.000000	2046.000000
6.220000	0.047800	28.249809	9.823523	4.578523	6.741562	7.106201	0.000000	-10.000000	0.450000	-25.033333	590.500000	1023.000000	1023.000000	2046.000000
6.240000	0.047152	27.866922	9.385254	4.923222	6.359662	7.198784	0.000000	-10.000000	0.450000	-24.533333	582.166687	1023.000000	1023.000000	2046.000000
6.260000	0.046122	27.257929	8.895928	5.594948	6.022349	6.744703	0.000000	-10.000000	0.450000	-24.083334	574.000000	1023.000000	1023.000000	2046.000000
6.280000	0.045102	26.655416	8.165500	6.050129	5.927915	6.511873	0.000000	-10.000000	0.450000	-23.633333	566.000000	1023.000000	1023.000000	2046.000000
6.300000	0.044094	26.059444	7.750846	6.013525	5.572885	6.722189	0.000000	-10.000000	0.450000	-23.883333	558.000000	1023.000000	1023.000000	2046.000000
6.320000	0.042414	25.066906	7.346957	6.298570	5.188554	6.232826	0.000000	-10.000000	0.458333	-23.933332	550.000000	1023.000000	1023.000000	2046.000000
6.340000	0.040528	23.952154	6.719841	6.335800	5.095975	5.800538	0.000000	-10.000000	0.466667	-24.466667	542.000000	1023.000000	1023.000000	2046.000000
6.360000	0.039147	23.136118	6.584908	5.861154	4.712990	5.977066	0.000000	-10.000000	0.475000	-24.549999	533.833313	1023.000000	1023.000000	2046.000000
6.380000	0.037477	22.149021	6.514338	5.716834	4.421526	5.496324	0.000000	-10.000000	0.475000	-24.750000	525.500000	1023.000000	1023.000000	2046.000000
6.400000	0.035970	21.258493	6.168465	5.485848	4.302582	5.301598	0.000000	-10.000000	0.466667	-24.549999	517.166687	1023.000000	1023.000000	2046.000000
6.420000	0.034770	20.549257	6.063926	5.108005	3.926910	5.450418	0.000000	-10.000000	0.466667	-24.466667	509.000000	1023.000000	1023.000000	2046.000000
6.440000	0.033185	19.612234	5.909948	5.229236	3.606950	4.866101	0.000000	-10.000000	0.458333	-24.083334	501.000000	1023.000000	1023.000000	2046.000000
6.460000	0.031776	18.779894	5.511308	5.089729	3.554705	4.624152	0.000000	-10.000000	0.441667	-23.783333	493.000000	1023.000000	1023.000000	2046.000000
6.480000	0.030673	18.127789	5.617050	4.632199	3.119505	4.759034	0.000000	-10.000000	0.433333	-23.416666	485.000000	1023.000000	1023.000000	2046.000000
6.500000	0.029278	17.303473	5.515124	4.556644	2.908966	4.322737	0.000000	-10.000000	0.433333	-23.350000	477.000000	1023.000000	1023.000000	2046.000000
6.520000	0.028172	16.649668	5.299031	4.113963	2.810611	4.426063	0.000000	-10.000000	0.450000	-23.400000	469.333344	1023.000000	1023.000000	2046.000000
6.540000	0.027074	16.000957	5.458920	3.651110	2.442029	4.448898	0.000000	-10.000000	0.450000	-23.450001	461.666656	1023.000000	1023.000000	2046.000000
6.560000	0.025253	14.924781	5.194041	3.450385	2.266800	4.013556	0.000000	-10.000000	0.433333	-23.666668	454.000000	1023.000000	1023.000000	2046.000000
6.580000	0.024162	14.279496	4.979686	3.091066	2.174800	4.033945	0.000000	-10.000000	0.433333	-23.716667	446.000000	1023.000000	1023.000000	2046.000000
6.600000	0.023109	13.657511	4.999326	2.831047	1.911415	3.915723	0.000000	-10.000000	0.416667	-23.900002	438.000000	1023.000000	1023.000000	2046.000000
6.620000	0.021431	12.666007	4.779503	2.694032	1.751970	3.440502	0.000000	-10.000000	0.433333	-23.866667	430.000000	1023.000000	1023.000000	2046.000000
6.640000	0.020625	12.189634	4.610168	2.431569	1.675021	3.472876	0.000000	-10.000000	0.433333	-23.933334	422.000000	1023.000000	1023.000000	2046.000000
6.660000	0.019787	11.693986	4.646991	2.231696	1.431685	3.383614	0.000000	-10.000000	0.450000	-24.016666	414.000000	1023.000000	1023.000000	2046.000000
6.680000	0.017955	10.611403	4.384533	2.051013	1.172266	3.003591	0.000000	-10.000000	0.450000	-24.066668	406.000000	1023.000000	1023.000000	2046.000000
6.700000	0.017404	10.285789	4.059806	1.877556	1.286847	3.061580	0.000000	-10.000000	0.458333	-24.266666	398.000000	1023.000000	1023.000000	2046.000000
6.720000	0.016383	9.682263	4.130960	1.635000	0.931688	2.984616	0.000000	-10.000000	0.458333	-24.566668	390.000000	1023.000000	1023.000000	2046.000000
6.740000	0.014477	8.555882	3.689579	1.520001	0.595008	2.751293	0.000000	-10.000000	0.458333	-24.683334	381.666656	1023.000000	1023.000000	2046.000000
6.760000	0.013788	8.148890	3.384701	1.325090	0.347667	3.091433	0.000000	-10.000000	0.450000	-24.633333	373.333344	1023.000000	1023.000000	2046.000000
6.780000	0.012448	7.356672	3.295140	1.091942	0.178734	2.790856	0.000000	-10.000000	0.450000	-24.383333	365.000000	1023.000000	1023.000000	2046.000000
6.800000	0.010464	6.184361	3.094856	0.383358	0.139859	2.566288	0.000000	-10.000000	0.466667	-24.483334	357.000000	1023.000000	1023.000000	2046.000000
6.820000	0.009851	5.821743	3.194564	-0.212576	0.088608	2.751146	0.000000	-10.000000	0.475000	-24.716667	348.833344	1023.000000	1023.000000	2046.000000
6.840000	0.008841	5.224803	2.987627	-0.014563	-0.076828	2.328568	0.000000	-10.000000	0.483333	-25.000000	340.500000	1023.000000	1023.000000	2046.000000
6.860000	0.007635	4.512458	2.351586	0.355253	-0.109046	1.914665	0.000000	-10.000000	0.466667	-24.850000	332.166656	1023.000000	1023.000000	2046.000000
6.880000	0.007971	4.710822	2.136825	0.703119	-0.232877	2.103754	0.000000	-10.000000	0.441667	-24.316668	324.000000	1023.000000	1023.000000	2046.000000
6.900000	0.007999	4.727678	1.888659	1.366630	-0.369783	1.842171	0.000000	-10.000000	0.400000	-23.450001	316.000000	1023.000000	1023.000000	2046.000000
6.920000	0.007113	4.203736	1.335743	1.685945	-0.434168	1.616217	0.000000	-10.000000	0.366667	-22.716667	308.000000	1023.000000	1023.000000	2046.000000
6.940000	0.007129	4.213326	1.203362	1.803932	-0.581779	1.787811	0.000000	-10.000000	0.350000	-22.133333	300.333344	1023.000000	1023.000000	2046.000000
6.960000	0.006338	3.745957	0.975024	2.045238	-0.736488	1.462182	0.000000	-10.000000	0.350000	-21.916668	292.833344	1023.000000	1023.000000	2046.000000
6.980000	0.004506	2.662899	0.456060	1.903996	-0.826612	1.129455	0.000000	-10.000000	0.350000	-21.716667	285.666656	1023.000000	1023.000000	2046.000000
7.000000	0.003754	2.218373	0.406442	1.588558	-0.867256	1.090629	0.000000	-10.000000	0.341667	-21.633333	278.333344	1023.000000	1023.000000	2046.000000
7.020000	0.002970	1.755550	0.558813	1.363538	-1.045671	0.878870	0.000000	-10.000000	0.325000	-21.350000	271.166656	1023.000000	1023.000000	2046.000000
7.040000	0.001135	0.670868	0.271236	1.088465	-1.256901	0.568069	0.000000	-10.000000	0.308333	-20.850000	264.000000	1023.000000	1023.000000	2046.000000
7.060000	0.000634	0.374650	0.281538	0.876938	-1.351027	0.567201	0.000000	-10.000000	0.266667	-20.049999	257.166656	1023.000000	1023.000000	2046.000000
7.080000	-0.000281	-0.166229	0.249895	0.931169	-1.545490	0.198197	0.000000	-10.000000	0.241667	-19.116667	250.333328	1023.000000	1023.000000	2046.000000
7.100000	-0.001956	-1.155772	-0.045276	0.644228	-1.711938	-0.042786	0.000000	-10.000000	0.208333	-18.233334	243.833328	1023.000000	1023.000000	2046.000000
7.120000	-0.002144	-1.267133	0.141787	0.309913	-1.825809	0.106976	0.000000	-10.000000	0.208333	-17.516666	235.833328	1023.000000	1023.000000	2046.000000
7.140000	-0.002758	-1.630250	0.218904	0.190775	-1.985130	-0.054799	0.000000	-10.000000	0.200000	-17.116667	230.166672	1023.000000	1023.000000	2046.000000
7.160000	-0.004380	-2.588587	0.005686	-0.219905	-2.150820	-0.223547	0.000000	-10.000000	0.200000	-16.950001	224.500000	1023.000000	1023.000000	2046.000000
7.180000	-0.004670	-2.759945	0.136776	-0.509530	-2.232330	-0.154860	0.000000	-10.000000	0.191667	-16.866667	220.666672	1023.000000	1023.000000	2046.000000
7.200000	-0.005370	-3.173403	0.151284	-0.676506	-2.350567	-0.297615	0.000000	-10.000000	0.200000	-16.700001	215.000000	1023.000000	1023.000000	2046.000000
7.220000	-0.007091	-4.190516	-0.230538	-1.032734	-2.441999	-0.485244	0.000000	-10.000000	0.183333	-16.400000	209.500000	1023.000000	1023.000000	2046.000000
7.240000	-0.007242	-4.279827	-0.067810	-1.337748	-2.519310	-0.354959	0.000000	-10.000000	0.183333	-15.900000	204.000000	1023.000000	1023.000000	2046.000000
7.260000	-0.008439	-4.987432	-0.237152	-1.404376	-2.655450	-0.690455	0.000000	-10.000000	0.166667	-15.500000	198.666672	1023.000000	1023.000000	2046.000000
7.280000	-0.009498	-5.613480	-0.439942	-1.566332	-2.711887	-0.895318	0.000000	-10.000000	0.166667	-15.150001	193.500000	1023.000000	1023.000000	2046.000000
7.300000	-0.009224	-5.451530	-0.289605	-1.765065	-2.705346	-0.691513	0.000000	-10.000000	0.158333	-15.033334	188.500000	1023.000000	1023.000000	2046.000000
7.320000	-0.010570	-6.246578	-0.547962	-1.838756	-2.897281	-0.962580	0.000000	-10.000000	0.150000	-14.966667	183.500000	1023.000000	1023.000000	2046.000000
7.340000	-0.011427	-6.753140	-0.639454	-2.103758	-3.036943	-0.972984	0.000000	-10.000000	0.141667	-15.050000	178.500000	1023.000000	1023.000000	2046.000000
7.360000	-0.010992	-6.496381	-0.658213	-2.103361	-2.846202	-0.888605	0.000000	-10.000000	0.150000	-15.133334	173.500000	1023.000000	1023.000000	2046.000000
7.380000	-0.012804	-7.566956	-1.014154	-2.172199	-3.186779	-1.193824	0.000000	-10.000000	0.150000	-15.066668	168.333328	1023.000000	1023.000000	2046.000000
7.400000	-0.013485	-7.969788	-1.086546	-2.398738	-3.418517	-1.065987	0.000000	-10.000000	0.158333	-14.883334	163.166672	1023.000000	1023.000000	2046.000000
7.420000	-0.013452	-7.949869	-1.356777	-2.299701	-3.473352	-0.820038	0.000000	-10.000000	0.150000	-14.500000	158.166672	1023.000000	1023.000000	2046.000000
7.440000	-0.015529	-9.177343	-1.802747	-2.646719	-3.698131	-1.029747	0.000000	-10.000000	0.150000	-14.266666	153.333328	1023.000000	1023.000000	2046.000000
7.460000	-0.016106	-9.518891	-1.663711	-3.229500	-3.604473	-1.021208	0.000000	-10.000000	0.150000	-14.266666	148.666672	1023.000000	1023.000000	2046.000000
7.480000	-0.016191	-9.568913	-1.480572	-3.687238	-3.510590	-0.890513	0.000000	-10.000000	0.150000	-14.666667	143.833328	1023.000000	1023.000000	2046.000000
7.500000	-0.017580	-10.389757	-1.761693	-3.673106	-3.741882	-1.213076	0.000000	-10.000000	0.150000	-14.916667	139.000000	1023.000000	1023.000000	2046.000000
7.520000	-0.018015	-10.646895	-2.176202	-3.172882	-3.773674	-1.524137	0.000000	-10.000000	0.116667	-14.466666	134.000000	1023.000000	1023.000000	2046.000000
7.540000	-0.016641	-9.835033	-2.399824	-2.418695	-3.558567	-1.457948	0.000000	-10.000000	0.091667	-13.350000	129.333328	1023.000000	1023.000000	2046.000000
7.560000	-0.017143	-10.131720	-2.823013	-1.878973	-3.853904	-1.575830	0.000000	-10.000000	0.058333	-12.016666	125.000000	1023.000000	1023.000000	2046.000000
7.580000	-0.017391	-10.278212	-3.173142	-1.453103	-3.927583	-1.724384	0.000000	-10.000000	0.058333	-11.283334	121.000000	1023.000000	1023.000000	2046.000000
7.600000	-0.016737	-9.891372	-3.337176	-1.201566	-3.808392	-1.544237	0.000000	-10.000000	0.050000	-11.083333	117.000000	1023.000000	1023.000000	2046.000000
7.620000	-0.017980	-10.626086	-3.706224	-1.096765	-4.094696	-1.728402	0.000000	-10.000000	0.050000	-11.066667	113.166664	1023.000000	1023.000000	2046.000000
7.640000	-0.019294	-11.402770	-4.049750	-1.096162	-4.235187	-2.021671	0.000000	-10.000000	0.050000	-10.983334	109.500000	1023.000000	1023.000000	2046.000000
7.660000	-0.018872	-11.153556	-3.987226	-1.168006	-4.066490	-1.931833	0.000000	-10.000000	0.050000	-10.800000	105.833336	1023.000000	1023.000000	2046.000000
7.680000	-0.019427	-11.481376	-4.043504	-1.288570	-4.152295	-1.997007	0.000000	-10.000000	0.050000	-10.583333	102.166664	1023.000000	1023.000000	2046.000000
7.700000	-0.021111	-12.476566	-4.185814	-1.591322	-4.531563	-2.167868	0.000000	-10.000000	0.041667	-10.100000	98.500000	1023.000000	1023.000000	2046.000000
7.720000	-0.020973	-12.395174	-4.178750	-1.486392	-4.409677	-2.320355	0.000000	-10.000000	0.025000	-9.183333	95.166664	1023.000000	1023.000000	2046.000000
7.740000	-0.020657	-12.208346	-4.123569	-1.527122	-4.312251	-2.245404	0.000000	-10.000000	0.008333	-7.966667	92.166664	1023.000000	1023.000000	2046.000000
7.760000	-0.022479	-13.285363	-4.160692	-1.828386	-4.789245	-2.507040	0.000000	-10.000000	0.000000	-6.766667	89.666664	1023.000000	1023.000000	2046.000000
7.780000	-0.022645	-13.383043	-4.039555	-1.826938	-4.760820	-2.755731	0.000000	-10.000000	0.000000	-5.816667	87.500000	1023.000000	1023.000000	2046.000000
7.800000	-0.021984	-12.992567	-3.867590	-2.085849	-4.560601	-2.478527	0.000000	-10.000000	0.000000	-5.150000	85.500000	1023.000000	1023.000000	2046.000000
7.820000	-0.022688	-13.408513	-3.840451	-2.332304	-4.755683	-2.480077	0.000000	-10.000000	0.000000	-4.750000	83.666664	1023.000000	1023.000000	2046.000000
7.840000	-0.024091	-14.237806	-3.852463	-2.657654	-5.041255	-2.686434	0.000000	-10.000000	0.000000	-4.583333	82.000000	1023.000000	1023.000000	2046.000000
7.860000	-0.023460	-13.864739	-3.622308	-2.659891	-4.865727	-2.716813	0.000000	-10.000000	0.000000	-4.800000	80.333336	1023.000000	1023.000000	2046.000000
7.880000	-0.023363	-13.807586	-3.669750	-2.871672	-4.707160	-2.559004	0.000000	-10.000000	0.000000	-5.050000	78.666664	1023.000000	1023.000000	2046.000000
7.900000	-0.024836	-14.678367	-3.722119	-3.169893	-5.076751	-2.709604	0.000000	-10.000000	0.000000	-5.216667	77.000000	1023.000000	1023.000000	2046.000000
7.920000	-0.025956	-15.340136	-3.751280	-3.316527	-5.256721	-3.015608	0.000000	-10.000000	0.000000	-5.033333	75.333336	1023.000000	1023.000000	2046.000000
7.940000	-0.025163	-14.871199	-3.648247	-3.329912	-4.930593	-2.962446	0.000000	-10.000000	0.000000	-4.700000	73.666664	1023.000000	1023.000000	2046.000000
7.960000	-0.025135	-14.854930	-3.699308	-3.463636	-4.838837	-2.853150	0.000000	-10.000000	0.000000	-4.366667	72.000000	1023.000000	1023.000000	2046.000000
7.980000	-0.026475	-15.646470	-3.749148	-3.762972	-5.207595	-2.926755	0.000000	-10.000000	0.000000	-4.200000	70.500000	1023.000000	1023.000000	2046.000000
8.000000	-0.027309	-16.139553	-3.734965	-3.860595	-5.379114	-3.164880	0.000000	-10.000000	0.000000	-4.333333	69.000000	1023.000000	1023.000000	2046.000000
8.020000	-0.026497	-15.659524	-3.675755	-3.735703	-5.068608	-3.179458	0.000000	-10.000000	0.008333	-4.616667	67.666664	1023.000000	1023.000000	2046.000000
8.040000	-0.026218	-15.494876	-3.755964	-3.928505	-4.881619	-2.928787	0.000000	-10.000000	0.008333	-4.950000	66.166664	1023.000000	1023.000000	2046.000000
8.060000	-0.027016	-15.966583	-3.837896	-4.107887	-5.132990	-2.887810	0.000000	-10.000000	0.008333	-5.133334	64.500000	1023.000000	1023.000000	2046.000000
8.080000	-0.028375	-16.769886	-3.873519	-4.132936	-5.593970	-3.169461	0.000000	-10.000000	0.000000	-5.016667	62.666668	1023.000000	1023.000000	2046.000000
8.100000	-0.027553	-16.283916	-3.912902	-4.002870	-5.323967	-3.044179	0.000000	-10.000000	-0.008333	-4.583333	61.000000	1023.000000	1023.000000	2046.000000
8.120000	-0.027438	-16.215834	-4.302442	-4.065043	-5.314795	-2.533553	0.000000	-10.000000	-0.008333	-3.866667	59.500000	1023.000000	1023.000000	2046.000000
8.140000	-0.029219	-17.268192	-4.384094	-4.402361	-5.840337	-2.641401	0.000000	-10.000000	-0.008333	-3.333333	58.166668	1023.000000	1023.000000	2046.000000
8.160000	-0.028714	-16.970264	-4.214416	-4.506203	-5.425431	-2.824216	0.000000	-10.000000	-0.008333	-3.216667	57.000000	1023.000000	1023.000000	2046.000000
8.180000	-0.027742	-16.395571	-4.090152	-4.844786	-5.020430	-2.440203	0.000000	-10.000000	-0.016667	-3.200000	56.000000	1023.000000	1023.000000	2046.000000
8.200000	-0.028370	-16.766579	-4.173934	-4.744923	-5.283432	-2.564290	0.000000	-10.000000	-0.041667	-2.016667	55.000000	1023.000000	1023.000000	2046.000000
8.220000	-0.027848	-16.458406	-4.287655	-3.897254	-5.282768	-2.990729	0.000000	-10.000000	-0.058333	0.733333	54.333332	1023.000000	1023.000000	2046.000000
8.240000	-0.024417	-14.430410	-4.428285	-2.805559	-4.500565	-2.696002	0.000000	-10.000000	-0.083333	4.766667	54.000000	1023.000000	1023.000000	2046.000000
8.260000	-0.022663	-13.393781	-4.590811	-2.255492	-4.412867	-2.134611	0.000000	-10.000000	-0.116667	8.950001	54.000000	1023.000000	1023.000000	2046.000000
8.280000	-0.022136	-13.082307	-4.611697	-1.895145	-4.577772	-1.997692	0.000000	-10.000000	-0.175000	12.616667	54.000000	1023.000000	1023.000000	2046.000000
8.300000	-0.019503	-11.526031	-4.517097	-1.233521	-3.960980	-1.814433	0.000000	-10.000000	-0.250000	15.450001	54.000000	1023.000000	1023.000000	2046.000000
8.320000	-0.016933	-10.007443	-4.592609	-1.023076	-3.323482	-1.068276	0.000000	-10.000000	-0.316667	17.783333	54.000000	1023.000000	1023.000000	2046.000000
8.340000	-0.016768	-9.909669	-4.554584	-0.879930	-3.494538	-0.980617	0.000000	-10.000000	-0.391667	20.700001	46.000000	1023.000000	1023.000000	2046.000000
8.360000	-0.015722	-9.291796	-4.290580	-0.596687	-3.309201	-1.095328	0.000000	-10.000000	-0.441667	23.000000	38.000000	1023.000000	1023.000000	2046.000000
8.380000	-0.012347	-7.297031	-4.010033	-0.372204	-2.433738	-0.481057	0.000000	-10.000000	-0.483333	24.766666	32.666668	1023.000000	1023.000000	2046.000000
8.400000	-0.010414	-6.154696	-3.815695	-0.517573	-2.095774	0.274346	0.000000	-10.000000	-0.525000	25.766666	38.166668	1023.000000	1023.000000	2046.000000
8.420000	-0.009748	-5.761194	-3.402072	-0.440209	-2.241883	0.322970	0.000000	-10.000000	-0.583333	27.400000	46.666668	1023.000000	1023.000000	2046.000000
8.440000	-0.006770	-4.001324	-2.910243	0.065483	-1.510143	0.353579	0.000000	-10.000000	-0.650000	29.066668	55.500000	1023.000000	1023.000000	2046.000000
8.460000	-0.003050	-1.802624	-2.468194	-0.044606	-0.636889	1.347066	0.000000	-10.000000	-0.691667	30.549999	64.833336	1023.000000	1023.000000	2046.000000
8.480000	-0.001999	-1.181684	-1.859489	-0.271348	-0.782453	1.731606	0.000000	-10.000000	-0.725000	31.550001	74.666664	1023.000000	1023.000000	2046.000000
8.500000	-0.000153	-0.090232	-1.172992	-0.104664	-0.450991	1.638415	0.000000	-10.000000	-0.758333	32.533333	85.000000	1023.000000	1023.000000	2046.000000
8.520000	0.003774	2.230654	-0.657621	-0.085081	0.572077	2.401279	0.000000	-10.000000	-0.783333	33.150002	95.666664	1023.000000	1023.000000	2046.000000
8.540000	0.005441	3.215403	-0.140071	-0.389919	0.673607	3.071786	0.000000	-10.000000	-0.800000	33.549999	106.666664	1023.000000	1023.000000	2046.000000
8.560000	0.006483	3.831697	0.504960	-0.374151	0.596185	3.104704	0.000000	-10.000000	-0.800000	33.849998	117.833336	1023.000000	1023.000000	2046.000000
8.580000	0.009689	5.725976	1.022191	0.077951	1.443094	3.182739	0.000000	-10.000000	-0.800000	34.066666	129.166672	1023.000000	1023.000000	2046.000000
8.600000	0.012909	7.629184	1.416104	-0.067731	2.169995	4.110816	0.000000	-10.000000	-0.800000	34.416668	140.500000	1023.000000	1023.000000	2046.000000
8.620000	0.013653	8.068658	1.916463	-0.189924	2.000511	4.341609	0.000000	-10.000000	-0.808333	34.516666	152.000000	1023.000000	1023.000000	2046.000000
8.640000	0.015227	8.998908	2.480302	0.139080	2.255884	4.123642	0.000000	-10.000000	-0.816667	34.650002	163.500000	1023.000000	1023.000000	2046.000000
8.660000	0.019392	11.460652	2.963733	0.385024	3.360420	4.751475	0.000000	-10.000000	-0.833333	34.799999	175.166672	1023.000000	1023.000000	2046.000000
8.680000	0.021092	12.465458	3.394485	0.181438	3.499250	5.390284	0.000000	-10.000000	-0.841667	35.083332	186.666672	1023.000000	1023.000000	2046.000000
8.700000	0.021958	12.976920	4.071846	0.385964	3.323084	5.196027	0.000000	-10.000000	-0.841667	35.066666	198.333328	1023.000000	1023.000000	2046.000000
8.720000	0.025924	15.320926	4.577776	0.842560	4.415884	5.484705	0.000000	-10.000000	-0.833333	34.950001	210.000000	1023.000000	1023.000000	2046.000000
8.740000	0.028314	16.733864	5.062591	0.494694	4.731658	6.444922	0.000000	-10.000000	-0.833333	35.033333	221.666672	1023.000000	1023.000000	2046.000000
8.760000	0.029366	17.355419	5.666925	0.731004	4.561752	6.395738	0.000000	-10.000000	-0.841667	35.183334	233.333328	1023.000000	1023.000000	2046.000000
8.780000	0.032971	19.486055	6.025272	1.470896	5.538251	6.451635	0.000000	-10.000000	-0.850000	35.366669	245.000000	1023.000000	1023.000000	2046.000000
8.800000	0.035726	21.114241	6.146935	1.394356	5.997401	7.575547	0.000000	-10.000000	-0.841667	35.266666	257.000000	1023.000000	1023.000000	2046.000000
8.820000	0.036398	21.510933	6.356196	1.809091	5.624026	7.721620	0.000000	-10.000000	-0.841667	35.266666	268.666656	1023.000000	1023.000000	2046.000000
8.840000	0.038827	22.946846	6.680021	2.526529	6.248381	7.491916	0.000000	-10.000000	-0.825000	35.016666	280.333344	1023.000000	1023.000000	2046.000000
8.860000	0.042528	25.134224	7.044457	2.435611	7.355324	8.298831	0.000000	-10.000000	-0.833333	34.799999	292.000000	1023.000000	1023.000000	2046.000000
8.880000	0.043767	25.866188	7.652589	2.137225	7.294294	8.782082	0.000000	-10.000000	-0.816667	34.633335	303.666656	1023.000000	1023.000000	2046.000000
8.900000	0.045062	26.631729	8.068375	2.902578	7.309194	8.351583	0.000000	-10.000000	-0.816667	34.700001	315.333344	1023.000000	1023.000000	2046.000000
8.920000	0.048681	28.770603	7.889781	4.062659	8.274719	8.543444	0.000000	-10.000000	-0.800000	34.549999	326.833344	1023.000000	1023.000000	2046.000000
8.940000	0.050936	30.103409	7.687860	4.535871	8.530004	9.349674	0.000000	-10.000000	-0.800000	34.433334	338.500000	1023.000000	1023.000000	2046.000000
8.960000	0.051142	30.224939	7.739358	5.103493	8.048942	9.333146	0.000000	-10.000000	-0.800000	34.400002	350.000000	1023.000000	1023.000000	2046.000000
8.980000	0.052388	30.961044	7.747785	5.975332	8.214110	9.023816	0.000000	-10.000000	-0.800000	34.650002	361.500000	1023.000000	1023.000000	2046.000000
9.000000	0.055281	32.670837	7.596978	6.776436	9.014834	9.282589	0.000000	-10.000000	-0.800000	34.750000	373.000000	1023.000000	1023.000000	2046.000000
9.020000	0.056970	33.668995	7.464937	6.826315	9.329913	10.047832	0.000000	-10.000000	-0.800000	34.799999	384.500000	1023.000000	1023.000000	2046.000000
9.040000	0.057053	33.718575	7.779143	7.054052	8.856891	10.028490	0.000000	-10.000000	-0.808333	34.816666	396.166656	1023.000000	1023.000000	2046.000000
9.060000	0.058610	34.638599	8.167180	7.606846	9.095911	9.768661	0.000000	-10.000000	-0.791667	34.516666	407.833344	1023.000000	1023.000000	2046.000000
9.080000	0.062175	36.745243	8.360884	7.930088	10.079031	10.375241	0.000000	-10.000000	-0.783333	34.200001	419.500000	1023.000000	1023.000000	2046.000000
9.100000	0.063542	37.553589	8.653179	7.661721	10.083801	11.154885	0.000000	-10.000000	-0.750000	33.450001	430.833344	1023.000000	1023.000000	2046.000000
9.120000	0.064271	37.983906	9.290221	7.956379	9.793724	10.943582	0.000000	-10.000000	-0.766667	33.183334	442.166656	1023.000000	1023.000000	2046.000000
9.140000	0.066960	39.573147	9.759272	8.421900	10.545389	10.846587	0.000000	-10.000000	-0.733333	32.933334	453.166656	1023.000000	1023.000000	2046.000000
9.160000	0.070260	41.523682	10.268459	8.289103	11.353610	11.612510	0.000000	-10.000000	-0.725000	32.733334	464.333344	1023.000000	1023.000000	2046.000000
9.180000	0.071518	42.267311	10.988955	7.837428	11.262507	12.178420	0.000000	-10.000000	-0.691667	32.633335	475.166656	1023.000000	1023.000000	2046.000000
9.200000	0.072456	42.821419	11.968812	7.885000	11.032507	11.935100	0.000000	-10.000000	-0.683333	32.050003	486.166656	1023.000000	1023.000000	2046.000000
9.220000	0.074841	44.230770	12.480340	8.128402	11.739085	11.882942	0.000000	-10.000000	-0.666667	31.716667	496.833344	1023.000000	1023.000000	2046.000000
9.240000	0.077573	45.845356	12.944398	7.815614	12.360569	12.724773	0.000000	-10.000000	-0.633333	31.183334	507.666656	1023.000000	1023.000000	2046.000000
9.260000	0.078058	46.132156	13.452810	7.489418	12.153784	13.036146	0.000000	-10.000000	-0.616667	30.766668	518.166687	1023.000000	1023.000000	2046.000000
9.280000	0.078636	46.474106	14.136012	7.776922	11.997538	12.563633	0.000000	-10.000000	-0.583333	30.016668	528.500000	1023.000000	1023.000000	2046.000000
9.300000	0.080907	47.815807	14.325216	8.078307	12.909900	12.502385	0.000000	-10.000000	-0.541667	28.900002	538.500000	1023.000000	1023.000000	2046.000000
9.320000	0.082324	48.653709	14.602459	7.608193	13.145801	13.297256	0.000000	-10.000000	-0.483333	27.700001	548.333313	1023.000000	1023.000000	2046.000000
9.340000	0.081965	48.441601	15.173286	7.598066	12.615513	13.054735	0.000000	-10.000000	-0.450000	26.400002	557.833313	1023.000000	1023.000000	2046.000000
9.360000	0.083279	49.218109	15.486860	7.963474	13.059110	12.708663	0.000000	-10.000000	-0.408333	25.116667	567.000000	1023.000000	1023.000000	2046.000000
9.380000	0.085370	50.453888	15.540713	7.878581	13.783006	13.251590	0.000000	-10.000000	-0.375000	23.833334	575.666687	1023.000000	1023.000000	2046.000000
9.400000	0.085159	50.329189	15.897664	7.470688	13.425190	13.535648	0.000000	-10.000000	-0.316667	22.866667	583.833313	1023.000000	1023.000000	2046.000000
9.420000	0.085183	50.343399	16.438831	7.692773	13.125002	13.086793	0.000000	-10.000000	-0.266667	21.633333	591.500000	1023.000000	1023.000000	2046.000000
9.440000	0.087076	51.461655	16.357021	7.969831	13.915666	13.219134	0.000000	-10.000000	-0.225000	20.500000	598.833313	1023.000000	1023.000000	2046.000000
9.460000	0.087990	52.002220	16.404640	7.794566	14.012672	13.790342	0.000000	-10.000000	-0.191667	18.850000	605.833313	1023.000000	1023.000000	2046.000000
9.480000	0.087208	51.540009	16.526863	7.914275	13.243757	13.855114	0.000000	-10.000000	-0.166667	17.300001	612.333313	1023.000000	1023.000000	2046.000000
9.500000	0.088150	52.096581	16.199472	8.872613	13.473861	13.550636	0.000000	-10.000000	-0.133333	15.300000	618.500000	1023.000000	1023.000000	2046.000000
9.520000	0.089358	52.810310	15.754645	9.154867	14.014157	13.886642	0.000000	-10.000000	-0.083333	13.050000	624.000000	1023.000000	1023.000000	2046.000000
9.540000	0.088145	52.093704	16.051922	8.594341	13.423670	14.023771	0.000000	-10.000000	-0.050000	10.700000	628.833313	1023.000000	1023.000000	2046.000000
9.560000	0.088365	52.223778	16.409666	8.874552	13.443446	13.496116	0.000000	-10.000000	-0.016667	8.483334	632.666687	1023.000000	1023.000000	2046.000000
9.580000	0.089364	52.814205	15.992190	9.394030	13.978781	13.449206	0.000000	-10.000000	-0.016667	6.350000	635.833313	1023.000000	1023.000000	2046.000000
9.600000	0.088579	52.349979	15.481627	9.653940	13.552519	13.661892	0.000000	-10.000000	-0.008333	4.116667	638.333313	1023.000000	1023.000000	2046.000000
9.620000	0.087457	51.686924	15.188481	10.533960	12.806668	13.157813	0.000000	-10.000000	-0.008333	1.100000	640.000000	1023.000000	1023.000000	2046.000000
9.640000	0.087536	51.733593	14.507376	11.417457	13.055862	12.752900	0.000000	-10.000000	0.000000	-1.250000	640.833313	1023.000000	1023.000000	2046.000000
9.660000	0.087450	51.683064	13.849081	11.583006	13.120195	13.130784	0.000000	-10.000000	0.000000	-3.266667	641.000000	1023.000000	1023.000000	2046.000000
9.680000	0.085684	50.639069	13.628866	11.821417	12.325738	12.863049	0.000000	-10.000000	0.008333	-4.283333	641.000000	1023.000000	1023.000000	2046.000000
9.700000	0.084927	50.192127	13.430961	12.363406	12.094061	12.303699	0.000000	-10.000000	0.025000	-5.450000	641.000000	1023.000000	1023.000000	2046.000000
9.720000	0.084900	50.175709	12.830231	12.582372	12.509005	12.254104	0.000000	-10.000000	0.041667	-6.733334	641.000000	1023.000000	1023.000000	2046.000000
9.740000	0.083826	49.541416	12.665856	12.048320	12.200787	12.626452	0.000000	-10.000000	0.058333	-8.083334	641.000000	1023.000000	1023.000000	2046.000000
9.760000	0.082662	48.852955	12.918366	12.088550	11.569923	12.276116	0.000000	-10.000000	0.066667	-9.516667	641.000000	1023.000000	1023.000000	2046.000000
9.780000	0.082558	48.791897	12.834026	12.356498	11.699635	11.901738	0.000000	-10.000000	0.066667	-10.683333	641.000000	1023.000000	1023.000000	2046.000000
9.800000	0.082668	48.856842	12.512179	12.274838	12.044438	12.025385	0.000000	-10.000000	0.066667	-11.250000	637.500000	1023.000000	1023.000000	2046.000000
9.820000	0.081592	48.221062	12.531736	11.726471	11.714026	12.248828	0.000000	-10.000000	0.058333	-11.533334	629.500000	1023.000000	1023.000000	2046.000000
9.840000	0.080687	47.686207	12.985497	11.701993	11.231755	11.766962	0.000000	-10.000000	0.066667	-11.416667	620.166687	1023.000000	1023.000000	2046.000000
9.860000	0.080765	47.732136	12.978391	11.666728	11.595257	11.491759	0.000000	-10.000000	0.058333	-11.166667	613.000000	1023.000000	1023.000000	2046.000000
9.880000	0.080105	47.342022	12.962725	10.950560	11.598376	11.830361	0.000000	-10.000000	0.058333	-10.850000	609.333313	1023.000000	1023.000000	2046.000000
9.900000	0.078719	46.522743	13.288923	10.438637	11.011768	11.783416	0.000000	-10.000000	0.050000	-10.800000	605.666687	1023.000000	1023.000000	2046.000000
9.920000	0.078010	46.103958	13.439646	10.353939	10.923928	11.386444	0.000000	-10.000000	0.058333	-11.183333	602.000000	1023.000000	1023.000000	2046.000000
9.940000	0.077462	45.780098	13.170909	10.008914	11.239560	11.360716	0.000000	-10.000000	0.075000	-11.633333	598.000000	1023.000000	1023.000000	2046.000000
9.960000	0.076157	45.009026	13.220470	9.453789	10.883566	11.451200	0.000000	-10.000000	0.091667	-12.150000	594.000000	1023.000000	1023.000000	2046.000000
9.980000	0.075240	44.466972	13.486481	9.448137	10.490625	11.041730	0.000000	-10.000000	0.100000	-12.566667	590.000000	1023.000000	1023.000000	2046.000000
10.000000	0.074738	44.170132	13.225462	9.404993	10.787112	10.752563	0.000000	-10.000000	0.100000	-12.983334	586.000000	1023.000000	1023.000000	2046.000000
10.020000	0.073641	43.521713	13.023716	8.911128	10.718112	10.868756	0.000000	-10.000000	0.100000	-13.350000	581.666687	1023.000000	1023.000000	2046.000000
10.040000	0.072257	42.704029	13.279519	8.676085	10.140260	10.608166	0.000000	-10.000000	0.108333	-13.700000	577.333313	1023.000000	1023.000000	2046.000000
10.060000	0.071261	42.115395	13.282219	8.595410	9.995634	10.242130	0.000000	-10.000000	0.141667	-14.216667	572.666687	1023.000000	1023.000000	2046.000000
10.080000	0.070115	41.437946	12.794117	8.276898	10.164838	10.202092	0.000000	-10.000000	0.175000	-14.750000	568.000000	1023.000000	1023.000000	2046.000000
10.100000	0.068792	40.656246	12.697302	7.914490	9.839337	10.205115	0.000000	-10.000000	0.200000	-15.483334	563.000000	1023.000000	1023.000000	2046.000000
10.120000	0.067431	39.851460	12.778806	7.934167	9.266227	9.872260	0.000000	-10.000000	0.200000	-16.066668	557.833313	1023.000000	1023.000000	2046.000000
10.140000	0.066469	39.283398	12.081500	8.151934	9.374384	9.675580	0.000000	-10.000000	0.200000	-16.783335	552.500000	1023.000000	1023.000000	2046.000000
10.160000	0.064695	38.234745	11.638604	7.689415	9.202798	9.703929	0.000000	-10.000000	0.216667	-17.500000	547.000000	1023.000000	1023.000000	2046.000000
10.180000	0.062616	37.006138	11.624188	6.939759	8.864730	9.577459	0.000000	-10.000000	0.241667	-18.716667	541.166687	1023.000000	1023.000000	2046.000000
10.200000	0.061055	36.083439	11.798712	6.672335	8.520439	9.091951	0.000000	-10.000000	0.291667	-19.783333	534.833313	1023.000000	1023.000000	2046.000000
10.220000	0.059457	35.139233	11.259716	6.792732	8.587449	8.499335	0.000000	-10.000000	0.308333	-20.700001	528.166687	1023.000000	1023.000000	2046.000000
10.240000	0.058237	34.418228	10.608113	6.907679	8.531848	8.370586	0.000000	-10.000000	0.325000	-20.816668	521.166687	1023.000000	1023.000000	2046.000000
10.260000	0.057345	33.890839	10.446973	7.342450	7.966324	8.135090	0.000000	-10.000000	0.325000	-20.966667	514.333313	1023.000000	1023.000000	2046.000000
10.280000	0.056247	33.241764	10.019988	7.952259	7.696524	7.572992	0.000000	-10.000000	0.333333	-21.116667	507.166656	1023.000000	1023.000000	2046.000000
10.300000	0.054651	32.298576	9.145109	8.121963	7.734502	7.297002	0.000000	-10.000000	0.341667	-21.700001	500.166656	1023.000000	1023.000000	2046.000000
10.320000	0.052814	31.212942	8.670234	7.896887	7.340350	7.305471	0.000000	-10.000000	0.350000	-22.350000	492.833344	1023.000000	1023.000000	2046.000000
10.340000	0.051191	30.253742	8.536752	8.050377	6.755420	6.911192	0.000000	-10.000000	0.366667	-23.116667	485.500000	1023.000000	1023.000000	2046.000000
10.360000	0.048953	28.930937	7.997706	8.143413	6.488784	6.301033	0.000000	-10.000000	0.400000	-23.866667	477.833344	1023.000000	1023.000000	2046.000000
10.380000	0.047118	27.846970	7.349167	7.856088	6.568793	6.072921	0.000000	-10.000000	0.441667	-24.583334	470.000000	1023.000000	1023.000000	2046.000000
10.400000	0.045673	26.992661	7.268129	7.402709	6.163668	6.158156	0.000000	-10.000000	0.483333	-25.233334	461.666656	1023.000000	1023.000000	2046.000000
10.420000	0.044101	26.063797	7.170570	7.393414	5.645379	5.854435	0.000000	-10.000000	0.500000	-25.700001	453.166656	1023.000000	1023.000000	2046.000000
10.440000	0.041806	24.707445	6.531534	7.364814	5.508451	5.302645	0.000000	-10.000000	0.500000	-25.750000	444.500000	1023.000000	1023.000000	2046.000000
10.460000	0.040364	23.855347	6.132202	7.027787	5.338500	5.356858	0.000000	-10.000000	0.500000	-25.633333	436.000000	1023.000000	1023.000000	2046.000000
10.480000	0.038786	22.922812	6.254489	6.863225	4.665728	5.139369	0.000000	-10.000000	0.491667	-25.383333	427.500000	1023.000000	1023.000000	2046.000000
10.500000	0.036954	21.840088	6.241837	6.705399	4.159228	4.733623	0.000000	-10.000000	0.491667	-25.316668	419.000000	1023.000000	1023.000000	2046.000000
10.520000	0.035014	20.693207	5.716540	6.435616	4.146492	4.394559	0.000000	-10.000000	0.475000	-24.966667	410.500000	1023.000000	1023.000000	2046.000000
10.540000	0.033811	19.982403	5.584049	5.753654	3.942817	4.701883	0.000000	-10.000000	0.466667	-24.866667	402.166656	1023.000000	1023.000000	2046.000000
10.560000	0.032570	19.248644	5.796143	5.505196	3.328305	4.618999	0.000000	-10.000000	0.458333	-24.583334	394.000000	1023.000000	1023.000000	2046.000000
10.580000	0.030528	18.042219	5.459371	5.395716	3.093979	4.093153	0.000000	-10.000000	0.458333	-24.800001	385.833344	1023.000000	1023.000000	2046.000000
10.600000	0.029212	17.264482	4.978897	5.041446	3.212188	4.031951	0.000000	-10.000000	0.475000	-24.766666	377.500000	1023.000000	1023.000000	2046.000000
10.620000	0.028470	16.826038	5.112106	4.717784	2.862622	4.133527	0.000000	-10.000000	0.483333	-24.983334	369.166656	1023.000000	1023.000000	2046.000000
10.640000	0.027046	15.984295	5.135698	4.762777	2.410972	3.674848	0.000000	-10.000000	0.491667	-25.066668	360.833344	1023.000000	1023.000000	2046.000000
10.660000	0.025280	14.940577	4.547830	4.637098	2.529557	3.226091	0.000000	-10.000000	0.491667	-25.216667	352.500000	1023.000000	1023.000000	2046.000000
10.680000	0.024708	14.602198	4.554609	4.039156	2.366397	3.642035	0.000000	-10.000000	0.491667	-25.433334	344.000000	1023.000000	1023.000000	2046.000000
10.700000	0.023112	13.659325	4.726213	3.854252	1.607808	3.471051	0.000000	-10.000000	0.500000	-25.600000	335.500000	1023.000000	1023.000000	2046.000000
10.720000	0.021439	12.670169	3.952513	4.254830	1.853704	2.609121	0.000000	-10.000000	0.500000	-25.633333	327.000000	1023.000000	1023.000000	2046.000000
10.740000	0.020238	11.960449	3.728550	3.569968	1.708069	2.953863	0.000000	-10.000000	0.500000	-25.583334	318.500000	1023.000000	1023.000000	2046.000000
10.760000	0.019379	11.452976	3.539101	3.438435	1.199329	3.276111	0.000000	-10.000000	0.500000	-25.450001	309.833344	1023.000000	1023.000000	2046.000000
10.780000	0.017669	10.442182	3.296710	3.513121	0.728967	2.903383	0.000000	-10.000000	0.500000	-25.516666	301.333344	1023.000000	1023.000000	2046.000000
10.800000	0.015277	9.028895	2.746160	3.055017	0.853830	2.373888	0.000000	-10.000000	0.500000	-25.733334	292.666656	1023.000000	1023.000000	2046.000000
10.820000	0.014744	8.713531	2.768124	2.138684	0.981762	2.824961	0.000000	-10.000000	0.500000	-26.150000	284.166656	1023.000000	1023.000000	2046.000000
10.840000	0.013720	8.108712	2.900154	2.069607	0.440246	2.698704	0.000000	-10.000000	0.516667	-26.566668	275.333344	1023.000000	1023.000000	2046.000000
10.860000	0.011563	6.833572	2.284985	2.471828	0.172383	1.904376	0.000000	-10.000000	0.516667	-26.650000	266.500000	1023.000000	1023.000000	2046.000000
10.880000	0.011202	6.620410	1.514829	2.910644	0.512706	1.682231	0.000000	-10.000000	0.516667	-26.383333	257.666656	1023.000000	1023.000000	2046.000000
10.900000	0.011696	6.912353	1.358028	3.091655	0.391992	2.070677	0.000000	-10.000000	0.500000	-26.216667	248.833328	1023.000000	1023.000000	2046.000000
10.920000	0.011338	6.700819	1.430482	3.534848	-0.183743	1.919231	0.000000	-10.000000	0.500000	-25.966667	240.166672	1023.000000	1023.000000	2046.000000
10.940000	0.009762	5.769294	0.877964	3.856245	-0.292579	1.327664	0.000000	-10.000000	0.500000	-25.900000	231.500000	1023.000000	1023.000000	2046.000000
10.960000	0.009415	5.564466	0.312247	3.823679	0.047952	1.380588	0.000000	-10.000000	0.483333	-25.350000	222.833328	1023.000000	1023.000000	2046.000000
10.980000	0.008908	5.264923	0.372047	3.627655	-0.333644	1.598865	0.000000	-10.000000	0.466667	-24.900000	214.333328	1023.000000	1023.000000	2046.000000
11.000000	0.006749	3.988655	0.245127	3.652421	-0.859788	0.950895	0.000000	-10.000000	0.450000	-24.616667	206.000000	1023.000000	1023.000000	2046.000000
11.020000	0.005025	2.969519	-0.223632	3.447327	-0.692726	0.438550	0.000000	-10.000000	0.450000	-24.516666	198.000000	1023.000000	1023.000000	2046.000000
11.040000	0.005033	2.974702	-0.219202	2.912513	-0.586581	0.867972	0.000000	-10.000000	0.450000	-24.483334	189.833328	1023.000000	1023.000000	2046.000000
11.060000	0.004130	2.440577	0.080034	2.804535	-1.243584	0.799592	0.000000	-10.000000	0.450000	-24.250000	181.500000	1023.000000	1023.000000	2046.000000
11.080000	0.001938	1.145582	-0.103347	2.846056	-1.606023	0.008895	0.000000	-10.000000	0.441667	-23.833334	173.166672	1023.000000	1023.000000	2046.000000
11.100000	0.000642	0.379448	-0.478723	2.591058	-1.438649	-0.294237	0.000000	-10.000000	0.416667	-23.450001	165.333328	1023.000000	1023.000000	2046.000000
11.120000	0.000670	0.396137	-0.333743	2.007243	-1.468931	0.191567	0.000000	-10.000000	0.391667	-23.166666	157.666672	1023.000000	1023.000000	2046.000000
11.140000	-0.000424	-0.250510	-0.027825	1.800080	-2.103320	0.080555	0.000000	-10.000000	0.375000	-23.016666	150.000000	1023.000000	1023.000000	2046.000000
11.160000	-0.002739	-1.618586	-0.333442	1.701366	-2.312408	-0.674102	0.000000	-10.000000	0.366667	-22.866667	142.166672	1023.000000	1023.000000	2046.000000
11.180000	-0.003189	-1.884904	-0.636749	1.285184	-1.994444	-0.538895	0.000000	-10.000000	0.358333	-22.550001	134.500000	1023.000000	1023.000000	2046.000000
11.200000	-0.003357	-1.984140	-0.473048	0.768235	-2.217114	-0.062213	0.000000	-10.000000	0.350000	-22.416668	127.000000	1023.000000	1023.000000	2046.000000
11.220000	-0.004975	-2.940172	-0.385108	0.744435	-2.812444	-0.487055	0.000000	-10.000000	0.350000	-22.050001	119.500000	1023.000000	1023.000000	2046.000000
11.240000	-0.007202	-4.256100	-0.747550	0.667782	-2.987504	-1.188827	0.000000	-10.000000	0.341667	-21.850000	112.166664	1023.000000	1023.000000	2046.000000
11.260000	-0.007900	-4.669131	-1.209138	0.405247	-2.608889	-1.256350	0.000000	-10.000000	0.341667	-21.600000	104.833336	1023.000000	1023.000000	2046.000000
11.280000	-0.007851	-4.640057	-1.166794	-0.114696	-2.670110	-0.688457	0.000000	-10.000000	0.333333	-21.500000	97.666664	1023.000000	1023.000000	2046.000000
11.300000	-0.009321	-5.508778	-1.028318	-0.266156	-3.341388	-0.872917	0.000000	-10.000000	0.325000	-21.316668	90.500000	1023.000000	1023.000000	2046.000000
11.320000	-0.011768	-6.955003	-1.411891	-0.317568	-3.669017	-1.556528	0.000000	-10.000000	0.316667	-21.116667	83.500000	1023.000000	1023.000000	2046.000000
11.340000	-0.012227	-7.226038	-1.976517	-0.361269	-3.267050	-1.621202	0.000000	-10.000000	0.316667	-20.916666	76.500000	1023.000000	1023.000000	2046.000000
11.360000	-0.012218	-7.220741	-1.935497	-0.946004	-3.486042	-0.853199	0.000000	-10.000000	0.316667	-20.566668	69.500000	1023.000000	1023.000000	2046.000000
11.380000	-0.013600	-8.037757	-2.127100	-0.842098	-4.157722	-0.910837	0.000000	-10.000000	0.308333	-20.216667	62.500000	1023.000000	1023.000000	2046.000000
11.400000	-0.015802	-9.338716	-2.688552	-0.883692	-4.217675	-1.548796	0.000000	-10.000000	0.300000	-19.866667	55.666668	1023.000000	1023.000000	2046.000000
11.420000	-0.015710	-9.284316	-2.790538	-1.585894	-3.802473	-1.105411	0.000000	-10.000000	0.300000	-19.966667	49.000000	1023.000000	1023.000000	2046.000000
11.440000	-0.015973	-9.440255	-2.453808	-2.239202	-4.067172	-0.680074	0.000000	-10.000000	0.300000	-19.966667	42.333332	1023.000000	1023.000000	2046.000000
11.460000	-0.018314	-10.823618	-2.748984	-2.074753	-4.498654	-1.501227	0.000000	-10.000000	0.300000	-20.100000	35.666668	1023.000000	1023.000000	2046.000000
11.480000	-0.018601	-10.993364	-3.356274	-1.731304	-4.133166	-1.772620	0.000000	-10.000000	0.266667	-19.416666	29.000000	1023.000000	1023.000000	2046.000000
11.500000	-0.017423	-10.297276	-3.493525	-1.510417	-4.109196	-1.184139	0.000000	-10.000000	0.233333	-18.733334	22.666666	1023.000000	1023.000000	2046.000000
11.520000	-0.018287	-10.807724	-3.574337	-0.882926	-4.760951	-1.589511	0.000000	-10.000000	0.200000	-17.766666	16.500000	1023.000000	1023.000000	2046.000000
11.540000	-0.019689	-11.636341	-4.191379	-0.489607	-4.795293	-2.160062	0.000000	-10.000000	0.200000	-17.350000	12.500000	1023.000000	1023.000000	2046.000000
11.560000	-0.018898	-11.168734	-4.468445	-0.515491	-4.475658	-1.709139	0.000000	-10.000000	0.200000	-17.000000	6.666667	1023.000000	1023.000000	2046.000000
11.580000	-0.019358	-11.440572	-4.407709	-0.610300	-4.983886	-1.438676	0.000000	-10.000000	0.200000	-16.733334	1.333333	1023.000000	1023.000000	2046.000000
11.600000	-0.022000	-13.001878	-4.869242	-0.405060	-5.298145	-2.429431	0.000000	-10.000000	0.183333	-16.383335	-6.000000	1023.000000	1023.000000	2046.000000
11.620000	-0.022648	-13.385161	-5.254889	-0.650797	-4.993608	-2.485868	0.000000	-10.000000	0.175000	-15.983335	-11.166667	1023.000000	1023.000000	2046.000000
11.640000	-0.022374	-13.222746	-5.045286	-1.208084	-5.114903	-1.854473	0.000000	-10.000000	0.158333	-15.616667	-16.666666	1023.000000	1023.000000	2046.000000
11.660000	-0.024598	-14.537325	-5.028457	-1.230838	-5.810837	-2.467193	0.000000	-10.000000	0.150000	-15.016666	-21.833334	1023.000000	1023.000000	2046.000000
11.680000	-0.026004	-15.368458	-5.489440	-1.243220	-5.584499	-3.051299	0.000000	-10.000000	0.108333	-14.083333	-27.000000	1023.000000	1023.000000	2046.000000
11.700000	-0.025415	-15.020107	-5.405761	-1.648772	-5.446624	-2.518949	0.000000	-10.000000	0.075000	-13.033334	-31.666666	1023.000000	1023.000000	2046.000000
11.720000	-0.026613	-15.728559	-5.054930	-1.959413	-6.105810	-2.608406	0.000000	-10.000000	0.050000	-11.733334	-37.333332	1023.000000	1023.000000	2046.000000
11.740000	-0.028622	-16.915859	-5.196816	-1.998035	-6.332141	-3.388867	0.000000	-10.000000	0.050000	-10.883333	-42.333332	1023.000000	1023.000000	2046.000000
11.760000	-0.028756	-16.994608	-5.343854	-2.338867	-5.974926	-3.336961	0.000000	-10.000000	0.050000	-10.283334	-46.000000	1023.000000	1023.000000	2046.000000
11.780000	-0.028256	-16.699402	-5.001994	-2.903993	-6.148053	-2.645362	0.000000	-10.000000	0.050000	-10.050000	-48.166668	1023.000000	1023.000000	2046.000000
11.800000	-0.029920	-17.682983	-4.861084	-3.047695	-6.732934	-3.041270	0.000000	-10.000000	0.050000	-9.683333	-50.500000	1023.000000	1023.000000	2046.000000
11.820000	-0.031080	-18.368567	-5.107071	-3.108291	-6.586977	-3.566227	0.000000	-10.000000	0.050000	-9.200001	-53.833332	1023.000000	1023.000000	2046.000000
11.840000	-0.029968	-17.711109	-5.051447	-3.479885	-6.242783	-2.936993	0.000000	-10.000000	0.041667	-8.883333	-57.000000	1023.000000	1023.000000	2046.000000
11.860000	-0.030689	-18.137394	-4.863689	-3.675253	-6.669224	-2.929227	0.000000	-10.000000	0.041667	-8.566667	-59.833332	1023.000000	1023.000000	2046.000000
11.880000	-0.032480	-19.195740	-4.993855	-3.607334	-6.953459	-3.641092	0.000000	-10.000000	0.041667	-8.316667	-62.666668	1023.000000	1023.000000	2046.000000
11.900000	-0.032704	-19.328009	-5.331169	-3.690914	-6.525581	-3.780345	0.000000	-10.000000	0.033333	-8.016666	-65.500000	1023.000000	1023.000000	2046.000000
11.920000	-0.032167	-19.010477	-5.187964	-4.169922	-6.530202	-3.122390	0.000000	-10.000000	0.033333	-7.733334	-68.166664	1023.000000	1023.000000	2046.000000
11.940000	-0.032877	-19.430445	-5.336655	-3.789276	-6.804591	-3.499923	0.000000	-10.000000	0.016667	-7.350000	-70.833336	1023.000000	1023.000000	2046.000000
11.960000	-0.034700	-20.507765	-5.354240	-4.066768	-7.285418	-3.801339	0.000000	-10.000000	0.016667	-6.950000	-73.166664	1023.000000	1023.000000	2046.000000
11.980000	-0.034672	-20.490898	-5.860947	-4.112712	-6.938684	-3.578556	0.000000	-10.000000	0.000000	-6.516667	-75.500000	1023.000000	1023.000000	2046.000000
12.000000	-0.033892	-20.029890	-6.031898	-4.377124	-6.877323	-2.743545	0.000000	-10.000000	0.000000	-6.183333	-77.500000	1023.000000	1023.000000	2046.000000
12.020000	-0.034998	-20.683659	-5.950961	-4.540661	-7.294403	-2.897633	0.000000	-10.000000	0.008333	-6.133334	-79.500000	1023.000000	1023.000000	2046.000000
12.040000	-0.036254	-21.426311	-6.013679	-4.768686	-7.264800	-3.379147	0.000000	-10.000000	0.016667	-6.483334	-81.666664	1023.000000	1023.000000	2046.000000
12.060000	-0.035216	-20.812872	-6.028262	-4.877506	-6.741595	-3.165508	0.000000	-10.000000	0.025000	-6.916667	-84.000000	1023.000000	1023.000000	2046.000000
12.080000	-0.034687	-20.500158	-5.961883	-4.782321	-6.864443	-2.891510	0.000000	-10.000000	0.016667	-6.783333	-86.333336	1023.000000	1023.000000	2046.000000
12.100000	-0.035660	-21.074940	-6.258731	-4.029843	-7.185685	-3.600679	0.000000	-10.000000	0.000000	-5.516667	-88.500000	1023.000000	1023.000000	2046.000000
12.120000	-0.034655	-20.481253	-6.686473	-3.264913	-6.704047	-3.825821	0.000000	-10.000000	-0.025000	-3.316667	-90.333336	1023.000000	1023.000000	2046.000000
12.140000	-0.032646	-19.293770	-6.678020	-2.994842	-6.544322	-3.076586	0.000000	-10.000000	-0.041667	-0.350000	-91.500000	1023.000000	1023.000000	2046.000000
12.160000	-0.032393	-19.144489	-6.652112	-2.664279	-6.809017	-3.019081	0.000000	-10.000000	-0.066667	2.616667	-92.000000	1023.000000	1023.000000	2046.000000
12.180000	-0.032367	-19.128965	-6.746107	-2.265092	-6.724002	-3.393764	0.000000	-10.000000	-0.108333	6.183333	-92.000000	1023.000000	1023.000000	2046.000000
12.200000	-0.030647	-18.112143	-6.889719	-2.047953	-6.036146	-3.138324	0.000000	-10.000000	-0.166667	9.916667	-92.000000	1023.000000	1023.000000	2046.000000
12.220000	-0.028614	-16.910788	-6.669409	-2.078595	-5.715412	-2.447371	0.000000	-10.000000	-0.241667	13.800000	-92.000000	1023.000000	1023.000000	2046.000000
12.240000	-0.028189	-16.659483	-6.365017	-2.014166	-5.828979	-2.451322	0.000000	-10.000000	-0.291667	16.916668	-92.000000	1023.000000	1023.000000	2046.000000
12.260000	-0.026941	-15.921986	-6.250900	-1.835812	-5.343923	-2.491351	0.000000	-10.000000	-0.358333	19.616667	-72.666664	1023.000000	1023.000000	2046.000000
12.280000	-0.023958	-14.158902	-6.016707	-1.764592	-4.545798	-1.831804	0.000000	-10.000000	-0.433333	22.250000	-33.333332	1023.000000	1023.000000	2046.000000
12.300000	-0.021706	-12.828052	-5.532853	-1.877543	-4.328938	-1.088718	0.000000	-10.000000	-0.516667	24.900000	8.666667	1023.000000	1023.000000	2046.000000
12.320000	-0.020746	-12.261075	-5.059443	-1.736442	-4.236936	-1.228254	0.000000	-10.000000	-0.566667	26.966667	34.333332	1023.000000	1023.000000	2046.000000
12.340000	-0.017954	-10.610791	-4.661034	-1.645154	-3.390221	-0.914382	0.000000	-10.000000	-0.600000	28.583334	43.166668	1023.000000	1023.000000	2046.000000
12.360000	-0.014874	-8.790393	-4.016435	-1.900958	-2.882245	0.009245	0.000000	-10.000000	-0.650000	29.750000	52.666668	1023.000000	1023.000000	2046.000000
12.380000	-0.013461	-7.955718	-3.366103	-2.007552	-2.827197	0.245134	0.000000	-10.000000	-0.700000	30.766666	62.500000	1023.000000	1023.000000	2046.000000
12.400000	-0.011816	-6.983160	-2.837141	-1.969717	-2.445719	0.269417	0.000000	-10.000000	-0.733333	31.633333	72.500000	1023.000000	1023.000000	2046.000000
12.420000	-0.008616	-5.092132	-2.371038	-1.858644	-1.622570	0.760120	0.000000	-10.000000	-0.758333	32.200001	82.833336	1023.000000	1023.000000	2046.000000
12.440000	-0.005707	-3.372982	-1.715605	-2.049125	-1.215737	1.607485	0.000000	-10.000000	-0.800000	32.883335	97.000000	1023.000000	1023.000000	2046.000000
12.460000	-0.004191	-2.476929	-1.148533	-1.957442	-1.108051	1.737097	0.000000	-10.000000	-0.833333	33.166668	107.833336	1023.000000	1023.000000	2046.000000
12.480000	-0.002498	-1.476448	-0.700631	-1.781814	-0.723669	1.729666	0.000000	-10.000000	-0.833333	33.750000	118.833336	1023.000000	1023.000000	2046.000000
12.500000	0.000557	0.328923	-0.306597	-1.601943	0.029835	2.207628	0.000000	-10.000000	-0.816667	34.016666	126.500000	1023.000000	1023.000000	2046.000000
12.520000	0.003190	1.885487	0.222133	-1.700474	0.441687	2.922141	0.000000	-10.000000	-0.816667	34.450001	137.833328	1023.000000	1023.000000	2046.000000
12.540000	0.004890	2.890003	0.667706	-1.532770	0.558776	3.196292	0.000000	-10.000000	-0.825000	34.783333	149.333328	1023.000000	1023.000000	2046.000000
12.560000	0.006481	3.830123	1.067071	-1.270277	0.730465	3.302864	0.000000	-10.000000	-0.833333	35.166668	160.666672	1023.000000	1023.000000	2046.000000
12.580000	0.008767	5.181250	1.235382	-0.986867	1.276809	3.655926	0.000000	-10.000000	-0.833333	35.266666	172.333328	1023.000000	1023.000000	2046.000000
12.600000	0.011550	6.825781	1.323220	-0.623398	1.782574	4.343386	0.000000	-10.000000	-0.850000	35.400002	184.000000	1023.000000	1023.000000	2046.000000
12.620000	0.013548	8.006770	1.692211	-0.509862	1.906513	4.917908	0.000000	-10.000000	-0.841667	35.150002	196.000000	1023.000000	1023.000000	2046.000000
12.640000	0.015178	8.970091	2.210681	-0.359561	2.173583	4.945388	0.000000	-10.000000	-0.841667	35.200001	207.833328	1023.000000	1023.000000	2046.000000
12.660000	0.017344	10.250339	2.725539	-0.247008	2.754546	5.017262	0.000000	-10.000000	-0.816667	34.850002	219.500000	1023.000000	1023.000000	2046.000000
12.680000	0.020388	12.049424	3.069610	0.318672	3.442240	5.218903	0.000000	-10.000000	-0.825000	34.866669	231.166672	1023.000000	1023.000000	2046.000000
12.700000	0.023274	13.754988	3.262132	0.927134	3.833148	5.732574	0.000000	-10.000000	-0.825000	35.016666	242.666672	1023.000000	1023.000000	2046.000000
12.720000	0.025106	14.837481	3.342805	1.619651	3.867746	6.007279	0.000000	-10.000000	-0.833333	35.233334	254.333328	1023.000000	1023.000000	2046.000000
12.740000	0.026643	15.746294	3.368506	2.378226	4.016472	5.983090	0.000000	-10.000000	-0.833333	35.283337	266.000000	1023.000000	1023.000000	2046.000000
12.760000	0.028334	16.745541	3.378045	3.017724	4.341667	6.008105	0.000000	-10.000000	-0.825000	35.033337	278.000000	1023.000000	1023.000000	2046.000000
12.780000	0.030912	18.268927	3.328771	3.635456	4.942799	6.361902	0.000000	-10.000000	-0.850000	35.200001	289.666656	1023.000000	1023.000000	2046.000000
12.800000	0.032755	19.358295	3.440519	3.871407	5.161829	6.884540	0.000000	-10.000000	-0.858333	35.400002	301.333344	1023.000000	1023.000000	2046.000000
12.820000	0.033842	20.000792	3.658820	4.317866	5.166290	6.857815	0.000000	-10.000000	-0.858333	35.700001	313.000000	1023.000000	1023.000000	2046.000000
12.840000	0.035577	21.025984	3.893253	4.638997	5.561804	6.931931	0.000000	-10.000000	-0.841667	35.450001	325.000000	1023.000000	1023.000000	2046.000000
12.860000	0.038149	22.546185	4.149705	4.914805	6.099860	7.381815	0.000000	-10.000000	-0.825000	35.283333	337.000000	1023.000000	1023.000000	2046.000000
12.880000	0.040477	23.921665	4.505324	4.911566	6.434706	8.070069	0.000000	-10.000000	-0.825000	34.983334	348.666656	1023.000000	1023.000000	2046.000000
12.900000	0.041992	24.817560	5.022548	4.985348	6.523394	8.286270	0.000000	-10.000000	-0.816667	34.916668	360.333344	1023.000000	1023.000000	2046.000000
12.920000	0.043764	25.864332	5.613770	5.150910	6.827668	8.271984	0.000000	-10.000000	-0.825000	34.750000	372.000000	1023.000000	1023.000000	2046.000000
12.940000	0.046199	27.303881	6.174197	5.222248	7.409683	8.497753	0.000000	-10.000000	-0.825000	34.750000	383.666656	1023.000000	1023.000000	2046.000000
12.960000	0.048511	28.670206	6.871882	4.986323	7.734340	9.077661	0.000000	-10.000000	-0.816667	34.450001	395.333344	1023.000000	1023.000000	2046.000000
12.980000	0.050246	29.695581	7.615611	4.703316	7.848642	9.528013	0.000000	-10.000000	-0.800000	34.283333	406.833344	1023.000000	1023.000000	2046.000000
13.000000	0.051816	30.623388	8.336778	4.673628	8.050227	9.562755	0.000000	-10.000000	-0.775000	33.933334	418.500000	1023.000000	1023.000000	2046.000000
13.020000	0.053744	31.762831	8.826098	4.761766	8.521102	9.653864	0.000000	-10.000000	-0.775000	33.883335	429.833344	1023.000000	1023.000000	2046.000000
13.040000	0.056219	33.225609	9.404266	4.741139	8.956298	10.123904	0.000000	-10.000000	-0.758333	33.683334	441.000000	1023.000000	1023.000000	2046.000000
13.060000	0.057766	34.139977	10.051556	4.620220	9.015682	10.452520	0.000000	-10.000000	-0.758333	33.250000	452.166656	1023.000000	1023.000000	2046.000000
13.080000	0.059396	35.103226	10.548423	4.876263	9.346708	10.331832	0.000000	-10.000000	-0.741667	32.633335	463.333344	1023.000000	1023.000000	2046.000000
13.100000	0.061432	36.306110	10.858132	5.047726	9.871576	10.528674	0.000000	-10.000000	-0.750000	32.433334	474.500000	1023.000000	1023.000000	2046.000000
13.120000	0.063232	37.369843	11.378143	4.835780	10.031592	11.124328	0.000000	-10.000000	-0.750000	32.433334	485.333344	1023.000000	1023.000000	2046.000000
13.140000	0.064523	38.133236	11.843669	4.978817	10.142897	11.167852	0.000000	-10.000000	-0.750000	32.633335	496.166656	1023.000000	1023.000000	2046.000000
13.160000	0.066300	39.183548	12.046977	5.409458	10.520771	11.206341	0.000000	-10.000000	-0.750000	32.650002	507.000000	1023.000000	1023.000000	2046.000000
13.180000	0.068497	40.481834	12.302464	5.450882	10.916038	11.812451	0.000000	-10.000000	-0.750000	32.750000	517.833313	1023.000000	1023.000000	2046.000000
13.200000	0.070152	41.459732	12.460036	5.664188	10.892949	12.442556	0.000000	-10.000000	-0.733333	32.633335	528.666687	1023.000000	1023.000000	2046.000000
13.220000	0.071917	42.502838	12.616858	6.335917	10.977788	12.572275	0.000000	-10.000000	-0.725000	32.500000	539.500000	1023.000000	1023.000000	2046.000000
13.240000	0.073344	43.346363	12.785288	6.663692	11.387507	12.509875	0.000000	-10.000000	-0.708333	32.033333	550.500000	1023.000000	1023.000000	2046.000000
13.260000	0.075168	44.424099	13.206597	6.493870	11.883471	12.840160	0.000000	-10.000000	-0.700000	31.850000	561.333313	1023.000000	1023.000000	2046.000000
13.280000	0.076680	45.318165	13.816331	6.424809	11.929431	13.147593	0.000000	-10.000000	-0.675000	31.350000	572.000000	1023.000000	1023.000000	2046.000000
13.300000	0.077772	45.963123	13.904786	7.256603	11.991462	12.810273	0.000000	-10.000000	-0.641667	31.083334	582.500000	1023.000000	1023.000000	2046.000000
13.320000	0.078655	46.485214	13.459489	8.152534	12.224065	12.649125	0.000000	-10.000000	-0.608333	30.133333	593.000000	1023.000000	1023.000000	2046.000000
13.340000	0.079693	47.098633	13.247321	8.734282	12.209367	12.907662	0.000000	-10.000000	-0.558333	29.033333	603.333313	1023.000000	1023.000000	2046.000000
13.360000	0.080323	47.470856	13.202116	9.237097	12.034781	12.996862	0.000000	-10.000000	-0.525000	27.900000	613.166687	1023.000000	1023.000000	2046.000000
13.380000	0.080761	47.729980	12.982344	9.915648	12.089643	12.742346	0.000000	-10.000000	-0.491667	27.066668	622.666687	1023.000000	1023.000000	2046.000000
13.400000	0.081376	48.093414	12.645460	10.378568	12.297761	12.771626	0.000000	-10.000000	-0.475000	26.450001	631.833313	1023.000000	1023.000000	2046.000000
13.420000	0.082113	48.528576	12.639566	10.526666	12.274688	13.087655	0.000000	-10.000000	-0.450000	25.600000	640.833313	1023.000000	1023.000000	2046.000000
13.440000	0.082819	48.945747	12.832260	10.697905	12.205542	13.210041	0.000000	-10.000000	-0.408333	24.616667	649.500000	1023.000000	1023.000000	2046.000000
13.460000	0.083665	49.445927	13.095156	10.942025	12.282809	13.125937	0.000000	-10.000000	-0.358333	23.366667	657.833313	1023.000000	1023.000000	2046.000000
13.480000	0.084624	50.012554	13.137992	11.160903	12.494272	13.219388	0.000000	-10.000000	-0.333333	22.299999	665.833313	1023.000000	1023.000000	2046.000000
13.500000	0.085950	50.796539	13.315672	11.182153	12.733662	13.565053	0.000000	-10.000000	-0.291667	21.433334	673.333313	1023.000000	1023.000000	2046.000000
13.520000	0.087037	51.438995	13.759353	11.112223	12.724473	13.842946	0.000000	-10.000000	-0.275000	20.450001	680.666687	1023.000000	1023.000000	2046.000000
13.540000	0.087860	51.925426	14.137690	11.255250	12.875216	13.657271	0.000000	-10.000000	-0.241667	19.633335	685.500000	1023.000000	1023.000000	2046.000000
13.560000	0.088499	52.303074	14.442760	11.149416	13.081705	13.629193	0.000000	-10.000000	-0.225000	18.350000	692.166687	1023.000000	1023.000000	2046.000000
13.580000	0.089421	52.847820	14.811046	10.887851	13.280150	13.868772	0.000000	-10.000000	-0.208333	17.416668	698.333313	1023.000000	1023.000000	2046.000000
13.600000	0.090329	53.384556	15.365005	10.459369	13.320186	14.239997	0.000000	-10.000000	-0.183333	16.000000	706.500000	1023.000000	1023.000000	2046.000000
13.620000	0.090852	53.693310	15.790024	10.334475	13.366030	14.202783	0.000000	-10.000000	-0.166667	14.850000	712.166687	1023.000000	1023.000000	2046.000000
13.640000	0.090644	53.570869	15.918235	10.259504	13.426128	13.967002	0.000000	-10.000000	-0.125000	13.250000	717.333313	1023.000000	1023.000000	2046.000000
13.660000	0.091185	53.890537	16.071993	10.126709	13.568130	14.123707	0.000000	-10.000000	-0.083333	11.333333	721.833313	1023.000000	1023.000000	2046.000000
13.680000	0.091830	54.271721	16.459330	10.029270	13.516546	14.266575	0.000000	-10.000000	-0.041667	8.933333	726.000000	1023.000000	1023.000000	2046.000000
13.700000	0.091600	54.135853	16.526211	10.136041	13.503138	13.970465	0.000000	-10.000000	-0.016667	5.983334	729.500000	1023.000000	1023.000000	2046.000000
13.720000	0.090989	53.774437	16.396646	9.936685	13.569281	13.871823	0.000000	-10.000000	0.000000	2.350000	732.166687	1023.000000	1023.000000	2046.000000
13.740000	0.091013	53.788631	16.555922	9.748476	13.452410	14.031823	0.000000	-10.000000	-0.008333	-0.783333	733.500000	1023.000000	1023.000000	2046.000000
13.760000	0.090894	53.718269	16.538420	9.759037	13.359717	14.061092	0.000000	-10.000000	-0.008333	-3.350000	734.000000	1023.000000	1023.000000	2046.000000
13.780000	0.089653	52.984642	16.304377	9.726887	13.137957	13.815419	0.000000	-10.000000	0.000000	-5.233334	734.000000	1023.000000	1023.000000	2046.000000
13.800000	0.088768	52.462090	15.698339	9.868805	13.013831	13.881114	0.000000	-10.000000	0.025000	-7.183333	734.000000	1023.000000	1023.000000	2046.000000
13.820000	0.088274	52.170025	15.566946	9.896978	12.761300	13.944800	0.000000	-10.000000	0.041667	-9.216666	734.000000	1023.000000	1023.000000	2046.000000
13.840000	0.087427	51.669601	15.557423	9.672120	12.709435	13.730624	0.000000	-10.000000	0.066667	-10.933333	734.000000	1023.000000	1023.000000	2046.000000
13.860000	0.085651	50.620022	15.397859	9.274153	12.573771	13.374240	0.000000	-10.000000	0.075000	-12.466667	734.000000	1023.000000	1023.000000	2046.000000
13.880000	0.084962	50.212265	15.204795	9.316851	12.460029	13.230590	0.000000	-10.000000	0.075000	-13.316667	726.833313	1023.000000	1023.000000	2046.000000
13.900000	0.084938	50.198112	14.954268	9.759834	12.288550	13.195459	0.000000	-10.000000	0.066667	-13.483334	718.166687	1023.000000	1023.000000	2046.000000
13.920000	0.084655	50.031090	14.489777	10.490667	12.096798	12.953846	0.000000	-10.000000	0.083333	-13.700000	707.833313	1023.000000	1023.000000	2046.000000
13.940000	0.083073	49.096249	13.820004	10.892048	11.741954	12.642241	0.000000	-10.000000	0.125000	-14.050000	703.166687	1023.000000	1023.000000	2046.000000
13.960000	0.081657	48.259033	13.229609	11.131483	11.494366	12.403576	0.000000	-10.000000	0.150000	-14.700000	698.333313	1023.000000	1023.000000	2046.000000
13.980000	0.081310	48.054497	13.074599	11.305083	11.272132	12.402681	0.000000	-10.000000	0.166667	-15.100000	693.500000	1023.000000	1023.000000	2046.000000
14.000000	0.080351	47.487576	12.668003	11.633052	11.152146	12.034375	0.000000	-10.000000	0.158333	-15.450001	688.500000	1023.000000	1023.000000	2046.000000
14.020000	0.078426	46.349743	12.221690	11.530561	10.835668	11.761824	0.000000	-10.000000	0.166667	-15.833334	683.333313	1023.000000	1023.000000	2046.000000
14.040000	0.077084	45.556351	12.006668	11.306599	10.670903	11.572183	0.000000	-10.000000	0.175000	-16.450001	678.000000	1023.000000	1023.000000	2046.000000
14.060000	0.076879	45.435493	12.204062	11.116188	10.551081	11.564163	0.000000	-10.000000	0.191667	-16.850000	672.500000	1023.000000	1023.000000	2046.000000
14.080000	0.076659	45.305702	12.188737	10.962992	10.596371	11.557604	0.000000	-10.000000	0.191667	-17.183334	667.000000	1023.000000	1023.000000	2046.000000
14.100000	0.075872	44.840324	12.076054	10.972075	10.523992	11.268203	0.000000	-10.000000	0.183333	-16.750000	661.333313	1023.000000	1023.000000	2046.000000
14.120000	0.074183	43.842133	11.969670	10.609137	10.213867	11.049459	0.000000	-10.000000	0.166667	-16.400000	655.666687	1023.000000	1023.000000	2046.000000
14.140000	0.073921	43.687443	12.188427	10.458193	10.196396	10.844428	0.000000	-10.000000	0.158333	-15.700000	650.166687	1023.000000	1023.000000	2046.000000
14.160000	0.073961	43.710888	12.420633	10.118094	10.307909	10.864251	0.000000	-10.000000	0.158333	-15.250000	645.000000	1023.000000	1023.000000	2046.000000
14.180000	0.073180	43.249443	12.537675	9.706078	10.225897	10.779794	0.000000	-10.000000	0.158333	-14.850000	640.000000	1023.000000	1023.000000	2046.000000
14.200000	0.071276	42.124321	12.570086	9.088058	9.903481	10.562694	0.000000	-10.000000	0.150000	-14.816667	635.000000	1023.000000	1023.000000	2046.000000
14.220000	0.069908	41.315704	12.635309	8.625498	9.690454	10.364446	0.000000	-10.000000	0.150000	-15.100000	630.000000	1023.000000	1023.000000	2046.000000
14.240000	0.069653	41.165001	12.812465	8.340735	9.750172	10.261629	0.000000	-10.000000	0.150000	-15.500000	624.833313	1023.000000	1023.000000	2046.000000
14.260000	0.069280	40.944275	12.840191	8.070551	9.793539	10.239994	0.000000	-10.000000	0.175000	-15.966667	619.666687	1023.000000	1023.000000	2046.000000
14.280000	0.067899	40.128479	12.747910	7.774897	9.623345	9.982327	0.000000	-10.000000	0.183333	-16.316668	614.333313	1023.000000	1023.000000	2046.000000
14.300000	0.065819	38.899296	12.632843	7.318584	9.216144	9.731725	0.000000	-10.000000	0.200000	-16.616667	609.000000	1023.000000	1023.000000	2046.000000
14.320000	0.064698	38.236744	12.638139	7.197725	9.057307	9.343573	0.000000	-10.000000	0.200000	-16.799999	603.333313	1023.000000	1023.000000	2046.000000
14.340000	0.064318	38.011719	12.427419	7.083735	9.174063	9.326504	0.000000	-10.000000	0.200000	-17.150000	597.666687	1023.000000	1023.000000	2046.000000
14.360000	0.063059	37.268017	12.235933	6.791148	9.016672	9.224265	0.000000	-10.000000	0.200000	-17.583334	592.000000	1023.000000	1023.000000	2046.000000
14.380000	0.060763	35.910671	11.714898	6.576670	8.463944	9.155159	0.000000	-10.000000	0.208333	-18.166668	586.333313	1023.000000	1023.000000	2046.000000
14.400000	0.058516	34.583164	11.416450	6.350293	7.997363	8.819059	0.000000	-10.000000	0.241667	-19.100000	580.166687	1023.000000	1023.000000	2046.000000
14.420000	0.057612	34.048912	11.403493	5.857247	8.084774	8.703399	0.000000	-10.000000	0.300000	-20.250000	573.666687	1023.000000	1023.000000	2046.000000
14.440000	0.056139	33.177948	11.207765	5.238787	8.092745	8.638652	0.000000	-10.000000	0.341667	-21.466667	566.833313	1023.000000	1023.000000	2046.000000
14.460000	0.053347	31.528248	10.825071	4.884182	7.533556	8.285439	0.000000	-10.000000	0.358333	-22.366667	559.666687	1023.000000	1023.000000	2046.000000
14.480000	0.051338	30.340582	10.368188	5.188313	7.059854	7.724227	0.000000	-10.000000	0.350000	-22.500000	552.333313	1023.000000	1023.000000	2046.000000
14.500000	0.051433	30.396790	9.849224	5.928862	7.174215	7.444488	0.000000	-10.000000	0.350000	-22.666668	544.666687	1023.000000	1023.000000	2046.000000
14.520000	0.050910	30.087532	9.182274	6.368740	7.100327	7.436190	0.000000	-10.000000	0.366667	-22.716667	537.333313	1023.000000	1023.000000	2046.000000
14.540000	0.048685	28.772602	8.514461	6.497941	6.511417	7.248785	0.000000	-10.000000	0.383333	-23.100000	532.333313	1023.000000	1023.000000	2046.000000
14.560000	0.046250	27.333799	8.051074	6.641544	5.856222	6.784959	0.000000	-10.000000	0.416667	-23.783335	524.666687	1023.000000	1023.000000	2046.000000
14.580000	0.045429	26.848724	7.616268	6.969536	5.814156	6.448765	0.000000	-10.000000	0.441667	-24.383333	516.333313	1023.000000	1023.000000	2046.000000
14.600000	0.044528	26.316072	7.027674	6.889098	5.890662	6.508637	0.000000	-10.000000	0.475000	-25.133333	505.333344	1023.000000	1023.000000	2046.000000
14.620000	0.042039	24.844790	6.684806	6.541570	5.276896	6.341519	0.000000	-10.000000	0.491667	-25.350000	496.833344	1023.000000	1023.000000	2046.000000
14.640000	0.039591	23.398310	6.544749	6.263526	4.701535	5.888500	0.000000	-10.000000	0.491667	-25.566668	488.500000	1023.000000	1023.000000	2046.000000
14.660000	0.038974	23.033434	6.436398	6.386765	4.678785	5.531485	0.000000	-10.000000	0.475000	-25.650000	480.000000	1023.000000	1023.000000	2046.000000
14.680000	0.038469	22.735195	6.108989	6.239886	4.756845	5.629475	0.000000	-10.000000	0.458333	-25.450001	471.500000	1023.000000	1023.000000	2046.000000
14.700000	0.036646	21.657513	5.826444	6.003820	4.344615	5.482634	0.000000	-10.000000	0.458333	-25.333334	463.000000	1023.000000	1023.000000	2046.000000
14.720000	0.033979	20.081728	5.772338	5.630640	3.554414	5.124335	0.000000	-10.000000	0.458333	-24.850000	454.500000	1023.000000	1023.000000	2046.000000
14.740000	0.032703	19.327656	5.743169	5.636011	3.365466	4.583010	0.000000	-10.000000	0.458333	-24.700001	446.166656	1023.000000	1023.000000	2046.000000
14.760000	0.032612	19.273520	5.680835	5.427810	3.552692	4.612184	0.000000	-10.000000	0.450000	-24.433334	438.000000	1023.000000	1023.000000	2046.000000
14.780000	0.031600	18.675797	5.501424	4.878924	3.437289	4.858159	0.000000	-10.000000	0.458333	-24.600000	429.833344	1023.000000	1023.000000	2046.000000
14.800000	0.029226	17.272570	5.456539	4.319017	2.741654	4.755360	0.000000	-10.000000	0.458333	-24.616667	421.500000	1023.000000	1023.000000	2046.000000
14.820000	0.027384	16.184038	5.419345	4.266146	2.380650	4.117897	0.000000	-10.000000	0.458333	-24.733334	413.166656	1023.000000	1023.000000	2046.000000
14.840000	0.027502	16.253769	5.301277	4.206189	2.662885	4.083417	0.000000	-10.000000	0.458333	-24.833334	405.000000	1023.000000	1023.000000	2046.000000
14.860000	0.026585	15.711574	4.908256	3.831477	2.729864	4.241978	0.000000	-10.000000	0.466667	-25.133333	396.666656	1023.000000	1023.000000	2046.000000
14.880000	0.024068	14.224421	4.759551	3.384452	2.024858	4.055559	0.000000	-10.000000	0.483333	-25.500000	388.333344	1023.000000	1023.000000	2046.000000
14.900000	0.022025	13.016562	4.694695	3.369921	1.504614	3.447332	0.000000	-10.000000	0.491667	-25.850000	379.666656	1023.000000	1023.000000	2046.000000
14.920000	0.022184	13.110869	4.350968	3.632190	1.837476	3.290235	0.000000	-10.000000	0.500000	-26.133333	371.166656	1023.000000	1023.000000	2046.000000
14.940000	0.021380	12.635835	4.017025	3.012735	1.886290	3.719785	0.000000	-10.000000	0.491667	-26.083334	362.500000	1023.000000	1023.000000	2046.000000
14.960000	0.018730	11.069592	3.618813	2.714625	1.028642	3.707513	0.000000	-10.000000	0.491667	-25.966667	353.833344	1023.000000	1023.000000	2046.000000
14.980000	0.016930	10.005668	3.478014	2.737329	0.610924	3.179401	0.000000	-10.000000	0.500000	-25.833334	345.166656	1023.000000	1023.000000	2046.000000
15.000000	0.017002	10.048414	3.363644	2.349403	1.131299	3.204068	0.000000	-10.000000	0.525000	-26.133333	336.500000	1023.000000	1023.000000	2046.000000
15.020000	0.015900	9.396892	3.187304	1.394493	1.177150	3.637944	0.000000	-10.000000	0.525000	-26.416668	327.833344	1023.000000	1023.000000	2046.000000
15.040000	0.013395	7.916494	3.058160	1.034373	0.530448	3.293514	0.000000	-10.000000	0.508333	-26.500000	319.000000	1023.000000	1023.000000	2046.000000
15.060000	0.011881	7.021857	2.825459	1.506001	0.172502	2.517895	0.000000	-10.000000	0.475000	-26.016666	310.000000	1023.000000	1023.000000	2046.000000
15.080000	0.012849	7.593472	2.320147	2.234446	0.646218	2.392662	0.000000	-10.000000	0.458333	-25.400000	301.333344	1023.000000	1023.000000	2046.000000
15.100000	0.012933	7.643134	1.733274	2.451606	0.728305	2.729948	0.000000	-10.000000	0.450000	-24.783333	292.833344	1023.000000	1023.000000	2046.000000
15.120000	0.011327	6.694116	1.539703	2.680584	0.012642	2.461187	0.000000	-10.000000	0.450000	-24.433334	284.500000	1023.000000	1023.000000	2046.000000
15.140000	0.010617	6.274465	1.376595	3.223365	-0.183914	1.858419	0.000000	-10.000000	0.433333	-24.333334	276.166656	1023.000000	1023.000000	2046.000000
15.160000	0.011364	6.716210	0.883988	3.370612	0.355624	2.105986	0.000000	-10.000000	0.416667	-24.283335	268.000000	1023.000000	1023.000000	2046.000000
15.180000	0.009881	5.839868	0.428214	3.002931	0.150789	2.257933	0.000000	-10.000000	0.400000	-23.933334	260.000000	1023.000000	1023.000000	2046.000000
15.200000	0.007169	4.237051	0.429862	2.730914	-0.605322	1.681597	0.000000	-10.000000	0.383333	-23.533333	252.000000	1023.000000	1023.000000	2046.000000
15.220000	0.006301	3.723670	0.486899	2.758081	-0.637433	1.116123	0.000000	-10.000000	0.358333	-22.883333	244.333328	1023.000000	1023.000000	2046.000000
15.240000	0.006663	3.937735	0.199577	2.415944	-0.149498	1.471712	0.000000	-10.000000	0.341667	-22.516666	236.666672	1023.000000	1023.000000	2046.000000
15.260000	0.004611	2.725360	0.167283	1.927707	-0.794620	1.424990	0.000000	-10.000000	0.325000	-21.783335	229.333328	1023.000000	1023.000000	2046.000000
15.280000	0.002794	1.651114	0.323279	2.056195	-1.351836	0.623476	0.000000	-10.000000	0.316667	-21.216667	221.833328	1023.000000	1023.000000	2046.000000
15.300000	0.002945	1.740340	0.147803	2.147546	-0.952454	0.397445	0.000000	-10.000000	0.300000	-20.650002	214.833328	1023.000000	1023.000000	2046.000000
15.320000	0.002335	1.380063	-0.078798	1.476860	-0.892626	0.874626	0.000000	-10.000000	0.300000	-20.250000	207.833328	1023.000000	1023.000000	2046.000000
15.340000	0.000239	0.141398	0.045269	1.049181	-1.606836	0.653782	0.000000	-10.000000	0.283333	-20.000000	201.166672	1023.000000	1023.000000	2046.000000
15.360000	-0.001088	-0.643127	0.255507	1.021983	-1.972189	0.051572	0.000000	-10.000000	0.283333	-19.716667	194.333328	1023.000000	1023.000000	2046.000000
15.380000	-0.000980	-0.579391	0.020186	0.883779	-1.544726	0.061370	0.000000	-10.000000	0.266667	-19.483334	187.833328	1023.000000	1023.000000	2046.000000
15.400000	-0.002025	-1.196632	-0.248299	0.126149	-1.577469	0.502987	0.000000	-10.000000	0.258333	-19.016666	181.333328	1023.000000	1023.000000	2046.000000
15.420000	-0.004210	-2.488258	-0.112866	-0.172751	-2.342313	0.139673	0.000000	-10.000000	0.225000	-18.850000	175.000000	1023.000000	1023.000000	2046.000000
15.440000	-0.005138	-3.036368	-0.116252	-0.037852	-2.429230	-0.453035	0.000000	-10.000000	0.208333	-18.750000	168.666672	1023.000000	1023.000000	2046.000000
15.460000	-0.004862	-2.873433	-0.503018	-0.214917	-1.901602	-0.253896	0.000000	-10.000000	0.200000	-18.750000	162.500000	1023.000000	1023.000000	2046.000000
15.480000	-0.006495	-3.838817	-0.820454	-0.825562	-2.150378	-0.042424	0.000000	-10.000000	0.200000	-18.600000	156.333328	1023.000000	1023.000000	2046.000000
15.500000	-0.008463	-5.001732	-0.714490	-0.878195	-2.851592	-0.557455	0.000000	-10.000000	0.208333	-18.466667	150.000000	1023.000000	1023.000000	2046.000000
15.520000	-0.008722	-5.154962	-0.986417	-0.535234	-2.783233	-0.850078	0.000000	-10.000000	0.208333	-18.516668	143.666672	1023.000000	1023.000000	2046.000000
15.540000	-0.009181	-5.426235	-1.447944	-1.073608	-2.524050	-0.380633	0.000000	-10.000000	0.208333	-18.516668	139.500000	1023.000000	1023.000000	2046.000000
15.560000	-0.011007	-6.504969	-1.886671	-1.368005	-3.040563	-0.209731	0.000000	-10.000000	0.200000	-18.400002	133.500000	1023.000000	1023.000000	2046.000000
15.580000	-0.012583	-7.436673	-1.889164	-1.298271	-3.546350	-0.702887	0.000000	-10.000000	0.208333	-18.250000	127.500000	1023.000000	1023.000000	2046.000000
15.600000	-0.012754	-7.537424	-2.108593	-1.733854	-3.055721	-0.639257	0.000000	-10.000000	0.208333	-18.100000	119.500000	1023.000000	1023.000000	2046.000000
15.620000	-0.013797	-8.153809	-2.242960	-2.712507	-2.966816	-0.231525	0.000000	-10.000000	0.208333	-18.283333	113.500000	1023.000000	1023.000000	2046.000000
15.640000	-0.015346	-9.069724	-2.041171	-2.709316	-3.585112	-0.734126	0.000000	-10.000000	0.200000	-18.283333	107.333336	1023.000000	1023.000000	2046.000000
15.660000	-0.015473	-9.144629	-2.360371	-2.050128	-3.445912	-1.288219	0.000000	-10.000000	0.191667	-17.833334	101.000000	1023.000000	1023.000000	2046.000000
15.680000	-0.014995	-8.861811	-2.961222	-1.691615	-3.151163	-1.057810	0.000000	-10.000000	0.183333	-16.883333	95.000000	1023.000000	1023.000000	2046.000000
15.700000	-0.015624	-9.233724	-3.298687	-1.332069	-3.503335	-1.099632	0.000000	-10.000000	0.175000	-16.033333	89.333336	1023.000000	1023.000000	2046.000000
15.720000	-0.016097	-9.513278	-3.290759	-0.718660	-3.956831	-1.547029	0.000000	-10.000000	0.175000	-15.566667	84.166664	1023.000000	1023.000000	2046.000000
15.740000	-0.015897	-9.395232	-3.740420	-0.367727	-3.703526	-1.583558	0.000000	-10.000000	0.166667	-15.366667	78.833336	1023.000000	1023.000000	2046.000000
15.760000	-0.016417	-9.702315	-4.139362	-0.684372	-3.669562	-1.209020	0.000000	-10.000000	0.158333	-15.066667	73.666664	1023.000000	1023.000000	2046.000000
15.780000	-0.018004	-10.640641	-4.285339	-0.822389	-4.120427	-1.412485	0.000000	-10.000000	0.150000	-14.633333	68.666664	1023.000000	1023.000000	2046.000000
15.800000	-0.018947	-11.197890	-4.150880	-0.714312	-4.403825	-1.928873	0.000000	-10.000000	0.150000	-14.116667	63.833332	1023.000000	1023.000000	2046.000000
15.820000	-0.019305	-11.409278	-4.403695	-0.860201	-4.117092	-2.028290	0.000000	-10.000000	0.133333	-13.633333	59.166668	1023.000000	1023.000000	2046.000000
15.840000	-0.020365	-12.035469	-4.622273	-1.493751	-4.204956	-1.714489	0.000000	-10.000000	0.108333	-12.866667	54.500000	1023.000000	1023.000000	2046.000000
15.860000	-0.021521	-12.718705	-4.438714	-1.428090	-4.706981	-2.144922	0.000000	-10.000000	0.075000	-11.783334	50.166668	1023.000000	1023.000000	2046.000000
15.880000	-0.022012	-13.008894	-4.443725	-1.280157	-4.709710	-2.575302	0.000000	-10.000000	0.050000	-10.700000	46.333332	1023.000000	1023.000000	2046.000000
15.900000	-0.022555	-13.329996	-4.631072	-1.675304	-4.576379	-2.447241	0.000000	-10.000000	0.041667	-9.800000	42.833332	1023.000000	1023.000000	2046.000000
15.920000	-0.023655	-13.980007	-4.639577	-2.077623	-4.815033	-2.447774	0.000000	-10.000000	0.033333	-9.233334	39.666668	1023.000000	1023.000000	2046.000000
15.940000	-0.024156	-14.276386	-4.241774	-2.050295	-5.197248	-2.787069	0.000000	-10.000000	0.041667	-8.733334	36.500000	1023.000000	1023.000000	2046.000000
15.960000	-0.024631	-14.557013	-4.389180	-2.198988	-5.093644	-2.875200	0.000000	-10.000000	0.041667	-8.466666	33.500000	1023.000000	1023.000000	2046.000000
15.980000	-0.025261	-14.929362	-4.535432	-2.812454	-5.039364	-2.542113	0.000000	-10.000000	0.041667	-8.200000	30.500000	1023.000000	1023.000000	2046.000000
16.000000	-0.025972	-15.349653	-4.323159	-2.956510	-5.382143	-2.687841	0.000000	-10.000000	0.033333	-7.950000	27.833334	1023.000000	1023.000000	2046.000000
16.020000	-0.026447	-15.630453	-4.206709	-2.924243	-5.525702	-2.973799	0.000000	-10.000000	0.025000	-7.566667	25.166666	1023.000000	1023.000000	2046.000000
16.040001	-0.026957	-15.931741	-4.539677	-3.229919	-5.219862	-2.942284	0.000000	-10.000000	0.016667	-7.150000	22.833334	1023.000000	1023.000000	2046.000000
16.059999	-0.027541	-16.276804	-4.486501	-3.667895	-5.376198	-2.746210	0.000000	-10.000000	0.008333	-6.716667	20.333334	1023.000000	1023.000000	2046.000000
16.080000	-0.027946	-16.516104	-4.210423	-3.554472	-5.676775	-3.074435	0.000000	-10.000000	0.000000	-6.366667	18.000000	1023.000000	1023.000000	2046.000000
16.100000	-0.028467	-16.823715	-4.405060	-3.567990	-5.578773	-3.271891	0.000000	-10.000000	0.000000	-6.166667	15.666667	1023.000000	1023.000000	2046.000000
16.120001	-0.029020	-17.150618	-4.723761	-3.974460	-5.369636	-3.082761	0.000000	-10.000000	0.008333	-6.066667	13.500000	1023.000000	1023.000000	2046.000000
16.139999	-0.029386	-17.367416	-4.537002	-4.031219	-5.691132	-3.108063	0.000000	-10.000000	0.008333	-6.050000	11.500000	1023.000000	1023.000000	2046.000000
16.160000	-0.029543	-17.459736	-4.529949	-3.752306	-5.920596	-3.256885	0.000000	-10.000000	0.008333	-5.966667	9.500000	1023.000000	1023.000000	2046.000000
16.180000	-0.030279	-17.894833	-4.834565	-4.078410	-5.809896	-3.171961	0.000000	-10.000000	0.000000	-5.750000	7.500000	1023.000000	1023.000000	2046.000000
16.200001	-0.030660	-18.120285	-5.301572	-4.305364	-5.717613	-2.795736	0.000000	-10.000000	0.000000	-5.366667	5.500000	1023.000000	1023.000000	2046.000000
16.219999	-0.030866	-18.241531	-5.250586	-4.278861	-6.038773	-2.673312	0.000000	-10.000000	0.008333	-5.066667	3.833333	1023.000000	1023.000000	2046.000000
16.240000	-0.031592	-18.670637	-5.198284	-4.458216	-6.093080	-2.921058	0.000000	-10.000000	0.016667	-5.183333	2.166667	1023.000000	1023.000000	2046.000000
16.260000	-0.031851	-18.824055	-5.334825	-5.030725	-5.713136	-2.745370	0.000000	-10.000000	0.016667	-5.583333	0.833333	1023.000000	1023.000000	2046.000000
16.280001	-0.031693	-18.730293	-5.379661	-5.215489	-5.536308	-2.598836	0.000000	-10.000000	0.008333	-5.866667	-0.833333	1023.000000	1023.000000	2046.000000
16.299999	-0.031463	-18.594654	-5.196515	-4.649619	-5.912019	-2.836501	0.000000	-10.000000	-0.008333	-4.933333	-2.500000	1023.000000	1023.000000	2046.000000
16.320000	-0.031425	-18.572210	-5.587109	-3.729768	-5.966124	-3.289209	0.000000	-10.000000	-0.008333	-3.516667	-4.000000	1023.000000	1023.000000	2046.000000
16.340000	-0.030844	-18.228762	-6.205502	-3.249683	-5.619331	-3.154245	0.000000	-10.000000	-0.025000	-1.766667	-4.833333	1023.000000	1023.000000	2046.000000
16.360001	-0.030021	-17.742163	-6.226812	-2.951620	-5.752885	-2.810846	0.000000	-10.000000	-0.016667	-0.766667	-5.000000	1023.000000	1023.000000	2046.000000
16.379999	-0.030056	-17.763258	-6.169159	-2.540272	-6.131983	-2.921844	0.000000	-10.000000	-0.025000	-0.166667	-5.000000	1023.000000	1023.000000	2046.000000
16.400000	-0.030429	-17.983379	-6.642683	-2.301141	-5.881680	-3.157876	0.000000	-10.000000	-0.016667	0.000000	-5.000000	1023.000000	1023.000000	2046.000000
16.420000	-0.030107	-17.793171	-6.878707	-2.570262	-5.582572	-2.761630	0.000000	-10.000000	-0.016667	0.283333	-5.000000	1023.000000	1023.000000	2046.000000
16.440001	-0.030262	-17.884789	-6.508698	-2.531354	-6.003762	-2.840974	0.000000	-10.000000	-0.008333	0.983333	-5.000000	1023.000000	1023.000000	2046.000000
16.459999	-0.030981	-18.309713	-6.388894	-2.465951	-6.226174	-3.228694	0.000000	-10.000000	-0.016667	1.766667	-5.000000	1023.000000	1023.000000	2046.000000
16.480000	-0.030885	-18.253052	-6.668268	-2.629761	-5.762691	-3.192330	0.000000	-10.000000	-0.033333	2.550000	-5.000000	1023.000000	1023.000000	2046.000000
16.500000	-0.030166	-17.828197	-6.479024	-2.907286	-5.699272	-2.742615	0.000000	-10.000000	-0.050000	3.383333	-5.000000	1023.000000	1023.000000	2046.000000
16.520000	-0.030356	-17.940485	-6.026134	-2.744213	-6.130998	-3.039140	0.000000	-10.000000	-0.050000	4.350000	-5.000000	1023.000000	1023.000000	2046.000000
16.540001	-0.030998	-18.319660	-6.130833	-2.637836	-6.012314	-3.538677	0.000000	-10.000000	-0.050000	5.033333	-5.000000	1023.000000	1023.000000	2046.000000
16.559999	-0.030068	-17.769949	-6.129293	-3.011415	-5.523507	-3.105733	0.000000	-10.000000	-0.050000	5.483334	-5.000000	1023.000000	1023.000000	2046.000000
16.580000	-0.029345	-17.343096	-5.599482	-3.143254	-5.734275	-2.866084	0.000000	-10.000000	-0.050000	5.566667	-5.000000	1023.000000	1023.000000	2046.000000
16.600000	-0.030159	-17.823820	-5.299945	-3.214072	-6.144696	-3.165107	0.000000	-10.000000	-0.050000	5.350000	-5.000000	1023.000000	1023.000000	2046.000000
16.620001	-0.030384	-17.956848	-5.530078	-3.349477	-5.752835	-3.324459	0.000000	-10.000000	-0.041667	4.550000	-5.000000	1023.000000	1023.000000	2046.000000
16.639999	-0.029297	-17.314646	-5.332469	-3.775046	-5.473718	-2.733412	0.000000	-10.000000	-0.033333	3.500000	-5.000000	1023.000000	1023.000000	2046.000000
16.660000	-0.029885	-17.662310	-4.895129	-3.760387	-6.047010	-2.959783	0.000000	-10.000000	-0.016667	2.250000	-5.000000	1023.000000	1023.000000	2046.000000
16.680000	-0.030904	-18.264446	-5.117674	-3.759980	-5.936616	-3.450177	0.000000	-10.000000	-0.008333	1.066667	-5.000000	1023.000000	1023.000000	2046.000000
16.700001	-0.030057	-17.763823	-5.202479	-4.145398	-5.421567	-2.994378	0.000000	-10.000000	0.000000	0.283333	-5.000000	1023.000000	1023.000000	2046.000000
16.719999	-0.029842	-17.636877	-4.808176	-4.197885	-5.732509	-2.898308	0.000000	-10.000000	-0.008333	0.000000	-5.000000	1023.000000	1023.000000	2046.000000
16.740000	-0.031454	-18.589300	-4.795768	-4.122546	-6.124243	-3.546745	0.000000	-10.000000	-0.008333	-0.316667	-5.000000	1023.000000	1023.000000	2046.000000
16.760000	-0.030998	-18.319906	-5.110683	-4.376894	-5.533329	-3.299000	0.000000	-10.000000	-0.008333	-1.066667	-5.000000	1023.000000	1023.000000	2046.000000
16.780001	-0.030450	-17.995663	-4.852720	-4.587581	-5.649752	-2.905610	0.000000	-10.000000	0.000000	-1.966667	-5.333333	1023.000000	1023.000000	2046.000000
16.799999	-0.031748	-18.762827	-4.617962	-4.528044	-6.231837	-3.384984	0.000000	-10.000000	0.000000	-2.450000	-6.000000	1023.000000	1023.000000	2046.000000
16.820000	-0.032516	-19.217224	-5.029403	-4.479947	-5.938761	-3.769114	0.000000	-10.000000	0.000000	-2.383333	-7.000000	1023.000000	1023.000000	2046.000000
16.840000	-0.031200	-18.439283	-5.085438	-4.795527	-5.609416	-2.948902	0.000000	-10.000000	0.000000	-2.050000	-7.666667	1023.000000	1023.000000	2046.000000
16.860001	-0.032040	-18.935476	-4.763961	-4.855711	-6.315290	-3.000514	0.000000	-10.000000	0.000000	-1.716667	-8.000000	1023.000000	1023.000000	2046.000000
16.879999	-0.033498	-19.797127	-5.427556	-4.656793	-6.289391	-3.423388	0.000000	-10.000000	-0.008333	-1.566667	-8.000000	1023.000000	1023.000000	2046.000000
16.900000	-0.032394	-19.144848	-5.728837	-4.948028	-5.766841	-2.701143	0.000000	-10.000000	-0.008333	-1.950000	-8.000000	1023.000000	1023.000000	2046.000000
16.920000	-0.032519	-19.219002	-5.442729	-5.315124	-6.010592	-2.450556	0.000000	-10.000000	-0.008333	-2.916667	-8.500000	1023.000000	1023.000000	2046.000000
16.940001	-0.033966	-20.074129	-5.189267	-5.469903	-6.422286	-2.992672	0.000000	-10.000000	0.000000	-4.100000	-9.333333	1023.000000	1023.000000	2046.000000
16.959999	-0.033876	-20.020432	-5.659078	-5.276404	-5.772510	-3.312440	0.000000	-10.000000	0.000000	-4.733334	-10.833333	1023.000000	1023.000000	2046.000000
16.980000	-0.032228	-19.046614	-5.699157	-4.999486	-5.560183	-2.787787	0.000000	-10.000000	-0.016667	-3.633333	-12.333333	1023.000000	1023.000000	2046.000000
17.000000	-0.031702	-18.735813	-5.721926	-4.045320	-5.928943	-3.039625	0.000000	-10.000000	-0.033333	-1.566667	-13.500000	1023.000000	1023.000000	2046.000000
17.020000	-0.031873	-18.836779	-6.072200	-3.213286	-6.017267	-3.534024	0.000000	-10.000000	-0.058333	1.416667	-14.000000	1023.000000	1023.000000	2046.000000
17.040001	-0.029337	-17.338072	-6.336357	-2.874255	-5.279491	-2.847970	0.000000	-10.000000	-0.075000	4.666667	-14.000000	1023.000000	1023.000000	2046.000000
17.059999	-0.027207	-16.079628	-6.069433	-2.651023	-5.291801	-2.067370	0.000000	-10.000000	-0.125000	8.766666	-14.000000	1023.000000	1023.000000	2046.000000
17.080000	-0.027195	-16.072510	-6.042570	-2.128144	-5.427634	-2.474162	0.000000	-10.000000	-0.191667	13.016667	-14.000000	1023.000000	1023.000000	2046.000000
17.100000	-0.025327	-14.967993	-6.327328	-1.898596	-4.491348	-2.250721	0.000000	-10.000000	-0.291667	16.666668	-14.000000	1023.000000	1023.000000	2046.000000
17.120001	-0.023089	-13.645808	-5.839313	-2.069351	-4.403622	-1.333522	0.000000	-10.000000	-0.375000	19.633333	-14.000000	1023.000000	1023.000000	2046.000000
17.139999	-0.022810	-13.480600	-5.562084	-1.821036	-4.465378	-1.632102	0.000000	-10.000000	-0.450000	22.216667	-0.666667	1023.000000	1023.000000	2046.000000
17.160000	-0.020134	-11.899006	-5.585631	-1.831332	-3.445207	-1.036835	0.000000	-10.000000	-0.550000	25.883333	20.833334	1023.000000	1023.000000	2046.000000
17.180000	-0.017527	-10.358368	-5.025105	-1.968440	-3.240773	-0.124048	0.000000	-10.000000	-0.633333	28.700001	42.333332	1023.000000	1023.000000	2046.000000
17.200001	-0.016953	-10.019457	-4.653666	-1.641979	-3.278992	-0.444820	0.000000	-10.000000	-0.700000	30.700001	50.500000	1023.000000	1023.000000	2046.000000
17.219999	-0.014126	-8.348566	-4.505354	-1.531551	-2.262340	-0.049320	0.000000	-10.000000	-0.725000	30.983334	53.833332	1023.000000	1023.000000	2046.000000
17.240000	-0.010829	-6.400146	-3.751208	-1.787351	-1.882349	1.020762	0.000000	-10.000000	-0.750000	31.583334	60.666668	1023.000000	1023.000000	2046.000000
17.260000	-0.010139	-5.992325	-3.189579	-1.565872	-1.964698	0.727823	0.000000	-10.000000	-0.791667	32.500000	71.000000	1023.000000	1023.000000	2046.000000
17.280001	-0.007034	-4.157055	-2.867378	-1.608927	-0.958169	1.277420	0.000000	-10.000000	-0.808333	33.366669	81.666664	1023.000000	1023.000000	2046.000000
17.299999	-0.004298	-2.539989	-2.085468	-1.919280	-0.794102	2.258862	0.000000	-10.000000	-0.825000	33.916668	88.833336	1023.000000	1023.000000	2046.000000
17.320000	-0.003553	-2.099622	-1.569676	-1.728274	-0.752478	1.950806	0.000000	-10.000000	-0.841667	34.750000	100.166664	1023.000000	1023.000000	2046.000000
17.340000	-0.000285	-0.168601	-1.255941	-1.703108	0.248309	2.542138	0.000000	-10.000000	-0.866667	35.233334	111.666664	1023.000000	1023.000000	2046.000000
17.360001	0.002253	1.331278	-0.504867	-1.836051	0.321683	3.350513	0.000000	-10.000000	-0.908333	36.066669	127.166664	1023.000000	1023.000000	2046.000000
17.379999	0.003164	1.870108	-0.124850	-1.579317	0.515267	3.059008	0.000000	-10.000000	-0.916667	36.500000	139.000000	1023.000000	1023.000000	2046.000000
17.400000	0.006828	4.035614	0.306496	-1.526945	1.441479	3.814584	0.000000	-10.000000	-0.916667	37.049999	147.000000	1023.000000	1023.000000	2046.000000
17.420000	0.008996	5.316796	0.987874	-1.471037	1.491588	4.308372	0.000000	-10.000000	-0.900000	37.133335	159.333328	1023.000000	1023.000000	2046.000000
17.440001	0.010230	6.046031	1.424619	-1.187063	1.730062	4.078413	0.000000	-10.000000	-0.900000	37.216667	171.833328	1023.000000	1023.000000	2046.000000
17.459999	0.013828	8.172390	1.861262	-1.114170	2.597271	4.828026	0.000000	-10.000000	-0.900000	37.299999	184.333328	1023.000000	1023.000000	2046.000000
17.480000	0.015808	9.342249	2.534532	-1.158526	2.636151	5.330092	0.000000	-10.000000	-0.900000	37.316666	192.666672	1023.000000	1023.000000	2046.000000
17.500000	0.016787	9.921127	2.940346	-0.946134	2.826312	5.100603	0.000000	-10.000000	-0.883333	37.133335	200.833328	1023.000000	1023.000000	2046.000000
17.520000	0.020976	12.396715	3.406618	-0.538991	3.795310	5.733778	0.000000	-10.000000	-0.875000	37.116669	217.333328	1023.000000	1023.000000	2046.000000
17.540001	0.022578	13.343424	3.939256	-0.629681	3.693787	6.340061	0.000000	-10.000000	-0.866667	37.283333	229.666672	1023.000000	1023.000000	2046.000000
17.559999	0.023647	13.975552	4.000408	-0.209414	3.978515	6.206043	0.000000	-10.000000	-0.866667	37.366669	242.000000	1023.000000	1023.000000	2046.000000
17.580000	0.027331	16.152384	4.145797	0.169038	4.740643	7.096906	0.000000	-10.000000	-0.858333	37.116669	250.333328	1023.000000	1023.000000	2046.000000
17.600000	0.028957	17.113691	4.642999	0.299510	4.751389	7.419793	0.000000	-10.000000	-0.833333	36.616669	266.833344	1023.000000	1023.000000	2046.000000
17.620001	0.030385	17.957668	5.084981	0.422582	5.256990	7.193115	0.000000	-10.000000	-0.833333	36.350002	283.500000	1023.000000	1023.000000	2046.000000
17.639999	0.033792	19.971064	5.599678	0.528030	6.045328	7.798027	0.000000	-10.000000	-0.833333	36.250000	295.833344	1023.000000	1023.000000	2046.000000
17.660000	0.035914	21.225391	5.934863	1.078989	6.138156	8.073384	0.000000	-10.000000	-0.858333	36.150002	304.000000	1023.000000	1023.000000	2046.000000
17.680000	0.037545	22.189186	5.905481	2.157916	6.342725	7.783064	0.000000	-10.000000	-0.850000	36.133335	316.000000	1023.000000	1023.000000	2046.000000
17.700001	0.040594	23.990788	5.782372	3.123689	6.902703	8.182023	0.000000	-10.000000	-0.850000	35.933334	332.000000	1023.000000	1023.000000	2046.000000
17.719999	0.042289	24.992786	5.836966	3.573538	6.866158	8.716125	0.000000	-10.000000	-0.833333	35.950001	352.000000	1023.000000	1023.000000	2046.000000
17.740000	0.043200	25.531277	5.824611	4.309664	6.921605	8.475397	0.000000	-10.000000	-0.833333	35.733334	364.000000	1023.000000	1023.000000	2046.000000
17.760000	0.045912	27.134233	5.805760	5.013089	7.493238	8.822146	0.000000	-10.000000	-0.825000	35.700001	372.000000	1023.000000	1023.000000	2046.000000
17.780001	0.047929	28.326294	5.915500	5.321690	7.680213	9.408891	0.000000	-10.000000	-0.841667	35.916668	376.000000	1023.000000	1023.000000	2046.000000
17.799999	0.048886	28.891483	6.204992	5.820053	7.580435	9.286002	0.000000	-10.000000	-0.841667	35.966667	384.000000	1023.000000	1023.000000	2046.000000
17.820000	0.050832	30.041996	6.592162	6.090887	7.937911	9.421037	0.000000	-10.000000	-0.850000	35.866669	396.000000	1023.000000	1023.000000	2046.000000
17.840000	0.053940	31.878677	6.919308	6.321875	8.561283	10.076211	0.000000	-10.000000	-0.825000	35.450001	408.000000	1023.000000	1023.000000	2046.000000
17.860001	0.055969	33.077675	7.389451	6.362319	8.676188	10.649716	0.000000	-10.000000	-0.816667	35.000000	420.000000	1023.000000	1023.000000	2046.000000
17.879999	0.057332	33.883453	7.885707	6.667198	8.798493	10.532055	0.000000	-10.000000	-0.800000	34.866669	431.833344	1023.000000	1023.000000	2046.000000
17.900000	0.059915	35.409889	8.403861	6.849420	9.446465	10.710143	0.000000	-10.000000	-0.791667	34.483334	447.333344	1023.000000	1023.000000	2046.000000
17.920000	0.063076	37.278038	9.078790	6.753611	9.998062	11.447577	0.000000	-10.000000	-0.783333	34.350002	462.666656	1023.000000	1023.000000	2046.000000
17.940001	0.064770	38.279293	9.898448	6.708122	10.020634	11.652091	0.000000	-10.000000	-0.775000	34.050003	474.166656	1023.000000	1023.000000	2046.000000
17.959999	0.066640	39.384296	10.696507	6.699884	10.254784	11.733121	0.000000	-10.000000	-0.766667	33.966667	481.666656	1023.000000	1023.000000	2046.000000
17.980000	0.069334	40.976360	11.238371	6.727521	10.875624	12.134846	0.000000	-10.000000	-0.750000	33.850002	489.166656	1023.000000	1023.000000	2046.000000
18.000000	0.071595	42.312790	11.875286	6.470743	11.099074	12.867685	0.000000	-10.000000	-0.733333	33.316666	500.500000	1023.000000	1023.000000	2046.000000
18.020000	0.072819	43.036083	12.486195	6.648872	11.135418	12.765598	0.000000	-10.000000	-0.725000	33.033333	511.833344	1023.000000	1023.000000	2046.000000
18.040001	0.074597	44.086601	12.929893	6.840315	11.555760	12.760632	0.000000	-10.000000	-0.716667	32.333336	523.000000	1023.000000	1023.000000	2046.000000
18.059999	0.076776	45.374676	13.272717	6.900228	12.046679	13.155053	0.000000	-10.000000	-0.691667	31.950001	533.833313	1023.000000	1023.000000	2046.000000
18.080000	0.078072	46.140560	13.791025	6.814556	12.088196	13.446783	0.000000	-10.000000	-0.650000	31.183334	548.000000	1023.000000	1023.000000	2046.000000
18.100000	0.079255	46.839420	14.233880	7.037236	12.271155	13.297150	0.000000	-10.000000	-0.616667	30.816668	558.500000	1023.000000	1023.000000	2046.000000
18.120001	0.080932	47.831078	14.394926	7.202385	12.768702	13.465064	0.000000	-10.000000	-0.591667	30.316668	568.833313	1023.000000	1023.000000	2046.000000
18.139999	0.082440	48.722279	14.840894	7.058487	12.874438	13.948461	0.000000	-10.000000	-0.575000	29.800001	575.500000	1023.000000	1023.000000	2046.000000
18.160000	0.083199	49.170609	15.251754	7.159775	12.910960	13.848119	0.000000	-10.000000	-0.541667	28.766666	585.500000	1023.000000	1023.000000	2046.000000
18.180000	0.084030	49.661732	15.510633	7.319597	13.099173	13.732331	0.000000	-10.000000	-0.500000	27.550001	595.333313	1023.000000	1023.000000	2046.000000
18.200001	0.085753	50.679756	15.639597	7.631906	13.532338	13.875914	0.000000	-10.000000	-0.466667	26.483334	604.833313	1023.000000	1023.000000	2046.000000
18.219999	0.086652	51.211166	15.956298	7.329946	13.391402	14.533519	0.000000	-10.000000	-0.425000	25.333334	614.000000	1023.000000	1023.000000	2046.000000
18.240000	0.086910	51.363602	15.902930	7.821367	13.233562	14.405743	0.000000	-10.000000	-0.375000	23.966667	622.666687	1023.000000	1023.000000	2046.000000
18.260000	0.087546	51.739960	15.706945	8.463526	13.280030	14.289458	0.000000	-10.000000	-0.300000	22.233334	631.000000	1023.000000	1023.000000	2046.000000
18.280001	0.088333	52.204803	15.479754	8.587910	13.645577	14.491563	0.000000	-10.000000	-0.233333	20.150000	638.666687	1023.000000	1023.000000	2046.000000
18.299999	0.088352	52.215931	15.839966	8.143819	13.574720	14.657425	0.000000	-10.000000	-0.175000	17.600000	647.666687	1023.000000	1023.000000	2046.000000
18.320000	0.088564	52.341587	16.144444	8.394521	13.527559	14.275065	0.000000	-10.000000	-0.141667	15.550000	654.000000	1023.000000	1023.000000	2046.000000
18.340000	0.088775	52.466129	15.759917	8.945173	13.684780	14.076260	0.000000	-10.000000	-0.125000	13.966666	659.666687	1023.000000	1023.000000	2046.000000
18.360001	0.089240	52.740982	15.377578	9.573107	13.538980	14.251317	0.000000	-10.000000	-0.108333	12.766666	663.000000	1023.000000	1023.000000	2046.000000
18.379999	0.089008	52.603786	15.010773	10.402970	13.225023	13.965020	0.000000	-10.000000	-0.066667	10.800000	667.666687	1023.000000	1023.000000	2046.000000
18.400000	0.088464	52.282211	14.373567	11.073455	13.168695	13.666493	0.000000	-10.000000	-0.041667	8.516666	671.666687	1023.000000	1023.000000	2046.000000
18.420000	0.088707	52.425709	14.019682	11.431372	13.085783	13.888870	0.000000	-10.000000	-0.016667	6.516667	674.833313	1023.000000	1023.000000	2046.000000
18.440001	0.088205	52.129276	13.762526	11.879538	12.781393	13.705819	0.000000	-10.000000	-0.033333	4.783333	677.333313	1023.000000	1023.000000	2046.000000
18.459999	0.087213	51.542995	13.397175	12.347723	12.522236	13.275862	0.000000	-10.000000	-0.025000	3.066667	679.166687	1023.000000	1023.000000	2046.000000
18.480000	0.086709	51.245125	12.923237	12.519327	12.632771	13.169790	0.000000	-10.000000	-0.025000	1.066667	680.333313	1023.000000	1023.000000	2046.000000
18.500000	0.086780	51.287205	13.092039	12.229050	12.437992	13.528125	0.000000	-10.000000	-0.016667	-1.033333	680.833313	1023.000000	1023.000000	2046.000000
18.520000	0.086413	51.070076	13.148207	12.390086	12.239344	13.292441	0.000000	-10.000000	-0.008333	-2.983333	681.000000	1023.000000	1023.000000	2046.000000
18.540001	0.085772	50.691128	12.849895	12.427046	12.304897	13.109288	0.000000	-10.000000	0.000000	-4.800000	681.000000	1023.000000	1023.000000	2046.000000
18.559999	0.085859	50.742550	12.891284	12.241323	12.272531	13.337414	0.000000	-10.000000	0.008333	-5.933333	681.000000	1023.000000	1023.000000	2046.000000
18.580000	0.085801	50.708549	13.151909	12.162580	12.128503	13.265556	0.000000	-10.000000	0.016667	-6.633333	681.000000	1023.000000	1023.000000	2046.000000
18.600000	0.085457	50.505005	13.373703	12.129258	12.020461	12.981582	0.000000	-10.000000	0.008333	-6.733334	681.000000	1023.000000	1023.000000	2046.000000
18.620001	0.084866	50.155987	13.374212	11.817218	12.109547	12.855009	0.000000	-10.000000	0.008333	-6.650000	681.000000	1023.000000	1023.000000	2046.000000
18.639999	0.084773	50.100964	13.607257	11.356987	12.086300	13.050422	0.000000	-10.000000	0.000000	-6.300000	681.000000	1023.000000	1023.000000	2046.000000
18.660000	0.084427	49.896648	13.935384	10.956633	11.891018	13.113614	0.000000	-10.000000	0.000000	-6.133333	681.000000	1023.000000	1023.000000	2046.000000
18.680000	0.083269	49.212261	13.919885	10.716203	11.759330	12.816844	0.000000	-10.000000	0.008333	-6.450000	681.000000	1023.000000	1023.000000	2046.000000
18.700001	0.082187	48.572483	13.774356	10.392066	11.765701	12.640362	0.000000	-10.000000	0.008333	-7.133334	677.500000	1023.000000	1023.000000	2046.000000
18.719999	0.081855	48.376587	13.897131	10.066662	11.701527	12.711267	0.000000	-10.000000	0.025000	-8.050000	668.833313	1023.000000	1023.000000	2046.000000
18.740000	0.081329	48.065651	13.999689	9.948127	11.565071	12.552763	0.000000	-10.000000	0.033333	-8.966667	659.166687	1023.000000	1023.000000	2046.000000
18.760000	0.080009	47.285290	13.917522	9.825754	11.337260	12.204755	0.000000	-10.000000	0.050000	-9.583334	653.000000	1023.000000	1023.000000	2046.000000
18.780001	0.079038	46.711399	13.733594	9.614906	11.307730	12.055171	0.000000	-10.000000	0.041667	-10.016666	651.000000	1023.000000	1023.000000	2046.000000
18.799999	0.078732	46.530563	13.850410	9.333245	11.229695	12.117213	0.000000	-10.000000	0.050000	-10.366667	648.666687	1023.000000	1023.000000	2046.000000
18.820000	0.078023	46.111851	13.879699	9.234797	11.119278	11.878076	0.000000	-10.000000	0.058333	-10.933333	645.333313	1023.000000	1023.000000	2046.000000
18.840000	0.076841	45.413113	13.765770	9.109600	10.906775	11.630969	0.000000	-10.000000	0.083333	-11.450000	641.666687	1023.000000	1023.000000	2046.000000
18.860001	0.075384	44.551769	13.514244	8.866107	10.696061	11.475358	0.000000	-10.000000	0.083333	-11.816667	638.000000	1023.000000	1023.000000	2046.000000
18.879999	0.074970	44.307079	13.394162	8.736555	10.517017	11.659343	0.000000	-10.000000	0.083333	-12.033334	634.000000	1023.000000	1023.000000	2046.000000
18.900000	0.074595	44.085613	13.088201	8.964404	10.382448	11.650561	0.000000	-10.000000	0.083333	-12.050000	630.000000	1023.000000	1023.000000	2046.000000
18.920000	0.072611	42.912903	12.887492	8.632494	10.044258	11.348659	0.000000	-10.000000	0.091667	-12.266667	626.000000	1023.000000	1023.000000	2046.000000
18.940001	0.070454	41.638199	12.702730	7.926214	9.932546	11.076711	0.000000	-10.000000	0.100000	-12.900001	621.833313	1023.000000	1023.000000	2046.000000
18.959999	0.070269	41.529228	12.832123	7.690191	10.002312	11.004604	0.000000	-10.000000	0.100000	-13.616667	617.500000	1023.000000	1023.000000	2046.000000
18.980000	0.069986	41.361633	12.660029	7.916094	9.948673	10.836839	0.000000	-10.000000	0.116667	-14.333333	612.833313	1023.000000	1023.000000	2046.000000
19.000000	0.068634	40.562504	12.160468	8.295998	9.603924	10.502114	0.000000	-10.000000	0.116667	-14.050000	608.000000	1023.000000	1023.000000	2046.000000
19.020000	0.067930	40.146488	11.707572	8.857534	9.463558	10.117826	0.000000	-10.000000	0.100000	-13.666667	603.333313	1023.000000	1023.000000	2046.000000
19.040001	0.068198	40.304859	11.446769	9.236144	9.494449	10.127498	0.000000	-10.000000	0.066667	-13.050000	598.666687	1023.000000	1023.000000	2046.000000
19.059999	0.067644	39.977413	11.116025	9.462568	9.340960	10.057860	0.000000	-10.000000	0.066667	-12.916667	594.333313	1023.000000	1023.000000	2046.000000
19.080000	0.065787	38.880295	10.660631	9.501590	8.955682	9.762390	0.000000	-10.000000	0.083333	-12.933333	590.000000	1023.000000	1023.000000	2046.000000
19.100000	0.063787	37.698345	10.200737	9.580290	8.646625	9.270695	0.000000	-10.000000	0.100000	-12.950000	585.833313	1023.000000	1023.000000	2046.000000
19.120001	0.063568	37.568974	10.158587	9.654005	8.699300	9.057081	0.000000	-10.000000	0.116667	-13.200000	581.500000	1023.000000	1023.000000	2046.000000
19.139999	0.062960	37.209209	10.091005	9.382763	8.681561	9.053883	0.000000	-10.000000	0.133333	-13.600000	577.000000	1023.000000	1023.000000	2046.000000
19.160000	0.060962	36.028576	9.979639	8.945711	8.272993	8.830231	0.000000	-10.000000	0.150000	-14.166667	572.500000	1023.000000	1023.000000	2046.000000
19.180000	0.059751	35.312836	9.984642	8.828047	8.104424	8.395724	0.000000	-10.000000	0.150000	-14.583334	567.833313	1023.000000	1023.000000	2046.000000
19.200001	0.060195	35.575294	10.059248	8.706769	8.332252	8.477028	0.000000	-10.000000	0.150000	-14.566667	563.000000	1023.000000	1023.000000	2046.000000
19.219999	0.058914	34.818249	10.020948	8.502934	8.075207	8.219161	0.000000	-10.000000	0.150000	-14.250000	558.000000	1023.000000	1023.000000	2046.000000
19.240000	0.056994	33.683647	10.006070	8.116893	7.723487	7.837198	0.000000	-10.000000	0.133333	-13.750000	553.166687	1023.000000	1023.000000	2046.000000
19.260000	0.056741	33.534161	10.184362	7.964747	7.827686	7.557365	0.000000	-10.000000	0.100000	-13.183333	548.500000	1023.000000	1023.000000	2046.000000
19.280001	0.056602	33.451988	10.222078	7.517970	7.975708	7.736233	0.000000	-10.000000	0.075000	-12.683333	544.166687	1023.000000	1023.000000	2046.000000
19.299999	0.054684	32.318260	10.222098	6.929133	7.500133	7.666897	0.000000	-10.000000	0.075000	-12.400000	540.000000	1023.000000	1023.000000	2046.000000
19.320000	0.052550	31.057199	10.226758	6.584256	7.073357	7.172830	0.000000	-10.000000	0.091667	-12.483334	536.000000	1023.000000	1023.000000	2046.000000
19.340000	0.052537	31.049126	10.279612	6.447372	7.274785	7.047358	0.000000	-10.000000	0.100000	-12.750000	531.666687	1023.000000	1023.000000	2046.000000
19.360001	0.052039	30.754894	10.184192	6.034218	7.304581	7.231904	0.000000	-10.000000	0.091667	-13.116667	527.333313	1023.000000	1023.000000	2046.000000
19.379999	0.049307	29.140268	10.101567	5.619621	6.632857	6.786222	0.000000	-10.000000	0.091667	-13.500000	522.833313	1023.000000	1023.000000	2046.000000
19.400000	0.049313	29.143791	10.085229	5.766001	6.910223	6.382338	0.000000	-10.000000	0.100000	-14.050000	518.500000	1023.000000	1023.000000	2046.000000
19.420000	0.048951	28.929783	9.919530	5.474311	6.903116	6.632827	0.000000	-10.000000	0.125000	-14.450000	513.833313	1023.000000	1023.000000	2046.000000
19.440001	0.046149	27.274176	9.793382	5.084839	6.145891	6.250063	0.000000	-10.000000	0.150000	-14.950000	509.000000	1023.000000	1023.000000	2046.000000
19.459999	0.045683	26.998629	9.678812	5.158748	6.313289	5.847779	0.000000	-10.000000	0.158333	-15.283334	504.000000	1023.000000	1023.000000	2046.000000
19.480000	0.045905	27.129873	9.512459	4.811369	6.461555	6.344491	0.000000	-10.000000	0.175000	-15.583334	498.833344	1023.000000	1023.000000	2046.000000
19.500000	0.043421	25.662062	9.267954	4.488676	5.769015	6.136418	0.000000	-10.000000	0.166667	-15.750000	493.666656	1023.000000	1023.000000	2046.000000
19.520000	0.041265	24.387568	8.878585	4.554864	5.200222	5.753896	0.000000	-10.000000	0.166667	-15.800000	488.333344	1023.000000	1023.000000	2046.000000
19.540001	0.041613	24.593300	8.481401	4.730788	5.592362	5.788749	0.000000	-10.000000	0.158333	-15.950000	483.000000	1023.000000	1023.000000	2046.000000
19.559999	0.039711	23.469206	8.196855	3.920638	5.326221	6.025493	0.000000	-10.000000	0.183333	-16.133333	477.666656	1023.000000	1023.000000	2046.000000
19.580000	0.036726	21.704958	8.164714	3.242627	4.718450	5.579169	0.000000	-10.000000	0.200000	-16.783333	472.166656	1023.000000	1023.000000	2046.000000
19.600000	0.036436	21.533428	7.914362	3.425758	4.970918	5.222390	0.000000	-10.000000	0.216667	-17.566668	466.500000	1023.000000	1023.000000	2046.000000
19.620001	0.036262	21.430748	7.371377	3.436967	5.025969	5.596435	0.000000	-10.000000	0.208333	-18.066668	460.500000	1023.000000	1023.000000	2046.000000
19.639999	0.034435	20.351259	6.888585	3.848488	4.336667	5.277520	0.000000	-10.000000	0.208333	-17.750000	454.500000	1023.000000	1023.000000	2046.000000
19.660000	0.033442	19.764143	6.551727	4.547470	3.942162	4.722784	0.000000	-10.000000	0.183333	-17.216667	448.833344	1023.000000	1023.000000	2046.000000
19.680000	0.034387	20.322710	6.078732	5.222063	4.344617	4.677298	0.000000	-10.000000	0.175000	-16.483334	443.166656	1023.000000	1023.000000	2046.000000
19.700001	0.034042	20.118952	5.586838	5.130573	4.262303	5.139237	0.000000	-10.000000	0.166667	-16.299999	437.833344	1023.000000	1023.000000	2046.000000
19.719999	0.031440	18.581064	5.220093	5.103257	3.417541	4.840174	0.000000	-10.000000	0.183333	-16.183334	432.166656	1023.000000	1023.000000	2046.000000
19.740000	0.029746	17.580135	4.921969	5.409161	3.155923	4.093083	0.000000	-10.000000	0.183333	-16.316668	426.833344	1023.000000	1023.000000	2046.000000
19.760000	0.029913	17.678591	4.562505	5.445542	3.577145	4.093398	0.000000	-10.000000	0.183333	-16.333334	421.166656	1023.000000	1023.000000	2046.000000
19.780001	0.028627	16.918795	4.429698	4.810290	3.234112	4.444694	0.000000	-10.000000	0.175000	-16.366667	415.833344	1023.000000	1023.000000	2046.000000
19.799999	0.026136	15.446637	4.476626	4.542522	2.440006	3.987483	0.000000	-10.000000	0.175000	-16.383333	410.166656	1023.000000	1023.000000	2046.000000
19.820000	0.025715	15.197509	4.333122	4.862224	2.636482	3.365680	0.000000	-10.000000	0.175000	-16.250000	404.833344	1023.000000	1023.000000	2046.000000
19.840000	0.026114	15.433263	4.077561	4.613875	2.909994	3.831832	0.000000	-10.000000	0.166667	-15.733334	399.333344	1023.000000	1023.000000	2046.000000
19.860001	0.023764	14.044816	4.052908	4.220617	2.072248	3.699042	0.000000	-10.000000	0.158333	-15.083334	394.166656	1023.000000	1023.000000	2046.000000
19.879999	0.022136	13.082223	4.224667	4.228507	1.571410	3.057639	0.000000	-10.000000	0.150000	-14.383333	389.000000	1023.000000	1023.000000	2046.000000
19.900000	0.022568	13.337632	4.037138	4.306201	2.081683	2.912611	0.000000	-10.000000	0.158333	-13.950000	384.333344	1023.000000	1023.000000	2046.000000
19.920000	0.022358	13.213505	3.916597	3.710916	2.116574	3.469419	0.000000	-10.000000	0.158333	-13.916667	379.666656	1023.000000	1023.000000	2046.000000
19.940001	0.020115	11.887982	4.018965	3.235603	1.289380	3.344035	0.000000	-10.000000	0.158333	-14.216666	375.166656	1023.000000	1023.000000	2046.000000
19.959999	0.018625	11.007210	4.154240	3.193181	0.867364	2.792424	0.000000	-10.000000	0.166667	-14.700000	370.333344	1023.000000	1023.000000	2046.000000
19.980000	0.018768	11.091969	3.894886	3.292646	1.344017	2.560418	0.000000	-10.000000	0.175000	-15.233334	365.500000	1023.000000	1023.000000	2046.000000
20.000000	0.018614	11.001051	3.685800	2.778203	1.483583	3.053465	0.000000	-10.000000	0.191667	-15.683333	360.333344	1023.000000	1023.000000	2046.000000
20.020000	0.016621	9.823181	3.665336	2.354614	0.831623	2.971608	0.000000	-10.000000	0.191667	-16.016666	355.000000	1023.000000	1023.000000	2046.000000
20.040001	0.015045	8.891407	3.795079	2.352473	0.362068	2.381788	0.000000	-10.000000	0.200000	-16.216667	349.666656	1023.000000	1023.000000	2046.000000
20.059999	0.014974	8.849898	3.609610	2.512845	0.685595	2.041848	0.000000	-10.000000	0.200000	-16.416666	344.166656	1023.000000	1023.000000	2046.000000
20.080000	0.014857	8.780499	3.286209	2.138844	0.924150	2.431296	0.000000	-10.000000	0.200000	-16.733334	338.833344	1023.000000	1023.000000	2046.000000
20.100000	0.013000	7.682938	3.171026	1.583229	0.352660	2.576024	0.000000	-10.000000	0.200000	-17.116667	333.166656	1023.000000	1023.000000	2046.000000
20.120001	0.011571	6.838432	3.236727	1.848727	-0.157602	1.910581	0.000000	-10.000000	0.200000	-17.666668	327.500000	1023.000000	1023.000000	2046.000000
20.139999	0.011227	6.635375	2.967188	1.870201	0.048217	1.749769	0.000000	-10.000000	0.208333	-18.016668	321.500000	1023.000000	1023.000000	2046.000000
20.160000	0.011189	6.612609	2.366333	1.705371	0.212919	2.327987	0.000000	-10.000000	0.216667	-18.350000	315.500000	1023.000000	1023.000000	2046.000000
20.180000	0.009329	5.513506	2.165582	1.164949	-0.374164	2.557138	0.000000	-10.000000	0.225000	-18.450001	309.500000	1023.000000	1023.000000	2046.000000
20.200001	0.007572	4.474907	2.394238	0.844161	-0.826981	2.063489	0.000000	-10.000000	0.225000	-18.783335	303.333344	1023.000000	1023.000000	2046.000000
20.219999	0.007028	4.153365	2.406306	0.554827	-0.606748	1.798979	0.000000	-10.000000	0.233333	-19.333334	297.000000	1023.000000	1023.000000	2046.000000
20.240000	0.007181	4.243752	2.023164	0.509669	-0.146811	1.857730	0.000000	-10.000000	0.266667	-19.933334	290.500000	1023.000000	1023.000000	2046.000000
20.260000	0.006242	3.689188	1.584399	0.460620	-0.338122	1.982291	0.000000	-10.000000	0.275000	-20.300001	283.833344	1023.000000	1023.000000	2046.000000
20.280001	0.005224	3.087585	1.448592	0.959584	-0.972012	1.651422	0.000000	-10.000000	0.291667	-20.266666	274.833344	1023.000000	1023.000000	2046.000000
20.299999	0.005350	3.161891	1.256788	1.788817	-1.037316	1.153602	0.000000	-10.000000	0.283333	-20.166668	268.000000	1023.000000	1023.000000	2046.000000
20.320000	0.006017	3.555952	0.798319	2.328054	-0.678807	1.108386	0.000000	-10.000000	0.300000	-20.100000	261.333344	1023.000000	1023.000000	2046.000000
20.340000	0.005984	3.536695	0.408629	2.267677	-0.660272	1.520661	0.000000	-10.000000	0.308333	-20.266666	256.833344	1023.000000	1023.000000	2046.000000
20.360001	0.004510	2.665451	0.166099	2.219843	-1.133200	1.412708	0.000000	-10.000000	0.308333	-20.516666	250.166672	1023.000000	1023.000000	2046.000000
20.379999	0.003454	2.041262	0.145837	2.520127	-1.470657	0.845956	0.000000	-10.000000	0.308333	-20.783333	243.333328	1023.000000	1023.000000	2046.000000
20.400000	0.002815	1.663697	-0.146683	2.543310	-1.287685	0.554755	0.000000	-10.000000	0.308333	-21.066668	236.500000	1023.000000	1023.000000	2046.000000
20.420000	0.002350	1.389138	-0.440621	2.246995	-1.025210	0.607974	0.000000	-10.000000	0.325000	-21.100000	229.333328	1023.000000	1023.000000	2046.000000
20.440001	0.000954	0.564000	-0.564295	1.690195	-1.325898	0.763997	0.000000	-10.000000	0.333333	-21.033335	222.333328	1023.000000	1023.000000	2046.000000
20.459999	-0.000251	-0.148421	-0.376147	1.771543	-1.863781	0.319964	0.000000	-10.000000	0.325000	-20.766666	215.333328	1023.000000	1023.000000	2046.000000
20.480000	-0.000801	-0.473587	-0.412365	1.914709	-1.883428	-0.092504	0.000000	-10.000000	0.316667	-20.383333	208.500000	1023.000000	1023.000000	2046.000000
20.500000	-0.001267	-0.748993	-0.664120	1.837458	-1.699502	-0.222828	0.000000	-10.000000	0.308333	-20.050001	201.500000	1023.000000	1023.000000	2046.000000
20.520000	-0.002082	-1.230713	-0.754677	1.331015	-1.775478	-0.031573	0.000000	-10.000000	0.283333	-19.433334	194.833328	1023.000000	1023.000000	2046.000000
20.540001	-0.003275	-1.935678	-0.614239	1.030625	-2.239102	-0.112962	0.000000	-10.000000	0.250000	-19.116667	188.333328	1023.000000	1023.000000	2046.000000
20.559999	-0.003853	-2.277237	-0.361152	0.960484	-2.494495	-0.382074	0.000000	-10.000000	0.216667	-18.700001	182.000000	1023.000000	1023.000000	2046.000000
20.580000	-0.004627	-2.734532	-0.555370	0.818827	-2.359433	-0.638556	0.000000	-10.000000	0.208333	-18.300001	175.666672	1023.000000	1023.000000	2046.000000
20.600000	-0.005498	-3.249280	-0.808646	0.373378	-2.327933	-0.486080	0.000000	-10.000000	0.200000	-17.800001	169.500000	1023.000000	1023.000000	2046.000000
20.620001	-0.006529	-3.858719	-0.702039	0.005608	-2.715419	-0.446870	0.000000	-10.000000	0.200000	-17.300001	163.500000	1023.000000	1023.000000	2046.000000
20.639999	-0.007168	-4.236320	-0.650926	0.101115	-2.843677	-0.842833	0.000000	-10.000000	0.200000	-17.150000	157.833328	1023.000000	1023.000000	2046.000000
20.660000	-0.007977	-4.714205	-1.050162	-0.138205	-2.613115	-0.912723	0.000000	-10.000000	0.200000	-16.983334	152.166672	1023.000000	1023.000000	2046.000000
20.680000	-0.008878	-5.247124	-1.120060	-0.625984	-2.798333	-0.702746	0.000000	-10.000000	0.191667	-16.850000	146.500000	1023.000000	1023.000000	2046.000000
20.700001	-0.009454	-5.587381	-0.875878	-0.635951	-3.154154	-0.921399	0.000000	-10.000000	0.191667	-16.583334	140.833328	1023.000000	1023.000000	2046.000000
20.719999	-0.010330	-6.104814	-1.123286	-0.609516	-3.110812	-1.261199	0.000000	-10.000000	0.191667	-16.300001	135.166672	1023.000000	1023.000000	2046.000000
20.740000	-0.011431	-6.755746	-1.503279	-1.037326	-3.039867	-1.175273	0.000000	-10.000000	0.191667	-16.133333	129.833328	1023.000000	1023.000000	2046.000000
20.760000	-0.012246	-7.237656	-1.503947	-1.376681	-3.368146	-0.988881	0.000000	-10.000000	0.183333	-15.966667	124.333336	1023.000000	1023.000000	2046.000000
20.780001	-0.012599	-7.446197	-1.386994	-1.192450	-3.626824	-1.239929	0.000000	-10.000000	0.166667	-15.916667	119.000000	1023.000000	1023.000000	2046.000000
20.799999	-0.013988	-8.266774	-1.729992	-1.313002	-3.840062	-1.383719	0.000000	-10.000000	0.166667	-15.750000	113.666664	1023.000000	1023.000000	2046.000000
20.820000	-0.014816	-8.756172	-2.428510	-1.367937	-3.723176	-1.236549	0.000000	-10.000000	0.158333	-15.633333	108.500000	1023.000000	1023.000000	2046.000000
20.840000	-0.015461	-9.137488	-2.605637	-1.876903	-3.765800	-0.889148	0.000000	-10.000000	0.166667	-15.416667	103.333336	1023.000000	1023.000000	2046.000000
20.860001	-0.016236	-9.595284	-2.206280	-2.339643	-4.143801	-0.905561	0.000000	-10.000000	0.158333	-15.366667	98.166664	1023.000000	1023.000000	2046.000000
20.879999	-0.017357	-10.258131	-2.255921	-2.633925	-4.129732	-1.238553	0.000000	-10.000000	0.175000	-15.483334	93.000000	1023.000000	1023.000000	2046.000000
20.900000	-0.018124	-10.710994	-2.654852	-2.717824	-3.934017	-1.404300	0.000000	-10.000000	0.166667	-15.666667	87.833336	1023.000000	1023.000000	2046.000000
20.920000	-0.018019	-10.649177	-2.948128	-2.512848	-3.893250	-1.294950	0.000000	-10.000000	0.166667	-15.400001	82.666664	1023.000000	1023.000000	2046.000000
20.940001	-0.017726	-10.475852	-2.978496	-1.759883	-4.237330	-1.500144	0.000000	-10.000000	0.150000	-14.583334	77.500000	1023.000000	1023.000000	2046.000000
20.959999	-0.018224	-10.770270	-3.353094	-1.143369	-4.389334	-1.884473	0.000000	-10.000000	0.116667	-13.633334	72.666664	1023.000000	1023.000000	2046.000000
20.980000	-0.018603	-10.994285	-3.977708	-0.886453	-4.166420	-1.963704	0.000000	-10.000000	0.091667	-12.916667	68.166664	1023.000000	1023.000000	2046.000000
21.000000	-0.018288	-10.808481	-4.110689	-1.046134	-4.193332	-1.458326	0.000000	-10.000000	0.058333	-12.566667	63.666668	1023.000000	1023.000000	2046.000000
21.020000	-0.018725	-11.066628	-4.001003	-0.802000	-4.681405	-1.582220	0.000000	-10.000000	0.058333	-12.183333	59.333332	1023.000000	1023.000000	2046.000000
21.040001	-0.020454	-12.088549	-4.484843	-0.624451	-4.744856	-2.234399	0.000000	-10.000000	0.050000	-11.816667	55.000000	1023.000000	1023.000000	2046.000000
21.059999	-0.020895	-12.348924	-4.872337	-0.898321	-4.390127	-2.188139	0.000000	-10.000000	0.050000	-11.216667	51.333332	1023.000000	1023.000000	2046.000000
21.080000	-0.020817	-12.302852	-4.513234	-1.313748	-4.675514	-1.800356	0.000000	-10.000000	0.041667	-10.700000	47.666668	1023.000000	1023.000000	2046.000000
21.100000	-0.021965	-12.981371	-4.441126	-1.241976	-5.060648	-2.237621	0.000000	-10.000000	0.025000	-10.066667	44.166668	1023.000000	1023.000000	2046.000000
21.120001	-0.023285	-13.761258	-4.878639	-1.192021	-4.924363	-2.766235	0.000000	-10.000000	0.008333	-9.233334	40.666668	1023.000000	1023.000000	2046.000000
21.139999	-0.022807	-13.479232	-4.866608	-1.560578	-4.676614	-2.375431	0.000000	-10.000000	0.000000	-8.050000	37.500000	1023.000000	1023.000000	2046.000000
21.160000	-0.023047	-13.621004	-4.490541	-1.681974	-5.078712	-2.369777	0.000000	-10.000000	0.000000	-6.750000	34.833332	1023.000000	1023.000000	2046.000000
21.180000	-0.024407	-14.424472	-4.429373	-1.644385	-5.400241	-2.950473	0.000000	-10.000000	-0.008333	-5.483334	32.500000	1023.000000	1023.000000	2046.000000
21.200001	-0.024952	-14.746449	-4.644965	-1.876258	-5.115794	-3.109432	0.000000	-10.000000	-0.008333	-4.616667	30.833334	1023.000000	1023.000000	2046.000000
21.219999	-0.024151	-14.273392	-4.337859	-2.437956	-5.099838	-2.397739	0.000000	-10.000000	-0.016667	-4.083333	29.333334	1023.000000	1023.000000	2046.000000
21.240000	-0.024903	-14.717611	-4.015443	-2.508377	-5.592833	-2.600960	0.000000	-10.000000	-0.008333	-4.000000	28.000000	1023.000000	1023.000000	2046.000000
21.260000	-0.026281	-15.531835	-4.370875	-2.546439	-5.459091	-3.155430	0.000000	-10.000000	-0.016667	-3.983333	26.666666	1023.000000	1023.000000	2046.000000
21.280001	-0.025518	-15.081216	-4.346804	-2.945994	-5.122434	-2.665984	0.000000	-10.000000	-0.008333	-4.016667	25.333334	1023.000000	1023.000000	2046.000000
21.299999	-0.025707	-15.193120	-3.986592	-3.091320	-5.545117	-2.570091	0.000000	-10.000000	-0.016667	-4.066667	24.000000	1023.000000	1023.000000	2046.000000
21.320000	-0.027382	-16.182892	-4.177608	-3.046845	-5.695374	-3.263065	0.000000	-10.000000	-0.008333	-4.066667	22.500000	1023.000000	1023.000000	2046.000000
21.340000	-0.027096	-16.013737	-4.359522	-3.270640	-5.232870	-3.150703	0.000000	-10.000000	-0.008333	-3.966667	21.000000	1023.000000	1023.000000	2046.000000
21.360001	-0.026650	-15.750377	-3.902508	-3.616036	-5.594203	-2.637630	0.000000	-10.000000	0.000000	-3.850000	19.666666	1023.000000	1023.000000	2046.000000
21.379999	-0.028432	-16.803165	-4.120486	-3.415504	-5.785154	-3.482022	0.000000	-10.000000	0.000000	-3.750000	18.500000	1023.000000	1023.000000	2046.000000
21.400000	-0.027662	-16.348339	-4.291687	-3.676324	-5.261890	-3.118438	0.000000	-10.000000	0.000000	-3.816667	17.333334	1023.000000	1023.000000	2046.000000
21.420000	-0.027520	-16.264257	-3.873072	-4.000213	-5.722722	-2.668250	0.000000	-10.000000	0.000000	-3.950000	16.000000	1023.000000	1023.000000	2046.000000
21.440001	-0.029474	-17.418865	-4.236255	-3.747165	-5.832723	-3.602723	0.000000	-10.000000	0.000000	-4.200000	14.666667	1023.000000	1023.000000	2046.000000
21.459999	-0.028484	-16.834272	-4.352738	-3.921110	-5.456420	-3.104003	0.000000	-10.000000	0.000000	-4.250000	13.166667	1023.000000	1023.000000	2046.000000
21.480000	-0.028512	-16.850880	-4.162836	-4.188791	-5.882684	-2.616567	0.000000	-10.000000	-0.008333	-4.033333	11.833333	1023.000000	1023.000000	2046.000000
21.500000	-0.030404	-17.968765	-4.657318	-3.952333	-6.208211	-3.150903	0.000000	-10.000000	-0.008333	-3.533333	10.333333	1023.000000	1023.000000	2046.000000
21.520000	-0.029899	-17.670086	-5.006903	-4.071724	-5.643191	-2.948269	0.000000	-10.000000	-0.008333	-3.116667	9.166667	1023.000000	1023.000000	2046.000000
21.540001	-0.029070	-17.180090	-4.540156	-4.737332	-5.753301	-2.149300	0.000000	-10.000000	0.000000	-2.966667	8.000000	1023.000000	1023.000000	2046.000000
21.559999	-0.030388	-17.959324	-4.475934	-4.723403	-5.916629	-2.843358	0.000000	-10.000000	-0.016667	-2.600000	7.000000	1023.000000	1023.000000	2046.000000
21.580000	-0.029095	-17.195303	-4.630784	-4.542836	-5.227750	-2.793932	0.000000	-10.000000	-0.041667	-0.966667	6.333333	1023.000000	1023.000000	2046.000000
21.600000	-0.026743	-15.805321	-4.445030	-4.184037	-5.099657	-2.076596	0.000000	-10.000000	-0.075000	1.866667	6.000000	1023.000000	1023.000000	2046.000000
21.620001	-0.026237	-15.505847	-4.585946	-3.093461	-5.287410	-2.539030	0.000000	-10.000000	-0.116667	6.066667	6.000000	1023.000000	1023.000000	2046.000000
21.639999	-0.024636	-14.559779	-5.014640	-2.269885	-4.699757	-2.575497	0.000000	-10.000000	-0.166667	10.166667	6.000000	1023.000000	1023.000000	2046.000000
21.660000	-0.021335	-12.609061	-4.959530	-2.028101	-4.147110	-1.474320	0.000000	-10.000000	-0.233333	14.083333	6.000000	1023.000000	1023.000000	2046.000000
21.680000	-0.019789	-11.695196	-4.729453	-1.726628	-4.280484	-0.958632	0.000000	-10.000000	-0.300000	16.783333	6.000000	1023.000000	1023.000000	2046.000000
21.700001	-0.019587	-11.576051	-4.871279	-1.163227	-4.153678	-1.387867	0.000000	-10.000000	-0.366667	19.033333	9.000000	1023.000000	1023.000000	2046.000000
21.719999	-0.017339	-10.247295	-5.012516	-0.873003	-3.332476	-1.029300	0.000000	-10.000000	-0.416667	21.133333	15.666667	1023.000000	1023.000000	2046.000000
21.740000	-0.014955	-8.838227	-4.551690	-1.062109	-3.170846	-0.053583	0.000000	-10.000000	-0.450000	23.133333	24.666666	1023.000000	1023.000000	2046.000000
21.760000	-0.014477	-8.555854	-4.218732	-0.780307	-3.233491	-0.323323	0.000000	-10.000000	-0.491667	24.850000	33.333332	1023.000000	1023.000000	2046.000000
21.780001	-0.012580	-7.434780	-4.181679	-0.617297	-2.478272	-0.157531	0.000000	-10.000000	-0.541667	26.216667	41.333332	1023.000000	1023.000000	2046.000000
21.799999	-0.009146	-5.405349	-3.715259	-0.720509	-1.814791	0.845210	0.000000	-10.000000	-0.608333	27.750000	50.000000	1023.000000	1023.000000	2046.000000
21.820000	-0.007590	-4.485926	-3.168353	-0.634191	-1.829557	1.146174	0.000000	-10.000000	-0.666667	29.333334	59.166668	1023.000000	1023.000000	2046.000000
21.840000	-0.006599	-3.899742	-2.774121	-0.442189	-1.591782	0.908350	0.000000	-10.000000	-0.708333	30.750000	68.666664	1023.000000	1023.000000	2046.000000
21.860001	-0.003639	-2.150529	-2.419434	-0.415107	-0.684358	1.368370	0.000000	-10.000000	-0.733333	31.683334	78.666664	1023.000000	1023.000000	2046.000000
21.879999	-0.000449	-0.265074	-1.687402	-0.688644	-0.266757	2.377728	0.000000	-10.000000	-0.758333	32.333336	89.000000	1023.000000	1023.000000	2046.000000
21.900000	0.000510	0.301227	-1.050703	-0.719765	-0.379080	2.450775	0.000000	-10.000000	-0.800000	32.866669	99.666664	1023.000000	1023.000000	2046.000000
21.920000	0.001894	1.119212	-0.669861	-0.702207	0.107865	2.383416	0.000000	-10.000000	-0.816667	33.683334	110.500000	1023.000000	1023.000000	2046.000000
21.940001	0.005178	3.059934	-0.168859	-0.715747	0.863428	3.081112	0.000000	-10.000000	-0.816667	34.283333	121.666664	1023.000000	1023.000000	2046.000000
21.959999	0.007583	4.481736	0.494470	-0.900024	1.038480	3.848810	0.000000	-10.000000	-0.808333	34.683334	133.000000	1023.000000	1023.000000	2046.000000
21.980000	0.008580	5.070520	0.994585	-0.703662	1.109422	3.670175	0.000000	-10.000000	-0.825000	34.933334	144.500000	1023.000000	1023.000000	2046.000000
22.000000	0.010442	6.170937	1.295507	-0.572626	1.710446	3.737609	0.000000	-10.000000	-0.858333	35.250000	156.166672	1023.000000	1023.000000	2046.000000
22.020000	0.013954	8.247030	1.790695	-0.532756	2.462082	4.527009	0.000000	-10.000000	-0.883333	35.700001	168.000000	1023.000000	1023.000000	2046.000000
22.040001	0.015880	9.385101	2.384261	-0.599230	2.523466	5.076603	0.000000	-10.000000	-0.900000	35.866669	180.000000	1023.000000	1023.000000	2046.000000
22.059999	0.016886	9.979742	2.882423	-0.339201	2.607995	4.828526	0.000000	-10.000000	-0.908333	36.000000	192.000000	1023.000000	1023.000000	2046.000000
22.080000	0.019513	11.532197	3.205082	-0.142377	3.355702	5.113790	0.000000	-10.000000	-0.925000	36.083336	204.000000	1023.000000	1023.000000	2046.000000
22.100000	0.022706	13.419473	3.866304	-0.155245	3.820288	5.888126	0.000000	-10.000000	-0.933333	36.200001	216.000000	1023.000000	1023.000000	2046.000000
22.120001	0.024433	14.439885	4.406868	-0.191501	3.939085	6.285434	0.000000	-10.000000	-0.941667	36.333332	228.000000	1023.000000	1023.000000	2046.000000
22.139999	0.025845	15.274688	4.854065	0.199680	4.123381	6.097561	0.000000	-10.000000	-0.916667	36.299999	240.000000	1023.000000	1023.000000	2046.000000
22.160000	0.029019	17.150194	5.139893	0.486746	4.907699	6.615857	0.000000	-10.000000	-0.908333	36.549999	252.000000	1023.000000	1023.000000	2046.000000
22.180000	0.031424	18.571554	5.495404	0.529726	5.095017	7.451406	0.000000	-10.000000	-0.891667	36.466667	264.000000	1023.000000	1023.000000	2046.000000
22.200001	0.032496	19.205156	5.649611	0.995735	5.051403	7.508409	0.000000	-10.000000	-0.883333	36.549999	276.333344	1023.000000	1023.000000	2046.000000
22.219999	0.034977	20.671452	5.774620	1.428386	5.781305	7.687140	0.000000	-10.000000	-0.866667	36.133335	288.666656	1023.000000	1023.000000	2046.000000
22.240000	0.037733	22.300053	6.279831	1.386126	6.311046	8.323050	0.000000	-10.000000	-0.858333	36.000000	301.000000	1023.000000	1023.000000	2046.000000
22.260000	0.039080	23.096401	6.883140	1.266477	6.410422	8.536363	0.000000	-10.000000	-0.858333	35.683334	313.000000	1023.000000	1023.000000	2046.000000
22.280001	0.040973	24.215113	7.197773	1.826835	6.818638	8.371866	0.000000	-10.000000	-0.866667	35.633335	325.000000	1023.000000	1023.000000	2046.000000
22.299999	0.044154	26.094952	7.155912	2.739854	7.456067	8.743117	0.000000	-10.000000	-0.858333	35.650002	336.666656	1023.000000	1023.000000	2046.000000
22.320000	0.045762	27.045473	7.117618	3.440872	7.398784	9.088200	0.000000	-10.000000	-0.841667	35.450001	348.333344	1023.000000	1023.000000	2046.000000
22.340000	0.046948	27.746416	7.043211	4.299820	7.536836	8.866550	0.000000	-10.000000	-0.825000	35.116669	360.000000	1023.000000	1023.000000	2046.000000
22.360001	0.049488	29.247166	6.957817	5.000631	8.093126	9.195591	0.000000	-10.000000	-0.825000	35.016666	372.000000	1023.000000	1023.000000	2046.000000
22.379999	0.051225	30.273905	7.059201	5.337624	8.128297	9.748784	0.000000	-10.000000	-0.833333	35.083336	383.666656	1023.000000	1023.000000	2046.000000
22.400000	0.052321	30.921434	7.197392	5.988944	8.149348	9.585751	0.000000	-10.000000	-0.841667	35.133335	395.333344	1023.000000	1023.000000	2046.000000
22.420000	0.054305	32.094265	7.201094	6.564316	8.660363	9.668492	0.000000	-10.000000	-0.833333	35.183334	407.000000	1023.000000	1023.000000	2046.000000
22.440001	0.056601	33.451401	7.561363	6.614032	8.939516	10.336490	0.000000	-10.000000	-0.825000	35.083332	419.000000	1023.000000	1023.000000	2046.000000
22.459999	0.058136	34.358410	8.023885	6.764226	8.972406	10.597891	0.000000	-10.000000	-0.808333	34.833332	430.833344	1023.000000	1023.000000	2046.000000
22.480000	0.059979	35.447411	8.438708	7.115726	9.263950	10.629026	0.000000	-10.000000	-0.791667	34.283333	442.500000	1023.000000	1023.000000	2046.000000
22.500000	0.062388	36.871033	8.757733	7.392709	9.799968	10.920624	0.000000	-10.000000	-0.791667	34.066666	453.833344	1023.000000	1023.000000	2046.000000
22.520000	0.064892	38.351257	9.351886	7.356862	10.121667	11.520842	0.000000	-10.000000	-0.783333	34.100002	465.166656	1023.000000	1023.000000	2046.000000
22.540001	0.066637	39.382645	10.046136	7.328591	10.274766	11.733150	0.000000	-10.000000	-0.783333	34.000000	476.500000	1023.000000	1023.000000	2046.000000
22.559999	0.068675	40.586983	10.792660	7.424497	10.605184	11.764643	0.000000	-10.000000	-0.766667	33.683334	488.000000	1023.000000	1023.000000	2046.000000
22.580000	0.071071	42.003052	11.374030	7.505531	11.138731	11.984759	0.000000	-10.000000	-0.758333	33.299999	499.333344	1023.000000	1023.000000	2046.000000
22.600000	0.073386	43.371387	12.141284	7.222966	11.398174	12.608963	0.000000	-10.000000	-0.750000	32.950001	510.500000	1023.000000	1023.000000	2046.000000
22.620001	0.074832	44.225788	12.898801	7.065799	11.386559	12.874629	0.000000	-10.000000	-0.716667	32.516666	521.500000	1023.000000	1023.000000	2046.000000
22.639999	0.076409	45.157684	13.453307	7.282915	11.704531	12.716933	0.000000	-10.000000	-0.683333	31.916668	532.500000	1023.000000	1023.000000	2046.000000
22.660000	0.078312	46.282196	13.775321	7.356683	12.245790	12.904402	0.000000	-10.000000	-0.650000	31.216667	543.166687	1023.000000	1023.000000	2046.000000
22.680000	0.080058	47.314220	14.307199	7.192118	12.460622	13.354281	0.000000	-10.000000	-0.625000	30.650000	553.833313	1023.000000	1023.000000	2046.000000
22.700001	0.081179	47.976559	14.868110	7.182498	12.494247	13.431705	0.000000	-10.000000	-0.616667	30.083334	564.166687	1023.000000	1023.000000	2046.000000
22.719999	0.082272	48.622734	15.263878	7.333574	12.776686	13.248594	0.000000	-10.000000	-0.583333	29.300001	574.500000	1023.000000	1023.000000	2046.000000
22.740000	0.083503	49.350231	15.433538	7.382969	13.181575	13.352150	0.000000	-10.000000	-0.566667	28.566668	584.333313	1023.000000	1023.000000	2046.000000
22.760000	0.084803	50.118713	15.865659	7.202295	13.328128	13.722632	0.000000	-10.000000	-0.508333	27.516666	594.000000	1023.000000	1023.000000	2046.000000
22.780001	0.085594	50.586037	16.366684	7.241961	13.269725	13.707666	0.000000	-10.000000	-0.475000	26.583334	603.333313	1023.000000	1023.000000	2046.000000
22.799999	0.086304	51.005772	16.594467	7.399240	13.521145	13.490918	0.000000	-10.000000	-0.433333	25.533333	612.333313	1023.000000	1023.000000	2046.000000
22.820000	0.087614	51.779900	16.770626	7.448989	13.816560	13.743726	0.000000	-10.000000	-0.408333	24.750000	620.833313	1023.000000	1023.000000	2046.000000
22.840000	0.088709	52.426979	17.063732	7.326426	13.822014	14.214805	0.000000	-10.000000	-0.375000	23.983334	629.000000	1023.000000	1023.000000	2046.000000
22.860001	0.089571	52.936729	17.292988	7.554189	13.812531	14.277020	0.000000	-10.000000	-0.341667	23.166668	637.000000	1023.000000	1023.000000	2046.000000
22.879999	0.089905	53.133595	17.003859	8.098197	13.831047	14.200493	0.000000	-10.000000	-0.308333	22.100000	645.000000	1023.000000	1023.000000	2046.000000
22.900000	0.091047	53.808899	16.818428	8.479441	14.055511	14.455520	0.000000	-10.000000	-0.266667	20.566668	652.666687	1023.000000	1023.000000	2046.000000
22.920000	0.091648	54.164154	17.034843	8.364164	14.056167	14.708979	0.000000	-10.000000	-0.233333	18.816668	659.833313	1023.000000	1023.000000	2046.000000
22.940001	0.091942	54.337444	17.379925	8.364367	14.131251	14.461900	0.000000	-10.000000	-0.191667	17.266666	666.333313	1023.000000	1023.000000	2046.000000
22.959999	0.092258	54.524406	17.304466	8.603888	14.333866	14.282187	0.000000	-10.000000	-0.158333	16.100000	672.500000	1023.000000	1023.000000	2046.000000
22.980000	0.092859	54.879951	17.043970	9.082294	14.325953	14.427734	0.000000	-10.000000	-0.133333	14.900000	678.166687	1023.000000	1023.000000	2046.000000
23.000000	0.093198	55.079842	16.697104	9.783220	14.109190	14.490327	0.000000	-10.000000	-0.116667	13.833333	683.333313	1023.000000	1023.000000	2046.000000
23.020000	0.093161	55.057854	16.235588	10.656170	13.946651	14.219445	0.000000	-10.000000	-0.108333	12.150000	688.166687	1023.000000	1023.000000	2046.000000
23.040001	0.092560	54.703217	15.675653	11.193078	13.805556	14.028930	0.000000	-10.000000	-0.100000	10.750000	692.500000	1023.000000	1023.000000	2046.000000
23.059999	0.092706	54.789227	15.302025	11.667921	13.764719	14.054562	0.000000	-10.000000	-0.083333	9.200000	696.333313	1023.000000	1023.000000	2046.000000
23.080000	0.092859	54.879627	15.073159	11.973384	13.622096	14.210988	0.000000	-10.000000	-0.066667	8.150000	699.500000	1023.000000	1023.000000	2046.000000
23.100000	0.092659	54.761238	14.842886	12.481264	13.481676	13.955411	0.000000	-10.000000	-0.033333	6.900000	702.500000	1023.000000	1023.000000	2046.000000
23.120001	0.091684	54.185032	14.572322	12.579461	13.269401	13.763849	0.000000	-10.000000	-0.016667	4.933333	705.166687	1023.000000	1023.000000	2046.000000
23.139999	0.091802	54.254894	14.537460	12.542918	13.313852	13.860662	0.000000	-10.000000	0.000000	2.633333	707.000000	1023.000000	1023.000000	2046.000000
23.160000	0.092330	54.566990	14.737120	12.464561	13.265311	14.100000	0.000000	-10.000000	-0.008333	0.066667	707.833313	1023.000000	1023.000000	2046.000000
23.180000	0.092231	54.508369	14.754570	12.594818	13.223478	13.935501	0.000000	-10.000000	-0.008333	-1.533333	708.000000	1023.000000	1023.000000	2046.000000
23.200001	0.091358	53.992771	14.655488	12.487347	13.095201	13.754737	0.000000	-10.000000	-0.008333	-2.616667	708.000000	1023.000000	1023.000000	2046.000000
23.219999	0.091375	54.002876	14.755263	12.353549	13.189672	13.704392	0.000000	-10.000000	-0.008333	-3.316667	708.000000	1023.000000	1023.000000	2046.000000
23.240000	0.091976	54.357941	15.169956	12.144802	13.235074	13.808110	0.000000	-10.000000	-0.016667	-3.800000	708.000000	1023.000000	1023.000000	2046.000000
23.260000	0.092080	54.419373	15.395041	11.973303	13.269885	13.781141	0.000000	-10.000000	-0.016667	-3.950000	708.000000	1023.000000	1023.000000	2046.000000
23.280001	0.091038	53.803268	15.528463	11.525723	13.063547	13.685536	0.000000	-10.000000	-0.016667	-3.816667	708.000000	1023.000000	1023.000000	2046.000000
23.299999	0.090042	53.214920	15.537867	11.031989	12.975742	13.669321	0.000000	-10.000000	-0.008333	-4.133333	708.000000	1023.000000	1023.000000	2046.000000
23.320000	0.089923	53.144203	15.757633	10.748714	12.961597	13.676259	0.000000	-10.000000	-0.008333	-4.866667	708.000000	1023.000000	1023.000000	2046.000000
23.340000	0.089683	53.002502	15.832249	10.493558	12.984448	13.692248	0.000000	-10.000000	0.008333	-5.916667	708.000000	1023.000000	1023.000000	2046.000000
23.360001	0.088934	52.560032	15.840255	10.417961	12.886174	13.415644	0.000000	-10.000000	0.016667	-7.000000	708.000000	1023.000000	1023.000000	2046.000000
23.379999	0.087431	51.671627	15.704318	10.081170	12.646205	13.239935	0.000000	-10.000000	0.033333	-7.950000	708.000000	1023.000000	1023.000000	2046.000000
23.400000	0.086627	51.196632	15.677473	9.905734	12.540397	13.073027	0.000000	-10.000000	0.041667	-8.700000	704.666687	1023.000000	1023.000000	2046.000000
23.420000	0.086495	51.118416	15.782441	9.766516	12.560455	13.009005	0.000000	-10.000000	0.050000	-9.416667	697.333313	1023.000000	1023.000000	2046.000000
23.440001	0.086141	50.909039	15.720270	9.578315	12.617603	12.992849	0.000000	-10.000000	0.050000	-10.100000	688.833313	1023.000000	1023.000000	2046.000000
23.459999	0.084623	50.012169	15.614324	9.323521	12.326859	12.747467	0.000000	-10.000000	0.050000	-10.900000	682.500000	1023.000000	1023.000000	2046.000000
23.480000	0.082965	49.032536	15.405008	9.118515	11.970199	12.538814	0.000000	-10.000000	0.050000	-11.600000	678.833313	1023.000000	1023.000000	2046.000000
23.500000	0.082814	48.943230	15.450609	9.017220	12.005651	12.469751	0.000000	-10.000000	0.050000	-12.233334	675.000000	1023.000000	1023.000000	2046.000000
23.520000	0.082227	48.596329	15.107051	9.017612	11.848948	12.622719	0.000000	-10.000000	0.058333	-12.733334	670.833313	1023.000000	1023.000000	2046.000000
23.540001	0.080420	47.528343	14.566513	9.059519	11.471173	12.431140	0.000000	-10.000000	0.075000	-13.300000	666.500000	1023.000000	1023.000000	2046.000000
23.559999	0.078098	46.155861	14.348032	8.639120	11.059679	12.109031	0.000000	-10.000000	0.116667	-14.316667	662.000000	1023.000000	1023.000000	2046.000000
23.580000	0.077529	45.819809	14.437352	8.184868	11.215975	11.981616	0.000000	-10.000000	0.158333	-15.616667	657.333313	1023.000000	1023.000000	2046.000000
23.600000	0.076579	45.257965	14.241370	7.909287	11.209414	11.897891	0.000000	-10.000000	0.200000	-16.900000	652.166687	1023.000000	1023.000000	2046.000000
23.620001	0.074340	43.934826	13.822937	7.947865	10.684368	11.479657	0.000000	-10.000000	0.208333	-17.566668	646.500000	1023.000000	1023.000000	2046.000000
23.639999	0.073131	43.220581	13.425566	8.509839	10.348074	10.937102	0.000000	-10.000000	0.208333	-17.616667	640.500000	1023.000000	1023.000000	2046.000000
23.660000	0.073515	43.447243	13.005713	9.070498	10.519456	10.851577	0.000000	-10.000000	0.200000	-17.766666	634.500000	1023.000000	1023.000000	2046.000000
23.680000	0.072113	42.618755	12.432909	9.210458	10.215437	10.759952	0.000000	-10.000000	0.208333	-18.050001	628.500000	1023.000000	1023.000000	2046.000000
23.700001	0.069303	40.958164	11.931179	9.172012	9.563643	10.291331	0.000000	-10.000000	0.216667	-18.950001	622.500000	1023.000000	1023.000000	2046.000000
23.719999	0.068057	40.221588	11.542049	9.541757	9.478055	9.659725	0.000000	-10.000000	0.258333	-19.833334	614.000000	1023.000000	1023.000000	2046.000000
23.740000	0.067354	39.806007	11.084185	9.550241	9.582141	9.589443	0.000000	-10.000000	0.300000	-21.016666	605.166687	1023.000000	1023.000000	2046.000000
23.760000	0.065008	38.419575	10.675450	9.317348	9.080481	9.346296	0.000000	-10.000000	0.341667	-21.750000	598.333313	1023.000000	1023.000000	2046.000000
23.780001	0.062327	36.835373	10.546700	9.050826	8.458830	8.779015	0.000000	-10.000000	0.350000	-22.250000	593.500000	1023.000000	1023.000000	2046.000000
23.799999	0.062229	36.777058	10.431638	9.069404	8.704761	8.571256	0.000000	-10.000000	0.350000	-22.483334	588.500000	1023.000000	1023.000000	2046.000000
23.820000	0.060879	35.979687	10.061463	8.661105	8.486036	8.771080	0.000000	-10.000000	0.350000	-22.833334	581.000000	1023.000000	1023.000000	2046.000000
23.840000	0.057606	34.044884	9.786057	8.367799	7.614439	8.276588	0.000000	-10.000000	0.350000	-22.916668	573.500000	1023.000000	1023.000000	2046.000000
23.860001	0.056563	33.428463	9.630614	8.613613	7.533279	7.650955	0.000000	-10.000000	0.358333	-23.083334	565.833313	1023.000000	1023.000000	2046.000000
23.879999	0.055922	33.050060	9.246883	8.305977	7.710165	7.787034	0.000000	-10.000000	0.358333	-23.150000	558.000000	1023.000000	1023.000000	2046.000000
23.900000	0.052858	31.238970	9.110305	7.706748	6.826928	7.594988	0.000000	-10.000000	0.366667	-23.366667	550.333313	1023.000000	1023.000000	2046.000000
23.920000	0.050622	29.917685	9.118314	7.548274	6.273941	6.977156	0.000000	-10.000000	0.383333	-23.600000	542.666687	1023.000000	1023.000000	2046.000000
23.940001	0.050637	29.926575	8.936877	7.295434	6.551671	7.142592	0.000000	-10.000000	0.416667	-23.950001	535.000000	1023.000000	1023.000000	2046.000000
23.959999	0.048225	28.501123	8.630004	6.674338	5.978600	7.218181	0.000000	-10.000000	0.441667	-24.466667	526.833313	1023.000000	1023.000000	2046.000000
23.980000	0.045431	26.849913	8.577353	6.416094	5.208966	6.647501	0.000000	-10.000000	0.458333	-24.800001	518.500000	1023.000000	1023.000000	2046.000000
24.000000	0.045354	26.804459	8.397185	6.537652	5.465137	6.404483	0.000000	-10.000000	0.466667	-25.233334	510.166656	1023.000000	1023.000000	2046.000000
24.020000	0.044550	26.329126	8.006739	6.154705	5.495072	6.672611	0.000000	-10.000000	0.483333	-25.583334	501.666656	1023.000000	1023.000000	2046.000000
24.040001	0.041456	24.500599	7.999411	5.832492	4.483412	6.185283	0.000000	-10.000000	0.491667	-26.016666	493.166656	1023.000000	1023.000000	2046.000000
24.059999	0.041375	24.452923	7.807859	6.084665	4.811750	5.748649	0.000000	-10.000000	0.500000	-26.316668	484.500000	1023.000000	1023.000000	2046.000000
24.080000	0.040220	23.769892	7.388748	5.522260	4.751902	6.106981	0.000000	-10.000000	0.525000	-26.983334	475.833344	1023.000000	1023.000000	2046.000000
24.100000	0.037260	22.020903	7.382463	5.286026	3.769530	5.582883	0.000000	-10.000000	0.558333	-27.683334	466.833344	1023.000000	1023.000000	2046.000000
24.120001	0.037151	21.956335	7.076663	5.564005	4.093183	5.222485	0.000000	-10.000000	0.600000	-28.400002	457.500000	1023.000000	1023.000000	2046.000000
24.139999	0.035985	21.266956	6.676830	4.889511	3.934649	5.765966	0.000000	-10.000000	0.616667	-28.733334	448.000000	1023.000000	1023.000000	2046.000000
24.160000	0.033064	19.540754	6.433603	4.936978	2.958891	5.211283	0.000000	-10.000000	0.633333	-29.050001	438.333344	1023.000000	1023.000000	2046.000000
24.180000	0.033215	19.630241	6.090326	4.997424	3.389331	5.153160	0.000000	-10.000000	0.641667	-29.383333	428.666656	1023.000000	1023.000000	2046.000000
24.200001	0.031494	18.613008	5.852004	4.026904	3.207733	5.526369	0.000000	-10.000000	0.658333	-29.800001	419.000000	1023.000000	1023.000000	2046.000000
24.219999	0.028629	16.920021	5.994800	3.533229	2.481509	4.910483	0.000000	-10.000000	0.675000	-30.333334	409.166656	1023.000000	1023.000000	2046.000000
24.240000	0.028480	16.831432	5.683369	3.795176	2.890905	4.461982	0.000000	-10.000000	0.675000	-30.666668	399.000000	1023.000000	1023.000000	2046.000000
24.260000	0.027717	16.380976	5.030735	3.603554	2.944204	4.802483	0.000000	-10.000000	0.666667	-30.866667	388.666656	1023.000000	1023.000000	2046.000000
24.280001	0.025559	15.105335	4.844238	3.969837	2.048136	4.243124	0.000000	-10.000000	0.666667	-30.483334	378.500000	1023.000000	1023.000000	2046.000000
24.299999	0.026143	15.450504	4.530602	4.901161	2.329964	3.688777	0.000000	-10.000000	0.666667	-30.366667	368.500000	1023.000000	1023.000000	2046.000000
24.320000	0.026672	15.763161	4.050485	4.956713	2.547206	4.208756	0.000000	-10.000000	0.675000	-30.216667	358.166656	1023.000000	1023.000000	2046.000000
24.340000	0.024786	14.648255	4.057232	5.110095	1.655769	3.825160	0.000000	-10.000000	0.675000	-30.733334	347.833344	1023.000000	1023.000000	2046.000000
24.360001	0.024689	14.590908	3.931690	5.636066	1.739956	3.283195	0.000000	-10.000000	0.675000	-30.850000	337.500000	1023.000000	1023.000000	2046.000000
24.379999	0.024581	14.527493	3.399940	5.312675	2.131616	3.683263	0.000000	-10.000000	0.666667	-30.900000	327.333344	1023.000000	1023.000000	2046.000000
24.400000	0.021757	12.858150	3.399945	4.899436	1.251710	3.307060	0.000000	-10.000000	0.666667	-30.616667	317.000000	1023.000000	1023.000000	2046.000000
24.420000	0.020348	12.025526	3.488490	4.928035	1.058756	2.550245	0.000000	-10.000000	0.650000	-30.366667	306.666656	1023.000000	1023.000000	2046.000000
24.440001	0.020478	12.102256	3.149391	4.668558	1.556607	2.727700	0.000000	-10.000000	0.633333	-29.916668	296.500000	1023.000000	1023.000000	2046.000000
24.459999	0.018371	10.857360	2.937748	4.082013	1.019065	2.818534	0.000000	-10.000000	0.600000	-29.250000	286.500000	1023.000000	1023.000000	2046.000000
24.480000	0.016090	9.508919	3.073755	4.103235	0.265690	2.066239	0.000000	-10.000000	0.600000	-28.650000	276.833344	1023.000000	1023.000000	2046.000000
24.500000	0.015847	9.365523	2.821467	4.150820	0.576341	1.816896	0.000000	-10.000000	0.583333	-28.183334	267.333344	1023.000000	1023.000000	2046.000000
24.520000	0.014718	8.698433	2.554525	3.442045	0.491483	2.210380	0.000000	-10.000000	0.550000	-27.883333	258.000000	1023.000000	1023.000000	2046.000000
24.540001	0.012339	7.292535	2.797513	3.207258	-0.418414	1.706179	0.000000	-10.000000	0.550000	-27.733334	248.666672	1023.000000	1023.000000	2046.000000
24.559999	0.012144	7.177193	2.589984	3.169980	-0.045782	1.463011	0.000000	-10.000000	0.533333	-27.550001	239.333328	1023.000000	1023.000000	2046.000000
24.580000	0.010642	6.289714	2.343021	2.364558	-0.277231	1.859365	0.000000	-10.000000	0.541667	-27.266668	230.166672	1023.000000	1023.000000	2046.000000
24.600000	0.008401	4.965046	2.496820	2.262464	-1.014751	1.220513	0.000000	-10.000000	0.508333	-26.850000	221.000000	1023.000000	1023.000000	2046.000000
24.620001	0.007834	4.629939	2.162817	2.312569	-0.739252	0.893805	0.000000	-10.000000	0.500000	-26.516668	212.000000	1023.000000	1023.000000	2046.000000
24.639999	0.006801	4.019197	1.800745	1.616399	-0.740884	1.342938	0.000000	-10.000000	0.483333	-26.300001	203.166672	1023.000000	1023.000000	2046.000000
24.660000	0.004665	2.757173	1.813647	1.444723	-1.408190	0.906994	0.000000	-10.000000	0.475000	-26.016666	194.500000	1023.000000	1023.000000	2046.000000
24.680000	0.003891	2.299547	1.744955	1.575063	-1.453310	0.432839	0.000000	-10.000000	0.475000	-25.716667	185.833328	1023.000000	1023.000000	2046.000000
24.700001	0.003159	1.866895	1.278946	1.116766	-1.234077	0.705259	0.000000	-10.000000	0.483333	-25.533335	177.333328	1023.000000	1023.000000	2046.000000
24.719999	0.001156	0.683279	1.046463	0.621657	-1.624213	0.639371	0.000000	-10.000000	0.483333	-25.250000	168.666672	1023.000000	1023.000000	2046.000000
24.740000	-0.000209	-0.123418	1.192522	0.730480	-2.180188	0.133768	0.000000	-10.000000	0.475000	-25.016666	160.333328	1023.000000	1023.000000	2046.000000
24.760000	-0.000468	-0.276826	0.762878	0.545082	-1.899576	0.314790	0.000000	-10.000000	0.458333	-24.700001	152.000000	1023.000000	1023.000000	2046.000000
24.780001	-0.002411	-1.424920	0.412078	-0.064219	-2.327037	0.554258	0.000000	-10.000000	0.450000	-24.400000	144.000000	1023.000000	1023.000000	2046.000000
24.799999	-0.003642	-2.152347	0.300861	0.141931	-2.860393	0.265254	0.000000	-10.000000	0.416667	-24.133333	136.000000	1023.000000	1023.000000	2046.000000
24.820000	-0.004327	-2.557487	-0.176954	-0.072671	-2.547343	0.239480	0.000000	-10.000000	0.400000	-23.733334	128.000000	1023.000000	1023.000000	2046.000000
24.840000	-0.005807	-3.431979	-0.337311	-1.023932	-2.592104	0.521368	0.000000	-10.000000	0.383333	-23.666668	120.000000	1023.000000	1023.000000	2046.000000
24.860001	-0.007025	-4.151713	-0.052132	-1.358322	-2.961232	0.219972	0.000000	-10.000000	0.383333	-23.633333	112.000000	1023.000000	1023.000000	2046.000000
24.879999	-0.007865	-4.648489	-0.270618	-1.237670	-2.941084	-0.199117	0.000000	-10.000000	0.366667	-23.483334	104.000000	1023.000000	1023.000000	2046.000000
24.900000	-0.008570	-5.065086	-0.905118	-1.128066	-2.790051	-0.241852	0.000000	-10.000000	0.333333	-22.733334	96.000000	1023.000000	1023.000000	2046.000000
24.920000	-0.008977	-5.305662	-1.344554	-0.782372	-2.879744	-0.298991	0.000000	-10.000000	0.308333	-21.900000	88.333336	1023.000000	1023.000000	2046.000000
24.940001	-0.009204	-5.439640	-1.317305	-0.125457	-3.341786	-0.655092	0.000000	-10.000000	0.291667	-21.000000	81.000000	1023.000000	1023.000000	2046.000000
24.959999	-0.009457	-5.589233	-1.689257	0.309541	-3.346425	-0.863093	0.000000	-10.000000	0.275000	-20.383333	74.166664	1023.000000	1023.000000	2046.000000
24.980000	-0.009911	-5.857195	-2.233513	0.213945	-3.214506	-0.623120	0.000000	-10.000000	0.266667	-19.750000	67.333336	1023.000000	1023.000000	2046.000000
25.000000	-0.010968	-6.481968	-2.438557	0.150477	-3.552436	-0.641452	0.000000	-10.000000	0.233333	-19.200001	60.833332	1023.000000	1023.000000	2046.000000
25.020000	-0.011866	-7.012852	-2.393795	0.336152	-3.938908	-1.016301	0.000000	-10.000000	0.216667	-18.766666	54.166668	1023.000000	1023.000000	2046.000000
25.040001	-0.013199	-7.800621	-2.931936	0.198590	-3.736964	-1.330310	0.000000	-10.000000	0.191667	-18.216667	47.833332	1023.000000	1023.000000	2046.000000
25.059999	-0.014019	-8.285414	-3.054540	-0.436309	-3.766822	-1.027743	0.000000	-10.000000	0.191667	-17.616667	41.500000	1023.000000	1023.000000	2046.000000
25.080000	-0.014864	-8.784470	-2.705377	-0.470315	-4.264668	-1.344110	0.000000	-10.000000	0.175000	-16.766666	35.833332	1023.000000	1023.000000	2046.000000
25.100000	-0.016135	-9.535833	-2.943015	-0.474694	-4.362688	-1.755437	0.000000	-10.000000	0.166667	-15.666667	30.333334	1023.000000	1023.000000	2046.000000
25.120001	-0.016843	-9.954251	-3.288628	-0.807931	-4.121173	-1.736519	0.000000	-10.000000	0.133333	-14.516667	25.166666	1023.000000	1023.000000	2046.000000
25.139999	-0.017304	-10.226558	-3.049225	-1.001482	-4.389904	-1.785947	0.000000	-10.000000	0.100000	-13.350000	20.333334	1023.000000	1023.000000	2046.000000
25.160000	-0.018269	-10.796982	-2.771797	-1.048530	-4.853925	-2.122729	0.000000	-10.000000	0.075000	-12.466667	16.000000	1023.000000	1023.000000	2046.000000
25.180000	-0.019263	-11.384498	-3.094567	-1.291667	-4.677353	-2.320910	0.000000	-10.000000	0.058333	-11.733334	12.000000	1023.000000	1023.000000	2046.000000
25.200001	-0.019612	-11.590562	-3.136824	-1.862183	-4.619596	-1.971959	0.000000	-10.000000	0.058333	-11.283333	8.000000	1023.000000	1023.000000	2046.000000
25.219999	-0.020024	-11.833921	-2.785758	-2.021116	-5.027183	-1.999865	0.000000	-10.000000	0.050000	-10.933333	4.166667	1023.000000	1023.000000	2046.000000
25.240000	-0.021175	-12.514191	-2.748477	-2.065544	-5.343122	-2.357048	0.000000	-10.000000	0.041667	-10.616667	0.833333	1023.000000	1023.000000	2046.000000
25.260000	-0.022125	-13.075773	-3.156338	-2.363784	-5.090445	-2.465207	0.000000	-10.000000	0.033333	-10.333334	-2.500000	1023.000000	1023.000000	2046.000000
25.280001	-0.022174	-13.105124	-3.104062	-2.712204	-5.077441	-2.211417	0.000000	-10.000000	0.025000	-9.966667	-5.666667	1023.000000	1023.000000	2046.000000
25.299999	-0.022813	-13.482678	-2.778425	-2.727413	-5.536022	-2.440819	0.000000	-10.000000	0.025000	-9.716667	-9.000000	1023.000000	1023.000000	2046.000000
25.320000	-0.023974	-14.168426	-3.185052	-2.773374	-5.347452	-2.862548	0.000000	-10.000000	0.033333	-9.366667	-12.166667	1023.000000	1023.000000	2046.000000
25.340000	-0.023761	-14.042664	-3.241243	-3.230494	-5.183345	-2.387581	0.000000	-10.000000	0.033333	-9.166667	-15.333333	1023.000000	1023.000000	2046.000000
25.360001	-0.024444	-14.446381	-2.930317	-3.212360	-5.719102	-2.584601	0.000000	-10.000000	0.041667	-8.916667	-18.500000	1023.000000	1023.000000	2046.000000
25.379999	-0.025785	-15.239036	-3.420451	-3.246368	-5.503444	-3.068773	0.000000	-10.000000	0.033333	-8.866667	-21.500000	1023.000000	1023.000000	2046.000000
25.400000	-0.025316	-14.961829	-3.472554	-3.564749	-5.406751	-2.517775	0.000000	-10.000000	0.025000	-8.833334	-24.500000	1023.000000	1023.000000	2046.000000
25.420000	-0.025808	-15.252618	-3.225081	-3.606228	-5.913340	-2.507970	0.000000	-10.000000	0.025000	-8.800000	-27.500000	1023.000000	1023.000000	2046.000000
25.440001	-0.027525	-16.267534	-3.694210	-3.547617	-6.087812	-2.937894	0.000000	-10.000000	0.025000	-8.516667	-30.500000	1023.000000	1023.000000	2046.000000
25.459999	-0.027319	-16.145674	-4.246488	-3.764215	-5.693361	-2.441609	0.000000	-10.000000	0.033333	-8.200001	-33.333332	1023.000000	1023.000000	2046.000000
25.480000	-0.027189	-16.068968	-3.960712	-4.027751	-5.939093	-2.141411	0.000000	-10.000000	0.033333	-8.016666	-36.000000	1023.000000	1023.000000	2046.000000
25.500000	-0.028710	-16.967539	-3.832236	-4.307552	-6.294209	-2.533541	0.000000	-10.000000	0.041667	-8.300000	-38.666668	1023.000000	1023.000000	2046.000000
25.520000	-0.029152	-17.229103	-4.123341	-4.509067	-5.830686	-2.766010	0.000000	-10.000000	0.050000	-8.716667	-41.500000	1023.000000	1023.000000	2046.000000
25.540001	-0.028263	-16.703369	-4.197622	-4.650294	-5.542005	-2.313448	0.000000	-10.000000	0.033333	-8.850000	-44.500000	1023.000000	1023.000000	2046.000000
25.559999	-0.028250	-16.695509	-4.124029	-3.941685	-6.043200	-2.586594	0.000000	-10.000000	0.016667	-8.716667	-46.500000	1023.000000	1023.000000	2046.000000
25.580000	-0.028955	-17.112537	-4.757462	-3.120000	-6.000913	-3.234163	0.000000	-10.000000	0.000000	-7.650000	-49.166668	1023.000000	1023.000000	2046.000000
25.600000	-0.027392	-16.188610	-5.079207	-2.887639	-5.586329	-2.635434	0.000000	-10.000000	0.000000	-6.500000	-51.500000	1023.000000	1023.000000	2046.000000
25.620001	-0.027315	-16.143324	-4.927526	-2.504298	-6.152337	-2.559162	0.000000	-10.000000	0.000000	-5.316667	-54.500000	1023.000000	1023.000000	2046.000000
25.639999	-0.028618	-16.913029	-5.413421	-2.086827	-6.233431	-3.179351	0.000000	-10.000000	0.000000	-4.850000	-56.166668	1023.000000	1023.000000	2046.000000
25.660000	-0.027740	-16.394444	-5.724230	-2.182169	-5.768724	-2.719320	0.000000	-10.000000	0.000000	-4.550000	-57.833332	1023.000000	1023.000000	2046.000000
25.680000	-0.027954	-16.520903	-5.514550	-2.121417	-6.233769	-2.651167	0.000000	-10.000000	0.000000	-4.116667	-59.166668	1023.000000	1023.000000	2046.000000
25.700001	-0.029741	-17.577211	-5.721439	-2.056312	-6.454141	-3.345319	0.000000	-10.000000	-0.008333	-3.733333	-60.666668	1023.000000	1023.000000	2046.000000
25.719999	-0.028871	-17.062674	-5.898921	-2.347464	-5.857573	-2.958716	0.000000	-10.000000	-0.008333	-3.300000	-61.833332	1023.000000	1023.000000	2046.000000
25.740000	-0.028742	-16.986273	-5.513735	-2.508791	-6.268813	-2.694934	0.000000	-10.000000	-0.016667	-2.416667	-63.000000	1023.000000	1023.000000	2046.000000
25.760000	-0.030486	-18.017067	-5.576680	-2.327410	-6.608591	-3.504386	0.000000	-10.000000	-0.025000	-1.016667	-63.666668	1023.000000	1023.000000	2046.000000
25.780001	-0.030058	-17.764212	-5.794786	-2.535918	-6.053357	-3.380150	0.000000	-10.000000	-0.041667	0.450000	-64.000000	1023.000000	1023.000000	2046.000000
25.799999	-0.029284	-17.306864	-5.363719	-2.832907	-6.143242	-2.966995	0.000000	-10.000000	-0.041667	1.583333	-64.000000	1023.000000	1023.000000	2046.000000
25.820000	-0.030673	-18.128002	-5.160624	-2.787610	-6.616076	-3.563693	0.000000	-10.000000	-0.041667	2.266667	-64.000000	1023.000000	1023.000000	2046.000000
25.840000	-0.030543	-18.050690	-5.295147	-3.031972	-6.199907	-3.523664	0.000000	-10.000000	-0.033333	2.616667	-64.000000	1023.000000	1023.000000	2046.000000
25.860001	-0.029448	-17.403564	-4.901868	-3.417211	-6.231275	-2.853212	0.000000	-10.000000	-0.033333	2.416667	-64.000000	1023.000000	1023.000000	2046.000000
25.879999	-0.031196	-18.436731	-4.764071	-3.370259	-6.764576	-3.537825	0.000000	-10.000000	-0.025000	1.466667	-64.000000	1023.000000	1023.000000	2046.000000
25.900000	-0.030321	-17.919725	-4.896336	-3.592194	-6.150595	-3.280601	0.000000	-10.000000	-0.016667	0.600000	-64.000000	1023.000000	1023.000000	2046.000000
25.920000	-0.030373	-17.950348	-4.520759	-3.849423	-6.575336	-3.004830	0.000000	-10.000000	-0.016667	0.000000	-64.000000	1023.000000	1023.000000	2046.000000
25.940001	-0.032115	-18.980093	-4.794351	-3.756109	-6.618408	-3.811225	0.000000	-10.000000	-0.016667	0.000000	-64.000000	1023.000000	1023.000000	2046.000000
25.959999	-0.030589	-18.078037	-4.689379	-4.122391	-6.149580	-3.116688	0.000000	-10.000000	-0.016667	0.000000	-64.000000	1023.000000	1023.000000	2046.000000
25.980000	-0.031571	-18.658585	-4.388153	-4.192358	-6.755318	-3.322756	0.000000	-10.000000	-0.008333	-0.600000	-64.000000	1023.000000	1023.000000	2046.000000
26.000000	-0.032741	-19.349731	-4.570375	-4.141135	-6.705613	-3.932608	0.000000	-10.000000	0.000000	-1.333333	-64.000000	1023.000000	1023.000000	2046.000000
26.020000	-0.031302	-18.499380	-4.638106	-4.399785	-6.118337	-3.343151	0.000000	-10.000000	-0.008333	-2.233333	-64.333336	1023.000000	1023.000000	2046.000000
26.040001	-0.031740	-18.758146	-4.392682	-4.500682	-6.593613	-3.271171	0.000000	-10.000000	-0.016667	-2.700000	-65.000000	1023.000000	1023.000000	2046.000000
26.059999	-0.033451	-19.769749	-4.498186	-4.486917	-6.873971	-3.910676	0.000000	-10.000000	-0.016667	-3.183333	-66.000000	1023.000000	1023.000000	2046.000000
26.080000	-0.032354	-19.121325	-4.644959	-4.554772	-6.351799	-3.569794	0.000000	-10.000000	-0.008333	-3.516667	-67.166664	1023.000000	1023.000000	2046.000000
26.100000	-0.032038	-18.934357	-4.454214	-4.748853	-6.632367	-3.098924	0.000000	-10.000000	0.000000	-3.533333	-68.333336	1023.000000	1023.000000	2046.000000
26.120001	-0.033840	-19.999468	-4.583520	-4.687400	-7.050441	-3.678106	0.000000	-10.000000	0.000000	-3.033333	-69.500000	1023.000000	1023.000000	2046.000000
26.139999	-0.033242	-19.645737	-5.115253	-4.589351	-6.524548	-3.416584	0.000000	-10.000000	-0.008333	-2.050000	-70.333336	1023.000000	1023.000000	2046.000000
26.160000	-0.032190	-19.024149	-4.920233	-4.834271	-6.572159	-2.697486	0.000000	-10.000000	-0.025000	-0.966667	-70.833336	1023.000000	1023.000000	2046.000000
26.180000	-0.033051	-19.533337	-4.818641	-4.861130	-6.702475	-3.151091	0.000000	-10.000000	-0.041667	0.166667	-71.000000	1023.000000	1023.000000	2046.000000
26.200001	-0.031346	-18.525660	-4.756950	-5.042100	-5.881174	-2.845435	0.000000	-10.000000	-0.058333	1.866667	-71.000000	1023.000000	1023.000000	2046.000000
26.219999	-0.029071	-17.181234	-4.405440	-4.970864	-5.627108	-2.177821	0.000000	-10.000000	-0.091667	4.683333	-71.000000	1023.000000	1023.000000	2046.000000
26.240000	-0.028409	-16.789986	-4.425055	-4.078142	-5.621502	-2.665286	0.000000	-10.000000	-0.158333	8.800000	-71.000000	1023.000000	1023.000000	2046.000000
26.260000	-0.025184	-14.883781	-4.684296	-3.156221	-4.756286	-2.286979	0.000000	-10.000000	-0.216667	12.866667	-71.000000	1023.000000	1023.000000	2046.000000
26.280001	-0.022311	-13.185513	-4.500618	-2.549638	-4.605886	-1.529370	0.000000	-10.000000	-0.283333	16.200001	-71.000000	1023.000000	1023.000000	2046.000000
26.299999	-0.021423	-12.661271	-4.525043	-1.936411	-4.588774	-1.611043	0.000000	-10.000000	-0.325000	18.516668	-71.000000	1023.000000	1023.000000	2046.000000
26.320000	-0.018605	-10.995404	-4.618021	-1.471570	-3.773821	-1.131992	0.000000	-10.000000	-0.400000	20.733334	-38.666668	1023.000000	1023.000000	2046.000000
26.340000	-0.016182	-9.563503	-4.430576	-1.292901	-3.489671	-0.350355	0.000000	-10.000000	-0.441667	22.850000	-4.666667	1023.000000	1023.000000	2046.000000
26.360001	-0.015739	-9.301480	-4.288128	-0.791438	-3.579181	-0.642733	0.000000	-10.000000	-0.500000	24.683334	32.000000	1023.000000	1023.000000	2046.000000
26.379999	-0.013653	-8.068658	-4.251801	-0.534688	-2.882751	-0.399419	0.000000	-10.000000	-0.533333	25.916668	39.333332	1023.000000	1023.000000	2046.000000
26.400000	-0.010824	-6.397067	-3.822018	-0.708061	-2.434268	0.567280	0.000000	-10.000000	-0.591667	27.033333	47.833332	1023.000000	1023.000000	2046.000000
26.420000	-0.010040	-5.933548	-3.435704	-0.545465	-2.454758	0.502379	0.000000	-10.000000	-0.633333	28.100000	56.666668	1023.000000	1023.000000	2046.000000
26.440001	-0.007842	-4.634520	-3.234949	-0.399301	-1.733887	0.733618	0.000000	-10.000000	-0.700000	29.483334	65.833336	1023.000000	1023.000000	2046.000000
26.459999	-0.004995	-2.952045	-2.790142	-0.451750	-1.221246	1.511093	0.000000	-10.000000	-0.733333	30.566668	75.500000	1023.000000	1023.000000	2046.000000
26.480000	-0.003844	-2.271734	-2.260592	-0.397236	-1.133910	1.520004	0.000000	-10.000000	-0.775000	31.700001	85.500000	1023.000000	1023.000000	2046.000000
26.500000	-0.001375	-0.812899	-1.798497	-0.305775	-0.439728	1.731101	0.000000	-10.000000	-0.800000	32.583336	95.833336	1023.000000	1023.000000	2046.000000
26.520000	0.001605	0.948757	-1.135603	-0.544936	0.016922	2.612373	0.000000	-10.000000	-0.841667	33.533333	106.500000	1023.000000	1023.000000	2046.000000
26.540001	0.002696	1.593441	-0.527921	-0.653556	0.000928	2.773991	0.000000	-10.000000	-0.850000	34.316666	117.666664	1023.000000	1023.000000	2046.000000
26.559999	0.004475	2.644515	-0.043464	-0.703095	0.454752	2.936322	0.000000	-10.000000	-0.841667	34.750000	125.166664	1023.000000	1023.000000	2046.000000
26.580000	0.007504	4.434909	0.486279	-0.784833	1.062231	3.671232	0.000000	-10.000000	-0.850000	35.233334	136.666672	1023.000000	1023.000000	2046.000000
26.600000	0.008961	5.296028	1.081546	-0.894674	1.078633	4.030523	0.000000	-10.000000	-0.891667	35.533333	148.333328	1023.000000	1023.000000	2046.000000
26.620001	0.010776	6.368409	1.527471	-0.706392	1.528561	4.018770	0.000000	-10.000000	-0.941667	36.033333	164.000000	1023.000000	1023.000000	2046.000000
26.639999	0.013602	8.038625	1.907620	-0.639639	2.228607	4.542037	0.000000	-10.000000	-0.950000	36.483334	176.000000	1023.000000	1023.000000	2046.000000
26.660000	0.015563	9.197556	2.540097	-0.781260	2.332556	5.106163	0.000000	-10.000000	-0.933333	36.766666	188.000000	1023.000000	1023.000000	2046.000000
26.680000	0.016964	10.025953	3.077650	-0.550735	2.538963	4.960075	0.000000	-10.000000	-0.925000	37.216667	200.333328	1023.000000	1023.000000	2046.000000
26.700001	0.019511	11.531100	3.461736	-0.317785	3.167372	5.219778	0.000000	-10.000000	-0.933333	37.483334	212.666672	1023.000000	1023.000000	2046.000000
26.719999	0.021934	12.962991	4.047114	-0.490645	3.430583	5.975938	0.000000	-10.000000	-0.950000	37.783337	225.333328	1023.000000	1023.000000	2046.000000
26.740000	0.023451	13.859743	4.687659	-0.365798	3.538767	5.999115	0.000000	-10.000000	-0.950000	37.700001	237.666672	1023.000000	1023.000000	2046.000000
26.760000	0.025984	15.356811	4.985929	-0.050940	4.293347	6.128474	0.000000	-10.000000	-0.958333	37.866669	250.333328	1023.000000	1023.000000	2046.000000
26.780001	0.028635	16.923082	5.445552	-0.035570	4.614491	6.898610	0.000000	-10.000000	-0.950000	37.950001	262.833344	1023.000000	1023.000000	2046.000000
26.799999	0.030125	17.804008	5.885311	0.193937	4.722986	7.001774	0.000000	-10.000000	-0.958333	38.133335	275.500000	1023.000000	1023.000000	2046.000000
26.820000	0.032442	19.172953	5.894647	0.606563	5.255679	7.416065	0.000000	-10.000000	-0.950000	38.000000	288.166656	1023.000000	1023.000000	2046.000000
26.840000	0.034626	20.464252	6.132606	0.852009	5.390973	8.088665	0.000000	-10.000000	-0.941667	37.883335	300.833344	1023.000000	1023.000000	2046.000000
26.860001	0.036331	21.471910	6.474868	1.238323	5.752326	8.006392	0.000000	-10.000000	-0.933333	37.716667	313.500000	1023.000000	1023.000000	2046.000000
26.879999	0.038808	22.935558	6.850659	1.300292	6.460975	8.323632	0.000000	-10.000000	-0.933333	37.583332	326.166656	1023.000000	1023.000000	2046.000000
26.900000	0.041150	24.319738	7.454055	1.257310	6.763046	8.845328	0.000000	-10.000000	-0.950000	37.616669	338.833344	1023.000000	1023.000000	2046.000000
26.920000	0.042999	25.412664	7.710265	1.964028	6.964983	8.773389	0.000000	-10.000000	-0.950000	37.566666	351.500000	1023.000000	1023.000000	2046.000000
26.940001	0.045109	26.659504	7.494556	3.029253	7.443926	8.691769	0.000000	-10.000000	-0.933333	37.450001	364.000000	1023.000000	1023.000000	2046.000000
26.959999	0.047325	27.969280	7.452515	3.624574	7.609045	9.283146	0.000000	-10.000000	-0.900000	37.033333	376.500000	1023.000000	1023.000000	2046.000000
26.980000	0.048612	28.729563	7.470975	4.391088	7.645047	9.222451	0.000000	-10.000000	-0.866667	36.700001	388.833344	1023.000000	1023.000000	2046.000000
27.000000	0.050101	29.609482	7.364781	5.078636	7.950377	9.215688	0.000000	-10.000000	-0.866667	36.383335	401.000000	1023.000000	1023.000000	2046.000000
27.020000	0.052289	30.903061	7.316403	5.564974	8.308623	9.713060	0.000000	-10.000000	-0.866667	36.400002	413.166656	1023.000000	1023.000000	2046.000000
27.040001	0.053693	31.732767	7.528067	6.006108	8.280734	9.917857	0.000000	-10.000000	-0.850000	36.166668	425.500000	1023.000000	1023.000000	2046.000000
27.059999	0.054849	32.415955	7.624108	6.564532	8.462477	9.764837	0.000000	-10.000000	-0.825000	35.849998	437.833344	1023.000000	1023.000000	2046.000000
27.080000	0.056925	33.642845	7.731357	6.778714	8.991376	10.141399	0.000000	-10.000000	-0.808333	35.316666	450.000000	1023.000000	1023.000000	2046.000000
27.100000	0.059129	34.945248	8.284559	6.805564	9.076349	10.778775	0.000000	-10.000000	-0.816667	34.816666	461.666656	1023.000000	1023.000000	2046.000000
27.120001	0.060772	35.916214	8.673433	7.231919	9.230527	10.780334	0.000000	-10.000000	-0.808333	34.566666	473.333344	1023.000000	1023.000000	2046.000000
27.139999	0.062403	36.880131	8.876001	7.454998	9.626658	10.922475	0.000000	-10.000000	-0.791667	34.016666	484.666656	1023.000000	1023.000000	2046.000000
27.160000	0.064654	38.210220	9.309961	7.446786	10.069594	11.383880	0.000000	-10.000000	-0.775000	33.599998	496.166656	1023.000000	1023.000000	2046.000000
27.180000	0.066704	39.422138	10.140804	7.374456	10.176446	11.730432	0.000000	-10.000000	-0.758333	32.916668	507.333344	1023.000000	1023.000000	2046.000000
27.200001	0.068304	40.367477	10.743264	7.507350	10.461150	11.655713	0.000000	-10.000000	-0.766667	32.833332	518.500000	1023.000000	1023.000000	2046.000000
27.219999	0.070614	41.732868	11.360947	7.313224	10.847483	12.211214	0.000000	-10.000000	-0.758333	32.683334	529.500000	1023.000000	1023.000000	2046.000000
27.240000	0.072391	42.782925	12.173597	7.294068	10.937646	12.377614	0.000000	-10.000000	-0.741667	32.600002	540.500000	1023.000000	1023.000000	2046.000000
27.260000	0.073831	43.634232	12.554772	7.371876	11.317483	12.390099	0.000000	-10.000000	-0.700000	32.066666	551.500000	1023.000000	1023.000000	2046.000000
27.280001	0.075951	44.887005	13.195321	7.188900	11.563597	12.939186	0.000000	-10.000000	-0.683333	31.633333	562.333313	1023.000000	1023.000000	2046.000000
27.299999	0.077578	45.848782	13.768131	7.391819	11.744173	12.944658	0.000000	-10.000000	-0.666667	31.083334	573.000000	1023.000000	1023.000000	2046.000000
27.320000	0.078784	46.561100	13.956624	7.495196	12.190911	12.918367	0.000000	-10.000000	-0.666667	30.800001	583.333313	1023.000000	1023.000000	2046.000000
27.340000	0.080816	47.762299	14.617469	7.380558	12.334936	13.429335	0.000000	-10.000000	-0.641667	30.233334	593.500000	1023.000000	1023.000000	2046.000000
27.360001	0.081960	48.438316	14.958446	7.705105	12.557748	13.217015	0.000000	-10.000000	-0.633333	29.616667	603.500000	1023.000000	1023.000000	2046.000000
27.379999	0.083100	49.112343	15.180536	7.790635	12.840828	13.300344	0.000000	-10.000000	-0.591667	28.916666	613.500000	1023.000000	1023.000000	2046.000000
27.400000	0.084688	50.050331	15.771220	7.649459	12.910414	13.719240	0.000000	-10.000000	-0.541667	27.950001	623.500000	1023.000000	1023.000000	2046.000000
27.420000	0.085347	50.440044	15.992691	7.858931	13.032904	13.555517	0.000000	-10.000000	-0.475000	26.983334	633.166687	1023.000000	1023.000000	2046.000000
27.440001	0.086202	50.945347	16.095640	8.027173	13.263839	13.558693	0.000000	-10.000000	-0.433333	25.500000	642.333313	1023.000000	1023.000000	2046.000000
27.459999	0.087406	51.657108	16.483208	7.858837	13.257460	14.057603	0.000000	-10.000000	-0.383333	24.033335	650.833313	1023.000000	1023.000000	2046.000000
27.480000	0.087523	51.726116	16.384216	8.166110	13.184426	13.991364	0.000000	-10.000000	-0.325000	22.366667	659.000000	1023.000000	1023.000000	2046.000000
27.500000	0.087782	51.879032	15.983483	8.633279	13.192235	14.070032	0.000000	-10.000000	-0.266667	20.566668	666.833313	1023.000000	1023.000000	2046.000000
27.520000	0.088910	52.546028	16.076414	9.009443	13.208631	14.251538	0.000000	-10.000000	-0.216667	18.416668	674.166687	1023.000000	1023.000000	2046.000000
27.540001	0.088238	52.148670	16.061911	8.966686	13.136314	13.983761	0.000000	-10.000000	-0.175000	16.033333	680.666687	1023.000000	1023.000000	2046.000000
27.559999	0.088171	52.109314	16.181992	8.839332	13.252234	13.835755	0.000000	-10.000000	-0.125000	13.666667	686.500000	1023.000000	1023.000000	2046.000000
27.580000	0.089251	52.747593	16.357582	9.055280	13.311481	14.023252	0.000000	-10.000000	-0.083333	11.366667	691.500000	1023.000000	1023.000000	2046.000000
27.600000	0.088328	52.201565	15.784852	9.718380	13.071822	13.626509	0.000000	-10.000000	-0.050000	9.166666	695.833313	1023.000000	1023.000000	2046.000000
27.620001	0.087923	51.962444	15.148452	10.502515	12.960056	13.351420	0.000000	-10.000000	-0.041667	6.466667	699.166687	1023.000000	1023.000000	2046.000000
27.639999	0.088361	52.221222	14.853145	11.128358	12.821439	13.418282	0.000000	-10.000000	-0.033333	3.666667	701.833313	1023.000000	1023.000000	2046.000000
27.660000	0.086718	51.250504	14.168004	11.579927	12.422593	13.079978	0.000000	-10.000000	-0.041667	1.300000	703.333313	1023.000000	1023.000000	2046.000000
27.680000	0.086721	51.252102	13.894856	12.042535	12.340723	12.973989	0.000000	-10.000000	-0.033333	-0.516667	704.000000	1023.000000	1023.000000	2046.000000
27.700001	0.086587	51.173096	13.595338	12.396057	12.191785	12.989916	0.000000	-10.000000	-0.025000	-1.733333	704.000000	1023.000000	1023.000000	2046.000000
27.719999	0.084518	49.950191	13.023074	12.478797	11.807909	12.640409	0.000000	-10.000000	-0.008333	-3.433333	704.000000	1023.000000	1023.000000	2046.000000
27.740000	0.084543	49.965172	13.006254	12.575408	11.803846	12.579662	0.000000	-10.000000	0.000000	-5.050000	704.000000	1023.000000	1023.000000	2046.000000
27.760000	0.084307	49.825142	12.958661	12.530619	11.728729	12.607135	0.000000	-10.000000	0.000000	-6.866667	704.000000	1023.000000	1023.000000	2046.000000
27.780001	0.082765	48.914352	12.762541	12.353131	11.389262	12.409416	0.000000	-10.000000	0.000000	-8.333334	704.000000	1023.000000	1023.000000	2046.000000
27.799999	0.083086	49.103882	12.871681	12.453443	11.468898	12.309861	0.000000	-10.000000	0.008333	-9.100000	704.000000	1023.000000	1023.000000	2046.000000
27.820000	0.082999	49.052658	12.849371	12.332438	11.438425	12.432423	0.000000	-10.000000	0.008333	-9.416667	704.000000	1023.000000	1023.000000	2046.000000
27.840000	0.081200	47.989220	12.780984	12.034210	11.086159	12.087867	0.000000	-10.000000	0.008333	-9.266666	704.000000	1023.000000	1023.000000	2046.000000
27.860001	0.081699	48.284328	13.055940	11.991045	11.278931	11.958414	0.000000	-10.000000	0.000000	-8.950000	697.000000	1023.000000	1023.000000	2046.000000
27.879999	0.081503	48.168213	13.274643	11.606360	11.183541	12.103668	0.000000	-10.000000	0.000000	-8.566667	689.000000	1023.000000	1023.000000	2046.000000
27.900000	0.079403	46.927052	13.263900	11.060987	10.714351	11.887813	0.000000	-10.000000	0.000000	-8.533334	680.166687	1023.000000	1023.000000	2046.000000
27.920000	0.079354	46.898357	13.455159	10.858208	10.840036	11.744957	0.000000	-10.000000	0.008333	-8.933333	677.333313	1023.000000	1023.000000	2046.000000
27.940001	0.079048	46.717110	13.503019	10.445305	10.840353	11.928432	0.000000	-10.000000	0.016667	-9.633333	674.333313	1023.000000	1023.000000	2046.000000
27.959999	0.076904	45.450085	13.438414	10.055734	10.349358	11.606579	0.000000	-10.000000	0.033333	-10.416667	671.166687	1023.000000	1023.000000	2046.000000
27.980000	0.076213	45.042137	13.455130	10.018478	10.396836	11.171692	0.000000	-10.000000	0.041667	-11.316667	667.666687	1023.000000	1023.000000	2046.000000
28.000000	0.076198	45.033302	13.395123	9.746847	10.519023	11.372310	0.000000	-10.000000	0.050000	-12.233334	664.000000	1023.000000	1023.000000	2046.000000
28.020000	0.073752	43.587284	13.297156	9.350090	9.892510	11.047525	0.000000	-10.000000	0.050000	-13.133333	659.833313	1023.000000	1023.000000	2046.000000
28.040001	0.072819	43.035942	13.262081	9.377149	9.933475	10.463239	0.000000	-10.000000	0.083333	-14.000000	655.500000	1023.000000	1023.000000	2046.000000
28.059999	0.072701	42.966290	13.210075	8.934504	10.062359	10.759353	0.000000	-10.000000	0.116667	-14.983334	650.666687	1023.000000	1023.000000	2046.000000
28.080000	0.069663	41.170559	12.988699	8.527156	9.315655	10.339049	0.000000	-10.000000	0.158333	-15.866667	645.666687	1023.000000	1023.000000	2046.000000
28.100000	0.069299	40.955719	12.929832	8.640635	9.411853	9.973400	0.000000	-10.000000	0.166667	-16.816666	640.166687	1023.000000	1023.000000	2046.000000
28.120001	0.067666	39.990692	12.503386	8.228613	8.958680	10.300012	0.000000	-10.000000	0.183333	-17.549999	634.500000	1023.000000	1023.000000	2046.000000
28.139999	0.065045	38.441582	11.995186	8.304426	8.475112	9.666859	0.000000	-10.000000	0.225000	-18.400000	628.500000	1023.000000	1023.000000	2046.000000
28.160000	0.064641	38.202915	11.740350	7.921705	8.698750	9.842109	0.000000	-10.000000	0.283333	-19.633333	622.500000	1023.000000	1023.000000	2046.000000
28.180000	0.060646	35.842056	11.571288	6.999018	7.827443	9.444306	0.000000	-10.000000	0.333333	-21.033335	616.000000	1023.000000	1023.000000	2046.000000
28.200001	0.059458	35.139885	11.449706	6.892467	7.985066	8.812648	0.000000	-10.000000	0.366667	-22.533335	609.166687	1023.000000	1023.000000	2046.000000
28.219999	0.058261	34.432400	10.973670	6.654187	7.847293	8.957251	0.000000	-10.000000	0.400000	-23.500000	601.666687	1023.000000	1023.000000	2046.000000
28.240000	0.055174	32.608040	10.487166	6.933100	7.005111	8.182661	0.000000	-10.000000	0.433333	-24.116667	594.000000	1023.000000	1023.000000	2046.000000
28.260000	0.055046	32.531933	9.943555	7.738377	7.221159	7.628843	0.000000	-10.000000	0.450000	-24.666666	585.833313	1023.000000	1023.000000	2046.000000
28.280001	0.054261	32.068405	9.305995	7.759845	7.085027	7.917537	0.000000	-10.000000	0.466667	-25.000000	577.500000	1023.000000	1023.000000	2046.000000
28.299999	0.050953	30.113197	8.833445	7.846539	6.135467	7.297747	0.000000	-10.000000	0.483333	-25.566668	569.000000	1023.000000	1023.000000	2046.000000
28.320000	0.050533	29.864809	8.334005	8.246734	6.383692	6.900379	0.000000	-10.000000	0.491667	-25.766666	560.500000	1023.000000	1023.000000	2046.000000
28.340000	0.048953	28.931440	7.691072	7.988485	6.083284	7.168599	0.000000	-10.000000	0.475000	-26.133333	551.833313	1023.000000	1023.000000	2046.000000
28.360001	0.045389	26.825094	7.334157	7.920432	5.145296	6.425210	0.000000	-10.000000	0.475000	-26.200001	543.166687	1023.000000	1023.000000	2046.000000
28.379999	0.044907	26.540075	7.015781	8.176601	5.425629	5.922064	0.000000	-10.000000	0.475000	-26.383333	534.333313	1023.000000	1023.000000	2046.000000
28.400000	0.044071	26.046022	6.724918	7.599745	5.339815	6.381544	0.000000	-10.000000	0.491667	-26.483334	525.666687	1023.000000	1023.000000	2046.000000
28.420000	0.041138	24.312428	6.697353	7.312347	4.352899	5.949829	0.000000	-10.000000	0.483333	-26.549999	516.833313	1023.000000	1023.000000	2046.000000
28.440001	0.040307	23.821672	6.492914	7.607047	4.434694	5.287016	0.000000	-10.000000	0.483333	-26.233334	508.000000	1023.000000	1023.000000	2046.000000
28.459999	0.040320	23.829323	6.192523	7.360101	4.593835	5.682863	0.000000	-10.000000	0.475000	-25.766666	499.166656	1023.000000	1023.000000	2046.000000
28.480000	0.037263	22.022678	6.130689	7.012622	3.632341	5.247026	0.000000	-10.000000	0.458333	-25.066668	490.500000	1023.000000	1023.000000	2046.000000
28.500000	0.035962	21.253664	6.047737	7.175467	3.533314	4.497145	0.000000	-10.000000	0.433333	-24.733334	482.166656	1023.000000	1023.000000	2046.000000
28.520000	0.036335	21.473866	5.827845	6.865221	3.882423	4.898378	0.000000	-10.000000	0.416667	-24.383333	474.000000	1023.000000	1023.000000	2046.000000
28.540001	0.033594	19.854019	5.832237	6.198300	2.921272	4.902211	0.000000	-10.000000	0.408333	-24.300001	466.000000	1023.000000	1023.000000	2046.000000
28.559999	0.032040	18.935669	5.767730	6.257040	2.768613	4.142287	0.000000	-10.000000	0.408333	-24.166666	460.666656	1023.000000	1023.000000	2046.000000
28.580000	0.032424	19.162870	5.538942	5.899494	3.120661	4.603774	0.000000	-10.000000	0.416667	-24.299999	452.666656	1023.000000	1023.000000	2046.000000
28.600000	0.029854	17.643808	5.473819	5.405317	2.280177	4.484494	0.000000	-10.000000	0.433333	-24.566668	444.333344	1023.000000	1023.000000	2046.000000
28.620001	0.028713	16.969591	5.367129	5.618584	2.265071	3.718808	0.000000	-10.000000	0.458333	-25.066668	433.333344	1023.000000	1023.000000	2046.000000
28.639999	0.029175	17.242334	5.128719	5.335014	2.580627	4.197973	0.000000	-10.000000	0.466667	-25.300001	424.833344	1023.000000	1023.000000	2046.000000
28.660000	0.026411	15.609193	5.153038	4.995955	1.643777	3.816423	0.000000	-10.000000	0.475000	-25.433334	416.500000	1023.000000	1023.000000	2046.000000
28.680000	0.026083	15.414879	4.957601	5.168980	1.927116	3.361183	0.000000	-10.000000	0.475000	-25.650002	408.000000	1023.000000	1023.000000	2046.000000
28.700001	0.025141	14.858405	4.653891	4.524827	1.763796	3.915891	0.000000	-10.000000	0.475000	-25.900002	399.500000	1023.000000	1023.000000	2046.000000
28.719999	0.022754	13.447574	4.748144	4.585910	0.984556	3.128964	0.000000	-10.000000	0.483333	-26.133335	390.833344	1023.000000	1023.000000	2046.000000
28.740000	0.022966	13.572913	4.255445	4.720678	1.473670	3.123120	0.000000	-10.000000	0.491667	-26.083334	382.000000	1023.000000	1023.000000	2046.000000
28.760000	0.021392	12.642795	3.864775	4.208630	0.908853	3.660536	0.000000	-10.000000	0.500000	-26.183334	373.166656	1023.000000	1023.000000	2046.000000
28.780001	0.019271	11.389082	3.961421	4.120398	0.365256	2.942008	0.000000	-10.000000	0.500000	-26.250000	364.500000	1023.000000	1023.000000	2046.000000
28.799999	0.019423	11.479161	3.729045	3.663693	1.024639	3.061785	0.000000	-10.000000	0.500000	-26.450001	355.833344	1023.000000	1023.000000	2046.000000
28.820000	0.017461	10.319715	3.680147	2.652367	0.597746	3.389455	0.000000	-10.000000	0.483333	-26.549999	347.000000	1023.000000	1023.000000	2046.000000
28.840000	0.015483	9.150466	3.616939	2.950424	0.094756	2.488347	0.000000	-10.000000	0.466667	-26.583334	338.000000	1023.000000	1023.000000	2046.000000
28.860001	0.016067	9.495515	2.971047	3.353074	0.697766	2.473628	0.000000	-10.000000	0.458333	-26.083334	329.166656	1023.000000	1023.000000	2046.000000
28.879999	0.014569	8.610407	2.681139	3.365323	0.030248	2.533698	0.000000	-10.000000	0.458333	-25.650000	320.500000	1023.000000	1023.000000	2046.000000
28.900000	0.014178	8.378935	2.505743	4.009091	-0.139734	2.003835	0.000000	-10.000000	0.458333	-25.033333	312.000000	1023.000000	1023.000000	2046.000000
28.920000	0.015179	8.970508	1.977826	4.313850	0.402905	2.275926	0.000000	-10.000000	0.433333	-24.683334	303.500000	1023.000000	1023.000000	2046.000000
28.940001	0.013703	8.098755	1.824741	4.117802	-0.195433	2.351645	0.000000	-10.000000	0.408333	-24.250000	295.166656	1023.000000	1023.000000	2046.000000
28.959999	0.012716	7.514894	1.788126	4.459441	-0.441066	1.708392	0.000000	-10.000000	0.375000	-23.866667	287.000000	1023.000000	1023.000000	2046.000000
28.980000	0.012584	7.436852	1.316550	4.429919	-0.003503	1.693886	0.000000	-10.000000	0.358333	-23.466667	279.166656	1023.000000	1023.000000	2046.000000
29.000000	0.010119	5.980120	1.282879	3.798649	-0.698521	1.597112	0.000000	-10.000000	0.350000	-23.083334	271.500000	1023.000000	1023.000000	2046.000000
29.020000	0.009139	5.401214	1.441956	3.823027	-0.856073	0.992304	0.000000	-10.000000	0.341667	-22.666666	263.833344	1023.000000	1023.000000	2046.000000
29.040001	0.009026	5.334495	1.094717	3.606492	-0.433521	1.066807	0.000000	-10.000000	0.341667	-22.450001	256.333344	1023.000000	1023.000000	2046.000000
29.059999	0.006984	4.127801	1.189309	3.114369	-1.169180	0.993303	0.000000	-10.000000	0.325000	-21.866667	248.833328	1023.000000	1023.000000	2046.000000
29.080000	0.006331	3.741492	1.159221	3.312164	-1.176084	0.446191	0.000000	-10.000000	0.316667	-21.483334	241.500000	1023.000000	1023.000000	2046.000000
29.100000	0.005520	3.262092	0.834952	2.849934	-1.043784	0.620990	0.000000	-10.000000	0.283333	-20.716667	234.333328	1023.000000	1023.000000	2046.000000
29.120001	0.003687	2.179207	1.060446	2.485590	-1.725127	0.358299	0.000000	-10.000000	0.266667	-20.300001	227.333328	1023.000000	1023.000000	2046.000000
29.139999	0.003116	1.841581	0.879799	2.473023	-1.514173	0.002931	0.000000	-10.000000	0.250000	-19.783333	220.666672	1023.000000	1023.000000	2046.000000
29.160000	0.002108	1.245814	0.652980	1.863147	-1.553332	0.283019	0.000000	-10.000000	0.233333	-19.466667	214.000000	1023.000000	1023.000000	2046.000000
29.180000	0.000369	0.217866	0.846579	1.589698	-2.236940	0.018529	0.000000	-10.000000	0.216667	-19.016666	207.500000	1023.000000	1023.000000	2046.000000
29.200001	-0.000342	-0.202153	0.698166	1.579041	-2.121129	-0.358231	0.000000	-10.000000	0.200000	-18.683334	201.000000	1023.000000	1023.000000	2046.000000
29.219999	-0.001279	-0.756048	0.269072	1.149068	-1.961596	-0.212591	0.000000	-10.000000	0.200000	-18.600000	194.666672	1023.000000	1023.000000	2046.000000
29.240000	-0.002650	-1.565932	0.460581	0.768787	-2.551252	-0.244049	0.000000	-10.000000	0.191667	-18.583334	188.500000	1023.000000	1023.000000	2046.000000
29.260000	-0.003300	-1.950557	0.332142	0.868707	-2.507173	-0.644233	0.000000	-10.000000	0.183333	-18.450001	182.500000	1023.000000	1023.000000	2046.000000
29.280001	-0.004363	-2.578573	-0.133548	0.498346	-2.387481	-0.555891	0.000000	-10.000000	0.183333	-18.100000	176.500000	1023.000000	1023.000000	2046.000000
29.299999	-0.005867	-3.467252	0.023848	0.090057	-2.992052	-0.589106	0.000000	-10.000000	0.183333	-17.900000	170.500000	1023.000000	1023.000000	2046.000000
29.320000	-0.006870	-4.060167	-0.166867	0.078615	-3.098935	-0.872980	0.000000	-10.000000	0.191667	-17.733334	164.500000	1023.000000	1023.000000	2046.000000
29.340000	-0.007535	-4.453061	-0.685366	-0.007944	-2.820286	-0.939466	0.000000	-10.000000	0.191667	-17.549999	158.500000	1023.000000	1023.000000	2046.000000
29.360001	-0.008864	-5.238334	-0.711971	-0.355138	-3.394729	-0.776497	0.000000	-10.000000	0.191667	-17.233334	152.500000	1023.000000	1023.000000	2046.000000
29.379999	-0.009461	-5.591745	-1.003033	-0.156866	-3.550336	-0.881510	0.000000	-10.000000	0.175000	-17.033333	146.666672	1023.000000	1023.000000	2046.000000
29.400000	-0.010563	-6.242562	-1.577020	-0.503385	-3.346502	-0.815655	0.000000	-10.000000	0.158333	-16.983334	141.000000	1023.000000	1023.000000	2046.000000
29.420000	-0.011505	-6.799581	-1.290674	-1.172234	-3.720465	-0.616207	0.000000	-10.000000	0.166667	-17.233334	135.333328	1023.000000	1023.000000	2046.000000
29.440001	-0.012356	-7.302676	-1.249475	-1.438316	-3.675787	-0.939097	0.000000	-10.000000	0.175000	-17.416668	129.500000	1023.000000	1023.000000	2046.000000
29.459999	-0.013238	-7.823545	-1.701803	-1.715078	-3.456919	-0.949745	0.000000	-10.000000	0.175000	-17.433334	123.500000	1023.000000	1023.000000	2046.000000
29.480000	-0.013688	-8.089583	-1.809628	-1.604257	-3.726193	-0.949505	0.000000	-10.000000	0.150000	-16.533333	117.833336	1023.000000	1023.000000	2046.000000
29.500000	-0.013876	-8.201009	-2.013879	-0.908573	-3.934905	-1.343652	0.000000	-10.000000	0.141667	-15.716666	112.333336	1023.000000	1023.000000	2046.000000
29.520000	-0.014319	-8.462422	-2.696130	-0.397331	-3.745326	-1.623636	0.000000	-10.000000	0.125000	-14.783334	107.166664	1023.000000	1023.000000	2046.000000
29.540001	-0.014145	-8.359879	-2.828566	-0.332503	-3.915673	-1.283136	0.000000	-10.000000	0.116667	-14.466667	102.166664	1023.000000	1023.000000	2046.000000
29.559999	-0.014502	-8.570648	-2.854989	0.051541	-4.280751	-1.486450	0.000000	-10.000000	0.100000	-14.150001	99.000000	1023.000000	1023.000000	2046.000000
29.580000	-0.015745	-9.305070	-3.477970	0.185593	-4.181202	-1.831491	0.000000	-10.000000	0.083333	-13.816667	94.333336	1023.000000	1023.000000	2046.000000
29.600000	-0.016145	-9.541435	-3.581381	-0.132550	-4.318736	-1.508769	0.000000	-10.000000	0.058333	-13.566667	89.666664	1023.000000	1023.000000	2046.000000
29.620001	-0.016971	-10.029755	-3.518665	-0.039100	-4.643962	-1.828028	0.000000	-10.000000	0.058333	-13.216667	83.500000	1023.000000	1023.000000	2046.000000
29.639999	-0.018391	-10.868871	-3.938543	-0.229850	-4.464053	-2.236425	0.000000	-10.000000	0.058333	-12.833333	79.166664	1023.000000	1023.000000	2046.000000
29.660000	-0.018497	-10.931595	-3.820080	-0.747711	-4.532422	-1.831382	0.000000	-10.000000	0.058333	-12.250000	75.000000	1023.000000	1023.000000	2046.000000
29.680000	-0.019168	-11.328058	-3.587972	-0.632734	-4.987827	-2.119526	0.000000	-10.000000	0.033333	-11.250000	71.000000	1023.000000	1023.000000	2046.000000
29.700001	-0.020572	-12.157992	-4.110803	-0.600816	-4.781392	-2.664982	0.000000	-10.000000	0.033333	-10.316667	67.166664	1023.000000	1023.000000	2046.000000
29.719999	-0.020661	-12.210423	-3.889822	-1.093815	-4.923079	-2.303708	0.000000	-10.000000	0.025000	-9.133333	62.666668	1023.000000	1023.000000	2046.000000
29.740000	-0.021304	-12.590848	-3.598814	-1.109913	-5.345706	-2.536415	0.000000	-10.000000	0.016667	-8.466667	59.500000	1023.000000	1023.000000	2046.000000
29.760000	-0.022554	-13.329244	-3.981733	-1.181848	-5.153835	-3.011828	0.000000	-10.000000	0.000000	-8.066667	56.500000	1023.000000	1023.000000	2046.000000
29.780001	-0.022059	-13.036717	-3.679513	-1.762777	-5.263973	-2.330454	0.000000	-10.000000	0.000000	-8.083333	54.666668	1023.000000	1023.000000	2046.000000
29.799999	-0.022851	-13.504676	-3.419700	-1.790845	-5.733893	-2.560237	0.000000	-10.000000	0.000000	-8.150000	52.000000	1023.000000	1023.000000	2046.000000
29.820000	-0.024133	-14.262688	-3.811296	-1.868510	-5.542446	-3.040435	0.000000	-10.000000	0.000000	-8.100000	49.333332	1023.000000	1023.000000	2046.000000
29.840000	-0.023532	-13.907240	-3.633506	-2.397645	-5.451810	-2.424279	0.000000	-10.000000	0.000000	-8.133333	46.666668	1023.000000	1023.000000	2046.000000
29.860001	-0.024254	-14.334347	-3.347311	-2.413085	-5.949293	-2.624659	0.000000	-10.000000	0.000000	-8.033334	43.833332	1023.000000	1023.000000	2046.000000
29.879999	-0.025702	-15.189917	-3.836054	-2.393786	-5.708874	-3.251203	0.000000	-10.000000	0.000000	-7.950000	41.166668	1023.000000	1023.000000	2046.000000
29.900000	-0.025141	-14.858055	-3.716939	-2.814359	-5.598649	-2.728108	0.000000	-10.000000	0.000000	-7.883334	38.333332	1023.000000	1023.000000	2046.000000
29.920000	-0.025635	-15.150129	-3.458848	-2.831567	-6.069849	-2.789866	0.000000	-10.000000	0.000000	-7.866667	35.833332	1023.000000	1023.000000	2046.000000
29.940001	-0.027508	-16.257526	-3.923849	-2.864239	-6.047951	-3.421488	0.000000	-10.000000	0.000000	-7.983334	33.166668	1023.000000	1023.000000	2046.000000
29.959999	-0.027087	-16.008606	-3.967419	-3.324912	-5.864801	-2.851473	0.000000	-10.000000	0.000000	-8.083334	30.666666	1023.000000	1023.000000	2046.000000
29.980000	-0.027215	-16.083822	-3.775916	-3.099967	-6.349134	-2.858807	0.000000	-10.000000	0.008333	-8.166667	27.833334	1023.000000	1023.000000	2046.000000
30.000000	-0.029016	-17.148352	-4.246496	-3.145809	-6.306091	-3.449956	0.000000	-10.000000	0.008333	-7.950000	25.166666	1023.000000	1023.000000	2046.000000
30.020000	-0.028326	-16.740854	-4.555202	-3.515268	-6.086030	-2.584355	0.000000	-10.000000	0.008333	-7.516667	22.333334	1023.000000	1023.000000	2046.000000
30.040001	-0.028804	-17.023327	-4.437597	-3.539665	-6.578213	-2.467851	0.000000	-10.000000	-0.008333	-7.250000	19.833334	1023.000000	1023.000000	2046.000000
30.059999	-0.030641	-18.108625	-4.847680	-3.632196	-6.466757	-3.161992	0.000000	-10.000000	-0.016667	-7.383334	17.333334	1023.000000	1023.000000	2046.000000
30.080000	-0.029616	-17.502857	-4.754386	-4.239940	-5.925804	-2.582727	0.000000	-10.000000	-0.016667	-7.750000	15.000000	1023.000000	1023.000000	2046.000000
30.100000	-0.029626	-17.509012	-4.405776	-4.403278	-6.328375	-2.371583	0.000000	-10.000000	-0.008333	-7.866667	12.333333	1023.000000	1023.000000	2046.000000
30.120001	-0.031037	-18.342804	-4.904660	-3.794623	-6.296313	-3.347208	0.000000	-10.000000	-0.016667	-7.033333	9.833333	1023.000000	1023.000000	2046.000000
30.139999	-0.029541	-17.458452	-5.227653	-3.396385	-5.844679	-2.989736	0.000000	-10.000000	-0.033333	-5.550000	7.500000	1023.000000	1023.000000	2046.000000
30.160000	-0.028904	-17.082321	-5.117333	-2.823807	-6.322460	-2.818720	0.000000	-10.000000	-0.050000	-3.850000	5.666667	1023.000000	1023.000000	2046.000000
30.180000	-0.029786	-17.603540	-5.705544	-2.162574	-6.228668	-3.506754	0.000000	-10.000000	-0.050000	-2.233333	4.166667	1023.000000	1023.000000	2046.000000
30.200001	-0.027675	-16.356180	-5.736890	-2.011691	-5.782627	-2.824972	0.000000	-10.000000	-0.066667	-0.283333	3.333333	1023.000000	1023.000000	2046.000000
30.219999	-0.027056	-15.989931	-5.479885	-1.817156	-6.170495	-2.522396	0.000000	-10.000000	-0.091667	2.100000	3.000000	1023.000000	1023.000000	2046.000000
30.240000	-0.027645	-16.338312	-5.833709	-1.358420	-5.958368	-3.187814	0.000000	-10.000000	-0.133333	5.183333	3.000000	1023.000000	1023.000000	2046.000000
30.260000	-0.025482	-15.059660	-5.840423	-1.421493	-5.280557	-2.517187	0.000000	-10.000000	-0.158333	8.600000	3.000000	1023.000000	1023.000000	2046.000000
30.280001	-0.024115	-14.252053	-5.314423	-1.553237	-5.397882	-1.986511	0.000000	-10.000000	-0.208333	12.300000	3.000000	1023.000000	1023.000000	2046.000000
30.299999	-0.024150	-14.272781	-5.287171	-1.310019	-5.213257	-2.462334	0.000000	-10.000000	-0.266667	15.483334	3.000000	1023.000000	1023.000000	2046.000000
30.320000	-0.022011	-13.008477	-5.296758	-1.320984	-4.393258	-1.997478	0.000000	-10.000000	-0.358333	18.116667	3.000000	1023.000000	1023.000000	2046.000000
30.340000	-0.019376	-11.451378	-4.730175	-1.550174	-4.174284	-0.996745	0.000000	-10.000000	-0.425000	20.650000	10.333333	1023.000000	1023.000000	2046.000000
30.360001	-0.018608	-10.997578	-4.352409	-1.239243	-4.185834	-1.220091	0.000000	-10.000000	-0.533333	24.250000	25.166666	1023.000000	1023.000000	2046.000000
30.379999	-0.016808	-9.933411	-4.289472	-1.127321	-3.369074	-1.147544	0.000000	-10.000000	-0.608333	27.133335	40.000000	1023.000000	1023.000000	2046.000000
30.400000	-0.012965	-7.662244	-3.625565	-1.405218	-2.744087	0.112627	0.000000	-10.000000	-0.675000	29.050001	47.500000	1023.000000	1023.000000	2046.000000
30.420000	-0.011524	-6.810544	-2.963730	-1.413759	-2.841959	0.408904	0.000000	-10.000000	-0.675000	29.266668	50.666668	1023.000000	1023.000000	2046.000000
30.440001	-0.010430	-6.164398	-2.619739	-1.322618	-2.504424	0.282382	0.000000	-10.000000	-0.708333	29.966667	57.000000	1023.000000	1023.000000	2046.000000
30.459999	-0.007809	-4.615056	-2.404713	-1.323417	-1.574982	0.688057	0.000000	-10.000000	-0.733333	30.983334	66.833336	1023.000000	1023.000000	2046.000000
30.480000	-0.004492	-2.654906	-1.745135	-1.614546	-1.040170	1.744946	0.000000	-10.000000	-0.783333	32.000000	77.000000	1023.000000	1023.000000	2046.000000
30.500000	-0.002886	-1.705655	-1.102148	-1.577828	-1.024228	1.998549	0.000000	-10.000000	-0.800000	32.533333	84.000000	1023.000000	1023.000000	2046.000000
30.520000	-0.001934	-1.143261	-0.767951	-1.361135	-0.729289	1.715114	0.000000	-10.000000	-0.850000	33.116669	94.833336	1023.000000	1023.000000	2046.000000
30.540001	0.001104	0.652380	-0.451604	-1.331275	0.208378	2.226881	0.000000	-10.000000	-0.858333	33.799999	106.000000	1023.000000	1023.000000	2046.000000
30.559999	0.004210	2.488151	0.289674	-1.511926	0.535441	3.174961	0.000000	-10.000000	-0.866667	34.483334	117.166664	1023.000000	1023.000000	2046.000000
30.580000	0.005327	3.148177	0.821762	-1.301658	0.464244	3.163829	0.000000	-10.000000	-0.858333	34.783333	128.666672	1023.000000	1023.000000	2046.000000
30.600000	0.006860	4.054295	1.100012	-1.050814	0.977901	3.027195	0.000000	-10.000000	-0.883333	34.933334	140.166672	1023.000000	1023.000000	2046.000000
30.620001	0.010463	6.183855	1.573787	-1.103139	1.792277	3.920930	0.000000	-10.000000	-0.925000	35.450001	155.500000	1023.000000	1023.000000	2046.000000
30.639999	0.012778	7.551955	2.099948	-0.787114	1.901197	4.337924	0.000000	-10.000000	-0.950000	35.933334	167.166672	1023.000000	1023.000000	2046.000000
30.660000	0.013659	8.072315	2.467199	-0.631786	2.011001	4.225902	0.000000	-10.000000	-0.966667	36.366669	179.000000	1023.000000	1023.000000	2046.000000
30.680000	0.016909	9.993357	2.612157	-0.394634	2.834655	4.941179	0.000000	-10.000000	-0.958333	36.650002	191.000000	1023.000000	1023.000000	2046.000000
30.700001	0.019410	11.471032	2.928138	-0.210652	3.001074	5.752473	0.000000	-10.000000	-0.966667	36.650002	203.333328	1023.000000	1023.000000	2046.000000
30.719999	0.020457	12.089920	3.293771	0.183171	3.055949	5.557029	0.000000	-10.000000	-0.958333	36.933334	215.666672	1023.000000	1023.000000	2046.000000
30.740000	0.022505	13.300191	3.578753	0.273257	3.825845	5.622336	0.000000	-10.000000	-0.958333	37.000000	224.000000	1023.000000	1023.000000	2046.000000
30.760000	0.026214	15.492378	4.303610	0.232150	4.495786	6.460833	0.000000	-10.000000	-0.950000	37.133335	232.000000	1023.000000	1023.000000	2046.000000
30.780001	0.028034	16.568251	4.735064	0.612108	4.531947	6.689131	0.000000	-10.000000	-0.958333	37.000000	244.333328	1023.000000	1023.000000	2046.000000
30.799999	0.029801	17.612230	4.687863	1.628995	4.954970	6.340404	0.000000	-10.000000	-0.966667	36.866669	256.666656	1023.000000	1023.000000	2046.000000
30.820000	0.033211	19.627880	4.642637	2.448411	5.615698	6.921134	0.000000	-10.000000	-0.975000	37.200001	269.000000	1023.000000	1023.000000	2046.000000
30.840000	0.035413	20.929073	4.785920	2.938309	5.673357	7.531487	0.000000	-10.000000	-0.975000	37.500000	281.333344	1023.000000	1023.000000	2046.000000
30.860001	0.036383	21.502106	4.841889	3.693703	5.649128	7.317386	0.000000	-10.000000	-0.975000	37.616669	298.000000	1023.000000	1023.000000	2046.000000
30.879999	0.038353	22.666471	4.794799	4.412299	6.151567	7.307806	0.000000	-10.000000	-0.975000	37.533337	310.666656	1023.000000	1023.000000	2046.000000
30.900000	0.041336	24.429365	4.916685	4.838891	6.647660	8.026130	0.000000	-10.000000	-0.966667	37.500000	323.333344	1023.000000	1023.000000	2046.000000
30.920000	0.042455	25.090967	5.164500	5.135147	6.534419	8.256902	0.000000	-10.000000	-0.958333	37.650002	331.666656	1023.000000	1023.000000	2046.000000
30.940001	0.043631	25.786039	5.453629	5.542855	6.709942	8.079613	0.000000	-10.000000	-0.941667	37.483334	344.000000	1023.000000	1023.000000	2046.000000
30.959999	0.046572	27.523983	5.740723	5.874743	7.452025	8.456491	0.000000	-10.000000	-0.933333	36.933334	356.333344	1023.000000	1023.000000	2046.000000
30.980000	0.049320	29.148005	6.233570	5.922357	7.774058	9.218019	0.000000	-10.000000	-0.916667	36.350002	372.666656	1023.000000	1023.000000	2046.000000
31.000000	0.050679	29.951511	6.748800	6.049314	7.771181	9.382216	0.000000	-10.000000	-0.900000	36.083332	389.000000	1023.000000	1023.000000	2046.000000
31.020000	0.052474	31.012129	7.258943	6.238904	8.145159	9.369123	0.000000	-10.000000	-0.883333	35.716667	401.000000	1023.000000	1023.000000	2046.000000
31.040001	0.055770	32.959969	7.872131	6.349587	8.899095	9.839157	0.000000	-10.000000	-0.875000	35.533333	413.000000	1023.000000	1023.000000	2046.000000
31.059999	0.058363	34.492729	8.701796	6.146925	9.162557	10.481451	0.000000	-10.000000	-0.875000	35.349998	421.000000	1023.000000	1023.000000	2046.000000
31.080000	0.059785	35.332886	9.552198	6.120586	9.207143	10.452959	0.000000	-10.000000	-0.858333	35.250000	433.000000	1023.000000	1023.000000	2046.000000
31.100000	0.062229	36.777252	10.162744	6.231064	9.813588	10.569857	0.000000	-10.000000	-0.833333	34.833332	444.666656	1023.000000	1023.000000	2046.000000
31.120001	0.065002	38.416092	10.857615	5.966589	10.202998	11.388888	0.000000	-10.000000	-0.800000	34.049999	460.333344	1023.000000	1023.000000	2046.000000
31.139999	0.066211	39.130657	11.538094	5.944120	10.126000	11.522445	0.000000	-10.000000	-0.783333	33.516666	468.000000	1023.000000	1023.000000	2046.000000
31.160000	0.067745	40.037094	11.991702	6.186290	10.517424	11.341678	0.000000	-10.000000	-0.766667	32.766666	479.333344	1023.000000	1023.000000	2046.000000
31.180000	0.070139	41.452301	12.350375	6.281344	11.101696	11.718886	0.000000	-10.000000	-0.758333	32.383335	486.666656	1023.000000	1023.000000	2046.000000
31.200001	0.071901	42.493229	12.853560	6.164968	11.261105	12.213595	0.000000	-10.000000	-0.725000	31.650000	501.166656	1023.000000	1023.000000	2046.000000
31.219999	0.072938	43.106083	13.333872	6.340785	11.319349	12.112078	0.000000	-10.000000	-0.691667	31.283333	511.666656	1023.000000	1023.000000	2046.000000
31.240000	0.074695	44.144604	13.619304	6.648318	11.789410	12.087574	0.000000	-10.000000	-0.650000	30.800001	525.833313	1023.000000	1023.000000	2046.000000
31.260000	0.076686	45.321453	14.054240	6.558556	12.053503	12.655153	0.000000	-10.000000	-0.633333	30.666668	532.833313	1023.000000	1023.000000	2046.000000
31.280001	0.077447	45.770996	14.544348	6.538353	11.949474	12.738819	0.000000	-10.000000	-0.616667	30.333334	539.833313	1023.000000	1023.000000	2046.000000
31.299999	0.078896	46.627354	14.799271	6.922875	12.322489	12.582720	0.000000	-10.000000	-0.608333	29.933334	546.500000	1023.000000	1023.000000	2046.000000
31.320000	0.080892	47.807365	15.021347	7.056016	12.615550	13.114452	0.000000	-10.000000	-0.591667	29.299999	556.500000	1023.000000	1023.000000	2046.000000
31.340000	0.081244	48.015003	15.298691	6.901248	12.316283	13.498781	0.000000	-10.000000	-0.533333	28.083334	569.500000	1023.000000	1023.000000	2046.000000
31.360001	0.081822	48.356846	15.102129	7.463227	12.412725	13.378766	0.000000	-10.000000	-0.458333	26.466667	582.166687	1023.000000	1023.000000	2046.000000
31.379999	0.083147	49.139843	14.933873	8.013842	12.705939	13.486191	0.000000	-10.000000	-0.366667	24.299999	594.333313	1023.000000	1023.000000	2046.000000
31.400000	0.083414	49.297791	15.132598	7.829221	12.588979	13.746993	0.000000	-10.000000	-0.325000	22.933332	600.166687	1023.000000	1023.000000	2046.000000
31.420000	0.083577	49.394253	15.374676	7.940478	12.778362	13.300737	0.000000	-10.000000	-0.308333	21.600000	605.666687	1023.000000	1023.000000	2046.000000
31.440001	0.084599	49.998001	15.402997	8.136076	13.156686	13.302242	0.000000	-10.000000	-0.266667	19.900000	612.833313	1023.000000	1023.000000	2046.000000
31.459999	0.084617	50.008644	15.361495	8.425106	12.819736	13.402306	0.000000	-10.000000	-0.225000	18.200001	620.000000	1023.000000	1023.000000	2046.000000
31.480000	0.084087	49.695572	14.789236	9.374698	12.690044	12.841593	0.000000	-10.000000	-0.158333	16.266666	626.500000	1023.000000	1023.000000	2046.000000
31.500000	0.084073	49.687435	14.168643	9.973420	12.673303	12.872067	0.000000	-10.000000	-0.125000	14.366667	630.333313	1023.000000	1023.000000	2046.000000
31.520000	0.083663	49.444859	13.839767	10.279611	12.292944	13.032536	0.000000	-10.000000	-0.083333	11.633333	635.500000	1023.000000	1023.000000	2046.000000
31.540001	0.083027	49.069180	13.431716	11.002360	12.142566	12.492536	0.000000	-10.000000	-0.050000	9.133333	639.833313	1023.000000	1023.000000	2046.000000
31.559999	0.082757	48.909363	12.931905	11.319562	12.135559	12.522339	0.000000	-10.000000	-0.033333	6.883334	643.333313	1023.000000	1023.000000	2046.000000
31.580000	0.081987	48.454296	12.723346	11.389363	11.745411	12.596175	0.000000	-10.000000	-0.025000	3.633333	646.166687	1023.000000	1023.000000	2046.000000
31.600000	0.081045	47.897579	12.446165	11.707081	11.615487	12.128848	0.000000	-10.000000	-0.016667	0.366667	648.000000	1023.000000	1023.000000	2046.000000
31.620001	0.080461	47.552227	12.215362	11.584905	11.625430	12.126531	0.000000	-10.000000	-0.008333	-3.783333	648.833313	1023.000000	1023.000000	2046.000000
31.639999	0.080091	47.333836	12.307745	11.327325	11.360087	12.338679	0.000000	-10.000000	0.000000	-6.100000	649.000000	1023.000000	1023.000000	2046.000000
31.660000	0.079291	46.860916	12.259652	11.489084	11.222208	11.889972	0.000000	-10.000000	0.000000	-8.483334	649.000000	1023.000000	1023.000000	2046.000000
31.680000	0.078675	46.496975	12.038348	11.384050	11.290047	11.784531	0.000000	-10.000000	0.008333	-9.283333	649.000000	1023.000000	1023.000000	2046.000000
31.700001	0.078428	46.350925	12.307575	10.986538	11.074839	11.981972	0.000000	-10.000000	0.016667	-10.300000	649.000000	1023.000000	1023.000000	2046.000000
31.719999	0.077864	46.017513	12.490815	11.019762	10.970659	11.536278	0.000000	-10.000000	0.033333	-10.766667	649.000000	1023.000000	1023.000000	2046.000000
31.740000	0.076729	45.346630	12.451362	10.702866	10.893674	11.298730	0.000000	-10.000000	0.033333	-10.933333	645.666687	1023.000000	1023.000000	2046.000000
31.760000	0.076423	45.166008	12.651366	10.161489	10.786183	11.566969	0.000000	-10.000000	0.041667	-11.416667	636.666687	1023.000000	1023.000000	2046.000000
31.780001	0.075526	44.635605	12.918390	9.776829	10.472857	11.467528	0.000000	-10.000000	0.041667	-11.816667	627.666687	1023.000000	1023.000000	2046.000000
31.799999	0.073901	43.675591	12.801834	9.508174	10.345296	11.020285	0.000000	-10.000000	0.058333	-12.583334	620.666687	1023.000000	1023.000000	2046.000000
31.820000	0.073128	43.218735	12.741560	9.063093	10.331114	11.082970	0.000000	-10.000000	0.066667	-12.983334	617.833313	1023.000000	1023.000000	2046.000000
31.840000	0.072368	42.769260	12.904062	8.769006	10.075429	11.020764	0.000000	-10.000000	0.075000	-13.533334	613.500000	1023.000000	1023.000000	2046.000000
31.860001	0.070932	41.920567	12.769499	8.746364	9.943973	10.460731	0.000000	-10.000000	0.091667	-14.000000	608.833313	1023.000000	1023.000000	2046.000000
31.879999	0.069709	41.197960	12.513455	8.459561	9.904897	10.320045	0.000000	-10.000000	0.125000	-14.650000	604.166687	1023.000000	1023.000000	2046.000000
31.900000	0.068993	40.774574	12.683277	8.058489	9.618069	10.414740	0.000000	-10.000000	0.150000	-15.450000	599.333313	1023.000000	1023.000000	2046.000000
31.920000	0.067605	39.954769	12.567709	7.983258	9.453854	9.949948	0.000000	-10.000000	0.166667	-16.350000	594.166687	1023.000000	1023.000000	2046.000000
31.940001	0.065608	38.774620	12.289764	7.705511	9.174835	9.604509	0.000000	-10.000000	0.175000	-17.049999	588.666687	1023.000000	1023.000000	2046.000000
31.959999	0.064886	38.347511	12.219963	7.387741	9.025364	9.714442	0.000000	-10.000000	0.200000	-17.799999	583.000000	1023.000000	1023.000000	2046.000000
31.980000	0.063316	37.419727	12.032927	7.279103	8.738303	9.369396	0.000000	-10.000000	0.225000	-18.450001	577.000000	1023.000000	1023.000000	2046.000000
32.000000	0.060954	36.023994	11.365163	7.190162	8.376019	9.092651	0.000000	-10.000000	0.250000	-19.299999	570.833313	1023.000000	1023.000000	2046.000000
32.020000	0.059797	35.340107	11.136014	6.961461	8.159280	9.083354	0.000000	-10.000000	0.283333	-20.116667	564.166687	1023.000000	1023.000000	2046.000000
32.040001	0.057898	34.217438	11.036273	6.433150	7.930932	8.817085	0.000000	-10.000000	0.316667	-21.400000	557.500000	1023.000000	1023.000000	2046.000000
32.060001	0.055153	32.595333	10.794732	5.740703	7.721378	8.338520	0.000000	-10.000000	0.366667	-22.650000	550.333313	1023.000000	1023.000000	2046.000000
32.080002	0.053671	31.719446	10.628288	5.532886	7.506449	8.051823	0.000000	-10.000000	0.408333	-24.000000	542.833313	1023.000000	1023.000000	2046.000000
32.099998	0.052750	31.175200	10.287099	5.716074	7.361363	7.810663	0.000000	-10.000000	0.433333	-24.666666	535.000000	1023.000000	1023.000000	2046.000000
32.119999	0.050633	29.924183	9.552651	6.221068	6.979682	7.170781	0.000000	-10.000000	0.441667	-24.883333	526.666687	1023.000000	1023.000000	2046.000000
32.139999	0.049088	29.010727	8.943193	6.502989	6.623631	6.940912	0.000000	-10.000000	0.441667	-24.950001	518.333313	1023.000000	1023.000000	2046.000000
32.160000	0.048385	28.595371	8.553336	6.770697	6.437411	6.833928	0.000000	-10.000000	0.458333	-25.066668	510.000000	1023.000000	1023.000000	2046.000000
32.180000	0.046227	27.319933	7.868668	6.953589	6.078386	6.419290	0.000000	-10.000000	0.466667	-25.650002	501.666656	1023.000000	1023.000000	2046.000000
32.200001	0.043965	25.983114	7.305947	6.884874	5.643725	6.148567	0.000000	-10.000000	0.475000	-26.050001	493.166656	1023.000000	1023.000000	2046.000000
32.220001	0.043095	25.469341	6.937728	6.986121	5.521586	6.023906	0.000000	-10.000000	0.483333	-26.550001	484.333344	1023.000000	1023.000000	2046.000000
32.240002	0.040962	24.208544	6.401665	6.979253	5.193378	5.634246	0.000000	-10.000000	0.500000	-26.950001	475.500000	1023.000000	1023.000000	2046.000000
32.259998	0.038814	22.939104	6.117625	6.677086	4.734187	5.410207	0.000000	-10.000000	0.516667	-27.250000	466.500000	1023.000000	1023.000000	2046.000000
32.279999	0.038393	22.690454	6.033964	6.544689	4.679021	5.432780	0.000000	-10.000000	0.516667	-27.600000	457.500000	1023.000000	1023.000000	2046.000000
32.299999	0.036584	21.621233	5.635588	6.448388	4.354443	5.182815	0.000000	-10.000000	0.508333	-27.566668	448.333344	1023.000000	1023.000000	2046.000000
32.320000	0.034091	20.147650	5.325489	6.272709	3.790864	4.758587	0.000000	-10.000000	0.491667	-27.366667	439.166656	1023.000000	1023.000000	2046.000000
32.340000	0.033533	19.817940	5.273092	6.228717	3.698869	4.617262	0.000000	-10.000000	0.475000	-26.983334	430.000000	1023.000000	1023.000000	2046.000000
32.360001	0.031983	18.901974	5.051087	6.068332	3.428224	4.354331	0.000000	-10.000000	0.458333	-26.600000	421.000000	1023.000000	1023.000000	2046.000000
32.380001	0.029509	17.439651	4.871563	5.591147	2.856259	4.120682	0.000000	-10.000000	0.450000	-26.116667	412.000000	1023.000000	1023.000000	2046.000000
32.400002	0.029053	17.170132	4.939536	5.410706	2.794292	4.025597	0.000000	-10.000000	0.450000	-25.833334	403.333344	1023.000000	1023.000000	2046.000000
32.419998	0.027708	16.375475	4.737085	5.068639	2.583953	3.985798	0.000000	-10.000000	0.458333	-25.733334	394.666656	1023.000000	1023.000000	2046.000000
32.439999	0.025159	14.869145	4.564275	4.566356	2.030656	3.707859	0.000000	-10.000000	0.466667	-26.066668	386.166656	1023.000000	1023.000000	2046.000000
32.459999	0.024880	14.704178	4.566255	4.493687	2.079000	3.565236	0.000000	-10.000000	0.466667	-26.250000	377.333344	1023.000000	1023.000000	2046.000000
32.480000	0.023866	14.104936	4.331032	4.232999	2.009759	3.531145	0.000000	-10.000000	0.466667	-26.316666	368.666656	1023.000000	1023.000000	2046.000000
32.500000	0.021264	12.566889	4.102632	3.866060	1.461908	3.136289	0.000000	-10.000000	0.458333	-26.266666	359.833344	1023.000000	1023.000000	2046.000000
32.520000	0.021111	12.476810	4.103855	3.922239	1.523162	2.927554	0.000000	-10.000000	0.466667	-26.183332	351.000000	1023.000000	1023.000000	2046.000000
32.540001	0.020058	11.854386	3.794116	3.634370	1.462356	2.963544	0.000000	-10.000000	0.458333	-26.083334	342.166656	1023.000000	1023.000000	2046.000000
32.560001	0.017116	10.115768	3.561941	3.220743	0.733060	2.600025	0.000000	-10.000000	0.466667	-26.000000	333.500000	1023.000000	1023.000000	2046.000000
32.580002	0.016973	10.031161	3.383241	3.342417	0.825877	2.479626	0.000000	-10.000000	0.475000	-26.150000	324.833344	1023.000000	1023.000000	2046.000000
32.599998	0.015731	9.297019	3.090862	2.917700	0.728207	2.560251	0.000000	-10.000000	0.475000	-26.116667	316.166656	1023.000000	1023.000000	2046.000000
32.619999	0.012822	7.577614	2.664797	2.621306	-0.068766	2.360276	0.000000	-10.000000	0.466667	-26.200001	307.500000	1023.000000	1023.000000	2046.000000
32.639999	0.012686	7.497554	2.428236	2.667737	0.091489	2.310093	0.000000	-10.000000	0.458333	-25.916666	298.833344	1023.000000	1023.000000	2046.000000
32.660000	0.011616	6.865312	2.181967	2.068182	0.156271	2.458891	0.000000	-10.000000	0.458333	-25.799999	290.166656	1023.000000	1023.000000	2046.000000
32.680000	0.008572	5.065917	2.156730	1.270338	-0.512089	2.150938	0.000000	-10.000000	0.458333	-25.600000	281.500000	1023.000000	1023.000000	2046.000000
32.700001	0.008202	4.847407	2.147654	1.245907	-0.367391	1.821237	0.000000	-10.000000	0.450000	-25.549999	273.000000	1023.000000	1023.000000	2046.000000
32.720001	0.007783	4.599487	1.653773	1.212683	-0.195101	1.928132	0.000000	-10.000000	0.450000	-25.400000	264.500000	1023.000000	1023.000000	2046.000000
32.740002	0.005263	3.110379	1.197127	1.331475	-0.889108	1.470885	0.000000	-10.000000	0.425000	-24.950001	256.000000	1023.000000	1023.000000	2046.000000
32.759998	0.005323	3.145682	0.974088	2.023218	-0.874138	1.022514	0.000000	-10.000000	0.383333	-24.316668	247.500000	1023.000000	1023.000000	2046.000000
32.779999	0.006176	3.649791	0.575935	2.269819	-0.492838	1.296874	0.000000	-10.000000	0.341667	-23.750000	239.333328	1023.000000	1023.000000	2046.000000
32.799999	0.004695	2.774704	0.298841	2.247577	-1.032105	1.260391	0.000000	-10.000000	0.325000	-23.383333	231.500000	1023.000000	1023.000000	2046.000000
32.820000	0.003312	1.957225	0.154080	2.441523	-1.446153	0.807775	0.000000	-10.000000	0.325000	-23.083334	223.833328	1023.000000	1023.000000	2046.000000
32.840000	0.003550	2.098121	-0.088180	2.707468	-1.119281	0.598114	0.000000	-10.000000	0.316667	-22.700001	216.166672	1023.000000	1023.000000	2046.000000
32.860001	0.002515	1.486393	-0.452675	2.315398	-1.136582	0.760253	0.000000	-10.000000	0.308333	-22.416668	208.500000	1023.000000	1023.000000	2046.000000
32.880001	-0.000321	-0.189866	-0.430437	1.785026	-1.876203	0.331748	0.000000	-10.000000	0.300000	-22.100000	201.000000	1023.000000	1023.000000	2046.000000
32.900002	-0.000693	-0.409586	-0.332452	1.792218	-1.775963	-0.093388	0.000000	-10.000000	0.291667	-21.733334	193.500000	1023.000000	1023.000000	2046.000000
32.919998	-0.000895	-0.528751	-0.607526	1.425895	-1.480166	0.133046	0.000000	-10.000000	0.275000	-21.166666	186.166672	1023.000000	1023.000000	2046.000000
32.939999	-0.003486	-2.060076	-0.645341	1.082140	-2.286488	-0.210388	0.000000	-10.000000	0.241667	-20.500000	179.166672	1023.000000	1023.000000	2046.000000
32.959999	-0.004561	-2.695750	-0.632841	1.193330	-2.424752	-0.831487	0.000000	-10.000000	0.233333	-19.866667	172.333328	1023.000000	1023.000000	2046.000000
32.980000	-0.004088	-2.416123	-0.907526	0.937322	-1.921179	-0.524741	0.000000	-10.000000	0.225000	-19.333334	165.833328	1023.000000	1023.000000	2046.000000
33.000000	-0.006321	-3.735844	-0.921427	0.327005	-2.641945	-0.499477	0.000000	-10.000000	0.225000	-18.933334	159.333328	1023.000000	1023.000000	2046.000000
33.020000	-0.008092	-4.782529	-0.804543	0.218553	-3.119125	-1.077414	0.000000	-10.000000	0.208333	-18.733334	153.000000	1023.000000	1023.000000	2046.000000
33.040001	-0.007523	-4.446091	-0.983439	0.093797	-2.558775	-0.997674	0.000000	-10.000000	0.200000	-18.433332	146.666672	1023.000000	1023.000000	2046.000000
33.060001	-0.009174	-5.421980	-1.182003	-0.525503	-2.959941	-0.754533	0.000000	-10.000000	0.191667	-18.116667	140.500000	1023.000000	1023.000000	2046.000000
33.080002	-0.011498	-6.795276	-1.080761	-0.727956	-3.645393	-1.341165	0.000000	-10.000000	0.183333	-17.766666	134.500000	1023.000000	1023.000000	2046.000000
33.099998	-0.010776	-6.368589	-1.351470	-0.674247	-2.996079	-1.346793	0.000000	-10.000000	0.166667	-17.466667	128.500000	1023.000000	1023.000000	2046.000000
33.119999	-0.012009	-7.097229	-1.626236	-1.188643	-3.214399	-1.067950	0.000000	-10.000000	0.175000	-17.366667	122.500000	1023.000000	1023.000000	2046.000000
33.139999	-0.014263	-8.429590	-1.482892	-1.345191	-3.952361	-1.649147	0.000000	-10.000000	0.166667	-17.183332	116.833336	1023.000000	1023.000000	2046.000000
33.160000	-0.013612	-8.044627	-1.754504	-1.255193	-3.328273	-1.706657	0.000000	-10.000000	0.166667	-16.900000	111.166664	1023.000000	1023.000000	2046.000000
33.180000	-0.014724	-8.701944	-2.042359	-1.837639	-3.519975	-1.301971	0.000000	-10.000000	0.150000	-16.533333	105.666664	1023.000000	1023.000000	2046.000000
33.200001	-0.016768	-9.909838	-2.104994	-1.809228	-4.236408	-1.759208	0.000000	-10.000000	0.150000	-16.216667	100.000000	1023.000000	1023.000000	2046.000000
33.220001	-0.016378	-9.679296	-2.215789	-1.771270	-3.818856	-1.873381	0.000000	-10.000000	0.150000	-15.983334	94.666664	1023.000000	1023.000000	2046.000000
33.240002	-0.016917	-9.997733	-2.799066	-2.234163	-3.795939	-1.168566	0.000000	-10.000000	0.150000	-15.583333	89.333336	1023.000000	1023.000000	2046.000000
33.259998	-0.019248	-11.375506	-2.839299	-2.354447	-4.622506	-1.559255	0.000000	-10.000000	0.141667	-15.200000	84.166664	1023.000000	1023.000000	2046.000000
33.279999	-0.018956	-11.203127	-2.906842	-2.367379	-4.138466	-1.790441	0.000000	-10.000000	0.141667	-14.950000	79.000000	1023.000000	1023.000000	2046.000000
33.299999	-0.019058	-11.263356	-3.063316	-3.237463	-3.867885	-1.094692	0.000000	-10.000000	0.125000	-14.983334	74.000000	1023.000000	1023.000000	2046.000000
33.320000	-0.021175	-12.514421	-2.822747	-3.484592	-4.596986	-1.610096	0.000000	-10.000000	0.125000	-15.033333	69.000000	1023.000000	1023.000000	2046.000000
33.340000	-0.020528	-12.131869	-3.052477	-2.939676	-4.121124	-2.018593	0.000000	-10.000000	0.108333	-14.900000	64.000000	1023.000000	1023.000000	2046.000000
33.360001	-0.020306	-12.000825	-3.611119	-2.862553	-3.946275	-1.580877	0.000000	-10.000000	0.091667	-14.016666	59.000000	1023.000000	1023.000000	2046.000000
33.380001	-0.021675	-12.809811	-3.703149	-2.305680	-4.679727	-2.121255	0.000000	-10.000000	0.058333	-13.100000	54.333332	1023.000000	1023.000000	2046.000000
33.400002	-0.020640	-12.198039	-4.011651	-1.556581	-4.271723	-2.358084	0.000000	-10.000000	0.025000	-11.916667	48.666668	1023.000000	1023.000000	2046.000000
33.419998	-0.020323	-12.010865	-4.480322	-1.685146	-4.129441	-1.715957	0.000000	-10.000000	0.008333	-11.400000	44.666668	1023.000000	1023.000000	2046.000000
33.439999	-0.021683	-12.814687	-4.622626	-1.673478	-4.685177	-1.833407	0.000000	-10.000000	0.000000	-10.966667	40.666668	1023.000000	1023.000000	2046.000000
33.459999	-0.022642	-13.381210	-4.625328	-1.257384	-5.022453	-2.476045	0.000000	-10.000000	0.000000	-10.750000	38.333332	1023.000000	1023.000000	2046.000000
33.480000	-0.022173	-13.104020	-5.011080	-1.099725	-4.496530	-2.496685	0.000000	-10.000000	0.000000	-10.433333	34.666668	1023.000000	1023.000000	2046.000000
33.500000	-0.023167	-13.691681	-5.247457	-1.761559	-4.598003	-2.084661	0.000000	-10.000000	0.000000	-10.000000	31.333334	1023.000000	1023.000000	2046.000000
33.520000	-0.024671	-14.580417	-4.932850	-1.882962	-5.220962	-2.543643	0.000000	-10.000000	0.000000	-9.516667	27.833334	1023.000000	1023.000000	2046.000000
33.540001	-0.024684	-14.588335	-4.995666	-1.691694	-5.010363	-2.890611	0.000000	-10.000000	0.000000	-8.900001	24.666666	1023.000000	1023.000000	2046.000000
33.560001	-0.024638	-14.561347	-5.296608	-2.045439	-4.685009	-2.534291	0.000000	-10.000000	-0.016667	-7.883334	21.666666	1023.000000	1023.000000	2046.000000
33.580002	-0.026185	-15.475141	-5.088128	-2.225477	-5.339066	-2.822470	0.000000	-10.000000	-0.033333	-6.783333	19.000000	1023.000000	1023.000000	2046.000000
33.599998	-0.026413	-15.610053	-4.922417	-1.995845	-5.315316	-3.376476	0.000000	-10.000000	-0.050000	-5.550000	16.666666	1023.000000	1023.000000	2046.000000
33.619999	-0.025885	-15.298191	-5.049291	-2.328709	-4.961192	-2.958999	0.000000	-10.000000	-0.050000	-4.666667	14.833333	1023.000000	1023.000000	2046.000000
33.639999	-0.027082	-16.005219	-4.955186	-2.785472	-5.422366	-2.842195	0.000000	-10.000000	-0.041667	-4.016667	13.333333	1023.000000	1023.000000	2046.000000
33.660000	-0.027263	-16.112724	-4.609357	-2.596437	-5.603718	-3.303212	0.000000	-10.000000	-0.041667	-3.700000	12.166667	1023.000000	1023.000000	2046.000000
33.680000	-0.026713	-15.787431	-4.812820	-2.918854	-5.141559	-2.914198	0.000000	-10.000000	-0.041667	-3.483333	10.833333	1023.000000	1023.000000	2046.000000
33.700001	-0.027579	-16.299082	-4.817338	-3.405585	-5.340857	-2.735302	0.000000	-10.000000	-0.041667	-3.183333	9.666667	1023.000000	1023.000000	2046.000000
33.720001	-0.028221	-16.678535	-4.516119	-3.352151	-5.713761	-3.096505	0.000000	-10.000000	-0.041667	-2.716667	8.500000	1023.000000	1023.000000	2046.000000
33.740002	-0.027813	-16.437609	-4.458142	-3.203849	-5.467289	-3.308328	0.000000	-10.000000	-0.041667	-2.083333	7.666667	1023.000000	1023.000000	2046.000000
33.759998	-0.027362	-16.170889	-4.617160	-3.536330	-5.111083	-2.906317	0.000000	-10.000000	-0.066667	-1.166667	7.166667	1023.000000	1023.000000	2046.000000
33.779999	-0.027841	-16.454176	-4.447455	-3.702359	-5.381811	-2.922550	0.000000	-10.000000	-0.083333	0.433333	7.000000	1023.000000	1023.000000	2046.000000
33.799999	-0.027304	-16.136438	-4.055367	-3.438840	-5.423402	-3.218830	0.000000	-10.000000	-0.108333	2.733333	7.000000	1023.000000	1023.000000	2046.000000
33.820000	-0.025516	-15.079765	-4.200572	-3.363906	-4.755607	-2.759680	0.000000	-10.000000	-0.141667	6.000000	7.000000	1023.000000	1023.000000	2046.000000
33.840000	-0.024282	-14.350950	-4.124401	-3.711795	-4.600605	-1.914149	0.000000	-10.000000	-0.191667	9.566667	7.000000	1023.000000	1023.000000	2046.000000
33.860001	-0.022996	-13.590711	-3.828446	-3.394385	-4.542867	-1.825012	0.000000	-10.000000	-0.258333	13.366667	7.000000	1023.000000	1023.000000	2046.000000
33.880001	-0.020962	-12.388456	-3.982439	-3.012231	-3.956204	-1.437582	0.000000	-10.000000	-0.325000	16.716667	7.000000	1023.000000	1023.000000	2046.000000
33.900002	-0.018981	-11.217823	-3.988694	-3.324092	-3.312240	-0.592797	0.000000	-10.000000	-0.391667	19.733334	9.833333	1023.000000	1023.000000	2046.000000
33.919998	-0.017062	-10.083514	-3.322323	-3.314382	-3.168411	-0.278399	0.000000	-10.000000	-0.458333	22.233334	16.166666	1023.000000	1023.000000	2046.000000
33.939999	-0.014570	-8.610718	-2.751803	-3.099247	-2.675576	-0.084092	0.000000	-10.000000	-0.508333	24.166666	25.166666	1023.000000	1023.000000	2046.000000
33.959999	-0.012011	-7.098623	-2.729083	-2.936900	-1.873293	0.440653	0.000000	-10.000000	-0.583333	25.950001	34.000000	1023.000000	1023.000000	2046.000000
33.980000	-0.009640	-5.697444	-2.514977	-2.419713	-1.602746	0.839993	0.000000	-10.000000	-0.650000	27.716667	42.333332	1023.000000	1023.000000	2046.000000
34.000000	-0.006485	-3.832409	-2.183426	-1.201540	-1.304071	0.856628	0.000000	-10.000000	-0.733333	29.766666	51.166668	1023.000000	1023.000000	2046.000000
34.020000	-0.003645	-2.154354	-2.398425	-0.505754	-0.575250	1.325075	0.000000	-10.000000	-0.783333	31.283333	60.833332	1023.000000	1023.000000	2046.000000
34.040001	-0.001466	-0.866361	-2.299169	-0.247654	-0.316811	1.997273	0.000000	-10.000000	-0.825000	32.616669	71.000000	1023.000000	1023.000000	2046.000000
34.060001	0.000735	0.434152	-1.794026	0.443849	-0.348798	2.133127	0.000000	-10.000000	-0.858333	33.333332	81.833336	1023.000000	1023.000000	2046.000000
34.080002	0.002866	1.693668	-1.839904	1.073038	0.191500	2.269033	0.000000	-10.000000	-0.875000	34.100002	92.833336	1023.000000	1023.000000	2046.000000
34.099998	0.005000	2.955190	-1.852492	1.127419	0.744328	2.935935	0.000000	-10.000000	-0.908333	34.733334	104.166664	1023.000000	1023.000000	2046.000000
34.119999	0.006747	3.987637	-1.362277	1.355947	0.795502	3.198466	0.000000	-10.000000	-0.925000	35.333336	115.500000	1023.000000	1023.000000	2046.000000
34.139999	0.008849	5.230008	-0.787131	1.644630	1.026617	3.345892	0.000000	-10.000000	-0.941667	35.916668	127.166664	1023.000000	1023.000000	2046.000000
34.160000	0.010987	6.493468	-0.669133	1.703222	1.724445	3.734934	0.000000	-10.000000	-0.966667	36.266666	139.000000	1023.000000	1023.000000	2046.000000
34.180000	0.013503	7.980130	-0.293077	1.570279	2.266056	4.436872	0.000000	-10.000000	-1.008333	37.000000	151.000000	1023.000000	1023.000000	2046.000000
34.200001	0.016007	9.460321	0.659937	1.842363	2.297304	4.660717	0.000000	-10.000000	-1.050000	37.616669	163.333328	1023.000000	1023.000000	2046.000000
34.220001	0.018158	10.731486	1.223175	2.000449	2.719472	4.788389	0.000000	-10.000000	-1.075000	38.266666	175.833328	1023.000000	1023.000000	2046.000000
34.240002	0.020996	12.408446	1.636567	1.721509	3.568635	5.481735	0.000000	-10.000000	-1.091667	38.549999	188.666672	1023.000000	1023.000000	2046.000000
34.259998	0.023797	14.063918	2.689655	1.751329	3.703680	5.919254	0.000000	-10.000000	-1.133333	39.000000	201.333328	1023.000000	1023.000000	2046.000000
34.279999	0.025723	15.202281	3.352974	1.854604	4.000453	5.994251	0.000000	-10.000000	-1.150000	39.566666	214.333328	1023.000000	1023.000000	2046.000000
34.299999	0.028373	16.768564	3.771435	1.587677	4.757411	6.652041	0.000000	-10.000000	-1.158333	39.850002	227.333328	1023.000000	1023.000000	2046.000000
34.320000	0.031278	18.485352	4.791082	1.688752	4.881683	7.123836	0.000000	-10.000000	-1.150000	40.300003	240.666672	1023.000000	1023.000000	2046.000000
34.340000	0.033159	19.597076	5.247631	1.975879	5.306717	7.066850	0.000000	-10.000000	-1.150000	40.400002	254.000000	1023.000000	1023.000000	2046.000000
34.360001	0.035872	21.200108	5.585828	1.781889	6.058718	7.773674	0.000000	-10.000000	-1.141667	40.466667	267.500000	1023.000000	1023.000000	2046.000000
34.380001	0.038692	22.867075	6.489132	2.064494	6.164498	8.148952	0.000000	-10.000000	-1.141667	40.350002	281.000000	1023.000000	1023.000000	2046.000000
34.400002	0.040234	23.778463	6.708553	2.418752	6.644739	8.006420	0.000000	-10.000000	-1.150000	40.450001	294.500000	1023.000000	1023.000000	2046.000000
34.419998	0.043140	25.496023	7.076040	2.296409	7.340298	8.783278	0.000000	-10.000000	-1.158333	40.716667	308.000000	1023.000000	1023.000000	2046.000000
34.439999	0.045498	26.889585	8.018118	2.592049	7.256140	9.023278	0.000000	-10.000000	-1.158333	40.650002	321.666656	1023.000000	1023.000000	2046.000000
34.459999	0.047163	27.873560	8.168007	2.876122	7.915203	8.914229	0.000000	-10.000000	-1.158333	40.616669	335.166656	1023.000000	1023.000000	2046.000000
34.480000	0.050484	29.835993	8.591655	2.812867	8.622738	9.808733	0.000000	-10.000000	-1.175000	40.766670	348.833344	1023.000000	1023.000000	2046.000000
34.500000	0.053000	31.322826	9.455709	3.087975	8.487595	10.291548	0.000000	-10.000000	-1.183333	41.033337	362.166656	1023.000000	1023.000000	2046.000000
34.520000	0.054201	32.032982	9.319096	3.608322	8.962857	10.142705	0.000000	-10.000000	-1.191667	41.250000	375.833344	1023.000000	1023.000000	2046.000000
34.540001	0.057604	34.044029	9.358757	3.833459	9.691137	11.160677	0.000000	-10.000000	-1.183333	41.299999	389.500000	1023.000000	1023.000000	2046.000000
34.560001	0.059722	35.295544	10.072495	4.293926	9.509032	11.420091	0.000000	-10.000000	-1.191667	41.150002	403.500000	1023.000000	1023.000000	2046.000000
34.580002	0.060808	35.937351	10.151382	4.512971	10.160166	11.112833	0.000000	-10.000000	-1.175000	41.066666	417.166656	1023.000000	1023.000000	2046.000000
34.599998	0.064038	37.846500	10.722772	4.227660	10.975400	11.920671	0.000000	-10.000000	-1.183333	40.883335	430.833344	1023.000000	1023.000000	2046.000000
34.619999	0.066148	39.093334	11.532376	4.677921	10.793951	12.089087	0.000000	-10.000000	-1.183333	41.133335	444.500000	1023.000000	1023.000000	2046.000000
34.639999	0.067189	39.708755	11.159668	5.617943	11.253048	11.678095	0.000000	-10.000000	-1.200000	41.133335	458.166656	1023.000000	1023.000000	2046.000000
34.660000	0.070093	41.424740	11.002422	6.135764	11.824736	12.461817	0.000000	-10.000000	-1.200000	41.333332	471.833344	1023.000000	1023.000000	2046.000000
34.680000	0.071785	42.424839	11.350537	7.010741	11.439996	12.623564	0.000000	-10.000000	-1.200000	41.316666	485.500000	1023.000000	1023.000000	2046.000000
34.700001	0.072473	42.831581	10.916784	7.860515	11.801636	12.252646	0.000000	-10.000000	-1.216667	41.466667	499.500000	1023.000000	1023.000000	2046.000000
34.720001	0.075753	44.769852	10.992761	8.152690	12.379798	13.244605	0.000000	-10.000000	-1.241667	41.666668	513.500000	1023.000000	1023.000000	2046.000000
34.740002	0.077032	45.525841	11.386735	8.936976	11.960114	13.242014	0.000000	-10.000000	-1.258333	41.916668	527.500000	1023.000000	1023.000000	2046.000000
34.759998	0.078319	46.286724	10.974263	9.571432	12.683850	13.057180	0.000000	-10.000000	-1.258333	41.916668	541.500000	1023.000000	1023.000000	2046.000000
34.779999	0.081565	48.205132	11.491971	9.524611	13.020917	14.167634	0.000000	-10.000000	-1.241667	41.816669	555.500000	1023.000000	1023.000000	2046.000000
34.799999	0.082575	48.801735	11.994974	10.059090	12.831822	13.915851	0.000000	-10.000000	-1.241667	41.666668	569.333313	1023.000000	1023.000000	2046.000000
34.820000	0.085045	50.261551	11.858787	10.279434	13.839778	14.283553	0.000000	-10.000000	-1.241667	41.750000	583.000000	1023.000000	1023.000000	2046.000000
34.840000	0.088190	52.120155	12.623582	10.275599	13.946366	15.274609	0.000000	-10.000000	-1.250000	41.799999	596.666687	1023.000000	1023.000000	2046.000000
34.860001	0.088902	52.541142	12.976691	10.726223	13.983735	14.854490	0.000000	-10.000000	-1.225000	42.100002	610.500000	1023.000000	1023.000000	2046.000000
34.880001	0.092408	54.613129	13.182174	10.700466	15.164215	15.566275	0.000000	-10.000000	-1.216667	41.950001	624.500000	1023.000000	1023.000000	2046.000000
34.900002	0.095365	56.360519	14.304377	10.676791	15.106657	16.272694	0.000000	-10.000000	-1.200000	42.200001	638.500000	1023.000000	1023.000000	2046.000000
34.919998	0.096510	57.037659	14.755566	11.037109	15.415381	15.829602	0.000000	-10.000000	-1.200000	42.000000	652.500000	1023.000000	1023.000000	2046.000000
34.939999	0.100411	59.342648	15.342590	10.703116	16.385431	16.911509	0.000000	-10.000000	-1.191667	42.333332	666.833313	1023.000000	1023.000000	2046.000000
34.959999	0.102128	60.357883	16.331083	10.787585	16.083771	17.155441	0.000000	-10.000000	-1.208333	42.333332	681.166687	1023.000000	1023.000000	2046.000000
34.980000	0.103362	61.087002	16.394703	11.028417	16.806280	16.857603	0.000000	-10.000000	-1.208333	42.633335	695.500000	1023.000000	1023.000000	2046.000000
35.000000	0.106825	63.133560	17.015324	10.819475	17.363819	17.934944	0.000000	-10.000000	-1.175000	42.200001	709.500000	1023.000000	1023.000000	2046.000000
35.020000	0.107561	63.568489	17.691833	11.211729	17.052258	17.612669	0.000000	-10.000000	-1.150000	41.916668	723.500000	1023.000000	1023.000000	2046.000000
35.040001	0.109391	64.650368	17.630005	11.455844	17.970734	17.593786	0.000000	-10.000000	-1.133333	41.350002	737.500000	1023.000000	1023.000000	2046.000000
35.060001	0.112420	66.440224	18.228819	11.297208	18.292763	18.621435	0.000000	-10.000000	-1.150000	41.033333	751.500000	1023.000000	1023.000000	2046.000000
35.080002	0.112679	66.593338	18.741375	11.668682	17.946615	18.236666	0.000000	-10.000000	-1.133333	40.516666	765.166687	1023.000000	1023.000000	2046.000000
35.099998	0.114464	67.647942	18.635080	11.850846	18.891584	18.270432	0.000000	-10.000000	-1.116667	39.983334	778.833313	1023.000000	1023.000000	2046.000000
35.119999	0.117395	69.380486	19.310663	11.648743	19.083630	19.337448	0.000000	-10.000000	-1.083333	39.833336	792.166687	1023.000000	1023.000000	2046.000000
35.139999	0.118123	69.810783	19.763706	12.218548	18.835243	18.993292	0.000000	-10.000000	-1.050000	39.433334	805.500000	1023.000000	1023.000000	2046.000000
35.160000	0.119680	70.730682	19.601328	12.492140	19.591972	19.045240	0.000000	-10.000000	-1.000000	38.799999	818.666687	1023.000000	1023.000000	2046.000000
35.180000	0.122839	72.597923	19.871914	12.706763	19.811605	20.207638	0.000000	-10.000000	-0.983333	38.033333	831.833313	1023.000000	1023.000000	2046.000000
35.200001	0.122991	72.687584	19.908630	13.649723	19.441406	19.687826	0.000000	-10.000000	-0.933333	37.333332	844.666687	1023.000000	1023.000000	2046.000000
35.220001	0.124743	73.722832	19.673933	14.069422	20.346680	19.632797	0.000000	-10.000000	-0.908333	36.233334	857.333313	1023.000000	1023.000000	2046.000000
35.240002	0.127056	75.090057	20.398993	13.700027	20.511982	20.479057	0.000000	-10.000000	-0.850000	35.299999	869.500000	1023.000000	1023.000000	2046.000000
35.259998	0.126756	74.913025	20.805729	14.129361	20.284986	19.692947	0.000000	-10.000000	-0.825000	34.250000	881.500000	1023.000000	1023.000000	2046.000000
35.279999	0.128531	75.961861	20.520493	14.542520	21.108320	19.790531	0.000000	-10.000000	-0.800000	34.016666	893.000000	1023.000000	1023.000000	2046.000000
35.299999	0.129714	76.660751	20.618114	14.978717	20.819305	20.244617	0.000000	-10.000000	-0.766667	33.299999	904.500000	1023.000000	1023.000000	2046.000000
35.320000	0.128530	75.961006	20.145468	16.010117	20.489056	19.316364	0.000000	-10.000000	-0.725000	32.316666	915.833313	1023.000000	1023.000000	2046.000000
35.340000	0.130609	77.189728	19.695553	16.578522	21.177788	19.737867	0.000000	-10.000000	-0.691667	31.200001	926.833313	1023.000000	1023.000000	2046.000000
35.360001	0.131008	77.425491	19.816660	16.992010	20.642460	19.974360	0.000000	-10.000000	-0.675000	30.283335	937.333313	1023.000000	1023.000000	2046.000000
35.380001	0.130670	77.226044	19.549639	17.767553	20.579308	19.329540	0.000000	-10.000000	-0.666667	29.833334	947.500000	1023.000000	1023.000000	2046.000000
35.400002	0.132711	78.431992	19.288839	18.155144	21.194931	19.793077	0.000000	-10.000000	-0.650000	29.466667	957.500000	1023.000000	1023.000000	2046.000000
35.419998	0.133129	78.678963	19.553513	18.299549	20.770313	20.055590	0.000000	-10.000000	-0.616667	28.983334	967.500000	1023.000000	1023.000000	2046.000000
35.439999	0.132849	78.514008	19.565577	18.639919	20.785999	19.522514	0.000000	-10.000000	-0.566667	28.233334	977.166687	1023.000000	1023.000000	2046.000000
35.459999	0.135341	79.986588	19.714428	18.716990	21.483643	20.071529	0.000000	-10.000000	-0.516667	27.266666	986.666687	1023.000000	1023.000000	2046.000000
35.480000	0.136083	80.425041	20.284676	18.646624	21.089052	20.404692	0.000000	-10.000000	-0.491667	26.200001	995.833313	1023.000000	1023.000000	2046.000000
35.500000	0.136289	80.547089	20.247211	18.960634	21.424623	19.914621	0.000000	-10.000000	-0.483333	25.366667	1004.833313	1023.000000	1023.000000	2046.000000
35.520000	0.139016	82.158463	20.599329	18.866457	22.027004	20.665670	0.000000	-10.000000	-0.466667	24.616667	1013.500000	1023.000000	1023.000000	2046.000000
35.540001	0.139332	82.345276	21.168470	18.987856	21.702446	20.486504	0.000000	-10.000000	-0.433333	23.966667	1021.833313	1023.000000	1023.000000	2046.000000
35.560001	0.140308	82.921837	21.438673	19.088007	22.180645	20.214516	0.000000	-10.000000	-0.425000	23.283335	1030.000000	1023.000000	1023.000000	2046.000000
35.580002	0.142806	84.398209	22.012779	18.807207	22.633871	20.944355	0.000000	-10.000000	-0.425000	22.733334	1037.833374	1023.000000	1023.000000	2046.000000
35.599998	0.142752	84.366676	22.552967	18.672283	22.285563	20.855862	0.000000	-10.000000	-0.408333	21.883333	1045.500000	1023.000000	1023.000000	2046.000000
35.619999	0.142864	84.432594	22.660551	18.697498	22.609550	20.464996	0.000000	-10.000000	-0.375000	21.233334	1053.000000	1023.000000	1023.000000	2046.000000
35.639999	0.145077	85.740616	23.020611	18.387415	23.090803	21.241789	0.000000	-10.000000	-0.325000	20.083334	1060.166626	1023.000000	1023.000000	2046.000000
35.660000	0.144391	85.334885	23.408688	18.464415	22.621792	20.839991	0.000000	-10.000000	-0.283333	18.850000	1067.000000	1023.000000	1023.000000	2046.000000
35.680000	0.145099	85.753716	23.383944	18.617653	23.151424	20.600697	0.000000	-10.000000	-0.225000	17.066668	1073.333374	1023.000000	1023.000000	2046.000000
35.700001	0.146409	86.527969	23.805473	18.355907	23.122517	21.244068	0.000000	-10.000000	-0.191667	15.066667	1079.333374	1023.000000	1023.000000	2046.000000
35.720001	0.145566	86.029335	23.952410	18.533859	22.884014	20.659052	0.000000	-10.000000	-0.150000	11.166667	1087.166626	1023.000000	1023.000000	2046.000000
35.740002	0.146324	86.477615	23.942450	18.504272	23.346308	20.684587	0.000000	-10.000000	-0.125000	7.833333	1093.000000	1023.000000	1023.000000	2046.000000
35.759998	0.147021	86.889488	24.259876	18.198477	23.220284	21.210848	0.000000	-10.000000	-0.100000	5.250000	1097.000000	1023.000000	1023.000000	2046.000000
35.779999	0.146020	86.298058	24.308922	18.333616	22.964144	20.691380	0.000000	-10.000000	-0.075000	4.233334	1097.833374	1023.000000	1023.000000	2046.000000
35.799999	0.146768	86.739929	24.070980	18.580435	23.275831	20.812687	0.000000	-10.000000	-0.050000	1.550000	1098.833374	1023.000000	1023.000000	2046.000000
35.820000	0.146368	86.503609	23.884104	18.649881	22.768333	21.201286	0.000000	-10.000000	-0.016667	-1.816667	1099.833374	1023.000000	1023.000000	2046.000000
35.840000	0.144965	85.674248	23.521606	18.940779	22.638903	20.572962	0.000000	-10.000000	0.000000	-5.700000	1100.000000	1023.000000	1023.000000	2046.000000
35.860001	0.145011	85.701271	23.398251	18.623034	22.929445	20.750540	0.000000	-10.000000	0.025000	-8.883333	1100.000000	1023.000000	1023.000000	2046.000000
35.880001	0.143472	84.791771	23.645452	18.060011	22.411270	20.675034	0.000000	-10.000000	0.041667	-11.550000	1100.000000	1023.000000	1023.000000	2046.000000
35.900002	0.142536	84.238960	23.343254	18.266195	22.487518	20.141994	0.000000	-10.000000	0.050000	-12.850000	1100.000000	1023.000000	1023.000000	2046.000000
35.919998	0.142662	84.313461	23.071056	18.481684	22.373873	20.386847	0.000000	-10.000000	0.050000	-13.050000	1100.000000	1023.000000	1023.000000	2046.000000
35.939999	0.140837	83.234940	22.605820	18.966230	21.765003	19.897886	0.000000	-10.000000	0.058333	-13.250000	1092.500000	1023.000000	1023.000000	2046.000000
35.959999	0.140506	83.038826	21.913204	19.529716	21.931339	19.664564	0.000000	-10.000000	0.058333	-13.733334	1083.500000	1023.000000	1023.000000	2046.000000
35.980000	0.139142	82.233154	21.480621	19.545557	21.391676	19.815296	0.000000	-10.000000	0.075000	-14.483334	1072.833374	1023.000000	1023.000000	2046.000000
36.000000	0.137101	81.026978	20.899586	19.973282	21.089491	19.064615	0.000000	-10.000000	0.100000	-15.583333	1068.000000	1023.000000	1023.000000	2046.000000
36.020000	0.136614	80.738579	20.428009	20.084267	21.084724	19.141579	0.000000	-10.000000	0.150000	-16.600000	1062.833374	1023.000000	1023.000000	2046.000000
36.040001	0.134316	79.380661	20.141205	20.060129	20.416073	18.763256	0.000000	-10.000000	0.200000	-18.116667	1057.333374	1023.000000	1023.000000	2046.000000
36.060001	0.132674	78.410316	19.736898	20.135641	20.328558	18.209217	0.000000	-10.000000	0.266667	-19.900000	1051.166626	1023.000000	1023.000000	2046.000000
36.080002	0.131757	77.868484	19.619734	19.633615	20.088379	18.526754	0.000000	-10.000000	0.333333	-21.966667	1044.333374	1023.000000	1023.000000	2046.000000
36.099998	0.129398	76.474045	19.488436	19.479389	19.462725	18.043491	0.000000	-10.000000	0.400000	-24.016666	1036.833374	1023.000000	1023.000000	2046.000000
36.119999	0.127681	75.459694	19.049417	19.427582	19.356915	17.625782	0.000000	-10.000000	0.458333	-25.783333	1028.833374	1023.000000	1023.000000	2046.000000
36.139999	0.125809	74.352829	18.760302	18.957481	18.869610	17.765440	0.000000	-10.000000	0.533333	-27.283333	1020.333313	1023.000000	1023.000000	2046.000000
36.160000	0.123004	72.695190	18.512543	18.978996	18.297300	16.906347	0.000000	-10.000000	0.600000	-28.833334	1011.166687	1023.000000	1023.000000	2046.000000
36.180000	0.121093	71.565788	18.137102	18.777048	18.097282	16.554350	0.000000	-10.000000	0.683333	-30.533335	1001.500000	1023.000000	1023.000000	2046.000000
36.200001	0.118352	69.946007	18.075523	18.087568	17.309795	16.473118	0.000000	-10.000000	0.766667	-32.466667	991.333313	1023.000000	1023.000000	2046.000000
36.220001	0.115153	68.055573	17.837458	17.881308	16.717375	15.619435	0.000000	-10.000000	0.883333	-34.333336	980.666687	1023.000000	1023.000000	2046.000000
36.240002	0.113011	66.789589	17.426023	17.446079	16.469259	15.448224	0.000000	-10.000000	0.991667	-36.233334	969.333313	1023.000000	1023.000000	2046.000000
36.259998	0.110297	65.185684	17.319740	16.942924	15.651906	15.271115	0.000000	-10.000000	1.108333	-38.250000	957.166687	1023.000000	1023.000000	2046.000000
36.279999	0.107904	63.771015	16.950367	16.949778	15.259023	14.611848	0.000000	-10.000000	1.208333	-40.316669	944.500000	1023.000000	1023.000000	2046.000000
36.299999	0.106439	62.905201	16.604839	16.627302	15.018487	14.654571	0.000000	-10.000000	1.291667	-41.683334	931.166687	1023.000000	1023.000000	2046.000000
36.320000	0.103982	61.453102	16.450256	16.348541	14.351566	14.302737	0.000000	-10.000000	1.333333	-42.916668	917.333313	1023.000000	1023.000000	2046.000000
36.340000	0.101704	60.107063	16.028250	16.218079	14.083441	13.777293	0.000000	-10.000000	1.366667	-43.233334	903.000000	1023.000000	1023.000000	2046.000000
36.360001	0.100008	59.104855	15.634676	15.806773	13.825246	13.838160	0.000000	-10.000000	1.408333	-44.133335	888.333313	1023.000000	1023.000000	2046.000000
36.380001	0.097553	57.653820	15.391307	15.686432	13.238140	13.337941	0.000000	-10.000000	1.466667	-44.366665	873.666687	1023.000000	1023.000000	2046.000000
36.400002	0.095293	56.318199	15.033346	15.506651	12.771976	13.006226	0.000000	-10.000000	1.525000	-45.349998	858.833313	1023.000000	1023.000000	2046.000000
36.419998	0.093911	55.501495	14.541368	15.284409	12.373226	13.302491	0.000000	-10.000000	1.566667	-45.900002	843.833313	1023.000000	1023.000000	2046.000000
36.439999	0.091364	53.995975	14.279192	15.044697	11.773627	12.898460	0.000000	-10.000000	1.600000	-46.516666	828.500000	1023.000000	1023.000000	2046.000000
36.459999	0.088842	52.505886	13.832054	14.568514	11.645878	12.459438	0.000000	-10.000000	1.625000	-46.666668	812.833313	1023.000000	1023.000000	2046.000000
36.480000	0.086973	51.401104	13.812290	13.641781	11.278235	12.668798	0.000000	-10.000000	1.641667	-46.866669	797.333313	1023.000000	1023.000000	2046.000000
36.500000	0.084642	50.023430	13.555718	13.434436	10.885763	12.147513	0.000000	-10.000000	1.641667	-46.816666	781.666687	1023.000000	1023.000000	2046.000000
36.520000	0.082765	48.914375	12.850524	13.456445	10.825174	11.782232	0.000000	-10.000000	1.616667	-46.799999	766.166687	1023.000000	1023.000000	2046.000000
36.540001	0.081288	48.041130	12.546890	13.390426	10.343796	11.760018	0.000000	-10.000000	1.591667	-46.533333	750.500000	1023.000000	1023.000000	2046.000000
36.560001	0.079611	47.050274	12.038455	13.828973	10.045965	11.136882	0.000000	-10.000000	1.566667	-46.200001	735.000000	1023.000000	1023.000000	2046.000000
36.580002	0.078634	46.472553	11.488453	13.904267	9.982183	11.097651	0.000000	-10.000000	1.533333	-45.700001	719.500000	1023.000000	1023.000000	2046.000000
36.599998	0.077439	45.766388	11.321325	13.833825	9.548585	11.062653	0.000000	-10.000000	1.491667	-45.316666	704.166687	1023.000000	1023.000000	2046.000000
36.619999	0.075450	44.591240	10.842857	13.967959	9.309260	10.471164	0.000000	-10.000000	1.450000	-44.783333	689.000000	1023.000000	1023.000000	2046.000000
36.639999	0.073966	43.713638	10.590944	13.595269	9.016948	10.510476	0.000000	-10.000000	1.416667	-44.283333	674.166687	1023.000000	1023.000000	2046.000000
36.660000	0.071720	42.386513	10.408120	13.359139	8.659912	9.959341	0.000000	-10.000000	1.400000	-44.000000	659.333313	1023.000000	1023.000000	2046.000000
36.680000	0.069633	41.152912	10.059525	12.859782	8.581485	9.652118	0.000000	-10.000000	1.383333	-43.799999	644.666687	1023.000000	1023.000000	2046.000000
36.700001	0.068186	40.297909	10.182044	12.181794	8.174438	9.759632	0.000000	-10.000000	1.358333	-43.533333	630.000000	1023.000000	1023.000000	2046.000000
36.720001	0.066035	39.026958	9.970810	11.992284	7.844695	9.219169	0.000000	-10.000000	1.316667	-42.583336	615.666687	1023.000000	1023.000000	2046.000000
36.740002	0.064368	38.041489	9.568811	11.679105	7.742635	9.050937	0.000000	-10.000000	1.283333	-41.883335	601.500000	1023.000000	1023.000000	2046.000000
36.759998	0.062861	37.150772	9.541488	11.340323	7.350399	8.918564	0.000000	-10.000000	1.250000	-41.133335	587.500000	1023.000000	1023.000000	2046.000000
36.779999	0.060254	35.610271	9.120378	11.163369	7.016869	8.309656	0.000000	-10.000000	1.216667	-40.833336	573.666687	1023.000000	1023.000000	2046.000000
36.799999	0.058704	34.694111	8.845293	10.669561	6.850335	8.328922	0.000000	-10.000000	1.175000	-40.566669	560.000000	1023.000000	1023.000000	2046.000000
36.820000	0.057091	33.740555	8.872617	10.292422	6.415665	8.159850	0.000000	-10.000000	1.158333	-40.200001	546.500000	1023.000000	1023.000000	2046.000000
36.840000	0.054653	32.300102	8.484756	9.833154	6.176610	7.805582	0.000000	-10.000000	1.150000	-39.900002	533.000000	1023.000000	1023.000000	2046.000000
36.860001	0.053194	31.437664	8.336535	9.331161	5.939463	7.830504	0.000000	-10.000000	1.150000	-39.450001	519.666687	1023.000000	1023.000000	2046.000000
36.880001	0.051597	30.494068	8.210340	9.034714	5.672230	7.576784	0.000000	-10.000000	1.150000	-39.333332	506.500000	1023.000000	1023.000000	2046.000000
36.900002	0.049338	29.158535	7.793498	8.795693	5.430552	7.138793	0.000000	-10.000000	1.108333	-38.750000	493.500000	1023.000000	1023.000000	2046.000000
36.919998	0.047962	28.345478	7.529308	8.511431	5.277888	7.026850	0.000000	-10.000000	1.066667	-38.600002	480.666656	1023.000000	1023.000000	2046.000000
36.939999	0.046645	27.567333	7.397850	8.349415	5.038519	6.781549	0.000000	-10.000000	1.025000	-38.433334	467.833344	1023.000000	1023.000000	2046.000000
36.959999	0.044063	26.041031	6.786934	7.977485	4.853830	6.422782	0.000000	-10.000000	1.025000	-38.450001	455.000000	1023.000000	1023.000000	2046.000000
36.980000	0.043080	25.460466	6.664719	7.765478	4.663783	6.366487	0.000000	-10.000000	1.025000	-38.033337	442.000000	1023.000000	1023.000000	2046.000000
37.000000	0.040947	24.199831	6.304655	7.544179	4.294662	6.056334	0.000000	-10.000000	1.025000	-37.550003	429.333344	1023.000000	1023.000000	2046.000000
37.020000	0.039101	23.108727	5.771947	7.369466	3.944961	6.022352	0.000000	-10.000000	1.016667	-37.183334	416.666656	1023.000000	1023.000000	2046.000000
37.040001	0.038322	22.648502	5.523680	7.232212	3.724597	6.168014	0.000000	-10.000000	0.991667	-36.866669	404.333344	1023.000000	1023.000000	2046.000000
37.060001	0.035557	21.014250	5.089943	6.700675	3.449041	5.774591	0.000000	-10.000000	0.958333	-36.466667	392.000000	1023.000000	1023.000000	2046.000000
37.080002	0.033948	20.063032	5.081548	5.895901	3.317972	5.767612	0.000000	-10.000000	0.933333	-36.200001	380.000000	1023.000000	1023.000000	2046.000000
37.099998	0.032503	19.209202	4.987815	5.483344	3.162380	5.575664	0.000000	-10.000000	0.925000	-36.033333	368.000000	1023.000000	1023.000000	2046.000000
37.119999	0.030131	17.807596	4.360600	5.325652	2.985093	5.136251	0.000000	-10.000000	0.916667	-36.016666	356.000000	1023.000000	1023.000000	2046.000000
37.139999	0.029709	17.558054	4.113951	5.484236	2.861409	5.098459	0.000000	-10.000000	0.908333	-35.583336	344.000000	1023.000000	1023.000000	2046.000000
37.160000	0.028296	16.723137	3.596658	5.942115	2.544838	4.639525	0.000000	-10.000000	0.883333	-35.183334	332.000000	1023.000000	1023.000000	2046.000000
37.180000	0.027663	16.348694	3.161578	6.241617	2.449647	4.495851	0.000000	-10.000000	0.875000	-34.500000	320.166656	1023.000000	1023.000000	2046.000000
37.200001	0.027698	16.369717	2.977777	6.571512	2.361262	4.459167	0.000000	-10.000000	0.858333	-34.233334	308.500000	1023.000000	1023.000000	2046.000000
37.220001	0.025648	15.157761	2.439188	6.541350	2.000227	4.176995	0.000000	-10.000000	0.858333	-33.966667	297.166656	1023.000000	1023.000000	2046.000000
37.240002	0.024916	14.725452	2.281779	6.531781	1.879142	4.032751	0.000000	-10.000000	0.816667	-33.850002	285.833344	1023.000000	1023.000000	2046.000000
37.259998	0.023599	13.946785	1.996819	6.477714	1.700555	3.771698	0.000000	-10.000000	0.783333	-33.583332	274.666656	1023.000000	1023.000000	2046.000000
37.279999	0.020708	12.238372	1.596903	5.988163	1.266534	3.386771	0.000000	-10.000000	0.750000	-33.299999	263.500000	1023.000000	1023.000000	2046.000000
37.299999	0.019988	11.812688	1.663994	5.695809	1.194469	3.258415	0.000000	-10.000000	0.750000	-32.883331	252.500000	1023.000000	1023.000000	2046.000000
37.320000	0.018745	11.078368	1.613528	5.412928	0.910801	3.141111	0.000000	-10.000000	0.741667	-32.500000	241.500000	1023.000000	1023.000000	2046.000000
37.340000	0.015980	9.444424	1.304971	5.078220	0.373203	2.688029	0.000000	-10.000000	0.733333	-31.883333	230.500000	1023.000000	1023.000000	2046.000000
37.360001	0.015462	9.137932	1.295978	4.940290	0.329825	2.571839	0.000000	-10.000000	0.708333	-31.300001	219.833328	1023.000000	1023.000000	2046.000000
37.380001	0.013541	8.002895	1.094339	4.663809	-0.049006	2.293753	0.000000	-10.000000	0.683333	-30.633333	209.500000	1023.000000	1023.000000	2046.000000
37.400002	0.011100	6.559926	0.830354	4.224590	-0.452436	1.957418	0.000000	-10.000000	0.641667	-30.033333	199.500000	1023.000000	1023.000000	2046.000000
37.419998	0.010735	6.344165	0.923595	3.926542	-0.547034	2.041062	0.000000	-10.000000	0.616667	-29.916666	189.500000	1023.000000	1023.000000	2046.000000
37.439999	0.008120	4.798657	0.649954	3.418265	-1.074157	1.804596	0.000000	-10.000000	0.591667	-29.483334	179.500000	1023.000000	1023.000000	2046.000000
37.459999	0.007362	4.350896	0.682805	3.168491	-1.112282	1.611882	0.000000	-10.000000	0.583333	-29.350000	169.500000	1023.000000	1023.000000	2046.000000
37.480000	0.005598	3.308486	0.485756	2.727064	-1.510503	1.606169	0.000000	-10.000000	0.575000	-28.783333	159.500000	1023.000000	1023.000000	2046.000000
37.500000	0.003493	2.064499	0.249914	2.426161	-1.760445	1.148868	0.000000	-10.000000	0.566667	-28.466667	149.833328	1023.000000	1023.000000	2046.000000
37.520000	0.003144	1.857993	0.171878	2.106636	-1.665256	1.244736	0.000000	-10.000000	0.541667	-27.966667	140.333328	1023.000000	1023.000000	2046.000000
37.540001	0.000305	0.180145	-0.139649	1.679126	-2.264508	0.905176	0.000000	-10.000000	0.516667	-27.383333	131.166672	1023.000000	1023.000000	2046.000000
37.560001	-0.000273	-0.161098	-0.209349	1.613546	-2.205894	0.640599	0.000000	-10.000000	0.491667	-27.049999	122.000000	1023.000000	1023.000000	2046.000000
37.580002	-0.001425	-0.842023	-0.460988	1.256078	-2.390013	0.752901	0.000000	-10.000000	0.483333	-26.650000	113.000000	1023.000000	1023.000000	2046.000000
37.599998	-0.004268	-2.522306	-0.750493	0.773627	-2.908433	0.362994	0.000000	-10.000000	0.466667	-26.516666	104.000000	1023.000000	1023.000000	2046.000000
37.619999	-0.004114	-2.431142	-0.895209	0.796823	-2.640016	0.307259	0.000000	-10.000000	0.458333	-25.983334	95.166664	1023.000000	1023.000000	2046.000000
37.639999	-0.005753	-3.400278	-1.209005	0.493101	-3.025348	0.340975	0.000000	-10.000000	0.450000	-25.650002	86.500000	1023.000000	1023.000000	2046.000000
37.660000	-0.008615	-5.091437	-1.552346	0.044925	-3.772686	0.188670	0.000000	-10.000000	0.450000	-25.016668	78.000000	1023.000000	1023.000000	2046.000000
37.680000	-0.008791	-5.195709	-1.896766	0.215576	-3.648104	0.133585	0.000000	-10.000000	0.441667	-24.733334	69.500000	1023.000000	1023.000000	2046.000000
37.700001	-0.009730	-5.750278	-2.182120	-0.283422	-3.663120	0.378384	0.000000	-10.000000	0.416667	-24.300001	61.166668	1023.000000	1023.000000	2046.000000
37.720001	-0.012736	-7.526986	-2.301901	-1.138154	-4.229071	0.142140	0.000000	-10.000000	0.400000	-24.233334	53.000000	1023.000000	1023.000000	2046.000000
37.740002	-0.013146	-7.769472	-2.310929	-1.333328	-3.940352	-0.184862	0.000000	-10.000000	0.375000	-24.049999	45.000000	1023.000000	1023.000000	2046.000000
37.759998	-0.013323	-7.874148	-2.584794	-1.512434	-3.825052	0.048132	0.000000	-10.000000	0.358333	-23.766666	37.000000	1023.000000	1023.000000	2046.000000
37.779999	-0.015945	-9.423678	-3.035190	-1.408523	-4.459968	-0.519997	0.000000	-10.000000	0.325000	-23.049999	29.000000	1023.000000	1023.000000	2046.000000
37.799999	-0.015552	-9.191454	-3.390614	-0.620764	-4.212811	-0.967265	0.000000	-10.000000	0.308333	-22.049999	21.333334	1023.000000	1023.000000	2046.000000
37.820000	-0.015473	-9.144699	-3.793964	-0.434835	-4.277867	-0.638033	0.000000	-10.000000	0.300000	-21.233334	14.000000	1023.000000	1023.000000	2046.000000
37.840000	-0.017810	-10.525470	-4.150779	-0.331253	-4.954241	-1.089197	0.000000	-10.000000	0.283333	-20.583334	7.166667	1023.000000	1023.000000	2046.000000
37.860001	-0.016941	-10.011955	-4.462248	0.011597	-4.499963	-1.061341	0.000000	-10.000000	0.266667	-20.183334	0.666667	1023.000000	1023.000000	2046.000000
37.880001	-0.018127	-10.713243	-4.846010	-0.151027	-4.802709	-0.913498	0.000000	-10.000000	0.233333	-19.766666	-5.833333	1023.000000	1023.000000	2046.000000
37.900002	-0.020795	-12.290129	-5.131660	-0.311211	-5.364372	-1.482885	0.000000	-10.000000	0.216667	-19.266666	-12.166667	1023.000000	1023.000000	2046.000000
37.919998	-0.020738	-12.256162	-5.286170	-0.276387	-4.991090	-1.702515	0.000000	-10.000000	0.200000	-18.750000	-18.666666	1023.000000	1023.000000	2046.000000
37.939999	-0.022006	-13.005374	-5.376342	-0.860810	-5.328637	-1.439586	0.000000	-10.000000	0.191667	-18.083334	-25.000000	1023.000000	1023.000000	2046.000000
37.959999	-0.024213	-14.309616	-5.443132	-1.021025	-5.731455	-2.114004	0.000000	-10.000000	0.175000	-17.483334	-31.000000	1023.000000	1023.000000	2046.000000
37.980000	-0.023431	-13.847699	-5.588921	-1.117018	-5.252718	-1.889043	0.000000	-10.000000	0.150000	-16.583334	-36.833332	1023.000000	1023.000000	2046.000000
38.000000	-0.025699	-15.188053	-5.643971	-1.499958	-5.940956	-2.103167	0.000000	-10.000000	0.116667	-15.600000	-42.166668	1023.000000	1023.000000	2046.000000
38.020000	-0.026708	-15.784160	-5.622520	-1.437432	-5.946095	-2.778113	0.000000	-10.000000	0.083333	-14.283334	-47.500000	1023.000000	1023.000000	2046.000000
38.040001	-0.025997	-15.364131	-5.675065	-1.733467	-5.585426	-2.370173	0.000000	-10.000000	0.058333	-13.333334	-52.333332	1023.000000	1023.000000	2046.000000
38.060001	-0.028316	-16.734564	-5.586323	-2.190495	-6.412114	-2.545631	0.000000	-10.000000	0.050000	-12.500000	-56.833332	1023.000000	1023.000000	2046.000000
38.080002	-0.028673	-16.945616	-5.485116	-2.163395	-6.322526	-2.974578	0.000000	-10.000000	0.033333	-12.133333	-61.000000	1023.000000	1023.000000	2046.000000
38.099998	-0.028110	-16.612837	-5.584289	-2.597664	-6.020102	-2.410783	0.000000	-10.000000	0.025000	-11.716667	-65.000000	1023.000000	1023.000000	2046.000000
38.119999	-0.030693	-18.139822	-5.484468	-2.978235	-6.878905	-2.798215	0.000000	-10.000000	0.008333	-11.450000	-69.000000	1023.000000	1023.000000	2046.000000
38.139999	-0.030131	-17.807310	-5.540463	-2.827478	-6.358059	-3.081309	0.000000	-10.000000	0.008333	-11.133333	-72.833336	1023.000000	1023.000000	2046.000000
38.160000	-0.030540	-18.049070	-5.701128	-3.374723	-6.388590	-2.584629	0.000000	-10.000000	0.000000	-10.900001	-76.500000	1023.000000	1023.000000	2046.000000
38.180000	-0.032880	-19.432285	-5.592174	-3.549859	-7.118123	-3.172129	0.000000	-10.000000	0.000000	-10.533334	-80.166664	1023.000000	1023.000000	2046.000000
38.200001	-0.032053	-18.943544	-5.633981	-3.445455	-6.548171	-3.315938	0.000000	-10.000000	0.000000	-10.166667	-83.666664	1023.000000	1023.000000	2046.000000
38.220001	-0.032684	-19.316282	-5.767094	-3.968242	-6.680634	-2.900313	0.000000	-10.000000	0.000000	-9.866667	-87.166664	1023.000000	1023.000000	2046.000000
38.240002	-0.034600	-20.448540	-5.618130	-4.006980	-7.257423	-3.566006	0.000000	-10.000000	0.000000	-9.616667	-90.333336	1023.000000	1023.000000	2046.000000
38.259998	-0.033127	-19.578249	-5.739936	-3.969506	-6.527680	-3.341126	0.000000	-10.000000	0.000000	-9.416667	-93.666664	1023.000000	1023.000000	2046.000000
38.279999	-0.034676	-20.493662	-5.788147	-4.419264	-7.104027	-3.182225	0.000000	-10.000000	0.000000	-9.250000	-96.833336	1023.000000	1023.000000	2046.000000
38.299999	-0.036050	-21.305441	-5.730963	-4.443813	-7.389397	-3.741268	0.000000	-10.000000	0.000000	-9.116667	-100.000000	1023.000000	1023.000000	2046.000000
38.320000	-0.034589	-20.442314	-5.932652	-4.571344	-6.790807	-3.147512	0.000000	-10.000000	0.000000	-8.933333	-103.000000	1023.000000	1023.000000	2046.000000
38.340000	-0.036628	-21.647160	-5.953022	-4.734441	-7.580143	-3.379552	0.000000	-10.000000	0.000000	-8.566667	-106.000000	1023.000000	1023.000000	2046.000000
38.360001	-0.036552	-21.602404	-6.214235	-4.491597	-7.226192	-3.670381	0.000000	-10.000000	0.000000	-7.983334	-108.833336	1023.000000	1023.000000	2046.000000
38.380001	-0.036908	-21.812460	-6.583705	-4.872215	-7.456376	-2.900165	0.000000	-10.000000	-0.016667	-7.333333	-111.500000	1023.000000	1023.000000	2046.000000
38.400002	-0.038105	-22.520250	-6.596955	-4.772493	-7.688288	-3.462514	0.000000	-10.000000	-0.025000	-6.833333	-114.000000	1023.000000	1023.000000	2046.000000
38.419998	-0.036879	-21.795439	-6.694440	-5.243572	-7.058063	-2.799362	0.000000	-10.000000	-0.041667	-6.750000	-116.333336	1023.000000	1023.000000	2046.000000
38.439999	-0.038767	-22.911404	-6.342927	-5.631361	-7.806684	-3.130434	0.000000	-10.000000	-0.041667	-6.816667	-118.500000	1023.000000	1023.000000	2046.000000
38.459999	-0.037293	-22.039942	-6.492466	-5.097721	-7.015940	-3.433815	0.000000	-10.000000	-0.050000	-6.550000	-120.833336	1023.000000	1023.000000	2046.000000
38.480000	-0.037245	-22.011944	-6.680871	-4.971074	-7.226523	-3.133474	0.000000	-10.000000	-0.066667	-4.333333	-123.000000	1023.000000	1023.000000	2046.000000
38.500000	-0.036732	-21.708746	-6.774545	-3.936965	-7.224030	-3.773206	0.000000	-10.000000	-0.083333	-0.933333	-124.500000	1023.000000	1023.000000	2046.000000
38.520000	-0.034232	-20.230988	-7.144556	-3.431726	-6.602096	-3.052610	0.000000	-10.000000	-0.125000	3.150000	-125.000000	1023.000000	1023.000000	2046.000000
38.540001	-0.034336	-20.292673	-6.968431	-3.052109	-7.194441	-3.077694	0.000000	-10.000000	-0.166667	6.950000	-125.000000	1023.000000	1023.000000	2046.000000
38.560001	-0.031088	-18.372894	-7.199621	-2.328277	-6.042520	-2.802476	0.000000	-10.000000	-0.233333	10.633333	-125.000000	1023.000000	1023.000000	2046.000000
38.580002	-0.030620	-18.096310	-7.085319	-2.452444	-6.335183	-2.223363	0.000000	-10.000000	-0.300000	14.316668	-125.000000	1023.000000	1023.000000	2046.000000
38.599998	-0.029225	-17.271883	-7.014296	-1.918432	-5.846479	-2.492676	0.000000	-10.000000	-0.350000	17.300001	-125.000000	1023.000000	1023.000000	2046.000000
38.619999	-0.026640	-15.744497	-7.003848	-1.996832	-5.054088	-1.689730	0.000000	-10.000000	-0.416667	19.800001	-99.833336	1023.000000	1023.000000	2046.000000
38.639999	-0.026529	-15.678850	-6.412727	-2.126196	-5.540221	-1.599706	0.000000	-10.000000	-0.508333	22.983334	-46.333332	1023.000000	1023.000000	2046.000000
38.660000	-0.023081	-13.640994	-6.299650	-1.766959	-4.338452	-1.235934	0.000000	-10.000000	-0.600000	25.299999	7.166667	1023.000000	1023.000000	2046.000000
38.680000	-0.021993	-12.997756	-5.903227	-2.093789	-4.494883	-0.505859	0.000000	-10.000000	-0.683333	27.916666	38.333332	1023.000000	1023.000000	2046.000000
38.700001	-0.019968	-11.800985	-5.441007	-1.679200	-4.049713	-0.631065	0.000000	-10.000000	-0.725000	29.366667	44.333332	1023.000000	1023.000000	2046.000000
38.720001	-0.016407	-9.696684	-5.246880	-1.689066	-2.989123	0.228385	0.000000	-10.000000	-0.783333	31.233334	53.666668	1023.000000	1023.000000	2046.000000
38.740002	-0.015549	-9.189637	-4.460907	-1.966639	-3.344190	0.582098	0.000000	-10.000000	-0.825000	32.716667	63.833332	1023.000000	1023.000000	2046.000000
38.759998	-0.012636	-7.467876	-4.037985	-1.663764	-2.421352	0.655225	0.000000	-10.000000	-0.891667	33.783333	74.666664	1023.000000	1023.000000	2046.000000
38.779999	-0.010121	-5.981220	-3.617462	-2.071384	-1.879895	1.587522	0.000000	-10.000000	-0.933333	34.833332	85.833336	1023.000000	1023.000000	2046.000000
38.799999	-0.009105	-5.381078	-2.792696	-2.223980	-2.174509	1.810107	0.000000	-10.000000	-0.958333	35.500000	97.333336	1023.000000	1023.000000	2046.000000
38.820000	-0.005940	-3.510696	-2.342942	-1.891517	-1.232904	1.956667	0.000000	-10.000000	-0.950000	36.283333	109.000000	1023.000000	1023.000000	2046.000000
38.840000	-0.003409	-2.014780	-1.932444	-2.211396	-0.745478	2.874539	0.000000	-10.000000	-0.983333	37.016666	121.000000	1023.000000	1023.000000	2046.000000
38.860001	-0.001987	-1.174373	-1.074321	-2.084958	-0.952856	2.937762	0.000000	-10.000000	-1.008333	37.666668	133.166672	1023.000000	1023.000000	2046.000000
38.880001	0.001137	0.672249	-0.777219	-1.676980	0.061447	3.065000	0.000000	-10.000000	-1.050000	38.316669	145.500000	1023.000000	1023.000000	2046.000000
38.900002	0.003419	2.020624	-0.407037	-1.896712	0.496818	3.827555	0.000000	-10.000000	-1.058333	38.716667	158.166672	1023.000000	1023.000000	2046.000000
38.919998	0.004864	2.874432	0.392563	-1.752084	0.336666	3.897287	0.000000	-10.000000	-1.066667	38.916668	171.000000	1023.000000	1023.000000	2046.000000
38.939999	0.007855	4.642548	0.767778	-1.306817	1.177346	4.004242	0.000000	-10.000000	-1.075000	38.916668	184.000000	1023.000000	1023.000000	2046.000000
38.959999	0.010403	6.148279	1.023117	-1.434451	1.789178	4.770435	0.000000	-10.000000	-1.083333	38.900002	197.000000	1023.000000	1023.000000	2046.000000
38.980000	0.011773	6.957714	1.785993	-1.366112	1.584921	4.952911	0.000000	-10.000000	-1.100000	39.200001	210.000000	1023.000000	1023.000000	2046.000000
39.000000	0.014340	8.474764	2.369673	-1.055176	2.123047	5.037219	0.000000	-10.000000	-1.100000	39.350002	223.000000	1023.000000	1023.000000	2046.000000
39.020000	0.017089	10.099613	2.576299	-1.120471	2.817628	5.826158	0.000000	-10.000000	-1.091667	39.416668	236.166672	1023.000000	1023.000000	2046.000000
39.040001	0.018965	11.208175	3.249731	-0.795195	2.785116	5.968522	0.000000	-10.000000	-1.091667	39.299999	249.333328	1023.000000	1023.000000	2046.000000
39.060001	0.021721	12.837387	3.518290	-0.336024	3.496024	6.159096	0.000000	-10.000000	-1.075000	39.233334	262.500000	1023.000000	1023.000000	2046.000000
39.080002	0.023761	14.043022	3.479267	-0.287181	3.879961	6.970974	0.000000	-10.000000	-1.083333	39.216667	275.500000	1023.000000	1023.000000	2046.000000
39.099998	0.025451	15.041680	4.001607	0.161012	3.733151	7.145909	0.000000	-10.000000	-1.066667	38.883335	288.500000	1023.000000	1023.000000	2046.000000
39.119999	0.028147	16.634602	4.250876	0.588950	4.563650	7.231125	0.000000	-10.000000	-1.050000	38.416668	301.500000	1023.000000	1023.000000	2046.000000
39.139999	0.030115	17.797808	4.671342	0.255172	5.062284	7.809010	0.000000	-10.000000	-1.025000	38.099998	314.500000	1023.000000	1023.000000	2046.000000
39.160000	0.032000	18.912064	5.450197	0.575080	5.047292	7.839494	0.000000	-10.000000	-1.000000	37.900002	327.333344	1023.000000	1023.000000	2046.000000
39.180000	0.034406	20.334064	5.529246	1.375702	5.630429	7.798688	0.000000	-10.000000	-0.991667	37.916668	340.166656	1023.000000	1023.000000	2046.000000
39.200001	0.036440	21.535980	5.279882	2.083881	6.087479	8.084738	0.000000	-10.000000	-0.950000	37.433334	352.666656	1023.000000	1023.000000	2046.000000
39.220001	0.037855	22.372087	5.370186	2.726907	5.974379	8.300614	0.000000	-10.000000	-0.933333	37.100002	365.333344	1023.000000	1023.000000	2046.000000
39.240002	0.039792	23.517071	5.436610	3.617460	6.214966	8.248035	0.000000	-10.000000	-0.908333	36.766666	377.666656	1023.000000	1023.000000	2046.000000
39.259998	0.041803	24.705820	5.179519	4.130509	6.789767	8.606025	0.000000	-10.000000	-0.908333	36.566666	390.000000	1023.000000	1023.000000	2046.000000
39.279999	0.043133	25.491690	5.268919	4.439649	6.768797	9.014326	0.000000	-10.000000	-0.900000	36.266666	402.000000	1023.000000	1023.000000	2046.000000
39.299999	0.044929	26.552975	5.580977	5.236570	6.785133	8.950294	0.000000	-10.000000	-0.900000	35.816666	414.166656	1023.000000	1023.000000	2046.000000
39.320000	0.046664	27.578390	5.358759	5.766124	7.420008	9.033499	0.000000	-10.000000	-0.891667	35.400002	426.166656	1023.000000	1023.000000	2046.000000
39.340000	0.048325	28.560152	5.569086	5.652206	7.658854	9.680005	0.000000	-10.000000	-0.883333	35.116669	438.166656	1023.000000	1023.000000	2046.000000
39.360001	0.050518	29.856157	6.315831	6.006576	7.599490	9.934259	0.000000	-10.000000	-0.875000	35.150002	450.000000	1023.000000	1023.000000	2046.000000
39.380001	0.052630	31.104332	6.474410	6.429034	8.203349	9.997540	0.000000	-10.000000	-0.875000	35.316666	461.833344	1023.000000	1023.000000	2046.000000
39.400002	0.054437	32.172466	6.629832	6.381101	8.691862	10.469670	0.000000	-10.000000	-0.866667	35.283333	473.500000	1023.000000	1023.000000	2046.000000
39.419998	0.056761	33.545738	7.541340	6.431206	8.765731	10.807459	0.000000	-10.000000	-0.858333	35.033333	485.166656	1023.000000	1023.000000	2046.000000
39.439999	0.059194	34.983547	8.226274	6.712223	9.207224	10.837828	0.000000	-10.000000	-0.841667	34.733334	497.000000	1023.000000	1023.000000	2046.000000
39.459999	0.061496	36.344360	8.630419	6.633699	9.865376	11.214868	0.000000	-10.000000	-0.841667	34.516666	508.666656	1023.000000	1023.000000	2046.000000
39.480000	0.063861	37.741924	9.595852	6.359223	9.955049	11.831803	0.000000	-10.000000	-0.833333	34.616669	520.333313	1023.000000	1023.000000	2046.000000
39.500000	0.066117	39.075150	10.430608	6.566669	10.170025	11.907845	0.000000	-10.000000	-0.833333	34.200001	531.666687	1023.000000	1023.000000	2046.000000
39.520000	0.067953	40.160080	10.692842	6.690134	10.769626	12.007478	0.000000	-10.000000	-0.825000	34.116669	543.333313	1023.000000	1023.000000	2046.000000
39.540001	0.070000	41.370056	11.297078	6.427941	10.986657	12.658379	0.000000	-10.000000	-0.808333	33.683334	554.666687	1023.000000	1023.000000	2046.000000
39.560001	0.072265	42.708828	12.115508	6.740222	11.077284	12.775813	0.000000	-10.000000	-0.791667	33.333332	566.000000	1023.000000	1023.000000	2046.000000
39.580002	0.073733	43.576199	12.398958	6.970209	11.469854	12.737176	0.000000	-10.000000	-0.775000	32.783333	573.333313	1023.000000	1023.000000	2046.000000
39.599998	0.075643	44.704899	12.667644	7.012558	12.004034	13.020665	0.000000	-10.000000	-0.766667	32.416668	584.333313	1023.000000	1023.000000	2046.000000
39.619999	0.077738	45.943348	13.387898	7.062943	12.052024	13.440481	0.000000	-10.000000	-0.741667	32.099998	595.333313	1023.000000	1023.000000	2046.000000
39.639999	0.078880	46.618263	13.720193	7.417848	12.216138	13.264086	0.000000	-10.000000	-0.708333	31.666668	609.833313	1023.000000	1023.000000	2046.000000
39.660000	0.079930	47.238369	13.761960	7.539887	12.636586	13.299935	0.000000	-10.000000	-0.658333	30.916666	620.666687	1023.000000	1023.000000	2046.000000
39.680000	0.081553	48.197861	14.245013	7.331705	12.712695	13.908445	0.000000	-10.000000	-0.608333	29.866667	631.166687	1023.000000	1023.000000	2046.000000
39.700001	0.082521	48.769760	14.854758	7.548406	12.460286	13.906308	0.000000	-10.000000	-0.550000	28.533333	641.500000	1023.000000	1023.000000	2046.000000
39.720001	0.083006	49.056679	14.655352	7.954375	12.850595	13.596356	0.000000	-10.000000	-0.483333	26.850000	651.166687	1023.000000	1023.000000	2046.000000
39.740002	0.083966	49.624107	14.768480	7.662989	13.025272	14.167366	0.000000	-10.000000	-0.425000	25.200001	660.333313	1023.000000	1023.000000	2046.000000
39.759998	0.084891	50.170414	14.905474	8.016566	12.765622	14.482752	0.000000	-10.000000	-0.350000	23.000000	668.833313	1023.000000	1023.000000	2046.000000
39.779999	0.085103	50.295872	14.749523	8.717097	12.638545	14.190707	0.000000	-10.000000	-0.291667	20.549999	676.833313	1023.000000	1023.000000	2046.000000
39.799999	0.084756	50.090870	14.300445	8.942514	12.994052	13.853860	0.000000	-10.000000	-0.233333	17.816666	684.333313	1023.000000	1023.000000	2046.000000
39.820000	0.085376	50.457344	14.725153	8.362230	13.009496	14.360464	0.000000	-10.000000	-0.183333	15.116667	690.833313	1023.000000	1023.000000	2046.000000
39.840000	0.085561	50.566299	15.170788	8.595893	12.694572	14.105046	0.000000	-10.000000	-0.141667	12.133333	696.333313	1023.000000	1023.000000	2046.000000
39.860001	0.084508	49.944477	14.488042	9.165916	12.906104	13.384416	0.000000	-10.000000	-0.083333	9.216667	700.666687	1023.000000	1023.000000	2046.000000
39.880001	0.084702	50.059093	14.106006	9.464102	12.751875	13.737110	0.000000	-10.000000	-0.058333	5.700000	704.333313	1023.000000	1023.000000	2046.000000
39.900002	0.083995	49.641228	13.865041	10.226212	12.086296	13.463679	0.000000	-10.000000	-0.025000	1.516667	707.000000	1023.000000	1023.000000	2046.000000
39.919998	0.082155	48.553432	12.883886	10.948050	12.107036	12.614458	0.000000	-10.000000	-0.016667	-2.450000	708.500000	1023.000000	1023.000000	2046.000000
39.939999	0.082194	48.576431	12.450834	10.940905	12.106480	13.078214	0.000000	-10.000000	0.016667	-6.333333	709.000000	1023.000000	1023.000000	2046.000000
39.959999	0.081470	48.148937	12.445750	11.333612	11.431822	12.937754	0.000000	-10.000000	0.033333	-9.100000	709.000000	1023.000000	1023.000000	2046.000000
39.980000	0.079039	46.712189	11.758143	11.781123	11.136662	12.036259	0.000000	-10.000000	0.050000	-11.566667	709.000000	1023.000000	1023.000000	2046.000000
40.000000	0.078347	46.302929	11.228857	11.685493	11.281615	12.106965	0.000000	-10.000000	0.075000	-13.116667	709.000000	1023.000000	1023.000000	2046.000000
40.020000	0.077882	46.028515	11.440825	11.491829	10.763545	12.332315	0.000000	-10.000000	0.116667	-14.500000	705.500000	1023.000000	1023.000000	2046.000000
40.040001	0.075696	44.736465	11.161491	11.606482	10.420488	11.548003	0.000000	-10.000000	0.158333	-15.966666	697.000000	1023.000000	1023.000000	2046.000000
40.060001	0.075238	44.465504	10.825323	11.469587	10.646990	11.523605	0.000000	-10.000000	0.175000	-17.150000	686.500000	1023.000000	1023.000000	2046.000000
40.080002	0.074923	44.279388	11.124052	11.217119	10.154744	11.783471	0.000000	-10.000000	0.191667	-17.866667	677.500000	1023.000000	1023.000000	2046.000000
40.099998	0.072403	42.790218	10.859757	11.282787	9.800202	10.847473	0.000000	-10.000000	0.200000	-18.516666	671.500000	1023.000000	1023.000000	2046.000000
40.119999	0.072156	42.644161	10.787150	10.916050	10.051555	10.889404	0.000000	-10.000000	0.208333	-18.916668	665.500000	1023.000000	1023.000000	2046.000000
40.139999	0.071637	42.337482	11.213065	10.605516	9.508347	11.010555	0.000000	-10.000000	0.208333	-19.416668	659.333313	1023.000000	1023.000000	2046.000000
40.160000	0.068915	40.728916	10.913414	10.441067	9.205528	10.168906	0.000000	-10.000000	0.233333	-19.683334	653.000000	1023.000000	1023.000000	2046.000000
40.180000	0.068515	40.492172	10.842263	9.771261	9.342177	10.536472	0.000000	-10.000000	0.266667	-20.250000	646.333313	1023.000000	1023.000000	2046.000000
40.200001	0.067313	39.782196	11.260107	9.293187	8.605156	10.623744	0.000000	-10.000000	0.300000	-20.816668	639.500000	1023.000000	1023.000000	2046.000000
40.220001	0.064354	38.033371	10.853783	9.294580	8.304626	9.580382	0.000000	-10.000000	0.316667	-21.500000	632.500000	1023.000000	1023.000000	2046.000000
40.240002	0.063627	37.603279	10.588752	8.871663	8.564331	9.578532	0.000000	-10.000000	0.325000	-22.000000	625.333313	1023.000000	1023.000000	2046.000000
40.259998	0.062627	37.012661	10.899037	8.443293	7.902228	9.768102	0.000000	-10.000000	0.333333	-22.616667	618.000000	1023.000000	1023.000000	2046.000000
40.279999	0.059643	35.248905	10.402306	8.515640	7.677226	8.653735	0.000000	-10.000000	0.341667	-22.983334	610.500000	1023.000000	1023.000000	2046.000000
40.299999	0.059506	35.168194	10.243807	8.056976	7.862067	9.005345	0.000000	-10.000000	0.350000	-23.533333	602.833313	1023.000000	1023.000000	2046.000000
40.320000	0.057730	34.118626	10.444284	7.765089	7.030513	8.878738	0.000000	-10.000000	0.366667	-23.966667	595.000000	1023.000000	1023.000000	2046.000000
40.340000	0.054815	32.395573	9.713595	7.742134	7.067518	7.872325	0.000000	-10.000000	0.400000	-24.433334	587.000000	1023.000000	1023.000000	2046.000000
40.360001	0.054844	32.413101	9.658985	7.179006	7.068858	8.506252	0.000000	-10.000000	0.433333	-24.833334	578.833313	1023.000000	1023.000000	2046.000000
40.380001	0.052456	31.001595	9.671668	7.043385	6.148452	8.138088	0.000000	-10.000000	0.450000	-25.383333	570.500000	1023.000000	1023.000000	2046.000000
40.400002	0.049350	29.165771	8.862334	7.023139	5.911529	7.368770	0.000000	-10.000000	0.458333	-25.933334	562.000000	1023.000000	1023.000000	2046.000000
40.419998	0.048981	28.947718	8.277753	6.807061	6.050197	7.812707	0.000000	-10.000000	0.466667	-26.566668	553.333313	1023.000000	1023.000000	2046.000000
40.439999	0.047136	27.857239	8.244127	6.375542	5.359985	7.877584	0.000000	-10.000000	0.483333	-27.016666	544.500000	1023.000000	1023.000000	2046.000000
40.459999	0.043450	25.678860	7.799956	6.000056	4.967700	6.911149	0.000000	-10.000000	0.525000	-27.783333	535.500000	1023.000000	1023.000000	2046.000000
40.480000	0.042290	24.993126	7.364131	5.464515	5.308476	6.856004	0.000000	-10.000000	0.558333	-28.450001	526.166687	1023.000000	1023.000000	2046.000000
40.500000	0.041400	24.467356	7.337506	5.036766	4.839564	7.253520	0.000000	-10.000000	0.591667	-29.033333	516.666687	1023.000000	1023.000000	2046.000000
40.520000	0.038421	22.706812	6.763370	5.584791	4.165661	6.192990	0.000000	-10.000000	0.583333	-28.933334	507.000000	1023.000000	1023.000000	2046.000000
40.540001	0.037923	22.412270	5.977605	6.117789	4.479603	5.837272	0.000000	-10.000000	0.591667	-28.766666	497.333344	1023.000000	1023.000000	2046.000000
40.560001	0.037657	22.255226	5.962714	6.198033	3.836390	6.258089	0.000000	-10.000000	0.591667	-28.583334	487.833344	1023.000000	1023.000000	2046.000000
40.580002	0.034967	20.665440	5.155693	6.702549	3.632985	5.174212	0.000000	-10.000000	0.600000	-28.683332	481.500000	1023.000000	1023.000000	2046.000000
40.599998	0.035444	20.947678	4.879641	6.513612	3.780280	5.774145	0.000000	-10.000000	0.591667	-28.616667	472.000000	1023.000000	1023.000000	2046.000000
40.619999	0.033314	19.688515	4.726044	6.518291	2.966357	5.477824	0.000000	-10.000000	0.583333	-28.583334	462.333344	1023.000000	1023.000000	2046.000000
40.639999	0.030743	18.168831	3.981011	6.732620	2.976335	4.478865	0.000000	-10.000000	0.583333	-28.600000	449.500000	1023.000000	1023.000000	2046.000000
40.660000	0.030873	18.245886	3.873771	6.296707	3.081523	4.993884	0.000000	-10.000000	0.591667	-28.616667	440.000000	1023.000000	1023.000000	2046.000000
40.680000	0.028661	16.938728	3.934419	6.068449	2.314117	4.621744	0.000000	-10.000000	0.600000	-28.750000	430.333344	1023.000000	1023.000000	2046.000000
40.700001	0.026498	15.660373	3.456979	6.098701	2.379153	3.725540	0.000000	-10.000000	0.600000	-28.716667	420.833344	1023.000000	1023.000000	2046.000000
40.720001	0.026910	15.903683	3.562343	5.597213	2.336398	4.407729	0.000000	-10.000000	0.600000	-28.683334	411.166656	1023.000000	1023.000000	2046.000000
40.740002	0.024368	14.401754	3.514766	5.743027	1.505979	3.637983	0.000000	-10.000000	0.600000	-28.700001	401.666656	1023.000000	1023.000000	2046.000000
40.759998	0.022948	13.562482	3.036041	5.765869	1.754112	3.006460	0.000000	-10.000000	0.591667	-28.666666	392.000000	1023.000000	1023.000000	2046.000000
40.779999	0.022989	13.586398	3.254915	5.239430	1.484801	3.607252	0.000000	-10.000000	0.591667	-28.633333	382.500000	1023.000000	1023.000000	2046.000000
40.799999	0.020131	11.897641	3.131951	5.132137	0.784318	2.849235	0.000000	-10.000000	0.600000	-28.500000	373.000000	1023.000000	1023.000000	2046.000000
40.820000	0.019346	11.433489	2.829111	4.951920	1.031072	2.621386	0.000000	-10.000000	0.608333	-28.516666	363.500000	1023.000000	1023.000000	2046.000000
40.840000	0.019085	11.279186	3.002035	4.348221	0.718189	3.210741	0.000000	-10.000000	0.608333	-28.516666	354.000000	1023.000000	1023.000000	2046.000000
40.860001	0.016186	9.565715	2.844605	4.214652	0.010166	2.496292	0.000000	-10.000000	0.583333	-28.483334	344.500000	1023.000000	1023.000000	2046.000000
40.880001	0.015814	9.345832	2.479897	4.054253	0.422042	2.389640	0.000000	-10.000000	0.583333	-28.366667	335.000000	1023.000000	1023.000000	2046.000000
40.900002	0.014882	8.795301	2.593850	3.633282	-0.096619	2.664789	0.000000	-10.000000	0.575000	-28.433334	325.500000	1023.000000	1023.000000	2046.000000
40.919998	0.012409	7.333444	2.245796	3.702865	-0.307013	1.691796	0.000000	-10.000000	0.591667	-28.483334	316.000000	1023.000000	1023.000000	2046.000000
40.939999	0.012995	7.679854	2.161635	3.362660	-0.043768	2.199327	0.000000	-10.000000	0.583333	-28.616667	306.333344	1023.000000	1023.000000	2046.000000
40.959999	0.010677	6.310132	2.137627	3.058882	-0.797964	1.911587	0.000000	-10.000000	0.591667	-28.433334	296.833344	1023.000000	1023.000000	2046.000000
40.980000	0.009108	5.382944	1.644421	2.975325	-0.575957	1.339155	0.000000	-10.000000	0.575000	-28.383333	287.333344	1023.000000	1023.000000	2046.000000
41.000000	0.008829	5.217753	1.616462	2.673621	-0.847837	1.775507	0.000000	-10.000000	0.550000	-28.100000	278.000000	1023.000000	1023.000000	2046.000000
41.020000	0.005797	3.425970	1.240274	2.480932	-1.336415	1.041179	0.000000	-10.000000	0.533333	-27.966667	268.500000	1023.000000	1023.000000	2046.000000
41.040001	0.005902	3.488328	0.930925	2.277483	-1.237045	1.516965	0.000000	-10.000000	0.516667	-27.566668	259.166656	1023.000000	1023.000000	2046.000000
41.060001	0.004146	2.450109	0.656299	1.978310	-1.881651	1.697151	0.000000	-10.000000	0.533333	-27.466667	250.000000	1023.000000	1023.000000	2046.000000
41.080002	0.001755	1.036945	0.270070	1.783603	-2.009960	0.993231	0.000000	-10.000000	0.516667	-27.333334	240.833328	1023.000000	1023.000000	2046.000000
41.099998	0.001834	1.083674	0.387451	0.999369	-1.836380	1.533234	0.000000	-10.000000	0.516667	-27.400000	231.666672	1023.000000	1023.000000	2046.000000
41.119999	-0.000530	-0.313019	0.389807	0.523090	-2.427619	1.201704	0.000000	-10.000000	0.500000	-27.383333	222.500000	1023.000000	1023.000000	2046.000000
41.139999	-0.001830	-1.081717	-0.161719	0.630745	-2.185445	0.634702	0.000000	-10.000000	0.483333	-27.100000	213.500000	1023.000000	1023.000000	2046.000000
41.160000	-0.001864	-1.101535	-0.388688	0.599185	-2.372941	1.060910	0.000000	-10.000000	0.466667	-26.516666	204.500000	1023.000000	1023.000000	2046.000000
41.180000	-0.003909	-2.310267	-0.804125	1.122205	-2.880552	0.252205	0.000000	-10.000000	0.450000	-25.750000	195.666672	1023.000000	1023.000000	2046.000000
41.200001	-0.002958	-1.748276	-1.167768	1.478963	-2.496825	0.437353	0.000000	-10.000000	0.450000	-25.100000	186.833328	1023.000000	1023.000000	2046.000000
41.220001	-0.003894	-2.301528	-1.293093	1.543194	-3.081256	0.529627	0.000000	-10.000000	0.433333	-24.633333	178.333328	1023.000000	1023.000000	2046.000000
41.240002	-0.005179	-3.060909	-1.760990	1.827579	-3.052408	-0.075090	0.000000	-10.000000	0.416667	-24.083334	170.000000	1023.000000	1023.000000	2046.000000
41.259998	-0.005176	-3.059207	-1.915190	1.657827	-3.192657	0.390813	0.000000	-10.000000	0.383333	-23.650000	162.000000	1023.000000	1023.000000	2046.000000
41.279999	-0.007786	-4.601370	-2.274985	1.676982	-3.617908	-0.385458	0.000000	-10.000000	0.366667	-23.216667	154.333328	1023.000000	1023.000000	2046.000000
41.299999	-0.008057	-4.761966	-2.459837	1.442921	-3.391051	-0.353999	0.000000	-10.000000	0.333333	-22.800001	146.666672	1023.000000	1023.000000	2046.000000
41.320000	-0.009669	-5.714470	-2.357853	0.873546	-3.913820	-0.316344	0.000000	-10.000000	0.316667	-22.233334	139.166672	1023.000000	1023.000000	2046.000000
41.340000	-0.011375	-6.722785	-2.566302	0.751514	-3.953550	-0.954448	0.000000	-10.000000	0.283333	-21.316668	131.666672	1023.000000	1023.000000	2046.000000
41.360001	-0.011409	-6.742956	-2.631005	0.460293	-3.912403	-0.659842	0.000000	-10.000000	0.250000	-20.366667	124.500000	1023.000000	1023.000000	2046.000000
41.380001	-0.013592	-8.032939	-2.665674	0.228922	-4.493163	-1.103024	0.000000	-10.000000	0.216667	-19.366667	117.833336	1023.000000	1023.000000	2046.000000
41.400002	-0.014438	-8.532832	-2.814754	0.126442	-4.320581	-1.523939	0.000000	-10.000000	0.191667	-18.333334	111.166664	1023.000000	1023.000000	2046.000000
41.419998	-0.014895	-8.803006	-2.798040	-0.335813	-4.510395	-1.158758	0.000000	-10.000000	0.175000	-17.483334	105.166664	1023.000000	1023.000000	2046.000000
41.439999	-0.016988	-10.039765	-2.796813	-0.555882	-4.976948	-1.710124	0.000000	-10.000000	0.158333	-16.833334	99.166664	1023.000000	1023.000000	2046.000000
41.459999	-0.017058	-10.081293	-2.886281	-0.724590	-4.796640	-1.673782	0.000000	-10.000000	0.150000	-16.400002	93.666664	1023.000000	1023.000000	2046.000000
41.480000	-0.017926	-10.594543	-2.858839	-1.262545	-5.114098	-1.359062	0.000000	-10.000000	0.150000	-15.900001	88.000000	1023.000000	1023.000000	2046.000000
41.500000	-0.019562	-11.560953	-2.930366	-1.408998	-5.366225	-1.855363	0.000000	-10.000000	0.141667	-15.416667	82.666664	1023.000000	1023.000000	2046.000000
41.520000	-0.019550	-11.554024	-3.065336	-1.542546	-5.180643	-1.765499	0.000000	-10.000000	0.141667	-14.983334	77.500000	1023.000000	1023.000000	2046.000000
41.540001	-0.020775	-12.277752	-3.079010	-1.925984	-5.567043	-1.705714	0.000000	-10.000000	0.108333	-14.583334	72.500000	1023.000000	1023.000000	2046.000000
41.560001	-0.021960	-12.978450	-3.260936	-1.959082	-5.560120	-2.198310	0.000000	-10.000000	0.100000	-14.183333	67.666664	1023.000000	1023.000000	2046.000000
41.580002	-0.021704	-12.826803	-3.384384	-2.145295	-5.389644	-1.907479	0.000000	-10.000000	0.083333	-13.933333	64.500000	1023.000000	1023.000000	2046.000000
41.599998	-0.023675	-13.992218	-3.469885	-2.504951	-5.904577	-2.112804	0.000000	-10.000000	0.083333	-13.633333	60.000000	1023.000000	1023.000000	2046.000000
41.619999	-0.023976	-14.170089	-3.723069	-2.320373	-5.686340	-2.440307	0.000000	-10.000000	0.066667	-13.283334	55.333332	1023.000000	1023.000000	2046.000000
41.639999	-0.024524	-14.493533	-3.816470	-2.793423	-5.964719	-1.918921	0.000000	-10.000000	0.066667	-12.950000	49.333332	1023.000000	1023.000000	2046.000000
41.660000	-0.026020	-15.378037	-4.090819	-2.793158	-6.248127	-2.245935	0.000000	-10.000000	0.066667	-12.633333	45.000000	1023.000000	1023.000000	2046.000000
41.680000	-0.025831	-15.266308	-4.512869	-2.826325	-6.049118	-1.877996	0.000000	-10.000000	0.075000	-12.433333	41.000000	1023.000000	1023.000000	2046.000000
41.700001	-0.027122	-16.029076	-4.472693	-3.305257	-6.460909	-1.790215	0.000000	-10.000000	0.058333	-12.300000	37.000000	1023.000000	1023.000000	2046.000000
41.720001	-0.027584	-16.302324	-4.558859	-3.578846	-6.169903	-1.994717	0.000000	-10.000000	0.058333	-12.400000	31.333334	1023.000000	1023.000000	2046.000000
41.740002	-0.027882	-16.478518	-4.526872	-4.079101	-6.217230	-1.655315	0.000000	-10.000000	0.050000	-12.516666	27.000000	1023.000000	1023.000000	2046.000000
41.759998	-0.028845	-17.047663	-4.578377	-3.928720	-6.365195	-2.175371	0.000000	-10.000000	0.033333	-12.283334	22.666666	1023.000000	1023.000000	2046.000000
41.779999	-0.028572	-16.885841	-4.984194	-3.481019	-6.125669	-2.294959	0.000000	-10.000000	0.025000	-11.466667	20.000000	1023.000000	1023.000000	2046.000000
41.799999	-0.028755	-16.994442	-5.208875	-3.152515	-6.391206	-2.241845	0.000000	-10.000000	0.008333	-10.283334	16.166666	1023.000000	1023.000000	2046.000000
41.820000	-0.028847	-17.048719	-5.478309	-2.570178	-6.402417	-2.597816	0.000000	-10.000000	0.008333	-9.033334	12.666667	1023.000000	1023.000000	2046.000000
41.840000	-0.028302	-16.726732	-5.749064	-2.310755	-6.347190	-2.319724	0.000000	-10.000000	0.000000	-8.183333	9.666667	1023.000000	1023.000000	2046.000000
41.860001	-0.029013	-17.146885	-5.796349	-2.255607	-6.770556	-2.324373	0.000000	-10.000000	0.000000	-7.466667	7.000000	1023.000000	1023.000000	2046.000000
41.880001	-0.029121	-17.210337	-6.065940	-1.942437	-6.581797	-2.620163	0.000000	-10.000000	-0.008333	-6.916667	4.500000	1023.000000	1023.000000	2046.000000
41.900002	-0.029388	-17.368439	-6.270628	-2.024512	-6.656971	-2.416328	0.000000	-10.000000	-0.016667	-6.316667	2.166667	1023.000000	1023.000000	2046.000000
41.919998	-0.030350	-17.937010	-6.303274	-2.072001	-6.799232	-2.762504	0.000000	-10.000000	-0.016667	-5.866667	0.166667	1023.000000	1023.000000	2046.000000
41.939999	-0.030386	-17.958271	-6.344406	-2.174912	-6.661912	-2.777041	0.000000	-10.000000	-0.016667	-5.383333	-1.333333	1023.000000	1023.000000	2046.000000
41.959999	-0.030988	-18.313789	-6.204973	-2.537983	-6.952867	-2.617966	0.000000	-10.000000	-0.025000	-4.666667	-2.833333	1023.000000	1023.000000	2046.000000
41.980000	-0.031643	-18.701160	-6.242811	-2.462183	-6.921006	-3.075161	0.000000	-10.000000	-0.041667	-3.316667	-4.000000	1023.000000	1023.000000	2046.000000
42.000000	-0.031457	-18.590971	-6.169000	-2.603022	-6.903481	-2.915468	0.000000	-10.000000	-0.050000	-1.683333	-4.833333	1023.000000	1023.000000	2046.000000
42.020000	-0.032200	-19.030413	-5.943110	-2.792417	-7.103018	-3.191867	0.000000	-10.000000	-0.050000	-0.483333	-5.000000	1023.000000	1023.000000	2046.000000
42.040001	-0.032244	-19.055918	-5.938126	-2.861325	-6.937788	-3.318679	0.000000	-10.000000	-0.050000	0.000000	-5.000000	1023.000000	1023.000000	2046.000000
42.060001	-0.032218	-19.040855	-5.688587	-3.272863	-7.125907	-2.953499	0.000000	-10.000000	-0.050000	0.000000	-5.000000	1023.000000	1023.000000	2046.000000
42.080002	-0.032640	-19.290398	-5.533208	-3.322568	-7.198684	-3.235939	0.000000	-10.000000	-0.050000	0.000000	-5.000000	1023.000000	1023.000000	2046.000000
42.099998	-0.032379	-19.136118	-5.537848	-3.457752	-7.047747	-3.092772	0.000000	-10.000000	-0.050000	0.000000	-5.000000	1023.000000	1023.000000	2046.000000
42.119999	-0.032616	-19.276352	-5.326073	-3.792399	-7.238219	-2.919661	0.000000	-10.000000	-0.050000	0.000000	-5.000000	1023.000000	1023.000000	2046.000000
42.139999	-0.032976	-19.488680	-5.240343	-3.731048	-7.260766	-3.256523	0.000000	-10.000000	-0.050000	-0.283333	-5.000000	1023.000000	1023.000000	2046.000000
42.160000	-0.032876	-19.429520	-5.398120	-3.793278	-7.021956	-3.216165	0.000000	-10.000000	-0.041667	-0.900000	-5.000000	1023.000000	1023.000000	2046.000000
42.180000	-0.033200	-19.621344	-5.166179	-4.133687	-7.309282	-3.012194	0.000000	-10.000000	-0.041667	-1.616667	-5.166667	1023.000000	1023.000000	2046.000000
42.200001	-0.033698	-19.915512	-5.180401	-4.028725	-7.295528	-3.410858	0.000000	-10.000000	-0.041667	-2.050000	-5.833333	1023.000000	1023.000000	2046.000000
42.220001	-0.033812	-19.982872	-5.422919	-4.117564	-7.023373	-3.419016	0.000000	-10.000000	-0.050000	-2.100000	-6.666667	1023.000000	1023.000000	2046.000000
42.240002	-0.033854	-20.007528	-5.323820	-4.190505	-7.280553	-3.212651	0.000000	-10.000000	-0.050000	-1.666667	-7.500000	1023.000000	1023.000000	2046.000000
42.259998	-0.033996	-20.091728	-5.201855	-4.308746	-7.331785	-3.249341	0.000000	-10.000000	-0.066667	-0.583333	-7.833333	1023.000000	1023.000000	2046.000000
42.279999	-0.034082	-20.142231	-5.602134	-4.327915	-7.140213	-3.071969	0.000000	-10.000000	-0.083333	1.333333	-8.000000	1023.000000	1023.000000	2046.000000
42.299999	-0.033413	-19.746979	-5.670841	-4.400924	-7.145993	-2.529220	0.000000	-10.000000	-0.100000	3.916667	-8.000000	1023.000000	1023.000000	2046.000000
42.320000	-0.032339	-19.112309	-5.543145	-4.211748	-6.909303	-2.448113	0.000000	-10.000000	-0.100000	6.816667	-8.000000	1023.000000	1023.000000	2046.000000
42.340000	-0.031020	-18.332567	-5.469540	-4.341765	-6.429608	-2.091654	0.000000	-10.000000	-0.125000	9.800000	-8.000000	1023.000000	1023.000000	2046.000000
42.360001	-0.029243	-17.282845	-4.976211	-4.634336	-6.200276	-1.472021	0.000000	-10.000000	-0.183333	12.850000	-8.000000	1023.000000	1023.000000	2046.000000
42.380001	-0.027728	-16.387035	-4.887271	-4.123434	-5.736857	-1.639473	0.000000	-10.000000	-0.291667	16.066668	-8.000000	1023.000000	1023.000000	2046.000000
42.400002	-0.025397	-15.009686	-4.984977	-3.489558	-5.225028	-1.310124	0.000000	-10.000000	-0.400000	19.333334	-2.500000	1023.000000	1023.000000	2046.000000
42.419998	-0.022827	-13.490496	-4.795051	-2.807230	-5.018111	-0.870103	0.000000	-10.000000	-0.483333	22.183334	9.000000	1023.000000	1023.000000	2046.000000
42.439999	-0.020938	-12.374448	-4.987740	-2.039272	-4.554946	-0.792490	0.000000	-10.000000	-0.541667	24.816668	23.000000	1023.000000	1023.000000	2046.000000
42.459999	-0.018205	-10.758897	-4.774994	-1.715849	-4.254716	-0.013337	0.000000	-10.000000	-0.591667	26.900000	34.500000	1023.000000	1023.000000	2046.000000
42.480000	-0.016194	-9.570532	-4.620292	-1.163810	-3.912253	0.125823	0.000000	-10.000000	-0.641667	28.683334	43.166668	1023.000000	1023.000000	2046.000000
42.500000	-0.014548	-8.597942	-4.667910	-0.820426	-3.439200	0.329594	0.000000	-10.000000	-0.683333	29.750000	52.666668	1023.000000	1023.000000	2046.000000
42.520000	-0.012073	-7.135303	-4.359252	-0.718675	-3.046915	0.989539	0.000000	-10.000000	-0.725000	30.833334	62.500000	1023.000000	1023.000000	2046.000000
42.540001	-0.010553	-6.236565	-4.124839	-0.393963	-2.673684	0.955921	0.000000	-10.000000	-0.766667	31.800001	72.666664	1023.000000	1023.000000	2046.000000
42.560001	-0.008774	-5.185266	-3.911183	-0.441153	-2.199305	1.366375	0.000000	-10.000000	-0.800000	32.983334	83.000000	1023.000000	1023.000000	2046.000000
42.580002	-0.006017	-3.556220	-3.247606	-0.430568	-1.863982	1.985937	0.000000	-10.000000	-0.816667	33.683334	90.000000	1023.000000	1023.000000	2046.000000
42.599998	-0.004192	-2.477231	-2.924350	-0.152026	-1.429525	2.028670	0.000000	-10.000000	-0.850000	34.666668	101.000000	1023.000000	1023.000000	2046.000000
42.619999	-0.001904	-1.125046	-2.510779	-0.158761	-0.990095	2.534590	0.000000	-10.000000	-0.891667	35.466667	112.500000	1023.000000	1023.000000	2046.000000
42.639999	0.000976	0.576901	-1.726715	-0.201460	-0.602527	3.107602	0.000000	-10.000000	-0.916667	36.450001	128.000000	1023.000000	1023.000000	2046.000000
42.660000	0.002860	1.690093	-1.308074	-0.063827	-0.157114	3.219108	0.000000	-10.000000	-0.925000	36.849998	140.166672	1023.000000	1023.000000	2046.000000
42.680000	0.005205	3.075899	-0.734601	-0.240308	0.232882	3.817925	0.000000	-10.000000	-0.916667	37.166668	152.500000	1023.000000	1023.000000	2046.000000
42.700001	0.007969	4.709410	0.070076	-0.330191	0.599802	4.369723	0.000000	-10.000000	-0.933333	37.299999	164.833328	1023.000000	1023.000000	2046.000000
42.720001	0.009536	5.635875	0.459320	-0.247987	0.975092	4.449450	0.000000	-10.000000	-0.958333	37.733334	177.333328	1023.000000	1023.000000	2046.000000
42.740002	0.012200	7.210112	1.129771	-0.317816	1.374093	5.024065	0.000000	-10.000000	-0.966667	37.883335	189.666672	1023.000000	1023.000000	2046.000000
42.759998	0.014743	8.713186	1.833074	-0.136381	1.726375	5.290117	0.000000	-10.000000	-0.983333	38.100002	202.333328	1023.000000	1023.000000	2046.000000
42.779999	0.016563	9.788654	2.153500	-0.085466	2.217192	5.503429	0.000000	-10.000000	-0.983333	37.816669	215.000000	1023.000000	1023.000000	2046.000000
42.799999	0.019566	11.563622	2.895083	-0.034388	2.632432	6.070495	0.000000	-10.000000	-1.016667	38.116669	227.666672	1023.000000	1023.000000	2046.000000
42.820000	0.021423	12.660704	3.307072	0.193961	3.049477	6.110194	0.000000	-10.000000	-1.008333	38.283333	240.333328	1023.000000	1023.000000	2046.000000
42.840000	0.023301	13.770825	3.804388	0.216489	3.312670	6.437279	0.000000	-10.000000	-1.025000	38.549999	253.000000	1023.000000	1023.000000	2046.000000
42.860001	0.026208	15.489043	4.261383	0.462717	3.782381	6.982562	0.000000	-10.000000	-0.991667	38.666668	266.000000	1023.000000	1023.000000	2046.000000
42.880001	0.027776	16.415892	4.482066	0.604617	4.168860	7.160349	0.000000	-10.000000	-1.000000	38.350002	278.833344	1023.000000	1023.000000	2046.000000
42.900002	0.029984	17.720484	4.726408	0.842063	4.463231	7.688784	0.000000	-10.000000	-0.975000	38.200001	291.666656	1023.000000	1023.000000	2046.000000
42.919998	0.032801	19.385206	4.987617	1.368971	4.916810	8.111807	0.000000	-10.000000	-0.975000	37.400002	304.333344	1023.000000	1023.000000	2046.000000
42.939999	0.034004	20.096630	5.120234	1.495503	5.195204	8.285689	0.000000	-10.000000	-0.950000	37.183334	317.000000	1023.000000	1023.000000	2046.000000
42.959999	0.036943	21.833445	5.742104	1.605474	5.789886	8.695980	0.000000	-10.000000	-0.933333	36.883335	329.500000	1023.000000	1023.000000	2046.000000
42.980000	0.039137	23.130251	6.240597	1.789690	6.237850	8.862113	0.000000	-10.000000	-0.941667	36.833336	341.833344	1023.000000	1023.000000	2046.000000
43.000000	0.040645	24.021284	6.462593	2.166737	6.493152	8.898802	0.000000	-10.000000	-0.950000	36.600002	354.000000	1023.000000	1023.000000	2046.000000
43.020000	0.043737	25.848288	6.673244	2.975688	6.960780	9.238575	0.000000	-10.000000	-0.941667	36.666668	366.333344	1023.000000	1023.000000	2046.000000
43.040001	0.044596	26.355961	6.376493	3.744850	7.032565	9.202053	0.000000	-10.000000	-0.891667	36.266666	378.666656	1023.000000	1023.000000	2046.000000
43.060001	0.047154	27.867851	6.570832	4.400589	7.349736	9.546695	0.000000	-10.000000	-0.866667	36.033337	391.000000	1023.000000	1023.000000	2046.000000
43.080002	0.048987	28.951427	6.551661	5.038271	7.617459	9.744036	0.000000	-10.000000	-0.858333	35.400002	403.000000	1023.000000	1023.000000	2046.000000
43.099998	0.049907	29.495127	6.531857	5.490565	7.688819	9.783885	0.000000	-10.000000	-0.866667	35.333336	415.000000	1023.000000	1023.000000	2046.000000
43.119999	0.052593	31.082537	6.754657	6.115010	8.140767	10.072102	0.000000	-10.000000	-0.850000	35.083336	426.666656	1023.000000	1023.000000	2046.000000
43.139999	0.053740	31.760515	6.716636	6.496975	8.311149	10.235756	0.000000	-10.000000	-0.825000	34.816669	438.333344	1023.000000	1023.000000	2046.000000
43.160000	0.055003	32.506573	7.032662	6.702306	8.456806	10.314800	0.000000	-10.000000	-0.800000	34.600002	449.833344	1023.000000	1023.000000	2046.000000
43.180000	0.057942	34.243668	7.527142	6.917911	8.963790	10.834824	0.000000	-10.000000	-0.775000	34.066666	461.500000	1023.000000	1023.000000	2046.000000
43.200001	0.058683	34.681889	7.720819	7.016380	8.964254	10.980436	0.000000	-10.000000	-0.766667	33.633335	473.000000	1023.000000	1023.000000	2046.000000
43.220001	0.061360	36.263775	8.261247	7.344992	9.421202	11.236335	0.000000	-10.000000	-0.750000	32.850002	484.333344	1023.000000	1023.000000	2046.000000
43.240002	0.063575	37.573013	8.716508	7.434805	9.802377	11.619326	0.000000	-10.000000	-0.741667	32.416668	495.500000	1023.000000	1023.000000	2046.000000
43.259998	0.064331	38.019505	9.211035	7.326885	9.804996	11.676588	0.000000	-10.000000	-0.708333	31.883333	506.333344	1023.000000	1023.000000	2046.000000
43.279999	0.067076	39.642197	10.012465	7.505683	10.235739	11.888308	0.000000	-10.000000	-0.675000	31.283333	517.000000	1023.000000	1023.000000	2046.000000
43.299999	0.069156	40.871410	10.552331	7.487878	10.599209	12.231994	0.000000	-10.000000	-0.625000	30.333334	527.333313	1023.000000	1023.000000	2046.000000
43.320000	0.068861	40.696705	11.006383	7.126481	10.271820	12.292022	0.000000	-10.000000	-0.566667	29.166666	537.500000	1023.000000	1023.000000	2046.000000
43.340000	0.070697	41.782017	11.514004	7.338874	10.654696	12.274444	0.000000	-10.000000	-0.491667	27.283333	547.500000	1023.000000	1023.000000	2046.000000
43.360001	0.071217	42.088985	11.694897	7.248473	10.701728	12.443889	0.000000	-10.000000	-0.391667	24.866667	557.000000	1023.000000	1023.000000	2046.000000
43.380001	0.070214	41.496437	11.796705	7.137609	10.396010	12.166111	0.000000	-10.000000	-0.266667	21.600000	565.833313	1023.000000	1023.000000	2046.000000
43.400002	0.071358	42.172626	12.042795	7.310909	10.662407	12.156514	0.000000	-10.000000	-0.158333	17.850000	573.500000	1023.000000	1023.000000	2046.000000
43.419998	0.070999	41.960495	12.069386	7.150907	10.514372	12.225831	0.000000	-10.000000	-0.075000	13.750000	580.166687	1023.000000	1023.000000	2046.000000
43.439999	0.069331	40.974472	12.124928	6.926843	10.073887	11.848814	0.000000	-10.000000	-0.033333	8.783334	585.500000	1023.000000	1023.000000	2046.000000
43.459999	0.069819	41.263031	12.296614	7.067315	10.223462	11.675641	0.000000	-10.000000	0.000000	3.333333	589.333313	1023.000000	1023.000000	2046.000000
43.480000	0.069023	40.792877	11.918283	6.955380	10.125288	11.793924	0.000000	-10.000000	0.016667	-1.766667	591.333313	1023.000000	1023.000000	2046.000000
43.500000	0.066762	39.456192	11.860857	6.706597	9.405839	11.482898	0.000000	-10.000000	0.041667	-6.650000	592.000000	1023.000000	1023.000000	2046.000000
43.520000	0.067002	39.597908	11.495581	7.045716	9.571493	11.485118	0.000000	-10.000000	0.083333	-10.533334	592.000000	1023.000000	1023.000000	2046.000000
43.540001	0.065669	38.810345	10.935975	7.133163	9.206083	11.535125	0.000000	-10.000000	0.141667	-14.350000	592.000000	1023.000000	1023.000000	2046.000000
43.560001	0.063095	37.289276	10.759178	6.971923	8.640187	10.917989	0.000000	-10.000000	0.191667	-16.766666	592.000000	1023.000000	1023.000000	2046.000000
43.580002	0.062927	37.189690	10.840137	6.752059	8.944964	10.652529	0.000000	-10.000000	0.216667	-18.133333	592.000000	1023.000000	1023.000000	2046.000000
43.599998	0.061706	36.468445	10.762583	6.256524	8.736513	10.712827	0.000000	-10.000000	0.258333	-19.583334	582.166687	1023.000000	1023.000000	2046.000000
43.619999	0.058802	34.752159	10.410344	6.310984	8.028278	10.002553	0.000000	-10.000000	0.300000	-20.700001	569.833313	1023.000000	1023.000000	2046.000000
43.639999	0.058205	34.399067	9.947388	7.123403	7.995627	9.332649	0.000000	-10.000000	0.358333	-22.266668	555.166687	1023.000000	1023.000000	2046.000000
43.660000	0.056934	33.648026	9.203941	7.291528	7.802268	9.350289	0.000000	-10.000000	0.391667	-23.183334	547.666687	1023.000000	1023.000000	2046.000000
43.680000	0.053848	31.823933	8.697827	7.316359	6.956496	8.853251	0.000000	-10.000000	0.433333	-24.333334	540.000000	1023.000000	1023.000000	2046.000000
43.700001	0.052636	31.107655	8.372157	7.790322	6.755017	8.190158	0.000000	-10.000000	0.466667	-25.250000	531.833313	1023.000000	1023.000000	2046.000000
43.720001	0.052296	30.907049	7.791433	7.891395	7.023794	8.200428	0.000000	-10.000000	0.491667	-26.083334	523.333313	1023.000000	1023.000000	2046.000000
43.740002	0.049645	29.340111	7.347386	7.746272	6.322773	7.923679	0.000000	-10.000000	0.500000	-26.533335	514.666687	1023.000000	1023.000000	2046.000000
43.759998	0.046955	27.750643	7.010872	7.693427	5.742912	7.303431	0.000000	-10.000000	0.500000	-26.766666	508.833344	1023.000000	1023.000000	2046.000000
43.779999	0.046714	27.608269	6.912534	7.745322	5.942596	7.007815	0.000000	-10.000000	0.516667	-27.016666	499.833344	1023.000000	1023.000000	2046.000000
43.799999	0.045711	27.014988	6.598167	7.329104	5.854769	7.232948	0.000000	-10.000000	0.550000	-27.483334	490.666656	1023.000000	1023.000000	2046.000000
43.820000	0.042608	25.181391	6.473297	6.918145	4.911182	6.878767	0.000000	-10.000000	0.583333	-27.916668	478.333344	1023.000000	1023.000000	2046.000000
43.840000	0.041413	24.475113	6.289577	7.145601	4.828173	6.211762	0.000000	-10.000000	0.600000	-28.166668	469.000000	1023.000000	1023.000000	2046.000000
43.860001	0.040975	24.216455	5.963967	6.929943	5.062687	6.259859	0.000000	-10.000000	0.608333	-28.233334	459.666656	1023.000000	1023.000000	2046.000000
43.880001	0.037951	22.429312	5.778497	6.465705	4.223562	5.961548	0.000000	-10.000000	0.608333	-28.316668	450.166656	1023.000000	1023.000000	2046.000000
43.900002	0.036194	21.390547	5.833174	6.519823	3.810498	5.227052	0.000000	-10.000000	0.608333	-28.300001	440.833344	1023.000000	1023.000000	2046.000000
43.919998	0.036234	21.414457	5.598414	6.133054	4.077748	5.605240	0.000000	-10.000000	0.600000	-28.333334	431.166656	1023.000000	1023.000000	2046.000000
43.939999	0.033483	19.788328	5.487878	5.471621	3.236006	5.592823	0.000000	-10.000000	0.600000	-28.366667	421.833344	1023.000000	1023.000000	2046.000000
43.959999	0.031340	18.521671	5.503740	5.423160	2.728967	4.865805	0.000000	-10.000000	0.608333	-28.716667	412.166656	1023.000000	1023.000000	2046.000000
43.980000	0.031536	18.637972	5.214424	5.209494	3.194201	5.019853	0.000000	-10.000000	0.616667	-28.983334	402.833344	1023.000000	1023.000000	2046.000000
44.000000	0.028862	17.057222	4.981811	4.647259	2.432779	4.995373	0.000000	-10.000000	0.633333	-29.500000	393.166656	1023.000000	1023.000000	2046.000000
44.020000	0.027296	16.132051	4.895385	4.845314	2.176939	4.214413	0.000000	-10.000000	0.633333	-29.600000	383.500000	1023.000000	1023.000000	2046.000000
44.040001	0.026909	15.903096	4.442918	4.414572	2.462128	4.583478	0.000000	-10.000000	0.633333	-29.750000	373.500000	1023.000000	1023.000000	2046.000000
44.060001	0.023530	13.906442	4.293581	4.145913	1.404880	4.062068	0.000000	-10.000000	0.625000	-29.616667	363.500000	1023.000000	1023.000000	2046.000000
44.080002	0.023411	13.836028	4.053136	4.257467	1.686931	3.838494	0.000000	-10.000000	0.625000	-29.666668	353.500000	1023.000000	1023.000000	2046.000000
44.099998	0.021600	12.765594	3.609959	3.608842	1.313244	4.233549	0.000000	-10.000000	0.616667	-29.566668	343.500000	1023.000000	1023.000000	2046.000000
44.119999	0.018537	10.955372	3.300318	3.618751	0.385903	3.650399	0.000000	-10.000000	0.616667	-29.466667	333.500000	1023.000000	1023.000000	2046.000000
44.139999	0.018786	11.102821	2.851256	3.564990	0.986287	3.700289	0.000000	-10.000000	0.633333	-29.366667	323.833344	1023.000000	1023.000000	2046.000000
44.160000	0.015936	9.418137	2.782662	2.631443	0.210501	3.793531	0.000000	-10.000000	0.641667	-29.466667	314.166656	1023.000000	1023.000000	2046.000000
44.180000	0.014457	8.544195	2.809886	2.447687	0.195818	3.090803	0.000000	-10.000000	0.641667	-29.600000	304.500000	1023.000000	1023.000000	2046.000000
44.200001	0.014086	8.325120	2.305763	2.008193	0.516628	3.494537	0.000000	-10.000000	0.625000	-29.666666	297.833344	1023.000000	1023.000000	2046.000000
44.220001	0.010919	6.453203	2.083975	2.094445	-0.448501	2.723284	0.000000	-10.000000	0.616667	-29.116667	287.833344	1023.000000	1023.000000	2046.000000
44.240002	0.011695	6.911487	1.530051	2.745092	0.139818	2.496526	0.000000	-10.000000	0.591667	-28.533333	278.166656	1023.000000	1023.000000	2046.000000
44.259998	0.010428	6.162712	1.074815	2.667749	-0.255977	2.676125	0.000000	-10.000000	0.566667	-27.950001	268.500000	1023.000000	1023.000000	2046.000000
44.279999	0.008639	5.105600	0.967505	3.077584	-0.884248	1.944759	0.000000	-10.000000	0.533333	-27.483334	259.333344	1023.000000	1023.000000	2046.000000
44.299999	0.009677	5.719302	0.446764	3.296051	-0.236239	2.212726	0.000000	-10.000000	0.516667	-27.066666	253.166672	1023.000000	1023.000000	2046.000000
44.320000	0.007087	4.188362	0.206814	3.014766	-1.079383	2.046165	0.000000	-10.000000	0.500000	-26.400000	241.000000	1023.000000	1023.000000	2046.000000
44.340000	0.005942	3.511446	0.041882	3.377464	-1.130499	1.222599	0.000000	-10.000000	0.483333	-26.150000	232.166672	1023.000000	1023.000000	2046.000000
44.360001	0.005505	3.253739	-0.355176	2.794704	-0.875072	1.689282	0.000000	-10.000000	0.475000	-25.700001	220.500000	1023.000000	1023.000000	2046.000000
44.380001	0.002377	1.405064	-0.220318	2.329932	-1.822270	1.117720	0.000000	-10.000000	0.466667	-25.500000	214.833328	1023.000000	1023.000000	2046.000000
44.400002	0.002073	1.225059	-0.230303	2.452544	-1.588230	0.591047	0.000000	-10.000000	0.466667	-25.183334	206.333328	1023.000000	1023.000000	2046.000000
44.419998	0.001343	0.793559	-0.511167	1.812846	-1.519374	1.011253	0.000000	-10.000000	0.458333	-24.800001	198.000000	1023.000000	1023.000000	2046.000000
44.439999	-0.001632	-0.964685	-0.347476	1.557180	-2.538719	0.364331	0.000000	-10.000000	0.450000	-24.333334	187.000000	1023.000000	1023.000000	2046.000000
44.459999	-0.001595	-0.942758	-0.525873	1.743559	-2.116463	-0.043981	0.000000	-10.000000	0.450000	-23.983334	181.666672	1023.000000	1023.000000	2046.000000
44.480000	-0.002840	-1.678634	-0.765232	0.968151	-2.271574	0.390021	0.000000	-10.000000	0.416667	-23.783333	173.666672	1023.000000	1023.000000	2046.000000
44.500000	-0.005548	-3.278838	-0.545567	0.719822	-3.206330	-0.246764	0.000000	-10.000000	0.400000	-23.516666	165.666672	1023.000000	1023.000000	2046.000000
44.520000	-0.005461	-3.227241	-0.686425	0.694770	-2.842506	-0.393080	0.000000	-10.000000	0.383333	-23.316668	155.166672	1023.000000	1023.000000	2046.000000
44.540001	-0.006937	-4.099756	-0.918037	-0.105940	-3.100738	0.024959	0.000000	-10.000000	0.383333	-23.016666	147.500000	1023.000000	1023.000000	2046.000000
44.560001	-0.009349	-5.525306	-0.742186	-0.239324	-3.911173	-0.632622	0.000000	-10.000000	0.366667	-22.866667	142.500000	1023.000000	1023.000000	2046.000000
44.580002	-0.009088	-5.371004	-1.082929	-0.261209	-3.368142	-0.658724	0.000000	-10.000000	0.350000	-22.433332	137.333328	1023.000000	1023.000000	2046.000000
44.599998	-0.010969	-6.482671	-1.387012	-0.961645	-3.758990	-0.375024	0.000000	-10.000000	0.350000	-22.200001	129.666672	1023.000000	1023.000000	2046.000000
44.619999	-0.013086	-7.733975	-1.327061	-0.962892	-4.366397	-1.077624	0.000000	-10.000000	0.341667	-21.833334	119.666664	1023.000000	1023.000000	2046.000000
44.639999	-0.012973	-7.667170	-1.727089	-1.102180	-3.833672	-1.004228	0.000000	-10.000000	0.333333	-21.683334	112.333336	1023.000000	1023.000000	2046.000000
44.660000	-0.015072	-8.907382	-2.027530	-1.702659	-4.386908	-0.790285	0.000000	-10.000000	0.316667	-21.416668	105.166664	1023.000000	1023.000000	2046.000000
44.680000	-0.016766	-9.908789	-1.972302	-1.628625	-4.947782	-1.360080	0.000000	-10.000000	0.308333	-21.066668	98.000000	1023.000000	1023.000000	2046.000000
44.700001	-0.016885	-9.979060	-2.603848	-1.709668	-4.482926	-1.182618	0.000000	-10.000000	0.300000	-20.700001	88.500000	1023.000000	1023.000000	2046.000000
44.720001	-0.018436	-10.895766	-3.096891	-2.207017	-4.884758	-0.707100	0.000000	-10.000000	0.300000	-20.466667	83.833336	1023.000000	1023.000000	2046.000000
44.740002	-0.020316	-12.006990	-2.972055	-2.268061	-5.491136	-1.275737	0.000000	-10.000000	0.300000	-20.233334	79.333336	1023.000000	1023.000000	2046.000000
44.759998	-0.020148	-11.907244	-3.198123	-2.650800	-4.892848	-1.165473	0.000000	-10.000000	0.283333	-20.133333	72.666664	1023.000000	1023.000000	2046.000000
44.779999	-0.021753	-12.856289	-3.329648	-3.511652	-5.144840	-0.870149	0.000000	-10.000000	0.266667	-19.883333	63.666668	1023.000000	1023.000000	2046.000000
44.799999	-0.023021	-13.605476	-3.316936	-3.226585	-5.447753	-1.614203	0.000000	-10.000000	0.250000	-19.850000	56.833332	1023.000000	1023.000000	2046.000000
44.820000	-0.022715	-13.424838	-3.987202	-2.975187	-4.908099	-1.554350	0.000000	-10.000000	0.233333	-19.433334	52.500000	1023.000000	1023.000000	2046.000000
44.840000	-0.023986	-14.175612	-4.279667	-2.785063	-5.460405	-1.650478	0.000000	-10.000000	0.216667	-18.500000	46.500000	1023.000000	1023.000000	2046.000000
44.860001	-0.024193	-14.298232	-4.461595	-1.975985	-5.600803	-2.259849	0.000000	-10.000000	0.200000	-17.566666	40.500000	1023.000000	1023.000000	2046.000000
44.880001	-0.023964	-14.162651	-5.039176	-1.975888	-5.289219	-1.858368	0.000000	-10.000000	0.200000	-16.700001	32.666668	1023.000000	1023.000000	2046.000000
44.900002	-0.025537	-15.092075	-5.069834	-1.984512	-6.043870	-1.993858	0.000000	-10.000000	0.183333	-16.283333	27.000000	1023.000000	1023.000000	2046.000000
44.919998	-0.025613	-15.137074	-5.450692	-1.604820	-5.704566	-2.376996	0.000000	-10.000000	0.166667	-15.866668	21.333334	1023.000000	1023.000000	2046.000000
44.939999	-0.026924	-15.911920	-5.867454	-2.128769	-5.849684	-2.066012	0.000000	-10.000000	0.150000	-15.466667	17.833334	1023.000000	1023.000000	2046.000000
44.959999	-0.028306	-16.729134	-5.672892	-2.012061	-6.346892	-2.697289	0.000000	-10.000000	0.133333	-15.050000	14.500000	1023.000000	1023.000000	2046.000000
44.980000	-0.028350	-16.754658	-5.978963	-2.283743	-5.862762	-2.629189	0.000000	-10.000000	0.133333	-14.500000	9.500000	1023.000000	1023.000000	2046.000000
45.000000	-0.029912	-17.678165	-5.972373	-2.877057	-6.308543	-2.520194	0.000000	-10.000000	0.116667	-13.800000	4.833333	1023.000000	1023.000000	2046.000000
45.020000	-0.030771	-18.185738	-5.792933	-2.667876	-6.600291	-3.124638	0.000000	-10.000000	0.100000	-12.950000	0.666667	1023.000000	1023.000000	2046.000000
45.040001	-0.030930	-18.279854	-6.120735	-2.939165	-6.229414	-2.990540	0.000000	-10.000000	0.050000	-11.366667	-4.500000	1023.000000	1023.000000	2046.000000
45.060001	-0.032411	-19.154762	-5.927380	-3.253126	-6.803238	-3.171019	0.000000	-10.000000	0.016667	-10.116667	-8.333333	1023.000000	1023.000000	2046.000000
45.080002	-0.032527	-19.223442	-5.819933	-3.118942	-6.759410	-3.525156	0.000000	-10.000000	0.000000	-8.850000	-12.000000	1023.000000	1023.000000	2046.000000
45.099998	-0.032943	-19.469032	-6.022116	-3.688380	-6.612207	-3.146331	0.000000	-10.000000	0.000000	-8.250000	-13.833333	1023.000000	1023.000000	2046.000000
45.119999	-0.033882	-20.024532	-5.701457	-3.889849	-7.135915	-3.297311	0.000000	-10.000000	-0.016667	-7.400000	-16.500000	1023.000000	1023.000000	2046.000000
45.139999	-0.033836	-19.996788	-5.667715	-3.808023	-6.970381	-3.550669	0.000000	-10.000000	-0.016667	-6.800000	-19.000000	1023.000000	1023.000000	2046.000000
45.160000	-0.034281	-20.260105	-5.817048	-4.419500	-6.897650	-3.125908	0.000000	-10.000000	-0.016667	-6.183333	-21.333334	1023.000000	1023.000000	2046.000000
45.180000	-0.034878	-20.612820	-5.462980	-4.406942	-7.313794	-3.429103	0.000000	-10.000000	0.000000	-5.666667	-23.500000	1023.000000	1023.000000	2046.000000
45.200001	-0.034803	-20.568663	-5.566662	-4.337325	-7.014052	-3.650624	0.000000	-10.000000	-0.008333	-5.100000	-25.333334	1023.000000	1023.000000	2046.000000
45.220001	-0.035131	-20.762407	-5.704096	-4.848329	-6.939458	-3.270524	0.000000	-10.000000	-0.025000	-4.316667	-27.000000	1023.000000	1023.000000	2046.000000
45.240002	-0.035185	-20.794542	-5.311925	-4.647571	-7.179722	-3.655324	0.000000	-10.000000	-0.050000	-2.600000	-28.166666	1023.000000	1023.000000	2046.000000
45.259998	-0.034583	-20.438839	-5.659537	-4.587190	-6.687973	-3.504138	0.000000	-10.000000	-0.066667	0.050000	-28.833334	1023.000000	1023.000000	2046.000000
45.279999	-0.033802	-19.977011	-5.369819	-4.702556	-6.872777	-3.031860	0.000000	-10.000000	-0.100000	3.683333	-29.000000	1023.000000	1023.000000	2046.000000
45.299999	-0.032761	-19.361938	-5.546097	-4.425594	-6.443188	-2.947059	0.000000	-10.000000	-0.158333	8.116667	-29.000000	1023.000000	1023.000000	2046.000000
45.320000	-0.031213	-18.447121	-5.781205	-4.639920	-6.023807	-2.002189	0.000000	-10.000000	-0.241667	12.750000	-29.000000	1023.000000	1023.000000	2046.000000
45.340000	-0.029466	-17.414351	-5.253971	-4.427336	-5.980080	-1.752964	0.000000	-10.000000	-0.316667	16.733334	-29.000000	1023.000000	1023.000000	2046.000000
45.360001	-0.027407	-16.197474	-5.219206	-4.426537	-5.121274	-1.430456	0.000000	-10.000000	-0.383333	19.566668	-29.000000	1023.000000	1023.000000	2046.000000
45.380001	-0.025305	-14.955416	-4.755714	-4.763088	-4.664754	-0.771860	0.000000	-10.000000	-0.466667	22.700001	-9.000000	1023.000000	1023.000000	2046.000000
45.400002	-0.022689	-13.408969	-4.322547	-4.156484	-4.188494	-0.741443	0.000000	-10.000000	-0.533333	25.066668	11.000000	1023.000000	1023.000000	2046.000000
45.419998	-0.020041	-11.844116	-4.484121	-3.690612	-3.445255	-0.224130	0.000000	-10.000000	-0.633333	27.583334	34.000000	1023.000000	1023.000000	2046.000000
45.439999	-0.016809	-9.934307	-4.048350	-2.752221	-3.267588	0.133852	0.000000	-10.000000	-0.708333	29.366667	40.166668	1023.000000	1023.000000	2046.000000
45.459999	-0.014062	-8.310844	-3.910812	-1.857371	-2.849332	0.306672	0.000000	-10.000000	-0.791667	31.416668	49.666668	1023.000000	1023.000000	2046.000000
45.480000	-0.011601	-6.855980	-4.075242	-1.623611	-2.149887	0.992759	0.000000	-10.000000	-0.825000	33.016666	59.833332	1023.000000	1023.000000	2046.000000
45.500000	-0.009023	-5.332812	-3.458907	-1.056071	-2.146805	1.328970	0.000000	-10.000000	-0.841667	33.950001	70.666664	1023.000000	1023.000000	2046.000000
45.520000	-0.007066	-4.176278	-3.602481	-0.426053	-1.502397	1.354653	0.000000	-10.000000	-0.875000	34.916668	81.833336	1023.000000	1023.000000	2046.000000
45.540001	-0.004562	-2.696067	-3.271361	-0.296143	-1.157120	2.028558	0.000000	-10.000000	-0.908333	35.650002	93.333336	1023.000000	1023.000000	2046.000000
45.560001	-0.002684	-1.586155	-2.787163	0.135032	-1.026457	2.092434	0.000000	-10.000000	-0.950000	36.366669	105.000000	1023.000000	1023.000000	2046.000000
45.580002	-0.000457	-0.269858	-2.659488	0.032933	-0.285412	2.642110	0.000000	-10.000000	-0.958333	36.833336	117.000000	1023.000000	1023.000000	2046.000000
45.599998	0.002272	1.342653	-1.914828	0.238758	-0.116254	3.134977	0.000000	-10.000000	-1.000000	37.366669	129.333328	1023.000000	1023.000000	2046.000000
45.619999	0.004218	2.492982	-1.567940	0.567523	0.318304	3.175095	0.000000	-10.000000	-1.033333	37.816669	141.666672	1023.000000	1023.000000	2046.000000
45.639999	0.007117	4.206258	-1.134341	0.376166	0.981255	3.983178	0.000000	-10.000000	-1.066667	38.150002	154.333328	1023.000000	1023.000000	2046.000000
45.660000	0.009768	5.773108	-0.145391	0.683336	1.041761	4.193402	0.000000	-10.000000	-1.075000	38.483334	166.833328	1023.000000	1023.000000	2046.000000
45.680000	0.011776	6.959369	0.131917	0.814246	1.739089	4.274116	0.000000	-10.000000	-1.075000	38.716667	179.666672	1023.000000	1023.000000	2046.000000
45.700001	0.014913	8.813794	0.918660	0.489741	2.231341	5.174052	0.000000	-10.000000	-1.091667	39.133335	192.500000	1023.000000	1023.000000	2046.000000
45.720001	0.017098	10.104968	1.873846	0.667056	2.241339	5.322727	0.000000	-10.000000	-1.075000	39.200001	205.500000	1023.000000	1023.000000	2046.000000
45.740002	0.019175	11.332292	2.096694	0.600296	3.058051	5.577251	0.000000	-10.000000	-1.091667	39.333336	218.500000	1023.000000	1023.000000	2046.000000
45.759998	0.022233	13.139850	3.080095	0.518277	3.254973	6.286505	0.000000	-10.000000	-1.083333	39.483334	231.500000	1023.000000	1023.000000	2046.000000
45.779999	0.023979	14.171589	3.647090	0.863452	3.457150	6.203897	0.000000	-10.000000	-1.091667	39.583336	244.666672	1023.000000	1023.000000	2046.000000
45.799999	0.026437	15.624359	3.874617	0.771201	4.275816	6.702725	0.000000	-10.000000	-1.075000	39.350002	258.000000	1023.000000	1023.000000	2046.000000
45.820000	0.029318	17.326715	4.803881	0.900265	4.367482	7.255087	0.000000	-10.000000	-1.083333	39.066666	271.333344	1023.000000	1023.000000	2046.000000
45.840000	0.030669	18.125433	5.099381	1.298401	4.727411	7.000240	0.000000	-10.000000	-1.083333	38.700001	284.500000	1023.000000	1023.000000	2046.000000
45.860001	0.033496	19.796322	5.416789	1.039022	5.546944	7.793568	0.000000	-10.000000	-1.075000	38.816669	297.333344	1023.000000	1023.000000	2046.000000
45.880001	0.036250	21.423851	6.348631	1.384499	5.476819	8.213902	0.000000	-10.000000	-1.058333	38.616669	310.166656	1023.000000	1023.000000	2046.000000
45.900002	0.037678	22.267719	6.411186	1.737406	6.001288	8.117839	0.000000	-10.000000	-1.058333	38.733334	323.000000	1023.000000	1023.000000	2046.000000
45.919998	0.040849	24.141590	6.661283	1.703796	6.614718	9.161794	0.000000	-10.000000	-1.058333	38.549999	336.000000	1023.000000	1023.000000	2046.000000
45.939999	0.042585	25.167740	7.008523	2.472757	6.483773	9.202687	0.000000	-10.000000	-1.075000	38.599998	349.000000	1023.000000	1023.000000	2046.000000
45.959999	0.045058	26.629332	6.963606	2.765627	7.397770	9.502328	0.000000	-10.000000	-1.041667	38.316666	361.833344	1023.000000	1023.000000	2046.000000
45.980000	0.047836	28.270887	7.887217	2.669254	7.538145	10.176272	0.000000	-10.000000	-1.016667	38.049999	374.666656	1023.000000	1023.000000	2046.000000
46.000000	0.048731	28.799938	8.259440	2.981080	7.898526	9.660892	0.000000	-10.000000	-0.966667	37.600002	387.333344	1023.000000	1023.000000	2046.000000
46.020000	0.052257	30.883657	8.663227	3.094867	8.630605	10.494959	0.000000	-10.000000	-0.958333	37.133335	400.000000	1023.000000	1023.000000	2046.000000
46.040001	0.053366	31.539066	8.879742	4.155136	8.366474	10.137713	0.000000	-10.000000	-0.950000	36.549999	412.500000	1023.000000	1023.000000	2046.000000
46.060001	0.055677	32.904865	8.449844	4.850044	9.174360	10.430618	0.000000	-10.000000	-0.925000	36.150002	424.833344	1023.000000	1023.000000	2046.000000
46.080002	0.057560	34.017715	8.803910	5.605901	8.882580	10.725326	0.000000	-10.000000	-0.891667	35.683334	437.000000	1023.000000	1023.000000	2046.000000
46.099998	0.058396	34.512283	8.357087	6.363752	9.391230	10.400213	0.000000	-10.000000	-0.866667	35.366665	449.000000	1023.000000	1023.000000	2046.000000
46.119999	0.061203	36.170811	8.639688	6.670494	9.596280	11.264348	0.000000	-10.000000	-0.841667	34.733334	460.833344	1023.000000	1023.000000	2046.000000
46.139999	0.061530	36.364155	8.706978	7.502649	9.332156	10.822371	0.000000	-10.000000	-0.825000	34.400002	472.500000	1023.000000	1023.000000	2046.000000
46.160000	0.063655	37.619987	8.457549	7.757962	10.118937	11.285539	0.000000	-10.000000	-0.783333	33.833336	484.000000	1023.000000	1023.000000	2046.000000
46.180000	0.065233	38.552792	9.164994	8.063143	9.719529	11.605125	0.000000	-10.000000	-0.758333	33.150002	495.333344	1023.000000	1023.000000	2046.000000
46.200001	0.066154	39.097137	8.982616	8.483920	10.347493	11.283109	0.000000	-10.000000	-0.716667	32.049999	506.500000	1023.000000	1023.000000	2046.000000
46.220001	0.068896	40.717319	9.627932	8.336603	10.359069	12.393716	0.000000	-10.000000	-0.675000	30.816666	517.333313	1023.000000	1023.000000	2046.000000
46.240002	0.068423	40.438023	9.735308	8.832243	10.129166	11.741305	0.000000	-10.000000	-0.633333	29.866667	528.000000	1023.000000	1023.000000	2046.000000
46.259998	0.070266	41.527237	9.725050	8.639290	10.871833	12.291063	0.000000	-10.000000	-0.558333	28.583334	538.166687	1023.000000	1023.000000	2046.000000
46.279999	0.070672	41.767155	10.496108	8.785274	10.254797	12.230977	0.000000	-10.000000	-0.466667	26.766666	548.000000	1023.000000	1023.000000	2046.000000
46.299999	0.070290	41.541290	10.350035	8.954262	10.622314	11.614677	0.000000	-10.000000	-0.358333	24.433334	557.166687	1023.000000	1023.000000	2046.000000
46.320000	0.072007	42.555882	10.901442	8.457086	10.749393	12.447961	0.000000	-10.000000	-0.275000	21.783335	565.833313	1023.000000	1023.000000	2046.000000
46.340000	0.070974	41.945477	11.472454	8.480865	10.038537	11.953622	0.000000	-10.000000	-0.200000	18.900002	573.500000	1023.000000	1023.000000	2046.000000
46.360001	0.070935	41.922588	11.290445	8.316205	10.593464	11.722476	0.000000	-10.000000	-0.125000	15.133334	580.333313	1023.000000	1023.000000	2046.000000
46.380001	0.071879	42.480549	11.858443	7.924641	10.375410	12.322053	0.000000	-10.000000	-0.058333	11.116667	586.000000	1023.000000	1023.000000	2046.000000
46.400002	0.069751	41.222858	11.856575	8.142678	9.926832	11.296773	0.000000	-10.000000	-0.016667	6.000000	590.333313	1023.000000	1023.000000	2046.000000
46.419998	0.070785	41.833916	11.810186	7.713475	10.432233	11.878021	0.000000	-10.000000	0.008333	1.100000	593.166687	1023.000000	1023.000000	2046.000000
46.439999	0.069006	40.782291	12.113226	7.783068	9.557586	11.328414	0.000000	-10.000000	0.025000	-3.733333	594.500000	1023.000000	1023.000000	2046.000000
46.459999	0.068458	40.458935	11.689331	7.625699	10.099334	11.044570	0.000000	-10.000000	0.050000	-7.883333	595.000000	1023.000000	1023.000000	2046.000000
46.480000	0.067495	39.889542	12.059559	7.312223	9.318004	11.199756	0.000000	-10.000000	0.075000	-11.350000	595.000000	1023.000000	1023.000000	2046.000000
46.500000	0.065415	38.660286	11.386738	7.501437	9.433285	10.338826	0.000000	-10.000000	0.125000	-13.966666	595.000000	1023.000000	1023.000000	2046.000000
46.520000	0.065744	38.854446	11.563202	6.869195	9.257393	11.164655	0.000000	-10.000000	0.166667	-15.349999	595.000000	1023.000000	1023.000000	2046.000000
46.540001	0.062733	37.075062	11.099628	7.148947	8.457227	10.369258	0.000000	-10.000000	0.200000	-16.516666	587.166687	1023.000000	1023.000000	2046.000000
46.560001	0.062496	36.934868	10.334923	7.200856	8.940181	10.458910	0.000000	-10.000000	0.225000	-18.216667	575.333313	1023.000000	1023.000000	2046.000000
46.580002	0.061104	36.112259	10.655482	6.835621	8.065386	10.555770	0.000000	-10.000000	0.250000	-19.600000	563.500000	1023.000000	1023.000000	2046.000000
46.599998	0.058053	34.309593	10.297236	6.499147	8.000046	9.513162	0.000000	-10.000000	0.291667	-20.816668	557.166687	1023.000000	1023.000000	2046.000000
46.619999	0.058498	34.572441	10.291096	5.957622	8.311548	10.012177	0.000000	-10.000000	0.308333	-21.300001	552.500000	1023.000000	1023.000000	2046.000000
46.639999	0.056209	33.219490	10.223865	6.287070	7.425329	9.283228	0.000000	-10.000000	0.333333	-21.883333	545.333313	1023.000000	1023.000000	2046.000000
46.660000	0.054278	32.078091	9.244132	6.928781	7.518892	8.386286	0.000000	-10.000000	0.341667	-21.916668	538.000000	1023.000000	1023.000000	2046.000000
46.680000	0.054314	32.099361	8.912554	7.031955	7.292535	8.862318	0.000000	-10.000000	0.350000	-21.983334	530.666687	1023.000000	1023.000000	2046.000000
46.700001	0.051240	30.283064	8.491887	7.437925	6.415700	7.937552	0.000000	-10.000000	0.350000	-22.166668	523.333313	1023.000000	1023.000000	2046.000000
46.720001	0.050565	29.884151	7.717897	7.571489	6.875676	7.719090	0.000000	-10.000000	0.375000	-22.916668	515.833313	1023.000000	1023.000000	2046.000000
46.740002	0.049527	29.270227	7.762878	7.484885	6.170647	7.851817	0.000000	-10.000000	0.416667	-23.950001	505.333344	1023.000000	1023.000000	2046.000000
46.759998	0.046552	27.512094	7.224112	7.786896	5.758843	6.742242	0.000000	-10.000000	0.458333	-24.766668	497.333344	1023.000000	1023.000000	2046.000000
46.779999	0.046427	27.438148	6.830651	7.561631	6.097923	6.947943	0.000000	-10.000000	0.483333	-25.583334	489.166656	1023.000000	1023.000000	2046.000000
46.799999	0.044707	26.422050	6.947714	7.234250	5.346859	6.893227	0.000000	-10.000000	0.491667	-26.066668	483.500000	1023.000000	1023.000000	2046.000000
46.820000	0.042261	24.976250	6.509621	7.218362	5.203104	6.045163	0.000000	-10.000000	0.500000	-26.650000	474.833344	1023.000000	1023.000000	2046.000000
46.840000	0.042510	25.123240	6.356530	6.798871	5.327383	6.640456	0.000000	-10.000000	0.500000	-27.100000	466.000000	1023.000000	1023.000000	2046.000000
46.860001	0.039445	23.311934	6.275594	6.788127	4.356351	5.891862	0.000000	-10.000000	0.500000	-27.133333	457.000000	1023.000000	1023.000000	2046.000000
46.880001	0.037919	22.410305	5.738596	6.772300	4.584374	5.315035	0.000000	-10.000000	0.500000	-27.200001	448.000000	1023.000000	1023.000000	2046.000000
46.900002	0.037474	22.146845	5.848234	6.287782	4.254466	5.756363	0.000000	-10.000000	0.508333	-26.983334	439.000000	1023.000000	1023.000000	2046.000000
46.919998	0.034362	20.308224	5.682583	6.290510	3.517676	4.817454	0.000000	-10.000000	0.508333	-26.850000	430.000000	1023.000000	1023.000000	2046.000000
46.939999	0.034333	20.290926	5.420797	5.925867	3.848364	5.095898	0.000000	-10.000000	0.508333	-26.683334	421.000000	1023.000000	1023.000000	2046.000000
46.959999	0.032467	19.187727	5.568594	5.403782	3.050659	5.164693	0.000000	-10.000000	0.508333	-26.616667	412.000000	1023.000000	1023.000000	2046.000000
46.980000	0.030021	17.742275	5.178491	5.244456	2.873676	4.445652	0.000000	-10.000000	0.508333	-26.900000	403.000000	1023.000000	1023.000000	2046.000000
47.000000	0.030218	17.859127	5.100761	4.754078	2.993186	5.011101	0.000000	-10.000000	0.508333	-27.083334	394.000000	1023.000000	1023.000000	2046.000000
47.020000	0.027580	16.299799	5.011207	4.642613	2.226860	4.419120	0.000000	-10.000000	0.508333	-27.350000	385.000000	1023.000000	1023.000000	2046.000000
47.040001	0.026313	15.551064	4.562276	4.592968	2.419719	3.976102	0.000000	-10.000000	0.508333	-27.283335	375.833344	1023.000000	1023.000000	2046.000000
47.060001	0.025828	15.264441	4.528079	4.065676	2.159029	4.511656	0.000000	-10.000000	0.508333	-27.233334	366.666656	1023.000000	1023.000000	2046.000000
47.080002	0.022652	13.387600	4.261100	4.073007	1.470826	3.582667	0.000000	-10.000000	0.500000	-27.016666	357.500000	1023.000000	1023.000000	2046.000000
47.099998	0.022654	13.388632	3.822648	3.949964	1.901062	3.714958	0.000000	-10.000000	0.500000	-26.833334	348.500000	1023.000000	1023.000000	2046.000000
47.119999	0.020528	12.132025	3.807394	3.481714	1.079538	3.763379	0.000000	-10.000000	0.491667	-26.533335	339.666656	1023.000000	1023.000000	2046.000000
47.139999	0.018231	10.774571	3.123343	3.538819	0.853048	3.259362	0.000000	-10.000000	0.483333	-26.300001	330.833344	1023.000000	1023.000000	2046.000000
47.160000	0.018248	10.784683	2.816386	3.179521	0.996954	3.791821	0.000000	-10.000000	0.475000	-26.116667	322.166656	1023.000000	1023.000000	2046.000000
47.180000	0.015313	9.049988	2.838944	2.640586	0.241090	3.329368	0.000000	-10.000000	0.483333	-26.050001	313.333344	1023.000000	1023.000000	2046.000000
47.200001	0.014359	8.485891	2.644225	2.103390	0.628945	3.109331	0.000000	-10.000000	0.483333	-26.066668	304.666656	1023.000000	1023.000000	2046.000000
47.220001	0.013375	7.904729	2.577466	1.675004	0.272568	3.379691	0.000000	-10.000000	0.483333	-26.066668	295.833344	1023.000000	1023.000000	2046.000000
47.240002	0.010991	6.495972	2.055828	1.954387	-0.001016	2.486774	0.000000	-10.000000	0.466667	-26.000000	287.166656	1023.000000	1023.000000	2046.000000
47.259998	0.011679	6.902333	1.633066	2.201064	0.265906	2.802298	0.000000	-10.000000	0.458333	-25.400000	278.500000	1023.000000	1023.000000	2046.000000
47.279999	0.010085	5.960254	1.428501	2.592192	-0.415166	2.354727	0.000000	-10.000000	0.433333	-24.700001	270.166656	1023.000000	1023.000000	2046.000000
47.299999	0.009751	5.762854	0.979227	2.947177	-0.193724	2.030174	0.000000	-10.000000	0.416667	-23.916666	262.000000	1023.000000	1023.000000	2046.000000
47.320000	0.009599	5.673292	0.819382	2.891895	-0.456900	2.418915	0.000000	-10.000000	0.383333	-23.600000	254.000000	1023.000000	1023.000000	2046.000000
47.340000	0.007516	4.441949	0.466338	3.120022	-0.799941	1.655530	0.000000	-10.000000	0.400000	-23.466667	246.000000	1023.000000	1023.000000	2046.000000
47.360001	0.007576	4.477222	0.137999	3.085497	-0.497592	1.751318	0.000000	-10.000000	0.383333	-23.350000	238.000000	1023.000000	1023.000000	2046.000000
47.380001	0.005544	3.276253	0.036003	2.708126	-1.054846	1.586969	0.000000	-10.000000	0.383333	-23.233334	230.166672	1023.000000	1023.000000	2046.000000
47.400002	0.003703	2.188681	-0.031371	2.427068	-1.195682	0.988667	0.000000	-10.000000	0.350000	-23.000000	222.500000	1023.000000	1023.000000	2046.000000
47.419998	0.003591	2.122291	-0.071693	1.998387	-1.088734	1.284331	0.000000	-10.000000	0.350000	-22.566668	214.833328	1023.000000	1023.000000	2046.000000
47.439999	0.001246	0.736459	-0.073452	1.791665	-1.747026	0.765273	0.000000	-10.000000	0.341667	-22.000000	207.333328	1023.000000	1023.000000	2046.000000
47.459999	0.000106	0.062448	-0.349210	1.675891	-1.619357	0.355123	0.000000	-10.000000	0.325000	-21.350000	200.000000	1023.000000	1023.000000	2046.000000
47.480000	-0.000413	-0.243998	-0.373062	1.283716	-1.783135	0.628483	0.000000	-10.000000	0.308333	-20.566668	193.000000	1023.000000	1023.000000	2046.000000
47.500000	-0.002733	-1.615075	-0.479415	1.140896	-2.284273	0.007718	0.000000	-10.000000	0.275000	-19.783333	186.166672	1023.000000	1023.000000	2046.000000
47.520000	-0.002727	-1.611670	-0.587357	0.927917	-2.067734	0.115505	0.000000	-10.000000	0.241667	-19.033333	179.500000	1023.000000	1023.000000	2046.000000
47.540001	-0.004304	-2.543412	-0.543270	0.453676	-2.615245	0.161426	0.000000	-10.000000	0.208333	-18.516666	173.000000	1023.000000	1023.000000	2046.000000
47.560001	-0.005588	-3.302737	-0.664749	0.302340	-2.673267	-0.267062	0.000000	-10.000000	0.208333	-18.050001	166.666672	1023.000000	1023.000000	2046.000000
47.580002	-0.005872	-3.470572	-0.750272	-0.048710	-2.707677	0.036088	0.000000	-10.000000	0.208333	-17.583334	160.500000	1023.000000	1023.000000	2046.000000
47.599998	-0.007939	-4.692173	-0.785369	-0.265212	-3.205514	-0.436078	0.000000	-10.000000	0.200000	-17.183334	154.833328	1023.000000	1023.000000	2046.000000
47.619999	-0.008103	-4.788815	-0.957958	-0.376475	-2.950589	-0.503793	0.000000	-10.000000	0.183333	-16.766666	149.166672	1023.000000	1023.000000	2046.000000
47.639999	-0.008957	-5.293856	-1.056405	-0.735247	-3.213927	-0.288278	0.000000	-10.000000	0.175000	-16.333334	143.666672	1023.000000	1023.000000	2046.000000
47.660000	-0.010494	-6.201965	-1.169143	-0.759196	-3.452584	-0.821041	0.000000	-10.000000	0.183333	-15.900001	138.000000	1023.000000	1023.000000	2046.000000
47.680000	-0.010661	-6.300553	-1.447422	-0.907037	-3.261234	-0.684859	0.000000	-10.000000	0.175000	-15.366667	132.666672	1023.000000	1023.000000	2046.000000
47.700001	-0.011660	-6.890896	-1.539109	-0.894892	-3.588873	-0.868023	0.000000	-10.000000	0.166667	-15.000000	127.500000	1023.000000	1023.000000	2046.000000
47.720001	-0.013065	-7.721546	-1.720980	-1.121909	-3.830722	-1.047935	0.000000	-10.000000	0.150000	-14.533334	121.000000	1023.000000	1023.000000	2046.000000
47.740002	-0.013105	-7.745242	-2.109677	-1.231082	-3.821139	-0.583343	0.000000	-10.000000	0.116667	-14.166667	114.500000	1023.000000	1023.000000	2046.000000
47.759998	-0.014573	-8.612502	-2.334995	-1.404890	-4.291603	-0.581014	0.000000	-10.000000	0.083333	-13.783334	109.666664	1023.000000	1023.000000	2046.000000
47.779999	-0.015605	-9.222847	-2.476444	-1.728700	-4.202245	-0.815458	0.000000	-10.000000	0.066667	-13.583334	106.500000	1023.000000	1023.000000	2046.000000
47.799999	-0.015636	-9.240997	-2.378017	-2.396649	-4.073754	-0.392577	0.000000	-10.000000	0.083333	-13.666667	103.500000	1023.000000	1023.000000	2046.000000
47.820000	-0.017118	-10.116662	-2.352112	-2.620361	-4.391020	-0.753169	0.000000	-10.000000	0.100000	-13.633333	99.000000	1023.000000	1023.000000	2046.000000
47.840000	-0.017295	-10.221093	-2.717540	-2.359750	-4.095256	-1.048548	0.000000	-10.000000	0.083333	-13.466667	94.500000	1023.000000	1023.000000	2046.000000
47.860001	-0.017394	-10.279981	-2.943394	-2.078554	-4.350517	-0.907516	0.000000	-10.000000	0.066667	-12.466667	90.166664	1023.000000	1023.000000	2046.000000
47.880001	-0.017692	-10.456040	-3.213385	-1.405017	-4.451699	-1.385940	0.000000	-10.000000	0.050000	-11.400001	86.000000	1023.000000	1023.000000	2046.000000
47.900002	-0.017164	-10.143647	-3.595218	-0.887310	-4.249051	-1.412068	0.000000	-10.000000	0.041667	-10.166667	82.166664	1023.000000	1023.000000	2046.000000
47.919998	-0.017271	-10.207244	-3.757876	-0.910630	-4.486868	-1.051870	0.000000	-10.000000	0.041667	-9.550000	78.666664	1023.000000	1023.000000	2046.000000
47.939999	-0.017989	-10.631343	-3.938024	-0.608728	-4.635702	-1.448889	0.000000	-10.000000	0.033333	-9.133333	75.500000	1023.000000	1023.000000	2046.000000
47.959999	-0.018118	-10.707463	-4.255723	-0.566562	-4.537391	-1.347787	0.000000	-10.000000	0.025000	-8.833334	72.500000	1023.000000	1023.000000	2046.000000
47.980000	-0.019351	-11.436600	-4.372876	-0.688403	-4.820800	-1.554520	0.000000	-10.000000	0.008333	-8.366667	69.500000	1023.000000	1023.000000	2046.000000
48.000000	-0.019842	-11.726803	-4.397678	-0.787977	-4.738922	-1.802225	0.000000	-10.000000	0.008333	-7.733334	66.666664	1023.000000	1023.000000	2046.000000
48.020000	-0.020093	-11.874694	-4.350573	-1.172947	-4.832984	-1.518189	0.000000	-10.000000	0.008333	-7.033333	64.000000	1023.000000	1023.000000	2046.000000
48.040001	-0.021065	-12.449446	-4.279758	-1.143884	-5.046644	-1.979160	0.000000	-10.000000	0.008333	-6.300000	61.666668	1023.000000	1023.000000	2046.000000
48.060001	-0.020955	-12.384211	-4.419998	-1.147484	-4.867285	-1.949444	0.000000	-10.000000	-0.008333	-5.083333	59.500000	1023.000000	1023.000000	2046.000000
48.080002	-0.021647	-12.793557	-4.279403	-1.319357	-5.163121	-2.031677	0.000000	-10.000000	-0.016667	-3.833333	57.833332	1023.000000	1023.000000	2046.000000
48.099998	-0.022130	-13.078910	-4.211628	-1.245963	-5.183832	-2.437486	0.000000	-10.000000	-0.025000	-2.233333	56.666668	1023.000000	1023.000000	2046.000000
48.119999	-0.021729	-12.842059	-4.148227	-1.579649	-5.117263	-1.996920	0.000000	-10.000000	-0.033333	-1.050000	56.166668	1023.000000	1023.000000	2046.000000
48.139999	-0.022452	-13.268868	-3.908067	-1.682929	-5.399022	-2.278849	0.000000	-10.000000	-0.033333	-0.216667	56.000000	1023.000000	1023.000000	2046.000000
48.160000	-0.022188	-13.113321	-3.917512	-1.788553	-5.212621	-2.194636	0.000000	-10.000000	-0.033333	0.000000	56.000000	1023.000000	1023.000000	2046.000000
48.180000	-0.022406	-13.241726	-3.766017	-2.121462	-5.419087	-1.935161	0.000000	-10.000000	-0.016667	0.000000	56.000000	1023.000000	1023.000000	2046.000000
48.200001	-0.022970	-13.575405	-3.677352	-2.080108	-5.481798	-2.336147	0.000000	-10.000000	-0.016667	0.000000	56.000000	1023.000000	1023.000000	2046.000000
48.220001	-0.022778	-13.461946	-3.794293	-2.245002	-5.247927	-2.174723	0.000000	-10.000000	-0.025000	0.000000	56.000000	1023.000000	1023.000000	2046.000000
48.240002	-0.023047	-13.620872	-3.600147	-2.517421	-5.450875	-2.052429	0.000000	-10.000000	-0.041667	0.000000	56.000000	1023.000000	1023.000000	2046.000000
48.259998	-0.023526	-13.904062	-3.628205	-2.389112	-5.419086	-2.467660	0.000000	-10.000000	-0.041667	-0.333333	56.000000	1023.000000	1023.000000	2046.000000
48.279999	-0.023405	-13.832066	-3.722529	-2.603892	-5.309144	-2.196500	0.000000	-10.000000	-0.025000	-1.066667	55.833332	1023.000000	1023.000000	2046.000000
48.299999	-0.024011	-14.190663	-3.606504	-2.722152	-5.539630	-2.322376	0.000000	-10.000000	-0.016667	-1.950000	55.333332	1023.000000	1023.000000	2046.000000
48.320000	-0.023919	-14.135926	-3.675793	-2.440980	-5.403383	-2.615771	0.000000	-10.000000	-0.016667	-2.566667	54.666668	1023.000000	1023.000000	2046.000000
48.340000	-0.024184	-14.292698	-3.747728	-2.921200	-5.539824	-2.083946	0.000000	-10.000000	-0.016667	-2.683333	53.833332	1023.000000	1023.000000	2046.000000
48.360001	-0.024744	-14.623941	-3.850720	-2.875100	-5.766562	-2.131560	0.000000	-10.000000	-0.016667	-2.383333	53.000000	1023.000000	1023.000000	2046.000000
48.380001	-0.024916	-14.725097	-4.301243	-2.829230	-5.606557	-1.988066	0.000000	-10.000000	-0.016667	-1.433333	52.333332	1023.000000	1023.000000	2046.000000
48.400002	-0.024665	-14.577098	-4.057609	-3.241485	-5.699681	-1.578323	0.000000	-10.000000	-0.033333	-0.583333	52.000000	1023.000000	1023.000000	2046.000000
48.419998	-0.024323	-14.374987	-3.870493	-3.339020	-5.461687	-1.703786	0.000000	-10.000000	-0.050000	0.766667	52.000000	1023.000000	1023.000000	2046.000000
48.439999	-0.023281	-13.758829	-3.820730	-3.504503	-5.013419	-1.420177	0.000000	-10.000000	-0.075000	2.466667	52.000000	1023.000000	1023.000000	2046.000000
48.459999	-0.021835	-12.904538	-3.550529	-3.316040	-4.888400	-1.149570	0.000000	-10.000000	-0.133333	5.766667	52.000000	1023.000000	1023.000000	2046.000000
48.480000	-0.020136	-11.900408	-3.767443	-2.450643	-4.457610	-1.224712	0.000000	-10.000000	-0.216667	10.200001	52.000000	1023.000000	1023.000000	2046.000000
48.500000	-0.017431	-10.301694	-3.738695	-1.873900	-4.125123	-0.563976	0.000000	-10.000000	-0.300000	15.016667	52.000000	1023.000000	1023.000000	2046.000000
48.520000	-0.015223	-8.996806	-3.617658	-1.120356	-3.880107	-0.378685	0.000000	-10.000000	-0.366667	18.950001	52.000000	1023.000000	1023.000000	2046.000000
48.540001	-0.013287	-7.852844	-3.845400	-0.644749	-3.326635	-0.036060	0.000000	-10.000000	-0.425000	21.833334	52.000000	1023.000000	1023.000000	2046.000000
48.560001	-0.011120	-6.571838	-3.571816	-0.405951	-3.136349	0.542277	0.000000	-10.000000	-0.500000	24.133333	44.000000	1023.000000	1023.000000	2046.000000
48.580002	-0.009585	-5.664462	-3.560731	0.112516	-2.761808	0.545562	0.000000	-10.000000	-0.558333	26.283333	38.833332	1023.000000	1023.000000	2046.000000
48.599998	-0.007473	-4.416365	-3.503740	0.307546	-2.229445	1.009274	0.000000	-10.000000	-0.616667	28.166666	36.666668	1023.000000	1023.000000	2046.000000
48.619999	-0.005482	-3.239609	-3.030137	0.447697	-1.945509	1.288339	0.000000	-10.000000	-0.683333	29.683332	45.833332	1023.000000	1023.000000	2046.000000
48.639999	-0.003720	-2.198308	-2.765706	0.533898	-1.499938	1.533438	0.000000	-10.000000	-0.733333	31.216667	55.500000	1023.000000	1023.000000	2046.000000
48.660000	-0.001113	-0.657909	-2.301107	0.487661	-1.068762	2.224299	0.000000	-10.000000	-0.783333	32.083332	65.833336	1023.000000	1023.000000	2046.000000
48.680000	0.001339	0.791206	-1.696835	0.770397	-0.758988	2.476631	0.000000	-10.000000	-0.808333	33.049999	76.333336	1023.000000	1023.000000	2046.000000
48.700001	0.003380	1.997864	-1.406788	0.972932	-0.234702	2.666422	0.000000	-10.000000	-0.841667	33.900002	87.166664	1023.000000	1023.000000	2046.000000
48.720001	0.006425	3.797134	-0.693132	0.959132	0.205448	3.325687	0.000000	-10.000000	-0.883333	34.950001	98.333336	1023.000000	1023.000000	2046.000000
48.740002	0.009009	5.324342	0.021825	1.156312	0.555297	3.590909	0.000000	-10.000000	-0.916667	35.900002	110.000000	1023.000000	1023.000000	2046.000000
48.759998	0.011086	6.551643	0.415674	1.136672	1.116928	3.882369	0.000000	-10.000000	-0.950000	36.500000	122.000000	1023.000000	1023.000000	2046.000000
48.779999	0.014019	8.284952	1.314847	0.912181	1.380872	4.677052	0.000000	-10.000000	-0.958333	37.150002	134.000000	1023.000000	1023.000000	2046.000000
48.799999	0.016149	9.543777	1.883142	1.095674	1.758754	4.806208	0.000000	-10.000000	-0.975000	37.483334	146.166672	1023.000000	1023.000000	2046.000000
48.820000	0.018300	10.815425	2.246866	1.096711	2.297747	5.174102	0.000000	-10.000000	-1.000000	37.799999	158.500000	1023.000000	1023.000000	2046.000000
48.840000	0.021210	12.535317	2.997777	1.100558	2.657046	5.779935	0.000000	-10.000000	-1.000000	37.750000	171.166672	1023.000000	1023.000000	2046.000000
48.860001	0.023028	13.609427	3.480078	1.330786	2.978072	5.820492	0.000000	-10.000000	-0.991667	37.966667	183.666672	1023.000000	1023.000000	2046.000000
48.880001	0.025391	15.006138	3.863556	1.415096	3.536207	6.191279	0.000000	-10.000000	-0.983333	37.866669	196.333328	1023.000000	1023.000000	2046.000000
48.900002	0.028276	16.710987	4.628990	1.542066	3.905753	6.634177	0.000000	-10.000000	-1.000000	38.183334	209.000000	1023.000000	1023.000000	2046.000000
48.919998	0.029825	17.626682	5.004808	1.668001	4.233638	6.720234	0.000000	-10.000000	-1.008333	37.950001	221.833328	1023.000000	1023.000000	2046.000000
48.939999	0.032456	19.181456	5.488132	1.706244	4.791899	7.195182	0.000000	-10.000000	-1.016667	37.883335	234.500000	1023.000000	1023.000000	2046.000000
48.959999	0.035393	20.917379	6.201891	2.091596	5.090942	7.532952	0.000000	-10.000000	-1.008333	37.966667	247.166672	1023.000000	1023.000000	2046.000000
48.980000	0.036824	21.762808	6.231740	2.252783	5.475250	7.803035	0.000000	-10.000000	-1.008333	38.133335	259.833344	1023.000000	1023.000000	2046.000000
49.000000	0.039704	23.464783	6.541663	2.528186	5.898025	8.496909	0.000000	-10.000000	-1.000000	38.083336	272.500000	1023.000000	1023.000000	2046.000000
49.020000	0.042088	24.874035	6.733450	3.179014	6.221989	8.739580	0.000000	-10.000000	-0.983333	37.866669	285.166656	1023.000000	1023.000000	2046.000000
49.040001	0.043668	25.807920	6.919424	3.324922	6.583977	8.979598	0.000000	-10.000000	-0.950000	37.316666	297.833344	1023.000000	1023.000000	2046.000000
49.060001	0.046449	27.451548	7.646610	3.251526	7.094346	9.459065	0.000000	-10.000000	-0.916667	37.200001	310.500000	1023.000000	1023.000000	2046.000000
49.080002	0.048946	28.927238	8.306003	3.512499	7.556386	9.552350	0.000000	-10.000000	-0.908333	36.716667	322.833344	1023.000000	1023.000000	2046.000000
49.099998	0.050478	29.832764	8.510047	3.899346	7.830004	9.593368	0.000000	-10.000000	-0.916667	36.716667	335.000000	1023.000000	1023.000000	2046.000000
49.119999	0.053415	31.568285	8.771723	4.718932	8.227627	9.850004	0.000000	-10.000000	-0.908333	36.633331	347.166656	1023.000000	1023.000000	2046.000000
49.139999	0.055910	33.042934	8.849046	5.698916	8.567084	9.927888	0.000000	-10.000000	-0.891667	36.366665	359.500000	1023.000000	1023.000000	2046.000000
49.160000	0.056880	33.616055	8.731230	6.279026	8.647542	9.958257	0.000000	-10.000000	-0.883333	36.250000	371.833344	1023.000000	1023.000000	2046.000000
49.180000	0.059296	35.043972	8.881528	6.892510	9.044987	10.224948	0.000000	-10.000000	-0.891667	35.866669	384.000000	1023.000000	1023.000000	2046.000000
49.200001	0.061890	36.576839	9.104991	7.552471	9.382831	10.536548	0.000000	-10.000000	-0.900000	36.016666	396.000000	1023.000000	1023.000000	2046.000000
49.220001	0.062872	37.157143	9.061797	8.051743	9.457160	10.586445	0.000000	-10.000000	-0.883333	35.883335	408.000000	1023.000000	1023.000000	2046.000000
49.240002	0.064715	38.246853	9.225363	8.555555	9.792462	10.673472	0.000000	-10.000000	-0.866667	35.849998	420.000000	1023.000000	1023.000000	2046.000000
49.259998	0.067563	39.929840	9.785866	8.781655	10.125213	11.237105	0.000000	-10.000000	-0.833333	35.383331	432.000000	1023.000000	1023.000000	2046.000000
49.279999	0.068884	40.710602	10.039474	8.998517	10.253923	11.418686	0.000000	-10.000000	-0.816667	35.033333	443.833344	1023.000000	1023.000000	2046.000000
49.299999	0.070814	41.851055	10.388512	9.301082	10.574091	11.587372	0.000000	-10.000000	-0.800000	34.799999	455.500000	1023.000000	1023.000000	2046.000000
49.320000	0.073700	43.556755	10.978488	9.453798	11.000809	12.123660	0.000000	-10.000000	-0.791667	34.516666	467.166656	1023.000000	1023.000000	2046.000000
49.340000	0.074763	44.184830	11.311028	9.536788	11.125521	12.211493	0.000000	-10.000000	-0.775000	34.200001	478.666656	1023.000000	1023.000000	2046.000000
49.360001	0.076574	45.255058	11.891177	9.672682	11.466025	12.225176	0.000000	-10.000000	-0.775000	33.733334	490.166656	1023.000000	1023.000000	2046.000000
49.380001	0.079561	47.020504	12.746123	9.644123	11.888216	12.742043	0.000000	-10.000000	-0.750000	33.549999	501.500000	1023.000000	1023.000000	2046.000000
49.400002	0.080746	47.720757	13.277383	9.600516	11.978487	12.864369	0.000000	-10.000000	-0.733333	32.983334	512.833313	1023.000000	1023.000000	2046.000000
49.419998	0.081612	48.232632	13.770572	9.470557	12.115535	12.875969	0.000000	-10.000000	-0.675000	32.350002	524.000000	1023.000000	1023.000000	2046.000000
49.439999	0.083868	49.566193	14.442671	9.494073	12.475966	13.153482	0.000000	-10.000000	-0.633333	31.183334	534.833313	1023.000000	1023.000000	2046.000000
49.459999	0.085058	50.268997	14.879025	9.476223	12.615355	13.298391	0.000000	-10.000000	-0.575000	29.883333	545.333313	1023.000000	1023.000000	2046.000000
49.480000	0.085138	50.316570	15.126319	9.394273	12.685292	13.110686	0.000000	-10.000000	-0.516667	28.300001	555.500000	1023.000000	1023.000000	2046.000000
49.500000	0.087111	51.482738	15.637650	9.546305	13.056602	13.242181	0.000000	-10.000000	-0.466667	26.683334	565.166687	1023.000000	1023.000000	2046.000000
49.520000	0.087753	51.862312	15.900643	9.517569	13.059098	13.385000	0.000000	-10.000000	-0.408333	25.050001	574.333313	1023.000000	1023.000000	2046.000000
49.540001	0.087537	51.734142	16.009628	9.575212	13.013690	13.135610	0.000000	-10.000000	-0.366667	23.350000	582.833313	1023.000000	1023.000000	2046.000000
49.560001	0.089256	52.750538	16.346344	9.636509	13.346155	13.421530	0.000000	-10.000000	-0.308333	21.550001	591.000000	1023.000000	1023.000000	2046.000000
49.580002	0.089264	52.754749	16.406815	9.579820	13.284729	13.483385	0.000000	-10.000000	-0.250000	19.433334	598.500000	1023.000000	1023.000000	2046.000000
49.599998	0.088865	52.518921	16.546761	9.541865	13.041991	13.388305	0.000000	-10.000000	-0.183333	17.233334	605.500000	1023.000000	1023.000000	2046.000000
49.619999	0.090529	53.502522	16.708912	9.818836	13.369506	13.605267	0.000000	-10.000000	-0.141667	14.733334	611.666687	1023.000000	1023.000000	2046.000000
49.639999	0.089994	53.186172	16.466566	9.913856	13.013231	13.792519	0.000000	-10.000000	-0.100000	12.166667	617.166687	1023.000000	1023.000000	2046.000000
49.660000	0.089602	52.954948	16.130987	10.432118	12.873387	13.518456	0.000000	-10.000000	-0.058333	9.166667	621.666687	1023.000000	1023.000000	2046.000000
49.680000	0.090951	53.751865	16.203320	10.632713	13.150646	13.765187	0.000000	-10.000000	-0.033333	5.333333	625.166687	1023.000000	1023.000000	2046.000000
49.700001	0.090269	53.348808	16.278633	10.319772	13.032078	13.718324	0.000000	-10.000000	-0.025000	1.600000	627.500000	1023.000000	1023.000000	2046.000000
49.720001	0.089171	52.699837	16.401989	10.119223	12.801530	13.377095	0.000000	-10.000000	-0.033333	-1.266667	628.666687	1023.000000	1023.000000	2046.000000
49.740002	0.090447	53.454327	16.388840	10.612906	13.115644	13.336938	0.000000	-10.000000	-0.016667	-2.750000	629.000000	1023.000000	1023.000000	2046.000000
49.759998	0.090253	53.339680	15.973433	11.148320	12.857674	13.360252	0.000000	-10.000000	-0.008333	-3.683333	629.000000	1023.000000	1023.000000	2046.000000
49.779999	0.088356	52.218304	15.336020	11.664161	12.289433	12.928691	0.000000	-10.000000	0.008333	-5.000000	629.000000	1023.000000	1023.000000	2046.000000
49.799999	0.088378	52.231277	14.894650	12.425867	12.363835	12.546926	0.000000	-10.000000	0.016667	-6.466667	629.000000	1023.000000	1023.000000	2046.000000
49.820000	0.088649	52.391632	14.559622	12.628114	12.324714	12.879185	0.000000	-10.000000	0.025000	-7.750000	629.000000	1023.000000	1023.000000	2046.000000
49.840000	0.086605	51.183384	14.134877	12.773096	11.715736	12.559675	0.000000	-10.000000	0.025000	-8.666667	629.000000	1023.000000	1023.000000	2046.000000
49.860001	0.085503	50.532513	13.779452	13.210840	11.592493	11.949727	0.000000	-10.000000	0.025000	-9.233334	629.000000	1023.000000	1023.000000	2046.000000
49.880001	0.085940	50.790810	13.574250	13.306562	11.821227	12.088769	0.000000	-10.000000	0.033333	-9.866667	629.000000	1023.000000	1023.000000	2046.000000
49.900002	0.084715	50.066853	13.446246	13.025128	11.443937	12.151540	0.000000	-10.000000	0.041667	-10.666667	622.000000	1023.000000	1023.000000	2046.000000
49.919998	0.082868	48.974854	13.450809	12.816790	10.949780	11.757474	0.000000	-10.000000	0.050000	-11.583334	613.666687	1023.000000	1023.000000	2046.000000
49.939999	0.083324	49.244297	13.432600	12.999397	11.239781	11.572519	0.000000	-10.000000	0.050000	-12.383334	603.833313	1023.000000	1023.000000	2046.000000
49.959999	0.083260	49.206612	13.316040	12.753798	11.251244	11.885529	0.000000	-10.000000	0.066667	-12.833334	599.500000	1023.000000	1023.000000	2046.000000
49.980000	0.081018	47.881371	13.307476	12.477105	10.590049	11.506742	0.000000	-10.000000	0.075000	-13.166667	595.166687	1023.000000	1023.000000	2046.000000
50.000000	0.080637	47.656532	13.402938	12.616536	10.666912	10.970145	0.000000	-10.000000	0.083333	-13.400001	590.833313	1023.000000	1023.000000	2046.000000
50.020000	0.081324	48.062569	13.469936	12.373326	10.992325	11.226984	0.000000	-10.000000	0.083333	-13.566667	586.500000	1023.000000	1023.000000	2046.000000
50.040001	0.079790	47.155678	13.534718	11.798109	10.497643	11.325208	0.000000	-10.000000	0.091667	-13.550000	581.833313	1023.000000	1023.000000	2046.000000
50.060001	0.077457	45.776997	13.607498	11.416131	9.973415	10.779951	0.000000	-10.000000	0.108333	-13.883333	577.333313	1023.000000	1023.000000	2046.000000
50.080002	0.077499	45.801628	13.607564	11.316504	10.307444	10.570116	0.000000	-10.000000	0.133333	-14.683333	572.666687	1023.000000	1023.000000	2046.000000
50.099998	0.076732	45.348770	13.485357	10.763926	10.265704	10.833781	0.000000	-10.000000	0.166667	-15.700000	567.833313	1023.000000	1023.000000	2046.000000
50.119999	0.074059	43.768986	13.451817	10.294572	9.531186	10.491410	0.000000	-10.000000	0.191667	-16.683334	562.500000	1023.000000	1023.000000	2046.000000
50.139999	0.072839	43.048073	13.388616	10.404254	9.498949	9.756252	0.000000	-10.000000	0.200000	-17.366667	557.000000	1023.000000	1023.000000	2046.000000
50.160000	0.073185	43.252483	13.298157	10.267737	9.816972	9.869619	0.000000	-10.000000	0.208333	-18.116667	551.333313	1023.000000	1023.000000	2046.000000
50.180000	0.071512	42.263454	13.136404	9.794816	9.354885	9.977351	0.000000	-10.000000	0.216667	-18.766666	545.166687	1023.000000	1023.000000	2046.000000
50.200001	0.068701	40.602448	13.025389	9.468584	8.717662	9.390814	0.000000	-10.000000	0.225000	-19.366667	538.833313	1023.000000	1023.000000	2046.000000
50.220001	0.067883	40.118755	12.948814	9.427279	8.631398	9.111263	0.000000	-10.000000	0.250000	-19.933334	532.166687	1023.000000	1023.000000	2046.000000
50.240002	0.067724	40.025120	12.568394	9.270738	8.884370	9.301620	0.000000	-10.000000	0.275000	-20.350000	525.666687	1023.000000	1023.000000	2046.000000
50.259998	0.064504	38.122089	12.165331	8.981468	7.823657	9.151633	0.000000	-10.000000	0.308333	-20.800001	518.833313	1023.000000	1023.000000	2046.000000
50.279999	0.062587	36.988701	11.740108	9.223742	7.537311	8.487539	0.000000	-10.000000	0.325000	-21.200001	512.000000	1023.000000	1023.000000	2046.000000
50.299999	0.062276	36.805016	11.391002	8.874434	7.915597	8.623981	0.000000	-10.000000	0.358333	-22.000000	504.833344	1023.000000	1023.000000	2046.000000
50.320000	0.059763	35.319729	11.255892	7.925995	7.355302	8.782541	0.000000	-10.000000	0.400000	-23.150000	497.500000	1023.000000	1023.000000	2046.000000
50.340000	0.057100	33.746105	11.192085	7.803218	6.689915	8.060889	0.000000	-10.000000	0.441667	-24.400000	489.833344	1023.000000	1023.000000	2046.000000
50.360001	0.057412	33.930298	10.720069	8.334167	7.099345	7.776715	0.000000	-10.000000	0.458333	-25.050001	481.666656	1023.000000	1023.000000	2046.000000
50.380001	0.057074	33.730537	10.100538	8.596161	6.948299	8.085540	0.000000	-10.000000	0.458333	-25.050001	473.333344	1023.000000	1023.000000	2046.000000
50.400002	0.054989	32.498463	9.738925	9.059060	6.038183	7.662297	0.000000	-10.000000	0.433333	-24.600000	465.000000	1023.000000	1023.000000	2046.000000
50.419998	0.054803	32.388824	9.245759	9.843691	6.186554	7.112819	0.000000	-10.000000	0.416667	-24.016666	457.000000	1023.000000	1023.000000	2046.000000
50.439999	0.055182	32.612686	8.780886	9.870711	6.310632	7.650459	0.000000	-10.000000	0.416667	-23.716667	449.000000	1023.000000	1023.000000	2046.000000
50.459999	0.052335	30.929985	8.402040	9.785723	5.367006	7.375216	0.000000	-10.000000	0.416667	-23.483334	441.000000	1023.000000	1023.000000	2046.000000
50.480000	0.050794	30.019079	7.992066	10.205093	5.260281	6.561639	0.000000	-10.000000	0.433333	-23.716667	433.000000	1023.000000	1023.000000	2046.000000
50.500000	0.050596	29.902277	7.466773	10.045722	5.549541	6.840240	0.000000	-10.000000	0.416667	-24.000000	425.000000	1023.000000	1023.000000	2046.000000
50.520000	0.047696	28.188189	7.318484	9.503887	4.688326	6.677492	0.000000	-10.000000	0.433333	-24.550001	417.000000	1023.000000	1023.000000	2046.000000
50.540001	0.045583	26.939270	7.316140	9.429304	4.251862	5.941965	0.000000	-10.000000	0.433333	-24.883333	408.666656	1023.000000	1023.000000	2046.000000
50.560001	0.045918	27.137392	7.012383	9.378643	4.772913	5.973453	0.000000	-10.000000	0.458333	-25.150000	400.333344	1023.000000	1023.000000	2046.000000
50.580002	0.043996	26.001471	6.818042	8.868229	4.155267	6.159933	0.000000	-10.000000	0.458333	-25.016666	392.000000	1023.000000	1023.000000	2046.000000
50.599998	0.041635	24.606144	6.854608	9.018689	3.504269	5.228577	0.000000	-10.000000	0.458333	-24.833334	383.666656	1023.000000	1023.000000	2046.000000
50.619999	0.041853	24.735035	6.592603	9.185922	3.967060	4.989450	0.000000	-10.000000	0.450000	-24.366667	375.333344	1023.000000	1023.000000	2046.000000
50.639999	0.041061	24.267014	6.375794	8.595443	3.802402	5.493376	0.000000	-10.000000	0.450000	-24.250000	367.000000	1023.000000	1023.000000	2046.000000
50.660000	0.038305	22.638086	6.517734	8.232635	2.787609	5.100109	0.000000	-10.000000	0.433333	-24.250000	359.000000	1023.000000	1023.000000	2046.000000
50.680000	0.037329	22.061714	6.378316	8.251447	2.901013	4.530940	0.000000	-10.000000	0.416667	-24.316668	351.000000	1023.000000	1023.000000	2046.000000
50.700001	0.037182	21.974432	6.151456	7.715978	3.109872	4.997126	0.000000	-10.000000	0.383333	-24.233334	343.000000	1023.000000	1023.000000	2046.000000
50.720001	0.034479	20.377211	6.083062	7.111225	2.318625	4.864298	0.000000	-10.000000	0.400000	-24.200001	335.000000	1023.000000	1023.000000	2046.000000
50.740002	0.032604	19.268766	6.066982	7.130889	1.966764	4.104133	0.000000	-10.000000	0.400000	-24.216667	327.000000	1023.000000	1023.000000	2046.000000
50.759998	0.033179	19.608648	5.700390	7.075027	2.654568	4.178663	0.000000	-10.000000	0.416667	-24.233334	319.000000	1023.000000	1023.000000	2046.000000
50.779999	0.031108	18.384853	5.591418	6.439424	2.029323	4.324688	0.000000	-10.000000	0.416667	-24.083334	310.666656	1023.000000	1023.000000	2046.000000
50.799999	0.028727	16.977861	5.575203	6.412643	1.458749	3.531267	0.000000	-10.000000	0.433333	-24.300001	302.333344	1023.000000	1023.000000	2046.000000
50.820000	0.029024	17.153460	5.205163	6.377329	2.055746	3.515222	0.000000	-10.000000	0.450000	-24.250000	294.000000	1023.000000	1023.000000	2046.000000
50.840000	0.026953	15.929445	4.884039	5.735579	1.460854	3.848974	0.000000	-10.000000	0.450000	-24.350000	286.000000	1023.000000	1023.000000	2046.000000
50.860001	0.024595	14.535627	4.829836	5.798137	0.881762	3.025892	0.000000	-10.000000	0.450000	-24.083334	278.000000	1023.000000	1023.000000	2046.000000
50.880001	0.024787	14.649362	4.164821	5.752017	1.336362	3.396161	0.000000	-10.000000	0.433333	-24.050001	270.000000	1023.000000	1023.000000	2046.000000
50.900002	0.022034	13.021888	3.918490	5.152185	0.468711	3.482501	0.000000	-10.000000	0.433333	-23.816668	262.000000	1023.000000	1023.000000	2046.000000
50.919998	0.020163	11.916305	3.878503	4.863943	0.374354	2.799505	0.000000	-10.000000	0.416667	-23.766668	254.000000	1023.000000	1023.000000	2046.000000
50.939999	0.019979	11.807515	3.671328	4.030220	0.795509	3.310458	0.000000	-10.000000	0.416667	-23.866667	246.000000	1023.000000	1023.000000	2046.000000
50.959999	0.016940	10.011362	3.692742	3.586189	-0.159280	2.891711	0.000000	-10.000000	0.400000	-23.966667	238.000000	1023.000000	1023.000000	2046.000000
50.980000	0.016501	9.751955	3.255822	4.045403	0.185884	2.264846	0.000000	-10.000000	0.400000	-23.883333	230.000000	1023.000000	1023.000000	2046.000000
51.000000	0.016408	9.697080	2.620919	4.022059	0.348578	2.705524	0.000000	-10.000000	0.383333	-23.500000	222.000000	1023.000000	1023.000000	2046.000000
51.020000	0.014648	8.656970	2.535302	4.394899	-0.535013	2.261782	0.000000	-10.000000	0.358333	-22.883333	214.333328	1023.000000	1023.000000	2046.000000
51.040001	0.014839	8.769838	2.232901	5.021643	-0.319636	1.834931	0.000000	-10.000000	0.325000	-22.250000	206.666672	1023.000000	1023.000000	2046.000000
51.060001	0.015316	9.051513	1.729326	4.952403	-0.013079	2.382863	0.000000	-10.000000	0.308333	-21.700001	199.333328	1023.000000	1023.000000	2046.000000
51.080002	0.012883	7.613893	1.696822	4.867340	-0.982024	2.031754	0.000000	-10.000000	0.300000	-21.233334	192.000000	1023.000000	1023.000000	2046.000000
51.099998	0.012451	7.358613	1.299204	5.188466	-0.603491	1.474433	0.000000	-10.000000	0.300000	-20.783335	185.000000	1023.000000	1023.000000	2046.000000
51.119999	0.011402	6.738758	0.923963	4.609710	-0.640111	1.845197	0.000000	-10.000000	0.283333	-20.383333	178.000000	1023.000000	1023.000000	2046.000000
51.139999	0.008852	5.231682	1.217944	4.318490	-1.576496	1.271744	0.000000	-10.000000	0.266667	-20.083334	171.166672	1023.000000	1023.000000	2046.000000
51.160000	0.008838	5.223258	0.965472	4.381003	-1.001037	0.877821	0.000000	-10.000000	0.233333	-19.450001	164.333328	1023.000000	1023.000000	2046.000000
51.180000	0.007649	4.520542	0.812486	3.756713	-1.268672	1.220015	0.000000	-10.000000	0.208333	-18.666666	157.833328	1023.000000	1023.000000	2046.000000
51.200001	0.005465	3.229880	1.041420	3.704302	-2.089759	0.573916	0.000000	-10.000000	0.183333	-17.716667	151.500000	1023.000000	1023.000000	2046.000000
51.220001	0.005607	3.313835	0.742566	3.785440	-1.560749	0.346577	0.000000	-10.000000	0.175000	-16.900000	145.666672	1023.000000	1023.000000	2046.000000
51.240002	0.004078	2.409812	0.650308	3.143326	-1.967767	0.583946	0.000000	-10.000000	0.166667	-16.166666	140.000000	1023.000000	1023.000000	2046.000000
51.259998	0.002510	1.483505	0.894398	3.102681	-2.537927	0.024352	0.000000	-10.000000	0.158333	-15.633333	134.666672	1023.000000	1023.000000	2046.000000
51.279999	0.002707	1.599716	0.636201	3.051384	-2.050129	-0.037740	0.000000	-10.000000	0.150000	-15.316667	129.500000	1023.000000	1023.000000	2046.000000
51.299999	0.001493	0.882576	0.532933	2.286650	-2.343847	0.406839	0.000000	-10.000000	0.150000	-14.900000	124.500000	1023.000000	1023.000000	2046.000000
51.320000	-0.000300	-0.177429	0.828134	2.137666	-3.098008	-0.045222	0.000000	-10.000000	0.150000	-14.533334	119.500000	1023.000000	1023.000000	2046.000000
51.340000	-0.000401	-0.237084	0.552480	2.196510	-2.635331	-0.350742	0.000000	-10.000000	0.150000	-14.283334	114.666664	1023.000000	1023.000000	2046.000000
51.360001	-0.000874	-0.516699	0.294312	1.724468	-2.520912	-0.014567	0.000000	-10.000000	0.133333	-14.050000	109.833336	1023.000000	1023.000000	2046.000000
51.380001	-0.002673	-1.579979	0.413777	1.353145	-3.206367	-0.140533	0.000000	-10.000000	0.100000	-13.800000	105.166664	1023.000000	1023.000000	2046.000000
51.400002	-0.003262	-1.927652	0.490658	1.490816	-3.283503	-0.625624	0.000000	-10.000000	0.083333	-13.433333	100.500000	1023.000000	1023.000000	2046.000000
51.419998	-0.003409	-2.014577	0.132668	1.397381	-2.938079	-0.606547	0.000000	-10.000000	0.100000	-13.133334	96.000000	1023.000000	1023.000000	2046.000000
51.439999	-0.004680	-2.766051	-0.088786	0.735407	-3.223971	-0.188701	0.000000	-10.000000	0.100000	-12.750000	91.500000	1023.000000	1023.000000	2046.000000
51.459999	-0.005771	-3.410562	-0.064492	0.955260	-3.679737	-0.621593	0.000000	-10.000000	0.083333	-12.366667	87.166664	1023.000000	1023.000000	2046.000000
51.480000	-0.006258	-3.698558	-0.288982	1.026896	-3.586169	-0.850304	0.000000	-10.000000	0.050000	-11.933333	83.000000	1023.000000	1023.000000	2046.000000
51.500000	-0.006444	-3.808149	-0.932829	0.813022	-3.403075	-0.285267	0.000000	-10.000000	0.033333	-11.616667	79.000000	1023.000000	1023.000000	2046.000000
51.520000	-0.007967	-4.708732	-0.972828	0.469006	-3.969534	-0.235376	0.000000	-10.000000	0.033333	-11.366667	75.166664	1023.000000	1023.000000	2046.000000
51.540001	-0.008729	-5.159101	-0.790924	0.230214	-4.057995	-0.540395	0.000000	-10.000000	0.033333	-11.300000	71.500000	1023.000000	1023.000000	2046.000000
51.560001	-0.008749	-5.170569	-1.020454	-0.124245	-3.501028	-0.524842	0.000000	-10.000000	0.050000	-11.350000	67.833336	1023.000000	1023.000000	2046.000000
51.580002	-0.009693	-5.728526	-1.136293	-0.745700	-3.666320	-0.180213	0.000000	-10.000000	0.050000	-11.333333	64.000000	1023.000000	1023.000000	2046.000000
51.599998	-0.010549	-6.234220	-1.113538	-0.388951	-4.095156	-0.636574	0.000000	-10.000000	0.033333	-10.783333	60.000000	1023.000000	1023.000000	2046.000000
51.619999	-0.010103	-5.970912	-1.459579	0.374516	-3.843943	-1.041907	0.000000	-10.000000	0.016667	-9.483334	56.333332	1023.000000	1023.000000	2046.000000
51.639999	-0.009660	-5.708773	-1.981363	0.691364	-3.635831	-0.782944	0.000000	-10.000000	0.000000	-7.866667	53.166668	1023.000000	1023.000000	2046.000000
51.660000	-0.010061	-5.946025	-1.955699	0.967295	-4.146916	-0.810705	0.000000	-10.000000	0.000000	-6.200000	50.666668	1023.000000	1023.000000	2046.000000
51.680000	-0.009623	-5.687413	-2.164882	1.487243	-3.948646	-1.061128	0.000000	-10.000000	0.000000	-4.833333	48.666668	1023.000000	1023.000000	2046.000000
51.700001	-0.009789	-5.785244	-2.510408	1.421975	-3.862080	-0.834731	0.000000	-10.000000	-0.008333	-3.383333	47.166668	1023.000000	1023.000000	2046.000000
51.720001	-0.010177	-6.014502	-2.266314	1.676179	-4.268936	-1.155431	0.000000	-10.000000	-0.016667	-1.533333	46.333332	1023.000000	1023.000000	2046.000000
51.740002	-0.009879	-5.838560	-2.526233	1.898553	-3.755920	-1.454959	0.000000	-10.000000	-0.033333	0.650000	46.000000	1023.000000	1023.000000	2046.000000
51.759998	-0.009794	-5.788199	-2.502495	1.483912	-3.630055	-1.139561	0.000000	-10.000000	-0.075000	3.600000	46.000000	1023.000000	1023.000000	2046.000000
51.779999	-0.009277	-5.482738	-2.037241	1.519901	-3.773122	-1.192276	0.000000	-10.000000	-0.133333	7.333333	46.000000	1023.000000	1023.000000	2046.000000
51.799999	-0.007852	-4.640786	-2.089724	1.756876	-3.098285	-1.209652	0.000000	-10.000000	-0.216667	11.650001	46.000000	1023.000000	1023.000000	2046.000000
51.820000	-0.006614	-3.909109	-1.931718	1.506620	-2.785161	-0.698851	0.000000	-10.000000	-0.283333	15.766667	46.000000	1023.000000	1023.000000	2046.000000
[truncated: 1,114,581 more chars]
