# Supplementary material for: Effect of Electrode Belt and Body Positions on Regional Pulmonary Ventilation- and Perfusion-Related Impedance Changes Measured by Electric Impedance Tomography
Source: PLoS One. 2016 Jun 2;11(6):e0155913. doi: 10.1371/journal.pone.0155913 (PMC4890811; doi:10.1371/journal.pone.0155913)
Supplement: S1 Dataset — (ZIP) [file pone.0155913.s001.zip › Dataset/Fp13-left-2i.txt]

Patient Name:	Fp13
Registry:	Fp13
Investigator:	 
Diagnosys:	 
Notes:	v�nster2i           
Sample Rate [Hz]:	50.08
Time Base 	Pixels Mean 	Pixels Sum 	UPPER RIGHT		UPPER LEFT		LOWER RIGHT		LOWER LEFT		QRS	ETCO2	Paw	Flow (L/min)	Volume	Analog1	Analog2	AnalogSum
0.000000	0.022294	13.175525	4.539913	2.568314	2.844468	3.222830	0.000000	-10.000000	-0.508333	25.400000	432.166656	1023.000000	1023.000000	2046.000000
0.020000	0.022597	13.354851	4.468742	2.300000	3.094408	3.491700	0.000000	-10.000000	-0.466667	24.250000	440.666656	1023.000000	1023.000000	2046.000000
0.040000	0.022519	13.308840	4.434515	2.572550	2.958672	3.343102	0.000000	-10.000000	-0.433333	22.783333	449.000000	1023.000000	1023.000000	2046.000000
0.060000	0.022413	13.246246	4.487659	2.712715	2.729208	3.316664	0.000000	-10.000000	-0.391667	21.183334	456.666656	1023.000000	1023.000000	2046.000000
0.080000	0.022818	13.485485	4.574331	2.912909	2.770366	3.227879	0.000000	-10.000000	-0.341667	19.583334	464.000000	1023.000000	1023.000000	2046.000000
0.100000	0.022929	13.550951	4.507385	2.948596	3.020230	3.074741	0.000000	-10.000000	-0.291667	17.750000	470.833344	1023.000000	1023.000000	2046.000000
0.120000	0.022386	13.230017	4.369473	3.012132	2.873057	2.975355	0.000000	-10.000000	-0.250000	15.733334	477.166656	1023.000000	1023.000000	2046.000000
0.140000	0.021103	12.472107	4.117799	3.024068	2.548041	2.782199	0.000000	-10.000000	-0.216667	13.550000	482.833344	1023.000000	1023.000000	2046.000000
0.160000	0.019326	11.421907	3.792292	3.040842	2.300288	2.288485	0.000000	-10.000000	-0.166667	11.300000	487.666656	1023.000000	1023.000000	2046.000000
0.180000	0.017758	10.494768	3.396035	2.845986	2.262887	1.989861	0.000000	-10.000000	-0.125000	8.933333	491.833344	1023.000000	1023.000000	2046.000000
0.200000	0.016572	9.793818	3.044861	2.809844	2.043388	1.895724	0.000000	-10.000000	-0.091667	6.000000	495.333344	1023.000000	1023.000000	2046.000000
0.220000	0.015966	9.436036	2.920916	2.822844	1.760013	1.932262	0.000000	-10.000000	-0.091667	2.550000	497.666656	1023.000000	1023.000000	2046.000000
0.240000	0.015824	9.351977	2.910286	2.905510	1.711162	1.825019	0.000000	-10.000000	-0.091667	-0.333333	498.833344	1023.000000	1023.000000	2046.000000
0.260000	0.015737	9.300600	2.808963	2.920511	1.903214	1.667912	0.000000	-10.000000	-0.091667	-2.250000	499.000000	1023.000000	1023.000000	2046.000000
0.280000	0.015532	9.179701	2.652188	2.895689	1.885366	1.746457	0.000000	-10.000000	-0.075000	-3.550000	499.000000	1023.000000	1023.000000	2046.000000
0.300000	0.015399	9.100827	2.630299	3.073085	1.594419	1.803024	0.000000	-10.000000	-0.058333	-5.150000	499.000000	1023.000000	1023.000000	2046.000000
0.320000	0.015564	9.198060	2.711744	3.153421	1.518275	1.814620	0.000000	-10.000000	-0.041667	-6.816667	499.000000	1023.000000	1023.000000	2046.000000
0.340000	0.015564	9.198345	2.567298	3.085305	1.800404	1.745339	0.000000	-10.000000	-0.041667	-8.150000	499.000000	1023.000000	1023.000000	2046.000000
0.360000	0.015281	9.031107	2.490957	3.141486	1.548468	1.850195	0.000000	-10.000000	-0.025000	-9.050000	499.000000	1023.000000	1023.000000	2046.000000
0.380000	0.015437	9.123140	2.482729	3.185469	1.450247	2.004696	0.000000	-10.000000	-0.016667	-9.683333	499.000000	1023.000000	1023.000000	2046.000000
0.400000	0.015795	9.334760	2.588155	3.274493	1.621207	1.850904	0.000000	-10.000000	0.000000	-10.133333	499.000000	1023.000000	1023.000000	2046.000000
0.420000	0.015923	9.410377	2.605859	2.982218	1.775950	2.046349	0.000000	-10.000000	0.000000	-10.716667	491.666656	1023.000000	1023.000000	2046.000000
0.440000	0.015878	9.384068	2.694093	2.917946	1.629784	2.142245	0.000000	-10.000000	0.016667	-11.500000	483.000000	1023.000000	1023.000000	2046.000000
0.460000	0.016415	9.701314	2.967650	2.898164	1.656155	2.179345	0.000000	-10.000000	0.025000	-12.483334	473.000000	1023.000000	1023.000000	2046.000000
0.480000	0.016707	9.873686	3.144732	2.747636	1.958093	2.023226	0.000000	-10.000000	0.041667	-13.383333	469.000000	1023.000000	1023.000000	2046.000000
0.500000	0.016246	9.601289	3.213830	2.285383	2.087784	2.014293	0.000000	-10.000000	0.041667	-14.250000	464.666656	1023.000000	1023.000000	2046.000000
0.520000	0.015256	9.016562	3.231215	2.036665	1.930811	1.817871	0.000000	-10.000000	0.066667	-15.133333	460.000000	1023.000000	1023.000000	2046.000000
0.540000	0.014438	8.532907	3.259104	1.776707	1.845275	1.651821	0.000000	-10.000000	0.100000	-16.083334	454.833344	1023.000000	1023.000000	2046.000000
0.560000	0.013642	8.062151	3.291426	1.590855	1.824135	1.355735	0.000000	-10.000000	0.133333	-16.866667	449.500000	1023.000000	1023.000000	2046.000000
0.580000	0.013086	7.733553	3.288749	1.402614	1.961453	1.080738	0.000000	-10.000000	0.150000	-17.516666	444.000000	1023.000000	1023.000000	2046.000000
0.600000	0.012579	7.433995	3.226053	1.116817	2.020888	1.070237	0.000000	-10.000000	0.150000	-18.083334	438.333344	1023.000000	1023.000000	2046.000000
0.620000	0.011939	7.056015	3.244679	1.090503	1.776659	0.944173	0.000000	-10.000000	0.158333	-18.633333	432.166656	1023.000000	1023.000000	2046.000000
0.640000	0.011938	7.055543	3.325750	1.053012	1.668696	1.008084	0.000000	-10.000000	0.166667	-18.966667	425.833344	1023.000000	1023.000000	2046.000000
0.660000	0.012183	7.199954	3.482163	1.072760	1.719167	0.925865	0.000000	-10.000000	0.175000	-19.233334	419.333344	1023.000000	1023.000000	2046.000000
0.680000	0.012570	7.428846	3.556424	0.941164	2.066792	0.864467	0.000000	-10.000000	0.183333	-19.283333	413.000000	1023.000000	1023.000000	2046.000000
0.700000	0.012653	7.477864	3.662548	0.805616	2.043645	0.966055	0.000000	-10.000000	0.183333	-19.350000	406.666656	1023.000000	1023.000000	2046.000000
0.720000	0.012582	7.436007	3.728078	0.870797	1.869174	0.967959	0.000000	-10.000000	0.183333	-19.533335	400.166656	1023.000000	1023.000000	2046.000000
0.740000	0.012830	7.582271	3.867346	0.866872	1.869172	0.978881	0.000000	-10.000000	0.183333	-19.883335	393.666656	1023.000000	1023.000000	2046.000000
0.760000	0.013084	7.732847	3.919224	0.840285	2.147263	0.826076	0.000000	-10.000000	0.191667	-20.316668	386.833344	1023.000000	1023.000000	2046.000000
0.780000	0.012817	7.574940	3.941858	0.539463	2.136172	0.957448	0.000000	-10.000000	0.200000	-20.633333	380.166656	1023.000000	1023.000000	2046.000000
0.800000	0.012628	7.463311	3.937931	0.607973	1.977490	0.939916	0.000000	-10.000000	0.191667	-20.850000	373.333344	1023.000000	1023.000000	2046.000000
0.820000	0.012917	7.633997	4.099954	0.625921	1.947430	0.960692	0.000000	-10.000000	0.191667	-20.883333	366.500000	1023.000000	1023.000000	2046.000000
0.840000	0.013358	7.894342	4.217311	0.663146	2.169559	0.844326	0.000000	-10.000000	0.191667	-20.800001	359.500000	1023.000000	1023.000000	2046.000000
0.860000	0.013305	7.862976	4.193573	0.448096	2.280647	0.940659	0.000000	-10.000000	0.200000	-20.866667	352.500000	1023.000000	1023.000000	2046.000000
0.880000	0.012449	7.357083	3.986377	0.463683	2.028363	0.878660	0.000000	-10.000000	0.200000	-21.000000	345.500000	1023.000000	1023.000000	2046.000000
0.900000	0.011786	6.965472	3.907717	0.386768	1.845987	0.825000	0.000000	-10.000000	0.200000	-21.133333	338.500000	1023.000000	1023.000000	2046.000000
0.920000	0.011191	6.613928	3.810316	0.308144	1.899498	0.595970	0.000000	-10.000000	0.200000	-21.216667	331.333344	1023.000000	1023.000000	2046.000000
0.940000	0.010708	6.328187	3.706547	0.005732	2.006135	0.609773	0.000000	-10.000000	0.200000	-21.366667	324.166656	1023.000000	1023.000000	2046.000000
0.960000	0.009999	5.909393	3.620717	-0.283059	1.769800	0.801934	0.000000	-10.000000	0.200000	-21.416668	317.000000	1023.000000	1023.000000	2046.000000
0.980000	0.009771	5.774550	3.611688	-0.210172	1.713738	0.659295	0.000000	-10.000000	0.200000	-21.450001	310.000000	1023.000000	1023.000000	2046.000000
1.000000	0.009308	5.501129	3.685584	-0.206789	1.606528	0.415805	0.000000	-10.000000	0.216667	-21.350000	302.833344	1023.000000	1023.000000	2046.000000
1.020000	0.008885	5.250849	3.520602	-0.299333	1.751219	0.278362	0.000000	-10.000000	0.216667	-21.383333	295.666656	1023.000000	1023.000000	2046.000000
1.040000	0.007914	4.677042	3.227586	-0.360424	1.585480	0.224401	0.000000	-10.000000	0.225000	-21.116667	288.500000	1023.000000	1023.000000	2046.000000
1.060000	0.006467	3.821813	2.865016	-0.352114	1.230652	0.078258	0.000000	-10.000000	0.208333	-21.216667	281.500000	1023.000000	1023.000000	2046.000000
1.080000	0.004713	2.785167	2.518411	-0.362513	0.942028	-0.312759	0.000000	-10.000000	0.200000	-20.883333	274.500000	1023.000000	1023.000000	2046.000000
1.100000	0.002553	1.508688	2.007138	-0.455988	0.824600	-0.867061	0.000000	-10.000000	0.183333	-20.733334	267.500000	1023.000000	1023.000000	2046.000000
1.120000	0.000135	0.079696	1.466116	-0.790248	0.515856	-1.112028	0.000000	-10.000000	0.166667	-20.033333	260.500000	1023.000000	1023.000000	2046.000000
1.140000	-0.001771	-1.046756	0.978406	-0.898947	0.127160	-1.253374	0.000000	-10.000000	0.158333	-19.583334	253.833328	1023.000000	1023.000000	2046.000000
1.160000	-0.002800	-1.654848	0.736843	-0.912773	-0.120806	-1.358112	0.000000	-10.000000	0.150000	-18.916668	247.166672	1023.000000	1023.000000	2046.000000
1.180000	-0.003298	-1.948991	0.583765	-0.825040	-0.152424	-1.555292	0.000000	-10.000000	0.150000	-18.416668	240.833328	1023.000000	1023.000000	2046.000000
1.200000	-0.003677	-2.172959	0.442608	-0.945225	-0.045963	-1.624379	0.000000	-10.000000	0.150000	-18.066668	234.500000	1023.000000	1023.000000	2046.000000
1.220000	-0.004269	-2.522699	0.270250	-1.039141	-0.183727	-1.570081	0.000000	-10.000000	0.141667	-17.816668	228.500000	1023.000000	1023.000000	2046.000000
1.240000	-0.004711	-2.784051	0.106750	-0.912503	-0.431397	-1.546901	0.000000	-10.000000	0.133333	-17.566668	222.500000	1023.000000	1023.000000	2046.000000
1.260000	-0.004833	-2.856417	0.053671	-0.883078	-0.543927	-1.483083	0.000000	-10.000000	0.125000	-17.200001	216.833328	1023.000000	1023.000000	2046.000000
1.280000	-0.004924	-2.910208	-0.018714	-0.856492	-0.450960	-1.584042	0.000000	-10.000000	0.116667	-16.950001	209.166672	1023.000000	1023.000000	2046.000000
1.300000	-0.005145	-3.040882	-0.215321	-1.059419	-0.371693	-1.394448	0.000000	-10.000000	0.108333	-16.799999	203.500000	1023.000000	1023.000000	2046.000000
1.320000	-0.005495	-3.247695	-0.311075	-0.922504	-0.642128	-1.371988	0.000000	-10.000000	0.100000	-16.683334	197.833328	1023.000000	1023.000000	2046.000000
1.340000	-0.005344	-3.158465	-0.300270	-0.867960	-0.713466	-1.276769	0.000000	-10.000000	0.100000	-16.550001	194.166672	1023.000000	1023.000000	2046.000000
1.360000	-0.004903	-2.897944	-0.213745	-0.881927	-0.512486	-1.289786	0.000000	-10.000000	0.100000	-16.283333	188.833328	1023.000000	1023.000000	2046.000000
1.380000	-0.004736	-2.799057	-0.185583	-1.216503	-0.273450	-1.123521	0.000000	-10.000000	0.108333	-16.066668	183.333328	1023.000000	1023.000000	2046.000000
1.400000	-0.004696	-2.775300	-0.060649	-1.397995	-0.354469	-0.962187	0.000000	-10.000000	0.116667	-15.950000	178.000000	1023.000000	1023.000000	2046.000000
1.420000	-0.004597	-2.716802	0.126666	-1.550562	-0.395425	-0.897481	0.000000	-10.000000	0.100000	-15.700000	172.666672	1023.000000	1023.000000	2046.000000
1.440000	-0.004504	-2.661722	0.346882	-1.712754	-0.290034	-1.005815	0.000000	-10.000000	0.075000	-15.316667	167.333328	1023.000000	1023.000000	2046.000000
1.460000	-0.004970	-2.937181	0.383325	-2.052542	-0.002655	-1.265308	0.000000	-10.000000	0.050000	-14.833333	162.166672	1023.000000	1023.000000	2046.000000
1.480000	-0.006066	-3.584734	0.316955	-2.538959	-0.103018	-1.259711	0.000000	-10.000000	0.041667	-14.666667	157.166672	1023.000000	1023.000000	2046.000000
1.500000	-0.007140	-4.219965	0.245262	-2.671467	-0.312543	-1.481216	0.000000	-10.000000	0.041667	-14.600000	152.333328	1023.000000	1023.000000	2046.000000
1.520000	-0.007423	-4.387083	0.267919	-2.657701	-0.278077	-1.719224	0.000000	-10.000000	0.033333	-14.366667	147.500000	1023.000000	1023.000000	2046.000000
1.540000	-0.007732	-4.569636	0.267158	-2.902707	-0.130246	-1.803841	0.000000	-10.000000	0.033333	-14.083334	142.666672	1023.000000	1023.000000	2046.000000
1.560000	-0.008293	-4.901211	0.179210	-3.085461	-0.258116	-1.736844	0.000000	-10.000000	0.016667	-13.766667	137.833328	1023.000000	1023.000000	2046.000000
1.580000	-0.008460	-4.999633	0.222246	-3.087471	-0.428831	-1.705578	0.000000	-10.000000	0.008333	-13.500000	133.333328	1023.000000	1023.000000	2046.000000
1.600000	-0.007980	-4.716300	0.334489	-2.960032	-0.354109	-1.736649	0.000000	-10.000000	0.000000	-13.050000	128.666672	1023.000000	1023.000000	2046.000000
1.620000	-0.007408	-4.378293	0.441891	-3.080983	-0.099228	-1.639973	0.000000	-10.000000	0.000000	-12.466667	124.333336	1023.000000	1023.000000	2046.000000
1.640000	-0.007099	-4.195798	0.456644	-3.112798	-0.055020	-1.484624	0.000000	-10.000000	0.000000	-11.950000	120.000000	1023.000000	1023.000000	2046.000000
1.660000	-0.006966	-4.116645	0.561183	-3.025859	-0.241457	-1.410512	0.000000	-10.000000	0.000000	-11.500000	116.000000	1023.000000	1023.000000	2046.000000
1.680000	-0.006281	-3.712198	0.699300	-2.948610	-0.166998	-1.295891	0.000000	-10.000000	0.000000	-10.983334	112.333336	1023.000000	1023.000000	2046.000000
1.700000	-0.005815	-3.436960	0.789519	-2.910192	0.050492	-1.366777	0.000000	-10.000000	0.000000	-10.566667	108.666664	1023.000000	1023.000000	2046.000000
1.720000	-0.005486	-3.242457	0.824232	-3.063331	0.196056	-1.199414	0.000000	-10.000000	0.000000	-10.166667	105.333336	1023.000000	1023.000000	2046.000000
1.740000	-0.005478	-3.237375	0.860937	-3.097066	0.068045	-1.069290	0.000000	-10.000000	0.000000	-9.883333	101.833336	1023.000000	1023.000000	2046.000000
1.760000	-0.005368	-3.172624	0.894790	-3.052918	-0.041822	-0.972674	0.000000	-10.000000	0.000000	-9.500000	98.500000	1023.000000	1023.000000	2046.000000
1.780000	-0.004839	-2.859810	1.000509	-2.916375	0.036221	-0.980165	0.000000	-10.000000	0.000000	-9.100000	95.166664	1023.000000	1023.000000	2046.000000
1.800000	-0.004365	-2.579435	1.054604	-2.884466	0.258514	-1.008087	0.000000	-10.000000	-0.016667	-8.750000	92.166664	1023.000000	1023.000000	2046.000000
1.820000	-0.004391	-2.595090	1.123591	-3.076826	0.220380	-0.862235	0.000000	-10.000000	-0.016667	-8.466667	89.333336	1023.000000	1023.000000	2046.000000
1.840000	-0.004408	-2.605316	1.044545	-3.022882	0.130927	-0.757906	0.000000	-10.000000	-0.016667	-8.266667	86.500000	1023.000000	1023.000000	2046.000000
1.860000	-0.003976	-2.350035	1.197792	-2.891199	0.057162	-0.713789	0.000000	-10.000000	0.000000	-8.150001	83.666664	1023.000000	1023.000000	2046.000000
1.880000	-0.003615	-2.136533	1.223547	-2.801028	0.287129	-0.846182	0.000000	-10.000000	0.000000	-8.050000	81.000000	1023.000000	1023.000000	2046.000000
1.900000	-0.004371	-2.583108	1.045012	-3.056796	0.174539	-0.745863	0.000000	-10.000000	0.000000	-7.966667	78.333336	1023.000000	1023.000000	2046.000000
1.920000	-0.005535	-3.271210	0.764966	-3.046602	-0.123111	-0.866463	0.000000	-10.000000	0.000000	-7.850000	75.666664	1023.000000	1023.000000	2046.000000
1.940000	-0.006125	-3.619913	0.596369	-2.970104	-0.197543	-1.048634	0.000000	-10.000000	0.000000	-7.750000	73.000000	1023.000000	1023.000000	2046.000000
1.960000	-0.006540	-3.864863	0.460523	-3.050335	-0.104665	-1.170387	0.000000	-10.000000	0.000000	-7.683333	70.333336	1023.000000	1023.000000	2046.000000
1.980000	-0.006983	-4.126713	0.351948	-3.282061	-0.138905	-1.057695	0.000000	-10.000000	0.000000	-7.716667	67.833336	1023.000000	1023.000000	2046.000000
2.000000	-0.007409	-4.378985	0.301013	-3.519665	-0.375294	-0.785040	0.000000	-10.000000	-0.016667	-7.800000	65.166664	1023.000000	1023.000000	2046.000000
2.020000	-0.007036	-4.158099	0.345318	-3.342473	-0.318087	-0.842856	0.000000	-10.000000	-0.033333	-7.850000	62.666668	1023.000000	1023.000000	2046.000000
2.040000	-0.006519	-3.852870	0.463458	-3.126507	-0.144346	-1.045475	0.000000	-10.000000	-0.033333	-7.866667	60.000000	1023.000000	1023.000000	2046.000000
2.060000	-0.006474	-3.826033	0.371350	-3.233845	-0.085424	-0.878114	0.000000	-10.000000	-0.016667	-7.850000	57.333332	1023.000000	1023.000000	2046.000000
2.080000	-0.007126	-4.211284	0.158443	-3.179641	-0.372840	-0.817245	0.000000	-10.000000	0.000000	-7.950000	54.666668	1023.000000	1023.000000	2046.000000
2.100000	-0.008107	-4.791108	-0.082605	-3.075728	-0.586053	-1.046722	0.000000	-10.000000	-0.016667	-8.100000	52.000000	1023.000000	1023.000000	2046.000000
2.120000	-0.009726	-5.747973	-0.460692	-2.989661	-0.650830	-1.646789	0.000000	-10.000000	-0.016667	-8.350000	49.333332	1023.000000	1023.000000	2046.000000
2.140000	-0.012078	-7.138353	-0.990518	-3.284488	-0.897970	-1.965377	0.000000	-10.000000	-0.033333	-8.266666	46.500000	1023.000000	1023.000000	2046.000000
2.160000	-0.014376	-8.496202	-1.577802	-3.492180	-1.304769	-2.121450	0.000000	-10.000000	-0.033333	-7.800000	43.666668	1023.000000	1023.000000	2046.000000
2.180000	-0.015881	-9.385666	-1.966970	-3.560437	-1.655611	-2.202647	0.000000	-10.000000	-0.050000	-7.083333	41.000000	1023.000000	1023.000000	2046.000000
2.200000	-0.016352	-9.663748	-2.171185	-3.396985	-1.665567	-2.430011	0.000000	-10.000000	-0.058333	-6.583333	38.666668	1023.000000	1023.000000	2046.000000
2.220000	-0.016574	-9.795303	-2.250628	-3.425264	-1.591247	-2.528163	0.000000	-10.000000	-0.058333	-6.400000	36.500000	1023.000000	1023.000000	2046.000000
2.240000	-0.017032	-10.065983	-2.374647	-3.594191	-1.683598	-2.413546	0.000000	-10.000000	-0.066667	-6.366667	34.500000	1023.000000	1023.000000	2046.000000
2.260000	-0.017466	-10.322126	-2.531152	-3.489394	-1.918454	-2.383126	0.000000	-10.000000	-0.066667	-6.283333	32.500000	1023.000000	1023.000000	2046.000000
2.280000	-0.017380	-10.271338	-2.600256	-3.342540	-1.990076	-2.338466	0.000000	-10.000000	-0.066667	-6.083333	29.833334	1023.000000	1023.000000	2046.000000
2.300000	-0.017172	-10.148842	-2.601224	-3.144118	-1.939025	-2.464475	0.000000	-10.000000	-0.058333	-5.883333	27.833334	1023.000000	1023.000000	2046.000000
2.320000	-0.017001	-10.047752	-2.707899	-3.258017	-1.773133	-2.308703	0.000000	-10.000000	-0.058333	-5.716667	25.833334	1023.000000	1023.000000	2046.000000
2.340000	-0.017181	-10.154048	-2.798327	-3.340827	-1.939608	-2.075286	0.000000	-10.000000	-0.066667	-5.633333	24.500000	1023.000000	1023.000000	2046.000000
2.360000	-0.017267	-10.205032	-2.862782	-3.224767	-2.121953	-1.995530	0.000000	-10.000000	-0.075000	-5.500000	22.500000	1023.000000	1023.000000	2046.000000
2.380000	-0.016685	-9.860812	-2.768462	-3.033928	-2.093178	-1.965244	0.000000	-10.000000	-0.075000	-5.366667	20.500000	1023.000000	1023.000000	2046.000000
2.400000	-0.016025	-9.470641	-2.644733	-2.979316	-1.869552	-1.977040	0.000000	-10.000000	-0.075000	-5.283333	18.500000	1023.000000	1023.000000	2046.000000
2.420000	-0.015475	-9.145505	-2.477498	-3.297619	-1.666492	-1.703896	0.000000	-10.000000	-0.066667	-5.250000	16.833334	1023.000000	1023.000000	2046.000000
2.440000	-0.015258	-9.017444	-2.304383	-3.481278	-1.681985	-1.549799	0.000000	-10.000000	-0.066667	-5.200000	15.166667	1023.000000	1023.000000	2046.000000
2.460000	-0.015028	-8.881515	-2.087644	-3.600250	-1.677081	-1.516540	0.000000	-10.000000	-0.066667	-4.916667	13.500000	1023.000000	1023.000000	2046.000000
2.480000	-0.014809	-8.752026	-1.863361	-3.713231	-1.510980	-1.664453	0.000000	-10.000000	-0.066667	-4.516667	11.666667	1023.000000	1023.000000	2046.000000
2.500000	-0.015029	-8.882130	-1.706923	-3.915772	-1.289373	-1.970062	0.000000	-10.000000	-0.058333	-4.200000	10.000000	1023.000000	1023.000000	2046.000000
2.520000	-0.015690	-9.273026	-1.662674	-4.400926	-1.247087	-1.962340	0.000000	-10.000000	-0.058333	-4.250000	8.666667	1023.000000	1023.000000	2046.000000
2.540000	-0.016688	-9.862377	-1.733219	-4.572117	-1.443372	-2.113669	0.000000	-10.000000	-0.058333	-4.500000	7.166667	1023.000000	1023.000000	2046.000000
2.560000	-0.016957	-10.021857	-1.701963	-4.590792	-1.544369	-2.184734	0.000000	-10.000000	-0.066667	-4.683333	5.833333	1023.000000	1023.000000	2046.000000
2.580000	-0.016744	-9.895954	-1.633140	-4.453045	-1.409867	-2.399902	0.000000	-10.000000	-0.066667	-4.750000	4.166667	1023.000000	1023.000000	2046.000000
2.600000	-0.016673	-9.853644	-1.561255	-4.668955	-1.251893	-2.371542	0.000000	-10.000000	-0.075000	-4.733334	2.666667	1023.000000	1023.000000	2046.000000
2.620000	-0.016840	-9.952490	-1.549017	-4.809086	-1.389741	-2.204645	0.000000	-10.000000	-0.075000	-4.566667	1.166667	1023.000000	1023.000000	2046.000000
2.640000	-0.016662	-9.847171	-1.518464	-4.769868	-1.498056	-2.060782	0.000000	-10.000000	-0.075000	-4.166667	0.000000	1023.000000	1023.000000	2046.000000
2.660000	-0.015851	-9.368052	-1.343885	-4.499717	-1.387577	-2.136873	0.000000	-10.000000	-0.075000	-3.683333	-1.000000	1023.000000	1023.000000	2046.000000
2.680000	-0.014936	-8.827356	-1.161427	-4.430042	-1.100365	-2.135521	0.000000	-10.000000	-0.083333	-3.266667	-2.166667	1023.000000	1023.000000	2046.000000
2.700000	-0.014429	-8.527351	-1.056125	-4.535116	-1.001176	-1.934934	0.000000	-10.000000	-0.083333	-2.916667	-3.166667	1023.000000	1023.000000	2046.000000
2.720000	-0.014256	-8.425439	-0.976270	-4.617131	-1.148292	-1.683746	0.000000	-10.000000	-0.083333	-2.600000	-4.166667	1023.000000	1023.000000	2046.000000
2.740000	-0.013745	-8.123277	-0.887450	-4.517511	-1.144205	-1.574111	0.000000	-10.000000	-0.083333	-2.333333	-5.000000	1023.000000	1023.000000	2046.000000
2.760000	-0.013007	-7.687152	-0.735831	-4.307315	-1.013506	-1.630500	0.000000	-10.000000	-0.091667	-2.116667	-5.833333	1023.000000	1023.000000	2046.000000
2.780000	-0.012350	-7.298913	-0.623313	-4.247862	-0.765061	-1.662677	0.000000	-10.000000	-0.100000	-1.766667	-6.500000	1023.000000	1023.000000	2046.000000
2.800000	-0.012033	-7.111577	-0.500107	-4.410058	-0.758635	-1.442778	0.000000	-10.000000	-0.100000	-1.383333	-6.833333	1023.000000	1023.000000	2046.000000
2.820000	-0.011937	-7.054689	-0.490819	-4.404688	-0.861133	-1.298049	0.000000	-10.000000	-0.100000	-1.166667	-7.000000	1023.000000	1023.000000	2046.000000
2.840000	-0.011579	-6.842915	-0.423690	-4.336473	-0.910122	-1.172630	0.000000	-10.000000	-0.100000	-1.150000	-7.000000	1023.000000	1023.000000	2046.000000
2.860000	-0.010949	-6.470776	-0.321321	-4.109812	-0.781828	-1.257815	0.000000	-10.000000	-0.100000	-1.233333	-7.000000	1023.000000	1023.000000	2046.000000
2.880000	-0.010386	-6.137861	-0.219756	-4.048790	-0.551805	-1.317510	0.000000	-10.000000	-0.100000	-1.183333	-7.000000	1023.000000	1023.000000	2046.000000
2.900000	-0.010189	-6.021577	-0.172652	-4.274568	-0.534781	-1.039577	0.000000	-10.000000	-0.100000	-1.100000	-7.000000	1023.000000	1023.000000	2046.000000
2.920000	-0.010286	-6.078937	-0.168741	-4.248246	-0.735685	-0.926265	0.000000	-10.000000	-0.100000	-1.033333	-7.000000	1023.000000	1023.000000	2046.000000
2.940000	-0.009829	-5.808972	-0.140290	-4.089302	-0.690127	-0.889254	0.000000	-10.000000	-0.100000	-0.866667	-7.000000	1023.000000	1023.000000	2046.000000
2.960000	-0.009322	-5.509158	-0.037694	-3.878241	-0.565675	-1.027547	0.000000	-10.000000	-0.100000	-0.533333	-7.000000	1023.000000	1023.000000	2046.000000
2.980000	-0.008820	-5.212665	0.040582	-3.865716	-0.344394	-1.043137	0.000000	-10.000000	-0.100000	-0.183333	-7.000000	1023.000000	1023.000000	2046.000000
3.000000	-0.008677	-5.127841	0.070744	-4.029980	-0.331034	-0.837571	0.000000	-10.000000	-0.100000	0.000000	-7.000000	1023.000000	1023.000000	2046.000000
3.020000	-0.008884	-5.250196	0.043334	-4.085706	-0.481493	-0.726331	0.000000	-10.000000	-0.100000	0.283333	-7.000000	1023.000000	1023.000000	2046.000000
3.040000	-0.008698	-5.140320	0.086657	-3.962404	-0.539293	-0.725280	0.000000	-10.000000	-0.100000	1.150000	-7.000000	1023.000000	1023.000000	2046.000000
3.060000	-0.008340	-4.928704	0.147124	-3.730225	-0.418271	-0.927332	0.000000	-10.000000	-0.100000	2.350000	-7.000000	1023.000000	1023.000000	2046.000000
3.080000	-0.007897	-4.666988	0.218816	-3.728282	-0.210838	-0.946684	0.000000	-10.000000	-0.100000	3.583333	-7.000000	1023.000000	1023.000000	2046.000000
3.100000	-0.007918	-4.679366	0.249915	-3.886324	-0.233551	-0.809405	0.000000	-10.000000	-0.108333	4.500000	-7.000000	1023.000000	1023.000000	2046.000000
3.120000	-0.008301	-4.906067	0.170242	-3.937628	-0.348911	-0.789770	0.000000	-10.000000	-0.116667	5.283333	-7.000000	1023.000000	1023.000000	2046.000000
3.140000	-0.009250	-5.466889	-0.059608	-3.988151	-0.556467	-0.862662	0.000000	-10.000000	-0.141667	5.966667	-7.000000	1023.000000	1023.000000	2046.000000
3.160000	-0.010139	-5.991873	-0.307640	-4.028545	-0.670563	-0.985125	0.000000	-10.000000	-0.158333	6.650000	-7.000000	1023.000000	1023.000000	2046.000000
3.180000	-0.010551	-6.235512	-0.465911	-3.895809	-0.696637	-1.177155	0.000000	-10.000000	-0.175000	7.416667	-7.000000	1023.000000	1023.000000	2046.000000
3.200000	-0.010829	-6.399759	-0.568807	-3.835072	-0.693017	-1.302862	0.000000	-10.000000	-0.183333	8.200000	-7.000000	1023.000000	1023.000000	2046.000000
3.220000	-0.010685	-6.314778	-0.575897	-3.881285	-0.577995	-1.279601	0.000000	-10.000000	-0.191667	8.783334	-7.000000	1023.000000	1023.000000	2046.000000
3.240000	-0.010399	-6.146016	-0.589117	-4.132544	-0.459757	-0.964599	0.000000	-10.000000	-0.200000	9.333334	-2.333333	1023.000000	1023.000000	2046.000000
3.260000	-0.009908	-5.855623	-0.509061	-4.102159	-0.410129	-0.834274	0.000000	-10.000000	-0.216667	10.150001	9.666667	1023.000000	1023.000000	2046.000000
3.280000	-0.009621	-5.686064	-0.375701	-4.007931	-0.535427	-0.767006	0.000000	-10.000000	-0.233333	10.900001	21.666666	1023.000000	1023.000000	2046.000000
3.300000	-0.009100	-5.378362	-0.341106	-3.829570	-0.538504	-0.669182	0.000000	-10.000000	-0.250000	11.400001	29.000000	1023.000000	1023.000000	2046.000000
3.320000	-0.008529	-5.040463	-0.349218	-3.466293	-0.516415	-0.708538	0.000000	-10.000000	-0.241667	11.500000	30.333334	1023.000000	1023.000000	2046.000000
3.340000	-0.008314	-4.913523	-0.435900	-3.210242	-0.377548	-0.889833	0.000000	-10.000000	-0.225000	11.850000	33.000000	1023.000000	1023.000000	2046.000000
3.360000	-0.009367	-5.535982	-0.672672	-3.343551	-0.423452	-1.096307	0.000000	-10.000000	-0.208333	12.316667	37.000000	1023.000000	1023.000000	2046.000000
3.380000	-0.011657	-6.889099	-1.161426	-3.455193	-0.812627	-1.459853	0.000000	-10.000000	-0.208333	12.750000	41.000000	1023.000000	1023.000000	2046.000000
3.400000	-0.013958	-8.249379	-1.747697	-3.521900	-1.249360	-1.730422	0.000000	-10.000000	-0.225000	13.200000	45.000000	1023.000000	1023.000000	2046.000000
3.420000	-0.015094	-8.920818	-2.091636	-3.518670	-1.482257	-1.828255	0.000000	-10.000000	-0.250000	13.783334	49.333332	1023.000000	1023.000000	2046.000000
3.440000	-0.015273	-9.026102	-2.260747	-3.384240	-1.445409	-1.935706	0.000000	-10.000000	-0.275000	14.516666	53.833332	1023.000000	1023.000000	2046.000000
3.460000	-0.015059	-8.900028	-2.343234	-3.192165	-1.285262	-2.079368	0.000000	-10.000000	-0.291667	15.366667	58.666668	1023.000000	1023.000000	2046.000000
3.480000	-0.014762	-8.724156	-2.305176	-3.220917	-1.268734	-1.929330	0.000000	-10.000000	-0.300000	16.166668	63.500000	1023.000000	1023.000000	2046.000000
3.500000	-0.014495	-8.566815	-2.388183	-3.151481	-1.316000	-1.711151	0.000000	-10.000000	-0.316667	16.983334	68.833336	1023.000000	1023.000000	2046.000000
3.520000	-0.014313	-8.458944	-2.480537	-2.986643	-1.459997	-1.531768	0.000000	-10.000000	-0.341667	17.583334	74.500000	1023.000000	1023.000000	2046.000000
3.540000	-0.013754	-8.128480	-2.516649	-2.739984	-1.462797	-1.409049	0.000000	-10.000000	-0.375000	18.116667	80.500000	1023.000000	1023.000000	2046.000000
3.560000	-0.013095	-7.739126	-2.501908	-2.440460	-1.427506	-1.369251	0.000000	-10.000000	-0.375000	18.766666	86.500000	1023.000000	1023.000000	2046.000000
3.580000	-0.012219	-7.221666	-2.443566	-2.154798	-1.259490	-1.363812	0.000000	-10.000000	-0.383333	19.383333	92.500000	1023.000000	1023.000000	2046.000000
3.600000	-0.011275	-6.663342	-2.385430	-2.097724	-1.053520	-1.126668	0.000000	-10.000000	-0.383333	19.983334	98.833336	1023.000000	1023.000000	2046.000000
3.620000	-0.010595	-6.261893	-2.325778	-2.073739	-1.042394	-0.819982	0.000000	-10.000000	-0.400000	20.450001	105.333336	1023.000000	1023.000000	2046.000000
3.640000	-0.009933	-5.870678	-2.234496	-2.031792	-1.069265	-0.535125	0.000000	-10.000000	-0.408333	20.916666	112.166664	1023.000000	1023.000000	2046.000000
3.660000	-0.008963	-5.296874	-2.043646	-1.966128	-0.987504	-0.299595	0.000000	-10.000000	-0.425000	21.549999	119.000000	1023.000000	1023.000000	2046.000000
3.680000	-0.007748	-4.579125	-1.700254	-1.822600	-0.821467	-0.234803	0.000000	-10.000000	-0.441667	21.833334	126.000000	1023.000000	1023.000000	2046.000000
3.700000	-0.006309	-3.728816	-1.253039	-1.679588	-0.549804	-0.246385	0.000000	-10.000000	-0.458333	22.216667	133.166672	1023.000000	1023.000000	2046.000000
3.720000	-0.005007	-2.958894	-0.840958	-1.764783	-0.167324	-0.185830	0.000000	-10.000000	-0.466667	22.300001	140.500000	1023.000000	1023.000000	2046.000000
3.740000	-0.004429	-2.617809	-0.536623	-2.058164	-0.024187	0.001165	0.000000	-10.000000	-0.466667	22.266666	148.000000	1023.000000	1023.000000	2046.000000
3.760000	-0.004439	-2.623601	-0.413110	-2.174971	0.008760	-0.044280	0.000000	-10.000000	-0.466667	22.233334	155.500000	1023.000000	1023.000000	2046.000000
3.780000	-0.004565	-2.697706	-0.325328	-2.246083	-0.026812	-0.099483	0.000000	-10.000000	-0.466667	22.133333	162.833328	1023.000000	1023.000000	2046.000000
3.800000	-0.004278	-2.528541	-0.177246	-2.158734	0.005874	-0.198435	0.000000	-10.000000	-0.466667	22.116667	170.333328	1023.000000	1023.000000	2046.000000
3.820000	-0.003680	-2.175021	-0.007618	-1.926510	0.098636	-0.339530	0.000000	-10.000000	-0.458333	22.183334	177.666672	1023.000000	1023.000000	2046.000000
3.840000	-0.002882	-1.702976	0.194430	-1.772224	0.231103	-0.356284	0.000000	-10.000000	-0.466667	22.416666	185.166672	1023.000000	1023.000000	2046.000000
3.860000	-0.002003	-1.183785	0.389071	-1.688223	0.409553	-0.294186	0.000000	-10.000000	-0.475000	23.049999	192.500000	1023.000000	1023.000000	2046.000000
3.880000	-0.000957	-0.565744	0.626833	-1.641919	0.506110	-0.056768	0.000000	-10.000000	-0.491667	23.416666	200.166672	1023.000000	1023.000000	2046.000000
3.900000	0.000294	0.173839	0.760219	-1.524409	0.711351	0.226678	0.000000	-10.000000	-0.491667	24.050001	208.000000	1023.000000	1023.000000	2046.000000
3.920000	0.001429	0.844781	0.973294	-1.404546	0.759290	0.516744	0.000000	-10.000000	-0.500000	24.583334	216.000000	1023.000000	1023.000000	2046.000000
3.940000	0.002665	1.575178	1.224108	-1.231814	0.811773	0.771110	0.000000	-10.000000	-0.508333	25.100000	224.000000	1023.000000	1023.000000	2046.000000
3.960000	0.004096	2.420920	1.479965	-1.008315	0.970814	0.978455	0.000000	-10.000000	-0.516667	25.133333	232.333328	1023.000000	1023.000000	2046.000000
3.980000	0.005524	3.264788	1.774201	-0.659148	1.142476	1.007259	0.000000	-10.000000	-0.533333	25.416668	240.666672	1023.000000	1023.000000	2046.000000
4.000000	0.006956	4.111168	2.043310	-0.379961	1.389357	1.058462	0.000000	-10.000000	-0.533333	25.466667	249.166672	1023.000000	1023.000000	2046.000000
4.020000	0.008325	4.919961	2.311196	-0.252044	1.602559	1.258251	0.000000	-10.000000	-0.541667	25.750000	257.500000	1023.000000	1023.000000	2046.000000
4.040000	0.009489	5.608102	2.536921	-0.207715	1.675875	1.603022	0.000000	-10.000000	-0.541667	25.716667	266.166656	1023.000000	1023.000000	2046.000000
4.060000	0.010219	6.039683	2.625357	-0.071287	1.695961	1.789651	0.000000	-10.000000	-0.541667	25.616667	274.833344	1023.000000	1023.000000	2046.000000
4.080000	0.010957	6.475733	2.765564	0.072617	1.681206	1.956346	0.000000	-10.000000	-0.541667	25.566668	283.500000	1023.000000	1023.000000	2046.000000
4.100000	0.012071	7.133764	2.948624	0.390517	1.852636	1.941987	0.000000	-10.000000	-0.525000	25.299999	292.000000	1023.000000	1023.000000	2046.000000
4.120000	0.013295	7.857522	3.135817	0.737478	2.110593	1.873634	0.000000	-10.000000	-0.525000	25.483334	300.500000	1023.000000	1023.000000	2046.000000
4.140000	0.014239	8.415298	3.378066	0.813358	2.269751	1.954122	0.000000	-10.000000	-0.508333	25.300001	308.833344	1023.000000	1023.000000	2046.000000
4.160000	0.014964	8.843492	3.510508	0.771529	2.295865	2.265589	0.000000	-10.000000	-0.508333	25.116667	317.333344	1023.000000	1023.000000	2046.000000
4.180000	0.015191	8.977660	3.551759	0.794832	2.154326	2.476743	0.000000	-10.000000	-0.500000	24.800001	325.666656	1023.000000	1023.000000	2046.000000
4.200000	0.016030	9.473568	3.654642	1.035826	2.232347	2.550754	0.000000	-10.000000	-0.500000	24.483334	334.000000	1023.000000	1023.000000	2046.000000
4.220000	0.017074	10.090855	3.824943	1.468029	2.445235	2.352648	0.000000	-10.000000	-0.483333	24.066668	342.166656	1023.000000	1023.000000	2046.000000
4.240000	0.018162	10.733860	4.040483	1.528294	2.690988	2.474094	0.000000	-10.000000	-0.466667	23.383333	350.166656	1023.000000	1023.000000	2046.000000
4.260000	0.018561	10.969560	4.167974	1.465219	2.586493	2.749873	0.000000	-10.000000	-0.441667	22.483334	358.166656	1023.000000	1023.000000	2046.000000
4.280000	0.018663	11.029632	4.164646	1.487753	2.460831	2.916402	0.000000	-10.000000	-0.408333	21.483334	365.833344	1023.000000	1023.000000	2046.000000
4.300000	0.018757	11.085646	4.058592	1.637959	2.542400	2.846694	0.000000	-10.000000	-0.366667	20.366667	373.333344	1023.000000	1023.000000	2046.000000
4.320000	0.018594	10.989247	4.033076	1.823328	2.557531	2.575313	0.000000	-10.000000	-0.325000	19.116667	380.333344	1023.000000	1023.000000	2046.000000
4.340000	0.018676	11.037412	4.017595	1.876551	2.729878	2.413387	0.000000	-10.000000	-0.291667	17.850000	387.000000	1023.000000	1023.000000	2046.000000
4.360000	0.019012	11.236032	4.070772	1.721353	2.687520	2.756387	0.000000	-10.000000	-0.258333	16.266666	393.166656	1023.000000	1023.000000	2046.000000
4.380000	0.019290	11.400434	4.070891	1.743772	2.570451	3.015320	0.000000	-10.000000	-0.216667	14.700001	398.833344	1023.000000	1023.000000	2046.000000
4.400000	0.019874	11.745353	4.185453	1.921291	2.603666	3.034943	0.000000	-10.000000	-0.166667	12.600000	404.000000	1023.000000	1023.000000	2046.000000
4.420000	0.020104	11.881484	4.164994	2.064202	2.763543	2.888746	0.000000	-10.000000	-0.116667	10.350000	408.666656	1023.000000	1023.000000	2046.000000
4.440000	0.019876	11.746486	4.208330	2.104448	2.822585	2.611122	0.000000	-10.000000	-0.091667	7.666667	412.500000	1023.000000	1023.000000	2046.000000
4.460000	0.019392	11.460534	4.192840	1.850107	2.669113	2.748474	0.000000	-10.000000	-0.083333	4.433333	415.333344	1023.000000	1023.000000	2046.000000
4.480000	0.018692	11.046929	4.026693	1.776048	2.419381	2.824807	0.000000	-10.000000	-0.083333	0.800000	417.333344	1023.000000	1023.000000	2046.000000
4.500000	0.018376	10.860319	3.919074	1.907188	2.375935	2.658123	0.000000	-10.000000	-0.066667	-2.400000	418.500000	1023.000000	1023.000000	2046.000000
4.520000	0.017592	10.396840	3.785089	2.164995	2.451943	1.994813	0.000000	-10.000000	-0.058333	-5.216667	419.000000	1023.000000	1023.000000	2046.000000
4.540000	0.015568	9.200943	3.423437	1.937927	2.258952	1.580627	0.000000	-10.000000	-0.041667	-7.516667	419.000000	1023.000000	1023.000000	2046.000000
4.560000	0.012795	7.562051	2.836174	1.642432	1.743950	1.339495	0.000000	-10.000000	-0.025000	-9.800000	419.000000	1023.000000	1023.000000	2046.000000
4.580000	0.010514	6.213484	2.360816	1.418622	1.281825	1.152222	0.000000	-10.000000	-0.008333	-11.383333	419.000000	1023.000000	1023.000000	2046.000000
4.600000	0.009529	5.631914	2.041691	1.530610	1.259633	0.799980	0.000000	-10.000000	0.008333	-12.533334	419.000000	1023.000000	1023.000000	2046.000000
4.620000	0.009045	5.345650	1.918420	1.619645	1.303593	0.503992	0.000000	-10.000000	0.016667	-13.283334	411.833344	1023.000000	1023.000000	2046.000000
4.640000	0.008663	5.119842	1.845677	1.434867	1.284509	0.554788	0.000000	-10.000000	0.033333	-14.016667	401.500000	1023.000000	1023.000000	2046.000000
4.660000	0.007850	4.639344	1.684735	1.322696	1.016288	0.615624	0.000000	-10.000000	0.041667	-14.500000	391.166656	1023.000000	1023.000000	2046.000000
4.680000	0.007088	4.189083	1.499394	1.195647	0.785874	0.708168	0.000000	-10.000000	0.050000	-15.050000	386.333344	1023.000000	1023.000000	2046.000000
4.700000	0.007073	4.180252	1.461070	1.507412	0.806010	0.405760	0.000000	-10.000000	0.083333	-15.483334	383.000000	1023.000000	1023.000000	2046.000000
4.720000	0.007222	4.268379	1.431600	1.631723	0.951250	0.253806	0.000000	-10.000000	0.100000	-16.200001	377.833344	1023.000000	1023.000000	2046.000000
4.740000	0.006998	4.135656	1.425405	1.413038	0.857991	0.439223	0.000000	-10.000000	0.133333	-16.833334	372.333344	1023.000000	1023.000000	2046.000000
4.760000	0.006199	3.663650	1.278838	1.245517	0.554988	0.584306	0.000000	-10.000000	0.133333	-17.516666	366.833344	1023.000000	1023.000000	2046.000000
4.780000	0.005843	3.453066	1.112406	1.260421	0.514160	0.566080	0.000000	-10.000000	0.141667	-17.916668	361.166656	1023.000000	1023.000000	2046.000000
4.800000	0.006213	3.671890	1.181932	1.481071	0.658287	0.350599	0.000000	-10.000000	0.141667	-18.350000	355.166656	1023.000000	1023.000000	2046.000000
4.820000	0.006561	3.877409	1.317372	1.290379	0.902922	0.366736	0.000000	-10.000000	0.150000	-18.583334	348.833344	1023.000000	1023.000000	2046.000000
4.840000	0.006247	3.691872	1.441759	0.880238	0.750852	0.619024	0.000000	-10.000000	0.158333	-18.916666	342.500000	1023.000000	1023.000000	2046.000000
4.860000	0.005976	3.532048	1.507213	0.627743	0.687648	0.709445	0.000000	-10.000000	0.158333	-19.033333	336.333344	1023.000000	1023.000000	2046.000000
4.880000	0.006241	3.688404	1.659598	0.659858	0.908221	0.460727	0.000000	-10.000000	0.150000	-19.083334	330.000000	1023.000000	1023.000000	2046.000000
4.900000	0.006239	3.687232	1.897082	0.454452	1.155318	0.180380	0.000000	-10.000000	0.150000	-19.100000	323.666656	1023.000000	1023.000000	2046.000000
4.920000	0.005464	3.229431	2.001133	-0.070470	1.123211	0.175558	0.000000	-10.000000	0.150000	-19.100000	317.166656	1023.000000	1023.000000	2046.000000
4.940000	0.003928	2.321368	1.925401	-0.521108	0.870062	0.047014	0.000000	-10.000000	0.150000	-19.133333	310.833344	1023.000000	1023.000000	2046.000000
4.960000	0.003048	1.801442	1.806403	-0.747583	0.866971	-0.124350	0.000000	-10.000000	0.150000	-19.000000	300.166656	1023.000000	1023.000000	2046.000000
4.980000	0.002984	1.763823	1.909082	-0.542620	1.002263	-0.604902	0.000000	-10.000000	0.150000	-18.916666	289.666656	1023.000000	1023.000000	2046.000000
5.000000	0.002856	1.687881	2.059924	-0.796463	1.033737	-0.609317	0.000000	-10.000000	0.150000	-18.783333	281.166656	1023.000000	1023.000000	2046.000000
5.020000	0.001944	1.148717	2.021800	-1.133679	0.716524	-0.455927	0.000000	-10.000000	0.150000	-18.750000	279.000000	1023.000000	1023.000000	2046.000000
5.040000	0.001687	0.996975	1.935243	-1.207295	0.721806	-0.452778	0.000000	-10.000000	0.150000	-18.766666	276.833344	1023.000000	1023.000000	2046.000000
5.060000	0.002408	1.422892	2.081354	-0.895041	0.950742	-0.714162	0.000000	-10.000000	0.141667	-18.533335	272.666656	1023.000000	1023.000000	2046.000000
5.080000	0.002932	1.732966	2.267863	-1.009008	1.100666	-0.626554	0.000000	-10.000000	0.125000	-18.183334	266.500000	1023.000000	1023.000000	2046.000000
5.100000	0.002794	1.651391	2.328037	-1.219597	0.905018	-0.362066	0.000000	-10.000000	0.108333	-17.700001	260.500000	1023.000000	1023.000000	2046.000000
5.120000	0.002698	1.594773	2.284456	-1.258758	0.877529	-0.308454	0.000000	-10.000000	0.108333	-17.433334	254.500000	1023.000000	1023.000000	2046.000000
5.140000	0.003399	2.008712	2.385753	-0.939385	1.115162	-0.552818	0.000000	-10.000000	0.116667	-17.300001	248.500000	1023.000000	1023.000000	2046.000000
5.160000	0.003888	2.297970	2.547294	-1.025869	1.267773	-0.491227	0.000000	-10.000000	0.116667	-17.233334	242.833328	1023.000000	1023.000000	2046.000000
5.180000	0.003723	2.200123	2.586355	-1.293377	1.100445	-0.193301	0.000000	-10.000000	0.108333	-17.200001	237.166672	1023.000000	1023.000000	2046.000000
5.200000	0.003277	1.936843	2.472633	-1.424500	0.968113	-0.079403	0.000000	-10.000000	0.091667	-16.933332	231.500000	1023.000000	1023.000000	2046.000000
5.220000	0.003433	2.028983	2.470468	-1.311295	1.033886	-0.164076	0.000000	-10.000000	0.091667	-16.666666	225.833328	1023.000000	1023.000000	2046.000000
5.240000	0.003861	2.281972	2.572683	-1.112080	1.210149	-0.388780	0.000000	-10.000000	0.091667	-16.416666	220.166672	1023.000000	1023.000000	2046.000000
5.260000	0.004207	2.486553	2.673123	-1.231872	1.322665	-0.277362	0.000000	-10.000000	0.100000	-16.233334	214.833328	1023.000000	1023.000000	2046.000000
5.280000	0.003653	2.158833	2.601162	-1.463664	1.086412	-0.065076	0.000000	-10.000000	0.100000	-16.183334	209.333328	1023.000000	1023.000000	2046.000000
5.300000	0.003175	1.876387	2.455492	-1.609133	0.987216	0.042812	0.000000	-10.000000	0.100000	-16.083334	204.000000	1023.000000	1023.000000	2046.000000
5.320000	0.003581	2.116350	2.486688	-1.338544	1.146846	-0.178640	0.000000	-10.000000	0.100000	-16.050001	198.500000	1023.000000	1023.000000	2046.000000
5.340000	0.004046	2.391369	2.634510	-1.260645	1.307120	-0.289616	0.000000	-10.000000	0.100000	-15.933333	193.166672	1023.000000	1023.000000	2046.000000
5.360000	0.004073	2.407050	2.679858	-1.449032	1.250470	-0.074247	0.000000	-10.000000	0.083333	-15.750000	187.833328	1023.000000	1023.000000	2046.000000
5.380000	0.002894	1.710066	2.475133	-1.662896	0.917747	-0.019918	0.000000	-10.000000	0.083333	-15.516667	182.666672	1023.000000	1023.000000	2046.000000
5.400000	0.001619	0.956704	2.110292	-1.791492	0.790171	-0.152267	0.000000	-10.000000	0.066667	-15.233334	177.500000	1023.000000	1023.000000	2046.000000
5.420000	0.000834	0.492741	1.902178	-1.633342	0.740188	-0.516283	0.000000	-10.000000	0.083333	-15.016667	172.500000	1023.000000	1023.000000	2046.000000
5.440000	0.000339	0.200356	1.770394	-1.590713	0.808034	-0.787359	0.000000	-10.000000	0.058333	-14.800000	167.500000	1023.000000	1023.000000	2046.000000
5.460000	-0.000098	-0.057935	1.771785	-1.885548	0.623362	-0.567535	0.000000	-10.000000	0.050000	-14.566667	162.500000	1023.000000	1023.000000	2046.000000
5.480000	-0.001259	-0.743789	1.505869	-2.450240	0.358422	-0.157839	0.000000	-10.000000	0.016667	-14.316667	157.500000	1023.000000	1023.000000	2046.000000
5.500000	-0.000960	-0.567284	1.416516	-2.296621	0.553027	-0.240207	0.000000	-10.000000	0.016667	-14.166667	152.666672	1023.000000	1023.000000	2046.000000
5.520000	-0.000668	-0.395040	1.554463	-1.916119	0.641997	-0.675381	0.000000	-10.000000	0.016667	-13.966667	147.833328	1023.000000	1023.000000	2046.000000
5.540000	-0.000346	-0.204189	1.663727	-1.914808	0.692539	-0.645647	0.000000	-10.000000	0.016667	-13.800000	143.166672	1023.000000	1023.000000	2046.000000
5.560000	-0.000840	-0.496394	1.475551	-2.039866	0.496873	-0.428952	0.000000	-10.000000	0.008333	-13.666667	138.500000	1023.000000	1023.000000	2046.000000
5.580000	-0.002232	-1.319051	1.114871	-2.196908	0.200283	-0.437297	0.000000	-10.000000	0.000000	-13.700001	134.000000	1023.000000	1023.000000	2046.000000
5.600000	-0.003892	-2.300078	0.696774	-2.123702	0.012197	-0.885347	0.000000	-10.000000	0.000000	-13.700001	129.500000	1023.000000	1023.000000	2046.000000
5.620000	-0.006068	-3.586238	0.218546	-2.015307	-0.204470	-1.585007	0.000000	-10.000000	0.000000	-13.533334	124.833336	1023.000000	1023.000000	2046.000000
5.640000	-0.008015	-4.736719	-0.234082	-2.151365	-0.428180	-1.923092	0.000000	-10.000000	0.000000	-12.983334	120.333336	1023.000000	1023.000000	2046.000000
5.660000	-0.009721	-5.744858	-0.655033	-2.388683	-0.743935	-1.957207	0.000000	-10.000000	0.000000	-12.466667	116.000000	1023.000000	1023.000000	2046.000000
5.680000	-0.011219	-6.630306	-1.031368	-2.617684	-1.046621	-1.934633	0.000000	-10.000000	0.000000	-11.883334	112.000000	1023.000000	1023.000000	2046.000000
5.700000	-0.012245	-7.236562	-1.375350	-2.765074	-1.170138	-1.925999	0.000000	-10.000000	0.000000	-11.566667	108.000000	1023.000000	1023.000000	2046.000000
5.720000	-0.012355	-7.302047	-1.480293	-2.484409	-1.154615	-2.182731	0.000000	-10.000000	0.000000	-11.116667	104.000000	1023.000000	1023.000000	2046.000000
5.740000	-0.012305	-7.272290	-1.527478	-2.280888	-1.073675	-2.390249	0.000000	-10.000000	0.000000	-10.850000	100.333336	1023.000000	1023.000000	2046.000000
5.760000	-0.012342	-7.294116	-1.470752	-2.403379	-1.183747	-2.236237	0.000000	-10.000000	0.000000	-10.566667	96.666664	1023.000000	1023.000000	2046.000000
5.780000	-0.012636	-7.467924	-1.633907	-2.485918	-1.330050	-2.018049	0.000000	-10.000000	0.000000	-10.383333	93.333336	1023.000000	1023.000000	2046.000000
5.800000	-0.013115	-7.750784	-1.889938	-2.551738	-1.466811	-1.842297	0.000000	-10.000000	0.000000	-10.250000	89.666664	1023.000000	1023.000000	2046.000000
5.820000	-0.013276	-7.846179	-2.015825	-2.496181	-1.523863	-1.810309	0.000000	-10.000000	0.000000	-10.033333	86.333336	1023.000000	1023.000000	2046.000000
5.840000	-0.012935	-7.644407	-2.007381	-2.215981	-1.471066	-1.949979	0.000000	-10.000000	0.000000	-9.783333	82.833336	1023.000000	1023.000000	2046.000000
5.860000	-0.012486	-7.379306	-1.960221	-2.090714	-1.302965	-2.025405	0.000000	-10.000000	0.000000	-9.416667	79.666664	1023.000000	1023.000000	2046.000000
5.880000	-0.012010	-7.097752	-1.785655	-2.247237	-1.316539	-1.748321	0.000000	-10.000000	0.000000	-9.250000	76.500000	1023.000000	1023.000000	2046.000000
5.900000	-0.011868	-7.014040	-1.736551	-2.467130	-1.322699	-1.487660	0.000000	-10.000000	0.000000	-9.066667	73.500000	1023.000000	1023.000000	2046.000000
5.920000	-0.011781	-6.962543	-1.677164	-2.702456	-1.347685	-1.235237	0.000000	-10.000000	0.000000	-9.033334	70.500000	1023.000000	1023.000000	2046.000000
5.940000	-0.011515	-6.805352	-1.530367	-2.905978	-1.211747	-1.157260	0.000000	-10.000000	0.000000	-8.766667	67.500000	1023.000000	1023.000000	2046.000000
5.960000	-0.011218	-6.629611	-1.248462	-2.908256	-1.044087	-1.428807	0.000000	-10.000000	0.000000	-8.516667	64.500000	1023.000000	1023.000000	2046.000000
5.980000	-0.011143	-6.585765	-1.081484	-3.023040	-0.751948	-1.729293	0.000000	-10.000000	0.000000	-8.183333	61.500000	1023.000000	1023.000000	2046.000000
6.000000	-0.011606	-6.858877	-0.901549	-3.431948	-0.747730	-1.777649	0.000000	-10.000000	-0.016667	-8.116667	58.666668	1023.000000	1023.000000	2046.000000
6.020000	-0.012682	-7.494771	-0.920830	-3.808792	-0.949993	-1.815156	0.000000	-10.000000	-0.016667	-8.166667	56.000000	1023.000000	1023.000000	2046.000000
6.040000	-0.013596	-8.035143	-1.082889	-4.093489	-1.049160	-1.809604	0.000000	-10.000000	-0.016667	-8.266666	54.333332	1023.000000	1023.000000	2046.000000
6.060000	-0.013924	-8.229183	-1.120017	-4.076739	-1.049199	-1.983228	0.000000	-10.000000	0.000000	-8.183333	51.500000	1023.000000	1023.000000	2046.000000
6.080000	-0.013791	-8.150700	-1.063500	-3.902164	-0.942132	-2.242904	0.000000	-10.000000	0.000000	-8.016666	48.833332	1023.000000	1023.000000	2046.000000
6.100000	-0.013495	-7.975297	-0.916988	-3.912311	-0.817407	-2.328591	0.000000	-10.000000	-0.016667	-7.733334	45.166668	1023.000000	1023.000000	2046.000000
6.120000	-0.013379	-7.907108	-0.809460	-4.072680	-0.894164	-2.130805	0.000000	-10.000000	-0.033333	-7.366667	42.666668	1023.000000	1023.000000	2046.000000
6.140000	-0.013559	-8.013228	-0.851348	-4.234992	-1.062088	-1.864800	0.000000	-10.000000	-0.058333	-6.916667	40.000000	1023.000000	1023.000000	2046.000000
6.160000	-0.013129	-7.758981	-0.834710	-4.171115	-0.972292	-1.780865	0.000000	-10.000000	-0.066667	-6.500000	37.666668	1023.000000	1023.000000	2046.000000
6.180000	-0.012106	-7.154597	-0.640150	-3.825300	-0.738374	-1.950774	0.000000	-10.000000	-0.075000	-6.166667	35.500000	1023.000000	1023.000000	2046.000000
6.200000	-0.011355	-6.710878	-0.388813	-3.787665	-0.618367	-1.916033	0.000000	-10.000000	-0.066667	-5.900000	33.500000	1023.000000	1023.000000	2046.000000
6.220000	-0.010904	-6.444017	-0.226093	-3.935631	-0.644610	-1.637682	0.000000	-10.000000	-0.058333	-5.666667	31.500000	1023.000000	1023.000000	2046.000000
6.240000	-0.011152	-6.590552	-0.287129	-4.090871	-0.817465	-1.395087	0.000000	-10.000000	-0.066667	-5.433333	29.500000	1023.000000	1023.000000	2046.000000
6.260000	-0.010877	-6.428009	-0.344581	-4.086238	-0.697840	-1.299349	0.000000	-10.000000	-0.075000	-5.166667	27.833334	1023.000000	1023.000000	2046.000000
6.280000	-0.010199	-6.027540	-0.236760	-3.734761	-0.510495	-1.545523	0.000000	-10.000000	-0.083333	-4.833333	26.166666	1023.000000	1023.000000	2046.000000
6.300000	-0.009386	-5.547065	0.005799	-3.687256	-0.342619	-1.522989	0.000000	-10.000000	-0.083333	-4.500000	24.666666	1023.000000	1023.000000	2046.000000
6.320000	-0.009156	-5.411200	0.134084	-3.830526	-0.457312	-1.257446	0.000000	-10.000000	-0.075000	-4.233334	23.000000	1023.000000	1023.000000	2046.000000
6.340000	-0.009602	-5.675051	0.022707	-4.025756	-0.658828	-1.013174	0.000000	-10.000000	-0.083333	-4.100000	21.666666	1023.000000	1023.000000	2046.000000
6.360000	-0.009171	-5.420176	-0.001711	-3.779123	-0.483240	-1.156103	0.000000	-10.000000	-0.075000	-4.100000	20.166666	1023.000000	1023.000000	2046.000000
6.380000	-0.008375	-4.949638	0.088760	-3.520582	-0.196878	-1.320939	0.000000	-10.000000	-0.091667	-4.166667	18.833334	1023.000000	1023.000000	2046.000000
6.400000	-0.008024	-4.742119	0.316912	-3.655362	-0.305416	-1.098253	0.000000	-10.000000	-0.091667	-4.200000	17.333334	1023.000000	1023.000000	2046.000000
6.420000	-0.008446	-4.991862	0.242355	-3.860622	-0.522104	-0.851492	0.000000	-10.000000	-0.100000	-4.233334	16.000000	1023.000000	1023.000000	2046.000000
6.440000	-0.008396	-4.962016	0.131227	-3.873643	-0.433123	-0.786477	0.000000	-10.000000	-0.100000	-4.216667	14.500000	1023.000000	1023.000000	2046.000000
6.460000	-0.007603	-4.493262	0.238888	-3.419194	-0.161452	-1.151504	0.000000	-10.000000	-0.100000	-4.200000	13.000000	1023.000000	1023.000000	2046.000000
6.480000	-0.007225	-4.270081	0.448286	-3.605233	-0.207457	-0.905676	0.000000	-10.000000	-0.100000	-4.150000	11.666667	1023.000000	1023.000000	2046.000000
6.500000	-0.007628	-4.508343	0.355698	-3.767824	-0.391471	-0.704746	0.000000	-10.000000	-0.100000	-4.100000	10.333333	1023.000000	1023.000000	2046.000000
6.520000	-0.007925	-4.683633	0.183035	-3.822035	-0.411539	-0.633095	0.000000	-10.000000	-0.100000	-4.033333	9.000000	1023.000000	1023.000000	2046.000000
6.540000	-0.007512	-4.439737	0.220276	-3.483213	-0.252409	-0.924392	0.000000	-10.000000	-0.100000	-4.000000	7.666667	1023.000000	1023.000000	2046.000000
6.560000	-0.007131	-4.214691	0.356990	-3.436751	-0.138314	-0.996616	0.000000	-10.000000	-0.100000	-3.950000	6.333333	1023.000000	1023.000000	2046.000000
6.580000	-0.007297	-4.312485	0.406344	-3.652843	-0.305291	-0.760695	0.000000	-10.000000	-0.100000	-3.900000	5.000000	1023.000000	1023.000000	2046.000000
6.600000	-0.007952	-4.699444	0.230765	-3.862760	-0.475743	-0.591706	0.000000	-10.000000	-0.100000	-3.783333	3.666667	1023.000000	1023.000000	2046.000000
6.620000	-0.008169	-4.827679	0.049077	-3.745068	-0.413851	-0.717837	0.000000	-10.000000	-0.100000	-3.683333	2.333333	1023.000000	1023.000000	2046.000000
6.640000	-0.008288	-4.898465	-0.013774	-3.471405	-0.277516	-1.135770	0.000000	-10.000000	-0.100000	-3.583333	1.166667	1023.000000	1023.000000	2046.000000
6.660000	-0.009172	-5.420362	-0.096813	-3.722158	-0.442757	-1.158635	0.000000	-10.000000	-0.091667	-3.500000	0.166667	1023.000000	1023.000000	2046.000000
6.680000	-0.010699	-6.323296	-0.412861	-4.038140	-0.807253	-1.065042	0.000000	-10.000000	-0.091667	-3.366667	-0.666667	1023.000000	1023.000000	2046.000000
6.700000	-0.011929	-7.050327	-0.870766	-4.253947	-0.903383	-1.022231	0.000000	-10.000000	-0.091667	-3.266667	-1.500000	1023.000000	1023.000000	2046.000000
6.720000	-0.012088	-7.144293	-0.967476	-3.971833	-0.848259	-1.356726	0.000000	-10.000000	-0.100000	-3.233333	-2.500000	1023.000000	1023.000000	2046.000000
6.740000	-0.011696	-6.912374	-0.820066	-3.869885	-0.734789	-1.487635	0.000000	-10.000000	-0.100000	-3.283333	-3.500000	1023.000000	1023.000000	2046.000000
6.760000	-0.011686	-6.906195	-0.737091	-4.342466	-0.862165	-0.964473	0.000000	-10.000000	-0.091667	-3.416667	-4.666667	1023.000000	1023.000000	2046.000000
6.780000	-0.011962	-7.069529	-0.837223	-4.377539	-0.928875	-0.925892	0.000000	-10.000000	-0.091667	-3.483333	-5.833333	1023.000000	1023.000000	2046.000000
6.800000	-0.011985	-7.083282	-0.900904	-4.331974	-0.905132	-0.945273	0.000000	-10.000000	-0.091667	-3.450000	-7.166667	1023.000000	1023.000000	2046.000000
6.820000	-0.011333	-6.697842	-0.923076	-3.834517	-0.677568	-1.262681	0.000000	-10.000000	-0.100000	-3.350000	-8.333333	1023.000000	1023.000000	2046.000000
6.840000	-0.011037	-6.522941	-0.839921	-3.776498	-0.697868	-1.208654	0.000000	-10.000000	-0.091667	-3.433333	-9.500000	1023.000000	1023.000000	2046.000000
6.860000	-0.012526	-7.402936	-1.084456	-4.019160	-1.120097	-1.179224	0.000000	-10.000000	-0.091667	-3.716667	-10.500000	1023.000000	1023.000000	2046.000000
6.880000	-0.014804	-8.749056	-1.699692	-4.158030	-1.345908	-1.545426	0.000000	-10.000000	-0.091667	-4.000000	-11.666667	1023.000000	1023.000000	2046.000000
6.900000	-0.016730	-9.887364	-2.228665	-3.860528	-1.466889	-2.331282	0.000000	-10.000000	-0.100000	-3.800000	-13.000000	1023.000000	1023.000000	2046.000000
6.920000	-0.018263	-10.793719	-2.530928	-3.975988	-1.697551	-2.589252	0.000000	-10.000000	-0.100000	-3.016667	-14.166667	1023.000000	1023.000000	2046.000000
6.940000	-0.019736	-11.663923	-2.856450	-4.284520	-2.088196	-2.434757	0.000000	-10.000000	-0.100000	-2.216667	-14.833333	1023.000000	1023.000000	2046.000000
6.960000	-0.021032	-12.429847	-3.253540	-4.513970	-2.289787	-2.372550	0.000000	-10.000000	-0.100000	-1.566667	-15.000000	1023.000000	1023.000000	2046.000000
6.980000	-0.020921	-12.364256	-3.384305	-4.162934	-2.130406	-2.686611	0.000000	-10.000000	-0.100000	-0.983333	-15.000000	1023.000000	1023.000000	2046.000000
7.000000	-0.020552	-12.145933	-3.281662	-3.949514	-2.061929	-2.852828	0.000000	-10.000000	-0.108333	-0.400000	-15.000000	1023.000000	1023.000000	2046.000000
7.020000	-0.020841	-12.317286	-3.293200	-4.158813	-2.361682	-2.503592	0.000000	-10.000000	-0.116667	0.000000	-15.000000	1023.000000	1023.000000	2046.000000
7.040000	-0.021240	-12.553041	-3.547559	-4.248748	-2.453699	-2.303036	0.000000	-10.000000	-0.125000	0.000000	-15.000000	1023.000000	1023.000000	2046.000000
7.060000	-0.020560	-12.150704	-3.667908	-3.727838	-2.148457	-2.606503	0.000000	-10.000000	-0.116667	0.816667	-15.000000	1023.000000	1023.000000	2046.000000
7.080000	-0.019993	-11.816024	-3.526229	-3.582026	-2.105885	-2.601883	0.000000	-10.000000	-0.116667	1.850000	-15.000000	1023.000000	1023.000000	2046.000000
7.100000	-0.019769	-11.683211	-3.454549	-3.680944	-2.279218	-2.268500	0.000000	-10.000000	-0.108333	3.116667	-15.000000	1023.000000	1023.000000	2046.000000
7.120000	-0.020115	-11.887691	-3.633689	-3.807615	-2.458780	-1.987606	0.000000	-10.000000	-0.108333	3.800000	-15.000000	1023.000000	1023.000000	2046.000000
7.140000	-0.019474	-11.509007	-3.715797	-3.571298	-2.236162	-1.985749	0.000000	-10.000000	-0.116667	4.466667	-15.000000	1023.000000	1023.000000	2046.000000
7.160000	-0.018521	-10.945810	-3.487773	-3.287091	-2.043612	-2.127334	0.000000	-10.000000	-0.133333	5.100000	-15.000000	1023.000000	1023.000000	2046.000000
7.180000	-0.017386	-10.275360	-3.158050	-3.371178	-1.793706	-1.952425	0.000000	-10.000000	-0.150000	5.666667	-15.000000	1023.000000	1023.000000	2046.000000
7.200000	-0.016665	-9.849001	-2.846946	-3.605902	-1.786210	-1.609943	0.000000	-10.000000	-0.150000	6.383334	-15.000000	1023.000000	1023.000000	2046.000000
7.220000	-0.016605	-9.813478	-2.702529	-3.921969	-1.783587	-1.405393	0.000000	-10.000000	-0.166667	7.266667	-15.000000	1023.000000	1023.000000	2046.000000
7.240000	-0.015971	-9.438596	-2.470460	-3.837144	-1.466460	-1.664531	0.000000	-10.000000	-0.183333	8.166667	-15.000000	1023.000000	1023.000000	2046.000000
7.260000	-0.015280	-9.030438	-2.081576	-3.836273	-1.141858	-1.970731	0.000000	-10.000000	-0.200000	8.850000	-15.000000	1023.000000	1023.000000	2046.000000
7.280000	-0.015732	-9.297525	-1.856248	-4.280886	-1.330946	-1.829445	0.000000	-10.000000	-0.200000	9.300000	-8.833333	1023.000000	1023.000000	2046.000000
7.300000	-0.016599	-9.810111	-1.959039	-4.583677	-1.416570	-1.850824	0.000000	-10.000000	-0.208333	9.783334	3.833333	1023.000000	1023.000000	2046.000000
7.320000	-0.016314	-9.641645	-1.960776	-4.337079	-1.174095	-2.169696	0.000000	-10.000000	-0.225000	10.433333	17.500000	1023.000000	1023.000000	2046.000000
7.340000	-0.015504	-9.163028	-1.743954	-4.182020	-0.949795	-2.287259	0.000000	-10.000000	-0.225000	11.166667	26.333334	1023.000000	1023.000000	2046.000000
7.360000	-0.015335	-9.062783	-1.483508	-4.378828	-1.166497	-2.033949	0.000000	-10.000000	-0.233333	11.816667	30.000000	1023.000000	1023.000000	2046.000000
7.380000	-0.015510	-9.166252	-1.568282	-4.560438	-1.274214	-1.763317	0.000000	-10.000000	-0.233333	12.316667	34.000000	1023.000000	1023.000000	2046.000000
7.400000	-0.014734	-8.707810	-1.597757	-4.307195	-1.031878	-1.770980	0.000000	-10.000000	-0.250000	12.766666	38.000000	1023.000000	1023.000000	2046.000000
7.420000	-0.013314	-7.868790	-1.339149	-3.856922	-0.753908	-1.918812	0.000000	-10.000000	-0.250000	13.466667	42.000000	1023.000000	1023.000000	2046.000000
7.440000	-0.011779	-6.961303	-0.931895	-3.750495	-0.580906	-1.698007	0.000000	-10.000000	-0.250000	14.100000	46.333332	1023.000000	1023.000000	2046.000000
7.460000	-0.010935	-6.462464	-0.743969	-3.787521	-0.603080	-1.327894	0.000000	-10.000000	-0.258333	14.700001	51.000000	1023.000000	1023.000000	2046.000000
7.480000	-0.010475	-6.190481	-0.729883	-3.891504	-0.599777	-0.969319	0.000000	-10.000000	-0.275000	15.350000	56.000000	1023.000000	1023.000000	2046.000000
7.500000	-0.009366	-5.535320	-0.671211	-3.556280	-0.328725	-0.979103	0.000000	-10.000000	-0.291667	16.083334	61.000000	1023.000000	1023.000000	2046.000000
7.520000	-0.007951	-4.698975	-0.356179	-3.230652	-0.104214	-1.007930	0.000000	-10.000000	-0.316667	16.750000	66.166664	1023.000000	1023.000000	2046.000000
7.540000	-0.006599	-3.900109	-0.006272	-3.133693	0.018782	-0.778927	0.000000	-10.000000	-0.333333	17.366667	71.666664	1023.000000	1023.000000	2046.000000
7.560000	-0.005810	-3.433801	0.205262	-3.113002	-0.017609	-0.508451	0.000000	-10.000000	-0.333333	17.950001	77.500000	1023.000000	1023.000000	2046.000000
7.580000	-0.005256	-3.106518	0.212933	-3.085771	0.005487	-0.239166	0.000000	-10.000000	-0.333333	18.583334	83.500000	1023.000000	1023.000000	2046.000000
7.600000	-0.004724	-2.791906	0.186421	-3.025896	0.113748	-0.066180	0.000000	-10.000000	-0.333333	18.883333	89.500000	1023.000000	1023.000000	2046.000000
7.620000	-0.003751	-2.217086	0.297866	-2.735519	0.332337	-0.111769	0.000000	-10.000000	-0.350000	19.250000	95.666664	1023.000000	1023.000000	2046.000000
7.640000	-0.002775	-1.640052	0.544626	-2.442844	0.491156	-0.232989	0.000000	-10.000000	-0.366667	19.800001	102.000000	1023.000000	1023.000000	2046.000000
7.660000	-0.001739	-1.027661	0.760674	-2.340283	0.651298	-0.099350	0.000000	-10.000000	-0.383333	20.416668	108.500000	1023.000000	1023.000000	2046.000000
7.680000	-0.001135	-0.670527	0.980578	-2.331157	0.559887	0.120165	0.000000	-10.000000	-0.408333	21.000000	115.166664	1023.000000	1023.000000	2046.000000
7.700000	-0.001051	-0.621257	0.909321	-2.385861	0.496720	0.358563	0.000000	-10.000000	-0.416667	21.333334	122.000000	1023.000000	1023.000000	2046.000000
7.720000	-0.000684	-0.404386	0.820605	-2.374742	0.607722	0.542029	0.000000	-10.000000	-0.433333	21.650000	129.166672	1023.000000	1023.000000	2046.000000
7.740000	-0.000077	-0.045764	0.850302	-2.114611	0.755692	0.462854	0.000000	-10.000000	-0.450000	22.000000	136.333328	1023.000000	1023.000000	2046.000000
7.760000	0.000696	0.411202	1.014791	-1.792359	0.894071	0.294699	0.000000	-10.000000	-0.466667	22.416666	143.666672	1023.000000	1023.000000	2046.000000
7.780000	0.001568	0.926706	1.267911	-1.679642	1.009575	0.328861	0.000000	-10.000000	-0.483333	22.833334	151.166672	1023.000000	1023.000000	2046.000000
7.800000	0.001893	1.118755	1.370982	-1.710469	0.921207	0.537035	0.000000	-10.000000	-0.508333	23.350000	158.666672	1023.000000	1023.000000	2046.000000
7.820000	0.001980	1.170362	1.341051	-1.717870	0.827787	0.719394	0.000000	-10.000000	-0.508333	23.750000	166.333328	1023.000000	1023.000000	2046.000000
7.840000	0.002207	1.304494	1.238790	-1.743313	0.879438	0.929579	0.000000	-10.000000	-0.508333	24.216667	174.000000	1023.000000	1023.000000	2046.000000
7.860000	0.002876	1.699775	1.232506	-1.451833	1.040807	0.878295	0.000000	-10.000000	-0.491667	24.433334	182.000000	1023.000000	1023.000000	2046.000000
7.880000	0.003382	1.998521	1.299513	-1.208889	1.134778	0.773119	0.000000	-10.000000	-0.525000	24.716667	190.166672	1023.000000	1023.000000	2046.000000
7.900000	0.003647	2.155652	1.330023	-1.030411	1.223415	0.632624	0.000000	-10.000000	-0.541667	25.083334	198.500000	1023.000000	1023.000000	2046.000000
7.920000	0.003782	2.235114	1.432563	-1.036644	1.185988	0.653207	0.000000	-10.000000	-0.558333	25.516666	206.833328	1023.000000	1023.000000	2046.000000
7.940000	0.004093	2.418772	1.517238	-1.024680	1.109537	0.816676	0.000000	-10.000000	-0.566667	26.116667	215.333328	1023.000000	1023.000000	2046.000000
7.960000	0.004579	2.706106	1.553849	-1.024544	1.037328	1.139474	0.000000	-10.000000	-0.591667	26.550001	223.833328	1023.000000	1023.000000	2046.000000
7.980000	0.005497	3.248962	1.573565	-0.927830	1.121552	1.481676	0.000000	-10.000000	-0.600000	26.666668	232.666672	1023.000000	1023.000000	2046.000000
8.000000	0.006530	3.859124	1.571880	-0.883709	1.324282	1.846671	0.000000	-10.000000	-0.600000	26.783335	241.500000	1023.000000	1023.000000	2046.000000
8.020000	0.007795	4.606938	1.754841	-0.435075	1.562634	1.724538	0.000000	-10.000000	-0.591667	26.783335	250.500000	1023.000000	1023.000000	2046.000000
8.040000	0.008671	5.124531	1.989143	-0.089286	1.667394	1.557280	0.000000	-10.000000	-0.600000	26.850000	259.500000	1023.000000	1023.000000	2046.000000
8.060000	0.009695	5.729908	2.205726	0.187045	1.758749	1.578388	0.000000	-10.000000	-0.600000	26.716667	268.500000	1023.000000	1023.000000	2046.000000
8.080000	0.010500	6.205768	2.404948	0.387010	1.690167	1.723643	0.000000	-10.000000	-0.600000	26.716667	277.333344	1023.000000	1023.000000	2046.000000
8.100000	0.010176	6.014156	2.297828	0.478174	1.519843	1.718310	0.000000	-10.000000	-0.583333	26.566668	286.166656	1023.000000	1023.000000	2046.000000
8.120000	0.008623	5.096418	1.845026	0.320712	1.320590	1.610090	0.000000	-10.000000	-0.575000	26.533335	295.000000	1023.000000	1023.000000	2046.000000
8.140000	0.006855	4.051584	1.279242	0.435037	1.138973	1.198332	0.000000	-10.000000	-0.566667	26.350000	304.000000	1023.000000	1023.000000	2046.000000
8.160000	0.005852	3.458510	0.973190	0.707874	1.023528	0.753918	0.000000	-10.000000	-0.566667	26.366667	313.000000	1023.000000	1023.000000	2046.000000
8.180000	0.005669	3.350520	0.930334	0.848282	0.988066	0.583839	0.000000	-10.000000	-0.541667	25.816666	321.833344	1023.000000	1023.000000	2046.000000
8.200000	0.005688	3.361804	0.923153	0.815367	0.868445	0.754839	0.000000	-10.000000	-0.525000	25.350000	330.500000	1023.000000	1023.000000	2046.000000
8.220000	0.005733	3.388289	0.840189	0.846498	0.764234	0.937369	0.000000	-10.000000	-0.508333	25.016666	338.833344	1023.000000	1023.000000	2046.000000
8.240000	0.005939	3.509801	0.677953	0.919997	0.765786	1.146066	0.000000	-10.000000	-0.508333	25.100000	347.333344	1023.000000	1023.000000	2046.000000
8.260000	0.006576	3.886647	0.630234	1.209607	0.865240	1.181566	0.000000	-10.000000	-0.508333	25.266666	355.666656	1023.000000	1023.000000	2046.000000
8.280000	0.007703	4.552646	0.776929	1.685585	1.014394	1.075737	0.000000	-10.000000	-0.508333	25.200001	364.166656	1023.000000	1023.000000	2046.000000
8.300000	0.008967	5.299479	0.994649	2.028516	1.190432	1.085881	0.000000	-10.000000	-0.508333	25.266666	372.500000	1023.000000	1023.000000	2046.000000
8.320000	0.009739	5.756032	1.260530	2.078750	1.019359	1.397393	0.000000	-10.000000	-0.500000	25.016666	380.833344	1023.000000	1023.000000	2046.000000
8.340000	0.010039	5.933172	1.155868	2.099244	0.945444	1.732616	0.000000	-10.000000	-0.500000	24.800001	389.333344	1023.000000	1023.000000	2046.000000
8.360000	0.010510	6.211607	1.057189	2.160096	1.017412	1.976909	0.000000	-10.000000	-0.500000	24.300001	397.666656	1023.000000	1023.000000	2046.000000
8.380000	0.011884	7.023488	1.160336	2.650664	1.335881	1.876606	0.000000	-10.000000	-0.491667	24.116667	406.000000	1023.000000	1023.000000	2046.000000
8.400000	0.013292	7.855453	1.571563	2.893109	1.497860	1.892922	0.000000	-10.000000	-0.483333	23.666668	414.000000	1023.000000	1023.000000	2046.000000
8.420000	0.014718	8.698158	1.956375	2.869357	1.595327	2.277100	0.000000	-10.000000	-0.458333	23.150002	422.000000	1023.000000	1023.000000	2046.000000
8.440000	0.015270	9.024762	2.218338	2.749673	1.476579	2.580173	0.000000	-10.000000	-0.433333	22.133333	429.833344	1023.000000	1023.000000	2046.000000
8.460000	0.016187	9.566399	2.371388	2.646295	1.723424	2.825291	0.000000	-10.000000	-0.383333	21.200001	437.333344	1023.000000	1023.000000	2046.000000
8.480000	0.017214	10.173606	2.614276	2.816199	2.084222	2.658909	0.000000	-10.000000	-0.341667	19.616667	444.500000	1023.000000	1023.000000	2046.000000
8.500000	0.017762	10.497445	2.979691	2.886450	2.293850	2.337454	0.000000	-10.000000	-0.300000	18.200001	451.166656	1023.000000	1023.000000	2046.000000
8.520000	0.018074	10.681594	3.315784	2.715098	2.380669	2.270043	0.000000	-10.000000	-0.275000	16.333334	457.500000	1023.000000	1023.000000	2046.000000
8.540000	0.017553	10.373949	3.451463	2.451062	2.146850	2.324574	0.000000	-10.000000	-0.250000	14.983334	463.333344	1023.000000	1023.000000	2046.000000
8.560000	0.016987	10.039417	3.243598	2.214205	2.166363	2.415251	0.000000	-10.000000	-0.225000	13.333333	468.666656	1023.000000	1023.000000	2046.000000
8.580000	0.017282	10.213894	3.249215	2.452861	2.349372	2.162446	0.000000	-10.000000	-0.191667	12.050000	473.500000	1023.000000	1023.000000	2046.000000
8.600000	0.018201	10.756757	3.488516	2.743063	2.596613	1.928565	0.000000	-10.000000	-0.158333	10.716666	477.833344	1023.000000	1023.000000	2046.000000
8.620000	0.018582	10.982060	3.826587	2.583547	2.372369	2.199558	0.000000	-10.000000	-0.133333	9.200000	481.666656	1023.000000	1023.000000	2046.000000
8.640000	0.018571	10.975569	3.804200	2.468101	2.255281	2.447988	0.000000	-10.000000	-0.125000	7.716667	485.000000	1023.000000	1023.000000	2046.000000
8.660000	0.019253	11.378293	3.754139	2.456626	2.484370	2.683158	0.000000	-10.000000	-0.116667	5.900000	487.833344	1023.000000	1023.000000	2046.000000
8.680000	0.020501	12.116183	3.990904	2.922921	2.818344	2.384015	0.000000	-10.000000	-0.108333	4.066667	490.166656	1023.000000	1023.000000	2046.000000
8.700000	0.021765	12.862938	4.412720	2.967988	2.958604	2.523626	0.000000	-10.000000	-0.100000	1.316667	491.833344	1023.000000	1023.000000	2046.000000
8.720000	0.021963	12.980129	4.582964	2.872483	2.799663	2.725019	0.000000	-10.000000	-0.100000	-1.050000	492.666656	1023.000000	1023.000000	2046.000000
8.740000	0.021751	12.854895	4.520254	2.634596	2.721203	2.978842	0.000000	-10.000000	-0.083333	-3.266667	493.000000	1023.000000	1023.000000	2046.000000
8.760000	0.022140	13.084584	4.485293	2.777485	2.904285	2.917521	0.000000	-10.000000	-0.066667	-4.816667	493.000000	1023.000000	1023.000000	2046.000000
8.780000	0.023119	13.663359	4.690610	3.136409	3.219845	2.616494	0.000000	-10.000000	-0.050000	-6.333333	493.000000	1023.000000	1023.000000	2046.000000
8.800000	0.023550	13.918061	5.035468	2.980821	3.033102	2.868671	0.000000	-10.000000	-0.050000	-7.633334	493.000000	1023.000000	1023.000000	2046.000000
8.820000	0.023018	13.603762	4.968649	2.755253	2.848379	3.031480	0.000000	-10.000000	-0.041667	-8.616667	493.000000	1023.000000	1023.000000	2046.000000
8.840000	0.023140	13.675646	4.893465	2.826012	3.030536	2.925632	0.000000	-10.000000	-0.025000	-9.600000	493.000000	1023.000000	1023.000000	2046.000000
8.860000	0.024134	14.263023	5.061401	3.192170	3.417004	2.592449	0.000000	-10.000000	-0.008333	-10.516667	493.000000	1023.000000	1023.000000	2046.000000
8.880000	0.024350	14.390683	5.423347	2.993978	3.161991	2.811368	0.000000	-10.000000	0.000000	-11.333334	485.666656	1023.000000	1023.000000	2046.000000
8.900000	0.023187	13.703272	5.204893	2.708939	2.955149	2.834290	0.000000	-10.000000	0.008333	-12.150001	477.000000	1023.000000	1023.000000	2046.000000
8.920000	0.022306	13.183033	4.953770	2.570982	2.972801	2.685480	0.000000	-10.000000	0.016667	-12.983334	467.000000	1023.000000	1023.000000	2046.000000
8.940000	0.022449	13.267426	4.889422	2.831496	3.245502	2.301007	0.000000	-10.000000	0.033333	-13.883333	462.833344	1023.000000	1023.000000	2046.000000
8.960000	0.022532	13.316705	5.179535	2.721546	3.054336	2.361287	0.000000	-10.000000	0.041667	-14.850000	458.333344	1023.000000	1023.000000	2046.000000
8.980000	0.021776	12.869819	5.095749	2.375567	2.823761	2.574741	0.000000	-10.000000	0.075000	-15.800000	453.333344	1023.000000	1023.000000	2046.000000
9.000000	0.021225	12.543762	4.881657	2.118008	2.950284	2.593813	0.000000	-10.000000	0.100000	-16.700001	448.000000	1023.000000	1023.000000	2046.000000
9.020000	0.021023	12.424438	4.962701	2.402909	3.135710	1.923117	0.000000	-10.000000	0.133333	-17.500000	442.333344	1023.000000	1023.000000	2046.000000
9.040000	0.020509	12.120946	5.082627	2.187174	2.898336	1.952808	0.000000	-10.000000	0.141667	-18.016668	438.500000	1023.000000	1023.000000	2046.000000
9.060000	0.019106	11.291679	4.831866	1.918218	2.508743	2.032852	0.000000	-10.000000	0.158333	-18.733334	432.500000	1023.000000	1023.000000	2046.000000
9.080000	0.017939	10.601999	4.365998	1.839549	2.512568	1.883884	0.000000	-10.000000	0.166667	-19.300001	426.166656	1023.000000	1023.000000	2046.000000
9.100000	0.017060	10.082622	4.174710	2.137764	2.663608	1.106540	0.000000	-10.000000	0.183333	-19.916666	417.666656	1023.000000	1023.000000	2046.000000
9.120000	0.014859	8.781716	3.996233	1.796410	2.079610	0.909463	0.000000	-10.000000	0.191667	-20.316668	411.000000	1023.000000	1023.000000	2046.000000
9.140000	0.011265	6.657408	3.192833	1.310051	1.495205	0.659319	0.000000	-10.000000	0.191667	-20.733334	404.333344	1023.000000	1023.000000	2046.000000
9.160000	0.009545	5.640870	2.612057	1.466179	1.505370	0.057264	0.000000	-10.000000	0.208333	-21.083334	397.333344	1023.000000	1023.000000	2046.000000
9.180000	0.008683	5.131539	2.473238	1.459556	1.427238	-0.228493	0.000000	-10.000000	0.208333	-21.233334	390.166656	1023.000000	1023.000000	2046.000000
9.200000	0.007225	4.269692	2.369513	1.092863	0.913198	-0.105882	0.000000	-10.000000	0.216667	-21.283333	383.000000	1023.000000	1023.000000	2046.000000
9.220000	0.005964	3.524493	1.878513	0.874216	0.880015	-0.108250	0.000000	-10.000000	0.200000	-21.200001	376.000000	1023.000000	1023.000000	2046.000000
9.240000	0.005844	3.453928	1.710516	1.203971	1.057435	-0.517993	0.000000	-10.000000	0.200000	-21.200001	369.000000	1023.000000	1023.000000	2046.000000
9.260000	0.005817	3.438139	1.863068	1.216929	0.942911	-0.584770	0.000000	-10.000000	0.200000	-21.150000	362.000000	1023.000000	1023.000000	2046.000000
9.280000	0.004864	2.874821	1.822872	0.999926	0.484109	-0.432086	0.000000	-10.000000	0.191667	-21.150000	354.833344	1023.000000	1023.000000	2046.000000
9.300000	0.004181	2.470816	1.403733	0.819298	0.532724	-0.284939	0.000000	-10.000000	0.191667	-21.083334	347.666656	1023.000000	1023.000000	2046.000000
9.320000	0.004417	2.610356	1.319360	1.220505	0.781333	-0.710842	0.000000	-10.000000	0.191667	-20.916668	340.500000	1023.000000	1023.000000	2046.000000
9.340000	0.004417	2.610178	1.537655	1.102389	0.508524	-0.538391	0.000000	-10.000000	0.200000	-20.883333	333.500000	1023.000000	1023.000000	2046.000000
9.360000	0.003411	2.016182	1.319757	0.791998	0.203336	-0.298909	0.000000	-10.000000	0.183333	-20.716667	326.666656	1023.000000	1023.000000	2046.000000
9.380000	0.003425	2.024330	1.082070	0.967014	0.464677	-0.489430	0.000000	-10.000000	0.183333	-20.516666	319.833344	1023.000000	1023.000000	2046.000000
9.400000	0.004281	2.529842	1.312102	0.979416	0.724337	-0.486013	0.000000	-10.000000	0.175000	-20.500000	313.000000	1023.000000	1023.000000	2046.000000
9.420000	0.003813	2.253411	1.497418	0.562196	0.373114	-0.179317	0.000000	-10.000000	0.191667	-20.533333	306.000000	1023.000000	1023.000000	2046.000000
9.440000	0.003434	2.029403	1.371688	0.190177	0.476325	-0.008787	0.000000	-10.000000	0.175000	-20.550001	299.166656	1023.000000	1023.000000	2046.000000
9.460000	0.004133	2.442676	1.547977	0.388728	0.910655	-0.404684	0.000000	-10.000000	0.175000	-20.183334	292.333344	1023.000000	1023.000000	2046.000000
9.480000	0.004230	2.500018	1.953322	-0.052693	0.831689	-0.232300	0.000000	-10.000000	0.166667	-19.900002	285.666656	1023.000000	1023.000000	2046.000000
9.500000	0.002416	1.427822	1.826303	-0.697676	0.535351	-0.236155	0.000000	-10.000000	0.175000	-19.766668	281.166656	1023.000000	1023.000000	2046.000000
9.520000	0.001908	1.127888	1.618938	-0.620873	0.947687	-0.817864	0.000000	-10.000000	0.166667	-19.800001	274.500000	1023.000000	1023.000000	2046.000000
9.540000	0.001501	0.887023	1.886979	-0.886724	0.862879	-0.976111	0.000000	-10.000000	0.158333	-19.600000	268.000000	1023.000000	1023.000000	2046.000000
9.560000	0.000045	0.026600	1.822271	-1.296645	0.430617	-0.929643	0.000000	-10.000000	0.150000	-19.433334	259.166656	1023.000000	1023.000000	2046.000000
9.580000	-0.000557	-0.329395	1.545918	-1.492230	0.558824	-0.941907	0.000000	-10.000000	0.158333	-19.200001	252.833328	1023.000000	1023.000000	2046.000000
9.600000	-0.000434	-0.256566	1.530026	-1.244559	0.810327	-1.352360	0.000000	-10.000000	0.150000	-18.933334	246.166672	1023.000000	1023.000000	2046.000000
9.620000	-0.000163	-0.096291	1.865936	-1.383393	0.675710	-1.254543	0.000000	-10.000000	0.150000	-18.549999	239.833328	1023.000000	1023.000000	2046.000000
9.640000	-0.000667	-0.393937	1.876058	-1.628228	0.391516	-1.033282	0.000000	-10.000000	0.133333	-18.000000	233.500000	1023.000000	1023.000000	2046.000000
9.660000	-0.000674	-0.398468	1.675040	-1.807574	0.533166	-0.799101	0.000000	-10.000000	0.125000	-17.600000	227.500000	1023.000000	1023.000000	2046.000000
9.680000	0.000013	0.007593	1.734805	-1.513749	0.815224	-1.028687	0.000000	-10.000000	0.108333	-17.283335	223.500000	1023.000000	1023.000000	2046.000000
9.700000	0.000740	0.437181	2.038713	-1.365140	0.896123	-1.132513	0.000000	-10.000000	0.100000	-17.066668	217.833328	1023.000000	1023.000000	2046.000000
9.720000	0.000762	0.450083	2.218566	-1.607743	0.656831	-0.817571	0.000000	-10.000000	0.100000	-16.850000	212.333328	1023.000000	1023.000000	2046.000000
9.740000	0.000177	0.104696	1.984599	-1.901670	0.608900	-0.587133	0.000000	-10.000000	0.100000	-16.583334	205.000000	1023.000000	1023.000000	2046.000000
9.760000	0.000668	0.394839	1.924343	-1.638368	0.922468	-0.813604	0.000000	-10.000000	0.100000	-16.366667	199.500000	1023.000000	1023.000000	2046.000000
9.780000	0.001369	0.809207	2.170370	-1.544145	1.045884	-0.862903	0.000000	-10.000000	0.083333	-16.150000	194.000000	1023.000000	1023.000000	2046.000000
9.800000	0.001155	0.682464	2.372902	-1.775198	0.662809	-0.578049	0.000000	-10.000000	0.066667	-15.750000	188.500000	1023.000000	1023.000000	2046.000000
9.820000	0.000671	0.396710	2.051782	-2.013856	0.747085	-0.388301	0.000000	-10.000000	0.050000	-15.333334	183.166672	1023.000000	1023.000000	2046.000000
9.840000	0.001093	0.645877	2.018474	-1.681002	0.988531	-0.680126	0.000000	-10.000000	0.033333	-14.950000	178.000000	1023.000000	1023.000000	2046.000000
9.860000	0.001665	0.984164	2.259199	-1.636007	1.039744	-0.678772	0.000000	-10.000000	0.016667	-14.750000	173.000000	1023.000000	1023.000000	2046.000000
9.880000	0.001271	0.751370	2.369318	-1.875099	0.690399	-0.433248	0.000000	-10.000000	0.008333	-14.583334	168.166672	1023.000000	1023.000000	2046.000000
9.900000	0.000842	0.497411	2.044669	-2.078304	0.763249	-0.232204	0.000000	-10.000000	0.008333	-14.400001	163.333328	1023.000000	1023.000000	2046.000000
9.920000	0.001300	0.768434	2.061885	-1.772406	0.999356	-0.520401	0.000000	-10.000000	0.008333	-14.133333	158.666672	1023.000000	1023.000000	2046.000000
9.940000	0.001653	0.977126	2.284800	-1.716085	0.955603	-0.547192	0.000000	-10.000000	0.000000	-13.883333	153.833328	1023.000000	1023.000000	2046.000000
9.960000	0.000068	0.040031	2.078829	-2.090339	0.450155	-0.398614	0.000000	-10.000000	0.000000	-13.583334	149.166672	1023.000000	1023.000000	2046.000000
9.980000	-0.001221	-0.721429	1.517521	-2.194839	0.493887	-0.537998	0.000000	-10.000000	0.000000	-13.350000	144.500000	1023.000000	1023.000000	2046.000000
10.000000	-0.001661	-0.981435	1.328506	-1.967782	0.618606	-0.960765	0.000000	-10.000000	0.000000	-13.200000	140.166672	1023.000000	1023.000000	2046.000000
10.020000	-0.002088	-1.233789	1.422436	-2.157899	0.346063	-0.844389	0.000000	-10.000000	0.000000	-13.033334	135.666672	1023.000000	1023.000000	2046.000000
10.040000	-0.003273	-1.934256	1.200917	-2.519213	0.009620	-0.625579	0.000000	-10.000000	0.000000	-12.883333	131.333328	1023.000000	1023.000000	2046.000000
10.060000	-0.003485	-2.059458	0.914565	-2.635275	0.237497	-0.576246	0.000000	-10.000000	0.000000	-12.616667	127.000000	1023.000000	1023.000000	2046.000000
10.080000	-0.002740	-1.619223	1.046721	-2.317297	0.560300	-0.908946	0.000000	-10.000000	0.000000	-12.450001	123.000000	1023.000000	1023.000000	2046.000000
10.100000	-0.002493	-1.473459	1.336230	-2.366184	0.326435	-0.769939	0.000000	-10.000000	0.000000	-12.183333	119.000000	1023.000000	1023.000000	2046.000000
10.120000	-0.003246	-1.918665	1.148884	-2.512049	0.018943	-0.574443	0.000000	-10.000000	0.000000	-12.050000	115.000000	1023.000000	1023.000000	2046.000000
10.140000	-0.003648	-2.156005	0.720297	-2.439916	0.158570	-0.594956	0.000000	-10.000000	0.000000	-12.000000	111.000000	1023.000000	1023.000000	2046.000000
10.160000	-0.004039	-2.386807	0.521511	-2.086884	0.265181	-1.086614	0.000000	-10.000000	0.000000	-12.100000	106.833336	1023.000000	1023.000000	2046.000000
10.180000	-0.005610	-3.315605	0.385384	-2.252513	-0.123209	-1.325266	0.000000	-10.000000	0.000000	-11.883334	102.500000	1023.000000	1023.000000	2046.000000
10.200000	-0.008758	-5.175782	-0.244969	-2.578035	-0.739599	-1.613179	0.000000	-10.000000	0.000000	-11.350000	98.500000	1023.000000	1023.000000	2046.000000
10.220000	-0.011271	-6.661074	-1.076451	-2.772989	-0.943101	-1.868533	0.000000	-10.000000	0.000000	-10.583334	94.666664	1023.000000	1023.000000	2046.000000
10.240000	-0.012319	-7.280294	-1.450608	-2.616543	-0.957144	-2.255999	0.000000	-10.000000	0.000000	-9.966667	91.333336	1023.000000	1023.000000	2046.000000
10.260000	-0.012752	-7.536576	-1.454129	-2.660016	-1.073933	-2.348498	0.000000	-10.000000	0.000000	-9.533334	87.833336	1023.000000	1023.000000	2046.000000
10.280000	-0.013416	-7.928902	-1.499229	-2.784122	-1.397315	-2.248237	0.000000	-10.000000	0.000000	-9.233334	84.666664	1023.000000	1023.000000	2046.000000
10.300000	-0.014337	-8.473432	-1.868464	-2.988839	-1.523103	-2.093027	0.000000	-10.000000	0.000000	-9.016666	81.500000	1023.000000	1023.000000	2046.000000
10.320000	-0.014494	-8.566092	-2.108098	-2.742864	-1.433189	-2.281940	0.000000	-10.000000	0.000000	-8.733334	78.500000	1023.000000	1023.000000	2046.000000
10.340000	-0.014010	-8.279877	-2.059272	-2.488447	-1.288669	-2.443488	0.000000	-10.000000	0.000000	-8.433333	75.500000	1023.000000	1023.000000	2046.000000
10.360000	-0.013900	-8.214880	-1.961636	-2.493354	-1.478916	-2.280974	0.000000	-10.000000	0.000000	-8.166667	73.500000	1023.000000	1023.000000	2046.000000
10.380000	-0.014663	-8.665627	-2.172885	-2.762531	-1.794511	-1.935699	0.000000	-10.000000	0.000000	-7.916667	70.833336	1023.000000	1023.000000	2046.000000
10.400000	-0.014647	-8.656199	-2.480855	-2.590375	-1.594419	-1.990549	0.000000	-10.000000	-0.016667	-7.716667	68.333336	1023.000000	1023.000000	2046.000000
10.420000	-0.013806	-8.159541	-2.398991	-2.233517	-1.354283	-2.172750	0.000000	-10.000000	-0.016667	-7.466667	65.000000	1023.000000	1023.000000	2046.000000
10.440000	-0.013448	-7.947670	-2.075342	-2.305630	-1.638178	-1.928520	0.000000	-10.000000	-0.016667	-7.350000	63.333332	1023.000000	1023.000000	2046.000000
10.460000	-0.013634	-8.057492	-2.168454	-2.597717	-1.726135	-1.565187	0.000000	-10.000000	-0.008333	-7.250000	61.666668	1023.000000	1023.000000	2046.000000
10.480000	-0.013314	-7.868413	-2.265795	-2.647138	-1.467963	-1.487518	0.000000	-10.000000	-0.033333	-7.216667	59.333332	1023.000000	1023.000000	2046.000000
10.500000	-0.012124	-7.165171	-1.949176	-2.454807	-1.109049	-1.652139	0.000000	-10.000000	-0.058333	-7.183333	57.000000	1023.000000	1023.000000	2046.000000
10.520000	-0.011461	-6.773509	-1.408455	-2.736577	-1.147361	-1.481115	0.000000	-10.000000	-0.083333	-6.883334	53.833332	1023.000000	1023.000000	2046.000000
10.540000	-0.012043	-7.117156	-1.289278	-3.184504	-1.251250	-1.392123	0.000000	-10.000000	-0.083333	-6.466667	51.500000	1023.000000	1023.000000	2046.000000
10.560000	-0.012946	-7.650974	-1.452042	-3.636630	-1.133225	-1.429077	0.000000	-10.000000	-0.075000	-6.150000	48.500000	1023.000000	1023.000000	2046.000000
10.580000	-0.013444	-7.945571	-1.455983	-3.642570	-0.978068	-1.868950	0.000000	-10.000000	-0.058333	-6.250000	46.500000	1023.000000	1023.000000	2046.000000
10.600000	-0.013622	-8.050789	-1.277145	-3.689629	-0.851857	-2.232157	0.000000	-10.000000	-0.050000	-6.450000	45.166668	1023.000000	1023.000000	2046.000000
10.620000	-0.013903	-8.216923	-1.108231	-3.909377	-1.039206	-2.160108	0.000000	-10.000000	-0.050000	-6.516667	43.833332	1023.000000	1023.000000	2046.000000
10.640000	-0.014927	-8.821878	-1.219207	-4.204755	-1.312811	-2.085105	0.000000	-10.000000	-0.050000	-6.583333	41.500000	1023.000000	1023.000000	2046.000000
10.660000	-0.015223	-8.996931	-1.430436	-4.328401	-1.187016	-2.051079	0.000000	-10.000000	-0.058333	-6.600000	38.500000	1023.000000	1023.000000	2046.000000
10.680000	-0.014650	-8.658371	-1.365293	-4.014219	-0.885204	-2.393655	0.000000	-10.000000	-0.066667	-6.433333	35.500000	1023.000000	1023.000000	2046.000000
10.700000	-0.013952	-8.245475	-1.018240	-4.045305	-0.963421	-2.218508	0.000000	-10.000000	-0.075000	-6.166667	34.166668	1023.000000	1023.000000	2046.000000
10.720000	-0.014172	-8.375745	-0.933396	-4.223324	-1.257339	-1.961685	0.000000	-10.000000	-0.066667	-5.800000	32.833332	1023.000000	1023.000000	2046.000000
10.740000	-0.013868	-8.196064	-1.120442	-4.249256	-0.999753	-1.826613	0.000000	-10.000000	-0.066667	-5.383334	30.833334	1023.000000	1023.000000	2046.000000
10.760000	-0.012678	-7.492893	-0.966006	-3.842366	-0.614328	-2.070193	0.000000	-10.000000	-0.066667	-4.966667	28.833334	1023.000000	1023.000000	2046.000000
10.780000	-0.011847	-7.001618	-0.510626	-3.909239	-0.761784	-1.819968	0.000000	-10.000000	-0.075000	-4.600000	26.500000	1023.000000	1023.000000	2046.000000
10.800000	-0.012093	-7.146830	-0.528347	-4.094177	-0.966626	-1.557680	0.000000	-10.000000	-0.075000	-4.500000	25.500000	1023.000000	1023.000000	2046.000000
10.820000	-0.011878	-7.020111	-0.705312	-4.107891	-0.742974	-1.463934	0.000000	-10.000000	-0.075000	-4.366667	24.000000	1023.000000	1023.000000	2046.000000
10.840000	-0.010861	-6.418718	-0.563082	-3.744778	-0.404428	-1.706430	0.000000	-10.000000	-0.083333	-4.250000	23.000000	1023.000000	1023.000000	2046.000000
10.860000	-0.010171	-6.011275	-0.189932	-3.791846	-0.550273	-1.479224	0.000000	-10.000000	-0.083333	-4.016667	21.666666	1023.000000	1023.000000	2046.000000
10.880000	-0.010448	-6.174568	-0.123003	-3.962881	-0.807786	-1.280898	0.000000	-10.000000	-0.083333	-3.716667	20.333334	1023.000000	1023.000000	2046.000000
10.900000	-0.010434	-6.166657	-0.341427	-4.046580	-0.663776	-1.114874	0.000000	-10.000000	-0.083333	-3.550000	18.666666	1023.000000	1023.000000	2046.000000
10.920000	-0.009728	-5.749279	-0.352037	-3.754326	-0.348976	-1.293940	0.000000	-10.000000	-0.091667	-3.500000	17.333334	1023.000000	1023.000000	2046.000000
10.940000	-0.009000	-5.318837	-0.085873	-3.635641	-0.279815	-1.317508	0.000000	-10.000000	-0.100000	-3.533333	15.833333	1023.000000	1023.000000	2046.000000
10.960000	-0.008784	-5.191387	0.179905	-3.728552	-0.552950	-1.089789	0.000000	-10.000000	-0.100000	-3.516667	14.333333	1023.000000	1023.000000	2046.000000
10.980000	-0.009182	-5.426531	-0.028267	-3.976413	-0.617412	-0.804440	0.000000	-10.000000	-0.100000	-3.466667	12.000000	1023.000000	1023.000000	2046.000000
11.000000	-0.008896	-5.257367	-0.197507	-3.787916	-0.360804	-0.911140	0.000000	-10.000000	-0.100000	-3.433333	10.333333	1023.000000	1023.000000	2046.000000
11.020000	-0.008142	-4.811970	-0.026072	-3.520013	-0.167999	-1.097886	0.000000	-10.000000	-0.100000	-3.400000	9.500000	1023.000000	1023.000000	2046.000000
11.040000	-0.007646	-4.518784	0.278504	-3.555190	-0.311148	-0.930950	0.000000	-10.000000	-0.100000	-3.400000	9.500000	1023.000000	1023.000000	2046.000000
11.060000	-0.008130	-4.805089	0.231383	-3.744142	-0.547170	-0.745160	0.000000	-10.000000	-0.100000	-3.400000	9.166667	1023.000000	1023.000000	2046.000000
11.080000	-0.008389	-4.957650	-0.028859	-3.838675	-0.437400	-0.652717	0.000000	-10.000000	-0.100000	-3.333333	8.500000	1023.000000	1023.000000	2046.000000
11.100000	-0.007862	-4.646622	-0.044498	-3.513469	-0.159678	-0.928977	0.000000	-10.000000	-0.100000	-3.250000	7.500000	1023.000000	1023.000000	2046.000000
11.120000	-0.007364	-4.352077	0.226966	-3.507703	-0.187630	-0.883711	0.000000	-10.000000	-0.091667	-3.133333	6.333333	1023.000000	1023.000000	2046.000000
11.140000	-0.007577	-4.478136	0.331805	-3.622396	-0.449153	-0.738392	0.000000	-10.000000	-0.091667	-3.066667	5.166667	1023.000000	1023.000000	2046.000000
11.160000	-0.008327	-4.921052	0.089029	-3.860947	-0.545625	-0.603509	0.000000	-10.000000	-0.083333	-2.983333	4.000000	1023.000000	1023.000000	2046.000000
11.180000	-0.008214	-4.854300	-0.126231	-3.612641	-0.264103	-0.851325	0.000000	-10.000000	-0.091667	-2.933333	3.000000	1023.000000	1023.000000	2046.000000
11.200000	-0.007479	-4.420090	0.113458	-3.539428	-0.150914	-0.843206	0.000000	-10.000000	-0.091667	-2.833333	2.000000	1023.000000	1023.000000	2046.000000
11.220000	-0.008160	-4.822608	0.232875	-3.770540	-0.618481	-0.666462	0.000000	-10.000000	-0.100000	-2.750000	1.000000	1023.000000	1023.000000	2046.000000
11.240000	-0.008880	-5.247848	-0.236253	-3.891711	-0.492241	-0.627643	0.000000	-10.000000	-0.100000	-2.683333	0.333333	1023.000000	1023.000000	2046.000000
11.260000	-0.009175	-5.422295	-0.383394	-3.603729	-0.316926	-1.118247	0.000000	-10.000000	-0.100000	-2.650000	-0.166667	1023.000000	1023.000000	2046.000000
11.280000	-0.009892	-5.846204	-0.342570	-3.807444	-0.606663	-1.089528	0.000000	-10.000000	-0.100000	-2.616667	-0.666667	1023.000000	1023.000000	2046.000000
11.300000	-0.011667	-6.895466	-0.641282	-4.135175	-1.093008	-1.026000	0.000000	-10.000000	-0.100000	-2.433333	-1.333333	1023.000000	1023.000000	2046.000000
11.320000	-0.012531	-7.406014	-1.166516	-4.174838	-0.930441	-1.134219	0.000000	-10.000000	-0.100000	-2.200000	-2.166667	1023.000000	1023.000000	2046.000000
11.340000	-0.012166	-7.189909	-1.206093	-3.900740	-0.678147	-1.404929	0.000000	-10.000000	-0.100000	-1.933333	-2.666667	1023.000000	1023.000000	2046.000000
11.360000	-0.012050	-7.121761	-0.928031	-4.143516	-0.920155	-1.130060	0.000000	-10.000000	-0.100000	-1.750000	-3.000000	1023.000000	1023.000000	2046.000000
11.380000	-0.012374	-7.312893	-0.954734	-4.408769	-1.095221	-0.854170	0.000000	-10.000000	-0.100000	-1.550000	-3.000000	1023.000000	1023.000000	2046.000000
11.400000	-0.012236	-7.231324	-1.153390	-4.266002	-0.811319	-1.000612	0.000000	-10.000000	-0.100000	-0.966667	-3.000000	1023.000000	1023.000000	2046.000000
11.420000	-0.011248	-6.647531	-1.014079	-3.884469	-0.550506	-1.198476	0.000000	-10.000000	-0.108333	-0.433333	-3.000000	1023.000000	1023.000000	2046.000000
11.440000	-0.010947	-6.469937	-0.757547	-3.857058	-0.886429	-0.968904	0.000000	-10.000000	-0.108333	0.583333	-3.000000	1023.000000	1023.000000	2046.000000
11.460000	-0.011802	-6.975264	-1.079971	-3.978232	-1.047753	-0.869307	0.000000	-10.000000	-0.108333	1.333333	-3.000000	1023.000000	1023.000000	2046.000000
11.480000	-0.013050	-7.712326	-1.570822	-3.864545	-0.982655	-1.294304	0.000000	-10.000000	-0.116667	2.233333	-3.000000	1023.000000	1023.000000	2046.000000
11.500000	-0.014516	-8.579120	-1.905779	-3.643203	-1.007012	-2.023125	0.000000	-10.000000	-0.125000	2.716667	-3.000000	1023.000000	1023.000000	2046.000000
11.520000	-0.016567	-9.791059	-2.142693	-3.842117	-1.607420	-2.198828	0.000000	-10.000000	-0.141667	3.483333	-3.000000	1023.000000	1023.000000	2046.000000
11.540000	-0.018716	-11.061405	-2.710083	-4.189592	-2.023402	-2.138329	0.000000	-10.000000	-0.141667	4.750000	-3.000000	1023.000000	1023.000000	2046.000000
11.560000	-0.019484	-11.515195	-3.212226	-4.119124	-1.868789	-2.315056	0.000000	-10.000000	-0.158333	6.250000	-3.000000	1023.000000	1023.000000	2046.000000
11.580000	-0.018940	-11.193724	-3.196914	-3.808344	-1.620446	-2.568020	0.000000	-10.000000	-0.175000	7.666667	-3.000000	1023.000000	1023.000000	2046.000000
11.600000	-0.018884	-11.160312	-2.946869	-3.831724	-1.983889	-2.397830	0.000000	-10.000000	-0.183333	8.833334	-3.000000	1023.000000	1023.000000	2046.000000
11.620000	-0.019387	-11.457609	-3.205739	-3.958215	-2.140258	-2.153397	0.000000	-10.000000	-0.200000	10.066667	-3.000000	1023.000000	1023.000000	2046.000000
11.640000	-0.018952	-11.200838	-3.417949	-3.661748	-1.904845	-2.216296	0.000000	-10.000000	-0.233333	11.200000	-3.000000	1023.000000	1023.000000	2046.000000
11.660000	-0.017838	-10.542047	-3.323732	-3.284559	-1.632162	-2.301593	0.000000	-10.000000	-0.275000	13.216667	8.000000	1023.000000	1023.000000	2046.000000
11.680000	-0.017268	-10.205270	-3.005479	-3.215795	-1.953969	-2.030027	0.000000	-10.000000	-0.300000	14.766667	19.000000	1023.000000	1023.000000	2046.000000
11.700000	-0.017438	-10.305830	-3.214238	-3.352470	-2.083913	-1.655208	0.000000	-10.000000	-0.300000	16.050001	30.000000	1023.000000	1023.000000	2046.000000
11.720000	-0.016792	-9.924234	-3.492907	-3.012362	-1.727627	-1.691339	0.000000	-10.000000	-0.325000	16.516668	31.666666	1023.000000	1023.000000	2046.000000
11.740000	-0.015390	-9.095562	-3.214671	-2.694088	-1.540873	-1.645931	0.000000	-10.000000	-0.358333	17.266668	35.166668	1023.000000	1023.000000	2046.000000
11.760000	-0.014422	-8.523392	-2.843450	-2.658183	-1.716609	-1.305151	0.000000	-10.000000	-0.400000	18.466667	40.666668	1023.000000	1023.000000	2046.000000
11.780000	-0.014093	-8.328764	-2.865238	-2.890335	-1.701619	-0.871572	0.000000	-10.000000	-0.425000	19.750000	48.833332	1023.000000	1023.000000	2046.000000
11.800000	-0.012886	-7.615728	-2.872840	-2.716109	-1.220363	-0.806416	0.000000	-10.000000	-0.441667	20.750000	55.166668	1023.000000	1023.000000	2046.000000
11.820000	-0.010943	-6.467140	-2.345542	-2.481931	-0.810425	-0.829242	0.000000	-10.000000	-0.466667	21.600000	61.833332	1023.000000	1023.000000	2046.000000
11.840000	-0.009634	-5.693730	-1.694136	-2.566766	-0.836988	-0.595840	0.000000	-10.000000	-0.491667	22.283335	66.666664	1023.000000	1023.000000	2046.000000
11.860000	-0.009673	-5.717020	-1.448427	-2.952766	-0.938028	-0.377798	0.000000	-10.000000	-0.516667	23.366667	74.000000	1023.000000	1023.000000	2046.000000
11.880000	-0.009424	-5.569804	-1.556404	-2.971944	-0.507539	-0.533917	0.000000	-10.000000	-0.533333	24.100000	84.500000	1023.000000	1023.000000	2046.000000
11.900000	-0.008714	-5.150134	-1.322049	-2.725157	-0.163809	-0.939118	0.000000	-10.000000	-0.541667	24.450001	92.500000	1023.000000	1023.000000	2046.000000
11.920000	-0.008347	-4.933249	-0.886123	-2.857689	-0.357059	-0.832378	0.000000	-10.000000	-0.550000	24.583334	100.666664	1023.000000	1023.000000	2046.000000
11.940000	-0.008854	-5.232751	-0.886706	-3.090798	-0.613213	-0.642034	0.000000	-10.000000	-0.550000	24.900000	106.000000	1023.000000	1023.000000	2046.000000
11.960000	-0.008236	-4.867428	-1.031038	-2.851217	-0.234708	-0.750465	0.000000	-10.000000	-0.558333	25.383333	114.166664	1023.000000	1023.000000	2046.000000
11.980000	-0.006626	-3.916259	-0.703775	-2.549740	0.099943	-0.762686	0.000000	-10.000000	-0.591667	26.100000	125.500000	1023.000000	1023.000000	2046.000000
12.000000	-0.005991	-3.540498	-0.286486	-2.564562	-0.261364	-0.428087	0.000000	-10.000000	-0.616667	27.133333	137.000000	1023.000000	1023.000000	2046.000000
12.020000	-0.005319	-3.143620	-0.402809	-2.573041	-0.057748	-0.110022	0.000000	-10.000000	-0.633333	28.000000	145.666672	1023.000000	1023.000000	2046.000000
12.040000	-0.003474	-2.053041	-0.236491	-2.073117	0.417888	-0.161321	0.000000	-10.000000	-0.641667	28.233334	151.666672	1023.000000	1023.000000	2046.000000
12.060000	-0.001447	-0.855140	0.287300	-1.830362	0.642358	0.045563	0.000000	-10.000000	-0.650000	28.500000	158.000000	1023.000000	1023.000000	2046.000000
12.080000	-0.000103	-0.060865	0.779956	-1.757301	0.488189	0.428291	0.000000	-10.000000	-0.675000	28.800001	170.666672	1023.000000	1023.000000	2046.000000
12.100000	0.000611	0.361360	0.774981	-1.803691	0.589361	0.800709	0.000000	-10.000000	-0.683333	29.316668	180.166672	1023.000000	1023.000000	2046.000000
12.120000	0.002421	1.430836	0.863853	-1.232688	1.155647	0.644024	0.000000	-10.000000	-0.691667	29.600000	189.833328	1023.000000	1023.000000	2046.000000
12.140000	0.004263	2.519368	1.457737	-1.016608	1.167061	0.911178	0.000000	-10.000000	-0.683333	29.583334	196.500000	1023.000000	1023.000000	2046.000000
12.160000	0.004919	2.907228	1.698788	-1.012589	0.977673	1.243355	0.000000	-10.000000	-0.675000	29.966667	206.500000	1023.000000	1023.000000	2046.000000
12.180000	0.005668	3.350066	1.594005	-0.916566	1.212100	1.460528	0.000000	-10.000000	-0.675000	29.950001	219.833328	1023.000000	1023.000000	2046.000000
12.200000	0.007138	4.218300	1.745036	-0.424507	1.625905	1.271866	0.000000	-10.000000	-0.675000	30.200001	229.833328	1023.000000	1023.000000	2046.000000
12.220000	0.008695	5.138604	2.220162	-0.219440	1.681985	1.455897	0.000000	-10.000000	-0.683333	29.933334	239.833328	1023.000000	1023.000000	2046.000000
12.240000	0.009075	5.363218	2.486099	-0.249806	1.390550	1.736374	0.000000	-10.000000	-0.691667	29.850000	246.500000	1023.000000	1023.000000	2046.000000
12.260000	0.009517	5.624587	2.309561	-0.236646	1.612723	1.938949	0.000000	-10.000000	-0.708333	29.916668	256.500000	1023.000000	1023.000000	2046.000000
12.280000	0.010903	6.443415	2.391044	0.239133	2.056629	1.756608	0.000000	-10.000000	-0.716667	30.116667	266.500000	1023.000000	1023.000000	2046.000000
12.300000	0.012369	7.310373	2.908263	0.453413	2.020792	1.927905	0.000000	-10.000000	-0.725000	30.200001	276.500000	1023.000000	1023.000000	2046.000000
12.320000	0.012586	7.438353	3.077774	0.411045	1.743709	2.205825	0.000000	-10.000000	-0.733333	30.283335	286.500000	1023.000000	1023.000000	2046.000000
12.340000	0.013094	7.738598	2.835202	0.523463	2.066884	2.313049	0.000000	-10.000000	-0.741667	30.283335	296.500000	1023.000000	1023.000000	2046.000000
12.360000	0.014724	8.702044	3.054270	1.030581	2.462579	2.154614	0.000000	-10.000000	-0.733333	30.583334	306.500000	1023.000000	1023.000000	2046.000000
12.380000	0.015895	9.393649	3.559827	1.129251	2.241387	2.463185	0.000000	-10.000000	-0.716667	30.566668	320.166656	1023.000000	1023.000000	2046.000000
12.400000	0.015600	9.219666	3.415457	0.996284	2.088678	2.719246	0.000000	-10.000000	-0.700000	30.616667	330.500000	1023.000000	1023.000000	2046.000000
12.420000	0.015834	9.357933	3.098192	1.296585	2.436641	2.526515	0.000000	-10.000000	-0.708333	30.483334	340.666656	1023.000000	1023.000000	2046.000000
12.440000	0.016668	9.850671	3.356299	1.511782	2.531641	2.450949	0.000000	-10.000000	-0.725000	30.533335	347.333344	1023.000000	1023.000000	2046.000000
12.460000	0.017090	10.100193	3.626193	1.535319	2.217428	2.721252	0.000000	-10.000000	-0.741667	30.633333	357.333344	1023.000000	1023.000000	2046.000000
12.480000	0.017629	10.418653	3.470885	1.565867	2.341769	3.040131	0.000000	-10.000000	-0.750000	30.616667	371.000000	1023.000000	1023.000000	2046.000000
12.500000	0.018974	11.213698	3.503790	2.042282	2.694356	2.973271	0.000000	-10.000000	-0.750000	30.583334	381.166656	1023.000000	1023.000000	2046.000000
12.520000	0.020367	12.036655	3.816438	2.152893	2.906123	3.161201	0.000000	-10.000000	-0.758333	30.700001	391.500000	1023.000000	1023.000000	2046.000000
12.540000	0.020830	12.310766	4.104934	2.279557	2.644860	3.281416	0.000000	-10.000000	-0.741667	30.716667	398.333344	1023.000000	1023.000000	2046.000000
12.560000	0.020408	12.060876	3.924542	2.197154	2.517260	3.421920	0.000000	-10.000000	-0.733333	30.650002	408.500000	1023.000000	1023.000000	2046.000000
12.580000	0.021004	12.413170	3.747830	2.667714	2.827555	3.170071	0.000000	-10.000000	-0.725000	30.483334	422.166656	1023.000000	1023.000000	2046.000000
12.600000	0.022277	13.165676	4.018139	3.067504	2.982229	3.097804	0.000000	-10.000000	-0.741667	30.500000	432.500000	1023.000000	1023.000000	2046.000000
12.620000	0.022204	13.122623	4.188725	3.167677	2.664094	3.102128	0.000000	-10.000000	-0.750000	30.416668	442.833344	1023.000000	1023.000000	2046.000000
12.640000	0.020831	12.311214	3.777866	3.006999	2.415975	3.110374	0.000000	-10.000000	-0.733333	30.366667	449.500000	1023.000000	1023.000000	2046.000000
12.660000	0.019409	11.470966	3.165696	3.152081	2.385083	2.768108	0.000000	-10.000000	-0.708333	30.066668	459.500000	1023.000000	1023.000000	2046.000000
12.680000	0.019007	11.232956	2.883271	3.509516	2.484591	2.355578	0.000000	-10.000000	-0.675000	29.716667	472.833344	1023.000000	1023.000000	2046.000000
12.700000	0.019108	11.292640	3.063508	3.549640	2.226328	2.453163	0.000000	-10.000000	-0.658333	29.233334	482.833344	1023.000000	1023.000000	2046.000000
12.720000	0.018644	11.018761	2.986686	3.528234	1.919931	2.583909	0.000000	-10.000000	-0.650000	29.016666	492.833344	1023.000000	1023.000000	2046.000000
12.740000	0.018680	11.039704	2.685137	3.561103	2.025982	2.767483	0.000000	-10.000000	-0.633333	28.716667	499.166656	1023.000000	1023.000000	2046.000000
12.760000	0.019749	11.671895	2.640990	4.132122	2.375920	2.522863	0.000000	-10.000000	-0.608333	28.550001	508.833344	1023.000000	1023.000000	2046.000000
12.780000	0.021221	12.541583	2.998502	4.415918	2.407944	2.719220	0.000000	-10.000000	-0.600000	28.016666	518.166687	1023.000000	1023.000000	2046.000000
12.800000	0.021831	12.902056	3.267318	4.591582	2.115926	2.927230	0.000000	-10.000000	-0.591667	27.816668	527.666687	1023.000000	1023.000000	2046.000000
12.820000	0.022291	13.173800	3.126176	4.582510	2.146185	3.318930	0.000000	-10.000000	-0.600000	27.400000	537.000000	1023.000000	1023.000000	2046.000000
12.840000	0.023074	13.636788	2.966135	4.901744	2.431464	3.337445	0.000000	-10.000000	-0.583333	27.216667	546.333313	1023.000000	1023.000000	2046.000000
12.860000	0.024489	14.472836	3.154150	5.358274	2.705194	3.255217	0.000000	-10.000000	-0.575000	26.650000	555.500000	1023.000000	1023.000000	2046.000000
12.880000	0.025796	15.245189	3.593553	5.516938	2.577433	3.557264	0.000000	-10.000000	-0.550000	25.933334	567.333313	1023.000000	1023.000000	2046.000000
12.900000	0.026014	15.374182	3.723749	5.459943	2.339075	3.851414	0.000000	-10.000000	-0.533333	25.333334	576.166687	1023.000000	1023.000000	2046.000000
12.920000	0.027183	16.065434	3.611155	5.670210	2.795925	3.988143	0.000000	-10.000000	-0.516667	25.016666	584.666687	1023.000000	1023.000000	2046.000000
12.940000	0.029061	17.175089	3.987169	6.015521	3.186105	3.986296	0.000000	-10.000000	-0.491667	24.933334	590.333313	1023.000000	1023.000000	2046.000000
12.960000	0.030614	18.092638	4.657317	6.077374	3.084136	4.273811	0.000000	-10.000000	-0.466667	24.250000	598.666687	1023.000000	1023.000000	2046.000000
12.980000	0.031126	18.395647	4.908109	5.889868	3.019591	4.578079	0.000000	-10.000000	-0.450000	23.516666	607.000000	1023.000000	1023.000000	2046.000000
13.000000	0.031566	18.655506	4.858859	5.762267	3.411301	4.623079	0.000000	-10.000000	-0.425000	22.033333	614.833313	1023.000000	1023.000000	2046.000000
13.020000	0.032224	19.044142	5.047943	5.988160	3.824467	4.183570	0.000000	-10.000000	-0.375000	20.666666	622.500000	1023.000000	1023.000000	2046.000000
13.040000	0.032401	19.149166	5.504807	5.806353	3.635209	4.202796	0.000000	-10.000000	-0.316667	19.033333	629.666687	1023.000000	1023.000000	2046.000000
13.060000	0.031241	18.463253	5.380278	5.422529	3.389759	4.270686	0.000000	-10.000000	-0.291667	17.850000	636.333313	1023.000000	1023.000000	2046.000000
13.080000	0.031357	18.532125	5.150374	5.618812	3.734819	4.028120	0.000000	-10.000000	-0.275000	16.633333	642.500000	1023.000000	1023.000000	2046.000000
13.100000	0.032221	19.042816	5.388791	5.836644	3.908979	3.908401	0.000000	-10.000000	-0.266667	15.783334	648.166687	1023.000000	1023.000000	2046.000000
13.120000	0.032710	19.331732	5.784988	5.809447	3.603661	4.133635	0.000000	-10.000000	-0.250000	15.116667	653.500000	1023.000000	1023.000000	2046.000000
13.140000	0.032738	19.348362	5.717365	5.668188	3.551991	4.410818	0.000000	-10.000000	-0.250000	14.733334	658.666687	1023.000000	1023.000000	2046.000000
13.160000	0.033574	19.842108	5.594967	5.907526	3.933022	4.406592	0.000000	-10.000000	-0.250000	14.466667	663.666687	1023.000000	1023.000000	2046.000000
13.180000	0.035439	20.944296	5.983855	6.244538	4.304782	4.411120	0.000000	-10.000000	-0.225000	13.700001	670.166687	1023.000000	1023.000000	2046.000000
13.200000	0.036648	21.659203	6.554425	6.291944	4.124708	4.688125	0.000000	-10.000000	-0.200000	13.166667	674.833313	1023.000000	1023.000000	2046.000000
13.220000	0.036779	21.736490	6.538575	6.145129	4.080932	4.971854	0.000000	-10.000000	-0.166667	11.983334	679.333313	1023.000000	1023.000000	2046.000000
13.240000	0.037435	22.123934	6.423512	6.354105	4.400325	4.945993	0.000000	-10.000000	-0.150000	10.966667	682.000000	1023.000000	1023.000000	2046.000000
13.260000	0.039019	23.060213	6.707452	6.690463	4.760565	4.901732	0.000000	-10.000000	-0.125000	9.283334	685.833313	1023.000000	1023.000000	2046.000000
13.280000	0.040175	23.743551	7.289737	6.791018	4.511840	5.150956	0.000000	-10.000000	-0.125000	7.716667	689.333313	1023.000000	1023.000000	2046.000000
13.300000	0.040150	23.728792	7.273872	6.614780	4.427804	5.412336	0.000000	-10.000000	-0.116667	6.166667	692.166687	1023.000000	1023.000000	2046.000000
13.320000	0.040148	23.727242	6.999134	6.716021	4.750667	5.261421	0.000000	-10.000000	-0.116667	4.883333	694.500000	1023.000000	1023.000000	2046.000000
13.340000	0.040716	24.063139	7.161992	6.947926	4.934539	5.018682	0.000000	-10.000000	-0.100000	3.700000	696.333313	1023.000000	1023.000000	2046.000000
13.360000	0.041271	24.391264	7.545517	6.923951	4.703331	5.218466	0.000000	-10.000000	-0.100000	2.266667	697.833313	1023.000000	1023.000000	2046.000000
13.380000	0.041120	24.301968	7.592299	6.774837	4.507435	5.427397	0.000000	-10.000000	-0.100000	0.400000	698.666687	1023.000000	1023.000000	2046.000000
13.400000	0.041256	24.382061	7.371976	6.805535	4.788447	5.416103	0.000000	-10.000000	-0.100000	-1.400000	699.000000	1023.000000	1023.000000	2046.000000
13.420000	0.041561	24.562788	7.313805	6.837857	5.109190	5.301937	0.000000	-10.000000	-0.100000	-2.916667	699.000000	1023.000000	1023.000000	2046.000000
13.440000	0.041346	24.435287	7.605811	6.843191	4.831899	5.154386	0.000000	-10.000000	-0.091667	-4.100000	699.000000	1023.000000	1023.000000	2046.000000
13.460000	0.040338	23.839485	7.611028	6.658593	4.384745	5.185117	0.000000	-10.000000	-0.075000	-5.216667	699.000000	1023.000000	1023.000000	2046.000000
13.480000	0.039911	23.587685	7.227240	6.548973	4.551062	5.260410	0.000000	-10.000000	-0.058333	-6.083333	699.000000	1023.000000	1023.000000	2046.000000
13.500000	0.040036	23.661243	7.107337	6.803792	4.831533	4.918581	0.000000	-10.000000	-0.058333	-6.583333	699.000000	1023.000000	1023.000000	2046.000000
13.520000	0.039477	23.331076	7.220968	6.837995	4.726635	4.545477	0.000000	-10.000000	-0.058333	-6.816667	699.000000	1023.000000	1023.000000	2046.000000
13.540000	0.037279	22.031784	7.054082	6.638316	4.104101	4.235286	0.000000	-10.000000	-0.058333	-7.083333	699.000000	1023.000000	1023.000000	2046.000000
13.560000	0.034177	20.198896	6.289106	6.192122	3.654801	4.062867	0.000000	-10.000000	-0.050000	-7.616667	699.000000	1023.000000	1023.000000	2046.000000
13.580000	0.032181	19.018847	5.569093	6.154777	3.634943	3.660034	0.000000	-10.000000	-0.050000	-8.550000	699.000000	1023.000000	1023.000000	2046.000000
13.600000	0.031488	18.609663	5.356936	6.265872	3.671602	3.315255	0.000000	-10.000000	-0.050000	-9.416667	691.666687	1023.000000	1023.000000	2046.000000
13.620000	0.030949	18.291143	5.524322	6.157489	3.246575	3.362757	0.000000	-10.000000	-0.050000	-9.916667	683.333313	1023.000000	1023.000000	2046.000000
13.640000	0.029861	17.647739	5.294009	5.947723	2.952819	3.453190	0.000000	-10.000000	-0.050000	-9.866667	673.833313	1023.000000	1023.000000	2046.000000
13.660000	0.029258	17.291471	4.835421	5.913110	3.105656	3.437284	0.000000	-10.000000	-0.050000	-9.433333	670.500000	1023.000000	1023.000000	2046.000000
13.680000	0.029600	17.493700	4.794754	6.237180	3.321345	3.140421	0.000000	-10.000000	-0.050000	-8.916667	667.333313	1023.000000	1023.000000	2046.000000
13.700000	0.030163	17.826420	5.101335	6.315986	3.149732	3.259368	0.000000	-10.000000	-0.050000	-8.400000	664.333313	1023.000000	1023.000000	2046.000000
13.720000	0.029849	17.641005	5.180933	6.309102	2.810384	3.340585	0.000000	-10.000000	-0.050000	-8.016666	661.500000	1023.000000	1023.000000	2046.000000
13.740000	0.029363	17.353764	4.918912	6.119059	2.747709	3.568084	0.000000	-10.000000	-0.050000	-7.650000	658.833313	1023.000000	1023.000000	2046.000000
13.760000	0.029294	17.312840	4.618920	6.269702	2.969107	3.455109	0.000000	-10.000000	-0.050000	-7.616667	656.166687	1023.000000	1023.000000	2046.000000
13.780000	0.029838	17.634073	4.704195	6.446655	3.141698	3.341525	0.000000	-10.000000	-0.041667	-7.716667	653.666687	1023.000000	1023.000000	2046.000000
13.800000	0.030711	18.150023	5.011587	6.511230	3.152569	3.474638	0.000000	-10.000000	-0.041667	-8.033334	651.000000	1023.000000	1023.000000	2046.000000
13.820000	0.030756	18.176878	5.298170	6.364295	2.880015	3.634399	0.000000	-10.000000	-0.033333	-8.333334	648.333313	1023.000000	1023.000000	2046.000000
13.840000	0.030720	18.155630	5.249537	6.038431	2.914481	3.953181	0.000000	-10.000000	-0.041667	-8.733334	645.666687	1023.000000	1023.000000	2046.000000
13.860000	0.031065	18.359268	5.195579	5.965799	3.227104	3.970785	0.000000	-10.000000	-0.041667	-8.933333	642.833313	1023.000000	1023.000000	2046.000000
13.880000	0.031758	18.768930	5.375583	6.065653	3.588130	3.739565	0.000000	-10.000000	-0.050000	-9.100000	639.833313	1023.000000	1023.000000	2046.000000
13.900000	0.031975	18.896944	5.770589	5.833860	3.584604	3.707889	0.000000	-10.000000	-0.050000	-9.400000	636.666687	1023.000000	1023.000000	2046.000000
13.920000	0.031061	18.356930	6.018145	5.492500	3.282774	3.563511	0.000000	-10.000000	-0.033333	-9.950000	633.333313	1023.000000	1023.000000	2046.000000
13.940000	0.029453	17.406742	5.749851	4.938085	3.218411	3.500395	0.000000	-10.000000	-0.016667	-10.616667	630.166687	1023.000000	1023.000000	2046.000000
13.960000	0.028221	16.678822	5.450319	4.662441	3.309333	3.256729	0.000000	-10.000000	0.000000	-11.200000	626.666687	1023.000000	1023.000000	2046.000000
13.980000	0.027927	16.505007	5.333904	4.772663	3.547705	2.850735	0.000000	-10.000000	0.000000	-11.666667	623.000000	1023.000000	1023.000000	2046.000000
14.000000	0.027927	16.504723	5.633274	4.630817	3.411132	2.829501	0.000000	-10.000000	0.000000	-11.966667	619.000000	1023.000000	1023.000000	2046.000000
14.020000	0.027546	16.279881	5.877337	4.477512	3.080736	2.844295	0.000000	-10.000000	0.000000	-12.250000	615.000000	1023.000000	1023.000000	2046.000000
14.040000	0.026994	15.953378	5.802946	4.190736	2.959625	3.000071	0.000000	-10.000000	0.000000	-12.333334	611.000000	1023.000000	1023.000000	2046.000000
14.060000	0.027220	16.086823	5.576636	4.286823	3.318996	2.904366	0.000000	-10.000000	0.000000	-12.433333	607.000000	1023.000000	1023.000000	2046.000000
14.080000	0.028353	16.756395	5.886810	4.468432	3.611705	2.789449	0.000000	-10.000000	0.000000	-12.100000	603.000000	1023.000000	1023.000000	2046.000000
14.100000	0.029104	17.200396	6.403866	4.432242	3.391358	2.972929	0.000000	-10.000000	0.000000	-11.666667	599.000000	1023.000000	1023.000000	2046.000000
14.120000	0.028791	17.015593	6.471560	4.191053	3.197978	3.155002	0.000000	-10.000000	0.000000	-11.183333	595.000000	1023.000000	1023.000000	2046.000000
14.140000	0.028894	17.076262	6.192724	4.189633	3.554426	3.139478	0.000000	-10.000000	0.000000	-10.866667	591.000000	1023.000000	1023.000000	2046.000000
14.160000	0.029652	17.524036	6.366801	4.413561	3.802500	2.941174	0.000000	-10.000000	0.000000	-10.600000	587.333313	1023.000000	1023.000000	2046.000000
14.180000	0.030496	18.023075	6.858410	4.430381	3.654193	3.080091	0.000000	-10.000000	0.000000	-10.200000	583.666687	1023.000000	1023.000000	2046.000000
14.200000	0.030679	18.131561	7.107662	4.358302	3.398811	3.266785	0.000000	-10.000000	0.000000	-9.850000	580.333313	1023.000000	1023.000000	2046.000000
14.220000	0.030697	18.142172	6.811398	4.281051	3.643838	3.405884	0.000000	-10.000000	-0.016667	-9.533334	577.000000	1023.000000	1023.000000	2046.000000
14.240000	0.030931	18.280161	6.665734	4.501235	3.944805	3.168388	0.000000	-10.000000	-0.033333	-8.950000	573.833313	1023.000000	1023.000000	2046.000000
14.260000	0.031079	18.367926	6.901495	4.520108	3.835684	3.110641	0.000000	-10.000000	-0.033333	-8.283334	570.833313	1023.000000	1023.000000	2046.000000
14.280000	0.030468	18.006664	7.043584	4.354305	3.415118	3.193657	0.000000	-10.000000	-0.033333	-7.700000	568.000000	1023.000000	1023.000000	2046.000000
14.300000	0.029640	17.517506	6.704077	4.133150	3.404563	3.275716	0.000000	-10.000000	-0.016667	-7.400000	565.500000	1023.000000	1023.000000	2046.000000
14.320000	0.029651	17.523697	6.513252	4.049885	3.690851	3.269710	0.000000	-10.000000	-0.033333	-7.216667	563.000000	1023.000000	1023.000000	2046.000000
14.340000	0.030679	18.131084	6.890126	4.177621	3.799099	3.264238	0.000000	-10.000000	-0.041667	-7.050000	560.666687	1023.000000	1023.000000	2046.000000
14.360000	0.029884	17.661390	7.094795	4.044373	3.281898	3.240325	0.000000	-10.000000	-0.066667	-7.166667	558.166687	1023.000000	1023.000000	2046.000000
14.380000	0.029389	17.368958	6.687824	3.967063	3.437942	3.276129	0.000000	-10.000000	-0.066667	-7.216667	555.833313	1023.000000	1023.000000	2046.000000
14.400000	0.029539	17.457525	6.475077	4.273355	3.767498	2.941597	0.000000	-10.000000	-0.058333	-7.266667	553.333313	1023.000000	1023.000000	2046.000000
14.420000	0.029425	17.390303	6.677445	4.330830	3.441504	2.940524	0.000000	-10.000000	-0.050000	-7.150000	551.000000	1023.000000	1023.000000	2046.000000
14.440000	0.027392	16.188633	6.394015	4.087854	2.938319	2.768444	0.000000	-10.000000	-0.050000	-7.250000	548.666687	1023.000000	1023.000000	2046.000000
14.460000	0.024738	14.619890	5.569254	3.918058	2.804108	2.328471	0.000000	-10.000000	-0.058333	-7.433333	546.166687	1023.000000	1023.000000	2046.000000
14.480000	0.022990	13.587076	4.967457	4.035445	2.852295	1.731880	0.000000	-10.000000	-0.066667	-7.750000	543.666687	1023.000000	1023.000000	2046.000000
14.500000	0.021752	12.855618	4.975058	3.863817	2.351153	1.665589	0.000000	-10.000000	-0.075000	-7.883334	541.000000	1023.000000	1023.000000	2046.000000
14.520000	0.020014	11.828413	4.669044	3.612952	1.890716	1.655701	0.000000	-10.000000	-0.066667	-8.066667	538.333313	1023.000000	1023.000000	2046.000000
14.540000	0.019372	11.448868	4.119046	3.669839	2.148222	1.511761	0.000000	-10.000000	-0.058333	-8.150000	535.666687	1023.000000	1023.000000	2046.000000
14.560000	0.019949	11.789956	4.279748	3.880995	2.206697	1.422516	0.000000	-10.000000	-0.050000	-8.400001	533.000000	1023.000000	1023.000000	2046.000000
14.580000	0.019274	11.390793	4.411461	3.804721	1.652024	1.522587	0.000000	-10.000000	-0.041667	-8.533334	530.333313	1023.000000	1023.000000	2046.000000
14.600000	0.018969	11.210617	3.927131	3.841005	1.910162	1.532319	0.000000	-10.000000	-0.050000	-8.666667	527.500000	1023.000000	1023.000000	2046.000000
14.620000	0.019748	11.670963	4.003516	4.085706	2.113780	1.467963	0.000000	-10.000000	-0.050000	-8.733334	524.500000	1023.000000	1023.000000	2046.000000
14.640000	0.019835	11.722647	4.296683	4.141301	1.673196	1.611468	0.000000	-10.000000	-0.058333	-8.750000	521.500000	1023.000000	1023.000000	2046.000000
14.660000	0.019128	11.304605	4.010448	3.929872	1.549815	1.814470	0.000000	-10.000000	-0.050000	-8.883333	518.500000	1023.000000	1023.000000	2046.000000
14.680000	0.019750	11.672489	3.725316	4.283920	2.042936	1.620318	0.000000	-10.000000	-0.050000	-8.883333	515.500000	1023.000000	1023.000000	2046.000000
14.700000	0.020671	12.216430	4.150537	4.373453	1.856167	1.836272	0.000000	-10.000000	-0.050000	-8.850000	512.500000	1023.000000	1023.000000	2046.000000
14.720000	0.020676	12.219327	4.294003	4.256797	1.587414	2.081113	0.000000	-10.000000	-0.050000	-8.733334	509.500000	1023.000000	1023.000000	2046.000000
14.740000	0.021055	12.443635	3.985442	4.215050	2.002989	2.240154	0.000000	-10.000000	-0.050000	-8.683333	506.666656	1023.000000	1023.000000	2046.000000
14.760000	0.022433	13.258113	4.260749	4.410131	2.397026	2.190207	0.000000	-10.000000	-0.058333	-8.816667	503.833344	1023.000000	1023.000000	2046.000000
14.780000	0.023339	13.793527	4.934721	4.285313	2.159744	2.413749	0.000000	-10.000000	-0.058333	-8.933333	501.000000	1023.000000	1023.000000	2046.000000
14.800000	0.022827	13.490911	4.999564	3.827229	2.090195	2.573922	0.000000	-10.000000	-0.058333	-9.083334	498.000000	1023.000000	1023.000000	2046.000000
14.820000	0.022394	13.235030	4.653281	3.686339	2.576272	2.319138	0.000000	-10.000000	-0.050000	-9.166667	495.000000	1023.000000	1023.000000	2046.000000
14.840000	0.022148	13.089609	4.789741	3.577848	2.738261	1.983760	0.000000	-10.000000	-0.050000	-9.133333	491.833344	1023.000000	1023.000000	2046.000000
14.860000	0.021315	12.597317	5.106690	3.284158	2.317086	1.889384	0.000000	-10.000000	-0.050000	-8.833333	488.666656	1023.000000	1023.000000	2046.000000
14.880000	0.019791	11.696732	4.844450	2.838017	2.122235	1.892029	0.000000	-10.000000	-0.050000	-8.416667	485.666656	1023.000000	1023.000000	2046.000000
14.900000	0.019332	11.425409	4.460570	2.864481	2.452024	1.648335	0.000000	-10.000000	-0.058333	-7.833333	483.000000	1023.000000	1023.000000	2046.000000
14.920000	0.019860	11.736965	4.717233	2.927203	2.525550	1.566979	0.000000	-10.000000	-0.058333	-7.333333	480.333344	1023.000000	1023.000000	2046.000000
14.940000	0.019634	11.603417	5.012165	2.788052	2.138798	1.664403	0.000000	-10.000000	-0.075000	-6.666667	477.833344	1023.000000	1023.000000	2046.000000
14.960000	0.019207	11.351111	4.811356	2.511022	2.140103	1.888632	0.000000	-10.000000	-0.083333	-6.066667	475.500000	1023.000000	1023.000000	2046.000000
14.980000	0.020127	11.895045	4.646798	2.846885	2.707098	1.694264	0.000000	-10.000000	-0.108333	-5.150000	473.500000	1023.000000	1023.000000	2046.000000
15.000000	0.021519	12.717828	5.203036	2.859765	2.661680	1.993346	0.000000	-10.000000	-0.108333	-2.850000	472.000000	1023.000000	1023.000000	2046.000000
15.020000	0.021549	12.735178	5.472933	2.758453	2.326224	2.177567	0.000000	-10.000000	-0.100000	-1.583333	471.166656	1023.000000	1023.000000	2046.000000
15.040000	0.021854	12.915683	5.138996	2.836692	2.777200	2.162795	0.000000	-10.000000	-0.091667	-0.450000	470.833344	1023.000000	1023.000000	2046.000000
15.060000	0.023139	13.674875	5.370954	3.094154	3.109903	2.099865	0.000000	-10.000000	-0.091667	-0.750000	470.500000	1023.000000	1023.000000	2046.000000
15.080000	0.023608	13.952316	5.888855	3.072359	2.676470	2.314632	0.000000	-10.000000	-0.100000	-0.183333	470.166656	1023.000000	1023.000000	2046.000000
15.100000	0.023367	13.810118	5.758678	2.824961	2.653512	2.572966	0.000000	-10.000000	-0.108333	0.000000	470.000000	1023.000000	1023.000000	2046.000000
15.120000	0.023987	14.176130	5.531714	3.075924	3.134273	2.434219	0.000000	-10.000000	-0.108333	0.000000	470.000000	1023.000000	1023.000000	2046.000000
15.140000	0.025098	14.832641	5.945996	3.211872	3.172198	2.502574	0.000000	-10.000000	-0.116667	0.000000	470.000000	1023.000000	1023.000000	2046.000000
15.160000	0.025317	14.962416	6.311133	3.177284	2.812369	2.661629	0.000000	-10.000000	-0.108333	0.000000	470.000000	1023.000000	1023.000000	2046.000000
15.180000	0.025000	14.775109	6.065130	3.011663	2.883316	2.815000	0.000000	-10.000000	-0.108333	0.000000	470.000000	1023.000000	1023.000000	2046.000000
15.200000	0.025627	15.145329	5.910529	3.240009	3.313286	2.681507	0.000000	-10.000000	-0.100000	0.000000	470.000000	1023.000000	1023.000000	2046.000000
15.220000	0.026500	15.661223	6.247122	3.322469	3.352894	2.738738	0.000000	-10.000000	-0.100000	0.000000	470.000000	1023.000000	1023.000000	2046.000000
15.240000	0.026619	15.731991	6.627205	3.286823	2.945769	2.872194	0.000000	-10.000000	-0.100000	0.000000	470.000000	1023.000000	1023.000000	2046.000000
15.260000	0.026293	15.539104	6.393441	3.104355	3.010076	3.031233	0.000000	-10.000000	-0.100000	0.000000	470.000000	1023.000000	1023.000000	2046.000000
15.280000	0.026800	15.838553	6.180422	3.361430	3.479738	2.816963	0.000000	-10.000000	-0.100000	0.000000	470.000000	1023.000000	1023.000000	2046.000000
15.300000	0.027688	16.363573	6.581678	3.414571	3.419066	2.948259	0.000000	-10.000000	-0.100000	0.000000	470.000000	1023.000000	1023.000000	2046.000000
15.320000	0.027572	16.295048	6.884508	3.357662	2.989730	3.063147	0.000000	-10.000000	-0.100000	0.000000	470.000000	1023.000000	1023.000000	2046.000000
15.340000	0.027291	16.129194	6.528094	3.217865	3.216563	3.166671	0.000000	-10.000000	-0.108333	0.000000	470.000000	1023.000000	1023.000000	2046.000000
15.360000	0.027977	16.534216	6.444327	3.496281	3.638507	2.955101	0.000000	-10.000000	-0.108333	0.000000	470.000000	1023.000000	1023.000000	2046.000000
15.380000	0.028654	16.934570	6.843153	3.533516	3.486594	3.071308	0.000000	-10.000000	-0.108333	0.000000	470.000000	1023.000000	1023.000000	2046.000000
15.400000	0.028380	16.772642	7.066938	3.414860	3.093986	3.196858	0.000000	-10.000000	-0.100000	0.000000	470.000000	1023.000000	1023.000000	2046.000000
15.420000	0.027768	16.410654	6.640692	3.297618	3.271653	3.200692	0.000000	-10.000000	-0.100000	0.000000	470.000000	1023.000000	1023.000000	2046.000000
15.440000	0.027112	16.023235	6.278823	3.396927	3.529569	2.817916	0.000000	-10.000000	-0.100000	0.000000	470.000000	1023.000000	1023.000000	2046.000000
15.460000	0.026298	15.542141	6.238411	3.303046	3.350147	2.650537	0.000000	-10.000000	-0.100000	0.000000	470.000000	1023.000000	1023.000000	2046.000000
15.480000	0.025195	14.890059	6.337116	3.180078	2.821695	2.551169	0.000000	-10.000000	-0.100000	0.000000	470.000000	1023.000000	1023.000000	2046.000000
15.500000	0.023894	14.121131	5.990254	2.918162	2.590029	2.622686	0.000000	-10.000000	-0.108333	0.000000	470.000000	1023.000000	1023.000000	2046.000000
15.520000	0.023718	14.017161	5.569379	3.013150	2.940737	2.493895	0.000000	-10.000000	-0.108333	0.000000	470.000000	1023.000000	1023.000000	2046.000000
15.540000	0.024737	14.619425	5.863811	3.014648	3.083069	2.657897	0.000000	-10.000000	-0.108333	0.000000	470.000000	1023.000000	1023.000000	2046.000000
15.560000	0.025541	15.094872	6.323197	3.112531	2.833822	2.825322	0.000000	-10.000000	-0.100000	0.000000	470.000000	1023.000000	1023.000000	2046.000000
15.580000	0.025461	15.047445	6.276626	3.110439	2.801173	2.859207	0.000000	-10.000000	-0.100000	0.000000	470.000000	1023.000000	1023.000000	2046.000000
15.600000	0.026096	15.422846	6.032598	3.423822	3.226180	2.740246	0.000000	-10.000000	-0.091667	0.000000	470.000000	1023.000000	1023.000000	2046.000000
15.620000	0.027071	15.999097	6.241775	3.710548	3.295169	2.751605	0.000000	-10.000000	-0.091667	0.000000	470.000000	1023.000000	1023.000000	2046.000000
15.640000	0.026858	15.873144	6.438360	3.860131	2.867428	2.707225	0.000000	-10.000000	-0.100000	0.000000	470.000000	1023.000000	1023.000000	2046.000000
15.660000	0.025191	14.888049	6.079981	3.675727	2.570367	2.561975	0.000000	-10.000000	-0.108333	0.000000	470.000000	1023.000000	1023.000000	2046.000000
15.680000	0.022583	13.346448	5.178983	3.586628	2.547379	2.033457	0.000000	-10.000000	-0.108333	0.000000	470.000000	1023.000000	1023.000000	2046.000000
15.700000	0.020565	12.154053	4.563823	3.621310	2.470584	1.498336	0.000000	-10.000000	-0.100000	0.000000	470.000000	1023.000000	1023.000000	2046.000000
15.720000	0.019662	11.620523	4.497585	3.563995	2.132860	1.426083	0.000000	-10.000000	-0.108333	0.000000	470.000000	1023.000000	1023.000000	2046.000000
15.740000	0.018950	11.199228	4.509592	3.549206	1.721837	1.418594	0.000000	-10.000000	-0.108333	0.000000	470.000000	1023.000000	1023.000000	2046.000000
15.760000	0.018193	10.751818	4.304632	3.416112	1.515852	1.515221	0.000000	-10.000000	-0.108333	0.000000	470.000000	1023.000000	1023.000000	2046.000000
15.780000	0.017884	10.569347	3.878038	3.546103	1.739611	1.405596	0.000000	-10.000000	-0.108333	0.000000	470.000000	1023.000000	1023.000000	2046.000000
15.800000	0.018319	10.826377	3.761565	3.783091	1.989737	1.291984	0.000000	-10.000000	-0.116667	0.000000	470.000000	1023.000000	1023.000000	2046.000000
15.820000	0.018928	11.186495	4.129316	3.915439	1.715523	1.426216	0.000000	-10.000000	-0.116667	0.000000	470.000000	1023.000000	1023.000000	2046.000000
15.840000	0.018838	11.133354	4.261412	3.953228	1.379411	1.539304	0.000000	-10.000000	-0.108333	0.000000	470.000000	1023.000000	1023.000000	2046.000000
15.860000	0.018505	10.936244	3.964363	3.828433	1.390349	1.753099	0.000000	-10.000000	-0.100000	0.000000	470.000000	1023.000000	1023.000000	2046.000000
15.880000	0.018798	11.109799	3.629148	4.076037	1.748733	1.655881	0.000000	-10.000000	-0.100000	0.000000	470.000000	1023.000000	1023.000000	2046.000000
15.900000	0.019537	11.546592	3.786692	4.277611	1.834458	1.647830	0.000000	-10.000000	-0.100000	0.000000	470.000000	1023.000000	1023.000000	2046.000000
15.920000	0.020259	11.973101	4.187767	4.375976	1.580145	1.829213	0.000000	-10.000000	-0.100000	0.000000	470.000000	1023.000000	1023.000000	2046.000000
15.940000	0.020530	12.133320	4.442291	4.286734	1.365773	2.038522	0.000000	-10.000000	-0.108333	0.000000	470.000000	1023.000000	1023.000000	2046.000000
15.960000	0.020754	12.265535	4.340847	4.103945	1.537715	2.283029	0.000000	-10.000000	-0.116667	0.000000	470.000000	1023.000000	1023.000000	2046.000000
15.980000	0.021678	12.811526	4.308364	4.206551	2.034839	2.261771	0.000000	-10.000000	-0.116667	0.000000	470.000000	1023.000000	1023.000000	2046.000000
16.000000	0.022886	13.525393	4.748798	4.192727	2.321573	2.262296	0.000000	-10.000000	-0.108333	0.000000	470.000000	1023.000000	1023.000000	2046.000000
16.020000	0.023214	13.719652	5.367276	3.903739	2.066841	2.381796	0.000000	-10.000000	-0.100000	0.000000	470.000000	1023.000000	1023.000000	2046.000000
16.040001	0.022375	13.223884	5.466486	3.469399	1.979128	2.308871	0.000000	-10.000000	-0.091667	0.000000	470.000000	1023.000000	1023.000000	2046.000000
16.059999	0.021307	12.592595	5.155637	3.087582	2.277174	2.072203	0.000000	-10.000000	-0.091667	0.000000	470.000000	1023.000000	1023.000000	2046.000000
16.080000	0.021033	12.430393	5.112421	3.019716	2.642743	1.655515	0.000000	-10.000000	-0.091667	0.000000	470.000000	1023.000000	1023.000000	2046.000000
16.100000	0.020897	12.349968	5.506434	2.818527	2.433023	1.591983	0.000000	-10.000000	-0.100000	0.000000	470.000000	1023.000000	1023.000000	2046.000000
16.120001	0.020240	11.961617	5.725079	2.657533	2.054899	1.524106	0.000000	-10.000000	-0.100000	0.000000	470.000000	1023.000000	1023.000000	2046.000000
16.139999	0.019772	11.685233	5.517401	2.409390	2.164431	1.594011	0.000000	-10.000000	-0.100000	0.000000	470.000000	1023.000000	1023.000000	2046.000000
16.160000	0.019721	11.655380	5.300716	2.458611	2.490084	1.405968	0.000000	-10.000000	-0.100000	0.000000	470.000000	1023.000000	1023.000000	2046.000000
16.180000	0.020664	12.212457	5.564070	2.569431	2.703231	1.375726	0.000000	-10.000000	-0.100000	0.000000	470.000000	1023.000000	1023.000000	2046.000000
16.200001	0.021470	12.688598	6.073878	2.589304	2.420254	1.605162	0.000000	-10.000000	-0.108333	0.000000	470.000000	1023.000000	1023.000000	2046.000000
16.219999	0.021547	12.734004	6.135028	2.448799	2.360557	1.789620	0.000000	-10.000000	-0.116667	0.000000	470.000000	1023.000000	1023.000000	2046.000000
16.240000	0.022081	13.049978	5.960511	2.607830	2.758769	1.722868	0.000000	-10.000000	-0.125000	0.000000	470.000000	1023.000000	1023.000000	2046.000000
16.260000	0.023292	13.765732	6.124763	2.798892	3.135902	1.706175	0.000000	-10.000000	-0.116667	0.000000	470.000000	1023.000000	1023.000000	2046.000000
16.280001	0.024316	14.370605	6.665693	2.839829	2.896520	1.968562	0.000000	-10.000000	-0.108333	0.000000	470.000000	1023.000000	1023.000000	2046.000000
16.299999	0.024485	14.470870	6.900203	2.801018	2.640036	2.129613	0.000000	-10.000000	-0.100000	0.000000	470.000000	1023.000000	1023.000000	2046.000000
16.320000	0.024929	14.733012	6.642566	2.826483	2.984401	2.279562	0.000000	-10.000000	-0.108333	0.000000	470.000000	1023.000000	1023.000000	2046.000000
16.340000	0.026010	15.372100	6.581425	3.127668	3.472209	2.190799	0.000000	-10.000000	-0.108333	0.000000	470.000000	1023.000000	1023.000000	2046.000000
16.360001	0.026626	15.736094	6.947525	3.162591	3.232487	2.393491	0.000000	-10.000000	-0.108333	0.000000	470.000000	1023.000000	1023.000000	2046.000000
16.379999	0.025720	15.200328	6.985384	3.059615	2.767756	2.387573	0.000000	-10.000000	-0.108333	0.000000	470.000000	1023.000000	1023.000000	2046.000000
16.400000	0.025037	14.796613	6.419757	2.975152	3.063695	2.338008	0.000000	-10.000000	-0.108333	0.000000	470.000000	1023.000000	1023.000000	2046.000000
16.420000	0.025580	15.117701	6.396633	3.104172	3.358458	2.258438	0.000000	-10.000000	-0.108333	0.000000	470.000000	1023.000000	1023.000000	2046.000000
16.440001	0.025663	15.166934	6.898664	2.805976	2.805311	2.656983	0.000000	-10.000000	-0.100000	0.000000	470.000000	1023.000000	1023.000000	2046.000000
16.459999	0.025636	15.150584	6.721264	2.706496	2.956628	2.766195	0.000000	-10.000000	-0.100000	0.000000	470.000000	1023.000000	1023.000000	2046.000000
16.480000	0.025813	15.255710	6.485936	2.980139	3.341654	2.447982	0.000000	-10.000000	-0.100000	0.000000	470.000000	1023.000000	1023.000000	2046.000000
16.500000	0.026531	15.679981	6.714894	3.076480	3.349852	2.538756	0.000000	-10.000000	-0.100000	0.000000	470.000000	1023.000000	1023.000000	2046.000000
16.520000	0.026391	15.596844	6.987576	3.191294	2.831522	2.586452	0.000000	-10.000000	-0.100000	0.000000	470.000000	1023.000000	1023.000000	2046.000000
16.540001	0.025444	15.037359	6.588552	3.101747	2.728420	2.618640	0.000000	-10.000000	-0.100000	0.000000	470.000000	1023.000000	1023.000000	2046.000000
16.559999	0.024529	14.496647	5.956961	3.314836	3.078216	2.146634	0.000000	-10.000000	-0.100000	0.000000	470.000000	1023.000000	1023.000000	2046.000000
16.580000	0.023341	13.794609	5.842987	3.238864	2.765300	1.947457	0.000000	-10.000000	-0.100000	0.000000	470.000000	1023.000000	1023.000000	2046.000000
16.600000	0.020561	12.151424	5.583623	2.955420	1.925573	1.686808	0.000000	-10.000000	-0.091667	0.000000	470.000000	1023.000000	1023.000000	2046.000000
16.620001	0.018226	10.771285	4.638021	2.772154	1.939765	1.421345	0.000000	-10.000000	-0.100000	0.000000	470.000000	1023.000000	1023.000000	2046.000000
16.639999	0.017675	10.445809	4.250550	2.853321	2.172323	1.169616	0.000000	-10.000000	-0.100000	0.000000	470.000000	1023.000000	1023.000000	2046.000000
16.660000	0.017277	10.210982	4.541020	2.792659	1.639310	1.237993	0.000000	-10.000000	-0.108333	0.000000	470.000000	1023.000000	1023.000000	2046.000000
16.680000	0.016444	9.718120	4.384425	2.666896	1.344958	1.321841	0.000000	-10.000000	-0.100000	0.000000	470.000000	1023.000000	1023.000000	2046.000000
16.700001	0.015936	9.418229	3.828333	2.759086	1.648201	1.182609	0.000000	-10.000000	-0.100000	0.000000	470.000000	1023.000000	1023.000000	2046.000000
16.719999	0.016352	9.663987	3.756930	2.940434	1.872059	1.094565	0.000000	-10.000000	-0.083333	-0.750000	470.000000	1023.000000	1023.000000	2046.000000
16.740000	0.016578	9.797808	4.071551	2.958379	1.448120	1.319758	0.000000	-10.000000	-0.058333	-2.850000	469.833344	1023.000000	1023.000000	2046.000000
16.760000	0.015861	9.373952	3.998889	2.822556	1.119344	1.433162	0.000000	-10.000000	-0.058333	-5.433333	469.000000	1023.000000	1023.000000	2046.000000
16.780001	0.015600	9.219782	3.518220	2.923720	1.418765	1.359077	0.000000	-10.000000	-0.058333	-6.216667	467.500000	1023.000000	1023.000000	2046.000000
16.799999	0.016321	9.645464	3.529114	3.080652	1.676859	1.358840	0.000000	-10.000000	-0.075000	-6.083333	465.500000	1023.000000	1023.000000	2046.000000
16.820000	0.016794	9.925297	3.976369	3.125074	1.251078	1.572776	0.000000	-10.000000	-0.066667	-5.450000	463.500000	1023.000000	1023.000000	2046.000000
16.840000	0.016497	9.749607	3.877486	2.919199	1.161573	1.791350	0.000000	-10.000000	-0.066667	-6.066667	461.500000	1023.000000	1023.000000	2046.000000
16.860001	0.017258	10.199417	3.595134	3.099248	1.789295	1.715739	0.000000	-10.000000	-0.058333	-6.400000	459.500000	1023.000000	1023.000000	2046.000000
16.879999	0.018558	10.967998	4.086913	3.070085	1.835113	1.975886	0.000000	-10.000000	-0.050000	-6.933333	457.333344	1023.000000	1023.000000	2046.000000
16.900000	0.018642	11.017635	4.607042	2.852103	1.430966	2.127525	0.000000	-10.000000	-0.050000	-7.616667	455.000000	1023.000000	1023.000000	2046.000000
16.920000	0.018187	10.748309	4.332451	2.480857	1.747459	2.187542	0.000000	-10.000000	-0.041667	-8.216667	452.333344	1023.000000	1023.000000	2046.000000
16.940001	0.018221	10.768876	4.246068	2.366500	2.249577	1.906730	0.000000	-10.000000	-0.041667	-8.800000	449.666656	1023.000000	1023.000000	2046.000000
16.959999	0.017696	10.458149	4.654611	2.031138	1.888472	1.883928	0.000000	-10.000000	-0.008333	-11.333333	445.500000	1023.000000	1023.000000	2046.000000
16.980000	0.015700	9.278851	4.504465	1.557597	1.522571	1.694217	0.000000	-10.000000	0.058333	-14.400000	438.833344	1023.000000	1023.000000	2046.000000
17.000000	0.014511	8.576155	3.914953	1.417561	1.873318	1.370323	0.000000	-10.000000	0.141667	-18.033333	431.000000	1023.000000	1023.000000	2046.000000
17.020000	0.014332	8.469946	4.001404	1.300353	1.877272	1.290917	0.000000	-10.000000	0.191667	-19.366667	425.500000	1023.000000	1023.000000	2046.000000
17.040001	0.013697	8.094838	4.309278	1.123280	1.336798	1.325482	0.000000	-10.000000	0.200000	-20.100000	423.500000	1023.000000	1023.000000	2046.000000
17.059999	0.012678	7.492725	4.068565	0.818431	1.234053	1.371675	0.000000	-10.000000	0.200000	-20.100000	423.500000	1023.000000	1023.000000	2046.000000
17.080000	0.012388	7.321213	3.627568	0.875500	1.676196	1.141949	0.000000	-10.000000	0.200000	-20.316668	418.833344	1023.000000	1023.000000	2046.000000
17.100000	0.013098	7.741065	3.927089	0.840892	1.678101	1.294983	0.000000	-10.000000	0.191667	-20.516666	412.000000	1023.000000	1023.000000	2046.000000
17.120001	0.013312	7.867353	4.355299	0.762292	1.276850	1.472912	0.000000	-10.000000	0.191667	-20.833334	402.833344	1023.000000	1023.000000	2046.000000
17.139999	0.012926	7.639179	4.261062	0.536732	1.233552	1.607834	0.000000	-10.000000	0.183333	-20.900002	396.000000	1023.000000	1023.000000	2046.000000
17.160000	0.013575	8.022581	3.996639	0.738274	1.791084	1.496584	0.000000	-10.000000	0.183333	-21.033335	389.000000	1023.000000	1023.000000	2046.000000
17.180000	0.014693	8.683577	4.387035	0.768345	1.771286	1.756911	0.000000	-10.000000	0.183333	-21.066668	382.000000	1023.000000	1023.000000	2046.000000
17.200001	0.014213	8.400134	4.667277	0.654631	1.237574	1.840652	0.000000	-10.000000	0.208333	-21.150000	375.000000	1023.000000	1023.000000	2046.000000
17.219999	0.013340	7.884003	4.186790	0.533041	1.365420	1.798752	0.000000	-10.000000	0.216667	-21.366667	367.833344	1023.000000	1023.000000	2046.000000
17.240000	0.013041	7.707307	3.818146	0.642037	1.711838	1.535286	0.000000	-10.000000	0.250000	-21.550001	360.666656	1023.000000	1023.000000	2046.000000
17.260000	0.013264	7.838869	4.136368	0.489095	1.449619	1.763788	0.000000	-10.000000	0.258333	-22.116667	353.333344	1023.000000	1023.000000	2046.000000
17.280001	0.012412	7.335724	4.334947	0.203424	0.970572	1.826781	0.000000	-10.000000	0.291667	-22.466667	346.000000	1023.000000	1023.000000	2046.000000
17.299999	0.011631	6.873794	3.906005	-0.094759	1.211079	1.851470	0.000000	-10.000000	0.300000	-23.300001	338.500000	1023.000000	1023.000000	2046.000000
17.320000	0.011256	6.652382	3.687687	0.040420	1.534814	1.389461	0.000000	-10.000000	0.316667	-23.750000	330.833344	1023.000000	1023.000000	2046.000000
17.340000	0.010836	6.403896	3.955648	-0.049499	1.128025	1.369722	0.000000	-10.000000	0.316667	-24.266666	323.000000	1023.000000	1023.000000	2046.000000
17.360001	0.009361	5.532105	3.853588	-0.187086	0.567336	1.298266	0.000000	-10.000000	0.316667	-24.483334	315.000000	1023.000000	1023.000000	2046.000000
17.379999	0.007729	4.568103	3.167170	-0.268881	0.577084	1.092730	0.000000	-10.000000	0.341667	-24.866667	306.666656	1023.000000	1023.000000	2046.000000
17.400000	0.006743	3.985028	2.632476	-0.113580	0.794623	0.671508	0.000000	-10.000000	0.375000	-25.100000	298.333344	1023.000000	1023.000000	2046.000000
17.420000	0.005509	3.255533	2.577966	-0.254279	0.384723	0.547123	0.000000	-10.000000	0.383333	-25.100000	289.833344	1023.000000	1023.000000	2046.000000
17.440001	0.002716	1.605394	2.294788	-0.470116	-0.402964	0.183686	0.000000	-10.000000	0.366667	-25.050001	281.500000	1023.000000	1023.000000	2046.000000
17.459999	0.000241	0.142546	1.423790	-0.650804	-0.504100	-0.126340	0.000000	-10.000000	0.350000	-24.866667	273.166656	1023.000000	1023.000000	2046.000000
17.480000	-0.000982	-0.580313	0.837299	-0.599111	-0.316093	-0.502408	0.000000	-10.000000	0.333333	-24.533333	262.000000	1023.000000	1023.000000	2046.000000
17.500000	-0.001435	-0.848316	0.916472	-0.715022	-0.609901	-0.439865	0.000000	-10.000000	0.316667	-24.066668	253.666672	1023.000000	1023.000000	2046.000000
17.520000	-0.002572	-1.520254	1.041921	-0.850338	-1.245306	-0.466531	0.000000	-10.000000	0.300000	-23.750000	245.666672	1023.000000	1023.000000	2046.000000
17.540001	-0.003715	-2.195529	0.460376	-0.881673	-1.126904	-0.647328	0.000000	-10.000000	0.300000	-23.566668	240.666672	1023.000000	1023.000000	2046.000000
17.559999	-0.003944	-2.330679	0.073119	-0.741247	-0.818996	-0.843556	0.000000	-10.000000	0.300000	-23.400002	233.000000	1023.000000	1023.000000	2046.000000
17.580000	-0.003842	-2.270586	0.191301	-0.791511	-0.955963	-0.714412	0.000000	-10.000000	0.300000	-23.316668	225.000000	1023.000000	1023.000000	2046.000000
17.600000	-0.004138	-2.445312	0.407274	-0.767396	-1.425802	-0.659388	0.000000	-10.000000	0.300000	-23.300001	217.000000	1023.000000	1023.000000	2046.000000
17.620001	-0.004916	-2.905343	0.266924	-0.904520	-1.684735	-0.583012	0.000000	-10.000000	0.300000	-23.200001	209.166672	1023.000000	1023.000000	2046.000000
17.639999	-0.005407	-3.195758	-0.236935	-0.850684	-1.414467	-0.693673	0.000000	-10.000000	0.300000	-23.000000	201.500000	1023.000000	1023.000000	2046.000000
17.660000	-0.005070	-2.996440	-0.392487	-0.759507	-1.133047	-0.711399	0.000000	-10.000000	0.300000	-22.700001	193.833328	1023.000000	1023.000000	2046.000000
17.680000	-0.004466	-2.639611	-0.033195	-0.783584	-1.290346	-0.532486	0.000000	-10.000000	0.291667	-22.416668	186.333328	1023.000000	1023.000000	2046.000000
17.700001	-0.004519	-2.670709	0.335915	-0.941978	-1.681713	-0.382933	0.000000	-10.000000	0.275000	-22.150000	178.833328	1023.000000	1023.000000	2046.000000
17.719999	-0.004702	-2.779145	0.255699	-1.263050	-1.589879	-0.181916	0.000000	-10.000000	0.258333	-21.933334	171.500000	1023.000000	1023.000000	2046.000000
17.740000	-0.004378	-2.587663	-0.001006	-1.253111	-0.955997	-0.377548	0.000000	-10.000000	0.241667	-21.616667	164.166672	1023.000000	1023.000000	2046.000000
17.760000	-0.003819	-2.257051	0.481541	-1.569620	-0.961396	-0.207576	0.000000	-10.000000	0.225000	-20.916668	156.833328	1023.000000	1023.000000	2046.000000
17.780001	-0.005021	-2.967542	0.880347	-2.008522	-1.486794	-0.352573	0.000000	-10.000000	0.200000	-20.300001	149.833328	1023.000000	1023.000000	2046.000000
17.799999	-0.006589	-3.894378	0.358152	-2.398104	-1.169341	-0.685084	0.000000	-10.000000	0.175000	-19.800001	143.000000	1023.000000	1023.000000	2046.000000
17.820000	-0.007495	-4.429270	0.136627	-2.621088	-0.880443	-1.064366	0.000000	-10.000000	0.158333	-19.766666	136.333328	1023.000000	1023.000000	2046.000000
17.840000	-0.008106	-4.790400	0.412199	-2.930685	-1.225533	-1.046381	0.000000	-10.000000	0.158333	-19.800001	129.833328	1023.000000	1023.000000	2046.000000
17.860001	-0.009339	-5.519391	0.527007	-3.175745	-1.705945	-1.164708	0.000000	-10.000000	0.166667	-19.683334	123.166664	1023.000000	1023.000000	2046.000000
17.879999	-0.010197	-6.026566	-0.061388	-3.217695	-1.297694	-1.449789	0.000000	-10.000000	0.166667	-19.616667	116.666664	1023.000000	1023.000000	2046.000000
17.900000	-0.009744	-5.758720	0.048785	-3.320433	-1.157315	-1.329757	0.000000	-10.000000	0.158333	-19.450001	110.000000	1023.000000	1023.000000	2046.000000
17.920000	-0.010314	-6.095840	0.523841	-3.506580	-1.884171	-1.228930	0.000000	-10.000000	0.141667	-19.100000	103.666664	1023.000000	1023.000000	2046.000000
17.940001	-0.010584	-6.255181	0.057681	-3.510868	-1.483150	-1.318843	0.000000	-10.000000	0.133333	-18.650000	97.166664	1023.000000	1023.000000	2046.000000
17.959999	-0.009722	-5.745850	0.040361	-3.434029	-1.055264	-1.296919	0.000000	-10.000000	0.125000	-17.916666	90.833336	1023.000000	1023.000000	2046.000000
17.980000	-0.009221	-5.449715	0.643377	-3.517734	-1.535168	-1.040189	0.000000	-10.000000	0.125000	-17.433332	84.833336	1023.000000	1023.000000	2046.000000
18.000000	-0.009772	-5.775539	0.569400	-3.741400	-1.675530	-0.928010	0.000000	-10.000000	0.116667	-16.900000	79.166664	1023.000000	1023.000000	2046.000000
18.020000	-0.009442	-5.580007	0.139061	-3.560670	-1.055120	-1.103279	0.000000	-10.000000	0.091667	-16.600000	73.666664	1023.000000	1023.000000	2046.000000
18.040001	-0.008741	-5.166051	0.539948	-3.673557	-1.198819	-0.833623	0.000000	-10.000000	0.083333	-16.283333	68.000000	1023.000000	1023.000000	2046.000000
18.059999	-0.008995	-5.316197	0.908529	-3.751674	-1.704150	-0.768903	0.000000	-10.000000	0.083333	-16.083334	64.333336	1023.000000	1023.000000	2046.000000
18.080000	-0.009346	-5.523463	0.510882	-3.800150	-1.438423	-0.795772	0.000000	-10.000000	0.083333	-15.700000	59.000000	1023.000000	1023.000000	2046.000000
18.100000	-0.009057	-5.352971	0.276336	-3.661833	-1.016268	-0.951207	0.000000	-10.000000	0.066667	-15.216666	53.833332	1023.000000	1023.000000	2046.000000
18.120001	-0.008264	-4.884310	0.608231	-3.682566	-1.112186	-0.697789	0.000000	-10.000000	0.041667	-14.466666	47.000000	1023.000000	1023.000000	2046.000000
18.139999	-0.008628	-5.098883	1.006409	-3.828887	-1.685903	-0.590501	0.000000	-10.000000	0.025000	-13.950000	42.166668	1023.000000	1023.000000	2046.000000
18.160000	-0.008999	-5.318171	0.515985	-3.845973	-1.325107	-0.663076	0.000000	-10.000000	0.008333	-13.533334	37.500000	1023.000000	1023.000000	2046.000000
18.180000	-0.008199	-4.845560	0.450775	-3.746975	-0.912206	-0.637153	0.000000	-10.000000	0.000000	-13.233334	33.000000	1023.000000	1023.000000	2046.000000
18.200001	-0.008184	-4.837028	1.020259	-3.796265	-1.574448	-0.486574	0.000000	-10.000000	0.000000	-12.900001	28.500000	1023.000000	1023.000000	2046.000000
18.219999	-0.008622	-5.095853	0.874133	-3.924462	-1.614063	-0.431461	0.000000	-10.000000	0.000000	-12.500000	24.166666	1023.000000	1023.000000	2046.000000
18.240000	-0.008619	-5.093613	0.422566	-3.784545	-1.115761	-0.615872	0.000000	-10.000000	0.000000	-12.250000	20.000000	1023.000000	1023.000000	2046.000000
18.260000	-0.007967	-4.708753	0.522267	-3.785812	-0.960100	-0.485107	0.000000	-10.000000	0.000000	-11.916667	16.000000	1023.000000	1023.000000	2046.000000
18.280001	-0.007987	-4.720192	0.987034	-3.836655	-1.518187	-0.352384	0.000000	-10.000000	0.000000	-11.666667	12.000000	1023.000000	1023.000000	2046.000000
18.299999	-0.008673	-5.125813	0.725365	-3.993304	-1.529285	-0.328590	0.000000	-10.000000	0.000000	-11.333334	8.000000	1023.000000	1023.000000	2046.000000
18.320000	-0.008456	-4.997715	0.321058	-3.767722	-0.959462	-0.591589	0.000000	-10.000000	0.000000	-11.016666	4.333333	1023.000000	1023.000000	2046.000000
18.340000	-0.008006	-4.731790	0.758486	-3.858256	-1.327571	-0.304450	0.000000	-10.000000	0.000000	-10.750000	1.000000	1023.000000	1023.000000	2046.000000
18.360001	-0.008776	-5.186555	0.858064	-4.025177	-1.722950	-0.296492	0.000000	-10.000000	0.000000	-10.433333	-2.166667	1023.000000	1023.000000	2046.000000
18.379999	-0.009075	-5.363287	0.265348	-3.875689	-1.229396	-0.523549	0.000000	-10.000000	0.000000	-10.100000	-5.500000	1023.000000	1023.000000	2046.000000
18.400000	-0.008486	-5.015174	0.400849	-3.943057	-1.145544	-0.327421	0.000000	-10.000000	-0.016667	-9.733334	-8.833333	1023.000000	1023.000000	2046.000000
18.420000	-0.009064	-5.356837	0.772894	-4.059855	-1.791116	-0.278759	0.000000	-10.000000	-0.016667	-9.366667	-12.000000	1023.000000	1023.000000	2046.000000
18.440001	-0.009629	-5.690516	0.309552	-4.115747	-1.548872	-0.335449	0.000000	-10.000000	-0.016667	-9.000000	-15.166667	1023.000000	1023.000000	2046.000000
18.459999	-0.009358	-5.530780	0.018733	-4.015082	-1.071433	-0.462998	0.000000	-10.000000	0.000000	-8.700000	-18.166666	1023.000000	1023.000000	2046.000000
18.480000	-0.009224	-5.451483	0.506037	-4.073174	-1.597652	-0.286694	0.000000	-10.000000	0.000000	-8.316667	-21.166666	1023.000000	1023.000000	2046.000000
18.500000	-0.010136	-5.990139	0.380634	-4.256004	-1.822374	-0.292395	0.000000	-10.000000	0.000000	-8.050000	-23.833334	1023.000000	1023.000000	2046.000000
18.520000	-0.010093	-5.965088	-0.145701	-4.086164	-1.170094	-0.563128	0.000000	-10.000000	0.000000	-7.683333	-26.666666	1023.000000	1023.000000	2046.000000
18.540001	-0.009687	-5.725134	0.266629	-4.179708	-1.511649	-0.300405	0.000000	-10.000000	0.000000	-7.533333	-29.166666	1023.000000	1023.000000	2046.000000
18.559999	-0.010620	-6.276512	0.313367	-4.352669	-1.946570	-0.290640	0.000000	-10.000000	-0.016667	-7.250000	-31.833334	1023.000000	1023.000000	2046.000000
18.580000	-0.011447	-6.764944	-0.411489	-4.261738	-1.459751	-0.631966	0.000000	-10.000000	-0.033333	-7.050000	-34.166668	1023.000000	1023.000000	2046.000000
18.600000	-0.011907	-7.037019	-0.450958	-4.367128	-1.588801	-0.630132	0.000000	-10.000000	-0.058333	-6.766667	-36.500000	1023.000000	1023.000000	2046.000000
18.620001	-0.013584	-8.027979	-0.368471	-4.535091	-2.345558	-0.778859	0.000000	-10.000000	-0.075000	-6.500000	-38.666668	1023.000000	1023.000000	2046.000000
18.639999	-0.015249	-9.012417	-1.156347	-4.657075	-2.209822	-0.989172	0.000000	-10.000000	-0.075000	-6.300000	-41.000000	1023.000000	1023.000000	2046.000000
18.660000	-0.015713	-9.286187	-1.584659	-4.599712	-1.907914	-1.193902	0.000000	-10.000000	-0.075000	-6.100000	-43.333332	1023.000000	1023.000000	2046.000000
18.680000	-0.015801	-9.338484	-1.201017	-4.734677	-2.403754	-0.999035	0.000000	-10.000000	-0.066667	-6.000000	-45.500000	1023.000000	1023.000000	2046.000000
18.700001	-0.016674	-9.854478	-1.190781	-5.262795	-2.735255	-0.665646	0.000000	-10.000000	-0.075000	-5.916667	-47.500000	1023.000000	1023.000000	2046.000000
18.719999	-0.016211	-9.580805	-1.738504	-4.931507	-1.929128	-0.981667	0.000000	-10.000000	-0.075000	-5.833333	-49.500000	1023.000000	1023.000000	2046.000000
18.740000	-0.015249	-9.012127	-1.301371	-4.896340	-2.038409	-0.776006	0.000000	-10.000000	-0.083333	-5.733334	-51.500000	1023.000000	1023.000000	2046.000000
18.760000	-0.015402	-9.102332	-0.906992	-4.921710	-2.601725	-0.671906	0.000000	-10.000000	-0.091667	-5.583333	-53.166668	1023.000000	1023.000000	2046.000000
18.780001	-0.015737	-9.300734	-1.559557	-4.659356	-2.162899	-0.918923	0.000000	-10.000000	-0.091667	-5.666667	-54.833332	1023.000000	1023.000000	2046.000000
18.799999	-0.015786	-9.329796	-1.731918	-4.604278	-2.040196	-0.953404	0.000000	-10.000000	-0.091667	-5.883334	-56.500000	1023.000000	1023.000000	2046.000000
18.820000	-0.017831	-10.538394	-1.585417	-4.716853	-2.948932	-1.287193	0.000000	-10.000000	-0.091667	-6.083333	-58.500000	1023.000000	1023.000000	2046.000000
18.840000	-0.020592	-12.169624	-2.501630	-4.836109	-3.015071	-1.816813	0.000000	-10.000000	-0.091667	-5.816667	-60.500000	1023.000000	1023.000000	2046.000000
18.860001	-0.022283	-13.168999	-3.318734	-4.795062	-2.809894	-2.245309	0.000000	-10.000000	-0.091667	-4.966667	-62.500000	1023.000000	1023.000000	2046.000000
18.879999	-0.023112	-13.659202	-3.156235	-4.932636	-3.425320	-2.145011	0.000000	-10.000000	-0.091667	-4.016667	-64.333336	1023.000000	1023.000000	2046.000000
18.900000	-0.024224	-14.316620	-3.237439	-5.099250	-3.833064	-2.146867	0.000000	-10.000000	-0.100000	-3.300000	-65.833336	1023.000000	1023.000000	2046.000000
18.920000	-0.024894	-14.712300	-3.867513	-4.950514	-3.463202	-2.431072	0.000000	-10.000000	-0.100000	-3.183333	-67.000000	1023.000000	1023.000000	2046.000000
18.940001	-0.024383	-14.410541	-3.900153	-4.866995	-3.297566	-2.345825	0.000000	-10.000000	-0.091667	-3.250000	-68.000000	1023.000000	1023.000000	2046.000000
18.959999	-0.024614	-14.546700	-3.490483	-4.843503	-3.967603	-2.245111	0.000000	-10.000000	-0.091667	-3.366667	-69.166664	1023.000000	1023.000000	2046.000000
18.980000	-0.025003	-14.776763	-3.991988	-4.724334	-3.714807	-2.345633	0.000000	-10.000000	-0.091667	-3.300000	-70.333336	1023.000000	1023.000000	2046.000000
19.000000	-0.024399	-14.420043	-4.220842	-4.569242	-3.316103	-2.313856	0.000000	-10.000000	-0.091667	-3.133333	-71.500000	1023.000000	1023.000000	2046.000000
19.020000	-0.023932	-14.143678	-3.804304	-4.491309	-3.785642	-2.062423	0.000000	-10.000000	-0.091667	-2.933333	-72.500000	1023.000000	1023.000000	2046.000000
19.040001	-0.024278	-14.348470	-3.814601	-4.573592	-4.040501	-1.919775	0.000000	-10.000000	-0.083333	-2.750000	-73.500000	1023.000000	1023.000000	2046.000000
19.059999	-0.024087	-14.235188	-4.318928	-4.273162	-3.529830	-2.113268	0.000000	-10.000000	-0.083333	-2.616667	-74.166664	1023.000000	1023.000000	2046.000000
19.080000	-0.022922	-13.547143	-4.144441	-4.250408	-3.350867	-1.801427	0.000000	-10.000000	-0.083333	-2.400000	-75.000000	1023.000000	1023.000000	2046.000000
19.100000	-0.022456	-13.271673	-3.518559	-4.310637	-3.874171	-1.568306	0.000000	-10.000000	-0.091667	-2.250000	-75.833336	1023.000000	1023.000000	2046.000000
19.120001	-0.022374	-13.222807	-3.562995	-4.512070	-3.718815	-1.428927	0.000000	-10.000000	-0.100000	-2.066667	-76.833336	1023.000000	1023.000000	2046.000000
19.139999	-0.021439	-12.670280	-3.742537	-4.420643	-2.918813	-1.588288	0.000000	-10.000000	-0.100000	-1.616667	-77.500000	1023.000000	1023.000000	2046.000000
19.160000	-0.020645	-12.201488	-3.017261	-4.712575	-3.142008	-1.329644	0.000000	-10.000000	-0.100000	-0.916667	-77.833336	1023.000000	1023.000000	2046.000000
19.180000	-0.021256	-12.562546	-2.620949	-5.126243	-3.432723	-1.382630	0.000000	-10.000000	-0.100000	0.483333	-78.000000	1023.000000	1023.000000	2046.000000
19.200001	-0.022088	-13.054190	-3.036157	-5.274764	-2.887129	-1.856140	0.000000	-10.000000	-0.108333	1.850000	-78.000000	1023.000000	1023.000000	2046.000000
19.219999	-0.022300	-13.179177	-3.022579	-5.499964	-2.591000	-2.065634	0.000000	-10.000000	-0.108333	3.133333	-78.000000	1023.000000	1023.000000	2046.000000
19.240000	-0.022336	-13.200865	-2.582364	-5.688495	-2.866656	-2.063351	0.000000	-10.000000	-0.125000	4.000000	-78.000000	1023.000000	1023.000000	2046.000000
19.260000	-0.022704	-13.417857	-2.275832	-5.817243	-3.225598	-2.099184	0.000000	-10.000000	-0.133333	4.833333	-78.000000	1023.000000	1023.000000	2046.000000
19.280001	-0.022961	-13.569793	-2.506130	-5.839896	-3.042262	-2.181504	0.000000	-10.000000	-0.158333	5.850000	-78.000000	1023.000000	1023.000000	2046.000000
19.299999	-0.022696	-13.413466	-2.735293	-5.713770	-2.585189	-2.379216	0.000000	-10.000000	-0.175000	6.933333	-78.000000	1023.000000	1023.000000	2046.000000
19.320000	-0.021413	-12.655250	-2.370014	-5.719091	-2.519056	-2.047088	0.000000	-10.000000	-0.191667	8.233334	-78.000000	1023.000000	1023.000000	2046.000000
19.340000	-0.020975	-12.396290	-1.796510	-5.703937	-3.021894	-1.873948	0.000000	-10.000000	-0.216667	9.650001	-78.000000	1023.000000	1023.000000	2046.000000
19.360001	-0.020472	-12.099226	-1.915802	-5.617241	-2.760955	-1.805228	0.000000	-10.000000	-0.225000	11.066667	-78.000000	1023.000000	1023.000000	2046.000000
19.379999	-0.019466	-11.504390	-2.071246	-5.356897	-2.174655	-1.901591	0.000000	-10.000000	-0.233333	12.400001	-61.166668	1023.000000	1023.000000	2046.000000
19.400000	-0.017801	-10.520638	-1.710614	-5.292143	-2.007468	-1.510413	0.000000	-10.000000	-0.225000	13.516666	-27.000000	1023.000000	1023.000000	2046.000000
19.420000	-0.017073	-10.090018	-1.035358	-5.242208	-2.511150	-1.301302	0.000000	-10.000000	-0.250000	14.450000	8.666667	1023.000000	1023.000000	2046.000000
19.440001	-0.016516	-9.760921	-1.078380	-5.199335	-2.319616	-1.163591	0.000000	-10.000000	-0.283333	15.316667	29.166666	1023.000000	1023.000000	2046.000000
19.459999	-0.015365	-9.080837	-1.348244	-4.891242	-1.584068	-1.257284	0.000000	-10.000000	-0.333333	16.350000	34.166668	1023.000000	1023.000000	2046.000000
19.480000	-0.013749	-8.125789	-0.799770	-4.808115	-1.689397	-0.828506	0.000000	-10.000000	-0.375000	18.100000	41.666668	1023.000000	1023.000000	2046.000000
19.500000	-0.013161	-7.777922	-0.289223	-4.797702	-2.079314	-0.611683	0.000000	-10.000000	-0.408333	19.433334	47.500000	1023.000000	1023.000000	2046.000000
19.520000	-0.012460	-7.363708	-0.660270	-4.531646	-1.492783	-0.679009	0.000000	-10.000000	-0.450000	20.933334	53.666668	1023.000000	1023.000000	2046.000000
19.540001	-0.011025	-6.515566	-0.561760	-4.332743	-1.079302	-0.541762	0.000000	-10.000000	-0.483333	21.966667	58.166668	1023.000000	1023.000000	2046.000000
19.559999	-0.009942	-5.875830	0.086432	-4.267540	-1.482729	-0.211994	0.000000	-10.000000	-0.533333	23.333334	65.333336	1023.000000	1023.000000	2046.000000
19.580000	-0.009511	-5.621168	0.248495	-4.264926	-1.559774	-0.044964	0.000000	-10.000000	-0.558333	24.750000	73.000000	1023.000000	1023.000000	2046.000000
19.600000	-0.008830	-5.218300	-0.111324	-3.914532	-0.941167	-0.251276	0.000000	-10.000000	-0.600000	25.883333	81.000000	1023.000000	1023.000000	2046.000000
19.620001	-0.007332	-4.333014	0.138580	-3.843371	-0.714595	0.086372	0.000000	-10.000000	-0.633333	27.333334	89.333336	1023.000000	1023.000000	2046.000000
19.639999	-0.006532	-3.860363	0.729286	-3.718794	-1.144552	0.273697	0.000000	-10.000000	-0.675000	28.366667	98.166664	1023.000000	1023.000000	2046.000000
19.660000	-0.006309	-3.728881	0.717511	-3.644470	-1.127770	0.325848	0.000000	-10.000000	-0.708333	29.516668	107.666664	1023.000000	1023.000000	2046.000000
19.680000	-0.005649	-3.338698	0.339026	-3.309703	-0.507052	0.139031	0.000000	-10.000000	-0.733333	30.133333	117.500000	1023.000000	1023.000000	2046.000000
19.700001	-0.004307	-2.545409	0.547436	-3.284685	-0.318112	0.509952	0.000000	-10.000000	-0.766667	30.683334	127.500000	1023.000000	1023.000000	2046.000000
19.719999	-0.003797	-2.244176	1.109904	-3.163256	-0.828707	0.637882	0.000000	-10.000000	-0.791667	31.283335	137.500000	1023.000000	1023.000000	2046.000000
19.740000	-0.003658	-2.161940	0.991688	-3.115694	-0.741713	0.703779	0.000000	-10.000000	-0.833333	32.133335	147.666672	1023.000000	1023.000000	2046.000000
19.760000	-0.002797	-1.653047	0.600706	-2.768618	-0.037558	0.552424	0.000000	-10.000000	-0.850000	32.883335	158.166672	1023.000000	1023.000000	2046.000000
19.780001	-0.001617	-0.955871	1.059309	-2.677423	-0.214604	0.876848	0.000000	-10.000000	-0.866667	33.466667	169.000000	1023.000000	1023.000000	2046.000000
19.799999	-0.001303	-0.770166	1.447664	-2.612963	-0.587479	0.982613	0.000000	-10.000000	-0.883333	33.733334	180.166672	1023.000000	1023.000000	2046.000000
19.820000	-0.001002	-0.592310	1.106760	-2.415958	-0.176939	0.893827	0.000000	-10.000000	-0.900000	34.133335	191.333328	1023.000000	1023.000000	2046.000000
19.840000	0.000263	0.155319	1.019043	-2.171250	0.341914	0.965612	0.000000	-10.000000	-0.891667	34.383335	202.666672	1023.000000	1023.000000	2046.000000
19.860001	0.001140	0.674015	1.639962	-2.106284	-0.138513	1.278849	0.000000	-10.000000	-0.900000	34.483334	214.166672	1023.000000	1023.000000	2046.000000
19.879999	0.001131	0.668165	1.659573	-2.097575	-0.254960	1.361126	0.000000	-10.000000	-0.900000	34.766666	225.666672	1023.000000	1023.000000	2046.000000
19.900000	0.001217	0.719377	1.170328	-1.763058	0.285642	1.026464	0.000000	-10.000000	-0.933333	35.133335	237.333328	1023.000000	1023.000000	2046.000000
19.920000	0.002058	1.216465	1.218226	-1.747922	0.448237	1.297924	0.000000	-10.000000	-0.941667	35.733334	249.000000	1023.000000	1023.000000	2046.000000
19.940001	0.002629	1.553893	1.711749	-1.642719	-0.031499	1.516362	0.000000	-10.000000	-0.958333	35.900002	261.000000	1023.000000	1023.000000	2046.000000
19.959999	0.003202	1.892556	1.727769	-1.449381	0.012884	1.601283	0.000000	-10.000000	-0.958333	35.783337	273.000000	1023.000000	1023.000000	2046.000000
19.980000	0.004912	2.902893	1.485718	-1.011443	0.810918	1.617700	0.000000	-10.000000	-0.958333	35.716667	284.833344	1023.000000	1023.000000	2046.000000
20.000000	0.006985	4.127919	2.147778	-1.118551	0.689032	2.409661	0.000000	-10.000000	-0.958333	35.650002	296.500000	1023.000000	1023.000000	2046.000000
20.020000	0.008012	4.735186	2.634044	-0.818426	0.495639	2.423929	0.000000	-10.000000	-0.950000	35.516666	308.166656	1023.000000	1023.000000	2046.000000
20.040001	0.008887	5.251997	2.287773	-0.328753	1.158747	2.134230	0.000000	-10.000000	-0.941667	35.566666	320.000000	1023.000000	1023.000000	2046.000000
20.059999	0.010584	6.255291	2.464191	-0.052040	1.387421	2.455719	0.000000	-10.000000	-0.941667	35.683334	328.000000	1023.000000	1023.000000	2046.000000
20.080000	0.011455	6.769619	3.049128	0.198221	0.841936	2.680334	0.000000	-10.000000	-0.933333	35.599998	340.000000	1023.000000	1023.000000	2046.000000
20.100000	0.010938	6.464104	2.885671	0.405012	0.772359	2.401062	0.000000	-10.000000	-0.916667	35.150002	352.000000	1023.000000	1023.000000	2046.000000
20.120001	0.009736	5.754204	2.034116	0.660791	1.264318	1.794979	0.000000	-10.000000	-0.900000	34.600002	367.666656	1023.000000	1023.000000	2046.000000
20.139999	0.008477	5.009995	1.989590	0.581510	0.723260	1.715636	0.000000	-10.000000	-0.900000	34.583336	379.333344	1023.000000	1023.000000	2046.000000
20.160000	0.006941	4.101991	1.957360	0.476123	0.046509	1.622000	0.000000	-10.000000	-0.866667	34.200001	390.833344	1023.000000	1023.000000	2046.000000
20.180000	0.006420	3.794135	1.253151	0.762113	0.507532	1.271339	0.000000	-10.000000	-0.858333	34.033333	402.500000	1023.000000	1023.000000	2046.000000
20.200001	0.007465	4.411936	1.230138	0.856695	0.797182	1.527921	0.000000	-10.000000	-0.841667	33.566666	413.833344	1023.000000	1023.000000	2046.000000
20.219999	0.008079	4.774616	1.814683	1.008392	0.225663	1.725879	0.000000	-10.000000	-0.858333	33.566666	425.000000	1023.000000	1023.000000	2046.000000
20.240000	0.008458	4.998692	1.725578	1.259506	0.269354	1.744254	0.000000	-10.000000	-0.858333	33.433334	436.166656	1023.000000	1023.000000	2046.000000
20.260000	0.009730	5.750198	1.413477	1.725522	0.961932	1.649268	0.000000	-10.000000	-0.866667	33.666668	447.333344	1023.000000	1023.000000	2046.000000
20.280001	0.011264	6.657277	2.074454	1.943277	0.544216	2.095329	0.000000	-10.000000	-0.891667	33.716667	458.666656	1023.000000	1023.000000	2046.000000
20.299999	0.011673	6.898826	2.173891	2.123003	0.410636	2.191296	0.000000	-10.000000	-0.916667	34.049999	469.833344	1023.000000	1023.000000	2046.000000
20.320000	0.013070	7.724547	1.727948	2.628348	1.251360	2.116890	0.000000	-10.000000	-0.941667	34.283333	481.166656	1023.000000	1023.000000	2046.000000
20.340000	0.014468	8.550688	2.494300	2.732894	0.695758	2.627736	0.000000	-10.000000	-0.916667	34.533333	492.500000	1023.000000	1023.000000	2046.000000
20.360001	0.015082	8.913612	2.490467	2.932827	0.785926	2.704393	0.000000	-10.000000	-0.908333	34.433334	504.000000	1023.000000	1023.000000	2046.000000
20.379999	0.016853	9.960148	2.346872	3.297326	1.539729	2.776222	0.000000	-10.000000	-0.875000	34.250000	515.500000	1023.000000	1023.000000	2046.000000
20.400000	0.018547	10.960992	3.237607	3.338984	1.141556	3.242846	0.000000	-10.000000	-0.875000	34.083336	527.000000	1023.000000	1023.000000	2046.000000
20.420000	0.019410	11.471305	3.443818	3.356807	1.272191	3.398489	0.000000	-10.000000	-0.850000	33.750000	538.500000	1023.000000	1023.000000	2046.000000
20.440001	0.021176	12.514957	3.368875	3.658880	2.129796	3.357407	0.000000	-10.000000	-0.825000	33.200001	549.833313	1023.000000	1023.000000	2046.000000
20.459999	0.022785	13.465706	4.295429	3.573943	1.812285	3.784048	0.000000	-10.000000	-0.783333	32.049999	561.000000	1023.000000	1023.000000	2046.000000
20.480000	0.023061	13.628916	4.589801	3.497229	1.837393	3.704492	0.000000	-10.000000	-0.716667	30.783333	571.833313	1023.000000	1023.000000	2046.000000
20.500000	0.023340	13.793692	4.198445	3.647317	2.653575	3.294355	0.000000	-10.000000	-0.650000	29.216667	582.333313	1023.000000	1023.000000	2046.000000
20.520000	0.023796	14.063256	4.778156	3.457412	2.316573	3.511116	0.000000	-10.000000	-0.608333	28.166666	592.333313	1023.000000	1023.000000	2046.000000
20.540001	0.023478	13.875437	5.078393	3.373652	1.994192	3.429201	0.000000	-10.000000	-0.575000	27.050001	601.833313	1023.000000	1023.000000	2046.000000
20.559999	0.023726	14.022327	4.555078	3.675691	2.705223	3.086337	0.000000	-10.000000	-0.558333	26.366667	611.000000	1023.000000	1023.000000	2046.000000
20.580000	0.025017	14.785071	4.930416	3.698438	2.680592	3.475626	0.000000	-10.000000	-0.525000	25.616667	620.000000	1023.000000	1023.000000	2046.000000
20.600000	0.025465	15.050032	5.537048	3.698908	2.137378	3.676699	0.000000	-10.000000	-0.508333	25.116667	628.666687	1023.000000	1023.000000	2046.000000
20.620001	0.026134	15.445139	5.258677	4.011377	2.628510	3.546575	0.000000	-10.000000	-0.500000	24.716667	637.166687	1023.000000	1023.000000	2046.000000
20.639999	0.027989	16.541311	5.272734	4.238881	3.246137	3.783559	0.000000	-10.000000	-0.500000	24.400000	645.500000	1023.000000	1023.000000	2046.000000
20.660000	0.029618	17.504168	6.169252	4.296980	2.794394	4.243542	0.000000	-10.000000	-0.500000	24.383333	653.833313	1023.000000	1023.000000	2046.000000
20.680000	0.030571	18.067482	6.437910	4.446517	2.839000	4.344055	0.000000	-10.000000	-0.491667	23.966667	662.000000	1023.000000	1023.000000	2046.000000
20.700001	0.031621	18.687826	6.178057	4.857272	3.491147	4.161351	0.000000	-10.000000	-0.491667	23.650000	670.000000	1023.000000	1023.000000	2046.000000
20.719999	0.033342	19.705410	6.420042	4.996964	3.763258	4.525147	0.000000	-10.000000	-0.491667	22.900000	678.000000	1023.000000	1023.000000	2046.000000
20.740000	0.034487	20.381979	7.115884	5.106839	3.312066	4.847190	0.000000	-10.000000	-0.483333	22.450001	685.666687	1023.000000	1023.000000	2046.000000
20.760000	0.035305	20.865065	7.208673	5.248895	3.422490	4.985007	0.000000	-10.000000	-0.458333	22.083334	693.166687	1023.000000	1023.000000	2046.000000
20.780001	0.036621	21.643169	6.874912	5.663321	4.212573	4.892363	0.000000	-10.000000	-0.425000	21.666666	700.500000	1023.000000	1023.000000	2046.000000
20.799999	0.037904	22.401035	7.664756	5.662053	3.731247	5.342979	0.000000	-10.000000	-0.391667	20.983334	707.833313	1023.000000	1023.000000	2046.000000
20.820000	0.038340	22.658794	7.709358	5.836716	3.804513	5.308209	0.000000	-10.000000	-0.358333	19.966667	715.000000	1023.000000	1023.000000	2046.000000
20.840000	0.039360	23.261473	7.362996	6.181570	4.557357	5.159549	0.000000	-10.000000	-0.333333	19.100000	721.833313	1023.000000	1023.000000	2046.000000
20.860001	0.040361	23.853075	7.971247	6.171314	4.194658	5.515856	0.000000	-10.000000	-0.316667	18.266666	728.333313	1023.000000	1023.000000	2046.000000
20.879999	0.039803	23.523399	8.097577	6.096329	3.887917	5.441577	0.000000	-10.000000	-0.316667	17.466667	734.500000	1023.000000	1023.000000	2046.000000
20.900000	0.039717	23.473022	7.452475	6.315768	4.588610	5.116170	0.000000	-10.000000	-0.300000	16.716667	740.500000	1023.000000	1023.000000	2046.000000
20.920000	0.040243	23.783508	7.902021	6.252815	4.173585	5.455087	0.000000	-10.000000	-0.275000	15.666666	746.333313	1023.000000	1023.000000	2046.000000
20.940001	0.040490	23.929310	8.228022	6.231740	3.845612	5.623937	0.000000	-10.000000	-0.233333	14.633333	751.833313	1023.000000	1023.000000	2046.000000
20.959999	0.041280	24.396614	7.775085	6.638672	4.626213	5.356644	0.000000	-10.000000	-0.200000	13.100000	756.833313	1023.000000	1023.000000	2046.000000
20.980000	0.042311	25.005699	8.166553	6.566446	4.513269	5.759432	0.000000	-10.000000	-0.166667	11.900001	761.500000	1023.000000	1023.000000	2046.000000
21.000000	0.042203	24.942083	8.520265	6.387713	4.127437	5.906670	0.000000	-10.000000	-0.133333	10.100000	765.666687	1023.000000	1023.000000	2046.000000
21.020000	0.041375	24.452429	7.995809	6.633839	4.463585	5.359196	0.000000	-10.000000	-0.116667	8.316668	769.333313	1023.000000	1023.000000	2046.000000
21.040001	0.041908	24.767391	7.919759	6.652565	4.689829	5.505238	0.000000	-10.000000	-0.108333	6.100000	772.500000	1023.000000	1023.000000	2046.000000
21.059999	0.041964	24.800728	8.504960	6.616308	4.030203	5.649258	0.000000	-10.000000	-0.108333	3.100000	774.833313	1023.000000	1023.000000	2046.000000
21.080000	0.041050	24.260515	8.293723	6.625325	4.015778	5.325690	0.000000	-10.000000	-0.091667	0.350000	776.333313	1023.000000	1023.000000	2046.000000
21.100000	0.039630	23.421236	7.518108	6.744225	4.471698	4.687205	0.000000	-10.000000	-0.091667	-1.883333	776.833313	1023.000000	1023.000000	2046.000000
21.120001	0.037635	22.242157	7.442640	6.405288	3.777626	4.616602	0.000000	-10.000000	-0.091667	-2.983333	777.000000	1023.000000	1023.000000	2046.000000
21.139999	0.035023	20.698322	7.189223	6.089156	3.080045	4.339899	0.000000	-10.000000	-0.083333	-4.250000	777.000000	1023.000000	1023.000000	2046.000000
21.160000	0.033315	19.688967	6.247276	6.181374	3.512355	3.747961	0.000000	-10.000000	-0.066667	-5.683333	777.000000	1023.000000	1023.000000	2046.000000
21.180000	0.033010	19.509075	6.275116	5.980276	3.260349	3.993332	0.000000	-10.000000	-0.058333	-6.716667	777.000000	1023.000000	1023.000000	2046.000000
21.200001	0.032048	18.940147	6.545728	5.831045	2.606807	3.956568	0.000000	-10.000000	-0.058333	-6.966667	777.000000	1023.000000	1023.000000	2046.000000
21.219999	0.031521	18.628883	5.746598	6.158586	3.236055	3.487644	0.000000	-10.000000	-0.058333	-6.766667	777.000000	1023.000000	1023.000000	2046.000000
21.240000	0.032050	18.941536	5.930136	6.122068	3.098304	3.791028	0.000000	-10.000000	-0.050000	-6.550000	777.000000	1023.000000	1023.000000	2046.000000
21.260000	0.031897	18.850945	6.331784	6.100494	2.544221	3.874446	0.000000	-10.000000	-0.050000	-6.683333	777.000000	1023.000000	1023.000000	2046.000000
21.280001	0.031537	18.638504	5.874919	6.320432	2.815476	3.627676	0.000000	-10.000000	-0.050000	-6.933333	777.000000	1023.000000	1023.000000	2046.000000
21.299999	0.032109	18.976475	5.600811	6.419856	3.219515	3.736293	0.000000	-10.000000	-0.066667	-7.066667	770.166687	1023.000000	1023.000000	2046.000000
21.320000	0.032273	19.073374	6.135770	6.351499	2.569932	4.016174	0.000000	-10.000000	-0.075000	-6.933333	762.333313	1023.000000	1023.000000	2046.000000
21.340000	0.031937	18.874821	5.979204	6.397586	2.534935	3.963095	0.000000	-10.000000	-0.091667	-6.466667	753.833313	1023.000000	1023.000000	2046.000000
21.360001	0.032564	19.245497	5.526977	6.592677	3.205040	3.920801	0.000000	-10.000000	-0.091667	-5.916667	751.500000	1023.000000	1023.000000	2046.000000
21.379999	0.033392	19.734686	6.094867	6.511950	2.831380	4.296489	0.000000	-10.000000	-0.100000	-5.300000	749.500000	1023.000000	1023.000000	2046.000000
21.400000	0.033518	19.809311	6.360958	6.292542	2.658762	4.497050	0.000000	-10.000000	-0.100000	-5.050000	747.833313	1023.000000	1023.000000	2046.000000
21.420000	0.034012	20.101051	6.022851	6.553926	3.343770	4.180504	0.000000	-10.000000	-0.100000	-5.166667	746.166687	1023.000000	1023.000000	2046.000000
21.440001	0.035040	20.708735	6.381697	6.336292	3.422001	4.568744	0.000000	-10.000000	-0.083333	-5.783333	744.500000	1023.000000	1023.000000	2046.000000
21.459999	0.034803	20.568600	6.942843	5.986415	2.959512	4.679830	0.000000	-10.000000	-0.075000	-6.750000	742.500000	1023.000000	1023.000000	2046.000000
21.480000	0.033798	19.974453	6.640764	5.843747	3.224179	4.265763	0.000000	-10.000000	-0.058333	-7.666667	740.166687	1023.000000	1023.000000	2046.000000
21.500000	0.033064	19.540686	6.167670	5.714906	3.750746	3.907362	0.000000	-10.000000	-0.058333	-8.466667	737.666687	1023.000000	1023.000000	2046.000000
21.520000	0.032655	19.299175	6.513158	5.425082	3.314834	4.046102	0.000000	-10.000000	-0.050000	-8.850000	734.833313	1023.000000	1023.000000	2046.000000
21.540001	0.031830	18.811699	6.712585	5.155629	2.899480	4.044006	0.000000	-10.000000	-0.050000	-9.100000	732.000000	1023.000000	1023.000000	2046.000000
21.559999	0.031233	18.458525	6.229502	5.310203	3.280361	3.638459	0.000000	-10.000000	-0.050000	-9.166667	729.000000	1023.000000	1023.000000	2046.000000
21.580000	0.031760	18.770330	6.136827	5.275296	3.574406	3.783802	0.000000	-10.000000	-0.058333	-8.983334	725.833313	1023.000000	1023.000000	2046.000000
21.600000	0.032120	18.982697	6.804826	5.151040	2.953668	4.073163	0.000000	-10.000000	-0.066667	-8.250000	722.833313	1023.000000	1023.000000	2046.000000
21.620001	0.032377	19.134918	6.716832	5.237430	3.127219	4.053438	0.000000	-10.000000	-0.083333	-7.216667	720.000000	1023.000000	1023.000000	2046.000000
21.639999	0.033451	19.769384	6.425499	5.459884	3.849370	4.034631	0.000000	-10.000000	-0.091667	-6.016667	717.666687	1023.000000	1023.000000	2046.000000
21.660000	0.034639	20.471666	7.101925	5.431818	3.509303	4.428619	0.000000	-10.000000	-0.091667	-5.216667	715.500000	1023.000000	1023.000000	2046.000000
21.680000	0.034735	20.528172	7.348290	5.363562	3.311742	4.504577	0.000000	-10.000000	-0.091667	-4.750000	713.833313	1023.000000	1023.000000	2046.000000
21.700001	0.035414	20.929735	6.912039	5.657116	4.051143	4.309437	0.000000	-10.000000	-0.083333	-4.583333	712.166687	1023.000000	1023.000000	2046.000000
21.719999	0.036335	21.473986	7.470584	5.555609	3.707176	4.740617	0.000000	-10.000000	-0.091667	-4.466667	710.833313	1023.000000	1023.000000	2046.000000
21.740000	0.036475	21.556713	7.724235	5.562500	3.481302	4.788677	0.000000	-10.000000	-0.083333	-4.316667	709.166687	1023.000000	1023.000000	2046.000000
21.760000	0.037203	21.987082	7.263174	5.875257	4.256191	4.592460	0.000000	-10.000000	-0.083333	-4.316667	707.833313	1023.000000	1023.000000	2046.000000
21.780001	0.038011	22.464684	7.787232	5.764419	3.920508	4.992525	0.000000	-10.000000	-0.083333	-4.350000	706.166687	1023.000000	1023.000000	2046.000000
21.799999	0.037195	21.982328	7.896594	5.644958	3.549968	4.890808	0.000000	-10.000000	-0.091667	-4.416667	704.833313	1023.000000	1023.000000	2046.000000
21.820000	0.036784	21.739233	7.213356	5.826739	4.198454	4.500683	0.000000	-10.000000	-0.100000	-4.450000	703.166687	1023.000000	1023.000000	2046.000000
21.840000	0.037004	21.869265	7.556710	5.681687	3.837511	4.793357	0.000000	-10.000000	-0.091667	-4.766667	701.833313	1023.000000	1023.000000	2046.000000
21.860001	0.036633	21.650139	7.779278	5.478728	3.493366	4.898767	0.000000	-10.000000	-0.083333	-5.350000	700.166687	1023.000000	1023.000000	2046.000000
21.879999	0.036743	21.714918	7.297774	5.750528	4.138104	4.528512	0.000000	-10.000000	-0.066667	-6.166667	698.500000	1023.000000	1023.000000	2046.000000
21.900000	0.037398	22.102064	7.655128	5.291253	3.954380	5.201303	0.000000	-10.000000	-0.066667	-6.916667	696.333313	1023.000000	1023.000000	2046.000000
21.920000	0.036738	21.712400	7.937175	5.297097	3.561045	4.917083	0.000000	-10.000000	-0.058333	-7.583333	694.000000	1023.000000	1023.000000	2046.000000
21.940001	0.036064	21.314096	7.284210	5.562938	4.071099	4.395849	0.000000	-10.000000	-0.066667	-8.200000	691.333313	1023.000000	1023.000000	2046.000000
21.959999	0.036229	21.411549	7.358119	5.419424	3.910178	4.723827	0.000000	-10.000000	-0.058333	-8.883333	688.666687	1023.000000	1023.000000	2046.000000
21.980000	0.035615	21.048437	7.652517	5.273362	3.394274	4.728285	0.000000	-10.000000	-0.058333	-9.533334	685.666687	1023.000000	1023.000000	2046.000000
22.000000	0.033767	19.956593	6.987624	5.409545	3.618034	3.941389	0.000000	-10.000000	-0.033333	-10.166667	682.500000	1023.000000	1023.000000	2046.000000
22.020000	0.031779	18.781647	6.403178	5.141193	3.558892	3.678384	0.000000	-10.000000	-0.016667	-10.883333	679.166687	1023.000000	1023.000000	2046.000000
22.040001	0.028889	17.073130	6.333515	4.729807	2.586290	3.423518	0.000000	-10.000000	0.000000	-11.716667	675.666687	1023.000000	1023.000000	2046.000000
22.059999	0.026335	15.564225	5.498466	4.692145	2.534509	2.839106	0.000000	-10.000000	0.000000	-12.350000	673.333313	1023.000000	1023.000000	2046.000000
22.080000	0.025420	15.023341	4.926054	4.605625	2.760707	2.730955	0.000000	-10.000000	0.008333	-13.100000	669.000000	1023.000000	1023.000000	2046.000000
22.100000	0.024667	14.578367	5.272717	4.388929	2.076096	2.840626	0.000000	-10.000000	0.008333	-13.516667	664.500000	1023.000000	1023.000000	2046.000000
22.120001	0.023777	14.052343	5.048798	4.399995	1.958178	2.645372	0.000000	-10.000000	0.008333	-14.016667	658.500000	1023.000000	1023.000000	2046.000000
22.139999	0.023502	13.889413	4.447693	4.611755	2.503587	2.326378	0.000000	-10.000000	0.000000	-14.166667	653.833313	1023.000000	1023.000000	2046.000000
22.160000	0.023600	13.947811	4.818079	4.494712	2.011998	2.623022	0.000000	-10.000000	0.016667	-14.433333	649.000000	1023.000000	1023.000000	2046.000000
22.180000	0.023010	13.599099	4.927400	4.386302	1.640652	2.644746	0.000000	-10.000000	0.025000	-14.700000	644.000000	1023.000000	1023.000000	2046.000000
22.200001	0.022853	13.506209	4.262018	4.660501	2.259099	2.324591	0.000000	-10.000000	0.041667	-14.950000	639.000000	1023.000000	1023.000000	2046.000000
22.219999	0.023024	13.607462	4.584646	4.503861	1.845430	2.673525	0.000000	-10.000000	0.033333	-15.266666	634.000000	1023.000000	1023.000000	2046.000000
22.240000	0.022514	13.305731	4.694991	4.382452	1.498650	2.729638	0.000000	-10.000000	0.041667	-15.566667	629.000000	1023.000000	1023.000000	2046.000000
22.260000	0.022356	13.212117	4.090251	4.677863	2.104190	2.339813	0.000000	-10.000000	0.041667	-15.950001	623.833313	1023.000000	1023.000000	2046.000000
22.280001	0.023055	13.625311	4.467527	4.486371	1.893092	2.778322	0.000000	-10.000000	0.066667	-16.333334	618.666687	1023.000000	1023.000000	2046.000000
22.299999	0.022836	13.496218	4.827157	4.182723	1.542624	2.943713	0.000000	-10.000000	0.091667	-17.000000	613.166687	1023.000000	1023.000000	2046.000000
22.320000	0.022817	13.484593	4.408864	4.302705	2.171057	2.601967	0.000000	-10.000000	0.116667	-17.533335	607.500000	1023.000000	1023.000000	2046.000000
22.340000	0.023562	13.925228	4.556760	4.085757	2.372849	2.909863	0.000000	-10.000000	0.133333	-18.116667	601.500000	1023.000000	1023.000000	2046.000000
22.360001	0.023472	13.872075	5.087687	3.706613	2.010862	3.066913	0.000000	-10.000000	0.141667	-18.550001	595.500000	1023.000000	1023.000000	2046.000000
22.379999	0.022354	13.211383	5.043943	3.447949	1.990425	2.729066	0.000000	-10.000000	0.158333	-19.200001	589.333313	1023.000000	1023.000000	2046.000000
22.400000	0.021268	12.569464	4.544956	3.257271	2.514763	2.252474	0.000000	-10.000000	0.175000	-19.850000	583.000000	1023.000000	1023.000000	2046.000000
22.420000	0.020593	12.170566	4.759342	2.843024	2.240765	2.327434	0.000000	-10.000000	0.191667	-20.516666	576.333313	1023.000000	1023.000000	2046.000000
22.440001	0.019289	11.399986	5.070480	2.393849	1.674092	2.261565	0.000000	-10.000000	0.191667	-20.900000	569.500000	1023.000000	1023.000000	2046.000000
22.459999	0.018320	10.827267	4.564900	2.492515	2.056188	1.713664	0.000000	-10.000000	0.191667	-21.183334	562.500000	1023.000000	1023.000000	2046.000000
22.480000	0.018387	10.866810	4.446570	2.315558	2.246044	1.858638	0.000000	-10.000000	0.208333	-21.566668	555.333313	1023.000000	1023.000000	2046.000000
22.500000	0.018019	10.649329	5.002084	2.039644	1.630025	1.977576	0.000000	-10.000000	0.233333	-21.966667	548.166687	1023.000000	1023.000000	2046.000000
22.520000	0.017734	10.480747	4.766064	2.126203	1.858670	1.729812	0.000000	-10.000000	0.250000	-22.350000	540.666687	1023.000000	1023.000000	2046.000000
22.540001	0.018006	10.641829	4.513658	2.134556	2.309969	1.683647	0.000000	-10.000000	0.250000	-22.299999	533.333313	1023.000000	1023.000000	2046.000000
22.559999	0.018528	10.949829	4.987090	1.974263	2.011056	1.977420	0.000000	-10.000000	0.250000	-22.350000	525.833313	1023.000000	1023.000000	2046.000000
22.580000	0.018389	10.868086	5.368180	1.750701	1.679986	2.069219	0.000000	-10.000000	0.258333	-22.483334	518.500000	1023.000000	1023.000000	2046.000000
22.600000	0.018277	10.801847	4.929203	2.021130	2.225689	1.625825	0.000000	-10.000000	0.266667	-22.866667	510.833344	1023.000000	1023.000000	2046.000000
22.620001	0.018728	11.068406	4.963996	1.844478	2.328275	1.931657	0.000000	-10.000000	0.275000	-23.200001	503.333344	1023.000000	1023.000000	2046.000000
22.639999	0.018603	10.994180	5.497949	1.608282	1.800388	2.087562	0.000000	-10.000000	0.275000	-23.300001	495.666656	1023.000000	1023.000000	2046.000000
22.660000	0.018195	10.753044	5.331093	1.732003	1.915674	1.774275	0.000000	-10.000000	0.283333	-23.400000	488.000000	1023.000000	1023.000000	2046.000000
22.680000	0.018346	10.842671	4.962602	1.724268	2.412602	1.743199	0.000000	-10.000000	0.291667	-23.550001	480.000000	1023.000000	1023.000000	2046.000000
22.700001	0.018294	10.811572	5.487148	1.510256	1.861388	1.952780	0.000000	-10.000000	0.291667	-23.866667	472.000000	1023.000000	1023.000000	2046.000000
22.719999	0.017696	10.458364	5.512345	1.417739	1.702624	1.825655	0.000000	-10.000000	0.300000	-24.166666	464.000000	1023.000000	1023.000000	2046.000000
22.740000	0.017574	10.386368	4.982958	1.509011	2.317067	1.577331	0.000000	-10.000000	0.300000	-24.366667	456.000000	1023.000000	1023.000000	2046.000000
22.760000	0.017901	10.579644	5.267267	1.333852	2.090757	1.887767	0.000000	-10.000000	0.308333	-24.450001	448.000000	1023.000000	1023.000000	2046.000000
22.780001	0.017631	10.420012	5.665408	1.129713	1.639062	1.985829	0.000000	-10.000000	0.300000	-24.583334	440.000000	1023.000000	1023.000000	2046.000000
22.799999	0.017037	10.068737	4.969160	1.394449	2.219817	1.485311	0.000000	-10.000000	0.300000	-24.683332	431.666656	1023.000000	1023.000000	2046.000000
22.820000	0.016444	9.718438	4.965512	1.156740	1.919198	1.676988	0.000000	-10.000000	0.308333	-24.850000	423.333344	1023.000000	1023.000000	2046.000000
22.840000	0.014870	8.788103	5.032559	0.810687	1.325822	1.619035	0.000000	-10.000000	0.308333	-24.833334	415.000000	1023.000000	1023.000000	2046.000000
22.860001	0.013314	7.868292	4.187324	0.930880	1.728685	1.021404	0.000000	-10.000000	0.308333	-25.066668	406.666656	1023.000000	1023.000000	2046.000000
22.879999	0.012993	7.678998	4.143068	0.662069	1.614546	1.259315	0.000000	-10.000000	0.333333	-25.133333	398.333344	1023.000000	1023.000000	2046.000000
22.900000	0.012070	7.133280	4.528497	-0.054863	0.940829	1.718816	0.000000	-10.000000	0.333333	-25.266666	389.833344	1023.000000	1023.000000	2046.000000
22.920000	0.011739	6.938035	4.070019	0.257162	1.434667	1.176187	0.000000	-10.000000	0.350000	-25.333334	381.500000	1023.000000	1023.000000	2046.000000
22.940001	0.011613	6.863361	3.934712	0.256844	1.601265	1.070539	0.000000	-10.000000	0.333333	-25.366667	373.000000	1023.000000	1023.000000	2046.000000
22.959999	0.011283	6.668443	4.334341	0.080750	1.030502	1.222850	0.000000	-10.000000	0.350000	-25.516666	361.666656	1023.000000	1023.000000	2046.000000
22.980000	0.010390	6.140261	4.091019	0.116115	0.916354	1.016774	0.000000	-10.000000	0.350000	-25.516666	347.500000	1023.000000	1023.000000	2046.000000
23.000000	0.008936	5.281206	3.315946	0.193280	1.220048	0.551932	0.000000	-10.000000	0.350000	-25.666666	336.166656	1023.000000	1023.000000	2046.000000
23.020000	0.007231	4.273686	3.080696	-0.063166	0.813752	0.442404	0.000000	-10.000000	0.350000	-25.650000	330.500000	1023.000000	1023.000000	2046.000000
23.040001	0.004351	2.571400	2.953994	-0.465368	-0.036779	0.119553	0.000000	-10.000000	0.333333	-25.383333	327.666656	1023.000000	1023.000000	2046.000000
23.059999	0.001543	0.912115	2.075078	-0.423762	-0.134844	-0.604357	0.000000	-10.000000	0.316667	-25.116667	324.833344	1023.000000	1023.000000	2046.000000
23.080000	-0.000021	-0.012329	1.276469	-0.545525	0.064481	-0.807753	0.000000	-10.000000	0.283333	-24.716667	316.333344	1023.000000	1023.000000	2046.000000
23.100000	-0.001124	-0.664031	1.403580	-0.827695	-0.549295	-0.690621	0.000000	-10.000000	0.275000	-24.300001	308.000000	1023.000000	1023.000000	2046.000000
23.120001	-0.002187	-1.292727	1.404160	-1.036287	-0.920529	-0.740072	0.000000	-10.000000	0.275000	-23.783335	297.000000	1023.000000	1023.000000	2046.000000
23.139999	-0.003066	-1.811771	0.785922	-0.789841	-0.589082	-1.218770	0.000000	-10.000000	0.283333	-23.566668	289.333344	1023.000000	1023.000000	2046.000000
23.160000	-0.003237	-1.912939	0.565512	-0.826875	-0.533355	-1.118221	0.000000	-10.000000	0.283333	-23.333334	281.666656	1023.000000	1023.000000	2046.000000
23.180000	-0.003539	-2.091511	0.921272	-1.010920	-1.108550	-0.893313	0.000000	-10.000000	0.266667	-23.300001	274.000000	1023.000000	1023.000000	2046.000000
23.200001	-0.004200	-2.482376	0.651823	-0.895523	-1.115889	-1.122787	0.000000	-10.000000	0.258333	-22.850000	266.000000	1023.000000	1023.000000	2046.000000
23.219999	-0.004313	-2.548691	0.129465	-0.778910	-0.718668	-1.180577	0.000000	-10.000000	0.250000	-22.750000	258.333344	1023.000000	1023.000000	2046.000000
23.240000	-0.004256	-2.515178	0.393222	-0.937370	-1.124949	-0.846082	0.000000	-10.000000	0.241667	-22.283335	250.666672	1023.000000	1023.000000	2046.000000
23.260000	-0.004793	-2.832689	0.523525	-1.045967	-1.505536	-0.804710	0.000000	-10.000000	0.225000	-21.916668	243.333328	1023.000000	1023.000000	2046.000000
23.280001	-0.004906	-2.899208	-0.035122	-0.804550	-0.937939	-1.121597	0.000000	-10.000000	0.225000	-21.633333	236.000000	1023.000000	1023.000000	2046.000000
23.299999	-0.004247	-2.510170	0.128261	-1.042465	-0.930831	-0.665134	0.000000	-10.000000	0.216667	-21.233334	228.833328	1023.000000	1023.000000	2046.000000
23.320000	-0.004243	-2.507822	0.657175	-1.467362	-1.363658	-0.333978	0.000000	-10.000000	0.200000	-20.900000	221.666672	1023.000000	1023.000000	2046.000000
23.340000	-0.004498	-2.658598	0.368971	-1.368605	-0.880414	-0.778550	0.000000	-10.000000	0.166667	-20.300001	214.666672	1023.000000	1023.000000	2046.000000
23.360001	-0.004213	-2.490169	0.371297	-1.656348	-0.594122	-0.610996	0.000000	-10.000000	0.150000	-20.000000	208.000000	1023.000000	1023.000000	2046.000000
23.379999	-0.004779	-2.824672	0.880400	-2.143721	-1.023257	-0.538094	0.000000	-10.000000	0.150000	-19.533335	201.333328	1023.000000	1023.000000	2046.000000
23.400000	-0.006049	-3.574989	0.885517	-2.513145	-1.099188	-0.848172	0.000000	-10.000000	0.150000	-19.150002	194.833328	1023.000000	1023.000000	2046.000000
23.420000	-0.007136	-4.217483	0.390873	-2.654515	-0.611915	-1.341926	0.000000	-10.000000	0.150000	-18.933334	188.333328	1023.000000	1023.000000	2046.000000
23.440001	-0.007632	-4.510687	0.433709	-2.933768	-0.716151	-1.294476	0.000000	-10.000000	0.150000	-18.850000	182.000000	1023.000000	1023.000000	2046.000000
23.459999	-0.008297	-4.903620	0.749491	-3.276508	-1.179678	-1.196926	0.000000	-10.000000	0.141667	-18.666668	175.666672	1023.000000	1023.000000	2046.000000
23.480000	-0.008911	-5.266652	0.718422	-3.365531	-1.230088	-1.389455	0.000000	-10.000000	0.125000	-18.233334	169.500000	1023.000000	1023.000000	2046.000000
23.500000	-0.009177	-5.423751	0.241567	-3.252852	-0.732131	-1.680335	0.000000	-10.000000	0.108333	-17.799999	163.500000	1023.000000	1023.000000	2046.000000
23.520000	-0.008853	-5.232117	0.492770	-3.382373	-0.944204	-1.398309	0.000000	-10.000000	0.100000	-17.183332	157.500000	1023.000000	1023.000000	2046.000000
23.540001	-0.008698	-5.140645	0.901496	-3.619444	-1.291510	-1.131186	0.000000	-10.000000	0.083333	-16.650000	151.666672	1023.000000	1023.000000	2046.000000
23.559999	-0.008623	-5.096398	0.725877	-3.374666	-1.036358	-1.411252	0.000000	-10.000000	0.050000	-16.083332	146.000000	1023.000000	1023.000000	2046.000000
23.580000	-0.008280	-4.893365	0.549851	-3.296389	-0.705082	-1.441745	0.000000	-10.000000	0.016667	-15.633333	140.666672	1023.000000	1023.000000	2046.000000
23.600000	-0.007585	-4.483001	0.848037	-3.386037	-0.848050	-1.096951	0.000000	-10.000000	0.000000	-15.266666	137.166672	1023.000000	1023.000000	2046.000000
23.620001	-0.007533	-4.451749	1.216377	-3.618773	-1.191870	-0.857484	0.000000	-10.000000	0.008333	-14.766666	132.166672	1023.000000	1023.000000	2046.000000
23.639999	-0.007551	-4.462577	0.890226	-3.319649	-0.810140	-1.223014	0.000000	-10.000000	0.008333	-14.300000	127.333336	1023.000000	1023.000000	2046.000000
23.660000	-0.006873	-4.062088	0.796816	-3.331201	-0.554984	-0.972719	0.000000	-10.000000	0.008333	-13.633333	120.833336	1023.000000	1023.000000	2046.000000
23.680000	-0.006580	-3.888523	1.329047	-3.517899	-1.013336	-0.686335	0.000000	-10.000000	0.000000	-13.100000	116.333336	1023.000000	1023.000000	2046.000000
23.700001	-0.006713	-3.967594	1.333974	-3.481634	-1.046160	-0.773774	0.000000	-10.000000	0.000000	-12.500000	112.000000	1023.000000	1023.000000	2046.000000
23.719999	-0.006398	-3.781125	0.894587	-3.293611	-0.462818	-0.919283	0.000000	-10.000000	0.000000	-12.100000	109.333336	1023.000000	1023.000000	2046.000000
23.740000	-0.006032	-3.564648	1.239112	-3.417058	-0.776921	-0.609781	0.000000	-10.000000	0.000000	-11.700001	105.333336	1023.000000	1023.000000	2046.000000
23.760000	-0.006081	-3.593734	1.458744	-3.620803	-1.022560	-0.409115	0.000000	-10.000000	0.000000	-11.383334	101.333336	1023.000000	1023.000000	2046.000000
23.780001	-0.006212	-3.671379	1.189178	-3.403677	-0.756269	-0.700611	0.000000	-10.000000	0.000000	-11.033334	96.000000	1023.000000	1023.000000	2046.000000
23.799999	-0.005887	-3.478983	0.971100	-3.366606	-0.489110	-0.594367	0.000000	-10.000000	0.000000	-10.833334	93.333336	1023.000000	1023.000000	2046.000000
23.820000	-0.005715	-3.377321	1.378296	-3.540047	-0.883601	-0.331967	0.000000	-10.000000	0.000000	-10.716667	90.833336	1023.000000	1023.000000	2046.000000
23.840000	-0.005842	-3.452691	1.394435	-3.541630	-0.920437	-0.385058	0.000000	-10.000000	0.000000	-10.550000	87.333336	1023.000000	1023.000000	2046.000000
23.860001	-0.005892	-3.481995	1.065070	-3.343366	-0.558000	-0.645699	0.000000	-10.000000	0.000000	-10.300000	82.666664	1023.000000	1023.000000	2046.000000
23.879999	-0.005601	-3.309979	1.072141	-3.378550	-0.570126	-0.433445	0.000000	-10.000000	0.000000	-10.083334	78.166664	1023.000000	1023.000000	2046.000000
23.900000	-0.005869	-3.468872	1.359722	-3.601218	-0.995862	-0.231513	0.000000	-10.000000	0.000000	-9.950001	76.000000	1023.000000	1023.000000	2046.000000
23.920000	-0.007146	-4.223352	1.050851	-3.596601	-1.119485	-0.558118	0.000000	-10.000000	0.000000	-9.700001	73.833336	1023.000000	1023.000000	2046.000000
23.940001	-0.008370	-4.946922	0.402020	-3.525052	-0.873640	-0.950250	0.000000	-10.000000	-0.016667	-9.483334	71.666664	1023.000000	1023.000000	2046.000000
23.959999	-0.009138	-5.400758	0.088740	-3.639632	-0.971181	-0.878685	0.000000	-10.000000	-0.016667	-9.166667	67.500000	1023.000000	1023.000000	2046.000000
23.980000	-0.010071	-5.951902	0.287174	-3.945063	-1.575938	-0.718075	0.000000	-10.000000	-0.033333	-8.950000	63.500000	1023.000000	1023.000000	2046.000000
24.000000	-0.010686	-6.315174	0.197289	-4.023520	-1.692734	-0.796208	0.000000	-10.000000	-0.016667	-8.700000	59.500000	1023.000000	1023.000000	2046.000000
24.020000	-0.010966	-6.480629	-0.172239	-4.220826	-1.353717	-0.733847	0.000000	-10.000000	-0.016667	-8.433333	56.500000	1023.000000	1023.000000	2046.000000
24.040001	-0.010434	-6.166254	-0.295966	-3.979126	-1.043024	-0.848137	0.000000	-10.000000	0.000000	-8.183333	53.500000	1023.000000	1023.000000	2046.000000
24.059999	-0.010126	-5.984211	0.180930	-4.082801	-1.466225	-0.616115	0.000000	-10.000000	0.000000	-7.983334	51.500000	1023.000000	1023.000000	2046.000000
24.080000	-0.010106	-5.972801	0.278410	-4.046625	-1.630540	-0.574047	0.000000	-10.000000	0.000000	-7.950000	48.833332	1023.000000	1023.000000	2046.000000
24.100000	-0.010530	-6.223504	-0.226602	-3.744478	-1.316655	-0.935769	0.000000	-10.000000	0.000000	-8.083334	46.333332	1023.000000	1023.000000	2046.000000
24.120001	-0.011302	-6.679234	-0.601562	-3.756579	-1.327490	-0.993603	0.000000	-10.000000	-0.016667	-8.200000	42.833332	1023.000000	1023.000000	2046.000000
24.139999	-0.013306	-7.863606	-0.572935	-4.071793	-2.023793	-1.195086	0.000000	-10.000000	-0.025000	-7.933333	40.166668	1023.000000	1023.000000	2046.000000
24.160000	-0.015841	-9.362307	-1.164327	-4.054589	-2.295210	-1.848181	0.000000	-10.000000	-0.050000	-7.183333	37.333332	1023.000000	1023.000000	2046.000000
24.180000	-0.017775	-10.505238	-1.986545	-4.022140	-2.189172	-2.307380	0.000000	-10.000000	-0.066667	-6.250000	34.833332	1023.000000	1023.000000	2046.000000
24.200001	-0.018747	-11.079725	-2.301938	-4.161326	-2.351449	-2.265013	0.000000	-10.000000	-0.091667	-5.650000	33.166668	1023.000000	1023.000000	2046.000000
24.219999	-0.019359	-11.441085	-2.183716	-4.416852	-2.767379	-2.073138	0.000000	-10.000000	-0.091667	-5.316667	32.000000	1023.000000	1023.000000	2046.000000
24.240000	-0.020025	-11.834743	-2.248113	-4.407382	-2.977970	-2.201277	0.000000	-10.000000	-0.083333	-5.216667	30.333334	1023.000000	1023.000000	2046.000000
24.260000	-0.020333	-12.016615	-2.700402	-4.076407	-2.644783	-2.595022	0.000000	-10.000000	-0.075000	-5.116667	28.666666	1023.000000	1023.000000	2046.000000
24.280001	-0.020040	-11.843822	-2.837724	-4.012971	-2.610346	-2.382780	0.000000	-10.000000	-0.083333	-4.933333	26.500000	1023.000000	1023.000000	2046.000000
24.299999	-0.020041	-11.844107	-2.533078	-4.099077	-3.030212	-2.181740	0.000000	-10.000000	-0.091667	-4.716667	25.500000	1023.000000	1023.000000	2046.000000
24.320000	-0.020167	-11.918625	-2.539921	-4.100326	-3.162927	-2.115451	0.000000	-10.000000	-0.100000	-4.366667	23.500000	1023.000000	1023.000000	2046.000000
24.340000	-0.020069	-11.860641	-3.014599	-3.806461	-2.707014	-2.332567	0.000000	-10.000000	-0.100000	-4.233333	22.500000	1023.000000	1023.000000	2046.000000
24.360001	-0.019651	-11.613568	-3.012756	-3.780430	-2.774706	-2.045677	0.000000	-10.000000	-0.100000	-4.116667	21.000000	1023.000000	1023.000000	2046.000000
24.379999	-0.019284	-11.396759	-2.635234	-3.921489	-3.136049	-1.703987	0.000000	-10.000000	-0.100000	-4.050000	19.666666	1023.000000	1023.000000	2046.000000
24.400000	-0.019123	-11.301691	-2.667237	-3.789452	-3.038888	-1.806115	0.000000	-10.000000	-0.100000	-3.983333	18.333334	1023.000000	1023.000000	2046.000000
24.420000	-0.018579	-10.979972	-2.902689	-3.691142	-2.538043	-1.848098	0.000000	-10.000000	-0.100000	-3.900000	17.000000	1023.000000	1023.000000	2046.000000
24.440001	-0.017864	-10.557843	-2.477664	-3.942812	-2.661679	-1.475687	0.000000	-10.000000	-0.100000	-3.916667	15.666667	1023.000000	1023.000000	2046.000000
24.459999	-0.017444	-10.309210	-1.919548	-4.346303	-2.850655	-1.192703	0.000000	-10.000000	-0.100000	-3.933333	14.333333	1023.000000	1023.000000	2046.000000
24.480000	-0.017487	-10.334810	-1.870586	-4.321404	-2.562433	-1.580388	0.000000	-10.000000	-0.091667	-3.616667	12.500000	1023.000000	1023.000000	2046.000000
24.500000	-0.017643	-10.427301	-2.046230	-4.493160	-2.115404	-1.772506	0.000000	-10.000000	-0.083333	-3.283333	11.500000	1023.000000	1023.000000	2046.000000
24.520000	-0.017988	-10.631072	-1.759716	-4.831997	-2.268385	-1.770975	0.000000	-10.000000	-0.083333	-2.983333	10.166667	1023.000000	1023.000000	2046.000000
24.540001	-0.018671	-11.034312	-1.387790	-5.262855	-2.621017	-1.762651	0.000000	-10.000000	-0.091667	-3.100000	9.500000	1023.000000	1023.000000	2046.000000
24.559999	-0.019320	-11.418112	-1.628536	-5.133256	-2.376015	-2.280305	0.000000	-10.000000	-0.091667	-3.283333	8.166667	1023.000000	1023.000000	2046.000000
24.580000	-0.019179	-11.334737	-1.871683	-5.106276	-2.050390	-2.306389	0.000000	-10.000000	-0.083333	-3.433333	7.166667	1023.000000	1023.000000	2046.000000
24.600000	-0.019096	-11.285625	-1.596369	-5.275480	-2.300457	-2.113319	0.000000	-10.000000	-0.083333	-3.566667	6.166667	1023.000000	1023.000000	2046.000000
24.620001	-0.019106	-11.291384	-1.211184	-5.515473	-2.623203	-1.941524	0.000000	-10.000000	-0.075000	-3.633333	5.333333	1023.000000	1023.000000	2046.000000
24.639999	-0.018910	-11.175587	-1.341786	-5.274360	-2.354908	-2.204534	0.000000	-10.000000	-0.083333	-3.500000	4.000000	1023.000000	1023.000000	2046.000000
24.660000	-0.018249	-10.785008	-1.548030	-5.102983	-1.961802	-2.172192	0.000000	-10.000000	-0.075000	-3.050000	2.500000	1023.000000	1023.000000	2046.000000
24.680000	-0.017453	-10.314651	-1.185737	-5.138881	-2.139840	-1.850192	0.000000	-10.000000	-0.083333	-2.483333	1.166667	1023.000000	1023.000000	2046.000000
24.700001	-0.016889	-9.981346	-0.736250	-5.330999	-2.351974	-1.562124	0.000000	-10.000000	-0.075000	-2.116667	0.333333	1023.000000	1023.000000	2046.000000
24.719999	-0.016493	-9.747600	-0.998800	-4.936233	-1.873607	-1.938961	0.000000	-10.000000	-0.083333	-1.883333	0.000000	1023.000000	1023.000000	2046.000000
24.740000	-0.015654	-9.251627	-0.962927	-4.892580	-1.734338	-1.661782	0.000000	-10.000000	-0.091667	-1.716667	0.000000	1023.000000	1023.000000	2046.000000
24.760000	-0.015085	-8.914972	-0.497643	-5.096570	-2.019453	-1.301306	0.000000	-10.000000	-0.100000	-1.450000	0.000000	1023.000000	1023.000000	2046.000000
24.780001	-0.014784	-8.737289	-0.329610	-5.024088	-2.047179	-1.336412	0.000000	-10.000000	-0.100000	-0.900000	0.000000	1023.000000	1023.000000	2046.000000
24.799999	-0.014342	-8.476388	-0.626188	-4.772196	-1.558966	-1.519038	0.000000	-10.000000	-0.100000	-0.400000	0.000000	1023.000000	1023.000000	2046.000000
24.820000	-0.013482	-7.968118	-0.447971	-4.765141	-1.563393	-1.191614	0.000000	-10.000000	-0.108333	0.000000	0.000000	1023.000000	1023.000000	2046.000000
24.840000	-0.013087	-7.734692	0.010174	-4.944699	-1.882150	-0.918017	0.000000	-10.000000	-0.108333	0.000000	0.000000	1023.000000	1023.000000	2046.000000
24.860001	-0.012866	-7.603632	-0.061707	-4.750108	-1.695917	-1.095900	0.000000	-10.000000	-0.108333	0.000000	0.000000	1023.000000	1023.000000	2046.000000
24.879999	-0.012452	-7.359330	-0.352378	-4.552495	-1.287209	-1.167249	0.000000	-10.000000	-0.100000	0.000000	0.000000	1023.000000	1023.000000	2046.000000
24.900000	-0.011997	-7.090119	0.028594	-4.714885	-1.608520	-0.795308	0.000000	-10.000000	-0.100000	0.000000	0.000000	1023.000000	1023.000000	2046.000000
24.920000	-0.011861	-7.010130	0.285550	-4.760818	-1.796263	-0.738600	0.000000	-10.000000	-0.100000	0.000000	0.000000	1023.000000	1023.000000	2046.000000
24.940001	-0.011581	-6.844297	-0.109586	-4.477973	-1.260527	-0.996213	0.000000	-10.000000	-0.100000	0.000000	0.000000	1023.000000	1023.000000	2046.000000
24.959999	-0.010953	-6.473069	0.106951	-4.488231	-1.386775	-0.705014	0.000000	-10.000000	-0.100000	-0.266667	0.000000	1023.000000	1023.000000	2046.000000
24.980000	-0.011323	-6.691834	0.397757	-4.696583	-1.784781	-0.608227	0.000000	-10.000000	-0.100000	-0.833333	0.000000	1023.000000	1023.000000	2046.000000
25.000000	-0.012305	-7.272346	-0.158696	-4.463655	-1.507597	-1.142398	0.000000	-10.000000	-0.100000	-1.400000	0.000000	1023.000000	1023.000000	2046.000000
25.020000	-0.012852	-7.595520	-0.475686	-4.489718	-1.533738	-1.096377	0.000000	-10.000000	-0.100000	-1.716667	0.000000	1023.000000	1023.000000	2046.000000
25.040001	-0.013462	-7.955797	-0.311681	-4.812824	-1.959198	-0.872094	0.000000	-10.000000	-0.100000	-1.783333	0.000000	1023.000000	1023.000000	2046.000000
25.059999	-0.014101	-8.333555	-0.495557	-4.728552	-1.976475	-1.132971	0.000000	-10.000000	-0.108333	-1.883333	0.000000	1023.000000	1023.000000	2046.000000
25.080000	-0.014298	-8.449870	-0.883353	-4.990252	-1.702687	-0.873578	0.000000	-10.000000	-0.108333	-1.983333	0.000000	1023.000000	1023.000000	2046.000000
25.100000	-0.013535	-7.999413	-0.721252	-4.905412	-1.642028	-0.730721	0.000000	-10.000000	-0.108333	-2.083333	-0.166667	1023.000000	1023.000000	2046.000000
25.120001	-0.013509	-7.983906	-0.235172	-5.007580	-2.045605	-0.695549	0.000000	-10.000000	-0.100000	-2.133333	-0.500000	1023.000000	1023.000000	2046.000000
25.139999	-0.013457	-7.953069	-0.482362	-4.620684	-1.780256	-1.069767	0.000000	-10.000000	-0.100000	-2.133333	-1.166667	1023.000000	1023.000000	2046.000000
25.160000	-0.013277	-7.846785	-0.854782	-4.422876	-1.547822	-1.021306	0.000000	-10.000000	-0.091667	-2.216667	-1.666667	1023.000000	1023.000000	2046.000000
25.180000	-0.013831	-8.174134	-0.695751	-4.579408	-2.003868	-0.895108	0.000000	-10.000000	-0.091667	-2.633333	-2.666667	1023.000000	1023.000000	2046.000000
25.200001	-0.015630	-9.237074	-0.893594	-4.699363	-2.350601	-1.293515	0.000000	-10.000000	-0.091667	-3.083333	-3.333333	1023.000000	1023.000000	2046.000000
25.219999	-0.017931	-10.597056	-1.808323	-4.530445	-2.160535	-2.097753	0.000000	-10.000000	-0.100000	-3.333333	-4.333333	1023.000000	1023.000000	2046.000000
25.240000	-0.019692	-11.637877	-2.255918	-4.682698	-2.561841	-2.137420	0.000000	-10.000000	-0.108333	-2.850000	-5.000000	1023.000000	1023.000000	2046.000000
25.260000	-0.021127	-12.486351	-2.221110	-5.037313	-3.147607	-2.080321	0.000000	-10.000000	-0.108333	-1.716667	-5.666667	1023.000000	1023.000000	2046.000000
25.280001	-0.022184	-13.110593	-2.821332	-4.807955	-2.864479	-2.616828	0.000000	-10.000000	-0.108333	-0.650000	-6.000000	1023.000000	1023.000000	2046.000000
25.299999	-0.022300	-13.179196	-3.026531	-4.824358	-2.873808	-2.454499	0.000000	-10.000000	-0.100000	0.000000	-6.000000	1023.000000	1023.000000	2046.000000
25.320000	-0.022481	-13.286187	-2.669751	-5.009562	-3.345890	-2.260983	0.000000	-10.000000	-0.100000	0.000000	-6.000000	1023.000000	1023.000000	2046.000000
25.340000	-0.022768	-13.455842	-3.013528	-4.655670	-3.120694	-2.665951	0.000000	-10.000000	-0.100000	0.000000	-6.000000	1023.000000	1023.000000	2046.000000
25.360001	-0.022434	-13.258759	-3.242283	-4.574378	-2.991943	-2.450155	0.000000	-10.000000	-0.100000	0.000000	-6.000000	1023.000000	1023.000000	2046.000000
25.379999	-0.022322	-13.192539	-2.816829	-4.768445	-3.472975	-2.134290	0.000000	-10.000000	-0.100000	0.000000	-6.000000	1023.000000	1023.000000	2046.000000
25.400000	-0.022387	-13.230760	-3.279333	-4.360002	-3.085879	-2.505546	0.000000	-10.000000	-0.100000	0.000000	-6.000000	1023.000000	1023.000000	2046.000000
25.420000	-0.021815	-12.892541	-3.189762	-4.378092	-3.228214	-2.096473	0.000000	-10.000000	-0.108333	0.000000	-6.000000	1023.000000	1023.000000	2046.000000
25.440001	-0.021752	-12.855150	-2.946039	-4.460091	-3.478587	-1.970432	0.000000	-10.000000	-0.108333	0.000000	-6.000000	1023.000000	1023.000000	2046.000000
25.459999	-0.021396	-12.645069	-3.343546	-4.145307	-2.962307	-2.193909	0.000000	-10.000000	-0.108333	0.000000	-6.000000	1023.000000	1023.000000	2046.000000
25.480000	-0.020656	-12.207806	-3.111977	-4.302020	-3.032981	-1.760828	0.000000	-10.000000	-0.100000	0.000000	-6.000000	1023.000000	1023.000000	2046.000000
25.500000	-0.020249	-11.966995	-2.582579	-4.632715	-3.285901	-1.465800	0.000000	-10.000000	-0.100000	0.000000	-6.000000	1023.000000	1023.000000	2046.000000
25.520000	-0.019895	-11.758198	-2.676629	-4.476421	-2.807161	-1.797986	0.000000	-10.000000	-0.100000	0.000000	-6.000000	1023.000000	1023.000000	2046.000000
25.540001	-0.019152	-11.319101	-2.518115	-4.631708	-2.562790	-1.606488	0.000000	-10.000000	-0.100000	0.000000	-6.000000	1023.000000	1023.000000	2046.000000
25.559999	-0.019057	-11.262566	-1.898377	-5.081834	-2.833985	-1.448370	0.000000	-10.000000	-0.100000	0.000000	-6.000000	1023.000000	1023.000000	2046.000000
25.580000	-0.019539	-11.547278	-1.889904	-5.123494	-2.593079	-1.940802	0.000000	-10.000000	-0.100000	0.000000	-6.000000	1023.000000	1023.000000	2046.000000
25.600000	-0.019828	-11.718607	-2.104750	-5.228285	-2.268672	-2.116900	0.000000	-10.000000	-0.100000	0.000000	-6.000000	1023.000000	1023.000000	2046.000000
25.620001	-0.020026	-11.835340	-1.610624	-5.595848	-2.667396	-1.961471	0.000000	-10.000000	-0.100000	0.000000	-6.000000	1023.000000	1023.000000	2046.000000
25.639999	-0.020365	-12.035997	-1.621260	-5.602377	-2.616174	-2.196185	0.000000	-10.000000	-0.100000	0.000000	-6.000000	1023.000000	1023.000000	2046.000000
25.660000	-0.020311	-12.003887	-1.997812	-5.448403	-2.225955	-2.331717	0.000000	-10.000000	-0.100000	-0.300000	-6.000000	1023.000000	1023.000000	2046.000000
25.680000	-0.020114	-11.887218	-1.555118	-5.695332	-2.577227	-2.059541	0.000000	-10.000000	-0.100000	-0.750000	-6.333333	1023.000000	1023.000000	2046.000000
25.700001	-0.020104	-11.881434	-1.392130	-5.741618	-2.658147	-2.089538	0.000000	-10.000000	-0.100000	-1.200000	-6.666667	1023.000000	1023.000000	2046.000000
25.719999	-0.019653	-11.614945	-1.686960	-5.466764	-2.215745	-2.245476	0.000000	-10.000000	-0.100000	-0.900000	-7.000000	1023.000000	1023.000000	2046.000000
25.740000	-0.018709	-11.056736	-1.371084	-5.468434	-2.306537	-1.910680	0.000000	-10.000000	-0.108333	-0.450000	-7.000000	1023.000000	1023.000000	2046.000000
25.760000	-0.018052	-10.668899	-0.881835	-5.677975	-2.516991	-1.592098	0.000000	-10.000000	-0.108333	0.000000	-7.000000	1023.000000	1023.000000	2046.000000
25.780001	-0.017510	-10.348486	-1.045317	-5.350232	-2.100352	-1.852585	0.000000	-10.000000	-0.108333	0.000000	-7.000000	1023.000000	1023.000000	2046.000000
25.799999	-0.016774	-9.913419	-1.144760	-5.206230	-1.819123	-1.743306	0.000000	-10.000000	-0.100000	0.000000	-7.000000	1023.000000	1023.000000	2046.000000
25.820000	-0.016072	-9.498740	-0.729868	-5.317712	-2.042261	-1.408900	0.000000	-10.000000	-0.108333	0.600000	-7.000000	1023.000000	1023.000000	2046.000000
25.840000	-0.015647	-9.247440	-0.415156	-5.419394	-2.163359	-1.249532	0.000000	-10.000000	-0.108333	1.583333	-7.000000	1023.000000	1023.000000	2046.000000
25.860001	-0.015150	-8.953605	-0.650204	-5.096646	-1.669499	-1.537256	0.000000	-10.000000	-0.125000	3.083333	-7.000000	1023.000000	1023.000000	2046.000000
25.879999	-0.014271	-8.434068	-0.475210	-5.091641	-1.680393	-1.186824	0.000000	-10.000000	-0.150000	4.983334	-7.000000	1023.000000	1023.000000	2046.000000
25.900000	-0.013608	-8.042220	-0.019909	-5.235504	-1.888730	-0.898078	0.000000	-10.000000	-0.183333	6.500000	-7.000000	1023.000000	1023.000000	2046.000000
25.920000	-0.013152	-7.773064	-0.173099	-4.927721	-1.491802	-1.180442	0.000000	-10.000000	-0.200000	7.966667	-7.000000	1023.000000	1023.000000	2046.000000
25.940001	-0.012346	-7.296491	-0.212587	-4.814540	-1.331793	-0.937571	0.000000	-10.000000	-0.208333	8.883333	-7.000000	1023.000000	1023.000000	2046.000000
25.959999	-0.011765	-6.953108	0.294253	-5.025292	-1.632857	-0.589212	0.000000	-10.000000	-0.225000	10.400001	-7.000000	1023.000000	1023.000000	2046.000000
25.980000	-0.011295	-6.675338	0.179658	-4.685228	-1.290576	-0.879191	0.000000	-10.000000	-0.241667	11.900001	-7.000000	1023.000000	1023.000000	2046.000000
26.000000	-0.010504	-6.207887	0.085651	-4.534792	-1.062859	-0.695886	0.000000	-10.000000	-0.266667	13.466667	-2.000000	1023.000000	1023.000000	2046.000000
26.020000	-0.010266	-6.067183	0.476207	-4.706444	-1.396555	-0.440391	0.000000	-10.000000	-0.325000	15.800000	12.166667	1023.000000	1023.000000	2046.000000
26.040001	-0.010658	-6.298622	0.311393	-4.623052	-1.341243	-0.645720	0.000000	-10.000000	-0.383333	17.683334	26.333334	1023.000000	1023.000000	2046.000000
26.059999	-0.010949	-6.471152	-0.111382	-4.414654	-1.070828	-0.874287	0.000000	-10.000000	-0.425000	19.050001	35.500000	1023.000000	1023.000000	2046.000000
26.080000	-0.010806	-6.386199	-0.122564	-4.418719	-1.219067	-0.625848	0.000000	-10.000000	-0.425000	19.500000	37.500000	1023.000000	1023.000000	2046.000000
26.100000	-0.010604	-6.266688	0.183902	-4.613454	-1.503498	-0.333637	0.000000	-10.000000	-0.433333	20.350000	41.500000	1023.000000	1023.000000	2046.000000
26.120001	-0.010189	-6.021956	-0.028264	-4.538217	-1.154765	-0.300710	0.000000	-10.000000	-0.450000	21.716667	48.000000	1023.000000	1023.000000	2046.000000
26.139999	-0.008710	-5.147736	-0.116134	-4.276412	-0.710141	-0.045049	0.000000	-10.000000	-0.491667	22.700001	54.833332	1023.000000	1023.000000	2046.000000
26.160000	-0.007757	-4.584143	0.510849	-4.140845	-1.027490	0.073343	0.000000	-10.000000	-0.516667	23.766666	62.333332	1023.000000	1023.000000	2046.000000
26.180000	-0.007066	-4.176076	0.698090	-3.996061	-1.065525	0.187420	0.000000	-10.000000	-0.541667	24.650002	70.000000	1023.000000	1023.000000	2046.000000
26.200001	-0.006345	-3.749725	0.234319	-3.455322	-0.562437	0.033715	0.000000	-10.000000	-0.558333	25.783335	78.166664	1023.000000	1023.000000	2046.000000
26.219999	-0.006021	-3.558481	0.291049	-3.294276	-0.744201	0.188946	0.000000	-10.000000	-0.591667	26.583334	86.666664	1023.000000	1023.000000	2046.000000
26.240000	-0.007257	-4.288830	0.365770	-3.561352	-1.132851	0.039603	0.000000	-10.000000	-0.625000	27.100000	95.500000	1023.000000	1023.000000	2046.000000
26.260000	-0.009293	-5.492193	-0.307320	-3.324834	-1.071940	-0.788100	0.000000	-10.000000	-0.650000	27.733334	104.500000	1023.000000	1023.000000	2046.000000
26.280001	-0.010732	-6.342585	-0.940459	-3.307904	-1.170349	-0.923873	0.000000	-10.000000	-0.675000	28.666666	113.500000	1023.000000	1023.000000	2046.000000
26.299999	-0.011330	-6.696251	-0.848403	-3.500839	-1.597505	-0.749505	0.000000	-10.000000	-0.691667	29.616667	122.833336	1023.000000	1023.000000	2046.000000
26.320000	-0.011528	-6.813323	-0.905715	-3.435403	-1.625661	-0.846544	0.000000	-10.000000	-0.716667	30.216667	132.500000	1023.000000	1023.000000	2046.000000
26.340000	-0.011111	-6.566503	-1.293889	-3.125216	-1.212538	-0.934860	0.000000	-10.000000	-0.733333	30.550001	142.500000	1023.000000	1023.000000	2046.000000
26.360001	-0.010359	-6.122205	-1.035365	-3.008905	-1.449179	-0.628755	0.000000	-10.000000	-0.758333	30.666668	152.666672	1023.000000	1023.000000	2046.000000
26.379999	-0.009699	-5.732095	-0.774580	-2.951310	-1.604668	-0.401536	0.000000	-10.000000	-0.766667	30.883333	163.000000	1023.000000	1023.000000	2046.000000
26.400000	-0.008900	-5.260167	-1.084171	-2.404629	-1.123663	-0.647704	0.000000	-10.000000	-0.783333	31.133333	173.333328	1023.000000	1023.000000	2046.000000
26.420000	-0.007819	-4.621257	-1.003422	-2.188647	-1.137562	-0.291626	0.000000	-10.000000	-0.791667	31.466667	183.666672	1023.000000	1023.000000	2046.000000
26.440001	-0.006906	-4.081281	-0.555758	-2.221766	-1.422284	0.118527	0.000000	-10.000000	-0.800000	31.666668	194.000000	1023.000000	1023.000000	2046.000000
26.459999	-0.006196	-3.661585	-0.800150	-1.733102	-1.004328	-0.124005	0.000000	-10.000000	-0.783333	31.683334	204.500000	1023.000000	1023.000000	2046.000000
26.480000	-0.004888	-2.888542	-0.679735	-1.505065	-0.979133	0.275392	0.000000	-10.000000	-0.775000	31.950001	218.666672	1023.000000	1023.000000	2046.000000
26.500000	-0.003724	-2.200786	-0.176568	-1.571545	-1.141030	0.688357	0.000000	-10.000000	-0.766667	32.133335	232.833328	1023.000000	1023.000000	2046.000000
26.520000	-0.002534	-1.497577	-0.227062	-1.197360	-0.630565	0.557411	0.000000	-10.000000	-0.775000	32.283333	243.500000	1023.000000	1023.000000	2046.000000
26.540001	-0.000986	-0.582905	0.027031	-1.080093	-0.465799	0.935956	0.000000	-10.000000	-0.783333	32.283333	250.666672	1023.000000	1023.000000	2046.000000
26.559999	0.000572	0.337770	0.808063	-1.238886	-0.596646	1.365239	0.000000	-10.000000	-0.791667	32.416668	257.833344	1023.000000	1023.000000	2046.000000
26.580000	0.001942	1.147437	0.984031	-0.904146	-0.087452	1.155004	0.000000	-10.000000	-0.783333	32.300003	272.333344	1023.000000	1023.000000	2046.000000
26.600000	0.003276	1.936031	1.197324	-0.806055	0.241452	1.303310	0.000000	-10.000000	-0.766667	32.150002	283.166656	1023.000000	1023.000000	2046.000000
26.620001	0.004193	2.478081	1.829541	-1.032464	0.129372	1.551631	0.000000	-10.000000	-0.750000	31.783333	294.166656	1023.000000	1023.000000	2046.000000
26.639999	0.004488	2.652302	2.031591	-0.889395	0.271245	1.238861	0.000000	-10.000000	-0.741667	31.550001	301.166656	1023.000000	1023.000000	2046.000000
26.660000	0.005004	2.957184	1.849065	-0.683815	0.641208	1.150727	0.000000	-10.000000	-0.750000	31.216667	311.833344	1023.000000	1023.000000	2046.000000
26.680000	0.005751	3.398937	2.290896	-0.762634	0.441083	1.429592	0.000000	-10.000000	-0.775000	31.083334	325.666656	1023.000000	1023.000000	2046.000000
26.700001	0.006392	3.777535	2.586900	-0.713073	0.362333	1.541375	0.000000	-10.000000	-0.808333	31.066666	336.166656	1023.000000	1023.000000	2046.000000
26.719999	0.007246	4.282275	2.396297	-0.281952	0.845557	1.322373	0.000000	-10.000000	-0.816667	31.250000	346.500000	1023.000000	1023.000000	2046.000000
26.740000	0.008580	5.070877	2.527848	-0.066693	0.945732	1.663989	0.000000	-10.000000	-0.825000	31.366667	353.333344	1023.000000	1023.000000	2046.000000
26.760000	0.010140	5.992537	3.156727	-0.072562	0.798943	2.109428	0.000000	-10.000000	-0.816667	31.700001	363.833344	1023.000000	1023.000000	2046.000000
26.780001	0.011550	6.825899	3.356659	0.286905	1.096169	2.086165	0.000000	-10.000000	-0.833333	31.933334	374.333344	1023.000000	1023.000000	2046.000000
26.799999	0.013171	7.784123	3.323493	0.665877	1.574876	2.219877	0.000000	-10.000000	-0.825000	32.250000	385.000000	1023.000000	1023.000000	2046.000000
26.820000	0.014732	8.706682	3.970416	0.709487	1.385695	2.641084	0.000000	-10.000000	-0.825000	32.200001	395.666656	1023.000000	1023.000000	2046.000000
26.840000	0.015900	9.396685	4.273626	0.849626	1.497569	2.775862	0.000000	-10.000000	-0.808333	32.200001	406.500000	1023.000000	1023.000000	2046.000000
26.860001	0.017254	10.197257	4.061355	1.343182	2.057303	2.735417	0.000000	-10.000000	-0.816667	32.083336	417.333344	1023.000000	1023.000000	2046.000000
26.879999	0.018774	11.095419	4.630836	1.434807	1.864064	3.165712	0.000000	-10.000000	-0.825000	32.200001	428.000000	1023.000000	1023.000000	2046.000000
26.900000	0.020262	11.974614	5.018216	1.636707	1.978811	3.340880	0.000000	-10.000000	-0.825000	32.100002	438.666656	1023.000000	1023.000000	2046.000000
26.920000	0.021628	12.782132	4.825464	2.097415	2.519344	3.339908	0.000000	-10.000000	-0.816667	32.200001	449.333344	1023.000000	1023.000000	2046.000000
26.940001	0.022580	13.344831	5.271919	2.124856	2.308975	3.639080	0.000000	-10.000000	-0.808333	32.116669	460.166656	1023.000000	1023.000000	2046.000000
26.959999	0.022994	13.589478	5.435075	2.201061	2.286877	3.666465	0.000000	-10.000000	-0.816667	32.350002	470.833344	1023.000000	1023.000000	2046.000000
26.980000	0.024008	14.188712	5.143438	2.597262	2.820740	3.627272	0.000000	-10.000000	-0.816667	32.200001	481.666656	1023.000000	1023.000000	2046.000000
27.000000	0.025334	14.972452	5.667663	2.708454	2.595418	4.000917	0.000000	-10.000000	-0.816667	32.566666	492.333344	1023.000000	1023.000000	2046.000000
27.020000	0.025819	15.259179	5.898798	2.753759	2.573756	4.032867	0.000000	-10.000000	-0.800000	32.133335	503.166656	1023.000000	1023.000000	2046.000000
27.040001	0.025684	15.179028	5.437435	2.764449	2.928087	4.049055	0.000000	-10.000000	-0.766667	31.916668	513.833313	1023.000000	1023.000000	2046.000000
27.059999	0.025758	15.222820	5.615887	3.005943	2.664735	3.936255	0.000000	-10.000000	-0.725000	30.933334	524.666687	1023.000000	1023.000000	2046.000000
27.080000	0.026015	15.375160	5.900229	3.015028	2.411584	4.048321	0.000000	-10.000000	-0.700000	30.483334	535.166687	1023.000000	1023.000000	2046.000000
27.100000	0.026825	15.853845	5.593680	3.573184	2.898635	3.788345	0.000000	-10.000000	-0.666667	29.716667	545.500000	1023.000000	1023.000000	2046.000000
27.120001	0.027743	16.395977	5.787180	3.816971	2.779777	4.012049	0.000000	-10.000000	-0.650000	29.000000	555.500000	1023.000000	1023.000000	2046.000000
27.139999	0.027608	16.316368	6.077716	3.688296	2.480316	4.070041	0.000000	-10.000000	-0.616667	28.216667	565.333313	1023.000000	1023.000000	2046.000000
27.160000	0.026423	15.615946	5.589238	3.991567	2.611916	3.423225	0.000000	-10.000000	-0.608333	27.650002	574.833313	1023.000000	1023.000000	2046.000000
27.180000	0.025269	14.934159	5.052416	4.102511	2.541106	3.238125	0.000000	-10.000000	-0.566667	27.016668	584.166687	1023.000000	1023.000000	2046.000000
27.200001	0.024641	14.562941	5.186126	3.937133	2.103666	3.336016	0.000000	-10.000000	-0.533333	26.183334	593.166687	1023.000000	1023.000000	2046.000000
27.219999	0.024148	14.271633	4.991039	4.085145	2.152957	3.042491	0.000000	-10.000000	-0.491667	25.083334	602.166687	1023.000000	1023.000000	2046.000000
27.240000	0.024380	14.408710	4.631906	4.307866	2.401432	3.067507	0.000000	-10.000000	-0.475000	24.183334	610.666687	1023.000000	1023.000000	2046.000000
27.260000	0.025008	14.779647	4.963603	4.330480	2.157436	3.328128	0.000000	-10.000000	-0.458333	23.400000	619.000000	1023.000000	1023.000000	2046.000000
27.280001	0.025381	15.000165	5.141467	4.489694	2.060479	3.308525	0.000000	-10.000000	-0.458333	22.816668	627.000000	1023.000000	1023.000000	2046.000000
27.299999	0.026041	15.390492	4.806346	4.940672	2.495794	3.147680	0.000000	-10.000000	-0.450000	22.016666	634.666687	1023.000000	1023.000000	2046.000000
27.320000	0.026925	15.912663	5.102720	5.048983	2.276277	3.484684	0.000000	-10.000000	-0.433333	21.450001	642.166687	1023.000000	1023.000000	2046.000000
27.340000	0.027509	16.258026	5.373169	5.040432	2.136269	3.708155	0.000000	-10.000000	-0.400000	20.683334	649.333313	1023.000000	1023.000000	2046.000000
27.360001	0.028099	16.606289	5.107477	5.471575	2.543384	3.483852	0.000000	-10.000000	-0.383333	20.150000	656.500000	1023.000000	1023.000000	2046.000000
27.379999	0.028943	17.105185	5.099427	5.647225	2.576811	3.781722	0.000000	-10.000000	-0.366667	19.683334	663.166687	1023.000000	1023.000000	2046.000000
27.400000	0.029850	17.641075	5.580942	5.515585	2.348334	4.196215	0.000000	-10.000000	-0.350000	19.316668	669.833313	1023.000000	1023.000000	2046.000000
27.420000	0.030705	18.146450	5.798716	5.622248	2.495856	4.229631	0.000000	-10.000000	-0.325000	18.916668	676.166687	1023.000000	1023.000000	2046.000000
27.440001	0.031452	18.588194	5.681781	5.857972	2.909161	4.139280	0.000000	-10.000000	-0.300000	18.133333	682.666687	1023.000000	1023.000000	2046.000000
27.459999	0.032688	19.318808	6.017749	5.894650	2.945143	4.461266	0.000000	-10.000000	-0.283333	17.083334	688.833313	1023.000000	1023.000000	2046.000000
27.480000	0.033655	19.889818	6.590502	5.657328	2.874647	4.767342	0.000000	-10.000000	-0.258333	15.800000	694.833313	1023.000000	1023.000000	2046.000000
27.500000	0.033993	20.090141	6.713325	5.671579	3.181608	4.523629	0.000000	-10.000000	-0.233333	14.050000	700.333313	1023.000000	1023.000000	2046.000000
27.520000	0.033962	20.071560	6.635374	5.647274	3.519702	4.269210	0.000000	-10.000000	-0.200000	12.333333	705.333313	1023.000000	1023.000000	2046.000000
27.540001	0.033764	19.954733	6.728500	5.523850	3.468486	4.233896	0.000000	-10.000000	-0.158333	10.133333	709.833313	1023.000000	1023.000000	2046.000000
27.559999	0.033504	19.801077	7.107754	5.130921	3.160389	4.402013	0.000000	-10.000000	-0.133333	8.250000	713.500000	1023.000000	1023.000000	2046.000000
27.580000	0.033155	19.594873	6.939489	5.344505	3.374149	3.936730	0.000000	-10.000000	-0.108333	5.933333	716.666687	1023.000000	1023.000000	2046.000000
27.600000	0.033314	19.688747	6.701491	5.432427	3.574897	3.979933	0.000000	-10.000000	-0.108333	3.616667	719.000000	1023.000000	1023.000000	2046.000000
27.620001	0.033475	19.783556	7.120344	5.189345	3.231549	4.242319	0.000000	-10.000000	-0.091667	0.750000	720.500000	1023.000000	1023.000000	2046.000000
27.639999	0.033733	19.936291	7.189440	5.280807	3.351453	4.114592	0.000000	-10.000000	-0.091667	-1.316667	721.000000	1023.000000	1023.000000	2046.000000
27.660000	0.034496	20.386885	6.945323	5.536083	3.753806	4.151672	0.000000	-10.000000	-0.091667	-2.850000	721.000000	1023.000000	1023.000000	2046.000000
27.680000	0.035380	20.909615	7.434002	5.448195	3.550780	4.476637	0.000000	-10.000000	-0.100000	-3.566667	721.000000	1023.000000	1023.000000	2046.000000
27.700001	0.036040	21.299938	7.764096	5.372473	3.576022	4.587347	0.000000	-10.000000	-0.091667	-4.166667	721.000000	1023.000000	1023.000000	2046.000000
27.719999	0.036564	21.609114	7.570818	5.673816	4.018723	4.345756	0.000000	-10.000000	-0.091667	-4.533333	721.000000	1023.000000	1023.000000	2046.000000
27.740000	0.037319	22.055584	7.779041	5.745474	3.957059	4.574009	0.000000	-10.000000	-0.083333	-4.683333	721.000000	1023.000000	1023.000000	2046.000000
27.760000	0.038302	22.636530	8.280087	5.598421	3.777314	4.980708	0.000000	-10.000000	-0.091667	-4.700000	721.000000	1023.000000	1023.000000	2046.000000
27.780001	0.038644	22.838726	8.188693	5.852917	4.068027	4.729089	0.000000	-10.000000	-0.091667	-4.233334	721.000000	1023.000000	1023.000000	2046.000000
27.799999	0.038713	22.879295	7.945557	5.956675	4.197384	4.779679	0.000000	-10.000000	-0.100000	-3.333333	721.000000	1023.000000	1023.000000	2046.000000
27.820000	0.038966	23.028646	8.257610	5.797696	3.968431	5.004910	0.000000	-10.000000	-0.100000	-2.416667	721.000000	1023.000000	1023.000000	2046.000000
27.840000	0.039303	23.227903	8.422493	5.806118	3.974996	5.024296	0.000000	-10.000000	-0.100000	-2.050000	721.000000	1023.000000	1023.000000	2046.000000
27.860001	0.039746	23.489988	8.166892	6.065900	4.355971	4.901225	0.000000	-10.000000	-0.100000	-2.383333	721.000000	1023.000000	1023.000000	2046.000000
27.879999	0.039737	23.484810	8.478177	5.563573	4.003107	5.439951	0.000000	-10.000000	-0.100000	-3.216667	721.000000	1023.000000	1023.000000	2046.000000
27.900000	0.039194	23.163816	8.526415	5.692775	3.958551	4.986075	0.000000	-10.000000	-0.100000	-4.133334	721.000000	1023.000000	1023.000000	2046.000000
27.920000	0.038546	22.780483	8.095566	5.870384	4.184720	4.629814	0.000000	-10.000000	-0.100000	-4.900000	721.000000	1023.000000	1023.000000	2046.000000
27.940001	0.038535	22.774244	8.073256	5.896744	4.007007	4.797238	0.000000	-10.000000	-0.100000	-5.483334	721.000000	1023.000000	1023.000000	2046.000000
27.959999	0.038355	22.667744	8.305941	5.656431	3.739348	4.966025	0.000000	-10.000000	-0.091667	-5.883334	721.000000	1023.000000	1023.000000	2046.000000
27.980000	0.036967	21.847721	7.885953	5.805445	3.924505	4.231819	0.000000	-10.000000	-0.091667	-6.133334	721.000000	1023.000000	1023.000000	2046.000000
28.000000	0.034893	20.621914	7.358646	5.718830	3.659388	3.885050	0.000000	-10.000000	-0.075000	-6.383334	721.000000	1023.000000	1023.000000	2046.000000
28.020000	0.032348	19.117624	7.175375	5.239927	2.976533	3.725790	0.000000	-10.000000	-0.058333	-6.733334	721.000000	1023.000000	1023.000000	2046.000000
28.040001	0.030369	17.947947	6.594371	5.323945	2.928629	3.101002	0.000000	-10.000000	-0.041667	-7.216667	721.000000	1023.000000	1023.000000	2046.000000
28.059999	0.029314	17.324499	6.040514	5.356702	2.936092	2.991193	0.000000	-10.000000	-0.050000	-7.733334	717.500000	1023.000000	1023.000000	2046.000000
28.080000	0.028833	17.040449	6.133054	5.170990	2.582313	3.154094	0.000000	-10.000000	-0.058333	-7.883333	709.833313	1023.000000	1023.000000	2046.000000
28.100000	0.028477	16.829681	6.164587	5.113640	2.425017	3.126438	0.000000	-10.000000	-0.058333	-7.766667	701.333313	1023.000000	1023.000000	2046.000000
28.120001	0.028223	16.679901	5.638645	5.449660	2.756815	2.834781	0.000000	-10.000000	-0.058333	-7.316667	695.500000	1023.000000	1023.000000	2046.000000
28.139999	0.028265	16.704449	5.778425	5.447029	2.443334	3.035661	0.000000	-10.000000	-0.058333	-7.066667	693.000000	1023.000000	1023.000000	2046.000000
28.160000	0.028236	16.687588	5.921206	5.342963	2.260409	3.163008	0.000000	-10.000000	-0.066667	-7.016667	690.666687	1023.000000	1023.000000	2046.000000
28.180000	0.028095	16.604040	5.490921	5.620898	2.579402	2.912820	0.000000	-10.000000	-0.066667	-7.266667	688.333313	1023.000000	1023.000000	2046.000000
28.200001	0.028180	16.654421	5.444065	5.653379	2.428899	3.128078	0.000000	-10.000000	-0.066667	-7.366667	686.000000	1023.000000	1023.000000	2046.000000
28.219999	0.028236	16.687672	5.736126	5.403236	2.120196	3.428114	0.000000	-10.000000	-0.066667	-7.366667	683.500000	1023.000000	1023.000000	2046.000000
28.240000	0.028280	16.713760	5.443306	5.662637	2.473238	3.134579	0.000000	-10.000000	-0.058333	-7.100000	681.000000	1023.000000	1023.000000	2046.000000
28.260000	0.028793	17.016712	5.334310	5.716360	2.589731	3.376311	0.000000	-10.000000	-0.058333	-6.950000	678.666687	1023.000000	1023.000000	2046.000000
28.280001	0.029168	17.238043	5.799444	5.326397	2.359156	3.753045	0.000000	-10.000000	-0.050000	-6.966667	676.333313	1023.000000	1023.000000	2046.000000
28.299999	0.029375	17.360403	5.831749	5.385878	2.651356	3.491420	0.000000	-10.000000	-0.050000	-7.316667	674.000000	1023.000000	1023.000000	2046.000000
28.320000	0.029893	17.666897	5.770545	5.367989	2.889219	3.639145	0.000000	-10.000000	-0.050000	-7.800000	671.500000	1023.000000	1023.000000	2046.000000
28.340000	0.030109	17.794163	6.259117	4.927993	2.717685	3.889369	0.000000	-10.000000	-0.050000	-8.466667	668.833313	1023.000000	1023.000000	2046.000000
28.360001	0.029460	17.410597	6.215229	4.774598	2.966772	3.453999	0.000000	-10.000000	-0.050000	-9.166667	666.000000	1023.000000	1023.000000	2046.000000
28.379999	0.028698	16.960392	5.973847	4.654116	3.090208	3.242222	0.000000	-10.000000	-0.033333	-10.000000	663.000000	1023.000000	1023.000000	2046.000000
28.400000	0.028104	16.609282	6.196046	4.274532	2.841885	3.296818	0.000000	-10.000000	-0.016667	-10.683333	659.666687	1023.000000	1023.000000	2046.000000
28.420000	0.027457	16.227022	6.317225	4.030622	2.690390	3.188785	0.000000	-10.000000	0.000000	-11.133333	656.000000	1023.000000	1023.000000	2046.000000
28.440001	0.026960	15.933325	5.989932	4.150074	2.966135	2.827184	0.000000	-10.000000	0.000000	-11.466667	652.166687	1023.000000	1023.000000	2046.000000
28.459999	0.026910	15.903597	5.947581	4.121661	2.924171	2.910185	0.000000	-10.000000	0.000000	-11.633333	648.500000	1023.000000	1023.000000	2046.000000
28.480000	0.027084	16.006681	6.293421	3.889021	2.683882	3.140357	0.000000	-10.000000	0.000000	-11.666667	644.833313	1023.000000	1023.000000	2046.000000
28.500000	0.027417	16.203651	6.472322	3.866816	2.717587	3.146927	0.000000	-10.000000	0.000000	-11.516666	641.000000	1023.000000	1023.000000	2046.000000
28.520000	0.027832	16.448584	6.322042	4.043584	3.111274	2.971684	0.000000	-10.000000	0.000000	-11.300000	637.000000	1023.000000	1023.000000	2046.000000
28.540001	0.028493	16.839243	6.366165	4.096348	3.181809	3.194921	0.000000	-10.000000	0.000000	-11.133333	633.000000	1023.000000	1023.000000	2046.000000
28.559999	0.029063	17.176489	6.788334	3.946509	3.007601	3.434046	0.000000	-10.000000	0.000000	-11.083333	629.333313	1023.000000	1023.000000	2046.000000
28.580000	0.029329	17.333265	7.019315	3.891434	2.999205	3.423311	0.000000	-10.000000	0.000000	-11.200000	625.666687	1023.000000	1023.000000	2046.000000
28.600000	0.029814	17.620222	6.837616	4.181037	3.418492	3.183077	0.000000	-10.000000	0.000000	-11.266666	622.000000	1023.000000	1023.000000	2046.000000
28.620001	0.030593	18.080729	6.996721	4.185907	3.351124	3.546976	0.000000	-10.000000	0.000000	-11.116667	618.000000	1023.000000	1023.000000	2046.000000
28.639999	0.030741	18.167973	7.339934	3.899794	3.091853	3.836391	0.000000	-10.000000	0.000000	-10.783334	614.333313	1023.000000	1023.000000	2046.000000
28.660000	0.030475	18.010563	7.169485	4.121356	3.286796	3.432926	0.000000	-10.000000	0.000000	-10.350000	610.666687	1023.000000	1023.000000	2046.000000
28.680000	0.030475	18.010668	6.902095	4.198390	3.404395	3.505787	0.000000	-10.000000	0.000000	-10.000000	607.333313	1023.000000	1023.000000	2046.000000
28.700001	0.030742	18.168804	7.262574	3.984507	3.145866	3.775857	0.000000	-10.000000	0.000000	-9.783334	604.000000	1023.000000	1023.000000	2046.000000
28.719999	0.030740	18.167397	7.317075	3.986280	3.250251	3.613789	0.000000	-10.000000	0.000000	-9.733334	600.833313	1023.000000	1023.000000	2046.000000
28.740000	0.030677	18.130171	7.018016	3.842040	3.551649	3.718466	0.000000	-10.000000	0.000000	-9.783334	597.500000	1023.000000	1023.000000	2046.000000
28.760000	0.030050	17.759779	7.142815	3.918173	3.248182	3.450609	0.000000	-10.000000	0.000000	-9.866667	594.166687	1023.000000	1023.000000	2046.000000
28.780001	0.029459	17.410025	7.257739	3.587566	2.965305	3.599416	0.000000	-10.000000	-0.016667	-10.000000	590.833313	1023.000000	1023.000000	2046.000000
28.799999	0.028744	16.987537	6.977763	3.739099	3.022851	3.247826	0.000000	-10.000000	-0.016667	-10.200000	587.500000	1023.000000	1023.000000	2046.000000
28.820000	0.027926	16.504290	6.524533	3.885795	3.165588	2.928374	0.000000	-10.000000	-0.016667	-10.466667	584.166687	1023.000000	1023.000000	2046.000000
28.840000	0.026264	15.522206	6.274400	3.742709	2.796924	2.708173	0.000000	-10.000000	0.000000	-10.800000	580.666687	1023.000000	1023.000000	2046.000000
28.860001	0.023773	14.049659	6.041876	3.370505	2.214964	2.422315	0.000000	-10.000000	0.000000	-11.266667	577.000000	1023.000000	1023.000000	2046.000000
28.879999	0.021341	12.612623	5.410345	3.377032	2.057137	1.768110	0.000000	-10.000000	0.000000	-11.700001	573.000000	1023.000000	1023.000000	2046.000000
28.900000	0.019643	11.609011	4.758477	3.396788	1.984610	1.469136	0.000000	-10.000000	0.000000	-12.050000	569.000000	1023.000000	1023.000000	2046.000000
28.920000	0.018808	11.115550	4.680262	3.260732	1.616588	1.557968	0.000000	-10.000000	0.000000	-12.033334	565.000000	1023.000000	1023.000000	2046.000000
28.940001	0.018228	10.772689	4.749894	3.046632	1.371313	1.604850	0.000000	-10.000000	0.000000	-11.833334	561.000000	1023.000000	1023.000000	2046.000000
28.959999	0.017731	10.478988	4.325439	3.264372	1.633078	1.256099	0.000000	-10.000000	0.000000	-11.416667	556.000000	1023.000000	1023.000000	2046.000000
28.980000	0.017598	10.400282	4.104961	3.393760	1.535704	1.365857	0.000000	-10.000000	0.000000	-11.116667	552.333313	1023.000000	1023.000000	2046.000000
29.000000	0.017417	10.293161	4.344535	3.226414	1.172553	1.549660	0.000000	-10.000000	0.000000	-11.050000	547.333313	1023.000000	1023.000000	2046.000000
29.020000	0.017238	10.187482	4.149113	3.430082	1.326873	1.281414	0.000000	-10.000000	0.000000	-11.200001	543.666687	1023.000000	1023.000000	2046.000000
29.040001	0.017084	10.096551	3.770575	3.541432	1.429695	1.354850	0.000000	-10.000000	0.000000	-11.350000	540.000000	1023.000000	1023.000000	2046.000000
29.059999	0.017097	10.104458	4.068512	3.333511	1.040910	1.661525	0.000000	-10.000000	0.000000	-11.400001	537.666687	1023.000000	1023.000000	2046.000000
29.080000	0.016868	9.969237	3.929590	3.439636	1.173905	1.426107	0.000000	-10.000000	0.000000	-11.400001	535.000000	1023.000000	1023.000000	2046.000000
29.100000	0.017148	10.134287	3.629036	3.575911	1.372389	1.556951	0.000000	-10.000000	0.000000	-11.633333	531.000000	1023.000000	1023.000000	2046.000000
29.120001	0.017354	10.256010	4.087298	3.212249	1.068872	1.887591	0.000000	-10.000000	0.000000	-11.883333	527.000000	1023.000000	1023.000000	2046.000000
29.139999	0.017338	10.246687	3.889229	3.252560	1.472136	1.632762	0.000000	-10.000000	0.000000	-12.400001	523.000000	1023.000000	1023.000000	2046.000000
29.160000	0.017900	10.579024	3.982683	3.153195	1.552507	1.890640	0.000000	-10.000000	0.000000	-12.816667	519.000000	1023.000000	1023.000000	2046.000000
29.180000	0.018079	10.684613	4.521852	2.680673	1.350541	2.131548	0.000000	-10.000000	0.000000	-13.316667	514.666687	1023.000000	1023.000000	2046.000000
29.200001	0.017691	10.455598	4.449242	2.567372	1.721763	1.717221	0.000000	-10.000000	0.000000	-13.716667	510.333344	1023.000000	1023.000000	2046.000000
29.219999	0.016950	10.017286	4.297178	2.295634	1.763958	1.660516	0.000000	-10.000000	0.000000	-14.200000	505.666656	1023.000000	1023.000000	2046.000000
29.240000	0.016146	9.542412	4.545465	1.838023	1.585352	1.573572	0.000000	-10.000000	0.016667	-14.650001	501.000000	1023.000000	1023.000000	2046.000000
29.260000	0.015215	8.992308	4.539083	1.653539	1.595927	1.203759	0.000000	-10.000000	0.025000	-15.100000	496.000000	1023.000000	1023.000000	2046.000000
29.280001	0.014680	8.675998	4.198437	1.645774	1.826143	1.005644	0.000000	-10.000000	0.041667	-15.350000	491.000000	1023.000000	1023.000000	2046.000000
29.299999	0.014268	8.432315	4.332374	1.474315	1.573944	1.051681	0.000000	-10.000000	0.041667	-15.533334	485.833344	1023.000000	1023.000000	2046.000000
29.320000	0.014062	8.310731	4.641255	1.162325	1.381613	1.125538	0.000000	-10.000000	0.041667	-15.700000	480.666656	1023.000000	1023.000000	2046.000000
29.340000	0.013914	8.223372	4.412470	1.261802	1.714040	0.835059	0.000000	-10.000000	0.041667	-15.733334	475.333344	1023.000000	1023.000000	2046.000000
29.360001	0.014168	8.373232	4.358078	1.320726	1.734334	0.960093	0.000000	-10.000000	0.033333	-15.700000	470.166656	1023.000000	1023.000000	2046.000000
29.379999	0.014707	8.692023	4.805873	1.125489	1.537514	1.223146	0.000000	-10.000000	0.033333	-15.500000	464.833344	1023.000000	1023.000000	2046.000000
29.400000	0.014941	8.830035	4.920506	1.139251	1.688049	1.082230	0.000000	-10.000000	0.025000	-15.483334	459.666656	1023.000000	1023.000000	2046.000000
29.420000	0.015182	8.972573	4.700120	1.269982	1.978109	1.024362	0.000000	-10.000000	0.025000	-15.433333	454.500000	1023.000000	1023.000000	2046.000000
29.440001	0.015367	9.082140	5.038129	1.139884	1.675074	1.229053	0.000000	-10.000000	0.033333	-15.466667	449.333344	1023.000000	1023.000000	2046.000000
29.459999	0.015531	9.178620	5.215270	0.987035	1.696090	1.280226	0.000000	-10.000000	0.033333	-15.566667	444.166656	1023.000000	1023.000000	2046.000000
29.480000	0.015486	9.152265	5.018249	1.112606	1.979980	1.041429	0.000000	-10.000000	0.041667	-15.750000	438.833344	1023.000000	1023.000000	2046.000000
29.500000	0.015649	9.248856	5.000852	1.118439	1.922593	1.206972	0.000000	-10.000000	0.041667	-15.816667	433.666656	1023.000000	1023.000000	2046.000000
29.520000	0.015747	9.306656	5.332007	0.811603	1.717274	1.445772	0.000000	-10.000000	0.050000	-15.933333	428.333344	1023.000000	1023.000000	2046.000000
29.540001	0.015559	9.195499	5.200033	0.908485	1.961845	1.125136	0.000000	-10.000000	0.058333	-16.066668	423.000000	1023.000000	1023.000000	2046.000000
29.559999	0.015524	9.174863	5.059083	1.015446	1.968453	1.131881	0.000000	-10.000000	0.083333	-16.500000	417.666656	1023.000000	1023.000000	2046.000000
29.580000	0.015529	9.177925	5.291666	0.819055	1.748202	1.319003	0.000000	-10.000000	0.100000	-16.733334	412.166656	1023.000000	1023.000000	2046.000000
29.600000	0.015293	9.038232	5.458138	0.618777	1.628555	1.332761	0.000000	-10.000000	0.108333	-17.083334	406.666656	1023.000000	1023.000000	2046.000000
29.620001	0.015147	8.952059	5.205776	0.774676	1.962747	1.008860	0.000000	-10.000000	0.108333	-17.150000	401.000000	1023.000000	1023.000000	2046.000000
29.639999	0.015209	8.988726	5.158290	0.785545	1.880895	1.163996	0.000000	-10.000000	0.116667	-17.316666	395.333344	1023.000000	1023.000000	2046.000000
29.660000	0.015349	9.071402	5.488636	0.535708	1.650501	1.396557	0.000000	-10.000000	0.116667	-17.450001	389.500000	1023.000000	1023.000000	2046.000000
29.680000	0.015126	8.939558	5.436908	0.488870	1.750026	1.263753	0.000000	-10.000000	0.108333	-17.483334	383.500000	1023.000000	1023.000000	2046.000000
29.700001	0.014175	8.377680	4.987482	0.608529	1.912967	0.868702	0.000000	-10.000000	0.108333	-17.633333	377.500000	1023.000000	1023.000000	2046.000000
29.719999	0.012995	7.680304	4.752771	0.475768	1.575888	0.875877	0.000000	-10.000000	0.108333	-17.633333	371.500000	1023.000000	1023.000000	2046.000000
29.740000	0.011842	6.998720	4.785783	0.094926	1.192944	0.925068	0.000000	-10.000000	0.125000	-18.016666	365.500000	1023.000000	1023.000000	2046.000000
29.760000	0.010753	6.354888	4.518938	0.019652	1.214860	0.601438	0.000000	-10.000000	0.133333	-18.233334	359.500000	1023.000000	1023.000000	2046.000000
29.780001	0.010174	6.012815	4.126916	0.017332	1.384331	0.484236	0.000000	-10.000000	0.141667	-18.450001	353.500000	1023.000000	1023.000000	2046.000000
29.799999	0.009965	5.889455	4.298311	-0.563747	1.069818	1.085073	0.000000	-10.000000	0.141667	-18.566668	347.500000	1023.000000	1023.000000	2046.000000
29.820000	0.009767	5.772305	4.485134	-0.480692	1.032576	0.735287	0.000000	-10.000000	0.141667	-18.616667	341.500000	1023.000000	1023.000000	2046.000000
29.840000	0.009613	5.681144	4.276357	-0.345972	1.274869	0.475891	0.000000	-10.000000	0.150000	-18.600000	335.333344	1023.000000	1023.000000	2046.000000
29.860001	0.009309	5.501667	4.014310	-0.204109	1.188355	0.503111	0.000000	-10.000000	0.141667	-18.566666	329.000000	1023.000000	1023.000000	2046.000000
29.879999	0.008572	5.065818	4.074621	-0.349397	0.780409	0.560185	0.000000	-10.000000	0.133333	-18.650000	322.666656	1023.000000	1023.000000	2046.000000
29.900000	0.006795	4.016069	3.699837	-0.483441	0.653112	0.146560	0.000000	-10.000000	0.125000	-18.633333	316.500000	1023.000000	1023.000000	2046.000000
29.920000	0.004137	2.444826	2.915749	-0.434208	0.543744	-0.580459	0.000000	-10.000000	0.125000	-18.500000	310.500000	1023.000000	1023.000000	2046.000000
29.940001	0.001683	0.994362	2.347970	-0.522274	0.019336	-0.850671	0.000000	-10.000000	0.116667	-18.016666	304.500000	1023.000000	1023.000000	2046.000000
29.959999	-0.000283	-0.167253	2.126239	-0.913222	-0.492635	-0.887635	0.000000	-10.000000	0.108333	-17.616667	298.500000	1023.000000	1023.000000	2046.000000
29.980000	-0.001619	-0.956992	1.705550	-0.954869	-0.485098	-1.222575	0.000000	-10.000000	0.100000	-17.150000	292.500000	1023.000000	1023.000000	2046.000000
30.000000	-0.002362	-1.396038	1.183671	-0.847054	-0.373665	-1.358990	0.000000	-10.000000	0.100000	-16.850000	286.500000	1023.000000	1023.000000	2046.000000
30.020000	-0.002858	-1.688808	1.212660	-0.878962	-0.698780	-1.323726	0.000000	-10.000000	0.100000	-16.633333	280.833344	1023.000000	1023.000000	2046.000000
30.040001	-0.003436	-2.030611	1.296111	-1.051665	-0.970541	-1.304516	0.000000	-10.000000	0.100000	-16.516666	275.166656	1023.000000	1023.000000	2046.000000
30.059999	-0.003695	-2.183869	0.873026	-0.802724	-0.666911	-1.587261	0.000000	-10.000000	0.100000	-16.400000	269.833344	1023.000000	1023.000000	2046.000000
30.080000	-0.003804	-2.248142	0.722563	-0.711213	-0.872689	-1.386802	0.000000	-10.000000	0.100000	-16.300001	264.333344	1023.000000	1023.000000	2046.000000
30.100000	-0.004035	-2.384556	0.883740	-0.979644	-1.167965	-1.120687	0.000000	-10.000000	0.083333	-16.183334	259.000000	1023.000000	1023.000000	2046.000000
30.120001	-0.004240	-2.505847	0.615420	-0.816759	-0.952872	-1.351636	0.000000	-10.000000	0.066667	-16.150000	253.500000	1023.000000	1023.000000	2046.000000
30.139999	-0.004281	-2.530042	0.292442	-0.660011	-0.893142	-1.269331	0.000000	-10.000000	0.066667	-16.049999	248.000000	1023.000000	1023.000000	2046.000000
30.160000	-0.004121	-2.435586	0.513983	-0.810931	-1.161099	-0.977540	0.000000	-10.000000	0.050000	-15.866667	242.666672	1023.000000	1023.000000	2046.000000
30.180000	-0.003949	-2.334065	0.698928	-0.940576	-1.183497	-0.908920	0.000000	-10.000000	0.050000	-15.650001	237.333328	1023.000000	1023.000000	2046.000000
30.200001	-0.003687	-2.179202	0.470934	-0.885098	-0.765022	-1.000016	0.000000	-10.000000	0.050000	-15.483334	232.166672	1023.000000	1023.000000	2046.000000
30.219999	-0.003335	-1.971149	0.705413	-1.029123	-0.888740	-0.758698	0.000000	-10.000000	0.083333	-15.400001	227.000000	1023.000000	1023.000000	2046.000000
30.240000	-0.003189	-1.884790	1.167705	-1.522958	-0.928801	-0.600736	0.000000	-10.000000	0.100000	-15.316667	221.833328	1023.000000	1023.000000	2046.000000
30.260000	-0.003582	-2.116694	1.143212	-1.669829	-0.596223	-0.993854	0.000000	-10.000000	0.066667	-15.016666	216.666672	1023.000000	1023.000000	2046.000000
30.280001	-0.004131	-2.441692	1.049722	-1.919307	-0.526124	-1.045983	0.000000	-10.000000	0.041667	-14.733334	211.666672	1023.000000	1023.000000	2046.000000
30.299999	-0.004917	-2.905834	1.366664	-2.509359	-0.746245	-1.016893	0.000000	-10.000000	0.016667	-14.433333	206.833328	1023.000000	1023.000000	2046.000000
30.320000	-0.006001	-3.546819	1.250185	-2.679932	-0.603040	-1.514033	0.000000	-10.000000	0.016667	-14.283334	202.000000	1023.000000	1023.000000	2046.000000
30.340000	-0.006506	-3.845001	0.970088	-2.713604	-0.481563	-1.619921	0.000000	-10.000000	0.008333	-14.066667	197.166672	1023.000000	1023.000000	2046.000000
30.360001	-0.006791	-4.013672	1.272410	-2.984051	-0.825795	-1.476237	0.000000	-10.000000	0.000000	-13.916667	192.500000	1023.000000	1023.000000	2046.000000
30.379999	-0.007175	-4.240285	1.305032	-3.159650	-0.790215	-1.595451	0.000000	-10.000000	0.000000	-13.800000	187.833328	1023.000000	1023.000000	2046.000000
30.400000	-0.007267	-4.294581	1.103028	-3.059778	-0.537108	-1.800723	0.000000	-10.000000	0.000000	-13.550000	183.333328	1023.000000	1023.000000	2046.000000
30.420000	-0.007108	-4.200561	1.133181	-3.093908	-0.664552	-1.575283	0.000000	-10.000000	0.000000	-13.266666	178.666672	1023.000000	1023.000000	2046.000000
30.440001	-0.006727	-3.975927	1.432523	-3.251775	-0.803724	-1.352950	0.000000	-10.000000	0.000000	-12.766666	174.333328	1023.000000	1023.000000	2046.000000
30.459999	-0.006407	-3.786794	1.528701	-3.208150	-0.662691	-1.444654	0.000000	-10.000000	0.000000	-12.400000	170.000000	1023.000000	1023.000000	2046.000000
30.480000	-0.006073	-3.589192	1.397756	-3.044067	-0.425170	-1.517711	0.000000	-10.000000	0.000000	-11.966666	166.000000	1023.000000	1023.000000	2046.000000
30.500000	-0.005662	-3.346079	1.482728	-3.001644	-0.514182	-1.312981	0.000000	-10.000000	0.000000	-11.700000	162.000000	1023.000000	1023.000000	2046.000000
30.520000	-0.005331	-3.150334	1.819910	-3.241470	-0.681401	-1.047373	0.000000	-10.000000	0.000000	-11.466667	158.000000	1023.000000	1023.000000	2046.000000
30.540001	-0.005050	-2.984790	1.786068	-3.170055	-0.430592	-1.170212	0.000000	-10.000000	0.000000	-11.183333	154.166672	1023.000000	1023.000000	2046.000000
30.559999	-0.004811	-2.843583	1.597876	-2.999940	-0.231690	-1.209830	0.000000	-10.000000	0.000000	-10.966667	150.500000	1023.000000	1023.000000	2046.000000
30.580000	-0.004468	-2.640676	1.803065	-3.015875	-0.444211	-0.983656	0.000000	-10.000000	0.000000	-10.633333	146.833328	1023.000000	1023.000000	2046.000000
30.600000	-0.004264	-2.519998	2.042852	-3.232514	-0.533972	-0.796365	0.000000	-10.000000	0.000000	-10.300000	143.333328	1023.000000	1023.000000	2046.000000
30.620001	-0.004138	-2.445530	1.972768	-3.095730	-0.306661	-1.015907	0.000000	-10.000000	0.000000	-9.933333	139.833328	1023.000000	1023.000000	2046.000000
30.639999	-0.003970	-2.345986	1.804497	-3.016862	-0.158377	-0.975244	0.000000	-10.000000	0.000000	-9.583334	136.500000	1023.000000	1023.000000	2046.000000
30.660000	-0.003843	-2.270939	1.896708	-2.998115	-0.346058	-0.823473	0.000000	-10.000000	0.000000	-9.366667	133.166672	1023.000000	1023.000000	2046.000000
30.680000	-0.003752	-2.217134	2.140262	-3.248956	-0.530242	-0.578199	0.000000	-10.000000	0.000000	-9.133333	130.000000	1023.000000	1023.000000	2046.000000
30.700001	-0.003670	-2.169086	2.095768	-3.171250	-0.335528	-0.758077	0.000000	-10.000000	0.000000	-9.016666	127.000000	1023.000000	1023.000000	2046.000000
30.719999	-0.003466	-2.048312	1.818167	-3.012440	-0.132593	-0.721446	0.000000	-10.000000	0.000000	-8.800000	124.000000	1023.000000	1023.000000	2046.000000
30.740000	-0.003371	-1.992169	2.083610	-3.098655	-0.440791	-0.536333	0.000000	-10.000000	-0.016667	-8.650001	121.000000	1023.000000	1023.000000	2046.000000
30.760000	-0.003232	-1.910139	2.210727	-3.238334	-0.423668	-0.458863	0.000000	-10.000000	-0.016667	-8.483334	118.166664	1023.000000	1023.000000	2046.000000
30.780001	-0.003139	-1.855395	1.912372	-3.016490	-0.077070	-0.674207	0.000000	-10.000000	-0.016667	-8.366667	115.333336	1023.000000	1023.000000	2046.000000
30.799999	-0.003041	-1.797266	2.018192	-3.011930	-0.331392	-0.472136	0.000000	-10.000000	0.000000	-8.200000	112.500000	1023.000000	1023.000000	2046.000000
30.820000	-0.002926	-1.729396	2.251118	-3.274776	-0.467087	-0.238651	0.000000	-10.000000	0.000000	-8.050000	109.666664	1023.000000	1023.000000	2046.000000
30.840000	-0.003011	-1.779718	2.164011	-3.130038	-0.307117	-0.506574	0.000000	-10.000000	-0.016667	-7.883334	107.000000	1023.000000	1023.000000	2046.000000
30.860001	-0.002983	-1.762957	1.878096	-2.988299	-0.100050	-0.552704	0.000000	-10.000000	-0.050000	-7.716667	104.333336	1023.000000	1023.000000	2046.000000
30.879999	-0.003174	-1.875712	2.002064	-3.074040	-0.416690	-0.387046	0.000000	-10.000000	-0.050000	-7.516667	101.833336	1023.000000	1023.000000	2046.000000
30.900000	-0.003236	-1.912265	2.177465	-3.313131	-0.542259	-0.234339	0.000000	-10.000000	-0.050000	-7.350000	99.166664	1023.000000	1023.000000	2046.000000
30.920000	-0.003380	-1.997369	1.960242	-3.171485	-0.260128	-0.525997	0.000000	-10.000000	-0.033333	-7.150000	96.833336	1023.000000	1023.000000	2046.000000
30.940001	-0.003552	-2.099243	1.742543	-3.094707	-0.278026	-0.469053	0.000000	-10.000000	-0.058333	-7.000000	94.333336	1023.000000	1023.000000	2046.000000
30.959999	-0.003915	-2.313966	1.853953	-3.211005	-0.580357	-0.376556	0.000000	-10.000000	-0.075000	-6.800000	92.000000	1023.000000	1023.000000	2046.000000
30.980000	-0.004782	-2.825996	1.760687	-3.433375	-0.691768	-0.461539	0.000000	-10.000000	-0.091667	-6.716667	89.666664	1023.000000	1023.000000	2046.000000
31.000000	-0.006045	-3.572449	1.255001	-3.401033	-0.532135	-0.894283	0.000000	-10.000000	-0.100000	-6.566667	87.500000	1023.000000	1023.000000	2046.000000
31.020000	-0.007255	-4.287435	0.893426	-3.440607	-0.839466	-0.900789	0.000000	-10.000000	-0.100000	-6.450000	85.500000	1023.000000	1023.000000	2046.000000
31.040001	-0.008250	-4.875765	0.888566	-3.767411	-1.179076	-0.817844	0.000000	-10.000000	-0.091667	-6.300000	83.500000	1023.000000	1023.000000	2046.000000
31.059999	-0.008993	-5.314890	0.551447	-3.746007	-1.016309	-1.104021	0.000000	-10.000000	-0.091667	-6.233334	81.166664	1023.000000	1023.000000	2046.000000
31.080000	-0.009317	-5.506645	0.301192	-3.737964	-1.056801	-1.013072	0.000000	-10.000000	-0.083333	-6.183333	78.833336	1023.000000	1023.000000	2046.000000
31.100000	-0.009293	-5.492322	0.514004	-4.308528	-1.279006	-0.418792	0.000000	-10.000000	-0.091667	-6.150000	76.500000	1023.000000	1023.000000	2046.000000
31.120001	-0.009023	-5.332778	0.621739	-4.103820	-1.130908	-0.719789	0.000000	-10.000000	-0.091667	-6.033333	74.500000	1023.000000	1023.000000	2046.000000
31.139999	-0.008982	-5.308387	0.407907	-3.866565	-0.898309	-0.951420	0.000000	-10.000000	-0.100000	-5.916667	72.500000	1023.000000	1023.000000	2046.000000
31.160000	-0.008722	-5.154527	0.376507	-3.716102	-1.082401	-0.732531	0.000000	-10.000000	-0.100000	-5.816667	70.500000	1023.000000	1023.000000	2046.000000
31.180000	-0.008977	-5.305315	0.446746	-3.830648	-1.299793	-0.621620	0.000000	-10.000000	-0.091667	-5.916667	68.500000	1023.000000	1023.000000	2046.000000
31.200001	-0.010409	-6.151995	0.074576	-3.766029	-1.286747	-1.173795	0.000000	-10.000000	-0.091667	-6.116667	66.500000	1023.000000	1023.000000	2046.000000
31.219999	-0.012588	-7.439425	-0.587892	-3.679232	-1.434556	-1.737744	0.000000	-10.000000	-0.091667	-6.200000	64.500000	1023.000000	1023.000000	2046.000000
31.240000	-0.014950	-8.835649	-1.070702	-3.779393	-2.000553	-1.985000	0.000000	-10.000000	-0.100000	-5.750000	62.500000	1023.000000	1023.000000	2046.000000
31.260000	-0.016616	-9.820242	-1.310244	-4.075536	-2.400815	-2.033648	0.000000	-10.000000	-0.100000	-4.966667	60.666668	1023.000000	1023.000000	2046.000000
31.280001	-0.017720	-10.472643	-1.752939	-4.044047	-2.287572	-2.388085	0.000000	-10.000000	-0.100000	-4.200000	59.000000	1023.000000	1023.000000	2046.000000
31.299999	-0.018164	-10.734760	-2.104262	-3.902081	-2.304701	-2.423716	0.000000	-10.000000	-0.100000	-3.850000	57.666668	1023.000000	1023.000000	2046.000000
31.320000	-0.018481	-10.922465	-2.015907	-3.954308	-2.625970	-2.326281	0.000000	-10.000000	-0.100000	-3.816667	56.333332	1023.000000	1023.000000	2046.000000
31.340000	-0.018532	-10.952530	-2.003665	-3.978896	-2.647856	-2.322113	0.000000	-10.000000	-0.100000	-3.800000	55.166668	1023.000000	1023.000000	2046.000000
31.360001	-0.018692	-11.046812	-2.225147	-3.782676	-2.496372	-2.542617	0.000000	-10.000000	-0.091667	-3.633333	53.833332	1023.000000	1023.000000	2046.000000
31.379999	-0.018569	-10.974025	-2.470819	-3.584703	-2.519530	-2.398973	0.000000	-10.000000	-0.091667	-3.383333	52.666668	1023.000000	1023.000000	2046.000000
31.400000	-0.018401	-10.874905	-2.330201	-3.627002	-2.783523	-2.134179	0.000000	-10.000000	-0.083333	-3.216667	51.500000	1023.000000	1023.000000	2046.000000
31.420000	-0.018298	-10.814195	-2.267612	-3.672696	-2.821411	-2.052476	0.000000	-10.000000	-0.091667	-3.200000	50.500000	1023.000000	1023.000000	2046.000000
31.440001	-0.018171	-10.739060	-2.617879	-3.431277	-2.474968	-2.214935	0.000000	-10.000000	-0.091667	-3.200000	49.333332	1023.000000	1023.000000	2046.000000
31.459999	-0.017882	-10.568068	-2.626854	-3.276067	-2.648519	-2.016627	0.000000	-10.000000	-0.100000	-3.150000	48.166668	1023.000000	1023.000000	2046.000000
31.480000	-0.017362	-10.261086	-2.381703	-3.430929	-2.736330	-1.712125	0.000000	-10.000000	-0.100000	-3.083333	47.000000	1023.000000	1023.000000	2046.000000
31.500000	-0.017045	-10.073534	-2.188479	-3.629905	-2.648809	-1.606341	0.000000	-10.000000	-0.100000	-3.100000	46.000000	1023.000000	1023.000000	2046.000000
31.520000	-0.016464	-9.730264	-2.145982	-3.569280	-2.247463	-1.767539	0.000000	-10.000000	-0.091667	-3.150000	45.000000	1023.000000	1023.000000	2046.000000
31.540001	-0.015991	-9.450779	-1.948983	-3.703491	-2.261311	-1.536994	0.000000	-10.000000	-0.091667	-3.066667	44.000000	1023.000000	1023.000000	2046.000000
31.559999	-0.015744	-9.304510	-1.421907	-4.186026	-2.334643	-1.361934	0.000000	-10.000000	-0.091667	-2.766667	43.000000	1023.000000	1023.000000	2046.000000
31.580000	-0.016035	-9.476526	-1.320744	-4.364807	-2.028001	-1.762975	0.000000	-10.000000	-0.100000	-2.366667	42.000000	1023.000000	1023.000000	2046.000000
31.600000	-0.016470	-9.733533	-1.474233	-4.486938	-1.797192	-1.975171	0.000000	-10.000000	-0.100000	-2.250000	41.166668	1023.000000	1023.000000	2046.000000
31.620001	-0.017079	-10.093873	-1.272905	-4.712655	-2.079771	-2.028543	0.000000	-10.000000	-0.100000	-2.400000	40.333332	1023.000000	1023.000000	2046.000000
31.639999	-0.017359	-10.259390	-1.071383	-5.016214	-2.147384	-2.024410	0.000000	-10.000000	-0.100000	-2.700000	39.666668	1023.000000	1023.000000	2046.000000
31.660000	-0.017501	-10.343043	-1.134260	-4.936458	-1.926062	-2.346263	0.000000	-10.000000	-0.091667	-2.900000	38.833332	1023.000000	1023.000000	2046.000000
31.680000	-0.017520	-10.354444	-1.270089	-4.857883	-1.877614	-2.348857	0.000000	-10.000000	-0.091667	-3.100000	37.833332	1023.000000	1023.000000	2046.000000
31.700001	-0.017356	-10.257535	-1.070280	-4.966191	-2.047488	-2.173576	0.000000	-10.000000	-0.091667	-3.133333	36.666668	1023.000000	1023.000000	2046.000000
31.719999	-0.017002	-10.047952	-0.802490	-5.133509	-2.092170	-2.019783	0.000000	-10.000000	-0.100000	-2.900000	35.500000	1023.000000	1023.000000	2046.000000
31.740000	-0.016501	-9.752253	-0.913564	-4.923639	-1.715318	-2.199732	0.000000	-10.000000	-0.100000	-2.433333	34.666668	1023.000000	1023.000000	2046.000000
31.760000	-0.015881	-9.385695	-0.835888	-4.781125	-1.787926	-1.980757	0.000000	-10.000000	-0.100000	-2.000000	34.166668	1023.000000	1023.000000	2046.000000
31.780001	-0.015172	-8.966778	-0.433667	-4.937668	-1.908031	-1.687411	0.000000	-10.000000	-0.108333	-1.700000	34.000000	1023.000000	1023.000000	2046.000000
31.799999	-0.014629	-8.645797	-0.318972	-4.857450	-1.720474	-1.748900	0.000000	-10.000000	-0.100000	-1.466667	34.000000	1023.000000	1023.000000	2046.000000
31.820000	-0.014048	-8.302223	-0.413510	-4.660389	-1.416607	-1.811717	0.000000	-10.000000	-0.100000	-1.300000	34.000000	1023.000000	1023.000000	2046.000000
31.840000	-0.013498	-7.977404	-0.314039	-4.596473	-1.528252	-1.538640	0.000000	-10.000000	-0.100000	-1.016667	34.000000	1023.000000	1023.000000	2046.000000
31.860001	-0.012888	-7.616757	0.041011	-4.785579	-1.616158	-1.256032	0.000000	-10.000000	-0.108333	-0.600000	34.000000	1023.000000	1023.000000	2046.000000
31.879999	-0.012577	-7.432986	0.083662	-4.652011	-1.406658	-1.457979	0.000000	-10.000000	-0.108333	-0.200000	34.000000	1023.000000	1023.000000	2046.000000
31.900000	-0.011947	-7.060756	-0.073597	-4.452079	-1.163858	-1.371222	0.000000	-10.000000	-0.100000	0.000000	34.000000	1023.000000	1023.000000	2046.000000
31.920000	-0.011594	-6.851843	0.197677	-4.457817	-1.400001	-1.191702	0.000000	-10.000000	-0.100000	0.000000	34.000000	1023.000000	1023.000000	2046.000000
31.940001	-0.011254	-6.650824	0.433275	-4.603519	-1.413204	-1.067375	0.000000	-10.000000	-0.108333	0.000000	34.000000	1023.000000	1023.000000	2046.000000
31.959999	-0.011031	-6.519289	0.319959	-4.448342	-1.122925	-1.267982	0.000000	-10.000000	-0.108333	0.000000	34.000000	1023.000000	1023.000000	2046.000000
31.980000	-0.010647	-6.292638	0.173706	-4.295399	-1.051094	-1.119851	0.000000	-10.000000	-0.108333	0.000000	34.000000	1023.000000	1023.000000	2046.000000
32.000000	-0.010280	-6.075339	0.493028	-4.438669	-1.305102	-0.824597	0.000000	-10.000000	-0.100000	0.000000	34.000000	1023.000000	1023.000000	2046.000000
32.020000	-0.010055	-5.942389	0.619652	-4.448769	-1.221159	-0.892112	0.000000	-10.000000	-0.100000	0.000000	34.000000	1023.000000	1023.000000	2046.000000
32.040001	-0.009732	-5.751643	0.346803	-4.234453	-0.880450	-0.983543	0.000000	-10.000000	-0.108333	0.000000	34.000000	1023.000000	1023.000000	2046.000000
32.060001	-0.009541	-5.638932	0.547045	-4.219890	-1.169212	-0.796876	0.000000	-10.000000	-0.108333	0.000000	34.000000	1023.000000	1023.000000	2046.000000
32.080002	-0.009240	-5.460896	0.792287	-4.400595	-1.219046	-0.633543	0.000000	-10.000000	-0.108333	-0.450000	34.000000	1023.000000	1023.000000	2046.000000
32.099998	-0.009098	-5.376902	0.609588	-4.222736	-0.889074	-0.874680	0.000000	-10.000000	-0.100000	-0.966667	34.000000	1023.000000	1023.000000	2046.000000
32.119999	-0.008901	-5.260199	0.565329	-4.111245	-0.984116	-0.730167	0.000000	-10.000000	-0.100000	-1.450000	34.000000	1023.000000	1023.000000	2046.000000
32.139999	-0.008694	-5.138156	0.875356	-4.301288	-1.196026	-0.516197	0.000000	-10.000000	-0.100000	-1.466667	34.000000	1023.000000	1023.000000	2046.000000
32.160000	-0.008722	-5.154603	0.777073	-4.184374	-0.963183	-0.784118	0.000000	-10.000000	-0.100000	-1.316667	34.000000	1023.000000	1023.000000	2046.000000
32.180000	-0.009025	-5.333929	0.499352	-4.074709	-0.994627	-0.763944	0.000000	-10.000000	-0.108333	-1.016667	34.000000	1023.000000	1023.000000	2046.000000
32.200001	-0.009903	-5.852867	0.557855	-4.344841	-1.333118	-0.732764	0.000000	-10.000000	-0.108333	-0.550000	34.000000	1023.000000	1023.000000	2046.000000
32.220001	-0.011047	-6.528565	0.303216	-4.438882	-1.331859	-1.061040	0.000000	-10.000000	-0.100000	-0.183333	34.000000	1023.000000	1023.000000	2046.000000
32.240002	-0.011823	-6.987153	-0.234640	-4.330456	-1.195892	-1.226165	0.000000	-10.000000	-0.100000	0.000000	34.000000	1023.000000	1023.000000	2046.000000
32.259998	-0.012352	-7.300297	-0.197357	-4.498448	-1.595744	-1.008748	0.000000	-10.000000	-0.100000	0.000000	34.000000	1023.000000	1023.000000	2046.000000
32.279999	-0.012578	-7.433368	-0.109322	-4.703640	-1.654887	-0.965518	0.000000	-10.000000	-0.108333	0.000000	34.000000	1023.000000	1023.000000	2046.000000
32.299999	-0.012657	-7.480571	-0.356757	-4.919881	-1.374005	-0.829928	0.000000	-10.000000	-0.100000	0.000000	34.000000	1023.000000	1023.000000	2046.000000
32.320000	-0.011861	-7.010027	-0.386290	-4.603969	-1.254112	-0.765656	0.000000	-10.000000	-0.100000	0.000000	34.000000	1023.000000	1023.000000	2046.000000
32.340000	-0.011749	-6.943794	0.005899	-4.679079	-1.533142	-0.737471	0.000000	-10.000000	-0.116667	0.733333	34.000000	1023.000000	1023.000000	2046.000000
32.360001	-0.011524	-6.810917	0.042202	-4.581835	-1.416263	-0.855022	0.000000	-10.000000	-0.133333	1.733333	34.000000	1023.000000	1023.000000	2046.000000
32.380001	-0.011402	-6.738352	-0.319295	-4.257439	-1.225383	-0.936235	0.000000	-10.000000	-0.141667	2.883333	34.000000	1023.000000	1023.000000	2046.000000
32.400002	-0.011847	-7.001830	-0.464608	-4.142235	-1.455151	-0.939836	0.000000	-10.000000	-0.125000	3.416667	34.000000	1023.000000	1023.000000	2046.000000
32.419998	-0.013397	-7.917627	-0.556281	-4.398746	-1.784583	-1.178016	0.000000	-10.000000	-0.116667	3.866667	34.000000	1023.000000	1023.000000	2046.000000
32.439999	-0.015655	-9.251889	-1.205763	-4.299378	-1.790924	-1.955824	0.000000	-10.000000	-0.125000	4.600000	34.000000	1023.000000	1023.000000	2046.000000
32.459999	-0.017507	-10.346353	-1.871576	-4.227014	-2.043086	-2.204678	0.000000	-10.000000	-0.158333	5.766667	34.000000	1023.000000	1023.000000	2046.000000
32.480000	-0.018621	-11.005220	-2.074527	-4.378314	-2.442780	-2.109599	0.000000	-10.000000	-0.183333	7.200000	34.000000	1023.000000	1023.000000	2046.000000
32.500000	-0.019115	-11.297099	-2.065426	-4.558677	-2.595753	-2.077242	0.000000	-10.000000	-0.216667	8.533334	34.000000	1023.000000	1023.000000	2046.000000
32.520000	-0.019373	-11.449687	-2.321453	-4.408254	-2.341789	-2.378190	0.000000	-10.000000	-0.233333	9.683333	34.000000	1023.000000	1023.000000	2046.000000
32.540001	-0.019188	-11.340236	-2.524981	-4.169716	-2.404747	-2.240793	0.000000	-10.000000	-0.250000	10.800000	34.000000	1023.000000	1023.000000	2046.000000
32.560001	-0.018790	-11.104956	-2.291341	-4.161320	-2.641252	-2.011043	0.000000	-10.000000	-0.258333	11.916667	30.000000	1023.000000	1023.000000	2046.000000
32.580002	-0.018354	-10.847203	-2.285774	-3.982743	-2.488745	-2.089940	0.000000	-10.000000	-0.275000	13.600000	28.666666	1023.000000	1023.000000	2046.000000
32.599998	-0.017851	-10.550116	-2.621886	-3.667971	-2.230791	-2.029467	0.000000	-10.000000	-0.291667	14.866667	27.333334	1023.000000	1023.000000	2046.000000
32.619999	-0.017362	-10.261090	-2.558797	-3.494271	-2.440276	-1.767746	0.000000	-10.000000	-0.308333	16.150000	31.500000	1023.000000	1023.000000	2046.000000
32.639999	-0.016795	-9.925994	-2.332888	-3.555630	-2.564947	-1.472529	0.000000	-10.000000	-0.341667	16.750000	35.000000	1023.000000	1023.000000	2046.000000
32.660000	-0.016031	-9.474535	-2.384597	-3.299658	-2.242886	-1.547394	0.000000	-10.000000	-0.366667	17.916668	40.333332	1023.000000	1023.000000	2046.000000
32.680000	-0.015152	-8.954978	-2.539299	-3.045124	-2.012852	-1.357703	0.000000	-10.000000	-0.408333	18.800001	46.333332	1023.000000	1023.000000	2046.000000
32.700001	-0.014128	-8.349418	-2.271517	-3.014265	-2.108248	-0.955388	0.000000	-10.000000	-0.416667	19.883333	52.333332	1023.000000	1023.000000	2046.000000
32.720001	-0.013077	-7.728694	-1.831411	-3.164437	-2.052752	-0.680094	0.000000	-10.000000	-0.450000	20.616667	58.833332	1023.000000	1023.000000	2046.000000
32.740002	-0.011946	-7.060338	-1.723692	-2.996738	-1.529769	-0.810139	0.000000	-10.000000	-0.475000	21.783333	65.500000	1023.000000	1023.000000	2046.000000
32.759998	-0.010729	-6.340866	-1.464257	-2.943132	-1.431681	-0.501795	0.000000	-10.000000	-0.508333	22.549999	72.666664	1023.000000	1023.000000	2046.000000
32.779999	-0.009833	-5.811439	-0.813604	-3.279196	-1.493243	-0.225396	0.000000	-10.000000	-0.525000	23.516666	80.166664	1023.000000	1023.000000	2046.000000
32.799999	-0.009484	-5.605298	-0.645449	-3.243709	-1.154455	-0.561684	0.000000	-10.000000	-0.516667	23.900000	88.000000	1023.000000	1023.000000	2046.000000
32.820000	-0.009175	-5.422542	-0.738353	-3.193133	-0.894740	-0.596316	0.000000	-10.000000	-0.516667	24.350000	96.000000	1023.000000	1023.000000	2046.000000
32.840000	-0.008982	-5.308450	-0.335124	-3.353880	-1.189277	-0.430170	0.000000	-10.000000	-0.508333	24.566668	104.000000	1023.000000	1023.000000	2046.000000
32.860001	-0.008651	-5.112847	-0.224490	-3.332408	-1.009456	-0.546492	0.000000	-10.000000	-0.516667	24.933334	112.000000	1023.000000	1023.000000	2046.000000
32.880001	-0.008029	-4.745319	-0.369018	-3.113235	-0.681736	-0.581330	0.000000	-10.000000	-0.525000	25.333334	120.166664	1023.000000	1023.000000	2046.000000
32.900002	-0.007350	-4.344119	-0.101398	-2.975059	-0.907078	-0.360585	0.000000	-10.000000	-0.550000	25.733334	128.500000	1023.000000	1023.000000	2046.000000
32.919998	-0.006290	-3.717481	0.262390	-3.001421	-0.890201	-0.088249	0.000000	-10.000000	-0.575000	26.016666	137.000000	1023.000000	1023.000000	2046.000000
32.939999	-0.005113	-3.021729	0.314031	-2.718456	-0.448864	-0.168440	0.000000	-10.000000	-0.591667	26.250000	145.666672	1023.000000	1023.000000	2046.000000
32.959999	-0.003641	-2.151965	0.398714	-2.412585	-0.254595	0.116501	0.000000	-10.000000	-0.608333	26.549999	154.333328	1023.000000	1023.000000	2046.000000
32.980000	-0.002196	-1.297675	0.881856	-2.290966	-0.380879	0.492313	0.000000	-10.000000	-0.625000	27.016666	163.166672	1023.000000	1023.000000	2046.000000
33.000000	-0.000631	-0.372909	1.267552	-2.180972	-0.134975	0.675487	0.000000	-10.000000	-0.641667	27.549999	172.166672	1023.000000	1023.000000	2046.000000
33.020000	0.000694	0.410282	1.331410	-1.886806	0.286360	0.679318	0.000000	-10.000000	-0.633333	28.016666	181.333328	1023.000000	1023.000000	2046.000000
33.040001	0.002055	1.214329	1.514087	-1.568861	0.283863	0.985241	0.000000	-10.000000	-0.633333	28.383333	190.666672	1023.000000	1023.000000	2046.000000
33.060001	0.003345	1.977099	1.971354	-1.568068	0.206371	1.367442	0.000000	-10.000000	-0.633333	28.650002	200.000000	1023.000000	1023.000000	2046.000000
33.080002	0.004592	2.713883	2.241040	-1.348804	0.428693	1.392954	0.000000	-10.000000	-0.650000	28.783335	209.500000	1023.000000	1023.000000	2046.000000
33.099998	0.005721	3.380841	2.199226	-1.056368	0.833983	1.404000	0.000000	-10.000000	-0.650000	28.683334	219.000000	1023.000000	1023.000000	2046.000000
33.119999	0.006686	3.951248	2.416533	-0.841941	0.685108	1.691548	0.000000	-10.000000	-0.658333	28.833334	228.666672	1023.000000	1023.000000	2046.000000
33.139999	0.007747	4.578717	2.856082	-0.858985	0.624047	1.957573	0.000000	-10.000000	-0.666667	28.800001	238.166672	1023.000000	1023.000000	2046.000000
33.160000	0.008601	5.083029	2.864712	-0.602097	1.027301	1.793113	0.000000	-10.000000	-0.666667	29.150000	247.833328	1023.000000	1023.000000	2046.000000
33.180000	0.009538	5.636877	2.827615	-0.309335	1.239010	1.879587	0.000000	-10.000000	-0.658333	28.800001	257.500000	1023.000000	1023.000000	2046.000000
33.200001	0.010398	6.145112	3.124443	-0.137089	1.022141	2.135617	0.000000	-10.000000	-0.650000	28.716667	267.333344	1023.000000	1023.000000	2046.000000
33.220001	0.011447	6.765399	3.443449	-0.134384	1.072448	2.383887	0.000000	-10.000000	-0.658333	28.500000	277.000000	1023.000000	1023.000000	2046.000000
33.240002	0.012251	7.240498	3.530574	0.083212	1.366635	2.260077	0.000000	-10.000000	-0.658333	28.816668	286.500000	1023.000000	1023.000000	2046.000000
33.259998	0.013005	7.686085	3.396859	0.384086	1.589474	2.315666	0.000000	-10.000000	-0.658333	28.933334	296.000000	1023.000000	1023.000000	2046.000000
33.279999	0.013262	7.837743	3.524503	0.501514	1.337319	2.474407	0.000000	-10.000000	-0.650000	28.900000	305.666656	1023.000000	1023.000000	2046.000000
33.299999	0.013358	7.894413	3.630701	0.385589	1.273769	2.604354	0.000000	-10.000000	-0.658333	28.783335	315.166656	1023.000000	1023.000000	2046.000000
33.320000	0.013573	8.021433	3.583200	0.530345	1.452271	2.455617	0.000000	-10.000000	-0.650000	28.616667	324.833344	1023.000000	1023.000000	2046.000000
33.340000	0.014521	8.581692	3.547647	0.827724	1.706525	2.499795	0.000000	-10.000000	-0.650000	28.850000	334.333344	1023.000000	1023.000000	2046.000000
33.360001	0.015836	9.359196	3.633902	1.138146	1.731022	2.856126	0.000000	-10.000000	-0.625000	28.666668	344.000000	1023.000000	1023.000000	2046.000000
33.380001	0.016650	9.840416	3.979189	1.077325	1.599539	3.184363	0.000000	-10.000000	-0.625000	28.583334	353.666656	1023.000000	1023.000000	2046.000000
33.400002	0.017176	10.150767	4.043780	1.011940	1.747481	3.347566	0.000000	-10.000000	-0.600000	28.116667	363.166656	1023.000000	1023.000000	2046.000000
33.419998	0.017119	10.117212	3.989255	1.364755	1.887215	2.875987	0.000000	-10.000000	-0.591667	27.733334	372.666656	1023.000000	1023.000000	2046.000000
33.439999	0.017725	10.475646	3.887150	1.676388	1.911373	3.000735	0.000000	-10.000000	-0.583333	27.216667	382.000000	1023.000000	1023.000000	2046.000000
33.459999	0.018186	10.747696	4.081184	1.912544	1.647015	3.106953	0.000000	-10.000000	-0.591667	26.983334	391.166656	1023.000000	1023.000000	2046.000000
33.480000	0.018430	10.891912	4.220976	1.944700	1.600165	3.126071	0.000000	-10.000000	-0.583333	26.666666	400.166656	1023.000000	1023.000000	2046.000000
33.500000	0.017731	10.478734	3.919062	2.073778	1.792090	2.693804	0.000000	-10.000000	-0.566667	26.533333	409.000000	1023.000000	1023.000000	2046.000000
33.520000	0.016425	9.706919	3.422850	2.299228	1.567760	2.417080	0.000000	-10.000000	-0.541667	26.049999	418.000000	1023.000000	1023.000000	2046.000000
33.540001	0.015234	9.003090	3.315114	2.215911	1.079202	2.392864	0.000000	-10.000000	-0.525000	25.366667	426.833344	1023.000000	1023.000000	2046.000000
33.560001	0.014727	8.703405	3.173667	2.190190	1.072416	2.267133	0.000000	-10.000000	-0.508333	24.450001	435.500000	1023.000000	1023.000000	2046.000000
33.580002	0.014510	8.575580	2.830141	2.380906	1.314891	2.049642	0.000000	-10.000000	-0.491667	23.616667	443.833344	1023.000000	1023.000000	2046.000000
33.599998	0.014815	8.755725	2.774303	2.562673	1.150549	2.268200	0.000000	-10.000000	-0.483333	23.216667	451.833344	1023.000000	1023.000000	2046.000000
33.619999	0.015281	9.031185	3.029877	2.596908	0.969065	2.435335	0.000000	-10.000000	-0.483333	22.900000	459.500000	1023.000000	1023.000000	2046.000000
33.639999	0.015849	9.366601	3.052617	2.773178	1.165714	2.375092	0.000000	-10.000000	-0.475000	22.733334	467.166656	1023.000000	1023.000000	2046.000000
33.660000	0.016607	9.814456	2.907013	3.147267	1.395271	2.364904	0.000000	-10.000000	-0.466667	22.416668	474.833344	1023.000000	1023.000000	2046.000000
33.680000	0.017375	10.268644	3.038945	3.369431	1.210987	2.649281	0.000000	-10.000000	-0.450000	22.233334	482.500000	1023.000000	1023.000000	2046.000000
33.700001	0.018072	10.680352	3.312816	3.365862	1.101474	2.900201	0.000000	-10.000000	-0.450000	21.766666	489.833344	1023.000000	1023.000000	2046.000000
33.720001	0.018744	11.077743	3.224782	3.670858	1.464870	2.717232	0.000000	-10.000000	-0.450000	21.550001	497.166656	1023.000000	1023.000000	2046.000000
33.740002	0.019468	11.505393	3.181195	3.920245	1.426401	2.977552	0.000000	-10.000000	-0.441667	21.350000	504.333344	1023.000000	1023.000000	2046.000000
33.759998	0.020496	12.113132	3.518588	3.952418	1.312986	3.329139	0.000000	-10.000000	-0.425000	21.100000	511.666656	1023.000000	1023.000000	2046.000000
33.779999	0.021473	12.690462	3.774318	3.992369	1.526721	3.397055	0.000000	-10.000000	-0.408333	20.716667	518.833313	1023.000000	1023.000000	2046.000000
33.799999	0.022387	13.230712	3.811873	4.133051	1.931362	3.354426	0.000000	-10.000000	-0.383333	19.950001	525.833313	1023.000000	1023.000000	2046.000000
33.820000	0.023466	13.868541	4.123304	4.238460	1.807045	3.699732	0.000000	-10.000000	-0.358333	19.216667	532.666687	1023.000000	1023.000000	2046.000000
33.840000	0.024592	14.533829	4.639965	4.040066	1.879008	3.974789	0.000000	-10.000000	-0.325000	18.233334	539.166687	1023.000000	1023.000000	2046.000000
33.860001	0.025042	14.799580	4.819659	4.001411	2.262805	3.715705	0.000000	-10.000000	-0.308333	17.216667	545.500000	1023.000000	1023.000000	2046.000000
33.880001	0.025142	14.859060	4.803043	3.996955	2.407405	3.651658	0.000000	-10.000000	-0.283333	15.950001	551.333313	1023.000000	1023.000000	2046.000000
33.900002	0.024909	14.721164	5.061083	3.790935	2.192962	3.676185	0.000000	-10.000000	-0.258333	14.600000	556.833313	1023.000000	1023.000000	2046.000000
33.919998	0.024829	14.674188	5.233110	3.686120	2.261396	3.493561	0.000000	-10.000000	-0.225000	13.616667	562.000000	1023.000000	1023.000000	2046.000000
33.939999	0.025007	14.778883	5.050009	3.878208	2.600233	3.250433	0.000000	-10.000000	-0.208333	12.733334	566.666687	1023.000000	1023.000000	2046.000000
33.959999	0.025156	14.867098	5.163855	3.937137	2.319608	3.446498	0.000000	-10.000000	-0.200000	12.216667	571.000000	1023.000000	1023.000000	2046.000000
33.980000	0.025759	15.223388	5.427101	3.852297	2.307886	3.636104	0.000000	-10.000000	-0.200000	11.666667	575.000000	1023.000000	1023.000000	2046.000000
34.000000	0.026422	15.615499	5.559338	3.886337	2.502101	3.667723	0.000000	-10.000000	-0.191667	11.500000	579.000000	1023.000000	1023.000000	2046.000000
34.020000	0.027439	16.216557	5.591185	4.114769	2.850848	3.659754	0.000000	-10.000000	-0.191667	11.200000	583.000000	1023.000000	1023.000000	2046.000000
34.040001	0.028603	16.904325	5.751969	4.378731	2.881814	3.891811	0.000000	-10.000000	-0.183333	10.966666	586.833313	1023.000000	1023.000000	2046.000000
34.060001	0.029559	17.469221	6.183809	4.314435	2.751859	4.219117	0.000000	-10.000000	-0.175000	10.333333	590.500000	1023.000000	1023.000000	2046.000000
34.080002	0.030400	17.966108	6.449253	4.363772	2.916907	4.236177	0.000000	-10.000000	-0.175000	9.700000	594.000000	1023.000000	1023.000000	2046.000000
34.099998	0.031196	18.437109	6.421838	4.552491	3.332555	4.130224	0.000000	-10.000000	-0.183333	8.916667	597.333313	1023.000000	1023.000000	2046.000000
34.119999	0.031868	18.834213	6.501171	4.759609	3.234757	4.338677	0.000000	-10.000000	-0.166667	8.233334	600.500000	1023.000000	1023.000000	2046.000000
34.139999	0.032950	19.473652	6.886511	4.777727	3.131051	4.678363	0.000000	-10.000000	-0.158333	7.633334	603.500000	1023.000000	1023.000000	2046.000000
34.160000	0.033786	19.967596	7.085800	4.871473	3.363428	4.646895	0.000000	-10.000000	-0.141667	6.950000	606.166687	1023.000000	1023.000000	2046.000000
34.180000	0.033989	20.087732	6.915539	5.023030	3.658665	4.490498	0.000000	-10.000000	-0.158333	6.466667	608.500000	1023.000000	1023.000000	2046.000000
34.200001	0.033898	20.033848	6.922834	5.128165	3.397295	4.585554	0.000000	-10.000000	-0.150000	6.033333	610.500000	1023.000000	1023.000000	2046.000000
34.220001	0.033973	20.078030	7.074761	4.998643	3.249938	4.754688	0.000000	-10.000000	-0.141667	5.633334	612.500000	1023.000000	1023.000000	2046.000000
34.240002	0.034512	20.396358	7.212187	5.014120	3.393790	4.776261	0.000000	-10.000000	-0.133333	5.000000	614.500000	1023.000000	1023.000000	2046.000000
34.259998	0.035126	20.759480	7.199183	5.185080	3.726284	4.648932	0.000000	-10.000000	-0.116667	3.983333	616.500000	1023.000000	1023.000000	2046.000000
34.279999	0.035372	20.904846	7.197003	4.999417	3.634910	5.073516	0.000000	-10.000000	-0.108333	2.516667	618.166687	1023.000000	1023.000000	2046.000000
34.299999	0.035341	20.886265	7.276114	5.205287	3.511100	4.893764	0.000000	-10.000000	-0.100000	1.133333	619.333313	1023.000000	1023.000000	2046.000000
34.320000	0.034875	20.611118	7.430628	5.044860	3.316590	4.819041	0.000000	-10.000000	-0.100000	-0.016667	619.833313	1023.000000	1023.000000	2046.000000
34.340000	0.034752	20.538532	7.279549	5.107060	3.542344	4.609580	0.000000	-10.000000	-0.100000	-0.966667	620.000000	1023.000000	1023.000000	2046.000000
34.360001	0.034725	20.522488	7.063549	5.305192	3.607536	4.546212	0.000000	-10.000000	-0.091667	-1.700000	620.000000	1023.000000	1023.000000	2046.000000
34.380001	0.033935	20.055565	6.988248	5.365488	3.326685	4.375144	0.000000	-10.000000	-0.083333	-2.216667	620.000000	1023.000000	1023.000000	2046.000000
34.400002	0.032307	19.093159	6.838813	5.131918	2.986345	4.136082	0.000000	-10.000000	-0.075000	-2.550000	620.000000	1023.000000	1023.000000	2046.000000
34.419998	0.029894	17.667179	6.376900	4.922047	2.688056	3.680176	0.000000	-10.000000	-0.083333	-3.233333	620.000000	1023.000000	1023.000000	2046.000000
34.439999	0.027878	16.475788	5.808866	4.805995	2.622177	3.238751	0.000000	-10.000000	-0.083333	-4.183333	620.000000	1023.000000	1023.000000	2046.000000
34.459999	0.026513	15.669431	5.371732	4.755845	2.486162	3.055692	0.000000	-10.000000	-0.091667	-5.050000	620.000000	1023.000000	1023.000000	2046.000000
34.480000	0.025732	15.207753	5.151454	4.847622	2.177578	3.031098	0.000000	-10.000000	-0.091667	-5.383334	620.000000	1023.000000	1023.000000	2046.000000
34.500000	0.025360	14.987884	5.155825	4.713111	1.954160	3.164788	0.000000	-10.000000	-0.100000	-5.100000	620.000000	1023.000000	1023.000000	2046.000000
34.520000	0.025243	14.918887	5.156863	4.746151	1.968810	3.047063	0.000000	-10.000000	-0.100000	-4.466667	620.000000	1023.000000	1023.000000	2046.000000
34.540001	0.025170	14.875440	4.977606	4.866860	2.161980	2.868994	0.000000	-10.000000	-0.100000	-3.833333	620.000000	1023.000000	1023.000000	2046.000000
34.560001	0.025358	14.986539	4.817982	5.047515	2.171508	2.949534	0.000000	-10.000000	-0.100000	-3.466667	620.000000	1023.000000	1023.000000	2046.000000
34.580002	0.025324	14.966579	4.851387	5.124159	1.867440	3.123593	0.000000	-10.000000	-0.108333	-3.200000	620.000000	1023.000000	1023.000000	2046.000000
34.599998	0.025523	15.084239	4.972624	5.041341	1.823878	3.246396	0.000000	-10.000000	-0.108333	-3.033333	620.000000	1023.000000	1023.000000	2046.000000
34.619999	0.025609	15.134741	4.811417	5.169654	2.090145	3.063524	0.000000	-10.000000	-0.108333	-2.733333	620.000000	1023.000000	1023.000000	2046.000000
34.639999	0.025920	15.318517	4.688685	5.363768	2.068106	3.197958	0.000000	-10.000000	-0.100000	-2.350000	620.000000	1023.000000	1023.000000	2046.000000
34.660000	0.026254	15.516198	4.868622	5.295659	1.863749	3.488168	0.000000	-10.000000	-0.100000	-1.766667	620.000000	1023.000000	1023.000000	2046.000000
34.680000	0.026798	15.837708	5.103204	5.144464	1.960799	3.629241	0.000000	-10.000000	-0.100000	-1.433333	620.000000	1023.000000	1023.000000	2046.000000
34.700001	0.027364	16.171953	5.109589	5.155442	2.375293	3.531629	0.000000	-10.000000	-0.100000	-1.500000	620.000000	1023.000000	1023.000000	2046.000000
34.720001	0.028079	16.594643	5.230012	5.258864	2.383132	3.722634	0.000000	-10.000000	-0.100000	-1.933333	620.000000	1023.000000	1023.000000	2046.000000
34.740002	0.028506	16.847170	5.561021	5.018572	2.307380	3.960196	0.000000	-10.000000	-0.091667	-2.633333	620.000000	1023.000000	1023.000000	2046.000000
34.759998	0.028442	16.809120	5.786945	4.741710	2.457150	3.823317	0.000000	-10.000000	-0.075000	-3.433333	620.000000	1023.000000	1023.000000	2046.000000
34.779999	0.027743	16.396395	5.612947	4.559911	2.758162	3.465375	0.000000	-10.000000	-0.066667	-4.450000	620.000000	1023.000000	1023.000000	2046.000000
34.799999	0.027097	16.014244	5.517032	4.523780	2.618469	3.354963	0.000000	-10.000000	-0.075000	-5.283334	620.000000	1023.000000	1023.000000	2046.000000
34.820000	0.026456	15.635727	5.627658	4.225746	2.372360	3.409963	0.000000	-10.000000	-0.091667	-5.833333	620.000000	1023.000000	1023.000000	2046.000000
34.840000	0.026173	15.468241	5.651441	4.122496	2.438490	3.255815	0.000000	-10.000000	-0.091667	-5.983334	620.000000	1023.000000	1023.000000	2046.000000
34.860001	0.025971	15.348652	5.517750	4.140730	2.666250	3.023921	0.000000	-10.000000	-0.083333	-5.800000	620.000000	1023.000000	1023.000000	2046.000000
34.880001	0.026173	15.468389	5.423398	4.243274	2.644350	3.157367	0.000000	-10.000000	-0.083333	-5.266667	620.000000	1023.000000	1023.000000	2046.000000
34.900002	0.026546	15.688848	5.702690	4.173802	2.401988	3.410367	0.000000	-10.000000	-0.091667	-4.350000	620.000000	1023.000000	1023.000000	2046.000000
34.919998	0.027374	16.178223	5.943170	4.144692	2.545114	3.545246	0.000000	-10.000000	-0.100000	-3.166667	620.000000	1023.000000	1023.000000	2046.000000
34.939999	0.028089	16.600380	6.016098	4.262343	2.912935	3.409003	0.000000	-10.000000	-0.100000	-1.666667	620.000000	1023.000000	1023.000000	2046.000000
34.959999	0.028933	17.099222	6.020971	4.438967	3.022655	3.616631	0.000000	-10.000000	-0.108333	-0.616667	620.000000	1023.000000	1023.000000	2046.000000
34.980000	0.029519	17.445967	6.348324	4.390276	2.800895	3.906471	0.000000	-10.000000	-0.108333	0.000000	620.000000	1023.000000	1023.000000	2046.000000
35.000000	0.030113	17.796759	6.631548	4.368803	2.820142	3.976265	0.000000	-10.000000	-0.108333	0.000000	620.000000	1023.000000	1023.000000	2046.000000
35.020000	0.030754	18.175436	6.597181	4.504500	3.246010	3.827746	0.000000	-10.000000	-0.100000	0.000000	620.000000	1023.000000	1023.000000	2046.000000
35.040001	0.031284	18.489136	6.592736	4.686414	3.236540	3.973446	0.000000	-10.000000	-0.108333	0.000000	620.000000	1023.000000	1023.000000	2046.000000
35.060001	0.031915	18.862003	6.872543	4.693987	3.046939	4.248536	0.000000	-10.000000	-0.108333	0.000000	620.000000	1023.000000	1023.000000	2046.000000
35.080002	0.032554	19.239420	7.200286	4.675879	3.064577	4.298676	0.000000	-10.000000	-0.108333	0.000000	620.000000	1023.000000	1023.000000	2046.000000
35.099998	0.032844	19.410513	7.123597	4.809587	3.450597	4.026731	0.000000	-10.000000	-0.091667	0.000000	620.000000	1023.000000	1023.000000	2046.000000
35.119999	0.032674	19.310127	6.907633	4.901723	3.437628	4.063142	0.000000	-10.000000	-0.100000	0.000000	620.000000	1023.000000	1023.000000	2046.000000
35.139999	0.032128	18.987921	6.935952	4.765799	3.097887	4.188283	0.000000	-10.000000	-0.100000	0.000000	620.000000	1023.000000	1023.000000	2046.000000
35.160000	0.032049	18.940685	7.022385	4.645181	3.019290	4.253830	0.000000	-10.000000	-0.108333	0.000000	620.000000	1023.000000	1023.000000	2046.000000
35.180000	0.032261	19.066206	6.988576	4.741360	3.268234	4.068036	0.000000	-10.000000	-0.100000	0.000000	620.000000	1023.000000	1023.000000	2046.000000
35.200001	0.032710	19.331537	6.869118	4.857226	3.444700	4.160493	0.000000	-10.000000	-0.100000	-0.600000	620.000000	1023.000000	1023.000000	2046.000000
35.220001	0.033020	19.514702	7.132678	4.538332	3.155262	4.688430	0.000000	-10.000000	-0.100000	-1.416667	620.000000	1023.000000	1023.000000	2046.000000
35.240002	0.032837	19.406914	7.289763	4.688097	3.197083	4.231971	0.000000	-10.000000	-0.100000	-2.466667	620.000000	1023.000000	1023.000000	2046.000000
35.259998	0.032455	19.181047	7.019997	4.732774	3.416904	4.011372	0.000000	-10.000000	-0.100000	-3.100000	620.000000	1023.000000	1023.000000	2046.000000
35.279999	0.032215	19.038807	6.892886	4.871266	3.111242	4.163414	0.000000	-10.000000	-0.100000	-3.766667	620.000000	1023.000000	1023.000000	2046.000000
35.299999	0.031818	18.804680	6.978416	4.718626	2.948278	4.159359	0.000000	-10.000000	-0.091667	-4.300000	620.000000	1023.000000	1023.000000	2046.000000
35.320000	0.030121	17.801378	6.532942	4.689063	3.137243	3.442131	0.000000	-10.000000	-0.083333	-4.850000	620.000000	1023.000000	1023.000000	2046.000000
35.340000	0.027581	16.300241	5.848777	4.602609	2.696708	3.152147	0.000000	-10.000000	-0.075000	-5.500000	620.000000	1023.000000	1023.000000	2046.000000
35.360001	0.025034	14.795035	5.473654	4.360241	2.077576	2.883564	0.000000	-10.000000	-0.075000	-6.250000	620.000000	1023.000000	1023.000000	2046.000000
35.380001	0.023346	13.797367	5.181208	4.177114	1.876310	2.562736	0.000000	-10.000000	-0.066667	-7.000000	620.000000	1023.000000	1023.000000	2046.000000
35.400002	0.022218	13.130877	4.738315	4.097300	2.021185	2.274076	0.000000	-10.000000	-0.066667	-7.366667	620.000000	1023.000000	1023.000000	2046.000000
35.419998	0.021661	12.801642	4.489130	4.188673	1.736321	2.387518	0.000000	-10.000000	-0.066667	-7.333333	620.000000	1023.000000	1023.000000	2046.000000
35.439999	0.021444	12.673318	4.610372	4.113663	1.489501	2.459782	0.000000	-10.000000	-0.075000	-7.000000	616.500000	1023.000000	1023.000000	2046.000000
35.459999	0.021276	12.574351	4.496263	4.194607	1.658984	2.224497	0.000000	-10.000000	-0.075000	-6.766667	609.000000	1023.000000	1023.000000	2046.000000
35.480000	0.021231	12.547378	4.260637	4.330657	1.758102	2.197980	0.000000	-10.000000	-0.066667	-6.800000	600.833313	1023.000000	1023.000000	2046.000000
35.500000	0.021160	12.505819	4.289186	4.417735	1.410853	2.388046	0.000000	-10.000000	-0.066667	-7.016667	595.166687	1023.000000	1023.000000	2046.000000
35.520000	0.021252	12.559949	4.437051	4.369424	1.329135	2.424338	0.000000	-10.000000	-0.066667	-7.216667	592.833313	1023.000000	1023.000000	2046.000000
35.540001	0.021146	12.497564	4.160440	4.437497	1.674950	2.224677	0.000000	-10.000000	-0.075000	-7.416667	590.333313	1023.000000	1023.000000	2046.000000
35.560001	0.021167	12.509495	4.043325	4.552984	1.498648	2.414537	0.000000	-10.000000	-0.075000	-7.533333	588.000000	1023.000000	1023.000000	2046.000000
35.580002	0.021358	12.622490	4.241796	4.474760	1.267394	2.638541	0.000000	-10.000000	-0.066667	-7.716667	585.333313	1023.000000	1023.000000	2046.000000
35.599998	0.021626	12.781192	4.356561	4.399719	1.426559	2.598353	0.000000	-10.000000	-0.050000	-7.966667	582.666687	1023.000000	1023.000000	2046.000000
35.619999	0.021994	12.998469	4.231536	4.331461	1.835374	2.600099	0.000000	-10.000000	-0.041667	-8.433333	580.000000	1023.000000	1023.000000	2046.000000
35.639999	0.022393	13.234474	4.417109	4.324508	1.671511	2.821348	0.000000	-10.000000	-0.041667	-9.033334	577.333313	1023.000000	1023.000000	2046.000000
35.660000	0.022761	13.452025	4.805436	4.026317	1.573000	3.047273	0.000000	-10.000000	-0.041667	-9.650000	574.333313	1023.000000	1023.000000	2046.000000
35.680000	0.022703	13.417440	4.955362	3.764855	1.862520	2.834703	0.000000	-10.000000	-0.025000	-10.400000	571.166687	1023.000000	1023.000000	2046.000000
35.700001	0.022028	13.018742	4.760126	3.553567	2.172402	2.532647	0.000000	-10.000000	-0.008333	-11.200000	567.666687	1023.000000	1023.000000	2046.000000
35.720001	0.021168	12.510365	4.788200	3.317282	1.882805	2.522079	0.000000	-10.000000	0.000000	-12.133333	564.000000	1023.000000	1023.000000	2046.000000
35.740002	0.020322	12.010256	4.960917	2.940480	1.715203	2.393656	0.000000	-10.000000	0.000000	-12.800000	559.833313	1023.000000	1023.000000	2046.000000
35.759998	0.019584	11.573966	4.803813	2.772950	1.983350	2.013852	0.000000	-10.000000	0.000000	-13.350000	555.500000	1023.000000	1023.000000	2046.000000
35.779999	0.019147	11.315645	4.665267	2.804790	1.905072	1.940515	0.000000	-10.000000	0.000000	-13.833333	551.000000	1023.000000	1023.000000	2046.000000
35.799999	0.018911	11.176636	4.773714	2.635461	1.685809	2.081652	0.000000	-10.000000	0.000000	-14.233334	546.333313	1023.000000	1023.000000	2046.000000
35.820000	0.018769	11.092716	4.983423	2.516260	1.660949	1.932084	0.000000	-10.000000	0.008333	-14.500000	541.666687	1023.000000	1023.000000	2046.000000
35.840000	0.018968	11.209956	4.842863	2.512811	2.053551	1.800731	0.000000	-10.000000	0.008333	-14.466667	536.833313	1023.000000	1023.000000	2046.000000
35.860001	0.019377	11.451730	4.948017	2.568652	1.895804	2.039257	0.000000	-10.000000	0.008333	-14.450001	532.000000	1023.000000	1023.000000	2046.000000
35.880001	0.019797	11.700151	5.293076	2.398518	1.806201	2.202357	0.000000	-10.000000	0.000000	-14.483334	527.000000	1023.000000	1023.000000	2046.000000
35.900002	0.020058	11.854051	5.353408	2.444380	2.144821	1.911441	0.000000	-10.000000	0.008333	-14.633333	522.166687	1023.000000	1023.000000	2046.000000
35.919998	0.020267	11.978087	5.313272	2.460569	2.211462	1.992784	0.000000	-10.000000	0.008333	-14.750000	517.333313	1023.000000	1023.000000	2046.000000
35.939999	0.020316	12.006560	5.492388	2.419773	1.947299	2.147100	0.000000	-10.000000	0.008333	-14.850000	512.500000	1023.000000	1023.000000	2046.000000
35.959999	0.020410	12.062513	5.717951	2.273060	1.939424	2.132079	0.000000	-10.000000	0.008333	-14.916667	507.500000	1023.000000	1023.000000	2046.000000
35.980000	0.020458	12.090815	5.590439	2.244360	2.305536	1.950479	0.000000	-10.000000	0.008333	-15.150000	502.500000	1023.000000	1023.000000	2046.000000
36.000000	0.020513	12.123307	5.581505	2.315716	2.131543	2.094543	0.000000	-10.000000	0.025000	-15.366667	497.500000	1023.000000	1023.000000	2046.000000
36.020000	0.020518	12.126262	5.825029	2.156338	1.943227	2.201668	0.000000	-10.000000	0.025000	-15.600000	492.333344	1023.000000	1023.000000	2046.000000
36.040001	0.020523	12.129272	5.834931	2.105426	2.199370	1.989544	0.000000	-10.000000	0.033333	-15.883334	487.000000	1023.000000	1023.000000	2046.000000
36.060001	0.020348	12.025521	5.671149	2.102630	2.356177	1.895566	0.000000	-10.000000	0.050000	-16.283333	481.666656	1023.000000	1023.000000	2046.000000
36.080002	0.020193	11.934200	5.748238	2.056638	2.073370	2.055955	0.000000	-10.000000	0.075000	-16.716667	476.166656	1023.000000	1023.000000	2046.000000
36.099998	0.020137	11.900700	5.972155	1.904861	1.942753	2.080930	0.000000	-10.000000	0.100000	-16.916666	470.666656	1023.000000	1023.000000	2046.000000
36.119999	0.019959	11.795722	5.870274	1.841999	2.277573	1.805877	0.000000	-10.000000	0.100000	-17.133333	465.000000	1023.000000	1023.000000	2046.000000
36.139999	0.019853	11.733242	5.771389	1.831731	2.295487	1.834635	0.000000	-10.000000	0.108333	-17.316668	459.333344	1023.000000	1023.000000	2046.000000
36.160000	0.019648	11.612252	5.862404	1.800767	1.986612	1.962469	0.000000	-10.000000	0.108333	-17.616667	453.500000	1023.000000	1023.000000	2046.000000
36.180000	0.019628	11.599926	6.037007	1.662121	1.926859	1.973939	0.000000	-10.000000	0.108333	-17.766668	447.500000	1023.000000	1023.000000	2046.000000
36.200001	0.019330	11.424029	5.931517	1.599130	2.183156	1.710226	0.000000	-10.000000	0.108333	-18.066668	441.500000	1023.000000	1023.000000	2046.000000
36.220001	0.019259	11.381987	5.766214	1.630426	2.192212	1.793134	0.000000	-10.000000	0.116667	-18.383333	435.500000	1023.000000	1023.000000	2046.000000
36.240002	0.019080	11.276466	5.924057	1.473489	1.930700	1.948220	0.000000	-10.000000	0.125000	-18.583334	429.500000	1023.000000	1023.000000	2046.000000
36.259998	0.018744	11.077532	5.971823	1.397256	2.014578	1.693875	0.000000	-10.000000	0.133333	-18.766666	423.500000	1023.000000	1023.000000	2046.000000
36.279999	0.018487	10.925831	5.736522	1.349773	2.213979	1.625557	0.000000	-10.000000	0.141667	-18.866667	417.166656	1023.000000	1023.000000	2046.000000
36.299999	0.018134	10.717229	5.822144	1.319297	1.847922	1.727866	0.000000	-10.000000	0.150000	-18.950001	410.833344	1023.000000	1023.000000	2046.000000
36.320000	0.017860	10.555420	5.896025	1.163906	1.818265	1.677225	0.000000	-10.000000	0.150000	-19.050001	404.500000	1023.000000	1023.000000	2046.000000
36.340000	0.017546	10.369704	5.701387	1.081729	2.107836	1.478753	0.000000	-10.000000	0.150000	-19.250000	398.166656	1023.000000	1023.000000	2046.000000
36.360001	0.017188	10.158344	5.592119	1.114962	1.874986	1.576278	0.000000	-10.000000	0.141667	-19.483334	391.833344	1023.000000	1023.000000	2046.000000
36.380001	0.016904	9.990400	5.753792	0.933492	1.672365	1.630751	0.000000	-10.000000	0.141667	-19.500000	385.166656	1023.000000	1023.000000	2046.000000
36.400002	0.016624	9.824635	5.603143	0.863346	2.001960	1.356186	0.000000	-10.000000	0.141667	-19.416666	378.833344	1023.000000	1023.000000	2046.000000
36.419998	0.016161	9.551231	5.417092	0.826146	1.895536	1.412457	0.000000	-10.000000	0.150000	-19.366667	372.166656	1023.000000	1023.000000	2046.000000
36.439999	0.015623	9.233388	5.404523	0.705890	1.590656	1.532320	0.000000	-10.000000	0.141667	-19.116667	365.833344	1023.000000	1023.000000	2046.000000
36.459999	0.014377	8.497040	5.296634	0.508771	1.437775	1.253860	0.000000	-10.000000	0.141667	-18.966667	359.333344	1023.000000	1023.000000	2046.000000
36.480000	0.012554	7.419165	4.734018	0.267807	1.618814	0.798525	0.000000	-10.000000	0.141667	-18.900000	353.000000	1023.000000	1023.000000	2046.000000
36.500000	0.010675	6.308727	4.248985	0.160917	1.220041	0.678783	0.000000	-10.000000	0.150000	-18.883333	346.666656	1023.000000	1023.000000	2046.000000
36.520000	0.009314	5.504461	4.150639	-0.118883	0.824914	0.647791	0.000000	-10.000000	0.150000	-19.033333	340.500000	1023.000000	1023.000000	2046.000000
36.540001	0.008153	4.818265	3.735503	-0.283325	1.051722	0.314365	0.000000	-10.000000	0.150000	-18.983334	334.166656	1023.000000	1023.000000	2046.000000
36.560001	0.007468	4.413375	3.502675	-0.386445	0.813690	0.483456	0.000000	-10.000000	0.150000	-19.333334	327.833344	1023.000000	1023.000000	2046.000000
36.580002	0.007285	4.305456	3.636625	-0.928315	0.659578	0.937569	0.000000	-10.000000	0.141667	-19.250000	321.166656	1023.000000	1023.000000	2046.000000
36.599998	0.006943	4.103357	3.472331	-0.749700	1.009746	0.370981	0.000000	-10.000000	0.133333	-19.299999	316.833344	1023.000000	1023.000000	2046.000000
36.619999	0.006767	3.999420	3.480211	-0.686233	0.647044	0.558397	0.000000	-10.000000	0.133333	-19.200001	310.166656	1023.000000	1023.000000	2046.000000
36.639999	0.006770	4.000899	3.572854	-0.710459	0.518456	0.620048	0.000000	-10.000000	0.141667	-19.383333	303.833344	1023.000000	1023.000000	2046.000000
36.660000	0.005987	3.538383	3.284680	-0.697080	0.705598	0.245186	0.000000	-10.000000	0.150000	-19.600000	295.166656	1023.000000	1023.000000	2046.000000
36.680000	0.004181	2.470984	2.788117	-0.733443	0.414508	0.001801	0.000000	-10.000000	0.150000	-19.616667	288.666656	1023.000000	1023.000000	2046.000000
36.700001	0.001553	0.917792	2.397318	-0.887332	-0.167053	-0.425141	0.000000	-10.000000	0.133333	-19.516666	282.000000	1023.000000	1023.000000	2046.000000
36.720001	-0.001086	-0.641927	1.793080	-1.086309	-0.324489	-1.024208	0.000000	-10.000000	0.116667	-18.966667	275.666656	1023.000000	1023.000000	2046.000000
36.740002	-0.002985	-1.763891	1.133523	-1.161472	-0.586811	-1.149131	0.000000	-10.000000	0.100000	-18.633333	269.500000	1023.000000	1023.000000	2046.000000
36.759998	-0.004131	-2.441477	1.012549	-1.329118	-1.017531	-1.107376	0.000000	-10.000000	0.108333	-18.066668	263.166656	1023.000000	1023.000000	2046.000000
36.779999	-0.004889	-2.889623	0.790136	-1.378429	-0.869768	-1.431562	0.000000	-10.000000	0.108333	-17.933334	257.166656	1023.000000	1023.000000	2046.000000
36.799999	-0.005420	-3.203498	0.492849	-1.289966	-0.915239	-1.491142	0.000000	-10.000000	0.108333	-17.716667	251.166672	1023.000000	1023.000000	2046.000000
36.820000	-0.005885	-3.478175	0.457869	-1.260107	-1.308656	-1.367281	0.000000	-10.000000	0.100000	-17.716667	245.500000	1023.000000	1023.000000	2046.000000
36.840000	-0.006103	-3.606674	0.439613	-1.215402	-1.279636	-1.551249	0.000000	-10.000000	0.100000	-17.600000	239.500000	1023.000000	1023.000000	2046.000000
36.860001	-0.006324	-3.737692	0.047350	-1.172240	-1.112686	-1.500116	0.000000	-10.000000	0.100000	-17.366667	233.500000	1023.000000	1023.000000	2046.000000
36.880001	-0.006541	-3.865866	0.079806	-1.129743	-1.509958	-1.305972	0.000000	-10.000000	0.100000	-17.049999	227.500000	1023.000000	1023.000000	2046.000000
36.900002	-0.006545	-3.868000	0.080516	-1.115151	-1.460577	-1.372789	0.000000	-10.000000	0.100000	-16.900000	221.833328	1023.000000	1023.000000	2046.000000
36.919998	-0.006647	-3.928435	-0.194728	-1.106655	-1.201048	-1.426004	0.000000	-10.000000	0.100000	-16.700001	216.166672	1023.000000	1023.000000	2046.000000
36.939999	-0.006547	-3.869269	-0.267441	-1.000787	-1.434197	-1.166844	0.000000	-10.000000	0.100000	-16.450001	210.666672	1023.000000	1023.000000	2046.000000
36.959999	-0.006300	-3.723223	-0.070804	-1.119307	-1.581184	-0.951929	0.000000	-10.000000	0.083333	-16.233334	205.000000	1023.000000	1023.000000	2046.000000
36.980000	-0.006049	-3.574892	0.022482	-1.291263	-1.296773	-1.009339	0.000000	-10.000000	0.050000	-16.000000	199.666672	1023.000000	1023.000000	2046.000000
37.000000	-0.005799	-3.427441	0.030215	-1.400548	-1.103731	-0.953377	0.000000	-10.000000	0.016667	-15.900001	196.166672	1023.000000	1023.000000	2046.000000
37.020000	-0.005724	-3.382813	0.269163	-1.567467	-1.302691	-0.781819	0.000000	-10.000000	0.000000	-15.600000	191.000000	1023.000000	1023.000000	2046.000000
37.040001	-0.005883	-3.477022	0.553456	-1.949965	-1.274205	-0.806308	0.000000	-10.000000	0.000000	-15.300000	185.666672	1023.000000	1023.000000	2046.000000
37.060001	-0.006619	-3.911656	0.492062	-2.312389	-0.929469	-1.161859	0.000000	-10.000000	0.000000	-14.983334	178.833328	1023.000000	1023.000000	2046.000000
37.080002	-0.007551	-4.462364	0.386921	-2.619732	-0.868392	-1.361161	0.000000	-10.000000	0.000000	-14.766666	173.833328	1023.000000	1023.000000	2046.000000
37.099998	-0.008552	-5.054492	0.411248	-2.862398	-1.181253	-1.422089	0.000000	-10.000000	0.000000	-14.700000	169.000000	1023.000000	1023.000000	2046.000000
37.119999	-0.009081	-5.366750	0.516128	-3.121255	-1.287829	-1.473793	0.000000	-10.000000	0.000000	-14.533334	164.000000	1023.000000	1023.000000	2046.000000
37.139999	-0.009543	-5.639979	0.471453	-3.221392	-1.090526	-1.799513	0.000000	-10.000000	0.000000	-14.333334	159.000000	1023.000000	1023.000000	2046.000000
37.160000	-0.009747	-5.760753	0.379987	-3.321085	-1.015787	-1.803868	0.000000	-10.000000	0.000000	-14.183333	155.666672	1023.000000	1023.000000	2046.000000
37.180000	-0.009991	-5.904487	0.424178	-3.317059	-1.303424	-1.708182	0.000000	-10.000000	0.000000	-13.883334	151.000000	1023.000000	1023.000000	2046.000000
37.200001	-0.009753	-5.764079	0.633754	-3.429869	-1.322040	-1.645923	0.000000	-10.000000	0.000000	-13.400001	146.500000	1023.000000	1023.000000	2046.000000
37.220001	-0.009473	-5.598487	0.528492	-3.462380	-0.931508	-1.733091	0.000000	-10.000000	0.000000	-12.700000	140.500000	1023.000000	1023.000000	2046.000000
37.240002	-0.009125	-5.393073	0.607807	-3.322878	-1.144135	-1.533867	0.000000	-10.000000	0.000000	-12.150000	136.166672	1023.000000	1023.000000	2046.000000
37.259998	-0.008605	-5.085407	0.964614	-3.404814	-1.257505	-1.387701	0.000000	-10.000000	0.000000	-11.716667	132.000000	1023.000000	1023.000000	2046.000000
37.279999	-0.008282	-4.894700	0.829501	-3.419210	-0.770179	-1.534811	0.000000	-10.000000	-0.008333	-11.450000	128.000000	1023.000000	1023.000000	2046.000000
37.299999	-0.008014	-4.736052	0.891911	-3.362344	-0.993863	-1.271756	0.000000	-10.000000	-0.008333	-11.133333	124.333336	1023.000000	1023.000000	2046.000000
37.320000	-0.007632	-4.510353	1.110286	-3.391925	-1.109068	-1.119646	0.000000	-10.000000	-0.016667	-10.850000	120.666664	1023.000000	1023.000000	2046.000000
37.340000	-0.007346	-4.341497	1.131273	-3.405020	-0.801963	-1.265788	0.000000	-10.000000	-0.025000	-10.483334	117.166664	1023.000000	1023.000000	2046.000000
37.360001	-0.007126	-4.211554	1.044695	-3.344429	-0.746064	-1.165755	0.000000	-10.000000	-0.041667	-10.150001	113.500000	1023.000000	1023.000000	2046.000000
37.380001	-0.006900	-4.078116	1.191976	-3.336726	-0.982219	-0.951146	0.000000	-10.000000	-0.033333	-9.716667	110.166664	1023.000000	1023.000000	2046.000000
37.400002	-0.006518	-3.852423	1.334747	-3.365420	-0.913910	-0.907840	0.000000	-10.000000	-0.016667	-9.400000	106.833336	1023.000000	1023.000000	2046.000000
37.419998	-0.006512	-3.848309	1.263081	-3.421484	-0.628564	-1.061342	0.000000	-10.000000	0.000000	-9.216666	104.666664	1023.000000	1023.000000	2046.000000
37.439999	-0.006248	-3.692533	1.157164	-3.299588	-0.662901	-0.887208	0.000000	-10.000000	-0.016667	-9.116667	102.500000	1023.000000	1023.000000	2046.000000
37.459999	-0.006125	-3.619894	1.299662	-3.343809	-0.899308	-0.676439	0.000000	-10.000000	-0.016667	-9.000000	100.500000	1023.000000	1023.000000	2046.000000
37.480000	-0.005940	-3.510795	1.429690	-3.345723	-0.805442	-0.789320	0.000000	-10.000000	-0.033333	-8.766666	96.500000	1023.000000	1023.000000	2046.000000
37.500000	-0.005868	-3.467969	1.259428	-3.383410	-0.548564	-0.795423	0.000000	-10.000000	-0.050000	-8.616667	92.666664	1023.000000	1023.000000	2046.000000
37.520000	-0.005757	-3.402125	1.345594	-3.285123	-0.867219	-0.595378	0.000000	-10.000000	-0.066667	-8.433333	88.833336	1023.000000	1023.000000	2046.000000
37.540001	-0.005548	-3.278624	1.505399	-3.339053	-0.894808	-0.550161	0.000000	-10.000000	-0.066667	-8.366667	87.000000	1023.000000	1023.000000	2046.000000
37.560001	-0.005475	-3.235945	1.393767	-3.369570	-0.547767	-0.712375	0.000000	-10.000000	-0.050000	-8.166667	84.166664	1023.000000	1023.000000	2046.000000
37.580002	-0.005502	-3.251857	1.283722	-3.262574	-0.681948	-0.591057	0.000000	-10.000000	-0.050000	-7.966667	81.500000	1023.000000	1023.000000	2046.000000
37.599998	-0.005441	-3.215497	1.458484	-3.365015	-0.911869	-0.397098	0.000000	-10.000000	-0.050000	-7.766667	78.833336	1023.000000	1023.000000	2046.000000
37.619999	-0.005427	-3.207261	1.499002	-3.411213	-0.752404	-0.542646	0.000000	-10.000000	-0.050000	-7.633334	77.166664	1023.000000	1023.000000	2046.000000
37.639999	-0.005517	-3.260478	1.285553	-3.375054	-0.613383	-0.557595	0.000000	-10.000000	-0.066667	-7.533333	74.666664	1023.000000	1023.000000	2046.000000
37.660000	-0.005623	-3.323071	1.300230	-3.341991	-0.880897	-0.400412	0.000000	-10.000000	-0.083333	-7.433333	72.166664	1023.000000	1023.000000	2046.000000
37.680000	-0.005736	-3.390181	1.405904	-3.407104	-0.945830	-0.443151	0.000000	-10.000000	-0.100000	-7.183333	68.833336	1023.000000	1023.000000	2046.000000
37.700001	-0.005929	-3.503801	1.189034	-3.449157	-0.621356	-0.622322	0.000000	-10.000000	-0.100000	-6.966667	67.166664	1023.000000	1023.000000	2046.000000
37.720001	-0.006189	-3.657423	1.098502	-3.434546	-0.885086	-0.436293	0.000000	-10.000000	-0.100000	-6.700000	64.833336	1023.000000	1023.000000	2046.000000
37.740002	-0.006330	-3.740757	1.207117	-3.473299	-1.044087	-0.430488	0.000000	-10.000000	-0.100000	-6.533333	62.833332	1023.000000	1023.000000	2046.000000
37.759998	-0.007196	-4.252745	0.899547	-3.581112	-0.805646	-0.765535	0.000000	-10.000000	-0.100000	-6.300000	59.833332	1023.000000	1023.000000	2046.000000
37.779999	-0.008541	-5.047669	0.517302	-3.675183	-1.112905	-0.776882	0.000000	-10.000000	-0.091667	-6.083333	56.833332	1023.000000	1023.000000	2046.000000
37.799999	-0.009616	-5.683335	0.413380	-3.806735	-1.463382	-0.826597	0.000000	-10.000000	-0.091667	-5.900000	54.500000	1023.000000	1023.000000	2046.000000
37.820000	-0.010692	-6.318679	0.110117	-3.908708	-1.339966	-1.180123	0.000000	-10.000000	-0.091667	-5.766667	52.833332	1023.000000	1023.000000	2046.000000
37.840000	-0.011352	-6.708898	-0.224444	-3.991655	-1.427798	-1.065001	0.000000	-10.000000	-0.100000	-5.666667	51.833332	1023.000000	1023.000000	2046.000000
37.860001	-0.011751	-6.944775	-0.228128	-4.091665	-1.731535	-0.893447	0.000000	-10.000000	-0.100000	-5.666667	50.833332	1023.000000	1023.000000	2046.000000
37.880001	-0.011654	-6.887673	-0.138254	-4.566634	-1.670052	-0.512732	0.000000	-10.000000	-0.100000	-5.666667	48.833332	1023.000000	1023.000000	2046.000000
37.900002	-0.011412	-6.744215	-0.261532	-4.245171	-1.217782	-1.019729	0.000000	-10.000000	-0.100000	-5.600000	46.166668	1023.000000	1023.000000	2046.000000
37.919998	-0.011331	-6.696795	-0.227724	-4.150324	-1.506488	-0.812260	0.000000	-10.000000	-0.100000	-5.516667	44.166668	1023.000000	1023.000000	2046.000000
37.939999	-0.011009	-6.506556	-0.122773	-4.035533	-1.641535	-0.706715	0.000000	-10.000000	-0.100000	-5.400000	42.833332	1023.000000	1023.000000	2046.000000
37.959999	-0.011132	-6.579192	-0.190670	-3.952412	-1.567945	-0.868164	0.000000	-10.000000	-0.100000	-5.416667	41.500000	1023.000000	1023.000000	2046.000000
37.980000	-0.012096	-7.148647	-0.567053	-3.969268	-1.445829	-1.166497	0.000000	-10.000000	-0.100000	-5.566667	39.000000	1023.000000	1023.000000	2046.000000
38.000000	-0.014115	-8.342152	-1.026933	-3.947462	-1.885354	-1.482403	0.000000	-10.000000	-0.100000	-5.766667	37.166668	1023.000000	1023.000000	2046.000000
38.020000	-0.016444	-9.718301	-1.472508	-4.043705	-2.393288	-1.808800	0.000000	-10.000000	-0.100000	-5.366667	34.833332	1023.000000	1023.000000	2046.000000
38.040001	-0.018265	-10.794518	-1.848878	-4.147233	-2.617737	-2.180670	0.000000	-10.000000	-0.100000	-4.833333	33.666668	1023.000000	1023.000000	2046.000000
38.060001	-0.019504	-11.526609	-2.364934	-4.318242	-2.465260	-2.378174	0.000000	-10.000000	-0.100000	-4.133333	31.833334	1023.000000	1023.000000	2046.000000
38.080002	-0.020255	-11.970979	-2.565833	-4.255670	-2.805897	-2.343579	0.000000	-10.000000	-0.100000	-3.883333	30.833334	1023.000000	1023.000000	2046.000000
38.099998	-0.020536	-12.136806	-2.557259	-4.287912	-3.018866	-2.272769	0.000000	-10.000000	-0.100000	-3.583333	29.500000	1023.000000	1023.000000	2046.000000
38.119999	-0.020716	-12.243065	-2.578241	-4.223577	-2.941471	-2.499776	0.000000	-10.000000	-0.100000	-3.466667	28.333334	1023.000000	1023.000000	2046.000000
38.139999	-0.020790	-12.287075	-2.862605	-4.171079	-2.739743	-2.513649	0.000000	-10.000000	-0.100000	-3.366667	27.166666	1023.000000	1023.000000	2046.000000
38.160000	-0.020786	-12.284482	-2.897202	-4.007055	-3.042295	-2.337930	0.000000	-10.000000	-0.108333	-3.250000	26.000000	1023.000000	1023.000000	2046.000000
38.180000	-0.020581	-12.163663	-2.815466	-3.938744	-3.196255	-2.213196	0.000000	-10.000000	-0.108333	-3.083333	24.666666	1023.000000	1023.000000	2046.000000
38.200001	-0.020404	-12.058646	-2.873961	-3.881066	-2.997351	-2.306268	0.000000	-10.000000	-0.108333	-2.983333	23.666666	1023.000000	1023.000000	2046.000000
38.220001	-0.020291	-11.991770	-3.090396	-3.803457	-2.911500	-2.186417	0.000000	-10.000000	-0.100000	-2.883333	22.666666	1023.000000	1023.000000	2046.000000
38.240002	-0.020031	-11.838485	-3.088247	-3.679666	-3.119716	-1.950855	0.000000	-10.000000	-0.108333	-2.750000	22.000000	1023.000000	1023.000000	2046.000000
38.259998	-0.019512	-11.531506	-2.902374	-3.618309	-3.116984	-1.893838	0.000000	-10.000000	-0.108333	-2.550000	21.000000	1023.000000	1023.000000	2046.000000
38.279999	-0.019081	-11.276853	-2.855675	-3.725601	-2.807848	-1.887727	0.000000	-10.000000	-0.108333	-2.500000	19.833334	1023.000000	1023.000000	2046.000000
38.299999	-0.018553	-10.965076	-2.763882	-3.846675	-2.633915	-1.720604	0.000000	-10.000000	-0.100000	-2.516667	19.000000	1023.000000	1023.000000	2046.000000
38.320000	-0.018095	-10.694095	-2.465188	-3.954880	-2.778003	-1.496024	0.000000	-10.000000	-0.100000	-2.650000	18.166666	1023.000000	1023.000000	2046.000000
38.340000	-0.017529	-10.359734	-2.083572	-4.123216	-2.620619	-1.532327	0.000000	-10.000000	-0.108333	-2.550000	17.500000	1023.000000	1023.000000	2046.000000
38.360001	-0.017678	-10.447853	-2.020282	-4.440157	-2.213593	-1.773821	0.000000	-10.000000	-0.108333	-2.300000	16.666666	1023.000000	1023.000000	2046.000000
38.380001	-0.018144	-10.722877	-2.002028	-4.626910	-2.269721	-1.824217	0.000000	-10.000000	-0.108333	-2.133333	16.166666	1023.000000	1023.000000	2046.000000
38.400002	-0.018705	-11.054531	-1.788017	-4.883888	-2.492836	-1.889791	0.000000	-10.000000	-0.108333	-2.250000	15.666667	1023.000000	1023.000000	2046.000000
38.419998	-0.019128	-11.304383	-1.693972	-5.027416	-2.375735	-2.207261	0.000000	-10.000000	-0.116667	-2.516667	15.333333	1023.000000	1023.000000	2046.000000
38.439999	-0.019345	-11.432632	-1.796400	-5.140140	-2.149703	-2.346390	0.000000	-10.000000	-0.116667	-2.666667	14.666667	1023.000000	1023.000000	2046.000000
38.459999	-0.019568	-11.564861	-1.781106	-5.122260	-2.409626	-2.251869	0.000000	-10.000000	-0.108333	-2.750000	14.000000	1023.000000	1023.000000	2046.000000
38.480000	-0.019410	-11.471060	-1.589068	-5.168827	-2.530370	-2.182794	0.000000	-10.000000	-0.100000	-2.700000	12.666667	1023.000000	1023.000000	2046.000000
38.500000	-0.019105	-11.291285	-1.478737	-5.171270	-2.319927	-2.321351	0.000000	-10.000000	-0.108333	-2.350000	11.333333	1023.000000	1023.000000	2046.000000
38.520000	-0.018666	-11.031592	-1.513922	-5.165462	-2.100685	-2.251523	0.000000	-10.000000	-0.116667	-1.933333	10.333333	1023.000000	1023.000000	2046.000000
38.540001	-0.018108	-10.702014	-1.365963	-5.035911	-2.284973	-2.015167	0.000000	-10.000000	-0.125000	-1.583333	10.000000	1023.000000	1023.000000	2046.000000
38.560001	-0.017364	-10.262255	-1.084124	-5.010177	-2.254169	-1.913785	0.000000	-10.000000	-0.125000	-1.033333	10.000000	1023.000000	1023.000000	2046.000000
38.580002	-0.016756	-9.902823	-1.030313	-5.001331	-1.887850	-1.983330	0.000000	-10.000000	-0.125000	-0.483333	10.000000	1023.000000	1023.000000	2046.000000
38.599998	-0.016221	-9.586679	-0.984274	-4.928978	-1.875077	-1.798352	0.000000	-10.000000	-0.116667	0.000000	10.000000	1023.000000	1023.000000	2046.000000
38.619999	-0.015710	-9.284442	-0.755776	-4.885722	-2.078633	-1.564312	0.000000	-10.000000	-0.108333	0.000000	10.000000	1023.000000	1023.000000	2046.000000
38.639999	-0.015026	-8.880630	-0.589812	-4.812500	-1.893722	-1.584596	0.000000	-10.000000	-0.108333	0.000000	10.000000	1023.000000	1023.000000	2046.000000
38.660000	-0.014594	-8.624933	-0.605089	-4.845438	-1.588847	-1.585558	0.000000	-10.000000	-0.116667	0.000000	10.000000	1023.000000	1023.000000	2046.000000
38.680000	-0.014193	-8.388010	-0.498571	-4.719920	-1.770361	-1.399158	0.000000	-10.000000	-0.116667	0.000000	10.000000	1023.000000	1023.000000	2046.000000
38.700001	-0.013551	-8.008865	-0.236090	-4.688526	-1.867995	-1.216255	0.000000	-10.000000	-0.108333	0.000000	10.000000	1023.000000	1023.000000	2046.000000
38.720001	-0.013231	-7.819463	-0.223110	-4.660279	-1.552252	-1.383821	0.000000	-10.000000	-0.100000	0.000000	10.000000	1023.000000	1023.000000	2046.000000
38.740002	-0.012894	-7.620636	-0.278958	-4.627510	-1.520708	-1.193461	0.000000	-10.000000	-0.108333	0.000000	10.000000	1023.000000	1023.000000	2046.000000
38.759998	-0.012492	-7.382561	-0.098033	-4.556251	-1.728299	-0.999979	0.000000	-10.000000	-0.108333	0.000000	10.000000	1023.000000	1023.000000	2046.000000
38.779999	-0.012115	-7.159836	0.024247	-4.506377	-1.518808	-1.158897	0.000000	-10.000000	-0.108333	0.000000	10.000000	1023.000000	1023.000000	2046.000000
38.799999	-0.011878	-7.020076	-0.153708	-4.547866	-1.320020	-0.998483	0.000000	-10.000000	-0.100000	0.000000	10.000000	1023.000000	1023.000000	2046.000000
38.820000	-0.011556	-6.829612	0.010572	-4.426161	-1.556162	-0.857861	0.000000	-10.000000	-0.100000	0.000000	10.000000	1023.000000	1023.000000	2046.000000
38.840000	-0.011219	-6.630251	0.199907	-4.382655	-1.577344	-0.870160	0.000000	-10.000000	-0.100000	0.000000	10.000000	1023.000000	1023.000000	2046.000000
38.860001	-0.011043	-6.526460	0.175385	-4.464132	-1.310575	-0.927138	0.000000	-10.000000	-0.100000	0.000000	10.000000	1023.000000	1023.000000	2046.000000
38.880001	-0.010913	-6.449830	0.129156	-4.453282	-1.299243	-0.826460	0.000000	-10.000000	-0.100000	0.000000	10.000000	1023.000000	1023.000000	2046.000000
38.900002	-0.010779	-6.370213	0.163437	-4.375185	-1.479160	-0.679304	0.000000	-10.000000	-0.100000	0.000000	10.000000	1023.000000	1023.000000	2046.000000
38.919998	-0.010475	-6.190747	0.318563	-4.292866	-1.509619	-0.706825	0.000000	-10.000000	-0.100000	0.000000	10.000000	1023.000000	1023.000000	2046.000000
38.939999	-0.010453	-6.177495	0.288644	-4.358260	-1.256396	-0.851484	0.000000	-10.000000	-0.108333	0.000000	10.000000	1023.000000	1023.000000	2046.000000
38.959999	-0.010486	-6.197399	0.180651	-4.366442	-1.237409	-0.774199	0.000000	-10.000000	-0.108333	0.000000	10.000000	1023.000000	1023.000000	2046.000000
38.980000	-0.010598	-6.263222	0.177383	-4.300238	-1.472021	-0.668347	0.000000	-10.000000	-0.108333	0.000000	10.000000	1023.000000	1023.000000	2046.000000
39.000000	-0.010418	-6.157214	0.321568	-4.290519	-1.500859	-0.687404	0.000000	-10.000000	-0.100000	0.000000	10.000000	1023.000000	1023.000000	2046.000000
39.020000	-0.010563	-6.242732	0.163542	-4.371205	-1.188486	-0.846583	0.000000	-10.000000	-0.108333	0.000000	10.000000	1023.000000	1023.000000	2046.000000
39.040001	-0.011295	-6.675180	-0.018274	-4.406324	-1.473141	-0.777441	0.000000	-10.000000	-0.116667	0.000000	10.000000	1023.000000	1023.000000	2046.000000
39.060001	-0.012199	-7.209478	-0.173561	-4.454587	-1.738263	-0.843067	0.000000	-10.000000	-0.116667	0.000000	10.000000	1023.000000	1023.000000	2046.000000
39.080002	-0.013092	-7.737537	-0.367680	-4.522142	-1.772942	-1.074774	0.000000	-10.000000	-0.108333	0.000000	10.000000	1023.000000	1023.000000	2046.000000
39.099998	-0.013977	-8.260428	-0.703395	-4.677502	-1.617466	-1.262065	0.000000	-10.000000	-0.108333	0.000000	10.000000	1023.000000	1023.000000	2046.000000
39.119999	-0.014550	-8.598924	-0.894949	-4.676839	-1.889418	-1.137718	0.000000	-10.000000	-0.108333	0.000000	10.000000	1023.000000	1023.000000	2046.000000
39.139999	-0.014657	-8.662265	-0.815931	-4.719794	-2.099824	-1.026715	0.000000	-10.000000	-0.108333	-0.266667	10.000000	1023.000000	1023.000000	2046.000000
39.160000	-0.014555	-8.602179	-0.808885	-5.122131	-1.908734	-0.762428	0.000000	-10.000000	-0.108333	-0.850000	10.000000	1023.000000	1023.000000	2046.000000
39.180000	-0.013948	-8.243117	-0.857803	-4.838676	-1.520667	-1.025972	0.000000	-10.000000	-0.108333	-1.483333	10.000000	1023.000000	1023.000000	2046.000000
39.200001	-0.014149	-8.361941	-0.788028	-4.775721	-1.875426	-0.922765	0.000000	-10.000000	-0.116667	-1.766667	10.000000	1023.000000	1023.000000	2046.000000
39.220001	-0.013750	-8.126273	-0.656785	-4.686042	-1.940710	-0.842735	0.000000	-10.000000	-0.116667	-1.700000	10.000000	1023.000000	1023.000000	2046.000000
39.240002	-0.013789	-8.149452	-0.852653	-4.597844	-1.672462	-1.026493	0.000000	-10.000000	-0.125000	-1.700000	10.000000	1023.000000	1023.000000	2046.000000
39.259998	-0.014542	-8.594411	-1.123077	-4.512033	-1.915385	-1.043917	0.000000	-10.000000	-0.125000	-1.933333	9.833333	1023.000000	1023.000000	2046.000000
39.279999	-0.016155	-9.547776	-1.377174	-4.487355	-2.266039	-1.417208	0.000000	-10.000000	-0.125000	-2.366667	9.333333	1023.000000	1023.000000	2046.000000
39.299999	-0.018345	-10.842109	-1.857512	-4.568465	-2.405055	-2.011077	0.000000	-10.000000	-0.125000	-2.683333	8.500000	1023.000000	1023.000000	2046.000000
39.320000	-0.020422	-12.069181	-2.480828	-4.763331	-2.572360	-2.252663	0.000000	-10.000000	-0.133333	-2.533333	7.666667	1023.000000	1023.000000	2046.000000
39.340000	-0.021823	-12.897331	-2.801985	-4.770224	-3.048236	-2.276887	0.000000	-10.000000	-0.125000	-1.933333	7.166667	1023.000000	1023.000000	2046.000000
39.360001	-0.022419	-13.249539	-2.891844	-4.808730	-3.148012	-2.400954	0.000000	-10.000000	-0.125000	-1.383333	7.000000	1023.000000	1023.000000	2046.000000
39.380001	-0.022759	-13.450343	-3.143855	-4.904278	-2.888794	-2.513416	0.000000	-10.000000	-0.108333	-1.100000	7.000000	1023.000000	1023.000000	2046.000000
39.400002	-0.023123	-13.665474	-3.241537	-4.738058	-3.226151	-2.459729	0.000000	-10.000000	-0.116667	-1.116667	7.000000	1023.000000	1023.000000	2046.000000
39.419998	-0.022910	-13.539640	-3.183443	-4.623683	-3.314802	-2.417712	0.000000	-10.000000	-0.108333	-0.716667	7.000000	1023.000000	1023.000000	2046.000000
39.439999	-0.022813	-13.482579	-3.288885	-4.589890	-3.067297	-2.536507	0.000000	-10.000000	-0.116667	-0.366667	7.000000	1023.000000	1023.000000	2046.000000
39.459999	-0.022739	-13.438916	-3.399439	-4.495356	-3.139786	-2.404335	0.000000	-10.000000	-0.116667	0.000000	7.000000	1023.000000	1023.000000	2046.000000
39.480000	-0.022611	-13.363054	-3.442259	-4.327751	-3.334214	-2.258831	0.000000	-10.000000	-0.116667	0.000000	7.000000	1023.000000	1023.000000	2046.000000
39.500000	-0.022298	-13.177896	-3.375975	-4.216311	-3.357775	-2.227835	0.000000	-10.000000	-0.108333	0.000000	7.000000	1023.000000	1023.000000	2046.000000
39.520000	-0.022032	-13.020932	-3.451219	-4.224166	-3.107397	-2.238151	0.000000	-10.000000	-0.108333	0.000000	7.000000	1023.000000	1023.000000	2046.000000
39.540001	-0.021756	-12.857541	-3.509622	-4.098583	-3.141124	-2.108211	0.000000	-10.000000	-0.116667	0.000000	7.000000	1023.000000	1023.000000	2046.000000
39.560001	-0.021391	-12.642354	-3.323589	-4.147303	-3.341964	-1.829498	0.000000	-10.000000	-0.125000	0.000000	7.000000	1023.000000	1023.000000	2046.000000
39.580002	-0.020658	-12.208745	-3.093205	-4.216971	-3.134950	-1.763619	0.000000	-10.000000	-0.133333	0.000000	7.000000	1023.000000	1023.000000	2046.000000
39.599998	-0.020205	-11.941095	-2.959593	-4.461043	-2.796491	-1.723969	0.000000	-10.000000	-0.141667	0.000000	7.000000	1023.000000	1023.000000	2046.000000
39.619999	-0.019823	-11.715542	-2.728974	-4.512614	-2.862173	-1.611780	0.000000	-10.000000	-0.141667	0.000000	7.000000	1023.000000	1023.000000	2046.000000
39.639999	-0.019434	-11.485211	-2.392911	-4.667835	-2.822376	-1.602090	0.000000	-10.000000	-0.141667	0.000000	7.000000	1023.000000	1023.000000	2046.000000
39.660000	-0.019544	-11.550641	-2.191991	-4.967847	-2.518372	-1.872431	0.000000	-10.000000	-0.133333	0.000000	7.000000	1023.000000	1023.000000	2046.000000
39.680000	-0.020195	-11.935073	-2.271604	-5.184466	-2.452863	-2.026139	0.000000	-10.000000	-0.133333	0.000000	7.000000	1023.000000	1023.000000	2046.000000
39.700001	-0.020644	-12.200809	-2.138388	-5.305041	-2.680665	-2.076714	0.000000	-10.000000	-0.116667	0.000000	7.000000	1023.000000	1023.000000	2046.000000
39.720001	-0.020744	-12.259636	-1.988123	-5.357538	-2.633974	-2.280001	0.000000	-10.000000	-0.116667	0.000000	7.000000	1023.000000	1023.000000	2046.000000
39.740002	-0.020912	-12.358730	-2.086792	-5.477954	-2.367970	-2.426014	0.000000	-10.000000	-0.116667	-0.283333	7.000000	1023.000000	1023.000000	2046.000000
39.759998	-0.021102	-12.470986	-2.057029	-5.518519	-2.636955	-2.258483	0.000000	-10.000000	-0.125000	-0.883333	7.000000	1023.000000	1023.000000	2046.000000
39.779999	-0.020682	-12.223207	-1.865398	-5.465827	-2.643259	-2.248723	0.000000	-10.000000	-0.125000	-1.366667	7.000000	1023.000000	1023.000000	2046.000000
39.799999	-0.020191	-11.933008	-1.798056	-5.505451	-2.317168	-2.312333	0.000000	-10.000000	-0.125000	-1.083333	7.000000	1023.000000	1023.000000	2046.000000
39.820000	-0.019687	-11.634997	-1.742029	-5.436632	-2.360895	-2.095442	0.000000	-10.000000	-0.125000	-0.483333	7.000000	1023.000000	1023.000000	2046.000000
39.840000	-0.019003	-11.230662	-1.463106	-5.345993	-2.492300	-1.929264	0.000000	-10.000000	-0.125000	0.000000	7.000000	1023.000000	1023.000000	2046.000000
39.860001	-0.018140	-10.720762	-1.289647	-5.271948	-2.180735	-1.978433	0.000000	-10.000000	-0.116667	0.000000	7.000000	1023.000000	1023.000000	2046.000000
39.880001	-0.017614	-10.409912	-1.275477	-5.313104	-2.046219	-1.775112	0.000000	-10.000000	-0.108333	0.000000	7.000000	1023.000000	1023.000000	2046.000000
39.900002	-0.017109	-10.111661	-1.103392	-5.188601	-2.221694	-1.597974	0.000000	-10.000000	-0.100000	0.000000	7.000000	1023.000000	1023.000000	2046.000000
39.919998	-0.016282	-9.622910	-0.884269	-5.089303	-2.061042	-1.588295	0.000000	-10.000000	-0.116667	0.000000	7.000000	1023.000000	1023.000000	2046.000000
39.939999	-0.015949	-9.425971	-0.869194	-5.172003	-1.807578	-1.577196	0.000000	-10.000000	-0.125000	0.000000	7.000000	1023.000000	1023.000000	2046.000000
39.959999	-0.015566	-9.199718	-0.791845	-5.068012	-1.983570	-1.356290	0.000000	-10.000000	-0.141667	0.000000	7.000000	1023.000000	1023.000000	2046.000000
39.980000	-0.014815	-8.755376	-0.537563	-4.952069	-1.951891	-1.313852	0.000000	-10.000000	-0.125000	0.000000	7.000000	1023.000000	1023.000000	2046.000000
40.000000	-0.014488	-8.562277	-0.557898	-5.013009	-1.632403	-1.358966	0.000000	-10.000000	-0.116667	0.500000	7.000000	1023.000000	1023.000000	2046.000000
40.020000	-0.014289	-8.444702	-0.511168	-4.948256	-1.833543	-1.151734	0.000000	-10.000000	-0.108333	0.950000	7.000000	1023.000000	1023.000000	2046.000000
40.040001	-0.013741	-8.120888	-0.364488	-4.843078	-1.843564	-1.069757	0.000000	-10.000000	-0.133333	1.383333	7.000000	1023.000000	1023.000000	2046.000000
40.060001	-0.013361	-7.896473	-0.336060	-4.895578	-1.517223	-1.147612	0.000000	-10.000000	-0.150000	1.316667	7.000000	1023.000000	1023.000000	2046.000000
40.080002	-0.013102	-7.743552	-0.329689	-4.829831	-1.633233	-0.950798	0.000000	-10.000000	-0.150000	1.400000	7.000000	1023.000000	1023.000000	2046.000000
40.099998	-0.012633	-7.466230	-0.130635	-4.747807	-1.722320	-0.865468	0.000000	-10.000000	-0.141667	1.666667	7.000000	1023.000000	1023.000000	2046.000000
40.119999	-0.012189	-7.203650	-0.129506	-4.704413	-1.380646	-0.989084	0.000000	-10.000000	-0.133333	2.200000	7.000000	1023.000000	1023.000000	2046.000000
40.139999	-0.012149	-7.180151	-0.150604	-4.741335	-1.436921	-0.851292	0.000000	-10.000000	-0.141667	2.850000	7.000000	1023.000000	1023.000000	2046.000000
40.160000	-0.011809	-6.979360	-0.042678	-4.658185	-1.539580	-0.738918	0.000000	-10.000000	-0.141667	3.650000	7.000000	1023.000000	1023.000000	2046.000000
40.180000	-0.011441	-6.761919	0.043134	-4.590771	-1.345165	-0.869118	0.000000	-10.000000	-0.158333	4.516666	7.000000	1023.000000	1023.000000	2046.000000
40.200001	-0.011461	-6.773171	-0.031350	-4.701151	-1.261246	-0.779425	0.000000	-10.000000	-0.175000	5.516667	7.000000	1023.000000	1023.000000	2046.000000
40.220001	-0.011273	-6.662199	0.027692	-4.557642	-1.427240	-0.705008	0.000000	-10.000000	-0.191667	6.500000	7.000000	1023.000000	1023.000000	2046.000000
40.240002	-0.010860	-6.418322	0.140023	-4.487045	-1.275630	-0.795670	0.000000	-10.000000	-0.208333	7.516667	7.000000	1023.000000	1023.000000	2046.000000
40.259998	-0.011026	-6.516649	-0.045283	-4.582058	-1.114224	-0.775085	0.000000	-10.000000	-0.225000	8.600000	7.000000	1023.000000	1023.000000	2046.000000
40.279999	-0.011556	-6.829826	-0.091663	-4.518301	-1.453130	-0.766732	0.000000	-10.000000	-0.241667	9.750000	7.000000	1023.000000	1023.000000	2046.000000
40.299999	-0.012041	-7.116049	-0.185156	-4.520414	-1.393238	-1.017241	0.000000	-10.000000	-0.266667	10.816667	7.000000	1023.000000	1023.000000	2046.000000
40.320000	-0.012900	-7.624003	-0.566455	-4.693631	-1.303405	-1.060513	0.000000	-10.000000	-0.275000	11.900001	12.333333	1023.000000	1023.000000	2046.000000
40.340000	-0.013351	-7.890366	-0.644873	-4.668030	-1.629682	-0.947781	0.000000	-10.000000	-0.291667	13.000000	18.833334	1023.000000	1023.000000	2046.000000
40.360001	-0.013071	-7.724865	-0.636849	-4.590175	-1.484640	-1.013202	0.000000	-10.000000	-0.283333	13.900000	26.833334	1023.000000	1023.000000	2046.000000
40.380001	-0.012909	-7.629380	-0.737813	-4.726961	-1.331089	-0.833517	0.000000	-10.000000	-0.291667	14.433333	31.166666	1023.000000	1023.000000	2046.000000
40.400002	-0.012229	-7.227229	-0.577500	-4.931951	-1.456051	-0.261727	0.000000	-10.000000	-0.291667	14.666667	35.833332	1023.000000	1023.000000	2046.000000
40.419998	-0.010978	-6.488271	-0.364715	-4.401076	-1.067514	-0.654966	0.000000	-10.000000	-0.308333	15.183333	40.666668	1023.000000	1023.000000	2046.000000
40.439999	-0.010613	-6.272142	-0.340569	-4.408719	-1.006895	-0.515959	0.000000	-10.000000	-0.325000	15.766666	45.500000	1023.000000	1023.000000	2046.000000
40.459999	-0.010010	-5.915768	-0.261070	-4.119311	-1.202790	-0.332596	0.000000	-10.000000	-0.350000	16.516666	50.833332	1023.000000	1023.000000	2046.000000
40.480000	-0.009256	-5.470379	-0.257328	-3.789756	-1.108951	-0.314344	0.000000	-10.000000	-0.375000	17.350000	56.166668	1023.000000	1023.000000	2046.000000
40.500000	-0.009489	-5.608069	-0.501317	-3.773107	-0.951711	-0.381935	0.000000	-10.000000	-0.400000	18.133333	61.833332	1023.000000	1023.000000	2046.000000
40.520000	-0.011056	-6.533981	-0.792451	-3.652307	-1.397840	-0.691383	0.000000	-10.000000	-0.425000	18.950001	67.666664	1023.000000	1023.000000	2046.000000
40.540001	-0.012842	-7.589621	-1.220873	-3.553210	-1.661480	-1.154058	0.000000	-10.000000	-0.425000	19.566668	74.000000	1023.000000	1023.000000	2046.000000
40.560001	-0.014425	-8.525178	-1.675136	-3.679959	-1.706579	-1.463503	0.000000	-10.000000	-0.433333	20.350000	80.500000	1023.000000	1023.000000	2046.000000
40.580002	-0.015278	-9.029550	-2.026760	-3.690870	-1.937225	-1.374695	0.000000	-10.000000	-0.441667	20.966667	87.166664	1023.000000	1023.000000	2046.000000
40.599998	-0.015092	-8.919551	-2.049005	-3.558300	-2.022055	-1.290192	0.000000	-10.000000	-0.475000	21.600000	94.000000	1023.000000	1023.000000	2046.000000
40.619999	-0.014715	-8.696402	-2.105202	-3.469901	-1.734033	-1.387267	0.000000	-10.000000	-0.500000	22.183334	101.166664	1023.000000	1023.000000	2046.000000
40.639999	-0.014452	-8.541297	-2.168855	-3.277514	-1.927725	-1.167204	0.000000	-10.000000	-0.525000	22.766666	108.500000	1023.000000	1023.000000	2046.000000
40.660000	-0.013462	-7.956049	-2.032277	-2.899338	-1.917539	-1.106894	0.000000	-10.000000	-0.533333	23.350000	116.166664	1023.000000	1023.000000	2046.000000
40.680000	-0.012714	-7.513951	-2.047500	-2.778512	-1.620200	-1.067740	0.000000	-10.000000	-0.525000	23.750000	123.666664	1023.000000	1023.000000	2046.000000
40.700001	-0.012297	-7.267332	-2.086828	-2.602944	-1.792613	-0.784947	0.000000	-10.000000	-0.525000	24.366667	131.666672	1023.000000	1023.000000	2046.000000
40.720001	-0.011323	-6.691808	-1.879468	-2.330835	-1.864393	-0.617112	0.000000	-10.000000	-0.541667	24.783335	139.666672	1023.000000	1023.000000	2046.000000
40.740002	-0.010432	-6.165261	-1.849353	-2.151504	-1.549595	-0.614809	0.000000	-10.000000	-0.566667	25.500000	148.000000	1023.000000	1023.000000	2046.000000
40.759998	-0.009784	-5.782297	-1.895988	-2.002289	-1.512195	-0.371825	0.000000	-10.000000	-0.583333	26.033333	156.333328	1023.000000	1023.000000	2046.000000
40.779999	-0.008678	-5.128515	-1.667674	-1.786754	-1.592263	-0.081825	0.000000	-10.000000	-0.608333	26.516666	164.833328	1023.000000	1023.000000	2046.000000
40.799999	-0.007271	-4.297334	-1.377288	-1.638589	-1.311391	0.029934	0.000000	-10.000000	-0.633333	26.833334	173.666672	1023.000000	1023.000000	2046.000000
40.820000	-0.006271	-3.705943	-1.217180	-1.709416	-1.024354	0.245007	0.000000	-10.000000	-0.650000	27.116667	182.500000	1023.000000	1023.000000	2046.000000
40.840000	-0.005026	-2.970638	-0.815477	-1.558548	-1.103825	0.507211	0.000000	-10.000000	-0.666667	27.416666	191.500000	1023.000000	1023.000000	2046.000000
40.860001	-0.003363	-1.987788	-0.327166	-1.426533	-0.878641	0.644552	0.000000	-10.000000	-0.683333	27.733334	200.500000	1023.000000	1023.000000	2046.000000
40.880001	-0.002244	-1.326108	-0.010751	-1.585326	-0.392915	0.662884	0.000000	-10.000000	-0.683333	27.966667	209.666672	1023.000000	1023.000000	2046.000000
40.900002	-0.001863	-1.100756	0.188918	-1.617720	-0.375144	0.703189	0.000000	-10.000000	-0.666667	27.900000	219.000000	1023.000000	1023.000000	2046.000000
40.919998	-0.001423	-0.841092	0.455604	-1.529662	-0.413781	0.646747	0.000000	-10.000000	-0.625000	27.700001	228.333328	1023.000000	1023.000000	2046.000000
40.939999	-0.000945	-0.558320	0.743024	-1.541609	-0.275027	0.515292	0.000000	-10.000000	-0.625000	27.333334	237.666672	1023.000000	1023.000000	2046.000000
40.959999	-0.000518	-0.305928	0.753552	-1.559399	-0.019723	0.519642	0.000000	-10.000000	-0.625000	27.333334	252.833328	1023.000000	1023.000000	2046.000000
40.980000	-0.000274	-0.161711	0.893382	-1.478900	-0.262754	0.686560	0.000000	-10.000000	-0.650000	27.433334	268.000000	1023.000000	1023.000000	2046.000000
41.000000	0.000766	0.452481	1.103170	-1.218402	-0.172613	0.740326	0.000000	-10.000000	-0.666667	27.733334	283.166656	1023.000000	1023.000000	2046.000000
41.020000	0.001833	1.083203	1.285308	-1.119085	0.137320	0.779660	0.000000	-10.000000	-0.683333	27.933334	289.333344	1023.000000	1023.000000	2046.000000
41.040001	0.002920	1.725722	1.414737	-0.997879	0.266460	1.042404	0.000000	-10.000000	-0.700000	28.000000	292.500000	1023.000000	1023.000000	2046.000000
41.060001	0.004278	2.528300	1.697232	-0.758491	0.249831	1.339728	0.000000	-10.000000	-0.675000	28.200001	295.500000	1023.000000	1023.000000	2046.000000
41.080002	0.006099	3.604398	2.073460	-0.458113	0.547853	1.441199	0.000000	-10.000000	-0.658333	28.083334	301.833344	1023.000000	1023.000000	2046.000000
41.099998	0.007430	4.391146	2.267130	-0.407341	0.895405	1.635952	0.000000	-10.000000	-0.641667	28.000000	311.166656	1023.000000	1023.000000	2046.000000
41.119999	0.008418	4.975119	2.475008	-0.187278	0.783810	1.903579	0.000000	-10.000000	-0.650000	27.733334	320.500000	1023.000000	1023.000000	2046.000000
41.139999	0.009913	5.858751	2.799836	0.137359	0.891503	2.030053	0.000000	-10.000000	-0.650000	27.883333	329.666656	1023.000000	1023.000000	2046.000000
41.160000	0.011191	6.614091	3.017752	0.269624	1.242447	2.084269	0.000000	-10.000000	-0.633333	27.950001	339.000000	1023.000000	1023.000000	2046.000000
41.180000	0.012322	7.282498	3.174690	0.366463	1.275513	2.465832	0.000000	-10.000000	-0.633333	27.750000	348.333344	1023.000000	1023.000000	2046.000000
41.200001	0.013669	8.078468	3.461270	0.710274	1.267264	2.639661	0.000000	-10.000000	-0.633333	27.566668	357.666656	1023.000000	1023.000000	2046.000000
41.220001	0.014967	8.845734	3.704229	0.934471	1.597307	2.609728	0.000000	-10.000000	-0.641667	27.433334	366.833344	1023.000000	1023.000000	2046.000000
41.240002	0.015736	9.300127	3.771772	0.971569	1.727209	2.829577	0.000000	-10.000000	-0.616667	27.116667	376.166656	1023.000000	1023.000000	2046.000000
41.259998	0.016617	9.820401	4.003378	1.238876	1.605352	2.972794	0.000000	-10.000000	-0.591667	26.716667	385.166656	1023.000000	1023.000000	2046.000000
41.279999	0.017826	10.535255	4.274313	1.507328	1.833220	2.920393	0.000000	-10.000000	-0.575000	26.250000	394.166656	1023.000000	1023.000000	2046.000000
41.299999	0.018546	10.960422	4.328888	1.477552	1.973059	3.180922	0.000000	-10.000000	-0.566667	26.133333	403.000000	1023.000000	1023.000000	2046.000000
41.320000	0.019453	11.497010	4.516595	1.718449	1.911076	3.350891	0.000000	-10.000000	-0.558333	25.850000	411.833344	1023.000000	1023.000000	2046.000000
41.340000	0.020632	12.193716	4.787857	2.010604	2.103462	3.291793	0.000000	-10.000000	-0.541667	25.366667	420.500000	1023.000000	1023.000000	2046.000000
41.360001	0.021203	12.531142	4.796926	2.006281	2.261818	3.466117	0.000000	-10.000000	-0.533333	24.966667	428.833344	1023.000000	1023.000000	2046.000000
41.380001	0.021290	12.582351	4.812144	2.152201	2.043424	3.574582	0.000000	-10.000000	-0.525000	24.600000	437.333344	1023.000000	1023.000000	2046.000000
41.400002	0.021488	12.699379	4.836490	2.366254	2.088223	3.408412	0.000000	-10.000000	-0.525000	24.633333	445.666656	1023.000000	1023.000000	2046.000000
41.419998	0.021600	12.765627	4.812904	2.259871	2.277734	3.415118	0.000000	-10.000000	-0.516667	24.550001	454.000000	1023.000000	1023.000000	2046.000000
41.439999	0.022234	13.140562	4.796540	2.428516	2.239816	3.675691	0.000000	-10.000000	-0.508333	24.583334	462.000000	1023.000000	1023.000000	2046.000000
41.459999	0.023459	13.864127	5.041832	2.704859	2.249756	3.867680	0.000000	-10.000000	-0.500000	24.450001	470.000000	1023.000000	1023.000000	2046.000000
41.480000	0.024103	14.244719	5.175802	2.815011	2.481113	3.772792	0.000000	-10.000000	-0.491667	24.183332	478.333344	1023.000000	1023.000000	2046.000000
41.500000	0.023931	14.143486	4.959340	2.519222	2.628630	4.036294	0.000000	-10.000000	-0.491667	23.733334	486.666656	1023.000000	1023.000000	2046.000000
41.520000	0.023205	13.714342	4.987776	2.727614	2.173554	3.825398	0.000000	-10.000000	-0.483333	23.083334	494.833344	1023.000000	1023.000000	2046.000000
41.540001	0.023699	14.006316	5.111689	3.000734	2.195010	3.698883	0.000000	-10.000000	-0.475000	22.300001	502.500000	1023.000000	1023.000000	2046.000000
41.560001	0.024233	14.321739	5.061401	3.017074	2.495940	3.747323	0.000000	-10.000000	-0.450000	21.766668	510.000000	1023.000000	1023.000000	2046.000000
41.580002	0.024264	14.340110	5.082034	3.229953	2.236313	3.791810	0.000000	-10.000000	-0.425000	21.183334	517.333313	1023.000000	1023.000000	2046.000000
41.599998	0.024044	14.210254	5.062981	3.481097	2.132983	3.533193	0.000000	-10.000000	-0.400000	20.633333	524.500000	1023.000000	1023.000000	2046.000000
41.619999	0.022935	13.554488	4.722248	3.447269	2.218661	3.166311	0.000000	-10.000000	-0.383333	20.033333	531.500000	1023.000000	1023.000000	2046.000000
41.639999	0.021133	12.489834	4.271367	3.321343	1.864736	3.032388	0.000000	-10.000000	-0.375000	19.250000	538.333313	1023.000000	1023.000000	2046.000000
41.660000	0.020204	11.940799	4.048934	3.451235	1.550727	2.889902	0.000000	-10.000000	-0.366667	18.700001	545.000000	1023.000000	1023.000000	2046.000000
41.680000	0.020042	11.844854	3.962102	3.539691	1.625026	2.718036	0.000000	-10.000000	-0.358333	17.700001	551.333313	1023.000000	1023.000000	2046.000000
41.700001	0.019934	11.780768	3.813128	3.430906	1.734523	2.802211	0.000000	-10.000000	-0.341667	17.166666	557.500000	1023.000000	1023.000000	2046.000000
41.720001	0.019809	11.706917	3.804102	3.596286	1.432382	2.874147	0.000000	-10.000000	-0.325000	16.600000	563.166687	1023.000000	1023.000000	2046.000000
41.740002	0.020603	12.176475	3.885025	3.948681	1.519147	2.823621	0.000000	-10.000000	-0.316667	16.433334	568.833313	1023.000000	1023.000000	2046.000000
41.759998	0.021089	12.463886	3.949534	3.988347	1.700125	2.825881	0.000000	-10.000000	-0.308333	16.000000	574.166687	1023.000000	1023.000000	2046.000000
41.779999	0.021370	12.629782	3.898423	4.097575	1.577101	3.056684	0.000000	-10.000000	-0.308333	15.683333	579.666687	1023.000000	1023.000000	2046.000000
41.799999	0.022116	13.070340	4.018532	4.405188	1.514716	3.131905	0.000000	-10.000000	-0.291667	15.300000	584.833313	1023.000000	1023.000000	2046.000000
41.820000	0.022891	13.528459	4.124556	4.570984	1.721249	3.111669	0.000000	-10.000000	-0.291667	15.283334	590.000000	1023.000000	1023.000000	2046.000000
41.840000	0.023244	13.737472	4.047293	4.547163	1.804525	3.338490	0.000000	-10.000000	-0.283333	15.183333	595.166687	1023.000000	1023.000000	2046.000000
41.860001	0.023831	14.084354	4.189511	4.739027	1.627439	3.528379	0.000000	-10.000000	-0.291667	15.216667	600.333313	1023.000000	1023.000000	2046.000000
41.880001	0.025068	14.815076	4.434937	4.977762	1.870467	3.531910	0.000000	-10.000000	-0.291667	15.000000	605.500000	1023.000000	1023.000000	2046.000000
41.900002	0.025739	15.211757	4.535543	4.774410	2.061925	3.839878	0.000000	-10.000000	-0.300000	14.900000	610.500000	1023.000000	1023.000000	2046.000000
41.919998	0.026514	15.669664	4.733552	4.880653	2.032872	4.022587	0.000000	-10.000000	-0.300000	14.683333	615.500000	1023.000000	1023.000000	2046.000000
41.939999	0.027932	16.507999	5.150790	5.077425	2.263163	4.016621	0.000000	-10.000000	-0.275000	14.333333	620.500000	1023.000000	1023.000000	2046.000000
41.959999	0.028563	16.880943	5.325426	4.809369	2.616143	4.130006	0.000000	-10.000000	-0.241667	13.633333	625.333313	1023.000000	1023.000000	2046.000000
41.980000	0.028397	16.782602	5.465096	4.670605	2.536754	4.110147	0.000000	-10.000000	-0.200000	12.516666	630.000000	1023.000000	1023.000000	2046.000000
42.000000	0.028247	16.694038	5.655760	4.655590	2.489164	3.893523	0.000000	-10.000000	-0.191667	11.166667	634.333313	1023.000000	1023.000000	2046.000000
42.020000	0.028178	16.652914	5.697063	4.549490	2.789120	3.617240	0.000000	-10.000000	-0.200000	10.050000	638.333313	1023.000000	1023.000000	2046.000000
42.040001	0.027652	16.342199	5.651124	4.336415	2.661527	3.693135	0.000000	-10.000000	-0.208333	9.083334	641.833313	1023.000000	1023.000000	2046.000000
42.060001	0.027715	16.379360	5.684433	4.432574	2.576013	3.686342	0.000000	-10.000000	-0.208333	8.450000	645.000000	1023.000000	1023.000000	2046.000000
42.080002	0.028241	16.690411	5.861315	4.531929	2.714442	3.582724	0.000000	-10.000000	-0.200000	7.750000	647.833313	1023.000000	1023.000000	2046.000000
42.099998	0.028404	16.786777	5.824516	4.460500	2.712944	3.788818	0.000000	-10.000000	-0.200000	7.516667	650.666687	1023.000000	1023.000000	2046.000000
42.119999	0.029329	17.333437	6.024417	4.703337	2.699580	3.906101	0.000000	-10.000000	-0.200000	7.550000	653.166687	1023.000000	1023.000000	2046.000000
42.139999	0.030581	18.073496	6.224061	4.802413	3.101100	3.945922	0.000000	-10.000000	-0.191667	7.850000	655.833313	1023.000000	1023.000000	2046.000000
42.160000	0.031231	18.457476	6.385592	4.773046	3.000251	4.298588	0.000000	-10.000000	-0.191667	8.100000	658.333313	1023.000000	1023.000000	2046.000000
42.180000	0.032423	19.162167	6.691393	5.086109	3.092960	4.291705	0.000000	-10.000000	-0.191667	8.150001	661.000000	1023.000000	1023.000000	2046.000000
42.200001	0.033386	19.730936	6.825161	5.116735	3.442784	4.346256	0.000000	-10.000000	-0.200000	7.950000	663.666687	1023.000000	1023.000000	2046.000000
42.220001	0.033797	19.973890	6.922491	5.134116	3.308254	4.609029	0.000000	-10.000000	-0.200000	7.533333	666.333313	1023.000000	1023.000000	2046.000000
42.240002	0.034745	20.534580	7.105186	5.373606	3.310690	4.745099	0.000000	-10.000000	-0.191667	7.116667	669.000000	1023.000000	1023.000000	2046.000000
42.259998	0.035974	21.260466	7.319863	5.536127	3.644670	4.759805	0.000000	-10.000000	-0.183333	6.800000	671.333313	1023.000000	1023.000000	2046.000000
42.279999	0.036397	21.510487	7.421358	5.511533	3.590991	4.986605	0.000000	-10.000000	-0.166667	6.433333	674.500000	1023.000000	1023.000000	2046.000000
42.299999	0.036841	21.772928	7.521924	5.676282	3.556696	5.018026	0.000000	-10.000000	-0.158333	6.183333	676.833313	1023.000000	1023.000000	2046.000000
42.320000	0.037210	21.990854	7.611473	5.803010	3.749927	4.826444	0.000000	-10.000000	-0.150000	5.850000	679.166687	1023.000000	1023.000000	2046.000000
42.340000	0.036719	21.701054	7.466561	5.570489	3.728621	4.935383	0.000000	-10.000000	-0.125000	5.583333	680.500000	1023.000000	1023.000000	2046.000000
42.360001	0.036585	21.621534	7.442486	5.621698	3.530118	5.027233	0.000000	-10.000000	-0.125000	5.033333	682.333313	1023.000000	1023.000000	2046.000000
42.380001	0.037350	22.074076	7.578019	5.889323	3.693393	4.913339	0.000000	-10.000000	-0.125000	4.300000	684.000000	1023.000000	1023.000000	2046.000000
42.400002	0.037957	22.432476	7.682082	5.739059	3.870040	5.141295	0.000000	-10.000000	-0.150000	3.183333	685.500000	1023.000000	1023.000000	2046.000000
42.419998	0.037808	22.344254	7.716359	5.541408	3.614790	5.471697	0.000000	-10.000000	-0.150000	1.733333	686.833313	1023.000000	1023.000000	2046.000000
42.439999	0.038270	22.617495	7.788584	5.976204	3.822437	5.030269	0.000000	-10.000000	-0.133333	0.616667	687.666687	1023.000000	1023.000000	2046.000000
42.459999	0.037726	22.296122	7.704467	5.755851	3.884990	4.950815	0.000000	-10.000000	-0.133333	-0.283333	688.000000	1023.000000	1023.000000	2046.000000
42.480000	0.037298	22.042997	7.643195	5.743290	3.583787	5.072726	0.000000	-10.000000	-0.116667	-0.883333	688.000000	1023.000000	1023.000000	2046.000000
42.500000	0.037545	22.188814	7.644534	5.974854	3.589090	4.980336	0.000000	-10.000000	-0.125000	-1.683333	688.000000	1023.000000	1023.000000	2046.000000
42.520000	0.037048	21.895454	7.586372	5.945938	3.741003	4.622141	0.000000	-10.000000	-0.116667	-2.250000	688.000000	1023.000000	1023.000000	2046.000000
42.540001	0.034926	20.641121	7.177403	5.687106	3.376650	4.399963	0.000000	-10.000000	-0.125000	-2.650000	688.000000	1023.000000	1023.000000	2046.000000
42.560001	0.032494	19.203890	6.637609	5.633209	2.978294	3.954777	0.000000	-10.000000	-0.116667	-3.266667	688.000000	1023.000000	1023.000000	2046.000000
42.580002	0.030759	18.178673	6.257002	5.597796	2.837234	3.486640	0.000000	-10.000000	-0.108333	-4.200000	688.000000	1023.000000	1023.000000	2046.000000
42.599998	0.028979	17.126389	5.841785	5.273741	2.554829	3.456033	0.000000	-10.000000	-0.091667	-5.200000	688.000000	1023.000000	1023.000000	2046.000000
42.619999	0.028038	16.570621	5.620203	5.241876	2.295683	3.412860	0.000000	-10.000000	-0.083333	-5.866667	688.000000	1023.000000	1023.000000	2046.000000
42.639999	0.027987	16.540606	5.539104	5.435178	2.364572	3.201751	0.000000	-10.000000	-0.083333	-5.950000	688.000000	1023.000000	1023.000000	2046.000000
42.660000	0.027790	16.423918	5.389170	5.305854	2.474992	3.253903	0.000000	-10.000000	-0.091667	-5.550000	688.000000	1023.000000	1023.000000	2046.000000
42.680000	0.027261	16.111113	5.294458	5.325470	2.118052	3.373133	0.000000	-10.000000	-0.100000	-4.966667	688.000000	1023.000000	1023.000000	2046.000000
42.700001	0.027720	16.382336	5.334589	5.685412	2.179288	3.183046	0.000000	-10.000000	-0.100000	-4.566667	688.000000	1023.000000	1023.000000	2046.000000
42.720001	0.027931	16.507383	5.279050	5.607183	2.373203	3.247948	0.000000	-10.000000	-0.100000	-4.466667	688.000000	1023.000000	1023.000000	2046.000000
42.740002	0.027584	16.302376	5.169837	5.592601	2.071429	3.468507	0.000000	-10.000000	-0.100000	-4.416667	688.000000	1023.000000	1023.000000	2046.000000
42.759998	0.027995	16.545168	5.231818	5.884890	2.038921	3.389539	0.000000	-10.000000	-0.100000	-4.200000	684.666687	1023.000000	1023.000000	2046.000000
42.779999	0.028437	16.806082	5.224113	5.878425	2.295364	3.408180	0.000000	-10.000000	-0.108333	-3.750000	677.500000	1023.000000	1023.000000	2046.000000
42.799999	0.028354	16.757116	5.179230	5.777340	2.084758	3.715787	0.000000	-10.000000	-0.116667	-3.183333	670.000000	1023.000000	1023.000000	2046.000000
42.820000	0.029015	17.148010	5.287551	5.962938	2.151800	3.745722	0.000000	-10.000000	-0.116667	-2.683333	665.666687	1023.000000	1023.000000	2046.000000
42.840000	0.029821	17.624306	5.471509	5.906452	2.466842	3.779503	0.000000	-10.000000	-0.108333	-2.433333	664.833313	1023.000000	1023.000000	2046.000000
42.860001	0.030095	17.786127	5.594002	5.639436	2.429950	4.122738	0.000000	-10.000000	-0.108333	-2.483333	664.000000	1023.000000	1023.000000	2046.000000
42.880001	0.030720	18.155661	5.815022	5.662409	2.485595	4.192635	0.000000	-10.000000	-0.108333	-2.800000	663.000000	1023.000000	1023.000000	2046.000000
42.900002	0.031033	18.340410	6.030819	5.631340	2.739901	3.938351	0.000000	-10.000000	-0.108333	-3.533333	662.000000	1023.000000	1023.000000	2046.000000
42.919998	0.030319	17.918600	5.971869	5.136113	2.816167	3.994451	0.000000	-10.000000	-0.100000	-4.450000	660.833313	1023.000000	1023.000000	2046.000000
42.939999	0.029326	17.331629	5.958363	4.998275	2.611213	3.763778	0.000000	-10.000000	-0.100000	-5.466667	659.333313	1023.000000	1023.000000	2046.000000
42.959999	0.029048	17.167423	5.995124	4.987071	2.749833	3.435396	0.000000	-10.000000	-0.091667	-6.116667	657.500000	1023.000000	1023.000000	2046.000000
42.980000	0.028417	16.794531	5.811266	4.735466	2.770139	3.477659	0.000000	-10.000000	-0.091667	-6.466667	655.500000	1023.000000	1023.000000	2046.000000
43.000000	0.027935	16.509670	5.865575	4.677336	2.478200	3.488559	0.000000	-10.000000	-0.091667	-6.583333	653.500000	1023.000000	1023.000000	2046.000000
43.020000	0.028420	16.796455	5.984172	4.861562	2.659058	3.291663	0.000000	-10.000000	-0.100000	-6.533333	651.333313	1023.000000	1023.000000	2046.000000
43.040001	0.028451	16.814451	5.945955	4.605999	2.710894	3.551603	0.000000	-10.000000	-0.100000	-6.133333	649.000000	1023.000000	1023.000000	2046.000000
43.060001	0.028871	17.063044	6.079759	4.690005	2.581551	3.711729	0.000000	-10.000000	-0.100000	-5.350000	646.833313	1023.000000	1023.000000	2046.000000
43.080002	0.030136	17.810158	6.337136	4.926489	2.905375	3.641158	0.000000	-10.000000	-0.100000	-4.266667	645.000000	1023.000000	1023.000000	2046.000000
43.099998	0.030577	18.071005	6.420548	4.721484	2.918403	4.010570	0.000000	-10.000000	-0.100000	-3.266667	643.666687	1023.000000	1023.000000	2046.000000
43.119999	0.031355	18.530666	6.620783	4.958724	2.940951	4.010210	0.000000	-10.000000	-0.100000	-2.516667	642.666687	1023.000000	1023.000000	2046.000000
43.139999	0.032225	19.044920	6.745812	5.065647	3.288367	3.945095	0.000000	-10.000000	-0.100000	-2.100000	641.833313	1023.000000	1023.000000	2046.000000
43.160000	0.032293	19.084972	6.820489	4.921536	3.070408	4.272538	0.000000	-10.000000	-0.108333	-1.783333	641.333313	1023.000000	1023.000000	2046.000000
43.180000	0.033206	19.624910	7.049232	5.244041	3.146081	4.185556	0.000000	-10.000000	-0.108333	-1.500000	641.000000	1023.000000	1023.000000	2046.000000
43.200001	0.033790	19.969645	7.097115	5.108105	3.425213	4.339213	0.000000	-10.000000	-0.108333	-1.233333	641.000000	1023.000000	1023.000000	2046.000000
43.220001	0.034057	20.127781	7.256889	5.138428	3.183634	4.548829	0.000000	-10.000000	-0.108333	-1.116667	641.000000	1023.000000	1023.000000	2046.000000
43.240002	0.035019	20.696445	7.410961	5.489698	3.480399	4.315387	0.000000	-10.000000	-0.108333	-1.183333	641.000000	1023.000000	1023.000000	2046.000000
43.259998	0.034599	20.447947	7.337912	5.177674	3.439482	4.492878	0.000000	-10.000000	-0.108333	-1.350000	641.000000	1023.000000	1023.000000	2046.000000
43.279999	0.033959	20.069550	7.245264	5.243394	3.212040	4.368851	0.000000	-10.000000	-0.100000	-1.483333	641.000000	1023.000000	1023.000000	2046.000000
43.299999	0.034094	20.149630	7.237875	5.333527	3.433250	4.144977	0.000000	-10.000000	-0.108333	-1.533333	641.000000	1023.000000	1023.000000	2046.000000
43.320000	0.033713	19.924671	7.137010	5.076877	3.243435	4.467350	0.000000	-10.000000	-0.116667	-1.650000	641.000000	1023.000000	1023.000000	2046.000000
43.340000	0.034181	20.200968	7.254237	5.262990	3.233718	4.450023	0.000000	-10.000000	-0.116667	-1.983333	641.000000	1023.000000	1023.000000	2046.000000
43.360001	0.034841	20.590788	7.382868	5.017767	3.535670	4.654481	0.000000	-10.000000	-0.108333	-2.583333	640.666687	1023.000000	1023.000000	2046.000000
43.380001	0.034464	20.368099	7.337273	5.057727	3.440522	4.532577	0.000000	-10.000000	-0.100000	-3.200000	639.833313	1023.000000	1023.000000	2046.000000
43.400002	0.034179	20.199570	7.368587	5.153843	3.260358	4.416781	0.000000	-10.000000	-0.100000	-3.783333	638.666687	1023.000000	1023.000000	2046.000000
43.419998	0.034269	20.253170	7.320405	5.223869	3.465920	4.242975	0.000000	-10.000000	-0.100000	-4.300000	637.333313	1023.000000	1023.000000	2046.000000
43.439999	0.033356	19.713291	7.142630	5.049559	3.085019	4.436084	0.000000	-10.000000	-0.100000	-4.933333	636.000000	1023.000000	1023.000000	2046.000000
43.459999	0.032911	19.450556	7.028487	5.362971	3.164299	3.894799	0.000000	-10.000000	-0.091667	-5.550000	634.333313	1023.000000	1023.000000	2046.000000
43.480000	0.030496	18.023146	6.588608	4.879841	2.929253	3.625443	0.000000	-10.000000	-0.083333	-6.166667	632.500000	1023.000000	1023.000000	2046.000000
43.500000	0.027534	16.272648	5.981109	4.772401	2.367955	3.151184	0.000000	-10.000000	-0.083333	-6.750000	630.500000	1023.000000	1023.000000	2046.000000
43.520000	0.025866	15.287000	5.567184	4.783236	2.324091	2.612488	0.000000	-10.000000	-0.083333	-7.316667	628.166687	1023.000000	1023.000000	2046.000000
43.540001	0.024044	14.209929	5.148543	4.402983	1.931040	2.727363	0.000000	-10.000000	-0.075000	-7.850000	625.666687	1023.000000	1023.000000	2046.000000
43.560001	0.023449	13.858349	4.952804	4.575046	1.834420	2.496079	0.000000	-10.000000	-0.075000	-8.083334	623.000000	1023.000000	1023.000000	2046.000000
43.580002	0.023395	13.826330	4.896976	4.492771	1.995261	2.441322	0.000000	-10.000000	-0.075000	-8.033334	620.333313	1023.000000	1023.000000	2046.000000
43.599998	0.022562	13.334263	4.723666	4.401195	1.622534	2.586869	0.000000	-10.000000	-0.091667	-7.683333	617.666687	1023.000000	1023.000000	2046.000000
43.619999	0.022856	13.507792	4.721009	4.779087	1.677743	2.329953	0.000000	-10.000000	-0.083333	-7.366667	615.000000	1023.000000	1023.000000	2046.000000
43.639999	0.022837	13.496850	4.608421	4.563265	1.791344	2.533819	0.000000	-10.000000	-0.091667	-7.233334	612.666687	1023.000000	1023.000000	2046.000000
43.660000	0.022334	13.199355	4.524880	4.600913	1.474734	2.598827	0.000000	-10.000000	-0.091667	-7.166667	610.166687	1023.000000	1023.000000	2046.000000
43.680000	0.022968	13.574135	4.541680	4.952180	1.728354	2.351920	0.000000	-10.000000	-0.100000	-7.033333	607.833313	1023.000000	1023.000000	2046.000000
43.700001	0.022530	13.314980	4.433100	4.704970	1.503826	2.673083	0.000000	-10.000000	-0.100000	-6.700000	605.500000	1023.000000	1023.000000	2046.000000
43.720001	0.022813	13.482421	4.419621	4.932125	1.497749	2.632926	0.000000	-10.000000	-0.100000	-6.350000	603.166687	1023.000000	1023.000000	2046.000000
43.740002	0.023524	13.902789	4.522209	4.994238	1.756221	2.630121	0.000000	-10.000000	-0.100000	-5.966667	600.833313	1023.000000	1023.000000	2046.000000
43.759998	0.023579	13.935368	4.547549	4.760373	1.691646	2.935799	0.000000	-10.000000	-0.100000	-5.683333	598.833313	1023.000000	1023.000000	2046.000000
43.779999	0.023856	14.099077	4.623345	4.693595	1.703838	3.078298	0.000000	-10.000000	-0.100000	-5.566667	597.166687	1023.000000	1023.000000	2046.000000
43.799999	0.024916	14.725217	4.960858	4.831433	1.954910	2.978017	0.000000	-10.000000	-0.100000	-5.650000	595.500000	1023.000000	1023.000000	2046.000000
43.820000	0.025190	14.886992	5.113034	4.477847	2.113480	3.182631	0.000000	-10.000000	-0.100000	-5.916667	593.500000	1023.000000	1023.000000	2046.000000
43.840000	0.024696	14.595515	5.162131	4.185874	1.987121	3.260390	0.000000	-10.000000	-0.091667	-6.300000	591.500000	1023.000000	1023.000000	2046.000000
43.860001	0.024488	14.472665	5.300080	4.211359	2.156686	2.804540	0.000000	-10.000000	-0.083333	-6.783333	589.333313	1023.000000	1023.000000	2046.000000
43.880001	0.023693	14.002343	5.248563	3.750323	2.286424	2.717033	0.000000	-10.000000	-0.075000	-7.416667	587.000000	1023.000000	1023.000000	2046.000000
43.900002	0.022310	13.185097	5.141478	3.469579	1.903311	2.670728	0.000000	-10.000000	-0.066667	-7.916667	584.500000	1023.000000	1023.000000	2046.000000
43.919998	0.022370	13.220656	5.214919	3.643046	2.010111	2.352580	0.000000	-10.000000	-0.066667	-8.283334	581.833313	1023.000000	1023.000000	2046.000000
43.939999	0.022189	13.113432	5.164572	3.332630	2.195894	2.420336	0.000000	-10.000000	-0.066667	-8.450000	579.166687	1023.000000	1023.000000	2046.000000
43.959999	0.021550	12.736073	5.146634	3.169314	1.895251	2.524875	0.000000	-10.000000	-0.066667	-8.516666	576.333313	1023.000000	1023.000000	2046.000000
43.980000	0.022117	13.071406	5.273025	3.452057	1.998374	2.347951	0.000000	-10.000000	-0.066667	-8.450000	573.500000	1023.000000	1023.000000	2046.000000
44.000000	0.022852	13.505302	5.438958	3.370975	2.270318	2.425051	0.000000	-10.000000	-0.075000	-8.150000	570.500000	1023.000000	1023.000000	2046.000000
44.020000	0.022988	13.585814	5.499210	3.214652	2.152750	2.719201	0.000000	-10.000000	-0.083333	-7.833333	567.833313	1023.000000	1023.000000	2046.000000
44.040001	0.023645	13.973952	5.661451	3.362011	2.221317	2.729173	0.000000	-10.000000	-0.091667	-7.533333	565.166687	1023.000000	1023.000000	2046.000000
44.060001	0.024555	14.512136	5.885719	3.502903	2.505353	2.618161	0.000000	-10.000000	-0.083333	-7.483334	562.833313	1023.000000	1023.000000	2046.000000
44.080002	0.024470	14.461796	5.876137	3.275712	2.423200	2.886747	0.000000	-10.000000	-0.083333	-7.583333	560.166687	1023.000000	1023.000000	2046.000000
44.099998	0.024819	14.668249	5.975452	3.385817	2.390554	2.916426	0.000000	-10.000000	-0.075000	-7.750000	558.500000	1023.000000	1023.000000	2046.000000
44.119999	0.025495	15.067719	6.176888	3.519579	2.600835	2.770415	0.000000	-10.000000	-0.066667	-7.983333	555.833313	1023.000000	1023.000000	2046.000000
44.139999	0.025457	15.045230	6.141046	3.325936	2.587496	2.990753	0.000000	-10.000000	-0.066667	-8.216667	553.166687	1023.000000	1023.000000	2046.000000
44.160000	0.025487	15.063072	6.250173	3.336457	2.416721	3.059721	0.000000	-10.000000	-0.058333	-8.566667	549.500000	1023.000000	1023.000000	2046.000000
44.180000	0.026160	15.460641	6.354616	3.638555	2.714485	2.752985	0.000000	-10.000000	-0.058333	-8.916667	546.500000	1023.000000	1023.000000	2046.000000
44.200001	0.026064	15.403933	6.376548	3.320582	2.663829	3.042973	0.000000	-10.000000	-0.050000	-9.216667	543.500000	1023.000000	1023.000000	2046.000000
44.220001	0.025905	15.309672	6.400539	3.326228	2.501845	3.081061	0.000000	-10.000000	-0.050000	-9.533334	540.500000	1023.000000	1023.000000	2046.000000
44.240002	0.026577	15.706805	6.551723	3.571913	2.754634	2.828536	0.000000	-10.000000	-0.050000	-9.750000	537.333313	1023.000000	1023.000000	2046.000000
44.259998	0.026409	15.607746	6.528710	3.282946	2.689064	3.107026	0.000000	-10.000000	-0.050000	-9.916667	534.166687	1023.000000	1023.000000	2046.000000
44.279999	0.026308	15.548083	6.540572	3.293062	2.579394	3.135056	0.000000	-10.000000	-0.050000	-9.966666	529.666687	1023.000000	1023.000000	2046.000000
44.299999	0.026952	15.928920	6.666170	3.536086	2.823183	2.903481	0.000000	-10.000000	-0.050000	-9.983334	526.333313	1023.000000	1023.000000	2046.000000
44.320000	0.026716	15.788892	6.688367	3.215578	2.714476	3.170470	0.000000	-10.000000	-0.050000	-10.050000	523.000000	1023.000000	1023.000000	2046.000000
44.340000	0.026475	15.646484	6.667166	3.207948	2.582342	3.189028	0.000000	-10.000000	-0.033333	-10.216667	520.666687	1023.000000	1023.000000	2046.000000
44.360001	0.026943	15.923303	6.749183	3.479451	2.818119	2.876549	0.000000	-10.000000	-0.016667	-10.433333	517.333313	1023.000000	1023.000000	2046.000000
44.380001	0.026663	15.757982	6.739903	3.109389	2.771534	3.137157	0.000000	-10.000000	0.000000	-10.633333	513.666687	1023.000000	1023.000000	2046.000000
44.400002	0.026208	15.488640	6.689844	3.077042	2.555408	3.166345	0.000000	-10.000000	-0.016667	-10.833334	510.333344	1023.000000	1023.000000	2046.000000
44.419998	0.026712	15.786555	6.789534	3.370483	2.732133	2.894405	0.000000	-10.000000	-0.016667	-11.000000	506.666656	1023.000000	1023.000000	2046.000000
44.439999	0.026535	15.682368	6.746872	3.102266	2.837010	2.996220	0.000000	-10.000000	-0.016667	-11.233334	503.000000	1023.000000	1023.000000	2046.000000
44.459999	0.024846	14.683831	6.489194	2.825356	2.402518	2.966763	0.000000	-10.000000	0.000000	-11.450000	499.000000	1023.000000	1023.000000	2046.000000
44.480000	0.023712	14.013762	6.186682	2.882982	2.398972	2.545126	0.000000	-10.000000	0.000000	-11.683333	495.000000	1023.000000	1023.000000	2046.000000
44.500000	0.022610	13.362665	5.975001	2.668836	2.434611	2.284218	0.000000	-10.000000	0.000000	-11.850000	491.000000	1023.000000	1023.000000	2046.000000
44.520000	0.021326	12.603521	5.641982	2.384213	2.190854	2.386471	0.000000	-10.000000	0.000000	-12.033334	487.000000	1023.000000	1023.000000	2046.000000
44.540001	0.020537	12.137431	5.515147	2.254038	1.938196	2.430050	0.000000	-10.000000	0.000000	-12.283334	483.000000	1023.000000	1023.000000	2046.000000
44.560001	0.020849	12.321660	5.541611	2.474930	2.151030	2.154089	0.000000	-10.000000	0.000000	-12.766667	479.000000	1023.000000	1023.000000	2046.000000
44.580002	0.020848	12.321340	5.523948	1.867795	2.273932	2.655664	0.000000	-10.000000	0.000000	-13.233334	475.000000	1023.000000	1023.000000	2046.000000
44.599998	0.019942	11.785892	5.482294	1.895624	1.976261	2.431713	0.000000	-10.000000	0.000000	-13.800000	470.666656	1023.000000	1023.000000	2046.000000
44.619999	0.019895	11.757739	5.487812	2.050684	1.971210	2.248034	0.000000	-10.000000	0.000000	-14.216667	466.166656	1023.000000	1023.000000	2046.000000
44.639999	0.020015	11.828581	5.464295	2.124009	2.135855	2.104421	0.000000	-10.000000	0.000000	-14.750000	461.333344	1023.000000	1023.000000	2046.000000
44.660000	0.018850	11.140279	5.220780	1.876726	1.842377	2.200396	0.000000	-10.000000	0.016667	-15.150001	456.500000	1023.000000	1023.000000	2046.000000
44.680000	0.017055	10.079361	4.850177	1.887348	1.627015	1.714821	0.000000	-10.000000	0.041667	-15.683333	451.333344	1023.000000	1023.000000	2046.000000
44.700001	0.014593	8.624234	4.388851	1.846908	1.438732	0.949743	0.000000	-10.000000	0.041667	-16.016666	446.000000	1023.000000	1023.000000	2046.000000
44.720001	0.011341	6.702526	3.680828	1.357941	0.874928	0.788830	0.000000	-10.000000	0.025000	-16.200001	440.666656	1023.000000	1023.000000	2046.000000
44.740002	0.009375	5.540863	3.163367	1.275858	0.580485	0.521153	0.000000	-10.000000	0.033333	-16.250000	435.166656	1023.000000	1023.000000	2046.000000
44.759998	0.008566	5.062503	2.999812	1.373647	0.576377	0.112668	0.000000	-10.000000	0.033333	-16.200001	429.833344	1023.000000	1023.000000	2046.000000
44.779999	0.007679	4.538568	2.747955	1.091090	0.468938	0.230585	0.000000	-10.000000	0.033333	-16.083332	424.333344	1023.000000	1023.000000	2046.000000
44.799999	0.006619	3.911896	2.572050	0.973037	0.113468	0.253342	0.000000	-10.000000	0.000000	-15.800000	419.000000	1023.000000	1023.000000	2046.000000
44.820000	0.006533	3.861181	2.515120	1.324661	0.120006	-0.098606	0.000000	-10.000000	0.000000	-15.633333	413.666656	1023.000000	1023.000000	2046.000000
44.840000	0.006687	3.951727	2.453510	1.303123	0.300457	-0.105363	0.000000	-10.000000	0.000000	-15.650001	408.500000	1023.000000	1023.000000	2046.000000
44.860001	0.005944	3.513018	2.285915	1.135960	-0.033517	0.124660	0.000000	-10.000000	0.000000	-15.750000	403.333344	1023.000000	1023.000000	2046.000000
44.880001	0.005721	3.381086	2.195798	1.223571	-0.143720	0.105437	0.000000	-10.000000	0.000000	-15.850000	398.000000	1023.000000	1023.000000	2046.000000
44.900002	0.006059	3.580897	2.160524	1.491848	0.058256	-0.129731	0.000000	-10.000000	0.000000	-15.766666	392.666656	1023.000000	1023.000000	2046.000000
44.919998	0.005713	3.376660	2.047313	1.239010	-0.056908	0.147244	0.000000	-10.000000	0.000000	-15.583333	387.500000	1023.000000	1023.000000	2046.000000
44.939999	0.005326	3.147563	1.938602	1.195231	-0.269025	0.282755	0.000000	-10.000000	0.000000	-15.516666	382.333344	1023.000000	1023.000000	2046.000000
44.959999	0.006033	3.565629	2.033252	1.499957	-0.015831	0.048251	0.000000	-10.000000	0.000000	-15.616667	377.166656	1023.000000	1023.000000	2046.000000
44.980000	0.006115	3.613872	2.118689	1.064276	0.030182	0.400725	0.000000	-10.000000	0.000000	-15.900000	371.833344	1023.000000	1023.000000	2046.000000
45.000000	0.005848	3.456429	2.155624	0.796659	-0.111519	0.615664	0.000000	-10.000000	0.033333	-16.233334	366.666656	1023.000000	1023.000000	2046.000000
45.020000	0.006574	3.885330	2.414542	1.040856	0.164971	0.264961	0.000000	-10.000000	0.050000	-16.450001	361.166656	1023.000000	1023.000000	2046.000000
45.040001	0.006552	3.872377	2.614281	0.531341	0.308219	0.418536	0.000000	-10.000000	0.066667	-16.516666	355.666656	1023.000000	1023.000000	2046.000000
45.060001	0.005329	3.149297	2.571263	-0.018219	0.121311	0.474942	0.000000	-10.000000	0.050000	-16.516666	350.000000	1023.000000	1023.000000	2046.000000
45.080002	0.004754	2.809480	2.664707	-0.012695	0.215930	-0.058462	0.000000	-10.000000	0.033333	-16.616667	344.500000	1023.000000	1023.000000	2046.000000
45.099998	0.004018	2.374375	2.723788	-0.469429	0.371422	-0.251406	0.000000	-10.000000	0.016667	-16.750000	340.833344	1023.000000	1023.000000	2046.000000
45.119999	0.002745	1.622014	2.598032	-0.894893	0.117817	-0.198942	0.000000	-10.000000	0.000000	-16.866667	335.166656	1023.000000	1023.000000	2046.000000
45.139999	0.002254	1.332320	2.598281	-0.896542	0.043078	-0.412498	0.000000	-10.000000	0.033333	-16.833334	329.500000	1023.000000	1023.000000	2046.000000
45.160000	0.002402	1.419464	2.700201	-0.831578	0.269301	-0.718460	0.000000	-10.000000	0.066667	-16.883333	322.000000	1023.000000	1023.000000	2046.000000
45.180000	0.001767	1.044076	2.661921	-1.243528	0.093849	-0.468165	0.000000	-10.000000	0.083333	-16.866667	316.333344	1023.000000	1023.000000	2046.000000
45.200001	0.001502	0.887688	2.696604	-1.292716	-0.041810	-0.474390	0.000000	-10.000000	0.066667	-16.650000	310.833344	1023.000000	1023.000000	2046.000000
45.220001	0.002319	1.370637	2.828431	-1.043265	0.274137	-0.688666	0.000000	-10.000000	0.033333	-16.450001	305.166656	1023.000000	1023.000000	2046.000000
45.240002	0.002433	1.437619	2.927429	-1.309538	0.194986	-0.375258	0.000000	-10.000000	0.050000	-16.183334	299.833344	1023.000000	1023.000000	2046.000000
45.259998	0.002255	1.332427	2.954597	-1.389085	0.042479	-0.275564	0.000000	-10.000000	0.033333	-16.100000	294.333344	1023.000000	1023.000000	2046.000000
45.279999	0.003130	1.849857	3.084520	-1.045391	0.329438	-0.518710	0.000000	-10.000000	0.033333	-15.966667	289.000000	1023.000000	1023.000000	2046.000000
45.299999	0.003359	1.985080	3.182249	-1.283751	0.409492	-0.322910	0.000000	-10.000000	0.016667	-15.866667	283.666656	1023.000000	1023.000000	2046.000000
45.320000	0.002832	1.673793	3.097694	-1.507120	0.174917	-0.091698	0.000000	-10.000000	0.016667	-15.733334	278.333344	1023.000000	1023.000000	2046.000000
45.340000	0.003257	1.924823	3.221055	-1.290002	0.246821	-0.253051	0.000000	-10.000000	0.016667	-15.533334	273.166656	1023.000000	1023.000000	2046.000000
45.360001	0.003756	2.219737	3.357964	-1.256724	0.458799	-0.340301	0.000000	-10.000000	0.000000	-15.200000	267.833344	1023.000000	1023.000000	2046.000000
45.380001	0.003561	2.104775	3.325651	-1.504979	0.364067	-0.079963	0.000000	-10.000000	0.000000	-15.066667	262.666656	1023.000000	1023.000000	2046.000000
45.400002	0.003286	1.941805	3.265771	-1.649397	0.221970	0.103461	0.000000	-10.000000	0.000000	-14.866667	257.500000	1023.000000	1023.000000	2046.000000
45.419998	0.003711	2.193377	3.352208	-1.294792	0.357551	-0.221590	0.000000	-10.000000	0.000000	-14.716666	252.666672	1023.000000	1023.000000	2046.000000
45.439999	0.003990	2.358208	3.420009	-1.464166	0.529968	-0.127603	0.000000	-10.000000	0.008333	-14.666667	247.833328	1023.000000	1023.000000	2046.000000
45.459999	0.003474	2.053184	3.300018	-1.676429	0.308744	0.120851	0.000000	-10.000000	0.008333	-14.600000	243.000000	1023.000000	1023.000000	2046.000000
45.480000	0.003394	2.005649	3.292070	-1.642840	0.259609	0.096809	0.000000	-10.000000	0.008333	-14.633333	238.000000	1023.000000	1023.000000	2046.000000
45.500000	0.003869	2.286590	3.442494	-1.432829	0.391701	-0.114776	0.000000	-10.000000	0.000000	-14.483334	233.166672	1023.000000	1023.000000	2046.000000
45.520000	0.004017	2.374152	3.459123	-1.600260	0.469890	0.045400	0.000000	-10.000000	0.000000	-14.350000	228.333328	1023.000000	1023.000000	2046.000000
45.540001	0.003429	2.026740	3.323704	-1.805721	0.261965	0.246792	0.000000	-10.000000	0.000000	-14.166667	223.666672	1023.000000	1023.000000	2046.000000
45.560001	0.003594	2.123838	3.326970	-1.659291	0.282736	0.173424	0.000000	-10.000000	0.000000	-14.133333	218.833328	1023.000000	1023.000000	2046.000000
45.580002	0.003997	2.362187	3.410114	-1.454587	0.457337	-0.050677	0.000000	-10.000000	0.000000	-13.916667	214.166672	1023.000000	1023.000000	2046.000000
45.599998	0.004034	2.384148	3.442374	-1.689803	0.485983	0.145594	0.000000	-10.000000	0.000000	-13.816667	209.500000	1023.000000	1023.000000	2046.000000
45.619999	0.003281	1.939218	3.341775	-1.894452	0.168133	0.323762	0.000000	-10.000000	0.000000	-13.583333	204.833328	1023.000000	1023.000000	2046.000000
45.639999	0.003302	1.951500	3.272027	-1.807899	0.202639	0.284732	0.000000	-10.000000	0.000000	-13.516666	200.333328	1023.000000	1023.000000	2046.000000
45.660000	0.003511	2.075182	3.310408	-1.618231	0.344117	0.038888	0.000000	-10.000000	0.000000	-13.316667	195.666672	1023.000000	1023.000000	2046.000000
45.680000	0.003522	2.081658	3.323574	-1.808305	0.420651	0.145738	0.000000	-10.000000	0.000000	-13.050000	191.333328	1023.000000	1023.000000	2046.000000
45.700001	0.002715	1.604720	3.168097	-2.028669	0.139512	0.325780	0.000000	-10.000000	0.000000	-12.733334	187.000000	1023.000000	1023.000000	2046.000000
45.720001	0.002522	1.490291	3.088835	-1.936518	0.117053	0.220921	0.000000	-10.000000	0.000000	-12.483334	182.833328	1023.000000	1023.000000	2046.000000
45.740002	0.002896	1.711488	3.137955	-1.764618	0.355930	-0.017779	0.000000	-10.000000	0.000000	-12.233334	178.500000	1023.000000	1023.000000	2046.000000
45.759998	0.002308	1.363960	3.064157	-2.087620	0.128177	0.259246	0.000000	-10.000000	0.000000	-12.233334	174.166672	1023.000000	1023.000000	2046.000000
45.779999	0.001083	0.639961	2.773015	-2.220744	-0.102253	0.189943	0.000000	-10.000000	0.000000	-11.966667	170.000000	1023.000000	1023.000000	2046.000000
45.799999	0.000351	0.207418	2.574584	-1.991446	-0.012201	-0.363519	0.000000	-10.000000	0.000000	-11.933333	166.000000	1023.000000	1023.000000	2046.000000
45.820000	-0.001147	-0.678089	2.267574	-2.415757	-0.201917	-0.327988	0.000000	-10.000000	0.000000	-11.700001	162.000000	1023.000000	1023.000000	2046.000000
45.840000	-0.003086	-1.823868	1.780293	-2.737223	-0.593940	-0.272999	0.000000	-10.000000	0.000000	-11.666667	158.000000	1023.000000	1023.000000	2046.000000
45.860001	-0.003809	-2.250884	1.511243	-2.570903	-0.628120	-0.563104	0.000000	-10.000000	-0.008333	-11.466667	154.333328	1023.000000	1023.000000	2046.000000
45.880001	-0.003999	-2.363607	1.499452	-2.583764	-0.540951	-0.738345	0.000000	-10.000000	-0.008333	-11.316667	150.666672	1023.000000	1023.000000	2046.000000
45.900002	-0.004813	-2.844322	1.359667	-3.262824	-0.763019	-0.178146	0.000000	-10.000000	-0.008333	-11.283334	147.000000	1023.000000	1023.000000	2046.000000
45.919998	-0.004780	-2.825139	1.257069	-3.204470	-0.734886	-0.142853	0.000000	-10.000000	-0.008333	-11.166667	143.000000	1023.000000	1023.000000	2046.000000
45.939999	-0.004365	-2.579954	1.395471	-2.826829	-0.598937	-0.549659	0.000000	-10.000000	-0.008333	-11.150001	139.333328	1023.000000	1023.000000	2046.000000
45.959999	-0.003984	-2.354506	1.487199	-2.929379	-0.532364	-0.379961	0.000000	-10.000000	-0.008333	-11.000000	135.666672	1023.000000	1023.000000	2046.000000
45.980000	-0.004755	-2.810250	1.235304	-3.016129	-0.842165	-0.187260	0.000000	-10.000000	0.000000	-11.016666	132.000000	1023.000000	1023.000000	2046.000000
46.000000	-0.005144	-3.039906	1.057121	-2.679089	-0.860829	-0.557109	0.000000	-10.000000	0.000000	-11.050000	128.166672	1023.000000	1023.000000	2046.000000
46.020000	-0.006393	-3.778172	0.825713	-2.657633	-0.899861	-1.046391	0.000000	-10.000000	0.000000	-11.050000	124.500000	1023.000000	1023.000000	2046.000000
46.040001	-0.009187	-5.429523	0.240743	-3.004695	-1.373738	-1.291834	0.000000	-10.000000	-0.008333	-10.866667	120.833336	1023.000000	1023.000000	2046.000000
46.060001	-0.011841	-6.997870	-0.424256	-3.216783	-1.816851	-1.539980	0.000000	-10.000000	-0.025000	-10.366667	117.333336	1023.000000	1023.000000	2046.000000
46.080002	-0.013033	-7.702486	-0.788721	-3.005879	-1.900111	-2.007775	0.000000	-10.000000	-0.025000	-9.833333	113.833336	1023.000000	1023.000000	2046.000000
46.099998	-0.013764	-8.134481	-0.988711	-3.226104	-1.925389	-1.994277	0.000000	-10.000000	-0.050000	-9.383333	110.500000	1023.000000	1023.000000	2046.000000
46.119999	-0.014949	-8.834621	-1.280458	-3.433746	-2.248747	-1.871671	0.000000	-10.000000	-0.050000	-9.150001	107.166664	1023.000000	1023.000000	2046.000000
46.139999	-0.015204	-8.985292	-1.419953	-3.219202	-2.294033	-2.052106	0.000000	-10.000000	-0.083333	-8.983334	104.000000	1023.000000	1023.000000	2046.000000
46.160000	-0.014965	-8.844584	-1.389758	-2.944952	-2.189207	-2.320665	0.000000	-10.000000	-0.066667	-8.816667	101.166664	1023.000000	1023.000000	2046.000000
46.180000	-0.015083	-8.914245	-1.504585	-3.094871	-2.248257	-2.066531	0.000000	-10.000000	-0.050000	-8.600000	98.333336	1023.000000	1023.000000	2046.000000
46.200001	-0.015791	-9.332758	-1.736886	-3.222695	-2.524985	-1.848192	0.000000	-10.000000	-0.033333	-8.400001	95.500000	1023.000000	1023.000000	2046.000000
46.220001	-0.015363	-9.079744	-1.773299	-2.820263	-2.435027	-2.051156	0.000000	-10.000000	-0.033333	-8.183333	92.500000	1023.000000	1023.000000	2046.000000
46.240002	-0.014916	-8.815413	-1.697048	-2.819282	-2.315629	-1.983454	0.000000	-10.000000	-0.066667	-7.966667	89.666664	1023.000000	1023.000000	2046.000000
46.259998	-0.015217	-8.993345	-1.898005	-2.970258	-2.470407	-1.654676	0.000000	-10.000000	-0.066667	-7.800000	87.000000	1023.000000	1023.000000	2046.000000
46.279999	-0.015284	-9.032554	-1.968208	-2.918365	-2.571774	-1.574206	0.000000	-10.000000	-0.083333	-7.683333	84.500000	1023.000000	1023.000000	2046.000000
46.299999	-0.014499	-8.568656	-1.809695	-2.604553	-2.393921	-1.760487	0.000000	-10.000000	-0.066667	-7.600000	82.000000	1023.000000	1023.000000	2046.000000
46.320000	-0.013853	-8.187172	-1.612937	-2.840729	-2.212074	-1.521433	0.000000	-10.000000	-0.083333	-7.500000	79.500000	1023.000000	1023.000000	2046.000000
46.340000	-0.013732	-8.115365	-1.485190	-3.119654	-2.291098	-1.219423	0.000000	-10.000000	-0.083333	-7.450000	77.000000	1023.000000	1023.000000	2046.000000
46.360001	-0.013646	-8.064874	-1.356073	-3.407350	-2.251805	-1.049646	0.000000	-10.000000	-0.100000	-7.300000	74.500000	1023.000000	1023.000000	2046.000000
46.380001	-0.013312	-7.867224	-1.117262	-3.325098	-2.006589	-1.418274	0.000000	-10.000000	-0.100000	-7.016667	72.000000	1023.000000	1023.000000	2046.000000
46.400002	-0.013355	-7.892541	-0.880790	-3.634017	-1.766875	-1.610859	0.000000	-10.000000	-0.091667	-6.733333	69.666664	1023.000000	1023.000000	2046.000000
46.419998	-0.014166	-8.371819	-0.827613	-4.096834	-1.834494	-1.612878	0.000000	-10.000000	-0.091667	-6.700000	67.500000	1023.000000	1023.000000	2046.000000
46.439999	-0.015321	-9.055005	-0.966552	-4.457509	-1.953151	-1.677793	0.000000	-10.000000	-0.091667	-6.800000	65.166664	1023.000000	1023.000000	2046.000000
46.459999	-0.015841	-9.362277	-0.964360	-4.488519	-2.003080	-1.906319	0.000000	-10.000000	-0.100000	-6.800000	62.833332	1023.000000	1023.000000	2046.000000
46.480000	-0.015797	-9.336232	-0.875386	-4.300102	-1.907766	-2.252978	0.000000	-10.000000	-0.100000	-6.766667	60.500000	1023.000000	1023.000000	2046.000000
46.500000	-0.015565	-9.199147	-0.737400	-4.527292	-1.800743	-2.133712	0.000000	-10.000000	-0.100000	-6.716667	58.333332	1023.000000	1023.000000	2046.000000
46.520000	-0.016309	-9.638341	-0.829060	-4.793040	-2.051246	-1.964996	0.000000	-10.000000	-0.100000	-6.616667	56.000000	1023.000000	1023.000000	2046.000000
46.540001	-0.016106	-9.518500	-0.798844	-4.706584	-2.057963	-1.955108	0.000000	-10.000000	-0.091667	-6.266667	53.666668	1023.000000	1023.000000	2046.000000
46.560001	-0.015051	-8.894909	-0.572850	-4.350174	-1.789433	-2.182451	0.000000	-10.000000	-0.091667	-5.833333	51.500000	1023.000000	1023.000000	2046.000000
46.580002	-0.014464	-8.548043	-0.454102	-4.533485	-1.735508	-1.824947	0.000000	-10.000000	-0.100000	-5.533333	49.500000	1023.000000	1023.000000	2046.000000
46.599998	-0.014522	-8.582509	-0.434590	-4.725986	-1.914450	-1.507483	0.000000	-10.000000	-0.100000	-5.333333	47.666668	1023.000000	1023.000000	2046.000000
46.619999	-0.013695	-8.093665	-0.292529	-4.292404	-1.740600	-1.768131	0.000000	-10.000000	-0.108333	-5.133333	46.000000	1023.000000	1023.000000	2046.000000
46.639999	-0.012714	-7.514231	-0.088506	-4.287144	-1.457327	-1.681254	0.000000	-10.000000	-0.100000	-4.883333	44.333332	1023.000000	1023.000000	2046.000000
46.660000	-0.012930	-7.641913	-0.108591	-4.547257	-1.671073	-1.314993	0.000000	-10.000000	-0.108333	-4.616667	42.833332	1023.000000	1023.000000	2046.000000
46.680000	-0.012525	-7.402107	-0.062900	-4.376771	-1.605609	-1.356827	0.000000	-10.000000	-0.100000	-4.350000	41.166668	1023.000000	1023.000000	2046.000000
46.700001	-0.011548	-6.824570	0.164946	-4.194243	-1.346741	-1.448532	0.000000	-10.000000	-0.100000	-4.066667	39.833332	1023.000000	1023.000000	2046.000000
46.720001	-0.011631	-6.873834	0.181524	-4.458824	-1.534306	-1.062229	0.000000	-10.000000	-0.100000	-3.866667	38.333332	1023.000000	1023.000000	2046.000000
46.740002	-0.011565	-6.834823	0.132449	-4.391992	-1.520799	-1.054481	0.000000	-10.000000	-0.100000	-3.733333	37.000000	1023.000000	1023.000000	2046.000000
46.759998	-0.010628	-6.281363	0.334787	-4.009275	-1.267655	-1.339221	0.000000	-10.000000	-0.100000	-3.683333	35.666668	1023.000000	1023.000000	2046.000000
46.779999	-0.010591	-6.259407	0.409126	-4.308757	-1.414488	-0.945289	0.000000	-10.000000	-0.100000	-3.633333	34.500000	1023.000000	1023.000000	2046.000000
46.799999	-0.010728	-6.340191	0.267281	-4.368457	-1.441015	-0.798000	0.000000	-10.000000	-0.100000	-3.633333	33.333332	1023.000000	1023.000000	2046.000000
46.820000	-0.010065	-5.948222	0.411119	-3.990344	-1.273487	-1.095510	0.000000	-10.000000	-0.108333	-3.600000	32.166668	1023.000000	1023.000000	2046.000000
46.840000	-0.009505	-5.617746	0.570654	-4.131817	-1.205816	-0.850768	0.000000	-10.000000	-0.116667	-3.566667	30.833334	1023.000000	1023.000000	2046.000000
46.860001	-0.010027	-5.926055	0.456037	-4.349224	-1.443745	-0.589123	0.000000	-10.000000	-0.125000	-3.500000	29.666666	1023.000000	1023.000000	2046.000000
46.880001	-0.009520	-5.626492	0.471736	-3.980455	-1.273740	-0.844033	0.000000	-10.000000	-0.116667	-3.466667	28.500000	1023.000000	1023.000000	2046.000000
46.900002	-0.008827	-5.216918	0.698313	-4.007496	-1.129591	-0.778143	0.000000	-10.000000	-0.116667	-3.466667	27.333334	1023.000000	1023.000000	2046.000000
46.919998	-0.009483	-5.604525	0.576369	-4.315630	-1.426088	-0.439175	0.000000	-10.000000	-0.108333	-3.483333	26.166666	1023.000000	1023.000000	2046.000000
46.939999	-0.009103	-5.379878	0.528469	-3.924642	-1.236782	-0.746922	0.000000	-10.000000	-0.108333	-3.450000	24.833334	1023.000000	1023.000000	2046.000000
46.959999	-0.008419	-4.975671	0.723180	-3.879135	-1.048715	-0.771001	0.000000	-10.000000	-0.100000	-3.366667	23.333334	1023.000000	1023.000000	2046.000000
46.980000	-0.009140	-5.401858	0.634952	-4.233857	-1.393945	-0.409008	0.000000	-10.000000	-0.108333	-3.233333	21.500000	1023.000000	1023.000000	2046.000000
47.000000	-0.008917	-5.270110	0.545090	-3.934251	-1.211567	-0.669381	0.000000	-10.000000	-0.116667	-3.150000	20.166666	1023.000000	1023.000000	2046.000000
47.020000	-0.008428	-4.980903	0.712550	-3.914862	-1.086819	-0.691773	0.000000	-10.000000	-0.125000	-3.100000	19.500000	1023.000000	1023.000000	2046.000000
47.040001	-0.009303	-5.497805	0.601573	-4.266850	-1.464346	-0.368182	0.000000	-10.000000	-0.116667	-3.083333	19.166666	1023.000000	1023.000000	2046.000000
47.060001	-0.009030	-5.336524	0.502050	-3.898721	-1.220728	-0.719124	0.000000	-10.000000	-0.116667	-3.066667	18.500000	1023.000000	1023.000000	2046.000000
47.080002	-0.008599	-5.082038	0.684379	-3.982097	-1.154061	-0.630259	0.000000	-10.000000	-0.116667	-3.000000	17.333334	1023.000000	1023.000000	2046.000000
47.099998	-0.009694	-5.729181	0.459986	-4.315756	-1.491907	-0.381504	0.000000	-10.000000	-0.125000	-2.950000	16.500000	1023.000000	1023.000000	2046.000000
47.119999	-0.010114	-5.977614	0.250519	-4.068744	-1.429569	-0.729819	0.000000	-10.000000	-0.125000	-2.883333	15.500000	1023.000000	1023.000000	2046.000000
47.139999	-0.010628	-6.281280	0.184643	-4.106637	-1.374823	-0.984462	0.000000	-10.000000	-0.116667	-2.833333	14.666667	1023.000000	1023.000000	2046.000000
47.160000	-0.012125	-7.165854	-0.174651	-4.406430	-1.703676	-0.881096	0.000000	-10.000000	-0.108333	-2.750000	13.500000	1023.000000	1023.000000	2046.000000
47.180000	-0.013227	-7.816882	-0.569995	-4.525571	-1.811100	-0.910217	0.000000	-10.000000	-0.100000	-2.683333	12.500000	1023.000000	1023.000000	2046.000000
47.200001	-0.013295	-7.857114	-0.616738	-4.230367	-1.719565	-1.290444	0.000000	-10.000000	-0.108333	-2.700000	11.500000	1023.000000	1023.000000	2046.000000
47.220001	-0.013205	-7.804231	-0.540141	-4.454847	-1.754645	-1.054598	0.000000	-10.000000	-0.116667	-2.766667	10.500000	1023.000000	1023.000000	2046.000000
47.240002	-0.013886	-8.206419	-0.720771	-5.176323	-1.947386	-0.361939	0.000000	-10.000000	-0.125000	-2.850000	9.500000	1023.000000	1023.000000	2046.000000
47.259998	-0.013290	-7.854554	-0.669083	-4.586277	-1.731588	-0.867606	0.000000	-10.000000	-0.125000	-2.783334	8.500000	1023.000000	1023.000000	2046.000000
47.279999	-0.012599	-7.446126	-0.444632	-4.416310	-1.544325	-1.040859	0.000000	-10.000000	-0.125000	-2.683333	7.666667	1023.000000	1023.000000	2046.000000
47.299999	-0.012980	-7.671165	-0.508165	-4.637584	-1.856506	-0.668911	0.000000	-10.000000	-0.133333	-2.650000	6.833333	1023.000000	1023.000000	2046.000000
47.320000	-0.013234	-7.821567	-0.724146	-4.474682	-1.905193	-0.717546	0.000000	-10.000000	-0.125000	-2.833333	6.000000	1023.000000	1023.000000	2046.000000
47.340000	-0.013261	-7.837324	-0.806458	-4.082230	-1.715275	-1.233362	0.000000	-10.000000	-0.125000	-3.150000	5.000000	1023.000000	1023.000000	2046.000000
47.360001	-0.015665	-9.257935	-1.186932	-4.495656	-2.264482	-1.310863	0.000000	-10.000000	-0.116667	-3.433333	3.833333	1023.000000	1023.000000	2046.000000
47.380001	-0.018190	-10.750260	-1.870869	-4.489031	-2.540089	-1.850271	0.000000	-10.000000	-0.125000	-3.366667	2.666667	1023.000000	1023.000000	2046.000000
47.400002	-0.019510	-11.530588	-2.238656	-4.381875	-2.577258	-2.332800	0.000000	-10.000000	-0.125000	-2.966667	1.500000	1023.000000	1023.000000	2046.000000
47.419998	-0.021146	-12.497478	-2.561993	-4.749054	-3.008747	-2.177685	0.000000	-10.000000	-0.125000	-2.500000	0.666667	1023.000000	1023.000000	2046.000000
47.439999	-0.022152	-13.092035	-2.915366	-4.837284	-3.138894	-2.200491	0.000000	-10.000000	-0.125000	-2.200000	0.166667	1023.000000	1023.000000	2046.000000
47.459999	-0.021825	-12.898614	-2.886438	-4.477617	-2.928695	-2.605863	0.000000	-10.000000	-0.133333	-2.083333	0.000000	1023.000000	1023.000000	2046.000000
47.480000	-0.022279	-13.167122	-2.963336	-4.694829	-3.197664	-2.311293	0.000000	-10.000000	-0.125000	-1.916667	-0.333333	1023.000000	1023.000000	2046.000000
47.500000	-0.022805	-13.477714	-3.170141	-4.719886	-3.345829	-2.241858	0.000000	-10.000000	-0.133333	-1.733333	-0.666667	1023.000000	1023.000000	2046.000000
47.520000	-0.022097	-13.059238	-3.112080	-4.217316	-3.126499	-2.603343	0.000000	-10.000000	-0.125000	-1.550000	-1.000000	1023.000000	1023.000000	2046.000000
47.540001	-0.021931	-12.961508	-3.088300	-4.368425	-3.248960	-2.255822	0.000000	-10.000000	-0.141667	-1.483333	-1.000000	1023.000000	1023.000000	2046.000000
47.560001	-0.022507	-13.301495	-3.353195	-4.499751	-3.440442	-2.008106	0.000000	-10.000000	-0.141667	-1.450000	-1.000000	1023.000000	1023.000000	2046.000000
47.580002	-0.021707	-12.829134	-3.347922	-3.914094	-3.162050	-2.405068	0.000000	-10.000000	-0.150000	-1.416667	-1.000000	1023.000000	1023.000000	2046.000000
47.599998	-0.021408	-12.652241	-3.243008	-4.100725	-3.277562	-2.030946	0.000000	-10.000000	-0.150000	-1.300000	-1.000000	1023.000000	1023.000000	2046.000000
47.619999	-0.021792	-12.879233	-3.411819	-4.302995	-3.425863	-1.738556	0.000000	-10.000000	-0.141667	-1.300000	-1.000000	1023.000000	1023.000000	2046.000000
47.639999	-0.020715	-12.242483	-3.293750	-3.801712	-3.075332	-2.071689	0.000000	-10.000000	-0.133333	-1.333333	-1.000000	1023.000000	1023.000000	2046.000000
47.660000	-0.020036	-11.841404	-2.957247	-4.161403	-3.068524	-1.654231	0.000000	-10.000000	-0.133333	-1.433333	-1.000000	1023.000000	1023.000000	2046.000000
47.680000	-0.020144	-11.905081	-2.937410	-4.517136	-3.112349	-1.338186	0.000000	-10.000000	-0.141667	-1.416667	-1.000000	1023.000000	1023.000000	2046.000000
47.700001	-0.019191	-11.342020	-2.625800	-4.284366	-2.778792	-1.653062	0.000000	-10.000000	-0.150000	-1.116667	-1.000000	1023.000000	1023.000000	2046.000000
47.720001	-0.018512	-10.940688	-2.167149	-4.554024	-2.610460	-1.609055	0.000000	-10.000000	-0.150000	-0.616667	-1.000000	1023.000000	1023.000000	2046.000000
47.740002	-0.019592	-11.579046	-2.178624	-5.093005	-2.769757	-1.537661	0.000000	-10.000000	-0.133333	-0.166667	-1.000000	1023.000000	1023.000000	2046.000000
47.759998	-0.019889	-11.754388	-2.147870	-5.098592	-2.589427	-1.918498	0.000000	-10.000000	-0.125000	-0.483333	-1.000000	1023.000000	1023.000000	2046.000000
47.779999	-0.019681	-11.631584	-1.830526	-5.111957	-2.445005	-2.244096	0.000000	-10.000000	-0.125000	-0.950000	-1.000000	1023.000000	1023.000000	2046.000000
47.799999	-0.020646	-12.201871	-1.924540	-5.537170	-2.690054	-2.050107	0.000000	-10.000000	-0.141667	-1.500000	-1.000000	1023.000000	1023.000000	2046.000000
47.820000	-0.020823	-12.306313	-2.015953	-5.472105	-2.639358	-2.178897	0.000000	-10.000000	-0.150000	-1.583333	-1.000000	1023.000000	1023.000000	2046.000000
47.840000	-0.020212	-11.945440	-1.774892	-5.262438	-2.459499	-2.448611	0.000000	-10.000000	-0.150000	-1.666667	-1.000000	1023.000000	1023.000000	2046.000000
47.860001	-0.020308	-12.002239	-1.688295	-5.546222	-2.626294	-2.141428	0.000000	-10.000000	-0.150000	-1.350000	-1.000000	1023.000000	1023.000000	2046.000000
47.880001	-0.020342	-12.022305	-1.837509	-5.556007	-2.569983	-2.058806	0.000000	-10.000000	-0.150000	-0.783333	-1.000000	1023.000000	1023.000000	2046.000000
47.900002	-0.018938	-11.192116	-1.489143	-5.174297	-2.271214	-2.257462	0.000000	-10.000000	-0.150000	-0.233333	-1.000000	1023.000000	1023.000000	2046.000000
47.919998	-0.018780	-11.098981	-1.327857	-5.461528	-2.516501	-1.793094	0.000000	-10.000000	-0.141667	0.000000	-1.000000	1023.000000	1023.000000	2046.000000
47.939999	-0.018296	-10.812944	-1.418340	-5.329144	-2.291083	-1.774377	0.000000	-10.000000	-0.141667	0.000000	-1.000000	1023.000000	1023.000000	2046.000000
47.959999	-0.016807	-9.932979	-1.082466	-4.954104	-1.946257	-1.950151	0.000000	-10.000000	-0.141667	0.000000	-1.000000	1023.000000	1023.000000	2046.000000
47.980000	-0.016766	-9.908832	-0.882837	-5.283080	-2.256267	-1.486647	0.000000	-10.000000	-0.150000	0.333333	-1.000000	1023.000000	1023.000000	2046.000000
48.000000	-0.016432	-9.711574	-1.039742	-5.227015	-2.058535	-1.386283	0.000000	-10.000000	-0.150000	1.166667	-1.000000	1023.000000	1023.000000	2046.000000
48.020000	-0.015255	-9.015743	-0.713169	-4.812110	-1.827681	-1.662783	0.000000	-10.000000	-0.150000	2.266667	-1.000000	1023.000000	1023.000000	2046.000000
48.040001	-0.014719	-8.698833	-0.499355	-4.993981	-1.892759	-1.312738	0.000000	-10.000000	-0.150000	3.216667	-1.000000	1023.000000	1023.000000	2046.000000
48.060001	-0.014877	-8.792542	-0.638130	-5.163363	-1.925567	-1.065483	0.000000	-10.000000	-0.150000	3.866667	-1.000000	1023.000000	1023.000000	2046.000000
48.080002	-0.013906	-8.218584	-0.428057	-4.691410	-1.691101	-1.408016	0.000000	-10.000000	-0.158333	4.350000	-1.000000	1023.000000	1023.000000	2046.000000
48.099998	-0.013094	-7.738278	-0.185256	-4.764073	-1.640597	-1.148351	0.000000	-10.000000	-0.166667	4.650000	-1.000000	1023.000000	1023.000000	2046.000000
48.119999	-0.013541	-8.002503	-0.325018	-5.049817	-1.812123	-0.815546	0.000000	-10.000000	-0.175000	4.983334	-1.000000	1023.000000	1023.000000	2046.000000
48.139999	-0.012530	-7.405308	-0.230598	-4.496738	-1.481049	-1.196922	0.000000	-10.000000	-0.183333	5.350000	-1.000000	1023.000000	1023.000000	2046.000000
48.160000	-0.011760	-6.949999	0.020335	-4.594587	-1.454680	-0.921067	0.000000	-10.000000	-0.191667	5.816667	-1.000000	1023.000000	1023.000000	2046.000000
48.180000	-0.012174	-7.194688	-0.121253	-4.855923	-1.592755	-0.624757	0.000000	-10.000000	-0.200000	6.166667	-1.000000	1023.000000	1023.000000	2046.000000
48.200001	-0.010941	-6.465868	0.059485	-4.281766	-1.199883	-1.043704	0.000000	-10.000000	-0.200000	6.500000	-1.000000	1023.000000	1023.000000	2046.000000
48.220001	-0.010943	-6.467568	0.219104	-4.543721	-1.472432	-0.670520	0.000000	-10.000000	-0.200000	6.950000	-1.000000	1023.000000	1023.000000	2046.000000
48.240002	-0.010924	-6.456101	0.043800	-4.572120	-1.358395	-0.569386	0.000000	-10.000000	-0.208333	7.483334	2.666667	1023.000000	1023.000000	2046.000000
48.259998	-0.009915	-5.859736	0.254679	-4.169287	-1.067404	-0.877724	0.000000	-10.000000	-0.216667	8.116667	10.333333	1023.000000	1023.000000	2046.000000
48.279999	-0.009874	-5.835582	0.345263	-4.376560	-1.239917	-0.564369	0.000000	-10.000000	-0.233333	8.666667	19.000000	1023.000000	1023.000000	2046.000000
48.299999	-0.010254	-6.059933	0.165261	-4.542691	-1.296086	-0.386417	0.000000	-10.000000	-0.241667	9.333334	25.000000	1023.000000	1023.000000	2046.000000
48.320000	-0.009434	-5.575271	0.321136	-4.034887	-1.030535	-0.830985	0.000000	-10.000000	-0.258333	10.016667	28.000000	1023.000000	1023.000000	2046.000000
48.340000	-0.009386	-5.547299	0.462668	-4.262617	-1.249096	-0.498255	0.000000	-10.000000	-0.266667	10.800000	31.166666	1023.000000	1023.000000	2046.000000
48.360001	-0.009776	-5.777493	0.195155	-4.358696	-1.244884	-0.369069	0.000000	-10.000000	-0.266667	11.516666	34.500000	1023.000000	1023.000000	2046.000000
48.380001	-0.008813	-5.208264	0.348336	-3.883644	-0.930741	-0.742214	0.000000	-10.000000	-0.266667	12.150000	38.166668	1023.000000	1023.000000	2046.000000
48.400002	-0.008981	-5.307596	0.404847	-4.133640	-1.197657	-0.381146	0.000000	-10.000000	-0.266667	12.883333	42.000000	1023.000000	1023.000000	2046.000000
48.419998	-0.009451	-5.585314	0.092298	-4.160481	-1.183304	-0.333826	0.000000	-10.000000	-0.283333	13.716666	46.333332	1023.000000	1023.000000	2046.000000
48.439999	-0.009185	-5.428189	0.095250	-3.828545	-0.979978	-0.714916	0.000000	-10.000000	-0.300000	14.716666	50.833332	1023.000000	1023.000000	2046.000000
48.459999	-0.010292	-6.082605	-0.041595	-4.203727	-1.433802	-0.403481	0.000000	-10.000000	-0.333333	15.566667	55.666668	1023.000000	1023.000000	2046.000000
48.480000	-0.010480	-6.193474	-0.432826	-4.012440	-1.218050	-0.530158	0.000000	-10.000000	-0.366667	16.500000	60.666668	1023.000000	1023.000000	2046.000000
48.500000	-0.009654	-5.705602	-0.208517	-3.822202	-1.107128	-0.567755	0.000000	-10.000000	-0.391667	17.316668	66.000000	1023.000000	1023.000000	2046.000000
48.520000	-0.009709	-5.737805	-0.189643	-4.033771	-1.388178	-0.126213	0.000000	-10.000000	-0.408333	18.183334	71.666664	1023.000000	1023.000000	2046.000000
48.540001	-0.009097	-5.376473	-0.341484	-4.219298	-1.139451	0.323760	0.000000	-10.000000	-0.425000	18.816668	77.500000	1023.000000	1023.000000	2046.000000
48.560001	-0.006967	-4.117339	0.060338	-3.536205	-0.658409	0.016937	0.000000	-10.000000	-0.441667	19.316668	83.833336	1023.000000	1023.000000	2046.000000
48.580002	-0.006803	-4.020572	0.278432	-3.631781	-0.976805	0.309582	0.000000	-10.000000	-0.450000	19.700001	90.166664	1023.000000	1023.000000	2046.000000
48.599998	-0.006452	-3.813314	0.062466	-3.498774	-0.863333	0.486327	0.000000	-10.000000	-0.458333	20.216667	96.833336	1023.000000	1023.000000	2046.000000
48.619999	-0.005212	-3.080317	0.173770	-2.833824	-0.652177	0.231914	0.000000	-10.000000	-0.475000	20.950001	103.333336	1023.000000	1023.000000	2046.000000
48.639999	-0.005202	-3.074207	0.216330	-2.837705	-0.897348	0.444517	0.000000	-10.000000	-0.491667	21.716667	110.333336	1023.000000	1023.000000	2046.000000
48.660000	-0.006861	-4.054614	-0.336775	-2.997071	-1.035532	0.314764	0.000000	-10.000000	-0.508333	22.333334	117.500000	1023.000000	1023.000000	2046.000000
48.680000	-0.008313	-4.913066	-0.723110	-2.547660	-1.078897	-0.563399	0.000000	-10.000000	-0.525000	22.866667	124.833336	1023.000000	1023.000000	2046.000000
48.700001	-0.009863	-5.828875	-1.003524	-2.740214	-1.516215	-0.568922	0.000000	-10.000000	-0.541667	23.383333	132.333328	1023.000000	1023.000000	2046.000000
48.720001	-0.011303	-6.680281	-1.580286	-3.035155	-1.723195	-0.341645	0.000000	-10.000000	-0.558333	23.883333	140.000000	1023.000000	1023.000000	2046.000000
48.740002	-0.010797	-6.380873	-1.622667	-2.479707	-1.473295	-0.805204	0.000000	-10.000000	-0.575000	24.400000	148.000000	1023.000000	1023.000000	2046.000000
48.759998	-0.010291	-6.081915	-1.433292	-2.505176	-1.629682	-0.513765	0.000000	-10.000000	-0.583333	25.083334	156.000000	1023.000000	1023.000000	2046.000000
48.779999	-0.010491	-6.200021	-1.636326	-2.597663	-1.778111	-0.187921	0.000000	-10.000000	-0.591667	25.616667	164.333328	1023.000000	1023.000000	2046.000000
48.799999	-0.009434	-5.575665	-1.689745	-2.000826	-1.495117	-0.389977	0.000000	-10.000000	-0.583333	26.066668	172.833328	1023.000000	1023.000000	2046.000000
48.820000	-0.008110	-4.793103	-1.327406	-1.738392	-1.452549	-0.274756	0.000000	-10.000000	-0.600000	26.250000	181.500000	1023.000000	1023.000000	2046.000000
48.840000	-0.008027	-4.743996	-1.407506	-1.842929	-1.686569	0.193008	0.000000	-10.000000	-0.600000	26.466667	190.166672	1023.000000	1023.000000	2046.000000
48.860001	-0.007206	-4.258904	-1.597338	-1.423810	-1.400573	0.162816	0.000000	-10.000000	-0.625000	26.616667	199.000000	1023.000000	1023.000000	2046.000000
48.880001	-0.005619	-3.321055	-1.251359	-0.995843	-1.223711	0.149859	0.000000	-10.000000	-0.633333	26.950001	207.833328	1023.000000	1023.000000	2046.000000
48.900002	-0.005239	-3.096233	-1.140363	-1.081081	-1.488874	0.614085	0.000000	-10.000000	-0.650000	27.100000	216.666672	1023.000000	1023.000000	2046.000000
48.919998	-0.004461	-2.636669	-1.315816	-0.872767	-1.205257	0.757171	0.000000	-10.000000	-0.658333	27.266668	225.666672	1023.000000	1023.000000	2046.000000
48.939999	-0.002491	-1.472159	-0.859015	-0.465112	-0.888610	0.740578	0.000000	-10.000000	-0.675000	27.450001	234.833328	1023.000000	1023.000000	2046.000000
48.959999	-0.002067	-1.221861	-0.656923	-0.746814	-1.098329	1.280205	0.000000	-10.000000	-0.691667	27.733334	244.166672	1023.000000	1023.000000	2046.000000
48.980000	-0.000429	-0.253423	-0.482165	-0.389998	-0.644392	1.263133	0.000000	-10.000000	-0.683333	28.183332	253.333328	1023.000000	1023.000000	2046.000000
49.000000	0.001754	1.036460	0.260127	-0.314000	-0.407136	1.497469	0.000000	-10.000000	-0.658333	28.100000	262.666656	1023.000000	1023.000000	2046.000000
49.020000	0.001904	1.125418	0.423385	-0.634808	-0.450029	1.786870	0.000000	-10.000000	-0.641667	27.950001	272.000000	1023.000000	1023.000000	2046.000000
49.040001	0.003354	1.982434	0.787498	-0.190668	0.049055	1.336548	0.000000	-10.000000	-0.633333	27.350000	281.333344	1023.000000	1023.000000	2046.000000
49.060001	0.003829	2.262880	1.239168	-0.362484	-0.013123	1.399320	0.000000	-10.000000	-0.633333	27.016666	290.500000	1023.000000	1023.000000	2046.000000
49.080002	0.003294	1.946533	1.173901	-0.703524	-0.089397	1.565553	0.000000	-10.000000	-0.616667	26.733334	299.500000	1023.000000	1023.000000	2046.000000
49.099998	0.004282	2.530759	1.266639	-0.208401	0.318998	1.153525	0.000000	-10.000000	-0.625000	26.783333	308.500000	1023.000000	1023.000000	2046.000000
49.119999	0.004955	2.928476	1.673641	-0.285349	0.151034	1.389150	0.000000	-10.000000	-0.633333	26.883333	317.500000	1023.000000	1023.000000	2046.000000
49.139999	0.004849	2.865869	1.489093	-0.464730	0.164282	1.677224	0.000000	-10.000000	-0.641667	27.033335	326.500000	1023.000000	1023.000000	2046.000000
49.160000	0.006547	3.869057	1.753142	0.185278	0.596098	1.334540	0.000000	-10.000000	-0.641667	27.166668	335.500000	1023.000000	1023.000000	2046.000000
49.180000	0.007209	4.260777	2.093312	0.002111	0.277006	1.888348	0.000000	-10.000000	-0.641667	27.150000	344.500000	1023.000000	1023.000000	2046.000000
49.200001	0.008591	5.077095	2.037943	0.344791	0.728958	1.965403	0.000000	-10.000000	-0.650000	27.433332	353.500000	1023.000000	1023.000000	2046.000000
49.220001	0.010767	6.363081	2.678574	0.676313	0.917213	2.090981	0.000000	-10.000000	-0.650000	27.383333	362.666656	1023.000000	1023.000000	2046.000000
49.240002	0.011256	6.652427	2.813406	0.466185	0.764842	2.607995	0.000000	-10.000000	-0.658333	27.566668	371.833344	1023.000000	1023.000000	2046.000000
49.259998	0.012956	7.657254	2.907454	1.016247	1.255104	2.478450	0.000000	-10.000000	-0.633333	27.350000	381.000000	1023.000000	1023.000000	2046.000000
49.279999	0.014632	8.647465	3.492291	1.157088	1.244215	2.753871	0.000000	-10.000000	-0.625000	27.050001	390.166656	1023.000000	1023.000000	2046.000000
49.299999	0.014955	8.838271	3.396288	1.039284	1.237625	3.165074	0.000000	-10.000000	-0.600000	26.750000	399.166656	1023.000000	1023.000000	2046.000000
49.320000	0.016758	9.903709	3.629199	1.741319	1.661241	2.871950	0.000000	-10.000000	-0.608333	26.466667	408.166656	1023.000000	1023.000000	2046.000000
49.340000	0.018290	10.809352	4.149559	1.825216	1.590248	3.244328	0.000000	-10.000000	-0.583333	26.250000	417.000000	1023.000000	1023.000000	2046.000000
49.360001	0.018645	11.019271	4.082570	1.664963	1.628773	3.642966	0.000000	-10.000000	-0.566667	25.900000	426.000000	1023.000000	1023.000000	2046.000000
49.380001	0.020147	11.906925	4.303636	2.303436	1.987921	3.311932	0.000000	-10.000000	-0.550000	25.600000	434.666656	1023.000000	1023.000000	2046.000000
49.400002	0.021417	12.657484	4.757981	2.349006	1.947365	3.603132	0.000000	-10.000000	-0.541667	25.433334	443.333344	1023.000000	1023.000000	2046.000000
49.419998	0.021555	12.738796	4.633763	2.162112	1.960737	3.982185	0.000000	-10.000000	-0.525000	25.050001	451.666656	1023.000000	1023.000000	2046.000000
49.439999	0.022899	13.533192	4.802430	2.760618	2.318337	3.651807	0.000000	-10.000000	-0.508333	24.666668	460.166656	1023.000000	1023.000000	2046.000000
49.459999	0.023712	14.013844	5.164424	2.825415	2.194512	3.829492	0.000000	-10.000000	-0.500000	24.433334	468.500000	1023.000000	1023.000000	2046.000000
49.480000	0.022898	13.532617	4.842072	2.533527	2.070899	4.086119	0.000000	-10.000000	-0.500000	24.333334	476.833344	1023.000000	1023.000000	2046.000000
49.500000	0.023559	13.923204	4.822505	3.016436	2.365323	3.718941	0.000000	-10.000000	-0.516667	24.133333	485.000000	1023.000000	1023.000000	2046.000000
49.520000	0.024517	14.489573	5.224343	3.056908	2.227736	3.980585	0.000000	-10.000000	-0.533333	23.783333	493.000000	1023.000000	1023.000000	2046.000000
49.540001	0.024625	14.553226	5.051028	2.868847	2.250152	4.383201	0.000000	-10.000000	-0.533333	23.350000	501.000000	1023.000000	1023.000000	2046.000000
49.560001	0.026020	15.377541	5.189624	3.516959	2.660765	4.010191	0.000000	-10.000000	-0.516667	22.866667	508.833344	1023.000000	1023.000000	2046.000000
49.580002	0.025910	15.312540	5.486727	3.061643	2.298792	4.465377	0.000000	-10.000000	-0.483333	22.466667	516.500000	1023.000000	1023.000000	2046.000000
49.599998	0.024993	14.770893	5.022972	3.057383	2.355401	4.335137	0.000000	-10.000000	-0.466667	22.033335	524.000000	1023.000000	1023.000000	2046.000000
49.619999	0.025423	15.025246	5.072245	3.566296	2.501756	3.884948	0.000000	-10.000000	-0.450000	21.566668	531.500000	1023.000000	1023.000000	2046.000000
49.639999	0.026137	15.447045	5.436740	3.622799	2.276203	4.111303	0.000000	-10.000000	-0.441667	20.916668	538.833313	1023.000000	1023.000000	2046.000000
49.660000	0.026021	15.378287	5.228877	3.505917	2.238214	4.405279	0.000000	-10.000000	-0.425000	20.533333	545.833313	1023.000000	1023.000000	2046.000000
49.680000	0.026389	15.595846	5.132687	4.072102	2.526225	3.864833	0.000000	-10.000000	-0.408333	20.216667	552.666687	1023.000000	1023.000000	2046.000000
49.700001	0.026075	15.410506	5.263226	4.097874	2.323194	3.726212	0.000000	-10.000000	-0.400000	19.966667	559.500000	1023.000000	1023.000000	2046.000000
49.720001	0.023808	14.070563	4.794869	3.745519	1.799093	3.731082	0.000000	-10.000000	-0.383333	19.483334	566.333313	1023.000000	1023.000000	2046.000000
49.740002	0.022720	13.427352	4.240035	4.048129	1.915103	3.224084	0.000000	-10.000000	-0.383333	18.883333	573.000000	1023.000000	1023.000000	2046.000000
49.759998	0.022690	13.409620	4.389358	4.111880	1.759185	3.149198	0.000000	-10.000000	-0.358333	18.150000	579.333313	1023.000000	1023.000000	2046.000000
49.779999	0.021549	12.735306	4.069578	3.731938	1.483376	3.450414	0.000000	-10.000000	-0.358333	17.433334	585.500000	1023.000000	1023.000000	2046.000000
49.799999	0.022058	13.036488	3.923704	4.208268	1.786088	3.118428	0.000000	-10.000000	-0.341667	17.000000	591.500000	1023.000000	1023.000000	2046.000000
49.820000	0.022828	13.491609	4.299599	4.335326	1.612901	3.243783	0.000000	-10.000000	-0.350000	16.833334	597.166687	1023.000000	1023.000000	2046.000000
49.840000	0.022416	13.247717	4.045368	4.158017	1.522080	3.522252	0.000000	-10.000000	-0.341667	16.600000	602.833313	1023.000000	1023.000000	2046.000000
49.860001	0.023475	13.873985	4.043611	4.761633	1.870056	3.198685	0.000000	-10.000000	-0.325000	16.316668	608.333313	1023.000000	1023.000000	2046.000000
49.880001	0.024278	14.348014	4.454723	4.812094	1.613538	3.467659	0.000000	-10.000000	-0.316667	15.783334	614.000000	1023.000000	1023.000000	2046.000000
49.900002	0.024052	14.214717	4.138568	4.706757	1.638165	3.731226	0.000000	-10.000000	-0.308333	15.383333	619.333313	1023.000000	1023.000000	2046.000000
49.919998	0.025234	14.913087	4.290391	5.259819	1.916437	3.446440	0.000000	-10.000000	-0.308333	15.050000	624.500000	1023.000000	1023.000000	2046.000000
49.939999	0.025897	15.305037	4.633096	5.213809	1.668812	3.789320	0.000000	-10.000000	-0.291667	14.833334	629.500000	1023.000000	1023.000000	2046.000000
49.959999	0.026055	15.398610	4.362161	5.130528	1.849236	4.056686	0.000000	-10.000000	-0.283333	14.550000	634.500000	1023.000000	1023.000000	2046.000000
49.980000	0.027795	16.426884	4.788097	5.554162	2.161161	3.923464	0.000000	-10.000000	-0.266667	14.050000	639.500000	1023.000000	1023.000000	2046.000000
50.000000	0.028047	16.575729	5.045779	5.295722	1.888494	4.345734	0.000000	-10.000000	-0.258333	13.566667	644.333313	1023.000000	1023.000000	2046.000000
50.020000	0.029121	17.210373	5.008124	5.493163	2.367834	4.341253	0.000000	-10.000000	-0.233333	12.816667	649.000000	1023.000000	1023.000000	2046.000000
50.040001	0.030783	18.192759	5.645976	5.601036	2.551831	4.393915	0.000000	-10.000000	-0.216667	11.950001	653.500000	1023.000000	1023.000000	2046.000000
50.060001	0.030253	17.879774	5.776212	5.142570	2.313706	4.647287	0.000000	-10.000000	-0.200000	10.983334	657.500000	1023.000000	1023.000000	2046.000000
50.080002	0.030325	17.922310	5.671262	5.247157	2.782331	4.221560	0.000000	-10.000000	-0.191667	10.100000	661.333313	1023.000000	1023.000000	2046.000000
50.099998	0.030527	18.041224	6.049170	5.161410	2.780950	4.049692	0.000000	-10.000000	-0.183333	9.516667	663.666687	1023.000000	1023.000000	2046.000000
50.119999	0.029280	17.304461	5.947423	4.695467	2.459255	4.202315	0.000000	-10.000000	-0.183333	8.616667	667.000000	1023.000000	1023.000000	2046.000000
50.139999	0.029624	17.507759	5.746772	5.083962	2.904586	3.772439	0.000000	-10.000000	-0.191667	7.733334	669.833313	1023.000000	1023.000000	2046.000000
50.160000	0.030125	17.804020	6.165618	5.027596	2.682793	3.928014	0.000000	-10.000000	-0.191667	6.750000	673.333313	1023.000000	1023.000000	2046.000000
50.180000	0.029505	17.437395	5.924726	4.728026	2.585854	4.198791	0.000000	-10.000000	-0.191667	6.316667	675.833313	1023.000000	1023.000000	2046.000000
50.200001	0.030705	18.146833	5.992339	5.256496	3.006984	3.891015	0.000000	-10.000000	-0.191667	6.416667	678.166687	1023.000000	1023.000000	2046.000000
50.220001	0.031754	18.766491	6.526965	5.241083	2.776946	4.221497	0.000000	-10.000000	-0.200000	6.633333	680.500000	1023.000000	1023.000000	2046.000000
50.240002	0.032106	18.974936	6.360340	5.051950	2.951744	4.610901	0.000000	-10.000000	-0.200000	6.850000	682.500000	1023.000000	1023.000000	2046.000000
50.259998	0.033601	19.858198	6.598778	5.536658	3.330326	4.392437	0.000000	-10.000000	-0.191667	6.700000	684.666687	1023.000000	1023.000000	2046.000000
50.279999	0.034921	20.638309	7.128532	5.625106	3.277332	4.607338	0.000000	-10.000000	-0.175000	6.316667	687.000000	1023.000000	1023.000000	2046.000000
50.299999	0.034767	20.547028	7.082820	5.369849	3.129888	4.964471	0.000000	-10.000000	-0.166667	5.800000	689.333313	1023.000000	1023.000000	2046.000000
50.320000	0.036070	21.317383	7.065887	5.886418	3.642538	4.722540	0.000000	-10.000000	-0.158333	5.250000	691.500000	1023.000000	1023.000000	2046.000000
50.340000	0.037387	22.095428	7.659088	5.978868	3.461355	4.996119	0.000000	-10.000000	-0.158333	4.883333	693.166687	1023.000000	1023.000000	2046.000000
50.360001	0.037080	21.914293	7.378047	5.769933	3.520782	5.245532	0.000000	-10.000000	-0.158333	4.483334	694.833313	1023.000000	1023.000000	2046.000000
50.380001	0.037696	22.278276	7.471078	6.155520	3.800076	4.851601	0.000000	-10.000000	-0.158333	4.216667	696.166687	1023.000000	1023.000000	2046.000000
50.400002	0.037603	22.223156	7.752922	6.032414	3.416299	5.021520	0.000000	-10.000000	-0.158333	3.816667	697.666687	1023.000000	1023.000000	2046.000000
50.419998	0.037234	22.005182	7.414107	5.838709	3.503729	5.248637	0.000000	-10.000000	-0.150000	3.300000	699.000000	1023.000000	1023.000000	2046.000000
50.439999	0.038678	22.858934	7.628835	6.281099	3.893430	5.055571	0.000000	-10.000000	-0.150000	2.533333	700.333313	1023.000000	1023.000000	2046.000000
50.459999	0.039045	23.075424	8.033624	6.140758	3.587969	5.313074	0.000000	-10.000000	-0.150000	1.400000	701.333313	1023.000000	1023.000000	2046.000000
50.480000	0.038453	22.725521	7.621429	5.839283	3.746526	5.518283	0.000000	-10.000000	-0.141667	0.533333	701.833313	1023.000000	1023.000000	2046.000000
50.500000	0.038685	22.863127	7.686354	6.294878	3.947237	4.934657	0.000000	-10.000000	-0.133333	0.000000	702.000000	1023.000000	1023.000000	2046.000000
50.520000	0.038358	22.669798	7.931574	6.113045	3.474209	5.150970	0.000000	-10.000000	-0.133333	0.000000	702.000000	1023.000000	1023.000000	2046.000000
50.540001	0.037963	22.436071	7.499609	6.037050	3.627834	5.271578	0.000000	-10.000000	-0.133333	-0.550000	702.000000	1023.000000	1023.000000	2046.000000
50.560001	0.038252	22.607042	7.619138	6.374512	3.789490	4.823903	0.000000	-10.000000	-0.133333	-1.100000	702.000000	1023.000000	1023.000000	2046.000000
50.580002	0.036903	21.809441	7.659928	6.232395	3.377773	4.539345	0.000000	-10.000000	-0.116667	-1.750000	702.000000	1023.000000	1023.000000	2046.000000
50.599998	0.033896	20.032824	6.841779	5.778655	3.030753	4.381637	0.000000	-10.000000	-0.116667	-2.216667	702.000000	1023.000000	1023.000000	2046.000000
50.619999	0.031874	18.837730	6.230537	5.928684	2.934762	3.743747	0.000000	-10.000000	-0.116667	-2.683333	702.000000	1023.000000	1023.000000	2046.000000
50.639999	0.030969	18.302738	6.248062	5.874466	2.606338	3.573873	0.000000	-10.000000	-0.125000	-3.566667	702.000000	1023.000000	1023.000000	2046.000000
50.660000	0.029228	17.273943	5.910968	5.497148	2.172128	3.693700	0.000000	-10.000000	-0.125000	-4.083333	702.000000	1023.000000	1023.000000	2046.000000
50.680000	0.028600	16.902798	5.412781	5.585121	2.399080	3.505815	0.000000	-10.000000	-0.125000	-4.333333	702.000000	1023.000000	1023.000000	2046.000000
50.700001	0.029272	17.299818	5.641573	5.819667	2.436457	3.402121	0.000000	-10.000000	-0.125000	-4.066667	702.000000	1023.000000	1023.000000	2046.000000
50.720001	0.028517	16.853498	5.644046	5.616086	1.981624	3.611743	0.000000	-10.000000	-0.125000	-3.583333	702.000000	1023.000000	1023.000000	2046.000000
50.740002	0.028383	16.774485	5.222536	5.782196	2.250775	3.518978	0.000000	-10.000000	-0.125000	-3.366667	702.000000	1023.000000	1023.000000	2046.000000
50.759998	0.029240	17.280930	5.496616	6.070350	2.317290	3.396674	0.000000	-10.000000	-0.133333	-3.100000	702.000000	1023.000000	1023.000000	2046.000000
50.779999	0.029083	17.188335	5.650001	6.012013	1.944174	3.582147	0.000000	-10.000000	-0.133333	-3.016667	702.000000	1023.000000	1023.000000	2046.000000
50.799999	0.028678	16.948730	5.221075	5.860466	2.082839	3.784351	0.000000	-10.000000	-0.133333	-2.933333	702.000000	1023.000000	1023.000000	2046.000000
50.820000	0.029350	17.345598	5.228991	6.263844	2.336022	3.516742	0.000000	-10.000000	-0.141667	-2.800000	702.000000	1023.000000	1023.000000	2046.000000
50.840000	0.030035	17.750578	5.655621	6.285115	2.119107	3.690736	0.000000	-10.000000	-0.150000	-2.483333	702.000000	1023.000000	1023.000000	2046.000000
50.860001	0.029871	17.653509	5.511369	5.983367	2.078375	4.080399	0.000000	-10.000000	-0.150000	-1.866667	702.000000	1023.000000	1023.000000	2046.000000
50.880001	0.030422	17.979666	5.300197	6.101762	2.507505	4.070201	0.000000	-10.000000	-0.125000	-1.533333	702.000000	1023.000000	1023.000000	2046.000000
50.900002	0.031647	18.703400	5.793392	6.256810	2.618632	4.034565	0.000000	-10.000000	-0.116667	-1.483333	702.000000	1023.000000	1023.000000	2046.000000
50.919998	0.032393	19.143986	6.269468	6.164614	2.480551	4.229353	0.000000	-10.000000	-0.108333	-2.033333	702.000000	1023.000000	1023.000000	2046.000000
50.939999	0.031973	18.896090	6.101855	5.682583	2.599416	4.512235	0.000000	-10.000000	-0.108333	-2.400000	702.000000	1023.000000	1023.000000	2046.000000
50.959999	0.031698	18.733728	6.018329	5.742004	2.908606	4.064789	0.000000	-10.000000	-0.100000	-3.533334	702.000000	1023.000000	1023.000000	2046.000000
50.980000	0.031653	18.706938	6.342738	5.568686	2.915112	3.880402	0.000000	-10.000000	-0.100000	-4.633333	702.000000	1023.000000	1023.000000	2046.000000
51.000000	0.030466	18.005531	6.396314	5.255639	2.559191	3.794387	0.000000	-10.000000	-0.100000	-5.800000	702.000000	1023.000000	1023.000000	2046.000000
51.020000	0.029397	17.373892	6.001572	4.891023	2.589679	3.891618	0.000000	-10.000000	-0.100000	-6.150000	702.000000	1023.000000	1023.000000	2046.000000
51.040001	0.029346	17.343424	5.802222	5.105606	2.883623	3.551974	0.000000	-10.000000	-0.100000	-6.150000	702.000000	1023.000000	1023.000000	2046.000000
51.060001	0.029824	17.626255	6.182969	5.169523	2.776080	3.497683	0.000000	-10.000000	-0.100000	-5.900000	702.000000	1023.000000	1023.000000	2046.000000
51.080002	0.029631	17.511980	6.343393	4.988294	2.486802	3.693492	0.000000	-10.000000	-0.108333	-5.233334	702.000000	1023.000000	1023.000000	2046.000000
51.099998	0.029706	17.556114	6.146721	4.815642	2.626377	3.967372	0.000000	-10.000000	-0.116667	-4.650000	702.000000	1023.000000	1023.000000	2046.000000
51.119999	0.030463	18.003376	6.096383	5.032527	2.946158	3.928308	0.000000	-10.000000	-0.133333	-3.883333	702.000000	1023.000000	1023.000000	2046.000000
51.139999	0.031821	18.806496	6.494601	5.263417	3.138465	3.910012	0.000000	-10.000000	-0.125000	-2.650000	702.000000	1023.000000	1023.000000	2046.000000
51.160000	0.032884	19.434576	7.001952	5.335453	2.984763	4.112409	0.000000	-10.000000	-0.133333	-1.233333	702.000000	1023.000000	1023.000000	2046.000000
51.180000	0.032841	19.409025	6.906244	5.095273	2.955667	4.451840	0.000000	-10.000000	-0.133333	-0.183333	702.000000	1023.000000	1023.000000	2046.000000
51.200001	0.033677	19.903290	6.789511	5.421638	3.382570	4.309571	0.000000	-10.000000	-0.150000	0.000000	702.000000	1023.000000	1023.000000	2046.000000
51.220001	0.035285	20.853275	7.332922	5.652457	3.458842	4.409055	0.000000	-10.000000	-0.150000	0.000000	702.000000	1023.000000	1023.000000	2046.000000
51.240002	0.035379	20.909151	7.583942	5.544246	3.126529	4.654435	0.000000	-10.000000	-0.150000	0.000000	702.000000	1023.000000	1023.000000	2046.000000
51.259998	0.034975	20.670073	7.150892	5.446041	3.369341	4.703800	0.000000	-10.000000	-0.141667	0.000000	702.000000	1023.000000	1023.000000	2046.000000
51.279999	0.035549	21.009697	7.237240	5.700498	3.599573	4.472386	0.000000	-10.000000	-0.133333	0.000000	702.000000	1023.000000	1023.000000	2046.000000
51.299999	0.035830	21.175718	7.597044	5.744160	3.293447	4.541068	0.000000	-10.000000	-0.116667	0.000000	702.000000	1023.000000	1023.000000	2046.000000
51.320000	0.035559	21.015627	7.426753	5.464849	3.243240	4.880785	0.000000	-10.000000	-0.108333	-0.600000	702.000000	1023.000000	1023.000000	2046.000000
51.340000	0.036022	21.289021	7.261059	5.650652	3.670830	4.706480	0.000000	-10.000000	-0.100000	-1.450000	702.000000	1023.000000	1023.000000	2046.000000
51.360001	0.036913	21.815538	7.646232	5.613447	3.710318	4.845541	0.000000	-10.000000	-0.100000	-2.300000	702.000000	1023.000000	1023.000000	2046.000000
51.380001	0.035804	21.160189	7.791569	5.506331	3.155261	4.707029	0.000000	-10.000000	-0.100000	-2.900000	702.000000	1023.000000	1023.000000	2046.000000
51.400002	0.035136	20.765242	7.225298	5.402007	3.416670	4.721268	0.000000	-10.000000	-0.100000	-3.250000	702.000000	1023.000000	1023.000000	2046.000000
51.419998	0.035783	21.147751	7.258906	5.761673	3.639362	4.487809	0.000000	-10.000000	-0.108333	-3.816667	702.000000	1023.000000	1023.000000	2046.000000
51.439999	0.035210	20.809372	7.572485	5.699066	3.125177	4.412644	0.000000	-10.000000	-0.116667	-4.216667	702.000000	1023.000000	1023.000000	2046.000000
51.459999	0.033075	19.547298	6.894271	5.380264	3.081331	4.191432	0.000000	-10.000000	-0.116667	-4.933333	702.000000	1023.000000	1023.000000	2046.000000
51.480000	0.030969	18.302963	6.245856	5.501812	3.069427	3.485868	0.000000	-10.000000	-0.108333	-5.783333	702.000000	1023.000000	1023.000000	2046.000000
51.500000	0.029117	17.208063	6.134283	5.362068	2.523412	3.188300	0.000000	-10.000000	-0.100000	-6.450000	702.000000	1023.000000	1023.000000	2046.000000
51.520000	0.026672	15.763185	5.717883	4.960750	1.934202	3.150351	0.000000	-10.000000	-0.091667	-6.950000	702.000000	1023.000000	1023.000000	2046.000000
51.540001	0.025499	15.069797	5.084630	4.899358	2.082480	3.003328	0.000000	-10.000000	-0.091667	-7.166667	702.000000	1023.000000	1023.000000	2046.000000
51.560001	0.025277	14.938486	4.987122	5.070365	2.159954	2.721045	0.000000	-10.000000	-0.091667	-7.316667	702.000000	1023.000000	1023.000000	2046.000000
51.580002	0.025429	15.028367	5.224049	5.161364	1.920485	2.722469	0.000000	-10.000000	-0.100000	-7.066667	694.500000	1023.000000	1023.000000	2046.000000
51.599998	0.024616	14.547901	5.117933	4.965064	1.570860	2.894045	0.000000	-10.000000	-0.100000	-6.750000	687.000000	1023.000000	1023.000000	2046.000000
51.619999	0.024407	14.424296	4.618833	5.100005	1.880326	2.825133	0.000000	-10.000000	-0.100000	-6.583333	678.166687	1023.000000	1023.000000	2046.000000
51.639999	0.024881	14.704959	4.754056	5.350775	1.953589	2.646540	0.000000	-10.000000	-0.100000	-6.666667	676.833313	1023.000000	1023.000000	2046.000000
51.660000	0.025058	14.809127	5.033018	5.355180	1.614849	2.806080	0.000000	-10.000000	-0.100000	-6.766667	674.500000	1023.000000	1023.000000	2046.000000
51.680000	0.024307	14.365149	4.710800	5.073985	1.532031	3.048331	0.000000	-10.000000	-0.100000	-6.716667	672.166687	1023.000000	1023.000000	2046.000000
51.700001	0.024733	14.616939	4.459985	5.387979	1.926053	2.842922	0.000000	-10.000000	-0.100000	-6.666667	669.833313	1023.000000	1023.000000	2046.000000
51.720001	0.025527	15.086356	4.972791	5.462330	1.658088	2.993146	0.000000	-10.000000	-0.100000	-6.616667	667.833313	1023.000000	1023.000000	2046.000000
51.740002	0.025124	14.848433	4.788061	5.158080	1.594727	3.307566	0.000000	-10.000000	-0.091667	-6.583333	666.166687	1023.000000	1023.000000	2046.000000
51.759998	0.025757	15.222115	4.581808	5.335585	2.102750	3.201972	0.000000	-10.000000	-0.091667	-6.600000	663.833313	1023.000000	1023.000000	2046.000000
51.779999	0.027009	15.962601	5.232389	5.341263	2.036953	3.351996	0.000000	-10.000000	-0.091667	-6.883333	660.833313	1023.000000	1023.000000	2046.000000
51.799999	0.027068	15.997387	5.501367	5.110373	1.849747	3.535900	0.000000	-10.000000	-0.100000	-7.216667	658.833313	1023.000000	1023.000000	2046.000000
51.820000	0.026797	15.836753	5.245310	4.780789	2.181229	3.629425	0.000000	-10.000000	-0.100000	-7.566667	656.500000	1023.000000	1023.000000	2046.000000
51.840000	0.026533	15.681056	5.218916	4.696959	2.457740	3.307440	0.000000	-10.000000	-0.100000	-7.883333	654.666687	1023.000000	1023.000000	2046.000000
51.860001	0.026224	15.498310	5.563844	4.490595	2.331538	3.112334	0.000000	-10.000000	-0.091667	-8.483334	651.833313	1023.000000	1023.000000	2046.000000
51.880001	0.024711	14.604051	5.612884	4.023736	1.912230	3.055201	0.000000	-10.000000	-0.083333	-9.300000	648.000000	1023.000000	1023.000000	2046.000000
51.900002	0.023658	13.981679	5.049432	3.851158	2.217137	2.863952	0.000000	-10.000000	-0.075000	-9.866667	645.000000	1023.000000	1023.000000	2046.000000
51.919998	0.023836	14.087264	5.164005	3.956268	2.374333	2.592657	0.000000	-10.000000	-0.050000	-10.250000	641.833313	1023.000000	1023.000000	2046.000000
51.939999	0.023711	14.013251	5.557651	3.870827	1.999205	2.585568	0.000000	-10.000000	-0.025000	-10.500000	639.500000	1023.000000	1023.000000	2046.000000
51.959999	0.023035	13.613899	5.435402	3.532926	1.867321	2.778249	0.000000	-10.000000	0.000000	-10.816667	635.833313	1023.000000	1023.000000	2046.000000
51.980000	0.023135	13.672757	5.131948	3.614023	2.243783	2.683003	0.000000	-10.000000	0.000000	-11.033334	632.333313	1023.000000	1023.000000	2046.000000
52.000000	0.024191	14.296668	5.472874	3.756650	2.424270	2.642874	0.000000	-10.000000	0.000000	-11.033334	628.666687	1023.000000	1023.000000	2046.000000
52.020000	0.024698	14.596678	5.980813	3.689608	2.104001	2.822256	0.000000	-10.000000	0.000000	-10.966667	625.000000	1023.000000	1023.000000	2046.000000
52.040001	0.024447	14.448274	5.799303	3.482008	2.185385	2.981578	0.000000	-10.000000	-0.016667	-11.016667	621.333313	1023.000000	1023.000000	2046.000000
52.060001	0.024918	14.726722	5.652030	3.661255	2.628157	2.785280	0.000000	-10.000000	-0.016667	-11.266667	617.666687	1023.000000	1023.000000	2046.000000
52.080002	0.025758	15.222737	6.195733	3.707983	2.479099	2.839923	0.000000	-10.000000	-0.016667	-11.783334	612.666687	1023.000000	1023.000000	2046.000000
[truncated: 1,360,004 more chars]
