# Supplementary material for: Effect of Electrode Belt and Body Positions on Regional Pulmonary Ventilation- and Perfusion-Related Impedance Changes Measured by Electric Impedance Tomography
Source: PLoS One. 2016 Jun 2;11(6):e0155913. doi: 10.1371/journal.pone.0155913 (PMC4890811; doi:10.1371/journal.pone.0155913)
Supplement: S1 Dataset — (ZIP) [file pone.0155913.s001.zip › Dataset/Fp13-left-4i.txt]

Patient Name:	Fp13
Registry:	Fp13
Investigator:	 
Diagnosys:	 
Notes:	v�nster4i           
Sample Rate [Hz]:	50.08
Time Base 	Pixels Mean 	Pixels Sum 	UPPER RIGHT		UPPER LEFT		LOWER RIGHT		LOWER LEFT		QRS	ETCO2	Paw	Flow (L/min)	Volume	Analog1	Analog2	AnalogSum
0.000000	0.027151	16.046276	2.873539	6.045601	2.330451	4.796686	0.000000	-10.000000	-0.016667	1.066667	745.833313	1023.000000	1023.000000	2046.000000
0.020000	0.024141	14.267363	2.016469	5.920603	2.189655	4.140635	0.000000	-10.000000	-0.008333	-0.800000	746.666687	1023.000000	1023.000000	2046.000000
0.040000	0.022320	13.191413	1.430507	5.912269	2.010490	3.838147	0.000000	-10.000000	0.000000	-2.183333	747.000000	1023.000000	1023.000000	2046.000000
0.060000	0.020962	12.388685	1.509182	5.605610	1.527722	3.746171	0.000000	-10.000000	0.000000	-3.216667	747.000000	1023.000000	1023.000000	2046.000000
0.080000	0.019960	11.796150	0.770044	5.701610	1.853714	3.470782	0.000000	-10.000000	0.000000	-3.716667	747.000000	1023.000000	1023.000000	2046.000000
0.100000	0.019826	11.717418	1.242514	5.596542	1.254079	3.624283	0.000000	-10.000000	0.000000	-3.866667	747.000000	1023.000000	1023.000000	2046.000000
0.120000	0.019113	11.295982	0.634310	5.752687	1.587245	3.321740	0.000000	-10.000000	0.000000	-3.816667	747.000000	1023.000000	1023.000000	2046.000000
0.140000	0.019349	11.435157	0.626705	5.981385	1.440748	3.386319	0.000000	-10.000000	0.000000	-4.000000	747.000000	1023.000000	1023.000000	2046.000000
0.160000	0.019526	11.539607	0.831005	5.946313	1.248930	3.513359	0.000000	-10.000000	0.000000	-4.383333	747.000000	1023.000000	1023.000000	2046.000000
0.180000	0.019296	11.404185	0.308123	6.257829	1.498565	3.339668	0.000000	-10.000000	0.000000	-4.583333	747.000000	1023.000000	1023.000000	2046.000000
0.200000	0.019834	11.721745	0.929227	6.239324	0.910117	3.643078	0.000000	-10.000000	0.000000	-4.416667	747.000000	1023.000000	1023.000000	2046.000000
0.220000	0.019769	11.683638	0.331656	6.558529	1.377533	3.415919	0.000000	-10.000000	-0.008333	-3.733333	747.000000	1023.000000	1023.000000	2046.000000
0.240000	0.020498	12.114147	0.605074	6.689187	1.179362	3.640524	0.000000	-10.000000	-0.016667	-2.433333	747.000000	1023.000000	1023.000000	2046.000000
0.260000	0.021291	12.583223	0.870809	6.507162	1.265216	3.940036	0.000000	-10.000000	-0.016667	-1.133333	747.000000	1023.000000	1023.000000	2046.000000
0.280000	0.021580	12.753536	0.665047	6.437831	1.639428	4.011230	0.000000	-10.000000	-0.008333	-0.233333	747.000000	1023.000000	1023.000000	2046.000000
0.300000	0.022667	13.396071	1.542842	6.144846	1.293503	4.414881	0.000000	-10.000000	0.000000	0.000000	747.000000	1023.000000	1023.000000	2046.000000
0.320000	0.022638	13.379035	1.230477	6.016765	1.861127	4.270667	0.000000	-10.000000	0.000000	-0.300000	747.000000	1023.000000	1023.000000	2046.000000
0.340000	0.022942	13.558615	1.931179	5.567869	1.582803	4.476764	0.000000	-10.000000	0.000000	-1.266667	747.000000	1023.000000	1023.000000	2046.000000
0.360000	0.021776	12.869871	1.626518	5.068954	2.067780	4.106620	0.000000	-10.000000	0.000000	-2.716667	747.000000	1023.000000	1023.000000	2046.000000
0.380000	0.021129	12.487141	1.935872	4.675495	1.853442	4.022331	0.000000	-10.000000	0.008333	-4.250000	747.000000	1023.000000	1023.000000	2046.000000
0.400000	0.020406	12.059880	1.885277	4.302806	1.983685	3.888112	0.000000	-10.000000	0.016667	-5.216667	747.000000	1023.000000	1023.000000	2046.000000
0.420000	0.019896	11.758566	1.597992	4.271496	2.058335	3.830742	0.000000	-10.000000	0.016667	-5.616667	747.000000	1023.000000	1023.000000	2046.000000
0.440000	0.020092	11.874408	2.060669	3.997335	1.823651	3.992754	0.000000	-10.000000	0.016667	-5.433333	747.000000	1023.000000	1023.000000	2046.000000
0.460000	0.019846	11.729146	1.630875	4.078263	2.145528	3.874480	0.000000	-10.000000	0.008333	-4.816667	747.000000	1023.000000	1023.000000	2046.000000
0.480000	0.020919	12.363317	2.325307	4.058244	1.764503	4.215263	0.000000	-10.000000	0.008333	-3.583333	747.000000	1023.000000	1023.000000	2046.000000
0.500000	0.021621	12.778146	2.035221	4.281429	2.286546	4.174949	0.000000	-10.000000	0.000000	-2.550000	747.000000	1023.000000	1023.000000	2046.000000
0.520000	0.023028	13.609797	2.664154	4.485264	2.009331	4.451047	0.000000	-10.000000	-0.008333	-0.550000	747.000000	1023.000000	1023.000000	2046.000000
0.540000	0.024082	14.232397	2.687289	4.544788	2.470494	4.529825	0.000000	-10.000000	-0.008333	0.733333	747.000000	1023.000000	1023.000000	2046.000000
0.560000	0.024954	14.748064	2.871262	4.735634	2.452645	4.688522	0.000000	-10.000000	-0.008333	1.583333	747.333313	1023.000000	1023.000000	2046.000000
0.580000	0.026053	15.397311	3.336699	4.605940	2.460946	4.993726	0.000000	-10.000000	0.000000	0.900000	747.666687	1023.000000	1023.000000	2046.000000
0.600000	0.026553	15.692560	3.097004	4.862633	2.723316	5.009606	0.000000	-10.000000	0.000000	0.233333	748.000000	1023.000000	1023.000000	2046.000000
0.620000	0.027735	16.391304	3.681608	4.860015	2.471521	5.378160	0.000000	-10.000000	-0.016667	0.000000	748.000000	1023.000000	1023.000000	2046.000000
0.640000	0.027295	16.131248	3.206531	4.982510	2.793507	5.148702	0.000000	-10.000000	-0.025000	0.000000	748.000000	1023.000000	1023.000000	2046.000000
0.660000	0.027195	16.071976	3.398562	5.016691	2.465295	5.191427	0.000000	-10.000000	-0.033333	0.000000	748.000000	1023.000000	1023.000000	2046.000000
0.680000	0.027200	16.075077	3.277948	4.991815	2.696923	5.108391	0.000000	-10.000000	-0.025000	0.000000	748.000000	1023.000000	1023.000000	2046.000000
0.700000	0.027411	16.199924	3.219393	5.064068	2.662817	5.253646	0.000000	-10.000000	-0.008333	0.000000	748.000000	1023.000000	1023.000000	2046.000000
0.720000	0.028453	16.815752	3.673107	4.892774	2.673568	5.576303	0.000000	-10.000000	0.000000	-0.316667	748.000000	1023.000000	1023.000000	2046.000000
0.740000	0.028386	16.776165	3.402646	4.827264	2.891809	5.654446	0.000000	-10.000000	0.008333	-1.100000	748.000000	1023.000000	1023.000000	2046.000000
0.760000	0.028082	16.596428	3.792885	4.713027	2.507238	5.583278	0.000000	-10.000000	0.000000	-2.283333	748.000000	1023.000000	1023.000000	2046.000000
0.780000	0.027394	16.189888	3.290529	4.800048	2.829294	5.270017	0.000000	-10.000000	0.000000	-3.433333	748.000000	1023.000000	1023.000000	2046.000000
0.800000	0.027253	16.106354	3.279430	5.056628	2.420738	5.349559	0.000000	-10.000000	0.000000	-4.316667	748.000000	1023.000000	1023.000000	2046.000000
0.820000	0.027433	16.213024	3.155728	5.217381	2.603004	5.236911	0.000000	-10.000000	0.000000	-4.883333	748.000000	1023.000000	1023.000000	2046.000000
0.840000	0.026132	15.444027	2.655775	5.357810	2.559396	4.871046	0.000000	-10.000000	0.000000	-5.216667	748.000000	1023.000000	1023.000000	2046.000000
0.860000	0.023908	14.129592	2.518737	5.164158	2.067602	4.379095	0.000000	-10.000000	0.000000	-5.533333	748.000000	1023.000000	1023.000000	2046.000000
0.880000	0.020473	12.099833	1.433957	5.143976	1.976112	3.545789	0.000000	-10.000000	0.000000	-5.933333	748.000000	1023.000000	1023.000000	2046.000000
0.900000	0.018158	10.731278	1.234208	4.953534	1.268118	3.275418	0.000000	-10.000000	0.016667	-6.433333	748.000000	1023.000000	1023.000000	2046.000000
0.920000	0.016742	9.894393	0.699610	4.819247	1.464116	2.911420	0.000000	-10.000000	0.025000	-6.866667	748.000000	1023.000000	1023.000000	2046.000000
0.940000	0.015649	9.248340	0.497968	4.809060	1.075194	2.866117	0.000000	-10.000000	0.033333	-6.966667	748.000000	1023.000000	1023.000000	2046.000000
0.960000	0.015330	9.059978	0.458651	4.668828	1.130281	2.802218	0.000000	-10.000000	0.025000	-6.866667	744.500000	1023.000000	1023.000000	2046.000000
0.980000	0.014670	8.670139	0.112188	4.838864	0.981656	2.737431	0.000000	-10.000000	0.016667	-6.700000	737.000000	1023.000000	1023.000000	2046.000000
1.000000	0.014869	8.787552	0.281331	4.789694	0.896718	2.819809	0.000000	-10.000000	0.008333	-6.850000	728.833313	1023.000000	1023.000000	2046.000000
1.020000	0.014443	8.535706	-0.142014	4.970580	1.011416	2.695724	0.000000	-10.000000	0.000000	-7.083333	723.166687	1023.000000	1023.000000	2046.000000
1.040000	0.014730	8.705426	0.242969	4.996352	0.580785	2.885319	0.000000	-10.000000	0.000000	-7.116667	720.833313	1023.000000	1023.000000	2046.000000
1.060000	0.014585	8.619441	-0.202077	5.210099	0.903621	2.707798	0.000000	-10.000000	0.000000	-6.883333	718.333313	1023.000000	1023.000000	2046.000000
1.080000	0.014981	8.854056	0.163926	5.300227	0.462777	2.927126	0.000000	-10.000000	0.000000	-6.416667	716.000000	1023.000000	1023.000000	2046.000000
1.100000	0.015131	8.942136	-0.186866	5.398405	0.915416	2.815182	0.000000	-10.000000	0.000000	-5.950000	713.666687	1023.000000	1023.000000	2046.000000
1.120000	0.015642	9.244431	0.266492	5.317981	0.563333	3.096626	0.000000	-10.000000	0.000000	-5.583333	711.666687	1023.000000	1023.000000	2046.000000
1.140000	0.016002	9.457174	0.183414	5.076564	1.111191	3.086005	0.000000	-10.000000	0.016667	-5.483334	710.000000	1023.000000	1023.000000	2046.000000
1.160000	0.016385	9.683576	0.662607	4.873644	0.766850	3.380475	0.000000	-10.000000	0.016667	-5.700000	708.333313	1023.000000	1023.000000	2046.000000
1.180000	0.016929	10.005253	0.845184	4.513974	1.304568	3.341527	0.000000	-10.000000	0.025000	-6.066667	706.500000	1023.000000	1023.000000	2046.000000
1.200000	0.016429	9.709536	1.026269	4.110668	1.187788	3.384811	0.000000	-10.000000	0.008333	-6.633333	704.500000	1023.000000	1023.000000	2046.000000
1.220000	0.015799	9.337265	1.376438	3.403617	1.350857	3.206352	0.000000	-10.000000	0.025000	-7.266667	702.166687	1023.000000	1023.000000	2046.000000
1.240000	0.014399	8.509805	1.176609	2.917917	1.498506	2.916772	0.000000	-10.000000	0.025000	-8.000000	699.666687	1023.000000	1023.000000	2046.000000
1.260000	0.013536	7.999887	1.505843	2.486423	1.121040	2.886581	0.000000	-10.000000	0.041667	-8.600000	696.833313	1023.000000	1023.000000	2046.000000
1.280000	0.012902	7.624918	1.216274	2.340076	1.556775	2.511792	0.000000	-10.000000	0.041667	-9.000000	694.000000	1023.000000	1023.000000	2046.000000
1.300000	0.012300	7.269398	1.287644	2.200186	1.205095	2.576473	0.000000	-10.000000	0.050000	-9.216667	691.000000	1023.000000	1023.000000	2046.000000
1.320000	0.012543	7.412660	1.554775	1.977603	1.307313	2.572969	0.000000	-10.000000	0.050000	-9.216667	688.000000	1023.000000	1023.000000	2046.000000
1.340000	0.012590	7.440765	1.428719	1.984185	1.493957	2.533904	0.000000	-10.000000	0.041667	-9.016667	684.833313	1023.000000	1023.000000	2046.000000
1.360000	0.013468	7.959618	1.923637	1.971754	1.201123	2.863104	0.000000	-10.000000	0.041667	-8.650001	681.833313	1023.000000	1023.000000	2046.000000
1.380000	0.014148	8.361423	1.872004	2.094579	1.753179	2.641660	0.000000	-10.000000	0.025000	-8.150000	678.833313	1023.000000	1023.000000	2046.000000
1.400000	0.014688	8.680561	2.228434	2.161980	1.402343	2.887804	0.000000	-10.000000	0.025000	-7.900000	676.166687	1023.000000	1023.000000	2046.000000
1.420000	0.015605	9.222347	2.453657	2.130332	1.784707	2.853651	0.000000	-10.000000	0.025000	-7.933333	673.500000	1023.000000	1023.000000	2046.000000
1.440000	0.015796	9.335324	2.425540	2.133639	1.808099	2.968046	0.000000	-10.000000	0.033333	-8.333334	670.833313	1023.000000	1023.000000	2046.000000
1.460000	0.016364	9.670909	2.914570	2.007198	1.567255	3.181885	0.000000	-10.000000	0.041667	-8.800000	668.000000	1023.000000	1023.000000	2046.000000
1.480000	0.016706	9.873466	2.783378	2.126465	2.023221	2.940402	0.000000	-10.000000	0.041667	-9.266666	665.000000	1023.000000	1023.000000	2046.000000
1.500000	0.017021	10.059276	3.158957	2.069589	1.580645	3.250085	0.000000	-10.000000	0.050000	-9.816667	662.000000	1023.000000	1023.000000	2046.000000
1.520000	0.016752	9.900641	2.893318	2.048995	2.056576	2.901752	0.000000	-10.000000	0.066667	-10.300000	658.666687	1023.000000	1023.000000	2046.000000
1.540000	0.016028	9.472709	2.893320	2.023903	1.587224	2.968262	0.000000	-10.000000	0.075000	-10.966666	655.333313	1023.000000	1023.000000	2046.000000
1.560000	0.015878	9.384089	2.948621	1.830770	1.747332	2.857367	0.000000	-10.000000	0.091667	-11.633333	651.666687	1023.000000	1023.000000	2046.000000
1.580000	0.015277	9.028593	2.777130	1.674058	1.772849	2.804555	0.000000	-10.000000	0.091667	-12.583333	648.000000	1023.000000	1023.000000	2046.000000
1.600000	0.015277	9.028939	3.146988	1.417138	1.501170	2.963643	0.000000	-10.000000	0.100000	-13.400000	643.666687	1023.000000	1023.000000	2046.000000
1.620000	0.014330	8.469295	2.859045	0.999690	1.857757	2.752802	0.000000	-10.000000	0.133333	-14.316667	639.166687	1023.000000	1023.000000	2046.000000
1.640000	0.012964	7.661643	2.962031	0.938173	1.322515	2.438924	0.000000	-10.000000	0.166667	-15.000000	634.333313	1023.000000	1023.000000	2046.000000
1.660000	0.012372	7.311628	2.797339	0.915701	1.567551	2.031037	0.000000	-10.000000	0.191667	-15.633333	629.333313	1023.000000	1023.000000	2046.000000
1.680000	0.011453	6.768497	2.437410	1.035891	1.396979	1.898216	0.000000	-10.000000	0.191667	-16.166668	624.000000	1023.000000	1023.000000	2046.000000
1.700000	0.010956	6.474792	2.460874	1.126707	1.054533	1.832678	0.000000	-10.000000	0.191667	-16.733334	618.666687	1023.000000	1023.000000	2046.000000
1.720000	0.009237	5.458871	1.873127	1.253087	1.209564	1.123093	0.000000	-10.000000	0.208333	-17.233334	613.166687	1023.000000	1023.000000	2046.000000
1.740000	0.006541	3.865535	1.458520	1.269163	0.469620	0.668233	0.000000	-10.000000	0.216667	-17.616667	607.500000	1023.000000	1023.000000	2046.000000
1.760000	0.003620	2.139441	0.722201	1.163703	0.479369	-0.225832	0.000000	-10.000000	0.225000	-17.816668	601.500000	1023.000000	1023.000000	2046.000000
1.780000	0.001034	0.611249	0.216691	1.046305	-0.118279	-0.533469	0.000000	-10.000000	0.208333	-17.950001	595.500000	1023.000000	1023.000000	2046.000000
1.800000	-0.000258	-0.152403	-0.016011	0.834404	-0.167714	-0.803082	0.000000	-10.000000	0.191667	-17.733334	589.500000	1023.000000	1023.000000	2046.000000
1.820000	-0.001742	-1.029711	-0.420805	0.648805	-0.157764	-1.099947	0.000000	-10.000000	0.175000	-17.133333	583.500000	1023.000000	1023.000000	2046.000000
1.840000	-0.002631	-1.554923	-0.354624	0.579619	-0.737910	-1.042007	0.000000	-10.000000	0.175000	-16.366667	577.833313	1023.000000	1023.000000	2046.000000
1.860000	-0.003173	-1.874969	-0.620257	0.695371	-0.492731	-1.457352	0.000000	-10.000000	0.183333	-15.966667	572.333313	1023.000000	1023.000000	2046.000000
1.880000	-0.003967	-2.344546	-0.902150	0.711133	-0.625406	-1.528123	0.000000	-10.000000	0.200000	-16.666668	567.000000	1023.000000	1023.000000	2046.000000
1.900000	-0.004207	-2.486040	-0.820940	0.710469	-0.990525	-1.385044	0.000000	-10.000000	0.225000	-18.100000	561.333313	1023.000000	1023.000000	2046.000000
1.920000	-0.004650	-2.747866	-1.108179	0.810512	-0.701127	-1.749073	0.000000	-10.000000	0.241667	-19.366667	555.333313	1023.000000	1023.000000	2046.000000
1.940000	-0.005253	-3.104330	-1.194258	0.923709	-1.108444	-1.725337	0.000000	-10.000000	0.250000	-20.000000	549.000000	1023.000000	1023.000000	2046.000000
1.960000	-0.004971	-2.937704	-1.144314	0.886952	-1.034770	-1.645571	0.000000	-10.000000	0.250000	-19.850000	542.333313	1023.000000	1023.000000	2046.000000
1.980000	-0.005444	-3.217597	-1.279072	0.800595	-0.967112	-1.772007	0.000000	-10.000000	0.250000	-19.683334	535.666687	1023.000000	1023.000000	2046.000000
2.000000	-0.005386	-3.183023	-0.981214	0.515029	-1.236349	-1.480490	0.000000	-10.000000	0.250000	-19.516666	529.000000	1023.000000	1023.000000	2046.000000
2.020000	-0.005490	-3.244777	-0.932417	0.162447	-0.776154	-1.698654	0.000000	-10.000000	0.250000	-19.600000	522.500000	1023.000000	1023.000000	2046.000000
2.040000	-0.005939	-3.509676	-0.689737	-0.167648	-1.077929	-1.574362	0.000000	-10.000000	0.250000	-19.700001	516.000000	1023.000000	1023.000000	2046.000000
2.060000	-0.005807	-3.431953	-0.405573	-0.671970	-0.686951	-1.667459	0.000000	-10.000000	0.250000	-19.766668	509.333344	1023.000000	1023.000000	2046.000000
2.080000	-0.007328	-4.331067	-0.362793	-1.348140	-0.731307	-1.888827	0.000000	-10.000000	0.250000	-19.716667	502.833344	1023.000000	1023.000000	2046.000000
2.100000	-0.008393	-4.960191	-0.072360	-2.087922	-0.797161	-2.002748	0.000000	-10.000000	0.266667	-19.766666	496.166656	1023.000000	1023.000000	2046.000000
2.120000	-0.010111	-5.975818	-0.126825	-2.786614	-0.505883	-2.556496	0.000000	-10.000000	0.283333	-19.933334	489.666656	1023.000000	1023.000000	2046.000000
2.140000	-0.011751	-6.945076	-0.095509	-3.242238	-0.848915	-2.758414	0.000000	-10.000000	0.300000	-20.050001	482.833344	1023.000000	1023.000000	2046.000000
2.160000	-0.012250	-7.239995	-0.041114	-3.465345	-0.730355	-3.003181	0.000000	-10.000000	0.283333	-20.116667	476.166656	1023.000000	1023.000000	2046.000000
2.180000	-0.013330	-7.877787	-0.123230	-3.812679	-0.708855	-3.233023	0.000000	-10.000000	0.283333	-20.150000	469.333344	1023.000000	1023.000000	2046.000000
2.200000	-0.013914	-8.223320	0.098902	-4.029430	-1.091434	-3.201357	0.000000	-10.000000	0.266667	-20.183334	462.666656	1023.000000	1023.000000	2046.000000
2.220000	-0.013939	-8.237789	0.045734	-4.126959	-0.677153	-3.479412	0.000000	-10.000000	0.266667	-20.100000	456.000000	1023.000000	1023.000000	2046.000000
2.240000	-0.014355	-8.483750	0.121796	-4.135114	-0.954512	-3.515920	0.000000	-10.000000	0.258333	-19.883333	449.333344	1023.000000	1023.000000	2046.000000
2.260000	-0.013530	-7.996130	0.296235	-4.196006	-0.700673	-3.395685	0.000000	-10.000000	0.258333	-19.750000	442.666656	1023.000000	1023.000000	2046.000000
2.280000	-0.013860	-8.191439	0.387566	-4.350426	-0.701043	-3.527536	0.000000	-10.000000	0.258333	-19.683334	436.000000	1023.000000	1023.000000	2046.000000
2.300000	-0.013674	-8.081199	0.579404	-4.419876	-0.863540	-3.377187	0.000000	-10.000000	0.266667	-19.733334	429.500000	1023.000000	1023.000000	2046.000000
2.320000	-0.013535	-7.999246	0.598543	-4.494612	-0.525410	-3.577768	0.000000	-10.000000	0.266667	-19.683334	423.000000	1023.000000	1023.000000	2046.000000
2.340000	-0.014171	-8.375037	0.666571	-4.584891	-0.842632	-3.614085	0.000000	-10.000000	0.266667	-19.700001	416.333344	1023.000000	1023.000000	2046.000000
2.360000	-0.013606	-8.040998	0.733044	-4.616096	-0.573985	-3.583961	0.000000	-10.000000	0.266667	-19.533333	409.833344	1023.000000	1023.000000	2046.000000
2.380000	-0.014200	-8.392315	0.788323	-4.893602	-0.655709	-3.631327	0.000000	-10.000000	0.266667	-19.616667	403.166656	1023.000000	1023.000000	2046.000000
2.400000	-0.014554	-8.601388	0.866853	-4.968056	-0.899213	-3.600972	0.000000	-10.000000	0.283333	-19.550001	396.666656	1023.000000	1023.000000	2046.000000
2.420000	-0.014300	-8.451055	0.824075	-5.004862	-0.563464	-3.706803	0.000000	-10.000000	0.266667	-19.683334	390.000000	1023.000000	1023.000000	2046.000000
2.440000	-0.015306	-9.045664	0.734535	-5.166670	-0.785155	-3.828373	0.000000	-10.000000	0.266667	-19.550001	383.500000	1023.000000	1023.000000	2046.000000
2.460000	-0.014879	-8.793701	0.820929	-5.214852	-0.730597	-3.669181	0.000000	-10.000000	0.250000	-19.633333	377.000000	1023.000000	1023.000000	2046.000000
2.480000	-0.015069	-8.905505	0.808395	-5.369635	-0.614872	-3.729394	0.000000	-10.000000	0.241667	-19.566668	370.500000	1023.000000	1023.000000	2046.000000
2.500000	-0.016122	-9.528146	0.729621	-5.408166	-1.046141	-3.803460	0.000000	-10.000000	0.241667	-19.500000	364.000000	1023.000000	1023.000000	2046.000000
2.520000	-0.016763	-9.906847	0.313819	-5.362648	-0.819213	-4.038805	0.000000	-10.000000	0.241667	-19.400000	357.500000	1023.000000	1023.000000	2046.000000
2.540000	-0.018805	-11.113464	-0.049318	-5.557592	-1.261350	-4.245204	0.000000	-10.000000	0.250000	-19.383333	351.000000	1023.000000	1023.000000	2046.000000
2.560000	-0.019518	-11.535097	-0.418719	-5.680164	-1.143169	-4.293045	0.000000	-10.000000	0.250000	-19.550001	344.500000	1023.000000	1023.000000	2046.000000
2.580000	-0.021069	-12.451753	-0.554403	-6.094389	-1.416387	-4.386573	0.000000	-10.000000	0.250000	-19.533335	338.000000	1023.000000	1023.000000	2046.000000
2.600000	-0.021406	-12.650724	-0.573167	-6.337683	-1.464793	-4.275082	0.000000	-10.000000	0.250000	-19.583334	331.500000	1023.000000	1023.000000	2046.000000
2.620000	-0.021687	-12.817297	-0.612508	-6.798511	-1.264311	-4.141967	0.000000	-10.000000	0.250000	-19.466667	325.000000	1023.000000	1023.000000	2046.000000
2.640000	-0.022841	-13.498803	-0.528222	-6.839848	-1.641360	-4.489373	0.000000	-10.000000	0.250000	-19.483334	318.333344	1023.000000	1023.000000	2046.000000
2.660000	-0.022128	-13.077414	-0.701021	-6.553541	-1.300367	-4.522484	0.000000	-10.000000	0.250000	-19.166666	311.833344	1023.000000	1023.000000	2046.000000
2.680000	-0.022867	-13.514112	-0.816548	-6.367678	-1.724473	-4.605414	0.000000	-10.000000	0.250000	-19.083334	305.500000	1023.000000	1023.000000	2046.000000
2.700000	-0.023185	-13.702603	-1.271147	-6.026637	-1.820122	-4.584697	0.000000	-10.000000	0.266667	-18.866667	299.166656	1023.000000	1023.000000	2046.000000
2.720000	-0.024167	-14.282427	-1.744372	-5.710785	-1.840856	-4.986413	0.000000	-10.000000	0.258333	-18.800001	292.833344	1023.000000	1023.000000	2046.000000
2.740000	-0.027451	-16.223713	-2.369296	-5.640221	-2.624628	-5.589568	0.000000	-10.000000	0.241667	-18.466667	286.500000	1023.000000	1023.000000	2046.000000
2.760000	-0.029154	-17.230049	-3.219190	-5.453622	-2.409676	-6.147562	0.000000	-10.000000	0.208333	-17.950001	280.500000	1023.000000	1023.000000	2046.000000
2.780000	-0.032387	-19.140625	-3.699870	-5.747757	-3.191297	-6.501701	0.000000	-10.000000	0.208333	-17.416668	274.500000	1023.000000	1023.000000	2046.000000
2.800000	-0.033132	-19.580866	-4.195895	-5.803697	-3.026770	-6.554503	0.000000	-10.000000	0.208333	-16.983334	268.500000	1023.000000	1023.000000	2046.000000
2.820000	-0.034340	-20.294868	-4.338549	-5.973023	-3.265615	-6.717681	0.000000	-10.000000	0.208333	-16.766668	262.833344	1023.000000	1023.000000	2046.000000
2.840000	-0.035727	-21.114561	-4.559137	-6.046620	-3.677158	-6.831646	0.000000	-10.000000	0.200000	-16.616667	257.166656	1023.000000	1023.000000	2046.000000
2.860000	-0.035455	-20.953770	-4.824337	-5.844313	-3.337408	-6.947711	0.000000	-10.000000	0.200000	-16.466667	251.833328	1023.000000	1023.000000	2046.000000
2.880000	-0.036903	-21.809650	-4.913069	-5.876060	-4.000372	-7.020150	0.000000	-10.000000	0.208333	-16.316668	246.166672	1023.000000	1023.000000	2046.000000
2.900000	-0.036139	-21.358395	-5.249021	-5.579874	-3.506059	-7.023441	0.000000	-10.000000	0.208333	-16.100000	240.833328	1023.000000	1023.000000	2046.000000
2.920000	-0.037190	-21.979324	-5.230853	-5.674716	-4.105012	-6.968744	0.000000	-10.000000	0.200000	-15.883333	235.333328	1023.000000	1023.000000	2046.000000
2.940000	-0.036530	-21.589434	-5.558871	-5.487257	-3.705488	-6.837818	0.000000	-10.000000	0.175000	-15.650001	230.166672	1023.000000	1023.000000	2046.000000
2.960000	-0.036700	-21.689884	-5.473078	-5.539737	-3.956005	-6.721064	0.000000	-10.000000	0.158333	-15.533334	224.833328	1023.000000	1023.000000	2046.000000
2.980000	-0.036834	-21.768652	-5.524843	-5.631577	-4.043691	-6.568542	0.000000	-10.000000	0.150000	-15.283334	219.666672	1023.000000	1023.000000	2046.000000
3.000000	-0.036053	-21.307137	-5.360930	-5.769065	-3.720181	-6.456960	0.000000	-10.000000	0.158333	-15.200000	214.500000	1023.000000	1023.000000	2046.000000
3.020000	-0.037065	-21.905497	-5.130960	-6.264798	-4.151736	-6.358004	0.000000	-10.000000	0.158333	-15.000000	209.500000	1023.000000	1023.000000	2046.000000
3.040000	-0.036060	-21.311733	-5.124262	-6.480899	-3.348386	-6.358188	0.000000	-10.000000	0.158333	-14.733334	204.500000	1023.000000	1023.000000	2046.000000
3.060000	-0.037839	-22.363022	-4.651722	-7.237810	-4.006446	-6.467044	0.000000	-10.000000	0.150000	-14.283334	199.666672	1023.000000	1023.000000	2046.000000
3.080000	-0.037758	-22.315083	-4.804301	-7.654400	-3.173950	-6.682431	0.000000	-10.000000	0.150000	-13.750000	194.833328	1023.000000	1023.000000	2046.000000
3.100000	-0.039936	-23.601896	-4.457042	-8.517266	-3.693750	-6.933837	0.000000	-10.000000	0.150000	-13.416667	190.333328	1023.000000	1023.000000	2046.000000
3.120000	-0.040892	-24.167442	-4.659722	-9.022167	-3.349852	-7.135701	0.000000	-10.000000	0.150000	-13.166667	185.666672	1023.000000	1023.000000	2046.000000
3.140000	-0.041513	-24.534451	-4.480522	-9.372766	-3.399305	-7.281857	0.000000	-10.000000	0.150000	-13.000000	181.333328	1023.000000	1023.000000	2046.000000
3.160000	-0.042996	-25.410919	-4.481259	-9.680800	-3.838778	-7.410083	0.000000	-10.000000	0.133333	-12.766666	176.833328	1023.000000	1023.000000	2046.000000
3.180000	-0.042306	-25.002867	-4.641516	-9.576112	-3.223597	-7.561643	0.000000	-10.000000	0.116667	-12.700000	172.500000	1023.000000	1023.000000	2046.000000
3.200000	-0.043800	-25.885695	-4.304943	-9.925766	-4.025266	-7.629720	0.000000	-10.000000	0.083333	-12.483334	168.166672	1023.000000	1023.000000	2046.000000
3.220000	-0.042563	-25.154993	-4.585932	-9.717995	-3.229836	-7.621230	0.000000	-10.000000	0.075000	-12.183333	164.000000	1023.000000	1023.000000	2046.000000
3.240000	-0.042976	-25.398891	-4.173193	-9.848961	-3.870888	-7.505850	0.000000	-10.000000	0.058333	-11.616667	160.000000	1023.000000	1023.000000	2046.000000
3.260000	-0.041943	-24.788486	-4.377775	-9.746140	-3.286052	-7.378520	0.000000	-10.000000	0.058333	-11.183333	156.000000	1023.000000	1023.000000	2046.000000
3.280000	-0.041254	-24.381247	-4.015172	-9.723743	-3.400313	-7.242018	0.000000	-10.000000	0.050000	-10.783334	152.333328	1023.000000	1023.000000	2046.000000
3.300000	-0.041475	-24.511726	-3.972081	-9.836033	-3.551469	-7.152143	0.000000	-10.000000	0.058333	-10.450001	148.666672	1023.000000	1023.000000	2046.000000
3.320000	-0.040021	-23.652529	-3.971384	-9.566504	-2.993835	-7.120806	0.000000	-10.000000	0.050000	-10.166667	145.333328	1023.000000	1023.000000	2046.000000
3.340000	-0.040960	-24.207296	-3.618945	-9.798724	-3.733695	-7.055933	0.000000	-10.000000	0.050000	-9.950000	141.833328	1023.000000	1023.000000	2046.000000
3.360000	-0.039316	-23.235939	-3.902263	-9.452128	-2.825927	-7.055621	0.000000	-10.000000	0.041667	-9.683333	138.666672	1023.000000	1023.000000	2046.000000
3.380000	-0.040027	-23.656069	-3.431758	-9.629843	-3.587838	-7.006629	0.000000	-10.000000	0.050000	-9.333333	135.333328	1023.000000	1023.000000	2046.000000
3.400000	-0.039030	-23.066887	-3.743964	-9.496496	-2.954923	-6.871504	0.000000	-10.000000	0.050000	-9.000000	132.166672	1023.000000	1023.000000	2046.000000
3.420000	-0.038763	-22.908878	-3.373736	-9.505474	-3.261550	-6.768119	0.000000	-10.000000	0.050000	-8.733334	129.166672	1023.000000	1023.000000	2046.000000
3.440000	-0.039029	-23.066307	-3.546963	-9.632549	-3.233129	-6.653666	0.000000	-10.000000	0.050000	-8.466667	126.333336	1023.000000	1023.000000	2046.000000
3.460000	-0.038006	-22.461384	-3.450039	-9.452926	-2.982527	-6.575892	0.000000	-10.000000	0.041667	-8.266667	123.500000	1023.000000	1023.000000	2046.000000
3.480000	-0.039071	-23.091087	-3.355326	-9.666822	-3.539008	-6.529931	0.000000	-10.000000	0.025000	-8.033334	120.666664	1023.000000	1023.000000	2046.000000
3.500000	-0.037769	-22.321688	-3.608228	-9.373986	-2.790494	-6.548979	0.000000	-10.000000	0.008333	-7.933333	118.833336	1023.000000	1023.000000	2046.000000
3.520000	-0.038591	-22.807199	-3.269302	-9.526216	-3.489421	-6.522263	0.000000	-10.000000	0.000000	-7.716667	116.166664	1023.000000	1023.000000	2046.000000
3.540000	-0.038108	-22.521986	-3.601550	-9.478717	-3.056699	-6.385019	0.000000	-10.000000	0.000000	-7.600000	113.666664	1023.000000	1023.000000	2046.000000
3.560000	-0.037337	-22.066208	-3.378604	-9.411667	-2.978525	-6.297410	0.000000	-10.000000	0.000000	-7.450000	110.166664	1023.000000	1023.000000	2046.000000
3.580000	-0.038440	-22.718161	-3.274777	-9.663054	-3.563655	-6.216676	0.000000	-10.000000	0.000000	-7.383333	107.833336	1023.000000	1023.000000	2046.000000
3.600000	-0.037305	-22.047319	-3.638758	-9.387714	-2.757995	-6.262852	0.000000	-10.000000	0.008333	-7.183333	105.166664	1023.000000	1023.000000	2046.000000
3.620000	-0.037931	-22.417067	-3.260451	-9.505728	-3.395020	-6.255868	0.000000	-10.000000	0.016667	-6.966667	102.833336	1023.000000	1023.000000	2046.000000
3.640000	-0.037905	-22.401724	-3.611829	-9.569714	-3.103272	-6.116910	0.000000	-10.000000	0.016667	-6.733334	100.500000	1023.000000	1023.000000	2046.000000
3.660000	-0.037205	-21.987932	-3.511811	-9.479607	-2.924633	-6.071881	0.000000	-10.000000	0.016667	-6.583333	98.500000	1023.000000	1023.000000	2046.000000
3.680000	-0.038687	-22.864109	-3.358516	-9.716476	-3.654522	-6.134594	0.000000	-10.000000	0.016667	-6.433333	96.166664	1023.000000	1023.000000	2046.000000
3.700000	-0.037627	-22.237362	-3.810288	-9.465113	-2.816876	-6.145085	0.000000	-10.000000	0.016667	-6.316667	93.833336	1023.000000	1023.000000	2046.000000
3.720000	-0.038939	-23.013042	-3.415802	-9.628182	-3.736599	-6.232460	0.000000	-10.000000	0.008333	-6.200000	91.500000	1023.000000	1023.000000	2046.000000
3.740000	-0.038118	-22.527754	-4.002211	-9.487990	-2.871381	-6.166173	0.000000	-10.000000	0.000000	-6.100000	89.500000	1023.000000	1023.000000	2046.000000
3.760000	-0.039139	-23.131027	-3.576296	-9.592896	-3.684485	-6.277350	0.000000	-10.000000	0.000000	-6.083333	87.500000	1023.000000	1023.000000	2046.000000
3.780000	-0.039356	-23.259611	-4.238470	-9.604613	-3.134849	-6.281679	0.000000	-10.000000	0.000000	-6.100000	85.500000	1023.000000	1023.000000	2046.000000
3.800000	-0.040364	-23.855007	-4.132010	-9.675763	-3.587687	-6.459548	0.000000	-10.000000	0.000000	-6.150000	83.500000	1023.000000	1023.000000	2046.000000
3.820000	-0.042563	-25.154741	-4.664140	-9.978898	-3.865330	-6.646373	0.000000	-10.000000	0.008333	-6.100000	81.500000	1023.000000	1023.000000	2046.000000
3.840000	-0.042961	-25.390186	-5.077477	-9.827901	-3.642436	-6.842372	0.000000	-10.000000	0.008333	-6.066667	79.500000	1023.000000	1023.000000	2046.000000
3.860000	-0.044987	-26.587498	-5.104766	-10.026092	-4.445449	-7.011192	0.000000	-10.000000	0.008333	-6.100000	77.500000	1023.000000	1023.000000	2046.000000
3.880000	-0.045331	-26.790380	-5.727345	-10.087827	-3.976135	-6.999073	0.000000	-10.000000	0.008333	-6.233334	75.500000	1023.000000	1023.000000	2046.000000
3.900000	-0.045006	-26.598295	-5.450717	-10.120201	-4.101585	-6.925793	0.000000	-10.000000	0.016667	-6.383333	73.500000	1023.000000	1023.000000	2046.000000
3.920000	-0.045836	-27.089331	-5.589126	-10.636958	-4.278318	-6.584929	0.000000	-10.000000	0.016667	-6.466667	71.500000	1023.000000	1023.000000	2046.000000
3.940000	-0.044757	-26.451603	-5.494872	-10.453530	-3.812578	-6.690623	0.000000	-10.000000	0.008333	-6.500000	69.166664	1023.000000	1023.000000	2046.000000
3.960000	-0.045465	-26.869810	-5.197023	-10.388924	-4.505046	-6.778817	0.000000	-10.000000	0.000000	-6.466667	66.833336	1023.000000	1023.000000	2046.000000
3.980000	-0.044304	-26.183569	-5.741921	-9.883692	-3.841154	-6.716800	0.000000	-10.000000	0.000000	-6.533333	64.500000	1023.000000	1023.000000	2046.000000
4.000000	-0.044463	-26.277544	-5.560920	-9.567944	-4.350028	-6.798652	0.000000	-10.000000	0.000000	-6.600000	63.166668	1023.000000	1023.000000	2046.000000
4.020000	-0.046212	-27.311493	-6.280004	-9.465334	-4.484654	-7.081501	0.000000	-10.000000	0.000000	-6.700000	61.000000	1023.000000	1023.000000	2046.000000
4.040000	-0.047538	-28.094994	-6.877414	-9.197227	-4.428150	-7.592203	0.000000	-10.000000	0.000000	-6.350000	58.666668	1023.000000	1023.000000	2046.000000
4.060000	-0.051150	-30.229681	-7.274094	-9.357409	-5.469183	-8.128996	0.000000	-10.000000	0.000000	-5.566667	55.666668	1023.000000	1023.000000	2046.000000
4.080000	-0.052165	-30.829659	-8.255998	-9.258816	-4.917268	-8.397578	0.000000	-10.000000	0.000000	-4.700000	53.833332	1023.000000	1023.000000	2046.000000
4.100000	-0.053781	-31.784468	-7.951657	-9.389796	-5.822704	-8.620310	0.000000	-10.000000	0.000000	-4.200000	52.333332	1023.000000	1023.000000	2046.000000
4.120000	-0.054275	-32.076244	-8.701606	-9.415859	-5.290957	-8.667821	0.000000	-10.000000	0.000000	-4.150000	51.000000	1023.000000	1023.000000	2046.000000
4.140000	-0.054321	-32.103546	-8.449012	-9.311659	-5.631890	-8.710986	0.000000	-10.000000	-0.008333	-4.250000	49.500000	1023.000000	1023.000000	2046.000000
4.160000	-0.055222	-32.635963	-8.740699	-9.390874	-5.848537	-8.655852	0.000000	-10.000000	-0.016667	-4.200000	48.000000	1023.000000	1023.000000	2046.000000
4.180000	-0.054275	-32.076492	-8.946921	-9.095592	-5.464656	-8.569323	0.000000	-10.000000	-0.016667	-4.033333	46.666668	1023.000000	1023.000000	2046.000000
4.200000	-0.055092	-32.559235	-8.652109	-9.031868	-6.230148	-8.645110	0.000000	-10.000000	-0.008333	-3.733333	45.333332	1023.000000	1023.000000	2046.000000
4.220000	-0.054603	-32.270535	-9.294533	-8.750390	-5.639583	-8.586028	0.000000	-10.000000	-0.008333	-3.516667	44.166668	1023.000000	1023.000000	2046.000000
4.240000	-0.054127	-31.989059	-8.937593	-8.550412	-5.999384	-8.501670	0.000000	-10.000000	-0.016667	-3.316667	42.833332	1023.000000	1023.000000	2046.000000
4.260000	-0.054401	-32.150822	-9.277007	-8.597651	-5.946264	-8.329902	0.000000	-10.000000	-0.016667	-3.050000	41.666668	1023.000000	1023.000000	2046.000000
4.280000	-0.053087	-31.374578	-9.137383	-8.486529	-5.670430	-8.080235	0.000000	-10.000000	-0.008333	-2.833333	40.833332	1023.000000	1023.000000	2046.000000
4.300000	-0.053576	-31.663628	-8.681551	-8.835499	-6.187999	-7.958580	0.000000	-10.000000	-0.008333	-2.550000	40.000000	1023.000000	1023.000000	2046.000000
4.320000	-0.052980	-31.311472	-8.947986	-9.074121	-5.416234	-7.873133	0.000000	-10.000000	-0.025000	-2.233333	39.166668	1023.000000	1023.000000	2046.000000
4.340000	-0.052437	-30.990437	-8.235648	-9.356429	-5.598796	-7.799562	0.000000	-10.000000	-0.033333	-1.333333	38.333332	1023.000000	1023.000000	2046.000000
4.360000	-0.053170	-31.423290	-8.080299	-9.993658	-5.571789	-7.777544	0.000000	-10.000000	-0.033333	0.066667	38.000000	1023.000000	1023.000000	2046.000000
4.380000	-0.052799	-31.204130	-8.083961	-10.350362	-4.881314	-7.888492	0.000000	-10.000000	-0.025000	1.716667	38.000000	1023.000000	1023.000000	2046.000000
4.400000	-0.053869	-31.836403	-7.346161	-10.875618	-5.417006	-8.197618	0.000000	-10.000000	-0.033333	3.150000	38.000000	1023.000000	1023.000000	2046.000000
4.420000	-0.054852	-32.417713	-7.704494	-11.376059	-4.955680	-8.381478	0.000000	-10.000000	-0.041667	4.283333	38.000000	1023.000000	1023.000000	2046.000000
4.440000	-0.054241	-32.056461	-7.525889	-11.547687	-4.649522	-8.333365	0.000000	-10.000000	-0.066667	5.333333	38.000000	1023.000000	1023.000000	2046.000000
4.460000	-0.054836	-32.408226	-7.017438	-11.680817	-5.258181	-8.451789	0.000000	-10.000000	-0.083333	6.350000	38.000000	1023.000000	1023.000000	2046.000000
4.480000	-0.054709	-32.332829	-7.526787	-11.670493	-4.614558	-8.520992	0.000000	-10.000000	-0.100000	7.350000	38.000000	1023.000000	1023.000000	2046.000000
4.500000	-0.053663	-31.715055	-6.973422	-11.658511	-4.767906	-8.315217	0.000000	-10.000000	-0.100000	8.016666	38.000000	1023.000000	1023.000000	2046.000000
4.520000	-0.053545	-31.644939	-6.812107	-11.741755	-4.925558	-8.165519	0.000000	-10.000000	-0.100000	9.466667	38.000000	1023.000000	1023.000000	2046.000000
4.540000	-0.051985	-30.723372	-7.032255	-11.445187	-4.278526	-7.967405	0.000000	-10.000000	-0.116667	11.000000	38.000000	1023.000000	1023.000000	2046.000000
4.560000	-0.050706	-29.967468	-6.264014	-11.242055	-4.706008	-7.755392	0.000000	-10.000000	-0.141667	13.016666	32.666668	1023.000000	1023.000000	2046.000000
4.580000	-0.049597	-29.312046	-6.493701	-11.064523	-4.195917	-7.557904	0.000000	-10.000000	-0.183333	14.316667	28.666666	1023.000000	1023.000000	2046.000000
4.600000	-0.047281	-27.943165	-6.119852	-10.810629	-3.922690	-7.089994	0.000000	-10.000000	-0.216667	15.333334	26.166666	1023.000000	1023.000000	2046.000000
4.620000	-0.046483	-27.471708	-5.597235	-10.795091	-4.269494	-6.809888	0.000000	-10.000000	-0.241667	15.866667	29.000000	1023.000000	1023.000000	2046.000000
4.640000	-0.044789	-26.470552	-5.905510	-10.466811	-3.518835	-6.579397	0.000000	-10.000000	-0.266667	17.133333	34.166668	1023.000000	1023.000000	2046.000000
4.660000	-0.043139	-25.495373	-5.124241	-10.216536	-3.892898	-6.261699	0.000000	-10.000000	-0.291667	18.383333	39.833332	1023.000000	1023.000000	2046.000000
4.680000	-0.042111	-24.887465	-5.416337	-10.023267	-3.440429	-6.007432	0.000000	-10.000000	-0.325000	20.250000	47.833332	1023.000000	1023.000000	2046.000000
4.700000	-0.039880	-23.568975	-5.187797	-9.767773	-3.108869	-5.504537	0.000000	-10.000000	-0.366667	21.283333	54.500000	1023.000000	1023.000000	2046.000000
4.720000	-0.038985	-23.040115	-4.608918	-9.676018	-3.550780	-5.204399	0.000000	-10.000000	-0.400000	22.200001	59.166668	1023.000000	1023.000000	2046.000000
4.740000	-0.037680	-22.269100	-5.109660	-9.317384	-2.766768	-5.075287	0.000000	-10.000000	-0.425000	22.916666	64.000000	1023.000000	1023.000000	2046.000000
4.760000	-0.036062	-21.312561	-4.434453	-9.098443	-3.046168	-4.733500	0.000000	-10.000000	-0.441667	23.766666	71.666664	1023.000000	1023.000000	2046.000000
4.780000	-0.035293	-20.858372	-4.415973	-9.009746	-2.942831	-4.489821	0.000000	-10.000000	-0.450000	24.833334	82.166664	1023.000000	1023.000000	2046.000000
4.800000	-0.033841	-20.000040	-4.638407	-8.686560	-2.372289	-4.302785	0.000000	-10.000000	-0.458333	25.483334	90.166664	1023.000000	1023.000000	2046.000000
4.820000	-0.032784	-19.375479	-3.826337	-8.521923	-2.967424	-4.059794	0.000000	-10.000000	-0.466667	25.733334	95.666664	1023.000000	1023.000000	2046.000000
4.840000	-0.032117	-18.981308	-4.318523	-8.315837	-2.354153	-3.992795	0.000000	-10.000000	-0.500000	26.050001	104.166664	1023.000000	1023.000000	2046.000000
4.860000	-0.030488	-18.018490	-4.092051	-8.098052	-2.194885	-3.633500	0.000000	-10.000000	-0.533333	26.366667	112.666664	1023.000000	1023.000000	2046.000000
4.880000	-0.029966	-17.709721	-3.569013	-8.079653	-2.654429	-3.406624	0.000000	-10.000000	-0.533333	26.950001	121.500000	1023.000000	1023.000000	2046.000000
4.900000	-0.029322	-17.329021	-4.126731	-7.729597	-1.992824	-3.479870	0.000000	-10.000000	-0.525000	27.266666	130.500000	1023.000000	1023.000000	2046.000000
4.920000	-0.028013	-16.555933	-3.652031	-7.543877	-2.186474	-3.173550	0.000000	-10.000000	-0.516667	27.583334	139.500000	1023.000000	1023.000000	2046.000000
4.940000	-0.028065	-16.586615	-3.676222	-7.532678	-2.273396	-3.104320	0.000000	-10.000000	-0.516667	27.616667	148.500000	1023.000000	1023.000000	2046.000000
4.960000	-0.027868	-16.469704	-4.097166	-7.310393	-1.904845	-3.157300	0.000000	-10.000000	-0.525000	27.750000	157.833328	1023.000000	1023.000000	2046.000000
4.980000	-0.027540	-16.276085	-3.539160	-7.253026	-2.495023	-2.988875	0.000000	-10.000000	-0.525000	28.016666	170.166672	1023.000000	1023.000000	2046.000000
5.000000	-0.027294	-16.130718	-4.132004	-7.020303	-1.951035	-3.027377	0.000000	-10.000000	-0.533333	28.266666	179.500000	1023.000000	1023.000000	2046.000000
5.020000	-0.025273	-14.936328	-3.720992	-6.814513	-1.939525	-2.461297	0.000000	-10.000000	-0.533333	28.216667	185.666672	1023.000000	1023.000000	2046.000000
5.040000	-0.023889	-14.118663	-3.234293	-6.767818	-2.098695	-2.017856	0.000000	-10.000000	-0.533333	28.150000	192.000000	1023.000000	1023.000000	2046.000000
5.060000	-0.022328	-13.195875	-3.539105	-6.448628	-1.373099	-1.835044	0.000000	-10.000000	-0.516667	27.783335	204.500000	1023.000000	1023.000000	2046.000000
5.080000	-0.020944	-12.377784	-2.750254	-6.288795	-1.799149	-1.539587	0.000000	-10.000000	-0.491667	27.600000	213.833328	1023.000000	1023.000000	2046.000000
5.100000	-0.020263	-11.975451	-3.012581	-6.013800	-1.454616	-1.494455	0.000000	-10.000000	-0.483333	27.016668	223.166672	1023.000000	1023.000000	2046.000000
5.120000	-0.018423	-10.888101	-3.079905	-5.358294	-1.258885	-1.191018	0.000000	-10.000000	-0.491667	26.883333	229.166672	1023.000000	1023.000000	2046.000000
5.140000	-0.017128	-10.122374	-2.581689	-4.872993	-1.766727	-0.900964	0.000000	-10.000000	-0.483333	26.483334	241.166672	1023.000000	1023.000000	2046.000000
5.160000	-0.017506	-10.346146	-3.479522	-4.312254	-1.262626	-1.291743	0.000000	-10.000000	-0.483333	26.500000	253.000000	1023.000000	1023.000000	2046.000000
5.180000	-0.018354	-10.847126	-3.686821	-3.969729	-1.581004	-1.609571	0.000000	-10.000000	-0.483333	26.366667	262.000000	1023.000000	1023.000000	2046.000000
5.200000	-0.020516	-12.125223	-4.059586	-4.066642	-2.124660	-1.874335	0.000000	-10.000000	-0.500000	26.400000	268.000000	1023.000000	1023.000000	2046.000000
5.220000	-0.021764	-12.862280	-5.049166	-3.768447	-1.778361	-2.266305	0.000000	-10.000000	-0.491667	26.200001	273.833344	1023.000000	1023.000000	2046.000000
5.240000	-0.021820	-12.895653	-4.671421	-3.759369	-2.356460	-2.108403	0.000000	-10.000000	-0.475000	25.816668	285.500000	1023.000000	1023.000000	2046.000000
5.260000	-0.021839	-12.906685	-4.931348	-3.760294	-2.181461	-2.033582	0.000000	-10.000000	-0.458333	25.533333	294.166656	1023.000000	1023.000000	2046.000000
5.280000	-0.021201	-12.529529	-5.325295	-3.405007	-1.817887	-1.981339	0.000000	-10.000000	-0.441667	25.050001	302.666656	1023.000000	1023.000000	2046.000000
5.300000	-0.020097	-11.877193	-4.712357	-3.153482	-2.358045	-1.653309	0.000000	-10.000000	-0.441667	25.133333	308.000000	1023.000000	1023.000000	2046.000000
5.320000	-0.019481	-11.513334	-5.177082	-2.727794	-1.956535	-1.651922	0.000000	-10.000000	-0.441667	24.883333	316.333344	1023.000000	1023.000000	2046.000000
5.340000	-0.017990	-10.632003	-5.219535	-2.244344	-1.807195	-1.360929	0.000000	-10.000000	-0.441667	24.966667	324.666656	1023.000000	1023.000000	2046.000000
5.360000	-0.016731	-9.887882	-4.633763	-2.022311	-2.291749	-0.940058	0.000000	-10.000000	-0.441667	24.616667	333.000000	1023.000000	1023.000000	2046.000000
5.380000	-0.015965	-9.435081	-5.246015	-1.454043	-1.708954	-1.026068	0.000000	-10.000000	-0.441667	24.800001	341.333344	1023.000000	1023.000000	2046.000000
5.400000	-0.014175	-8.377344	-4.832629	-1.013339	-1.936603	-0.594773	0.000000	-10.000000	-0.450000	24.983334	349.666656	1023.000000	1023.000000	2046.000000
5.420000	-0.012795	-7.561685	-4.563457	-0.883073	-1.902914	-0.212241	0.000000	-10.000000	-0.450000	25.183332	358.000000	1023.000000	1023.000000	2046.000000
5.440000	-0.011432	-6.756415	-4.809848	-0.590855	-1.325288	-0.030423	0.000000	-10.000000	-0.466667	25.333334	366.333344	1023.000000	1023.000000	2046.000000
5.460000	-0.009647	-5.701334	-3.803229	-0.635514	-1.694855	0.432265	0.000000	-10.000000	-0.475000	25.616667	374.666656	1023.000000	1023.000000	2046.000000
5.480000	-0.008711	-5.148393	-3.985873	-0.628219	-1.038375	0.504074	0.000000	-10.000000	-0.491667	25.966667	383.333344	1023.000000	1023.000000	2046.000000
5.500000	-0.006938	-4.100514	-3.408758	-0.614406	-0.905741	0.828391	0.000000	-10.000000	-0.483333	26.333334	391.833344	1023.000000	1023.000000	2046.000000
5.520000	-0.005870	-3.469308	-2.600722	-1.094237	-0.934231	1.159882	0.000000	-10.000000	-0.458333	26.266666	400.666656	1023.000000	1023.000000	2046.000000
5.540000	-0.005795	-3.424665	-2.791141	-1.225947	-0.239187	0.831610	0.000000	-10.000000	-0.433333	25.733334	409.333344	1023.000000	1023.000000	2046.000000
5.560000	-0.005007	-2.958935	-2.034611	-1.371344	-0.450053	0.897073	0.000000	-10.000000	-0.408333	24.900000	418.166656	1023.000000	1023.000000	2046.000000
5.580000	-0.004623	-2.732261	-1.826567	-1.607818	-0.301492	1.003617	0.000000	-10.000000	-0.408333	24.316668	426.666656	1023.000000	1023.000000	2046.000000
5.600000	-0.004141	-2.447174	-2.095039	-1.387476	0.110748	0.924593	0.000000	-10.000000	-0.400000	24.100000	435.000000	1023.000000	1023.000000	2046.000000
5.620000	-0.002829	-1.672023	-1.287070	-1.368990	-0.285735	1.269773	0.000000	-10.000000	-0.400000	23.966667	443.000000	1023.000000	1023.000000	2046.000000
5.640000	-0.002098	-1.239863	-1.573122	-1.160394	0.228135	1.265518	0.000000	-10.000000	-0.400000	23.866667	451.000000	1023.000000	1023.000000	2046.000000
5.660000	-0.000188	-0.111224	-1.270116	-0.740878	0.283302	1.616467	0.000000	-10.000000	-0.408333	24.133333	459.000000	1023.000000	1023.000000	2046.000000
5.680000	0.001885	1.113737	-0.645006	-0.656603	0.250378	2.164968	0.000000	-10.000000	-0.425000	24.250000	467.000000	1023.000000	1023.000000	2046.000000
5.700000	0.003506	2.071984	-0.822100	-0.147291	0.840620	2.200755	0.000000	-10.000000	-0.433333	24.533333	475.000000	1023.000000	1023.000000	2046.000000
5.720000	0.005809	3.432889	0.002189	0.152553	0.641107	2.637041	0.000000	-10.000000	-0.433333	24.616667	483.000000	1023.000000	1023.000000	2046.000000
5.740000	0.007238	4.277848	0.107977	0.362460	1.017791	2.789620	0.000000	-10.000000	-0.425000	24.866667	491.166656	1023.000000	1023.000000	2046.000000
5.760000	0.008692	5.137179	0.136952	0.720421	1.311635	2.968171	0.000000	-10.000000	-0.416667	24.850000	499.500000	1023.000000	1023.000000	2046.000000
5.780000	0.010500	6.205250	0.950987	0.744561	1.040142	3.469560	0.000000	-10.000000	-0.408333	24.600000	507.833344	1023.000000	1023.000000	2046.000000
5.800000	0.011588	6.848754	0.600570	1.195152	1.622113	3.430918	0.000000	-10.000000	-0.400000	24.366667	516.000000	1023.000000	1023.000000	2046.000000
5.820000	0.013677	8.083298	1.427940	1.483931	1.319340	3.852086	0.000000	-10.000000	-0.400000	24.050001	524.000000	1023.000000	1023.000000	2046.000000
5.840000	0.014964	8.843540	1.337647	1.706726	1.828116	3.971052	0.000000	-10.000000	-0.400000	23.850000	532.000000	1023.000000	1023.000000	2046.000000
5.860000	0.016280	9.621688	1.504524	2.106899	1.874075	4.136190	0.000000	-10.000000	-0.400000	23.616667	540.000000	1023.000000	1023.000000	2046.000000
5.880000	0.017357	10.257904	1.987118	2.066457	1.781025	4.423305	0.000000	-10.000000	-0.408333	23.516666	548.000000	1023.000000	1023.000000	2046.000000
5.900000	0.017149	10.135237	1.457728	2.326726	2.184696	4.166087	0.000000	-10.000000	-0.391667	23.366667	556.000000	1023.000000	1023.000000	2046.000000
5.920000	0.017666	10.440428	2.009359	2.389305	1.744981	4.296783	0.000000	-10.000000	-0.391667	23.266666	564.000000	1023.000000	1023.000000	2046.000000
5.940000	0.018009	10.643483	1.657578	2.564791	2.212238	4.208877	0.000000	-10.000000	-0.391667	23.300001	572.000000	1023.000000	1023.000000	2046.000000
5.960000	0.019298	11.405415	1.954631	2.924815	2.093826	4.432143	0.000000	-10.000000	-0.391667	23.200001	579.666687	1023.000000	1023.000000	2046.000000
5.980000	0.020889	12.345153	2.397059	2.876252	2.180779	4.891062	0.000000	-10.000000	-0.391667	22.866667	587.333313	1023.000000	1023.000000	2046.000000
6.000000	0.021185	12.520366	2.027884	3.179838	2.577241	4.735404	0.000000	-10.000000	-0.350000	22.400000	594.833313	1023.000000	1023.000000	2046.000000
6.020000	0.021324	12.602397	2.498943	3.060284	2.108402	4.934767	0.000000	-10.000000	-0.350000	22.083334	602.500000	1023.000000	1023.000000	2046.000000
6.040000	0.021186	12.520811	2.199059	3.191221	2.404492	4.726040	0.000000	-10.000000	-0.333333	21.916668	610.000000	1023.000000	1023.000000	2046.000000
6.060000	0.021868	12.924217	1.921664	3.755134	2.524073	4.723347	0.000000	-10.000000	-0.350000	21.600000	617.333313	1023.000000	1023.000000	2046.000000
6.080000	0.023271	13.753094	2.447319	4.135337	2.204268	4.966171	0.000000	-10.000000	-0.333333	21.216667	624.666687	1023.000000	1023.000000	2046.000000
6.100000	0.023326	13.785467	2.088311	4.605982	2.496853	4.594321	0.000000	-10.000000	-0.325000	20.816668	634.166687	1023.000000	1023.000000	2046.000000
6.120000	0.022226	13.135737	1.584521	4.914585	2.361146	4.275485	0.000000	-10.000000	-0.316667	20.600000	641.333313	1023.000000	1023.000000	2046.000000
6.140000	0.020984	12.401312	1.608946	4.905662	1.833011	4.053693	0.000000	-10.000000	-0.316667	20.416666	648.166687	1023.000000	1023.000000	2046.000000
6.160000	0.019138	11.310459	0.696092	5.105701	1.976775	3.531892	0.000000	-10.000000	-0.300000	20.216667	652.666687	1023.000000	1023.000000	2046.000000
6.180000	0.018559	10.968302	0.811566	5.220132	1.470559	3.466044	0.000000	-10.000000	-0.275000	19.650000	659.500000	1023.000000	1023.000000	2046.000000
6.200000	0.018207	10.760327	0.435496	5.192270	1.745699	3.386862	0.000000	-10.000000	-0.241667	18.766666	666.166687	1023.000000	1023.000000	2046.000000
6.220000	0.018374	10.858857	0.350396	5.456990	1.596808	3.454663	0.000000	-10.000000	-0.216667	17.916668	672.500000	1023.000000	1023.000000	2046.000000
6.240000	0.019181	11.336246	0.612040	5.533056	1.556945	3.634205	0.000000	-10.000000	-0.200000	17.416668	678.500000	1023.000000	1023.000000	2046.000000
6.260000	0.019272	11.389874	0.225975	5.919106	1.684987	3.559807	0.000000	-10.000000	-0.183333	16.983334	684.500000	1023.000000	1023.000000	2046.000000
6.280000	0.020377	12.042557	0.729581	6.169535	1.388460	3.754981	0.000000	-10.000000	-0.183333	16.600000	690.333313	1023.000000	1023.000000	2046.000000
6.300000	0.020899	12.351581	0.423211	6.479107	1.754183	3.695080	0.000000	-10.000000	-0.183333	16.050001	696.000000	1023.000000	1023.000000	2046.000000
6.320000	0.021726	12.840313	0.600805	6.909369	1.491590	3.838549	0.000000	-10.000000	-0.200000	15.733334	701.333313	1023.000000	1023.000000	2046.000000
6.340000	0.022831	13.493219	0.704498	7.056127	1.683633	4.048962	0.000000	-10.000000	-0.200000	15.150001	706.666687	1023.000000	1023.000000	2046.000000
6.360000	0.023372	13.812912	0.516216	7.332370	1.832489	4.131836	0.000000	-10.000000	-0.183333	14.750000	711.833313	1023.000000	1023.000000	2046.000000
6.380000	0.024685	14.588949	1.157262	7.334912	1.627201	4.469574	0.000000	-10.000000	-0.166667	14.383333	717.000000	1023.000000	1023.000000	2046.000000
6.400000	0.025385	15.002428	1.108785	7.305392	2.088068	4.500183	0.000000	-10.000000	-0.150000	14.000000	721.833313	1023.000000	1023.000000	2046.000000
6.420000	0.026316	15.552970	1.477371	7.280302	2.021625	4.773673	0.000000	-10.000000	-0.133333	13.250000	726.500000	1023.000000	1023.000000	2046.000000
6.440000	0.027678	16.357922	2.055366	7.006444	2.262358	5.033755	0.000000	-10.000000	-0.116667	12.216667	730.833313	1023.000000	1023.000000	2046.000000
6.460000	0.027827	16.445608	2.099293	6.693186	2.644888	5.008242	0.000000	-10.000000	-0.083333	10.966667	735.000000	1023.000000	1023.000000	2046.000000
6.480000	0.027696	16.368097	2.718981	6.257627	2.458551	4.932939	0.000000	-10.000000	-0.058333	9.366667	739.000000	1023.000000	1023.000000	2046.000000
6.500000	0.027111	16.022837	2.730134	5.796998	2.860522	4.635182	0.000000	-10.000000	-0.025000	7.566667	742.500000	1023.000000	1023.000000	2046.000000
6.520000	0.026305	15.546216	2.690052	5.654675	2.679082	4.522408	0.000000	-10.000000	0.000000	5.533333	745.333313	1023.000000	1023.000000	2046.000000
6.540000	0.026570	15.702987	2.973412	5.467216	2.708397	4.553963	0.000000	-10.000000	0.008333	3.150000	747.500000	1023.000000	1023.000000	2046.000000
6.560000	0.026083	15.414845	2.716533	5.402311	2.856401	4.439599	0.000000	-10.000000	0.008333	0.550000	749.000000	1023.000000	1023.000000	2046.000000
6.580000	0.026377	15.588625	3.109933	5.421310	2.517673	4.539710	0.000000	-10.000000	0.000000	-1.483333	749.833313	1023.000000	1023.000000	2046.000000
6.600000	0.026861	15.874778	2.950298	5.450023	2.960983	4.513473	0.000000	-10.000000	0.000000	-2.466667	750.000000	1023.000000	1023.000000	2046.000000
6.620000	0.027776	16.415642	3.176948	5.659557	2.766496	4.812641	0.000000	-10.000000	-0.016667	-2.516667	750.000000	1023.000000	1023.000000	2046.000000
6.640000	0.029352	17.347240	3.569186	5.701216	3.063265	5.013572	0.000000	-10.000000	-0.025000	-2.050000	750.000000	1023.000000	1023.000000	2046.000000
6.660000	0.030044	17.756279	3.558336	5.893807	3.233744	5.070392	0.000000	-10.000000	-0.025000	-1.150000	750.000000	1023.000000	1023.000000	2046.000000
6.680000	0.031082	18.369719	4.093822	5.939433	3.038310	5.298153	0.000000	-10.000000	-0.008333	-0.416667	750.000000	1023.000000	1023.000000	2046.000000
6.700000	0.031638	18.698034	4.041725	6.012234	3.431393	5.212682	0.000000	-10.000000	0.000000	-0.300000	750.000000	1023.000000	1023.000000	2046.000000
6.720000	0.032305	19.092491	4.282336	6.155495	3.183616	5.471044	0.000000	-10.000000	0.000000	-0.933333	750.000000	1023.000000	1023.000000	2046.000000
6.740000	0.033526	19.813805	4.461661	6.188571	3.532439	5.631132	0.000000	-10.000000	0.000000	-1.450000	750.000000	1023.000000	1023.000000	2046.000000
6.760000	0.033463	19.776354	4.258312	6.268589	3.492631	5.756821	0.000000	-10.000000	-0.016667	-1.150000	750.000000	1023.000000	1023.000000	2046.000000
6.780000	0.033535	19.818964	4.471775	6.189802	3.369983	5.787405	0.000000	-10.000000	-0.016667	-0.516667	750.000000	1023.000000	1023.000000	2046.000000
6.800000	0.033037	19.524981	4.109784	6.207549	3.613002	5.594645	0.000000	-10.000000	-0.016667	0.000000	750.000000	1023.000000	1023.000000	2046.000000
6.820000	0.033329	19.697338	4.434289	6.273251	3.206360	5.783438	0.000000	-10.000000	0.000000	0.000000	750.000000	1023.000000	1023.000000	2046.000000
6.840000	0.033968	20.074934	4.381585	6.267695	3.654381	5.771274	0.000000	-10.000000	0.000000	0.000000	750.000000	1023.000000	1023.000000	2046.000000
6.860000	0.034265	20.250843	4.561050	6.400281	3.371188	5.918324	0.000000	-10.000000	0.000000	-0.616667	750.000000	1023.000000	1023.000000	2046.000000
6.880000	0.034308	20.275782	4.529877	6.078602	3.669990	5.997313	0.000000	-10.000000	0.000000	-1.550000	750.000000	1023.000000	1023.000000	2046.000000
6.900000	0.033253	19.652256	4.312829	6.131944	3.360561	5.846923	0.000000	-10.000000	0.000000	-2.716667	750.000000	1023.000000	1023.000000	2046.000000
6.920000	0.033464	19.777044	4.312037	6.203030	3.393058	5.868919	0.000000	-10.000000	0.000000	-3.383333	750.000000	1023.000000	1023.000000	2046.000000
6.940000	0.033283	19.670263	3.902343	6.559916	3.328881	5.879123	0.000000	-10.000000	0.008333	-3.833333	750.000000	1023.000000	1023.000000	2046.000000
6.960000	0.033260	19.656631	3.999546	6.686429	3.254138	5.716519	0.000000	-10.000000	0.008333	-4.150000	750.000000	1023.000000	1023.000000	2046.000000
6.980000	0.031016	18.330328	3.349515	6.753040	3.136570	5.091203	0.000000	-10.000000	0.008333	-4.400000	750.000000	1023.000000	1023.000000	2046.000000
7.000000	0.028446	16.811729	3.011760	6.577984	2.668289	4.553697	0.000000	-10.000000	0.000000	-4.850000	750.000000	1023.000000	1023.000000	2046.000000
7.020000	0.025333	14.971804	2.050318	6.496571	2.458976	3.965939	0.000000	-10.000000	0.008333	-5.516667	750.000000	1023.000000	1023.000000	2046.000000
7.040000	0.023796	14.063244	1.931366	6.334855	1.955600	3.841422	0.000000	-10.000000	0.016667	-6.350000	750.000000	1023.000000	1023.000000	2046.000000
7.060000	0.022207	13.124357	1.336428	6.216182	2.091047	3.480700	0.000000	-10.000000	0.016667	-7.016667	750.000000	1023.000000	1023.000000	2046.000000
7.080000	0.021616	12.775181	1.398806	6.202081	1.637873	3.536420	0.000000	-10.000000	0.008333	-7.216667	750.000000	1023.000000	1023.000000	2046.000000
7.100000	0.021118	12.480729	1.050801	6.198071	1.903741	3.328117	0.000000	-10.000000	0.000000	-6.983334	746.666687	1023.000000	1023.000000	2046.000000
7.120000	0.020743	12.258954	0.990583	6.376590	1.473086	3.418696	0.000000	-10.000000	0.000000	-6.550000	738.500000	1023.000000	1023.000000	2046.000000
7.140000	0.020974	12.395730	0.916343	6.455051	1.693066	3.331270	0.000000	-10.000000	0.000000	-6.266667	730.333313	1023.000000	1023.000000	2046.000000
7.160000	0.020773	12.277110	0.700100	6.651115	1.505079	3.420815	0.000000	-10.000000	0.000000	-6.166667	724.833313	1023.000000	1023.000000	2046.000000
7.180000	0.021338	12.610703	0.870584	6.756954	1.444669	3.538496	0.000000	-10.000000	0.000000	-6.000000	723.500000	1023.000000	1023.000000	2046.000000
7.200000	0.021343	12.613426	0.598643	6.931675	1.650389	3.432719	0.000000	-10.000000	0.000000	-5.583333	721.500000	1023.000000	1023.000000	2046.000000
7.220000	0.021615	12.774358	0.815418	7.077190	1.209108	3.672642	0.000000	-10.000000	0.000000	-4.916667	719.833313	1023.000000	1023.000000	2046.000000
7.240000	0.022162	13.098011	0.748946	7.066317	1.662815	3.619933	0.000000	-10.000000	0.000000	-4.083333	718.333313	1023.000000	1023.000000	2046.000000
7.260000	0.022389	13.231740	0.896755	6.973954	1.473908	3.887123	0.000000	-10.000000	0.000000	-3.266667	717.000000	1023.000000	1023.000000	2046.000000
7.280000	0.023289	13.763752	1.285340	6.687593	1.650134	4.140686	0.000000	-10.000000	0.000000	-2.750000	715.833313	1023.000000	1023.000000	2046.000000
7.300000	0.023641	13.971651	1.356178	6.478930	1.949707	4.186837	0.000000	-10.000000	0.008333	-2.716667	714.833313	1023.000000	1023.000000	2046.000000
7.320000	0.023749	14.035380	1.843863	6.064781	1.727879	4.398858	0.000000	-10.000000	0.008333	-3.250000	714.000000	1023.000000	1023.000000	2046.000000
7.340000	0.023199	13.710412	1.884706	5.523013	2.225310	4.077384	0.000000	-10.000000	0.008333	-4.383333	712.833313	1023.000000	1023.000000	2046.000000
7.360000	0.021891	12.937499	1.944460	5.022333	2.030437	3.940269	0.000000	-10.000000	0.008333	-5.750000	711.333313	1023.000000	1023.000000	2046.000000
7.380000	0.021309	12.593892	2.092680	4.591498	2.167375	3.742340	0.000000	-10.000000	0.008333	-7.033334	709.500000	1023.000000	1023.000000	2046.000000
7.400000	0.020198	11.936985	1.848799	4.360288	2.179879	3.548018	0.000000	-10.000000	0.016667	-7.800000	707.166687	1023.000000	1023.000000	2046.000000
7.420000	0.020142	11.904033	2.098922	4.154501	1.972524	3.678086	0.000000	-10.000000	0.025000	-8.216667	704.500000	1023.000000	1023.000000	2046.000000
7.440000	0.019616	11.592811	1.955430	4.011297	2.223483	3.402601	0.000000	-10.000000	0.041667	-8.433333	701.666687	1023.000000	1023.000000	2046.000000
7.460000	0.019872	11.744566	2.202167	4.010877	1.876446	3.655077	0.000000	-10.000000	0.050000	-8.433333	698.833313	1023.000000	1023.000000	2046.000000
7.480000	0.020776	12.278524	2.253891	4.057852	2.318424	3.648357	0.000000	-10.000000	0.033333	-7.916667	696.166687	1023.000000	1023.000000	2046.000000
7.500000	0.021488	12.699330	2.427940	4.198185	2.194738	3.878467	0.000000	-10.000000	0.016667	-6.850000	693.500000	1023.000000	1023.000000	2046.000000
7.520000	0.022975	13.578012	2.822356	4.269655	2.370982	4.115019	0.000000	-10.000000	-0.016667	-5.383333	691.333313	1023.000000	1023.000000	2046.000000
7.540000	0.023519	13.899571	2.849048	4.332693	2.604931	4.112900	0.000000	-10.000000	-0.016667	-4.183333	689.500000	1023.000000	1023.000000	2046.000000
7.560000	0.024328	14.377791	3.225332	4.411335	2.326097	4.415028	0.000000	-10.000000	-0.025000	-3.366667	688.000000	1023.000000	1023.000000	2046.000000
7.580000	0.025023	14.788795	3.229235	4.457420	2.769849	4.332291	0.000000	-10.000000	-0.025000	-2.816667	686.500000	1023.000000	1023.000000	2046.000000
7.600000	0.025254	14.924946	3.280164	4.574413	2.586859	4.483510	0.000000	-10.000000	-0.025000	-2.450000	685.166687	1023.000000	1023.000000	2046.000000
7.620000	0.026311	15.549795	3.554282	4.582493	2.699237	4.713783	0.000000	-10.000000	-0.016667	-2.200000	684.333313	1023.000000	1023.000000	2046.000000
7.640000	0.026589	15.714295	3.569692	4.584212	2.916615	4.643776	0.000000	-10.000000	-0.008333	-2.266667	683.833313	1023.000000	1023.000000	2046.000000
7.660000	0.027110	16.021812	3.837104	4.694102	2.636012	4.854593	0.000000	-10.000000	-0.008333	-2.383333	683.333313	1023.000000	1023.000000	2046.000000
7.680000	0.027380	16.181540	3.760281	4.684228	3.002233	4.734797	0.000000	-10.000000	-0.008333	-2.633333	682.500000	1023.000000	1023.000000	2046.000000
7.700000	0.026278	15.530354	3.525413	4.628956	2.803845	4.572140	0.000000	-10.000000	-0.008333	-2.933333	681.500000	1023.000000	1023.000000	2046.000000
7.720000	0.026085	15.416115	3.590393	4.485858	2.607338	4.732526	0.000000	-10.000000	-0.008333	-3.333333	680.500000	1023.000000	1023.000000	2046.000000
7.740000	0.025459	15.046339	3.415851	4.385709	2.771164	4.473615	0.000000	-10.000000	0.000000	-3.850000	679.500000	1023.000000	1023.000000	2046.000000
7.760000	0.025259	14.928329	3.467161	4.339065	2.480199	4.641905	0.000000	-10.000000	0.008333	-4.516667	678.166687	1023.000000	1023.000000	2046.000000
7.780000	0.025959	15.341944	3.586878	4.314439	2.747353	4.693274	0.000000	-10.000000	0.016667	-5.333333	676.500000	1023.000000	1023.000000	2046.000000
7.800000	0.025457	15.045252	3.550785	3.998315	2.892139	4.604013	0.000000	-10.000000	0.016667	-6.266667	674.500000	1023.000000	1023.000000	2046.000000
7.820000	0.024592	14.533814	3.624657	3.896241	2.422931	4.589986	0.000000	-10.000000	0.033333	-7.233334	672.500000	1023.000000	1023.000000	2046.000000
7.840000	0.024480	14.467952	3.437251	4.008815	2.558631	4.463254	0.000000	-10.000000	0.041667	-8.100000	670.166687	1023.000000	1023.000000	2046.000000
7.860000	0.023804	14.068076	3.070840	4.071884	2.640272	4.285081	0.000000	-10.000000	0.050000	-8.883333	667.666687	1023.000000	1023.000000	2046.000000
7.880000	0.022567	13.337257	2.922761	4.250075	2.136203	4.028218	0.000000	-10.000000	0.058333	-9.600000	664.666687	1023.000000	1023.000000	2046.000000
7.900000	0.020863	12.329887	2.467823	4.254954	2.111132	3.495978	0.000000	-10.000000	0.058333	-10.366667	661.500000	1023.000000	1023.000000	2046.000000
7.920000	0.017259	10.199977	1.654377	4.008965	1.855886	2.680748	0.000000	-10.000000	0.058333	-11.166667	657.833313	1023.000000	1023.000000	2046.000000
7.940000	0.014025	8.288589	1.048529	3.890836	1.181915	2.167309	0.000000	-10.000000	0.058333	-12.000000	654.000000	1023.000000	1023.000000	2046.000000
7.960000	0.012539	7.410296	0.680712	3.735941	1.030770	1.962873	0.000000	-10.000000	0.075000	-12.750000	650.000000	1023.000000	1023.000000	2046.000000
7.980000	0.011021	6.513495	0.387993	3.509684	1.001113	1.614705	0.000000	-10.000000	0.083333	-13.433333	645.833313	1023.000000	1023.000000	2046.000000
8.000000	0.009490	5.608342	0.140511	3.421358	0.594631	1.451842	0.000000	-10.000000	0.091667	-13.816667	641.500000	1023.000000	1023.000000	2046.000000
8.020000	0.009436	5.576822	0.048794	3.449768	0.603012	1.475249	0.000000	-10.000000	0.091667	-14.150001	636.833313	1023.000000	1023.000000	2046.000000
8.040000	0.008680	5.129779	-0.106707	3.364769	0.597128	1.274589	0.000000	-10.000000	0.116667	-14.316667	632.166687	1023.000000	1023.000000	2046.000000
8.060000	0.007826	4.625438	-0.309106	3.518738	0.276790	1.139015	0.000000	-10.000000	0.141667	-14.716667	627.333313	1023.000000	1023.000000	2046.000000
8.080000	0.008173	4.830157	-0.385930	3.615888	0.364051	1.236148	0.000000	-10.000000	0.166667	-15.133333	622.500000	1023.000000	1023.000000	2046.000000
8.100000	0.007744	4.576768	-0.459264	3.639031	0.336150	1.060850	0.000000	-10.000000	0.175000	-15.533334	617.500000	1023.000000	1023.000000	2046.000000
8.120000	0.007103	4.198137	-0.592583	3.771689	0.038364	0.980666	0.000000	-10.000000	0.175000	-15.883333	612.333313	1023.000000	1023.000000	2046.000000
8.140000	0.007651	4.521680	-0.557120	3.873713	0.171626	1.033462	0.000000	-10.000000	0.183333	-16.116667	607.000000	1023.000000	1023.000000	2046.000000
8.160000	0.007317	4.324631	-0.523249	3.601539	0.203687	1.042654	0.000000	-10.000000	0.191667	-16.383333	601.500000	1023.000000	1023.000000	2046.000000
8.180000	0.007254	4.287404	-0.311863	3.365384	0.041390	1.192494	0.000000	-10.000000	0.200000	-16.566668	596.000000	1023.000000	1023.000000	2046.000000
8.200000	0.007732	4.569695	-0.112702	3.077666	0.380289	1.224443	0.000000	-10.000000	0.200000	-17.050001	590.333313	1023.000000	1023.000000	2046.000000
8.220000	0.007086	4.187765	0.057933	2.654904	0.318583	1.156344	0.000000	-10.000000	0.200000	-17.500000	584.500000	1023.000000	1023.000000	2046.000000
8.240000	0.006962	4.114579	0.391221	2.150409	0.369698	1.203250	0.000000	-10.000000	0.200000	-17.966667	578.500000	1023.000000	1023.000000	2046.000000
8.260000	0.005884	3.477282	0.581740	1.433272	0.622061	0.840209	0.000000	-10.000000	0.216667	-18.116667	572.500000	1023.000000	1023.000000	2046.000000
8.280000	0.003663	2.164768	0.606798	0.746178	0.363513	0.448280	0.000000	-10.000000	0.216667	-18.400002	566.500000	1023.000000	1023.000000	2046.000000
8.300000	0.002953	1.745305	0.669425	0.251383	0.571038	0.253459	0.000000	-10.000000	0.225000	-18.516668	560.500000	1023.000000	1023.000000	2046.000000
8.320000	0.001665	0.983807	0.711538	-0.263162	0.555643	-0.020212	0.000000	-10.000000	0.208333	-18.716667	554.500000	1023.000000	1023.000000	2046.000000
8.340000	0.000510	0.301632	0.734097	-0.449732	0.242459	-0.225192	0.000000	-10.000000	0.216667	-18.666668	548.333313	1023.000000	1023.000000	2046.000000
8.360000	0.000595	0.351931	0.761305	-0.574551	0.573281	-0.408105	0.000000	-10.000000	0.208333	-18.716667	542.000000	1023.000000	1023.000000	2046.000000
8.380000	-0.000412	-0.243483	0.875866	-0.885469	0.308204	-0.542084	0.000000	-10.000000	0.216667	-18.683334	535.666687	1023.000000	1023.000000	2046.000000
8.400000	-0.000117	-0.069442	1.012568	-0.943188	0.276415	-0.415238	0.000000	-10.000000	0.216667	-18.516666	529.500000	1023.000000	1023.000000	2046.000000
8.420000	0.000462	0.272798	1.200595	-0.999746	0.569632	-0.497683	0.000000	-10.000000	0.216667	-18.350000	523.500000	1023.000000	1023.000000	2046.000000
8.440000	-0.000066	-0.039008	1.339815	-1.079781	0.308029	-0.607070	0.000000	-10.000000	0.208333	-18.150000	517.500000	1023.000000	1023.000000	2046.000000
8.460000	0.000844	0.498693	1.459483	-0.993401	0.629725	-0.597113	0.000000	-10.000000	0.216667	-18.216667	511.500000	1023.000000	1023.000000	2046.000000
8.480000	0.000812	0.479642	1.709001	-1.237016	0.620795	-0.613139	0.000000	-10.000000	0.225000	-18.433334	505.333344	1023.000000	1023.000000	2046.000000
8.500000	-0.000015	-0.008593	1.810738	-1.400735	0.269661	-0.688257	0.000000	-10.000000	0.233333	-18.816668	499.000000	1023.000000	1023.000000	2046.000000
8.520000	0.000607	0.358778	1.855759	-1.358023	0.700843	-0.839801	0.000000	-10.000000	0.233333	-19.166666	492.666656	1023.000000	1023.000000	2046.000000
8.540000	-0.000329	-0.194422	1.968940	-1.573371	0.384024	-0.974016	0.000000	-10.000000	0.233333	-19.416666	486.166656	1023.000000	1023.000000	2046.000000
8.560000	-0.000007	-0.003881	1.960782	-1.596353	0.591676	-0.959986	0.000000	-10.000000	0.241667	-19.583334	479.833344	1023.000000	1023.000000	2046.000000
8.580000	-0.000366	-0.216370	2.100537	-1.821944	0.553011	-1.047974	0.000000	-10.000000	0.233333	-19.733334	473.166656	1023.000000	1023.000000	2046.000000
8.600000	-0.001293	-0.764364	2.126607	-1.979028	0.217358	-1.129302	0.000000	-10.000000	0.250000	-19.883333	466.666656	1023.000000	1023.000000	2046.000000
8.620000	-0.000992	-0.586040	2.029086	-1.982908	0.636256	-1.268473	0.000000	-10.000000	0.250000	-19.916668	460.000000	1023.000000	1023.000000	2046.000000
8.640000	-0.002231	-1.318670	2.067991	-2.247061	0.271298	-1.410898	0.000000	-10.000000	0.258333	-20.050001	453.333344	1023.000000	1023.000000	2046.000000
8.660000	-0.002191	-1.294761	1.985784	-2.286224	0.439101	-1.433421	0.000000	-10.000000	0.250000	-20.100000	446.666656	1023.000000	1023.000000	2046.000000
8.680000	-0.002282	-1.348650	2.083352	-2.476006	0.529125	-1.485121	0.000000	-10.000000	0.250000	-20.283333	440.000000	1023.000000	1023.000000	2046.000000
8.700000	-0.003679	-2.174171	2.151570	-2.660429	0.028047	-1.693359	0.000000	-10.000000	0.250000	-20.300001	433.333344	1023.000000	1023.000000	2046.000000
8.720000	-0.003166	-1.871354	1.969224	-2.587372	0.559160	-1.812367	0.000000	-10.000000	0.275000	-20.400000	426.500000	1023.000000	1023.000000	2046.000000
8.740000	-0.004180	-2.470305	2.121613	-2.903217	0.177423	-1.866123	0.000000	-10.000000	0.300000	-20.750000	419.500000	1023.000000	1023.000000	2046.000000
8.760000	-0.004478	-2.646786	1.988432	-3.052827	0.298842	-1.881233	0.000000	-10.000000	0.316667	-21.183334	412.500000	1023.000000	1023.000000	2046.000000
8.780000	-0.004560	-2.694884	2.123000	-3.194639	0.355208	-1.978452	0.000000	-10.000000	0.325000	-21.416668	405.500000	1023.000000	1023.000000	2046.000000
8.800000	-0.006137	-3.627090	2.076801	-3.415518	-0.109232	-2.179141	0.000000	-10.000000	0.316667	-21.533335	398.333344	1023.000000	1023.000000	2046.000000
8.820000	-0.005745	-3.395395	1.943479	-3.342952	0.326826	-2.322749	0.000000	-10.000000	0.333333	-21.666668	391.166656	1023.000000	1023.000000	2046.000000
8.840000	-0.006690	-3.953976	2.050336	-3.652182	0.027024	-2.379154	0.000000	-10.000000	0.333333	-21.983334	384.000000	1023.000000	1023.000000	2046.000000
8.860000	-0.007360	-4.349658	1.894881	-3.824202	-0.031534	-2.388802	0.000000	-10.000000	0.350000	-22.166666	376.666656	1023.000000	1023.000000	2046.000000
8.880000	-0.007295	-4.311204	1.863267	-3.896671	0.217670	-2.495470	0.000000	-10.000000	0.350000	-22.066668	369.333344	1023.000000	1023.000000	2046.000000
8.900000	-0.008732	-5.160711	1.829642	-4.110242	-0.221930	-2.658181	0.000000	-10.000000	0.350000	-22.116667	361.833344	1023.000000	1023.000000	2046.000000
8.920000	-0.008944	-5.286007	1.562755	-4.148335	-0.009678	-2.690748	0.000000	-10.000000	0.341667	-21.983334	354.500000	1023.000000	1023.000000	2046.000000
8.940000	-0.009159	-5.413165	1.584405	-4.334668	0.018733	-2.681635	0.000000	-10.000000	0.333333	-22.116667	347.166656	1023.000000	1023.000000	2046.000000
8.960000	-0.011622	-6.868613	1.311795	-4.576017	-0.570729	-3.033661	0.000000	-10.000000	0.333333	-21.866667	339.833344	1023.000000	1023.000000	2046.000000
8.980000	-0.013344	-7.886202	0.699600	-4.685522	-0.517146	-3.383134	0.000000	-10.000000	0.333333	-21.766666	332.500000	1023.000000	1023.000000	2046.000000
9.000000	-0.015102	-8.925438	0.307143	-4.869691	-0.652081	-3.710809	0.000000	-10.000000	0.341667	-21.683334	325.166656	1023.000000	1023.000000	2046.000000
9.020000	-0.017752	-10.491179	-0.174565	-5.142992	-1.083299	-4.090322	0.000000	-10.000000	0.333333	-21.683334	318.000000	1023.000000	1023.000000	2046.000000
9.040000	-0.019811	-11.708311	-0.534897	-5.546913	-1.508335	-4.118166	0.000000	-10.000000	0.341667	-21.616667	310.833344	1023.000000	1023.000000	2046.000000
9.060000	-0.020419	-12.067681	-0.839288	-5.650678	-1.325225	-4.252490	0.000000	-10.000000	0.333333	-21.500000	303.666656	1023.000000	1023.000000	2046.000000
9.080000	-0.020644	-12.200697	-0.750309	-6.046861	-1.290056	-4.113470	0.000000	-10.000000	0.341667	-21.466667	296.333344	1023.000000	1023.000000	2046.000000
9.100000	-0.021694	-12.820925	-0.682062	-6.323654	-1.510363	-4.304846	0.000000	-10.000000	0.333333	-21.583334	289.166656	1023.000000	1023.000000	2046.000000
9.120000	-0.021977	-12.988641	-0.733553	-6.489940	-1.574554	-4.190594	0.000000	-10.000000	0.333333	-21.616667	282.000000	1023.000000	1023.000000	2046.000000
9.140000	-0.021208	-12.533653	-0.854877	-6.035010	-1.306428	-4.337338	0.000000	-10.000000	0.325000	-21.566668	274.833344	1023.000000	1023.000000	2046.000000
9.160000	-0.021687	-12.817225	-0.984075	-5.800607	-1.627719	-4.404825	0.000000	-10.000000	0.325000	-21.416668	267.666656	1023.000000	1023.000000	2046.000000
9.180000	-0.023220	-13.722761	-1.477208	-5.673624	-2.030486	-4.541443	0.000000	-10.000000	0.325000	-21.250000	260.500000	1023.000000	1023.000000	2046.000000
9.200000	-0.024546	-14.506916	-2.178936	-5.284934	-1.914124	-5.128923	0.000000	-10.000000	0.333333	-21.350000	253.333328	1023.000000	1023.000000	2046.000000
9.220000	-0.028045	-16.574703	-2.792496	-5.368322	-2.636110	-5.777775	0.000000	-10.000000	0.325000	-21.033333	246.166672	1023.000000	1023.000000	2046.000000
9.240000	-0.030945	-18.288769	-3.595314	-5.536279	-3.055405	-6.101772	0.000000	-10.000000	0.316667	-20.500000	239.166672	1023.000000	1023.000000	2046.000000
9.260000	-0.031913	-18.860485	-4.045924	-5.519043	-2.906413	-6.389104	0.000000	-10.000000	0.291667	-19.683332	232.333328	1023.000000	1023.000000	2046.000000
9.280000	-0.033845	-20.002281	-4.234661	-5.731325	-3.434717	-6.601579	0.000000	-10.000000	0.266667	-19.200001	225.833328	1023.000000	1023.000000	2046.000000
9.300000	-0.035061	-20.721184	-4.575539	-5.834255	-3.647474	-6.663916	0.000000	-10.000000	0.250000	-18.950001	219.333328	1023.000000	1023.000000	2046.000000
9.320000	-0.034925	-20.640638	-4.838431	-5.657646	-3.353346	-6.791214	0.000000	-10.000000	0.241667	-18.750000	213.000000	1023.000000	1023.000000	2046.000000
9.340000	-0.035852	-21.188585	-4.829752	-5.633002	-3.868847	-6.856984	0.000000	-10.000000	0.233333	-18.550001	206.666672	1023.000000	1023.000000	2046.000000
9.360000	-0.036415	-21.521183	-5.205286	-5.614406	-3.932536	-6.768956	0.000000	-10.000000	0.225000	-18.333334	200.500000	1023.000000	1023.000000	2046.000000
9.380000	-0.035759	-21.133858	-5.395286	-5.305071	-3.646378	-6.787123	0.000000	-10.000000	0.208333	-17.933334	194.500000	1023.000000	1023.000000	2046.000000
9.400000	-0.036754	-21.721359	-5.342812	-5.326424	-4.247023	-6.805102	0.000000	-10.000000	0.208333	-17.566668	188.500000	1023.000000	1023.000000	2046.000000
9.420000	-0.036657	-21.664326	-5.701323	-5.231990	-4.059309	-6.671703	0.000000	-10.000000	0.200000	-17.183334	182.500000	1023.000000	1023.000000	2046.000000
9.440000	-0.035788	-21.150423	-5.609127	-5.112349	-3.901633	-6.527314	0.000000	-10.000000	0.200000	-16.950001	176.666672	1023.000000	1023.000000	2046.000000
9.460000	-0.036457	-21.545805	-5.455823	-5.328989	-4.280135	-6.480858	0.000000	-10.000000	0.200000	-16.666666	171.000000	1023.000000	1023.000000	2046.000000
9.480000	-0.036278	-21.440163	-5.583755	-5.628557	-3.945447	-6.282403	0.000000	-10.000000	0.183333	-16.366667	165.500000	1023.000000	1023.000000	2046.000000
9.500000	-0.035467	-20.960955	-5.231965	-5.975367	-3.666973	-6.086649	0.000000	-10.000000	0.175000	-16.233334	160.000000	1023.000000	1023.000000	2046.000000
9.520000	-0.036893	-21.803654	-4.899915	-6.601779	-4.056679	-6.245282	0.000000	-10.000000	0.166667	-16.050001	154.666672	1023.000000	1023.000000	2046.000000
9.540000	-0.037499	-22.161974	-5.072548	-7.132112	-3.526524	-6.430790	0.000000	-10.000000	0.166667	-15.850000	149.333328	1023.000000	1023.000000	2046.000000
9.560000	-0.038359	-22.669905	-4.731957	-7.821464	-3.482573	-6.633910	0.000000	-10.000000	0.158333	-15.450000	144.000000	1023.000000	1023.000000	2046.000000
9.580000	-0.040873	-24.156002	-4.607404	-8.681913	-3.923853	-6.942833	0.000000	-10.000000	0.150000	-15.216667	138.666672	1023.000000	1023.000000	2046.000000
9.600000	-0.041517	-24.536812	-4.891305	-8.992963	-3.374796	-7.277747	0.000000	-10.000000	0.150000	-15.050000	133.500000	1023.000000	1023.000000	2046.000000
9.620000	-0.042155	-24.913681	-4.580526	-9.268677	-3.622049	-7.442430	0.000000	-10.000000	0.158333	-14.933333	128.500000	1023.000000	1023.000000	2046.000000
9.640000	-0.043229	-25.548254	-4.656999	-9.591197	-3.879978	-7.420081	0.000000	-10.000000	0.141667	-14.750000	123.666664	1023.000000	1023.000000	2046.000000
9.660000	-0.042962	-25.390392	-4.735256	-9.574914	-3.487468	-7.592754	0.000000	-10.000000	0.141667	-14.583333	118.833336	1023.000000	1023.000000	2046.000000
9.680000	-0.043241	-25.555347	-4.433667	-9.653468	-3.786140	-7.682073	0.000000	-10.000000	0.133333	-14.316667	114.000000	1023.000000	1023.000000	2046.000000
9.700000	-0.043580	-25.756023	-4.541228	-9.839107	-3.853510	-7.522179	0.000000	-10.000000	0.150000	-13.883333	109.166664	1023.000000	1023.000000	2046.000000
9.720000	-0.042312	-25.006226	-4.499796	-9.652709	-3.420887	-7.432834	0.000000	-10.000000	0.133333	-13.366667	104.500000	1023.000000	1023.000000	2046.000000
9.740000	-0.042430	-25.076288	-4.086926	-9.644053	-3.874959	-7.470350	0.000000	-10.000000	0.125000	-12.933333	100.166664	1023.000000	1023.000000	2046.000000
9.760000	-0.042040	-24.845930	-4.365227	-9.615078	-3.515042	-7.350584	0.000000	-10.000000	0.100000	-12.533334	95.666664	1023.000000	1023.000000	2046.000000
9.780000	-0.040798	-24.111700	-4.100507	-9.564817	-3.292300	-7.154077	0.000000	-10.000000	0.091667	-12.233334	91.333336	1023.000000	1023.000000	2046.000000
9.800000	-0.041190	-24.343243	-3.774470	-9.681400	-3.794715	-7.092659	0.000000	-10.000000	0.066667	-12.000000	87.000000	1023.000000	1023.000000	2046.000000
9.820000	-0.040853	-24.144102	-4.115179	-9.553821	-3.363324	-7.111780	0.000000	-10.000000	0.058333	-11.800000	83.000000	1023.000000	1023.000000	2046.000000
9.840000	-0.039747	-23.490250	-3.777257	-9.503766	-3.273746	-6.935481	0.000000	-10.000000	0.050000	-11.466667	79.166664	1023.000000	1023.000000	2046.000000
9.860000	-0.040356	-23.850584	-3.562817	-9.650579	-3.747180	-6.890008	0.000000	-10.000000	0.050000	-11.066667	75.500000	1023.000000	1023.000000	2046.000000
9.880000	-0.039980	-23.628016	-3.931255	-9.525698	-3.302534	-6.868530	0.000000	-10.000000	0.033333	-10.600000	71.833336	1023.000000	1023.000000	2046.000000
9.900000	-0.039056	-23.081978	-3.627847	-9.493057	-3.258147	-6.702927	0.000000	-10.000000	0.033333	-10.216667	68.333336	1023.000000	1023.000000	2046.000000
9.920000	-0.039724	-23.476717	-3.491726	-9.608921	-3.721246	-6.654824	0.000000	-10.000000	0.033333	-9.783334	64.833336	1023.000000	1023.000000	2046.000000
9.940000	-0.039516	-23.354000	-3.920051	-9.496256	-3.264557	-6.673135	0.000000	-10.000000	0.041667	-9.500000	61.666668	1023.000000	1023.000000	2046.000000
9.960000	-0.038688	-22.864517	-3.655332	-9.466928	-3.242140	-6.500117	0.000000	-10.000000	0.041667	-9.216667	58.500000	1023.000000	1023.000000	2046.000000
9.980000	-0.039425	-23.300171	-3.512196	-9.607704	-3.726649	-6.453622	0.000000	-10.000000	0.041667	-8.983334	55.500000	1023.000000	1023.000000	2046.000000
10.000000	-0.039190	-23.161283	-3.942170	-9.520595	-3.219639	-6.478879	0.000000	-10.000000	0.050000	-8.716666	52.500000	1023.000000	1023.000000	2046.000000
10.020000	-0.038551	-22.783646	-3.676390	-9.455901	-3.252446	-6.398909	0.000000	-10.000000	0.033333	-8.433333	49.500000	1023.000000	1023.000000	2046.000000
10.040000	-0.039116	-23.117420	-3.525319	-9.605728	-3.666383	-6.319991	0.000000	-10.000000	0.033333	-8.166667	46.666668	1023.000000	1023.000000	2046.000000
10.060000	-0.039137	-23.129921	-3.943545	-9.558552	-3.308048	-6.319775	0.000000	-10.000000	0.016667	-7.966667	44.000000	1023.000000	1023.000000	2046.000000
10.080000	-0.038432	-22.713451	-3.894298	-9.539324	-3.114875	-6.164955	0.000000	-10.000000	0.025000	-7.716667	41.333332	1023.000000	1023.000000	2046.000000
10.100000	-0.038889	-22.983547	-3.603712	-9.505120	-3.565626	-6.309089	0.000000	-10.000000	0.016667	-7.483334	38.666668	1023.000000	1023.000000	2046.000000
10.120000	-0.039364	-23.263845	-3.878813	-9.647500	-3.521007	-6.216526	0.000000	-10.000000	0.025000	-7.233334	36.000000	1023.000000	1023.000000	2046.000000
10.140000	-0.039248	-23.195599	-4.134081	-9.622418	-3.227044	-6.212055	0.000000	-10.000000	0.016667	-7.116667	33.666668	1023.000000	1023.000000	2046.000000
10.160000	-0.039184	-23.157644	-3.840486	-9.539820	-3.501610	-6.275730	0.000000	-10.000000	0.008333	-7.000000	31.166666	1023.000000	1023.000000	2046.000000
10.180000	-0.039893	-23.576500	-3.942781	-9.750131	-3.727796	-6.155791	0.000000	-10.000000	0.000000	-6.866667	28.833334	1023.000000	1023.000000	2046.000000
10.200000	-0.040048	-23.668365	-4.402397	-9.687939	-3.320749	-6.257282	0.000000	-10.000000	0.000000	-6.600000	26.500000	1023.000000	1023.000000	2046.000000
10.220000	-0.040140	-23.722538	-4.171844	-9.625134	-3.602993	-6.322567	0.000000	-10.000000	0.000000	-6.316667	24.500000	1023.000000	1023.000000	2046.000000
10.240000	-0.041907	-24.766989	-4.476570	-9.865166	-3.977962	-6.447291	0.000000	-10.000000	0.000000	-5.966667	22.500000	1023.000000	1023.000000	2046.000000
10.260000	-0.043253	-25.562304	-5.212176	-9.843465	-3.698804	-6.807859	0.000000	-10.000000	0.000000	-5.633333	20.500000	1023.000000	1023.000000	2046.000000
10.280000	-0.044197	-26.120716	-5.220476	-9.823835	-4.125080	-6.951324	0.000000	-10.000000	0.000000	-5.316667	18.500000	1023.000000	1023.000000	2046.000000
10.300000	-0.045952	-27.157452	-5.605812	-10.056003	-4.480951	-7.014688	0.000000	-10.000000	0.008333	-5.133333	16.500000	1023.000000	1023.000000	2046.000000
10.320000	-0.046199	-27.303553	-6.093312	-10.096053	-4.087683	-7.026504	0.000000	-10.000000	0.008333	-5.166667	14.833333	1023.000000	1023.000000	2046.000000
10.340000	-0.046599	-27.540010	-5.637118	-10.242381	-4.650575	-7.009935	0.000000	-10.000000	0.008333	-5.266666	13.166667	1023.000000	1023.000000	2046.000000
10.360000	-0.046908	-27.722507	-5.991625	-10.498041	-4.363090	-6.869750	0.000000	-10.000000	0.000000	-5.333333	11.500000	1023.000000	1023.000000	2046.000000
10.380000	-0.046162	-27.281586	-5.942505	-10.514041	-4.021712	-6.803328	0.000000	-10.000000	0.000000	-5.266667	9.500000	1023.000000	1023.000000	2046.000000
10.400000	-0.046172	-27.287809	-5.361384	-10.468096	-4.670332	-6.787997	0.000000	-10.000000	0.000000	-5.100000	7.666667	1023.000000	1023.000000	2046.000000
10.420000	-0.046009	-27.191526	-6.007860	-10.113446	-4.253405	-6.816816	0.000000	-10.000000	0.000000	-4.950000	6.000000	1023.000000	1023.000000	2046.000000
10.440000	-0.045196	-26.710979	-6.045406	-9.728697	-4.236977	-6.699900	0.000000	-10.000000	0.000000	-5.000000	4.333333	1023.000000	1023.000000	2046.000000
10.460000	-0.046317	-27.373074	-6.014035	-9.564237	-4.904961	-6.889841	0.000000	-10.000000	0.008333	-5.233334	2.666667	1023.000000	1023.000000	2046.000000
10.480000	-0.048303	-28.546955	-7.210341	-9.248195	-4.562016	-7.526403	0.000000	-10.000000	0.008333	-5.350000	1.166667	1023.000000	1023.000000	2046.000000
10.500000	-0.050230	-29.686083	-7.425914	-9.180982	-5.138076	-7.941111	0.000000	-10.000000	0.008333	-4.833333	-0.166667	1023.000000	1023.000000	2046.000000
10.520000	-0.052829	-31.222227	-8.073474	-9.361171	-5.528576	-8.259006	0.000000	-10.000000	-0.008333	-3.650000	-1.500000	1023.000000	1023.000000	2046.000000
10.540000	-0.053930	-31.872389	-8.729566	-9.440621	-5.284219	-8.417982	0.000000	-10.000000	-0.008333	-2.150000	-2.500000	1023.000000	1023.000000	2046.000000
10.560000	-0.054402	-32.151623	-8.409869	-9.470042	-5.804223	-8.467489	0.000000	-10.000000	-0.025000	-0.900000	-3.000000	1023.000000	1023.000000	2046.000000
10.580000	-0.055289	-32.675838	-8.814507	-9.504839	-5.786471	-8.570023	0.000000	-10.000000	-0.033333	-0.233333	-3.000000	1023.000000	1023.000000	2046.000000
10.600000	-0.055157	-32.597984	-9.208358	-9.355268	-5.463047	-8.571314	0.000000	-10.000000	-0.050000	0.333333	-3.000000	1023.000000	1023.000000	2046.000000
10.620000	-0.054864	-32.424751	-8.815195	-9.170237	-5.971624	-8.467695	0.000000	-10.000000	-0.050000	1.466667	-3.000000	1023.000000	1023.000000	2046.000000
10.640000	-0.055000	-32.505241	-9.148184	-9.018572	-5.899191	-8.439295	0.000000	-10.000000	-0.050000	3.200000	-3.000000	1023.000000	1023.000000	2046.000000
10.660000	-0.054153	-32.004585	-9.473188	-8.767334	-5.493794	-8.270269	0.000000	-10.000000	-0.066667	5.066667	-3.000000	1023.000000	1023.000000	2046.000000
10.680000	-0.053757	-31.770357	-8.955644	-8.582383	-6.103539	-8.128793	0.000000	-10.000000	-0.083333	6.533333	-3.000000	1023.000000	1023.000000	2046.000000
10.700000	-0.053541	-31.642570	-9.452461	-8.368513	-5.734368	-8.087228	0.000000	-10.000000	-0.100000	7.800000	-3.000000	1023.000000	1023.000000	2046.000000
10.720000	-0.052116	-30.800764	-9.404159	-8.231902	-5.464528	-7.700176	0.000000	-10.000000	-0.091667	9.033334	-3.000000	1023.000000	1023.000000	2046.000000
10.740000	-0.051326	-30.333960	-8.722095	-8.250065	-5.937737	-7.424062	0.000000	-10.000000	-0.091667	10.183333	-3.000000	1023.000000	1023.000000	2046.000000
10.760000	-0.050850	-30.052216	-8.936240	-8.426646	-5.432233	-7.257096	0.000000	-10.000000	-0.091667	11.133333	-3.000000	1023.000000	1023.000000	2046.000000
10.780000	-0.049546	-29.281811	-8.785172	-8.628894	-4.959278	-6.908467	0.000000	-10.000000	-0.116667	11.816667	1.333333	1023.000000	1023.000000	2046.000000
10.800000	-0.048739	-28.804581	-7.830252	-8.935670	-5.313240	-6.725420	0.000000	-10.000000	-0.133333	12.600000	10.333333	1023.000000	1023.000000	2046.000000
10.820000	-0.048843	-28.866455	-7.885392	-9.294758	-4.829050	-6.857256	0.000000	-10.000000	-0.150000	13.400001	20.666666	1023.000000	1023.000000	2046.000000
10.840000	-0.048681	-28.770708	-7.789040	-9.766754	-4.369411	-6.845503	0.000000	-10.000000	-0.158333	14.133333	28.166666	1023.000000	1023.000000	2046.000000
10.860000	-0.048944	-28.925673	-7.119720	-10.109303	-4.675694	-7.020955	0.000000	-10.000000	-0.166667	14.316667	32.666668	1023.000000	1023.000000	2046.000000
10.880000	-0.049291	-29.130774	-7.018860	-10.402286	-4.573217	-7.136411	0.000000	-10.000000	-0.166667	14.200001	37.333332	1023.000000	1023.000000	2046.000000
10.900000	-0.049326	-29.151676	-7.364588	-10.435631	-4.106633	-7.244826	0.000000	-10.000000	-0.158333	13.900001	42.166668	1023.000000	1023.000000	2046.000000
10.920000	-0.048545	-28.690207	-6.919675	-10.437518	-4.285502	-7.047513	0.000000	-10.000000	-0.141667	13.650001	46.833332	1023.000000	1023.000000	2046.000000
10.940000	-0.048165	-28.465664	-6.455335	-10.544115	-4.543862	-6.922353	0.000000	-10.000000	-0.125000	13.433333	51.500000	1023.000000	1023.000000	2046.000000
10.960000	-0.047760	-28.226284	-6.880286	-10.384748	-3.979790	-6.981461	0.000000	-10.000000	-0.125000	13.250000	56.000000	1023.000000	1023.000000	2046.000000
10.980000	-0.046038	-27.208286	-6.409213	-10.177948	-4.001656	-6.619469	0.000000	-10.000000	-0.133333	13.300000	60.500000	1023.000000	1023.000000	2046.000000
11.000000	-0.044749	-26.446602	-5.794620	-10.116908	-4.276504	-6.258570	0.000000	-10.000000	-0.150000	13.400001	65.000000	1023.000000	1023.000000	2046.000000
11.020000	-0.043657	-25.801310	-6.179720	-9.768209	-3.575806	-6.277573	0.000000	-10.000000	-0.150000	13.850000	69.500000	1023.000000	1023.000000	2046.000000
11.040000	-0.041530	-24.544489	-5.691491	-9.544968	-3.490730	-5.817300	0.000000	-10.000000	-0.166667	14.433333	74.000000	1023.000000	1023.000000	2046.000000
11.060000	-0.040115	-23.707766	-5.066592	-9.471972	-3.743519	-5.425682	0.000000	-10.000000	-0.200000	15.433333	78.666664	1023.000000	1023.000000	2046.000000
11.080000	-0.039084	-23.098562	-5.405490	-9.172554	-3.164603	-5.355915	0.000000	-10.000000	-0.233333	16.450001	83.666664	1023.000000	1023.000000	2046.000000
11.100000	-0.037154	-21.957909	-5.200340	-8.943803	-2.901222	-4.912544	0.000000	-10.000000	-0.250000	17.500000	89.000000	1023.000000	1023.000000	2046.000000
11.120000	-0.035702	-21.099895	-4.406279	-8.861535	-3.352542	-4.479540	0.000000	-10.000000	-0.258333	18.566668	94.666664	1023.000000	1023.000000	2046.000000
11.140000	-0.034779	-20.554636	-4.838209	-8.507040	-2.726034	-4.483354	0.000000	-10.000000	-0.283333	19.416668	100.666664	1023.000000	1023.000000	2046.000000
11.160000	-0.032961	-19.480238	-4.708963	-8.249725	-2.465667	-4.055882	0.000000	-10.000000	-0.325000	20.333334	107.000000	1023.000000	1023.000000	2046.000000
11.180000	-0.031629	-18.692707	-3.996156	-8.199730	-2.903392	-3.593428	0.000000	-10.000000	-0.358333	21.016668	113.666664	1023.000000	1023.000000	2046.000000
11.200000	-0.030764	-18.181572	-4.304524	-7.844159	-2.424750	-3.608140	0.000000	-10.000000	-0.383333	21.783335	120.666664	1023.000000	1023.000000	2046.000000
11.220000	-0.029431	-17.393866	-4.421099	-7.658138	-2.036592	-3.278037	0.000000	-10.000000	-0.408333	22.333334	127.833336	1023.000000	1023.000000	2046.000000
11.240000	-0.028188	-16.658876	-3.794049	-7.510636	-2.406915	-2.947276	0.000000	-10.000000	-0.433333	22.783333	135.333328	1023.000000	1023.000000	2046.000000
11.260000	-0.027362	-16.170673	-3.850414	-7.284053	-2.181533	-2.854673	0.000000	-10.000000	-0.441667	23.283333	142.666672	1023.000000	1023.000000	2046.000000
11.280000	-0.026491	-15.656435	-4.140381	-7.105098	-1.730228	-2.680727	0.000000	-10.000000	-0.425000	23.766666	150.333328	1023.000000	1023.000000	2046.000000
11.300000	-0.025349	-14.980984	-3.519275	-6.956085	-2.143210	-2.362414	0.000000	-10.000000	-0.408333	24.283335	158.000000	1023.000000	1023.000000	2046.000000
11.320000	-0.024741	-14.621752	-3.602350	-6.760189	-1.965626	-2.293588	0.000000	-10.000000	-0.416667	24.583334	166.000000	1023.000000	1023.000000	2046.000000
11.340000	-0.023915	-14.133903	-3.960576	-6.542633	-1.492797	-2.137896	0.000000	-10.000000	-0.433333	24.733334	174.333328	1023.000000	1023.000000	2046.000000
11.360000	-0.022868	-13.514925	-3.403733	-6.384928	-1.877648	-1.848617	0.000000	-10.000000	-0.450000	25.166666	182.666672	1023.000000	1023.000000	2046.000000
11.380000	-0.022171	-13.103080	-3.355111	-6.205185	-1.794485	-1.748298	0.000000	-10.000000	-0.458333	25.500000	191.166672	1023.000000	1023.000000	2046.000000
11.400000	-0.021505	-12.709277	-3.758769	-5.977566	-1.306826	-1.666116	0.000000	-10.000000	-0.475000	25.966667	199.500000	1023.000000	1023.000000	2046.000000
11.420000	-0.020413	-12.064251	-3.169220	-5.789168	-1.715893	-1.389970	0.000000	-10.000000	-0.475000	26.233334	208.000000	1023.000000	1023.000000	2046.000000
11.440000	-0.019919	-11.772229	-3.176162	-5.658729	-1.647672	-1.289667	0.000000	-10.000000	-0.491667	26.233334	216.666672	1023.000000	1023.000000	2046.000000
11.460000	-0.019936	-11.781963	-3.698289	-5.479635	-1.252072	-1.351967	0.000000	-10.000000	-0.508333	26.416668	225.333328	1023.000000	1023.000000	2046.000000
11.480000	-0.019528	-11.540961	-3.532680	-5.338445	-1.464503	-1.205334	0.000000	-10.000000	-0.541667	26.416668	234.166672	1023.000000	1023.000000	2046.000000
11.500000	-0.018881	-11.158508	-3.264201	-5.281388	-1.665918	-0.947000	0.000000	-10.000000	-0.541667	26.916668	243.000000	1023.000000	1023.000000	2046.000000
11.520000	-0.018340	-10.838902	-3.718709	-4.920900	-1.204557	-0.994735	0.000000	-10.000000	-0.525000	27.200001	252.000000	1023.000000	1023.000000	2046.000000
11.540000	-0.016362	-9.670133	-3.496245	-4.610911	-1.034736	-0.528241	0.000000	-10.000000	-0.508333	27.383333	261.000000	1023.000000	1023.000000	2046.000000
11.560000	-0.014293	-8.447333	-2.718691	-4.489912	-1.297448	0.058717	0.000000	-10.000000	-0.500000	27.300001	270.166656	1023.000000	1023.000000	2046.000000
11.580000	-0.013456	-7.952687	-2.922047	-4.367574	-0.917624	0.254557	0.000000	-10.000000	-0.500000	27.050001	279.333344	1023.000000	1023.000000	2046.000000
11.600000	-0.012500	-7.387489	-3.037737	-4.085910	-0.538072	0.274230	0.000000	-10.000000	-0.525000	26.900000	288.500000	1023.000000	1023.000000	2046.000000
11.620000	-0.011075	-6.545577	-2.465877	-3.747794	-0.949019	0.617113	0.000000	-10.000000	-0.525000	26.800001	297.500000	1023.000000	1023.000000	2046.000000
11.640000	-0.009840	-5.815319	-2.673125	-3.132618	-0.700004	0.690429	0.000000	-10.000000	-0.541667	26.833334	306.333344	1023.000000	1023.000000	2046.000000
11.660000	-0.008813	-5.208510	-3.067082	-2.470488	-0.386531	0.715592	0.000000	-10.000000	-0.533333	26.816668	315.166656	1023.000000	1023.000000	2046.000000
11.680000	-0.009069	-5.359953	-2.800618	-2.235867	-0.955052	0.631584	0.000000	-10.000000	-0.541667	27.033333	324.000000	1023.000000	1023.000000	2046.000000
11.700000	-0.011203	-6.621090	-3.634146	-1.926071	-0.925996	-0.134877	0.000000	-10.000000	-0.541667	27.116667	333.166656	1023.000000	1023.000000	2046.000000
11.720000	-0.012674	-7.490317	-4.289000	-1.711044	-1.021767	-0.468505	0.000000	-10.000000	-0.525000	27.266666	342.333344	1023.000000	1023.000000	2046.000000
11.740000	-0.013077	-7.728714	-4.073072	-1.843521	-1.567340	-0.244779	0.000000	-10.000000	-0.516667	27.183334	351.500000	1023.000000	1023.000000	2046.000000
11.760000	-0.013490	-7.972517	-4.687542	-1.619434	-1.172122	-0.493420	0.000000	-10.000000	-0.500000	27.233334	360.500000	1023.000000	1023.000000	2046.000000
11.780000	-0.012727	-7.521687	-4.582300	-1.333638	-1.266100	-0.339649	0.000000	-10.000000	-0.516667	27.216667	369.500000	1023.000000	1023.000000	2046.000000
11.800000	-0.011634	-6.875783	-4.301125	-1.244930	-1.329022	-0.000707	0.000000	-10.000000	-0.533333	27.483334	378.500000	1023.000000	1023.000000	2046.000000
11.820000	-0.011008	-6.505911	-4.753872	-0.713772	-0.992795	-0.045472	0.000000	-10.000000	-0.550000	27.650000	387.666656	1023.000000	1023.000000	2046.000000
11.840000	-0.009441	-5.579595	-4.220983	-0.334444	-1.314611	0.290443	0.000000	-10.000000	-0.550000	27.850000	397.000000	1023.000000	1023.000000	2046.000000
11.860000	-0.008213	-4.853862	-4.266379	0.116694	-1.080295	0.376117	0.000000	-10.000000	-0.558333	27.900002	406.333344	1023.000000	1023.000000	2046.000000
11.880000	-0.006968	-4.117994	-4.484374	0.630386	-0.876758	0.612753	0.000000	-10.000000	-0.566667	28.216667	415.500000	1023.000000	1023.000000	2046.000000
11.900000	-0.005158	-3.048377	-3.896189	0.951668	-1.175818	1.071962	0.000000	-10.000000	-0.583333	28.650000	424.833344	1023.000000	1023.000000	2046.000000
11.920000	-0.003914	-2.313408	-4.049809	1.442489	-0.841492	1.135404	0.000000	-10.000000	-0.591667	28.916666	434.333344	1023.000000	1023.000000	2046.000000
11.940000	-0.002481	-1.466459	-4.094956	1.786893	-0.571534	1.413139	0.000000	-10.000000	-0.608333	29.150000	444.000000	1023.000000	1023.000000	2046.000000
11.960000	-0.000556	-0.328825	-3.278219	1.829642	-0.821787	1.941538	0.000000	-10.000000	-0.591667	29.200001	453.666656	1023.000000	1023.000000	2046.000000
11.980000	0.000737	0.435649	-3.220137	1.914858	-0.297765	2.038692	0.000000	-10.000000	-0.566667	29.100000	463.500000	1023.000000	1023.000000	2046.000000
12.000000	0.002182	1.289360	-2.982037	1.955924	0.012179	2.303294	0.000000	-10.000000	-0.533333	28.650002	473.333344	1023.000000	1023.000000	2046.000000
12.020000	0.003778	2.232785	-1.991573	1.672949	-0.175443	2.726853	0.000000	-10.000000	-0.500000	27.900002	483.000000	1023.000000	1023.000000	2046.000000
12.040000	0.004319	2.552444	-1.870565	1.465323	0.435983	2.521702	0.000000	-10.000000	-0.466667	26.866667	492.333344	1023.000000	1023.000000	2046.000000
12.060000	0.004587	2.710978	-1.683797	1.246717	0.726456	2.421602	0.000000	-10.000000	-0.441667	25.816668	501.333344	1023.000000	1023.000000	2046.000000
12.080000	0.005156	3.047409	-0.928216	0.958189	0.472661	2.544774	0.000000	-10.000000	-0.425000	24.866667	510.166656	1023.000000	1023.000000	2046.000000
12.100000	0.005430	3.209382	-1.031109	1.008051	0.861881	2.370559	0.000000	-10.000000	-0.408333	24.250000	518.666687	1023.000000	1023.000000	2046.000000
12.120000	0.006064	3.583895	-1.022750	1.208351	0.983487	2.414807	0.000000	-10.000000	-0.383333	23.850000	527.000000	1023.000000	1023.000000	2046.000000
12.140000	0.007345	4.340609	-0.381822	1.200336	0.750557	2.771538	0.000000	-10.000000	-0.383333	23.533333	535.000000	1023.000000	1023.000000	2046.000000
12.160000	0.008259	4.881269	-0.490965	1.513384	1.159509	2.699341	0.000000	-10.000000	-0.391667	23.683334	543.000000	1023.000000	1023.000000	2046.000000
12.180000	0.009900	5.850927	-0.314919	1.877673	1.262946	3.025227	0.000000	-10.000000	-0.400000	23.516666	550.833313	1023.000000	1023.000000	2046.000000
12.200000	0.012178	7.197405	0.448672	2.026741	1.187478	3.534514	0.000000	-10.000000	-0.400000	23.683334	558.500000	1023.000000	1023.000000	2046.000000
12.220000	0.013837	8.177502	0.487525	2.475029	1.711292	3.503655	0.000000	-10.000000	-0.383333	23.450001	566.166687	1023.000000	1023.000000	2046.000000
12.240000	0.015401	9.102241	0.682904	2.773281	1.883433	3.762622	0.000000	-10.000000	-0.375000	23.550001	574.000000	1023.000000	1023.000000	2046.000000
12.260000	0.016975	10.032310	1.298963	2.926904	1.690553	4.115891	0.000000	-10.000000	-0.341667	23.150002	582.000000	1023.000000	1023.000000	2046.000000
12.280000	0.018413	10.881965	1.465942	3.185320	2.050134	4.180568	0.000000	-10.000000	-0.325000	22.783335	590.000000	1023.000000	1023.000000	2046.000000
12.300000	0.019555	11.556968	1.470628	3.404025	2.294637	4.387679	0.000000	-10.000000	-0.308333	22.016666	597.666687	1023.000000	1023.000000	2046.000000
12.320000	0.021119	12.481261	1.971177	3.703096	2.114078	4.692911	0.000000	-10.000000	-0.316667	21.483334	605.166687	1023.000000	1023.000000	2046.000000
12.340000	0.022848	13.503461	2.235136	3.893340	2.417253	4.957731	0.000000	-10.000000	-0.325000	21.100000	612.333313	1023.000000	1023.000000	2046.000000
12.360000	0.023874	14.109733	2.219221	4.152903	2.671466	5.066144	0.000000	-10.000000	-0.316667	20.516666	619.500000	1023.000000	1023.000000	2046.000000
12.380000	0.025108	14.839085	2.633570	4.426533	2.502366	5.276617	0.000000	-10.000000	-0.308333	20.200001	626.500000	1023.000000	1023.000000	2046.000000
12.400000	0.026547	15.689186	2.881017	4.565643	2.841027	5.401497	0.000000	-10.000000	-0.291667	19.700001	633.166687	1023.000000	1023.000000	2046.000000
12.420000	0.026919	15.908839	2.775051	4.786009	2.968515	5.379264	0.000000	-10.000000	-0.275000	19.566668	639.833313	1023.000000	1023.000000	2046.000000
12.440000	0.027031	15.975054	3.150319	4.794324	2.611249	5.419160	0.000000	-10.000000	-0.258333	19.166668	646.166687	1023.000000	1023.000000	2046.000000
12.460000	0.026902	15.898847	2.850582	4.878934	2.988898	5.180432	0.000000	-10.000000	-0.241667	18.716667	652.833313	1023.000000	1023.000000	2046.000000
12.480000	0.026857	15.872203	2.683684	4.977779	2.954479	5.256261	0.000000	-10.000000	-0.225000	18.200001	659.166687	1023.000000	1023.000000	2046.000000
12.500000	0.027925	16.503721	3.162515	4.998492	2.740148	5.602567	0.000000	-10.000000	-0.200000	17.633333	665.500000	1023.000000	1023.000000	2046.000000
12.520000	0.029109	17.203436	3.148957	5.205254	3.188627	5.660597	0.000000	-10.000000	-0.200000	16.816668	671.500000	1023.000000	1023.000000	2046.000000
12.540000	0.029666	17.532883	3.115815	5.426949	3.275049	5.715071	0.000000	-10.000000	-0.183333	16.049999	677.166687	1023.000000	1023.000000	2046.000000
12.560000	0.029600	17.493799	3.471083	5.051634	2.901812	6.069271	0.000000	-10.000000	-0.166667	15.300000	682.666687	1023.000000	1023.000000	2046.000000
12.580000	0.028945	17.106224	3.112580	5.257520	3.229941	5.506184	0.000000	-10.000000	-0.141667	14.750000	687.833313	1023.000000	1023.000000	2046.000000
12.600000	0.029207	17.261574	2.999527	5.560445	3.082684	5.618918	0.000000	-10.000000	-0.125000	13.816667	693.000000	1023.000000	1023.000000	2046.000000
12.620000	0.030204	17.850370	3.303805	5.806915	2.875701	5.863951	0.000000	-10.000000	-0.125000	12.883333	697.666687	1023.000000	1023.000000	2046.000000
12.640000	0.030326	17.922710	3.002831	6.270013	3.261954	5.387913	0.000000	-10.000000	-0.108333	12.066667	702.000000	1023.000000	1023.000000	2046.000000
12.660000	0.029071	17.180914	2.610259	6.461923	3.007840	5.100892	0.000000	-10.000000	-0.100000	11.666667	706.000000	1023.000000	1023.000000	2046.000000
12.680000	0.027265	16.113785	2.436819	6.372362	2.524537	4.780067	0.000000	-10.000000	-0.083333	10.950000	710.000000	1023.000000	1023.000000	2046.000000
12.700000	0.025009	14.780265	1.574666	6.471513	2.625158	4.108928	0.000000	-10.000000	-0.066667	10.000000	713.833313	1023.000000	1023.000000	2046.000000
12.720000	0.023485	13.879879	1.256261	6.502882	2.133598	3.987138	0.000000	-10.000000	-0.041667	8.616667	717.500000	1023.000000	1023.000000	2046.000000
12.740000	0.023091	13.647020	1.310112	6.296549	1.993067	4.047293	0.000000	-10.000000	-0.016667	7.216667	720.666687	1023.000000	1023.000000	2046.000000
12.760000	0.022463	13.275453	0.935234	6.408828	2.193686	3.737705	0.000000	-10.000000	-0.008333	5.933333	723.333313	1023.000000	1023.000000	2046.000000
12.780000	0.022205	13.122960	0.876610	6.536197	1.901282	3.808871	0.000000	-10.000000	-0.025000	4.550000	725.500000	1023.000000	1023.000000	2046.000000
12.800000	0.022469	13.279440	1.007865	6.527980	1.849295	3.894301	0.000000	-10.000000	-0.025000	2.366667	727.333313	1023.000000	1023.000000	2046.000000
12.820000	0.022213	13.128101	0.662413	6.718985	2.075466	3.671236	0.000000	-10.000000	-0.008333	-0.166667	728.500000	1023.000000	1023.000000	2046.000000
12.840000	0.022184	13.110704	0.709006	6.940102	1.680991	3.780605	0.000000	-10.000000	0.008333	-2.450000	729.000000	1023.000000	1023.000000	2046.000000
12.860000	0.022744	13.441446	0.845807	7.001032	1.698013	3.896595	0.000000	-10.000000	0.008333	-3.900000	729.000000	1023.000000	1023.000000	2046.000000
12.880000	0.022821	13.487044	0.584980	7.234414	1.933135	3.734516	0.000000	-10.000000	0.000000	-4.516667	729.000000	1023.000000	1023.000000	2046.000000
12.900000	0.022968	13.574078	0.566820	7.376951	1.719464	3.910842	0.000000	-10.000000	0.000000	-4.366667	729.000000	1023.000000	1023.000000	2046.000000
12.920000	0.023726	14.021839	0.995480	7.247005	1.521763	4.257591	0.000000	-10.000000	-0.008333	-3.516667	729.000000	1023.000000	1023.000000	2046.000000
12.940000	0.024231	14.320480	0.900874	7.268226	2.046329	4.105051	0.000000	-10.000000	-0.008333	-2.800000	729.000000	1023.000000	1023.000000	2046.000000
12.960000	0.024720	14.609567	1.056464	7.141192	2.019517	4.392394	0.000000	-10.000000	-0.008333	-2.600000	729.000000	1023.000000	1023.000000	2046.000000
12.980000	0.025461	15.047435	1.644576	6.807250	1.897827	4.697783	0.000000	-10.000000	0.000000	-2.933333	729.000000	1023.000000	1023.000000	2046.000000
13.000000	0.025423	15.024832	1.650353	6.490928	2.386621	4.496929	0.000000	-10.000000	0.008333	-3.900000	729.000000	1023.000000	1023.000000	2046.000000
13.020000	0.024545	14.506066	1.831908	5.977336	2.213747	4.483076	0.000000	-10.000000	0.016667	-5.300000	729.000000	1023.000000	1023.000000	2046.000000
13.040000	0.023941	14.148920	2.194963	5.305402	2.269514	4.379042	0.000000	-10.000000	0.025000	-6.783334	729.000000	1023.000000	1023.000000	2046.000000
13.060000	0.022719	13.427018	1.956851	4.924219	2.587631	3.958317	0.000000	-10.000000	0.033333	-8.000000	729.000000	1023.000000	1023.000000	2046.000000
13.080000	0.021780	12.871821	2.033312	4.752567	2.153572	3.932370	0.000000	-10.000000	0.041667	-8.750000	725.500000	1023.000000	1023.000000	2046.000000
13.100000	0.021733	12.844166	2.169419	4.528212	2.264129	3.882406	0.000000	-10.000000	0.050000	-9.283334	717.666687	1023.000000	1023.000000	2046.000000
13.120000	0.021277	12.574823	1.943842	4.380143	2.517606	3.733232	0.000000	-10.000000	0.050000	-9.566667	708.666687	1023.000000	1023.000000	2046.000000
13.140000	0.021347	12.616351	2.246380	4.367049	2.061654	3.941268	0.000000	-10.000000	0.041667	-9.450000	702.166687	1023.000000	1023.000000	2046.000000
13.160000	0.022288	13.172364	2.288910	4.457425	2.531936	3.894094	0.000000	-10.000000	0.025000	-8.816667	699.000000	1023.000000	1023.000000	2046.000000
13.180000	0.023051	13.623142	2.416721	4.528563	2.588664	4.089194	0.000000	-10.000000	0.008333	-7.716667	696.166687	1023.000000	1023.000000	2046.000000
13.200000	0.024177	14.288473	2.935802	4.573898	2.329936	4.448836	0.000000	-10.000000	0.000000	-6.433333	693.666687	1023.000000	1023.000000	2046.000000
13.220000	0.025088	14.826953	2.966904	4.727203	2.883581	4.249265	0.000000	-10.000000	0.008333	-5.400000	691.500000	1023.000000	1023.000000	2046.000000
13.240000	0.025641	15.154071	3.035534	4.805918	2.802369	4.510250	0.000000	-10.000000	0.000000	-4.816667	689.666687	1023.000000	1023.000000	2046.000000
13.260000	0.026631	15.738761	3.471268	4.797624	2.714538	4.755331	0.000000	-10.000000	0.000000	-4.450000	688.000000	1023.000000	1023.000000	2046.000000
13.280000	0.027008	15.961489	3.283776	4.856795	3.120733	4.700184	0.000000	-10.000000	0.000000	-4.033333	686.500000	1023.000000	1023.000000	2046.000000
13.300000	0.027588	16.304609	3.676290	4.926014	2.685148	5.017158	0.000000	-10.000000	0.008333	-3.500000	685.166687	1023.000000	1023.000000	2046.000000
13.320000	0.028396	16.782295	3.727613	5.021168	3.128966	4.904547	0.000000	-10.000000	0.008333	-3.133333	684.000000	1023.000000	1023.000000	2046.000000
13.340000	0.028420	16.796331	3.643749	5.075959	3.060958	5.015665	0.000000	-10.000000	0.008333	-2.866667	683.000000	1023.000000	1023.000000	2046.000000
13.360000	0.028392	16.779875	3.843574	4.915473	2.853393	5.167435	0.000000	-10.000000	0.008333	-2.683333	682.000000	1023.000000	1023.000000	2046.000000
13.380000	0.027616	16.320898	3.453855	4.910361	3.134784	4.821898	0.000000	-10.000000	0.000000	-2.550000	681.000000	1023.000000	1023.000000	2046.000000
13.400000	0.027071	15.999220	3.530640	4.934565	2.650249	4.883766	0.000000	-10.000000	-0.008333	-2.516667	680.166687	1023.000000	1023.000000	2046.000000
13.420000	0.027400	16.193636	3.533015	4.879766	2.952206	4.828650	0.000000	-10.000000	-0.008333	-2.650000	679.333313	1023.000000	1023.000000	2046.000000
13.440000	0.027657	16.345449	3.495172	4.809591	3.071044	4.969643	0.000000	-10.000000	0.008333	-2.866667	678.500000	1023.000000	1023.000000	2046.000000
13.460000	0.027865	16.468134	3.819688	4.501626	2.711204	5.435616	0.000000	-10.000000	0.008333	-3.200000	677.500000	1023.000000	1023.000000	2046.000000
13.480000	0.027522	16.265223	3.682128	4.580719	3.114937	4.887438	0.000000	-10.000000	0.008333	-3.566667	676.333313	1023.000000	1023.000000	2046.000000
13.500000	0.026953	15.929066	3.468523	4.601836	2.930700	4.928007	0.000000	-10.000000	0.000000	-4.016666	675.000000	1023.000000	1023.000000	2046.000000
13.520000	0.027171	16.057905	3.502235	4.711031	2.690946	5.153693	0.000000	-10.000000	0.000000	-4.616667	673.666687	1023.000000	1023.000000	2046.000000
13.540000	0.026844	15.865092	3.128493	4.969238	2.992125	4.775238	0.000000	-10.000000	0.000000	-5.216667	672.166687	1023.000000	1023.000000	2046.000000
13.560000	0.025436	15.032606	2.893190	5.143300	2.542717	4.453400	0.000000	-10.000000	0.008333	-5.783333	670.500000	1023.000000	1023.000000	2046.000000
13.580000	0.023200	13.711054	2.510634	4.998387	2.340460	3.861573	0.000000	-10.000000	0.025000	-6.666667	667.666687	1023.000000	1023.000000	2046.000000
13.600000	0.019678	11.629674	1.588399	4.783061	2.145711	3.112503	0.000000	-10.000000	0.041667	-7.400000	665.500000	1023.000000	1023.000000	2046.000000
13.620000	0.017046	10.073899	1.160327	4.621672	1.415888	2.876013	0.000000	-10.000000	0.050000	-8.250000	663.166687	1023.000000	1023.000000	2046.000000
13.640000	0.015778	9.324773	0.846139	4.488091	1.439312	2.551231	0.000000	-10.000000	0.050000	-8.700000	661.333313	1023.000000	1023.000000	2046.000000
13.660000	0.014581	8.617634	0.437312	4.268758	1.513261	2.398303	0.000000	-10.000000	0.050000	-9.016666	658.500000	1023.000000	1023.000000	2046.000000
13.680000	0.013779	8.143478	0.372130	4.352818	1.006135	2.412396	0.000000	-10.000000	0.050000	-9.000000	655.500000	1023.000000	1023.000000	2046.000000
13.700000	0.013632	8.056530	0.246353	4.417138	1.159733	2.233306	0.000000	-10.000000	0.050000	-8.783333	652.500000	1023.000000	1023.000000	2046.000000
13.720000	0.013105	7.745164	-0.018423	4.421168	1.202110	2.140310	0.000000	-10.000000	0.041667	-8.833333	649.500000	1023.000000	1023.000000	2046.000000
13.740000	0.012843	7.590461	0.030411	4.532032	0.737903	2.290115	0.000000	-10.000000	0.041667	-9.083333	646.500000	1023.000000	1023.000000	2046.000000
13.760000	0.013079	7.729978	-0.046863	4.691939	0.941253	2.143649	0.000000	-10.000000	0.041667	-9.366667	643.333313	1023.000000	1023.000000	2046.000000
13.780000	0.012737	7.527326	-0.306602	4.727698	0.963044	2.143185	0.000000	-10.000000	0.050000	-9.533334	640.166687	1023.000000	1023.000000	2046.000000
13.800000	0.012864	7.602599	-0.185085	4.817028	0.550785	2.419871	0.000000	-10.000000	0.050000	-9.550000	637.000000	1023.000000	1023.000000	2046.000000
13.820000	0.013173	7.785055	-0.240095	4.916305	0.865154	2.243690	0.000000	-10.000000	0.050000	-9.616667	634.000000	1023.000000	1023.000000	2046.000000
13.840000	0.013159	7.777021	-0.206616	4.724123	0.939352	2.320163	0.000000	-10.000000	0.050000	-9.783334	630.833313	1023.000000	1023.000000	2046.000000
13.860000	0.013279	7.847712	0.078169	4.474595	0.688970	2.605978	0.000000	-10.000000	0.058333	-10.150001	627.500000	1023.000000	1023.000000	2046.000000
13.880000	0.013986	8.265807	0.400367	4.218402	0.867118	2.779921	0.000000	-10.000000	0.066667	-10.566667	624.000000	1023.000000	1023.000000	2046.000000
13.900000	0.013900	8.214994	0.601625	3.826624	1.178314	2.608430	0.000000	-10.000000	0.066667	-10.983334	620.500000	1023.000000	1023.000000	2046.000000
13.920000	0.013150	7.771575	0.673185	3.329334	1.214664	2.554392	0.000000	-10.000000	0.075000	-11.600000	616.833313	1023.000000	1023.000000	2046.000000
13.940000	0.012456	7.361724	1.022057	2.691716	1.082196	2.565755	0.000000	-10.000000	0.083333	-12.416667	613.000000	1023.000000	1023.000000	2046.000000
13.960000	0.011098	6.559168	1.015471	2.175331	1.336214	2.032153	0.000000	-10.000000	0.100000	-13.233334	608.833313	1023.000000	1023.000000	2046.000000
13.980000	0.009688	5.725599	0.927031	1.711759	1.346076	1.740733	0.000000	-10.000000	0.108333	-13.933333	604.500000	1023.000000	1023.000000	2046.000000
14.000000	0.008760	5.177198	1.038480	1.469864	0.956274	1.712580	0.000000	-10.000000	0.133333	-14.550000	599.833313	1023.000000	1023.000000	2046.000000
14.020000	0.008441	4.988566	1.035614	1.291757	1.173246	1.487949	0.000000	-10.000000	0.158333	-15.133333	594.833313	1023.000000	1023.000000	2046.000000
14.040000	0.007699	4.550273	1.046144	0.947431	1.243673	1.313026	0.000000	-10.000000	0.183333	-15.650001	589.666687	1023.000000	1023.000000	2046.000000
14.060000	0.007343	4.339536	1.236119	0.883389	0.870721	1.349308	0.000000	-10.000000	0.183333	-15.933333	584.500000	1023.000000	1023.000000	2046.000000
14.080000	0.008076	4.772789	1.373668	0.900940	1.187062	1.311120	0.000000	-10.000000	0.183333	-16.150000	579.166687	1023.000000	1023.000000	2046.000000
14.100000	0.008203	4.847962	1.509973	0.740914	1.357687	1.239388	0.000000	-10.000000	0.175000	-16.250000	573.833313	1023.000000	1023.000000	2046.000000
14.120000	0.008292	4.900537	1.731428	0.788406	1.140742	1.239960	0.000000	-10.000000	0.183333	-16.466667	568.333313	1023.000000	1023.000000	2046.000000
14.140000	0.008999	5.318320	1.985226	0.730669	1.302658	1.299766	0.000000	-10.000000	0.200000	-16.833334	563.000000	1023.000000	1023.000000	2046.000000
14.160000	0.008695	5.138497	2.068463	0.545063	1.433861	1.091111	0.000000	-10.000000	0.208333	-17.350000	557.333313	1023.000000	1023.000000	2046.000000
14.180000	0.008195	4.842979	2.130238	0.513388	1.194221	1.005133	0.000000	-10.000000	0.225000	-17.766668	551.500000	1023.000000	1023.000000	2046.000000
14.200000	0.008591	5.077142	2.281727	0.389828	1.293093	1.112495	0.000000	-10.000000	0.216667	-18.066668	545.500000	1023.000000	1023.000000	2046.000000
14.220000	0.008083	4.777341	2.294624	0.144049	1.421509	0.917159	0.000000	-10.000000	0.233333	-18.316668	539.500000	1023.000000	1023.000000	2046.000000
14.240000	0.007377	4.359639	2.283022	0.088977	1.180039	0.807601	0.000000	-10.000000	0.233333	-18.633333	533.500000	1023.000000	1023.000000	2046.000000
14.260000	0.007626	4.507040	2.418058	-0.005152	1.250936	0.843197	0.000000	-10.000000	0.241667	-19.133333	527.166687	1023.000000	1023.000000	2046.000000
14.280000	0.006886	4.069354	2.404837	-0.258865	1.336605	0.586777	0.000000	-10.000000	0.258333	-19.566668	520.833313	1023.000000	1023.000000	2046.000000
14.300000	0.005911	3.493324	2.349181	-0.339700	1.143722	0.340122	0.000000	-10.000000	0.275000	-19.983334	514.166687	1023.000000	1023.000000	2046.000000
14.320000	0.006103	3.606784	2.561344	-0.492754	1.076054	0.462139	0.000000	-10.000000	0.308333	-20.450001	507.500000	1023.000000	1023.000000	2046.000000
14.340000	0.005973	3.529945	2.636808	-0.636008	1.312216	0.216929	0.000000	-10.000000	0.325000	-20.933334	500.500000	1023.000000	1023.000000	2046.000000
14.360000	0.004691	2.772439	2.460181	-0.710300	1.048645	-0.026087	0.000000	-10.000000	0.341667	-21.533335	493.500000	1023.000000	1023.000000	2046.000000
14.380000	0.004001	2.364446	2.289319	-0.850068	0.996345	-0.071149	0.000000	-10.000000	0.350000	-21.883333	486.333344	1023.000000	1023.000000	2046.000000
14.400000	0.002064	1.219955	2.030209	-1.172686	0.908800	-0.546368	0.000000	-10.000000	0.350000	-22.250000	479.166656	1023.000000	1023.000000	2046.000000
14.420000	-0.000170	-0.100660	1.697185	-1.461429	0.566115	-0.902531	0.000000	-10.000000	0.358333	-22.500000	471.666656	1023.000000	1023.000000	2046.000000
14.440000	-0.000732	-0.432418	1.674099	-1.781836	0.470562	-0.795243	0.000000	-10.000000	0.366667	-22.850000	464.333344	1023.000000	1023.000000	2046.000000
14.460000	-0.001289	-0.761744	1.655116	-2.156537	0.707651	-0.967973	0.000000	-10.000000	0.366667	-23.100000	456.666656	1023.000000	1023.000000	2046.000000
14.480000	-0.002756	-1.628988	1.680713	-2.557770	0.418932	-1.170863	0.000000	-10.000000	0.375000	-23.283335	449.000000	1023.000000	1023.000000	2046.000000
14.500000	-0.003001	-1.773766	1.752115	-2.684168	0.354507	-1.196220	0.000000	-10.000000	0.383333	-23.383333	441.000000	1023.000000	1023.000000	2046.000000
14.520000	-0.003277	-1.936860	1.602776	-2.440149	0.468374	-1.567860	0.000000	-10.000000	0.400000	-23.433334	433.166656	1023.000000	1023.000000	2046.000000
14.540000	-0.004357	-2.575011	1.315302	-2.334763	0.252105	-1.807655	0.000000	-10.000000	0.391667	-23.633333	425.500000	1023.000000	1023.000000	2046.000000
14.560000	-0.006078	-3.592228	0.883584	-2.126549	-0.206316	-2.142946	0.000000	-10.000000	0.391667	-23.766666	417.833344	1023.000000	1023.000000	2046.000000
14.580000	-0.007553	-4.463686	0.324484	-1.939657	-0.292914	-2.555600	0.000000	-10.000000	0.391667	-23.916666	410.000000	1023.000000	1023.000000	2046.000000
14.600000	-0.010571	-6.247247	-0.301650	-2.067157	-0.580125	-3.298315	0.000000	-10.000000	0.400000	-23.799999	402.000000	1023.000000	1023.000000	2046.000000
14.620000	-0.014029	-8.291138	-1.014098	-2.263976	-1.111097	-3.901968	0.000000	-10.000000	0.391667	-23.666666	394.000000	1023.000000	1023.000000	2046.000000
14.640000	-0.015931	-9.415301	-1.456453	-2.459485	-1.437416	-4.061947	0.000000	-10.000000	0.383333	-23.483334	386.000000	1023.000000	1023.000000	2046.000000
14.660000	-0.017009	-10.052217	-1.781418	-2.524411	-1.323701	-4.422688	0.000000	-10.000000	0.383333	-23.366667	378.000000	1023.000000	1023.000000	2046.000000
14.680000	-0.018577	-10.978945	-2.003548	-2.810345	-1.537982	-4.627070	0.000000	-10.000000	0.375000	-23.266666	370.000000	1023.000000	1023.000000	2046.000000
14.700000	-0.020184	-11.928641	-2.215632	-2.859499	-2.011078	-4.842432	0.000000	-10.000000	0.375000	-23.150000	362.333344	1023.000000	1023.000000	2046.000000
14.720000	-0.020210	-11.944060	-2.449464	-2.736845	-1.894544	-4.863206	0.000000	-10.000000	0.358333	-23.033333	354.666656	1023.000000	1023.000000	2046.000000
14.740000	-0.020747	-12.261291	-2.598941	-2.764913	-1.891718	-5.005719	0.000000	-10.000000	0.366667	-22.950001	347.000000	1023.000000	1023.000000	2046.000000
14.760000	-0.021766	-12.863891	-2.799712	-2.822797	-2.153598	-5.087783	0.000000	-10.000000	0.358333	-22.916666	339.333344	1023.000000	1023.000000	2046.000000
14.780000	-0.022459	-13.273556	-2.971265	-2.842992	-2.435985	-5.023314	0.000000	-10.000000	0.358333	-22.783333	331.666656	1023.000000	1023.000000	2046.000000
14.800000	-0.022063	-13.039219	-3.167362	-2.643009	-2.214394	-5.014453	0.000000	-10.000000	0.350000	-22.533333	324.166656	1023.000000	1023.000000	2046.000000
14.820000	-0.022134	-13.081390	-3.148138	-2.738904	-2.182806	-5.011542	0.000000	-10.000000	0.350000	-22.333334	316.500000	1023.000000	1023.000000	2046.000000
14.840000	-0.022849	-13.503566	-3.132001	-2.985729	-2.366243	-5.019592	0.000000	-10.000000	0.350000	-22.166668	309.000000	1023.000000	1023.000000	2046.000000
14.860000	-0.023248	-13.739628	-3.000816	-3.393839	-2.502315	-4.842657	0.000000	-10.000000	0.350000	-22.166668	301.500000	1023.000000	1023.000000	2046.000000
14.880000	-0.022917	-13.544091	-2.881153	-3.662648	-2.211374	-4.788916	0.000000	-10.000000	0.350000	-22.066668	294.166656	1023.000000	1023.000000	2046.000000
14.900000	-0.023004	-13.595592	-2.582880	-4.204320	-2.020636	-4.787755	0.000000	-10.000000	0.350000	-22.050001	286.833344	1023.000000	1023.000000	2046.000000
14.920000	-0.024366	-14.400532	-2.446910	-4.885324	-2.110710	-4.957587	0.000000	-10.000000	0.341667	-21.833334	279.500000	1023.000000	1023.000000	2046.000000
14.940000	-0.025913	-15.314674	-2.374442	-5.624554	-2.219605	-5.096074	0.000000	-10.000000	0.325000	-21.550001	272.166656	1023.000000	1023.000000	2046.000000
14.960000	-0.026757	-15.813619	-2.376521	-6.101884	-1.815771	-5.519442	0.000000	-10.000000	0.316667	-21.266666	265.000000	1023.000000	1023.000000	2046.000000
14.980000	-0.028367	-16.764751	-2.231055	-6.812171	-1.968062	-5.753464	0.000000	-10.000000	0.308333	-21.016666	258.000000	1023.000000	1023.000000	2046.000000
15.000000	-0.030337	-17.929329	-2.320823	-7.247715	-2.320989	-6.039802	0.000000	-10.000000	0.308333	-20.816668	251.000000	1023.000000	1023.000000	2046.000000
15.020000	-0.030345	-17.934187	-2.425708	-7.337198	-2.087832	-6.083450	0.000000	-10.000000	0.300000	-20.700001	244.000000	1023.000000	1023.000000	2046.000000
15.040000	-0.030615	-18.093719	-2.338025	-7.544197	-1.965719	-6.245779	0.000000	-10.000000	0.300000	-20.516666	237.000000	1023.000000	1023.000000	2046.000000
15.060000	-0.031666	-18.714596	-2.282464	-7.817089	-2.270888	-6.344154	0.000000	-10.000000	0.283333	-20.283333	230.166672	1023.000000	1023.000000	2046.000000
15.080000	-0.031927	-18.868565	-2.214070	-7.973379	-2.485290	-6.195826	0.000000	-10.000000	0.250000	-19.850000	223.333328	1023.000000	1023.000000	2046.000000
15.100000	-0.031041	-18.345345	-2.314078	-7.723470	-2.021256	-6.286541	0.000000	-10.000000	0.225000	-19.450001	216.833328	1023.000000	1023.000000	2046.000000
15.120000	-0.030469	-18.007051	-2.049590	-7.829188	-1.981279	-6.146994	0.000000	-10.000000	0.208333	-19.066668	210.166672	1023.000000	1023.000000	2046.000000
15.140000	-0.031174	-18.423786	-1.943588	-7.920214	-2.357350	-6.202635	0.000000	-10.000000	0.208333	-18.650002	203.833328	1023.000000	1023.000000	2046.000000
15.160000	-0.030496	-18.023115	-2.009251	-7.914333	-2.066488	-6.033044	0.000000	-10.000000	0.200000	-18.416668	197.500000	1023.000000	1023.000000	2046.000000
15.180000	-0.029793	-17.607515	-1.889793	-7.872723	-1.831127	-6.013873	0.000000	-10.000000	0.200000	-18.150000	191.500000	1023.000000	1023.000000	2046.000000
15.200000	-0.030479	-18.013081	-1.708592	-8.034518	-2.229897	-6.040073	0.000000	-10.000000	0.200000	-18.000000	185.500000	1023.000000	1023.000000	2046.000000
15.220000	-0.030509	-18.030882	-1.732895	-8.159616	-2.281968	-5.856403	0.000000	-10.000000	0.200000	-17.516666	179.500000	1023.000000	1023.000000	2046.000000
15.240000	-0.029589	-17.486944	-1.826345	-7.915193	-1.785905	-5.959502	0.000000	-10.000000	0.200000	-17.233334	173.500000	1023.000000	1023.000000	2046.000000
15.260000	-0.029846	-17.638824	-1.625657	-8.075397	-2.060031	-5.877741	0.000000	-10.000000	0.200000	-16.766666	167.833328	1023.000000	1023.000000	2046.000000
15.280000	-0.030431	-17.984440	-1.659374	-8.238151	-2.354190	-5.732724	0.000000	-10.000000	0.200000	-16.550001	162.166672	1023.000000	1023.000000	2046.000000
15.300000	-0.029547	-17.462297	-1.855516	-7.958214	-1.805978	-5.842589	0.000000	-10.000000	0.191667	-16.233334	156.833328	1023.000000	1023.000000	2046.000000
15.320000	-0.029974	-17.714880	-1.634402	-8.172159	-2.180939	-5.727379	0.000000	-10.000000	0.183333	-16.116667	151.333328	1023.000000	1023.000000	2046.000000
15.340000	-0.030650	-18.114426	-1.711474	-8.318157	-2.459025	-5.625772	0.000000	-10.000000	0.175000	-15.866667	146.000000	1023.000000	1023.000000	2046.000000
15.360000	-0.029774	-17.596169	-1.946901	-8.102497	-1.882871	-5.663900	0.000000	-10.000000	0.175000	-15.633333	140.666672	1023.000000	1023.000000	2046.000000
15.380000	-0.030051	-17.760031	-1.783724	-8.252103	-2.145281	-5.578923	0.000000	-10.000000	0.166667	-15.300000	135.500000	1023.000000	1023.000000	2046.000000
15.400000	-0.031006	-18.324644	-1.823882	-8.421602	-2.553242	-5.525917	0.000000	-10.000000	0.166667	-15.066667	130.500000	1023.000000	1023.000000	2046.000000
15.420000	-0.030185	-17.839327	-2.084235	-8.216625	-1.966410	-5.572058	0.000000	-10.000000	0.158333	-14.866667	125.500000	1023.000000	1023.000000	2046.000000
15.440000	-0.030345	-17.933662	-1.893991	-8.318065	-2.213644	-5.507962	0.000000	-10.000000	0.158333	-14.700000	120.500000	1023.000000	1023.000000	2046.000000
15.460000	-0.031424	-18.571306	-1.930888	-8.529527	-2.633700	-5.477192	0.000000	-10.000000	0.150000	-14.516666	115.500000	1023.000000	1023.000000	2046.000000
15.480000	-0.030958	-18.296261	-2.335372	-8.342413	-2.070238	-5.548237	0.000000	-10.000000	0.150000	-14.416667	110.666664	1023.000000	1023.000000	2046.000000
15.500000	-0.030833	-18.222477	-2.170529	-8.457458	-2.162770	-5.431721	0.000000	-10.000000	0.150000	-14.200000	105.833336	1023.000000	1023.000000	2046.000000
15.520000	-0.032338	-19.111517	-2.198436	-8.632015	-2.743496	-5.537570	0.000000	-10.000000	0.133333	-13.983334	101.000000	1023.000000	1023.000000	2046.000000
15.540000	-0.032090	-18.965183	-2.590146	-8.575022	-2.286728	-5.513288	0.000000	-10.000000	0.116667	-13.600000	96.333336	1023.000000	1023.000000	2046.000000
15.560000	-0.031867	-18.833523	-2.501226	-8.576984	-2.255419	-5.499893	0.000000	-10.000000	0.116667	-13.350000	91.666664	1023.000000	1023.000000	2046.000000
15.580000	-0.033397	-19.737627	-2.496726	-8.787899	-2.877419	-5.575584	0.000000	-10.000000	0.108333	-13.050000	87.333336	1023.000000	1023.000000	2046.000000
15.600000	-0.033188	-19.614346	-2.950861	-8.616632	-2.387521	-5.659331	0.000000	-10.000000	0.091667	-12.750000	83.000000	1023.000000	1023.000000	2046.000000
15.620000	-0.033730	-19.934448	-2.884111	-8.743137	-2.610759	-5.696441	0.000000	-10.000000	0.075000	-12.266666	78.666664	1023.000000	1023.000000	2046.000000
15.640000	-0.036472	-21.554836	-3.206268	-9.097821	-3.291595	-5.959152	0.000000	-10.000000	0.066667	-11.883333	74.666664	1023.000000	1023.000000	2046.000000
15.660000	-0.037436	-22.124557	-3.993513	-8.944324	-2.892706	-6.294014	0.000000	-10.000000	0.066667	-11.516667	70.666664	1023.000000	1023.000000	2046.000000
15.680000	-0.038391	-22.688807	-4.171141	-9.068089	-3.100317	-6.349260	0.000000	-10.000000	0.050000	-11.266667	67.000000	1023.000000	1023.000000	2046.000000
15.700000	-0.040841	-24.137075	-4.349244	-9.375096	-3.905069	-6.507667	0.000000	-10.000000	0.050000	-11.016667	63.000000	1023.000000	1023.000000	2046.000000
15.720000	-0.040940	-24.195402	-4.905559	-9.377021	-3.368109	-6.544713	0.000000	-10.000000	0.050000	-10.716667	59.333332	1023.000000	1023.000000	2046.000000
15.740000	-0.040685	-24.044771	-4.723944	-9.551454	-3.383208	-6.386166	0.000000	-10.000000	0.050000	-10.483334	55.666668	1023.000000	1023.000000	2046.000000
15.760000	-0.041938	-24.785498	-4.609518	-10.083432	-3.930457	-6.162091	0.000000	-10.000000	0.050000	-10.266666	52.333332	1023.000000	1023.000000	2046.000000
15.780000	-0.040928	-24.188513	-4.872246	-9.805273	-3.170690	-6.340302	0.000000	-10.000000	0.050000	-10.066667	48.833332	1023.000000	1023.000000	2046.000000
15.800000	-0.040459	-23.911314	-4.560905	-9.567932	-3.490090	-6.292387	0.000000	-10.000000	0.050000	-9.766667	45.500000	1023.000000	1023.000000	2046.000000
15.820000	-0.041058	-24.265072	-4.739990	-9.463406	-3.925202	-6.136474	0.000000	-10.000000	0.041667	-9.483334	42.166668	1023.000000	1023.000000	2046.000000
15.840000	-0.040706	-24.057125	-5.360382	-8.878543	-3.397181	-6.421021	0.000000	-10.000000	0.033333	-9.266666	39.000000	1023.000000	1023.000000	2046.000000
15.860000	-0.042285	-24.990669	-5.470514	-8.682395	-4.004849	-6.832910	0.000000	-10.000000	0.016667	-9.066667	36.000000	1023.000000	1023.000000	2046.000000
15.880000	-0.045567	-26.929939	-6.280147	-8.846503	-4.535291	-7.267997	0.000000	-10.000000	0.008333	-8.383333	33.000000	1023.000000	1023.000000	2046.000000
15.900000	-0.047216	-27.904934	-7.179170	-8.636605	-4.279530	-7.809628	0.000000	-10.000000	0.008333	-7.300000	30.166666	1023.000000	1023.000000	2046.000000
15.920000	-0.048862	-28.877628	-7.326635	-8.786734	-4.753796	-8.010464	0.000000	-10.000000	0.000000	-6.250000	27.666666	1023.000000	1023.000000	2046.000000
15.940000	-0.050871	-30.064627	-7.569338	-9.093320	-5.311179	-8.090789	0.000000	-10.000000	0.000000	-5.466667	25.500000	1023.000000	1023.000000	2046.000000
15.960000	-0.050729	-29.980574	-8.125400	-8.870157	-4.720502	-8.264515	0.000000	-10.000000	-0.008333	-4.833333	23.666666	1023.000000	1023.000000	2046.000000
15.980000	-0.050982	-30.130234	-7.939794	-8.838717	-5.086052	-8.265670	0.000000	-10.000000	0.000000	-4.050000	22.000000	1023.000000	1023.000000	2046.000000
16.000000	-0.051862	-30.650623	-8.073143	-8.938859	-5.483501	-8.155119	0.000000	-10.000000	-0.016667	-2.733333	20.833334	1023.000000	1023.000000	2046.000000
16.020000	-0.051016	-30.150682	-8.487682	-8.565501	-4.932992	-8.164506	0.000000	-10.000000	-0.025000	-1.066667	20.166666	1023.000000	1023.000000	2046.000000
16.040001	-0.050762	-30.000469	-8.270840	-8.357308	-5.254479	-8.117842	0.000000	-10.000000	-0.041667	0.900000	20.000000	1023.000000	1023.000000	2046.000000
16.059999	-0.050976	-30.126863	-8.445825	-8.382649	-5.441401	-7.856988	0.000000	-10.000000	-0.041667	2.783334	20.000000	1023.000000	1023.000000	2046.000000
16.080000	-0.049498	-29.253185	-8.654194	-8.036385	-4.909375	-7.653233	0.000000	-10.000000	-0.066667	4.666667	20.000000	1023.000000	1023.000000	2046.000000
16.100000	-0.049457	-29.229021	-8.352491	-7.847771	-5.393088	-7.635671	0.000000	-10.000000	-0.083333	6.483334	20.000000	1023.000000	1023.000000	2046.000000
16.120001	-0.048844	-28.866875	-8.543208	-7.906358	-5.156555	-7.260753	0.000000	-10.000000	-0.083333	7.950000	20.000000	1023.000000	1023.000000	2046.000000
16.139999	-0.047096	-27.833992	-8.323593	-7.911541	-4.638832	-6.960026	0.000000	-10.000000	-0.075000	9.183333	20.000000	1023.000000	1023.000000	2046.000000
16.160000	-0.047263	-27.932169	-7.648070	-8.207547	-5.217276	-6.859276	0.000000	-10.000000	-0.075000	9.933333	20.000000	1023.000000	1023.000000	2046.000000
16.180000	-0.046330	-27.381128	-7.795096	-8.436831	-4.478536	-6.670664	0.000000	-10.000000	-0.091667	10.666667	20.000000	1023.000000	1023.000000	2046.000000
16.200001	-0.045253	-26.744621	-7.184855	-8.771374	-4.276047	-6.512345	0.000000	-10.000000	-0.108333	11.316667	20.000000	1023.000000	1023.000000	2046.000000
16.219999	-0.046335	-27.384079	-6.751133	-9.400518	-4.615263	-6.617163	0.000000	-10.000000	-0.116667	12.000000	21.000000	1023.000000	1023.000000	2046.000000
16.240000	-0.046183	-27.294168	-6.998603	-9.651891	-3.815649	-6.828025	0.000000	-10.000000	-0.116667	12.383333	23.333334	1023.000000	1023.000000	2046.000000
16.260000	-0.045941	-27.151390	-6.451216	-9.928900	-3.894538	-6.876737	0.000000	-10.000000	-0.108333	12.383333	27.000000	1023.000000	1023.000000	2046.000000
16.280001	-0.046913	-27.725565	-6.322556	-10.299625	-4.229119	-6.874264	0.000000	-10.000000	-0.108333	12.483334	31.000000	1023.000000	1023.000000	2046.000000
16.299999	-0.045792	-27.062967	-6.528394	-10.115826	-3.556234	-6.862513	0.000000	-10.000000	-0.116667	12.566667	35.166668	1023.000000	1023.000000	2046.000000
16.320000	-0.045627	-26.965641	-5.894255	-10.111435	-4.102778	-6.857172	0.000000	-10.000000	-0.133333	12.966666	39.500000	1023.000000	1023.000000	2046.000000
16.340000	-0.045038	-26.617342	-6.178720	-10.124569	-3.654927	-6.659125	0.000000	-10.000000	-0.141667	13.250000	43.833332	1023.000000	1023.000000	2046.000000
16.360001	-0.043149	-25.500887	-5.786905	-9.921625	-3.498550	-6.293807	0.000000	-10.000000	-0.166667	13.950000	48.333332	1023.000000	1023.000000	2046.000000
16.379999	-0.042605	-25.179808	-5.475665	-9.844759	-3.812100	-6.047284	0.000000	-10.000000	-0.183333	14.900001	52.833332	1023.000000	1023.000000	2046.000000
16.400000	-0.040447	-23.904114	-5.636399	-9.470172	-3.011764	-5.785778	0.000000	-10.000000	-0.216667	16.033333	57.666668	1023.000000	1023.000000	2046.000000
16.420000	-0.039038	-23.071545	-4.880609	-9.186235	-3.405822	-5.598879	0.000000	-10.000000	-0.241667	16.883333	62.833332	1023.000000	1023.000000	2046.000000
16.440001	-0.037731	-22.299006	-5.082617	-9.092318	-2.937878	-5.186192	0.000000	-10.000000	-0.250000	17.366667	68.166664	1023.000000	1023.000000	2046.000000
16.459999	-0.035389	-20.914831	-4.732770	-8.834342	-2.604464	-4.743255	0.000000	-10.000000	-0.250000	17.866667	73.833336	1023.000000	1023.000000	2046.000000
16.480000	-0.034810	-20.572971	-4.245884	-8.737055	-3.070606	-4.519428	0.000000	-10.000000	-0.250000	18.516666	79.500000	1023.000000	1023.000000	2046.000000
16.500000	-0.032939	-19.467125	-4.568833	-8.383966	-2.265052	-4.249274	0.000000	-10.000000	-0.283333	19.500000	85.833336	1023.000000	1023.000000	2046.000000
16.520000	-0.031170	-18.421625	-3.949632	-8.115244	-2.429174	-3.927576	0.000000	-10.000000	-0.316667	20.466667	92.333336	1023.000000	1023.000000	2046.000000
16.540001	-0.030461	-18.002380	-3.996788	-8.044415	-2.368665	-3.592511	0.000000	-10.000000	-0.341667	21.166666	99.166664	1023.000000	1023.000000	2046.000000
16.559999	-0.028307	-16.729202	-3.962373	-7.716067	-1.800478	-3.250284	0.000000	-10.000000	-0.375000	21.683332	106.000000	1023.000000	1023.000000	2046.000000
16.580000	-0.027612	-16.318457	-3.369116	-7.512698	-2.340605	-3.096037	0.000000	-10.000000	-0.391667	22.233334	113.000000	1023.000000	1023.000000	2046.000000
16.600000	-0.026382	-15.591596	-3.804621	-7.224840	-1.652031	-2.910103	0.000000	-10.000000	-0.416667	22.950001	120.333336	1023.000000	1023.000000	2046.000000
16.620001	-0.024564	-14.517371	-3.256230	-6.984759	-1.712675	-2.563707	0.000000	-10.000000	-0.408333	23.550001	128.000000	1023.000000	1023.000000	2046.000000
16.639999	-0.024252	-14.333146	-3.198068	-6.928021	-1.848411	-2.358646	0.000000	-10.000000	-0.425000	24.216667	136.000000	1023.000000	1023.000000	2046.000000
16.660000	-0.022456	-13.271343	-3.377142	-6.628978	-1.156845	-2.108378	0.000000	-10.000000	-0.433333	24.733334	144.000000	1023.000000	1023.000000	2046.000000
16.680000	-0.021982	-12.991625	-2.727241	-6.426441	-1.793663	-2.044280	0.000000	-10.000000	-0.458333	25.300001	152.000000	1023.000000	1023.000000	2046.000000
16.700001	-0.021144	-12.495953	-3.254512	-6.187011	-1.151157	-1.903273	0.000000	-10.000000	-0.475000	25.650000	160.333328	1023.000000	1023.000000	2046.000000
16.719999	-0.019576	-11.569370	-2.818341	-5.951646	-1.202091	-1.597291	0.000000	-10.000000	-0.500000	26.033333	168.833328	1023.000000	1023.000000	2046.000000
16.740000	-0.019651	-11.613750	-2.807437	-5.964787	-1.385511	-1.456016	0.000000	-10.000000	-0.516667	26.183334	177.500000	1023.000000	1023.000000	2046.000000
16.760000	-0.018008	-10.642955	-2.946496	-5.642976	-0.838839	-1.214643	0.000000	-10.000000	-0.525000	26.383333	186.166672	1023.000000	1023.000000	2046.000000
16.780001	-0.017777	-10.506382	-2.372346	-5.516557	-1.469867	-1.147613	0.000000	-10.000000	-0.533333	26.400002	194.833328	1023.000000	1023.000000	2046.000000
16.799999	-0.016876	-9.973623	-2.969638	-5.190376	-0.696901	-1.116708	0.000000	-10.000000	-0.533333	26.800001	203.666672	1023.000000	1023.000000	2046.000000
16.820000	-0.015620	-9.231461	-2.356845	-4.985358	-1.056147	-0.833110	0.000000	-10.000000	-0.533333	26.833334	212.500000	1023.000000	1023.000000	2046.000000
16.840000	-0.015661	-9.255511	-2.726995	-4.908421	-0.844787	-0.775309	0.000000	-10.000000	-0.516667	27.266666	221.500000	1023.000000	1023.000000	2046.000000
16.860001	-0.014588	-8.621490	-2.669386	-4.656084	-0.701652	-0.594368	0.000000	-10.000000	-0.508333	27.366667	230.500000	1023.000000	1023.000000	2046.000000
16.879999	-0.015124	-8.938114	-2.527489	-4.715953	-1.145817	-0.548857	0.000000	-10.000000	-0.516667	27.516666	239.666672	1023.000000	1023.000000	2046.000000
16.900000	-0.014249	-8.421100	-3.078913	-4.346883	-0.483624	-0.511680	0.000000	-10.000000	-0.516667	27.466667	248.833328	1023.000000	1023.000000	2046.000000
16.920000	-0.012922	-7.636977	-2.406480	-4.101486	-0.943129	-0.185882	0.000000	-10.000000	-0.516667	27.333334	258.000000	1023.000000	1023.000000	2046.000000
16.940001	-0.011554	-6.828607	-2.751836	-3.869232	-0.351888	0.144350	0.000000	-10.000000	-0.500000	27.400002	267.166656	1023.000000	1023.000000	2046.000000
16.959999	-0.009012	-5.326165	-2.309520	-3.512116	-0.138330	0.633801	0.000000	-10.000000	-0.508333	27.466667	276.333344	1023.000000	1023.000000	2046.000000
16.980000	-0.008566	-5.062581	-1.905257	-3.666075	-0.526123	1.034874	0.000000	-10.000000	-0.508333	27.166666	285.500000	1023.000000	1023.000000	2046.000000
17.000000	-0.007583	-4.481713	-2.275179	-3.193649	0.116018	0.871097	0.000000	-10.000000	-0.516667	27.083334	294.500000	1023.000000	1023.000000	2046.000000
17.020000	-0.006155	-3.637325	-1.707709	-2.735553	-0.291522	1.097458	0.000000	-10.000000	-0.516667	26.633333	303.500000	1023.000000	1023.000000	2046.000000
17.040001	-0.005357	-3.165818	-2.025236	-2.225798	-0.126945	1.212162	0.000000	-10.000000	-0.525000	26.700001	312.500000	1023.000000	1023.000000	2046.000000
17.059999	-0.004120	-2.434957	-2.257365	-1.637749	0.216598	1.243560	0.000000	-10.000000	-0.525000	26.533335	321.500000	1023.000000	1023.000000	2046.000000
17.080000	-0.005296	-3.129747	-2.033942	-1.422087	-0.539638	0.865920	0.000000	-10.000000	-0.533333	26.766666	330.333344	1023.000000	1023.000000	2046.000000
17.100000	-0.007558	-4.467045	-3.245404	-1.181123	-0.268697	0.228180	0.000000	-10.000000	-0.541667	26.833334	339.166656	1023.000000	1023.000000	2046.000000
17.120001	-0.008170	-4.828326	-3.488944	-0.993963	-0.501430	0.156011	0.000000	-10.000000	-0.516667	27.216667	348.000000	1023.000000	1023.000000	2046.000000
17.139999	-0.009094	-5.374698	-3.417336	-1.045513	-1.011555	0.099707	0.000000	-10.000000	-0.500000	27.000000	357.166656	1023.000000	1023.000000	2046.000000
17.160000	-0.008931	-5.278348	-4.100588	-0.796492	-0.405056	0.023789	0.000000	-10.000000	-0.483333	27.066668	366.333344	1023.000000	1023.000000	2046.000000
17.180000	-0.007960	-4.704160	-3.500170	-0.545217	-0.871793	0.213021	0.000000	-10.000000	-0.516667	26.866667	375.500000	1023.000000	1023.000000	2046.000000
17.200001	-0.007606	-4.495074	-3.818456	-0.295166	-0.661229	0.279777	0.000000	-10.000000	-0.516667	27.150000	384.500000	1023.000000	1023.000000	2046.000000
17.219999	-0.006065	-3.584281	-3.923800	0.173474	-0.343077	0.509122	0.000000	-10.000000	-0.508333	27.183334	393.500000	1023.000000	1023.000000	2046.000000
17.240000	-0.004987	-2.947120	-3.293443	0.488292	-0.895932	0.753963	0.000000	-10.000000	-0.491667	27.150000	402.500000	1023.000000	1023.000000	2046.000000
17.260000	-0.004180	-2.470356	-3.846140	1.014894	-0.368002	0.728892	0.000000	-10.000000	-0.491667	27.200001	411.500000	1023.000000	1023.000000	2046.000000
17.280001	-0.002058	-1.216411	-3.595786	1.501129	-0.310394	1.188641	0.000000	-10.000000	-0.500000	27.450001	420.500000	1023.000000	1023.000000	2046.000000
17.299999	-0.001033	-0.610796	-3.128148	1.767531	-0.732752	1.482572	0.000000	-10.000000	-0.516667	27.666668	429.666656	1023.000000	1023.000000	2046.000000
17.320000	0.000185	0.109574	-3.613126	2.285744	-0.084588	1.521544	0.000000	-10.000000	-0.516667	27.916668	438.833344	1023.000000	1023.000000	2046.000000
17.340000	0.002187	1.292597	-2.916842	2.552920	-0.306779	1.963297	0.000000	-10.000000	-0.516667	27.866667	448.166656	1023.000000	1023.000000	2046.000000
17.360001	0.003255	1.923665	-2.751911	2.530744	-0.107302	2.252134	0.000000	-10.000000	-0.491667	27.600000	457.333344	1023.000000	1023.000000	2046.000000
17.379999	0.004929	2.913077	-2.712476	2.592030	0.475907	2.557615	0.000000	-10.000000	-0.475000	27.033333	466.666656	1023.000000	1023.000000	2046.000000
17.400000	0.006490	3.835610	-1.642328	2.549242	0.078267	2.850430	0.000000	-10.000000	-0.458333	26.383333	475.833344	1023.000000	1023.000000	2046.000000
17.420000	0.007244	4.281012	-1.613326	2.293439	0.659024	2.941875	0.000000	-10.000000	-0.433333	25.683332	484.833344	1023.000000	1023.000000	2046.000000
17.440001	0.008169	4.827669	-1.357602	2.062147	1.151067	2.972056	0.000000	-10.000000	-0.408333	24.816668	493.500000	1023.000000	1023.000000	2046.000000
17.459999	0.008299	4.904510	-0.413278	1.650045	0.718700	2.949043	0.000000	-10.000000	-0.375000	23.916668	501.833344	1023.000000	1023.000000	2046.000000
17.480000	0.008049	4.757151	-0.762734	1.590441	1.279329	2.650115	0.000000	-10.000000	-0.341667	23.116667	510.000000	1023.000000	1023.000000	2046.000000
17.500000	0.008915	5.268694	-0.614453	1.600600	1.482682	2.799865	0.000000	-10.000000	-0.333333	22.433334	517.833313	1023.000000	1023.000000	2046.000000
17.520000	0.009702	5.734087	0.084559	1.588549	1.077507	2.983471	0.000000	-10.000000	-0.333333	22.000000	523.000000	1023.000000	1023.000000	2046.000000
17.540001	0.010304	6.089811	-0.007408	1.706045	1.394079	2.997095	0.000000	-10.000000	-0.350000	21.666666	530.333313	1023.000000	1023.000000	2046.000000
17.559999	0.011636	6.876698	-0.089270	2.012425	1.817538	3.136005	0.000000	-10.000000	-0.366667	21.933334	537.666687	1023.000000	1023.000000	2046.000000
17.580000	0.013530	7.996313	0.746634	2.272025	1.463187	3.514467	0.000000	-10.000000	-0.383333	22.150000	547.500000	1023.000000	1023.000000	2046.000000
17.600000	0.015197	8.981242	0.878162	2.566912	1.801224	3.734944	0.000000	-10.000000	-0.400000	22.533333	555.000000	1023.000000	1023.000000	2046.000000
17.620001	0.017014	10.055294	0.817652	2.941430	2.405101	3.891111	0.000000	-10.000000	-0.366667	22.549999	562.500000	1023.000000	1023.000000	2046.000000
17.639999	0.018984	11.219323	1.718903	3.191345	2.068809	4.240266	0.000000	-10.000000	-0.350000	22.500000	570.000000	1023.000000	1023.000000	2046.000000
17.660000	0.020131	11.897316	1.834141	3.352382	2.305280	4.405514	0.000000	-10.000000	-0.333333	22.133333	577.500000	1023.000000	1023.000000	2046.000000
17.680000	0.021499	12.705878	1.685853	3.712144	2.766046	4.541835	0.000000	-10.000000	-0.350000	21.683334	585.000000	1023.000000	1023.000000	2046.000000
17.700001	0.023226	13.726791	2.583056	3.893878	2.314317	4.935540	0.000000	-10.000000	-0.341667	21.250000	592.333313	1023.000000	1023.000000	2046.000000
17.719999	0.024334	14.381407	2.337964	4.185155	2.848365	5.009922	0.000000	-10.000000	-0.325000	20.866667	599.500000	1023.000000	1023.000000	2046.000000
17.740000	0.026138	15.447762	2.590589	4.564276	2.992569	5.300328	0.000000	-10.000000	-0.308333	20.666666	606.500000	1023.000000	1023.000000	2046.000000
17.760000	0.027476	16.238344	3.242269	4.547979	2.760918	5.687178	0.000000	-10.000000	-0.300000	20.299999	613.500000	1023.000000	1023.000000	2046.000000
17.780001	0.028269	16.706995	2.811599	4.966920	3.375775	5.552701	0.000000	-10.000000	-0.291667	20.083334	620.333313	1023.000000	1023.000000	2046.000000
17.799999	0.029745	17.579357	3.556056	5.169224	3.003766	5.850310	0.000000	-10.000000	-0.283333	19.550001	627.000000	1023.000000	1023.000000	2046.000000
17.820000	0.030438	17.988598	3.417220	5.291658	3.381572	5.898148	0.000000	-10.000000	-0.266667	19.366667	633.666687	1023.000000	1023.000000	2046.000000
17.840000	0.031510	18.622484	3.436689	5.639335	3.567770	5.978690	0.000000	-10.000000	-0.258333	19.050001	640.166687	1023.000000	1023.000000	2046.000000
17.860001	0.031922	18.865623	3.912045	5.512784	3.257415	6.183378	0.000000	-10.000000	-0.250000	18.900002	646.500000	1023.000000	1023.000000	2046.000000
17.879999	0.031249	18.467894	3.245694	5.800471	3.659834	5.761894	0.000000	-10.000000	-0.241667	18.616667	652.833313	1023.000000	1023.000000	2046.000000
17.900000	0.031435	18.578230	3.797678	5.737241	3.121392	5.921917	0.000000	-10.000000	-0.225000	18.183334	659.166687	1023.000000	1023.000000	2046.000000
17.920000	0.031275	18.483656	3.206792	5.876453	3.633998	5.766413	0.000000	-10.000000	-0.208333	17.716667	665.500000	1023.000000	1023.000000	2046.000000
17.940001	0.032844	19.410778	3.703158	6.092807	3.437662	6.177152	0.000000	-10.000000	-0.200000	17.300001	669.500000	1023.000000	1023.000000	2046.000000
17.959999	0.033797	19.973972	3.774290	6.095585	3.678083	6.426013	0.000000	-10.000000	-0.183333	16.616667	675.166687	1023.000000	1023.000000	2046.000000
17.980000	0.034270	20.253454	3.591588	6.331506	3.926918	6.403442	0.000000	-10.000000	-0.175000	15.783334	680.666687	1023.000000	1023.000000	2046.000000
18.000000	0.033952	20.065891	4.159419	5.996647	3.307976	6.601849	0.000000	-10.000000	-0.158333	14.683333	687.833313	1023.000000	1023.000000	2046.000000
18.020000	0.033089	19.555590	3.424512	6.259084	3.762341	6.109653	0.000000	-10.000000	-0.150000	13.950000	693.000000	1023.000000	1023.000000	2046.000000
18.040001	0.033904	20.036972	3.637133	6.648654	3.504150	6.247036	0.000000	-10.000000	-0.133333	13.466667	696.333313	1023.000000	1023.000000	2046.000000
18.059999	0.034633	20.468172	3.738163	6.852300	3.492239	6.385469	0.000000	-10.000000	-0.116667	12.733334	701.000000	1023.000000	1023.000000	2046.000000
18.080000	0.034065	20.132175	3.133806	7.254015	3.793163	5.951190	0.000000	-10.000000	-0.108333	11.933333	705.333313	1023.000000	1023.000000	2046.000000
18.100000	0.032825	19.399319	3.278037	7.329038	3.152024	5.640219	0.000000	-10.000000	-0.083333	10.800000	710.666687	1023.000000	1023.000000	2046.000000
18.120001	0.030591	18.079136	2.611920	7.239661	3.059351	5.168203	0.000000	-10.000000	-0.066667	10.183333	713.000000	1023.000000	1023.000000	2046.000000
18.139999	0.028567	16.882996	1.804676	7.368229	3.012526	4.697565	0.000000	-10.000000	-0.041667	9.100000	716.333313	1023.000000	1023.000000	2046.000000
18.160000	0.027665	16.350101	2.012170	7.210822	2.420399	4.706712	0.000000	-10.000000	-0.025000	7.866667	719.500000	1023.000000	1023.000000	2046.000000
18.180000	0.026993	15.952607	1.681432	7.133614	2.570231	4.567331	0.000000	-10.000000	-0.008333	6.466667	723.500000	1023.000000	1023.000000	2046.000000
18.200001	0.026506	15.665137	1.213771	7.307954	2.757888	4.385524	0.000000	-10.000000	0.000000	5.650000	725.666687	1023.000000	1023.000000	2046.000000
18.219999	0.026645	15.747051	1.519211	7.408640	2.329046	4.490154	0.000000	-10.000000	0.000000	5.316667	727.000000	1023.000000	1023.000000	2046.000000
18.240000	0.026854	15.870947	1.482001	7.439438	2.394309	4.555199	0.000000	-10.000000	-0.008333	3.766667	728.833313	1023.000000	1023.000000	2046.000000
18.260000	0.026650	15.750392	1.048461	7.707520	2.593810	4.400601	0.000000	-10.000000	-0.008333	2.050000	730.333313	1023.000000	1023.000000	2046.000000
18.280001	0.027143	16.041471	1.315080	7.949126	2.265809	4.511456	0.000000	-10.000000	-0.008333	0.333333	731.833313	1023.000000	1023.000000	2046.000000
18.299999	0.027747	16.398390	1.441942	8.016459	2.205731	4.734258	0.000000	-10.000000	0.000000	0.000000	732.000000	1023.000000	1023.000000	2046.000000
18.320000	0.027666	16.350609	0.935208	8.340139	2.519760	4.555501	0.000000	-10.000000	0.000000	0.000000	732.000000	1023.000000	1023.000000	2046.000000
18.340000	0.028341	16.749620	1.357576	8.503830	2.149709	4.738505	0.000000	-10.000000	0.000000	0.000000	732.000000	1023.000000	1023.000000	2046.000000
18.360001	0.029197	17.255688	1.575444	8.349989	2.280035	5.050221	0.000000	-10.000000	0.000000	0.000000	732.000000	1023.000000	1023.000000	2046.000000
18.379999	0.029434	17.395750	1.367025	8.275529	2.678085	5.075112	0.000000	-10.000000	-0.008333	0.000000	732.000000	1023.000000	1023.000000	2046.000000
18.400000	0.030086	17.780626	1.786528	8.229182	2.548587	5.216329	0.000000	-10.000000	-0.008333	0.000000	732.000000	1023.000000	1023.000000	2046.000000
18.420000	0.031068	18.360983	2.340774	7.841739	2.618135	5.560334	0.000000	-10.000000	-0.008333	0.000000	732.000000	1023.000000	1023.000000	2046.000000
18.440001	0.030637	18.106337	2.170118	7.497531	3.057939	5.380748	0.000000	-10.000000	0.000000	-0.683333	732.000000	1023.000000	1023.000000	2046.000000
18.459999	0.030019	17.741142	2.582267	7.050998	2.877211	5.230667	0.000000	-10.000000	0.000000	-2.416667	732.000000	1023.000000	1023.000000	2046.000000
18.480000	0.029349	17.344984	2.829753	6.361938	2.960396	5.192896	0.000000	-10.000000	0.000000	-4.450000	732.000000	1023.000000	1023.000000	2046.000000
18.500000	0.028107	16.611258	2.387498	6.159511	3.210761	4.853487	0.000000	-10.000000	0.000000	-5.800000	732.000000	1023.000000	1023.000000	2046.000000
18.520000	0.027776	16.415817	2.689647	6.092636	2.857045	4.776489	0.000000	-10.000000	0.000000	-6.250000	732.000000	1023.000000	1023.000000	2046.000000
18.540001	0.027663	16.348675	2.705269	5.809606	3.003663	4.830138	0.000000	-10.000000	0.008333	-6.483334	732.000000	1023.000000	1023.000000	2046.000000
18.559999	0.027244	16.101246	2.454820	5.771510	3.139647	4.735270	0.000000	-10.000000	0.008333	-6.733334	732.000000	1023.000000	1023.000000	2046.000000
18.580000	0.027830	16.447300	2.844924	5.850256	2.873024	4.879095	0.000000	-10.000000	0.008333	-6.650000	732.000000	1023.000000	1023.000000	2046.000000
18.600000	0.028951	17.109856	3.092129	5.802738	3.069281	5.145708	0.000000	-10.000000	0.000000	-5.583333	732.000000	1023.000000	1023.000000	2046.000000
18.620001	0.029744	17.578703	2.961833	6.019272	3.432103	5.165494	0.000000	-10.000000	0.000000	-4.500000	732.000000	1023.000000	1023.000000	2046.000000
18.639999	0.031014	18.329464	3.602764	6.180906	3.184057	5.361736	0.000000	-10.000000	0.008333	-3.133333	732.000000	1023.000000	1023.000000	2046.000000
18.660000	0.031935	18.873295	3.738653	6.138804	3.502137	5.493700	0.000000	-10.000000	0.008333	-2.533333	732.000000	1023.000000	1023.000000	2046.000000
18.680000	0.032350	19.118780	3.586280	6.285852	3.708311	5.538338	0.000000	-10.000000	0.008333	-2.000000	732.000000	1023.000000	1023.000000	2046.000000
18.700001	0.033381	19.727922	4.189610	6.340124	3.399883	5.798305	0.000000	-10.000000	0.000000	-1.866667	732.000000	1023.000000	1023.000000	2046.000000
18.719999	0.034024	20.107939	4.189698	6.400084	3.693105	5.825051	0.000000	-10.000000	-0.016667	-1.583333	732.000000	1023.000000	1023.000000	2046.000000
18.740000	0.034505	20.392389	4.033865	6.560271	3.854293	5.943959	0.000000	-10.000000	-0.016667	-0.916667	732.000000	1023.000000	1023.000000	2046.000000
18.760000	0.035418	20.931900	4.583703	6.579190	3.572359	6.196648	0.000000	-10.000000	-0.016667	-0.316667	732.000000	1023.000000	1023.000000	2046.000000
18.780001	0.035880	21.205183	4.431686	6.643073	3.993894	6.136529	0.000000	-10.000000	0.000000	0.000000	732.000000	1023.000000	1023.000000	2046.000000
18.799999	0.036245	21.420782	4.483049	6.781353	3.907165	6.249217	0.000000	-10.000000	0.000000	0.000000	732.000000	1023.000000	1023.000000	2046.000000
18.820000	0.036800	21.748980	4.831420	6.668115	3.889633	6.359811	0.000000	-10.000000	0.000000	0.000000	732.000000	1023.000000	1023.000000	2046.000000
18.840000	0.035733	21.118141	4.319950	6.652874	4.063168	6.082149	0.000000	-10.000000	-0.008333	0.000000	732.000000	1023.000000	1023.000000	2046.000000
18.860001	0.034871	20.608932	4.373180	6.646576	3.647353	5.941823	0.000000	-10.000000	-0.016667	0.000000	732.000000	1023.000000	1023.000000	2046.000000
18.879999	0.034429	20.347628	4.258508	6.421545	3.774976	5.892601	0.000000	-10.000000	-0.025000	0.000000	732.000000	1023.000000	1023.000000	2046.000000
18.900000	0.034085	20.144407	3.955090	6.451910	3.859975	5.877433	0.000000	-10.000000	-0.016667	-0.283333	732.000000	1023.000000	1023.000000	2046.000000
18.920000	0.034682	20.496979	4.431017	6.423836	3.510311	6.131814	0.000000	-10.000000	-0.008333	-0.950000	732.000000	1023.000000	1023.000000	2046.000000
18.940001	0.035295	20.859476	4.476439	6.321925	3.870461	6.190652	0.000000	-10.000000	-0.008333	-1.866667	732.000000	1023.000000	1023.000000	2046.000000
18.959999	0.034881	20.614618	4.312070	6.189968	3.988803	6.123778	0.000000	-10.000000	-0.008333	-2.783333	732.000000	1023.000000	1023.000000	2046.000000
18.980000	0.034449	20.359600	4.499710	6.191039	3.578297	6.090554	0.000000	-10.000000	-0.008333	-3.616667	732.000000	1023.000000	1023.000000	2046.000000
19.000000	0.034619	20.459854	4.339915	6.276867	3.743478	6.099595	0.000000	-10.000000	0.000000	-4.400000	732.000000	1023.000000	1023.000000	2046.000000
19.020000	0.034366	20.310026	3.928197	6.567090	3.793271	6.021470	0.000000	-10.000000	0.000000	-5.050000	732.000000	1023.000000	1023.000000	2046.000000
19.040001	0.033583	19.847271	3.926506	6.739828	3.376289	5.804648	0.000000	-10.000000	0.008333	-5.483334	732.000000	1023.000000	1023.000000	2046.000000
19.059999	0.031449	18.586161	3.475461	6.576017	3.400991	5.133692	0.000000	-10.000000	0.008333	-5.733334	732.000000	1023.000000	1023.000000	2046.000000
19.080000	0.027770	16.412258	2.503307	6.421608	3.100161	4.387182	0.000000	-10.000000	0.016667	-6.100000	732.000000	1023.000000	1023.000000	2046.000000
19.100000	0.024850	14.686602	2.081136	6.246001	2.366206	3.993258	0.000000	-10.000000	0.016667	-6.600000	732.000000	1023.000000	1023.000000	2046.000000
19.120001	0.023311	13.776701	1.696886	5.995437	2.395302	3.689075	0.000000	-10.000000	0.033333	-7.250000	732.000000	1023.000000	1023.000000	2046.000000
19.139999	0.021971	12.984755	1.172248	5.953322	2.318034	3.541151	0.000000	-10.000000	0.025000	-7.716667	732.000000	1023.000000	1023.000000	2046.000000
19.160000	0.021526	12.721889	1.388548	5.833619	1.901331	3.598392	0.000000	-10.000000	0.016667	-7.700000	724.833313	1023.000000	1023.000000	2046.000000
19.180000	0.020855	12.325452	0.964279	5.900510	2.179071	3.281591	0.000000	-10.000000	0.000000	-7.316667	716.666687	1023.000000	1023.000000	2046.000000
19.200001	0.020517	12.125688	0.914891	6.046674	1.790017	3.374106	0.000000	-10.000000	0.016667	-6.883333	707.833313	1023.000000	1023.000000	2046.000000
19.219999	0.020862	12.329709	0.954663	6.060933	1.902373	3.411741	0.000000	-10.000000	0.016667	-6.783333	705.500000	1023.000000	1023.000000	2046.000000
19.240000	0.020611	12.180908	0.592437	6.233037	1.972926	3.382507	0.000000	-10.000000	0.025000	-6.883334	703.333313	1023.000000	1023.000000	2046.000000
19.260000	0.020775	12.278117	0.868017	6.412369	1.512018	3.485713	0.000000	-10.000000	0.008333	-6.783334	701.000000	1023.000000	1023.000000	2046.000000
19.280001	0.021064	12.448907	0.640744	6.542643	1.887434	3.378087	0.000000	-10.000000	0.008333	-6.400000	698.666687	1023.000000	1023.000000	2046.000000
19.299999	0.021160	12.505372	0.569395	6.648699	1.687360	3.599918	0.000000	-10.000000	0.000000	-5.650000	696.500000	1023.000000	1023.000000	2046.000000
19.320000	0.021994	12.998468	0.920160	6.567288	1.661652	3.849368	0.000000	-10.000000	0.000000	-4.700000	694.666687	1023.000000	1023.000000	2046.000000
19.340000	0.022339	13.202363	0.839585	6.431707	2.074217	3.856854	0.000000	-10.000000	-0.008333	-3.750000	693.166687	1023.000000	1023.000000	2046.000000
19.360001	0.022742	13.440655	1.258723	6.289573	1.743979	4.148380	0.000000	-10.000000	-0.008333	-3.216667	692.000000	1023.000000	1023.000000	2046.000000
19.379999	0.023610	13.953659	1.550939	6.004458	2.174373	4.223889	0.000000	-10.000000	-0.008333	-3.116667	690.833313	1023.000000	1023.000000	2046.000000
19.400000	0.023345	13.796874	1.541863	5.600048	2.374507	4.280456	0.000000	-10.000000	0.000000	-3.416667	689.666687	1023.000000	1023.000000	2046.000000
19.420000	0.022820	13.486424	2.054644	5.042089	2.140307	4.249384	0.000000	-10.000000	0.000000	-4.100000	688.500000	1023.000000	1023.000000	2046.000000
19.440001	0.021664	12.803515	1.872245	4.554008	2.597375	3.779887	0.000000	-10.000000	0.016667	-5.033333	687.166687	1023.000000	1023.000000	2046.000000
19.459999	0.020512	12.122558	1.927373	4.238369	2.264959	3.691856	0.000000	-10.000000	0.016667	-6.016667	685.500000	1023.000000	1023.000000	2046.000000
19.480000	0.020204	11.940582	2.065562	3.915134	2.309649	3.650238	0.000000	-10.000000	0.016667	-6.650000	683.500000	1023.000000	1023.000000	2046.000000
19.500000	0.019571	11.566400	1.848786	3.784396	2.510318	3.422900	0.000000	-10.000000	0.008333	-7.016667	681.333313	1023.000000	1023.000000	2046.000000
19.520000	0.019365	11.444911	1.981800	3.711991	2.192874	3.558246	0.000000	-10.000000	0.008333	-7.116667	679.000000	1023.000000	1023.000000	2046.000000
19.540001	0.020058	11.854176	2.178420	3.631085	2.402148	3.642522	0.000000	-10.000000	0.008333	-6.883333	676.666687	1023.000000	1023.000000	2046.000000
19.559999	0.020509	12.121050	2.180194	3.681171	2.621909	3.637775	0.000000	-10.000000	-0.008333	-6.183333	674.500000	1023.000000	1023.000000	2046.000000
19.580000	0.021462	12.683898	2.481951	3.850774	2.423036	3.928137	0.000000	-10.000000	-0.008333	-4.450000	671.666687	1023.000000	1023.000000	2046.000000
19.600000	0.022875	13.519277	2.879883	3.914335	2.676801	4.048257	0.000000	-10.000000	-0.008333	-2.966667	669.500000	1023.000000	1023.000000	2046.000000
19.620001	0.023532	13.907172	2.902515	3.987206	2.933910	4.083541	0.000000	-10.000000	0.000000	-1.900000	668.000000	1023.000000	1023.000000	2046.000000
19.639999	0.024249	14.331152	3.252463	4.084956	2.642256	4.351477	0.000000	-10.000000	0.000000	-2.000000	668.000000	1023.000000	1023.000000	2046.000000
19.660000	0.025110	14.839939	3.379102	4.102844	2.979560	4.378432	0.000000	-10.000000	0.000000	-2.116667	667.833313	1023.000000	1023.000000	2046.000000
19.680000	0.025489	15.063770	3.294851	4.162289	3.184479	4.422151	0.000000	-10.000000	-0.008333	-2.100000	667.500000	1023.000000	1023.000000	2046.000000
19.700001	0.026023	15.379874	3.654055	4.223443	2.818435	4.683940	0.000000	-10.000000	-0.008333	-1.950000	667.166687	1023.000000	1023.000000	2046.000000
19.719999	0.026702	15.780993	3.718099	4.261646	3.163187	4.638062	0.000000	-10.000000	-0.008333	-1.916667	667.000000	1023.000000	1023.000000	2046.000000
19.740000	0.026783	15.829051	3.652428	4.277421	3.319291	4.579909	0.000000	-10.000000	-0.008333	-2.316667	666.833313	1023.000000	1023.000000	2046.000000
19.760000	0.026936	15.919435	3.860960	4.304512	2.985216	4.768746	0.000000	-10.000000	-0.008333	-3.150000	666.166687	1023.000000	1023.000000	2046.000000
19.780001	0.027461	16.229437	4.018634	4.278442	3.116647	4.815714	0.000000	-10.000000	-0.008333	-4.166667	665.000000	1023.000000	1023.000000	2046.000000
19.799999	0.027397	16.191849	3.912430	4.225106	3.390598	4.663715	0.000000	-10.000000	0.000000	-5.066667	663.333313	1023.000000	1023.000000	2046.000000
19.820000	0.027364	16.172077	3.911777	4.277554	3.214877	4.767869	0.000000	-10.000000	0.008333	-5.733334	661.500000	1023.000000	1023.000000	2046.000000
19.840000	0.027824	16.443951	4.209123	4.152450	3.123352	4.959026	0.000000	-10.000000	0.008333	-6.233334	659.500000	1023.000000	1023.000000	2046.000000
19.860001	0.027742	16.395760	4.089765	4.139443	3.447120	4.719432	0.000000	-10.000000	0.008333	-6.633334	657.500000	1023.000000	1023.000000	2046.000000
19.879999	0.027670	16.353022	4.139545	4.182302	3.221623	4.809551	0.000000	-10.000000	0.000000	-6.883334	655.500000	1023.000000	1023.000000	2046.000000
19.900000	0.028035	16.568716	4.381934	4.079578	3.193045	4.914158	0.000000	-10.000000	0.000000	-7.016667	653.333313	1023.000000	1023.000000	2046.000000
19.920000	0.027424	16.207531	4.150593	3.977489	3.467668	4.611782	0.000000	-10.000000	0.016667	-7.166667	651.000000	1023.000000	1023.000000	2046.000000
19.940001	0.026060	15.401464	4.022518	3.891351	3.014649	4.472945	0.000000	-10.000000	0.016667	-7.316667	648.500000	1023.000000	1023.000000	2046.000000
19.959999	0.024831	14.675100	3.801278	3.620925	3.024249	4.228648	0.000000	-10.000000	0.016667	-7.400000	646.000000	1023.000000	1023.000000	2046.000000
19.980000	0.023148	13.680553	3.326790	3.431442	3.057852	3.864469	0.000000	-10.000000	0.000000	-7.383333	643.500000	1023.000000	1023.000000	2046.000000
20.000000	0.022053	13.033539	3.324716	3.325415	2.502093	3.881315	0.000000	-10.000000	0.008333	-7.366667	641.000000	1023.000000	1023.000000	2046.000000
20.020000	0.022055	13.034233	3.246834	3.195406	2.764777	3.827216	0.000000	-10.000000	0.025000	-7.600000	638.666687	1023.000000	1023.000000	2046.000000
20.040001	0.021915	12.951554	3.146224	3.115691	2.878070	3.811570	0.000000	-10.000000	0.041667	-8.100000	636.166687	1023.000000	1023.000000	2046.000000
20.059999	0.022032	13.021152	3.475671	2.816048	2.550409	4.179024	0.000000	-10.000000	0.041667	-8.850000	633.500000	1023.000000	1023.000000	2046.000000
20.080000	0.021712	12.832062	3.424685	2.759302	2.841028	3.807046	0.000000	-10.000000	0.041667	-9.666667	630.333313	1023.000000	1023.000000	2046.000000
20.100000	0.020915	12.360581	3.185780	2.790683	2.606133	3.777986	0.000000	-10.000000	0.050000	-10.533334	627.166687	1023.000000	1023.000000	2046.000000
20.120001	0.021118	12.480987	3.188610	2.915363	2.543916	3.833097	0.000000	-10.000000	0.075000	-11.516666	623.666687	1023.000000	1023.000000	2046.000000
20.139999	0.019966	11.800128	2.768460	3.036541	2.606182	3.388945	0.000000	-10.000000	0.091667	-12.683333	620.000000	1023.000000	1023.000000	2046.000000
20.160000	0.017726	10.476255	2.483969	3.067583	1.996553	2.928149	0.000000	-10.000000	0.100000	-13.650001	615.666687	1023.000000	1023.000000	2046.000000
20.180000	0.014488	8.562680	1.738446	2.927676	1.909437	1.987120	0.000000	-10.000000	0.125000	-14.550000	611.000000	1023.000000	1023.000000	2046.000000
20.200001	0.010829	6.399894	0.897927	2.681587	1.491709	1.328670	0.000000	-10.000000	0.150000	-15.133333	606.000000	1023.000000	1023.000000	2046.000000
20.219999	0.008712	5.148635	0.656371	2.454692	0.883032	1.154539	0.000000	-10.000000	0.175000	-15.666667	601.000000	1023.000000	1023.000000	2046.000000
20.240000	0.007154	4.228301	0.274744	2.196005	1.021607	0.735944	0.000000	-10.000000	0.175000	-16.066666	595.833313	1023.000000	1023.000000	2046.000000
20.260000	0.005727	3.384830	-0.021924	2.137829	0.695788	0.573138	0.000000	-10.000000	0.175000	-16.266666	590.500000	1023.000000	1023.000000	2046.000000
20.280001	0.005328	3.148649	-0.062769	2.081677	0.592823	0.536917	0.000000	-10.000000	0.166667	-16.350000	585.000000	1023.000000	1023.000000	2046.000000
20.299999	0.004394	2.596755	-0.354435	2.065109	0.681232	0.204850	0.000000	-10.000000	0.166667	-16.433334	579.500000	1023.000000	1023.000000	2046.000000
20.320000	0.003777	2.232315	-0.390538	2.196887	0.220941	0.205024	0.000000	-10.000000	0.175000	-16.600000	574.000000	1023.000000	1023.000000	2046.000000
20.340000	0.003744	2.212856	-0.531722	2.258599	0.401527	0.084452	0.000000	-10.000000	0.191667	-16.966667	568.333313	1023.000000	1023.000000	2046.000000
20.360001	0.003037	1.794963	-0.743642	2.323411	0.277362	-0.062168	0.000000	-10.000000	0.200000	-17.316668	562.833313	1023.000000	1023.000000	2046.000000
20.379999	0.003141	1.856192	-0.697248	2.398815	0.028734	0.125891	0.000000	-10.000000	0.200000	-17.483334	557.166687	1023.000000	1023.000000	2046.000000
20.400000	0.003064	1.811081	-0.818471	2.446293	0.243959	-0.060700	0.000000	-10.000000	0.200000	-17.500000	551.500000	1023.000000	1023.000000	2046.000000
20.420000	0.002599	1.535718	-0.904743	2.438474	0.045193	-0.043206	0.000000	-10.000000	0.200000	-17.200001	545.500000	1023.000000	1023.000000	2046.000000
20.440001	0.003194	1.887530	-0.670999	2.224741	0.143040	0.190749	0.000000	-10.000000	0.200000	-17.116667	539.500000	1023.000000	1023.000000	2046.000000
20.459999	0.002799	1.654318	-0.557844	1.803535	0.286090	0.122537	0.000000	-10.000000	0.208333	-16.966667	533.833313	1023.000000	1023.000000	2046.000000
20.480000	0.002705	1.598901	-0.247988	1.540151	0.064223	0.242515	0.000000	-10.000000	0.208333	-17.266666	528.166687	1023.000000	1023.000000	2046.000000
20.500000	0.002832	1.673779	-0.027703	1.091230	0.457102	0.153152	0.000000	-10.000000	0.208333	-17.300001	522.500000	1023.000000	1023.000000	2046.000000
20.520000	0.001523	0.900344	-0.009796	0.468651	0.519956	-0.078467	0.000000	-10.000000	0.200000	-17.400002	516.500000	1023.000000	1023.000000	2046.000000
20.540001	0.000518	0.306204	0.266987	-0.230533	0.422090	-0.152340	0.000000	-10.000000	0.200000	-17.350000	510.833344	1023.000000	1023.000000	2046.000000
20.559999	-0.000981	-0.579778	0.251385	-0.907445	0.671364	-0.595082	0.000000	-10.000000	0.200000	-17.516666	505.166656	1023.000000	1023.000000	2046.000000
20.580000	-0.002630	-1.554185	0.289659	-1.287381	0.338751	-0.895214	0.000000	-10.000000	0.200000	-17.716667	499.500000	1023.000000	1023.000000	2046.000000
20.600000	-0.002830	-1.672487	0.339363	-1.515600	0.573468	-1.069719	0.000000	-10.000000	0.208333	-17.783335	493.500000	1023.000000	1023.000000	2046.000000
20.620001	-0.004147	-2.450618	0.354090	-1.892479	0.397636	-1.309865	0.000000	-10.000000	0.208333	-17.966667	487.500000	1023.000000	1023.000000	2046.000000
20.639999	-0.004241	-2.506633	0.549429	-2.120098	0.327617	-1.263581	0.000000	-10.000000	0.216667	-18.200001	481.500000	1023.000000	1023.000000	2046.000000
20.660000	-0.004451	-2.630497	0.613123	-2.303102	0.495072	-1.435591	0.000000	-10.000000	0.216667	-18.333334	475.500000	1023.000000	1023.000000	2046.000000
20.680000	-0.004597	-2.716825	0.773474	-2.289845	0.254263	-1.454717	0.000000	-10.000000	0.225000	-18.250000	469.500000	1023.000000	1023.000000	2046.000000
20.700001	-0.003699	-2.186150	0.968866	-2.288207	0.619244	-1.486052	0.000000	-10.000000	0.216667	-18.049999	463.500000	1023.000000	1023.000000	2046.000000
20.719999	-0.004153	-2.454373	1.104404	-2.424303	0.424942	-1.559416	0.000000	-10.000000	0.208333	-17.833334	457.500000	1023.000000	1023.000000	2046.000000
20.740000	-0.003352	-1.980789	1.315719	-2.397412	0.603226	-1.502323	0.000000	-10.000000	0.191667	-17.799999	451.500000	1023.000000	1023.000000	2046.000000
20.760000	-0.003517	-2.078365	1.468769	-2.608498	0.626023	-1.564659	0.000000	-10.000000	0.191667	-17.799999	445.500000	1023.000000	1023.000000	2046.000000
20.780001	-0.003651	-2.157613	1.605109	-2.603449	0.422482	-1.581755	0.000000	-10.000000	0.191667	-17.850000	439.500000	1023.000000	1023.000000	2046.000000
20.799999	-0.003192	-1.886489	1.642807	-2.615191	0.754110	-1.668214	0.000000	-10.000000	0.200000	-17.716667	433.500000	1023.000000	1023.000000	2046.000000
20.820000	-0.003986	-2.355735	1.651856	-2.777670	0.529763	-1.759685	0.000000	-10.000000	0.200000	-17.549999	427.500000	1023.000000	1023.000000	2046.000000
20.840000	-0.003479	-2.055991	1.745381	-2.797268	0.646858	-1.650961	0.000000	-10.000000	0.200000	-17.400000	421.500000	1023.000000	1023.000000	2046.000000
20.860001	-0.003850	-2.275614	1.783608	-3.007416	0.703516	-1.755321	0.000000	-10.000000	0.200000	-17.383333	415.500000	1023.000000	1023.000000	2046.000000
20.879999	-0.004805	-2.839944	1.740463	-3.056756	0.386136	-1.909788	0.000000	-10.000000	0.200000	-17.450001	409.666656	1023.000000	1023.000000	2046.000000
20.900000	-0.004355	-2.573836	1.747582	-3.071989	0.659311	-1.908740	0.000000	-10.000000	0.208333	-17.716667	404.000000	1023.000000	1023.000000	2046.000000
20.920000	-0.005036	-2.976142	1.769101	-3.316797	0.580245	-2.008691	0.000000	-10.000000	0.216667	-17.966667	398.333344	1023.000000	1023.000000	2046.000000
20.940001	-0.005675	-3.354159	1.798487	-3.396429	0.284181	-2.040398	0.000000	-10.000000	0.225000	-18.316668	392.333344	1023.000000	1023.000000	2046.000000
20.959999	-0.005388	-3.184211	1.731207	-3.444040	0.648351	-2.119729	0.000000	-10.000000	0.233333	-18.650000	386.000000	1023.000000	1023.000000	2046.000000
20.980000	-0.006330	-3.741149	1.749178	-3.630561	0.371357	-2.231124	0.000000	-10.000000	0.233333	-18.900000	379.666656	1023.000000	1023.000000	2046.000000
21.000000	-0.006282	-3.712578	1.730948	-3.679462	0.423198	-2.187261	0.000000	-10.000000	0.233333	-19.033335	373.333344	1023.000000	1023.000000	2046.000000
21.020000	-0.006468	-3.822545	1.792769	-3.871150	0.525383	-2.269547	0.000000	-10.000000	0.225000	-19.066668	367.000000	1023.000000	1023.000000	2046.000000
21.040001	-0.007622	-4.504329	1.745566	-3.982179	0.141023	-2.408739	0.000000	-10.000000	0.233333	-19.216667	360.666656	1023.000000	1023.000000	2046.000000
21.059999	-0.007147	-4.223887	1.670599	-3.946641	0.512955	-2.460801	0.000000	-10.000000	0.241667	-19.350000	354.166656	1023.000000	1023.000000	2046.000000
21.080000	-0.008011	-4.734748	1.718609	-4.245687	0.283146	-2.490816	0.000000	-10.000000	0.250000	-19.483334	347.833344	1023.000000	1023.000000	2046.000000
21.100000	-0.008577	-5.069300	1.648890	-4.333973	0.129406	-2.513623	0.000000	-10.000000	0.241667	-19.566668	341.166656	1023.000000	1023.000000	2046.000000
21.120001	-0.008374	-4.948898	1.582975	-4.329462	0.421186	-2.623597	0.000000	-10.000000	0.241667	-19.799999	334.666656	1023.000000	1023.000000	2046.000000
21.139999	-0.009811	-5.798514	1.404455	-4.532568	0.093319	-2.763720	0.000000	-10.000000	0.241667	-19.883333	328.000000	1023.000000	1023.000000	2046.000000
21.160000	-0.010645	-6.291291	1.139302	-4.626613	0.058866	-2.862846	0.000000	-10.000000	0.250000	-19.916666	321.333344	1023.000000	1023.000000	2046.000000
21.180000	-0.012569	-7.428551	0.829961	-4.904760	-0.120010	-3.233742	0.000000	-10.000000	0.241667	-19.833334	314.833344	1023.000000	1023.000000	2046.000000
21.200001	-0.015361	-9.078182	0.325520	-5.118014	-0.692845	-3.592843	0.000000	-10.000000	0.250000	-19.866667	308.166656	1023.000000	1023.000000	2046.000000
21.219999	-0.016435	-9.713091	-0.162279	-5.160594	-0.493940	-3.896277	0.000000	-10.000000	0.250000	-19.733334	301.666656	1023.000000	1023.000000	2046.000000
21.240000	-0.018597	-10.990980	-0.395420	-5.561175	-0.996912	-4.037472	0.000000	-10.000000	0.258333	-19.666668	295.000000	1023.000000	1023.000000	2046.000000
21.260000	-0.019048	-11.257271	-0.637860	-5.775691	-0.921403	-3.922317	0.000000	-10.000000	0.241667	-19.516666	288.500000	1023.000000	1023.000000	2046.000000
21.280001	-0.019382	-11.454746	-0.569007	-6.145228	-0.893904	-3.846606	0.000000	-10.000000	0.241667	-19.650000	282.000000	1023.000000	1023.000000	2046.000000
21.299999	-0.020436	-12.077542	-0.533372	-6.396681	-1.184417	-3.963071	0.000000	-10.000000	0.241667	-19.633333	275.333344	1023.000000	1023.000000	2046.000000
21.320000	-0.019635	-11.604374	-0.555718	-6.286337	-0.794504	-3.967814	0.000000	-10.000000	0.241667	-19.650000	268.833344	1023.000000	1023.000000	2046.000000
21.340000	-0.020528	-12.131931	-0.615947	-6.118977	-1.288288	-4.108720	0.000000	-10.000000	0.241667	-19.516666	262.166656	1023.000000	1023.000000	2046.000000
21.360001	-0.020167	-11.918575	-1.013103	-5.740848	-1.051755	-4.112870	0.000000	-10.000000	0.241667	-19.583334	255.833328	1023.000000	1023.000000	2046.000000
21.379999	-0.021217	-12.539351	-1.272345	-5.594818	-1.349740	-4.322448	0.000000	-10.000000	0.241667	-19.716667	249.166672	1023.000000	1023.000000	2046.000000
21.400000	-0.023989	-14.177532	-1.912625	-5.556545	-1.894491	-4.813871	0.000000	-10.000000	0.241667	-19.850000	242.666672	1023.000000	1023.000000	2046.000000
21.420000	-0.025963	-15.343845	-2.713972	-5.355565	-1.779558	-5.494750	0.000000	-10.000000	0.233333	-19.500000	236.000000	1023.000000	1023.000000	2046.000000
21.440001	-0.029636	-17.514626	-3.257329	-5.621993	-2.658902	-5.976401	0.000000	-10.000000	0.225000	-18.866667	229.666672	1023.000000	1023.000000	2046.000000
21.459999	-0.030601	-18.085043	-3.876161	-5.613101	-2.414383	-6.181399	0.000000	-10.000000	0.208333	-18.150002	223.333328	1023.000000	1023.000000	2046.000000
21.480000	-0.032285	-19.080153	-3.925874	-5.875255	-2.953045	-6.325977	0.000000	-10.000000	0.200000	-17.866667	217.333328	1023.000000	1023.000000	2046.000000
21.500000	-0.033176	-19.607075	-4.346062	-5.904360	-2.900666	-6.455988	0.000000	-10.000000	0.200000	-17.600000	211.333328	1023.000000	1023.000000	2046.000000
21.520000	-0.033342	-19.705175	-4.431891	-5.874245	-2.893735	-6.505305	0.000000	-10.000000	0.200000	-17.583334	205.500000	1023.000000	1023.000000	2046.000000
21.540001	-0.034836	-20.587803	-4.606827	-5.899452	-3.461325	-6.620198	0.000000	-10.000000	0.191667	-17.233334	199.500000	1023.000000	1023.000000	2046.000000
21.559999	-0.034046	-20.120955	-4.928970	-5.588543	-2.986804	-6.616637	0.000000	-10.000000	0.183333	-17.083334	193.500000	1023.000000	1023.000000	2046.000000
21.580000	-0.035307	-20.866322	-4.964764	-5.615845	-3.609616	-6.676096	0.000000	-10.000000	0.175000	-16.766666	187.833328	1023.000000	1023.000000	2046.000000
21.600000	-0.034827	-20.582903	-5.281998	-5.386619	-3.307407	-6.606879	0.000000	-10.000000	0.166667	-16.466667	182.166672	1023.000000	1023.000000	2046.000000
21.620001	-0.034733	-20.527452	-5.231270	-5.407040	-3.426901	-6.462242	0.000000	-10.000000	0.158333	-16.200001	176.833328	1023.000000	1023.000000	2046.000000
21.639999	-0.035463	-20.958385	-5.352686	-5.487565	-3.714689	-6.403445	0.000000	-10.000000	0.150000	-15.833333	171.333328	1023.000000	1023.000000	2046.000000
21.660000	-0.034299	-20.270651	-5.335470	-5.363327	-3.242799	-6.329055	0.000000	-10.000000	0.150000	-15.566667	166.166672	1023.000000	1023.000000	2046.000000
21.680000	-0.035426	-20.936871	-5.099812	-5.893093	-3.735899	-6.208068	0.000000	-10.000000	0.150000	-15.200000	161.000000	1023.000000	1023.000000	2046.000000
21.700001	-0.034603	-20.450451	-5.152490	-6.075438	-3.131465	-6.091056	0.000000	-10.000000	0.158333	-15.033334	156.000000	1023.000000	1023.000000	2046.000000
21.719999	-0.034959	-20.661015	-4.677730	-6.602934	-3.349208	-6.031142	0.000000	-10.000000	0.158333	-14.866667	151.000000	1023.000000	1023.000000	2046.000000
21.740000	-0.035861	-21.193590	-4.648798	-7.222552	-3.262178	-6.060063	0.000000	-10.000000	0.158333	-14.650000	146.000000	1023.000000	1023.000000	2046.000000
21.760000	-0.036160	-21.370825	-4.460759	-7.708479	-2.909236	-6.292352	0.000000	-10.000000	0.133333	-14.316667	141.000000	1023.000000	1023.000000	2046.000000
21.780001	-0.038680	-22.859798	-4.373645	-8.525632	-3.395740	-6.564782	0.000000	-10.000000	0.133333	-13.916667	136.166672	1023.000000	1023.000000	2046.000000
21.799999	-0.038840	-22.954586	-4.535735	-8.739697	-2.793758	-6.885396	0.000000	-10.000000	0.133333	-13.683333	131.500000	1023.000000	1023.000000	2046.000000
21.820000	-0.040647	-24.022617	-4.302844	-9.236053	-3.442197	-7.041525	0.000000	-10.000000	0.150000	-13.450000	126.833336	1023.000000	1023.000000	2046.000000
21.840000	-0.040536	-23.956753	-4.657681	-9.220260	-2.916059	-7.162754	0.000000	-10.000000	0.116667	-13.266666	122.333336	1023.000000	1023.000000	2046.000000
21.860001	-0.040992	-24.226240	-4.328444	-9.443491	-3.236437	-7.217867	0.000000	-10.000000	0.116667	-13.050000	118.000000	1023.000000	1023.000000	2046.000000
21.879999	-0.041444	-24.493181	-4.483313	-9.617967	-3.163082	-7.228820	0.000000	-10.000000	0.083333	-12.916667	113.666664	1023.000000	1023.000000	2046.000000
21.900000	-0.040509	-23.940714	-4.243178	-9.539021	-3.023225	-7.135291	0.000000	-10.000000	0.083333	-12.633334	109.333336	1023.000000	1023.000000	2046.000000
21.920000	-0.041114	-24.298662	-4.143088	-9.729490	-3.399364	-7.026719	0.000000	-10.000000	0.050000	-12.216667	105.000000	1023.000000	1023.000000	2046.000000
21.940001	-0.039465	-23.323963	-4.116864	-9.464857	-2.802044	-6.940198	0.000000	-10.000000	0.050000	-11.700001	101.000000	1023.000000	1023.000000	2046.000000
21.959999	-0.040103	-23.700836	-3.755130	-9.583368	-3.425547	-6.936790	0.000000	-10.000000	0.050000	-11.266667	97.000000	1023.000000	1023.000000	2046.000000
21.980000	-0.038616	-22.822258	-3.966306	-9.357298	-2.669952	-6.828701	0.000000	-10.000000	0.050000	-10.933333	93.333336	1023.000000	1023.000000	2046.000000
22.000000	-0.038854	-22.962631	-3.564086	-9.465307	-3.182445	-6.750793	0.000000	-10.000000	0.050000	-10.566667	89.666664	1023.000000	1023.000000	2046.000000
22.020000	-0.038293	-22.631395	-3.779644	-9.405319	-2.798141	-6.648292	0.000000	-10.000000	0.050000	-10.266667	86.166664	1023.000000	1023.000000	2046.000000
22.040001	-0.037441	-22.127350	-3.445121	-9.338247	-2.823022	-6.520960	0.000000	-10.000000	0.041667	-10.016667	82.500000	1023.000000	1023.000000	2046.000000
22.059999	-0.037958	-22.433111	-3.459307	-9.517248	-3.061337	-6.395219	0.000000	-10.000000	0.033333	-9.716667	79.166664	1023.000000	1023.000000	2046.000000
22.080000	-0.036619	-21.641836	-3.448227	-9.247030	-2.579405	-6.367175	0.000000	-10.000000	0.016667	-9.400001	76.000000	1023.000000	1023.000000	2046.000000
22.100000	-0.037514	-22.170883	-3.261450	-9.413551	-3.161605	-6.334278	0.000000	-10.000000	0.008333	-8.983334	73.000000	1023.000000	1023.000000	2046.000000
22.120001	-0.036701	-21.690117	-3.546543	-9.228509	-2.613462	-6.301603	0.000000	-10.000000	0.008333	-8.633333	70.000000	1023.000000	1023.000000	2046.000000
22.139999	-0.036289	-21.446573	-3.263562	-9.217395	-2.758450	-6.207166	0.000000	-10.000000	0.016667	-8.366667	67.000000	1023.000000	1023.000000	2046.000000
22.160000	-0.036940	-21.831644	-3.364372	-9.421481	-2.991540	-6.054251	0.000000	-10.000000	0.016667	-8.166667	64.166664	1023.000000	1023.000000	2046.000000
22.180000	-0.035995	-21.273249	-3.462402	-9.191867	-2.535580	-6.083400	0.000000	-10.000000	0.008333	-7.983334	61.333332	1023.000000	1023.000000	2046.000000
22.200001	-0.036399	-21.512009	-3.165679	-9.272770	-2.992295	-6.081265	0.000000	-10.000000	0.000000	-7.850000	58.833332	1023.000000	1023.000000	2046.000000
22.219999	-0.036439	-21.535698	-3.424407	-9.347733	-2.845913	-5.917645	0.000000	-10.000000	0.000000	-7.683333	56.166668	1023.000000	1023.000000	2046.000000
22.240000	-0.035520	-20.992128	-3.353652	-9.245852	-2.536789	-5.855836	0.000000	-10.000000	0.000000	-7.600000	53.666668	1023.000000	1023.000000	2046.000000
22.260000	-0.036297	-21.451735	-3.147572	-9.336466	-3.064413	-5.903284	0.000000	-10.000000	0.008333	-7.433333	51.000000	1023.000000	1023.000000	2046.000000
22.280001	-0.036211	-21.400612	-3.517746	-9.270723	-2.713924	-5.898218	0.000000	-10.000000	0.008333	-7.350000	48.500000	1023.000000	1023.000000	2046.000000
22.299999	-0.035481	-20.969469	-3.338952	-9.218089	-2.596876	-5.815552	0.000000	-10.000000	0.008333	-7.300000	46.000000	1023.000000	1023.000000	2046.000000
22.320000	-0.036602	-21.631582	-3.262219	-9.371311	-3.141802	-5.856250	0.000000	-10.000000	0.016667	-7.300000	43.666668	1023.000000	1023.000000	2046.000000
22.340000	-0.036595	-21.627701	-3.730499	-9.236028	-2.724552	-5.936621	0.000000	-10.000000	0.016667	-7.216667	41.166668	1023.000000	1023.000000	2046.000000
22.360001	-0.037166	-21.964895	-3.704612	-9.315837	-2.899605	-6.044841	0.000000	-10.000000	0.016667	-7.083333	38.833332	1023.000000	1023.000000	2046.000000
22.379999	-0.039386	-23.277037	-3.972643	-9.593910	-3.450718	-6.259765	0.000000	-10.000000	0.008333	-6.783333	36.500000	1023.000000	1023.000000	2046.000000
22.400000	-0.040563	-23.972832	-4.693218	-9.511863	-3.243129	-6.524622	0.000000	-10.000000	0.008333	-6.516667	34.166668	1023.000000	1023.000000	2046.000000
22.420000	-0.041039	-24.254333	-4.799119	-9.598580	-3.326494	-6.530141	0.000000	-10.000000	0.000000	-6.150000	31.833334	1023.000000	1023.000000	2046.000000
22.440001	-0.042733	-25.254932	-4.829537	-9.821833	-3.983210	-6.620354	0.000000	-10.000000	-0.008333	-6.033333	29.500000	1023.000000	1023.000000	2046.000000
22.459999	-0.042834	-25.314734	-5.318624	-9.852954	-3.543913	-6.599242	0.000000	-10.000000	-0.008333	-5.900000	27.500000	1023.000000	1023.000000	2046.000000
22.480000	-0.042282	-24.988783	-4.999367	-9.970377	-3.568791	-6.450248	0.000000	-10.000000	0.000000	-5.883333	25.500000	1023.000000	1023.000000	2046.000000
22.500000	-0.043008	-25.417898	-4.861106	-10.243213	-3.912622	-6.400958	0.000000	-10.000000	-0.008333	-5.733334	23.666666	1023.000000	1023.000000	2046.000000
22.520000	-0.042531	-25.136089	-5.184992	-10.089002	-3.475006	-6.387089	0.000000	-10.000000	-0.008333	-5.516667	22.000000	1023.000000	1023.000000	2046.000000
22.540001	-0.041376	-24.453213	-5.022732	-9.710690	-3.430397	-6.289394	0.000000	-10.000000	-0.008333	-5.333333	20.333334	1023.000000	1023.000000	2046.000000
22.559999	-0.041800	-24.703793	-4.969975	-9.470335	-3.964124	-6.299359	0.000000	-10.000000	0.000000	-5.283333	18.500000	1023.000000	1023.000000	2046.000000
22.580000	-0.042358	-25.033514	-5.669196	-9.129851	-3.757689	-6.476779	0.000000	-10.000000	-0.008333	-5.500000	16.500000	1023.000000	1023.000000	2046.000000
22.600000	-0.043300	-25.590054	-6.092093	-8.881354	-3.762872	-6.853734	0.000000	-10.000000	-0.008333	-5.716667	14.500000	1023.000000	1023.000000	2046.000000
22.620001	-0.046072	-27.228384	-6.484589	-8.801439	-4.417271	-7.525085	0.000000	-10.000000	-0.016667	-5.683333	12.500000	1023.000000	1023.000000	2046.000000
22.639999	-0.048924	-28.913900	-7.272149	-9.072086	-4.784101	-7.785563	0.000000	-10.000000	-0.016667	-4.983334	10.833333	1023.000000	1023.000000	2046.000000
22.660000	-0.050050	-29.579485	-7.854802	-9.057377	-4.622444	-8.044864	0.000000	-10.000000	-0.025000	-4.250000	9.333333	1023.000000	1023.000000	2046.000000
22.680000	-0.050695	-29.960968	-7.798736	-9.110119	-4.886954	-8.165160	0.000000	-10.000000	-0.016667	-3.750000	8.000000	1023.000000	1023.000000	2046.000000
22.700001	-0.052038	-30.754656	-7.969551	-9.337891	-5.288114	-8.159101	0.000000	-10.000000	-0.008333	-3.783333	6.666667	1023.000000	1023.000000	2046.000000
22.719999	-0.051839	-30.636652	-8.417683	-9.075042	-4.841811	-8.302116	0.000000	-10.000000	-0.008333	-3.966667	5.333333	1023.000000	1023.000000	2046.000000
22.740000	-0.052077	-30.777241	-8.109611	-8.923024	-5.372208	-8.372399	0.000000	-10.000000	-0.016667	-4.050000	4.000000	1023.000000	1023.000000	2046.000000
22.760000	-0.052417	-30.978722	-8.568920	-8.869481	-5.261364	-8.278955	0.000000	-10.000000	-0.016667	-4.066667	2.666667	1023.000000	1023.000000	2046.000000
22.780001	-0.051464	-30.415482	-8.567566	-8.637506	-5.093306	-8.117104	0.000000	-10.000000	-0.008333	-3.883333	1.333333	1023.000000	1023.000000	2046.000000
22.799999	-0.051952	-30.703865	-8.306651	-8.549663	-5.686989	-8.160563	0.000000	-10.000000	0.000000	-3.700000	0.333333	1023.000000	1023.000000	2046.000000
22.820000	-0.051737	-30.576410	-8.928253	-8.365256	-5.174313	-8.108587	0.000000	-10.000000	0.000000	-3.483333	-0.666667	1023.000000	1023.000000	2046.000000
22.840000	-0.050785	-30.013765	-8.631982	-8.195242	-5.247849	-7.938693	0.000000	-10.000000	0.000000	-3.250000	-1.500000	1023.000000	1023.000000	2046.000000
22.860001	-0.051069	-30.181618	-8.506289	-8.405929	-5.517936	-7.751463	0.000000	-10.000000	-0.008333	-3.050000	-2.500000	1023.000000	1023.000000	2046.000000
22.879999	-0.050177	-29.654364	-8.633020	-8.526998	-4.906380	-7.587966	0.000000	-10.000000	-0.016667	-2.950000	-3.500000	1023.000000	1023.000000	2046.000000
22.900000	-0.050112	-29.616461	-7.852470	-8.804634	-5.422004	-7.537354	0.000000	-10.000000	-0.025000	-3.000000	-4.500000	1023.000000	1023.000000	2046.000000
22.920000	-0.050211	-29.674541	-8.068571	-9.163884	-4.921181	-7.520905	0.000000	-10.000000	-0.025000	-3.100000	-5.500000	1023.000000	1023.000000	2046.000000
22.940001	-0.049414	-29.203526	-7.615631	-9.580969	-4.652615	-7.354311	0.000000	-10.000000	-0.025000	-2.983333	-6.500000	1023.000000	1023.000000	2046.000000
22.959999	-0.050619	-29.915867	-7.140417	-10.216561	-5.027197	-7.531692	0.000000	-10.000000	-0.025000	-2.666667	-7.500000	1023.000000	1023.000000	2046.000000
22.980000	-0.051359	-30.353439	-7.512749	-10.542953	-4.375563	-7.922174	0.000000	-10.000000	-0.016667	-2.433333	-8.500000	1023.000000	1023.000000	2046.000000
23.000000	-0.051664	-30.533331	-6.975775	-10.876772	-4.615138	-8.065645	0.000000	-10.000000	-0.008333	-2.566667	-9.333333	1023.000000	1023.000000	2046.000000
23.020000	-0.052792	-31.199982	-7.015730	-11.225065	-4.743116	-8.216070	0.000000	-10.000000	-0.008333	-2.850000	-10.166667	1023.000000	1023.000000	2046.000000
23.040001	-0.052622	-31.099447	-7.283399	-11.264872	-4.304692	-8.246485	0.000000	-10.000000	-0.025000	-3.100000	-11.166667	1023.000000	1023.000000	2046.000000
23.059999	-0.052786	-31.196423	-6.672448	-11.356333	-4.845198	-8.322443	0.000000	-10.000000	-0.025000	-3.250000	-12.333333	1023.000000	1023.000000	2046.000000
23.080000	-0.053137	-31.404182	-6.986075	-11.463066	-4.578933	-8.376108	0.000000	-10.000000	-0.033333	-3.350000	-13.500000	1023.000000	1023.000000	2046.000000
23.100000	-0.052010	-30.737934	-6.843714	-11.433350	-4.319486	-8.141385	0.000000	-10.000000	-0.033333	-3.100000	-14.500000	1023.000000	1023.000000	2046.000000
23.120001	-0.051725	-30.569241	-6.257881	-11.374865	-4.806828	-8.129666	0.000000	-10.000000	-0.050000	-2.600000	-15.500000	1023.000000	1023.000000	2046.000000
23.139999	-0.051138	-30.222677	-6.736385	-11.221118	-4.156376	-8.108799	0.000000	-10.000000	-0.041667	-2.033333	-16.333334	1023.000000	1023.000000	2046.000000
23.160000	-0.049692	-29.367680	-6.172601	-11.108423	-4.238132	-7.848523	0.000000	-10.000000	-0.041667	-1.600000	-16.833334	1023.000000	1023.000000	2046.000000
23.180000	-0.049413	-29.203331	-5.930490	-11.136501	-4.404420	-7.731920	0.000000	-10.000000	-0.025000	-1.350000	-17.000000	1023.000000	1023.000000	2046.000000
23.200001	-0.048719	-28.793125	-6.218292	-11.019001	-3.840760	-7.715071	0.000000	-10.000000	-0.025000	-1.216667	-17.000000	1023.000000	1023.000000	2046.000000
23.219999	-0.047837	-28.271763	-5.428325	-10.970186	-4.351561	-7.521691	0.000000	-10.000000	-0.016667	-0.816667	-17.000000	1023.000000	1023.000000	2046.000000
23.240000	-0.047735	-28.211576	-5.878695	-10.912614	-3.889854	-7.530415	0.000000	-10.000000	-0.033333	-0.416667	-17.000000	1023.000000	1023.000000	2046.000000
23.260000	-0.046424	-27.436451	-5.489053	-10.783613	-3.856951	-7.306834	0.000000	-10.000000	-0.041667	0.000000	-17.000000	1023.000000	1023.000000	2046.000000
23.280001	-0.046387	-27.414919	-5.229798	-10.845610	-4.115059	-7.224451	0.000000	-10.000000	-0.050000	0.000000	-17.000000	1023.000000	1023.000000	2046.000000
23.299999	-0.045757	-27.042336	-5.601724	-10.693622	-3.566677	-7.180314	0.000000	-10.000000	-0.041667	0.000000	-17.000000	1023.000000	1023.000000	2046.000000
23.320000	-0.045260	-26.748560	-4.924205	-10.636506	-4.117677	-7.070172	0.000000	-10.000000	-0.033333	0.000000	-17.000000	1023.000000	1023.000000	2046.000000
23.340000	-0.045372	-26.814804	-5.458591	-10.584008	-3.630539	-7.141665	0.000000	-10.000000	-0.025000	0.000000	-17.000000	1023.000000	1023.000000	2046.000000
23.360001	-0.044361	-26.217508	-5.176269	-10.547570	-3.629049	-6.864620	0.000000	-10.000000	-0.016667	0.000000	-17.000000	1023.000000	1023.000000	2046.000000
23.379999	-0.044404	-26.242758	-4.847830	-10.660259	-3.993202	-6.741467	0.000000	-10.000000	-0.025000	0.000000	-17.000000	1023.000000	1023.000000	2046.000000
23.400000	-0.044117	-26.072952	-5.372644	-10.508181	-3.413362	-6.778766	0.000000	-10.000000	-0.025000	0.000000	-17.000000	1023.000000	1023.000000	2046.000000
23.420000	-0.043586	-25.759153	-4.705644	-10.488533	-3.918512	-6.646464	0.000000	-10.000000	-0.025000	-0.266667	-17.000000	1023.000000	1023.000000	2046.000000
23.440001	-0.043787	-25.878189	-5.171668	-10.413069	-3.518048	-6.775404	0.000000	-10.000000	-0.016667	-0.800000	-17.000000	1023.000000	1023.000000	2046.000000
23.459999	-0.042920	-25.365501	-5.003541	-10.355636	-3.427398	-6.578926	0.000000	-10.000000	-0.016667	-1.366667	-17.000000	1023.000000	1023.000000	2046.000000
23.480000	-0.043148	-25.500738	-4.602433	-10.514797	-3.919865	-6.463644	0.000000	-10.000000	-0.025000	-1.733333	-17.000000	1023.000000	1023.000000	2046.000000
23.500000	-0.043272	-25.573475	-5.198115	-10.353293	-3.342487	-6.679578	0.000000	-10.000000	-0.016667	-1.900000	-17.000000	1023.000000	1023.000000	2046.000000
23.520000	-0.042803	-25.296354	-4.785072	-10.331223	-3.646532	-6.533526	0.000000	-10.000000	-0.016667	-2.050000	-17.333334	1023.000000	1023.000000	2046.000000
23.540001	-0.043528	-25.724884	-4.957566	-10.416587	-3.719288	-6.631444	0.000000	-10.000000	-0.008333	-2.200000	-17.666666	1023.000000	1023.000000	2046.000000
23.559999	-0.043990	-25.998289	-5.431625	-10.415949	-3.456214	-6.694501	0.000000	-10.000000	-0.008333	-2.300000	-18.333334	1023.000000	1023.000000	2046.000000
23.580000	-0.045376	-26.817270	-5.134544	-10.635126	-4.233378	-6.814222	0.000000	-10.000000	-0.008333	-2.366667	-19.000000	1023.000000	1023.000000	2046.000000
23.600000	-0.046959	-27.752541	-6.172991	-10.501754	-3.773933	-7.303863	0.000000	-10.000000	-0.016667	-2.283334	-19.833334	1023.000000	1023.000000	2046.000000
23.620001	-0.047223	-27.908548	-5.998515	-10.542381	-4.158996	-7.208656	0.000000	-10.000000	-0.016667	-2.150000	-20.500000	1023.000000	1023.000000	2046.000000
23.639999	-0.047956	-28.341757	-6.031299	-10.756313	-4.416022	-7.138122	0.000000	-10.000000	-0.016667	-2.150000	-21.000000	1023.000000	1023.000000	2046.000000
23.660000	-0.048033	-28.387714	-6.492842	-10.777690	-3.998444	-7.118739	0.000000	-10.000000	-0.016667	-2.233333	-21.666666	1023.000000	1023.000000	2046.000000
23.680000	-0.047517	-28.082592	-5.803199	-11.004535	-4.498593	-6.776265	0.000000	-10.000000	-0.025000	-2.416667	-22.500000	1023.000000	1023.000000	2046.000000
23.700001	-0.047921	-28.321381	-6.228889	-10.912486	-4.089199	-7.090807	0.000000	-10.000000	-0.025000	-2.533333	-23.333334	1023.000000	1023.000000	2046.000000
23.719999	-0.047134	-27.856432	-6.211411	-10.821209	-3.946870	-6.876943	0.000000	-10.000000	-0.016667	-2.616667	-24.166666	1023.000000	1023.000000	2046.000000
23.740000	-0.046747	-27.627491	-5.760316	-10.659483	-4.508761	-6.698931	0.000000	-10.000000	-0.016667	-2.683333	-25.000000	1023.000000	1023.000000	2046.000000
23.760000	-0.047080	-27.824085	-6.609347	-10.160510	-4.040651	-7.013578	0.000000	-10.000000	-0.016667	-2.833333	-26.000000	1023.000000	1023.000000	2046.000000
23.780001	-0.047165	-27.874689	-6.505239	-9.891324	-4.414224	-7.063903	0.000000	-10.000000	-0.025000	-3.200000	-27.000000	1023.000000	1023.000000	2046.000000
23.799999	-0.049285	-29.127169	-7.007577	-9.845907	-4.723493	-7.550191	0.000000	-10.000000	-0.016667	-3.550000	-28.166666	1023.000000	1023.000000	2046.000000
23.820000	-0.051771	-30.596880	-8.092567	-9.763040	-4.622721	-8.118553	0.000000	-10.000000	-0.025000	-3.550000	-29.333334	1023.000000	1023.000000	2046.000000
23.840000	-0.053704	-31.739115	-7.988506	-9.889723	-5.545183	-8.315702	0.000000	-10.000000	-0.033333	-3.000000	-30.500000	1023.000000	1023.000000	2046.000000
23.860001	-0.055454	-32.773586	-8.795090	-9.940865	-5.338661	-8.698971	0.000000	-10.000000	-0.041667	-2.350000	-31.333334	1023.000000	1023.000000	2046.000000
23.879999	-0.055854	-33.009541	-9.077999	-9.979346	-5.256537	-8.695657	0.000000	-10.000000	-0.025000	-1.883333	-31.833334	1023.000000	1023.000000	2046.000000
23.900000	-0.056369	-33.314156	-8.651722	-10.142814	-5.898904	-8.620714	0.000000	-10.000000	-0.008333	-1.866667	-32.000000	1023.000000	1023.000000	2046.000000
23.920000	-0.056967	-33.667603	-9.434545	-9.925084	-5.380336	-8.927639	0.000000	-10.000000	-0.008333	-1.950000	-32.000000	1023.000000	1023.000000	2046.000000
23.940001	-0.056606	-33.453876	-9.088181	-9.757996	-5.834723	-8.772977	0.000000	-10.000000	-0.008333	-2.050000	-32.333332	1023.000000	1023.000000	2046.000000
23.959999	-0.056639	-33.473759	-9.231079	-9.676999	-5.819683	-8.745998	0.000000	-10.000000	-0.008333	-1.966667	-33.000000	1023.000000	1023.000000	2046.000000
23.980000	-0.056525	-33.406094	-9.673514	-9.468826	-5.537401	-8.726352	0.000000	-10.000000	-0.016667	-1.816667	-33.666668	1023.000000	1023.000000	2046.000000
24.000000	-0.056073	-33.138920	-9.147125	-9.368268	-6.127391	-8.496135	0.000000	-10.000000	-0.025000	-1.650000	-34.000000	1023.000000	1023.000000	2046.000000
24.020000	-0.056193	-33.209904	-9.717139	-9.108417	-5.682316	-8.702031	0.000000	-10.000000	-0.025000	-1.466667	-34.000000	1023.000000	1023.000000	2046.000000
24.040001	-0.055470	-32.783035	-9.611650	-9.012130	-5.726600	-8.432654	0.000000	-10.000000	-0.016667	-0.916667	-34.000000	1023.000000	1023.000000	2046.000000
24.059999	-0.055036	-32.526466	-9.100608	-9.256808	-6.019025	-8.150025	0.000000	-10.000000	-0.008333	-0.400000	-34.000000	1023.000000	1023.000000	2046.000000
24.080000	-0.055094	-32.560509	-9.522345	-9.383659	-5.437107	-8.217398	0.000000	-10.000000	-0.008333	-0.283333	-34.000000	1023.000000	1023.000000	2046.000000
24.100000	-0.054378	-32.137291	-8.795263	-9.690703	-5.724066	-7.927258	0.000000	-10.000000	0.000000	-0.950000	-34.000000	1023.000000	1023.000000	2046.000000
24.120001	-0.054201	-32.032993	-8.615169	-10.016644	-5.473991	-7.927189	0.000000	-10.000000	0.000000	-1.500000	-34.000000	1023.000000	1023.000000	2046.000000
24.139999	-0.054304	-32.093536	-8.711421	-10.362197	-4.999403	-8.020515	0.000000	-10.000000	0.000000	-1.533333	-34.000000	1023.000000	1023.000000	2046.000000
24.160000	-0.054337	-32.113281	-7.953150	-10.831694	-5.322202	-8.006237	0.000000	-10.000000	-0.008333	-0.866667	-34.000000	1023.000000	1023.000000	2046.000000
24.180000	-0.055192	-32.618187	-7.910469	-11.236188	-5.092689	-8.378841	0.000000	-10.000000	-0.016667	-0.316667	-34.000000	1023.000000	1023.000000	2046.000000
24.200001	-0.055918	-33.047302	-8.169338	-11.545194	-4.726809	-8.605961	0.000000	-10.000000	-0.033333	0.000000	-34.000000	1023.000000	1023.000000	2046.000000
24.219999	-0.056015	-33.104588	-7.554205	-11.796341	-5.219038	-8.535001	0.000000	-10.000000	-0.033333	0.000000	-34.000000	1023.000000	1023.000000	2046.000000
24.240000	-0.056420	-33.344185	-7.711039	-11.888976	-5.023784	-8.720387	0.000000	-10.000000	-0.025000	0.000000	-34.000000	1023.000000	1023.000000	2046.000000
24.260000	-0.056408	-33.336864	-7.936666	-11.908449	-4.716159	-8.775589	0.000000	-10.000000	-0.025000	-0.283333	-34.000000	1023.000000	1023.000000	2046.000000
24.280001	-0.055996	-33.093700	-7.233502	-12.070124	-5.231776	-8.558299	0.000000	-10.000000	-0.033333	-0.483333	-34.000000	1023.000000	1023.000000	2046.000000
24.299999	-0.055823	-32.991295	-7.468660	-11.981313	-4.848588	-8.692734	0.000000	-10.000000	-0.050000	-0.483333	-34.000000	1023.000000	1023.000000	2046.000000
24.320000	-0.054939	-32.469200	-7.484990	-11.809288	-4.629712	-8.545209	0.000000	-10.000000	-0.050000	-0.200000	-34.000000	1023.000000	1023.000000	2046.000000
24.340000	-0.053742	-31.761513	-6.716161	-11.891404	-4.978085	-8.175861	0.000000	-10.000000	-0.050000	0.000000	-34.000000	1023.000000	1023.000000	2046.000000
24.360001	-0.053312	-31.507284	-7.044179	-11.626282	-4.461464	-8.375359	0.000000	-10.000000	-0.050000	0.783333	-34.000000	1023.000000	1023.000000	2046.000000
24.379999	-0.052108	-30.795998	-6.729417	-11.519235	-4.466149	-8.081197	0.000000	-10.000000	-0.050000	1.950000	-34.000000	1023.000000	1023.000000	2046.000000
24.400000	-0.051037	-30.162888	-6.202419	-11.620055	-4.583494	-7.756919	0.000000	-10.000000	-0.058333	3.466667	-34.000000	1023.000000	1023.000000	2046.000000
24.420000	-0.050690	-29.957884	-6.589067	-11.401986	-4.083653	-7.883177	0.000000	-10.000000	-0.066667	4.483334	-34.000000	1023.000000	1023.000000	2046.000000
24.440001	-0.049582	-29.303045	-5.903764	-11.402012	-4.462826	-7.534444	0.000000	-10.000000	-0.091667	5.466667	-34.000000	1023.000000	1023.000000	2046.000000
24.459999	-0.049066	-28.997828	-6.130078	-11.248343	-4.016868	-7.602539	0.000000	-10.000000	-0.100000	6.500000	-34.000000	1023.000000	1023.000000	2046.000000
24.480000	-0.047984	-28.358673	-5.972879	-11.036976	-3.947551	-7.401267	0.000000	-10.000000	-0.116667	7.700000	-34.000000	1023.000000	1023.000000	2046.000000
24.500000	-0.047012	-27.784121	-5.615834	-11.054229	-3.979120	-7.134939	0.000000	-10.000000	-0.116667	9.000000	-34.000000	1023.000000	1023.000000	2046.000000
24.520000	-0.046313	-27.371187	-5.914753	-10.850131	-3.622432	-6.983871	0.000000	-10.000000	-0.125000	10.333334	-34.000000	1023.000000	1023.000000	2046.000000
24.540001	-0.045020	-26.606588	-5.242051	-10.866811	-3.912222	-6.585505	0.000000	-10.000000	-0.150000	11.716667	-34.000000	1023.000000	1023.000000	2046.000000
24.559999	-0.044683	-26.407597	-5.739410	-10.643405	-3.428874	-6.595907	0.000000	-10.000000	-0.166667	13.166667	-15.000000	1023.000000	1023.000000	2046.000000
24.580000	-0.043407	-25.653706	-5.132366	-10.513618	-3.775763	-6.231960	0.000000	-10.000000	-0.200000	15.216667	8.833333	1023.000000	1023.000000	2046.000000
24.600000	-0.042907	-25.358320	-5.470607	-10.349444	-3.287529	-6.250739	0.000000	-10.000000	-0.208333	16.766666	32.666668	1023.000000	1023.000000	2046.000000
24.620001	-0.041837	-24.725775	-5.102918	-10.172642	-3.524046	-5.926168	0.000000	-10.000000	-0.225000	17.800001	37.500000	1023.000000	1023.000000	2046.000000
24.639999	-0.041335	-24.428831	-5.303042	-10.098819	-3.169214	-5.857757	0.000000	-10.000000	-0.233333	18.266668	39.500000	1023.000000	1023.000000	2046.000000
24.660000	-0.040520	-23.947443	-5.227897	-9.857012	-3.228690	-5.633844	0.000000	-10.000000	-0.258333	18.750000	43.500000	1023.000000	1023.000000	2046.000000
24.680000	-0.039959	-23.615477	-5.097537	-9.870493	-3.197174	-5.450274	0.000000	-10.000000	-0.283333	19.416668	49.500000	1023.000000	1023.000000	2046.000000
24.700001	-0.040107	-23.703379	-5.561140	-9.698529	-2.999954	-5.443756	0.000000	-10.000000	-0.316667	19.916668	55.833332	1023.000000	1023.000000	2046.000000
24.719999	-0.040006	-23.643827	-5.247631	-9.729609	-3.426153	-5.240435	0.000000	-10.000000	-0.341667	20.783335	62.333332	1023.000000	1023.000000	2046.000000
24.740000	-0.040462	-23.913090	-5.818893	-9.529334	-3.119975	-5.444889	0.000000	-10.000000	-0.366667	21.516666	69.166664	1023.000000	1023.000000	2046.000000
24.760000	-0.040208	-23.762753	-5.917074	-9.359477	-3.259537	-5.226664	0.000000	-10.000000	-0.391667	22.283333	76.166664	1023.000000	1023.000000	2046.000000
24.780001	-0.039255	-23.199770	-5.659772	-9.376553	-3.272393	-4.891053	0.000000	-10.000000	-0.400000	22.733334	83.500000	1023.000000	1023.000000	2046.000000
24.799999	-0.038419	-22.705482	-5.920744	-9.184991	-2.952056	-4.647692	0.000000	-10.000000	-0.391667	23.166668	91.166664	1023.000000	1023.000000	2046.000000
24.820000	-0.036725	-21.704590	-5.296936	-9.233966	-3.189585	-3.984103	0.000000	-10.000000	-0.375000	23.300001	99.000000	1023.000000	1023.000000	2046.000000
24.840000	-0.035528	-20.997232	-5.331748	-8.904111	-2.721092	-4.040281	0.000000	-10.000000	-0.391667	23.266666	106.666664	1023.000000	1023.000000	2046.000000
24.860001	-0.034331	-20.289865	-5.425316	-8.567541	-2.535522	-3.761487	0.000000	-10.000000	-0.416667	23.383333	114.333336	1023.000000	1023.000000	2046.000000
24.879999	-0.032669	-19.307203	-5.000561	-8.193961	-2.795474	-3.317206	0.000000	-10.000000	-0.433333	23.566668	122.000000	1023.000000	1023.000000	2046.000000
24.900000	-0.031790	-18.787941	-5.547930	-7.499824	-2.403918	-3.336268	0.000000	-10.000000	-0.425000	24.100000	130.000000	1023.000000	1023.000000	2046.000000
24.920000	-0.031381	-18.546276	-5.441450	-7.028210	-2.823333	-3.253284	0.000000	-10.000000	-0.425000	24.416668	138.000000	1023.000000	1023.000000	2046.000000
24.940001	-0.032545	-19.234221	-6.038985	-6.807454	-2.660035	-3.727748	0.000000	-10.000000	-0.416667	24.716667	146.000000	1023.000000	1023.000000	2046.000000
24.959999	-0.034655	-20.481312	-6.819036	-6.619707	-2.996385	-4.046184	0.000000	-10.000000	-0.425000	24.750000	154.166672	1023.000000	1023.000000	2046.000000
24.980000	-0.035439	-20.944712	-6.870048	-6.725812	-3.334017	-4.014834	0.000000	-10.000000	-0.433333	24.833334	162.500000	1023.000000	1023.000000	2046.000000
25.000000	-0.036120	-21.347054	-7.541832	-6.548323	-3.078017	-4.178882	0.000000	-10.000000	-0.450000	24.816668	170.833328	1023.000000	1023.000000	2046.000000
25.020000	-0.035641	-21.063869	-7.156273	-6.501139	-3.476563	-3.929895	0.000000	-10.000000	-0.458333	25.183334	179.000000	1023.000000	1023.000000	2046.000000
25.040001	-0.035282	-20.851702	-7.538289	-6.249995	-3.067544	-3.995875	0.000000	-10.000000	-0.475000	25.650000	187.333328	1023.000000	1023.000000	2046.000000
25.059999	-0.034336	-20.292562	-7.322650	-5.851590	-3.394688	-3.723635	0.000000	-10.000000	-0.500000	26.116667	195.833328	1023.000000	1023.000000	2046.000000
25.080000	-0.033119	-19.573170	-7.408861	-5.546275	-3.075232	-3.542802	0.000000	-10.000000	-0.508333	26.216667	204.500000	1023.000000	1023.000000	2046.000000
25.100000	-0.032037	-18.933685	-7.495599	-5.066695	-3.094638	-3.276753	0.000000	-10.000000	-0.525000	26.416668	213.166672	1023.000000	1023.000000	2046.000000
25.120001	-0.030438	-17.988770	-7.138883	-4.823771	-3.136580	-2.889535	0.000000	-10.000000	-0.525000	26.766666	222.000000	1023.000000	1023.000000	2046.000000
25.139999	-0.029492	-17.429745	-7.463746	-4.356615	-2.836711	-2.772673	0.000000	-10.000000	-0.525000	27.150000	231.000000	1023.000000	1023.000000	2046.000000
25.160000	-0.028055	-16.580311	-7.072896	-3.956281	-3.162772	-2.388361	0.000000	-10.000000	-0.525000	27.366667	240.000000	1023.000000	1023.000000	2046.000000
25.180000	-0.026586	-15.712144	-7.100690	-3.660645	-2.739508	-2.211301	0.000000	-10.000000	-0.533333	27.516666	249.000000	1023.000000	1023.000000	2046.000000
25.200001	-0.025239	-14.916105	-6.989398	-3.397511	-2.693091	-1.836105	0.000000	-10.000000	-0.550000	27.533333	258.166656	1023.000000	1023.000000	2046.000000
25.219999	-0.023407	-13.833625	-6.327091	-3.539075	-2.643122	-1.324337	0.000000	-10.000000	-0.566667	27.516666	267.333344	1023.000000	1023.000000	2046.000000
25.240000	-0.022280	-13.167361	-6.286401	-3.460013	-2.154214	-1.266733	0.000000	-10.000000	-0.550000	27.300001	276.500000	1023.000000	1023.000000	2046.000000
25.260000	-0.020628	-12.191242	-5.573277	-3.480141	-2.278058	-0.859765	0.000000	-10.000000	-0.533333	27.266668	285.666656	1023.000000	1023.000000	2046.000000
25.280001	-0.019403	-11.467137	-5.350657	-3.651738	-1.610897	-0.853845	0.000000	-10.000000	-0.508333	27.050001	294.833344	1023.000000	1023.000000	2046.000000
25.299999	-0.018671	-11.034516	-4.861767	-3.813381	-1.662032	-0.697336	0.000000	-10.000000	-0.508333	26.933334	304.000000	1023.000000	1023.000000	2046.000000
25.320000	-0.017780	-10.507732	-4.319258	-4.101474	-1.389313	-0.697687	0.000000	-10.000000	-0.508333	26.283335	313.000000	1023.000000	1023.000000	2046.000000
25.340000	-0.017597	-10.399637	-4.347764	-4.143660	-1.155481	-0.752734	0.000000	-10.000000	-0.500000	26.033335	321.833344	1023.000000	1023.000000	2046.000000
25.360001	-0.016805	-9.931783	-3.805439	-4.151803	-1.414274	-0.560266	0.000000	-10.000000	-0.483333	25.566668	330.500000	1023.000000	1023.000000	2046.000000
25.379999	-0.015890	-9.390735	-3.780730	-3.985368	-0.950365	-0.674272	0.000000	-10.000000	-0.491667	25.750000	339.166656	1023.000000	1023.000000	2046.000000
25.400000	-0.014885	-8.796805	-3.691242	-3.808662	-0.939075	-0.357825	0.000000	-10.000000	-0.508333	25.883333	347.666656	1023.000000	1023.000000	2046.000000
25.420000	-0.013035	-7.703723	-3.083815	-3.700701	-0.995178	0.075971	0.000000	-10.000000	-0.533333	26.583334	356.333344	1023.000000	1023.000000	2046.000000
25.440001	-0.011333	-6.698019	-3.050773	-3.287173	-0.458564	0.098492	0.000000	-10.000000	-0.525000	27.000000	365.000000	1023.000000	1023.000000	2046.000000
25.459999	-0.009421	-5.567706	-2.778093	-2.931241	-0.422477	0.564106	0.000000	-10.000000	-0.508333	27.183332	374.000000	1023.000000	1023.000000	2046.000000
25.480000	-0.007145	-4.222871	-2.051542	-2.716631	-0.460234	1.005536	0.000000	-10.000000	-0.500000	27.133333	383.000000	1023.000000	1023.000000	2046.000000
25.500000	-0.005439	-3.214558	-2.005096	-2.316210	0.147480	0.959267	0.000000	-10.000000	-0.500000	27.166666	392.000000	1023.000000	1023.000000	2046.000000
25.520000	-0.003942	-2.329859	-1.749400	-2.040882	0.088616	1.371808	0.000000	-10.000000	-0.508333	27.166666	401.166656	1023.000000	1023.000000	2046.000000
25.540001	-0.002025	-1.196834	-1.236715	-1.922818	0.214891	1.747808	0.000000	-10.000000	-0.533333	27.066668	410.333344	1023.000000	1023.000000	2046.000000
25.559999	-0.000698	-0.412588	-1.256497	-1.565537	0.601543	1.807903	0.000000	-10.000000	-0.550000	26.916668	419.500000	1023.000000	1023.000000	2046.000000
25.580000	0.000924	0.545942	-0.790013	-1.245958	0.337918	2.243995	0.000000	-10.000000	-0.558333	26.800001	428.500000	1023.000000	1023.000000	2046.000000
25.600000	0.002900	1.713949	-0.551645	-0.982961	0.824904	2.423651	0.000000	-10.000000	-0.533333	26.566668	437.333344	1023.000000	1023.000000	2046.000000
25.620001	0.004168	2.463526	-0.472125	-0.704607	0.950329	2.689929	0.000000	-10.000000	-0.516667	26.350000	446.166656	1023.000000	1023.000000	2046.000000
25.639999	0.005567	3.289928	0.101637	-0.551056	0.707901	3.031446	0.000000	-10.000000	-0.500000	26.150000	455.000000	1023.000000	1023.000000	2046.000000
25.660000	0.006457	3.816346	-0.014057	-0.244486	1.243529	2.831360	0.000000	-10.000000	-0.491667	25.966667	463.833344	1023.000000	1023.000000	2046.000000
25.680000	0.006689	3.953238	-0.067482	-0.070655	1.116094	2.975281	0.000000	-10.000000	-0.475000	25.750000	472.500000	1023.000000	1023.000000	2046.000000
25.700001	0.007366	4.353434	0.208355	-0.051529	1.101189	3.095418	0.000000	-10.000000	-0.458333	25.500000	481.166656	1023.000000	1023.000000	2046.000000
25.719999	0.007864	4.647564	0.006034	0.136443	1.449422	3.055665	0.000000	-10.000000	-0.458333	25.333334	489.666656	1023.000000	1023.000000	2046.000000
25.740000	0.009006	5.322300	0.421131	0.345669	1.107853	3.447648	0.000000	-10.000000	-0.441667	24.883333	498.333344	1023.000000	1023.000000	2046.000000
25.760000	0.010427	6.162099	0.567171	0.545820	1.584883	3.464225	0.000000	-10.000000	-0.425000	24.300001	506.666656	1023.000000	1023.000000	2046.000000
25.780001	0.010744	6.349874	0.447710	0.589613	1.707781	3.604770	0.000000	-10.000000	-0.391667	23.816668	515.000000	1023.000000	1023.000000	2046.000000
25.799999	0.010175	6.013582	0.724135	0.427686	1.163438	3.698324	0.000000	-10.000000	-0.366667	23.450001	523.000000	1023.000000	1023.000000	2046.000000
25.820000	0.010159	6.004029	0.408916	0.654355	1.670794	3.269964	0.000000	-10.000000	-0.350000	23.000000	531.000000	1023.000000	1023.000000	2046.000000
25.840000	0.010818	6.393215	0.457650	1.116500	1.325223	3.493843	0.000000	-10.000000	-0.341667	22.483334	538.666687	1023.000000	1023.000000	2046.000000
25.860001	0.012242	7.234865	0.654271	1.525384	1.486697	3.568513	0.000000	-10.000000	-0.350000	21.700001	546.166687	1023.000000	1023.000000	2046.000000
25.879999	0.012435	7.348907	0.355942	1.981457	1.628353	3.383157	0.000000	-10.000000	-0.341667	21.400002	553.333313	1023.000000	1023.000000	2046.000000
25.900000	0.011848	7.002082	0.413431	2.163997	1.178602	3.246052	0.000000	-10.000000	-0.325000	20.966667	560.666687	1023.000000	1023.000000	2046.000000
25.920000	0.010414	6.154808	-0.264817	2.417158	1.449921	2.552546	0.000000	-10.000000	-0.308333	20.850000	567.833313	1023.000000	1023.000000	2046.000000
25.940001	0.008837	5.222902	-0.623358	2.597331	0.858756	2.390173	0.000000	-10.000000	-0.291667	20.316668	574.833313	1023.000000	1023.000000	2046.000000
25.959999	0.008497	5.022006	-0.733738	2.606492	0.851294	2.297958	0.000000	-10.000000	-0.275000	19.483334	581.666687	1023.000000	1023.000000	2046.000000
25.980000	0.008133	4.806861	-1.069234	2.635496	1.053009	2.187590	0.000000	-10.000000	-0.258333	18.766666	588.166687	1023.000000	1023.000000	2046.000000
26.000000	0.008217	4.856114	-1.004749	2.812537	0.675495	2.372831	0.000000	-10.000000	-0.241667	18.216667	594.500000	1023.000000	1023.000000	2046.000000
26.020000	0.009093	5.373734	-0.934267	3.045824	0.856391	2.405787	0.000000	-10.000000	-0.233333	18.150002	600.500000	1023.000000	1023.000000	2046.000000
26.040001	0.009441	5.579920	-1.108628	3.336995	1.041179	2.310374	0.000000	-10.000000	-0.216667	17.866667	606.500000	1023.000000	1023.000000	2046.000000
26.059999	0.009969	5.891725	-0.987470	3.694115	0.653484	2.531595	0.000000	-10.000000	-0.208333	17.400000	612.500000	1023.000000	1023.000000	2046.000000
26.080000	0.011176	6.605160	-0.886791	4.023099	0.870867	2.597985	0.000000	-10.000000	-0.191667	16.600000	618.500000	1023.000000	1023.000000	2046.000000
26.100000	0.011893	7.028854	-1.030216	4.284462	1.102019	2.672588	0.000000	-10.000000	-0.191667	16.000000	624.333313	1023.000000	1023.000000	2046.000000
26.120001	0.012691	7.500582	-0.806781	4.615539	0.682155	3.009669	0.000000	-10.000000	-0.200000	15.600000	630.000000	1023.000000	1023.000000	2046.000000
26.139999	0.013878	8.201636	-0.670637	4.840941	0.969541	3.061791	0.000000	-10.000000	-0.216667	15.466667	635.333313	1023.000000	1023.000000	2046.000000
26.160000	0.014773	8.730857	-0.632022	4.918150	1.243943	3.200786	0.000000	-10.000000	-0.208333	15.583334	640.500000	1023.000000	1023.000000	2046.000000
26.180000	0.015742	9.303552	-0.218837	4.998261	0.988371	3.535756	0.000000	-10.000000	-0.191667	15.333334	645.666687	1023.000000	1023.000000	2046.000000
26.200001	0.017103	10.107672	0.169574	4.924202	1.295345	3.718551	0.000000	-10.000000	-0.166667	14.950000	650.833313	1023.000000	1023.000000	2046.000000
26.219999	0.018022	10.650875	0.357369	4.790917	1.669371	3.833218	0.000000	-10.000000	-0.158333	14.183333	656.000000	1023.000000	1023.000000	2046.000000
26.240000	0.018487	10.925894	0.813945	4.569567	1.468713	4.073668	0.000000	-10.000000	-0.125000	13.116667	660.833313	1023.000000	1023.000000	2046.000000
26.260000	0.018947	11.197525	1.171553	4.184633	1.886283	3.955056	0.000000	-10.000000	-0.100000	11.750000	665.500000	1023.000000	1023.000000	2046.000000
26.280001	0.018300	10.815353	1.215252	3.731051	2.093351	3.775700	0.000000	-10.000000	-0.066667	10.333334	669.500000	1023.000000	1023.000000	2046.000000
26.299999	0.017911	10.585529	1.454583	3.582434	1.795146	3.753366	0.000000	-10.000000	-0.050000	9.033334	673.166687	1023.000000	1023.000000	2046.000000
26.320000	0.018134	10.717323	1.506622	3.532597	2.127260	3.550843	0.000000	-10.000000	-0.025000	7.766667	676.333313	1023.000000	1023.000000	2046.000000
26.340000	0.018026	10.653434	1.444936	3.500320	2.155849	3.552328	0.000000	-10.000000	-0.008333	6.666667	679.166687	1023.000000	1023.000000	2046.000000
26.360001	0.018540	10.957394	1.831521	3.443955	1.858469	3.823448	0.000000	-10.000000	0.000000	6.000000	681.500000	1023.000000	1023.000000	2046.000000
26.379999	0.019220	11.359059	1.800373	3.609673	2.322778	3.626236	0.000000	-10.000000	0.000000	5.883333	683.500000	1023.000000	1023.000000	2046.000000
26.400000	0.020084	11.869597	1.944741	3.781520	2.166049	3.977287	0.000000	-10.000000	0.000000	5.916667	685.500000	1023.000000	1023.000000	2046.000000
26.420000	0.021914	12.950974	2.351786	3.948013	2.401325	4.249849	0.000000	-10.000000	0.000000	6.116667	687.500000	1023.000000	1023.000000	2046.000000
26.440001	0.022855	13.507530	2.433000	4.034071	2.725739	4.314719	0.000000	-10.000000	0.000000	5.966667	689.500000	1023.000000	1023.000000	2046.000000
26.459999	0.023813	14.073518	2.863482	4.197147	2.421608	4.591280	0.000000	-10.000000	-0.008333	5.366667	691.500000	1023.000000	1023.000000	2046.000000
26.480000	0.024734	14.617568	2.929902	4.387682	2.919775	4.380208	0.000000	-10.000000	-0.025000	4.300000	693.500000	1023.000000	1023.000000	2046.000000
26.500000	0.025074	14.818898	3.068237	4.400960	2.669565	4.680135	0.000000	-10.000000	-0.041667	3.133333	695.166687	1023.000000	1023.000000	2046.000000
26.520000	0.026497	15.659522	3.401310	4.480617	2.874438	4.903157	0.000000	-10.000000	-0.050000	2.166667	696.333313	1023.000000	1023.000000	2046.000000
26.540001	0.027150	16.045645	3.427345	4.567438	3.097347	4.953516	0.000000	-10.000000	-0.050000	1.600000	696.833313	1023.000000	1023.000000	2046.000000
26.559999	0.027252	16.106052	3.560005	4.637071	2.753094	5.155883	0.000000	-10.000000	-0.050000	1.550000	697.000000	1023.000000	1023.000000	2046.000000
26.580000	0.027238	16.097845	3.402039	4.668478	3.142256	4.885073	0.000000	-10.000000	-0.050000	1.933333	697.166687	1023.000000	1023.000000	2046.000000
26.600000	0.026722	15.792941	3.299474	4.638626	2.980325	4.874516	0.000000	-10.000000	-0.041667	2.400000	697.500000	1023.000000	1023.000000	2046.000000
26.620001	0.027469	16.234081	3.571048	4.603105	2.836888	5.223042	0.000000	-10.000000	-0.033333	2.400000	698.166687	1023.000000	1023.000000	2046.000000
26.639999	0.027956	16.522141	3.585423	4.645630	3.188115	5.102971	0.000000	-10.000000	-0.016667	1.533333	699.000000	1023.000000	1023.000000	2046.000000
26.660000	0.028308	16.729774	3.629464	4.758252	3.095536	5.246523	0.000000	-10.000000	-0.008333	0.633333	699.666687	1023.000000	1023.000000	2046.000000
26.680000	0.028289	16.718830	3.732840	4.446791	2.985439	5.553760	0.000000	-10.000000	0.000000	-0.583333	700.000000	1023.000000	1023.000000	2046.000000
26.700001	0.027522	16.265345	3.616623	4.429906	3.144624	5.074192	0.000000	-10.000000	0.000000	-1.350000	700.000000	1023.000000	1023.000000	2046.000000
26.719999	0.027066	15.996260	3.405468	4.676197	2.850429	5.064166	0.000000	-10.000000	0.000000	-2.333333	700.000000	1023.000000	1023.000000	2046.000000
26.740000	0.027847	16.457678	3.397112	4.941123	2.874729	5.244713	0.000000	-10.000000	-0.008333	-2.883333	700.000000	1023.000000	1023.000000	2046.000000
26.760000	0.027166	16.055204	3.112993	5.047979	3.026364	4.867869	0.000000	-10.000000	-0.016667	-3.183333	700.000000	1023.000000	1023.000000	2046.000000
26.780001	0.025262	14.929811	2.894340	5.098937	2.488066	4.448469	0.000000	-10.000000	-0.016667	-3.316667	700.000000	1023.000000	1023.000000	2046.000000
26.799999	0.022716	13.424936	2.169248	5.103528	2.517937	3.634223	0.000000	-10.000000	-0.008333	-3.600000	700.000000	1023.000000	1023.000000	2046.000000
26.820000	0.019518	11.535212	1.495527	4.922215	1.995595	3.121875	0.000000	-10.000000	0.000000	-4.300000	700.000000	1023.000000	1023.000000	2046.000000
26.840000	0.018157	10.730607	1.155258	4.731858	1.690857	3.152634	0.000000	-10.000000	0.000000	-5.250000	700.000000	1023.000000	1023.000000	2046.000000
26.860001	0.016824	9.942828	0.812096	4.588145	1.769060	2.773528	0.000000	-10.000000	0.000000	-5.950000	700.000000	1023.000000	1023.000000	2046.000000
26.879999	0.015705	9.281503	0.635806	4.615676	1.338666	2.691353	0.000000	-10.000000	0.000000	-6.116667	700.000000	1023.000000	1023.000000	2046.000000
26.900000	0.015855	9.370580	0.481820	4.695807	1.550892	2.642061	0.000000	-10.000000	0.000000	-5.883333	700.000000	1023.000000	1023.000000	2046.000000
26.920000	0.015232	9.002132	0.327189	4.746553	1.399760	2.528630	0.000000	-10.000000	0.000000	-5.533333	700.000000	1023.000000	1023.000000	2046.000000
26.940001	0.015416	9.110865	0.377023	4.862818	1.147416	2.723608	0.000000	-10.000000	0.000000	-5.383333	700.000000	1023.000000	1023.000000	2046.000000
26.959999	0.015544	9.186370	0.244147	4.999964	1.368018	2.574241	0.000000	-10.000000	0.000000	-5.300000	696.500000	1023.000000	1023.000000	2046.000000
26.980000	0.015134	8.943939	0.088000	5.165356	1.110175	2.580409	0.000000	-10.000000	-0.008333	-5.100000	689.166687	1023.000000	1023.000000	2046.000000
27.000000	0.016020	9.467919	0.129487	5.339997	1.125685	2.872750	0.000000	-10.000000	-0.008333	-4.666667	681.333313	1023.000000	1023.000000	2046.000000
27.020000	0.016110	9.520847	0.118029	5.333767	1.248000	2.821051	0.000000	-10.000000	-0.016667	-4.016667	676.500000	1023.000000	1023.000000	2046.000000
27.040001	0.016011	9.462738	0.068795	5.412914	1.111434	2.869595	0.000000	-10.000000	-0.008333	-3.416667	675.166687	1023.000000	1023.000000	2046.000000
27.059999	0.017172	10.148573	0.330947	5.316584	1.260627	3.240416	0.000000	-10.000000	-0.008333	-2.966667	674.000000	1023.000000	1023.000000	2046.000000
27.080000	0.017473	10.326468	0.600306	4.993793	1.440046	3.292324	0.000000	-10.000000	-0.008333	-2.916667	673.000000	1023.000000	1023.000000	2046.000000
27.100000	0.017463	10.320718	0.818960	4.854546	1.328956	3.318255	0.000000	-10.000000	0.000000	-3.216667	672.000000	1023.000000	1023.000000	2046.000000
27.120001	0.018408	10.879260	1.075855	4.513951	1.688432	3.601022	0.000000	-10.000000	0.008333	-4.000000	670.833313	1023.000000	1023.000000	2046.000000
27.139999	0.017699	10.460297	1.293710	3.891280	1.859387	3.415920	0.000000	-10.000000	0.016667	-5.016667	669.333313	1023.000000	1023.000000	2046.000000
27.160000	0.016242	9.598872	1.396220	3.442357	1.625795	3.134500	0.000000	-10.000000	0.025000	-6.050000	667.500000	1023.000000	1023.000000	2046.000000
27.180000	0.016046	9.483229	1.447273	3.141660	1.902244	2.992052	0.000000	-10.000000	0.016667	-6.783333	665.500000	1023.000000	1023.000000	2046.000000
27.200001	0.015023	8.878492	1.427563	2.708498	1.859493	2.882939	0.000000	-10.000000	0.025000	-7.166667	663.500000	1023.000000	1023.000000	2046.000000
27.219999	0.014277	8.437714	1.450702	2.655967	1.548866	2.782179	0.000000	-10.000000	0.025000	-7.316667	661.166687	1023.000000	1023.000000	2046.000000
27.240000	0.014846	8.774007	1.467974	2.642313	1.927013	2.736707	0.000000	-10.000000	0.016667	-7.300000	658.833313	1023.000000	1023.000000	2046.000000
27.260000	0.014561	8.605523	1.628484	2.381096	1.802332	2.793611	0.000000	-10.000000	0.008333	-7.000000	656.166687	1023.000000	1023.000000	2046.000000
27.280001	0.014922	8.818683	1.762061	2.453768	1.652059	2.950794	0.000000	-10.000000	-0.008333	-6.300000	653.833313	1023.000000	1023.000000	2046.000000
27.299999	0.016529	9.768635	1.944907	2.665252	2.028827	3.129648	0.000000	-10.000000	0.000000	-5.200000	651.666687	1023.000000	1023.000000	2046.000000
27.320000	0.017376	10.269050	2.232148	2.610982	2.164639	3.261281	0.000000	-10.000000	0.000000	-4.016667	650.000000	1023.000000	1023.000000	2046.000000
27.340000	0.017563	10.379688	2.468172	2.747246	1.912449	3.251822	0.000000	-10.000000	0.000000	-3.133333	648.666687	1023.000000	1023.000000	2046.000000
27.360001	0.019158	11.322104	2.618573	2.946599	2.289709	3.467224	0.000000	-10.000000	0.000000	-2.716667	647.666687	1023.000000	1023.000000	2046.000000
27.379999	0.019694	11.639002	2.838045	2.808414	2.406123	3.586421	0.000000	-10.000000	0.000000	-2.700000	646.833313	1023.000000	1023.000000	2046.000000
27.400000	0.019649	11.612668	2.913403	2.947037	2.197669	3.554559	0.000000	-10.000000	-0.016667	-2.716667	646.000000	1023.000000	1023.000000	2046.000000
27.420000	0.021060	12.446479	3.110835	3.050428	2.370728	3.914487	0.000000	-10.000000	-0.025000	-2.700000	645.000000	1023.000000	1023.000000	2046.000000
27.440001	0.021792	12.878876	3.213312	3.123158	2.658672	3.883734	0.000000	-10.000000	-0.025000	-2.666667	644.000000	1023.000000	1023.000000	2046.000000
27.459999	0.020870	12.334043	3.142837	3.050848	2.348762	3.791596	0.000000	-10.000000	-0.016667	-2.800000	643.000000	1023.000000	1023.000000	2046.000000
27.480000	0.020929	12.369109	3.067743	2.997397	2.404035	3.899935	0.000000	-10.000000	-0.008333	-3.150000	642.000000	1023.000000	1023.000000	2046.000000
27.500000	0.020750	12.263299	3.042180	2.957330	2.565885	3.697904	0.000000	-10.000000	-0.008333	-3.783333	641.000000	1023.000000	1023.000000	2046.000000
27.520000	0.019732	11.661399	3.007570	2.819306	2.192538	3.641986	0.000000	-10.000000	0.000000	-4.666667	639.833313	1023.000000	1023.000000	2046.000000
27.540001	0.020549	12.144243	3.071028	2.790198	2.420890	3.862127	0.000000	-10.000000	0.000000	-5.633334	638.333313	1023.000000	1023.000000	2046.000000
27.559999	0.020833	12.312271	3.225234	2.557082	2.611529	3.918427	0.000000	-10.000000	0.000000	-6.566667	636.500000	1023.000000	1023.000000	2046.000000
27.580000	0.019267	11.386838	3.210248	2.391819	2.178878	3.605892	0.000000	-10.000000	0.008333	-7.466667	634.166687	1023.000000	1023.000000	2046.000000
27.600000	0.019157	11.321979	3.000439	2.372549	2.367285	3.581705	0.000000	-10.000000	0.025000	-8.316668	631.666687	1023.000000	1023.000000	2046.000000
27.620001	0.018893	11.165885	2.897731	2.485462	2.345445	3.437248	0.000000	-10.000000	0.041667	-9.166667	628.833313	1023.000000	1023.000000	2046.000000
27.639999	0.017475	10.327738	2.642633	2.612707	1.883369	3.189029	0.000000	-10.000000	0.050000	-10.000000	625.833313	1023.000000	1023.000000	2046.000000
27.660000	0.017174	10.149555	2.284554	2.858828	2.142460	2.863713	0.000000	-10.000000	0.050000	-10.833334	622.500000	1023.000000	1023.000000	2046.000000
27.680000	0.014605	8.631640	1.916801	2.646537	1.799813	2.268489	0.000000	-10.000000	0.058333	-11.666667	618.833313	1023.000000	1023.000000	2046.000000
27.700001	0.010433	6.166112	1.221065	2.468558	0.988806	1.487684	0.000000	-10.000000	0.075000	-12.516666	615.000000	1023.000000	1023.000000	2046.000000
27.719999	0.008801	5.201190	0.435233	2.530774	1.233732	1.001451	0.000000	-10.000000	0.091667	-13.200000	610.666687	1023.000000	1023.000000	2046.000000
27.740000	0.006434	3.802300	0.230505	2.149514	0.665856	0.756424	0.000000	-10.000000	0.108333	-13.883333	606.333313	1023.000000	1023.000000	2046.000000
27.760000	0.004964	2.933840	-0.050947	1.936545	0.379327	0.668916	0.000000	-10.000000	0.125000	-14.233334	601.666687	1023.000000	1023.000000	2046.000000
27.780001	0.004788	2.829545	-0.322737	2.145313	0.685933	0.321036	0.000000	-10.000000	0.141667	-14.516666	597.000000	1023.000000	1023.000000	2046.000000
27.799999	0.003441	2.033533	-0.315804	2.010807	0.168370	0.170160	0.000000	-10.000000	0.150000	-14.500000	592.000000	1023.000000	1023.000000	2046.000000
27.820000	0.003062	1.809729	-0.562958	2.021187	0.108551	0.242949	0.000000	-10.000000	0.150000	-14.666667	587.166687	1023.000000	1023.000000	2046.000000
27.840000	0.003311	1.957071	-0.747721	2.282311	0.383717	0.038764	0.000000	-10.000000	0.150000	-14.833333	582.333313	1023.000000	1023.000000	2046.000000
27.860001	0.002066	1.221285	-0.720276	2.209999	-0.218318	-0.050120	0.000000	-10.000000	0.150000	-15.066667	577.500000	1023.000000	1023.000000	2046.000000
27.879999	0.002387	1.410686	-0.967291	2.275387	-0.020192	0.122782	0.000000	-10.000000	0.158333	-15.083333	572.500000	1023.000000	1023.000000	2046.000000
27.900000	0.002740	1.619223	-0.955616	2.438666	0.097167	0.039006	0.000000	-10.000000	0.158333	-15.283334	567.333313	1023.000000	1023.000000	2046.000000
27.920000	0.001557	0.920183	-0.923305	2.351876	-0.444625	-0.063763	0.000000	-10.000000	0.158333	-15.350000	562.166687	1023.000000	1023.000000	2046.000000
27.940001	0.002282	1.348605	-1.028069	2.341845	-0.038024	0.072853	0.000000	-10.000000	0.158333	-15.550000	557.000000	1023.000000	1023.000000	2046.000000
27.959999	0.002675	1.580877	-0.680703	2.025797	0.063336	0.172447	0.000000	-10.000000	0.175000	-15.816667	551.833313	1023.000000	1023.000000	2046.000000
27.980000	0.001708	1.009191	-0.480356	1.647767	-0.276356	0.118136	0.000000	-10.000000	0.191667	-16.150000	546.666687	1023.000000	1023.000000	2046.000000
28.000000	0.002306	1.362708	-0.421070	1.397167	0.179327	0.207284	0.000000	-10.000000	0.200000	-16.549999	541.166687	1023.000000	1023.000000	2046.000000
28.020000	0.002320	1.371287	-0.035192	0.866196	0.373945	0.166338	0.000000	-10.000000	0.200000	-16.866667	535.666687	1023.000000	1023.000000	2046.000000
28.040001	-0.000003	-0.001563	0.155063	0.133938	-0.089206	-0.201359	0.000000	-10.000000	0.200000	-17.266666	530.000000	1023.000000	1023.000000	2046.000000
28.059999	-0.000709	-0.418805	-0.008682	-0.338538	0.457479	-0.529065	0.000000	-10.000000	0.216667	-17.716667	524.333313	1023.000000	1023.000000	2046.000000
28.080000	-0.001987	-1.174394	0.290585	-1.011151	0.293011	-0.746839	0.000000	-10.000000	0.225000	-18.166668	518.500000	1023.000000	1023.000000	2046.000000
28.100000	-0.004267	-2.521969	0.270266	-1.501697	-0.184550	-1.105989	0.000000	-10.000000	0.233333	-18.566668	512.333313	1023.000000	1023.000000	2046.000000
28.120001	-0.004029	-2.381244	0.051039	-1.475589	0.390546	-1.347240	0.000000	-10.000000	0.233333	-18.933334	506.000000	1023.000000	1023.000000	2046.000000
28.139999	-0.004776	-2.822614	0.408932	-1.847372	0.089988	-1.474163	0.000000	-10.000000	0.241667	-19.133335	499.666656	1023.000000	1023.000000	2046.000000
28.160000	-0.006109	-3.610548	0.501396	-2.192518	-0.321184	-1.598242	0.000000	-10.000000	0.250000	-19.316668	493.166656	1023.000000	1023.000000	2046.000000
28.180000	-0.005158	-3.048653	0.328717	-2.043132	0.384747	-1.718986	0.000000	-10.000000	0.250000	-19.266666	486.833344	1023.000000	1023.000000	2046.000000
28.200001	-0.005065	-2.993412	0.820570	-2.239105	0.119897	-1.694773	0.000000	-10.000000	0.250000	-19.216667	480.333344	1023.000000	1023.000000	2046.000000
28.219999	-0.005735	-3.389180	0.979356	-2.461644	-0.162028	-1.744864	0.000000	-10.000000	0.241667	-19.216667	474.000000	1023.000000	1023.000000	2046.000000
28.240000	-0.004640	-2.742056	0.932026	-2.245615	0.510414	-1.938881	0.000000	-10.000000	0.241667	-19.316668	467.500000	1023.000000	1023.000000	2046.000000
28.260000	-0.005109	-3.019296	1.332148	-2.451641	0.108399	-2.008203	0.000000	-10.000000	0.241667	-19.500000	461.000000	1023.000000	1023.000000	2046.000000
28.280001	-0.005695	-3.365545	1.337236	-2.772676	-0.001009	-1.929096	0.000000	-10.000000	0.250000	-19.633333	454.500000	1023.000000	1023.000000	2046.000000
28.299999	-0.004968	-2.936327	1.303289	-2.633463	0.528060	-2.134212	0.000000	-10.000000	0.266667	-19.933334	448.000000	1023.000000	1023.000000	2046.000000
28.320000	-0.005740	-3.392110	1.596392	-2.850423	0.145839	-2.283918	0.000000	-10.000000	0.266667	-20.100000	441.333344	1023.000000	1023.000000	2046.000000
28.340000	-0.006494	-3.837780	1.567212	-3.143381	-0.033007	-2.228604	0.000000	-10.000000	0.266667	-20.333334	434.666656	1023.000000	1023.000000	2046.000000
28.360001	-0.005937	-3.508851	1.462013	-3.006637	0.463455	-2.427682	0.000000	-10.000000	0.275000	-20.333334	427.833344	1023.000000	1023.000000	2046.000000
28.379999	-0.006610	-3.906793	1.696899	-3.204451	0.127270	-2.526511	0.000000	-10.000000	0.291667	-20.500000	421.166656	1023.000000	1023.000000	2046.000000
28.400000	-0.007626	-4.507147	1.639470	-3.549973	-0.151099	-2.445544	0.000000	-10.000000	0.316667	-20.500000	414.333344	1023.000000	1023.000000	2046.000000
28.420000	-0.007107	-4.200245	1.407632	-3.410956	0.460200	-2.657121	0.000000	-10.000000	0.316667	-20.666668	407.500000	1023.000000	1023.000000	2046.000000
28.440001	-0.008004	-4.730159	1.659212	-3.649029	-0.011064	-2.729278	0.000000	-10.000000	0.316667	-20.716667	400.500000	1023.000000	1023.000000	2046.000000
28.459999	-0.008773	-5.184953	1.519352	-3.875267	-0.126240	-2.702797	0.000000	-10.000000	0.308333	-20.766666	393.500000	1023.000000	1023.000000	2046.000000
28.480000	-0.008063	-4.765220	1.404594	-3.757834	0.407179	-2.819159	0.000000	-10.000000	0.300000	-20.816668	386.500000	1023.000000	1023.000000	2046.000000
28.500000	-0.009445	-5.582250	1.680190	-4.027653	-0.299529	-2.935258	0.000000	-10.000000	0.308333	-20.800001	379.500000	1023.000000	1023.000000	2046.000000
28.520000	-0.009624	-5.687556	1.401686	-4.157477	-0.056205	-2.875560	0.000000	-10.000000	0.325000	-20.850000	372.500000	1023.000000	1023.000000	2046.000000
28.540001	-0.009200	-5.437057	1.399984	-4.122521	0.234635	-2.949156	0.000000	-10.000000	0.341667	-20.766666	367.833344	1023.000000	1023.000000	2046.000000
28.559999	-0.011464	-6.775050	1.390461	-4.465920	-0.528148	-3.171443	0.000000	-10.000000	0.350000	-20.783333	360.833344	1023.000000	1023.000000	2046.000000
28.580000	-0.012887	-7.616001	0.672569	-4.560143	-0.325339	-3.403088	0.000000	-10.000000	0.341667	-20.950001	353.833344	1023.000000	1023.000000	2046.000000
28.600000	-0.013989	-8.267394	0.410700	-4.626820	-0.388631	-3.662644	0.000000	-10.000000	0.341667	-21.066668	344.500000	1023.000000	1023.000000	2046.000000
28.620001	-0.016929	-10.005279	0.217139	-5.023407	-1.218177	-3.980833	0.000000	-10.000000	0.325000	-21.150000	337.500000	1023.000000	1023.000000	2046.000000
28.639999	-0.017663	-10.438871	-0.361812	-5.210945	-0.849363	-4.016751	0.000000	-10.000000	0.325000	-21.200001	330.500000	1023.000000	1023.000000	2046.000000
28.660000	-0.017797	-10.517880	-0.280004	-5.451152	-0.801399	-3.985325	0.000000	-10.000000	0.325000	-21.283333	323.500000	1023.000000	1023.000000	2046.000000
28.680000	-0.019379	-11.453012	-0.133542	-6.005445	-1.399091	-3.914934	0.000000	-10.000000	0.325000	-21.250000	316.500000	1023.000000	1023.000000	2046.000000
28.700001	-0.019461	-11.501398	-0.453949	-6.036742	-0.944340	-4.066366	0.000000	-10.000000	0.325000	-21.116667	309.333344	1023.000000	1023.000000	2046.000000
28.719999	-0.018804	-11.113450	-0.350008	-5.926897	-0.780856	-4.055689	0.000000	-10.000000	0.316667	-21.049999	302.166656	1023.000000	1023.000000	2046.000000
28.740000	-0.020090	-11.873172	-0.344848	-5.765196	-1.521871	-4.241257	0.000000	-10.000000	0.333333	-21.066668	295.000000	1023.000000	1023.000000	2046.000000
28.760000	-0.020235	-11.958783	-1.053117	-5.394652	-1.186669	-4.324346	0.000000	-10.000000	0.333333	-21.000000	288.000000	1023.000000	1023.000000	2046.000000
28.780001	-0.020580	-12.162492	-1.278397	-5.043269	-1.321880	-4.518947	0.000000	-10.000000	0.333333	-20.916668	281.000000	1023.000000	1023.000000	2046.000000
28.799999	-0.024066	-14.223026	-1.777850	-5.137218	-2.241600	-5.066358	0.000000	-10.000000	0.316667	-20.616667	274.000000	1023.000000	1023.000000	2046.000000
28.820000	-0.026306	-15.546983	-2.942824	-4.967835	-1.925823	-5.710501	0.000000	-10.000000	0.291667	-20.100000	267.166656	1023.000000	1023.000000	2046.000000
28.840000	-0.028621	-16.914789	-3.239705	-5.085801	-2.497159	-6.092124	0.000000	-10.000000	0.266667	-19.500000	260.500000	1023.000000	1023.000000	2046.000000
28.860001	-0.031256	-18.472130	-3.715643	-5.504281	-3.045715	-6.206491	0.000000	-10.000000	0.241667	-19.100000	254.000000	1023.000000	1023.000000	2046.000000
28.879999	-0.031395	-18.554722	-4.282696	-5.341098	-2.499611	-6.431317	0.000000	-10.000000	0.225000	-18.916668	247.666672	1023.000000	1023.000000	2046.000000
28.900000	-0.033331	-19.698828	-4.130767	-5.491740	-3.387686	-6.688636	0.000000	-10.000000	0.208333	-18.666668	241.500000	1023.000000	1023.000000	2046.000000
28.920000	-0.033515	-19.807243	-4.808155	-5.360912	-2.897801	-6.740376	0.000000	-10.000000	0.208333	-18.500000	235.166672	1023.000000	1023.000000	2046.000000
28.940001	-0.033761	-19.952499	-4.659416	-5.278258	-3.251136	-6.763689	0.000000	-10.000000	0.208333	-18.300001	228.833328	1023.000000	1023.000000	2046.000000
28.959999	-0.034796	-20.564682	-4.923001	-5.396489	-3.598708	-6.646485	0.000000	-10.000000	0.208333	-18.116667	222.500000	1023.000000	1023.000000	2046.000000
28.980000	-0.034044	-20.119934	-5.256899	-5.113402	-3.123297	-6.626335	0.000000	-10.000000	0.200000	-17.733334	216.500000	1023.000000	1023.000000	2046.000000
29.000000	-0.035239	-20.826509	-5.065753	-5.124447	-3.928395	-6.707914	0.000000	-10.000000	0.191667	-17.400002	210.666672	1023.000000	1023.000000	2046.000000
29.020000	-0.034673	-20.491827	-5.694998	-4.921650	-3.252793	-6.622385	0.000000	-10.000000	0.191667	-17.033335	205.000000	1023.000000	1023.000000	2046.000000
29.040001	-0.034574	-20.433434	-5.292998	-4.885735	-3.707154	-6.547545	0.000000	-10.000000	0.191667	-16.766666	199.333328	1023.000000	1023.000000	2046.000000
29.059999	-0.034883	-20.615641	-5.469036	-5.206906	-3.649973	-6.289726	0.000000	-10.000000	0.200000	-16.650000	193.833328	1023.000000	1023.000000	2046.000000
29.080000	-0.033888	-20.027851	-5.317835	-5.386553	-3.228166	-6.095298	0.000000	-10.000000	0.200000	-16.683334	188.166672	1023.000000	1023.000000	2046.000000
29.100000	-0.035013	-20.692823	-4.811623	-5.928635	-3.885972	-6.066593	0.000000	-10.000000	0.200000	-16.733334	182.666672	1023.000000	1023.000000	2046.000000
29.120001	-0.034910	-20.631708	-5.085271	-6.313849	-3.127104	-6.105484	0.000000	-10.000000	0.191667	-16.516666	177.000000	1023.000000	1023.000000	2046.000000
29.139999	-0.035274	-20.846767	-4.576116	-6.875226	-3.208691	-6.186734	0.000000	-10.000000	0.191667	-16.016666	171.500000	1023.000000	1023.000000	2046.000000
29.160000	-0.037480	-22.150690	-4.593793	-7.778236	-3.404106	-6.374554	0.000000	-10.000000	0.175000	-15.566667	166.166672	1023.000000	1023.000000	2046.000000
29.180000	-0.037923	-22.412268	-4.685308	-8.203011	-2.880884	-6.643064	0.000000	-10.000000	0.166667	-15.416667	161.000000	1023.000000	1023.000000	2046.000000
29.200001	-0.040371	-23.859114	-4.283337	-8.835327	-3.688718	-7.051732	0.000000	-10.000000	0.150000	-15.433333	155.833328	1023.000000	1023.000000	2046.000000
29.219999	-0.040637	-24.016338	-4.837001	-8.993623	-2.966811	-7.218903	0.000000	-10.000000	0.150000	-15.300000	150.666672	1023.000000	1023.000000	2046.000000
29.240000	-0.041175	-24.334362	-4.377294	-9.085038	-3.485200	-7.386830	0.000000	-10.000000	0.150000	-15.150001	145.500000	1023.000000	1023.000000	2046.000000
29.260000	-0.042107	-24.885109	-4.601999	-9.481521	-3.473859	-7.327730	0.000000	-10.000000	0.150000	-15.016666	140.500000	1023.000000	1023.000000	2046.000000
29.280001	-0.041399	-24.466984	-4.592753	-9.469351	-3.090650	-7.314229	0.000000	-10.000000	0.158333	-14.783333	135.500000	1023.000000	1023.000000	2046.000000
29.299999	-0.042145	-24.907507	-4.163206	-9.548421	-3.780961	-7.414918	0.000000	-10.000000	0.158333	-14.283333	130.666672	1023.000000	1023.000000	2046.000000
29.320000	-0.041445	-24.493979	-4.582023	-9.434501	-3.135790	-7.341665	0.000000	-10.000000	0.125000	-13.733334	125.833336	1023.000000	1023.000000	2046.000000
29.340000	-0.040428	-23.892691	-4.066166	-9.366833	-3.282155	-7.177537	0.000000	-10.000000	0.091667	-13.233334	121.333336	1023.000000	1023.000000	2046.000000
29.360001	-0.040794	-24.109274	-3.965360	-9.544586	-3.546854	-7.052474	0.000000	-10.000000	0.058333	-12.766666	116.833336	1023.000000	1023.000000	2046.000000
29.379999	-0.039658	-23.437963	-4.189336	-9.366539	-2.893623	-6.988466	0.000000	-10.000000	0.058333	-12.333333	112.500000	1023.000000	1023.000000	2046.000000
29.400000	-0.039537	-23.366415	-3.689914	-9.309337	-3.327351	-7.039813	0.000000	-10.000000	0.058333	-12.083333	108.166664	1023.000000	1023.000000	2046.000000
29.420000	-0.039684	-23.453056	-3.803516	-9.486056	-3.320058	-6.843426	0.000000	-10.000000	0.058333	-11.766666	104.000000	1023.000000	1023.000000	2046.000000
29.440001	-0.038758	-22.905964	-3.995558	-9.344925	-2.774170	-6.791312	0.000000	-10.000000	0.058333	-11.433333	100.333336	1023.000000	1023.000000	2046.000000
29.459999	-0.038568	-22.793953	-3.492941	-9.263328	-3.213940	-6.823745	0.000000	-10.000000	0.050000	-10.966667	96.666664	1023.000000	1023.000000	2046.000000
29.480000	-0.038840	-22.954565	-3.710363	-9.417524	-3.148490	-6.678187	0.000000	-10.000000	0.050000	-10.666667	93.000000	1023.000000	1023.000000	2046.000000
29.500000	-0.037829	-22.356680	-3.716545	-9.282139	-2.806836	-6.551159	0.000000	-10.000000	0.041667	-10.266666	89.333336	1023.000000	1023.000000	2046.000000
29.520000	-0.038429	-22.711794	-3.336199	-9.352879	-3.425694	-6.597021	0.000000	-10.000000	0.041667	-10.066667	85.833336	1023.000000	1023.000000	2046.000000
29.540001	-0.038150	-22.546583	-3.877590	-9.284504	-2.824256	-6.560233	0.000000	-10.000000	0.041667	-9.900000	83.666664	1023.000000	1023.000000	2046.000000
29.559999	-0.037691	-22.275454	-3.396868	-9.217184	-3.175250	-6.486152	0.000000	-10.000000	0.050000	-9.800000	80.333336	1023.000000	1023.000000	2046.000000
29.580000	-0.038182	-22.565470	-3.724848	-9.378367	-3.081001	-6.381252	0.000000	-10.000000	0.033333	-9.616667	77.166664	1023.000000	1023.000000	2046.000000
29.600000	-0.037195	-21.982077	-3.691113	-9.272753	-2.784100	-6.234111	0.000000	-10.000000	0.033333	-9.400001	73.000000	1023.000000	1023.000000	2046.000000
29.620001	-0.037974	-22.442858	-3.312822	-9.386087	-3.440058	-6.303890	0.000000	-10.000000	0.016667	-9.266667	69.833336	1023.000000	1023.000000	2046.000000
29.639999	-0.037778	-22.326662	-3.905838	-9.278462	-2.808262	-6.334100	0.000000	-10.000000	0.033333	-9.150001	66.666664	1023.000000	1023.000000	2046.000000
29.660000	-0.037221	-21.997839	-3.486558	-9.257297	-3.061593	-6.192392	0.000000	-10.000000	0.025000	-9.033334	63.500000	1023.000000	1023.000000	2046.000000
29.680000	-0.038001	-22.458759	-3.611817	-9.432011	-3.260952	-6.153980	0.000000	-10.000000	0.025000	-8.966667	60.500000	1023.000000	1023.000000	2046.000000
29.700001	-0.037369	-22.085320	-3.897385	-9.321862	-2.776125	-6.089948	0.000000	-10.000000	0.008333	-8.833334	57.500000	1023.000000	1023.000000	2046.000000
29.719999	-0.038048	-22.486420	-3.405594	-9.391877	-3.504611	-6.184337	0.000000	-10.000000	0.000000	-8.650001	54.500000	1023.000000	1023.000000	2046.000000
29.740000	-0.038338	-22.657881	-4.089199	-9.367459	-2.959294	-6.241930	0.000000	-10.000000	0.008333	-8.416667	51.666668	1023.000000	1023.000000	2046.000000
29.760000	-0.037926	-22.414404	-3.761796	-9.344234	-3.175249	-6.133125	0.000000	-10.000000	0.008333	-8.233334	48.833332	1023.000000	1023.000000	2046.000000
29.780001	-0.038904	-22.992453	-3.906538	-9.583718	-3.387339	-6.114856	0.000000	-10.000000	0.008333	-8.050000	46.166668	1023.000000	1023.000000	2046.000000
29.799999	-0.038402	-22.695475	-4.205111	-9.445444	-2.954783	-6.090137	0.000000	-10.000000	0.008333	-7.766667	43.333332	1023.000000	1023.000000	2046.000000
29.820000	-0.039240	-23.190805	-3.781833	-9.531478	-3.670515	-6.206980	0.000000	-10.000000	0.008333	-7.516666	40.833332	1023.000000	1023.000000	2046.000000
29.840000	-0.039296	-23.224199	-4.463768	-9.489529	-3.008582	-6.262320	0.000000	-10.000000	0.008333	-7.200000	38.166668	1023.000000	1023.000000	2046.000000
29.860001	-0.039290	-23.220560	-3.955006	-9.520583	-3.548107	-6.196864	0.000000	-10.000000	0.000000	-6.983334	35.833332	1023.000000	1023.000000	2046.000000
29.879999	-0.039992	-23.635363	-4.446761	-9.631202	-3.315366	-6.242034	0.000000	-10.000000	0.000000	-6.700000	33.500000	1023.000000	1023.000000	2046.000000
29.900000	-0.039402	-23.286648	-4.385321	-9.561197	-3.194372	-6.145759	0.000000	-10.000000	0.008333	-6.433333	31.500000	1023.000000	1023.000000	2046.000000
29.920000	-0.040174	-23.742598	-4.082521	-9.722910	-3.759023	-6.178143	0.000000	-10.000000	0.008333	-6.166667	29.500000	1023.000000	1023.000000	2046.000000
29.940001	-0.040346	-23.844761	-4.702166	-9.640532	-3.203921	-6.298142	0.000000	-10.000000	0.008333	-5.883333	27.500000	1023.000000	1023.000000	2046.000000
29.959999	-0.040208	-23.762890	-4.370733	-9.604239	-3.525405	-6.262514	0.000000	-10.000000	0.000000	-5.683333	25.500000	1023.000000	1023.000000	2046.000000
29.980000	-0.041802	-24.704739	-4.797839	-9.816361	-3.654168	-6.436370	0.000000	-10.000000	0.000000	-5.533333	23.500000	1023.000000	1023.000000	2046.000000
30.000000	-0.042533	-25.136724	-5.230021	-9.875405	-3.471083	-6.560215	0.000000	-10.000000	0.000000	-5.366667	21.500000	1023.000000	1023.000000	2046.000000
30.020000	-0.044569	-26.340458	-5.162075	-10.063736	-4.296166	-6.818481	0.000000	-10.000000	0.000000	-5.150000	19.500000	1023.000000	1023.000000	2046.000000
30.040001	-0.045620	-26.961697	-6.147990	-10.017700	-3.754262	-7.041744	0.000000	-10.000000	-0.008333	-4.966667	17.833334	1023.000000	1023.000000	2046.000000
30.059999	-0.046345	-27.389645	-5.710049	-10.091812	-4.514307	-7.073475	0.000000	-10.000000	-0.008333	-4.916667	16.166666	1023.000000	1023.000000	2046.000000
30.080000	-0.047225	-27.910004	-6.358252	-10.308168	-4.154960	-7.088623	0.000000	-10.000000	-0.016667	-4.950000	14.500000	1023.000000	1023.000000	2046.000000
30.100000	-0.046365	-27.401794	-6.121058	-10.340489	-4.098815	-6.841432	0.000000	-10.000000	-0.008333	-4.966667	12.833333	1023.000000	1023.000000	2046.000000
30.120001	-0.046879	-27.705204	-5.855253	-10.771799	-4.461388	-6.616764	0.000000	-10.000000	-0.008333	-4.866667	11.166667	1023.000000	1023.000000	2046.000000
30.139999	-0.046594	-27.536934	-6.315745	-10.549341	-3.858098	-6.813750	0.000000	-10.000000	0.000000	-4.700000	9.666667	1023.000000	1023.000000	2046.000000
30.160000	-0.045976	-27.171732	-5.684571	-10.316894	-4.456309	-6.713959	0.000000	-10.000000	0.000000	-4.600000	8.000000	1023.000000	1023.000000	2046.000000
30.180000	-0.046122	-27.258173	-6.361703	-9.974916	-4.127713	-6.793841	0.000000	-10.000000	0.000000	-4.766667	6.333333	1023.000000	1023.000000	2046.000000
30.200001	-0.045734	-27.028629	-6.522033	-9.612653	-4.136000	-6.757943	0.000000	-10.000000	0.000000	-5.150000	4.833333	1023.000000	1023.000000	2046.000000
30.219999	-0.047676	-28.176514	-6.575055	-9.569456	-4.912472	-7.119532	0.000000	-10.000000	0.000000	-5.450000	3.166667	1023.000000	1023.000000	2046.000000
30.240000	-0.050330	-29.745050	-7.852337	-9.328499	-4.637415	-7.926799	0.000000	-10.000000	-0.008333	-5.116667	1.666667	1023.000000	1023.000000	2046.000000
30.260000	-0.052253	-30.881378	-7.988741	-9.371662	-5.336299	-8.184675	0.000000	-10.000000	-0.016667	-4.250000	0.166667	1023.000000	1023.000000	2046.000000
30.280001	-0.054365	-32.129795	-8.754505	-9.576402	-5.361910	-8.436979	0.000000	-10.000000	-0.025000	-3.450000	-1.000000	1023.000000	1023.000000	2046.000000
30.299999	-0.054639	-32.291946	-8.921754	-9.589115	-5.373857	-8.407220	0.000000	-10.000000	-0.025000	-3.116667	-2.000000	1023.000000	1023.000000	2046.000000
30.320000	-0.055734	-32.938705	-8.889666	-9.714604	-5.776060	-8.558375	0.000000	-10.000000	-0.033333	-3.300000	-3.000000	1023.000000	1023.000000	2046.000000
30.340000	-0.055694	-32.915230	-9.403923	-9.495173	-5.399683	-8.616448	0.000000	-10.000000	-0.025000	-3.533333	-4.166667	1023.000000	1023.000000	2046.000000
30.360001	-0.055956	-33.070107	-8.884925	-9.451757	-6.123246	-8.610178	0.000000	-10.000000	-0.016667	-3.666667	-5.333333	1023.000000	1023.000000	2046.000000
30.379999	-0.056301	-33.274101	-9.706931	-9.175571	-5.584124	-8.807476	0.000000	-10.000000	0.000000	-3.616667	-6.666667	1023.000000	1023.000000	2046.000000
30.400000	-0.055639	-32.882790	-9.339071	-9.017691	-5.973067	-8.552960	0.000000	-10.000000	0.000000	-3.483333	-7.833333	1023.000000	1023.000000	2046.000000
30.420000	-0.055850	-33.007500	-9.578743	-8.982907	-5.968370	-8.477479	0.000000	-10.000000	-0.016667	-3.416667	-9.166667	1023.000000	1023.000000	2046.000000
30.440001	-0.055289	-32.675995	-9.914794	-8.729227	-5.650660	-8.381313	0.000000	-10.000000	-0.025000	-3.350000	-10.333333	1023.000000	1023.000000	2046.000000
30.459999	-0.054924	-32.459942	-9.335611	-8.665259	-6.249338	-8.209735	0.000000	-10.000000	-0.025000	-3.233333	-11.500000	1023.000000	1023.000000	2046.000000
30.480000	-0.054838	-32.409031	-9.826707	-8.575400	-5.747223	-8.259701	0.000000	-10.000000	-0.008333	-3.133333	-12.500000	1023.000000	1023.000000	2046.000000
30.500000	-0.053846	-31.822727	-9.510786	-8.767158	-5.674251	-7.870532	0.000000	-10.000000	0.000000	-3.133333	-13.500000	1023.000000	1023.000000	2046.000000
30.520000	-0.053837	-31.817503	-8.910103	-9.222886	-5.985329	-7.699186	0.000000	-10.000000	-0.008333	-3.216667	-14.500000	1023.000000	1023.000000	2046.000000
30.540001	-0.053733	-31.756212	-9.212533	-9.385815	-5.333427	-7.824437	0.000000	-10.000000	-0.016667	-3.300000	-15.166667	1023.000000	1023.000000	2046.000000
30.559999	-0.053448	-31.587803	-8.346853	-9.887506	-5.651085	-7.702358	0.000000	-10.000000	-0.025000	-2.933333	-16.166666	1023.000000	1023.000000	2046.000000
30.580000	-0.054351	-32.121262	-8.443348	-10.449314	-5.315269	-7.913330	0.000000	-10.000000	-0.025000	-2.416667	-17.000000	1023.000000	1023.000000	2046.000000
30.600000	-0.054820	-32.398849	-8.455492	-10.897567	-4.932104	-8.113687	0.000000	-10.000000	-0.016667	-2.050000	-18.000000	1023.000000	1023.000000	2046.000000
30.620001	-0.055729	-32.936058	-7.702252	-11.420613	-5.514630	-8.298562	0.000000	-10.000000	-0.008333	-2.166667	-18.666666	1023.000000	1023.000000	2046.000000
30.639999	-0.056876	-33.613548	-8.327997	-11.613837	-4.938828	-8.732883	0.000000	-10.000000	0.000000	-2.366667	-19.500000	1023.000000	1023.000000	2046.000000
30.660000	-0.056562	-33.427956	-7.974460	-11.633172	-5.133202	-8.687121	0.000000	-10.000000	-0.008333	-2.516667	-20.333334	1023.000000	1023.000000	2046.000000
30.680000	-0.056872	-33.611382	-7.692331	-11.952737	-5.373145	-8.593170	0.000000	-10.000000	-0.016667	-2.683333	-21.166666	1023.000000	1023.000000	2046.000000
30.700001	-0.056963	-33.665005	-8.113068	-11.897702	-4.862032	-8.792203	0.000000	-10.000000	-0.016667	-2.733333	-22.000000	1023.000000	1023.000000	2046.000000
30.719999	-0.056352	-33.304234	-7.403214	-11.891745	-5.341568	-8.667706	0.000000	-10.000000	-0.025000	-2.300000	-23.000000	1023.000000	1023.000000	2046.000000
30.740000	-0.056132	-33.173935	-7.643338	-11.910427	-4.996624	-8.623544	0.000000	-10.000000	-0.025000	-1.666667	-23.666666	1023.000000	1023.000000	2046.000000
30.760000	-0.054889	-32.439144	-7.536820	-11.700521	-4.746215	-8.455589	0.000000	-10.000000	-0.041667	-0.816667	-24.000000	1023.000000	1023.000000	2046.000000
30.780001	-0.054110	-31.978947	-6.797904	-11.807702	-5.192871	-8.180469	0.000000	-10.000000	-0.041667	-0.350000	-24.000000	1023.000000	1023.000000	2046.000000
30.799999	-0.053672	-31.719969	-7.301704	-11.520712	-4.511514	-8.386039	0.000000	-10.000000	-0.033333	0.000000	-24.000000	1023.000000	1023.000000	2046.000000
30.820000	-0.052436	-30.989954	-6.624002	-11.475159	-4.837471	-8.053321	0.000000	-10.000000	-0.016667	0.000000	-24.000000	1023.000000	1023.000000	2046.000000
30.840000	-0.052119	-30.802467	-6.637854	-11.524966	-4.660781	-7.978867	0.000000	-10.000000	-0.016667	0.000000	-24.000000	1023.000000	1023.000000	2046.000000
30.860001	-0.051293	-30.313944	-6.794208	-11.348193	-4.259408	-7.912136	0.000000	-10.000000	-0.025000	0.000000	-24.000000	1023.000000	1023.000000	2046.000000
30.879999	-0.050540	-29.869257	-6.016172	-11.378836	-4.801681	-7.672568	0.000000	-10.000000	-0.033333	0.000000	-24.000000	1023.000000	1023.000000	2046.000000
30.900000	-0.050447	-29.813944	-6.499481	-11.216579	-4.269032	-7.828852	0.000000	-10.000000	-0.025000	0.000000	-24.000000	1023.000000	1023.000000	2046.000000
30.920000	-0.049374	-29.180204	-6.156544	-11.097613	-4.355839	-7.570208	0.000000	-10.000000	-0.016667	0.000000	-24.000000	1023.000000	1023.000000	2046.000000
30.940001	-0.049124	-29.032017	-5.969799	-11.189612	-4.423404	-7.449202	0.000000	-10.000000	-0.016667	0.000000	-24.000000	1023.000000	1023.000000	2046.000000
30.959999	-0.048715	-28.790768	-6.316716	-10.985669	-4.023371	-7.465012	0.000000	-10.000000	-0.016667	0.000000	-24.000000	1023.000000	1023.000000	2046.000000
30.980000	-0.048166	-28.466026	-5.584492	-11.104038	-4.578219	-7.199277	0.000000	-10.000000	-0.016667	0.000000	-24.000000	1023.000000	1023.000000	2046.000000
31.000000	-0.048268	-28.526148	-6.183534	-10.973167	-4.003424	-7.366022	0.000000	-10.000000	-0.016667	0.000000	-24.000000	1023.000000	1023.000000	2046.000000
31.020000	-0.047517	-28.082729	-5.752171	-10.891798	-4.283547	-7.155213	0.000000	-10.000000	-0.016667	0.000000	-24.000000	1023.000000	1023.000000	2046.000000
31.040001	-0.047328	-27.971014	-5.723154	-10.983255	-4.203994	-7.060612	0.000000	-10.000000	-0.016667	0.000000	-24.000000	1023.000000	1023.000000	2046.000000
31.059999	-0.047073	-27.820101	-6.008445	-10.835706	-3.915757	-7.060193	0.000000	-10.000000	-0.016667	-0.283333	-24.000000	1023.000000	1023.000000	2046.000000
31.080000	-0.046616	-27.549835	-5.311521	-10.958433	-4.453226	-6.826656	0.000000	-10.000000	-0.016667	-0.816667	-24.000000	1023.000000	1023.000000	2046.000000
31.100000	-0.046916	-27.727175	-5.916649	-10.781699	-3.912352	-7.116474	0.000000	-10.000000	-0.025000	-1.400000	-24.000000	1023.000000	1023.000000	2046.000000
31.120001	-0.046386	-27.414251	-5.604052	-10.742432	-4.124213	-6.943556	0.000000	-10.000000	-0.016667	-1.783333	-24.000000	1023.000000	1023.000000	2046.000000
31.139999	-0.046400	-27.422377	-5.472328	-10.899262	-4.206142	-6.844643	0.000000	-10.000000	-0.016667	-1.916667	-24.000000	1023.000000	1023.000000	2046.000000
31.160000	-0.046586	-27.532238	-5.942013	-10.777356	-3.833489	-6.979380	0.000000	-10.000000	-0.016667	-1.983333	-24.000000	1023.000000	1023.000000	2046.000000
31.180000	-0.046285	-27.354370	-5.380277	-10.811260	-4.348593	-6.814240	0.000000	-10.000000	-0.033333	-1.933333	-24.166666	1023.000000	1023.000000	2046.000000
31.200001	-0.046778	-27.645956	-5.773854	-10.843217	-4.075759	-6.953126	0.000000	-10.000000	-0.025000	-1.783333	-24.500000	1023.000000	1023.000000	2046.000000
31.219999	-0.046575	-27.525843	-5.927035	-10.716141	-3.953461	-6.929206	0.000000	-10.000000	-0.016667	-1.633333	-24.833334	1023.000000	1023.000000	2046.000000
31.240000	-0.046490	-27.475502	-5.379694	-10.923619	-4.451482	-6.720706	0.000000	-10.000000	0.000000	-1.200000	-25.000000	1023.000000	1023.000000	2046.000000
31.260000	-0.047424	-28.027632	-6.116035	-10.810962	-4.021753	-7.078882	0.000000	-10.000000	-0.008333	-0.683333	-25.000000	1023.000000	1023.000000	2046.000000
31.280001	-0.047885	-28.299938	-6.070029	-10.795232	-4.315135	-7.119541	0.000000	-10.000000	-0.025000	-0.183333	-25.000000	1023.000000	1023.000000	2046.000000
31.299999	-0.049086	-29.010092	-6.114338	-11.112473	-4.645189	-7.138093	0.000000	-10.000000	-0.041667	0.000000	-25.000000	1023.000000	1023.000000	2046.000000
31.320000	-0.050576	-29.890583	-6.948328	-11.004626	-4.357016	-7.580613	0.000000	-10.000000	-0.041667	0.000000	-25.000000	1023.000000	1023.000000	2046.000000
31.340000	-0.051077	-30.186556	-6.943363	-11.034537	-4.682838	-7.525817	0.000000	-10.000000	-0.041667	0.600000	-25.000000	1023.000000	1023.000000	2046.000000
31.360001	-0.051274	-30.302988	-6.758898	-11.251202	-4.969454	-7.323434	0.000000	-10.000000	-0.033333	1.183333	-25.000000	1023.000000	1023.000000	2046.000000
31.379999	-0.051743	-30.580004	-7.311584	-11.199422	-4.543488	-7.525509	0.000000	-10.000000	-0.033333	1.800000	-25.000000	1023.000000	1023.000000	2046.000000
31.400000	-0.051019	-30.152143	-7.002699	-11.221355	-4.645161	-7.282928	0.000000	-10.000000	-0.025000	1.750000	-25.000000	1023.000000	1023.000000	2046.000000
31.420000	-0.050586	-29.896238	-6.557532	-11.562420	-4.809831	-6.966455	0.000000	-10.000000	-0.033333	1.816667	-25.000000	1023.000000	1023.000000	2046.000000
31.440001	-0.050744	-29.989441	-7.059860	-11.289459	-4.350360	-7.289762	0.000000	-10.000000	-0.041667	1.850000	-25.000000	1023.000000	1023.000000	2046.000000
31.459999	-0.049874	-29.475344	-6.872203	-10.952286	-4.573163	-7.077691	0.000000	-10.000000	-0.050000	2.033333	-25.000000	1023.000000	1023.000000	2046.000000
31.480000	-0.049338	-29.158873	-6.820400	-10.724423	-4.711239	-6.902811	0.000000	-10.000000	-0.041667	1.983333	-25.000000	1023.000000	1023.000000	2046.000000
31.500000	-0.049958	-29.525291	-7.566825	-10.261009	-4.449875	-7.247582	0.000000	-10.000000	-0.025000	1.950000	-25.000000	1023.000000	1023.000000	2046.000000
31.520000	-0.050885	-30.073175	-7.502827	-10.065299	-5.042053	-7.462996	0.000000	-10.000000	-0.025000	2.083333	-25.000000	1023.000000	1023.000000	2046.000000
31.540001	-0.053398	-31.558218	-8.375686	-10.068686	-5.082127	-8.031720	0.000000	-10.000000	-0.033333	2.350000	-25.000000	1023.000000	1023.000000	2046.000000
31.559999	-0.055506	-32.804035	-9.218183	-9.981128	-5.180005	-8.424719	0.000000	-10.000000	-0.050000	3.733333	-25.000000	1023.000000	1023.000000	2046.000000
31.580000	-0.056506	-33.395317	-9.027013	-10.136859	-5.837296	-8.394148	0.000000	-10.000000	-0.075000	5.250000	-25.000000	1023.000000	1023.000000	2046.000000
31.600000	-0.057233	-33.824463	-9.508476	-10.187730	-5.560736	-8.567521	0.000000	-10.000000	-0.091667	7.216667	-25.000000	1023.000000	1023.000000	2046.000000
31.620001	-0.057516	-33.992062	-9.831704	-10.074171	-5.478158	-8.608027	0.000000	-10.000000	-0.108333	8.050000	-25.000000	1023.000000	1023.000000	2046.000000
31.639999	-0.057014	-33.695389	-9.412288	-9.965837	-5.918765	-8.398498	0.000000	-10.000000	-0.100000	9.400000	-25.000000	1023.000000	1023.000000	2046.000000
31.660000	-0.056715	-33.518787	-9.723310	-9.788056	-5.650017	-8.357406	0.000000	-10.000000	-0.100000	10.300000	-25.000000	1023.000000	1023.000000	2046.000000
31.680000	-0.056294	-33.269905	-10.044543	-9.459408	-5.507583	-8.258371	0.000000	-10.000000	-0.116667	11.783333	-25.000000	1023.000000	1023.000000	2046.000000
31.700001	-0.055246	-32.650337	-9.640023	-9.255476	-5.843052	-7.911784	0.000000	-10.000000	-0.141667	12.800000	-17.166666	1023.000000	1023.000000	2046.000000
31.719999	-0.054550	-32.239197	-9.871418	-9.052210	-5.575417	-7.740150	0.000000	-10.000000	-0.191667	14.900000	2.333333	1023.000000	1023.000000	2046.000000
31.740000	-0.053687	-31.728809	-10.176165	-8.654765	-5.340369	-7.557512	0.000000	-10.000000	-0.225000	16.416666	21.833334	1023.000000	1023.000000	2046.000000
31.760000	-0.052258	-30.884180	-9.628768	-8.464243	-5.682771	-7.108397	0.000000	-10.000000	-0.250000	17.500000	33.500000	1023.000000	1023.000000	2046.000000
31.780001	-0.051265	-30.297838	-9.844704	-8.293158	-5.224851	-6.935125	0.000000	-10.000000	-0.266667	18.100000	37.333332	1023.000000	1023.000000	2046.000000
31.799999	-0.050047	-29.577625	-9.763275	-8.228923	-4.986888	-6.598538	0.000000	-10.000000	-0.291667	19.083334	43.333332	1023.000000	1023.000000	2046.000000
31.820000	-0.048546	-28.690578	-8.969810	-8.389182	-5.195073	-6.136514	0.000000	-10.000000	-0.325000	20.216667	51.500000	1023.000000	1023.000000	2046.000000
31.840000	-0.047543	-28.097874	-8.940349	-8.520116	-4.665337	-5.972072	0.000000	-10.000000	-0.341667	20.750000	55.833332	1023.000000	1023.000000	2046.000000
31.860001	-0.046487	-27.473616	-8.711457	-8.656644	-4.385637	-5.719878	0.000000	-10.000000	-0.366667	21.450001	62.666668	1023.000000	1023.000000	2046.000000
31.879999	-0.045369	-26.812836	-7.870307	-9.085045	-4.459333	-5.398149	0.000000	-10.000000	-0.383333	22.000000	67.333336	1023.000000	1023.000000	2046.000000
31.900000	-0.045427	-26.847599	-8.062131	-9.251480	-3.865329	-5.668660	0.000000	-10.000000	-0.400000	22.800001	74.666664	1023.000000	1023.000000	2046.000000
31.920000	-0.045188	-26.706083	-7.740223	-9.327302	-3.963253	-5.675304	0.000000	-10.000000	-0.416667	23.250000	79.666664	1023.000000	1023.000000	2046.000000
31.940001	-0.044589	-26.352350	-7.362926	-9.639397	-3.933117	-5.416912	0.000000	-10.000000	-0.433333	23.833334	87.333336	1023.000000	1023.000000	2046.000000
31.959999	-0.044366	-26.220352	-7.633307	-9.470149	-3.605936	-5.510962	0.000000	-10.000000	-0.450000	24.433334	95.000000	1023.000000	1023.000000	2046.000000
31.980000	-0.043209	-25.536404	-7.146631	-9.291323	-3.816125	-5.282327	0.000000	-10.000000	-0.466667	25.083334	106.000000	1023.000000	1023.000000	2046.000000
32.000000	-0.041995	-24.819241	-6.970478	-9.316668	-3.572615	-4.959480	0.000000	-10.000000	-0.483333	25.600000	114.333336	1023.000000	1023.000000	2046.000000
32.020000	-0.040773	-24.096783	-7.100953	-8.998525	-3.197193	-4.800113	0.000000	-10.000000	-0.516667	26.100000	122.833336	1023.000000	1023.000000	2046.000000
32.040001	-0.038671	-22.854580	-6.486493	-8.621508	-3.360470	-4.386110	0.000000	-10.000000	-0.525000	26.733334	128.500000	1023.000000	1023.000000	2046.000000
32.060001	-0.036614	-21.638762	-6.260316	-8.427348	-2.931799	-4.019298	0.000000	-10.000000	-0.533333	27.333334	137.333328	1023.000000	1023.000000	2046.000000
32.080002	-0.034680	-20.495598	-6.191088	-8.007143	-2.570069	-3.727298	0.000000	-10.000000	-0.533333	27.916666	146.333328	1023.000000	1023.000000	2046.000000
32.099998	-0.032358	-19.123852	-5.333161	-7.819102	-2.779811	-3.191777	0.000000	-10.000000	-0.541667	28.183334	155.666672	1023.000000	1023.000000	2046.000000
32.119999	-0.030735	-18.164593	-5.368390	-7.528526	-2.226780	-3.040897	0.000000	-10.000000	-0.566667	28.766666	168.166672	1023.000000	1023.000000	2046.000000
32.139999	-0.029012	-17.146381	-5.101822	-7.144254	-2.212176	-2.688128	0.000000	-10.000000	-0.583333	29.116667	177.666672	1023.000000	1023.000000	2046.000000
32.160000	-0.026865	-15.877007	-4.529716	-7.021958	-2.125172	-2.200162	0.000000	-10.000000	-0.600000	29.316666	190.500000	1023.000000	1023.000000	2046.000000
32.180000	-0.025664	-15.167715	-4.698476	-6.701059	-1.696360	-2.071819	0.000000	-10.000000	-0.600000	29.233334	197.000000	1023.000000	1023.000000	2046.000000
32.200001	-0.024114	-14.251341	-4.295932	-6.329293	-1.845603	-1.780513	0.000000	-10.000000	-0.600000	29.183332	206.666672	1023.000000	1023.000000	2046.000000
32.220001	-0.022629	-13.373639	-4.049929	-6.227979	-1.606940	-1.488791	0.000000	-10.000000	-0.608333	29.200001	216.333328	1023.000000	1023.000000	2046.000000
32.240002	-0.021670	-12.806685	-4.212202	-5.876590	-1.327695	-1.390198	0.000000	-10.000000	-0.616667	29.216667	226.000000	1023.000000	1023.000000	2046.000000
32.259998	-0.020048	-11.848410	-3.527290	-5.757529	-1.555839	-1.007752	0.000000	-10.000000	-0.625000	29.333334	235.833328	1023.000000	1023.000000	2046.000000
32.279999	-0.019201	-11.347842	-3.780369	-5.473857	-1.053600	-1.040017	0.000000	-10.000000	-0.616667	29.416668	242.500000	1023.000000	1023.000000	2046.000000
32.299999	-0.017927	-10.595083	-3.410223	-5.130028	-1.227529	-0.827303	0.000000	-10.000000	-0.608333	29.550001	252.333328	1023.000000	1023.000000	2046.000000
32.320000	-0.016451	-9.722377	-3.196095	-5.046451	-0.952732	-0.527098	0.000000	-10.000000	-0.600000	29.433334	265.333344	1023.000000	1023.000000	2046.000000
32.340000	-0.015567	-9.199839	-3.296199	-4.713981	-0.746044	-0.443614	0.000000	-10.000000	-0.600000	29.366667	275.000000	1023.000000	1023.000000	2046.000000
32.360001	-0.013954	-8.246978	-2.649565	-4.594869	-0.919868	-0.082675	0.000000	-10.000000	-0.600000	29.333334	284.833344	1023.000000	1023.000000	2046.000000
32.380001	-0.013178	-7.787970	-2.870070	-4.321424	-0.457406	-0.139071	0.000000	-10.000000	-0.600000	29.466667	291.500000	1023.000000	1023.000000	2046.000000
32.400002	-0.011733	-6.934126	-2.417992	-3.983177	-0.674484	0.141526	0.000000	-10.000000	-0.600000	29.400000	301.500000	1023.000000	1023.000000	2046.000000
32.419998	-0.010361	-6.123152	-2.278851	-3.895336	-0.318645	0.369680	0.000000	-10.000000	-0.600000	29.433334	311.333344	1023.000000	1023.000000	2046.000000
32.439999	-0.009516	-5.624093	-2.339157	-3.534436	-0.226530	0.476031	0.000000	-10.000000	-0.591667	29.283335	321.000000	1023.000000	1023.000000	2046.000000
32.459999	-0.008409	-4.969492	-1.878514	-3.477105	-0.324520	0.710647	0.000000	-10.000000	-0.591667	29.416668	330.666656	1023.000000	1023.000000	2046.000000
32.480000	-0.008576	-5.068490	-2.289869	-3.337351	0.003733	0.554998	0.000000	-10.000000	-0.591667	29.366667	340.500000	1023.000000	1023.000000	2046.000000
32.500000	-0.008029	-4.745119	-1.962228	-3.081183	-0.320793	0.619085	0.000000	-10.000000	-0.616667	29.583334	350.500000	1023.000000	1023.000000	2046.000000
32.520000	-0.006885	-4.068878	-1.998500	-2.979529	0.101575	0.807576	0.000000	-10.000000	-0.633333	29.816668	360.500000	1023.000000	1023.000000	2046.000000
32.540001	-0.005540	-3.273845	-1.966191	-2.573812	0.134777	1.131380	0.000000	-10.000000	-0.633333	30.250000	370.500000	1023.000000	1023.000000	2046.000000
32.560001	-0.003865	-2.284001	-1.496850	-2.497920	0.180610	1.530158	0.000000	-10.000000	-0.625000	30.166666	380.500000	1023.000000	1023.000000	2046.000000
32.580002	-0.003580	-2.116019	-1.786888	-2.381833	0.472379	1.580323	0.000000	-10.000000	-0.625000	30.116667	390.500000	1023.000000	1023.000000	2046.000000
32.599998	-0.003293	-1.945951	-1.398205	-2.216373	0.112335	1.556292	0.000000	-10.000000	-0.616667	29.733334	403.833344	1023.000000	1023.000000	2046.000000
32.619999	-0.002839	-1.677865	-1.670369	-1.974011	0.472001	1.494514	0.000000	-10.000000	-0.600000	29.733334	413.833344	1023.000000	1023.000000	2046.000000
32.639999	-0.001924	-1.137202	-1.592690	-1.390198	0.199090	1.646596	0.000000	-10.000000	-0.583333	29.250000	423.833344	1023.000000	1023.000000	2046.000000
32.660000	-0.000561	-0.331744	-1.540746	-0.957554	0.451496	1.715060	0.000000	-10.000000	-0.591667	29.150002	430.166656	1023.000000	1023.000000	2046.000000
32.680000	-0.000621	-0.367209	-1.966198	-0.481789	0.489015	1.591764	0.000000	-10.000000	-0.600000	28.750000	439.833344	1023.000000	1023.000000	2046.000000
32.700001	-0.001083	-0.640062	-1.921825	-0.212870	0.097454	1.397178	0.000000	-10.000000	-0.600000	29.050001	449.333344	1023.000000	1023.000000	2046.000000
32.720001	-0.002305	-1.362413	-2.592252	0.025638	0.264511	0.939690	0.000000	-10.000000	-0.583333	28.750000	459.000000	1023.000000	1023.000000	2046.000000
32.740002	-0.003257	-1.924788	-2.902046	0.256811	-0.138755	0.859202	0.000000	-10.000000	-0.558333	28.600000	468.666656	1023.000000	1023.000000	2046.000000
32.759998	-0.003067	-1.812551	-2.914735	0.222517	-0.043221	0.922887	0.000000	-10.000000	-0.525000	27.866667	478.166656	1023.000000	1023.000000	2046.000000
32.779999	-0.003130	-1.849642	-3.262144	0.427444	0.049945	0.935113	0.000000	-10.000000	-0.500000	27.400000	487.666656	1023.000000	1023.000000	2046.000000
32.799999	-0.002076	-1.227023	-2.845880	0.621680	-0.132009	1.129186	0.000000	-10.000000	-0.483333	27.200001	496.833344	1023.000000	1023.000000	2046.000000
32.820000	-0.001551	-0.916426	-3.107222	0.952499	0.174381	1.063917	0.000000	-10.000000	-0.475000	26.850000	506.000000	1023.000000	1023.000000	2046.000000
32.840000	-0.000497	-0.293828	-2.800330	1.391497	-0.160545	1.275549	0.000000	-10.000000	-0.466667	26.700001	515.000000	1023.000000	1023.000000	2046.000000
32.860001	0.000846	0.499888	-2.823141	1.720059	0.261402	1.341568	0.000000	-10.000000	-0.466667	26.133333	524.000000	1023.000000	1023.000000	2046.000000
32.880001	0.001783	1.053658	-2.878587	2.219998	0.184495	1.527752	0.000000	-10.000000	-0.458333	25.833334	532.833313	1023.000000	1023.000000	2046.000000
32.900002	0.003503	2.070198	-2.442056	2.515660	0.166999	1.829594	0.000000	-10.000000	-0.458333	25.383333	541.500000	1023.000000	1023.000000	2046.000000
32.919998	0.004462	2.636755	-2.614277	2.947445	0.466765	1.836823	0.000000	-10.000000	-0.441667	25.083334	550.000000	1023.000000	1023.000000	2046.000000
32.939999	0.005734	3.389067	-2.259665	3.323051	0.210830	2.114851	0.000000	-10.000000	-0.441667	24.916668	558.500000	1023.000000	1023.000000	2046.000000
32.959999	0.007531	4.450778	-1.939118	3.397399	0.577374	2.415124	0.000000	-10.000000	-0.425000	24.633333	566.833313	1023.000000	1023.000000	2046.000000
32.980000	0.008620	5.094605	-1.885957	3.551293	0.811268	2.618002	0.000000	-10.000000	-0.416667	24.550001	575.000000	1023.000000	1023.000000	2046.000000
33.000000	0.010161	6.005286	-1.160061	3.507714	0.619039	3.038595	0.000000	-10.000000	-0.400000	24.133333	583.166687	1023.000000	1023.000000	2046.000000
33.020000	0.011551	6.826540	-0.928574	3.446365	1.200223	3.108526	0.000000	-10.000000	-0.391667	23.883333	591.333313	1023.000000	1023.000000	2046.000000
33.040001	0.012257	7.244169	-0.654372	3.286277	1.285264	3.326999	0.000000	-10.000000	-0.358333	23.200001	599.333313	1023.000000	1023.000000	2046.000000
33.060001	0.012854	7.596730	-0.000710	2.869409	1.364216	3.363814	0.000000	-10.000000	-0.341667	22.416668	607.166687	1023.000000	1023.000000	2046.000000
33.080002	0.012538	7.410182	-0.033739	2.637313	1.748640	3.057968	0.000000	-10.000000	-0.308333	21.316668	614.833313	1023.000000	1023.000000	2046.000000
33.099998	0.012491	7.381972	0.323128	2.557404	1.435757	3.065683	0.000000	-10.000000	-0.291667	20.150002	622.333313	1023.000000	1023.000000	2046.000000
33.119999	0.012999	7.682376	0.418646	2.514571	1.788894	2.960266	0.000000	-10.000000	-0.258333	19.233334	629.166687	1023.000000	1023.000000	2046.000000
33.139999	0.013242	7.826118	0.378093	2.626462	1.766756	3.054807	0.000000	-10.000000	-0.233333	18.316668	635.833313	1023.000000	1023.000000	2046.000000
33.160000	0.014384	8.500751	0.863959	2.640193	1.727803	3.268796	0.000000	-10.000000	-0.216667	17.800001	642.166687	1023.000000	1023.000000	2046.000000
33.180000	0.015179	8.970785	0.794950	2.861263	2.062267	3.252305	0.000000	-10.000000	-0.200000	17.516666	648.166687	1023.000000	1023.000000	2046.000000
33.200001	0.016697	9.868139	1.258552	3.247959	1.810675	3.550954	0.000000	-10.000000	-0.208333	17.333334	653.833313	1023.000000	1023.000000	2046.000000
33.220001	0.018662	11.029320	1.494332	3.436605	2.354426	3.743956	0.000000	-10.000000	-0.225000	17.133333	659.500000	1023.000000	1023.000000	2046.000000
33.240002	0.020091	11.873991	1.685705	3.774393	2.399697	4.014195	0.000000	-10.000000	-0.241667	16.800001	665.500000	1023.000000	1023.000000	2046.000000
33.259998	0.021806	12.887049	2.247635	3.959421	2.397403	4.282590	0.000000	-10.000000	-0.250000	16.566668	671.166687	1023.000000	1023.000000	2046.000000
33.279999	0.022898	13.532573	2.235114	4.195920	2.796912	4.304627	0.000000	-10.000000	-0.241667	16.250000	676.833313	1023.000000	1023.000000	2046.000000
33.299999	0.024011	14.190752	2.557931	4.462740	2.542791	4.627289	0.000000	-10.000000	-0.225000	16.000000	682.166687	1023.000000	1023.000000	2046.000000
33.320000	0.025592	15.124998	2.747482	4.652977	2.950075	4.774464	0.000000	-10.000000	-0.208333	15.566667	687.666687	1023.000000	1023.000000	2046.000000
33.340000	0.026666	15.759567	2.784140	4.887364	3.045608	5.042455	0.000000	-10.000000	-0.183333	15.166667	692.833313	1023.000000	1023.000000	2046.000000
33.360001	0.027990	16.542385	3.334239	5.058467	2.842854	5.306825	0.000000	-10.000000	-0.166667	14.400001	698.000000	1023.000000	1023.000000	2046.000000
33.380001	0.028651	16.932938	3.248978	5.249044	3.289297	5.145617	0.000000	-10.000000	-0.150000	13.816667	703.000000	1023.000000	1023.000000	2046.000000
33.400002	0.028595	16.899426	3.267457	5.359823	3.032912	5.239233	0.000000	-10.000000	-0.150000	13.300000	707.666687	1023.000000	1023.000000	2046.000000
33.419998	0.028705	16.964607	3.328734	5.294250	3.162115	5.179509	0.000000	-10.000000	-0.141667	12.950000	712.333313	1023.000000	1023.000000	2046.000000
33.439999	0.028591	16.897093	3.058605	5.354079	3.343662	5.140745	0.000000	-10.000000	-0.125000	12.400001	716.666687	1023.000000	1023.000000	2046.000000
33.459999	0.029418	17.386005	3.482947	5.470619	3.014554	5.417885	0.000000	-10.000000	-0.116667	11.800000	721.000000	1023.000000	1023.000000	2046.000000
33.480000	0.030505	18.028477	3.491782	5.582985	3.529548	5.424162	0.000000	-10.000000	-0.108333	11.366667	725.000000	1023.000000	1023.000000	2046.000000
33.500000	0.031093	18.376020	3.618605	5.804378	3.333109	5.619928	0.000000	-10.000000	-0.108333	11.133333	729.000000	1023.000000	1023.000000	2046.000000
33.520000	0.031518	18.627077	3.809801	5.562018	3.385920	5.869338	0.000000	-10.000000	-0.091667	10.783334	732.666687	1023.000000	1023.000000	2046.000000
33.540001	0.030816	18.211975	3.574886	5.615795	3.533292	5.488003	0.000000	-10.000000	-0.075000	10.350000	736.333313	1023.000000	1023.000000	2046.000000
33.560001	0.030959	18.296862	3.619818	5.864096	3.168220	5.644728	0.000000	-10.000000	-0.066667	9.833334	739.666687	1023.000000	1023.000000	2046.000000
33.580002	0.031864	18.831732	3.667399	6.148335	3.335295	5.680703	0.000000	-10.000000	-0.058333	9.183333	743.166687	1023.000000	1023.000000	2046.000000
33.599998	0.031758	18.769041	3.363336	6.456413	3.563068	5.386225	0.000000	-10.000000	-0.050000	8.283334	746.333313	1023.000000	1023.000000	2046.000000
33.619999	0.030388	17.959116	3.243679	6.579856	3.051296	5.084284	0.000000	-10.000000	-0.025000	7.150000	749.333313	1023.000000	1023.000000	2046.000000
33.639999	0.028227	16.682421	2.668069	6.531566	3.041658	4.441127	0.000000	-10.000000	-0.008333	5.883334	752.000000	1023.000000	1023.000000	2046.000000
33.660000	0.025533	15.089949	1.870831	6.393679	2.810493	4.014946	0.000000	-10.000000	-0.008333	3.966667	754.166687	1023.000000	1023.000000	2046.000000
33.680000	0.023651	13.977474	1.657722	6.385069	2.111111	3.823573	0.000000	-10.000000	-0.008333	1.716667	755.833313	1023.000000	1023.000000	2046.000000
33.700001	0.022758	13.449809	1.311368	6.268170	2.296750	3.573521	0.000000	-10.000000	-0.008333	-0.466667	756.666687	1023.000000	1023.000000	2046.000000
33.720001	0.021844	12.909716	0.938910	6.287463	2.204419	3.478923	0.000000	-10.000000	-0.008333	-1.800000	757.000000	1023.000000	1023.000000	2046.000000
33.740002	0.021775	12.868871	1.106748	6.262838	1.893911	3.605373	0.000000	-10.000000	-0.025000	-2.416667	757.000000	1023.000000	1023.000000	2046.000000
33.759998	0.021469	12.687899	0.827232	6.377489	2.172593	3.310584	0.000000	-10.000000	-0.025000	-2.683333	757.000000	1023.000000	1023.000000	2046.000000
33.779999	0.021349	12.617481	0.746061	6.581626	1.832484	3.457310	0.000000	-10.000000	-0.016667	-2.816667	757.000000	1023.000000	1023.000000	2046.000000
33.799999	0.021955	12.975634	0.841294	6.719225	1.902782	3.512332	0.000000	-10.000000	0.000000	-2.966667	757.000000	1023.000000	1023.000000	2046.000000
33.820000	0.021866	12.922721	0.601791	6.862772	2.039261	3.418898	0.000000	-10.000000	0.000000	-2.950000	757.000000	1023.000000	1023.000000	2046.000000
33.840000	0.022215	13.128829	0.836866	7.060632	1.587643	3.643688	0.000000	-10.000000	0.000000	-2.766667	757.000000	1023.000000	1023.000000	2046.000000
33.860001	0.022825	13.489581	0.724720	7.226846	1.971882	3.566134	0.000000	-10.000000	-0.008333	-2.266667	757.000000	1023.000000	1023.000000	2046.000000
33.880001	0.023046	13.620166	0.658302	7.323850	1.879069	3.758944	0.000000	-10.000000	-0.016667	-1.333333	757.000000	1023.000000	1023.000000	2046.000000
33.900002	0.024070	14.225271	1.083829	7.211778	1.869422	4.060243	0.000000	-10.000000	-0.025000	-0.533333	757.000000	1023.000000	1023.000000	2046.000000
33.919998	0.024389	14.413834	1.081147	7.066374	2.217804	4.048509	0.000000	-10.000000	-0.025000	0.000000	757.000000	1023.000000	1023.000000	2046.000000
33.939999	0.025117	14.843898	1.517904	7.016360	1.937407	4.372227	0.000000	-10.000000	-0.016667	-0.300000	757.000000	1023.000000	1023.000000	2046.000000
33.959999	0.025821	15.260433	1.740389	6.758185	2.380715	4.381143	0.000000	-10.000000	-0.016667	-0.950000	757.000000	1023.000000	1023.000000	2046.000000
33.980000	0.025316	14.961708	1.779460	6.327767	2.402396	4.452084	0.000000	-10.000000	-0.008333	-2.133333	757.000000	1023.000000	1023.000000	2046.000000
34.000000	0.024768	14.637639	2.126405	5.746691	2.335863	4.428681	0.000000	-10.000000	-0.008333	-3.533333	757.000000	1023.000000	1023.000000	2046.000000
34.020000	0.023461	13.865700	1.881451	5.324218	2.679776	3.980253	0.000000	-10.000000	0.000000	-4.850000	757.000000	1023.000000	1023.000000	2046.000000
34.040001	0.022437	13.260253	1.918604	5.108959	2.258318	3.974371	0.000000	-10.000000	0.000000	-5.850000	757.000000	1023.000000	1023.000000	2046.000000
34.060001	0.022243	13.145628	1.854658	4.964742	2.479437	3.846791	0.000000	-10.000000	0.000000	-6.433333	757.000000	1023.000000	1023.000000	2046.000000
34.080002	0.021697	12.823077	1.671295	4.868668	2.589106	3.694009	0.000000	-10.000000	0.000000	-6.800000	757.000000	1023.000000	1023.000000	2046.000000
34.099998	0.021750	12.854050	1.941852	4.804152	2.164956	3.943090	0.000000	-10.000000	0.000000	-6.850000	757.000000	1023.000000	1023.000000	2046.000000
34.119999	0.022453	13.269734	1.957520	4.851870	2.573562	3.886782	0.000000	-10.000000	0.000000	-6.450000	757.000000	1023.000000	1023.000000	2046.000000
34.139999	0.023083	13.641824	2.008346	4.973660	2.496868	4.162950	0.000000	-10.000000	0.000000	-5.450000	757.000000	1023.000000	1023.000000	2046.000000
34.160000	0.024705	14.600906	2.473100	5.051672	2.562045	4.514090	0.000000	-10.000000	-0.016667	-4.083333	757.000000	1023.000000	1023.000000	2046.000000
34.180000	0.025483	15.060188	2.495790	5.153396	2.974282	4.436721	0.000000	-10.000000	-0.025000	-2.666667	757.000000	1023.000000	1023.000000	2046.000000
34.200001	0.026231	15.502232	2.808280	5.319920	2.647471	4.726562	0.000000	-10.000000	-0.025000	-1.883333	757.000000	1023.000000	1023.000000	2046.000000
34.220001	0.027333	16.153770	2.983031	5.358293	3.012189	4.800258	0.000000	-10.000000	-0.016667	-1.616667	757.000000	1023.000000	1023.000000	2046.000000
34.240002	0.027638	16.333963	2.938760	5.441680	3.051521	4.902003	0.000000	-10.000000	-0.016667	-1.650000	757.000000	1023.000000	1023.000000	2046.000000
34.259998	0.028550	16.873167	3.274981	5.447190	2.904919	5.246077	0.000000	-10.000000	-0.016667	-1.450000	757.000000	1023.000000	1023.000000	2046.000000
34.279999	0.029108	17.202805	3.270995	5.506290	3.283732	5.141786	0.000000	-10.000000	-0.008333	-0.850000	757.000000	1023.000000	1023.000000	2046.000000
34.299999	0.029459	17.410559	3.413978	5.664062	3.017526	5.314992	0.000000	-10.000000	-0.008333	-0.350000	757.000000	1023.000000	1023.000000	2046.000000
34.320000	0.030274	17.892195	3.561662	5.660218	3.357477	5.312838	0.000000	-10.000000	-0.016667	-0.316667	757.000000	1023.000000	1023.000000	2046.000000
34.340000	0.029725	17.567505	3.365796	5.676844	3.271760	5.253105	0.000000	-10.000000	-0.025000	-1.066667	757.000000	1023.000000	1023.000000	2046.000000
34.360001	0.029468	17.415417	3.444937	5.548060	3.116852	5.305568	0.000000	-10.000000	-0.025000	-1.816667	757.000000	1023.000000	1023.000000	2046.000000
34.380001	0.028429	16.801785	3.137087	5.409131	3.236458	5.019109	0.000000	-10.000000	-0.033333	-2.233333	757.000000	1023.000000	1023.000000	2046.000000
34.400002	0.027961	16.524891	3.178378	5.424829	2.825257	5.096427	0.000000	-10.000000	-0.025000	-2.283333	757.000000	1023.000000	1023.000000	2046.000000
34.419998	0.028362	16.761847	3.130557	5.352568	3.197793	5.080927	0.000000	-10.000000	-0.016667	-2.466667	757.000000	1023.000000	1023.000000	2046.000000
34.439999	0.028437	16.806458	3.147037	5.321216	3.074288	5.263918	0.000000	-10.000000	-0.008333	-2.816667	757.000000	1023.000000	1023.000000	2046.000000
34.459999	0.029076	17.183834	3.391681	5.078674	3.153684	5.559796	0.000000	-10.000000	-0.008333	-3.333333	757.000000	1023.000000	1023.000000	2046.000000
34.480000	0.028235	16.686968	3.192443	5.031805	3.297111	5.165610	0.000000	-10.000000	-0.008333	-3.983333	757.000000	1023.000000	1023.000000	2046.000000
34.500000	0.028044	16.574194	3.278980	5.105626	2.848835	5.340753	0.000000	-10.000000	0.000000	-4.666667	757.000000	1023.000000	1023.000000	2046.000000
34.520000	0.028062	16.584471	2.963759	5.298725	3.172054	5.149931	0.000000	-10.000000	0.000000	-5.283333	757.000000	1023.000000	1023.000000	2046.000000
34.540001	0.027390	16.187441	2.784351	5.561274	2.773296	5.068521	0.000000	-10.000000	0.000000	-5.750000	757.000000	1023.000000	1023.000000	2046.000000
34.560001	0.026449	15.631593	2.542151	5.559001	2.852762	4.677679	0.000000	-10.000000	0.000000	-6.033333	757.000000	1023.000000	1023.000000	2046.000000
34.580002	0.023109	13.657168	1.776891	5.385133	2.570782	3.924362	0.000000	-10.000000	0.008333	-6.316667	757.000000	1023.000000	1023.000000	2046.000000
34.599998	0.020163	11.916249	1.209141	5.197189	1.957883	3.552037	0.000000	-10.000000	0.008333	-6.716667	757.000000	1023.000000	1023.000000	2046.000000
34.619999	0.017806	10.523448	0.570073	5.058714	1.934915	2.959746	0.000000	-10.000000	0.016667	-7.433333	749.166687	1023.000000	1023.000000	2046.000000
34.639999	0.016049	9.484801	0.175306	4.978130	1.468396	2.862970	0.000000	-10.000000	0.016667	-7.983334	741.333313	1023.000000	1023.000000	2046.000000
34.660000	0.015703	9.280627	0.026628	4.866560	1.519569	2.867871	0.000000	-10.000000	0.025000	-8.233334	732.666687	1023.000000	1023.000000	2046.000000
34.680000	0.014750	8.716958	-0.295980	4.903980	1.443565	2.665393	0.000000	-10.000000	0.025000	-7.866667	731.000000	1023.000000	1023.000000	2046.000000
34.700001	0.014758	8.721891	-0.284685	4.991539	1.142933	2.872105	0.000000	-10.000000	0.033333	-7.316667	728.333313	1023.000000	1023.000000	2046.000000
34.720001	0.014556	8.602699	-0.547652	5.117996	1.394984	2.637371	0.000000	-10.000000	0.033333	-6.816667	725.833313	1023.000000	1023.000000	2046.000000
34.740002	0.014327	8.467454	-0.620401	5.339888	1.013180	2.734787	0.000000	-10.000000	0.025000	-6.566667	723.500000	1023.000000	1023.000000	2046.000000
34.759998	0.015000	8.865235	-0.683924	5.505269	1.226584	2.817306	0.000000	-10.000000	0.008333	-6.383333	721.500000	1023.000000	1023.000000	2046.000000
34.779999	0.014683	8.677749	-0.904635	5.640887	1.132316	2.809181	0.000000	-10.000000	0.008333	-6.083333	719.500000	1023.000000	1023.000000	2046.000000
34.799999	0.015374	9.086149	-0.707026	5.781528	0.893330	3.118318	0.000000	-10.000000	0.008333	-5.616667	717.500000	1023.000000	1023.000000	2046.000000
34.820000	0.015615	9.228474	-0.837227	5.816815	1.236040	3.012846	0.000000	-10.000000	0.008333	-5.100000	715.500000	1023.000000	1023.000000	2046.000000
34.840000	0.015953	9.428151	-0.657054	5.873837	0.956174	3.255193	0.000000	-10.000000	0.000000	-4.483334	713.666687	1023.000000	1023.000000	2046.000000
34.860001	0.016993	10.042591	-0.474692	5.655590	1.361630	3.500064	0.000000	-10.000000	0.000000	-3.933333	712.000000	1023.000000	1023.000000	2046.000000
34.880001	0.017182	10.154853	-0.291408	5.496531	1.305854	3.643876	0.000000	-10.000000	-0.008333	-3.516667	710.666687	1023.000000	1023.000000	2046.000000
34.900002	0.018223	10.769554	0.086636	5.254423	1.467138	3.961357	0.000000	-10.000000	-0.016667	-3.216667	709.500000	1023.000000	1023.000000	2046.000000
34.919998	0.017766	10.499792	0.244396	4.714742	1.722014	3.818640	0.000000	-10.000000	-0.016667	-3.233333	708.500000	1023.000000	1023.000000	2046.000000
34.939999	0.016713	9.877415	0.335892	4.286737	1.551073	3.703712	0.000000	-10.000000	-0.008333	-3.600000	707.333313	1023.000000	1023.000000	2046.000000
34.959999	0.016060	9.491171	0.403740	3.832644	1.822591	3.432196	0.000000	-10.000000	0.008333	-4.416667	706.000000	1023.000000	1023.000000	2046.000000
34.980000	0.014589	8.622203	0.261824	3.430121	1.735608	3.194650	0.000000	-10.000000	0.008333	-5.216667	704.333313	1023.000000	1023.000000	2046.000000
35.000000	0.014300	8.451315	0.364843	3.248528	1.560701	3.277243	0.000000	-10.000000	0.016667	-5.666667	702.500000	1023.000000	1023.000000	2046.000000
35.020000	0.013961	8.250727	0.328080	3.063938	1.775693	3.083015	0.000000	-10.000000	0.008333	-5.750000	700.666687	1023.000000	1023.000000	2046.000000
35.040001	0.013554	8.010328	0.332031	3.064868	1.544390	3.069040	0.000000	-10.000000	0.008333	-5.566667	699.000000	1023.000000	1023.000000	2046.000000
35.060001	0.014554	8.601665	0.563901	3.038929	1.706891	3.291943	0.000000	-10.000000	0.000000	-5.150000	697.333313	1023.000000	1023.000000	2046.000000
35.080002	0.015142	8.949175	0.649431	3.048975	1.929082	3.321687	0.000000	-10.000000	0.000000	-4.300000	695.500000	1023.000000	1023.000000	2046.000000
35.099998	0.016065	9.494285	1.034190	3.203623	1.683770	3.572702	0.000000	-10.000000	0.000000	-3.000000	694.000000	1023.000000	1023.000000	2046.000000
35.119999	0.017626	10.416989	1.259615	3.332696	2.142223	3.682454	0.000000	-10.000000	-0.008333	-1.500000	693.166687	1023.000000	1023.000000	2046.000000
35.139999	0.018018	10.648668	1.369302	3.407169	2.141822	3.730376	0.000000	-10.000000	-0.025000	-0.466667	693.000000	1023.000000	1023.000000	2046.000000
35.160000	0.019246	11.374293	1.665119	3.485002	2.129273	4.094900	0.000000	-10.000000	-0.025000	0.000000	693.000000	1023.000000	1023.000000	2046.000000
35.180000	0.019923	11.774755	1.767162	3.491528	2.422513	4.093553	0.000000	-10.000000	-0.025000	0.000000	693.000000	1023.000000	1023.000000	2046.000000
35.200001	0.020001	11.820334	1.884510	3.607109	2.150157	4.178558	0.000000	-10.000000	-0.016667	0.000000	693.000000	1023.000000	1023.000000	2046.000000
35.220001	0.021198	12.527754	2.016454	3.683434	2.478216	4.349650	0.000000	-10.000000	-0.025000	0.000000	693.000000	1023.000000	1023.000000	2046.000000
35.240002	0.021257	12.563109	2.098409	3.599446	2.513862	4.351393	0.000000	-10.000000	-0.025000	0.000000	693.000000	1023.000000	1023.000000	2046.000000
35.259998	0.021659	12.800574	2.293978	3.691944	2.283517	4.531135	0.000000	-10.000000	-0.016667	0.000000	693.000000	1023.000000	1023.000000	2046.000000
35.279999	0.022436	13.259703	2.332075	3.751814	2.641727	4.534087	0.000000	-10.000000	-0.008333	-0.316667	693.000000	1023.000000	1023.000000	2046.000000
35.299999	0.022301	13.179843	2.321959	3.742834	2.602376	4.512673	0.000000	-10.000000	0.000000	-1.050000	693.000000	1023.000000	1023.000000	2046.000000
35.320000	0.022885	13.525313	2.512002	3.774124	2.475908	4.763279	0.000000	-10.000000	0.000000	-1.866667	692.833313	1023.000000	1023.000000	2046.000000
35.340000	0.023412	13.836474	2.595144	3.778527	2.756022	4.706781	0.000000	-10.000000	-0.008333	-2.416667	692.166687	1023.000000	1023.000000	2046.000000
35.360001	0.023080	13.640531	2.515439	3.792094	2.679720	4.653277	0.000000	-10.000000	-0.008333	-2.583333	691.333313	1023.000000	1023.000000	2046.000000
35.380001	0.023921	14.137345	2.743357	3.821463	2.693154	4.879372	0.000000	-10.000000	-0.008333	-2.683333	690.333313	1023.000000	1023.000000	2046.000000
35.400002	0.024009	14.189120	2.793653	3.734306	2.887387	4.773774	0.000000	-10.000000	-0.008333	-2.750000	689.500000	1023.000000	1023.000000	2046.000000
35.419998	0.023586	13.939440	2.808005	3.765525	2.611544	4.754365	0.000000	-10.000000	-0.008333	-2.733333	688.500000	1023.000000	1023.000000	2046.000000
35.439999	0.024302	14.362398	2.870361	3.777249	2.851067	4.863722	0.000000	-10.000000	-0.008333	-2.716667	687.500000	1023.000000	1023.000000	2046.000000
35.459999	0.023999	14.183193	2.868631	3.648353	2.899137	4.767073	0.000000	-10.000000	0.000000	-2.700000	686.666687	1023.000000	1023.000000	2046.000000
35.480000	0.023655	13.980237	2.896247	3.700649	2.632190	4.751152	0.000000	-10.000000	0.000000	-2.750000	685.833313	1023.000000	1023.000000	2046.000000
35.500000	0.024174	14.286655	2.930635	3.731108	2.836937	4.787975	0.000000	-10.000000	0.000000	-2.816667	685.000000	1023.000000	1023.000000	2046.000000
35.520000	0.023955	14.157667	2.912721	3.563204	2.923158	4.758583	0.000000	-10.000000	0.000000	-2.933333	684.000000	1023.000000	1023.000000	2046.000000
35.540001	0.023374	13.814269	2.899445	3.580934	2.609112	4.724779	0.000000	-10.000000	0.000000	-3.050000	683.000000	1023.000000	1023.000000	2046.000000
35.560001	0.023920	14.136802	2.919189	3.663503	2.812803	4.741306	0.000000	-10.000000	-0.008333	-3.083333	682.000000	1023.000000	1023.000000	2046.000000
35.580002	0.023525	13.903433	2.924827	3.474429	2.808162	4.696015	0.000000	-10.000000	-0.016667	-2.950000	681.000000	1023.000000	1023.000000	2046.000000
35.599998	0.022968	13.574042	2.842492	3.483953	2.594590	4.653007	0.000000	-10.000000	-0.016667	-2.750000	680.000000	1023.000000	1023.000000	2046.000000
35.619999	0.023501	13.889239	2.843250	3.543828	2.791438	4.710724	0.000000	-10.000000	-0.008333	-2.666667	679.000000	1023.000000	1023.000000	2046.000000
35.639999	0.023199	13.710718	2.861068	3.379294	2.822658	4.647698	0.000000	-10.000000	0.000000	-2.750000	678.000000	1023.000000	1023.000000	2046.000000
35.660000	0.022457	13.272297	2.727119	3.401048	2.659875	4.484255	0.000000	-10.000000	0.000000	-3.050000	677.000000	1023.000000	1023.000000	2046.000000
35.680000	0.022647	13.384552	2.803490	3.362979	2.581464	4.636620	0.000000	-10.000000	-0.008333	-3.483333	676.000000	1023.000000	1023.000000	2046.000000
35.700001	0.021846	12.911222	2.641739	3.197263	2.693512	4.378707	0.000000	-10.000000	-0.016667	-4.050000	674.833313	1023.000000	1023.000000	2046.000000
35.720001	0.019807	11.706165	2.245845	2.912509	2.499756	4.048055	0.000000	-10.000000	-0.016667	-4.566667	673.500000	1023.000000	1023.000000	2046.000000
35.740002	0.017907	10.582772	1.981910	2.679129	2.034350	3.887383	0.000000	-10.000000	-0.008333	-4.900000	672.000000	1023.000000	1023.000000	2046.000000
35.759998	0.017186	10.156660	1.711923	2.624019	2.110529	3.710188	0.000000	-10.000000	0.000000	-5.100000	670.333313	1023.000000	1023.000000	2046.000000
35.779999	0.016542	9.776506	1.578382	2.388031	2.173666	3.636427	0.000000	-10.000000	0.000000	-5.450000	668.500000	1023.000000	1023.000000	2046.000000
35.799999	0.015869	9.378465	1.506984	2.312713	1.970222	3.588545	0.000000	-10.000000	0.008333	-6.133333	666.500000	1023.000000	1023.000000	2046.000000
35.820000	0.016625	9.825226	1.716212	2.298419	1.992961	3.817633	0.000000	-10.000000	0.008333	-7.083333	664.500000	1023.000000	1023.000000	2046.000000
35.840000	0.017106	10.109534	1.923270	2.180716	2.244938	3.760610	0.000000	-10.000000	0.016667	-8.150000	662.166687	1023.000000	1023.000000	2046.000000
35.860001	0.016068	9.496031	1.909509	1.897543	2.055343	3.633636	0.000000	-10.000000	0.025000	-9.133333	659.500000	1023.000000	1023.000000	2046.000000
35.880001	0.015844	9.363894	1.893087	1.965009	1.812872	3.692927	0.000000	-10.000000	0.041667	-10.083333	656.333313	1023.000000	1023.000000	2046.000000
35.900002	0.016121	9.527422	1.688826	2.281225	2.026633	3.530737	0.000000	-10.000000	0.050000	-10.966667	653.166687	1023.000000	1023.000000	2046.000000
35.919998	0.015023	8.878660	1.453855	2.275097	1.916472	3.233236	0.000000	-10.000000	0.058333	-11.850000	649.666687	1023.000000	1023.000000	2046.000000
35.939999	0.012092	7.146628	0.975177	2.256747	1.366325	2.548379	0.000000	-10.000000	0.075000	-12.700000	645.666687	1023.000000	1023.000000	2046.000000
35.959999	0.008911	5.266541	0.187510	2.177088	1.230311	1.671631	0.000000	-10.000000	0.091667	-13.500000	641.333313	1023.000000	1023.000000	2046.000000
35.980000	0.005383	3.181419	-0.429410	1.777090	0.794351	1.039388	0.000000	-10.000000	0.116667	-14.233334	636.666687	1023.000000	1023.000000	2046.000000
36.000000	0.002534	1.497873	-0.877409	1.496243	0.204373	0.674665	0.000000	-10.000000	0.133333	-14.966667	632.000000	1023.000000	1023.000000	2046.000000
36.020000	0.001909	1.128327	-1.159004	1.492033	0.421456	0.373841	0.000000	-10.000000	0.158333	-15.466667	627.000000	1023.000000	1023.000000	2046.000000
36.040001	0.000242	0.143258	-1.286375	1.187313	0.051398	0.190922	0.000000	-10.000000	0.166667	-15.850000	621.833313	1023.000000	1023.000000	2046.000000
36.060001	-0.000435	-0.256944	-1.433854	1.227756	-0.075905	0.025059	0.000000	-10.000000	0.183333	-16.200001	616.666687	1023.000000	1023.000000	2046.000000
36.080002	-0.000708	-0.418337	-1.490761	1.267255	0.000897	-0.195728	0.000000	-10.000000	0.191667	-16.683334	611.166687	1023.000000	1023.000000	2046.000000
36.099998	-0.001945	-1.149281	-1.648616	1.301691	-0.365890	-0.436467	0.000000	-10.000000	0.200000	-17.250000	605.500000	1023.000000	1023.000000	2046.000000
36.119999	-0.001746	-1.031936	-1.757255	1.427088	-0.313866	-0.387903	0.000000	-10.000000	0.208333	-17.716667	599.500000	1023.000000	1023.000000	2046.000000
36.139999	-0.001755	-1.037122	-1.738207	1.489524	-0.277107	-0.511331	0.000000	-10.000000	0.216667	-18.049999	593.500000	1023.000000	1023.000000	2046.000000
36.160000	-0.002840	-1.678580	-1.875658	1.526176	-0.675174	-0.653924	0.000000	-10.000000	0.216667	-18.333334	587.500000	1023.000000	1023.000000	2046.000000
36.180000	-0.002209	-1.305250	-1.940244	1.701084	-0.452012	-0.614079	0.000000	-10.000000	0.225000	-18.383333	581.500000	1023.000000	1023.000000	2046.000000
36.200001	-0.002146	-1.268145	-1.807965	1.503783	-0.390739	-0.573225	0.000000	-10.000000	0.216667	-18.366667	575.500000	1023.000000	1023.000000	2046.000000
36.220001	-0.003029	-1.789919	-1.733275	1.248028	-0.655602	-0.649070	0.000000	-10.000000	0.225000	-18.316668	569.500000	1023.000000	1023.000000	2046.000000
36.240002	-0.002460	-1.453658	-1.567280	1.032570	-0.319825	-0.599123	0.000000	-10.000000	0.208333	-18.483334	563.500000	1023.000000	1023.000000	2046.000000
36.259998	-0.002454	-1.450607	-1.209528	0.580541	-0.284442	-0.537177	0.000000	-10.000000	0.216667	-18.733334	557.333313	1023.000000	1023.000000	2046.000000
36.279999	-0.003665	-2.165888	-1.032505	0.039574	-0.520876	-0.652081	0.000000	-10.000000	0.216667	-18.900002	551.000000	1023.000000	1023.000000	2046.000000
36.299999	-0.003958	-2.339358	-0.953930	-0.408550	-0.078937	-0.897941	0.000000	-10.000000	0.233333	-19.000000	544.666687	1023.000000	1023.000000	2046.000000
36.320000	-0.005906	-3.490230	-0.789979	-1.266163	-0.216486	-1.217602	0.000000	-10.000000	0.241667	-19.133333	538.166687	1023.000000	1023.000000	2046.000000
36.340000	-0.007556	-4.465654	-0.740843	-1.932481	-0.314139	-1.478192	0.000000	-10.000000	0.250000	-19.316668	531.833313	1023.000000	1023.000000	2046.000000
36.360001	-0.008213	-4.854057	-0.674558	-2.307763	-0.036005	-1.835731	0.000000	-10.000000	0.241667	-19.516666	525.333313	1023.000000	1023.000000	2046.000000
36.380001	-0.009895	-5.848110	-0.657548	-2.710286	-0.370127	-2.110148	0.000000	-10.000000	0.241667	-19.750000	519.000000	1023.000000	1023.000000	2046.000000
36.400002	-0.010418	-6.156956	-0.627176	-2.956675	-0.348044	-2.225061	0.000000	-10.000000	0.258333	-20.000000	512.333313	1023.000000	1023.000000	2046.000000
36.419998	-0.010628	-6.281225	-0.471968	-3.207252	-0.199737	-2.402268	0.000000	-10.000000	0.291667	-20.416668	505.666656	1023.000000	1023.000000	2046.000000
36.439999	-0.011921	-7.045082	-0.377670	-3.462447	-0.698785	-2.506180	0.000000	-10.000000	0.308333	-20.566668	498.833344	1023.000000	1023.000000	2046.000000
36.459999	-0.011021	-6.513618	-0.450376	-3.335733	-0.130665	-2.596845	0.000000	-10.000000	0.308333	-20.700001	492.000000	1023.000000	1023.000000	2046.000000
36.480000	-0.011133	-6.579593	-0.128501	-3.569533	-0.318684	-2.562875	0.000000	-10.000000	0.308333	-20.700001	485.000000	1023.000000	1023.000000	2046.000000
36.500000	-0.011250	-6.648631	-0.027526	-3.693331	-0.358129	-2.569645	0.000000	-10.000000	0.308333	-20.866667	478.000000	1023.000000	1023.000000	2046.000000
36.520000	-0.010504	-6.207666	0.163170	-3.644148	-0.062220	-2.664469	0.000000	-10.000000	0.308333	-20.966667	471.000000	1023.000000	1023.000000	2046.000000
36.540001	-0.011639	-6.878795	0.332244	-3.902782	-0.569832	-2.738424	0.000000	-10.000000	0.308333	-21.083334	464.000000	1023.000000	1023.000000	2046.000000
36.560001	-0.010708	-6.328197	0.260822	-3.768921	-0.016824	-2.803273	0.000000	-10.000000	0.325000	-20.983334	457.000000	1023.000000	1023.000000	2046.000000
36.580002	-0.011390	-6.731482	0.471412	-4.045738	-0.319302	-2.837854	0.000000	-10.000000	0.333333	-21.216667	450.000000	1023.000000	1023.000000	2046.000000
36.599998	-0.011586	-6.847599	0.406483	-4.167905	-0.285006	-2.801171	0.000000	-10.000000	0.325000	-21.133333	443.000000	1023.000000	1023.000000	2046.000000
36.619999	-0.011194	-6.615880	0.515183	-4.189551	-0.076802	-2.864709	0.000000	-10.000000	0.308333	-21.233334	436.000000	1023.000000	1023.000000	2046.000000
36.639999	-0.012585	-7.437571	0.490125	-4.390751	-0.516995	-3.019949	0.000000	-10.000000	0.300000	-21.033335	429.000000	1023.000000	1023.000000	2046.000000
36.660000	-0.012255	-7.242596	0.315123	-4.329035	-0.198224	-3.030461	0.000000	-10.000000	0.300000	-20.933334	422.000000	1023.000000	1023.000000	2046.000000
36.680000	-0.012444	-7.354582	0.463837	-4.526839	-0.242397	-3.049183	0.000000	-10.000000	0.300000	-21.033335	415.000000	1023.000000	1023.000000	2046.000000
36.700001	-0.013789	-8.149224	0.426675	-4.780382	-0.678551	-3.116965	0.000000	-10.000000	0.316667	-20.983334	407.833344	1023.000000	1023.000000	2046.000000
36.720001	-0.013090	-7.736373	0.315124	-4.673173	-0.169140	-3.209184	0.000000	-10.000000	0.325000	-21.066668	400.666656	1023.000000	1023.000000	2046.000000
36.740002	-0.014540	-8.593204	0.428275	-4.969810	-0.747698	-3.303970	0.000000	-10.000000	0.341667	-20.983334	393.500000	1023.000000	1023.000000	2046.000000
36.759998	-0.014115	-8.342077	0.169053	-4.878892	-0.265704	-3.366534	0.000000	-10.000000	0.333333	-21.033335	386.500000	1023.000000	1023.000000	2046.000000
36.779999	-0.014445	-8.536987	0.344523	-5.105000	-0.442288	-3.334223	0.000000	-10.000000	0.333333	-21.116667	379.500000	1023.000000	1023.000000	2046.000000
36.799999	-0.015332	-9.061062	0.257813	-5.302026	-0.672124	-3.344725	0.000000	-10.000000	0.316667	-20.983334	372.500000	1023.000000	1023.000000	2046.000000
36.820000	-0.014872	-8.789230	0.213105	-5.215975	-0.314309	-3.472050	0.000000	-10.000000	0.308333	-21.000000	365.500000	1023.000000	1023.000000	2046.000000
36.840000	-0.016032	-9.475078	0.292480	-5.422544	-0.781604	-3.563409	0.000000	-10.000000	0.308333	-20.916666	358.500000	1023.000000	1023.000000	2046.000000
36.860001	-0.016173	-9.558216	0.053338	-5.479098	-0.584312	-3.548144	0.000000	-10.000000	0.308333	-21.033333	351.500000	1023.000000	1023.000000	2046.000000
36.880001	-0.015955	-9.429273	0.127246	-5.586879	-0.462027	-3.507613	0.000000	-10.000000	0.316667	-20.950001	344.500000	1023.000000	1023.000000	2046.000000
36.900002	-0.017393	-10.279033	0.038512	-5.781968	-0.881818	-3.653759	0.000000	-10.000000	0.308333	-20.750000	337.500000	1023.000000	1023.000000	2046.000000
36.919998	-0.017517	-10.352284	-0.166511	-5.806352	-0.734091	-3.645331	0.000000	-10.000000	0.308333	-20.566668	330.666656	1023.000000	1023.000000	2046.000000
36.939999	-0.017600	-10.401443	-0.155981	-5.857851	-0.685998	-3.701612	0.000000	-10.000000	0.283333	-20.316668	323.833344	1023.000000	1023.000000	2046.000000
36.959999	-0.019731	-11.660899	-0.435650	-6.101872	-1.158164	-3.965213	0.000000	-10.000000	0.283333	-20.050001	317.166656	1023.000000	1023.000000	2046.000000
36.980000	-0.021408	-12.651885	-0.966321	-6.221609	-1.186239	-4.277716	0.000000	-10.000000	0.291667	-19.850000	310.333344	1023.000000	1023.000000	2046.000000
37.000000	-0.022827	-13.490733	-1.305871	-6.373017	-1.292760	-4.519085	0.000000	-10.000000	0.308333	-19.716667	303.666656	1023.000000	1023.000000	2046.000000
37.020000	-0.025838	-15.270327	-1.721060	-6.686378	-1.971406	-4.891483	0.000000	-10.000000	0.291667	-19.516666	297.000000	1023.000000	1023.000000	2046.000000
37.040001	-0.026552	-15.692276	-2.231240	-6.712401	-1.745327	-5.003309	0.000000	-10.000000	0.258333	-19.400000	290.500000	1023.000000	1023.000000	2046.000000
37.060001	-0.027211	-16.081879	-2.219558	-7.036190	-1.875923	-4.950208	0.000000	-10.000000	0.225000	-19.150000	284.000000	1023.000000	1023.000000	2046.000000
37.080002	-0.028809	-17.026150	-2.221330	-7.526076	-2.438410	-4.840333	0.000000	-10.000000	0.216667	-19.183334	277.666656	1023.000000	1023.000000	2046.000000
37.099998	-0.028101	-16.607740	-2.399656	-7.398262	-1.806070	-5.003753	0.000000	-10.000000	0.216667	-18.916668	271.166656	1023.000000	1023.000000	2046.000000
37.119999	-0.028222	-16.679293	-2.153634	-7.572700	-2.011127	-4.941833	0.000000	-10.000000	0.225000	-18.866667	264.833344	1023.000000	1023.000000	2046.000000
37.139999	-0.028614	-16.910805	-2.272847	-7.497050	-2.263294	-4.877614	0.000000	-10.000000	0.216667	-18.683334	258.500000	1023.000000	1023.000000	2046.000000
37.160000	-0.027838	-16.452026	-2.537693	-6.985199	-1.940056	-4.989079	0.000000	-10.000000	0.216667	-18.616667	252.500000	1023.000000	1023.000000	2046.000000
37.180000	-0.029303	-17.318007	-2.728532	-6.832791	-2.547990	-5.208694	0.000000	-10.000000	0.216667	-18.616667	246.333328	1023.000000	1023.000000	2046.000000
37.200001	-0.030856	-18.235676	-3.437777	-6.666481	-2.615095	-5.516322	0.000000	-10.000000	0.216667	-18.650000	240.000000	1023.000000	1023.000000	2046.000000
37.220001	-0.032816	-19.394236	-4.061247	-6.536065	-2.684357	-6.112568	0.000000	-10.000000	0.208333	-18.416668	233.666672	1023.000000	1023.000000	2046.000000
37.240002	-0.036586	-21.622240	-4.666941	-6.741499	-3.511824	-6.701975	0.000000	-10.000000	0.191667	-17.850000	227.500000	1023.000000	1023.000000	2046.000000
37.259998	-0.038256	-22.609058	-5.388856	-6.819084	-3.484196	-6.916921	0.000000	-10.000000	0.191667	-17.150002	221.500000	1023.000000	1023.000000	2046.000000
37.279999	-0.038978	-23.035860	-5.518047	-6.941322	-3.529935	-7.046555	0.000000	-10.000000	0.183333	-16.700001	215.833328	1023.000000	1023.000000	2046.000000
37.299999	-0.040991	-24.225447	-5.725479	-7.138845	-4.102363	-7.258759	0.000000	-10.000000	0.191667	-16.333334	210.166672	1023.000000	1023.000000	2046.000000
37.320000	-0.041344	-24.434538	-6.137454	-7.024517	-3.942836	-7.329732	0.000000	-10.000000	0.183333	-16.083334	204.833328	1023.000000	1023.000000	2046.000000
37.340000	-0.041144	-24.315912	-6.176524	-6.917622	-3.859780	-7.361986	0.000000	-10.000000	0.175000	-15.816667	199.500000	1023.000000	1023.000000	2046.000000
37.360001	-0.042257	-24.973673	-6.266788	-6.878273	-4.373550	-7.455061	0.000000	-10.000000	0.158333	-15.633333	194.333328	1023.000000	1023.000000	2046.000000
37.380001	-0.042323	-25.012978	-6.622311	-6.762957	-4.232104	-7.395606	0.000000	-10.000000	0.150000	-15.466667	189.166672	1023.000000	1023.000000	2046.000000
37.400002	-0.041779	-24.691292	-6.643599	-6.607455	-4.099336	-7.340903	0.000000	-10.000000	0.150000	-15.200000	183.833328	1023.000000	1023.000000	2046.000000
37.419998	-0.042654	-25.208702	-6.687417	-6.586030	-4.571021	-7.364233	0.000000	-10.000000	0.150000	-14.866667	178.833328	1023.000000	1023.000000	2046.000000
37.439999	-0.042569	-25.158401	-6.900299	-6.526706	-4.494157	-7.237241	0.000000	-10.000000	0.150000	-14.500000	173.833328	1023.000000	1023.000000	2046.000000
37.459999	-0.041749	-24.673603	-6.859697	-6.463407	-4.221979	-7.128520	0.000000	-10.000000	0.150000	-14.166667	169.000000	1023.000000	1023.000000	2046.000000
37.480000	-0.041913	-24.770617	-6.623431	-6.721856	-4.402332	-7.022996	0.000000	-10.000000	0.150000	-13.883333	164.166672	1023.000000	1023.000000	2046.000000
37.500000	-0.042258	-24.974726	-6.541677	-7.221749	-4.483706	-6.727594	0.000000	-10.000000	0.133333	-13.700001	159.500000	1023.000000	1023.000000	2046.000000
37.520000	-0.041428	-24.483929	-6.430808	-7.386432	-3.938673	-6.728014	0.000000	-10.000000	0.133333	-13.583334	155.000000	1023.000000	1023.000000	2046.000000
37.540001	-0.042071	-24.864218	-6.036200	-7.902890	-4.127679	-6.797448	0.000000	-10.000000	0.100000	-13.383333	150.500000	1023.000000	1023.000000	2046.000000
37.560001	-0.043517	-25.718441	-6.000612	-8.628039	-4.254860	-6.834929	0.000000	-10.000000	0.091667	-12.916667	146.166672	1023.000000	1023.000000	2046.000000
37.580002	-0.044111	-26.069872	-6.085495	-8.949111	-3.772554	-7.262712	0.000000	-10.000000	0.058333	-12.466667	140.333328	1023.000000	1023.000000	2046.000000
37.599998	-0.045390	-26.825552	-5.868970	-9.489102	-3.942072	-7.525407	0.000000	-10.000000	0.066667	-12.150001	134.666672	1023.000000	1023.000000	2046.000000
37.619999	-0.047134	-27.856152	-5.904286	-10.060062	-4.297029	-7.594774	0.000000	-10.000000	0.066667	-12.083334	130.333328	1023.000000	1023.000000	2046.000000
37.639999	-0.046992	-27.772284	-6.130017	-9.959087	-3.833259	-7.849920	0.000000	-10.000000	0.066667	-11.916667	127.666664	1023.000000	1023.000000	2046.000000
37.660000	-0.047284	-27.944714	-5.897907	-10.119750	-4.025291	-7.901766	0.000000	-10.000000	0.058333	-11.783334	125.000000	1023.000000	1023.000000	2046.000000
37.680000	-0.048319	-28.556803	-5.791421	-10.463846	-4.438397	-7.863139	0.000000	-10.000000	0.050000	-11.533334	121.333336	1023.000000	1023.000000	2046.000000
37.700001	-0.047730	-28.208624	-6.021362	-10.270366	-3.954096	-7.962801	0.000000	-10.000000	0.050000	-11.116667	117.666664	1023.000000	1023.000000	2046.000000
37.720001	-0.046789	-27.652334	-5.681671	-10.223881	-3.939825	-7.806957	0.000000	-10.000000	0.041667	-10.416667	114.000000	1023.000000	1023.000000	2046.000000
37.740002	-0.047127	-27.852144	-5.489265	-10.376308	-4.318484	-7.668087	0.000000	-10.000000	0.033333	-9.616667	110.333336	1023.000000	1023.000000	2046.000000
37.759998	-0.045732	-27.027342	-5.577438	-10.095396	-3.707803	-7.646704	0.000000	-10.000000	0.033333	-8.816667	107.000000	1023.000000	1023.000000	2046.000000
37.779999	-0.045174	-26.697617	-5.185174	-10.067716	-3.902378	-7.542349	0.000000	-10.000000	0.025000	-8.200001	104.166664	1023.000000	1023.000000	2046.000000
37.799999	-0.045206	-26.716780	-5.232484	-10.236661	-3.916681	-7.330954	0.000000	-10.000000	0.016667	-7.733334	101.333336	1023.000000	1023.000000	2046.000000
37.820000	-0.043796	-25.883196	-5.132294	-9.991639	-3.488655	-7.270607	0.000000	-10.000000	0.000000	-7.350000	98.833336	1023.000000	1023.000000	2046.000000
37.840000	-0.044142	-26.087818	-4.807076	-10.040902	-3.946699	-7.293140	0.000000	-10.000000	0.000000	-6.916667	96.333336	1023.000000	1023.000000	2046.000000
37.860001	-0.043483	-25.698366	-5.039956	-9.951889	-3.536647	-7.169875	0.000000	-10.000000	0.000000	-6.383333	94.000000	1023.000000	1023.000000	2046.000000
37.880001	-0.042548	-25.145609	-4.720348	-9.860160	-3.537347	-7.027755	0.000000	-10.000000	0.000000	-5.966667	91.666664	1023.000000	1023.000000	2046.000000
37.900002	-0.043071	-25.454931	-4.740921	-10.033773	-3.749942	-6.930295	0.000000	-10.000000	0.000000	-5.566667	89.666664	1023.000000	1023.000000	2046.000000
37.919998	-0.041734	-24.664734	-4.764876	-9.815963	-3.283036	-6.800859	0.000000	-10.000000	0.000000	-5.300000	88.000000	1023.000000	1023.000000	2046.000000
37.939999	-0.042687	-25.227873	-4.505942	-9.945683	-3.944197	-6.832050	0.000000	-10.000000	0.000000	-5.066667	86.333336	1023.000000	1023.000000	2046.000000
37.959999	-0.041716	-24.654074	-4.837834	-9.743946	-3.292509	-6.779785	0.000000	-10.000000	0.000000	-5.016667	84.500000	1023.000000	1023.000000	2046.000000
37.980000	-0.041672	-24.628056	-4.495970	-9.736255	-3.644202	-6.751629	0.000000	-10.000000	0.000000	-4.983334	82.833336	1023.000000	1023.000000	2046.000000
38.000000	-0.041787	-24.696398	-4.759248	-9.825440	-3.499256	-6.612453	0.000000	-10.000000	0.000000	-5.066667	81.166664	1023.000000	1023.000000	2046.000000
38.020000	-0.040807	-24.117161	-4.528510	-9.706262	-3.352725	-6.529665	0.000000	-10.000000	0.000000	-5.150000	79.500000	1023.000000	1023.000000	2046.000000
38.040001	-0.041646	-24.612770	-4.531212	-9.907256	-3.751243	-6.423059	0.000000	-10.000000	0.000000	-5.333333	77.666664	1023.000000	1023.000000	2046.000000
38.060001	-0.040691	-24.048666	-4.738106	-9.689068	-3.182130	-6.439362	0.000000	-10.000000	0.000000	-5.466667	76.000000	1023.000000	1023.000000	2046.000000
38.080002	-0.041098	-24.288935	-4.394321	-9.716209	-3.672765	-6.505639	0.000000	-10.000000	0.000000	-5.550000	74.333336	1023.000000	1023.000000	2046.000000
38.099998	-0.041478	-24.513792	-4.779920	-9.763251	-3.500475	-6.470146	0.000000	-10.000000	0.000000	-5.600000	72.500000	1023.000000	1023.000000	2046.000000
38.119999	-0.041242	-24.373785	-4.755137	-9.717868	-3.401457	-6.499323	0.000000	-10.000000	0.000000	-5.650000	70.500000	1023.000000	1023.000000	2046.000000
38.139999	-0.043550	-25.737900	-4.896042	-10.006712	-4.116354	-6.718791	0.000000	-10.000000	0.000000	-5.700000	68.500000	1023.000000	1023.000000	2046.000000
38.160000	-0.044413	-26.247791	-5.646184	-9.903308	-3.693381	-7.004920	0.000000	-10.000000	0.000000	-5.683333	66.500000	1023.000000	1023.000000	2046.000000
38.180000	-0.045353	-26.803560	-5.625243	-9.937901	-4.069826	-7.170589	0.000000	-10.000000	0.000000	-5.666667	64.500000	1023.000000	1023.000000	2046.000000
38.200001	-0.046899	-27.717270	-6.004344	-10.269884	-4.361764	-7.081279	0.000000	-10.000000	0.000000	-5.683333	62.500000	1023.000000	1023.000000	2046.000000
38.220001	-0.046605	-27.543608	-6.199356	-10.205886	-4.045545	-7.092822	0.000000	-10.000000	0.000000	-5.683333	60.500000	1023.000000	1023.000000	2046.000000
38.240002	-0.047244	-27.921370	-5.975047	-10.308420	-4.490831	-7.147071	0.000000	-10.000000	0.000000	-5.650000	58.833332	1023.000000	1023.000000	2046.000000
38.259998	-0.047237	-27.916939	-6.211213	-10.480886	-4.228430	-6.996409	0.000000	-10.000000	0.000000	-5.616667	57.166668	1023.000000	1023.000000	2046.000000
38.279999	-0.046369	-27.403814	-6.015815	-10.503413	-4.012434	-6.872153	0.000000	-10.000000	0.000000	-5.600000	55.500000	1023.000000	1023.000000	2046.000000
38.299999	-0.046578	-27.527712	-5.836830	-10.305539	-4.431247	-6.954096	0.000000	-10.000000	0.000000	-5.616667	53.500000	1023.000000	1023.000000	2046.000000
38.320000	-0.046438	-27.445038	-6.220767	-10.040715	-4.345990	-6.837564	0.000000	-10.000000	0.000000	-5.716667	51.500000	1023.000000	1023.000000	2046.000000
38.340000	-0.045965	-27.165585	-6.488882	-9.655468	-4.151108	-6.870127	0.000000	-10.000000	0.000000	-5.983334	49.500000	1023.000000	1023.000000	2046.000000
38.360001	-0.047022	-27.790102	-6.589991	-9.347744	-4.555352	-7.297015	0.000000	-10.000000	0.000000	-6.283333	47.500000	1023.000000	1023.000000	2046.000000
38.380001	-0.049807	-29.436071	-7.280935	-9.460166	-4.996284	-7.698687	0.000000	-10.000000	0.000000	-6.433333	45.500000	1023.000000	1023.000000	2046.000000
38.400002	-0.051700	-30.554958	-8.164051	-9.337584	-4.850756	-8.202569	0.000000	-10.000000	0.000000	-6.100000	43.500000	1023.000000	1023.000000	2046.000000
38.419998	-0.053713	-31.744446	-8.319244	-9.390270	-5.466516	-8.568414	0.000000	-10.000000	0.000000	-5.683333	41.500000	1023.000000	1023.000000	2046.000000
38.439999	-0.055506	-32.804005	-8.787475	-9.701046	-5.699925	-8.615560	0.000000	-10.000000	0.000000	-5.383333	39.500000	1023.000000	1023.000000	2046.000000
38.459999	-0.055727	-32.934559	-9.180692	-9.628036	-5.369277	-8.756556	0.000000	-10.000000	0.000000	-5.450000	37.500000	1023.000000	1023.000000	2046.000000
38.480000	-0.056049	-33.124668	-8.982313	-9.554363	-5.721724	-8.866268	0.000000	-10.000000	0.000000	-5.633333	35.500000	1023.000000	1023.000000	2046.000000
38.500000	-0.056877	-33.614544	-9.175131	-9.646799	-6.004053	-8.788560	0.000000	-10.000000	0.000000	-5.716667	33.500000	1023.000000	1023.000000	2046.000000
38.520000	-0.056539	-33.414749	-9.555815	-9.327586	-5.637052	-8.894296	0.000000	-10.000000	0.000000	-5.583333	31.500000	1023.000000	1023.000000	2046.000000
38.540001	-0.056135	-33.175579	-9.312352	-9.148806	-5.856725	-8.857695	0.000000	-10.000000	0.000000	-5.283333	29.833334	1023.000000	1023.000000	2046.000000
38.560001	-0.056749	-33.538727	-9.398810	-9.271045	-6.209507	-8.659363	0.000000	-10.000000	0.000000	-4.850000	28.166666	1023.000000	1023.000000	2046.000000
38.580002	-0.056044	-33.121826	-9.762293	-8.949026	-5.740549	-8.669960	0.000000	-10.000000	-0.008333	-4.466667	26.666666	1023.000000	1023.000000	2046.000000
38.599998	-0.055731	-32.937069	-9.442361	-8.801270	-6.096368	-8.597072	0.000000	-10.000000	-0.016667	-3.966667	25.000000	1023.000000	1023.000000	2046.000000
38.619999	-0.055881	-33.025829	-9.658424	-8.867824	-6.065342	-8.434237	0.000000	-10.000000	-0.016667	-3.500000	23.666666	1023.000000	1023.000000	2046.000000
38.639999	-0.054776	-32.372742	-9.569247	-8.923391	-5.657098	-8.223006	0.000000	-10.000000	-0.016667	-3.116667	22.500000	1023.000000	1023.000000	2046.000000
38.660000	-0.054650	-32.298218	-9.013023	-9.113710	-5.978526	-8.192960	0.000000	-10.000000	-0.008333	-2.983333	21.500000	1023.000000	1023.000000	2046.000000
38.680000	-0.054741	-32.351879	-9.078981	-9.525813	-5.754787	-7.992299	0.000000	-10.000000	-0.025000	-3.033333	20.500000	1023.000000	1023.000000	2046.000000
38.700001	-0.053850	-31.825195	-8.811404	-9.817945	-5.323482	-7.872363	0.000000	-10.000000	-0.033333	-2.900000	19.500000	1023.000000	1023.000000	2046.000000
38.720001	-0.054369	-32.132050	-8.205449	-10.189466	-5.639744	-8.097390	0.000000	-10.000000	-0.041667	-2.450000	18.666666	1023.000000	1023.000000	2046.000000
38.740002	-0.055373	-32.725552	-8.417521	-10.767711	-5.309302	-8.231019	0.000000	-10.000000	-0.041667	-1.966667	18.166666	1023.000000	1023.000000	2046.000000
38.759998	-0.055434	-32.761757	-8.267116	-11.109694	-4.985156	-8.399791	0.000000	-10.000000	-0.025000	-1.916667	18.000000	1023.000000	1023.000000	2046.000000
38.779999	-0.056838	-33.591240	-7.843152	-11.491410	-5.578535	-8.678143	0.000000	-10.000000	-0.033333	-2.266667	17.666666	1023.000000	1023.000000	2046.000000
38.799999	-0.057320	-33.876080	-8.330688	-11.567630	-5.100820	-8.876944	0.000000	-10.000000	-0.033333	-2.616667	17.000000	1023.000000	1023.000000	2046.000000
38.820000	-0.056798	-33.567490	-7.962733	-11.611553	-5.192025	-8.801176	0.000000	-10.000000	-0.033333	-2.800000	16.000000	1023.000000	1023.000000	2046.000000
38.840000	-0.057677	-34.087040	-7.803065	-11.927899	-5.553138	-8.802939	0.000000	-10.000000	-0.033333	-2.883333	15.000000	1023.000000	1023.000000	2046.000000
38.860001	-0.057105	-33.748909	-8.040962	-11.826423	-5.033827	-8.847695	0.000000	-10.000000	-0.033333	-2.750000	14.000000	1023.000000	1023.000000	2046.000000
38.880001	-0.056411	-33.338852	-7.520710	-11.707711	-5.314256	-8.796174	0.000000	-10.000000	-0.050000	-2.333333	13.000000	1023.000000	1023.000000	2046.000000
38.900002	-0.056234	-33.234425	-7.656408	-11.773621	-5.173475	-8.630919	0.000000	-10.000000	-0.041667	-1.750000	12.333333	1023.000000	1023.000000	2046.000000
38.919998	-0.054557	-32.242897	-7.455089	-11.619523	-4.796253	-8.372032	0.000000	-10.000000	-0.033333	-0.950000	12.000000	1023.000000	1023.000000	2046.000000
38.939999	-0.054140	-31.996698	-6.928434	-11.497951	-5.176222	-8.394092	0.000000	-10.000000	-0.025000	-0.400000	12.000000	1023.000000	1023.000000	2046.000000
38.959999	-0.053769	-31.777397	-7.175439	-11.448423	-4.843739	-8.309795	0.000000	-10.000000	-0.025000	0.000000	12.000000	1023.000000	1023.000000	2046.000000
38.980000	-0.052244	-30.876125	-6.945451	-11.353871	-4.518124	-8.058678	0.000000	-10.000000	-0.025000	0.000000	12.000000	1023.000000	1023.000000	2046.000000
39.000000	-0.052063	-30.769325	-6.414719	-11.296671	-4.981421	-8.076514	0.000000	-10.000000	-0.016667	0.000000	12.000000	1023.000000	1023.000000	2046.000000
39.020000	-0.051792	-30.609056	-6.714391	-11.292363	-4.650345	-7.951956	0.000000	-10.000000	-0.025000	0.000000	12.000000	1023.000000	1023.000000	2046.000000
39.040001	-0.050519	-29.856846	-6.608151	-11.197241	-4.323941	-7.727514	0.000000	-10.000000	-0.033333	0.000000	12.000000	1023.000000	1023.000000	2046.000000
39.060001	-0.050186	-29.659880	-6.097923	-11.064439	-4.733465	-7.764052	0.000000	-10.000000	-0.041667	0.000000	12.000000	1023.000000	1023.000000	2046.000000
39.080002	-0.050122	-29.622038	-6.297804	-11.111319	-4.578175	-7.634741	0.000000	-10.000000	-0.025000	0.000000	12.000000	1023.000000	1023.000000	2046.000000
39.099998	-0.049323	-29.149988	-6.447060	-10.995728	-4.171179	-7.536019	0.000000	-10.000000	-0.016667	0.000000	12.000000	1023.000000	1023.000000	2046.000000
39.119999	-0.048842	-28.865366	-5.958675	-10.904590	-4.522424	-7.479676	0.000000	-10.000000	-0.025000	0.000000	12.000000	1023.000000	1023.000000	2046.000000
39.139999	-0.048973	-28.943068	-5.998538	-11.001719	-4.581499	-7.361310	0.000000	-10.000000	-0.033333	0.000000	12.000000	1023.000000	1023.000000	2046.000000
39.160000	-0.048568	-28.703428	-6.323361	-10.900098	-4.137979	-7.341990	0.000000	-10.000000	-0.033333	0.000000	12.000000	1023.000000	1023.000000	2046.000000
39.180000	-0.047712	-28.197884	-5.925047	-10.783319	-4.226902	-7.262616	0.000000	-10.000000	-0.033333	0.000000	12.000000	1023.000000	1023.000000	2046.000000
39.200001	-0.047947	-28.336845	-5.718817	-10.941560	-4.584651	-7.091817	0.000000	-10.000000	-0.033333	-0.283333	12.000000	1023.000000	1023.000000	2046.000000
39.220001	-0.047736	-28.211926	-6.207991	-10.780226	-4.014765	-7.208942	0.000000	-10.000000	-0.033333	-0.916667	12.000000	1023.000000	1023.000000	2046.000000
39.240002	-0.047189	-27.888931	-5.769591	-10.708313	-4.272543	-7.138485	0.000000	-10.000000	-0.016667	-1.583333	12.000000	1023.000000	1023.000000	2046.000000
39.259998	-0.048465	-28.642817	-6.001171	-10.845815	-4.488057	-7.307773	0.000000	-10.000000	-0.008333	-1.983333	12.000000	1023.000000	1023.000000	2046.000000
39.279999	-0.049181	-29.065826	-6.541379	-10.882233	-4.186818	-7.455397	0.000000	-10.000000	0.000000	-2.050000	11.833333	1023.000000	1023.000000	2046.000000
39.299999	-0.050445	-29.813042	-6.302561	-10.891816	-4.905113	-7.713551	0.000000	-10.000000	-0.008333	-2.083333	11.333333	1023.000000	1023.000000	2046.000000
39.320000	-0.051691	-30.549559	-6.989516	-11.022667	-4.754655	-7.782720	0.000000	-10.000000	-0.016667	-2.133333	10.666667	1023.000000	1023.000000	2046.000000
39.340000	-0.051498	-30.435118	-7.144435	-11.063334	-4.581964	-7.645384	0.000000	-10.000000	-0.025000	-2.266667	9.833333	1023.000000	1023.000000	2046.000000
39.360001	-0.051780	-30.601959	-6.701531	-11.078616	-5.126215	-7.695597	0.000000	-10.000000	-0.016667	-2.433333	9.000000	1023.000000	1023.000000	2046.000000
39.380001	-0.052004	-30.734343	-7.042376	-11.289342	-4.842773	-7.559852	0.000000	-10.000000	-0.008333	-2.600000	8.000000	1023.000000	1023.000000	2046.000000
39.400002	-0.051140	-30.223476	-7.000012	-11.236217	-4.527476	-7.459770	0.000000	-10.000000	0.000000	-2.633333	7.166667	1023.000000	1023.000000	2046.000000
39.419998	-0.051343	-30.343662	-6.491479	-11.235816	-5.148463	-7.467904	0.000000	-10.000000	-0.008333	-2.466667	6.333333	1023.000000	1023.000000	2046.000000
39.439999	-0.051056	-30.174292	-7.244397	-10.808220	-4.555984	-7.565692	0.000000	-10.000000	-0.016667	-2.233333	5.666667	1023.000000	1023.000000	2046.000000
39.459999	-0.050179	-29.655792	-7.055013	-10.443909	-4.752613	-7.404257	0.000000	-10.000000	-0.016667	-2.200000	5.000000	1023.000000	1023.000000	2046.000000
39.480000	-0.051064	-30.178699	-7.132888	-10.318027	-5.204669	-7.523115	0.000000	-10.000000	-0.008333	-2.500000	4.333333	1023.000000	1023.000000	2046.000000
39.500000	-0.052628	-31.103363	-8.109769	-10.075041	-4.910787	-8.007767	0.000000	-10.000000	-0.008333	-2.900000	3.500000	1023.000000	1023.000000	2046.000000
39.520000	-0.054549	-32.238403	-8.416718	-9.981949	-5.389808	-8.449928	0.000000	-10.000000	-0.016667	-2.950000	2.500000	1023.000000	1023.000000	2046.000000
39.540001	-0.057186	-33.796928	-8.830570	-10.146712	-6.011447	-8.808198	0.000000	-10.000000	-0.025000	-2.566667	1.666667	1023.000000	1023.000000	2046.000000
39.560001	-0.058777	-34.737213	-9.696286	-10.219912	-5.745391	-9.075624	0.000000	-10.000000	-0.025000	-2.116667	1.166667	1023.000000	1023.000000	2046.000000
39.580002	-0.059167	-34.967846	-9.504214	-10.219315	-6.083676	-9.160642	0.000000	-10.000000	-0.025000	-1.916667	0.833333	1023.000000	1023.000000	2046.000000
39.599998	-0.060101	-35.519691	-9.606236	-10.377143	-6.375690	-9.160621	0.000000	-10.000000	-0.016667	-2.033333	0.500000	1023.000000	1023.000000	2046.000000
39.619999	-0.060344	-35.663521	-10.182392	-10.232490	-5.951164	-9.297477	0.000000	-10.000000	-0.008333	-2.216667	0.166667	1023.000000	1023.000000	2046.000000
39.639999	-0.059929	-35.417763	-9.915320	-10.043533	-6.224653	-9.234257	0.000000	-10.000000	0.000000	-2.300000	-0.333333	1023.000000	1023.000000	2046.000000
39.660000	-0.060329	-35.654167	-9.887874	-10.032572	-6.555947	-9.177776	0.000000	-10.000000	-0.008333	-2.283333	-1.000000	1023.000000	1023.000000	2046.000000
39.680000	-0.059987	-35.452103	-10.445296	-9.796414	-6.053213	-9.157180	0.000000	-10.000000	-0.008333	-2.233333	-1.833333	1023.000000	1023.000000	2046.000000
39.700001	-0.059573	-35.207779	-9.945852	-9.605394	-6.562129	-9.094403	0.000000	-10.000000	-0.016667	-2.166667	-2.666667	1023.000000	1023.000000	2046.000000
39.720001	-0.059845	-35.368610	-10.364227	-9.552089	-6.401519	-9.050773	0.000000	-10.000000	-0.008333	-2.033333	-3.333333	1023.000000	1023.000000	2046.000000
39.740002	-0.058799	-34.750015	-10.412657	-9.378907	-6.159961	-8.798492	0.000000	-10.000000	-0.025000	-1.833333	-3.833333	1023.000000	1023.000000	2046.000000
39.759998	-0.058712	-34.698616	-9.866297	-9.480332	-6.687362	-8.664626	0.000000	-10.000000	-0.025000	-1.633333	-4.000000	1023.000000	1023.000000	2046.000000
39.779999	-0.058521	-34.586033	-10.359284	-9.545465	-6.008450	-8.672835	0.000000	-10.000000	-0.033333	-1.683333	-4.000000	1023.000000	1023.000000	2046.000000
39.799999	-0.057577	-34.027721	-9.776564	-9.817122	-6.053050	-8.380983	0.000000	-10.000000	-0.016667	-1.816667	-4.166667	1023.000000	1023.000000	2046.000000
39.820000	-0.057603	-34.043369	-9.249105	-10.242043	-6.308326	-8.243893	0.000000	-10.000000	-0.016667	-1.883333	-4.500000	1023.000000	1023.000000	2046.000000
39.840000	-0.057637	-34.063477	-9.485319	-10.489878	-5.640334	-8.447947	0.000000	-10.000000	-0.008333	-1.600000	-4.833333	1023.000000	1023.000000	2046.000000
39.860001	-0.057454	-33.955265	-8.808129	-10.893551	-5.775793	-8.477791	0.000000	-10.000000	-0.016667	-0.916667	-5.000000	1023.000000	1023.000000	2046.000000
39.880001	-0.058570	-34.614937	-8.625749	-11.449018	-5.841994	-8.698175	0.000000	-10.000000	-0.008333	-0.616667	-5.000000	1023.000000	1023.000000	2046.000000
39.900002	-0.059286	-35.037910	-8.977258	-11.779234	-5.319090	-8.962330	0.000000	-10.000000	-0.016667	-0.783333	-5.000000	1023.000000	1023.000000	2046.000000
39.919998	-0.059519	-35.175930	-8.495250	-11.976023	-5.629837	-9.074820	0.000000	-10.000000	-0.016667	-1.383333	-5.000000	1023.000000	1023.000000	2046.000000
39.939999	-0.060140	-35.542904	-8.446402	-12.169165	-5.801807	-9.125530	0.000000	-10.000000	-0.025000	-1.716667	-5.000000	1023.000000	1023.000000	2046.000000
39.959999	-0.060152	-35.549694	-8.825047	-12.215640	-5.287649	-9.221355	0.000000	-10.000000	-0.016667	-1.700000	-5.000000	1023.000000	1023.000000	2046.000000
39.980000	-0.059966	-35.439728	-8.043123	-12.282720	-5.944938	-9.168947	0.000000	-10.000000	-0.025000	-1.100000	-5.000000	1023.000000	1023.000000	2046.000000
40.000000	-0.059968	-35.441242	-8.448883	-12.229175	-5.484765	-9.278418	0.000000	-10.000000	-0.025000	-0.183333	-5.000000	1023.000000	1023.000000	2046.000000
40.020000	-0.058656	-34.665604	-8.305231	-12.218428	-5.215402	-8.926543	0.000000	-10.000000	-0.041667	1.133333	-5.000000	1023.000000	1023.000000	2046.000000
40.040001	-0.057855	-34.192112	-7.571836	-12.126281	-5.712606	-8.781388	0.000000	-10.000000	-0.041667	2.383333	-5.000000	1023.000000	1023.000000	2046.000000
40.060001	-0.057270	-33.846600	-7.936821	-11.960746	-5.129174	-8.819861	0.000000	-10.000000	-0.050000	3.750000	-5.000000	1023.000000	1023.000000	2046.000000
40.080002	-0.055734	-32.938770	-7.705891	-11.897187	-4.860485	-8.475207	0.000000	-10.000000	-0.058333	5.000000	-5.000000	1023.000000	1023.000000	2046.000000
40.099998	-0.054982	-32.494335	-6.946697	-11.900990	-5.385700	-8.260949	0.000000	-10.000000	-0.075000	6.116667	-5.000000	1023.000000	1023.000000	2046.000000
40.119999	-0.054580	-32.256939	-7.383827	-11.700544	-4.813845	-8.358724	0.000000	-10.000000	-0.091667	7.166667	-5.000000	1023.000000	1023.000000	2046.000000
40.139999	-0.052970	-31.305082	-7.155080	-11.567086	-4.568112	-8.014805	0.000000	-10.000000	-0.091667	8.216667	-5.000000	1023.000000	1023.000000	2046.000000
40.160000	-0.052256	-30.883200	-6.457883	-11.584704	-5.056657	-7.783957	0.000000	-10.000000	-0.091667	9.383333	-5.000000	1023.000000	1023.000000	2046.000000
40.180000	-0.051709	-30.560070	-6.996896	-11.312516	-4.375665	-7.874993	0.000000	-10.000000	-0.108333	10.533334	-5.000000	1023.000000	1023.000000	2046.000000
40.200001	-0.050117	-29.619423	-6.590887	-11.185998	-4.363281	-7.479257	0.000000	-10.000000	-0.133333	11.500000	-0.500000	1023.000000	1023.000000	2046.000000
40.220001	-0.049391	-29.190369	-6.163934	-11.170311	-4.648312	-7.207811	0.000000	-10.000000	-0.183333	13.950001	17.166666	1023.000000	1023.000000	2046.000000
40.240002	-0.048906	-28.903177	-6.700390	-10.934896	-4.007327	-7.260564	0.000000	-10.000000	-0.216667	16.050001	34.833332	1023.000000	1023.000000	2046.000000
40.259998	-0.047521	-28.084749	-6.178437	-10.791849	-4.222499	-6.891963	0.000000	-10.000000	-0.250000	17.950001	48.000000	1023.000000	1023.000000	2046.000000
40.279999	-0.046882	-27.707344	-5.970628	-10.803695	-4.313281	-6.619740	0.000000	-10.000000	-0.250000	17.950001	48.000000	1023.000000	1023.000000	2046.000000
40.299999	-0.046298	-27.362331	-6.434724	-10.591560	-3.718586	-6.617461	0.000000	-10.000000	-0.250000	17.950001	48.000000	1023.000000	1023.000000	2046.000000
40.320000	-0.045201	-26.714075	-5.918087	-10.427847	-4.010478	-6.357664	0.000000	-10.000000	-0.250000	17.950001	48.000000	1023.000000	1023.000000	2046.000000
40.340000	-0.044698	-26.416763	-5.863266	-10.399711	-3.977767	-6.176019	0.000000	-10.000000	-0.258333	18.166668	49.833332	1023.000000	1023.000000	2046.000000
40.360001	-0.044126	-26.078676	-6.332434	-10.207574	-3.449807	-6.088861	0.000000	-10.000000	-0.275000	18.683334	53.666668	1023.000000	1023.000000	2046.000000
40.380001	-0.043505	-25.711441	-5.745263	-10.114932	-3.975308	-5.875937	0.000000	-10.000000	-0.300000	19.383333	59.833332	1023.000000	1023.000000	2046.000000
40.400002	-0.043690	-25.820799	-6.090512	-10.039354	-3.793427	-5.897505	0.000000	-10.000000	-0.333333	20.250000	66.333336	1023.000000	1023.000000	2046.000000
40.419998	-0.043807	-25.889687	-6.573128	-9.969335	-3.510916	-5.836309	0.000000	-10.000000	-0.358333	21.083334	73.166664	1023.000000	1023.000000	2046.000000
40.439999	-0.043740	-25.850088	-6.135367	-9.910320	-4.117284	-5.687117	0.000000	-10.000000	-0.391667	22.016666	80.000000	1023.000000	1023.000000	2046.000000
40.459999	-0.044036	-26.025032	-6.837746	-9.721839	-3.673426	-5.792021	0.000000	-10.000000	-0.408333	22.933334	87.000000	1023.000000	1023.000000	2046.000000
40.480000	-0.042645	-25.203314	-6.654793	-9.553566	-3.630468	-5.364485	0.000000	-10.000000	-0.425000	23.566668	94.333336	1023.000000	1023.000000	2046.000000
40.500000	-0.041517	-24.536621	-6.171743	-9.586550	-3.873711	-4.904617	0.000000	-10.000000	-0.416667	24.116667	102.000000	1023.000000	1023.000000	2046.000000
40.520000	-0.040273	-23.801062	-6.574072	-9.399349	-3.194902	-4.632737	0.000000	-10.000000	-0.425000	24.366667	110.000000	1023.000000	1023.000000	2046.000000
40.540001	-0.038622	-22.825674	-5.968011	-9.136994	-3.364799	-4.355871	0.000000	-10.000000	-0.450000	24.850000	118.166664	1023.000000	1023.000000	2046.000000
40.560001	-0.037411	-22.109959	-5.850462	-8.877052	-3.257582	-4.124862	0.000000	-10.000000	-0.483333	25.433334	126.500000	1023.000000	1023.000000	2046.000000
40.580002	-0.036012	-21.282883	-6.340923	-8.340795	-2.765842	-3.835322	0.000000	-10.000000	-0.508333	26.033333	135.000000	1023.000000	1023.000000	2046.000000
40.599998	-0.034486	-20.381197	-5.812186	-7.767911	-3.323627	-3.477473	0.000000	-10.000000	-0.508333	26.733334	143.666672	1023.000000	1023.000000	2046.000000
40.619999	-0.034333	-20.291010	-6.371925	-7.239767	-3.018170	-3.661148	0.000000	-10.000000	-0.508333	27.016666	152.500000	1023.000000	1023.000000	2046.000000
40.639999	-0.034904	-20.628067	-6.976625	-6.888772	-2.851663	-3.911007	0.000000	-10.000000	-0.500000	27.383333	161.500000	1023.000000	1023.000000	2046.000000
40.660000	-0.036657	-21.664038	-6.932074	-6.851330	-3.704055	-4.176580	0.000000	-10.000000	-0.491667	27.150000	170.500000	1023.000000	1023.000000	2046.000000
40.680000	-0.038471	-22.736311	-7.928334	-6.690264	-3.490753	-4.626958	0.000000	-10.000000	-0.508333	27.000000	179.500000	1023.000000	1023.000000	2046.000000
40.700001	-0.038528	-22.770117	-8.200035	-6.628116	-3.433652	-4.508316	0.000000	-10.000000	-0.525000	26.683332	188.500000	1023.000000	1023.000000	2046.000000
40.720001	-0.038233	-22.595772	-7.695539	-6.724202	-3.981417	-4.194613	0.000000	-10.000000	-0.550000	26.900000	197.500000	1023.000000	1023.000000	2046.000000
40.740002	-0.038125	-22.531693	-8.356074	-6.331785	-3.424091	-4.419741	0.000000	-10.000000	-0.533333	27.233334	206.500000	1023.000000	1023.000000	2046.000000
40.759998	-0.036698	-21.688801	-8.169157	-5.994826	-3.467048	-4.057768	0.000000	-10.000000	-0.533333	27.683332	215.500000	1023.000000	1023.000000	2046.000000
40.779999	-0.035555	-21.012737	-7.780393	-5.795537	-3.734858	-3.701950	0.000000	-10.000000	-0.533333	27.916666	224.666672	1023.000000	1023.000000	2046.000000
40.799999	-0.034705	-20.510725	-8.340316	-5.258719	-3.166179	-3.745511	0.000000	-10.000000	-0.550000	28.066668	234.000000	1023.000000	1023.000000	2046.000000
40.820000	-0.032948	-19.472546	-7.807340	-4.879314	-3.488323	-3.297570	0.000000	-10.000000	-0.566667	28.316668	243.333328	1023.000000	1023.000000	2046.000000
40.840000	-0.031780	-18.782040	-7.786110	-4.523437	-3.382749	-3.089744	0.000000	-10.000000	-0.575000	28.633333	252.833328	1023.000000	1023.000000	2046.000000
40.860001	-0.030439	-17.989492	-8.117067	-4.066799	-2.928573	-2.877055	0.000000	-10.000000	-0.591667	28.850000	262.166656	1023.000000	1023.000000	2046.000000
40.880001	-0.028678	-16.948957	-7.447114	-3.767200	-3.316463	-2.418180	0.000000	-10.000000	-0.591667	28.900000	271.833344	1023.000000	1023.000000	2046.000000
40.900002	-0.027294	-16.130632	-7.360105	-3.516306	-3.056866	-2.197356	0.000000	-10.000000	-0.600000	29.133333	281.500000	1023.000000	1023.000000	2046.000000
40.919998	-0.025749	-15.217726	-7.458538	-3.439319	-2.467408	-1.852461	0.000000	-10.000000	-0.600000	29.299999	291.166656	1023.000000	1023.000000	2046.000000
40.939999	-0.023952	-14.155643	-6.360391	-3.530071	-2.907668	-1.357513	0.000000	-10.000000	-0.608333	29.400000	300.833344	1023.000000	1023.000000	2046.000000
40.959999	-0.022907	-13.538283	-6.533433	-3.480996	-2.173093	-1.350761	0.000000	-10.000000	-0.600000	29.366667	310.500000	1023.000000	1023.000000	2046.000000
40.980000	-0.021092	-12.465649	-5.765529	-3.615608	-2.099236	-0.985275	0.000000	-10.000000	-0.583333	29.000000	320.500000	1023.000000	1023.000000	2046.000000
41.000000	-0.020126	-11.894409	-5.041962	-3.970844	-2.045463	-0.836140	0.000000	-10.000000	-0.550000	28.616667	330.333344	1023.000000	1023.000000	2046.000000
41.020000	-0.019871	-11.743633	-5.219024	-4.060707	-1.377176	-1.086726	0.000000	-10.000000	-0.541667	27.833334	340.000000	1023.000000	1023.000000	2046.000000
41.040001	-0.019107	-11.291977	-4.312297	-4.235145	-1.768367	-0.976168	0.000000	-10.000000	-0.525000	27.700001	349.333344	1023.000000	1023.000000	2046.000000
41.060001	-0.018890	-11.164218	-4.488528	-4.208205	-1.330651	-1.136834	0.000000	-10.000000	-0.516667	27.466667	358.666656	1023.000000	1023.000000	2046.000000
41.080002	-0.017867	-10.559408	-4.453712	-4.059667	-1.058955	-0.987074	0.000000	-10.000000	-0.508333	27.283333	367.833344	1023.000000	1023.000000	2046.000000
41.099998	-0.016539	-9.774621	-3.603297	-4.078281	-1.488259	-0.604784	0.000000	-10.000000	-0.533333	27.083334	377.000000	1023.000000	1023.000000	2046.000000
41.119999	-0.015642	-9.244347	-3.940827	-3.718984	-0.872079	-0.712457	0.000000	-10.000000	-0.558333	27.250000	386.000000	1023.000000	1023.000000	2046.000000
41.139999	-0.013495	-7.975548	-3.503669	-3.400393	-0.774236	-0.297249	0.000000	-10.000000	-0.566667	27.716667	395.166656	1023.000000	1023.000000	2046.000000
41.160000	-0.011320	-6.689853	-2.707261	-3.259199	-0.947966	0.224573	0.000000	-10.000000	-0.558333	28.183334	404.333344	1023.000000	1023.000000	2046.000000
41.180000	-0.009695	-5.729753	-2.862645	-2.771284	-0.312030	0.216206	0.000000	-10.000000	-0.550000	28.450001	413.666656	1023.000000	1023.000000	2046.000000
41.200001	-0.007371	-4.356328	-2.442802	-2.395798	-0.123346	0.605618	0.000000	-10.000000	-0.550000	28.450001	423.000000	1023.000000	1023.000000	2046.000000
41.220001	-0.005335	-3.152840	-1.678856	-2.318900	-0.280245	1.125161	0.000000	-10.000000	-0.550000	28.533333	432.500000	1023.000000	1023.000000	2046.000000
41.240002	-0.004211	-2.488581	-1.893000	-1.863804	0.257202	1.011021	0.000000	-10.000000	-0.566667	28.533333	442.000000	1023.000000	1023.000000	2046.000000
41.259998	-0.002236	-1.321544	-1.623225	-1.528433	0.426380	1.403734	0.000000	-10.000000	-0.566667	28.916668	451.666656	1023.000000	1023.000000	2046.000000
41.279999	-0.000188	-0.111185	-0.797195	-1.426763	0.132794	1.979978	0.000000	-10.000000	-0.575000	28.866667	461.166656	1023.000000	1023.000000	2046.000000
41.299999	0.001017	0.600927	-1.096584	-0.987489	0.741351	1.943649	0.000000	-10.000000	-0.566667	29.066668	470.833344	1023.000000	1023.000000	2046.000000
41.320000	0.002792	1.650036	-0.794138	-0.653444	0.829882	2.267736	0.000000	-10.000000	-0.583333	29.033333	480.500000	1023.000000	1023.000000	2046.000000
41.340000	0.004534	2.679720	-0.120770	-0.568906	0.656328	2.713069	0.000000	-10.000000	-0.591667	29.116667	490.333344	1023.000000	1023.000000	2046.000000
41.360001	0.005191	3.067924	-0.417036	-0.131195	1.131326	2.484828	0.000000	-10.000000	-0.583333	28.933334	500.000000	1023.000000	1023.000000	2046.000000
41.380001	0.006508	3.846340	-0.216599	0.124266	1.180648	2.758026	0.000000	-10.000000	-0.558333	28.600000	509.666656	1023.000000	1023.000000	2046.000000
41.400002	0.007248	4.283799	0.209851	0.099581	0.961007	3.013359	0.000000	-10.000000	-0.533333	28.483334	519.166687	1023.000000	1023.000000	2046.000000
41.419998	0.007063	4.174260	-0.333627	0.392722	1.391425	2.723740	0.000000	-10.000000	-0.516667	28.033335	528.833313	1023.000000	1023.000000	2046.000000
41.439999	0.007986	4.719495	0.019605	0.570332	1.160857	2.968700	0.000000	-10.000000	-0.508333	27.950001	538.166687	1023.000000	1023.000000	2046.000000
41.459999	0.009425	5.570355	0.288532	0.702017	1.285577	3.294231	0.000000	-10.000000	-0.483333	27.366667	547.500000	1023.000000	1023.000000	2046.000000
41.480000	0.010408	6.151055	0.071121	0.988640	1.712579	3.378714	0.000000	-10.000000	-0.458333	27.083334	556.666687	1023.000000	1023.000000	2046.000000
41.500000	0.011411	6.743722	0.598391	1.132810	1.450094	3.562426	0.000000	-10.000000	-0.425000	26.400000	565.833313	1023.000000	1023.000000	2046.000000
41.520000	0.011087	6.552399	0.409690	0.953789	1.567935	3.620984	0.000000	-10.000000	-0.433333	26.016666	574.833313	1023.000000	1023.000000	2046.000000
41.540001	0.010634	6.284498	0.022856	1.172309	1.740024	3.349310	0.000000	-10.000000	-0.433333	25.416666	583.500000	1023.000000	1023.000000	2046.000000
41.560001	0.011683	6.904800	0.606080	1.425916	1.250547	3.622257	0.000000	-10.000000	-0.433333	24.966667	592.000000	1023.000000	1023.000000	2046.000000
41.580002	0.012519	7.398459	0.254908	1.969315	1.663347	3.510889	0.000000	-10.000000	-0.408333	24.500000	600.500000	1023.000000	1023.000000	2046.000000
41.599998	0.013539	8.001696	0.162373	2.560210	1.743666	3.535447	0.000000	-10.000000	-0.400000	24.233334	608.833313	1023.000000	1023.000000	2046.000000
41.619999	0.013704	8.099122	0.492255	2.724994	1.338780	3.543093	0.000000	-10.000000	-0.391667	23.850000	617.000000	1023.000000	1023.000000	2046.000000
41.639999	0.012138	7.173420	-0.403368	3.070968	1.598105	2.907715	0.000000	-10.000000	-0.375000	23.350000	625.000000	1023.000000	1023.000000	2046.000000
41.660000	0.010877	6.428045	-0.758620	3.329141	1.235438	2.622086	0.000000	-10.000000	-0.341667	22.783333	632.833313	1023.000000	1023.000000	2046.000000
41.680000	0.010377	6.132833	-0.651591	3.287779	0.822337	2.674309	0.000000	-10.000000	-0.308333	22.066668	640.500000	1023.000000	1023.000000	2046.000000
41.700001	0.009521	5.626952	-1.305919	3.503034	1.118190	2.311646	0.000000	-10.000000	-0.291667	21.216667	648.000000	1023.000000	1023.000000	2046.000000
41.720001	0.009858	5.825933	-1.235562	3.648793	0.955596	2.457106	0.000000	-10.000000	-0.291667	20.533333	655.333313	1023.000000	1023.000000	2046.000000
41.740002	0.010686	6.315715	-0.950846	3.712767	0.861586	2.692207	0.000000	-10.000000	-0.291667	20.100000	662.333313	1023.000000	1023.000000	2046.000000
41.759998	0.010891	6.436730	-1.400251	4.091251	1.183110	2.562619	0.000000	-10.000000	-0.291667	19.983334	669.000000	1023.000000	1023.000000	2046.000000
41.779999	0.012060	7.127571	-0.876581	4.395130	0.815111	2.793911	0.000000	-10.000000	-0.275000	19.600000	675.666687	1023.000000	1023.000000	2046.000000
41.799999	0.012705	7.508688	-1.114792	4.755867	1.148723	2.718890	0.000000	-10.000000	-0.258333	19.150000	682.166687	1023.000000	1023.000000	2046.000000
41.820000	0.013563	8.015902	-1.136132	5.164509	1.152004	2.835521	0.000000	-10.000000	-0.241667	18.583334	688.833313	1023.000000	1023.000000	2046.000000
41.840000	0.014927	8.822035	-0.570153	5.328048	0.861117	3.203022	0.000000	-10.000000	-0.225000	18.250000	695.166687	1023.000000	1023.000000	2046.000000
41.860001	0.015438	9.124023	-0.863668	5.699181	1.217026	3.071484	0.000000	-10.000000	-0.216667	18.066668	701.500000	1023.000000	1023.000000	2046.000000
41.880001	0.016568	9.791524	-0.765697	5.930330	1.311973	3.314919	0.000000	-10.000000	-0.191667	17.950001	707.500000	1023.000000	1023.000000	2046.000000
41.900002	0.018078	10.684241	-0.066065	5.803978	1.162559	3.783769	0.000000	-10.000000	-0.175000	17.533335	713.500000	1023.000000	1023.000000	2046.000000
41.919998	0.018721	11.063875	-0.132463	5.897325	1.570814	3.728200	0.000000	-10.000000	-0.158333	16.966667	719.333313	1023.000000	1023.000000	2046.000000
41.939999	0.019993	11.815767	0.121718	5.949955	1.771950	3.972144	0.000000	-10.000000	-0.166667	16.116667	725.000000	1023.000000	1023.000000	2046.000000
41.959999	0.021353	12.619381	0.997522	5.596965	1.616540	4.408354	0.000000	-10.000000	-0.158333	15.266666	730.500000	1023.000000	1023.000000	2046.000000
41.980000	0.021306	12.591794	0.899009	5.310269	2.172718	4.209797	0.000000	-10.000000	-0.141667	13.933333	735.833313	1023.000000	1023.000000	2046.000000
42.000000	0.020995	12.407793	1.094674	4.960678	2.261237	4.091203	0.000000	-10.000000	-0.108333	12.533334	740.666687	1023.000000	1023.000000	2046.000000
42.020000	0.020883	12.341781	1.717840	4.523267	2.007601	4.093072	0.000000	-10.000000	-0.083333	10.916667	745.000000	1023.000000	1023.000000	2046.000000
42.040001	0.020366	12.036361	1.416658	4.446515	2.408660	3.764526	0.000000	-10.000000	-0.066667	9.533334	748.833313	1023.000000	1023.000000	2046.000000
42.060001	0.020348	12.025375	1.440678	4.515340	2.325277	3.744081	0.000000	-10.000000	-0.041667	8.200000	752.333313	1023.000000	1023.000000	2046.000000
42.080002	0.020880	12.339955	1.894758	4.276344	2.180863	3.987990	0.000000	-10.000000	-0.041667	7.233334	755.333313	1023.000000	1023.000000	2046.000000
42.099998	0.020892	12.347289	1.668123	4.425850	2.455697	3.797619	0.000000	-10.000000	-0.041667	6.416667	758.000000	1023.000000	1023.000000	2046.000000
42.119999	0.021884	12.933341	1.939144	4.625787	2.373252	3.995159	0.000000	-10.000000	-0.033333	5.950000	760.333313	1023.000000	1023.000000	2046.000000
42.139999	0.023450	13.858750	2.357373	4.672144	2.517101	4.312132	0.000000	-10.000000	-0.033333	5.333333	762.500000	1023.000000	1023.000000	2046.000000
42.160000	0.024316	14.371003	2.277673	4.896272	2.853939	4.343120	0.000000	-10.000000	-0.033333	4.733334	764.333313	1023.000000	1023.000000	2046.000000
42.180000	0.025669	15.170212	2.965330	4.980506	2.594335	4.630042	0.000000	-10.000000	-0.041667	3.583333	766.000000	1023.000000	1023.000000	2046.000000
42.200001	0.026334	15.563650	2.887945	5.108737	3.018182	4.548786	0.000000	-10.000000	-0.033333	2.050000	767.166687	1023.000000	1023.000000	2046.000000
42.220001	0.026986	15.948994	2.914732	5.284332	3.061748	4.688181	0.000000	-10.000000	-0.025000	0.733333	767.833313	1023.000000	1023.000000	2046.000000
42.240002	0.028281	16.713793	3.512221	5.205231	2.947651	5.048690	0.000000	-10.000000	-0.033333	0.000000	768.000000	1023.000000	1023.000000	2046.000000
42.259998	0.028816	17.030327	3.325319	5.406461	3.305434	4.993114	0.000000	-10.000000	-0.033333	0.000000	768.000000	1023.000000	1023.000000	2046.000000
42.279999	0.029140	17.221859	3.489029	5.570977	3.090352	5.071500	0.000000	-10.000000	-0.041667	0.000000	768.000000	1023.000000	1023.000000	2046.000000
42.299999	0.029163	17.235041	3.554200	5.429674	3.179110	5.072057	0.000000	-10.000000	-0.033333	0.000000	768.000000	1023.000000	1023.000000	2046.000000
42.320000	0.028598	16.901371	3.249119	5.438562	3.272504	4.941186	0.000000	-10.000000	-0.025000	0.000000	768.000000	1023.000000	1023.000000	2046.000000
42.340000	0.028864	17.058697	3.444824	5.478318	3.062730	5.072824	0.000000	-10.000000	-0.008333	0.000000	768.000000	1023.000000	1023.000000	2046.000000
42.360001	0.029661	17.529512	3.679988	5.414620	3.222544	5.212361	0.000000	-10.000000	0.000000	0.000000	768.000000	1023.000000	1023.000000	2046.000000
42.380001	0.030001	17.730350	3.555513	5.509080	3.428384	5.237374	0.000000	-10.000000	0.000000	-0.316667	768.000000	1023.000000	1023.000000	2046.000000
42.400002	0.029727	17.568386	3.704113	5.217764	3.141670	5.504839	0.000000	-10.000000	-0.008333	-1.133333	768.000000	1023.000000	1023.000000	2046.000000
42.419998	0.029369	17.356966	3.794699	5.156697	3.152229	5.253342	0.000000	-10.000000	-0.008333	-2.250000	768.000000	1023.000000	1023.000000	2046.000000
42.439999	0.028793	17.016764	3.392803	5.308115	3.266685	5.049161	0.000000	-10.000000	-0.008333	-3.316667	768.000000	1023.000000	1023.000000	2046.000000
42.459999	0.028876	17.065617	3.348688	5.592031	2.982507	5.142392	0.000000	-10.000000	0.000000	-4.133333	768.000000	1023.000000	1023.000000	2046.000000
42.480000	0.029174	17.241695	3.401843	5.694838	3.033855	5.111160	0.000000	-10.000000	-0.008333	-4.600000	768.000000	1023.000000	1023.000000	2046.000000
42.500000	0.027459	16.228088	2.826624	5.761072	3.119660	4.520732	0.000000	-10.000000	-0.008333	-4.700000	768.000000	1023.000000	1023.000000	2046.000000
42.520000	0.024669	14.579267	2.365767	5.715349	2.549474	3.948677	0.000000	-10.000000	-0.008333	-4.833333	768.000000	1023.000000	1023.000000	2046.000000
42.540001	0.022185	13.111486	1.872856	5.522267	2.266158	3.450204	0.000000	-10.000000	0.000000	-5.350000	768.000000	1023.000000	1023.000000	2046.000000
42.560001	0.019744	11.668461	1.059052	5.429833	2.136599	3.042977	0.000000	-10.000000	0.000000	-6.150000	768.000000	1023.000000	1023.000000	2046.000000
42.580002	0.018201	10.756620	0.933713	5.340270	1.584704	2.897933	0.000000	-10.000000	0.000000	-6.733334	768.000000	1023.000000	1023.000000	2046.000000
42.599998	0.017649	10.430819	0.720068	5.212830	1.711942	2.785978	0.000000	-10.000000	0.008333	-6.783333	768.000000	1023.000000	1023.000000	2046.000000
42.619999	0.016973	10.030931	0.324941	5.234801	1.738196	2.732992	0.000000	-10.000000	0.016667	-6.550000	768.000000	1023.000000	1023.000000	2046.000000
42.639999	0.016641	9.835014	0.465027	5.287189	1.312736	2.770063	0.000000	-10.000000	0.016667	-6.266667	761.166687	1023.000000	1023.000000	2046.000000
42.660000	0.016755	9.902411	0.257227	5.413412	1.588596	2.643175	0.000000	-10.000000	0.008333	-6.083333	753.666687	1023.000000	1023.000000	2046.000000
42.680000	0.016447	9.720119	0.008850	5.587695	1.482266	2.641309	0.000000	-10.000000	-0.008333	-5.950000	745.500000	1023.000000	1023.000000	2046.000000
42.700001	0.016822	9.941738	0.298789	5.641731	1.178398	2.822820	0.000000	-10.000000	-0.008333	-5.666667	743.500000	1023.000000	1023.000000	2046.000000
42.720001	0.016811	9.935503	-0.054477	5.842494	1.497169	2.650318	0.000000	-10.000000	-0.008333	-5.250000	741.500000	1023.000000	1023.000000	2046.000000
42.740002	0.016969	10.028526	0.040811	6.062086	1.136512	2.789118	0.000000	-10.000000	0.000000	-4.650000	739.666687	1023.000000	1023.000000	2046.000000
42.759998	0.017693	10.456409	0.131623	5.984881	1.391579	2.948326	0.000000	-10.000000	-0.008333	-3.966667	738.000000	1023.000000	1023.000000	2046.000000
42.779999	0.017909	10.584467	0.029449	5.942276	1.528329	3.084413	0.000000	-10.000000	-0.008333	-3.383333	736.666687	1023.000000	1023.000000	2046.000000
42.799999	0.018523	10.947141	0.563801	5.692018	1.260799	3.430522	0.000000	-10.000000	-0.008333	-3.083333	735.500000	1023.000000	1023.000000	2046.000000
42.820000	0.019164	11.326214	0.648625	5.599589	1.732122	3.345878	0.000000	-10.000000	-0.008333	-3.166667	734.500000	1023.000000	1023.000000	2046.000000
42.840000	0.019467	11.505051	0.872668	5.391104	1.663535	3.577745	0.000000	-10.000000	0.000000	-3.666667	733.500000	1023.000000	1023.000000	2046.000000
42.860001	0.019656	11.616734	1.378383	4.793663	1.764106	3.680583	0.000000	-10.000000	0.000000	-4.550000	732.166687	1023.000000	1023.000000	2046.000000
42.880001	0.018511	10.940081	1.150906	4.318773	2.116617	3.353784	0.000000	-10.000000	0.016667	-5.483334	730.500000	1023.000000	1023.000000	2046.000000
42.900002	0.017285	10.215674	1.404343	3.875645	1.719242	3.216444	0.000000	-10.000000	0.016667	-6.366667	728.500000	1023.000000	1023.000000	2046.000000
42.919998	0.016577	9.797042	1.344003	3.516139	1.986923	2.949976	0.000000	-10.000000	0.025000	-6.866667	726.500000	1023.000000	1023.000000	2046.000000
42.939999	0.015842	9.362679	1.099565	3.342893	2.055699	2.864523	0.000000	-10.000000	0.016667	-7.200000	724.333313	1023.000000	1023.000000	2046.000000
42.959999	0.015536	9.181744	1.431007	3.160564	1.641530	2.948642	0.000000	-10.000000	0.008333	-7.266667	722.000000	1023.000000	1023.000000	2046.000000
42.980000	0.015629	9.236642	1.334448	3.132024	2.049132	2.721039	0.000000	-10.000000	0.008333	-7.116667	719.500000	1023.000000	1023.000000	2046.000000
43.000000	0.015834	9.358015	1.399037	3.178587	1.863641	2.916750	0.000000	-10.000000	0.008333	-6.600000	717.000000	1023.000000	1023.000000	2046.000000
43.020000	0.016999	10.046602	1.891599	3.104686	1.838870	3.211447	0.000000	-10.000000	0.008333	-5.700000	714.666687	1023.000000	1023.000000	2046.000000
43.040001	0.017789	10.513196	1.824567	3.267061	2.289238	3.132330	0.000000	-10.000000	0.000000	-4.516667	712.833313	1023.000000	1023.000000	2046.000000
43.060001	0.018716	11.061283	2.177700	3.407359	2.080841	3.395384	0.000000	-10.000000	0.000000	-3.416667	711.333313	1023.000000	1023.000000	2046.000000
43.080002	0.019991	11.814384	2.562505	3.389882	2.213731	3.648266	0.000000	-10.000000	0.000000	-2.566667	710.333313	1023.000000	1023.000000	2046.000000
43.099998	0.020456	12.089433	2.473010	3.496768	2.561919	3.557736	0.000000	-10.000000	0.000000	-2.100000	709.500000	1023.000000	1023.000000	2046.000000
43.119999	0.020897	12.350070	2.644162	3.606024	2.329352	3.770532	0.000000	-10.000000	0.000000	-1.783333	709.166687	1023.000000	1023.000000	2046.000000
43.139999	0.021842	12.908786	2.986743	3.565982	2.375714	3.980348	0.000000	-10.000000	-0.008333	-1.650000	709.000000	1023.000000	1023.000000	2046.000000
43.160000	0.022199	13.119355	2.834781	3.682945	2.757555	3.844074	0.000000	-10.000000	-0.016667	-1.633333	709.000000	1023.000000	1023.000000	2046.000000
43.180000	0.022507	13.301636	3.043139	3.740716	2.480177	4.037603	0.000000	-10.000000	-0.016667	-1.916667	709.000000	1023.000000	1023.000000	2046.000000
43.200001	0.023369	13.811005	3.368592	3.690834	2.604839	4.146740	0.000000	-10.000000	-0.016667	-2.450000	708.666687	1023.000000	1023.000000	2046.000000
43.220001	0.023372	13.812740	3.184745	3.711488	2.884608	4.031901	0.000000	-10.000000	-0.016667	-3.166667	708.000000	1023.000000	1023.000000	2046.000000
43.240002	0.022564	13.335265	3.194098	3.709367	2.433053	3.998747	0.000000	-10.000000	-0.016667	-3.850000	706.833313	1023.000000	1023.000000	2046.000000
43.259998	0.022088	13.054248	3.117394	3.541695	2.555152	3.840007	0.000000	-10.000000	-0.008333	-4.400000	705.500000	1023.000000	1023.000000	2046.000000
43.279999	0.021098	12.468686	2.741109	3.443291	2.623252	3.661034	0.000000	-10.000000	0.000000	-4.916667	704.000000	1023.000000	1023.000000	2046.000000
43.299999	0.020632	12.193758	2.882402	3.356470	2.149720	3.805165	0.000000	-10.000000	0.008333	-5.466667	702.333313	1023.000000	1023.000000	2046.000000
43.320000	0.020979	12.398592	2.897263	3.252805	2.521852	3.726672	0.000000	-10.000000	0.008333	-6.116667	700.500000	1023.000000	1023.000000	2046.000000
43.340000	0.020941	12.376301	2.851191	3.060853	2.562540	3.901716	0.000000	-10.000000	0.025000	-6.783333	698.500000	1023.000000	1023.000000	2046.000000
43.360001	0.020556	12.148864	3.149649	2.834172	2.164687	4.000355	0.000000	-10.000000	0.025000	-7.416667	696.166687	1023.000000	1023.000000	2046.000000
43.380001	0.020188	11.931020	2.877185	2.909091	2.592003	3.552742	0.000000	-10.000000	0.041667	-8.016666	693.666687	1023.000000	1023.000000	2046.000000
43.400002	0.019645	11.610227	2.603331	3.063188	2.336381	3.607327	0.000000	-10.000000	0.041667	-8.733334	690.833313	1023.000000	1023.000000	2046.000000
43.419998	0.019453	11.496502	2.685146	3.136805	2.035806	3.638745	0.000000	-10.000000	0.050000	-9.516667	688.000000	1023.000000	1023.000000	2046.000000
43.439999	0.018285	10.806321	2.154249	3.344071	2.345084	2.962917	0.000000	-10.000000	0.058333	-10.383333	684.833313	1023.000000	1023.000000	2046.000000
43.459999	0.015672	9.262002	1.599657	3.295957	1.848458	2.517930	0.000000	-10.000000	0.066667	-11.216667	681.500000	1023.000000	1023.000000	2046.000000
43.480000	0.012602	7.447738	1.148535	2.995359	1.283104	2.020740	0.000000	-10.000000	0.075000	-12.066667	677.833313	1023.000000	1023.000000	2046.000000
43.500000	0.009594	5.670314	0.267021	2.883929	1.273054	1.246310	0.000000	-10.000000	0.075000	-12.683333	673.666687	1023.000000	1023.000000	2046.000000
43.520000	0.007469	4.414447	-0.062420	2.752444	0.628961	1.095462	0.000000	-10.000000	0.075000	-13.233334	669.333313	1023.000000	1023.000000	2046.000000
43.540001	0.006593	3.896426	-0.240258	2.599148	0.683329	0.854207	0.000000	-10.000000	0.083333	-13.483334	664.833313	1023.000000	1023.000000	2046.000000
43.560001	0.005481	3.239311	-0.669457	2.492964	0.727000	0.688803	0.000000	-10.000000	0.091667	-13.683333	662.000000	1023.000000	1023.000000	2046.000000
43.580002	0.004809	2.841842	-0.551501	2.518299	0.162820	0.712223	0.000000	-10.000000	0.116667	-14.133334	655.833313	1023.000000	1023.000000	2046.000000
43.599998	0.004409	2.605661	-0.846023	2.601956	0.488013	0.361715	0.000000	-10.000000	0.133333	-14.616667	651.166687	1023.000000	1023.000000	2046.000000
43.619999	0.003745	2.213249	-0.975146	2.692083	0.078433	0.417880	0.000000	-10.000000	0.158333	-15.233334	644.833313	1023.000000	1023.000000	2046.000000
43.639999	0.003833	2.265418	-0.926603	2.685487	0.075963	0.430572	0.000000	-10.000000	0.166667	-15.416667	641.500000	1023.000000	1023.000000	2046.000000
43.660000	0.003395	2.006693	-1.255378	2.776021	0.206942	0.279108	0.000000	-10.000000	0.166667	-15.716667	636.333313	1023.000000	1023.000000	2046.000000
43.680000	0.003215	1.899904	-1.073583	2.808549	-0.286033	0.450972	0.000000	-10.000000	0.175000	-15.833334	631.000000	1023.000000	1023.000000	2046.000000
43.700001	0.003180	1.879535	-1.318604	2.870509	0.165179	0.162452	0.000000	-10.000000	0.175000	-16.083334	625.666687	1023.000000	1023.000000	2046.000000
43.720001	0.002998	1.771527	-1.202781	2.810415	-0.188432	0.352326	0.000000	-10.000000	0.191667	-16.250000	620.166687	1023.000000	1023.000000	2046.000000
43.740002	0.003330	1.968218	-0.921202	2.442802	0.008151	0.438466	0.000000	-10.000000	0.191667	-16.683332	614.833313	1023.000000	1023.000000	2046.000000
43.759998	0.003197	1.889659	-0.907952	2.145030	0.233359	0.419221	0.000000	-10.000000	0.200000	-17.150000	609.166687	1023.000000	1023.000000	2046.000000
43.779999	0.003109	1.837341	-0.458313	1.778663	-0.092966	0.609958	0.000000	-10.000000	0.200000	-17.466667	603.500000	1023.000000	1023.000000	2046.000000
43.799999	0.002813	1.662336	-0.337918	1.318945	0.376571	0.304738	0.000000	-10.000000	0.200000	-17.700001	597.500000	1023.000000	1023.000000	2046.000000
43.820000	0.001419	0.838662	-0.331756	0.653415	0.365267	0.151736	0.000000	-10.000000	0.200000	-17.750000	591.500000	1023.000000	1023.000000	2046.000000
43.840000	0.000095	0.056075	0.050121	-0.062160	0.081848	-0.013735	0.000000	-10.000000	0.225000	-18.116667	585.500000	1023.000000	1023.000000	2046.000000
43.860001	-0.001503	-0.888173	-0.125029	-0.602678	0.481365	-0.641831	0.000000	-10.000000	0.225000	-18.466667	579.500000	1023.000000	1023.000000	2046.000000
43.880001	-0.002965	-1.752502	-0.170147	-0.960613	0.185183	-0.806925	0.000000	-10.000000	0.225000	-18.800001	573.500000	1023.000000	1023.000000	2046.000000
43.900002	-0.003447	-2.037119	0.069944	-1.273182	0.060572	-0.894453	0.000000	-10.000000	0.216667	-18.966667	567.333313	1023.000000	1023.000000	2046.000000
43.919998	-0.004374	-2.585096	-0.108248	-1.553646	0.328818	-1.252020	0.000000	-10.000000	0.233333	-19.100000	561.000000	1023.000000	1023.000000	2046.000000
43.939999	-0.004872	-2.879072	0.200065	-1.722626	-0.141334	-1.215178	0.000000	-10.000000	0.250000	-19.216667	554.666687	1023.000000	1023.000000	2046.000000
43.959999	-0.004837	-2.858745	0.201830	-1.825532	0.307028	-1.542071	0.000000	-10.000000	0.233333	-19.283335	548.166687	1023.000000	1023.000000	2046.000000
43.980000	-0.004964	-2.933819	0.365765	-1.857855	0.031859	-1.473587	0.000000	-10.000000	0.225000	-19.133333	541.833313	1023.000000	1023.000000	2046.000000
44.000000	-0.004243	-2.507541	0.731989	-1.974389	0.188871	-1.454013	0.000000	-10.000000	0.208333	-18.883333	535.500000	1023.000000	1023.000000	2046.000000
44.020000	-0.004330	-2.558766	0.735910	-2.063922	0.415867	-1.646621	0.000000	-10.000000	0.216667	-18.700001	529.166687	1023.000000	1023.000000	2046.000000
44.040001	-0.004269	-2.523232	1.063382	-2.133592	0.059147	-1.512168	0.000000	-10.000000	0.225000	-18.716667	522.833313	1023.000000	1023.000000	2046.000000
44.060001	-0.004178	-2.469300	1.114046	-2.233202	0.422467	-1.772611	0.000000	-10.000000	0.250000	-18.866667	516.500000	1023.000000	1023.000000	2046.000000
44.080002	-0.004615	-2.727752	1.082721	-2.327294	0.345139	-1.828317	0.000000	-10.000000	0.250000	-19.233334	510.333344	1023.000000	1023.000000	2046.000000
44.099998	-0.004543	-2.684840	1.372168	-2.530453	0.183245	-1.709800	0.000000	-10.000000	0.250000	-19.533335	504.000000	1023.000000	1023.000000	2046.000000
44.119999	-0.005058	-2.989290	1.255702	-2.623071	0.454583	-2.076503	0.000000	-10.000000	0.241667	-19.916668	497.333344	1023.000000	1023.000000	2046.000000
44.139999	-0.005515	-3.259067	1.396224	-2.689674	0.058269	-2.023886	0.000000	-10.000000	0.250000	-20.066668	490.666656	1023.000000	1023.000000	2046.000000
44.160000	-0.005605	-3.312407	1.383328	-2.798177	0.354433	-2.251991	0.000000	-10.000000	0.258333	-20.350000	483.833344	1023.000000	1023.000000	2046.000000
44.180000	-0.006378	-3.769367	1.309335	-2.959809	0.209281	-2.328175	0.000000	-10.000000	0.283333	-20.466667	477.166656	1023.000000	1023.000000	2046.000000
44.200001	-0.006532	-3.860250	1.483111	-3.156361	0.000258	-2.187257	0.000000	-10.000000	0.300000	-20.700001	470.333344	1023.000000	1023.000000	2046.000000
44.220001	-0.007037	-4.159050	1.323152	-3.258093	0.351233	-2.575342	0.000000	-10.000000	0.308333	-20.733334	463.500000	1023.000000	1023.000000	2046.000000
44.240002	-0.007748	-4.579290	1.386710	-3.342361	-0.082385	-2.541254	0.000000	-10.000000	0.308333	-20.916668	456.500000	1023.000000	1023.000000	2046.000000
44.259998	-0.007724	-4.564791	1.410105	-3.456353	0.152097	-2.670641	0.000000	-10.000000	0.325000	-20.983334	449.500000	1023.000000	1023.000000	2046.000000
44.279999	-0.008435	-4.985279	1.275206	-3.594553	0.139951	-2.805883	0.000000	-10.000000	0.333333	-21.050001	442.500000	1023.000000	1023.000000	2046.000000
44.299999	-0.008603	-5.084337	1.454613	-3.766769	-0.149395	-2.622786	0.000000	-10.000000	0.333333	-21.116667	435.500000	1023.000000	1023.000000	2046.000000
44.320000	-0.008992	-5.314331	1.321345	-3.890371	0.182859	-2.928164	0.000000	-10.000000	0.325000	-21.183334	428.500000	1023.000000	1023.000000	2046.000000
44.340000	-0.009727	-5.748542	1.260278	-3.962326	-0.106269	-2.940224	0.000000	-10.000000	0.325000	-21.316668	423.833344	1023.000000	1023.000000	2046.000000
44.360001	-0.009736	-5.754005	1.365089	-4.106487	-0.134317	-2.878289	0.000000	-10.000000	0.325000	-21.533333	416.666656	1023.000000	1023.000000	2046.000000
44.380001	-0.010450	-6.176145	1.156031	-4.297510	0.069032	-3.103698	0.000000	-10.000000	0.316667	-21.466667	409.500000	1023.000000	1023.000000	2046.000000
44.400002	-0.011169	-6.601126	1.150475	-4.356145	-0.341733	-3.053723	0.000000	-10.000000	0.316667	-21.450001	400.000000	1023.000000	1023.000000	2046.000000
44.419998	-0.011242	-6.643980	1.103252	-4.425679	-0.110068	-3.211485	0.000000	-10.000000	0.308333	-21.316668	392.833344	1023.000000	1023.000000	2046.000000
44.439999	-0.012164	-7.188936	0.928110	-4.617405	-0.233980	-3.265661	0.000000	-10.000000	0.308333	-21.333334	385.666656	1023.000000	1023.000000	2046.000000
44.459999	-0.012496	-7.384975	0.997927	-4.802720	-0.479140	-3.101042	0.000000	-10.000000	0.308333	-21.333334	378.500000	1023.000000	1023.000000	2046.000000
44.480000	-0.013461	-7.955384	0.707454	-4.926559	-0.289704	-3.446575	0.000000	-10.000000	0.308333	-21.283335	371.500000	1023.000000	1023.000000	2046.000000
44.500000	-0.015300	-9.042376	0.384767	-5.077005	-0.748706	-3.601431	0.000000	-10.000000	0.308333	-21.166668	364.333344	1023.000000	1023.000000	2046.000000
44.520000	-0.016985	-10.037947	-0.050404	-5.264887	-0.726119	-3.996536	0.000000	-10.000000	0.308333	-21.016666	357.166656	1023.000000	1023.000000	2046.000000
44.540001	-0.019635	-11.604254	-0.709955	-5.491796	-0.972758	-4.429744	0.000000	-10.000000	0.308333	-20.900000	350.000000	1023.000000	1023.000000	2046.000000
44.560001	-0.021453	-12.678679	-0.972274	-5.746919	-1.533302	-4.426184	0.000000	-10.000000	0.308333	-20.950001	345.333344	1023.000000	1023.000000	2046.000000
44.580002	-0.022755	-13.448297	-1.354261	-5.952941	-1.349451	-4.791644	0.000000	-10.000000	0.300000	-21.033333	338.500000	1023.000000	1023.000000	2046.000000
44.599998	-0.024101	-14.243770	-1.559211	-6.266041	-1.649250	-4.769268	0.000000	-10.000000	0.300000	-21.066668	334.000000	1023.000000	1023.000000	2046.000000
44.619999	-0.024048	-14.212486	-1.498801	-6.707122	-1.622342	-4.384221	0.000000	-10.000000	0.300000	-21.033333	324.833344	1023.000000	1023.000000	2046.000000
44.639999	-0.024598	-14.537538	-1.529481	-6.905143	-1.436920	-4.665995	0.000000	-10.000000	0.300000	-20.816668	317.833344	1023.000000	1023.000000	2046.000000
44.660000	-0.024929	-14.733004	-1.476549	-6.800160	-1.768530	-4.687764	0.000000	-10.000000	0.300000	-20.616667	308.500000	1023.000000	1023.000000	2046.000000
44.680000	-0.024176	-14.288079	-1.576774	-6.471148	-1.530642	-4.709515	0.000000	-10.000000	0.300000	-20.350000	301.666656	1023.000000	1023.000000	2046.000000
44.700001	-0.024933	-14.735318	-1.892975	-6.259510	-1.740722	-4.842112	0.000000	-10.000000	0.300000	-20.266666	294.833344	1023.000000	1023.000000	2046.000000
44.720001	-0.025684	-15.179214	-2.148709	-5.990669	-2.177938	-4.861897	0.000000	-10.000000	0.283333	-20.150000	288.166656	1023.000000	1023.000000	2046.000000
44.740002	-0.027705	-16.373798	-2.844849	-5.771675	-2.171480	-5.585796	0.000000	-10.000000	0.250000	-19.816668	281.333344	1023.000000	1023.000000	2046.000000
44.759998	-0.031113	-18.387722	-3.704775	-5.820130	-2.664644	-6.198172	0.000000	-10.000000	0.216667	-19.116667	274.833344	1023.000000	1023.000000	2046.000000
44.779999	-0.033217	-19.631107	-4.223331	-5.931750	-3.102319	-6.373707	0.000000	-10.000000	0.200000	-18.433334	270.500000	1023.000000	1023.000000	2046.000000
44.799999	-0.034991	-20.679913	-4.705340	-6.138738	-3.087372	-6.748465	0.000000	-10.000000	0.200000	-18.033333	264.500000	1023.000000	1023.000000	2046.000000
44.820000	-0.036723	-21.703274	-5.054235	-6.164304	-3.513759	-6.970977	0.000000	-10.000000	0.200000	-17.783333	258.500000	1023.000000	1023.000000	2046.000000
44.840000	-0.036918	-21.818657	-5.226730	-6.152150	-3.460774	-6.979003	0.000000	-10.000000	0.191667	-17.516666	250.500000	1023.000000	1023.000000	2046.000000
44.860001	-0.037930	-22.416784	-5.503185	-6.240688	-3.531795	-7.141117	0.000000	-10.000000	0.183333	-17.166668	244.500000	1023.000000	1023.000000	2046.000000
44.880001	-0.038559	-22.788441	-5.625970	-6.099812	-3.942918	-7.119741	0.000000	-10.000000	0.183333	-17.016666	238.666672	1023.000000	1023.000000	2046.000000
44.900002	-0.038312	-22.642294	-5.871063	-5.906804	-3.626359	-7.238067	0.000000	-10.000000	0.183333	-16.750000	233.000000	1023.000000	1023.000000	2046.000000
44.919998	-0.039197	-23.165260	-6.042173	-5.874297	-4.031962	-7.216828	0.000000	-10.000000	0.183333	-16.533333	227.500000	1023.000000	1023.000000	2046.000000
44.939999	-0.038629	-22.829882	-6.173984	-5.734766	-3.932928	-6.988204	0.000000	-10.000000	0.175000	-16.300001	223.833328	1023.000000	1023.000000	2046.000000
44.959999	-0.038778	-22.917889	-6.262702	-5.741322	-3.928176	-6.985689	0.000000	-10.000000	0.166667	-15.983334	218.333328	1023.000000	1023.000000	2046.000000
44.980000	-0.039086	-23.099991	-6.294033	-5.635025	-4.263409	-6.907524	0.000000	-10.000000	0.158333	-15.733334	213.000000	1023.000000	1023.000000	2046.000000
45.000000	-0.038209	-22.581270	-6.251331	-5.648055	-3.856794	-6.825090	0.000000	-10.000000	0.158333	-15.416667	205.833328	1023.000000	1023.000000	2046.000000
45.020000	-0.038816	-22.940477	-6.090833	-6.065658	-4.124126	-6.659861	0.000000	-10.000000	0.158333	-15.316667	200.666672	1023.000000	1023.000000	2046.000000
45.040001	-0.038058	-22.492409	-5.902361	-6.369541	-3.815302	-6.405206	0.000000	-10.000000	0.158333	-15.250000	197.166672	1023.000000	1023.000000	2046.000000
45.060001	-0.038593	-22.808609	-5.678045	-6.953182	-3.737473	-6.439910	0.000000	-10.000000	0.150000	-14.950000	192.166672	1023.000000	1023.000000	2046.000000
45.080002	-0.039709	-23.467855	-5.498337	-7.505132	-3.927774	-6.536612	0.000000	-10.000000	0.133333	-14.533334	187.333328	1023.000000	1023.000000	2046.000000
45.099998	-0.040410	-23.882174	-5.509044	-7.998090	-3.501984	-6.873055	0.000000	-10.000000	0.133333	-14.083334	180.833328	1023.000000	1023.000000	2046.000000
45.119999	-0.042478	-25.104372	-5.461897	-8.724041	-3.670820	-7.247614	0.000000	-10.000000	0.133333	-13.933333	177.666672	1023.000000	1023.000000	2046.000000
45.139999	-0.043332	-25.608965	-5.409050	-9.198874	-3.696113	-7.304928	0.000000	-10.000000	0.133333	-13.700001	173.000000	1023.000000	1023.000000	2046.000000
45.160000	-0.044081	-26.052090	-5.408744	-9.464583	-3.535694	-7.643067	0.000000	-10.000000	0.100000	-13.450001	168.333328	1023.000000	1023.000000	2046.000000
45.180000	-0.045295	-26.769104	-5.440163	-9.601066	-3.924578	-7.803298	0.000000	-10.000000	0.083333	-13.283334	162.333328	1023.000000	1023.000000	2046.000000
45.200001	-0.044833	-26.496078	-5.434681	-9.702497	-3.596226	-7.762675	0.000000	-10.000000	0.083333	-13.316668	159.333328	1023.000000	1023.000000	2046.000000
45.220001	-0.045423	-26.845083	-5.292416	-9.970490	-3.768203	-7.813974	0.000000	-10.000000	0.091667	-13.016667	155.000000	1023.000000	1023.000000	2046.000000
45.240002	-0.045340	-26.795721	-5.246727	-9.978765	-3.891260	-7.678969	0.000000	-10.000000	0.083333	-12.633333	152.000000	1023.000000	1023.000000	2046.000000
45.259998	-0.044349	-26.210186	-5.182464	-9.802457	-3.478385	-7.746880	0.000000	-10.000000	0.066667	-12.050000	147.666672	1023.000000	1023.000000	2046.000000
45.279999	-0.044776	-26.462557	-4.983425	-9.840755	-3.911909	-7.726467	0.000000	-10.000000	0.058333	-11.650001	143.666672	1023.000000	1023.000000	2046.000000
45.299999	-0.043344	-25.616083	-4.991457	-9.630858	-3.420262	-7.573505	0.000000	-10.000000	0.050000	-11.183333	138.666672	1023.000000	1023.000000	2046.000000
45.320000	-0.043344	-25.616426	-4.730481	-9.794821	-3.660795	-7.430330	0.000000	-10.000000	0.050000	-10.900001	133.666672	1023.000000	1023.000000	2046.000000
45.340000	-0.042909	-25.359167	-4.684650	-9.810260	-3.606608	-7.257650	0.000000	-10.000000	0.050000	-10.816667	131.333328	1023.000000	1023.000000	2046.000000
45.360001	-0.042147	-24.908897	-4.584832	-9.718356	-3.335451	-7.270259	0.000000	-10.000000	0.050000	-10.650001	127.666664	1023.000000	1023.000000	2046.000000
45.380001	-0.042595	-25.173641	-4.469343	-9.786132	-3.715365	-7.202801	0.000000	-10.000000	0.050000	-10.433333	124.000000	1023.000000	1023.000000	2046.000000
45.400002	-0.041275	-24.393635	-4.499090	-9.574899	-3.144576	-7.175070	0.000000	-10.000000	0.050000	-10.216667	120.333336	1023.000000	1023.000000	2046.000000
45.419998	-0.041956	-24.796015	-4.340235	-9.685274	-3.629045	-7.141460	0.000000	-10.000000	0.041667	-9.950001	118.000000	1023.000000	1023.000000	2046.000000
45.439999	-0.040869	-24.153389	-4.444736	-9.543776	-3.198274	-6.966603	0.000000	-10.000000	0.033333	-9.666667	116.000000	1023.000000	1023.000000	2046.000000
45.459999	-0.040930	-24.189339	-4.284760	-9.678430	-3.342273	-6.883875	0.000000	-10.000000	0.016667	-9.083334	111.833336	1023.000000	1023.000000	2046.000000
45.480000	-0.041305	-24.411476	-4.289976	-9.705735	-3.599930	-6.815835	0.000000	-10.000000	0.016667	-8.583334	107.833336	1023.000000	1023.000000	2046.000000
45.500000	-0.040385	-23.867554	-4.393615	-9.511747	-3.144791	-6.817401	0.000000	-10.000000	0.016667	-8.166667	104.833336	1023.000000	1023.000000	2046.000000
45.520000	-0.040999	-24.230345	-4.271524	-9.656105	-3.532767	-6.769948	0.000000	-10.000000	0.016667	-8.050000	103.166664	1023.000000	1023.000000	2046.000000
45.540001	-0.040451	-23.906815	-4.384448	-9.613774	-3.326030	-6.582561	0.000000	-10.000000	0.008333	-7.916667	100.500000	1023.000000	1023.000000	2046.000000
45.560001	-0.039933	-23.600378	-4.311615	-9.572618	-3.137779	-6.578367	0.000000	-10.000000	0.000000	-7.783333	97.833336	1023.000000	1023.000000	2046.000000
45.580002	-0.040772	-24.096066	-4.239107	-9.663667	-3.568381	-6.624912	0.000000	-10.000000	0.000000	-7.550000	95.166664	1023.000000	1023.000000	2046.000000
45.599998	-0.040186	-23.750164	-4.342247	-9.626060	-3.348907	-6.432951	0.000000	-10.000000	0.000000	-7.416667	93.333336	1023.000000	1023.000000	2046.000000
45.619999	-0.039795	-23.518957	-4.308457	-9.576440	-3.162246	-6.471813	0.000000	-10.000000	0.000000	-7.233333	90.833336	1023.000000	1023.000000	2046.000000
45.639999	-0.040810	-24.118849	-4.292498	-9.692423	-3.599692	-6.534238	0.000000	-10.000000	0.000000	-7.100000	88.333336	1023.000000	1023.000000	2046.000000
45.660000	-0.040180	-23.746471	-4.493925	-9.620250	-3.246688	-6.385609	0.000000	-10.000000	0.000000	-6.916667	86.000000	1023.000000	1023.000000	2046.000000
45.680000	-0.040117	-23.709055	-4.410779	-9.667968	-3.219258	-6.411050	0.000000	-10.000000	0.000000	-6.800000	83.666664	1023.000000	1023.000000	2046.000000
45.700001	-0.041394	-24.463833	-4.429875	-9.804320	-3.743866	-6.485772	0.000000	-10.000000	0.000000	-6.566667	81.500000	1023.000000	1023.000000	2046.000000
45.720001	-0.040582	-23.984219	-4.710580	-9.608523	-3.176223	-6.488893	0.000000	-10.000000	0.000000	-6.366667	79.500000	1023.000000	1023.000000	2046.000000
45.740002	-0.041017	-24.241222	-4.523376	-9.741961	-3.512053	-6.463833	0.000000	-10.000000	0.000000	-6.050000	77.500000	1023.000000	1023.000000	2046.000000
45.759998	-0.041697	-24.642645	-4.658543	-9.875277	-3.707105	-6.401720	0.000000	-10.000000	0.000000	-5.816667	75.500000	1023.000000	1023.000000	2046.000000
45.779999	-0.041491	-24.521362	-4.921995	-9.708699	-3.317593	-6.573074	0.000000	-10.000000	-0.008333	-5.450000	73.500000	1023.000000	1023.000000	2046.000000
45.799999	-0.043751	-25.857014	-5.081412	-9.941512	-3.992824	-6.841265	0.000000	-10.000000	-0.008333	-5.100000	71.500000	1023.000000	1023.000000	2046.000000
45.820000	-0.044643	-26.383842	-5.639125	-9.950148	-3.797281	-6.997289	0.000000	-10.000000	-0.008333	-4.750000	69.666664	1023.000000	1023.000000	2046.000000
45.840000	-0.045473	-26.874514	-5.854787	-10.024018	-3.896379	-7.099329	0.000000	-10.000000	0.000000	-4.566667	68.000000	1023.000000	1023.000000	2046.000000
45.860001	-0.047684	-28.181097	-6.076475	-10.212705	-4.572823	-7.319095	0.000000	-10.000000	0.000000	-4.433333	66.500000	1023.000000	1023.000000	2046.000000
45.880001	-0.047337	-27.976339	-6.496790	-10.125255	-4.015687	-7.338609	0.000000	-10.000000	0.000000	-4.400000	65.000000	1023.000000	1023.000000	2046.000000
45.900002	-0.047722	-28.203945	-6.305021	-10.367318	-4.322708	-7.208900	0.000000	-10.000000	0.000000	-4.366667	63.500000	1023.000000	1023.000000	2046.000000
45.919998	-0.048202	-28.487659	-6.332057	-10.815498	-4.480144	-6.859961	0.000000	-10.000000	0.000000	-4.333333	62.000000	1023.000000	1023.000000	2046.000000
45.939999	-0.047097	-27.834219	-6.372084	-10.496431	-3.852522	-7.113182	0.000000	-10.000000	0.000000	-4.333333	60.500000	1023.000000	1023.000000	2046.000000
45.959999	-0.047375	-27.998444	-6.078009	-10.489802	-4.354545	-7.076088	0.000000	-10.000000	0.000000	-4.300000	59.000000	1023.000000	1023.000000	2046.000000
45.980000	-0.046745	-27.626095	-6.348822	-10.209899	-4.168938	-6.898437	0.000000	-10.000000	-0.008333	-4.283333	57.666668	1023.000000	1023.000000	2046.000000
46.000000	-0.046015	-27.194965	-6.426205	-9.762092	-4.030971	-6.975698	0.000000	-10.000000	-0.008333	-4.316667	56.166668	1023.000000	1023.000000	2046.000000
46.020000	-0.047729	-28.207851	-6.686671	-9.604955	-4.652804	-7.263422	0.000000	-10.000000	-0.008333	-4.533333	54.833332	1023.000000	1023.000000	2046.000000
46.040001	-0.048876	-28.885906	-7.480211	-9.331650	-4.421554	-7.652491	0.000000	-10.000000	0.000000	-4.783333	53.166668	1023.000000	1023.000000	2046.000000
46.060001	-0.051035	-30.161572	-7.915489	-9.330729	-4.788305	-8.127050	0.000000	-10.000000	-0.008333	-4.683333	51.666668	1023.000000	1023.000000	2046.000000
46.080002	-0.054270	-32.073631	-8.436473	-9.563079	-5.573960	-8.500121	0.000000	-10.000000	-0.008333	-3.933334	50.000000	1023.000000	1023.000000	2046.000000
46.099998	-0.054645	-32.294926	-9.059082	-9.457552	-5.078667	-8.699624	0.000000	-10.000000	-0.025000	-3.066667	48.666668	1023.000000	1023.000000	2046.000000
46.119999	-0.055615	-32.868431	-9.009283	-9.614377	-5.496417	-8.748353	0.000000	-10.000000	-0.016667	-2.483333	47.666668	1023.000000	1023.000000	2046.000000
46.139999	-0.056503	-33.393154	-9.235633	-9.723662	-5.719395	-8.714462	0.000000	-10.000000	-0.025000	-2.500000	46.833332	1023.000000	1023.000000	2046.000000
46.160000	-0.055817	-32.987816	-9.452559	-9.363784	-5.282717	-8.888758	0.000000	-10.000000	-0.016667	-2.700000	46.000000	1023.000000	1023.000000	2046.000000
46.180000	-0.056826	-33.584034	-9.291881	-9.344062	-5.985913	-8.962178	0.000000	-10.000000	-0.033333	-2.850000	45.000000	1023.000000	1023.000000	2046.000000
46.200001	-0.056381	-33.321220	-9.715509	-9.183438	-5.609191	-8.813081	0.000000	-10.000000	-0.025000	-2.800000	44.000000	1023.000000	1023.000000	2046.000000
46.220001	-0.055690	-32.912964	-9.611178	-8.994775	-5.599935	-8.707074	0.000000	-10.000000	-0.025000	-2.583333	43.000000	1023.000000	1023.000000	2046.000000
46.240002	-0.056587	-33.442741	-9.596910	-9.036163	-6.179151	-8.630519	0.000000	-10.000000	-0.016667	-2.350000	42.166668	1023.000000	1023.000000	2046.000000
46.259998	-0.055085	-32.555244	-9.950666	-8.603833	-5.400197	-8.600548	0.000000	-10.000000	-0.016667	-2.166667	41.500000	1023.000000	1023.000000	2046.000000
46.279999	-0.055584	-32.849911	-9.533503	-8.661862	-6.142249	-8.512299	0.000000	-10.000000	-0.016667	-2.000000	40.833332	1023.000000	1023.000000	2046.000000
46.299999	-0.054566	-32.248322	-9.799949	-8.626743	-5.518386	-8.303245	0.000000	-10.000000	-0.016667	-1.883333	40.333332	1023.000000	1023.000000	2046.000000
46.320000	-0.053825	-31.810673	-9.313957	-8.881587	-5.551784	-8.063345	0.000000	-10.000000	-0.025000	-1.916667	40.000000	1023.000000	1023.000000	2046.000000
46.340000	-0.054524	-32.223892	-9.064862	-9.390987	-5.876545	-7.891496	0.000000	-10.000000	-0.033333	-2.216667	39.833332	1023.000000	1023.000000	2046.000000
46.360001	-0.053211	-31.447931	-9.027319	-9.468699	-5.023982	-7.927931	0.000000	-10.000000	-0.033333	-2.566667	39.333332	1023.000000	1023.000000	2046.000000
46.380001	-0.054090	-31.966982	-8.456285	-10.021698	-5.470230	-8.018768	0.000000	-10.000000	-0.041667	-2.616667	38.500000	1023.000000	1023.000000	2046.000000
46.400002	-0.054651	-32.298519	-8.533241	-10.573278	-5.072263	-8.119735	0.000000	-10.000000	-0.033333	-2.233333	37.666668	1023.000000	1023.000000	2046.000000
46.419998	-0.054672	-32.311436	-8.288183	-10.949471	-4.753354	-8.320426	0.000000	-10.000000	-0.033333	-1.883333	37.166668	1023.000000	1023.000000	2046.000000
46.439999	-0.056756	-33.542953	-8.030477	-11.462965	-5.398590	-8.650921	0.000000	-10.000000	-0.025000	-1.866667	36.833332	1023.000000	1023.000000	2046.000000
46.459999	-0.056417	-33.342216	-8.359645	-11.460521	-4.703403	-8.818650	0.000000	-10.000000	-0.016667	-2.183333	36.333332	1023.000000	1023.000000	2046.000000
46.480000	-0.056533	-33.410797	-7.970259	-11.579657	-4.997175	-8.863707	0.000000	-10.000000	-0.008333	-2.416667	35.666668	1023.000000	1023.000000	2046.000000
46.500000	-0.057440	-33.947144	-7.940751	-11.921968	-5.280843	-8.803581	0.000000	-10.000000	-0.008333	-2.650000	34.833332	1023.000000	1023.000000	2046.000000
46.520000	-0.056384	-33.322674	-8.031787	-11.747796	-4.680210	-8.862881	0.000000	-10.000000	-0.025000	-2.816667	34.000000	1023.000000	1023.000000	2046.000000
46.540001	-0.056489	-33.385281	-7.563465	-11.778455	-5.196437	-8.846925	0.000000	-10.000000	-0.041667	-2.750000	33.000000	1023.000000	1023.000000	2046.000000
46.560001	-0.055912	-33.043728	-7.672776	-11.780333	-4.964718	-8.625901	0.000000	-10.000000	-0.033333	-2.050000	32.000000	1023.000000	1023.000000	2046.000000
46.580002	-0.054261	-32.068218	-7.483496	-11.539731	-4.514466	-8.530527	0.000000	-10.000000	-0.016667	-1.050000	31.333334	1023.000000	1023.000000	2046.000000
46.599998	-0.054240	-32.055923	-7.013494	-11.506639	-5.004330	-8.531460	0.000000	-10.000000	-0.016667	-0.266667	31.000000	1023.000000	1023.000000	2046.000000
46.619999	-0.053402	-31.560293	-7.139858	-11.490756	-4.635230	-8.294451	0.000000	-10.000000	-0.033333	0.000000	31.000000	1023.000000	1023.000000	2046.000000
46.639999	-0.051921	-30.685083	-6.866678	-11.333233	-4.326465	-8.158708	0.000000	-10.000000	-0.041667	0.000000	31.000000	1023.000000	1023.000000	2046.000000
46.660000	-0.052211	-30.856855	-6.498910	-11.372861	-4.847212	-8.137873	0.000000	-10.000000	-0.033333	0.000000	31.000000	1023.000000	1023.000000	2046.000000
46.680000	-0.051351	-30.348270	-6.771973	-11.258278	-4.322544	-7.995477	0.000000	-10.000000	-0.025000	0.000000	31.000000	1023.000000	1023.000000	2046.000000
46.700001	-0.049973	-29.533785	-6.443073	-11.113843	-4.145092	-7.831777	0.000000	-10.000000	-0.033333	0.000000	31.000000	1023.000000	1023.000000	2046.000000
46.720001	-0.050512	-29.852331	-6.123498	-11.154642	-4.695194	-7.878996	0.000000	-10.000000	-0.033333	0.000000	31.000000	1023.000000	1023.000000	2046.000000
46.740002	-0.049614	-29.322060	-6.455452	-11.017956	-4.084957	-7.763695	0.000000	-10.000000	-0.025000	0.000000	31.000000	1023.000000	1023.000000	2046.000000
46.759998	-0.048656	-28.755449	-6.104043	-10.902651	-4.115813	-7.632942	0.000000	-10.000000	-0.016667	0.000000	31.000000	1023.000000	1023.000000	2046.000000
46.779999	-0.049191	-29.072140	-5.980779	-11.109025	-4.524725	-7.457610	0.000000	-10.000000	-0.016667	0.000000	31.000000	1023.000000	1023.000000	2046.000000
46.799999	-0.048049	-28.396879	-6.297262	-10.851597	-3.802134	-7.445887	0.000000	-10.000000	-0.025000	0.000000	31.000000	1023.000000	1023.000000	2046.000000
46.820000	-0.047939	-28.331724	-5.834781	-10.814138	-4.253468	-7.429336	0.000000	-10.000000	-0.025000	0.000000	31.000000	1023.000000	1023.000000	2046.000000
46.840000	-0.048060	-28.403326	-6.028292	-10.944453	-4.195056	-7.235525	0.000000	-10.000000	-0.025000	0.000000	31.000000	1023.000000	1023.000000	2046.000000
46.860001	-0.046827	-27.674656	-6.014153	-10.739434	-3.740652	-7.180417	0.000000	-10.000000	-0.033333	0.000000	31.000000	1023.000000	1023.000000	2046.000000
46.880001	-0.047555	-28.104914	-5.613949	-10.832771	-4.443188	-7.215005	0.000000	-10.000000	-0.033333	-0.583333	31.000000	1023.000000	1023.000000	2046.000000
46.900002	-0.047031	-27.795479	-6.051671	-10.730932	-3.840993	-7.171883	0.000000	-10.000000	-0.041667	-1.216667	31.000000	1023.000000	1023.000000	2046.000000
46.919998	-0.046272	-27.346651	-5.715842	-10.708033	-3.875840	-7.046937	0.000000	-10.000000	-0.025000	-1.900000	31.000000	1023.000000	1023.000000	2046.000000
46.939999	-0.047207	-27.899590	-5.628150	-10.895071	-4.341249	-7.035120	0.000000	-10.000000	-0.033333	-2.100000	30.833334	1023.000000	1023.000000	2046.000000
46.959999	-0.046533	-27.500719	-6.038462	-10.695637	-3.685149	-7.081472	0.000000	-10.000000	-0.016667	-2.300000	30.333334	1023.000000	1023.000000	2046.000000
46.980000	-0.046628	-27.556993	-5.631267	-10.674434	-4.151351	-7.099942	0.000000	-10.000000	-0.033333	-2.450000	29.666666	1023.000000	1023.000000	2046.000000
47.000000	-0.047207	-27.899618	-5.898469	-10.811605	-4.143512	-7.046033	0.000000	-10.000000	-0.016667	-2.550000	28.833334	1023.000000	1023.000000	2046.000000
47.020000	-0.046377	-27.409077	-5.974106	-10.715076	-3.761300	-6.958594	0.000000	-10.000000	-0.025000	-2.616667	28.000000	1023.000000	1023.000000	2046.000000
47.040001	-0.047913	-28.316824	-5.764515	-10.795950	-4.557216	-7.199143	0.000000	-10.000000	-0.025000	-2.616667	27.000000	1023.000000	1023.000000	2046.000000
47.060001	-0.048720	-28.793516	-6.582815	-10.795173	-3.995225	-7.420302	0.000000	-10.000000	-0.033333	-2.516667	26.166666	1023.000000	1023.000000	2046.000000
47.080002	-0.049740	-29.396570	-6.461000	-10.842848	-4.502405	-7.590318	0.000000	-10.000000	-0.033333	-2.400000	25.333334	1023.000000	1023.000000	2046.000000
47.099998	-0.051307	-30.322275	-6.985982	-11.051421	-4.629452	-7.655419	0.000000	-10.000000	-0.016667	-2.350000	24.666666	1023.000000	1023.000000	2046.000000
47.119999	-0.051123	-30.213696	-7.208462	-11.005042	-4.400786	-7.599404	0.000000	-10.000000	-0.008333	-2.300000	23.833334	1023.000000	1023.000000	2046.000000
47.139999	-0.052416	-30.977932	-6.967416	-11.201194	-5.125477	-7.683845	0.000000	-10.000000	-0.008333	-2.266667	23.000000	1023.000000	1023.000000	2046.000000
47.160000	-0.051960	-30.708202	-7.450898	-11.087196	-4.447996	-7.722112	0.000000	-10.000000	-0.016667	-2.233333	22.166666	1023.000000	1023.000000	2046.000000
47.180000	-0.051356	-30.351364	-7.001024	-11.311322	-4.652001	-7.387016	0.000000	-10.000000	-0.025000	-2.216667	21.333334	1023.000000	1023.000000	2046.000000
47.200001	-0.051987	-30.724464	-6.963062	-11.469025	-4.817913	-7.474465	0.000000	-10.000000	-0.033333	-2.166667	20.666666	1023.000000	1023.000000	2046.000000
47.220001	-0.050765	-30.001888	-7.194425	-11.177504	-4.273153	-7.356806	0.000000	-10.000000	-0.025000	-2.050000	19.833334	1023.000000	1023.000000	2046.000000
47.240002	-0.051070	-30.182613	-6.848879	-10.931053	-4.999063	-7.403618	0.000000	-10.000000	-0.016667	-1.950000	19.333334	1023.000000	1023.000000	2046.000000
47.259998	-0.050686	-29.955345	-7.607356	-10.486296	-4.390441	-7.471251	0.000000	-10.000000	-0.008333	-2.050000	18.833334	1023.000000	1023.000000	2046.000000
47.279999	-0.051275	-30.303373	-7.415409	-10.213562	-4.948557	-7.725846	0.000000	-10.000000	-0.016667	-2.250000	18.500000	1023.000000	1023.000000	2046.000000
47.299999	-0.053793	-31.791737	-8.282569	-10.269032	-5.091376	-8.148759	0.000000	-10.000000	-0.025000	-2.433333	17.833334	1023.000000	1023.000000	2046.000000
47.320000	-0.055420	-32.753242	-8.863881	-10.172145	-5.164973	-8.552244	0.000000	-10.000000	-0.033333	-1.833333	17.000000	1023.000000	1023.000000	2046.000000
47.340000	-0.058049	-34.306732	-9.030183	-10.337593	-6.006006	-8.932948	0.000000	-10.000000	-0.041667	-0.400000	16.333334	1023.000000	1023.000000	2046.000000
47.360001	-0.059096	-34.925457	-9.904974	-10.395496	-5.528302	-9.096686	0.000000	-10.000000	-0.050000	1.083333	16.000000	1023.000000	1023.000000	2046.000000
47.380001	-0.059130	-34.945858	-9.707529	-10.378181	-5.749655	-9.110495	0.000000	-10.000000	-0.050000	2.266667	16.000000	1023.000000	1023.000000	2046.000000
47.400002	-0.060128	-35.535820	-9.752079	-10.485643	-6.164121	-9.133977	0.000000	-10.000000	-0.050000	2.800000	16.000000	1023.000000	1023.000000	2046.000000
47.419998	-0.059752	-35.313190	-10.265910	-10.274980	-5.610734	-9.161566	0.000000	-10.000000	-0.050000	3.416667	16.000000	1023.000000	1023.000000	2046.000000
47.439999	-0.059614	-35.231857	-9.796627	-10.036108	-6.203021	-9.196103	0.000000	-10.000000	-0.058333	4.066667	16.000000	1023.000000	1023.000000	2046.000000
47.459999	-0.059663	-35.260822	-10.320384	-9.934644	-5.897692	-9.108102	0.000000	-10.000000	-0.058333	4.933333	16.000000	1023.000000	1023.000000	2046.000000
47.480000	-0.058448	-34.543007	-10.181610	-9.683557	-5.824730	-8.853109	0.000000	-10.000000	-0.075000	5.916667	16.000000	1023.000000	1023.000000	2046.000000
47.500000	-0.058754	-34.723503	-10.110937	-9.681299	-6.188245	-8.743021	0.000000	-10.000000	-0.091667	6.850000	16.000000	1023.000000	1023.000000	2046.000000
47.520000	-0.057342	-33.889290	-10.408291	-9.341047	-5.586578	-8.553373	0.000000	-10.000000	-0.108333	7.766667	16.000000	1023.000000	1023.000000	2046.000000
47.540001	-0.057102	-33.747467	-9.820107	-9.230367	-6.216269	-8.480722	0.000000	-10.000000	-0.108333	8.850000	16.000000	1023.000000	1023.000000	2046.000000
47.560001	-0.056394	-33.328934	-10.278625	-9.239079	-5.536498	-8.274731	0.000000	-10.000000	-0.100000	9.833334	16.000000	1023.000000	1023.000000	2046.000000
47.580002	-0.054859	-32.421646	-9.678555	-9.397547	-5.479949	-7.865594	0.000000	-10.000000	-0.116667	10.850000	17.166666	1023.000000	1023.000000	2046.000000
47.599998	-0.054498	-32.208321	-9.108953	-9.655108	-5.766458	-7.677801	0.000000	-10.000000	-0.150000	12.266667	21.166666	1023.000000	1023.000000	2046.000000
47.619999	-0.053735	-31.757277	-9.348581	-9.824626	-5.013637	-7.570432	0.000000	-10.000000	-0.183333	13.500000	25.166666	1023.000000	1023.000000	2046.000000
47.639999	-0.052479	-31.014988	-8.647979	-10.072127	-4.974768	-7.320114	0.000000	-10.000000	-0.208333	14.783334	29.500000	1023.000000	1023.000000	2046.000000
47.660000	-0.052862	-31.241447	-8.398374	-10.538269	-4.962134	-7.342672	0.000000	-10.000000	-0.225000	15.533334	32.666668	1023.000000	1023.000000	2046.000000
47.680000	-0.052313	-30.916834	-8.501966	-10.700193	-4.314365	-7.400309	0.000000	-10.000000	-0.250000	16.383333	37.666668	1023.000000	1023.000000	2046.000000
47.700001	-0.052402	-30.969364	-7.775766	-10.863252	-4.844204	-7.486142	0.000000	-10.000000	-0.283333	17.466667	43.000000	1023.000000	1023.000000	2046.000000
47.720001	-0.052418	-30.979065	-8.277209	-10.869210	-4.270979	-7.561666	0.000000	-10.000000	-0.300000	18.366667	48.666668	1023.000000	1023.000000	2046.000000
47.740002	-0.050999	-30.140341	-7.899294	-10.797130	-4.224156	-7.219760	0.000000	-10.000000	-0.333333	19.750000	54.666668	1023.000000	1023.000000	2046.000000
47.759998	-0.050702	-29.965065	-7.517781	-10.849192	-4.541381	-7.056711	0.000000	-10.000000	-0.358333	20.700001	61.000000	1023.000000	1023.000000	2046.000000
47.779999	-0.049297	-29.134745	-7.825728	-10.589788	-3.845979	-6.873250	0.000000	-10.000000	-0.400000	21.783335	67.833336	1023.000000	1023.000000	2046.000000
47.799999	-0.047702	-28.191874	-6.994121	-10.360718	-4.301702	-6.535333	0.000000	-10.000000	-0.425000	22.716667	74.833336	1023.000000	1023.000000	2046.000000
47.820000	-0.046093	-27.241035	-7.373852	-10.010507	-3.536612	-6.320063	0.000000	-10.000000	-0.441667	23.700001	82.333336	1023.000000	1023.000000	2046.000000
47.840000	-0.043486	-25.700098	-6.608352	-9.684600	-3.610130	-5.797016	0.000000	-10.000000	-0.466667	24.633333	90.000000	1023.000000	1023.000000	2046.000000
47.860001	-0.042070	-24.863451	-6.538373	-9.525490	-3.326902	-5.472686	0.000000	-10.000000	-0.483333	25.433334	98.000000	1023.000000	1023.000000	2046.000000
47.880001	-0.039441	-23.309418	-6.212199	-9.149119	-2.937381	-5.010719	0.000000	-10.000000	-0.516667	25.983334	106.333336	1023.000000	1023.000000	2046.000000
47.900002	-0.037971	-22.440882	-5.526917	-9.016116	-3.260395	-4.637454	0.000000	-10.000000	-0.541667	26.533333	115.000000	1023.000000	1023.000000	2046.000000
47.919998	-0.036247	-21.421766	-5.892951	-8.649758	-2.471364	-4.407693	0.000000	-10.000000	-0.583333	27.000000	123.833336	1023.000000	1023.000000	2046.000000
47.939999	-0.034215	-20.221323	-5.062220	-8.395326	-2.791375	-3.972404	0.000000	-10.000000	-0.591667	27.700001	132.833328	1023.000000	1023.000000	2046.000000
47.959999	-0.033154	-19.593849	-5.235713	-8.162915	-2.414353	-3.780869	0.000000	-10.000000	-0.600000	28.283333	142.000000	1023.000000	1023.000000	2046.000000
47.980000	-0.031105	-18.383196	-5.022868	-7.878222	-2.142564	-3.339541	0.000000	-10.000000	-0.608333	29.016666	151.333328	1023.000000	1023.000000	2046.000000
48.000000	-0.030292	-17.902315	-4.506278	-7.799031	-2.435865	-3.161141	0.000000	-10.000000	-0.625000	29.433334	160.833328	1023.000000	1023.000000	2046.000000
48.020000	-0.029047	-17.166517	-4.872363	-7.439026	-1.768617	-3.086511	0.000000	-10.000000	-0.641667	29.816668	170.500000	1023.000000	1023.000000	2046.000000
48.040001	-0.027726	-16.385807	-3.992522	-7.240303	-2.298109	-2.854873	0.000000	-10.000000	-0.650000	29.783333	180.500000	1023.000000	1023.000000	2046.000000
48.060001	-0.026939	-15.921066	-4.544940	-6.974010	-1.564933	-2.837183	0.000000	-10.000000	-0.658333	30.049999	190.500000	1023.000000	1023.000000	2046.000000
48.080002	-0.025247	-14.921239	-3.852628	-6.786327	-1.829022	-2.453261	0.000000	-10.000000	-0.658333	29.816668	200.500000	1023.000000	1023.000000	2046.000000
48.099998	-0.024627	-14.554360	-4.066636	-6.623091	-1.473532	-2.391101	0.000000	-10.000000	-0.650000	29.883333	210.500000	1023.000000	1023.000000	2046.000000
48.119999	-0.022879	-13.521389	-3.734113	-6.336559	-1.397616	-2.053101	0.000000	-10.000000	-0.650000	29.416668	220.500000	1023.000000	1023.000000	2046.000000
48.139999	-0.022205	-13.123440	-3.554401	-6.251379	-1.395027	-1.922633	0.000000	-10.000000	-0.650000	29.650000	230.500000	1023.000000	1023.000000	2046.000000
48.160000	-0.020695	-12.230530	-3.625182	-5.924589	-1.003573	-1.677186	0.000000	-10.000000	-0.650000	29.600000	240.166672	1023.000000	1023.000000	2046.000000
48.180000	-0.019759	-11.677464	-2.936825	-5.913558	-1.452878	-1.374204	0.000000	-10.000000	-0.650000	29.950001	249.833328	1023.000000	1023.000000	2046.000000
48.200001	-0.019449	-11.494491	-3.561317	-5.528083	-0.847184	-1.557907	0.000000	-10.000000	-0.650000	29.783333	259.500000	1023.000000	1023.000000	2046.000000
48.220001	-0.018789	-11.104300	-2.951602	-5.468480	-1.334026	-1.350191	0.000000	-10.000000	-0.650000	29.716667	269.500000	1023.000000	1023.000000	2046.000000
48.240002	-0.018838	-11.133248	-3.485044	-5.321868	-0.875558	-1.450779	0.000000	-10.000000	-0.641667	29.533333	279.500000	1023.000000	1023.000000	2046.000000
48.259998	-0.017268	-10.205578	-3.286879	-5.069288	-0.771313	-1.078097	0.000000	-10.000000	-0.641667	29.633333	289.500000	1023.000000	1023.000000	2046.000000
48.279999	-0.015757	-9.312636	-2.660691	-4.967383	-1.030091	-0.654472	0.000000	-10.000000	-0.633333	29.783335	299.500000	1023.000000	1023.000000	2046.000000
48.299999	-0.014424	-8.524867	-3.084895	-4.542075	-0.353284	-0.544613	0.000000	-10.000000	-0.633333	29.650002	309.500000	1023.000000	1023.000000	2046.000000
48.320000	-0.012741	-7.529996	-2.287467	-4.432071	-0.753085	-0.057373	0.000000	-10.000000	-0.608333	29.300001	319.500000	1023.000000	1023.000000	2046.000000
48.340000	-0.012729	-7.523053	-2.716737	-4.259465	-0.304746	-0.242105	0.000000	-10.000000	-0.608333	29.000000	329.333344	1023.000000	1023.000000	2046.000000
48.360001	-0.011374	-6.721921	-2.571978	-3.907279	-0.272820	0.030156	0.000000	-10.000000	-0.600000	28.916666	339.000000	1023.000000	1023.000000	2046.000000
48.380001	-0.010299	-6.086877	-2.131036	-3.597660	-0.649493	0.291312	0.000000	-10.000000	-0.608333	28.983334	348.666656	1023.000000	1023.000000	2046.000000
48.400002	-0.009609	-5.679216	-2.847989	-2.874769	-0.042015	0.085557	0.000000	-10.000000	-0.600000	28.716667	358.333344	1023.000000	1023.000000	2046.000000
48.419998	-0.008879	-5.247657	-2.638357	-2.389447	-0.292299	0.072446	0.000000	-10.000000	-0.600000	28.600000	368.000000	1023.000000	1023.000000	2046.000000
48.439999	-0.009797	-5.789781	-2.696377	-2.292824	-0.695123	-0.105457	0.000000	-10.000000	-0.600000	28.516666	377.500000	1023.000000	1023.000000	2046.000000
48.459999	-0.011647	-6.883203	-3.765383	-1.927909	-0.435347	-0.754564	0.000000	-10.000000	-0.591667	28.433334	387.000000	1023.000000	1023.000000	2046.000000
48.480000	-0.012030	-7.110017	-3.845067	-1.710986	-0.789442	-0.764522	0.000000	-10.000000	-0.566667	28.283333	396.500000	1023.000000	1023.000000	2046.000000
48.500000	-0.012150	-7.180755	-3.675603	-1.814512	-1.109546	-0.581093	0.000000	-10.000000	-0.550000	28.049999	406.000000	1023.000000	1023.000000	2046.000000
48.520000	-0.012296	-7.267056	-4.323558	-1.555149	-0.613483	-0.774866	0.000000	-10.000000	-0.541667	28.033333	415.500000	1023.000000	1023.000000	2046.000000
48.540001	-0.011037	-6.522730	-4.020974	-1.271863	-0.760498	-0.469394	0.000000	-10.000000	-0.550000	28.000000	425.000000	1023.000000	1023.000000	2046.000000
48.560001	-0.010105	-5.972316	-3.784271	-1.082070	-0.881752	-0.224223	0.000000	-10.000000	-0.550000	27.916668	434.333344	1023.000000	1023.000000	2046.000000
48.580002	-0.009440	-5.579174	-4.252662	-0.587698	-0.455865	-0.282949	0.000000	-10.000000	-0.550000	28.066668	443.666656	1023.000000	1023.000000	2046.000000
48.599998	-0.007805	-4.612516	-3.619288	-0.134367	-0.843425	-0.015437	0.000000	-10.000000	-0.558333	28.116667	453.000000	1023.000000	1023.000000	2046.000000
48.619999	-0.006651	-3.930863	-3.743488	0.207732	-0.580586	0.185479	0.000000	-10.000000	-0.558333	28.383333	462.333344	1023.000000	1023.000000	2046.000000
48.639999	-0.005354	-3.164189	-3.980516	0.708674	-0.256569	0.364221	0.000000	-10.000000	-0.566667	28.350000	471.833344	1023.000000	1023.000000	2046.000000
48.660000	-0.003692	-2.181975	-3.229551	0.950493	-0.751305	0.848387	0.000000	-10.000000	-0.558333	28.466667	481.166656	1023.000000	1023.000000	2046.000000
48.680000	-0.002754	-1.627770	-3.605446	1.368577	-0.183930	0.793028	0.000000	-10.000000	-0.575000	28.600000	490.833344	1023.000000	1023.000000	2046.000000
48.700001	-0.000875	-0.517305	-3.345627	1.639179	-0.015027	1.204169	0.000000	-10.000000	-0.575000	28.516666	500.166656	1023.000000	1023.000000	2046.000000
48.720001	0.000738	0.436438	-2.497920	1.534986	-0.262378	1.661750	0.000000	-10.000000	-0.566667	28.433334	509.833344	1023.000000	1023.000000	2046.000000
48.740002	0.001685	0.995918	-2.636371	1.629277	0.340992	1.662019	0.000000	-10.000000	-0.533333	27.866667	519.166687	1023.000000	1023.000000	2046.000000
48.759998	0.003499	2.067855	-2.096436	1.703345	0.440773	2.020174	0.000000	-10.000000	-0.500000	27.550001	528.666687	1023.000000	1023.000000	2046.000000
48.779999	0.004810	2.842505	-1.302842	1.302121	0.410732	2.432494	0.000000	-10.000000	-0.475000	26.583334	537.833313	1023.000000	1023.000000	2046.000000
48.799999	0.004793	2.832565	-1.456485	1.185450	1.016154	2.087446	0.000000	-10.000000	-0.458333	25.583334	547.000000	1023.000000	1023.000000	2046.000000
48.820000	0.005298	3.131119	-0.959994	1.047797	0.958577	2.084741	0.000000	-10.000000	-0.433333	24.583334	555.666687	1023.000000	1023.000000	2046.000000
48.840000	0.005768	3.409068	-0.481779	0.725681	0.883695	2.281471	0.000000	-10.000000	-0.408333	23.900000	564.000000	1023.000000	1023.000000	2046.000000
48.860001	0.005747	3.396394	-0.842071	0.901151	1.337303	2.000011	0.000000	-10.000000	-0.375000	23.500000	572.000000	1023.000000	1023.000000	2046.000000
48.880001	0.006654	3.932669	-0.488010	1.084594	1.227416	2.108669	0.000000	-10.000000	-0.366667	22.800001	580.000000	1023.000000	1023.000000	2046.000000
48.900002	0.007908	4.673910	0.092247	1.000510	1.082767	2.498386	0.000000	-10.000000	-0.358333	22.200001	587.833313	1023.000000	1023.000000	2046.000000
48.919998	0.008642	5.107572	-0.193746	1.360108	1.572487	2.368722	0.000000	-10.000000	-0.375000	21.900002	595.333313	1023.000000	1023.000000	2046.000000
48.939999	0.010550	6.235101	0.167858	1.710931	1.628586	2.727726	0.000000	-10.000000	-0.366667	21.800001	602.666687	1023.000000	1023.000000	2046.000000
48.959999	0.012786	7.556809	0.900601	1.819430	1.591516	3.245261	0.000000	-10.000000	-0.375000	22.016668	609.833313	1023.000000	1023.000000	2046.000000
48.980000	0.014049	8.302928	0.715006	2.227735	2.180074	3.180113	0.000000	-10.000000	-0.366667	21.916668	617.166687	1023.000000	1023.000000	2046.000000
49.000000	0.015794	9.333967	1.308699	2.530664	2.052506	3.442098	0.000000	-10.000000	-0.375000	21.716667	624.500000	1023.000000	1023.000000	2046.000000
49.020000	0.017260	10.200707	1.682997	2.590699	2.181314	3.745697	0.000000	-10.000000	-0.366667	21.516666	631.833313	1023.000000	1023.000000	2046.000000
49.040001	0.018173	10.740397	1.460914	2.931637	2.609149	3.738698	0.000000	-10.000000	-0.358333	21.200001	639.000000	1023.000000	1023.000000	2046.000000
49.060001	0.019850	11.731400	2.139479	3.176112	2.324508	4.091300	0.000000	-10.000000	-0.341667	20.850000	646.166687	1023.000000	1023.000000	2046.000000
49.080002	0.021448	12.676005	2.387530	3.352308	2.607951	4.328217	0.000000	-10.000000	-0.325000	20.300001	653.333313	1023.000000	1023.000000	2046.000000
49.099998	0.022594	13.353021	2.242605	3.673270	2.993980	4.443165	0.000000	-10.000000	-0.316667	19.816668	660.333313	1023.000000	1023.000000	2046.000000
49.119999	0.023962	14.161461	2.920721	3.862645	2.708713	4.669383	0.000000	-10.000000	-0.300000	19.566668	667.000000	1023.000000	1023.000000	2046.000000
49.139999	0.024090	14.237377	2.706038	3.912375	3.030903	4.588062	0.000000	-10.000000	-0.283333	19.333334	673.500000	1023.000000	1023.000000	2046.000000
49.160000	0.023908	14.129859	2.416019	4.108022	3.164403	4.441416	0.000000	-10.000000	-0.250000	19.100000	680.000000	1023.000000	1023.000000	2046.000000
49.180000	0.024660	14.573858	2.962427	4.171988	2.805061	4.634383	0.000000	-10.000000	-0.241667	18.733334	686.333313	1023.000000	1023.000000	2046.000000
49.200001	0.025508	15.075148	2.859512	4.299357	3.189952	4.726327	0.000000	-10.000000	-0.241667	18.350000	692.500000	1023.000000	1023.000000	2046.000000
49.220001	0.026605	15.723712	2.828822	4.515186	3.402126	4.977578	0.000000	-10.000000	-0.250000	17.966667	698.500000	1023.000000	1023.000000	2046.000000
49.240002	0.027726	16.386013	3.456308	4.583098	3.132558	5.214048	0.000000	-10.000000	-0.233333	17.616667	704.500000	1023.000000	1023.000000	2046.000000
49.259998	0.027223	16.088554	3.040931	4.491549	3.450987	5.105086	0.000000	-10.000000	-0.208333	16.950001	710.500000	1023.000000	1023.000000	2046.000000
49.279999	0.026929	15.914855	2.990828	4.687730	3.253172	4.983125	0.000000	-10.000000	-0.191667	16.400000	716.500000	1023.000000	1023.000000	2046.000000
49.299999	0.027879	16.476776	3.334992	4.808915	3.098334	5.234535	0.000000	-10.000000	-0.191667	15.683333	722.166687	1023.000000	1023.000000	2046.000000
49.320000	0.028136	16.628471	2.910007	5.289246	3.418448	5.010770	0.000000	-10.000000	-0.191667	15.150001	727.666687	1023.000000	1023.000000	2046.000000
49.340000	0.028349	16.754251	3.040198	5.717839	3.154633	4.841582	0.000000	-10.000000	-0.175000	14.283334	732.833313	1023.000000	1023.000000	2046.000000
49.360001	0.027481	16.240997	2.815237	5.714775	3.144007	4.566979	0.000000	-10.000000	-0.141667	13.716667	737.666687	1023.000000	1023.000000	2046.000000
49.380001	0.025069	14.815517	1.894550	5.834253	3.070730	4.015984	0.000000	-10.000000	-0.125000	12.766667	742.333313	1023.000000	1023.000000	2046.000000
49.400002	0.023400	13.829184	1.891923	5.808483	2.364043	3.764735	0.000000	-10.000000	-0.108333	11.816668	746.666687	1023.000000	1023.000000	2046.000000
49.419998	0.021887	12.934937	1.179319	5.783694	2.589993	3.381930	0.000000	-10.000000	-0.091667	10.333334	751.000000	1023.000000	1023.000000	2046.000000
49.439999	0.021028	12.427724	0.934236	5.831513	2.323391	3.338583	0.000000	-10.000000	-0.066667	9.000000	754.666687	1023.000000	1023.000000	2046.000000
49.459999	0.021291	12.583201	1.184179	5.749026	2.152480	3.497516	0.000000	-10.000000	-0.050000	8.050000	757.833313	1023.000000	1023.000000	2046.000000
49.480000	0.020838	12.315475	0.744389	5.910296	2.376685	3.284105	0.000000	-10.000000	-0.058333	7.466667	760.666687	1023.000000	1023.000000	2046.000000
49.500000	0.020991	12.405615	0.841667	6.197394	2.095224	3.271329	0.000000	-10.000000	-0.041667	7.100000	763.166687	1023.000000	1023.000000	2046.000000
49.520000	0.021639	12.788601	0.974349	6.233665	2.137979	3.442608	0.000000	-10.000000	-0.025000	6.366667	765.666687	1023.000000	1023.000000	2046.000000
49.540001	0.021633	12.785284	0.629033	6.530087	2.321343	3.304821	0.000000	-10.000000	-0.016667	5.483334	767.833313	1023.000000	1023.000000	2046.000000
49.560001	0.022059	13.036991	0.873031	6.753873	1.961442	3.448645	0.000000	-10.000000	-0.033333	4.550000	769.833313	1023.000000	1023.000000	2046.000000
49.580002	0.022812	13.481715	0.835569	6.891472	2.198488	3.556187	0.000000	-10.000000	-0.050000	3.650000	771.833313	1023.000000	1023.000000	2046.000000
49.599998	0.023005	13.595919	0.621991	7.104392	2.287350	3.582186	0.000000	-10.000000	-0.041667	2.950000	773.500000	1023.000000	1023.000000	2046.000000
49.619999	0.023722	14.019768	1.101945	7.203799	1.943947	3.770077	0.000000	-10.000000	-0.033333	2.516667	774.666687	1023.000000	1023.000000	2046.000000
49.639999	0.024441	14.444515	1.062893	7.119153	2.415456	3.847013	0.000000	-10.000000	-0.016667	2.266667	775.333313	1023.000000	1023.000000	2046.000000
49.660000	0.024899	14.715544	1.142959	7.034483	2.446991	4.091110	0.000000	-10.000000	-0.016667	1.633333	776.000000	1023.000000	1023.000000	2046.000000
49.680000	0.026020	15.377535	1.819196	6.779701	2.366141	4.412498	0.000000	-10.000000	-0.016667	0.516667	776.666687	1023.000000	1023.000000	2046.000000
49.700001	0.026047	15.393900	1.700468	6.532960	2.792706	4.367766	0.000000	-10.000000	-0.016667	-0.950000	777.000000	1023.000000	1023.000000	2046.000000
49.720001	0.025706	15.192390	2.141770	6.149194	2.548880	4.352546	0.000000	-10.000000	-0.008333	-2.500000	777.000000	1023.000000	1023.000000	2046.000000
49.740002	0.025060	14.810193	2.239343	5.575548	2.859066	4.136237	0.000000	-10.000000	0.000000	-4.033333	777.000000	1023.000000	1023.000000	2046.000000
49.759998	0.023816	14.075269	1.954358	5.233980	3.006247	3.880683	0.000000	-10.000000	0.000000	-5.300000	777.000000	1023.000000	1023.000000	2046.000000
49.779999	0.023095	13.648858	2.278229	5.018475	2.569854	3.782300	0.000000	-10.000000	0.000000	-6.216667	777.000000	1023.000000	1023.000000	2046.000000
49.799999	0.022806	13.478521	2.118971	4.820331	2.888357	3.650862	0.000000	-10.000000	0.000000	-6.750000	777.000000	1023.000000	1023.000000	2046.000000
49.820000	0.022268	13.160350	1.950018	4.739263	2.851970	3.619099	0.000000	-10.000000	0.008333	-7.100000	777.000000	1023.000000	1023.000000	2046.000000
49.840000	0.022720	13.427656	2.405734	4.604503	2.619466	3.797953	0.000000	-10.000000	0.008333	-7.116667	777.000000	1023.000000	1023.000000	2046.000000
49.860001	0.023155	13.684621	2.305887	4.661909	3.017992	3.698833	0.000000	-10.000000	0.000000	-6.650000	777.000000	1023.000000	1023.000000	2046.000000
49.880001	0.023959	14.159575	2.478193	4.818254	2.902211	3.960918	0.000000	-10.000000	-0.008333	-5.733334	777.000000	1023.000000	1023.000000	2046.000000
49.900002	0.025523	15.084238	3.030473	4.813299	2.980149	4.260317	0.000000	-10.000000	-0.016667	-4.583333	777.000000	1023.000000	1023.000000	2046.000000
49.919998	0.026111	15.431723	2.970238	4.980267	3.329586	4.151631	0.000000	-10.000000	-0.025000	-3.716667	769.333313	1023.000000	1023.000000	2046.000000
49.939999	0.026754	15.811348	3.322461	5.044901	3.050478	4.393508	0.000000	-10.000000	-0.041667	-3.216667	761.666687	1023.000000	1023.000000	2046.000000
49.959999	0.027757	16.404343	3.484007	5.065836	3.362506	4.491993	0.000000	-10.000000	-0.050000	-3.100000	754.000000	1023.000000	1023.000000	2046.000000
49.980000	0.028261	16.701977	3.435341	5.132222	3.548486	4.585927	0.000000	-10.000000	-0.033333	-3.066667	753.666687	1023.000000	1023.000000	2046.000000
50.000000	0.028857	17.054337	3.764880	5.259053	3.245869	4.784534	0.000000	-10.000000	-0.025000	-2.983333	753.000000	1023.000000	1023.000000	2046.000000
50.020000	0.029476	17.420435	3.797507	5.273959	3.571082	4.777888	0.000000	-10.000000	-0.016667	-2.850000	752.000000	1023.000000	1023.000000	2046.000000
50.040001	0.028945	17.106430	3.506129	5.232537	3.610569	4.757196	0.000000	-10.000000	-0.016667	-2.700000	751.000000	1023.000000	1023.000000	2046.000000
50.060001	0.028513	16.850922	3.702049	5.197058	3.181509	4.770305	0.000000	-10.000000	-0.016667	-2.616667	750.000000	1023.000000	1023.000000	2046.000000
50.080002	0.028364	16.763035	3.550368	5.101495	3.496567	4.614606	0.000000	-10.000000	-0.016667	-2.800000	749.166687	1023.000000	1023.000000	2046.000000
50.099998	0.028377	16.770611	3.409813	5.079874	3.540304	4.740620	0.000000	-10.000000	-0.025000	-3.400000	748.333313	1023.000000	1023.000000	2046.000000
50.119999	0.028647	16.930321	3.757496	5.018410	3.203874	4.950541	0.000000	-10.000000	-0.016667	-4.316667	747.166687	1023.000000	1023.000000	2046.000000
50.139999	0.028940	17.103254	3.782630	4.784240	3.548194	4.988191	0.000000	-10.000000	-0.008333	-5.266666	745.500000	1023.000000	1023.000000	2046.000000
50.160000	0.028087	16.599550	3.519506	4.774445	3.554070	4.751528	0.000000	-10.000000	0.000000	-5.983333	743.500000	1023.000000	1023.000000	2046.000000
50.180000	0.027568	16.292484	3.648581	4.727398	3.099222	4.817283	0.000000	-10.000000	0.000000	-6.450000	741.500000	1023.000000	1023.000000	2046.000000
50.200001	0.027588	16.304438	3.338860	4.914748	3.406641	4.644190	0.000000	-10.000000	0.000000	-6.766667	739.500000	1023.000000	1023.000000	2046.000000
50.220001	0.027135	16.036739	2.993589	5.135038	3.339124	4.568988	0.000000	-10.000000	0.000000	-7.133333	737.333313	1023.000000	1023.000000	2046.000000
50.240002	0.026180	15.472167	3.072584	5.101669	2.946157	4.351757	0.000000	-10.000000	0.008333	-7.450000	735.000000	1023.000000	1023.000000	2046.000000
50.259998	0.023427	13.845132	2.297935	5.059314	3.048937	3.438946	0.000000	-10.000000	0.025000	-7.833333	732.500000	1023.000000	1023.000000	2046.000000
50.279999	0.020096	11.876674	1.560387	4.920877	2.389040	3.006369	0.000000	-10.000000	0.033333	-8.266666	730.000000	1023.000000	1023.000000	2046.000000
50.299999	0.018115	10.705822	1.232723	4.679505	2.096349	2.697244	0.000000	-10.000000	0.033333	-8.716667	727.333313	1023.000000	1023.000000	2046.000000
50.320000	0.016299	9.632629	0.626905	4.567578	2.130414	2.307733	0.000000	-10.000000	0.025000	-9.100000	724.333313	1023.000000	1023.000000	2046.000000
50.340000	0.015247	9.010887	0.682875	4.479249	1.498220	2.350544	0.000000	-10.000000	0.016667	-9.066667	721.166687	1023.000000	1023.000000	2046.000000
50.360001	0.014856	8.779799	0.373722	4.458642	1.804132	2.143303	0.000000	-10.000000	0.008333	-8.583334	718.166687	1023.000000	1023.000000	2046.000000
50.380001	0.014398	8.509410	0.125736	4.581253	1.586454	2.215968	0.000000	-10.000000	0.000000	-7.650000	715.333313	1023.000000	1023.000000	2046.000000
50.400002	0.014545	8.595883	0.256392	4.627886	1.418066	2.293539	0.000000	-10.000000	0.000000	-6.733334	712.833313	1023.000000	1023.000000	2046.000000
50.419998	0.014337	8.473397	-0.071020	4.798100	1.670279	2.076039	0.000000	-10.000000	0.000000	-6.133334	710.500000	1023.000000	1023.000000	2046.000000
50.439999	0.014407	8.514776	0.026455	5.005008	1.216112	2.267201	0.000000	-10.000000	-0.016667	-5.750000	708.500000	1023.000000	1023.000000	2046.000000
50.459999	0.014889	8.799675	-0.033197	5.144696	1.462662	2.225514	0.000000	-10.000000	-0.025000	-5.350000	706.500000	1023.000000	1023.000000	2046.000000
50.480000	0.014920	8.817798	-0.240080	5.314167	1.487856	2.255854	0.000000	-10.000000	-0.033333	-4.816667	704.666687	1023.000000	1023.000000	2046.000000
50.500000	0.015345	9.069019	0.026970	5.330725	1.161756	2.549568	0.000000	-10.000000	-0.025000	-4.300000	703.000000	1023.000000	1023.000000	2046.000000
50.520000	0.015740	9.302111	-0.015114	5.297524	1.564572	2.455128	0.000000	-10.000000	-0.016667	-3.933333	701.666687	1023.000000	1023.000000	2046.000000
50.540001	0.016030	9.473877	0.172127	5.167568	1.358580	2.775602	0.000000	-10.000000	-0.008333	-3.900000	700.333313	1023.000000	1023.000000	2046.000000
50.560001	0.017022	10.059848	0.471157	4.947766	1.751474	2.889451	0.000000	-10.000000	-0.008333	-4.133333	699.000000	1023.000000	1023.000000	2046.000000
50.580002	0.017159	10.140809	0.640714	4.697600	1.710154	3.092340	0.000000	-10.000000	-0.008333	-4.500000	697.666687	1023.000000	1023.000000	2046.000000
50.599998	0.017392	10.278461	1.039676	4.230187	1.920619	3.087977	0.000000	-10.000000	-0.008333	-4.983334	696.166687	1023.000000	1023.000000	2046.000000
50.619999	0.016167	9.554835	1.020724	3.739940	1.889893	2.904279	0.000000	-10.000000	0.000000	-5.583333	694.500000	1023.000000	1023.000000	2046.000000
50.639999	0.015390	9.095428	1.231170	3.194289	1.964971	2.704998	0.000000	-10.000000	0.000000	-6.366667	692.500000	1023.000000	1023.000000	2046.000000
50.660000	0.014062	8.310775	0.973163	2.813869	2.060994	2.462748	0.000000	-10.000000	0.000000	-7.083333	690.333313	1023.000000	1023.000000	2046.000000
50.680000	0.013719	8.108107	1.217684	2.565383	1.836071	2.488968	0.000000	-10.000000	0.000000	-7.566667	688.000000	1023.000000	1023.000000	2046.000000
50.700001	0.013091	7.737047	1.037460	2.397106	2.070738	2.231742	0.000000	-10.000000	0.000000	-7.783333	685.500000	1023.000000	1023.000000	2046.000000
50.720001	0.013040	7.706799	1.345545	2.289307	1.715452	2.356496	0.000000	-10.000000	0.000000	-7.716667	683.000000	1023.000000	1023.000000	2046.000000
50.740002	0.013207	7.805066	1.275985	2.245219	2.091069	2.192792	0.000000	-10.000000	0.000000	-7.400000	680.333313	1023.000000	1023.000000	2046.000000
50.759998	0.013786	8.147536	1.555620	2.345416	1.782378	2.464122	0.000000	-10.000000	0.000000	-6.666667	677.833313	1023.000000	1023.000000	2046.000000
50.779999	0.015055	8.897768	1.746083	2.417324	2.245870	2.488491	0.000000	-10.000000	-0.008333	-5.766667	675.500000	1023.000000	1023.000000	2046.000000
50.799999	0.015611	9.225956	1.899010	2.506786	2.207778	2.612382	0.000000	-10.000000	-0.016667	-4.883334	673.666687	1023.000000	1023.000000	2046.000000
50.820000	0.016842	9.953465	2.309018	2.505455	2.235107	2.903885	0.000000	-10.000000	-0.016667	-4.300000	672.000000	1023.000000	1023.000000	2046.000000
50.840000	0.017193	10.161086	2.296332	2.559275	2.537234	2.768246	0.000000	-10.000000	-0.016667	-4.033333	670.666687	1023.000000	1023.000000	2046.000000
50.860001	0.017695	10.457458	2.571819	2.637702	2.220497	3.027440	0.000000	-10.000000	-0.016667	-4.033333	669.333313	1023.000000	1023.000000	2046.000000
50.880001	0.018357	10.848850	2.652062	2.691673	2.586629	2.918487	0.000000	-10.000000	-0.016667	-4.083333	668.000000	1023.000000	1023.000000	2046.000000
50.900002	0.018337	10.837111	2.713444	2.708018	2.382428	3.033221	0.000000	-10.000000	-0.008333	-4.133334	666.500000	1023.000000	1023.000000	2046.000000
50.919998	0.019114	11.296385	2.898377	2.695681	2.565412	3.136915	0.000000	-10.000000	-0.008333	-4.283333	665.000000	1023.000000	1023.000000	2046.000000
50.939999	0.019022	11.241809	2.849541	2.625050	2.695828	3.071389	0.000000	-10.000000	-0.008333	-4.750000	663.666687	1023.000000	1023.000000	2046.000000
50.959999	0.019181	11.335761	3.122857	2.584351	2.339442	3.289111	0.000000	-10.000000	0.000000	-5.483334	662.166687	1023.000000	1023.000000	2046.000000
50.980000	0.019358	11.440520	3.048197	2.560063	2.752759	3.079500	0.000000	-10.000000	0.008333	-6.266667	660.500000	1023.000000	1023.000000	2046.000000
51.000000	0.019062	11.265526	3.018838	2.615563	2.572249	3.058876	0.000000	-10.000000	0.008333	-7.083333	658.166687	1023.000000	1023.000000	2046.000000
51.020000	0.019629	11.600511	3.242269	2.524176	2.620315	3.213752	0.000000	-10.000000	0.000000	-7.800000	655.666687	1023.000000	1023.000000	2046.000000
51.040001	0.019476	11.510065	3.208969	2.445525	2.796314	3.059257	0.000000	-10.000000	0.000000	-8.433333	653.000000	1023.000000	1023.000000	2046.000000
51.060001	0.019135	11.309079	3.371287	2.440359	2.403206	3.094227	0.000000	-10.000000	0.016667	-8.866667	650.333313	1023.000000	1023.000000	2046.000000
51.080002	0.018172	10.739795	3.081154	2.288068	2.672224	2.698350	0.000000	-10.000000	0.016667	-9.166667	647.333313	1023.000000	1023.000000	2046.000000
51.099998	0.016210	9.579835	2.773324	2.090170	2.268302	2.448038	0.000000	-10.000000	0.016667	-9.333334	644.166687	1023.000000	1023.000000	2046.000000
51.119999	0.015483	9.150210	2.588839	1.900349	2.305770	2.355253	0.000000	-10.000000	0.016667	-9.566668	641.000000	1023.000000	1023.000000	2046.000000
51.139999	0.014210	8.398269	2.357453	1.697761	2.179486	2.163568	0.000000	-10.000000	0.033333	-9.950001	637.833313	1023.000000	1023.000000	2046.000000
51.160000	0.014276	8.437240	2.476889	1.546678	2.055075	2.358597	0.000000	-10.000000	0.050000	-10.533334	634.500000	1023.000000	1023.000000	2046.000000
51.180000	0.013951	8.244883	2.466431	1.290405	2.235467	2.252580	0.000000	-10.000000	0.058333	-11.033334	630.833313	1023.000000	1023.000000	2046.000000
51.200001	0.013551	8.008345	2.602705	1.259093	1.959202	2.187345	0.000000	-10.000000	0.058333	-11.416667	627.333313	1023.000000	1023.000000	2046.000000
51.220001	0.013442	7.944190	2.529513	1.147233	2.174247	2.093197	0.000000	-10.000000	0.058333	-11.700000	623.666687	1023.000000	1023.000000	2046.000000
51.240002	0.012762	7.542263	2.303878	1.315762	1.959262	1.963360	0.000000	-10.000000	0.050000	-12.066667	620.000000	1023.000000	1023.000000	2046.000000
51.259998	0.012968	7.664066	2.230877	1.543832	1.910938	1.978419	0.000000	-10.000000	0.058333	-12.566667	615.833313	1023.000000	1023.000000	2046.000000
51.279999	0.011540	6.819993	1.850255	1.599950	1.831441	1.538345	0.000000	-10.000000	0.075000	-13.216666	611.500000	1023.000000	1023.000000	2046.000000
51.299999	0.009004	5.321404	1.381104	1.631672	1.314519	0.994110	0.000000	-10.000000	0.091667	-13.800000	607.000000	1023.000000	1023.000000	2046.000000
51.320000	0.005782	3.417109	0.591536	1.457615	1.197897	0.170061	0.000000	-10.000000	0.116667	-14.366667	602.333313	1023.000000	1023.000000	2046.000000
51.340000	0.002383	1.408260	-0.052091	1.322352	0.512203	-0.374205	0.000000	-10.000000	0.133333	-14.783334	597.500000	1023.000000	1023.000000	2046.000000
51.360001	0.001194	0.705602	-0.447755	1.169900	0.553940	-0.570484	0.000000	-10.000000	0.158333	-15.300000	592.500000	1023.000000	1023.000000	2046.000000
51.380001	-0.000619	-0.365786	-0.748447	0.917829	0.313916	-0.849084	0.000000	-10.000000	0.158333	-15.700000	587.500000	1023.000000	1023.000000	2046.000000
51.400002	-0.001220	-0.720804	-0.862962	0.885259	0.085127	-0.828229	0.000000	-10.000000	0.158333	-15.816667	582.333313	1023.000000	1023.000000	2046.000000
51.419998	-0.001739	-1.027753	-1.050992	0.861669	0.178042	-1.016471	0.000000	-10.000000	0.150000	-15.766667	577.000000	1023.000000	1023.000000	2046.000000
51.439999	-0.002824	-1.668977	-1.183210	1.023043	-0.262452	-1.246358	0.000000	-10.000000	0.158333	-15.616667	571.666687	1023.000000	1023.000000	2046.000000
51.459999	-0.002401	-1.419281	-1.390023	1.173026	0.058031	-1.260314	0.000000	-10.000000	0.166667	-15.733334	566.500000	1023.000000	1023.000000	2046.000000
51.480000	-0.003465	-2.047947	-1.464319	1.223190	-0.407126	-1.399692	0.000000	-10.000000	0.175000	-15.966667	561.333313	1023.000000	1023.000000	2046.000000
51.500000	-0.002854	-1.686735	-1.622015	1.397876	-0.182837	-1.279759	0.000000	-10.000000	0.183333	-16.066668	556.000000	1023.000000	1023.000000	2046.000000
51.520000	-0.003495	-2.065275	-1.713359	1.402575	-0.411546	-1.342946	0.000000	-10.000000	0.183333	-16.033333	550.666687	1023.000000	1023.000000	2046.000000
51.540001	-0.002984	-1.763370	-1.782017	1.509350	-0.329454	-1.161250	0.000000	-10.000000	0.175000	-15.800000	545.333313	1023.000000	1023.000000	2046.000000
51.560001	-0.002982	-1.762112	-1.686263	1.388472	-0.335945	-1.128375	0.000000	-10.000000	0.158333	-15.483334	540.000000	1023.000000	1023.000000	2046.000000
51.580002	-0.002999	-1.772344	-1.548908	1.178077	-0.462599	-0.938914	0.000000	-10.000000	0.150000	-15.116667	534.666687	1023.000000	1023.000000	2046.000000
51.599998	-0.002369	-1.400082	-1.418696	0.917020	-0.069584	-0.828822	0.000000	-10.000000	0.150000	-14.833333	529.500000	1023.000000	1023.000000	2046.000000
51.619999	-0.003069	-1.813831	-1.154583	0.579252	-0.425896	-0.812605	0.000000	-10.000000	0.150000	-14.733334	524.666687	1023.000000	1023.000000	2046.000000
51.639999	-0.002717	-1.605607	-1.091828	0.181930	0.138479	-0.834188	0.000000	-10.000000	0.150000	-14.750000	519.833313	1023.000000	1023.000000	2046.000000
51.660000	-0.004791	-2.831306	-0.902048	-0.549282	-0.334089	-1.045887	0.000000	-10.000000	0.150000	-14.766666	515.000000	1023.000000	1023.000000	2046.000000
51.680000	-0.005174	-3.057954	-0.987660	-1.030997	0.230359	-1.269656	0.000000	-10.000000	0.158333	-14.983334	510.000000	1023.000000	1023.000000	2046.000000
51.700001	-0.007385	-4.364309	-0.927319	-1.711464	-0.158755	-1.566771	0.000000	-10.000000	0.158333	-15.333334	505.000000	1023.000000	1023.000000	2046.000000
[truncated: 1,437,036 more chars]
