# Supplementary material for: Effect of Electrode Belt and Body Positions on Regional Pulmonary Ventilation- and Perfusion-Related Impedance Changes Measured by Electric Impedance Tomography
Source: PLoS One. 2016 Jun 2;11(6):e0155913. doi: 10.1371/journal.pone.0155913 (PMC4890811; doi:10.1371/journal.pone.0155913)
Supplement: S1 Dataset — (ZIP) [file pone.0155913.s001.zip › Dataset/Fp13-left-6i.txt]

Patient Name:	Fp13
Registry:	Fp13
Investigator:	 
Diagnosys:	 
Notes:	v�nster6i           
Sample Rate [Hz]:	50.06
Time Base 	Pixels Mean 	Pixels Sum 	UPPER RIGHT		UPPER LEFT		LOWER RIGHT		LOWER LEFT		QRS	ETCO2	Paw	Flow (L/min)	Volume	Analog1	Analog2	AnalogSum
0.000000	0.069096	40.835663	9.123813	6.499685	5.052636	20.159529	0.000000	-10.000000	-0.258333	15.716667	826.000000	1023.000000	1023.000000	2046.000000
0.020000	0.068659	40.577465	9.477002	7.222029	4.513772	19.364662	0.000000	-10.000000	-0.216667	14.466667	831.333313	1023.000000	1023.000000	2046.000000
0.040000	0.068275	40.350815	9.247440	6.759119	4.680949	19.663305	0.000000	-10.000000	-0.166667	12.833334	836.333313	1023.000000	1023.000000	2046.000000
0.060000	0.068580	40.530830	8.735304	6.911968	5.203381	19.680178	0.000000	-10.000000	-0.116667	10.883333	840.833313	1023.000000	1023.000000	2046.000000
0.080000	0.068583	40.532833	8.966784	7.433710	4.502136	19.630203	0.000000	-10.000000	-0.083333	8.866667	844.833313	1023.000000	1023.000000	2046.000000
0.100000	0.067776	40.055428	8.695743	7.303061	4.353639	19.702984	0.000000	-10.000000	-0.083333	6.833333	848.333313	1023.000000	1023.000000	2046.000000
0.120000	0.066430	39.259983	7.805243	7.366714	4.940955	19.147072	0.000000	-10.000000	-0.075000	4.650000	851.000000	1023.000000	1023.000000	2046.000000
0.140000	0.064626	38.193886	7.529868	7.851686	4.385527	18.426807	0.000000	-10.000000	-0.075000	2.916667	852.833313	1023.000000	1023.000000	2046.000000
0.160000	0.062807	37.118717	7.574696	7.708504	3.366137	18.469379	0.000000	-10.000000	-0.058333	1.316667	853.666687	1023.000000	1023.000000	2046.000000
0.180000	0.062023	36.655579	6.730050	7.591504	3.974957	18.359070	0.000000	-10.000000	-0.066667	0.483333	854.000000	1023.000000	1023.000000	2046.000000
0.200000	0.061869	36.564568	6.384022	7.877215	4.162031	18.141298	0.000000	-10.000000	-0.058333	0.000000	854.000000	1023.000000	1023.000000	2046.000000
0.220000	0.061389	36.280647	6.601019	8.190975	3.463412	18.025240	0.000000	-10.000000	-0.058333	-0.850000	854.000000	1023.000000	1023.000000	2046.000000
0.240000	0.060966	36.031048	6.615479	8.034946	2.973748	18.406876	0.000000	-10.000000	-0.041667	-2.333333	854.000000	1023.000000	1023.000000	2046.000000
0.260000	0.061333	36.247849	5.821218	8.198082	3.889108	18.339441	0.000000	-10.000000	-0.041667	-4.283333	854.000000	1023.000000	1023.000000	2046.000000
0.280000	0.061686	36.456161	5.764817	8.697626	3.777768	18.215952	0.000000	-10.000000	-0.041667	-5.150000	854.000000	1023.000000	1023.000000	2046.000000
0.300000	0.061315	36.237175	6.189301	8.783940	2.763973	18.499962	0.000000	-10.000000	-0.050000	-5.150000	854.000000	1023.000000	1023.000000	2046.000000
0.320000	0.061657	36.439369	5.651283	8.749474	3.360266	18.678347	0.000000	-10.000000	-0.050000	-4.383333	854.000000	1023.000000	1023.000000	2046.000000
0.340000	0.062427	36.894161	5.481778	9.064278	3.814657	18.533449	0.000000	-10.000000	-0.058333	-3.016667	854.000000	1023.000000	1023.000000	2046.000000
0.360000	0.062448	36.907051	6.066093	9.137856	3.102472	18.600632	0.000000	-10.000000	-0.058333	-1.533333	854.000000	1023.000000	1023.000000	2046.000000
0.380000	0.062530	36.954941	6.301844	8.605816	3.000525	19.046755	0.000000	-10.000000	-0.058333	-0.350000	854.000000	1023.000000	1023.000000	2046.000000
0.400000	0.063497	37.526787	5.994424	8.500561	4.081840	18.949963	0.000000	-10.000000	-0.050000	0.000000	854.000000	1023.000000	1023.000000	2046.000000
0.420000	0.064054	37.855976	6.573397	8.579468	3.773451	18.929663	0.000000	-10.000000	-0.050000	-0.266667	854.000000	1023.000000	1023.000000	2046.000000
0.440000	0.063613	37.595352	7.249506	7.877062	3.235090	19.233694	0.000000	-10.000000	-0.050000	-1.133333	854.000000	1023.000000	1023.000000	2046.000000
0.460000	0.063239	37.374336	6.826472	7.262570	4.202111	19.083181	0.000000	-10.000000	-0.050000	-2.600000	854.000000	1023.000000	1023.000000	2046.000000
0.480000	0.063042	37.257679	6.947906	7.120846	4.421150	18.767776	0.000000	-10.000000	-0.041667	-4.383333	854.000000	1023.000000	1023.000000	2046.000000
0.500000	0.062214	36.768368	7.569791	6.908687	3.611081	18.678810	0.000000	-10.000000	-0.041667	-5.766667	854.000000	1023.000000	1023.000000	2046.000000
0.520000	0.061302	36.229378	7.635727	6.240738	3.489315	18.863598	0.000000	-10.000000	-0.041667	-6.583333	854.000000	1023.000000	1023.000000	2046.000000
0.540000	0.061661	36.441593	7.167631	6.233611	4.484856	18.555498	0.000000	-10.000000	-0.050000	-6.800000	854.000000	1023.000000	1023.000000	2046.000000
0.560000	0.062177	36.746380	7.396447	6.548278	4.348000	18.453657	0.000000	-10.000000	-0.050000	-6.716667	854.000000	1023.000000	1023.000000	2046.000000
0.580000	0.062418	36.888977	8.025950	6.550031	3.518822	18.794174	0.000000	-10.000000	-0.050000	-6.150000	854.000000	1023.000000	1023.000000	2046.000000
0.600000	0.063028	37.249840	7.941877	6.362471	3.759073	19.186419	0.000000	-10.000000	-0.058333	-4.916667	854.000000	1023.000000	1023.000000	2046.000000
0.620000	0.064565	38.157879	7.675971	6.621295	4.763062	19.097549	0.000000	-10.000000	-0.058333	-2.750000	854.000000	1023.000000	1023.000000	2046.000000
0.640000	0.065565	38.749065	8.186464	7.011477	4.506863	19.044262	0.000000	-10.000000	-0.058333	-1.033333	854.000000	1023.000000	1023.000000	2046.000000
0.660000	0.065862	38.924419	8.889478	6.850769	3.726872	19.457302	0.000000	-10.000000	-0.050000	0.000000	854.000000	1023.000000	1023.000000	2046.000000
0.680000	0.066648	39.389198	8.512897	6.777202	4.469068	19.630030	0.000000	-10.000000	-0.058333	0.000000	854.000000	1023.000000	1023.000000	2046.000000
0.700000	0.068166	40.286255	8.425847	7.188363	5.068751	19.603294	0.000000	-10.000000	-0.066667	0.333333	854.000000	1023.000000	1023.000000	2046.000000
0.720000	0.068186	40.297817	8.976835	7.404005	4.237564	19.679411	0.000000	-10.000000	-0.083333	1.250000	854.000000	1023.000000	1023.000000	2046.000000
0.740000	0.067665	39.989990	8.942226	7.021536	4.015805	20.010424	0.000000	-10.000000	-0.091667	2.616667	854.333313	1023.000000	1023.000000	2046.000000
0.760000	0.068177	40.292606	8.344297	7.206890	5.030399	19.711018	0.000000	-10.000000	-0.100000	3.700000	855.500000	1023.000000	1023.000000	2046.000000
0.780000	0.068810	40.666992	8.668529	7.625229	4.695792	19.677443	0.000000	-10.000000	-0.091667	3.700000	857.166687	1023.000000	1023.000000	2046.000000
0.800000	0.068952	40.750340	9.378831	7.349865	3.799849	20.221792	0.000000	-10.000000	-0.083333	3.250000	858.500000	1023.000000	1023.000000	2046.000000
0.820000	0.069119	40.849049	8.793890	6.809994	4.762810	20.482353	0.000000	-10.000000	-0.066667	2.050000	859.333313	1023.000000	1023.000000	2046.000000
0.840000	0.069039	40.802101	8.852856	7.261251	4.892711	19.795284	0.000000	-10.000000	-0.058333	0.850000	859.666687	1023.000000	1023.000000	2046.000000
0.860000	0.067763	40.047737	9.246365	7.024549	3.965228	19.811596	0.000000	-10.000000	-0.050000	-0.833333	860.000000	1023.000000	1023.000000	2046.000000
0.880000	0.066829	39.495804	8.712052	6.655997	4.142245	19.985510	0.000000	-10.000000	-0.050000	-2.216667	860.000000	1023.000000	1023.000000	2046.000000
0.900000	0.067081	39.644844	8.041724	7.051406	4.877125	19.674589	0.000000	-10.000000	-0.050000	-3.500000	860.000000	1023.000000	1023.000000	2046.000000
0.920000	0.066019	39.017315	8.142896	7.423100	4.225504	19.225813	0.000000	-10.000000	-0.041667	-4.566667	860.000000	1023.000000	1023.000000	2046.000000
0.940000	0.063183	37.340984	7.983856	7.001823	3.323242	19.032063	0.000000	-10.000000	-0.041667	-5.433333	860.000000	1023.000000	1023.000000	2046.000000
0.960000	0.060900	35.992050	6.787291	7.067830	3.934953	18.201975	0.000000	-10.000000	-0.033333	-6.100000	860.000000	1023.000000	1023.000000	2046.000000
0.980000	0.059491	35.159168	6.184713	7.326961	4.042211	17.605284	0.000000	-10.000000	-0.033333	-6.550000	860.000000	1023.000000	1023.000000	2046.000000
1.000000	0.058011	34.284706	6.349021	7.524564	3.121620	17.289501	0.000000	-10.000000	-0.033333	-6.916667	860.000000	1023.000000	1023.000000	2046.000000
1.020000	0.056674	33.494045	6.218677	7.077700	2.621085	17.576584	0.000000	-10.000000	-0.033333	-6.850000	860.000000	1023.000000	1023.000000	2046.000000
1.040000	0.056935	33.648331	5.405630	7.303045	3.672185	17.267471	0.000000	-10.000000	-0.033333	-6.416667	860.000000	1023.000000	1023.000000	2046.000000
1.060000	0.056716	33.519165	5.625742	7.792010	3.072750	17.028662	0.000000	-10.000000	-0.033333	-5.850000	860.000000	1023.000000	1023.000000	2046.000000
1.080000	0.055946	33.063942	5.769633	7.484228	2.339455	17.470625	0.000000	-10.000000	-0.033333	-5.800000	853.166687	1023.000000	1023.000000	2046.000000
1.100000	0.056375	33.317772	4.997756	7.666832	3.340859	17.312326	0.000000	-10.000000	-0.025000	-6.450000	845.666687	1023.000000	1023.000000	2046.000000
1.120000	0.056506	33.394848	5.027784	8.240780	3.046185	17.080099	0.000000	-10.000000	-0.025000	-7.283333	837.500000	1023.000000	1023.000000	2046.000000
1.140000	0.055861	33.013859	5.461168	8.010593	2.072152	17.469946	0.000000	-10.000000	-0.033333	-7.750000	835.166687	1023.000000	1023.000000	2046.000000
1.160000	0.056552	33.422276	4.762158	8.117606	3.224999	17.317513	0.000000	-10.000000	-0.041667	-7.733334	832.666687	1023.000000	1023.000000	2046.000000
1.180000	0.057036	33.708042	5.050819	8.425730	3.125535	17.105959	0.000000	-10.000000	-0.041667	-7.416667	830.000000	1023.000000	1023.000000	2046.000000
1.200000	0.056452	33.363132	5.866630	7.907708	2.146048	17.442747	0.000000	-10.000000	-0.041667	-7.316667	827.666687	1023.000000	1023.000000	2046.000000
1.220000	0.056599	33.449730	5.559786	7.410976	2.933912	17.545055	0.000000	-10.000000	-0.033333	-7.666667	825.166687	1023.000000	1023.000000	2046.000000
1.240000	0.057361	33.900467	5.657840	7.418455	3.590378	17.233795	0.000000	-10.000000	-0.016667	-8.366667	822.666687	1023.000000	1023.000000	2046.000000
1.260000	0.056623	33.463951	6.443841	7.031940	2.885940	17.102234	0.000000	-10.000000	0.008333	-9.433333	819.833313	1023.000000	1023.000000	2046.000000
1.280000	0.055081	32.553131	6.775464	5.996280	2.593474	17.187912	0.000000	-10.000000	0.008333	-10.700001	816.666687	1023.000000	1023.000000	2046.000000
1.300000	0.054497	32.207657	6.260198	5.501178	3.730216	16.716066	0.000000	-10.000000	0.025000	-12.116667	813.000000	1023.000000	1023.000000	2046.000000
1.320000	0.053513	31.626013	6.617026	5.409131	3.454842	16.145014	0.000000	-10.000000	0.033333	-13.366667	808.833313	1023.000000	1023.000000	2046.000000
1.340000	0.051589	30.488804	7.324337	4.530504	2.422242	16.211721	0.000000	-10.000000	0.050000	-14.316668	804.500000	1023.000000	1023.000000	2046.000000
1.360000	0.051070	30.182219	6.839240	4.154440	3.287781	15.900758	0.000000	-10.000000	0.066667	-15.266667	799.666687	1023.000000	1023.000000	2046.000000
1.380000	0.051270	30.300598	6.725918	4.373637	3.777992	15.423052	0.000000	-10.000000	0.091667	-16.016666	794.666687	1023.000000	1023.000000	2046.000000
1.400000	0.050837	30.044514	7.352970	4.388356	2.944405	15.358783	0.000000	-10.000000	0.108333	-16.483334	789.166687	1023.000000	1023.000000	2046.000000
1.420000	0.050404	29.788921	7.640720	3.879086	2.529305	15.739809	0.000000	-10.000000	0.108333	-16.266666	783.833313	1023.000000	1023.000000	2046.000000
1.440000	0.051306	30.321655	7.167329	3.998548	3.693184	15.462595	0.000000	-10.000000	0.100000	-15.733334	778.333313	1023.000000	1023.000000	2046.000000
1.460000	0.051974	30.716591	7.360927	4.351481	4.001818	15.002363	0.000000	-10.000000	0.100000	-15.216667	773.166687	1023.000000	1023.000000	2046.000000
1.480000	0.051516	30.446100	8.012313	4.404825	3.348750	14.680213	0.000000	-10.000000	0.108333	-15.150001	768.000000	1023.000000	1023.000000	2046.000000
1.500000	0.050695	29.960886	8.584396	3.893341	2.602228	14.880919	0.000000	-10.000000	0.125000	-15.500000	762.833313	1023.000000	1023.000000	2046.000000
1.520000	0.050621	29.917118	8.149756	3.671969	3.390337	14.705055	0.000000	-10.000000	0.141667	-15.950001	757.666687	1023.000000	1023.000000	2046.000000
1.540000	0.051066	30.180103	7.954083	3.859821	4.140377	14.225823	0.000000	-10.000000	0.150000	-16.250000	752.333313	1023.000000	1023.000000	2046.000000
1.560000	0.050662	29.941034	8.315403	4.093445	3.803653	13.728534	0.000000	-10.000000	0.150000	-16.266666	747.000000	1023.000000	1023.000000	2046.000000
1.580000	0.049631	29.332138	9.011516	3.714561	2.870690	13.735372	0.000000	-10.000000	0.150000	-16.416668	741.500000	1023.000000	1023.000000	2046.000000
1.600000	0.048937	28.922031	8.829801	3.285507	3.085689	13.721036	0.000000	-10.000000	0.150000	-16.783333	736.000000	1023.000000	1023.000000	2046.000000
1.620000	0.049158	29.052549	8.378651	3.435553	4.061106	13.177238	0.000000	-10.000000	0.150000	-17.233334	730.333313	1023.000000	1023.000000	2046.000000
1.640000	0.048656	28.755627	8.633347	3.720984	3.779935	12.621362	0.000000	-10.000000	0.150000	-17.483334	724.500000	1023.000000	1023.000000	2046.000000
1.660000	0.047426	28.028698	9.311723	3.258476	2.734168	12.724330	0.000000	-10.000000	0.150000	-17.450001	718.500000	1023.000000	1023.000000	2046.000000
1.680000	0.047262	27.931807	8.813149	2.984310	3.535563	12.598783	0.000000	-10.000000	0.150000	-17.300001	712.833313	1023.000000	1023.000000	2046.000000
1.700000	0.047613	28.139383	8.654353	3.371452	4.042871	12.070708	0.000000	-10.000000	0.150000	-17.183334	707.166687	1023.000000	1023.000000	2046.000000
1.720000	0.046717	27.609669	9.409220	3.256601	3.020612	11.923236	0.000000	-10.000000	0.150000	-17.083334	701.500000	1023.000000	1023.000000	2046.000000
1.740000	0.045816	27.077524	9.288840	2.788913	2.980448	12.019323	0.000000	-10.000000	0.158333	-16.816668	695.666687	1023.000000	1023.000000	2046.000000
1.760000	0.045285	26.763523	8.552190	2.938596	3.917232	11.355505	0.000000	-10.000000	0.150000	-16.516666	690.000000	1023.000000	1023.000000	2046.000000
1.780000	0.044045	26.030468	8.389484	3.242024	3.796273	10.602686	0.000000	-10.000000	0.150000	-16.266666	684.666687	1023.000000	1023.000000	2046.000000
1.800000	0.041991	24.816732	8.792301	3.151061	2.709831	10.163538	0.000000	-10.000000	0.141667	-16.383333	679.166687	1023.000000	1023.000000	2046.000000
1.820000	0.040672	24.036884	8.730021	2.625952	2.421173	10.259738	0.000000	-10.000000	0.150000	-16.833334	673.833313	1023.000000	1023.000000	2046.000000
1.840000	0.040989	24.224710	8.076044	2.607704	3.652637	9.888325	0.000000	-10.000000	0.158333	-17.583334	668.166687	1023.000000	1023.000000	2046.000000
1.860000	0.039470	23.326689	8.138785	2.074108	3.281771	9.832025	0.000000	-10.000000	0.175000	-18.650000	662.333313	1023.000000	1023.000000	2046.000000
1.880000	0.038393	22.690128	8.837621	2.279694	2.485790	9.087024	0.000000	-10.000000	0.191667	-19.383333	656.000000	1023.000000	1023.000000	2046.000000
1.900000	0.037220	21.996897	8.571188	1.786661	2.601256	9.037790	0.000000	-10.000000	0.200000	-20.000000	649.500000	1023.000000	1023.000000	2046.000000
1.920000	0.037186	21.976961	7.771645	2.070949	3.624173	8.510196	0.000000	-10.000000	0.208333	-20.266666	642.833313	1023.000000	1023.000000	2046.000000
1.940000	0.036211	21.400496	7.644801	2.667961	3.264028	7.823707	0.000000	-10.000000	0.200000	-20.366667	636.000000	1023.000000	1023.000000	2046.000000
1.960000	0.033522	19.811705	7.884298	2.483974	1.898071	7.545362	0.000000	-10.000000	0.200000	-20.383333	629.166687	1023.000000	1023.000000	2046.000000
1.980000	0.030681	18.132717	6.773660	2.274892	2.117707	6.966459	0.000000	-10.000000	0.191667	-20.066666	622.333313	1023.000000	1023.000000	2046.000000
2.000000	0.028973	17.123339	5.604939	2.758127	2.785743	5.974529	0.000000	-10.000000	0.191667	-19.600000	615.833313	1023.000000	1023.000000	2046.000000
2.020000	0.026653	15.752079	5.782304	3.149889	1.626759	5.193127	0.000000	-10.000000	0.183333	-19.066668	609.166687	1023.000000	1023.000000	2046.000000
2.040000	0.024856	14.690155	5.546268	2.673664	1.176885	5.293338	0.000000	-10.000000	0.183333	-18.816668	602.833313	1023.000000	1023.000000	2046.000000
2.060000	0.024596	14.536232	4.566535	2.977994	2.296231	4.695472	0.000000	-10.000000	0.183333	-18.850000	596.500000	1023.000000	1023.000000	2046.000000
2.080000	0.023657	13.981052	4.615642	3.520547	1.809660	4.035203	0.000000	-10.000000	0.191667	-19.066668	590.333313	1023.000000	1023.000000	2046.000000
2.100000	0.022181	13.108879	5.106576	3.240371	0.642894	4.119038	0.000000	-10.000000	0.191667	-19.383333	584.000000	1023.000000	1023.000000	2046.000000
2.120000	0.021848	12.912456	4.280744	3.162091	1.426379	4.043242	0.000000	-10.000000	0.208333	-19.933334	577.333313	1023.000000	1023.000000	2046.000000
2.140000	0.022001	13.002400	3.768752	3.710803	2.043005	3.479841	0.000000	-10.000000	0.208333	-20.183334	570.666687	1023.000000	1023.000000	2046.000000
2.160000	0.020974	12.395795	4.291378	4.035064	1.002824	3.066530	0.000000	-10.000000	0.208333	-20.266666	564.000000	1023.000000	1023.000000	2046.000000
2.180000	0.020111	11.885321	4.442254	3.629325	0.480234	3.333508	0.000000	-10.000000	0.233333	-20.333334	557.333313	1023.000000	1023.000000	2046.000000
2.200000	0.020663	12.211731	3.667586	3.798319	1.795832	2.949994	0.000000	-10.000000	0.250000	-20.550001	550.500000	1023.000000	1023.000000	2046.000000
2.220000	0.020370	12.038883	3.987170	4.087800	1.644828	2.319085	0.000000	-10.000000	0.266667	-20.833334	543.500000	1023.000000	1023.000000	2046.000000
2.240000	0.018867	11.150213	4.978463	3.310109	0.471175	2.390465	0.000000	-10.000000	0.266667	-21.183334	536.500000	1023.000000	1023.000000	2046.000000
2.260000	0.018214	10.764537	4.711892	2.452597	1.132485	2.467563	0.000000	-10.000000	0.283333	-21.633333	529.333313	1023.000000	1023.000000	2046.000000
2.280000	0.018189	10.749467	4.400479	2.180342	2.217816	1.950831	0.000000	-10.000000	0.300000	-21.966667	522.166687	1023.000000	1023.000000	2046.000000
2.300000	0.016603	9.812595	5.091803	1.881457	1.591681	1.247653	0.000000	-10.000000	0.283333	-21.750000	514.833313	1023.000000	1023.000000	2046.000000
2.320000	0.014330	8.468763	5.838165	0.681291	0.621413	1.327894	0.000000	-10.000000	0.275000	-21.333334	507.666656	1023.000000	1023.000000	2046.000000
2.340000	0.013201	7.802011	5.175606	-0.176463	1.672457	1.130411	0.000000	-10.000000	0.250000	-20.800001	500.500000	1023.000000	1023.000000	2046.000000
2.360000	0.012499	7.386723	4.949484	-0.338963	2.299467	0.476735	0.000000	-10.000000	0.225000	-20.450001	493.500000	1023.000000	1023.000000	2046.000000
2.380000	0.010676	6.309772	5.689169	-0.617490	1.374154	-0.136061	0.000000	-10.000000	0.191667	-19.966667	486.666656	1023.000000	1023.000000	2046.000000
2.400000	0.009178	5.424436	6.143699	-1.412891	0.639658	0.053970	0.000000	-10.000000	0.166667	-19.516666	480.000000	1023.000000	1023.000000	2046.000000
2.420000	0.009259	5.472076	5.305230	-1.635268	1.895728	-0.093612	0.000000	-10.000000	0.158333	-19.133333	473.666656	1023.000000	1023.000000	2046.000000
2.440000	0.009437	5.577179	5.195158	-1.253586	2.231632	-0.596025	0.000000	-10.000000	0.150000	-18.716667	467.166656	1023.000000	1023.000000	2046.000000
2.460000	0.008319	4.916500	6.075118	-1.287914	0.976796	-0.847500	0.000000	-10.000000	0.150000	-18.600000	460.833344	1023.000000	1023.000000	2046.000000
2.480000	0.008023	4.741478	6.019902	-1.836916	1.031555	-0.473063	0.000000	-10.000000	0.166667	-18.400000	454.500000	1023.000000	1023.000000	2046.000000
2.500000	0.008952	5.290908	5.286009	-1.653669	2.413226	-0.754658	0.000000	-10.000000	0.166667	-18.450001	448.500000	1023.000000	1023.000000	2046.000000
2.520000	0.008898	5.258944	5.596026	-1.213401	2.189776	-1.313457	0.000000	-10.000000	0.175000	-18.366667	442.500000	1023.000000	1023.000000	2046.000000
2.540000	0.007890	4.662721	6.483157	-1.524666	0.965711	-1.261481	0.000000	-10.000000	0.166667	-18.383333	436.500000	1023.000000	1023.000000	2046.000000
2.560000	0.007890	4.663093	5.966989	-1.895015	1.648503	-1.057384	0.000000	-10.000000	0.175000	-18.416666	430.333344	1023.000000	1023.000000	2046.000000
2.580000	0.008416	4.973736	5.466977	-1.573113	2.561182	-1.481310	0.000000	-10.000000	0.175000	-18.400000	424.000000	1023.000000	1023.000000	2046.000000
2.600000	0.007303	4.316034	6.312191	-1.509673	1.353981	-1.840464	0.000000	-10.000000	0.175000	-18.450001	417.666656	1023.000000	1023.000000	2046.000000
2.620000	0.006622	3.913760	6.248810	-2.106921	1.227399	-1.455528	0.000000	-10.000000	0.183333	-18.466667	411.500000	1023.000000	1023.000000	2046.000000
2.640000	0.007018	4.147445	5.288187	-1.973442	2.544229	-1.711530	0.000000	-10.000000	0.191667	-18.566668	405.500000	1023.000000	1023.000000	2046.000000
2.660000	0.006353	3.754496	5.427474	-1.686098	2.221422	-2.208302	0.000000	-10.000000	0.200000	-18.750000	399.500000	1023.000000	1023.000000	2046.000000
2.680000	0.004818	2.847483	6.082152	-1.924489	0.953720	-2.263900	0.000000	-10.000000	0.208333	-19.000000	393.166656	1023.000000	1023.000000	2046.000000
2.700000	0.004251	2.512167	5.543738	-2.448287	1.346771	-1.930056	0.000000	-10.000000	0.208333	-19.416668	386.833344	1023.000000	1023.000000	2046.000000
2.720000	0.004505	2.662737	4.680067	-2.235672	2.489251	-2.270908	0.000000	-10.000000	0.216667	-19.666668	380.166656	1023.000000	1023.000000	2046.000000
2.740000	0.003397	2.007785	5.025406	-1.953495	1.747146	-2.811272	0.000000	-10.000000	0.208333	-19.883333	373.666656	1023.000000	1023.000000	2046.000000
2.760000	0.002139	1.264376	5.490852	-2.470257	0.710563	-2.466782	0.000000	-10.000000	0.208333	-19.683334	367.000000	1023.000000	1023.000000	2046.000000
2.780000	0.002280	1.347531	4.399755	-2.644759	2.023247	-2.430712	0.000000	-10.000000	0.191667	-19.483334	360.500000	1023.000000	1023.000000	2046.000000
2.800000	0.002056	1.215061	4.172906	-2.240731	2.224270	-2.941383	0.000000	-10.000000	0.191667	-19.333334	354.000000	1023.000000	1023.000000	2046.000000
2.820000	0.000621	0.367224	4.937582	-2.371292	0.903870	-3.102936	0.000000	-10.000000	0.183333	-19.316668	347.500000	1023.000000	1023.000000	2046.000000
2.840000	0.000073	0.043055	4.647939	-2.830349	0.928261	-2.702796	0.000000	-10.000000	0.175000	-19.183334	341.000000	1023.000000	1023.000000	2046.000000
2.860000	0.000503	0.297071	3.585808	-2.677208	2.276348	-2.887877	0.000000	-10.000000	0.158333	-18.833334	334.666656	1023.000000	1023.000000	2046.000000
2.880000	-0.000564	-0.333124	4.080582	-2.349529	1.336635	-3.400812	0.000000	-10.000000	0.158333	-18.683334	328.500000	1023.000000	1023.000000	2046.000000
2.900000	-0.001617	-0.955928	4.275519	-2.949378	0.632571	-2.914640	0.000000	-10.000000	0.158333	-18.650002	322.166656	1023.000000	1023.000000	2046.000000
2.920000	-0.001274	-0.752786	3.130028	-2.945806	1.978029	-2.915039	0.000000	-10.000000	0.166667	-18.633333	315.833344	1023.000000	1023.000000	2046.000000
2.940000	-0.001822	-1.076798	3.056587	-2.607439	1.810253	-3.336198	0.000000	-10.000000	0.158333	-18.583334	309.500000	1023.000000	1023.000000	2046.000000
2.960000	-0.003251	-1.921070	3.674609	-2.728845	0.552547	-3.419381	0.000000	-10.000000	0.166667	-18.350000	303.500000	1023.000000	1023.000000	2046.000000
2.980000	-0.003942	-2.329740	3.304440	-3.177222	0.553680	-3.010637	0.000000	-10.000000	0.166667	-18.433332	297.500000	1023.000000	1023.000000	2046.000000
3.000000	-0.003696	-2.184078	2.285437	-3.101346	1.766988	-3.135157	0.000000	-10.000000	0.166667	-18.216667	291.500000	1023.000000	1023.000000	2046.000000
3.020000	-0.004513	-2.667384	2.398849	-2.736581	1.291642	-3.621295	0.000000	-10.000000	0.158333	-18.333334	285.333344	1023.000000	1023.000000	2046.000000
3.040000	-0.005859	-3.462727	2.951107	-2.956172	0.124709	-3.582369	0.000000	-10.000000	0.150000	-18.200001	279.000000	1023.000000	1023.000000	2046.000000
3.060000	-0.006446	-3.809672	2.431557	-3.328855	0.310742	-3.223116	0.000000	-10.000000	0.158333	-18.166666	272.666656	1023.000000	1023.000000	2046.000000
3.080000	-0.006703	-3.961200	1.365360	-3.295684	1.374832	-3.405708	0.000000	-10.000000	0.158333	-18.033333	266.500000	1023.000000	1023.000000	2046.000000
3.100000	-0.008346	-4.932291	1.003388	-3.055795	1.179265	-4.059148	0.000000	-10.000000	0.158333	-17.683334	260.500000	1023.000000	1023.000000	2046.000000
3.120000	-0.010992	-6.496561	1.143629	-3.051412	0.026656	-4.615433	0.000000	-10.000000	0.150000	-17.566668	254.666672	1023.000000	1023.000000	2046.000000
3.140000	-0.013059	-7.717606	0.919633	-3.393190	-0.763254	-4.480793	0.000000	-10.000000	0.150000	-17.233334	249.000000	1023.000000	1023.000000	2046.000000
3.160000	-0.013797	-8.154305	-0.294960	-3.443525	0.066772	-4.482592	0.000000	-10.000000	0.141667	-17.100000	243.333328	1023.000000	1023.000000	2046.000000
3.180000	-0.014132	-8.351924	-0.888451	-3.113847	0.466713	-4.816337	0.000000	-10.000000	0.141667	-16.883333	237.500000	1023.000000	1023.000000	2046.000000
3.200000	-0.015290	-9.036551	-0.364221	-2.992623	-0.557523	-5.122185	0.000000	-10.000000	0.141667	-16.800001	231.833328	1023.000000	1023.000000	2046.000000
3.220000	-0.016449	-9.721107	-0.121239	-3.876230	-1.330302	-4.393336	0.000000	-10.000000	0.150000	-16.783333	226.166672	1023.000000	1023.000000	2046.000000
3.240000	-0.015900	-9.396821	-0.706427	-3.794174	-0.429016	-4.467205	0.000000	-10.000000	0.150000	-16.700001	220.666672	1023.000000	1023.000000	2046.000000
3.260000	-0.015504	-9.162764	-1.205497	-3.604589	0.394908	-4.747586	0.000000	-10.000000	0.141667	-16.600000	215.000000	1023.000000	1023.000000	2046.000000
3.280000	-0.016142	-9.539866	-0.973933	-3.169853	-0.218143	-5.177937	0.000000	-10.000000	0.141667	-16.549999	209.500000	1023.000000	1023.000000	2046.000000
3.300000	-0.017095	-10.103383	-0.598362	-3.096390	-1.283804	-5.124827	0.000000	-10.000000	0.141667	-16.500000	204.000000	1023.000000	1023.000000	2046.000000
3.320000	-0.017789	-10.513549	-1.502921	-3.154104	-0.906425	-4.950099	0.000000	-10.000000	0.141667	-16.633333	198.500000	1023.000000	1023.000000	2046.000000
3.340000	-0.019077	-11.274677	-2.755134	-2.761392	-0.277378	-5.480773	0.000000	-10.000000	0.125000	-16.500000	193.000000	1023.000000	1023.000000	2046.000000
3.360000	-0.021332	-12.607254	-3.107720	-2.148328	-1.090361	-6.260845	0.000000	-10.000000	0.091667	-15.750001	187.500000	1023.000000	1023.000000	2046.000000
3.380000	-0.023217	-13.721297	-3.018264	-2.010800	-2.361079	-6.331155	0.000000	-10.000000	0.058333	-14.600000	182.166672	1023.000000	1023.000000	2046.000000
3.400000	-0.023395	-13.826458	-4.166136	-1.953937	-1.525777	-6.180608	0.000000	-10.000000	0.033333	-13.466667	177.333328	1023.000000	1023.000000	2046.000000
3.420000	-0.023474	-13.873043	-4.614598	-1.427038	-1.246555	-6.584852	0.000000	-10.000000	0.025000	-12.850000	172.833328	1023.000000	1023.000000	2046.000000
3.440000	-0.024410	-14.426398	-4.201649	-0.981111	-2.275019	-6.968619	0.000000	-10.000000	0.033333	-12.533334	168.500000	1023.000000	1023.000000	2046.000000
3.460000	-0.024747	-14.625768	-4.216083	-1.045094	-2.752621	-6.611971	0.000000	-10.000000	0.025000	-12.383334	164.166672	1023.000000	1023.000000	2046.000000
3.480000	-0.024094	-14.239844	-5.267001	-0.861076	-1.593656	-6.518112	0.000000	-10.000000	0.016667	-12.383334	160.000000	1023.000000	1023.000000	2046.000000
3.500000	-0.024113	-14.250637	-5.403969	-0.399758	-1.643692	-6.803218	0.000000	-10.000000	0.008333	-12.266667	156.000000	1023.000000	1023.000000	2046.000000
3.520000	-0.024877	-14.702323	-4.861833	-0.112921	-2.760892	-6.966678	0.000000	-10.000000	0.008333	-11.983334	152.000000	1023.000000	1023.000000	2046.000000
3.540000	-0.024650	-14.568008	-5.264410	-0.273763	-2.546411	-6.483424	0.000000	-10.000000	0.008333	-11.483334	148.000000	1023.000000	1023.000000	2046.000000
3.560000	-0.023849	-14.094522	-5.997626	-0.037721	-1.548897	-6.510278	0.000000	-10.000000	0.000000	-11.000000	144.000000	1023.000000	1023.000000	2046.000000
3.580000	-0.024037	-14.206103	-5.504886	0.200923	-2.133778	-6.768362	0.000000	-10.000000	0.000000	-10.700001	141.333328	1023.000000	1023.000000	2046.000000
3.600000	-0.024670	-14.580021	-4.921220	-0.471352	-2.833794	-6.353655	0.000000	-10.000000	0.000000	-10.583334	137.666672	1023.000000	1023.000000	2046.000000
3.620000	-0.024627	-14.554447	-5.552077	-1.155392	-1.677535	-6.169443	0.000000	-10.000000	0.000000	-10.566667	134.333328	1023.000000	1023.000000	2046.000000
3.640000	-0.025757	-15.222302	-5.315187	-1.599295	-1.799402	-6.508420	0.000000	-10.000000	0.000000	-10.300000	129.666672	1023.000000	1023.000000	2046.000000
3.660000	-0.027631	-16.329676	-4.569057	-2.322253	-2.724774	-6.713591	0.000000	-10.000000	0.000000	-9.833334	126.333336	1023.000000	1023.000000	2046.000000
3.680000	-0.029001	-17.139555	-4.952835	-3.438328	-2.187958	-6.560434	0.000000	-10.000000	0.000000	-9.166667	123.000000	1023.000000	1023.000000	2046.000000
3.700000	-0.030182	-17.837486	-5.349521	-4.055240	-1.546646	-6.886080	0.000000	-10.000000	0.000000	-8.650001	120.000000	1023.000000	1023.000000	2046.000000
3.720000	-0.031926	-18.868246	-4.671589	-4.414549	-2.487513	-7.294595	0.000000	-10.000000	0.000000	-8.266666	117.166664	1023.000000	1023.000000	2046.000000
3.740000	-0.032618	-19.277401	-4.736350	-5.073419	-2.422986	-7.044647	0.000000	-10.000000	0.000000	-8.116667	114.333336	1023.000000	1023.000000	2046.000000
3.760000	-0.032567	-19.247194	-5.245006	-5.263355	-1.535826	-7.203007	0.000000	-10.000000	0.000000	-8.166667	111.666664	1023.000000	1023.000000	2046.000000
3.780000	-0.033283	-19.670538	-4.756738	-5.069364	-2.190953	-7.653484	0.000000	-10.000000	0.000000	-8.416667	108.833336	1023.000000	1023.000000	2046.000000
3.800000	-0.033470	-19.780735	-4.416451	-5.355616	-2.693304	-7.315366	0.000000	-10.000000	0.000000	-8.550000	106.000000	1023.000000	1023.000000	2046.000000
3.820000	-0.032645	-19.293003	-5.181082	-5.441531	-1.521433	-7.148958	0.000000	-10.000000	0.000000	-8.283333	103.166664	1023.000000	1023.000000	2046.000000
3.840000	-0.032588	-19.259314	-4.843807	-5.121376	-1.884313	-7.409819	0.000000	-10.000000	-0.008333	-7.750000	100.333336	1023.000000	1023.000000	2046.000000
3.860000	-0.032652	-19.297443	-4.257096	-5.191227	-2.670239	-7.178881	0.000000	-10.000000	-0.016667	-7.233334	97.833336	1023.000000	1023.000000	2046.000000
3.880000	-0.031591	-18.670090	-4.751504	-5.286628	-1.784083	-6.847874	0.000000	-10.000000	-0.025000	-6.933333	95.333336	1023.000000	1023.000000	2046.000000
3.900000	-0.031004	-18.323116	-4.888494	-5.100406	-1.402643	-6.931573	0.000000	-10.000000	-0.033333	-6.783334	93.000000	1023.000000	1023.000000	2046.000000
3.920000	-0.031133	-18.399467	-4.196148	-4.866084	-2.254786	-7.082450	0.000000	-10.000000	-0.041667	-6.583333	90.666664	1023.000000	1023.000000	2046.000000
3.940000	-0.030620	-18.096191	-4.310934	-5.111609	-2.067597	-6.606052	0.000000	-10.000000	-0.041667	-6.350000	88.500000	1023.000000	1023.000000	2046.000000
3.960000	-0.029874	-17.655647	-4.763270	-5.045260	-1.220142	-6.626975	0.000000	-10.000000	-0.041667	-5.916667	86.500000	1023.000000	1023.000000	2046.000000
3.980000	-0.029912	-17.678072	-4.368961	-4.766928	-1.704916	-6.837268	0.000000	-10.000000	-0.041667	-5.383333	84.500000	1023.000000	1023.000000	2046.000000
4.000000	-0.029902	-17.671835	-3.854486	-4.852718	-2.373495	-6.591135	0.000000	-10.000000	-0.050000	-4.833333	82.666664	1023.000000	1023.000000	2046.000000
4.020000	-0.029256	-17.290367	-4.391527	-4.977815	-1.600412	-6.320614	0.000000	-10.000000	-0.050000	-4.383333	81.000000	1023.000000	1023.000000	2046.000000
4.040000	-0.028934	-17.100161	-4.609989	-4.870315	-1.208490	-6.411367	0.000000	-10.000000	-0.050000	-4.150000	79.666664	1023.000000	1023.000000	2046.000000
4.060000	-0.029211	-17.263922	-4.083156	-4.604637	-1.958083	-6.618046	0.000000	-10.000000	-0.041667	-4.066667	78.166664	1023.000000	1023.000000	2046.000000
4.080000	-0.029066	-17.178102	-4.018499	-4.788332	-2.119024	-6.252247	0.000000	-10.000000	-0.041667	-4.083333	76.833336	1023.000000	1023.000000	2046.000000
4.100000	-0.028528	-16.859921	-4.589929	-4.837206	-1.257286	-6.175500	0.000000	-10.000000	-0.041667	-4.083333	75.333336	1023.000000	1023.000000	2046.000000
4.120000	-0.028498	-16.842545	-4.606452	-4.687280	-1.247672	-6.301141	0.000000	-10.000000	-0.050000	-4.066667	74.000000	1023.000000	1023.000000	2046.000000
4.140000	-0.028919	-17.090843	-4.160138	-4.516559	-1.965948	-6.448198	0.000000	-10.000000	-0.050000	-4.066667	72.666664	1023.000000	1023.000000	2046.000000
4.160000	-0.028706	-16.965313	-4.064686	-4.642505	-2.159286	-6.098836	0.000000	-10.000000	-0.050000	-4.116667	71.333336	1023.000000	1023.000000	2046.000000
4.180000	-0.028242	-16.690731	-4.671237	-4.760064	-1.281097	-5.978333	0.000000	-10.000000	-0.050000	-4.200000	70.000000	1023.000000	1023.000000	2046.000000
4.200000	-0.028294	-16.721556	-4.710930	-4.662362	-1.257320	-6.090943	0.000000	-10.000000	-0.050000	-4.300000	68.500000	1023.000000	1023.000000	2046.000000
4.220000	-0.028698	-16.960625	-4.313617	-4.470731	-1.927841	-6.248436	0.000000	-10.000000	-0.050000	-4.450000	67.000000	1023.000000	1023.000000	2046.000000
4.240000	-0.028616	-16.912161	-4.230168	-4.646831	-2.118963	-5.916199	0.000000	-10.000000	-0.050000	-4.583333	65.500000	1023.000000	1023.000000	2046.000000
4.260000	-0.028272	-16.708874	-4.855166	-4.722109	-1.243727	-5.887870	0.000000	-10.000000	-0.050000	-4.716667	64.000000	1023.000000	1023.000000	2046.000000
4.280000	-0.028527	-16.859545	-4.814517	-4.530200	-1.414007	-6.100821	0.000000	-10.000000	-0.050000	-4.750000	62.333332	1023.000000	1023.000000	2046.000000
4.300000	-0.029425	-17.390457	-4.386253	-4.493705	-2.338236	-6.172263	0.000000	-10.000000	-0.050000	-4.766667	60.833332	1023.000000	1023.000000	2046.000000
4.320000	-0.030194	-17.844488	-5.052764	-4.748781	-1.936096	-6.106846	0.000000	-10.000000	-0.050000	-4.716667	59.166668	1023.000000	1023.000000	2046.000000
4.340000	-0.031403	-18.558908	-5.759161	-4.801930	-1.574241	-6.423576	0.000000	-10.000000	-0.041667	-4.650000	57.666668	1023.000000	1023.000000	2046.000000
4.360000	-0.032764	-19.363430	-5.792778	-4.485779	-2.219164	-6.865709	0.000000	-10.000000	-0.033333	-4.533333	56.000000	1023.000000	1023.000000	2046.000000
4.380000	-0.033593	-19.853565	-5.634895	-4.457451	-2.952207	-6.809012	0.000000	-10.000000	-0.033333	-4.566667	54.500000	1023.000000	1023.000000	2046.000000
4.400000	-0.033524	-19.812742	-6.313510	-4.549625	-2.247079	-6.702529	0.000000	-10.000000	-0.041667	-4.683333	53.000000	1023.000000	1023.000000	2046.000000
4.420000	-0.033541	-19.822994	-6.448866	-4.621244	-2.095363	-6.657521	0.000000	-10.000000	-0.050000	-4.816667	51.333332	1023.000000	1023.000000	2046.000000
4.440000	-0.034287	-20.263605	-6.114257	-4.803616	-2.779058	-6.566675	0.000000	-10.000000	-0.050000	-4.850000	49.833332	1023.000000	1023.000000	2046.000000
4.460000	-0.033764	-19.954679	-5.796735	-4.681838	-2.923648	-6.552458	0.000000	-10.000000	-0.050000	-4.800000	48.166668	1023.000000	1023.000000	2046.000000
4.480000	-0.033417	-19.749645	-6.306710	-4.871047	-2.083474	-6.488415	0.000000	-10.000000	-0.041667	-4.733333	46.666668	1023.000000	1023.000000	2046.000000
4.500000	-0.033226	-19.636354	-6.434912	-4.629700	-1.921707	-6.650035	0.000000	-10.000000	-0.041667	-4.766667	45.000000	1023.000000	1023.000000	2046.000000
4.520000	-0.033538	-19.820843	-6.122509	-4.095908	-2.670929	-6.931497	0.000000	-10.000000	-0.041667	-5.100000	43.333332	1023.000000	1023.000000	2046.000000
4.540000	-0.033850	-20.005621	-6.385509	-4.034942	-2.818598	-6.766571	0.000000	-10.000000	-0.050000	-5.600000	41.500000	1023.000000	1023.000000	2046.000000
4.560000	-0.034868	-20.607172	-7.339001	-3.892791	-2.272542	-7.102837	0.000000	-10.000000	-0.050000	-5.816667	39.500000	1023.000000	1023.000000	2046.000000
4.580000	-0.036667	-21.670395	-7.782112	-3.410514	-2.790629	-7.687140	0.000000	-10.000000	-0.050000	-5.766666	38.166668	1023.000000	1023.000000	2046.000000
4.600000	-0.038111	-22.523479	-7.701538	-3.066577	-3.859734	-7.895631	0.000000	-10.000000	-0.050000	-4.700000	36.500000	1023.000000	1023.000000	2046.000000
4.620000	-0.038334	-22.655111	-8.412058	-3.012080	-3.420320	-7.810652	0.000000	-10.000000	-0.050000	-3.683333	35.166668	1023.000000	1023.000000	2046.000000
4.640000	-0.038492	-22.748735	-8.906688	-2.867558	-3.055368	-7.919122	0.000000	-10.000000	-0.050000	-2.716667	33.666668	1023.000000	1023.000000	2046.000000
4.660000	-0.038831	-22.949183	-8.772608	-2.345312	-3.553078	-8.278185	0.000000	-10.000000	-0.050000	-2.766667	32.833332	1023.000000	1023.000000	2046.000000
4.680000	-0.038872	-22.973442	-8.521458	-2.183164	-4.147646	-8.121173	0.000000	-10.000000	-0.050000	-3.016667	32.000000	1023.000000	1023.000000	2046.000000
4.700000	-0.038392	-22.689583	-9.109419	-2.161893	-3.443797	-7.974473	0.000000	-10.000000	-0.050000	-3.216667	30.833334	1023.000000	1023.000000	2046.000000
4.720000	-0.038141	-22.541075	-9.342231	-1.895905	-3.234486	-8.068452	0.000000	-10.000000	-0.050000	-3.283333	29.666666	1023.000000	1023.000000	2046.000000
4.740000	-0.038210	-22.582323	-9.094121	-1.400448	-3.833023	-8.254731	0.000000	-10.000000	-0.050000	-3.233333	28.500000	1023.000000	1023.000000	2046.000000
4.760000	-0.037929	-22.416172	-8.844221	-1.336960	-4.263048	-7.971942	0.000000	-10.000000	-0.050000	-3.016667	27.500000	1023.000000	1023.000000	2046.000000
4.780000	-0.037328	-22.061014	-9.367352	-1.390817	-3.506736	-7.796109	0.000000	-10.000000	-0.050000	-2.716667	26.500000	1023.000000	1023.000000	2046.000000
4.800000	-0.036857	-21.782515	-9.389932	-1.332807	-3.298521	-7.761255	0.000000	-10.000000	-0.050000	-2.450000	25.666666	1023.000000	1023.000000	2046.000000
4.820000	-0.037020	-21.878847	-8.763734	-1.333541	-3.865564	-7.916008	0.000000	-10.000000	-0.050000	-2.450000	24.833334	1023.000000	1023.000000	2046.000000
4.840000	-0.037271	-22.026865	-8.404733	-2.073065	-4.010600	-7.538467	0.000000	-10.000000	-0.050000	-2.550000	24.000000	1023.000000	1023.000000	2046.000000
4.860000	-0.037589	-22.215380	-8.699817	-2.869677	-3.159859	-7.486027	0.000000	-10.000000	-0.050000	-2.483333	23.000000	1023.000000	1023.000000	2046.000000
4.880000	-0.038373	-22.678505	-8.556193	-3.346677	-3.066747	-7.708887	0.000000	-10.000000	-0.050000	-2.083333	22.333334	1023.000000	1023.000000	2046.000000
4.900000	-0.039625	-23.418543	-8.155054	-3.815910	-3.425693	-8.021886	0.000000	-10.000000	-0.050000	-1.600000	22.000000	1023.000000	1023.000000	2046.000000
4.920000	-0.040780	-24.100925	-7.697201	-4.549969	-3.892786	-7.960969	0.000000	-10.000000	-0.050000	-1.266667	22.000000	1023.000000	1023.000000	2046.000000
4.940000	-0.041461	-24.503599	-8.035812	-5.285876	-3.299901	-7.882009	0.000000	-10.000000	-0.050000	-1.150000	22.000000	1023.000000	1023.000000	2046.000000
4.960000	-0.041800	-24.703861	-8.258473	-5.607633	-2.772153	-8.065601	0.000000	-10.000000	-0.050000	-1.283333	22.000000	1023.000000	1023.000000	2046.000000
4.980000	-0.042194	-24.936724	-7.953613	-5.544761	-3.070899	-8.367451	0.000000	-10.000000	-0.050000	-1.583333	22.000000	1023.000000	1023.000000	2046.000000
5.000000	-0.042449	-25.087297	-7.370752	-5.628893	-3.761801	-8.325852	0.000000	-10.000000	-0.050000	-2.066667	21.833334	1023.000000	1023.000000	2046.000000
5.020000	-0.042178	-24.927425	-7.696089	-5.909180	-3.192508	-8.129648	0.000000	-10.000000	-0.058333	-2.233333	21.333334	1023.000000	1023.000000	2046.000000
5.040000	-0.041605	-24.588448	-7.890515	-5.903170	-2.715498	-8.079266	0.000000	-10.000000	-0.066667	-2.150000	20.666666	1023.000000	1023.000000	2046.000000
5.060000	-0.041239	-24.372095	-7.602213	-5.582437	-2.994014	-8.193432	0.000000	-10.000000	-0.075000	-1.850000	20.166666	1023.000000	1023.000000	2046.000000
5.080000	-0.040801	-24.113190	-7.071214	-5.566493	-3.509174	-7.966309	0.000000	-10.000000	-0.066667	-1.533333	20.000000	1023.000000	1023.000000	2046.000000
5.100000	-0.039901	-23.581768	-7.326841	-5.719413	-2.825109	-7.710404	0.000000	-10.000000	-0.066667	-1.266667	20.000000	1023.000000	1023.000000	2046.000000
5.120000	-0.039096	-23.105791	-7.404292	-5.615089	-2.410434	-7.675976	0.000000	-10.000000	-0.058333	-0.716667	20.000000	1023.000000	1023.000000	2046.000000
5.140000	-0.038659	-22.847288	-6.879740	-5.242804	-2.949937	-7.774806	0.000000	-10.000000	-0.058333	-0.333333	20.000000	1023.000000	1023.000000	2046.000000
5.160000	-0.038187	-22.568256	-6.574090	-5.350049	-3.183738	-7.460381	0.000000	-10.000000	-0.050000	0.000000	20.000000	1023.000000	1023.000000	2046.000000
5.180000	-0.037583	-22.211782	-6.911182	-5.507640	-2.466873	-7.326086	0.000000	-10.000000	-0.050000	0.000000	20.000000	1023.000000	1023.000000	2046.000000
5.200000	-0.036957	-21.841431	-6.937924	-5.420801	-2.181181	-7.301525	0.000000	-10.000000	-0.058333	0.000000	20.000000	1023.000000	1023.000000	2046.000000
5.220000	-0.036559	-21.606472	-6.647035	-5.044425	-2.452780	-7.462233	0.000000	-10.000000	-0.075000	0.000000	20.000000	1023.000000	1023.000000	2046.000000
5.240000	-0.036367	-21.492958	-6.176421	-5.040496	-3.023876	-7.252165	0.000000	-10.000000	-0.083333	0.000000	20.000000	1023.000000	1023.000000	2046.000000
5.260000	-0.035992	-21.271006	-6.264371	-5.215048	-2.827747	-6.963840	0.000000	-10.000000	-0.083333	0.000000	20.000000	1023.000000	1023.000000	2046.000000
5.280000	-0.035512	-20.987307	-6.652252	-5.283991	-2.113689	-6.937375	0.000000	-10.000000	-0.075000	0.000000	20.000000	1023.000000	1023.000000	2046.000000
5.300000	-0.035136	-20.765408	-6.644456	-5.099066	-2.012429	-7.009456	0.000000	-10.000000	-0.075000	0.000000	20.000000	1023.000000	1023.000000	2046.000000
5.320000	-0.035161	-20.780298	-6.232020	-4.850048	-2.585966	-7.112264	0.000000	-10.000000	-0.075000	0.000000	20.000000	1023.000000	1023.000000	2046.000000
5.340000	-0.035016	-20.694319	-5.999572	-4.983936	-2.912343	-6.798468	0.000000	-10.000000	-0.066667	0.000000	20.000000	1023.000000	1023.000000	2046.000000
5.360000	-0.034712	-20.514582	-6.389125	-5.143343	-2.308168	-6.673946	0.000000	-10.000000	-0.058333	0.000000	20.000000	1023.000000	1023.000000	2046.000000
5.380000	-0.034229	-20.229586	-6.618352	-5.072616	-1.830163	-6.708455	0.000000	-10.000000	-0.058333	0.000000	20.000000	1023.000000	1023.000000	2046.000000
5.400000	-0.034056	-20.127342	-6.475194	-4.831013	-2.004308	-6.816826	0.000000	-10.000000	-0.058333	0.000000	20.000000	1023.000000	1023.000000	2046.000000
5.420000	-0.034129	-20.170176	-5.997007	-4.727532	-2.629098	-6.816540	0.000000	-10.000000	-0.066667	0.000000	20.000000	1023.000000	1023.000000	2046.000000
5.440000	-0.034282	-20.260643	-6.039413	-4.906830	-2.771120	-6.543279	0.000000	-10.000000	-0.058333	0.000000	20.000000	1023.000000	1023.000000	2046.000000
5.460000	-0.034939	-20.648830	-6.573949	-5.095690	-2.338158	-6.641032	0.000000	-10.000000	-0.066667	0.000000	20.000000	1023.000000	1023.000000	2046.000000
5.480000	-0.035847	-21.185371	-7.073848	-5.098922	-2.062385	-6.950216	0.000000	-10.000000	-0.066667	0.000000	20.000000	1023.000000	1023.000000	2046.000000
5.500000	-0.036652	-21.661509	-7.224642	-4.817039	-2.331594	-7.288233	0.000000	-10.000000	-0.075000	0.000000	20.000000	1023.000000	1023.000000	2046.000000
5.520000	-0.037445	-22.130260	-7.090930	-4.609191	-3.007275	-7.422864	0.000000	-10.000000	-0.066667	0.000000	20.000000	1023.000000	1023.000000	2046.000000
5.540000	-0.037751	-22.310953	-6.978247	-4.680245	-3.457171	-7.195289	0.000000	-10.000000	-0.066667	0.000000	20.000000	1023.000000	1023.000000	2046.000000
5.560000	-0.037733	-22.299950	-7.261648	-4.964768	-3.089745	-6.983789	0.000000	-10.000000	-0.066667	0.000000	20.000000	1023.000000	1023.000000	2046.000000
5.580000	-0.038091	-22.511736	-7.632429	-5.586616	-2.721076	-6.571617	0.000000	-10.000000	-0.075000	0.000000	20.000000	1023.000000	1023.000000	2046.000000
5.600000	-0.037110	-21.932112	-7.530481	-4.868509	-2.410739	-7.122383	0.000000	-10.000000	-0.075000	0.000000	20.000000	1023.000000	1023.000000	2046.000000
5.620000	-0.037285	-22.035540	-7.145161	-4.762147	-2.881673	-7.246558	0.000000	-10.000000	-0.066667	0.000000	20.000000	1023.000000	1023.000000	2046.000000
5.640000	-0.037332	-22.062990	-6.940418	-4.734749	-3.348515	-7.039309	0.000000	-10.000000	-0.058333	-0.566667	20.000000	1023.000000	1023.000000	2046.000000
5.660000	-0.037232	-22.004156	-7.317005	-4.627692	-3.091824	-6.967635	0.000000	-10.000000	-0.050000	-1.333333	20.000000	1023.000000	1023.000000	2046.000000
5.680000	-0.037400	-22.103537	-7.960187	-4.433515	-2.542317	-7.167517	0.000000	-10.000000	-0.058333	-2.283333	19.833334	1023.000000	1023.000000	2046.000000
5.700000	-0.038417	-22.704630	-8.458909	-4.036513	-2.593215	-7.615992	0.000000	-10.000000	-0.066667	-2.583333	19.333334	1023.000000	1023.000000	2046.000000
5.720000	-0.040085	-23.690197	-8.658435	-3.498965	-3.371862	-8.160934	0.000000	-10.000000	-0.066667	-2.316667	18.666666	1023.000000	1023.000000	2046.000000
5.740000	-0.041501	-24.526834	-8.771273	-3.423678	-4.220109	-8.111775	0.000000	-10.000000	-0.066667	-1.716667	18.166666	1023.000000	1023.000000	2046.000000
5.760000	-0.042094	-24.877270	-9.465003	-3.364544	-3.861843	-8.185880	0.000000	-10.000000	-0.058333	-0.850000	18.000000	1023.000000	1023.000000	2046.000000
5.780000	-0.042120	-24.892696	-9.952374	-3.177280	-3.385359	-8.377683	0.000000	-10.000000	-0.058333	-0.350000	18.000000	1023.000000	1023.000000	2046.000000
5.800000	-0.042054	-24.854197	-10.020951	-2.789474	-3.473756	-8.570014	0.000000	-10.000000	-0.058333	0.000000	18.000000	1023.000000	1023.000000	2046.000000
5.820000	-0.042350	-25.029022	-9.693126	-2.429800	-4.235502	-8.670594	0.000000	-10.000000	-0.066667	0.000000	18.000000	1023.000000	1023.000000	2046.000000
5.840000	-0.042430	-25.076368	-9.670017	-2.462849	-4.585184	-8.358319	0.000000	-10.000000	-0.075000	0.000000	18.000000	1023.000000	1023.000000	2046.000000
5.860000	-0.042223	-24.953590	-10.212835	-2.362828	-3.961116	-8.416812	0.000000	-10.000000	-0.075000	0.000000	18.000000	1023.000000	1023.000000	2046.000000
5.880000	-0.041586	-24.577351	-10.506224	-2.070570	-3.524731	-8.475825	0.000000	-10.000000	-0.066667	0.000000	18.000000	1023.000000	1023.000000	2046.000000
5.900000	-0.041208	-24.353930	-10.350261	-1.611241	-3.834283	-8.558146	0.000000	-10.000000	-0.066667	0.000000	18.000000	1023.000000	1023.000000	2046.000000
5.920000	-0.041234	-24.369322	-9.869729	-1.529257	-4.577261	-8.393074	0.000000	-10.000000	-0.058333	0.000000	18.000000	1023.000000	1023.000000	2046.000000
5.940000	-0.041120	-24.301870	-9.942830	-1.770633	-4.487381	-8.101027	0.000000	-10.000000	-0.058333	0.000000	18.000000	1023.000000	1023.000000	2046.000000
5.960000	-0.040828	-24.129553	-10.208021	-2.099627	-3.722184	-8.099720	0.000000	-10.000000	-0.050000	-0.533333	18.000000	1023.000000	1023.000000	2046.000000
5.980000	-0.040716	-24.063240	-10.017179	-2.463637	-3.458359	-8.124064	0.000000	-10.000000	-0.050000	-1.066667	18.000000	1023.000000	1023.000000	2046.000000
6.000000	-0.041197	-24.347429	-9.424762	-2.784348	-3.916546	-8.221772	0.000000	-10.000000	-0.066667	-1.316667	18.000000	1023.000000	1023.000000	2046.000000
6.020000	-0.042435	-25.079184	-8.962293	-3.652351	-4.463541	-8.000998	0.000000	-10.000000	-0.066667	-0.783333	18.000000	1023.000000	1023.000000	2046.000000
6.040000	-0.043110	-25.478243	-9.416687	-4.428586	-3.497122	-8.135848	0.000000	-10.000000	-0.075000	-0.250000	18.000000	1023.000000	1023.000000	2046.000000
6.060000	-0.043534	-25.728836	-9.378784	-4.832076	-3.141219	-8.376757	0.000000	-10.000000	-0.066667	0.616667	18.000000	1023.000000	1023.000000	2046.000000
6.080000	-0.044363	-26.218575	-8.864376	-5.073377	-3.710577	-8.570244	0.000000	-10.000000	-0.075000	1.366667	18.000000	1023.000000	1023.000000	2046.000000
6.100000	-0.045128	-26.670805	-8.486379	-5.608204	-4.254544	-8.321678	0.000000	-10.000000	-0.075000	2.316667	18.000000	1023.000000	1023.000000	2046.000000
6.120000	-0.045159	-26.688816	-8.818606	-5.915224	-3.632261	-8.322725	0.000000	-10.000000	-0.075000	2.833333	18.000000	1023.000000	1023.000000	2046.000000
6.140000	-0.044344	-26.207420	-9.000528	-5.851283	-2.920207	-8.435402	0.000000	-10.000000	-0.091667	3.633333	18.000000	1023.000000	1023.000000	2046.000000
6.160000	-0.043737	-25.848597	-8.609941	-5.582388	-3.247227	-8.409039	0.000000	-10.000000	-0.116667	4.966667	18.000000	1023.000000	1023.000000	2046.000000
6.180000	-0.043389	-25.643114	-8.051167	-5.679605	-3.965691	-7.946650	0.000000	-10.000000	-0.158333	6.816667	18.000000	1023.000000	1023.000000	2046.000000
6.200000	-0.042541	-25.141842	-8.293097	-5.787785	-3.522644	-7.538316	0.000000	-10.000000	-0.175000	9.000000	18.000000	1023.000000	1023.000000	2046.000000
6.220000	-0.040926	-24.187498	-8.596899	-5.636972	-2.561335	-7.392292	0.000000	-10.000000	-0.200000	11.216666	18.000000	1023.000000	1023.000000	2046.000000
6.240000	-0.039178	-23.154430	-8.242944	-5.190108	-2.489309	-7.232069	0.000000	-10.000000	-0.225000	13.350000	18.000000	1023.000000	1023.000000	2046.000000
6.260000	-0.038357	-22.668715	-7.528234	-5.101680	-3.267031	-6.771769	0.000000	-10.000000	-0.283333	15.550000	19.000000	1023.000000	1023.000000	2046.000000
6.280000	-0.037318	-22.054873	-7.560513	-5.275139	-3.075804	-6.143416	0.000000	-10.000000	-0.350000	17.400002	21.500000	1023.000000	1023.000000	2046.000000
6.300000	-0.035391	-20.916260	-7.944953	-5.072178	-1.960634	-5.938495	0.000000	-10.000000	-0.400000	19.200001	26.000000	1023.000000	1023.000000	2046.000000
6.320000	-0.033522	-19.811272	-7.605730	-4.630030	-1.900447	-5.675066	0.000000	-10.000000	-0.450000	20.966667	31.833334	1023.000000	1023.000000	2046.000000
6.340000	-0.032552	-19.237961	-6.925812	-4.566049	-2.636661	-5.109438	0.000000	-10.000000	-0.500000	22.733334	38.666668	1023.000000	1023.000000	2046.000000
6.360000	-0.031430	-18.575058	-6.883865	-4.699903	-2.616782	-4.374508	0.000000	-10.000000	-0.566667	24.833334	46.166668	1023.000000	1023.000000	2046.000000
6.380000	-0.029418	-17.385798	-7.274561	-4.548688	-1.498002	-4.064547	0.000000	-10.000000	-0.641667	26.783335	54.166668	1023.000000	1023.000000	2046.000000
6.400000	-0.027228	-16.091972	-7.023102	-4.112017	-1.240387	-3.716465	0.000000	-10.000000	-0.708333	28.833334	62.666668	1023.000000	1023.000000	2046.000000
6.420000	-0.026268	-15.524602	-6.293811	-3.994851	-2.097026	-3.138914	0.000000	-10.000000	-0.791667	30.550001	71.833336	1023.000000	1023.000000	2046.000000
6.440000	-0.024910	-14.721673	-6.346967	-4.116754	-1.768023	-2.489929	0.000000	-10.000000	-0.841667	31.916666	81.666664	1023.000000	1023.000000	2046.000000
6.460000	-0.022497	-13.295680	-6.610671	-3.846765	-0.639036	-2.199208	0.000000	-10.000000	-0.908333	33.599998	92.166664	1023.000000	1023.000000	2046.000000
6.480000	-0.020622	-12.187307	-5.990996	-3.382679	-0.956040	-1.857592	0.000000	-10.000000	-0.941667	34.750000	103.000000	1023.000000	1023.000000	2046.000000
6.500000	-0.019712	-11.649782	-5.354116	-3.602934	-1.637676	-1.055055	0.000000	-10.000000	-0.991667	36.166668	114.333336	1023.000000	1023.000000	2046.000000
6.520000	-0.017701	-10.461165	-5.757021	-3.476745	-0.445745	-0.781655	0.000000	-10.000000	-1.016667	36.716667	126.166664	1023.000000	1023.000000	2046.000000
6.540000	-0.015591	-9.214355	-5.433263	-2.952897	-0.261522	-0.566674	0.000000	-10.000000	-1.041667	37.566666	138.500000	1023.000000	1023.000000	2046.000000
6.560000	-0.015190	-8.977088	-4.597157	-2.971292	-1.346071	-0.062567	0.000000	-10.000000	-1.075000	38.133335	151.000000	1023.000000	1023.000000	2046.000000
6.580000	-0.014221	-8.404840	-4.859298	-2.999740	-0.819691	0.273888	0.000000	-10.000000	-1.108333	38.950001	163.666672	1023.000000	1023.000000	2046.000000
6.600000	-0.011948	-7.061028	-5.011385	-2.530836	0.056846	0.424347	0.000000	-10.000000	-1.150000	39.666668	176.500000	1023.000000	1023.000000	2046.000000
6.620000	-0.010202	-6.029116	-4.233307	-2.088593	-0.551165	0.843949	0.000000	-10.000000	-1.150000	40.116669	189.500000	1023.000000	1023.000000	2046.000000
6.640000	-0.008531	-5.041767	-3.616123	-2.158772	-1.093087	1.826215	0.000000	-10.000000	-1.141667	40.016670	202.833328	1023.000000	1023.000000	2046.000000
6.660000	-0.006048	-3.574612	-3.798315	-2.128063	-0.112914	2.464680	0.000000	-10.000000	-1.116667	39.850002	216.166672	1023.000000	1023.000000	2046.000000
6.680000	-0.003649	-2.156267	-3.562415	-2.085042	0.311163	3.180027	0.000000	-10.000000	-1.125000	39.616669	229.500000	1023.000000	1023.000000	2046.000000
6.700000	-0.002361	-1.395184	-2.614102	-1.740611	-0.432994	3.392523	0.000000	-10.000000	-1.125000	39.733334	242.666672	1023.000000	1023.000000	2046.000000
6.720000	-0.001461	-0.863699	-2.676570	-2.004903	-0.187101	4.004875	0.000000	-10.000000	-1.125000	39.350002	256.000000	1023.000000	1023.000000	2046.000000
6.740000	0.000828	0.489478	-3.048536	-1.490961	0.808439	4.220537	0.000000	-10.000000	-1.091667	38.983334	269.333344	1023.000000	1023.000000	2046.000000
6.760000	0.002510	1.483699	-2.842304	-0.723280	0.687483	4.361800	0.000000	-10.000000	-1.066667	38.433334	286.666656	1023.000000	1023.000000	2046.000000
6.780000	0.002101	1.241498	-2.419903	-0.558818	-0.416015	4.636233	0.000000	-10.000000	-1.050000	38.216667	299.500000	1023.000000	1023.000000	2046.000000
6.800000	0.001480	0.874560	-3.030525	-0.474900	-0.365992	4.745976	0.000000	-10.000000	-1.041667	38.049999	312.333344	1023.000000	1023.000000	2046.000000
6.820000	0.002228	1.316583	-3.753663	-0.026103	0.467192	4.629157	0.000000	-10.000000	-1.033333	37.966667	320.833344	1023.000000	1023.000000	2046.000000
6.840000	0.003276	1.935964	-3.573743	0.585190	0.206029	4.718488	0.000000	-10.000000	-1.008333	37.666668	333.500000	1023.000000	1023.000000	2046.000000
6.860000	0.003600	2.127697	-2.952118	0.536748	-0.811826	5.354894	0.000000	-10.000000	-1.016667	37.166668	346.166656	1023.000000	1023.000000	2046.000000
6.880000	0.004797	2.834910	-3.281770	0.583274	-0.277704	5.811110	0.000000	-10.000000	-1.008333	37.133335	358.666656	1023.000000	1023.000000	2046.000000
6.900000	0.007075	4.181613	-3.572735	1.101972	0.655792	5.996584	0.000000	-10.000000	-1.016667	37.266666	371.166656	1023.000000	1023.000000	2046.000000
6.920000	0.008682	5.130953	-3.039009	1.727530	0.148130	6.294302	0.000000	-10.000000	-1.016667	37.466667	383.500000	1023.000000	1023.000000	2046.000000
6.940000	0.009675	5.717761	-2.508722	1.728410	-0.608043	7.106116	0.000000	-10.000000	-1.008333	37.533333	396.000000	1023.000000	1023.000000	2046.000000
6.960000	0.011618	6.866217	-2.925489	2.058043	0.162115	7.571548	0.000000	-10.000000	-0.991667	37.216667	408.500000	1023.000000	1023.000000	2046.000000
6.980000	0.014385	8.501280	-3.072965	2.777279	0.966888	7.830079	0.000000	-10.000000	-0.983333	37.266666	420.833344	1023.000000	1023.000000	2046.000000
7.000000	0.016103	9.517021	-2.445108	3.410908	0.326418	8.224803	0.000000	-10.000000	-1.008333	37.166668	433.333344	1023.000000	1023.000000	2046.000000
7.020000	0.017193	10.160942	-1.901714	3.289313	-0.347390	9.120733	0.000000	-10.000000	-1.033333	37.733334	445.666656	1023.000000	1023.000000	2046.000000
7.040000	0.019613	11.591543	-2.243601	3.453325	0.892425	9.489394	0.000000	-10.000000	-1.016667	37.866669	458.333344	1023.000000	1023.000000	2046.000000
7.060000	0.022040	13.025364	-1.771377	3.810657	1.214783	9.771300	0.000000	-10.000000	-1.000000	37.616669	470.833344	1023.000000	1023.000000	2046.000000
7.080000	0.022779	13.462104	-0.652868	3.427904	0.199439	10.487628	0.000000	-10.000000	-0.991667	37.233334	483.500000	1023.000000	1023.000000	2046.000000
7.100000	0.024567	14.519354	-0.760129	3.065116	1.299000	10.915366	0.000000	-10.000000	-0.950000	36.833336	495.833344	1023.000000	1023.000000	2046.000000
7.120000	0.026692	15.775203	-0.339530	3.127983	1.965499	11.021252	0.000000	-10.000000	-0.891667	36.116669	508.333344	1023.000000	1023.000000	2046.000000
7.140000	0.026936	15.919448	0.761550	2.645014	1.152948	11.359936	0.000000	-10.000000	-0.808333	34.866669	520.500000	1023.000000	1023.000000	2046.000000
7.160000	0.027302	16.135736	1.194902	2.008014	1.086004	11.846816	0.000000	-10.000000	-0.783333	33.716667	532.500000	1023.000000	1023.000000	2046.000000
7.180000	0.029058	17.173561	1.023856	1.958156	2.281418	11.910131	0.000000	-10.000000	-0.758333	32.866669	543.833313	1023.000000	1023.000000	2046.000000
7.200000	0.030711	18.150459	1.507374	2.176402	2.564763	11.901920	0.000000	-10.000000	-0.758333	32.099998	555.000000	1023.000000	1023.000000	2046.000000
7.220000	0.031524	18.630924	2.440246	2.221086	1.748838	12.220754	0.000000	-10.000000	-0.733333	31.583334	565.833313	1023.000000	1023.000000	2046.000000
7.240000	0.032764	19.363636	2.776278	2.038544	1.550960	12.997853	0.000000	-10.000000	-0.741667	31.016666	576.500000	1023.000000	1023.000000	2046.000000
7.260000	0.035582	21.028879	2.436094	2.475219	2.787140	13.330426	0.000000	-10.000000	-0.741667	31.233334	587.000000	1023.000000	1023.000000	2046.000000
7.280000	0.038427	22.710203	2.816854	3.183808	3.140802	13.568738	0.000000	-10.000000	-0.741667	31.200001	597.333313	1023.000000	1023.000000	2046.000000
7.300000	0.040136	23.720654	3.712122	3.457333	2.486418	14.064781	0.000000	-10.000000	-0.716667	31.466667	607.666687	1023.000000	1023.000000	2046.000000
7.320000	0.041486	24.518398	4.200298	3.281990	2.225979	14.810131	0.000000	-10.000000	-0.691667	31.066668	618.000000	1023.000000	1023.000000	2046.000000
7.340000	0.043947	25.972458	3.899219	3.616693	3.509172	14.947372	0.000000	-10.000000	-0.700000	30.716667	628.333313	1023.000000	1023.000000	2046.000000
7.360000	0.046085	27.236124	4.315030	4.234916	3.655288	15.030890	0.000000	-10.000000	-0.683333	30.266666	638.666687	1023.000000	1023.000000	2046.000000
7.380000	0.047036	27.798500	5.281899	4.251965	2.664177	15.600458	0.000000	-10.000000	-0.675000	29.833334	649.000000	1023.000000	1023.000000	2046.000000
7.400000	0.048788	28.833420	5.222143	4.202405	3.222774	16.186098	0.000000	-10.000000	-0.650000	29.366667	659.166687	1023.000000	1023.000000	2046.000000
7.420000	0.051654	30.527632	5.111152	4.799589	4.253852	16.363039	0.000000	-10.000000	-0.650000	29.033333	669.000000	1023.000000	1023.000000	2046.000000
7.440000	0.052801	31.205381	5.682055	5.311939	3.763927	16.447460	0.000000	-10.000000	-0.650000	28.950001	678.666687	1023.000000	1023.000000	2046.000000
7.460000	0.052950	31.293238	6.323661	5.047414	2.932576	16.989586	0.000000	-10.000000	-0.650000	29.100000	688.333313	1023.000000	1023.000000	2046.000000
7.480000	0.053935	31.875309	6.039227	5.042082	3.538232	17.255768	0.000000	-10.000000	-0.641667	28.950001	698.000000	1023.000000	1023.000000	2046.000000
7.500000	0.056443	33.357887	5.850629	5.528964	4.557838	17.420456	0.000000	-10.000000	-0.616667	28.500000	707.666687	1023.000000	1023.000000	2046.000000
7.520000	0.057970	34.260391	6.536335	6.056706	4.117031	17.550320	0.000000	-10.000000	-0.600000	27.566668	717.166687	1023.000000	1023.000000	2046.000000
7.540000	0.057620	34.053558	7.092944	5.452428	3.240056	18.268131	0.000000	-10.000000	-0.583333	27.166666	726.666687	1023.000000	1023.000000	2046.000000
7.560000	0.057596	34.038982	6.492048	5.401057	4.035076	18.110800	0.000000	-10.000000	-0.575000	26.450001	735.833313	1023.000000	1023.000000	2046.000000
7.580000	0.058528	34.590294	6.260114	5.751289	4.742485	17.836405	0.000000	-10.000000	-0.525000	25.866667	745.000000	1023.000000	1023.000000	2046.000000
7.600000	0.058586	34.624454	6.678511	5.973808	4.003441	17.968697	0.000000	-10.000000	-0.491667	24.883333	753.666687	1023.000000	1023.000000	2046.000000
7.620000	0.058599	34.631851	6.996864	5.797308	3.224850	18.612831	0.000000	-10.000000	-0.450000	24.333334	762.000000	1023.000000	1023.000000	2046.000000
7.640000	0.059166	34.966995	6.218783	6.015573	4.134581	18.598061	0.000000	-10.000000	-0.441667	23.766666	770.000000	1023.000000	1023.000000	2046.000000
7.660000	0.059377	35.091789	5.725825	6.569128	4.712777	18.084061	0.000000	-10.000000	-0.433333	23.183334	778.000000	1023.000000	1023.000000	2046.000000
7.680000	0.057948	34.246986	5.886524	6.916533	3.719435	17.724495	0.000000	-10.000000	-0.433333	22.666668	786.000000	1023.000000	1023.000000	2046.000000
7.700000	0.056421	33.345043	5.959569	6.607326	2.811244	17.966904	0.000000	-10.000000	-0.416667	22.066668	793.666687	1023.000000	1023.000000	2046.000000
7.720000	0.056748	33.538200	5.148520	6.747314	3.752361	17.890005	0.000000	-10.000000	-0.383333	21.483334	801.166687	1023.000000	1023.000000	2046.000000
7.740000	0.057731	34.119209	5.019481	7.243742	4.171391	17.684597	0.000000	-10.000000	-0.358333	20.916668	808.333313	1023.000000	1023.000000	2046.000000
7.760000	0.057594	34.037914	5.649100	7.444969	3.185663	17.758183	0.000000	-10.000000	-0.333333	20.283335	815.500000	1023.000000	1023.000000	2046.000000
7.780000	0.057674	34.085606	5.685719	7.167283	2.973686	18.258919	0.000000	-10.000000	-0.316667	19.466667	822.500000	1023.000000	1023.000000	2046.000000
7.800000	0.059490	35.158661	5.062281	7.709197	4.189661	18.197523	0.000000	-10.000000	-0.283333	18.383333	829.166687	1023.000000	1023.000000	2046.000000
7.820000	0.060297	35.635681	5.534764	8.385175	3.641134	18.074608	0.000000	-10.000000	-0.275000	17.316668	835.500000	1023.000000	1023.000000	2046.000000
7.840000	0.060344	35.663109	6.055829	8.212689	2.708409	18.686182	0.000000	-10.000000	-0.266667	16.666666	841.333313	1023.000000	1023.000000	2046.000000
7.860000	0.061819	36.535206	5.414431	8.496258	3.716731	18.907785	0.000000	-10.000000	-0.266667	16.083334	847.000000	1023.000000	1023.000000	2046.000000
7.880000	0.063444	37.495384	5.299608	9.142488	4.242611	18.810675	0.000000	-10.000000	-0.275000	15.983334	852.500000	1023.000000	1023.000000	2046.000000
7.900000	0.063839	37.728611	6.158931	9.320394	3.299162	18.950123	0.000000	-10.000000	-0.275000	15.900000	857.833313	1023.000000	1023.000000	2046.000000
7.920000	0.064321	38.013676	6.464179	8.809860	3.097386	19.642250	0.000000	-10.000000	-0.275000	15.833333	863.166687	1023.000000	1023.000000	2046.000000
7.940000	0.066412	39.249729	6.107875	8.947507	4.472296	19.722050	0.000000	-10.000000	-0.250000	15.350000	868.333313	1023.000000	1023.000000	2046.000000
7.960000	0.067727	40.026394	6.668490	9.251722	4.479102	19.627077	0.000000	-10.000000	-0.216667	14.516667	873.666687	1023.000000	1023.000000	2046.000000
7.980000	0.067870	40.111404	7.725095	8.796618	3.586527	20.003164	0.000000	-10.000000	-0.166667	12.900001	878.666687	1023.000000	1023.000000	2046.000000
8.000000	0.067857	40.103786	7.826465	8.080702	3.877808	20.318813	0.000000	-10.000000	-0.116667	10.983334	883.333313	1023.000000	1023.000000	2046.000000
8.020000	0.068635	40.563316	7.483312	7.879077	5.081852	20.119074	0.000000	-10.000000	-0.091667	8.833334	887.166687	1023.000000	1023.000000	2046.000000
8.040000	0.069075	40.823517	7.789277	8.099827	5.143478	19.790936	0.000000	-10.000000	-0.100000	7.500000	890.500000	1023.000000	1023.000000	2046.000000
8.060000	0.068375	40.409863	8.639320	7.768468	4.168946	19.833128	0.000000	-10.000000	-0.108333	6.466667	893.166687	1023.000000	1023.000000	2046.000000
8.080000	0.067902	40.130135	8.838814	7.157443	3.877230	20.256649	0.000000	-10.000000	-0.100000	5.416667	895.500000	1023.000000	1023.000000	2046.000000
8.100000	0.069003	40.780956	8.223937	7.264392	5.069490	20.223137	0.000000	-10.000000	-0.075000	3.950000	897.500000	1023.000000	1023.000000	2046.000000
8.120000	0.070284	41.537708	8.303806	7.873962	5.296817	20.063124	0.000000	-10.000000	-0.066667	2.483333	899.000000	1023.000000	1023.000000	2046.000000
8.140000	0.070642	41.749672	9.067485	8.024602	4.399906	20.257679	0.000000	-10.000000	-0.075000	1.783333	899.833313	1023.000000	1023.000000	2046.000000
8.160000	0.071258	42.113312	9.376919	7.669484	4.129367	20.937544	0.000000	-10.000000	-0.091667	2.183333	900.166687	1023.000000	1023.000000	2046.000000
8.180000	0.073023	43.156479	8.901557	7.870397	5.400803	20.983721	0.000000	-10.000000	-0.100000	3.100000	900.666687	1023.000000	1023.000000	2046.000000
8.200000	0.074515	44.038662	9.065318	8.427181	5.806510	20.739655	0.000000	-10.000000	-0.091667	3.550000	901.500000	1023.000000	1023.000000	2046.000000
8.220000	0.074801	44.207222	9.710814	8.615760	5.126758	20.753891	0.000000	-10.000000	-0.091667	3.216667	902.666687	1023.000000	1023.000000	2046.000000
8.240000	0.074920	44.278011	10.279869	8.237453	4.323689	21.437004	0.000000	-10.000000	-0.091667	2.600000	903.833313	1023.000000	1023.000000	2046.000000
8.260000	0.075924	44.871300	9.552499	8.266029	5.392204	21.660568	0.000000	-10.000000	-0.100000	2.300000	904.833313	1023.000000	1023.000000	2046.000000
8.280000	0.076830	45.406319	9.261477	8.810622	6.026352	21.307865	0.000000	-10.000000	-0.100000	2.533333	905.500000	1023.000000	1023.000000	2046.000000
8.300000	0.076112	44.982433	9.970986	8.927305	4.926878	21.157265	0.000000	-10.000000	-0.100000	2.816667	906.166687	1023.000000	1023.000000	2046.000000
8.320000	0.076216	45.043732	10.228538	8.457183	4.540611	21.817398	0.000000	-10.000000	-0.083333	2.716667	907.166687	1023.000000	1023.000000	2046.000000
8.340000	0.078055	46.130283	9.597754	8.686242	5.972214	21.874071	0.000000	-10.000000	-0.075000	1.700000	908.166687	1023.000000	1023.000000	2046.000000
8.360000	0.077323	45.697777	9.858628	8.397214	5.500881	21.941053	0.000000	-10.000000	-0.058333	0.700000	908.833313	1023.000000	1023.000000	2046.000000
8.380000	0.076120	44.987080	10.501905	8.488238	4.559191	21.437742	0.000000	-10.000000	-0.066667	-0.566667	909.000000	1023.000000	1023.000000	2046.000000
8.400000	0.075309	44.507866	10.018963	7.937552	4.898241	21.653112	0.000000	-10.000000	-0.066667	-1.366667	909.000000	1023.000000	1023.000000	2046.000000
8.420000	0.075857	44.831539	9.147522	8.303968	5.943768	21.436281	0.000000	-10.000000	-0.075000	-2.466667	909.000000	1023.000000	1023.000000	2046.000000
8.440000	0.075127	44.399834	9.454906	8.768446	5.117557	21.058924	0.000000	-10.000000	-0.066667	-3.000000	909.000000	1023.000000	1023.000000	2046.000000
8.460000	0.073185	43.252605	9.640065	8.257833	4.103663	21.251045	0.000000	-10.000000	-0.058333	-3.300000	909.000000	1023.000000	1023.000000	2046.000000
8.480000	0.071595	42.312817	8.383254	8.229100	5.075358	20.625105	0.000000	-10.000000	-0.058333	-3.550000	909.000000	1023.000000	1023.000000	2046.000000
8.500000	0.069676	41.178368	7.631154	8.649650	5.238466	19.659098	0.000000	-10.000000	-0.058333	-4.150000	909.000000	1023.000000	1023.000000	2046.000000
8.520000	0.066946	39.565285	7.880263	8.669744	3.869350	19.145927	0.000000	-10.000000	-0.058333	-5.216667	909.000000	1023.000000	1023.000000	2046.000000
8.540000	0.065255	38.565868	7.701230	8.110929	3.300104	19.453606	0.000000	-10.000000	-0.050000	-6.033333	909.000000	1023.000000	1023.000000	2046.000000
8.560000	0.065379	38.639172	6.647156	8.195153	4.497629	19.299232	0.000000	-10.000000	-0.058333	-6.066667	909.000000	1023.000000	1023.000000	2046.000000
8.580000	0.065274	38.577209	6.498597	8.766577	4.512327	18.799709	0.000000	-10.000000	-0.066667	-5.633334	909.000000	1023.000000	1023.000000	2046.000000
8.600000	0.064231	37.960506	7.075511	8.750449	3.310811	18.823736	0.000000	-10.000000	-0.066667	-5.266667	909.000000	1023.000000	1023.000000	2046.000000
8.620000	0.063748	37.675022	7.021539	8.422269	2.906781	19.324434	0.000000	-10.000000	-0.058333	-5.600000	909.000000	1023.000000	1023.000000	2046.000000
8.640000	0.064378	38.047569	6.175383	8.641142	3.864510	19.366535	0.000000	-10.000000	-0.050000	-6.050000	909.000000	1023.000000	1023.000000	2046.000000
8.660000	0.065250	38.562904	5.778222	9.221447	4.441638	19.121599	0.000000	-10.000000	-0.050000	-6.250000	901.833313	1023.000000	1023.000000	2046.000000
8.680000	0.065081	38.462959	6.127325	9.677989	3.768018	18.889629	0.000000	-10.000000	-0.050000	-5.750000	894.000000	1023.000000	1023.000000	2046.000000
8.700000	0.064428	38.076920	6.759518	9.346314	2.652859	19.318226	0.000000	-10.000000	-0.050000	-4.516667	885.833313	1023.000000	1023.000000	2046.000000
8.720000	0.065182	38.522636	6.270000	9.114493	3.478659	19.659485	0.000000	-10.000000	-0.058333	-3.000000	884.333313	1023.000000	1023.000000	2046.000000
8.740000	0.066483	39.291397	5.930242	9.317293	4.531434	19.512430	0.000000	-10.000000	-0.058333	-2.016667	883.500000	1023.000000	1023.000000	2046.000000
8.760000	0.066626	39.376122	6.564988	9.478471	4.100821	19.231842	0.000000	-10.000000	-0.058333	-1.833333	883.000000	1023.000000	1023.000000	2046.000000
8.780000	0.066073	39.048973	7.537062	8.861099	3.029681	19.621130	0.000000	-10.000000	-0.050000	-2.550000	882.833313	1023.000000	1023.000000	2046.000000
8.800000	0.066087	39.057575	7.530244	8.128467	3.382049	20.016815	0.000000	-10.000000	-0.041667	-4.083333	882.333313	1023.000000	1023.000000	2046.000000
8.820000	0.066250	39.153496	7.029403	7.760774	4.626382	19.736938	0.000000	-10.000000	-0.033333	-6.133333	881.000000	1023.000000	1023.000000	2046.000000
8.840000	0.065693	38.824387	7.064055	7.701720	4.887957	19.170652	0.000000	-10.000000	-0.025000	-8.166666	878.833313	1023.000000	1023.000000	2046.000000
8.860000	0.064053	37.855183	7.846792	7.372283	3.791368	18.844742	0.000000	-10.000000	-0.016667	-9.400000	876.000000	1023.000000	1023.000000	2046.000000
8.880000	0.062754	37.087860	8.141689	6.524714	3.271000	19.150459	0.000000	-10.000000	-0.008333	-10.016666	873.000000	1023.000000	1023.000000	2046.000000
8.900000	0.062969	37.214485	7.527167	6.270579	4.334578	19.082161	0.000000	-10.000000	0.000000	-10.433333	869.666687	1023.000000	1023.000000	2046.000000
8.920000	0.063576	37.573463	7.323652	6.506875	4.937065	18.805874	0.000000	-10.000000	0.000000	-10.750000	866.166687	1023.000000	1023.000000	2046.000000
8.940000	0.063847	37.733643	7.649885	6.910832	4.631231	18.541695	0.000000	-10.000000	0.000000	-10.450000	862.500000	1023.000000	1023.000000	2046.000000
8.960000	0.063754	37.678692	8.402841	6.810903	3.708472	18.756477	0.000000	-10.000000	-0.008333	-9.316667	859.000000	1023.000000	1023.000000	2046.000000
8.980000	0.064274	37.986202	8.705207	6.473015	3.432419	19.375561	0.000000	-10.000000	-0.025000	-7.200000	856.000000	1023.000000	1023.000000	2046.000000
9.000000	0.065656	38.802731	8.265448	6.517406	4.444415	19.575464	0.000000	-10.000000	-0.041667	-5.616667	854.166687	1023.000000	1023.000000	2046.000000
9.020000	0.067013	39.604496	8.089493	6.815216	5.236426	19.463362	0.000000	-10.000000	-0.066667	-4.183333	852.500000	1023.000000	1023.000000	2046.000000
9.040000	0.067574	39.936481	8.402982	7.195518	5.118426	19.219555	0.000000	-10.000000	-0.083333	-3.716667	851.500000	1023.000000	1023.000000	2046.000000
9.060000	0.067215	39.723911	9.231088	7.166841	4.069400	19.256584	0.000000	-10.000000	-0.091667	-3.083333	849.666687	1023.000000	1023.000000	2046.000000
9.080000	0.067469	39.874443	9.515296	6.816544	3.653659	19.888943	0.000000	-10.000000	-0.083333	-2.916667	848.833313	1023.000000	1023.000000	2046.000000
9.100000	0.068065	40.226204	8.901442	6.792027	4.485785	20.046949	0.000000	-10.000000	-0.083333	-2.250000	847.666687	1023.000000	1023.000000	2046.000000
9.120000	0.068396	40.421799	8.432163	6.967178	5.224851	19.797606	0.000000	-10.000000	-0.091667	-1.783333	847.333313	1023.000000	1023.000000	2046.000000
9.140000	0.068312	40.372150	8.639016	7.316977	5.042962	19.373196	0.000000	-10.000000	-0.091667	-1.633333	847.000000	1023.000000	1023.000000	2046.000000
9.160000	0.067770	40.052357	9.381395	7.303878	3.953436	19.413649	0.000000	-10.000000	-0.083333	-2.133333	846.666687	1023.000000	1023.000000	2046.000000
9.180000	0.068010	40.194157	9.616941	6.845077	3.701840	20.030300	0.000000	-10.000000	-0.075000	-2.600000	846.333313	1023.000000	1023.000000	2046.000000
9.200000	0.067931	40.147121	9.120164	6.212205	4.358754	20.455997	0.000000	-10.000000	-0.075000	-3.083333	845.500000	1023.000000	1023.000000	2046.000000
9.220000	0.068144	40.273220	8.627125	6.653081	5.265522	19.727493	0.000000	-10.000000	-0.075000	-3.416667	845.000000	1023.000000	1023.000000	2046.000000
9.240000	0.067098	39.654831	8.793495	6.879761	4.885123	19.096453	0.000000	-10.000000	-0.066667	-4.600000	843.500000	1023.000000	1023.000000	2046.000000
9.260000	0.065513	38.718204	9.229763	6.596415	3.768856	19.123173	0.000000	-10.000000	-0.058333	-5.750000	841.833313	1023.000000	1023.000000	2046.000000
9.280000	0.064712	38.245052	8.959705	6.305286	3.513789	19.466274	0.000000	-10.000000	-0.050000	-6.933333	839.166687	1023.000000	1023.000000	2046.000000
9.300000	0.064299	38.000690	7.929762	6.435491	4.518103	19.117336	0.000000	-10.000000	-0.041667	-7.350000	836.833313	1023.000000	1023.000000	2046.000000
9.320000	0.062318	36.829803	7.237447	6.787158	4.686740	18.118456	0.000000	-10.000000	-0.025000	-7.883334	834.166687	1023.000000	1023.000000	2046.000000
9.340000	0.058840	34.774185	7.311018	6.948463	3.371312	17.143393	0.000000	-10.000000	-0.008333	-8.550000	831.666687	1023.000000	1023.000000	2046.000000
9.360000	0.056366	33.312195	7.090342	6.436961	2.557353	17.227539	0.000000	-10.000000	0.000000	-9.250000	828.833313	1023.000000	1023.000000	2046.000000
9.380000	0.055753	32.950321	5.992358	6.365632	3.511358	17.080973	0.000000	-10.000000	0.000000	-9.533334	827.000000	1023.000000	1023.000000	2046.000000
9.400000	0.055497	32.798458	5.646555	6.745198	3.821975	16.584730	0.000000	-10.000000	-0.016667	-9.516667	824.833313	1023.000000	1023.000000	2046.000000
9.420000	0.054272	32.075043	5.996534	6.996627	2.895056	16.186827	0.000000	-10.000000	-0.033333	-8.983334	821.666687	1023.000000	1023.000000	2046.000000
9.440000	0.053497	31.616863	6.276785	6.727408	2.067240	16.545427	0.000000	-10.000000	-0.050000	-8.450000	818.500000	1023.000000	1023.000000	2046.000000
9.460000	0.053649	31.706579	5.681802	6.686105	2.526823	16.811850	0.000000	-10.000000	-0.033333	-8.550000	814.666687	1023.000000	1023.000000	2046.000000
9.480000	0.054141	31.997150	5.004239	6.952584	3.365916	16.674410	0.000000	-10.000000	-0.025000	-9.183333	811.833313	1023.000000	1023.000000	2046.000000
9.500000	0.054152	32.003914	4.959641	7.406264	3.294950	16.343058	0.000000	-10.000000	-0.016667	-9.816667	809.000000	1023.000000	1023.000000	2046.000000
9.520000	0.053663	31.714619	5.387037	7.720553	2.514742	16.092287	0.000000	-10.000000	-0.025000	-9.900000	806.833313	1023.000000	1023.000000	2046.000000
9.540000	0.053292	31.495615	5.763693	7.358980	1.799026	16.573915	0.000000	-10.000000	-0.025000	-9.616667	803.500000	1023.000000	1023.000000	2046.000000
9.560000	0.054324	32.105694	5.093400	7.276365	2.984254	16.751677	0.000000	-10.000000	-0.025000	-9.333334	800.166687	1023.000000	1023.000000	2046.000000
9.580000	0.054897	32.443974	5.129845	7.428823	3.431554	16.453751	0.000000	-10.000000	-0.033333	-9.150001	797.000000	1023.000000	1023.000000	2046.000000
9.600000	0.054420	32.162449	5.836618	7.370156	2.774593	16.181084	0.000000	-10.000000	-0.033333	-9.300000	795.000000	1023.000000	1023.000000	2046.000000
9.620000	0.053936	31.876337	6.536620	6.733541	2.161366	16.444809	0.000000	-10.000000	-0.025000	-9.666667	791.833313	1023.000000	1023.000000	2046.000000
9.640000	0.053832	31.814751	6.590203	6.072378	2.480416	16.671753	0.000000	-10.000000	-0.008333	-10.116667	788.500000	1023.000000	1023.000000	2046.000000
9.660000	0.053644	31.703838	6.142704	5.607762	3.580909	16.372463	0.000000	-10.000000	0.008333	-10.866667	785.166687	1023.000000	1023.000000	2046.000000
9.680000	0.052233	30.869469	6.317827	5.279161	3.559083	15.713399	0.000000	-10.000000	0.025000	-12.100000	780.000000	1023.000000	1023.000000	2046.000000
9.700000	0.050284	29.717703	6.994363	4.781120	2.607091	15.335129	0.000000	-10.000000	0.041667	-13.250000	774.666687	1023.000000	1023.000000	2046.000000
9.720000	0.049167	29.057764	7.129267	4.005796	2.378948	15.543753	0.000000	-10.000000	0.050000	-14.000000	770.333313	1023.000000	1023.000000	2046.000000
9.740000	0.049059	28.994080	6.590300	3.736397	3.324425	15.342958	0.000000	-10.000000	0.050000	-14.233334	767.333313	1023.000000	1023.000000	2046.000000
9.760000	0.048956	28.933081	6.526666	3.914017	3.612226	14.880172	0.000000	-10.000000	0.050000	-14.350000	762.333313	1023.000000	1023.000000	2046.000000
9.780000	0.048129	28.444338	7.333978	3.950571	2.504164	14.655624	0.000000	-10.000000	0.050000	-14.466667	757.333313	1023.000000	1023.000000	2046.000000
9.800000	0.048527	28.679653	7.358497	3.614738	2.523569	15.182848	0.000000	-10.000000	0.033333	-13.900001	751.000000	1023.000000	1023.000000	2046.000000
9.820000	0.049639	29.336462	6.856086	3.719976	3.655860	15.104540	0.000000	-10.000000	0.016667	-13.200001	746.500000	1023.000000	1023.000000	2046.000000
9.840000	0.049726	29.387978	7.209473	4.059861	3.490770	14.627872	0.000000	-10.000000	0.000000	-12.500000	742.000000	1023.000000	1023.000000	2046.000000
9.860000	0.049110	29.024000	8.083489	3.865520	2.439228	14.635763	0.000000	-10.000000	0.008333	-12.400001	739.000000	1023.000000	1023.000000	2046.000000
9.880000	0.049508	29.259195	7.587662	3.539654	3.276841	14.855039	0.000000	-10.000000	0.016667	-12.750000	736.166687	1023.000000	1023.000000	2046.000000
9.900000	0.049673	29.356546	7.475477	3.712379	3.768797	14.399893	0.000000	-10.000000	0.033333	-13.416667	732.000000	1023.000000	1023.000000	2046.000000
9.920000	0.048757	28.815638	8.182613	3.806305	2.843172	13.983546	0.000000	-10.000000	0.041667	-14.250000	727.666687	1023.000000	1023.000000	2046.000000
9.940000	0.048613	28.730089	8.342464	3.367397	2.722098	14.298131	0.000000	-10.000000	0.050000	-14.850000	723.000000	1023.000000	1023.000000	2046.000000
9.960000	0.049166	29.057375	7.828245	3.376520	3.780709	14.071902	0.000000	-10.000000	0.066667	-15.250000	717.833313	1023.000000	1023.000000	2046.000000
9.980000	0.048816	28.849985	8.241836	3.664467	3.416312	13.527370	0.000000	-10.000000	0.066667	-15.216667	711.000000	1023.000000	1023.000000	2046.000000
10.000000	0.048171	28.468956	8.864241	3.401791	2.511407	13.691517	0.000000	-10.000000	0.066667	-15.000000	704.166687	1023.000000	1023.000000	2046.000000
10.020000	0.048110	28.432806	8.231075	3.216476	3.262332	13.722921	0.000000	-10.000000	0.050000	-14.666667	699.166687	1023.000000	1023.000000	2046.000000
10.040000	0.047445	28.040117	7.924552	3.378845	3.578945	13.157775	0.000000	-10.000000	0.050000	-14.316667	694.333313	1023.000000	1023.000000	2046.000000
10.060000	0.046038	27.208660	8.254966	3.586857	2.801630	12.565208	0.000000	-10.000000	0.050000	-14.133333	691.166687	1023.000000	1023.000000	2046.000000
10.080000	0.045391	26.826069	8.533037	3.234347	2.304647	12.754037	0.000000	-10.000000	0.066667	-14.350000	684.833313	1023.000000	1023.000000	2046.000000
10.100000	0.045676	26.994698	7.938294	2.997249	3.263278	12.795876	0.000000	-10.000000	0.083333	-14.750000	681.666687	1023.000000	1023.000000	2046.000000
10.120000	0.044554	26.331602	7.863217	2.536182	3.288941	12.643261	0.000000	-10.000000	0.100000	-15.216667	676.833313	1023.000000	1023.000000	2046.000000
10.140000	0.043160	25.507570	8.209713	2.867213	2.754810	11.675836	0.000000	-10.000000	0.100000	-15.450001	673.500000	1023.000000	1023.000000	2046.000000
10.160000	0.041889	24.756107	8.356253	2.469401	2.269364	11.661091	0.000000	-10.000000	0.116667	-16.083334	666.500000	1023.000000	1023.000000	2046.000000
10.180000	0.041449	24.496094	7.592816	2.420275	3.023216	11.459786	0.000000	-10.000000	0.133333	-16.650002	661.166687	1023.000000	1023.000000	2046.000000
10.200000	0.040579	23.982187	7.142871	2.804746	3.140614	10.893956	0.000000	-10.000000	0.150000	-17.300001	655.500000	1023.000000	1023.000000	2046.000000
10.220000	0.038683	22.861568	7.128789	3.219622	2.381310	10.131847	0.000000	-10.000000	0.150000	-17.550001	651.500000	1023.000000	1023.000000	2046.000000
10.240000	0.036077	21.321772	6.954859	3.036960	1.522774	9.807178	0.000000	-10.000000	0.150000	-18.016668	645.500000	1023.000000	1023.000000	2046.000000
10.260000	0.033817	19.985859	5.889122	2.961567	1.868710	9.266461	0.000000	-10.000000	0.158333	-18.200001	639.500000	1023.000000	1023.000000	2046.000000
10.280000	0.031972	18.895695	5.087846	3.114799	2.206704	8.486345	0.000000	-10.000000	0.150000	-18.166668	633.500000	1023.000000	1023.000000	2046.000000
10.300000	0.030187	17.840260	4.927441	3.451347	1.748217	7.713254	0.000000	-10.000000	0.150000	-17.900000	627.500000	1023.000000	1023.000000	2046.000000
10.320000	0.028615	16.911306	5.132650	3.416131	0.936787	7.425739	0.000000	-10.000000	0.141667	-17.450001	619.833313	1023.000000	1023.000000	2046.000000
10.340000	0.027981	16.536694	4.799447	3.263829	0.985945	7.487473	0.000000	-10.000000	0.150000	-17.216667	614.166687	1023.000000	1023.000000	2046.000000
10.360000	0.027801	16.430532	4.153337	3.397069	1.751315	7.128813	0.000000	-10.000000	0.150000	-17.299999	608.500000	1023.000000	1023.000000	2046.000000
10.380000	0.026843	15.864286	4.101594	3.743195	1.538588	6.480910	0.000000	-10.000000	0.150000	-17.666666	604.500000	1023.000000	1023.000000	2046.000000
10.400000	0.025632	15.148570	4.371895	3.865212	0.784886	6.126578	0.000000	-10.000000	0.158333	-18.200001	598.500000	1023.000000	1023.000000	2046.000000
10.420000	0.025389	15.004748	4.347654	3.799060	0.582507	6.275527	0.000000	-10.000000	0.166667	-18.733334	592.500000	1023.000000	1023.000000	2046.000000
10.440000	0.025513	15.078035	3.880405	3.933756	1.269295	5.994580	0.000000	-10.000000	0.183333	-19.283333	586.166687	1023.000000	1023.000000	2046.000000
10.460000	0.025265	14.931804	3.736729	4.091913	1.548162	5.554999	0.000000	-10.000000	0.191667	-19.833334	579.666687	1023.000000	1023.000000	2046.000000
10.480000	0.024699	14.597038	4.009965	4.252478	1.350436	4.984158	0.000000	-10.000000	0.233333	-20.216667	573.000000	1023.000000	1023.000000	2046.000000
10.500000	0.023880	14.113363	4.566954	3.937893	0.818431	4.790085	0.000000	-10.000000	0.233333	-20.433332	566.333313	1023.000000	1023.000000	2046.000000
10.520000	0.023470	13.870775	4.906983	3.295589	0.758922	4.909280	0.000000	-10.000000	0.266667	-20.900000	559.500000	1023.000000	1023.000000	2046.000000
10.540000	0.023065	13.631462	4.750924	2.634425	1.524156	4.721957	0.000000	-10.000000	0.258333	-21.216667	552.500000	1023.000000	1023.000000	2046.000000
10.560000	0.022076	13.046650	4.881219	2.157109	1.910872	4.097450	0.000000	-10.000000	0.275000	-21.516666	545.333313	1023.000000	1023.000000	2046.000000
10.580000	0.020044	11.845922	5.295418	1.706723	1.541025	3.302757	0.000000	-10.000000	0.275000	-21.433334	538.166687	1023.000000	1023.000000	2046.000000
10.600000	0.017879	10.566347	5.803805	0.829193	0.981493	2.951857	0.000000	-10.000000	0.266667	-21.400000	531.000000	1023.000000	1023.000000	2046.000000
10.620000	0.016317	9.643447	5.631048	-0.005363	1.359469	2.658293	0.000000	-10.000000	0.283333	-21.616667	524.000000	1023.000000	1023.000000	2046.000000
10.640000	0.014836	8.768336	5.349722	-0.549297	2.026929	1.940982	0.000000	-10.000000	0.291667	-21.950001	516.833313	1023.000000	1023.000000	2046.000000
10.660000	0.012937	7.645707	5.650412	-0.692452	1.647572	1.040175	0.000000	-10.000000	0.308333	-22.266666	509.500000	1023.000000	1023.000000	2046.000000
10.680000	0.011625	6.870583	6.147185	-1.050907	1.010603	0.763702	0.000000	-10.000000	0.308333	-22.666666	502.000000	1023.000000	1023.000000	2046.000000
10.700000	0.011241	6.643687	5.846370	-1.372034	1.561346	0.608006	0.000000	-10.000000	0.300000	-23.050001	494.500000	1023.000000	1023.000000	2046.000000
10.720000	0.010858	6.416970	5.635378	-1.381879	2.072504	0.090967	0.000000	-10.000000	0.308333	-23.383333	486.833344	1023.000000	1023.000000	2046.000000
10.740000	0.010098	5.967707	5.963456	-1.190682	1.687354	-0.492422	0.000000	-10.000000	0.308333	-23.383333	479.000000	1023.000000	1023.000000	2046.000000
10.760000	0.009739	5.755814	6.431066	-1.413989	1.226273	-0.487536	0.000000	-10.000000	0.316667	-23.133333	471.000000	1023.000000	1023.000000	2046.000000
10.780000	0.009872	5.834583	6.199871	-1.608724	1.798884	-0.555448	0.000000	-10.000000	0.308333	-23.033333	463.333344	1023.000000	1023.000000	2046.000000
10.800000	0.009552	5.644965	5.998415	-1.709328	2.286623	-0.930745	0.000000	-10.000000	0.308333	-22.950001	455.666656	1023.000000	1023.000000	2046.000000
10.820000	0.008711	5.148010	6.225592	-1.573087	1.972718	-1.477214	0.000000	-10.000000	0.300000	-23.033333	448.000000	1023.000000	1023.000000	2046.000000
10.840000	0.008010	4.733725	6.630771	-1.694591	1.378305	-1.580760	0.000000	-10.000000	0.300000	-23.066668	440.166656	1023.000000	1023.000000	2046.000000
10.860000	0.007772	4.593044	6.496593	-1.953737	1.575096	-1.524908	0.000000	-10.000000	0.300000	-23.000000	432.500000	1023.000000	1023.000000	2046.000000
10.880000	0.007557	4.465996	6.058046	-2.100565	2.286593	-1.778078	0.000000	-10.000000	0.308333	-22.950001	424.833344	1023.000000	1023.000000	2046.000000
10.900000	0.006725	3.974567	6.014898	-2.026550	2.145755	-2.159536	0.000000	-10.000000	0.308333	-22.766666	417.166656	1023.000000	1023.000000	2046.000000
10.920000	0.005807	3.432030	6.240051	-1.960928	1.597694	-2.444787	0.000000	-10.000000	0.308333	-22.916666	409.500000	1023.000000	1023.000000	2046.000000
10.940000	0.005328	3.148899	6.297863	-2.219787	1.300177	-2.229353	0.000000	-10.000000	0.291667	-22.833334	401.833344	1023.000000	1023.000000	2046.000000
10.960000	0.004951	2.925995	5.781672	-2.432769	1.861872	-2.284780	0.000000	-10.000000	0.291667	-22.883333	394.333344	1023.000000	1023.000000	2046.000000
10.980000	0.004204	2.484753	5.399991	-2.476578	2.143252	-2.581911	0.000000	-10.000000	0.291667	-22.750000	386.666656	1023.000000	1023.000000	2046.000000
11.000000	0.003167	1.871855	5.404723	-2.298419	1.757237	-2.991685	0.000000	-10.000000	0.300000	-22.816668	379.166656	1023.000000	1023.000000	2046.000000
11.020000	0.002472	1.461054	5.534519	-2.367304	1.266386	-2.972546	0.000000	-10.000000	0.300000	-22.783333	371.500000	1023.000000	1023.000000	2046.000000
11.040000	0.002064	1.219922	5.339690	-2.672846	1.252575	-2.699497	0.000000	-10.000000	0.300000	-22.816668	363.833344	1023.000000	1023.000000	2046.000000
11.060000	0.001637	0.967301	4.801641	-2.787460	1.796520	-2.843400	0.000000	-10.000000	0.300000	-22.716667	356.166656	1023.000000	1023.000000	2046.000000
11.080000	0.000905	0.534674	4.436822	-2.824863	1.965194	-3.042480	0.000000	-10.000000	0.300000	-22.750000	348.500000	1023.000000	1023.000000	2046.000000
11.100000	-0.000170	-0.100221	4.458766	-2.619371	1.459984	-3.399599	0.000000	-10.000000	0.300000	-22.683334	341.000000	1023.000000	1023.000000	2046.000000
11.120000	-0.000764	-0.451445	4.582357	-2.798453	0.949405	-3.184753	0.000000	-10.000000	0.300000	-22.633333	333.500000	1023.000000	1023.000000	2046.000000
11.140000	-0.001111	-0.656580	4.081039	-3.023768	1.345750	-3.059601	0.000000	-10.000000	0.291667	-22.483334	326.000000	1023.000000	1023.000000	2046.000000
11.160000	-0.001732	-1.023675	3.561479	-3.122820	1.732879	-3.195213	0.000000	-10.000000	0.291667	-22.466667	318.500000	1023.000000	1023.000000	2046.000000
11.180000	-0.002639	-1.559624	3.459475	-2.921658	1.427473	-3.524914	0.000000	-10.000000	0.291667	-22.466667	310.833344	1023.000000	1023.000000	2046.000000
11.200000	-0.003504	-2.070760	3.622421	-2.941892	0.781447	-3.532736	0.000000	-10.000000	0.291667	-22.366667	303.333344	1023.000000	1023.000000	2046.000000
11.220000	-0.003972	-2.347258	3.380990	-3.256242	0.726156	-3.198162	0.000000	-10.000000	0.275000	-22.233334	295.833344	1023.000000	1023.000000	2046.000000
11.240000	-0.004451	-2.630577	2.762097	-3.393619	1.330764	-3.329819	0.000000	-10.000000	0.258333	-22.016666	288.500000	1023.000000	1023.000000	2046.000000
11.260000	-0.005303	-3.134106	2.514332	-3.276596	1.204346	-3.576188	0.000000	-10.000000	0.266667	-21.800001	281.166656	1023.000000	1023.000000	2046.000000
11.280000	-0.006251	-3.694069	2.680180	-3.177530	0.524056	-3.720775	0.000000	-10.000000	0.275000	-21.516666	273.833344	1023.000000	1023.000000	2046.000000
11.300000	-0.006806	-4.022579	2.542904	-3.430845	0.336643	-3.471281	0.000000	-10.000000	0.266667	-21.183334	266.666656	1023.000000	1023.000000	2046.000000
11.320000	-0.007137	-4.217708	1.870346	-3.578900	1.022359	-3.531513	0.000000	-10.000000	0.233333	-20.850000	259.500000	1023.000000	1023.000000	2046.000000
11.340000	-0.008012	-4.735250	1.600955	-3.479233	0.956437	-3.813410	0.000000	-10.000000	0.208333	-20.533333	252.500000	1023.000000	1023.000000	2046.000000
11.360000	-0.008896	-5.257776	1.633266	-3.326045	0.479369	-4.044366	0.000000	-10.000000	0.191667	-20.133333	245.666672	1023.000000	1023.000000	2046.000000
11.380000	-0.009480	-5.602975	1.729813	-3.503262	-0.014031	-3.815495	0.000000	-10.000000	0.183333	-19.866667	239.000000	1023.000000	1023.000000	2046.000000
11.400000	-0.009864	-5.829646	1.296696	-3.722934	0.347606	-3.751014	0.000000	-10.000000	0.175000	-19.450001	232.500000	1023.000000	1023.000000	2046.000000
11.420000	-0.010439	-6.169354	0.735961	-3.756121	0.762982	-3.912177	0.000000	-10.000000	0.166667	-19.150000	226.000000	1023.000000	1023.000000	2046.000000
11.440000	-0.011165	-6.598691	0.741489	-3.454798	0.398957	-4.284339	0.000000	-10.000000	0.158333	-18.766666	219.666672	1023.000000	1023.000000	2046.000000
11.460000	-0.011863	-7.011073	0.951426	-3.543687	-0.218749	-4.200063	0.000000	-10.000000	0.150000	-18.533333	213.500000	1023.000000	1023.000000	2046.000000
11.480000	-0.012877	-7.610454	0.400635	-3.859549	-0.033354	-4.118186	0.000000	-10.000000	0.150000	-18.166668	207.166672	1023.000000	1023.000000	2046.000000
11.500000	-0.014751	-8.717656	-0.427460	-4.004438	0.278128	-4.563886	0.000000	-10.000000	0.150000	-17.900002	201.000000	1023.000000	1023.000000	2046.000000
11.520000	-0.016964	-10.025598	-0.864285	-3.734290	-0.230476	-5.196546	0.000000	-10.000000	0.150000	-17.466667	195.000000	1023.000000	1023.000000	2046.000000
11.540000	-0.018662	-11.029003	-0.980648	-3.643186	-1.004735	-5.400434	0.000000	-10.000000	0.141667	-17.250000	189.333328	1023.000000	1023.000000	2046.000000
11.560000	-0.019668	-11.623551	-1.326297	-3.742734	-1.297726	-5.256795	0.000000	-10.000000	0.133333	-16.966667	183.500000	1023.000000	1023.000000	2046.000000
11.580000	-0.020034	-11.840001	-1.901843	-3.792996	-0.823419	-5.321743	0.000000	-10.000000	0.125000	-16.716667	177.833328	1023.000000	1023.000000	2046.000000
11.600000	-0.020400	-12.056296	-2.212237	-3.872286	-0.587496	-5.384278	0.000000	-10.000000	0.125000	-16.533333	172.166672	1023.000000	1023.000000	2046.000000
11.620000	-0.020588	-12.167376	-2.155051	-3.866462	-0.685273	-5.460590	0.000000	-10.000000	0.116667	-16.150000	166.833328	1023.000000	1023.000000	2046.000000
11.640000	-0.021261	-12.565289	-1.742738	-4.008662	-1.305024	-5.508865	0.000000	-10.000000	0.116667	-15.900001	161.333328	1023.000000	1023.000000	2046.000000
11.660000	-0.021287	-12.580462	-1.674936	-4.115902	-1.421831	-5.367793	0.000000	-10.000000	0.108333	-15.500000	156.000000	1023.000000	1023.000000	2046.000000
11.680000	-0.021455	-12.680078	-2.021591	-4.135966	-1.213245	-5.309275	0.000000	-10.000000	0.108333	-15.233334	150.666672	1023.000000	1023.000000	2046.000000
11.700000	-0.021679	-12.812181	-2.642996	-3.923789	-0.779290	-5.466105	0.000000	-10.000000	0.108333	-15.200001	145.500000	1023.000000	1023.000000	2046.000000
11.720000	-0.022588	-13.349576	-3.080607	-3.525943	-0.909911	-5.833116	0.000000	-10.000000	0.108333	-15.333334	140.500000	1023.000000	1023.000000	2046.000000
11.740000	-0.024318	-14.372078	-3.538321	-2.954964	-1.441725	-6.437068	0.000000	-10.000000	0.100000	-15.300000	135.500000	1023.000000	1023.000000	2046.000000
11.760000	-0.026324	-15.557527	-3.892051	-2.747210	-2.292985	-6.625281	0.000000	-10.000000	0.066667	-14.566667	130.500000	1023.000000	1023.000000	2046.000000
11.780000	-0.027581	-16.300591	-4.527277	-2.624048	-2.492625	-6.656641	0.000000	-10.000000	0.033333	-13.333334	125.666664	1023.000000	1023.000000	2046.000000
11.800000	-0.028063	-16.585058	-5.315024	-2.398268	-2.031900	-6.839866	0.000000	-10.000000	0.008333	-12.200001	121.166664	1023.000000	1023.000000	2046.000000
11.820000	-0.028461	-16.820448	-5.740728	-2.055633	-1.921569	-7.102518	0.000000	-10.000000	0.000000	-11.383334	117.000000	1023.000000	1023.000000	2046.000000
11.840000	-0.028693	-16.957806	-5.761286	-1.458565	-2.274460	-7.463495	0.000000	-10.000000	0.000000	-11.033334	113.166664	1023.000000	1023.000000	2046.000000
11.860000	-0.028767	-17.001461	-5.567657	-1.270052	-2.880250	-7.283503	0.000000	-10.000000	0.000000	-10.716667	109.500000	1023.000000	1023.000000	2046.000000
11.880000	-0.028787	-17.012999	-5.835346	-1.239284	-2.884714	-7.053654	0.000000	-10.000000	0.000000	-10.450000	105.833336	1023.000000	1023.000000	2046.000000
11.900000	-0.028553	-16.874567	-6.416108	-1.074688	-2.249505	-7.134267	0.000000	-10.000000	0.000000	-10.083333	102.333336	1023.000000	1023.000000	2046.000000
11.920000	-0.028393	-16.780041	-6.619132	-0.740371	-2.178621	-7.241917	0.000000	-10.000000	0.000000	-9.666667	99.000000	1023.000000	1023.000000	2046.000000
11.940000	-0.028276	-16.710892	-6.531171	-0.282240	-2.519017	-7.378465	0.000000	-10.000000	0.000000	-9.233334	95.833336	1023.000000	1023.000000	2046.000000
11.960000	-0.028083	-16.597031	-6.225124	-0.179524	-3.053698	-7.138686	0.000000	-10.000000	0.000000	-8.783334	92.666664	1023.000000	1023.000000	2046.000000
11.980000	-0.027691	-16.365517	-6.172334	-0.323103	-3.094034	-6.776045	0.000000	-10.000000	0.000000	-8.383333	89.666664	1023.000000	1023.000000	2046.000000
12.000000	-0.027488	-16.245518	-6.372162	-0.725604	-2.522156	-6.625595	0.000000	-10.000000	0.000000	-7.983334	87.000000	1023.000000	1023.000000	2046.000000
12.020000	-0.027728	-16.387033	-6.451060	-1.205989	-2.044388	-6.685597	0.000000	-10.000000	0.000000	-7.650000	84.333336	1023.000000	1023.000000	2046.000000
12.040000	-0.028611	-16.908848	-6.140706	-1.654457	-2.271714	-6.841970	0.000000	-10.000000	-0.008333	-7.333333	81.833336	1023.000000	1023.000000	2046.000000
12.060000	-0.030008	-17.734453	-5.616749	-2.346589	-2.832182	-6.938933	0.000000	-10.000000	-0.025000	-6.883333	79.166664	1023.000000	1023.000000	2046.000000
12.080000	-0.031570	-18.658039	-5.576161	-3.418132	-2.857800	-6.805946	0.000000	-10.000000	-0.050000	-6.183333	76.833336	1023.000000	1023.000000	2046.000000
12.100000	-0.032997	-19.501097	-5.996146	-4.286879	-2.090183	-7.127890	0.000000	-10.000000	-0.066667	-5.000000	74.666664	1023.000000	1023.000000	2046.000000
12.120000	-0.034184	-20.202572	-5.962434	-4.833981	-1.987557	-7.418601	0.000000	-10.000000	-0.066667	-3.983333	73.166664	1023.000000	1023.000000	2046.000000
12.140000	-0.035053	-20.716331	-5.703572	-4.983832	-2.291764	-7.737163	0.000000	-10.000000	-0.058333	-3.550000	71.833336	1023.000000	1023.000000	2046.000000
12.160000	-0.035710	-21.104349	-5.273567	-5.375344	-2.794724	-7.660715	0.000000	-10.000000	-0.058333	-3.916667	70.666664	1023.000000	1023.000000	2046.000000
12.180000	-0.036030	-21.293974	-5.174942	-5.731799	-2.917554	-7.469678	0.000000	-10.000000	-0.058333	-4.633333	69.166664	1023.000000	1023.000000	2046.000000
12.200000	-0.035816	-21.167515	-5.548612	-5.828412	-2.258817	-7.531675	0.000000	-10.000000	-0.058333	-5.200000	67.666664	1023.000000	1023.000000	2046.000000
12.220000	-0.035416	-20.930815	-5.737056	-5.747955	-1.796466	-7.649338	0.000000	-10.000000	-0.058333	-5.483334	66.000000	1023.000000	1023.000000	2046.000000
12.240000	-0.035045	-20.711626	-5.551634	-5.480262	-1.951849	-7.727881	0.000000	-10.000000	-0.058333	-5.366667	64.333336	1023.000000	1023.000000	2046.000000
12.260000	-0.034725	-20.522497	-5.150518	-5.351791	-2.377548	-7.642640	0.000000	-10.000000	-0.066667	-5.050000	62.500000	1023.000000	1023.000000	2046.000000
12.280000	-0.034244	-20.238491	-4.790790	-5.471178	-2.700215	-7.276308	0.000000	-10.000000	-0.066667	-4.616667	60.666668	1023.000000	1023.000000	2046.000000
12.300000	-0.033756	-19.950079	-4.949925	-5.549515	-2.389135	-7.061504	0.000000	-10.000000	-0.066667	-4.266667	59.000000	1023.000000	1023.000000	2046.000000
12.320000	-0.033115	-19.571251	-5.260225	-5.553194	-1.672339	-7.085494	0.000000	-10.000000	-0.066667	-3.966667	57.666668	1023.000000	1023.000000	2046.000000
12.340000	-0.032490	-19.201719	-5.225722	-5.282577	-1.520801	-7.172620	0.000000	-10.000000	-0.058333	-3.833333	56.333332	1023.000000	1023.000000	2046.000000
12.360000	-0.032179	-19.017998	-4.865626	-5.046334	-1.886774	-7.219264	0.000000	-10.000000	-0.066667	-3.833333	55.000000	1023.000000	1023.000000	2046.000000
12.380000	-0.032012	-18.918802	-4.469620	-5.143988	-2.346188	-6.959007	0.000000	-10.000000	-0.058333	-3.933333	53.666668	1023.000000	1023.000000	2046.000000
12.400000	-0.031815	-18.802851	-4.518608	-5.347230	-2.302957	-6.634057	0.000000	-10.000000	-0.066667	-4.000000	52.333332	1023.000000	1023.000000	2046.000000
12.420000	-0.031423	-18.570791	-4.947606	-5.326745	-1.576671	-6.719769	0.000000	-10.000000	-0.058333	-3.916667	51.000000	1023.000000	1023.000000	2046.000000
12.440000	-0.030952	-18.292450	-5.019348	-5.129977	-1.336602	-6.806522	0.000000	-10.000000	-0.058333	-3.700000	49.666668	1023.000000	1023.000000	2046.000000
12.460000	-0.030833	-18.222414	-4.792574	-4.858243	-1.621056	-6.950540	0.000000	-10.000000	-0.050000	-3.500000	48.500000	1023.000000	1023.000000	2046.000000
12.480000	-0.030999	-18.320370	-4.393725	-4.990542	-2.263143	-6.672959	0.000000	-10.000000	-0.050000	-3.400000	47.333332	1023.000000	1023.000000	2046.000000
12.500000	-0.031103	-18.381899	-4.576278	-5.188053	-2.196794	-6.420774	0.000000	-10.000000	-0.050000	-3.400000	46.166668	1023.000000	1023.000000	2046.000000
12.520000	-0.030794	-18.199175	-5.104380	-5.153851	-1.405728	-6.535215	0.000000	-10.000000	-0.050000	-3.383333	45.000000	1023.000000	1023.000000	2046.000000
12.540000	-0.030438	-17.988592	-5.109264	-4.923779	-1.285213	-6.670337	0.000000	-10.000000	-0.066667	-3.400000	43.833332	1023.000000	1023.000000	2046.000000
12.560000	-0.030414	-17.974821	-4.907357	-4.707672	-1.638950	-6.720842	0.000000	-10.000000	-0.066667	-3.416667	42.666668	1023.000000	1023.000000	2046.000000
12.580000	-0.030591	-18.079334	-4.585148	-4.838184	-2.174330	-6.481671	0.000000	-10.000000	-0.066667	-3.533333	41.500000	1023.000000	1023.000000	2046.000000
12.600000	-0.030798	-18.201597	-4.671446	-5.069065	-2.281102	-6.179984	0.000000	-10.000000	-0.050000	-3.666667	40.500000	1023.000000	1023.000000	2046.000000
12.620000	-0.030597	-18.082817	-5.215810	-5.023132	-1.552448	-6.291427	0.000000	-10.000000	-0.050000	-3.866667	39.333332	1023.000000	1023.000000	2046.000000
12.640000	-0.030451	-17.996811	-5.450368	-4.950598	-1.206609	-6.389235	0.000000	-10.000000	-0.058333	-4.050000	38.000000	1023.000000	1023.000000	2046.000000
12.660000	-0.030332	-17.926115	-5.318951	-4.664318	-1.374524	-6.568322	0.000000	-10.000000	-0.058333	-4.233334	36.500000	1023.000000	1023.000000	2046.000000
12.680000	-0.030829	-18.220127	-5.058519	-4.665423	-1.938680	-6.557504	0.000000	-10.000000	-0.058333	-4.366667	35.000000	1023.000000	1023.000000	2046.000000
12.700000	-0.031378	-18.544569	-4.934884	-4.867467	-2.416203	-6.326015	0.000000	-10.000000	-0.050000	-4.533333	33.500000	1023.000000	1023.000000	2046.000000
12.720000	-0.032501	-19.208241	-5.384636	-5.075127	-2.445282	-6.303196	0.000000	-10.000000	-0.041667	-4.650000	32.000000	1023.000000	1023.000000	2046.000000
12.740000	-0.033626	-19.873192	-6.225202	-5.081375	-1.854701	-6.711915	0.000000	-10.000000	-0.041667	-4.716667	30.500000	1023.000000	1023.000000	2046.000000
12.760000	-0.034572	-20.431780	-6.730873	-4.883749	-1.715439	-7.101720	0.000000	-10.000000	-0.050000	-4.816667	28.000000	1023.000000	1023.000000	2046.000000
12.780000	-0.035220	-20.815260	-6.809906	-4.564766	-2.072724	-7.367863	0.000000	-10.000000	-0.066667	-4.900000	26.000000	1023.000000	1023.000000	2046.000000
12.800000	-0.035927	-21.233009	-6.591695	-4.477494	-2.805471	-7.358350	0.000000	-10.000000	-0.075000	-5.000000	24.500000	1023.000000	1023.000000	2046.000000
12.820000	-0.036411	-21.518782	-6.580896	-4.743590	-3.187472	-7.006824	0.000000	-10.000000	-0.066667	-4.966667	23.833334	1023.000000	1023.000000	2046.000000
12.840000	-0.035956	-21.249769	-7.046679	-4.827494	-2.322258	-7.053338	0.000000	-10.000000	-0.058333	-4.900000	22.500000	1023.000000	1023.000000	2046.000000
12.860000	-0.036172	-21.377789	-7.190164	-5.262003	-2.142211	-6.783410	0.000000	-10.000000	-0.058333	-4.850000	20.833334	1023.000000	1023.000000	2046.000000
12.880000	-0.035761	-21.134546	-6.796778	-4.629550	-2.399961	-7.308257	0.000000	-10.000000	-0.058333	-4.750000	19.166666	1023.000000	1023.000000	2046.000000
12.900000	-0.036118	-21.345949	-6.499558	-4.810728	-2.947135	-7.088528	0.000000	-10.000000	-0.058333	-4.650000	17.666666	1023.000000	1023.000000	2046.000000
12.920000	-0.036246	-21.421410	-6.630472	-4.765350	-3.112691	-6.912896	0.000000	-10.000000	-0.050000	-4.700000	16.000000	1023.000000	1023.000000	2046.000000
12.940000	-0.036285	-21.444147	-7.181459	-4.457333	-2.765517	-7.039837	0.000000	-10.000000	-0.058333	-5.083333	14.333333	1023.000000	1023.000000	2046.000000
12.960000	-0.036902	-21.808924	-7.899529	-4.149016	-2.400761	-7.359618	0.000000	-10.000000	-0.058333	-5.616667	12.500000	1023.000000	1023.000000	2046.000000
12.980000	-0.038119	-22.528502	-8.556324	-3.745059	-2.306159	-7.920959	0.000000	-10.000000	-0.058333	-5.783333	10.500000	1023.000000	1023.000000	2046.000000
13.000000	-0.039547	-23.372206	-8.823114	-3.259803	-2.943027	-8.346262	0.000000	-10.000000	-0.050000	-5.066667	8.666667	1023.000000	1023.000000	2046.000000
13.020000	-0.040780	-24.101164	-8.827689	-3.128346	-3.763001	-8.382130	0.000000	-10.000000	-0.058333	-3.850000	7.166667	1023.000000	1023.000000	2046.000000
13.040000	-0.041559	-24.561342	-8.953353	-3.138162	-4.224414	-8.245413	0.000000	-10.000000	-0.066667	-2.633333	6.000000	1023.000000	1023.000000	2046.000000
13.060000	-0.041726	-24.659800	-9.513028	-3.040052	-3.837437	-8.269281	0.000000	-10.000000	-0.075000	-2.133333	5.333333	1023.000000	1023.000000	2046.000000
13.080000	-0.041345	-24.434984	-10.079368	-2.705416	-3.109837	-8.540363	0.000000	-10.000000	-0.066667	-2.150000	4.666667	1023.000000	1023.000000	2046.000000
13.100000	-0.040860	-24.148024	-10.050050	-2.213385	-3.153076	-8.731512	0.000000	-10.000000	-0.066667	-2.483333	4.000000	1023.000000	1023.000000	2046.000000
13.120000	-0.040825	-24.127390	-9.833309	-1.857689	-3.606133	-8.830259	0.000000	-10.000000	-0.066667	-2.733333	3.000000	1023.000000	1023.000000	2046.000000
13.140000	-0.040981	-24.219563	-9.551148	-1.894443	-4.223465	-8.550507	0.000000	-10.000000	-0.075000	-2.850000	2.000000	1023.000000	1023.000000	2046.000000
13.160000	-0.041051	-24.261175	-9.687855	-1.966447	-4.408181	-8.198693	0.000000	-10.000000	-0.075000	-2.766667	1.000000	1023.000000	1023.000000	2046.000000
13.180000	-0.040470	-23.918043	-10.267900	-1.728052	-3.642245	-8.279846	0.000000	-10.000000	-0.075000	-2.566667	0.333333	1023.000000	1023.000000	2046.000000
13.200000	-0.039523	-23.357876	-10.377215	-1.377017	-3.178999	-8.424645	0.000000	-10.000000	-0.075000	-2.266667	-0.166667	1023.000000	1023.000000	2046.000000
13.220000	-0.039125	-23.123148	-9.940867	-1.202923	-3.479771	-8.499586	0.000000	-10.000000	-0.066667	-2.083333	-0.500000	1023.000000	1023.000000	2046.000000
13.240000	-0.039393	-23.280981	-9.345183	-1.729327	-4.032899	-8.173573	0.000000	-10.000000	-0.066667	-2.066667	-1.000000	1023.000000	1023.000000	2046.000000
13.260000	-0.040110	-23.705000	-9.033039	-2.571763	-4.334123	-7.766076	0.000000	-10.000000	-0.075000	-2.166667	-1.500000	1023.000000	1023.000000	2046.000000
13.280000	-0.040718	-24.064623	-9.230068	-3.207304	-3.851384	-7.775867	0.000000	-10.000000	-0.083333	-1.983333	-2.166667	1023.000000	1023.000000	2046.000000
13.300000	-0.041117	-24.300264	-9.479009	-3.708946	-3.045503	-8.066807	0.000000	-10.000000	-0.100000	-1.250000	-2.666667	1023.000000	1023.000000	2046.000000
13.320000	-0.041821	-24.716236	-9.346892	-4.221068	-2.801205	-8.347072	0.000000	-10.000000	-0.100000	-0.166667	-3.000000	1023.000000	1023.000000	2046.000000
13.340000	-0.042721	-25.248323	-9.048203	-4.634526	-2.965667	-8.599928	0.000000	-10.000000	-0.108333	1.250000	-3.000000	1023.000000	1023.000000	2046.000000
13.360000	-0.043773	-25.869993	-8.569139	-5.170439	-3.563163	-8.567253	0.000000	-10.000000	-0.100000	2.616667	-3.000000	1023.000000	1023.000000	2046.000000
13.380000	-0.044459	-26.275146	-8.259186	-5.746284	-4.001550	-8.268127	0.000000	-10.000000	-0.116667	4.133333	-3.000000	1023.000000	1023.000000	2046.000000
13.400000	-0.044441	-26.264385	-8.557132	-5.967943	-3.504234	-8.235075	0.000000	-10.000000	-0.133333	5.533333	-3.000000	1023.000000	1023.000000	2046.000000
13.420000	-0.043524	-25.722939	-8.886827	-5.838269	-2.611746	-8.386097	0.000000	-10.000000	-0.150000	6.866667	-3.000000	1023.000000	1023.000000	2046.000000
13.440000	-0.042533	-25.137018	-8.728718	-5.597895	-2.442717	-8.367689	0.000000	-10.000000	-0.158333	8.283334	-3.000000	1023.000000	1023.000000	2046.000000
13.460000	-0.041758	-24.679161	-8.387102	-5.380427	-2.690921	-8.220710	0.000000	-10.000000	-0.183333	9.966667	-3.000000	1023.000000	1023.000000	2046.000000
13.480000	-0.040902	-24.173302	-7.801691	-5.450967	-3.203920	-7.716723	0.000000	-10.000000	-0.216667	11.966667	-3.000000	1023.000000	1023.000000	2046.000000
13.500000	-0.040131	-23.717501	-7.586896	-5.677272	-3.368181	-7.085152	0.000000	-10.000000	-0.258333	14.066667	1.166667	1023.000000	1023.000000	2046.000000
13.520000	-0.038270	-22.617805	-7.929372	-5.403727	-2.370080	-6.914625	0.000000	-10.000000	-0.291667	15.750001	10.000000	1023.000000	1023.000000	2046.000000
13.540000	-0.036422	-21.525166	-7.952047	-5.175973	-1.735418	-6.661726	0.000000	-10.000000	-0.333333	17.050001	20.833334	1023.000000	1023.000000	2046.000000
13.560000	-0.034702	-20.509062	-7.667273	-4.865481	-1.556028	-6.420280	0.000000	-10.000000	-0.375000	18.250000	29.500000	1023.000000	1023.000000	2046.000000
13.580000	-0.033415	-19.747982	-7.202031	-4.619670	-1.822713	-6.103568	0.000000	-10.000000	-0.408333	19.716667	35.500000	1023.000000	1023.000000	2046.000000
13.600000	-0.032418	-19.158951	-6.590657	-4.761711	-2.437689	-5.368894	0.000000	-10.000000	-0.441667	21.533335	41.666668	1023.000000	1023.000000	2046.000000
13.620000	-0.031365	-18.536928	-6.471042	-4.951415	-2.462642	-4.651829	0.000000	-10.000000	-0.491667	23.133333	48.500000	1023.000000	1023.000000	2046.000000
13.640000	-0.029496	-17.432323	-6.845054	-4.670052	-1.534927	-4.382291	0.000000	-10.000000	-0.550000	24.900000	56.000000	1023.000000	1023.000000	2046.000000
13.660000	-0.027382	-16.182812	-6.877976	-4.346781	-0.816617	-4.141438	0.000000	-10.000000	-0.600000	26.266666	64.166664	1023.000000	1023.000000	2046.000000
13.680000	-0.025800	-15.247660	-6.508700	-3.956036	-0.917535	-3.865389	0.000000	-10.000000	-0.625000	27.483334	72.666664	1023.000000	1023.000000	2046.000000
13.700000	-0.024884	-14.706577	-5.827846	-4.008002	-1.588190	-3.282540	0.000000	-10.000000	-0.658333	28.333334	81.500000	1023.000000	1023.000000	2046.000000
13.720000	-0.023816	-14.075404	-5.590021	-4.246173	-1.771180	-2.468030	0.000000	-10.000000	-0.700000	29.250000	90.833336	1023.000000	1023.000000	2046.000000
13.740000	-0.022093	-13.057230	-5.948235	-4.094837	-0.954921	-2.059237	0.000000	-10.000000	-0.741667	30.233334	100.500000	1023.000000	1023.000000	2046.000000
13.760000	-0.019977	-11.806202	-6.087802	-3.704179	-0.136142	-1.878079	0.000000	-10.000000	-0.791667	31.166668	110.500000	1023.000000	1023.000000	2046.000000
13.780000	-0.018260	-10.791640	-5.736391	-3.313495	-0.147914	-1.593841	0.000000	-10.000000	-0.816667	32.266670	120.666664	1023.000000	1023.000000	2046.000000
13.800000	-0.017287	-10.216678	-5.188138	-3.215043	-0.718109	-1.095389	0.000000	-10.000000	-0.850000	33.183334	131.166672	1023.000000	1023.000000	2046.000000
13.820000	-0.016279	-9.620928	-4.698020	-3.408266	-1.185198	-0.329443	0.000000	-10.000000	-0.875000	33.866669	142.000000	1023.000000	1023.000000	2046.000000
13.840000	-0.014969	-8.846718	-4.835999	-3.409910	-0.809491	0.208682	0.000000	-10.000000	-0.891667	34.466667	153.166672	1023.000000	1023.000000	2046.000000
13.860000	-0.012907	-7.628253	-5.154069	-3.045336	0.216759	0.354394	0.000000	-10.000000	-0.900000	34.816669	164.500000	1023.000000	1023.000000	2046.000000
13.880000	-0.011474	-6.780885	-4.958938	-2.631561	0.300864	0.508750	0.000000	-10.000000	-0.908333	35.350002	176.166672	1023.000000	1023.000000	2046.000000
13.900000	-0.011068	-6.541433	-4.352750	-2.445998	-0.459820	0.717135	0.000000	-10.000000	-0.941667	35.566666	188.000000	1023.000000	1023.000000	2046.000000
13.920000	-0.010617	-6.274719	-4.034706	-2.617021	-0.973908	1.350915	0.000000	-10.000000	-0.975000	36.283333	200.000000	1023.000000	1023.000000	2046.000000
13.940000	-0.009182	-5.426352	-4.402804	-2.440345	-0.300438	1.717235	0.000000	-10.000000	-0.991667	36.466667	212.000000	1023.000000	1023.000000	2046.000000
13.960000	-0.006601	-3.901278	-4.525623	-1.947842	0.564052	2.008134	0.000000	-10.000000	-1.008333	36.616665	224.000000	1023.000000	1023.000000	2046.000000
13.980000	-0.004130	-2.441034	-4.053653	-1.342820	0.569005	2.386434	0.000000	-10.000000	-1.025000	36.650002	236.000000	1023.000000	1023.000000	2046.000000
14.000000	-0.002089	-1.234891	-3.187535	-1.243160	0.075710	3.120094	0.000000	-10.000000	-1.041667	36.900002	248.166672	1023.000000	1023.000000	2046.000000
14.020000	-0.001465	-0.865545	-2.684231	-2.008062	-0.520123	4.346871	0.000000	-10.000000	-1.041667	37.233334	260.500000	1023.000000	1023.000000	2046.000000
14.040000	0.000290	0.171266	-2.576876	-1.783733	-0.148474	4.680350	0.000000	-10.000000	-1.041667	37.366665	272.833344	1023.000000	1023.000000	2046.000000
14.060000	0.001935	1.143833	-2.903519	-1.605954	0.641934	5.011372	0.000000	-10.000000	-1.016667	37.366665	285.333344	1023.000000	1023.000000	2046.000000
14.080000	0.004156	2.456000	-3.137295	-1.026561	1.375267	5.244589	0.000000	-10.000000	-1.016667	37.549999	297.666656	1023.000000	1023.000000	2046.000000
14.100000	0.005768	3.408841	-3.055210	-0.284752	1.383886	5.364917	0.000000	-10.000000	-1.008333	37.716667	310.333344	1023.000000	1023.000000	2046.000000
14.120000	0.005862	3.464265	-2.975491	0.227122	0.898997	5.313636	0.000000	-10.000000	-1.016667	37.849998	322.833344	1023.000000	1023.000000	2046.000000
14.140000	0.004694	2.774239	-2.827753	0.210656	-0.071234	5.462571	0.000000	-10.000000	-1.025000	37.616669	335.500000	1023.000000	1023.000000	2046.000000
14.160000	0.004230	2.499681	-3.187680	0.215818	-0.335203	5.806746	0.000000	-10.000000	-1.050000	37.466667	348.166656	1023.000000	1023.000000	2046.000000
14.180000	0.005052	2.985681	-3.858478	0.462346	0.386146	5.995666	0.000000	-10.000000	-1.066667	37.516670	360.666656	1023.000000	1023.000000	2046.000000
14.200000	0.006750	3.989122	-4.069444	0.909512	1.052287	6.096767	0.000000	-10.000000	-1.050000	37.533337	373.333344	1023.000000	1023.000000	2046.000000
14.220000	0.008153	4.818369	-3.852094	1.454108	0.986246	6.230108	0.000000	-10.000000	-1.025000	37.233334	385.666656	1023.000000	1023.000000	2046.000000
14.240000	0.009059	5.353696	-3.249598	1.678849	0.237335	6.687111	0.000000	-10.000000	-1.008333	36.799999	398.333344	1023.000000	1023.000000	2046.000000
14.260000	0.010253	6.059359	-2.836461	1.648759	-0.226379	7.473441	0.000000	-10.000000	-1.016667	36.549999	410.666656	1023.000000	1023.000000	2046.000000
14.280000	0.012138	7.173424	-3.186017	1.967957	0.412244	7.979240	0.000000	-10.000000	-1.008333	36.316666	423.000000	1023.000000	1023.000000	2046.000000
14.300000	0.014529	8.586823	-3.494360	2.540530	1.302251	8.238403	0.000000	-10.000000	-1.016667	36.350002	435.000000	1023.000000	1023.000000	2046.000000
14.320000	0.016652	9.841295	-3.283385	3.329980	1.360160	8.434542	0.000000	-10.000000	-1.016667	36.100002	447.000000	1023.000000	1023.000000	2046.000000
14.340000	0.018066	10.676824	-2.614124	3.781108	0.669734	8.840105	0.000000	-10.000000	-1.025000	36.383335	459.000000	1023.000000	1023.000000	2046.000000
14.360000	0.019444	11.491481	-2.017978	3.662545	0.101376	9.745538	0.000000	-10.000000	-1.033333	36.350002	471.000000	1023.000000	1023.000000	2046.000000
14.380000	0.021598	12.764411	-2.179091	3.705694	0.906181	10.331626	0.000000	-10.000000	-1.041667	36.666668	483.333344	1023.000000	1023.000000	2046.000000
14.400000	0.024282	14.350413	-2.179687	4.007800	1.991235	10.531065	0.000000	-10.000000	-1.041667	36.666668	495.666656	1023.000000	1023.000000	2046.000000
14.420000	0.026229	15.501582	-1.583349	4.195934	2.120259	10.768738	0.000000	-10.000000	-1.033333	36.883335	508.000000	1023.000000	1023.000000	2046.000000
14.440000	0.027340	16.157728	-0.566430	3.985908	1.596093	11.142159	0.000000	-10.000000	-1.000000	36.533333	520.166687	1023.000000	1023.000000	2046.000000
14.460000	0.028035	16.568592	0.330693	3.233594	1.130627	11.873679	0.000000	-10.000000	-0.941667	35.783333	532.500000	1023.000000	1023.000000	2046.000000
14.480000	0.029065	17.177210	0.371378	2.700252	1.885039	12.220540	0.000000	-10.000000	-0.875000	34.500000	544.500000	1023.000000	1023.000000	2046.000000
14.500000	0.030713	18.151285	0.311527	2.652823	3.040274	12.146661	0.000000	-10.000000	-0.833333	33.533337	556.166687	1023.000000	1023.000000	2046.000000
14.520000	0.031885	18.844088	0.843020	2.804684	3.109440	12.086943	0.000000	-10.000000	-0.808333	32.650002	567.333313	1023.000000	1023.000000	2046.000000
14.540000	0.032487	19.199594	1.732923	2.728630	2.575350	12.162693	0.000000	-10.000000	-0.775000	32.083336	578.500000	1023.000000	1023.000000	2046.000000
14.560000	0.033216	19.630547	2.565260	2.385211	1.982509	12.697568	0.000000	-10.000000	-0.750000	31.200001	589.333313	1023.000000	1023.000000	2046.000000
14.580000	0.034825	20.581379	2.726664	2.351028	2.213348	13.290339	0.000000	-10.000000	-0.733333	30.650000	600.000000	1023.000000	1023.000000	2046.000000
14.600000	0.037370	22.085836	2.497887	2.732233	3.237171	13.618545	0.000000	-10.000000	-0.733333	30.200001	610.333313	1023.000000	1023.000000	2046.000000
14.620000	0.040286	23.809168	2.604410	3.344365	4.039566	13.820827	0.000000	-10.000000	-0.716667	30.033335	620.500000	1023.000000	1023.000000	2046.000000
14.640000	0.042382	25.047514	3.277063	3.922437	3.872645	13.975370	0.000000	-10.000000	-0.725000	29.833334	630.500000	1023.000000	1023.000000	2046.000000
14.660000	0.043846	25.913069	4.357425	3.973076	3.105464	14.477103	0.000000	-10.000000	-0.725000	29.766666	640.500000	1023.000000	1023.000000	2046.000000
14.680000	0.045368	26.812426	4.789247	3.748342	3.028287	15.246551	0.000000	-10.000000	-0.716667	29.716667	650.500000	1023.000000	1023.000000	2046.000000
14.700000	0.047631	28.149857	4.414876	4.057239	4.287002	15.390740	0.000000	-10.000000	-0.691667	29.683334	660.500000	1023.000000	1023.000000	2046.000000
14.720000	0.049967	29.530590	4.600468	4.628064	4.862940	15.439118	0.000000	-10.000000	-0.650000	29.216667	670.500000	1023.000000	1023.000000	2046.000000
14.740000	0.051233	30.278614	5.374529	5.008531	4.357140	15.538414	0.000000	-10.000000	-0.616667	28.533335	680.166687	1023.000000	1023.000000	2046.000000
14.760000	0.052445	30.994713	6.327463	4.901794	3.658958	16.106497	0.000000	-10.000000	-0.591667	27.550001	689.666687	1023.000000	1023.000000	2046.000000
14.780000	0.053873	31.838785	6.695375	4.778905	3.676661	16.687843	0.000000	-10.000000	-0.583333	27.050001	698.833313	1023.000000	1023.000000	2046.000000
14.800000	0.055357	32.716038	6.483668	4.948957	4.464287	16.819126	0.000000	-10.000000	-0.550000	26.500000	708.000000	1023.000000	1023.000000	2046.000000
14.820000	0.056468	33.372711	6.265478	5.267766	5.253094	16.586374	0.000000	-10.000000	-0.525000	25.950001	717.000000	1023.000000	1023.000000	2046.000000
14.840000	0.057124	33.760277	6.369956	5.593744	5.453832	16.342747	0.000000	-10.000000	-0.500000	25.383333	725.833313	1023.000000	1023.000000	2046.000000
14.860000	0.057782	34.149181	6.740344	5.982935	5.268582	16.157322	0.000000	-10.000000	-0.508333	24.983334	734.500000	1023.000000	1023.000000	2046.000000
14.880000	0.058733	34.711327	7.501750	6.099406	4.679175	16.430996	0.000000	-10.000000	-0.483333	24.816668	742.833313	1023.000000	1023.000000	2046.000000
14.900000	0.059996	35.457802	8.243449	5.951816	4.151415	17.111120	0.000000	-10.000000	-0.466667	24.166668	751.000000	1023.000000	1023.000000	2046.000000
14.920000	0.060156	35.552013	8.209002	5.164375	4.161915	18.016722	0.000000	-10.000000	-0.433333	23.483334	759.166687	1023.000000	1023.000000	2046.000000
14.940000	0.061281	36.217152	7.679185	5.624189	5.351529	17.562248	0.000000	-10.000000	-0.433333	22.550001	767.166687	1023.000000	1023.000000	2046.000000
14.960000	0.061862	36.560246	7.446243	5.880155	5.955507	17.278339	0.000000	-10.000000	-0.408333	21.516666	775.000000	1023.000000	1023.000000	2046.000000
14.980000	0.061828	36.540443	7.623185	6.224650	5.570144	17.122463	0.000000	-10.000000	-0.391667	20.716667	782.333313	1023.000000	1023.000000	2046.000000
15.000000	0.061562	36.383114	8.204211	6.291759	4.527189	17.359955	0.000000	-10.000000	-0.358333	19.816668	789.500000	1023.000000	1023.000000	2046.000000
15.020000	0.060891	35.986671	8.184115	6.064226	4.049022	17.689308	0.000000	-10.000000	-0.325000	19.016666	796.166687	1023.000000	1023.000000	2046.000000
15.040000	0.060295	35.634361	7.075422	6.207471	4.955733	17.395737	0.000000	-10.000000	-0.291667	17.900000	802.666687	1023.000000	1023.000000	2046.000000
15.060000	0.059485	35.155643	6.305654	6.629596	5.421041	16.799353	0.000000	-10.000000	-0.258333	16.816668	808.666687	1023.000000	1023.000000	2046.000000
15.080000	0.058358	34.489594	6.216548	7.119870	4.869396	16.283779	0.000000	-10.000000	-0.258333	15.716666	814.666687	1023.000000	1023.000000	2046.000000
15.100000	0.057233	33.824970	6.674536	7.001913	3.742595	16.405926	0.000000	-10.000000	-0.258333	14.933333	820.000000	1023.000000	1023.000000	2046.000000
15.120000	0.057125	33.761040	6.536411	6.708871	3.574437	16.941320	0.000000	-10.000000	-0.258333	14.350000	825.166687	1023.000000	1023.000000	2046.000000
15.140000	0.058158	34.371342	5.683882	6.950784	4.729012	17.007666	0.000000	-10.000000	-0.258333	14.416667	830.000000	1023.000000	1023.000000	2046.000000
15.160000	0.059040	34.892567	5.440645	7.494242	5.073794	16.883884	0.000000	-10.000000	-0.241667	14.150000	834.833313	1023.000000	1023.000000	2046.000000
15.180000	0.059215	34.996143	5.813939	8.001045	4.424086	16.757074	0.000000	-10.000000	-0.225000	13.750000	839.666687	1023.000000	1023.000000	2046.000000
15.200000	0.059153	34.959141	6.452407	7.960993	3.349058	17.196680	0.000000	-10.000000	-0.191667	12.733334	844.333313	1023.000000	1023.000000	2046.000000
15.220000	0.060092	35.514530	5.866523	7.900666	3.961985	17.785357	0.000000	-10.000000	-0.183333	12.000000	848.833313	1023.000000	1023.000000	2046.000000
15.240000	0.061935	36.603645	5.219687	8.563828	5.072216	17.747913	0.000000	-10.000000	-0.175000	11.650001	853.000000	1023.000000	1023.000000	2046.000000
15.260000	0.062597	36.994678	5.620338	9.163919	4.646464	17.563955	0.000000	-10.000000	-0.175000	11.700000	857.000000	1023.000000	1023.000000	2046.000000
15.280000	0.062671	37.038570	6.582180	9.062408	3.516902	17.877079	0.000000	-10.000000	-0.175000	11.916667	861.000000	1023.000000	1023.000000	2046.000000
15.300000	0.063862	37.742367	6.431648	8.677834	4.080069	18.552816	0.000000	-10.000000	-0.183333	11.933333	865.000000	1023.000000	1023.000000	2046.000000
15.320000	0.065851	38.918133	6.097070	8.874017	5.330151	18.616894	0.000000	-10.000000	-0.191667	11.933333	869.000000	1023.000000	1023.000000	2046.000000
15.340000	0.066833	39.498135	6.775958	9.204423	5.100529	18.417223	0.000000	-10.000000	-0.183333	11.650001	873.000000	1023.000000	1023.000000	2046.000000
15.360000	0.066940	39.561321	7.996662	8.726006	3.998462	18.840193	0.000000	-10.000000	-0.158333	11.100000	877.000000	1023.000000	1023.000000	2046.000000
15.380000	0.067463	39.870354	7.735763	8.023178	4.816856	19.294556	0.000000	-10.000000	-0.125000	9.766667	880.666687	1023.000000	1023.000000	2046.000000
15.400000	0.068061	40.224270	7.390814	7.896762	5.871150	19.065544	0.000000	-10.000000	-0.116667	8.066667	884.166687	1023.000000	1023.000000	2046.000000
15.420000	0.067762	40.047260	7.927308	7.999361	5.439987	18.680603	0.000000	-10.000000	-0.116667	6.450000	887.000000	1023.000000	1023.000000	2046.000000
15.440000	0.066971	39.579975	8.896149	7.531484	4.312783	18.839560	0.000000	-10.000000	-0.125000	5.433333	889.500000	1023.000000	1023.000000	2046.000000
15.460000	0.067118	39.666943	8.588573	6.996885	4.830727	19.250759	0.000000	-10.000000	-0.116667	4.750000	891.500000	1023.000000	1023.000000	2046.000000
15.480000	0.068346	40.392773	8.003998	7.247772	5.954881	19.186123	0.000000	-10.000000	-0.108333	3.866667	893.166687	1023.000000	1023.000000	2046.000000
15.500000	0.069087	40.830540	8.282696	7.809043	5.758290	18.980511	0.000000	-10.000000	-0.100000	3.033334	894.666687	1023.000000	1023.000000	2046.000000
15.520000	0.069576	41.119263	9.097510	7.925536	4.880514	19.215704	0.000000	-10.000000	-0.100000	2.583333	895.666687	1023.000000	1023.000000	2046.000000
15.540000	0.070481	41.654156	9.529694	7.727654	4.508426	19.888384	0.000000	-10.000000	-0.116667	3.066667	896.666687	1023.000000	1023.000000	2046.000000
15.560000	0.072325	42.744175	9.008138	7.763133	5.724473	20.248432	0.000000	-10.000000	-0.116667	3.983333	897.500000	1023.000000	1023.000000	2046.000000
15.580000	0.073762	43.593201	8.883826	8.134233	6.423865	20.151278	0.000000	-10.000000	-0.116667	4.716667	898.833313	1023.000000	1023.000000	2046.000000
15.600000	0.074152	43.823666	9.463593	8.517504	5.967694	19.874874	0.000000	-10.000000	-0.100000	4.633333	900.333313	1023.000000	1023.000000	2046.000000
15.620000	0.074479	44.017006	10.376665	8.424356	4.998297	20.217688	0.000000	-10.000000	-0.100000	3.933333	902.000000	1023.000000	1023.000000	2046.000000
15.640000	0.075253	44.474304	10.226546	8.187047	5.226544	20.834169	0.000000	-10.000000	-0.100000	3.083333	903.333313	1023.000000	1023.000000	2046.000000
15.660000	0.076389	45.145809	9.495908	8.411974	6.405907	20.832020	0.000000	-10.000000	-0.100000	2.750000	904.500000	1023.000000	1023.000000	2046.000000
15.680000	0.076265	45.072575	9.443015	8.711113	6.439213	20.479235	0.000000	-10.000000	-0.091667	2.850000	905.500000	1023.000000	1023.000000	2046.000000
15.700000	0.075769	44.779308	9.856193	8.921004	5.884980	20.117132	0.000000	-10.000000	-0.083333	2.983333	906.500000	1023.000000	1023.000000	2046.000000
15.720000	0.075789	44.791481	10.497971	8.800340	5.119094	20.374077	0.000000	-10.000000	-0.066667	2.616667	907.500000	1023.000000	1023.000000	2046.000000
15.740000	0.076633	45.289810	10.743675	8.517050	5.036393	20.992693	0.000000	-10.000000	-0.066667	1.550000	908.333313	1023.000000	1023.000000	2046.000000
15.760000	0.076505	45.214508	10.102789	7.752103	5.704894	21.654722	0.000000	-10.000000	-0.075000	0.583333	908.833313	1023.000000	1023.000000	2046.000000
15.780000	0.077148	45.594654	9.701656	8.417581	6.668206	20.807211	0.000000	-10.000000	-0.083333	0.000000	909.000000	1023.000000	1023.000000	2046.000000
15.800000	0.076174	45.018700	9.773757	8.514268	6.313867	20.416807	0.000000	-10.000000	-0.083333	0.000000	909.000000	1023.000000	1023.000000	2046.000000
15.820000	0.075076	44.369633	10.110437	8.555279	5.389875	20.314041	0.000000	-10.000000	-0.075000	0.000000	909.000000	1023.000000	1023.000000	2046.000000
15.840000	0.074608	44.093544	10.178522	8.430089	4.840232	20.644701	0.000000	-10.000000	-0.083333	-0.483333	909.000000	1023.000000	1023.000000	2046.000000
15.860000	0.073783	43.605835	9.517395	8.272065	5.126713	20.689659	0.000000	-10.000000	-0.083333	-0.866667	909.000000	1023.000000	1023.000000	2046.000000
15.880000	0.072151	42.641411	8.398240	8.357312	5.897694	19.988165	0.000000	-10.000000	-0.075000	-1.666667	909.000000	1023.000000	1023.000000	2046.000000
15.900000	0.069829	41.268951	7.782278	8.527110	5.801130	19.158432	0.000000	-10.000000	-0.058333	-2.433333	909.000000	1023.000000	1023.000000	2046.000000
15.920000	0.067549	39.921223	7.675920	8.784900	5.006568	18.453835	0.000000	-10.000000	-0.050000	-3.850000	909.000000	1023.000000	1023.000000	2046.000000
15.940000	0.065708	38.833298	7.951051	8.487609	3.981779	18.412857	0.000000	-10.000000	-0.050000	-5.200000	909.000000	1023.000000	1023.000000	2046.000000
15.960000	0.065049	38.444221	7.654914	8.203289	3.917130	18.668888	0.000000	-10.000000	-0.058333	-5.850000	909.000000	1023.000000	1023.000000	2046.000000
15.980000	0.065310	38.598404	6.728186	8.292893	4.894729	18.682594	0.000000	-10.000000	-0.066667	-5.783334	909.000000	1023.000000	1023.000000	2046.000000
16.000000	0.065294	38.588848	6.424023	8.550320	5.159164	18.455341	0.000000	-10.000000	-0.066667	-5.416667	909.000000	1023.000000	1023.000000	2046.000000
16.020000	0.064842	38.321381	6.653502	8.981211	4.542227	18.144440	0.000000	-10.000000	-0.058333	-5.450000	909.000000	1023.000000	1023.000000	2046.000000
16.040001	0.064228	37.958557	7.107578	8.960410	3.602566	18.288004	0.000000	-10.000000	-0.058333	-5.733334	909.000000	1023.000000	1023.000000	2046.000000
16.059999	0.064386	38.052010	6.849566	8.871796	3.626254	18.704397	0.000000	-10.000000	-0.058333	-5.916667	909.000000	1023.000000	1023.000000	2046.000000
16.080000	0.065106	38.477470	6.103060	9.014152	4.543081	18.817179	0.000000	-10.000000	-0.058333	-5.866667	909.000000	1023.000000	1023.000000	2046.000000
16.100000	0.065622	38.782661	5.916595	9.388906	4.869392	18.607769	0.000000	-10.000000	-0.050000	-5.633333	909.000000	1023.000000	1023.000000	2046.000000
16.120001	0.065491	38.705116	6.448396	9.625074	4.293049	18.338596	0.000000	-10.000000	-0.050000	-5.183333	901.833313	1023.000000	1023.000000	2046.000000
16.139999	0.065485	38.701462	7.120454	9.354708	3.650244	18.576054	0.000000	-10.000000	-0.041667	-4.516667	893.500000	1023.000000	1023.000000	2046.000000
16.160000	0.065974	38.990871	7.243798	8.902627	3.799171	19.045275	0.000000	-10.000000	-0.033333	-3.950000	885.166687	1023.000000	1023.000000	2046.000000
16.180000	0.066998	39.596096	6.884063	8.706267	4.855186	19.150581	0.000000	-10.000000	-0.025000	-3.650000	884.000000	1023.000000	1023.000000	2046.000000
16.200001	0.067280	39.762379	7.010228	8.525229	5.242262	18.984657	0.000000	-10.000000	-0.033333	-4.200000	883.500000	1023.000000	1023.000000	2046.000000
16.219999	0.066472	39.284927	7.412471	8.207988	5.026305	18.638165	0.000000	-10.000000	-0.041667	-5.400000	882.333313	1023.000000	1023.000000	2046.000000
16.240000	0.064968	38.396267	8.070154	7.666848	4.241032	18.418234	0.000000	-10.000000	-0.050000	-6.933333	880.500000	1023.000000	1023.000000	2046.000000
16.260000	0.064140	37.906895	8.219417	6.989487	4.013873	18.684120	0.000000	-10.000000	-0.050000	-8.016666	878.166687	1023.000000	1023.000000	2046.000000
16.280001	0.064026	37.839085	7.689706	6.613574	4.870376	18.665428	0.000000	-10.000000	-0.041667	-8.333333	875.666687	1023.000000	1023.000000	2046.000000
16.299999	0.064067	37.863346	7.505454	6.587245	5.402491	18.368156	0.000000	-10.000000	-0.041667	-8.133333	872.833313	1023.000000	1023.000000	2046.000000
16.320000	0.063968	37.804962	7.693024	6.730319	5.227681	18.153936	0.000000	-10.000000	-0.050000	-7.450000	870.166687	1023.000000	1023.000000	2046.000000
16.340000	0.063993	37.819668	8.241327	6.941875	4.553664	18.082800	0.000000	-10.000000	-0.066667	-6.166667	867.666687	1023.000000	1023.000000	2046.000000
16.360001	0.064824	38.311260	8.677017	6.870303	4.169648	18.594294	0.000000	-10.000000	-0.083333	-3.650000	865.666687	1023.000000	1023.000000	2046.000000
16.379999	0.066339	39.206429	8.302616	6.912605	4.982718	19.008490	0.000000	-10.000000	-0.091667	-0.750000	864.500000	1023.000000	1023.000000	2046.000000
16.400000	0.067711	40.017467	8.199950	7.098348	5.703503	19.015667	0.000000	-10.000000	-0.100000	1.583333	864.000000	1023.000000	1023.000000	2046.000000
16.420000	0.068348	40.393608	8.562131	7.354663	5.562778	18.914036	0.000000	-10.000000	-0.100000	2.550000	864.000000	1023.000000	1023.000000	2046.000000
16.440001	0.068633	40.561981	9.214431	7.536940	4.948899	18.861712	0.000000	-10.000000	-0.100000	2.400000	864.000000	1023.000000	1023.000000	2046.000000
16.459999	0.069267	40.936855	9.649358	7.377032	4.578902	19.331562	0.000000	-10.000000	-0.100000	2.016667	864.000000	1023.000000	1023.000000	2046.000000
16.480000	0.070491	41.659943	9.283468	7.366450	5.334689	19.675337	0.000000	-10.000000	-0.091667	1.716667	864.000000	1023.000000	1023.000000	2046.000000
16.500000	0.071706	42.378460	9.085299	7.547190	6.015463	19.730509	0.000000	-10.000000	-0.083333	1.916667	864.000000	1023.000000	1023.000000	2046.000000
16.520000	0.071967	42.532745	9.253713	7.769276	5.849982	19.659775	0.000000	-10.000000	-0.083333	2.300000	864.000000	1023.000000	1023.000000	2046.000000
16.540001	0.071534	42.276840	9.689535	7.995394	5.175569	19.416342	0.000000	-10.000000	-0.091667	2.700000	864.000000	1023.000000	1023.000000	2046.000000
16.559999	0.070965	41.940205	9.880289	7.742171	4.720718	19.597027	0.000000	-10.000000	-0.100000	2.866667	864.000000	1023.000000	1023.000000	2046.000000
16.580000	0.071195	42.076397	9.414787	7.675884	5.269693	19.716032	0.000000	-10.000000	-0.091667	2.516667	864.000000	1023.000000	1023.000000	2046.000000
16.600000	0.072062	42.588627	9.117617	7.799325	5.966079	19.705608	0.000000	-10.000000	-0.083333	1.483333	864.000000	1023.000000	1023.000000	2046.000000
16.620001	0.072353	42.760555	9.485538	7.830342	5.736946	19.707731	0.000000	-10.000000	-0.075000	-0.083333	864.000000	1023.000000	1023.000000	2046.000000
16.639999	0.071391	42.192097	9.740802	7.349056	5.243098	19.859140	0.000000	-10.000000	-0.066667	-1.466667	864.000000	1023.000000	1023.000000	2046.000000
16.660000	0.070971	41.943871	9.987907	7.601035	4.966425	19.388502	0.000000	-10.000000	-0.066667	-2.533333	863.666687	1023.000000	1023.000000	2046.000000
16.680000	0.070192	41.483528	9.849183	7.318919	4.753518	19.561907	0.000000	-10.000000	-0.058333	-3.133333	863.000000	1023.000000	1023.000000	2046.000000
16.700001	0.069915	41.319798	9.271678	7.279716	5.093729	19.674675	0.000000	-10.000000	-0.066667	-3.633333	861.833313	1023.000000	1023.000000	2046.000000
16.719999	0.069607	41.137592	8.626118	7.373358	5.632912	19.505205	0.000000	-10.000000	-0.058333	-4.050000	860.666687	1023.000000	1023.000000	2046.000000
16.740000	0.067856	40.102909	8.207493	7.524084	5.535857	18.835478	0.000000	-10.000000	-0.066667	-4.383334	859.333313	1023.000000	1023.000000	2046.000000
16.760000	0.064704	38.240253	7.815452	7.627248	4.875830	17.921724	0.000000	-10.000000	-0.058333	-4.783333	858.000000	1023.000000	1023.000000	2046.000000
16.780001	0.061991	36.636581	7.582855	7.600434	4.066741	17.386553	0.000000	-10.000000	-0.066667	-5.116667	856.333313	1023.000000	1023.000000	2046.000000
16.799999	0.060433	35.716011	7.307491	7.425188	3.644019	17.339315	0.000000	-10.000000	-0.058333	-5.550000	854.500000	1023.000000	1023.000000	2046.000000
16.820000	0.059743	35.308002	6.727513	7.325297	3.916508	17.338682	0.000000	-10.000000	-0.066667	-5.600000	852.500000	1023.000000	1023.000000	2046.000000
16.840000	0.059452	35.136059	6.222644	7.328523	4.308998	17.275894	0.000000	-10.000000	-0.058333	-5.150000	850.666687	1023.000000	1023.000000	2046.000000
16.860001	0.059207	34.991272	5.919005	7.459703	4.467507	17.145058	0.000000	-10.000000	-0.066667	-4.516667	849.000000	1023.000000	1023.000000	2046.000000
16.879999	0.059068	34.909348	5.856520	7.714104	4.305381	17.033340	0.000000	-10.000000	-0.066667	-4.016667	847.666687	1023.000000	1023.000000	2046.000000
16.900000	0.058754	34.723625	5.886173	8.043164	3.924073	16.870214	0.000000	-10.000000	-0.066667	-3.900000	846.333313	1023.000000	1023.000000	2046.000000
16.920000	0.058580	34.620495	6.087529	8.189319	3.366035	16.977612	0.000000	-10.000000	-0.058333	-3.633333	845.000000	1023.000000	1023.000000	2046.000000
16.940001	0.058906	34.813335	6.090470	8.277452	3.139205	17.306210	0.000000	-10.000000	-0.050000	-3.266667	843.666687	1023.000000	1023.000000	2046.000000
16.959999	0.059619	35.234772	5.747251	8.453730	3.506772	17.527020	0.000000	-10.000000	-0.050000	-2.700000	842.500000	1023.000000	1023.000000	2046.000000
16.980000	0.060248	35.606792	5.449673	8.525162	4.054649	17.577309	0.000000	-10.000000	-0.066667	-1.833333	841.666687	1023.000000	1023.000000	2046.000000
17.000000	0.060880	35.979839	5.533571	8.581692	4.284341	17.580236	0.000000	-10.000000	-0.083333	-0.900000	841.166687	1023.000000	1023.000000	2046.000000
17.020000	0.061299	36.227474	5.893983	8.632983	4.158214	17.542292	0.000000	-10.000000	-0.100000	-0.216667	841.000000	1023.000000	1023.000000	2046.000000
17.040001	0.061559	36.381161	6.464204	8.515502	3.808214	17.593239	0.000000	-10.000000	-0.083333	0.000000	841.000000	1023.000000	1023.000000	2046.000000
17.059999	0.061875	36.568371	7.026044	8.103444	3.573110	17.865774	0.000000	-10.000000	-0.075000	-0.366667	841.000000	1023.000000	1023.000000	2046.000000
17.080000	0.061857	36.557404	7.127742	7.558919	3.823970	18.046774	0.000000	-10.000000	-0.050000	-1.533333	841.000000	1023.000000	1023.000000	2046.000000
17.100000	0.061334	36.248554	6.942233	6.933836	4.445856	17.926628	0.000000	-10.000000	-0.050000	-3.550000	840.500000	1023.000000	1023.000000	2046.000000
17.120001	0.060521	35.768177	6.854632	6.431165	4.823725	17.658653	0.000000	-10.000000	-0.033333	-5.683333	839.333313	1023.000000	1023.000000	2046.000000
17.139999	0.059625	35.238457	6.967720	6.199965	4.731672	17.339100	0.000000	-10.000000	-0.033333	-7.200000	837.500000	1023.000000	1023.000000	2046.000000
17.160000	0.058638	34.655163	7.384542	6.087593	4.267069	16.915960	0.000000	-10.000000	-0.025000	-7.983334	835.166687	1023.000000	1023.000000	2046.000000
17.180000	0.058235	34.417084	7.815544	5.771050	3.797422	17.033068	0.000000	-10.000000	-0.033333	-8.383333	832.666687	1023.000000	1023.000000	2046.000000
17.200001	0.058666	34.671722	7.647299	5.651646	4.105788	17.266991	0.000000	-10.000000	-0.041667	-8.383333	829.833313	1023.000000	1023.000000	2046.000000
17.219999	0.059531	35.182804	7.383055	5.656379	4.774574	17.368797	0.000000	-10.000000	-0.058333	-7.616667	827.166687	1023.000000	1023.000000	2046.000000
17.240000	0.060366	35.676575	7.451185	5.819648	5.011064	17.394676	0.000000	-10.000000	-0.066667	-6.100000	824.666687	1023.000000	1023.000000	2046.000000
17.260000	0.061063	36.088512	7.812660	6.116784	4.836671	17.322397	0.000000	-10.000000	-0.075000	-3.816667	822.666687	1023.000000	1023.000000	2046.000000
17.280001	0.061713	36.472607	8.457974	6.248198	4.368862	17.397572	0.000000	-10.000000	-0.083333	-1.783333	821.500000	1023.000000	1023.000000	2046.000000
17.299999	0.062524	36.951458	8.755836	6.216328	4.266301	17.712992	0.000000	-10.000000	-0.083333	-0.400000	821.000000	1023.000000	1023.000000	2046.000000
17.320000	0.063411	37.476189	8.641437	6.198464	4.713872	17.922415	0.000000	-10.000000	-0.091667	0.000000	821.000000	1023.000000	1023.000000	2046.000000
17.340000	0.064148	37.911213	8.510251	6.163795	5.212482	18.024687	0.000000	-10.000000	-0.091667	0.000000	821.000000	1023.000000	1023.000000	2046.000000
17.360001	0.064824	38.311050	8.569606	6.229944	5.425265	18.086235	0.000000	-10.000000	-0.100000	0.000000	821.000000	1023.000000	1023.000000	2046.000000
17.379999	0.065244	38.559036	8.723767	6.429970	5.347700	18.057600	0.000000	-10.000000	-0.100000	0.283333	821.000000	1023.000000	1023.000000	2046.000000
17.400000	0.065572	38.753307	8.976821	6.645128	5.148676	17.982681	0.000000	-10.000000	-0.100000	0.750000	821.000000	1023.000000	1023.000000	2046.000000
17.420000	0.065862	38.924576	9.380773	6.656915	4.767502	18.119389	0.000000	-10.000000	-0.091667	0.750000	821.000000	1023.000000	1023.000000	2046.000000
17.440001	0.066377	39.229050	9.615261	6.596770	4.619674	18.397343	0.000000	-10.000000	-0.083333	0.466667	821.000000	1023.000000	1023.000000	2046.000000
17.459999	0.066964	39.575821	9.573100	6.581104	4.841228	18.580389	0.000000	-10.000000	-0.083333	0.000000	821.000000	1023.000000	1023.000000	2046.000000
17.480000	0.067230	39.732662	9.314318	6.516335	5.371325	18.530684	0.000000	-10.000000	-0.083333	0.000000	821.000000	1023.000000	1023.000000	2046.000000
17.500000	0.066636	39.382008	9.025859	6.470067	5.617599	18.268482	0.000000	-10.000000	-0.091667	0.000000	821.000000	1023.000000	1023.000000	2046.000000
17.520000	0.065516	38.719837	8.935050	6.568654	5.337132	17.879002	0.000000	-10.000000	-0.091667	0.300000	821.000000	1023.000000	1023.000000	2046.000000
17.540001	0.064769	38.278671	9.046167	6.791202	4.874906	17.566397	0.000000	-10.000000	-0.100000	0.833333	821.000000	1023.000000	1023.000000	2046.000000
17.559999	0.064805	38.299953	9.314944	6.792706	4.433557	17.758747	0.000000	-10.000000	-0.091667	0.833333	821.000000	1023.000000	1023.000000	2046.000000
17.580000	0.065443	38.676716	9.284012	6.620879	4.610277	18.161551	0.000000	-10.000000	-0.075000	0.533333	821.000000	1023.000000	1023.000000	2046.000000
17.600000	0.065499	38.710129	9.070515	6.130851	4.996559	18.512205	0.000000	-10.000000	-0.058333	0.000000	821.000000	1023.000000	1023.000000	2046.000000
17.620001	0.065584	38.759975	8.916661	6.259916	5.404030	18.179369	0.000000	-10.000000	-0.058333	-0.900000	821.000000	1023.000000	1023.000000	2046.000000
17.639999	0.065077	38.460686	8.869246	6.263460	5.372519	17.955460	0.000000	-10.000000	-0.058333	-2.083333	820.500000	1023.000000	1023.000000	2046.000000
17.660000	0.064372	38.044113	8.980061	6.496235	4.841019	17.726801	0.000000	-10.000000	-0.058333	-3.616667	819.666687	1023.000000	1023.000000	2046.000000
17.680000	0.063856	37.738876	9.028431	6.564320	4.307958	17.838169	0.000000	-10.000000	-0.050000	-4.416667	818.166687	1023.000000	1023.000000	2046.000000
17.700001	0.062851	37.144939	8.517577	6.524175	4.354168	17.749020	0.000000	-10.000000	-0.050000	-5.083333	816.666687	1023.000000	1023.000000	2046.000000
17.719999	0.060337	35.658882	7.624705	6.386217	4.619057	17.028906	0.000000	-10.000000	-0.050000	-5.616667	815.000000	1023.000000	1023.000000	2046.000000
17.740000	0.057507	33.986492	6.887779	6.318449	4.487400	16.292864	0.000000	-10.000000	-0.041667	-6.033333	813.333313	1023.000000	1023.000000	2046.000000
17.760000	0.055502	32.801853	6.421302	6.504462	4.169211	15.706876	0.000000	-10.000000	-0.041667	-6.366667	811.166687	1023.000000	1023.000000	2046.000000
17.780001	0.054160	32.008446	6.295500	6.644495	3.717232	15.351218	0.000000	-10.000000	-0.041667	-6.300000	808.833313	1023.000000	1023.000000	2046.000000
17.799999	0.053387	31.551842	6.348098	6.651682	3.225262	15.326800	0.000000	-10.000000	-0.050000	-5.916667	806.500000	1023.000000	1023.000000	2046.000000
17.820000	0.052940	31.287809	6.232612	6.657589	2.978304	15.419303	0.000000	-10.000000	-0.050000	-5.583333	804.666687	1023.000000	1023.000000	2046.000000
17.840000	0.052794	31.201456	5.826542	6.640574	3.275150	15.459189	0.000000	-10.000000	-0.050000	-5.816667	803.000000	1023.000000	1023.000000	2046.000000
17.860001	0.052796	31.202394	5.374350	6.746387	3.738974	15.342684	0.000000	-10.000000	-0.041667	-6.816667	801.000000	1023.000000	1023.000000	2046.000000
17.879999	0.052596	31.084080	5.167867	6.944770	3.772372	15.199070	0.000000	-10.000000	-0.025000	-8.116667	798.666687	1023.000000	1023.000000	2046.000000
17.900000	0.052465	31.007002	5.178819	7.325492	3.502304	15.000386	0.000000	-10.000000	-0.016667	-9.350000	795.833313	1023.000000	1023.000000	2046.000000
17.920000	0.052232	30.869120	5.466922	7.624306	2.941433	14.836459	0.000000	-10.000000	-0.008333	-10.366667	792.833313	1023.000000	1023.000000	2046.000000
17.940001	0.052197	30.848227	5.650649	7.610601	2.626609	14.960366	0.000000	-10.000000	0.000000	-11.233334	789.500000	1023.000000	1023.000000	2046.000000
17.959999	0.052120	30.802635	5.510169	7.424908	2.951980	14.915580	0.000000	-10.000000	0.025000	-12.150001	785.833313	1023.000000	1023.000000	2046.000000
17.980000	0.052101	30.791716	5.427293	7.036911	3.527781	14.799730	0.000000	-10.000000	0.058333	-13.316667	781.666687	1023.000000	1023.000000	2046.000000
18.000000	0.051894	30.669306	5.601524	6.807145	3.737893	14.522743	0.000000	-10.000000	0.100000	-14.883333	777.166687	1023.000000	1023.000000	2046.000000
18.020000	0.051286	30.310251	6.073291	6.555433	3.548816	14.132711	0.000000	-10.000000	0.141667	-16.600000	772.000000	1023.000000	1023.000000	2046.000000
18.040001	0.050154	29.640776	6.719404	6.069927	3.139122	13.712323	0.000000	-10.000000	0.175000	-18.200001	766.500000	1023.000000	1023.000000	2046.000000
18.059999	0.048689	28.775196	7.140982	5.305391	2.913739	13.415084	0.000000	-10.000000	0.191667	-19.533335	760.333313	1023.000000	1023.000000	2046.000000
18.080000	0.046891	27.712461	7.114038	4.416346	3.151804	13.030273	0.000000	-10.000000	0.233333	-20.750000	753.833313	1023.000000	1023.000000	2046.000000
18.100000	0.045324	26.786369	6.906819	3.695917	3.715886	12.467749	0.000000	-10.000000	0.275000	-21.883333	747.000000	1023.000000	1023.000000	2046.000000
18.120001	0.043924	25.958897	7.021706	3.200190	3.883595	11.853407	0.000000	-10.000000	0.316667	-22.666668	739.666687	1023.000000	1023.000000	2046.000000
18.139999	0.042597	25.174898	7.338802	3.105659	3.637468	11.092970	0.000000	-10.000000	0.325000	-23.233334	732.166687	1023.000000	1023.000000	2046.000000
18.160000	0.041515	24.535288	7.955596	2.895460	3.028272	10.655960	0.000000	-10.000000	0.325000	-23.583334	724.500000	1023.000000	1023.000000	2046.000000
18.180000	0.040907	24.176043	8.026665	2.565996	3.059876	10.523506	0.000000	-10.000000	0.325000	-23.816668	716.833313	1023.000000	1023.000000	2046.000000
18.200001	0.040716	24.062943	7.813056	2.399107	3.683835	10.166946	0.000000	-10.000000	0.316667	-23.900000	709.000000	1023.000000	1023.000000	2046.000000
18.219999	0.040715	24.062454	7.884308	2.364871	4.091269	9.722007	0.000000	-10.000000	0.316667	-23.850000	701.000000	1023.000000	1023.000000	2046.000000
18.240000	0.040554	23.967531	8.226822	2.585694	3.993702	9.161314	0.000000	-10.000000	0.308333	-23.866667	693.000000	1023.000000	1023.000000	2046.000000
18.260000	0.040146	23.726238	8.863408	2.653643	3.457508	8.751678	0.000000	-10.000000	0.316667	-23.800001	685.000000	1023.000000	1023.000000	2046.000000
18.280001	0.039645	23.430155	9.144914	2.358291	3.266412	8.660539	0.000000	-10.000000	0.325000	-23.850000	677.000000	1023.000000	1023.000000	2046.000000
18.299999	0.039192	23.162363	8.926029	2.106771	3.812293	8.317270	0.000000	-10.000000	0.325000	-23.733334	669.000000	1023.000000	1023.000000	2046.000000
18.320000	0.038825	22.945816	8.799730	1.995360	4.313662	7.837065	0.000000	-10.000000	0.325000	-23.816668	661.000000	1023.000000	1023.000000	2046.000000
18.340000	0.038322	22.648491	8.905107	1.992834	4.406178	7.344372	0.000000	-10.000000	0.325000	-23.700001	653.000000	1023.000000	1023.000000	2046.000000
18.360001	0.037507	22.166355	9.182610	2.070626	4.136748	6.776371	0.000000	-10.000000	0.341667	-23.966667	645.000000	1023.000000	1023.000000	2046.000000
18.379999	0.036651	21.660660	9.487674	2.038357	3.812732	6.321898	0.000000	-10.000000	0.341667	-24.100000	637.000000	1023.000000	1023.000000	2046.000000
18.400000	0.035605	21.042736	9.762480	1.793815	3.426693	6.059749	0.000000	-10.000000	0.358333	-24.716667	629.000000	1023.000000	1023.000000	2046.000000
18.420000	0.034644	20.474895	9.782312	1.497764	3.339114	5.855704	0.000000	-10.000000	0.383333	-25.100000	620.666687	1023.000000	1023.000000	2046.000000
18.440001	0.033882	20.024479	9.610955	1.285357	3.560929	5.567237	0.000000	-10.000000	0.408333	-25.366667	612.333313	1023.000000	1023.000000	2046.000000
18.459999	0.033126	19.577513	9.345469	1.100775	3.999975	5.131293	0.000000	-10.000000	0.408333	-25.266666	603.666687	1023.000000	1023.000000	2046.000000
18.480000	0.032424	19.162525	9.146914	0.986072	4.362998	4.666541	0.000000	-10.000000	0.400000	-25.050001	595.333313	1023.000000	1023.000000	2046.000000
18.500000	0.031800	18.793724	9.120416	0.996619	4.434843	4.241845	0.000000	-10.000000	0.400000	-24.900002	587.000000	1023.000000	1023.000000	2046.000000
18.520000	0.030955	18.294693	9.242634	1.001152	4.250381	3.800525	0.000000	-10.000000	0.400000	-24.800001	578.833313	1023.000000	1023.000000	2046.000000
18.540001	0.029943	17.696434	9.530231	0.959425	3.790952	3.415825	0.000000	-10.000000	0.400000	-24.816668	570.500000	1023.000000	1023.000000	2046.000000
18.559999	0.028898	17.078833	9.764373	0.665321	3.309305	3.339833	0.000000	-10.000000	0.400000	-24.866667	562.166687	1023.000000	1023.000000	2046.000000
18.580000	0.027951	16.518763	9.509041	0.377715	3.472015	3.159993	0.000000	-10.000000	0.408333	-24.950001	553.833313	1023.000000	1023.000000	2046.000000
18.600000	0.027216	16.084808	9.101128	0.212463	4.005808	2.765409	0.000000	-10.000000	0.416667	-25.049999	548.333313	1023.000000	1023.000000	2046.000000
18.620001	0.026576	15.706706	8.891834	0.122550	4.301240	2.391081	0.000000	-10.000000	0.425000	-25.233334	539.833313	1023.000000	1023.000000	2046.000000
18.639999	0.025900	15.307043	8.857250	0.193311	4.216284	2.040199	0.000000	-10.000000	0.416667	-25.500000	531.333313	1023.000000	1023.000000	2046.000000
18.660000	0.025013	14.782899	9.006557	0.203839	3.851272	1.721231	0.000000	-10.000000	0.425000	-25.533333	520.000000	1023.000000	1023.000000	2046.000000
18.680000	0.023866	14.104598	9.146796	0.049057	3.323373	1.585371	0.000000	-10.000000	0.425000	-25.650000	511.500000	1023.000000	1023.000000	2046.000000
18.700001	0.022539	13.320442	9.039228	-0.213363	2.924014	1.570562	0.000000	-10.000000	0.433333	-25.500000	503.000000	1023.000000	1023.000000	2046.000000
18.719999	0.020666	12.213812	8.429914	-0.546330	2.978760	1.351467	0.000000	-10.000000	0.416667	-25.549999	494.500000	1023.000000	1023.000000	2046.000000
18.740000	0.018605	10.995770	7.545247	-0.634358	3.384798	0.700085	0.000000	-10.000000	0.408333	-25.350000	486.000000	1023.000000	1023.000000	2046.000000
18.760000	0.016757	9.903145	6.938317	-0.611178	3.444795	0.131211	0.000000	-10.000000	0.400000	-25.066666	472.000000	1023.000000	1023.000000	2046.000000
18.780001	0.015087	8.916481	6.595440	-0.417661	3.076175	-0.337474	0.000000	-10.000000	0.400000	-24.816666	460.833344	1023.000000	1023.000000	2046.000000
18.799999	0.013405	7.922359	6.599125	-0.373768	2.295269	-0.598267	0.000000	-10.000000	0.400000	-24.650000	452.500000	1023.000000	1023.000000	2046.000000
18.820000	0.011963	7.069960	6.651242	-0.904387	1.631899	-0.308794	0.000000	-10.000000	0.383333	-24.516666	449.666656	1023.000000	1023.000000	2046.000000
18.840000	0.010514	6.213832	6.110112	-1.750096	1.697664	0.156152	0.000000	-10.000000	0.366667	-24.650000	444.166656	1023.000000	1023.000000	2046.000000
18.860001	0.010516	6.214926	5.664560	-1.391844	2.417383	-0.475174	0.000000	-10.000000	0.358333	-24.866667	436.000000	1023.000000	1023.000000	2046.000000
18.879999	0.010424	6.160864	5.273974	-1.319350	2.905213	-0.698974	0.000000	-10.000000	0.375000	-25.100000	427.833344	1023.000000	1023.000000	2046.000000
18.900000	0.009945	5.877245	5.086424	-0.999732	2.674611	-0.884058	0.000000	-10.000000	0.391667	-25.283335	419.500000	1023.000000	1023.000000	2046.000000
18.920000	0.008770	5.182915	4.917520	-0.672907	2.003500	-1.065197	0.000000	-10.000000	0.416667	-25.600000	411.000000	1023.000000	1023.000000	2046.000000
18.940001	0.006625	3.915583	4.528410	-0.599774	1.194653	-1.207707	0.000000	-10.000000	0.425000	-25.850000	402.500000	1023.000000	1023.000000	2046.000000
18.959999	0.003806	2.249515	3.649724	-0.631793	0.675024	-1.443440	0.000000	-10.000000	0.425000	-25.766666	393.833344	1023.000000	1023.000000	2046.000000
18.980000	0.001443	0.852881	2.426021	-0.426787	0.746469	-1.892822	0.000000	-10.000000	0.391667	-24.983334	385.333344	1023.000000	1023.000000	2046.000000
19.000000	0.000168	0.099520	1.427406	-0.180359	1.073539	-2.221065	0.000000	-10.000000	0.350000	-24.200001	377.000000	1023.000000	1023.000000	2046.000000
19.020000	-0.000364	-0.215337	0.971931	0.300001	1.033358	-2.520628	0.000000	-10.000000	0.316667	-23.366667	369.000000	1023.000000	1023.000000	2046.000000
19.040001	-0.001474	-0.871204	0.935987	0.612194	0.284082	-2.703468	0.000000	-10.000000	0.300000	-22.683334	361.000000	1023.000000	1023.000000	2046.000000
19.059999	-0.002602	-1.537829	0.930872	0.569961	-0.496136	-2.542526	0.000000	-10.000000	0.300000	-22.000000	353.333344	1023.000000	1023.000000	2046.000000
19.080000	-0.003342	-1.975023	0.435718	0.585333	-0.621322	-2.374752	0.000000	-10.000000	0.291667	-21.483334	346.000000	1023.000000	1023.000000	2046.000000
19.100000	-0.003612	-2.134939	-0.397744	0.812679	0.007583	-2.557457	0.000000	-10.000000	0.266667	-21.150002	339.000000	1023.000000	1023.000000	2046.000000
19.120001	-0.003549	-2.097514	-0.872893	1.106010	0.403788	-2.734419	0.000000	-10.000000	0.233333	-21.033335	332.000000	1023.000000	1023.000000	2046.000000
19.139999	-0.003633	-2.146967	-0.937473	1.498677	0.129898	-2.838069	0.000000	-10.000000	0.208333	-20.666668	325.000000	1023.000000	1023.000000	2046.000000
19.160000	-0.004008	-2.368556	-0.819619	1.743912	-0.455320	-2.837530	0.000000	-10.000000	0.191667	-20.433334	318.000000	1023.000000	1023.000000	2046.000000
19.180000	-0.004525	-2.674038	-0.665240	1.643036	-1.030354	-2.621480	0.000000	-10.000000	0.208333	-20.066668	311.166656	1023.000000	1023.000000	2046.000000
19.200001	-0.004892	-2.891104	-0.892089	1.306133	-0.898911	-2.406237	0.000000	-10.000000	0.208333	-20.033333	304.333344	1023.000000	1023.000000	2046.000000
19.219999	-0.005130	-3.031690	-1.197548	0.956816	-0.239448	-2.551509	0.000000	-10.000000	0.250000	-20.133333	297.666656	1023.000000	1023.000000	2046.000000
19.240000	-0.005469	-3.232234	-1.266821	0.495838	0.254462	-2.715714	0.000000	-10.000000	0.233333	-20.300001	290.833344	1023.000000	1023.000000	2046.000000
19.260000	-0.006475	-3.826561	-0.939533	-0.017160	0.061566	-2.931434	0.000000	-10.000000	0.225000	-20.216667	284.166656	1023.000000	1023.000000	2046.000000
19.280001	-0.008299	-4.904757	-0.524995	-0.744868	-0.445412	-3.189482	0.000000	-10.000000	0.183333	-19.850000	277.333344	1023.000000	1023.000000	2046.000000
19.299999	-0.010542	-6.230551	-0.240987	-1.812954	-0.966960	-3.209650	0.000000	-10.000000	0.175000	-19.333334	270.833344	1023.000000	1023.000000	2046.000000
19.320000	-0.012590	-7.440440	-0.328024	-2.810287	-1.009474	-3.292655	0.000000	-10.000000	0.166667	-18.866667	264.333344	1023.000000	1023.000000	2046.000000
19.340000	-0.014068	-8.314115	-0.618103	-3.443239	-0.655079	-3.597694	0.000000	-10.000000	0.158333	-18.366667	258.000000	1023.000000	1023.000000	2046.000000
19.360001	-0.015056	-8.898029	-0.909788	-3.865794	-0.143823	-3.978624	0.000000	-10.000000	0.141667	-18.050001	251.666672	1023.000000	1023.000000	2046.000000
19.379999	-0.015424	-9.115669	-0.972386	-3.996170	0.188129	-4.335243	0.000000	-10.000000	0.141667	-17.800001	245.500000	1023.000000	1023.000000	2046.000000
19.400000	-0.015572	-9.203051	-0.881707	-3.962896	0.235296	-4.593744	0.000000	-10.000000	0.141667	-17.716667	239.500000	1023.000000	1023.000000	2046.000000
19.420000	-0.016065	-9.494173	-0.550975	-3.929007	-0.286176	-4.728015	0.000000	-10.000000	0.141667	-17.450001	233.833328	1023.000000	1023.000000	2046.000000
19.440001	-0.016520	-9.763178	-0.241234	-4.126162	-0.831757	-4.564026	0.000000	-10.000000	0.141667	-17.083334	228.166672	1023.000000	1023.000000	2046.000000
19.459999	-0.016858	-9.963346	-0.235019	-4.362432	-1.047658	-4.318237	0.000000	-10.000000	0.125000	-16.683334	222.500000	1023.000000	1023.000000	2046.000000
19.480000	-0.016744	-9.895548	-0.537504	-4.414249	-0.657886	-4.285908	0.000000	-10.000000	0.116667	-16.266666	216.833328	1023.000000	1023.000000	2046.000000
19.500000	-0.016284	-9.623710	-0.936124	-4.298225	0.057146	-4.446507	0.000000	-10.000000	0.100000	-16.000000	211.333328	1023.000000	1023.000000	2046.000000
19.520000	-0.015646	-9.246988	-1.033662	-4.099076	0.476952	-4.591203	0.000000	-10.000000	0.100000	-15.633333	206.000000	1023.000000	1023.000000	2046.000000
19.540001	-0.015348	-9.070912	-0.832860	-3.947984	0.364657	-4.654726	0.000000	-10.000000	0.100000	-15.400001	200.666672	1023.000000	1023.000000	2046.000000
19.559999	-0.015569	-9.201185	-0.542836	-3.886318	-0.064414	-4.707617	0.000000	-10.000000	0.100000	-15.050000	195.500000	1023.000000	1023.000000	2046.000000
19.580000	-0.016052	-9.486493	-0.196837	-4.121116	-0.684668	-4.483872	0.000000	-10.000000	0.100000	-14.833334	190.500000	1023.000000	1023.000000	2046.000000
19.600000	-0.016405	-9.695168	-0.290291	-4.405721	-0.792426	-4.206730	0.000000	-10.000000	0.100000	-14.683333	187.166672	1023.000000	1023.000000	2046.000000
19.620001	-0.016329	-9.650446	-0.722994	-4.390283	-0.254973	-4.282196	0.000000	-10.000000	0.083333	-14.366667	182.333328	1023.000000	1023.000000	2046.000000
19.639999	-0.015997	-9.454171	-1.016389	-4.281028	0.298894	-4.455648	0.000000	-10.000000	0.066667	-13.850000	177.666672	1023.000000	1023.000000	2046.000000
19.660000	-0.015705	-9.281788	-1.088037	-4.159134	0.539512	-4.574128	0.000000	-10.000000	0.033333	-13.316667	171.500000	1023.000000	1023.000000	2046.000000
19.680000	-0.015593	-9.215608	-1.030344	-3.980850	0.503397	-4.707811	0.000000	-10.000000	0.025000	-12.933333	167.166672	1023.000000	1023.000000	2046.000000
19.700001	-0.015856	-9.370996	-0.827942	-3.909438	0.147978	-4.781594	0.000000	-10.000000	0.016667	-12.716667	162.833328	1023.000000	1023.000000	2046.000000
19.719999	-0.016423	-9.706134	-0.552894	-4.036866	-0.452359	-4.664015	0.000000	-10.000000	0.016667	-12.483334	158.500000	1023.000000	1023.000000	2046.000000
19.740000	-0.017019	-10.058100	-0.480657	-4.298917	-0.860004	-4.418521	0.000000	-10.000000	0.008333	-12.333333	154.166672	1023.000000	1023.000000	2046.000000
19.760000	-0.017349	-10.252969	-0.774904	-4.425784	-0.756694	-4.295587	0.000000	-10.000000	0.000000	-12.233334	150.000000	1023.000000	1023.000000	2046.000000
19.780001	-0.017297	-10.222236	-1.261970	-4.378107	-0.176707	-4.405452	0.000000	-10.000000	0.008333	-12.150001	146.000000	1023.000000	1023.000000	2046.000000
19.799999	-0.017083	-10.096124	-1.569002	-4.270879	0.300334	-4.556577	0.000000	-10.000000	0.008333	-12.083334	142.000000	1023.000000	1023.000000	2046.000000
19.820000	-0.016730	-9.887201	-1.591118	-4.103902	0.483345	-4.675527	0.000000	-10.000000	0.008333	-11.950000	138.000000	1023.000000	1023.000000	2046.000000
19.840000	-0.017112	-10.113276	-1.450963	-3.936223	0.104233	-4.830323	0.000000	-10.000000	0.000000	-11.850000	134.000000	1023.000000	1023.000000	2046.000000
19.860001	-0.018525	-10.948121	-1.270802	-4.144004	-0.716410	-4.816905	0.000000	-10.000000	0.000000	-11.700000	130.000000	1023.000000	1023.000000	2046.000000
19.879999	-0.020486	-12.107303	-1.536525	-4.491667	-1.339625	-4.739484	0.000000	-10.000000	0.000000	-11.583334	126.000000	1023.000000	1023.000000	2046.000000
19.900000	-0.021882	-12.931989	-2.445691	-4.479560	-0.961555	-5.045183	0.000000	-10.000000	0.000000	-11.433333	122.166664	1023.000000	1023.000000	2046.000000
19.920000	-0.022384	-13.229199	-3.115505	-4.263742	-0.431107	-5.418846	0.000000	-10.000000	0.000000	-11.283334	118.500000	1023.000000	1023.000000	2046.000000
19.940001	-0.022618	-13.367150	-3.196831	-3.800719	-0.579138	-5.790462	0.000000	-10.000000	0.000000	-11.183333	114.833336	1023.000000	1023.000000	2046.000000
19.959999	-0.023574	-13.932022	-2.848285	-4.015943	-1.477106	-5.590688	0.000000	-10.000000	0.000000	-11.033334	111.000000	1023.000000	1023.000000	2046.000000
19.980000	-0.024321	-14.373626	-2.789930	-4.514887	-1.943923	-5.124886	0.000000	-10.000000	0.000000	-10.900001	107.333336	1023.000000	1023.000000	2046.000000
20.000000	-0.024234	-14.322482	-3.219957	-4.663777	-1.296466	-5.142282	0.000000	-10.000000	0.000000	-10.716667	103.666664	1023.000000	1023.000000	2046.000000
20.020000	-0.023367	-13.810057	-3.523523	-4.376254	-0.419082	-5.491198	0.000000	-10.000000	0.000000	-10.616667	100.166664	1023.000000	1023.000000	2046.000000
20.040001	-0.023210	-13.716915	-3.313360	-3.960381	-0.712316	-5.730858	0.000000	-10.000000	0.000000	-10.600000	96.500000	1023.000000	1023.000000	2046.000000
20.059999	-0.024025	-14.198729	-2.955766	-3.979705	-1.685250	-5.578009	0.000000	-10.000000	0.000000	-10.783334	92.833336	1023.000000	1023.000000	2046.000000
20.080000	-0.025018	-14.785673	-3.338667	-4.014180	-1.971300	-5.461525	0.000000	-10.000000	0.000000	-10.866667	89.333336	1023.000000	1023.000000	2046.000000
20.100000	-0.026079	-15.412903	-4.406124	-3.698980	-1.392648	-5.915151	0.000000	-10.000000	0.000000	-10.733334	85.666664	1023.000000	1023.000000	2046.000000
20.120001	-0.027144	-16.041855	-5.209872	-3.177032	-1.135982	-6.518967	0.000000	-10.000000	0.000000	-9.916667	82.166664	1023.000000	1023.000000	2046.000000
20.139999	-0.028575	-16.887741	-5.429800	-2.624068	-1.832970	-7.000902	0.000000	-10.000000	0.000000	-8.983334	78.666664	1023.000000	1023.000000	2046.000000
20.160000	-0.030005	-17.733019	-5.325289	-2.696254	-2.888227	-6.823248	0.000000	-10.000000	0.000000	-8.000000	75.666664	1023.000000	1023.000000	2046.000000
20.180000	-0.030707	-18.147751	-5.827429	-2.700254	-2.890582	-6.729486	0.000000	-10.000000	0.000000	-7.550000	73.000000	1023.000000	1023.000000	2046.000000
20.200001	-0.030487	-18.017786	-6.556001	-2.393213	-2.095057	-6.973515	0.000000	-10.000000	0.000000	-7.300000	70.666664	1023.000000	1023.000000	2046.000000
20.219999	-0.029927	-17.686882	-6.814805	-1.881485	-1.748882	-7.241711	0.000000	-10.000000	-0.025000	-7.200000	68.166664	1023.000000	1023.000000	2046.000000
20.240000	-0.029796	-17.609453	-6.739748	-1.431547	-2.045052	-7.393106	0.000000	-10.000000	-0.041667	-6.983334	65.833336	1023.000000	1023.000000	2046.000000
20.260000	-0.030134	-17.809080	-6.442392	-1.314782	-2.737911	-7.313995	0.000000	-10.000000	-0.058333	-6.733334	63.500000	1023.000000	1023.000000	2046.000000
20.280001	-0.030617	-18.094418	-6.312866	-1.466079	-3.377892	-6.937582	0.000000	-10.000000	-0.050000	-6.433333	61.166668	1023.000000	1023.000000	2046.000000
20.299999	-0.030441	-17.990417	-6.829079	-1.403099	-2.990600	-6.767639	0.000000	-10.000000	-0.050000	-6.166667	58.833332	1023.000000	1023.000000	2046.000000
20.320000	-0.029548	-17.462587	-7.310625	-1.070994	-2.159489	-6.921480	0.000000	-10.000000	-0.050000	-5.850000	56.500000	1023.000000	1023.000000	2046.000000
20.340000	-0.028654	-16.934780	-7.227973	-0.661811	-1.965291	-7.079704	0.000000	-10.000000	-0.050000	-5.666667	54.666668	1023.000000	1023.000000	2046.000000
20.360001	-0.028926	-17.095152	-6.645616	-0.858823	-2.615430	-6.975283	0.000000	-10.000000	-0.050000	-5.633333	53.000000	1023.000000	1023.000000	2046.000000
20.379999	-0.029911	-17.677652	-6.082930	-1.759373	-3.321401	-6.513949	0.000000	-10.000000	-0.050000	-5.683333	51.333332	1023.000000	1023.000000	2046.000000
20.400000	-0.030625	-18.099516	-6.255436	-2.575083	-2.941492	-6.327504	0.000000	-10.000000	-0.058333	-5.650000	49.500000	1023.000000	1023.000000	2046.000000
20.420000	-0.030825	-18.217352	-6.654219	-3.039426	-1.907853	-6.615854	0.000000	-10.000000	-0.066667	-5.433333	47.500000	1023.000000	1023.000000	2046.000000
20.440001	-0.031438	-18.580072	-6.502172	-3.372046	-1.691373	-7.014482	0.000000	-10.000000	-0.066667	-5.200000	45.500000	1023.000000	1023.000000	2046.000000
20.459999	-0.033249	-19.649939	-6.029099	-4.065062	-2.344959	-7.210820	0.000000	-10.000000	-0.075000	-5.116667	43.666668	1023.000000	1023.000000	2046.000000
20.480000	-0.035088	-20.737301	-5.586527	-5.018380	-3.150128	-6.982265	0.000000	-10.000000	-0.066667	-5.216667	42.000000	1023.000000	1023.000000	2046.000000
20.500000	-0.035712	-21.106028	-6.021423	-5.551342	-2.519226	-7.014037	0.000000	-10.000000	-0.066667	-5.300000	40.333332	1023.000000	1023.000000	2046.000000
20.520000	-0.035286	-20.854187	-6.362938	-5.522011	-1.635790	-7.333447	0.000000	-10.000000	-0.050000	-5.366667	38.500000	1023.000000	1023.000000	2046.000000
20.540001	-0.035171	-20.786205	-6.148862	-5.307095	-1.701919	-7.628328	0.000000	-10.000000	-0.050000	-5.516667	36.500000	1023.000000	1023.000000	2046.000000
20.559999	-0.035832	-21.176939	-5.588740	-5.467569	-2.516058	-7.604572	0.000000	-10.000000	-0.058333	-5.583333	34.500000	1023.000000	1023.000000	2046.000000
20.580000	-0.036047	-21.304033	-5.292450	-5.799778	-3.035855	-7.175950	0.000000	-10.000000	-0.075000	-5.316667	32.833332	1023.000000	1023.000000	2046.000000
20.600000	-0.035652	-21.070431	-5.637842	-5.895191	-2.568269	-6.969129	0.000000	-10.000000	-0.091667	-4.900000	31.833334	1023.000000	1023.000000	2046.000000
20.620001	-0.034515	-20.398220	-6.036019	-5.692468	-1.620380	-7.049352	0.000000	-10.000000	-0.091667	-4.316667	30.500000	1023.000000	1023.000000	2046.000000
20.639999	-0.033370	-19.721891	-5.966577	-5.310459	-1.280100	-7.164756	0.000000	-10.000000	-0.083333	-3.883333	29.000000	1023.000000	1023.000000	2046.000000
20.660000	-0.032868	-19.424793	-5.593046	-5.037343	-1.577887	-7.216518	0.000000	-10.000000	-0.075000	-3.383333	27.166666	1023.000000	1023.000000	2046.000000
20.680000	-0.033055	-19.535322	-5.010617	-5.218943	-2.320910	-6.984852	0.000000	-10.000000	-0.066667	-3.100000	26.000000	1023.000000	1023.000000	2046.000000
20.700001	-0.033079	-19.549513	-4.782280	-5.545404	-2.704404	-6.517425	0.000000	-10.000000	-0.066667	-2.783334	25.000000	1023.000000	1023.000000	2046.000000
20.719999	-0.032547	-19.235044	-5.125454	-5.573911	-2.184302	-6.351377	0.000000	-10.000000	-0.066667	-2.383333	24.000000	1023.000000	1023.000000	2046.000000
20.740000	-0.031496	-18.614059	-5.502643	-5.387214	-1.300090	-6.424112	0.000000	-10.000000	-0.075000	-1.900000	23.333334	1023.000000	1023.000000	2046.000000
20.760000	-0.030566	-18.064381	-5.473488	-5.045722	-0.962999	-6.582172	0.000000	-10.000000	-0.075000	-1.450000	23.000000	1023.000000	1023.000000	2046.000000
20.780001	-0.030421	-17.979040	-5.175735	-4.770554	-1.298331	-6.734421	0.000000	-10.000000	-0.083333	-1.016667	23.000000	1023.000000	1023.000000	2046.000000
20.799999	-0.030706	-18.147020	-4.747358	-4.911649	-1.906116	-6.581899	0.000000	-10.000000	-0.083333	-0.533333	23.000000	1023.000000	1023.000000	2046.000000
20.820000	-0.030979	-18.308426	-4.446688	-5.147437	-2.433134	-6.281166	0.000000	-10.000000	-0.075000	-0.200000	23.000000	1023.000000	1023.000000	2046.000000
20.840000	-0.031054	-18.352644	-4.553536	-5.388922	-2.468576	-5.941609	0.000000	-10.000000	-0.058333	0.000000	23.000000	1023.000000	1023.000000	2046.000000
20.860001	-0.030570	-18.066919	-5.012553	-5.338777	-1.828262	-5.887329	0.000000	-10.000000	-0.050000	-0.566667	23.000000	1023.000000	1023.000000	2046.000000
20.879999	-0.029853	-17.643333	-5.389202	-5.133183	-1.118126	-6.002821	0.000000	-10.000000	-0.050000	-1.183333	23.000000	1023.000000	1023.000000	2046.000000
20.900000	-0.029273	-17.300322	-5.445541	-4.867857	-0.823320	-6.163604	0.000000	-10.000000	-0.058333	-1.883333	23.000000	1023.000000	1023.000000	2046.000000
20.920000	-0.029167	-17.237709	-5.285351	-4.648631	-0.967266	-6.336462	0.000000	-10.000000	-0.066667	-2.116667	22.666666	1023.000000	1023.000000	2046.000000
20.940001	-0.029623	-17.507462	-5.042670	-4.587885	-1.460263	-6.416645	0.000000	-10.000000	-0.075000	-2.400000	22.000000	1023.000000	1023.000000	2046.000000
20.959999	-0.031051	-18.350922	-4.821509	-4.931052	-2.315189	-6.283173	0.000000	-10.000000	-0.066667	-2.683333	21.000000	1023.000000	1023.000000	2046.000000
20.980000	-0.032536	-19.228909	-5.107513	-5.275249	-2.706911	-6.139235	0.000000	-10.000000	-0.058333	-2.916667	20.000000	1023.000000	1023.000000	2046.000000
21.000000	-0.033172	-19.604639	-5.816173	-5.242558	-2.283099	-6.262810	0.000000	-10.000000	-0.050000	-3.150000	19.000000	1023.000000	1023.000000	2046.000000
21.020000	-0.033049	-19.532043	-6.464323	-4.951037	-1.610750	-6.505933	0.000000	-10.000000	-0.058333	-3.450000	18.000000	1023.000000	1023.000000	2046.000000
21.040001	-0.032892	-19.439186	-6.688064	-4.631165	-1.405281	-6.714676	0.000000	-10.000000	-0.066667	-3.716667	16.833334	1023.000000	1023.000000	2046.000000
21.059999	-0.032796	-19.382626	-6.443229	-4.335091	-1.630028	-6.974277	0.000000	-10.000000	-0.066667	-3.916667	15.666667	1023.000000	1023.000000	2046.000000
21.080000	-0.034040	-20.117775	-5.938436	-5.077748	-2.633986	-6.467606	0.000000	-10.000000	-0.058333	-3.983333	14.333333	1023.000000	1023.000000	2046.000000
21.100000	-0.034177	-20.198792	-5.588189	-5.144647	-3.036215	-6.429741	0.000000	-10.000000	-0.058333	-4.016667	13.000000	1023.000000	1023.000000	2046.000000
21.120001	-0.034043	-20.119209	-5.952716	-5.283158	-2.685444	-6.197891	0.000000	-10.000000	-0.058333	-4.083333	11.666667	1023.000000	1023.000000	2046.000000
21.139999	-0.033251	-19.651117	-6.606568	-4.968625	-1.778550	-6.297374	0.000000	-10.000000	-0.058333	-4.416667	10.333333	1023.000000	1023.000000	2046.000000
21.160000	-0.032739	-19.348698	-7.011439	-4.333978	-1.334614	-6.668666	0.000000	-10.000000	-0.050000	-4.983334	9.000000	1023.000000	1023.000000	2046.000000
21.180000	-0.033834	-19.996115	-7.156550	-3.803940	-1.858793	-7.176831	0.000000	-10.000000	-0.058333	-5.466667	7.333333	1023.000000	1023.000000	2046.000000
21.200001	-0.036317	-21.463060	-7.063902	-3.764489	-3.140141	-7.494530	0.000000	-10.000000	-0.058333	-5.133334	5.500000	1023.000000	1023.000000	2046.000000
21.219999	-0.038244	-22.602028	-7.462115	-3.916729	-3.838663	-7.384521	0.000000	-10.000000	-0.066667	-4.083333	3.666667	1023.000000	1023.000000	2046.000000
21.240000	-0.038853	-22.962299	-8.194498	-3.698784	-3.608290	-7.460727	0.000000	-10.000000	-0.075000	-2.900000	2.166667	1023.000000	1023.000000	2046.000000
21.260000	-0.038646	-22.839947	-8.981051	-3.367145	-2.850721	-7.641029	0.000000	-10.000000	-0.075000	-2.300000	1.166667	1023.000000	1023.000000	2046.000000
21.280001	-0.038413	-22.702345	-9.335270	-2.931569	-2.471258	-7.964248	0.000000	-10.000000	-0.075000	-2.333333	0.500000	1023.000000	1023.000000	2046.000000
21.299999	-0.038454	-22.726204	-9.295668	-2.393640	-2.679580	-8.357316	0.000000	-10.000000	-0.058333	-2.600000	0.166667	1023.000000	1023.000000	2046.000000
21.320000	-0.038966	-23.028730	-8.971669	-2.186347	-3.426891	-8.443823	0.000000	-10.000000	-0.066667	-2.833333	-0.333333	1023.000000	1023.000000	2046.000000
21.340000	-0.039362	-23.262768	-8.635930	-2.275295	-4.156672	-8.194870	0.000000	-10.000000	-0.066667	-2.900000	-1.000000	1023.000000	1023.000000	2046.000000
21.360001	-0.039329	-23.243555	-8.823287	-2.388120	-4.246564	-7.785585	0.000000	-10.000000	-0.075000	-2.850000	-2.000000	1023.000000	1023.000000	2046.000000
21.379999	-0.038627	-22.828465	-9.487599	-2.187911	-3.478706	-7.674248	0.000000	-10.000000	-0.066667	-2.700000	-3.000000	1023.000000	1023.000000	2046.000000
21.400000	-0.037559	-22.197357	-9.895125	-1.734184	-2.739671	-7.828376	0.000000	-10.000000	-0.058333	-2.450000	-4.000000	1023.000000	1023.000000	2046.000000
21.420000	-0.037093	-21.921728	-9.761892	-1.364062	-2.730496	-8.065276	0.000000	-10.000000	-0.058333	-2.183333	-4.666667	1023.000000	1023.000000	2046.000000
21.440001	-0.037295	-22.041487	-9.219609	-1.375700	-3.324555	-8.121624	0.000000	-10.000000	-0.066667	-2.116667	-5.000000	1023.000000	1023.000000	2046.000000
21.459999	-0.038045	-22.484440	-8.535758	-2.052197	-4.086614	-7.809872	0.000000	-10.000000	-0.066667	-2.316667	-5.500000	1023.000000	1023.000000	2046.000000
21.480000	-0.038577	-22.799290	-8.268063	-2.883554	-4.246031	-7.401643	0.000000	-10.000000	-0.058333	-2.533333	-6.333333	1023.000000	1023.000000	2046.000000
21.500000	-0.039021	-23.061409	-8.453192	-3.583218	-3.767067	-7.257931	0.000000	-10.000000	-0.058333	-2.383333	-7.333333	1023.000000	1023.000000	2046.000000
21.520000	-0.039321	-23.238932	-8.802566	-4.114007	-2.887034	-7.435325	0.000000	-10.000000	-0.075000	-1.883333	-7.833333	1023.000000	1023.000000	2046.000000
21.540001	-0.039821	-23.534500	-8.904736	-4.535501	-2.328291	-7.765972	0.000000	-10.000000	-0.091667	-1.516667	-8.000000	1023.000000	1023.000000	2046.000000
21.559999	-0.040771	-24.095377	-8.724828	-4.887262	-2.347295	-8.135992	0.000000	-10.000000	-0.083333	-1.483333	-8.000000	1023.000000	1023.000000	2046.000000
21.580000	-0.041838	-24.726213	-8.410091	-5.150595	-2.686601	-8.478927	0.000000	-10.000000	-0.066667	-1.783333	-8.000000	1023.000000	1023.000000	2046.000000
21.600000	-0.042949	-25.383085	-7.921652	-5.568971	-3.368115	-8.524348	0.000000	-10.000000	-0.050000	-1.983333	-8.000000	1023.000000	1023.000000	2046.000000
21.620001	-0.043541	-25.732634	-7.531921	-6.047853	-3.890381	-8.262478	0.000000	-10.000000	-0.050000	-2.550000	-8.666667	1023.000000	1023.000000	2046.000000
21.639999	-0.043459	-25.684181	-7.648111	-6.290575	-3.723953	-8.021544	0.000000	-10.000000	-0.058333	-3.083333	-9.833333	1023.000000	1023.000000	2046.000000
21.660000	-0.042806	-25.298336	-7.950023	-6.289823	-3.187840	-7.870652	0.000000	-10.000000	-0.066667	-3.416667	-11.333333	1023.000000	1023.000000	2046.000000
21.680000	-0.041936	-24.784290	-8.254712	-6.136247	-2.504816	-7.888515	0.000000	-10.000000	-0.075000	-3.083333	-12.500000	1023.000000	1023.000000	2046.000000
21.700001	-0.041049	-24.260006	-8.340476	-5.894541	-2.024586	-8.000404	0.000000	-10.000000	-0.066667	-2.500000	-13.500000	1023.000000	1023.000000	2046.000000
21.719999	-0.040506	-23.938820	-7.997117	-5.583679	-2.223414	-8.134611	0.000000	-10.000000	-0.075000	-1.933333	-14.333333	1023.000000	1023.000000	2046.000000
21.740000	-0.040388	-23.869196	-7.605958	-5.410012	-2.648008	-8.205217	0.000000	-10.000000	-0.066667	-1.500000	-14.833333	1023.000000	1023.000000	2046.000000
21.760000	-0.040328	-23.833578	-7.040008	-5.613043	-3.273827	-7.906699	0.000000	-10.000000	-0.075000	-1.033333	-15.000000	1023.000000	1023.000000	2046.000000
21.780001	-0.039975	-23.625429	-6.859595	-5.826388	-3.451747	-7.487699	0.000000	-10.000000	-0.075000	-0.566667	-15.000000	1023.000000	1023.000000	2046.000000
21.799999	-0.039342	-23.251112	-6.934130	-5.884472	-3.223945	-7.208564	0.000000	-10.000000	-0.083333	-0.183333	-15.000000	1023.000000	1023.000000	2046.000000
21.820000	-0.038549	-22.782251	-7.155362	-5.885262	-2.729195	-7.012432	0.000000	-10.000000	-0.083333	0.000000	-15.000000	1023.000000	1023.000000	2046.000000
21.840000	-0.037722	-22.293652	-7.310406	-5.727436	-2.239769	-7.016042	0.000000	-10.000000	-0.083333	0.316667	-15.000000	1023.000000	1023.000000	2046.000000
21.860001	-0.036884	-21.798651	-7.377506	-5.590706	-1.820124	-7.010315	0.000000	-10.000000	-0.091667	1.133333	-15.000000	1023.000000	1023.000000	2046.000000
21.879999	-0.036210	-21.400267	-7.365196	-5.354254	-1.575898	-7.104919	0.000000	-10.000000	-0.100000	2.166667	-15.000000	1023.000000	1023.000000	2046.000000
21.900000	-0.035910	-21.222986	-7.197013	-5.095952	-1.666527	-7.263494	0.000000	-10.000000	-0.100000	3.100000	-15.000000	1023.000000	1023.000000	2046.000000
21.920000	-0.035987	-21.268316	-6.788461	-4.980533	-2.169193	-7.330130	0.000000	-10.000000	-0.100000	3.833333	-15.000000	1023.000000	1023.000000	2046.000000
21.940001	-0.036064	-21.313612	-6.433031	-5.085388	-2.646761	-7.148431	0.000000	-10.000000	-0.108333	4.700000	-15.000000	1023.000000	1023.000000	2046.000000
21.959999	-0.035800	-21.158049	-6.176002	-5.277718	-2.893834	-6.810495	0.000000	-10.000000	-0.116667	5.633334	-15.000000	1023.000000	1023.000000	2046.000000
21.980000	-0.035365	-20.900457	-6.170579	-5.359818	-2.854584	-6.515476	0.000000	-10.000000	-0.116667	6.483334	-15.000000	1023.000000	1023.000000	2046.000000
22.000000	-0.035028	-20.701525	-6.358419	-5.366109	-2.614547	-6.362449	0.000000	-10.000000	-0.125000	7.233334	-15.000000	1023.000000	1023.000000	2046.000000
22.020000	-0.035010	-20.690983	-6.840097	-5.302965	-2.154140	-6.393781	0.000000	-10.000000	-0.141667	8.066667	-15.000000	1023.000000	1023.000000	2046.000000
22.040001	-0.035022	-20.697918	-7.226370	-5.183289	-1.783033	-6.505227	0.000000	-10.000000	-0.175000	8.933333	-15.000000	1023.000000	1023.000000	2046.000000
22.059999	-0.034797	-20.565130	-7.435442	-4.924273	-1.556950	-6.648465	0.000000	-10.000000	-0.183333	9.883333	-15.000000	1023.000000	1023.000000	2046.000000
22.080000	-0.034414	-20.338470	-7.437513	-4.648534	-1.557736	-6.694686	0.000000	-10.000000	-0.191667	10.683333	-2.333333	1023.000000	1023.000000	2046.000000
22.100000	-0.033954	-20.066601	-7.178035	-4.449296	-1.747653	-6.691616	0.000000	-10.000000	-0.125000	7.416667	2.666667	1023.000000	1023.000000	2046.000000
22.120001	-0.034369	-20.311899	-6.837707	-5.100430	-2.372527	-6.001235	0.000000	-10.000000	-0.066667	3.816667	7.666667	1023.000000	1023.000000	2046.000000
22.139999	-0.033356	-19.713528	-6.446830	-4.644504	-2.496513	-6.125680	0.000000	-10.000000	0.000000	0.000000	0.000000	1023.000000	1023.000000	2046.000000
22.160000	-0.032711	-19.332193	-6.298585	-4.838392	-2.574189	-5.621026	0.000000	-10.000000	0.000000	0.000000	0.000000	1023.000000	1023.000000	2046.000000
22.180000	-0.031558	-18.650742	-6.490133	-4.697414	-2.345054	-5.118141	0.000000	-10.000000	0.000000	0.000000	0.000000	1023.000000	1023.000000	2046.000000
22.200001	-0.030140	-17.812822	-6.932836	-4.366801	-1.759658	-4.753529	0.000000	-10.000000	0.000000	0.000000	0.000000	1023.000000	1023.000000	2046.000000
22.219999	-0.029266	-17.296124	-7.406096	-3.842080	-1.265053	-4.782896	0.000000	-10.000000	0.000000	0.000000	0.000000	1023.000000	1023.000000	2046.000000
22.240000	-0.029510	-17.440237	-7.871520	-3.427078	-1.194615	-4.947025	0.000000	-10.000000	0.000000	0.000000	0.000000	1023.000000	1023.000000	2046.000000
22.260000	-0.030327	-17.923195	-8.250649	-3.004321	-1.473240	-5.194985	0.000000	-10.000000	0.000000	0.000000	0.000000	1023.000000	1023.000000	2046.000000
22.280001	-0.030576	-18.070187	-8.475056	-2.593168	-1.741525	-5.260437	0.000000	-10.000000	0.000000	0.000000	0.000000	1023.000000	1023.000000	2046.000000
22.299999	-0.030419	-17.977383	-8.452024	-2.286060	-2.087508	-5.151789	0.000000	-10.000000	0.000000	0.000000	0.000000	1023.000000	1023.000000	2046.000000
22.320000	-0.029979	-17.717657	-8.160251	-2.163212	-2.567712	-4.826484	0.000000	-10.000000	0.000000	0.000000	0.000000	1023.000000	1023.000000	2046.000000
22.340000	-0.029092	-17.193628	-7.996628	-2.136473	-2.825244	-4.235284	0.000000	-10.000000	0.000000	0.000000	0.000000	1023.000000	1023.000000	2046.000000
22.360001	-0.027756	-16.403959	-8.125356	-2.023187	-2.641580	-3.613836	0.000000	-10.000000	0.000000	0.000000	0.000000	1023.000000	1023.000000	2046.000000
22.379999	-0.025947	-15.334461	-8.348383	-1.674356	-2.139724	-3.171999	0.000000	-10.000000	0.000000	0.000000	0.000000	1023.000000	1023.000000	2046.000000
22.400000	-0.024163	-14.280602	-8.562368	-1.340639	-1.589506	-2.788088	0.000000	-10.000000	0.000000	0.000000	0.000000	1023.000000	1023.000000	2046.000000
22.420000	-0.022517	-13.307637	-8.516043	-0.915312	-1.374441	-2.501841	0.000000	-10.000000	0.000000	0.000000	0.000000	1023.000000	1023.000000	2046.000000
22.440001	-0.021136	-12.491570	-8.284785	-0.384599	-1.547872	-2.274313	0.000000	-10.000000	0.000000	0.000000	0.000000	1023.000000	1023.000000	2046.000000
22.459999	-0.019888	-11.754029	-7.817089	-0.057536	-1.964964	-1.914440	0.000000	-10.000000	0.000000	0.000000	0.000000	1023.000000	1023.000000	2046.000000
22.480000	-0.018384	-10.864765	-7.275461	-0.088368	-2.254151	-1.246785	0.000000	-10.000000	0.000000	0.000000	0.000000	1023.000000	1023.000000	2046.000000
22.500000	-0.016670	-9.851782	-6.913525	-0.331948	-2.163573	-0.442737	0.000000	-10.000000	0.000000	0.000000	0.000000	1023.000000	1023.000000	2046.000000
22.520000	-0.014985	-8.855890	-6.710809	-0.651047	-1.682704	0.188670	0.000000	-10.000000	0.000000	0.000000	0.000000	1023.000000	1023.000000	2046.000000
22.540001	-0.013299	-7.859517	-6.562770	-0.956051	-0.977209	0.636514	0.000000	-10.000000	0.000000	0.000000	0.000000	1023.000000	1023.000000	2046.000000
22.559999	-0.011941	-7.057181	-6.174593	-1.268007	-0.463646	0.849065	0.000000	-10.000000	0.000000	0.000000	0.000000	1023.000000	1023.000000	2046.000000
22.580000	-0.011009	-6.506433	-5.615958	-1.652969	-0.281230	1.043724	0.000000	-10.000000	0.000000	0.000000	0.000000	1023.000000	1023.000000	2046.000000
22.600000	-0.010469	-6.187037	-5.026353	-1.932615	-0.315616	1.087546	0.000000	-10.000000	0.000000	0.000000	0.000000	1023.000000	1023.000000	2046.000000
22.620001	-0.010079	-5.956826	-4.267917	-2.262268	-0.736099	1.309457	0.000000	-10.000000	0.000000	0.000000	0.000000	1023.000000	1023.000000	2046.000000
22.639999	-0.008860	-5.236404	-3.687782	-2.604823	-0.867864	1.924064	0.000000	-10.000000	0.000000	0.000000	0.000000	1023.000000	1023.000000	2046.000000
22.660000	-0.007291	-4.308915	-3.481449	-2.809026	-0.518930	2.500491	0.000000	-10.000000	0.000000	0.000000	0.000000	1023.000000	1023.000000	2046.000000
22.680000	-0.005315	-3.141414	-3.529814	-2.666507	0.248969	2.805937	0.000000	-10.000000	0.000000	0.000000	0.000000	1023.000000	1023.000000	2046.000000
22.700001	-0.003263	-1.928176	-3.363455	-2.351379	0.693689	3.092968	0.000000	-10.000000	0.000000	0.000000	0.000000	1023.000000	1023.000000	2046.000000
22.719999	-0.001483	-0.876703	-2.904669	-1.928717	0.573577	3.383106	0.000000	-10.000000	0.000000	0.000000	0.000000	1023.000000	1023.000000	2046.000000
22.740000	0.000458	0.270519	-2.240726	-1.660240	0.275768	3.895718	0.000000	-10.000000	0.000000	0.000000	0.000000	1023.000000	1023.000000	2046.000000
22.760000	0.002909	1.719333	-1.618733	-1.596576	0.124793	4.809850	0.000000	-10.000000	0.000000	0.000000	0.000000	1023.000000	1023.000000	2046.000000
22.780001	0.005706	3.372131	-1.551063	-1.400353	0.762843	5.560704	0.000000	-10.000000	0.000000	0.000000	0.000000	1023.000000	1023.000000	2046.000000
22.799999	0.008138	4.809762	-1.454878	-1.141184	1.396616	6.009210	0.000000	-10.000000	0.000000	0.000000	0.000000	1023.000000	1023.000000	2046.000000
22.820000	0.010294	6.084018	-1.199555	-0.827221	1.754347	6.356448	0.000000	-10.000000	0.000000	0.000000	0.000000	1023.000000	1023.000000	2046.000000
22.840000	0.011983	7.081834	-0.869194	-0.506090	1.775529	6.681588	0.000000	-10.000000	0.000000	0.000000	0.000000	1023.000000	1023.000000	2046.000000
22.860001	0.013695	8.093654	-0.413541	-0.163555	1.634751	7.035998	0.000000	-10.000000	0.000000	0.000000	0.000000	1023.000000	1023.000000	2046.000000
22.879999	0.015425	9.116124	0.186963	-0.043378	1.313131	7.659408	0.000000	-10.000000	0.000000	0.000000	0.000000	1023.000000	1023.000000	2046.000000
22.900000	0.017577	10.387876	0.574969	0.082125	1.304389	8.426392	0.000000	-10.000000	0.000000	0.000000	0.000000	1023.000000	1023.000000	2046.000000
22.920000	0.019775	11.687091	0.538753	0.209837	1.936632	9.001869	0.000000	-10.000000	0.000000	0.000000	0.000000	1023.000000	1023.000000	2046.000000
22.940001	0.021737	12.846328	0.551585	0.442772	2.560384	9.291588	0.000000	-10.000000	0.000000	0.000000	0.000000	1023.000000	1023.000000	2046.000000
22.959999	0.023067	13.632546	0.868725	0.817338	2.524956	9.421527	0.000000	-10.000000	0.000000	0.000000	0.000000	1023.000000	1023.000000	2046.000000
22.980000	0.023909	14.130037	1.324110	1.146312	2.170085	9.489531	0.000000	-10.000000	0.000000	0.000000	0.000000	1023.000000	1023.000000	2046.000000
23.000000	0.024699	14.597129	1.660501	1.129469	1.851312	9.955847	0.000000	-10.000000	0.000000	0.000000	0.000000	1023.000000	1023.000000	2046.000000
23.020000	0.026000	15.366115	1.674879	1.160733	2.049278	10.481225	0.000000	-10.000000	0.000000	0.000000	0.000000	1023.000000	1023.000000	2046.000000
23.040001	0.027662	16.348450	1.584841	1.361868	2.539206	10.862535	0.000000	-10.000000	0.000000	0.000000	0.000000	1023.000000	1023.000000	2046.000000
23.059999	0.029841	17.636105	1.677602	1.662470	3.044277	11.251756	0.000000	-10.000000	0.000000	0.000000	0.000000	1023.000000	1023.000000	2046.000000
23.080000	0.031543	18.641697	1.882292	1.882012	3.324486	11.552907	0.000000	-10.000000	0.000000	0.000000	0.000000	1023.000000	1023.000000	2046.000000
23.100000	0.031503	18.618273	2.122168	1.543044	2.917283	12.035778	0.000000	-10.000000	0.000000	0.000000	0.000000	1023.000000	1023.000000	2046.000000
23.120001	0.032132	18.990028	2.471525	2.030750	2.746974	11.740779	0.000000	-10.000000	0.000000	0.000000	0.000000	1023.000000	1023.000000	2046.000000
23.139999	0.032693	19.321476	2.684253	1.864254	2.543314	12.229654	0.000000	-10.000000	0.000000	0.000000	0.000000	1023.000000	1023.000000	2046.000000
23.160000	0.033788	19.968628	2.458525	2.005610	2.779010	12.725483	0.000000	-10.000000	0.000000	0.000000	0.000000	1023.000000	1023.000000	2046.000000
23.180000	0.035177	20.789555	2.191224	2.336677	3.234463	13.027191	0.000000	-10.000000	0.000000	0.000000	0.000000	1023.000000	1023.000000	2046.000000
23.200001	0.035719	21.109901	1.941813	2.757462	3.489670	12.920957	0.000000	-10.000000	0.000000	0.000000	0.000000	1023.000000	1023.000000	2046.000000
23.219999	0.035252	20.833942	1.701858	3.182002	3.304361	12.645722	0.000000	-10.000000	0.000000	0.000000	0.000000	1023.000000	1023.000000	2046.000000
23.240000	0.034510	20.395590	1.618948	3.599293	2.809794	12.367555	0.000000	-10.000000	0.000000	0.000000	0.000000	1023.000000	1023.000000	2046.000000
23.260000	0.034476	20.375309	1.592314	3.814775	2.525751	12.442469	0.000000	-10.000000	0.000000	0.000000	0.000000	1023.000000	1023.000000	2046.000000
23.280001	0.035139	20.767143	1.684442	3.956635	2.378651	12.747416	0.000000	-10.000000	0.000000	0.000000	0.000000	1023.000000	1023.000000	2046.000000
23.299999	0.036127	21.350935	1.852570	4.034576	2.282206	13.181581	0.000000	-10.000000	0.000000	0.000000	0.000000	1023.000000	1023.000000	2046.000000
23.320000	0.037367	22.084019	1.816195	4.262033	2.469011	13.536780	0.000000	-10.000000	0.000000	0.000000	0.000000	1023.000000	1023.000000	2046.000000
23.340000	0.038740	22.895182	1.720209	4.569118	2.829127	13.776729	0.000000	-10.000000	0.000000	0.000000	0.000000	1023.000000	1023.000000	2046.000000
23.360001	0.040117	23.709152	1.683809	4.884431	3.147819	13.993093	0.000000	-10.000000	0.000000	0.000000	0.000000	1023.000000	1023.000000	2046.000000
23.379999	0.041304	24.410875	1.727764	5.300865	3.271112	14.111135	0.000000	-10.000000	0.000000	0.000000	0.000000	1023.000000	1023.000000	2046.000000
23.400000	0.042457	25.091898	1.872534	5.709243	3.207808	14.302312	0.000000	-10.000000	0.000000	0.000000	0.000000	1023.000000	1023.000000	2046.000000
23.420000	0.043778	25.872921	2.101441	6.302478	3.128181	14.340820	0.000000	-10.000000	0.000000	0.000000	0.000000	1023.000000	1023.000000	2046.000000
23.440001	0.045009	26.600172	2.563548	6.616057	2.850389	14.570179	0.000000	-10.000000	0.000000	0.000000	0.000000	1023.000000	1023.000000	2046.000000
23.459999	0.046612	27.547604	3.142261	6.641521	2.676832	15.086989	0.000000	-10.000000	0.000000	0.000000	0.000000	1023.000000	1023.000000	2046.000000
23.480000	0.048292	28.540476	3.564080	6.598762	2.821578	15.556056	0.000000	-10.000000	0.000000	0.000000	0.000000	1023.000000	1023.000000	2046.000000
23.500000	0.049963	29.528013	3.737327	6.459308	3.406692	15.924687	0.000000	-10.000000	0.000000	0.000000	0.000000	1023.000000	1023.000000	2046.000000
23.520000	0.051397	30.375498	4.010967	6.287377	3.938082	16.139072	0.000000	-10.000000	0.000000	0.000000	0.000000	1023.000000	1023.000000	2046.000000
23.540001	0.052417	30.978432	4.473481	6.120456	4.195485	16.189011	0.000000	-10.000000	0.000000	0.000000	0.000000	1023.000000	1023.000000	2046.000000
23.559999	0.052826	31.220127	5.053523	5.892620	4.197661	16.076324	0.000000	-10.000000	0.000000	0.000000	0.000000	1023.000000	1023.000000	2046.000000
23.580000	0.053101	31.382908	5.624686	5.592794	4.118627	16.046801	0.000000	-10.000000	0.000000	0.000000	0.000000	1023.000000	1023.000000	2046.000000
23.600000	0.053636	31.699089	6.191196	5.388861	3.955435	16.163597	0.000000	-10.000000	0.000000	0.000000	0.000000	1023.000000	1023.000000	2046.000000
23.620001	0.054230	32.050095	6.710105	5.062037	3.865688	16.412266	0.000000	-10.000000	0.000000	0.000000	0.000000	1023.000000	1023.000000	2046.000000
23.639999	0.055230	32.640919	7.039814	4.953699	3.917208	16.730198	0.000000	-10.000000	0.000000	0.000000	0.000000	1023.000000	1023.000000	2046.000000
23.660000	0.056649	33.479816	7.123233	5.087513	4.241264	17.027803	0.000000	-10.000000	0.000000	0.000000	0.000000	1023.000000	1023.000000	2046.000000
23.680000	0.058439	34.537373	7.182401	5.338428	4.653140	17.363403	0.000000	-10.000000	0.000000	0.000000	0.000000	1023.000000	1023.000000	2046.000000
23.700001	0.060292	35.632782	7.303596	5.654500	5.016029	17.658655	0.000000	-10.000000	0.000000	0.000000	0.000000	1023.000000	1023.000000	2046.000000
23.719999	0.062070	36.683422	7.548375	5.933979	5.257896	17.943174	0.000000	-10.000000	0.000000	0.000000	0.000000	1023.000000	1023.000000	2046.000000
23.740000	0.063630	37.605164	7.808953	6.297838	5.366538	18.131836	0.000000	-10.000000	0.000000	0.000000	0.000000	1023.000000	1023.000000	2046.000000
23.760000	0.064980	38.403095	8.142497	6.685108	5.355647	18.219845	0.000000	-10.000000	0.000000	0.000000	0.000000	1023.000000	1023.000000	2046.000000
23.780001	0.066409	39.247601	8.465792	6.962755	5.309625	18.509426	0.000000	-10.000000	0.000000	0.000000	0.000000	1023.000000	1023.000000	2046.000000
23.799999	0.068021	40.200314	8.807734	7.240317	5.187493	18.964769	0.000000	-10.000000	0.000000	0.000000	0.000000	1023.000000	1023.000000	2046.000000
23.820000	0.069290	40.950642	9.084578	7.349101	5.004066	19.512897	0.000000	-10.000000	0.000000	0.000000	0.000000	1023.000000	1023.000000	2046.000000
23.840000	0.070180	41.476562	9.121448	7.436224	5.025367	19.893522	0.000000	-10.000000	0.000000	0.000000	0.000000	1023.000000	1023.000000	2046.000000
23.860001	0.071352	42.169132	9.125686	7.506398	5.278503	20.258545	0.000000	-10.000000	0.000000	0.000000	0.000000	1023.000000	1023.000000	2046.000000
23.879999	0.072798	43.023647	9.142918	7.670278	5.614003	20.596449	0.000000	-10.000000	0.000000	0.000000	0.000000	1023.000000	1023.000000	2046.000000
23.900000	0.073863	43.653164	9.137237	7.787888	6.038304	20.689737	0.000000	-10.000000	0.000000	0.000000	0.000000	1023.000000	1023.000000	2046.000000
23.920000	0.072586	42.898327	9.029968	7.015912	5.763381	21.089067	0.000000	-10.000000	0.000000	0.000000	0.000000	1023.000000	1023.000000	2046.000000
23.940001	0.072623	42.919998	8.962491	7.667101	5.958587	20.331820	0.000000	-10.000000	0.000000	0.000000	0.000000	1023.000000	1023.000000	2046.000000
23.959999	0.072448	42.816689	9.027216	7.827415	5.718791	20.243267	0.000000	-10.000000	0.000000	0.000000	0.000000	1023.000000	1023.000000	2046.000000
23.980000	0.072594	42.903008	9.117670	7.943179	5.348868	20.493292	0.000000	-10.000000	0.000000	0.000000	0.000000	1023.000000	1023.000000	2046.000000
24.000000	0.072828	43.041111	9.165071	8.052765	5.105964	20.717314	0.000000	-10.000000	0.000000	0.000000	0.000000	1023.000000	1023.000000	2046.000000
24.020000	0.071996	42.549557	8.918804	8.028525	4.996804	20.605423	0.000000	-10.000000	0.000000	0.000000	0.000000	1023.000000	1023.000000	2046.000000
24.040001	0.070328	41.563942	8.384426	8.031336	5.065959	20.082220	0.000000	-10.000000	0.000000	0.000000	0.000000	1023.000000	1023.000000	2046.000000
24.059999	0.068240	40.330132	7.737509	8.019749	5.072849	19.500023	0.000000	-10.000000	0.000000	0.000000	0.000000	1023.000000	1023.000000	2046.000000
24.080000	0.066696	39.417057	7.237657	7.992941	5.074129	19.112329	0.000000	-10.000000	0.000000	0.000000	0.000000	1023.000000	1023.000000	2046.000000
24.100000	0.065686	38.820606	6.898980	7.988658	5.132046	18.800922	0.000000	-10.000000	0.000000	0.000000	0.000000	1023.000000	1023.000000	2046.000000
24.120001	0.065011	38.421734	6.716754	8.132592	5.072394	18.499992	0.000000	-10.000000	0.000000	0.000000	0.000000	1023.000000	1023.000000	2046.000000
24.139999	0.064537	38.141342	6.690802	8.386353	4.836384	18.227802	0.000000	-10.000000	0.000000	0.000000	0.000000	1023.000000	1023.000000	2046.000000
24.160000	0.064160	37.918320	6.715256	8.516546	4.507919	18.178596	0.000000	-10.000000	0.000000	0.000000	0.000000	1023.000000	1023.000000	2046.000000
24.180000	0.064087	37.875572	6.776603	8.622401	4.227620	18.248949	0.000000	-10.000000	0.008333	-1.233333	0.000000	1023.000000	1023.000000	2046.000000
24.200001	0.064059	37.859100	6.855702	8.628495	3.921791	18.453110	0.000000	-10.000000	0.041667	-3.850000	0.000000	1023.000000	1023.000000	2046.000000
24.219999	0.063971	37.806778	6.750506	8.683760	3.757252	18.615261	0.000000	-10.000000	0.058333	-6.400000	0.000000	1023.000000	1023.000000	2046.000000
24.240000	0.064196	37.939987	6.488490	8.822135	3.971009	18.658356	0.000000	-10.000000	0.075000	-7.450000	0.000000	1023.000000	1023.000000	2046.000000
24.260000	0.064400	38.060101	6.316084	8.848806	4.225634	18.669577	0.000000	-10.000000	0.058333	-6.850000	0.000000	1023.000000	1023.000000	2046.000000
24.280001	0.064672	38.221199	6.201501	8.817915	4.580103	18.621679	0.000000	-10.000000	0.058333	-6.000000	0.000000	1023.000000	1023.000000	2046.000000
24.299999	0.065005	38.418179	6.306694	8.752568	4.773076	18.585840	0.000000	-10.000000	0.050000	-5.316667	0.000000	1023.000000	1023.000000	2046.000000
24.320000	0.065289	38.586098	6.660525	8.787111	4.640644	18.497818	0.000000	-10.000000	0.050000	-4.950000	0.000000	1023.000000	1023.000000	2046.000000
24.340000	0.065505	38.713737	7.212957	8.638902	4.337800	18.524078	0.000000	-10.000000	0.050000	-4.983334	0.000000	1023.000000	1023.000000	2046.000000
24.360001	0.065424	38.665760	7.666871	8.097485	4.137023	18.764380	0.000000	-10.000000	0.066667	-5.450000	0.000000	1023.000000	1023.000000	2046.000000
24.379999	0.064755	38.270084	7.816945	7.442863	4.186275	18.823999	0.000000	-10.000000	0.075000	-6.466667	0.000000	1023.000000	1023.000000	2046.000000
24.400000	0.063883	37.754589	7.813856	6.913724	4.352697	18.674313	0.000000	-10.000000	0.083333	-7.700000	0.000000	1023.000000	1023.000000	2046.000000
24.420000	0.063199	37.350780	7.547403	6.495364	4.830472	18.477543	0.000000	-10.000000	0.083333	-8.783334	0.000000	1023.000000	1023.000000	2046.000000
24.440001	0.062548	36.965740	7.502213	6.208105	5.078525	18.176895	0.000000	-10.000000	0.083333	-9.283334	0.000000	1023.000000	1023.000000	2046.000000
24.459999	0.062286	36.811085	7.563326	6.131149	5.157578	17.959032	0.000000	-10.000000	0.083333	-9.616667	0.000000	1023.000000	1023.000000	2046.000000
24.480000	0.062289	36.812710	7.762690	6.292273	4.952149	17.805597	0.000000	-10.000000	0.083333	-9.950000	0.000000	1023.000000	1023.000000	2046.000000
24.500000	0.062566	36.976509	8.073205	6.400965	4.597705	17.904633	0.000000	-10.000000	0.091667	-10.066667	0.000000	1023.000000	1023.000000	2046.000000
24.520000	0.063223	37.364902	8.403383	6.362391	4.354777	18.244352	0.000000	-10.000000	0.083333	-9.483334	0.000000	1023.000000	1023.000000	2046.000000
24.540001	0.064024	37.838360	8.575409	6.336258	4.322878	18.603813	0.000000	-10.000000	0.066667	-8.066668	0.000000	1023.000000	1023.000000	2046.000000
24.559999	0.064824	38.310764	8.528574	6.348026	4.698846	18.735317	0.000000	-10.000000	0.041667	-6.183334	0.000000	1023.000000	1023.000000	2046.000000
24.580000	0.065580	38.757530	8.373412	6.409259	5.262002	18.712856	0.000000	-10.000000	0.041667	-4.600000	0.000000	1023.000000	1023.000000	2046.000000
24.600000	0.066409	39.247761	8.409736	6.568827	5.567748	18.701452	0.000000	-10.000000	0.033333	-3.450000	0.000000	1023.000000	1023.000000	2046.000000
24.620001	0.067210	39.720852	8.606501	6.815180	5.539855	18.759315	0.000000	-10.000000	0.041667	-2.800000	0.000000	1023.000000	1023.000000	2046.000000
24.639999	0.067591	39.946449	8.716431	7.088631	5.378464	18.762924	0.000000	-10.000000	0.025000	-1.950000	0.000000	1023.000000	1023.000000	2046.000000
24.660000	0.067406	39.837093	8.921404	7.106527	4.949151	18.860010	0.000000	-10.000000	0.025000	-1.033333	0.000000	1023.000000	1023.000000	2046.000000
24.680000	0.066952	39.568634	9.118891	6.931251	4.540226	18.978266	0.000000	-10.000000	0.008333	-0.283333	0.000000	1023.000000	1023.000000	2046.000000
24.700001	0.066849	39.507996	9.040607	6.802917	4.507825	19.156645	0.000000	-10.000000	0.016667	0.000000	0.000000	1023.000000	1023.000000	2046.000000
24.719999	0.067353	39.805344	8.852129	6.810495	4.850088	19.292633	0.000000	-10.000000	0.008333	0.000000	0.000000	1023.000000	1023.000000	2046.000000
24.740000	0.068106	40.250446	8.712364	6.888606	5.375385	19.274090	0.000000	-10.000000	0.008333	-0.650000	0.000000	1023.000000	1023.000000	2046.000000
24.760000	0.067397	39.831787	8.649922	6.155158	5.379391	19.647316	0.000000	-10.000000	0.016667	-1.900000	0.000000	1023.000000	1023.000000	2046.000000
24.780001	0.067234	39.735497	8.628273	6.691852	5.548438	18.866936	0.000000	-10.000000	0.033333	-3.300000	0.000000	1023.000000	1023.000000	2046.000000
24.799999	0.066209	39.129669	8.653744	6.640834	5.125752	18.709339	0.000000	-10.000000	0.050000	-4.050000	0.000000	1023.000000	1023.000000	2046.000000
24.820000	0.065412	38.658344	8.669412	6.617467	4.584198	18.787270	0.000000	-10.000000	0.050000	-4.450000	0.000000	1023.000000	1023.000000	2046.000000
24.840000	0.064625	38.193562	8.568170	6.494771	4.191192	18.939430	0.000000	-10.000000	0.050000	-4.983334	0.000000	1023.000000	1023.000000	2046.000000
24.860001	0.062986	37.224998	7.905186	6.416409	4.346739	18.556665	0.000000	-10.000000	0.050000	-5.700000	0.000000	1023.000000	1023.000000	2046.000000
24.879999	0.060607	35.818462	6.954573	6.479344	4.671670	17.712875	0.000000	-10.000000	0.050000	-6.466667	0.000000	1023.000000	1023.000000	2046.000000
24.900000	0.058303	34.456928	6.328043	6.546741	4.548233	17.033909	0.000000	-10.000000	0.058333	-7.166667	0.000000	1023.000000	1023.000000	2046.000000
24.920000	0.056675	33.494839	5.921881	6.670405	4.330319	16.572233	0.000000	-10.000000	0.058333	-7.733334	0.000000	1023.000000	1023.000000	2046.000000
24.940001	0.055560	32.835770	5.826078	6.803972	3.945872	16.259848	0.000000	-10.000000	0.066667	-8.166667	0.000000	1023.000000	1023.000000	2046.000000
24.959999	0.054697	32.326088	5.834544	6.804534	3.512584	16.174427	0.000000	-10.000000	0.066667	-8.316667	0.000000	1023.000000	1023.000000	2046.000000
24.980000	0.053878	31.842175	5.901348	6.694674	2.985951	16.260202	0.000000	-10.000000	0.083333	-8.500000	0.000000	1023.000000	1023.000000	2046.000000
25.000000	0.053508	31.623249	5.779002	6.669123	2.760834	16.414289	0.000000	-10.000000	0.091667	-8.783334	0.000000	1023.000000	1023.000000	2046.000000
25.020000	0.053199	31.440830	5.418912	6.677814	2.874149	16.469955	0.000000	-10.000000	0.100000	-9.383334	0.000000	1023.000000	1023.000000	2046.000000
25.040001	0.053157	31.415661	4.956237	6.822590	3.226069	16.410767	0.000000	-10.000000	0.100000	-10.100000	0.000000	1023.000000	1023.000000	2046.000000
25.059999	0.053406	31.562952	4.614973	7.069903	3.658036	16.220039	0.000000	-10.000000	0.100000	-10.483334	0.000000	1023.000000	1023.000000	2046.000000
25.080000	0.053635	31.698475	4.604643	7.319137	3.633120	16.141575	0.000000	-10.000000	0.100000	-10.600000	0.000000	1023.000000	1023.000000	2046.000000
25.100000	0.053789	31.789259	4.714021	7.545617	3.557452	15.972170	0.000000	-10.000000	0.100000	-10.616667	0.000000	1023.000000	1023.000000	2046.000000
25.120001	0.053864	31.833639	5.010342	7.541829	3.367872	15.913597	0.000000	-10.000000	0.100000	-10.616667	0.000000	1023.000000	1023.000000	2046.000000
25.139999	0.053758	31.771112	5.399031	7.298500	3.112724	15.960858	0.000000	-10.000000	0.100000	-10.716667	0.000000	1023.000000	1023.000000	2046.000000
25.160000	0.053682	31.726057	5.830655	6.856344	2.881510	16.157549	0.000000	-10.000000	0.100000	-10.900001	0.000000	1023.000000	1023.000000	2046.000000
25.180000	0.053298	31.499380	6.206192	6.322385	2.653978	16.316826	0.000000	-10.000000	0.108333	-11.366667	0.000000	1023.000000	1023.000000	2046.000000
25.200001	0.052719	31.156912	6.253128	5.755153	2.864473	16.284159	0.000000	-10.000000	0.125000	-12.016666	0.000000	1023.000000	1023.000000	2046.000000
25.219999	0.051750	30.584366	6.041939	5.174251	3.443925	15.924252	0.000000	-10.000000	0.141667	-12.900000	0.000000	1023.000000	1023.000000	2046.000000
25.240000	0.050624	29.918953	5.954837	4.637216	3.865948	15.460953	0.000000	-10.000000	0.158333	-13.833333	0.000000	1023.000000	1023.000000	2046.000000
25.260000	0.049749	29.401907	5.971035	4.278350	4.066168	15.086353	0.000000	-10.000000	0.183333	-14.650000	0.000000	1023.000000	1023.000000	2046.000000
25.280001	0.048753	28.812895	6.175447	3.951649	4.008901	14.676898	0.000000	-10.000000	0.200000	-15.133333	0.000000	1023.000000	1023.000000	2046.000000
25.299999	0.047976	28.353556	6.404863	3.760505	3.868817	14.319369	0.000000	-10.000000	0.216667	-15.583333	0.000000	1023.000000	1023.000000	2046.000000
25.320000	0.047585	28.122915	6.639369	3.713368	3.697341	14.072838	0.000000	-10.000000	0.225000	-16.016666	0.000000	1023.000000	1023.000000	2046.000000
25.340000	0.047351	27.984617	6.952610	3.647856	3.302071	14.082080	0.000000	-10.000000	0.225000	-16.300001	0.000000	1023.000000	1023.000000	2046.000000
25.360001	0.047389	28.006922	7.299749	3.465165	2.971400	14.270609	0.000000	-10.000000	0.216667	-15.983334	0.000000	1023.000000	1023.000000	2046.000000
25.379999	0.047577	28.117800	7.521654	3.308649	2.880193	14.407304	0.000000	-10.000000	0.200000	-15.350000	0.000000	1023.000000	1023.000000	2046.000000
25.400000	0.047764	28.228657	7.457423	3.287713	3.126077	14.357444	0.000000	-10.000000	0.200000	-14.333334	0.000000	1023.000000	1023.000000	2046.000000
25.420000	0.048035	28.388556	7.259574	3.342194	3.717663	14.069124	0.000000	-10.000000	0.200000	-13.950000	0.000000	1023.000000	1023.000000	2046.000000
25.440001	0.048262	28.522831	7.197169	3.371549	4.192260	13.761853	0.000000	-10.000000	0.200000	-13.883333	0.000000	1023.000000	1023.000000	2046.000000
25.459999	0.048335	28.566141	7.348495	3.494332	4.321706	13.401608	0.000000	-10.000000	0.200000	-14.483334	0.000000	1023.000000	1023.000000	2046.000000
25.480000	0.048006	28.371418	7.687687	3.527743	4.106622	13.049366	0.000000	-10.000000	0.200000	-14.983334	0.000000	1023.000000	1023.000000	2046.000000
25.500000	0.047442	28.038048	8.052491	3.482286	3.744070	12.759199	0.000000	-10.000000	0.200000	-15.500000	0.000000	1023.000000	1023.000000	2046.000000
25.520000	0.046752	27.630684	8.437369	3.165169	3.313165	12.714981	0.000000	-10.000000	0.208333	-15.916667	0.000000	1023.000000	1023.000000	2046.000000
25.540001	0.046129	27.262150	8.592990	2.924214	3.124253	12.620692	0.000000	-10.000000	0.225000	-16.183334	0.000000	1023.000000	1023.000000	2046.000000
25.559999	0.045570	26.931965	8.694197	2.689430	3.013085	12.535253	0.000000	-10.000000	0.241667	-16.500000	0.000000	1023.000000	1023.000000	2046.000000
25.580000	0.045150	26.683479	8.623215	2.607681	3.072908	12.379677	0.000000	-10.000000	0.250000	-16.716667	0.000000	1023.000000	1023.000000	2046.000000
25.600000	0.044742	26.442751	8.459008	2.513149	3.309934	12.160658	0.000000	-10.000000	0.233333	-16.933334	0.000000	1023.000000	1023.000000	2046.000000
25.620001	0.044543	26.325108	8.174980	2.540268	3.773018	11.836842	0.000000	-10.000000	0.225000	-16.733334	0.000000	1023.000000	1023.000000	2046.000000
25.639999	0.044518	26.310072	8.002130	2.561155	4.226478	11.520308	0.000000	-10.000000	0.225000	-16.550001	0.000000	1023.000000	1023.000000	2046.000000
25.660000	0.044453	26.271582	8.002510	2.670464	4.380204	11.218404	0.000000	-10.000000	0.225000	-16.083334	0.000000	1023.000000	1023.000000	2046.000000
25.680000	0.044229	26.139357	8.174041	2.786457	4.258498	10.920361	0.000000	-10.000000	0.225000	-15.900000	0.000000	1023.000000	1023.000000	2046.000000
25.700001	0.043718	25.837280	8.349529	2.806538	3.983279	10.697934	0.000000	-10.000000	0.208333	-15.733334	0.000000	1023.000000	1023.000000	2046.000000
25.719999	0.043238	25.553856	8.599811	2.682724	3.633120	10.638202	0.000000	-10.000000	0.208333	-15.716667	0.000000	1023.000000	1023.000000	2046.000000
25.740000	0.042549	25.146542	8.844371	2.422733	3.160705	10.718733	0.000000	-10.000000	0.200000	-15.583334	0.000000	1023.000000	1023.000000	2046.000000
25.760000	0.041958	24.797022	8.851041	2.113115	2.961903	10.870962	0.000000	-10.000000	0.191667	-15.266666	0.000000	1023.000000	1023.000000	2046.000000
25.780001	0.041854	24.735952	8.470203	2.067873	3.379194	10.818682	0.000000	-10.000000	0.191667	-14.833333	0.000000	1023.000000	1023.000000	2046.000000
25.799999	0.041913	24.770317	8.040899	2.135666	3.980756	10.612996	0.000000	-10.000000	0.183333	-14.283333	0.000000	1023.000000	1023.000000	2046.000000
25.820000	0.042254	24.971989	7.851624	2.342029	4.445925	10.332410	0.000000	-10.000000	0.175000	-13.683333	0.000000	1023.000000	1023.000000	2046.000000
25.840000	0.041903	24.764858	7.954431	2.458699	4.226359	10.125370	0.000000	-10.000000	0.141667	-13.200000	0.000000	1023.000000	1023.000000	2046.000000
25.860001	0.040729	24.071102	8.005817	2.484068	3.763259	9.817958	0.000000	-10.000000	0.116667	-12.750000	0.000000	1023.000000	1023.000000	2046.000000
25.879999	0.038487	22.745890	7.947178	2.114542	2.985002	9.699169	0.000000	-10.000000	0.100000	-12.450000	0.000000	1023.000000	1023.000000	2046.000000
25.900000	0.036082	21.324566	7.616256	1.741710	2.439548	9.527052	0.000000	-10.000000	0.100000	-12.166667	0.000000	1023.000000	1023.000000	2046.000000
25.920000	0.034212	20.219210	6.906518	1.590547	2.507647	9.214498	0.000000	-10.000000	0.108333	-12.100000	0.000000	1023.000000	1023.000000	2046.000000
25.940001	0.033200	19.621355	6.198659	1.607770	2.951849	8.863077	0.000000	-10.000000	0.108333	-12.200001	0.000000	1023.000000	1023.000000	2046.000000
25.959999	0.033088	19.555063	5.794068	1.789821	3.367738	8.603437	0.000000	-10.000000	0.116667	-12.650001	0.000000	1023.000000	1023.000000	2046.000000
25.980000	0.033303	19.682060	5.866022	1.948532	3.455472	8.412036	0.000000	-10.000000	0.125000	-13.150001	0.000000	1023.000000	1023.000000	2046.000000
26.000000	0.032054	18.943924	6.065135	1.351848	2.768768	8.758173	0.000000	-10.000000	0.141667	-13.783334	0.000000	1023.000000	1023.000000	2046.000000
26.020000	0.031570	18.658098	6.397734	1.427973	2.376132	8.456259	0.000000	-10.000000	0.166667	-14.416667	0.000000	1023.000000	1023.000000	2046.000000
26.040001	0.030607	18.088640	6.500334	1.052031	1.903571	8.632705	0.000000	-10.000000	0.191667	-15.050000	0.000000	1023.000000	1023.000000	2046.000000
26.059999	0.029956	17.704233	5.888305	1.039109	2.226019	8.550800	0.000000	-10.000000	0.216667	-15.766667	0.000000	1023.000000	1023.000000	2046.000000
26.080000	0.029390	17.369751	5.120911	1.362097	2.823069	8.063674	0.000000	-10.000000	0.233333	-16.400002	0.000000	1023.000000	1023.000000	2046.000000
26.100000	0.027520	16.264038	4.421078	1.593886	2.931174	7.317900	0.000000	-10.000000	0.233333	-16.983334	0.000000	1023.000000	1023.000000	2046.000000
26.120001	0.024666	14.577409	3.870254	1.901032	2.450995	6.355129	0.000000	-10.000000	0.225000	-17.183334	0.000000	1023.000000	1023.000000	2046.000000
26.139999	0.021879	12.930301	3.560899	2.070039	1.618155	5.681208	0.000000	-10.000000	0.216667	-17.066668	0.000000	1023.000000	1023.000000	2046.000000
26.160000	0.020001	11.820589	3.460426	1.981837	0.853414	5.524912	0.000000	-10.000000	0.208333	-16.716667	0.000000	1023.000000	1023.000000	2046.000000
26.180000	0.018563	10.970838	3.181010	1.740413	0.487219	5.562195	0.000000	-10.000000	0.216667	-16.400000	0.000000	1023.000000	1023.000000	2046.000000
26.200001	0.017939	10.601974	2.513422	1.883626	0.865707	5.339218	0.000000	-10.000000	0.208333	-16.116667	0.000000	1023.000000	1023.000000	2046.000000
26.219999	0.017725	10.475510	1.946610	2.136039	1.422981	4.969880	0.000000	-10.000000	0.208333	-15.866667	0.000000	1023.000000	1023.000000	2046.000000
26.240000	0.017742	10.485765	1.617792	2.511014	1.725117	4.631843	0.000000	-10.000000	0.200000	-15.766666	0.000000	1023.000000	1023.000000	2046.000000
26.260000	0.017535	10.363413	1.524481	2.945141	1.617572	4.276219	0.000000	-10.000000	0.208333	-15.833334	0.000000	1023.000000	1023.000000	2046.000000
26.280001	0.016874	9.972464	1.657799	3.207994	1.054038	4.052633	0.000000	-10.000000	0.216667	-16.183334	0.000000	1023.000000	1023.000000	2046.000000
26.299999	0.016076	9.500672	1.974946	3.104613	0.199212	4.221902	0.000000	-10.000000	0.225000	-16.483334	0.000000	1023.000000	1023.000000	2046.000000
26.320000	0.015730	9.296259	1.916690	2.938478	-0.023280	4.464372	0.000000	-10.000000	0.233333	-16.716667	0.000000	1023.000000	1023.000000	2046.000000
26.340000	0.016130	9.532987	1.347410	3.089282	0.858318	4.237977	0.000000	-10.000000	0.241667	-16.933334	0.000000	1023.000000	1023.000000	2046.000000
26.360001	0.016553	9.782756	1.191669	3.150833	1.505514	3.934739	0.000000	-10.000000	0.250000	-17.033333	0.000000	1023.000000	1023.000000	2046.000000
26.379999	0.016415	9.701153	1.469854	3.038691	1.490832	3.701776	0.000000	-10.000000	0.250000	-17.316668	0.000000	1023.000000	1023.000000	2046.000000
26.400000	0.015361	9.078603	2.060996	2.573870	0.893260	3.550477	0.000000	-10.000000	0.250000	-17.483334	0.000000	1023.000000	1023.000000	2046.000000
26.420000	0.013927	8.231070	2.703943	1.632299	0.213794	3.681033	0.000000	-10.000000	0.250000	-17.450001	0.000000	1023.000000	1023.000000	2046.000000
26.440001	0.012571	7.429430	2.685176	0.686165	0.393627	3.664461	0.000000	-10.000000	0.250000	-17.383333	0.000000	1023.000000	1023.000000	2046.000000
26.459999	0.011290	6.672439	2.330727	-0.059227	1.215331	3.185607	0.000000	-10.000000	0.250000	-17.250000	0.000000	1023.000000	1023.000000	2046.000000
26.480000	0.010198	6.027253	2.172865	-0.555990	1.819712	2.590666	0.000000	-10.000000	0.250000	-17.250000	0.000000	1023.000000	1023.000000	2046.000000
26.500000	0.008621	5.094764	2.509597	-0.918602	1.497649	2.006121	0.000000	-10.000000	0.250000	-17.133335	0.000000	1023.000000	1023.000000	2046.000000
26.520000	0.006767	3.999569	3.135978	-1.510723	0.645056	1.729258	0.000000	-10.000000	0.241667	-17.366667	0.000000	1023.000000	1023.000000	2046.000000
26.540001	0.005565	3.289109	3.489992	-2.169384	0.168059	1.800441	0.000000	-10.000000	0.241667	-17.633333	0.000000	1023.000000	1023.000000	2046.000000
26.559999	0.005416	3.200675	2.921567	-2.353581	1.099247	1.533443	0.000000	-10.000000	0.241667	-18.133333	0.000000	1023.000000	1023.000000	2046.000000
26.580000	0.005818	3.438611	2.702331	-2.137880	1.732378	1.141782	0.000000	-10.000000	0.250000	-18.133333	0.000000	1023.000000	1023.000000	2046.000000
26.600000	0.005514	3.258630	3.035849	-1.813129	1.399596	0.636314	0.000000	-10.000000	0.250000	-18.150000	0.000000	1023.000000	1023.000000	2046.000000
26.620001	0.004668	2.758907	3.799232	-2.183098	0.391429	0.751343	0.000000	-10.000000	0.250000	-17.866667	0.000000	1023.000000	1023.000000	2046.000000
26.639999	0.004447	2.628146	3.694241	-2.581557	0.537028	0.978434	0.000000	-10.000000	0.241667	-17.733334	0.000000	1023.000000	1023.000000	2046.000000
26.660000	0.005053	2.986365	3.236566	-2.406632	1.487094	0.669337	0.000000	-10.000000	0.233333	-17.566668	0.000000	1023.000000	1023.000000	2046.000000
26.680000	0.005398	3.189992	3.034297	-2.225562	2.062002	0.319255	0.000000	-10.000000	0.233333	-17.516666	0.000000	1023.000000	1023.000000	2046.000000
26.700001	0.005191	3.067723	3.212896	-1.970318	1.923333	-0.098188	0.000000	-10.000000	0.241667	-17.633333	0.000000	1023.000000	1023.000000	2046.000000
26.719999	0.004131	2.441233	3.866700	-2.121610	0.972945	-0.276802	0.000000	-10.000000	0.250000	-17.866667	0.000000	1023.000000	1023.000000	2046.000000
26.740000	0.003215	1.900262	4.155459	-2.600127	0.442636	-0.097707	0.000000	-10.000000	0.250000	-18.000000	0.000000	1023.000000	1023.000000	2046.000000
26.760000	0.002887	1.705964	3.586170	-2.810945	1.065326	-0.134587	0.000000	-10.000000	0.250000	-17.983334	0.000000	1023.000000	1023.000000	2046.000000
26.780001	0.003094	1.828447	3.060106	-2.647470	1.961536	-0.545724	0.000000	-10.000000	0.258333	-18.083334	0.000000	1023.000000	1023.000000	2046.000000
26.799999	0.002678	1.582474	3.040225	-2.437550	1.949381	-0.969581	0.000000	-10.000000	0.258333	-18.299999	0.000000	1023.000000	1023.000000	2046.000000
26.820000	0.001593	0.941500	3.459905	-2.401962	1.163533	-1.279975	0.000000	-10.000000	0.266667	-18.633333	0.000000	1023.000000	1023.000000	2046.000000
26.840000	0.000412	0.243272	3.876579	-2.929896	0.324417	-1.027828	0.000000	-10.000000	0.275000	-18.933334	0.000000	1023.000000	1023.000000	2046.000000
26.860001	0.000047	0.027486	3.380860	-3.174375	0.764629	-0.943628	0.000000	-10.000000	0.291667	-19.150000	0.000000	1023.000000	1023.000000	2046.000000
26.879999	0.000070	0.041498	2.759587	-3.121885	1.596702	-1.192906	0.000000	-10.000000	0.300000	-19.250000	0.000000	1023.000000	1023.000000	2046.000000
26.900000	0.000072	0.042690	2.463464	-2.923329	2.026936	-1.524381	0.000000	-10.000000	0.300000	-19.166668	0.000000	1023.000000	1023.000000	2046.000000
26.920000	-0.000353	-0.208530	2.407960	-2.808381	2.003760	-1.811868	0.000000	-10.000000	0.283333	-19.050001	0.000000	1023.000000	1023.000000	2046.000000
26.940001	-0.001241	-0.733624	2.617489	-2.709763	1.475576	-2.116926	0.000000	-10.000000	0.275000	-18.916668	0.000000	1023.000000	1023.000000	2046.000000
26.959999	-0.002397	-1.416600	3.114663	-3.014546	0.555444	-2.072161	0.000000	-10.000000	0.266667	-18.900000	0.000000	1023.000000	1023.000000	2046.000000
26.980000	-0.003201	-1.891979	3.163456	-3.404105	0.187518	-1.838848	0.000000	-10.000000	0.266667	-18.850000	0.000000	1023.000000	1023.000000	2046.000000
27.000000	-0.003631	-2.145870	2.722108	-3.556159	0.472890	-1.784708	0.000000	-10.000000	0.258333	-18.916666	0.000000	1023.000000	1023.000000	2046.000000
27.020000	-0.003784	-2.236275	2.083097	-3.612595	1.171260	-1.878037	0.000000	-10.000000	0.250000	-18.866667	0.000000	1023.000000	1023.000000	2046.000000
27.040001	-0.003698	-2.185524	1.647882	-3.457592	1.753019	-2.128833	0.000000	-10.000000	0.258333	-18.883333	0.000000	1023.000000	1023.000000	2046.000000
27.059999	-0.003973	-2.347801	1.547158	-3.238328	1.775764	-2.432395	0.000000	-10.000000	0.258333	-18.850000	0.000000	1023.000000	1023.000000	2046.000000
27.080000	-0.004920	-2.907880	1.627074	-3.130578	1.297963	-2.702339	0.000000	-10.000000	0.258333	-18.783333	0.000000	1023.000000	1023.000000	2046.000000
27.100000	-0.006248	-3.692525	1.883418	-3.313858	0.531191	-2.793276	0.000000	-10.000000	0.258333	-18.700001	0.000000	1023.000000	1023.000000	2046.000000
27.120001	-0.007876	-4.654960	1.912031	-3.668505	-0.137292	-2.761194	0.000000	-10.000000	0.275000	-18.550001	0.000000	1023.000000	1023.000000	2046.000000
27.139999	-0.009761	-5.768565	1.391997	-4.006486	-0.367996	-2.786080	0.000000	-10.000000	0.275000	-18.466667	0.000000	1023.000000	1023.000000	2046.000000
27.160000	-0.011292	-6.673741	0.384412	-4.055608	0.050517	-3.053062	0.000000	-10.000000	0.266667	-18.200001	0.000000	1023.000000	1023.000000	2046.000000
27.180000	-0.012084	-7.141726	-0.512376	-3.786170	0.644072	-3.487252	0.000000	-10.000000	0.250000	-17.933332	0.000000	1023.000000	1023.000000	2046.000000
27.200001	-0.012857	-7.598332	-0.927652	-3.527361	0.713690	-3.857010	0.000000	-10.000000	0.241667	-17.600000	0.000000	1023.000000	1023.000000	2046.000000
27.219999	-0.013625	-8.052543	-0.936139	-3.319834	0.360974	-4.157543	0.000000	-10.000000	0.233333	-17.350000	0.000000	1023.000000	1023.000000	2046.000000
27.240000	-0.014191	-8.386721	-0.810905	-3.368582	0.025440	-4.232674	0.000000	-10.000000	0.233333	-17.183332	0.000000	1023.000000	1023.000000	2046.000000
27.260000	-0.015438	-9.124096	-0.338778	-3.919762	-0.843390	-4.022165	0.000000	-10.000000	0.241667	-16.966667	0.000000	1023.000000	1023.000000	2046.000000
27.280001	-0.015815	-9.346612	-0.167952	-4.117753	-1.118643	-3.942264	0.000000	-10.000000	0.241667	-17.000000	0.000000	1023.000000	1023.000000	2046.000000
27.299999	-0.015984	-9.446778	-0.358905	-4.243071	-1.088441	-3.756361	0.000000	-10.000000	0.233333	-16.816668	0.000000	1023.000000	1023.000000	2046.000000
27.320000	-0.016136	-9.536427	-0.753117	-4.081801	-0.965492	-3.736017	0.000000	-10.000000	0.225000	-16.850000	0.000000	1023.000000	1023.000000	2046.000000
27.340000	-0.016801	-9.929149	-1.305163	-3.768135	-0.869530	-3.986321	0.000000	-10.000000	0.225000	-16.983334	0.000000	1023.000000	1023.000000	2046.000000
27.360001	-0.018163	-10.734424	-2.166450	-3.508079	-0.705645	-4.354250	0.000000	-10.000000	0.216667	-17.150000	0.000000	1023.000000	1023.000000	2046.000000
27.379999	-0.019864	-11.739405	-3.103685	-3.176073	-0.561032	-4.898615	0.000000	-10.000000	0.208333	-16.833334	0.000000	1023.000000	1023.000000	2046.000000
27.400000	-0.021203	-12.530834	-3.885337	-2.737884	-0.551961	-5.355652	0.000000	-10.000000	0.191667	-15.866667	0.000000	1023.000000	1023.000000	2046.000000
27.420000	-0.022127	-13.077010	-4.256796	-2.300923	-0.783319	-5.735972	0.000000	-10.000000	0.191667	-14.900001	0.000000	1023.000000	1023.000000	2046.000000
27.440001	-0.023013	-13.600868	-4.359006	-1.930159	-1.225986	-6.085718	0.000000	-10.000000	0.183333	-14.266666	0.000000	1023.000000	1023.000000	2046.000000
27.459999	-0.023704	-14.009246	-4.345204	-1.682428	-1.681488	-6.300126	0.000000	-10.000000	0.191667	-14.016666	0.000000	1023.000000	1023.000000	2046.000000
27.480000	-0.024257	-14.335966	-4.311755	-1.487634	-2.148705	-6.387872	0.000000	-10.000000	0.183333	-13.950000	0.000000	1023.000000	1023.000000	2046.000000
27.500000	-0.024587	-14.531183	-4.242999	-1.466621	-2.605101	-6.216463	0.000000	-10.000000	0.191667	-13.816667	0.000000	1023.000000	1023.000000	2046.000000
27.520000	-0.024819	-14.668102	-4.276559	-1.477579	-2.924773	-5.989192	0.000000	-10.000000	0.183333	-13.633333	0.000000	1023.000000	1023.000000	2046.000000
27.540001	-0.024784	-14.647529	-4.587569	-1.414895	-2.870234	-5.774831	0.000000	-10.000000	0.166667	-13.416667	0.000000	1023.000000	1023.000000	2046.000000
27.559999	-0.024521	-14.492056	-4.953474	-1.257614	-2.630385	-5.650582	0.000000	-10.000000	0.158333	-13.166667	0.000000	1023.000000	1023.000000	2046.000000
27.580000	-0.024006	-14.187531	-5.453421	-1.047276	-2.077624	-5.609210	0.000000	-10.000000	0.133333	-12.916667	0.000000	1023.000000	1023.000000	2046.000000
27.600000	-0.023562	-13.925323	-5.736277	-0.938843	-1.608600	-5.641603	0.000000	-10.000000	0.125000	-12.550000	0.000000	1023.000000	1023.000000	2046.000000
27.620001	-0.023209	-13.716365	-5.770440	-0.977847	-1.279696	-5.688383	0.000000	-10.000000	0.100000	-12.333333	0.000000	1023.000000	1023.000000	2046.000000
27.639999	-0.023594	-13.943785	-5.516937	-1.283820	-1.335812	-5.807216	0.000000	-10.000000	0.100000	-12.233334	0.000000	1023.000000	1023.000000	2046.000000
27.660000	-0.024614	-14.546624	-5.199967	-1.843537	-1.604063	-5.899057	0.000000	-10.000000	0.100000	-12.133333	0.000000	1023.000000	1023.000000	2046.000000
27.680000	-0.026012	-15.373384	-4.921458	-2.431391	-1.863887	-6.156648	0.000000	-10.000000	0.100000	-11.850000	0.000000	1023.000000	1023.000000	2046.000000
27.700001	-0.027922	-16.502035	-4.484783	-3.332395	-2.425953	-6.258905	0.000000	-10.000000	0.091667	-11.366667	0.000000	1023.000000	1023.000000	2046.000000
27.719999	-0.029607	-17.497770	-4.302391	-4.262620	-2.679908	-6.252851	0.000000	-10.000000	0.091667	-11.000000	0.000000	1023.000000	1023.000000	2046.000000
27.740000	-0.031069	-18.361734	-4.243797	-5.067838	-2.842178	-6.207920	0.000000	-10.000000	0.091667	-10.666667	0.000000	1023.000000	1023.000000	2046.000000
27.760000	-0.031935	-18.873713	-4.481876	-5.636765	-2.592900	-6.162170	0.000000	-10.000000	0.108333	-10.533334	0.000000	1023.000000	1023.000000	2046.000000
27.780001	-0.032250	-19.059687	-4.832074	-5.920876	-2.045310	-6.261427	0.000000	-10.000000	0.108333	-10.333334	0.000000	1023.000000	1023.000000	2046.000000
27.799999	-0.032129	-18.988216	-5.108268	-5.964908	-1.486116	-6.428924	0.000000	-10.000000	0.108333	-10.250000	0.000000	1023.000000	1023.000000	2046.000000
27.820000	-0.031953	-18.884268	-5.207860	-5.892198	-1.193757	-6.590453	0.000000	-10.000000	0.100000	-10.216667	0.000000	1023.000000	1023.000000	2046.000000
27.840000	-0.032048	-18.940641	-4.971800	-5.663640	-1.443659	-6.861543	0.000000	-10.000000	0.091667	-9.966667	0.000000	1023.000000	1023.000000	2046.000000
27.860001	-0.032150	-19.000790	-4.760595	-5.540320	-1.756021	-6.943853	0.000000	-10.000000	0.083333	-9.616667	0.000000	1023.000000	1023.000000	2046.000000
27.879999	-0.032282	-19.078722	-4.330284	-5.595510	-2.305773	-6.847156	0.000000	-10.000000	0.066667	-8.966667	0.000000	1023.000000	1023.000000	2046.000000
27.900000	-0.031963	-18.890255	-4.063591	-5.778299	-2.586985	-6.461380	0.000000	-10.000000	0.066667	-8.433333	0.000000	1023.000000	1023.000000	2046.000000
27.920000	-0.031355	-18.530834	-4.133998	-5.838891	-2.441887	-6.116058	0.000000	-10.000000	0.058333	-7.966667	0.000000	1023.000000	1023.000000	2046.000000
27.940001	-0.030586	-18.076239	-4.553260	-5.819736	-1.740080	-5.963164	0.000000	-10.000000	0.058333	-7.666667	0.000000	1023.000000	1023.000000	2046.000000
27.959999	-0.029884	-17.661364	-4.779060	-5.722147	-1.217918	-5.942239	0.000000	-10.000000	0.050000	-7.383334	0.000000	1023.000000	1023.000000	2046.000000
27.980000	-0.029383	-17.365396	-4.826685	-5.542487	-0.957249	-6.038975	0.000000	-10.000000	0.050000	-7.083333	0.000000	1023.000000	1023.000000	2046.000000
28.000000	-0.029171	-17.240053	-4.659862	-5.339369	-1.079602	-6.161221	0.000000	-10.000000	0.050000	-6.683333	0.000000	1023.000000	1023.000000	2046.000000
28.020000	-0.029258	-17.291475	-4.404996	-5.210649	-1.399428	-6.276403	0.000000	-10.000000	0.050000	-6.266667	0.000000	1023.000000	1023.000000	2046.000000
28.040001	-0.029422	-17.388660	-3.989050	-5.212255	-1.963680	-6.223675	0.000000	-10.000000	0.050000	-5.916667	0.000000	1023.000000	1023.000000	2046.000000
28.059999	-0.029468	-17.415861	-3.793734	-5.369566	-2.275610	-5.976951	0.000000	-10.000000	0.050000	-5.583333	0.000000	1023.000000	1023.000000	2046.000000
28.080000	-0.029273	-17.300205	-3.807412	-5.513298	-2.311196	-5.668298	0.000000	-10.000000	0.050000	-5.333333	0.000000	1023.000000	1023.000000	2046.000000
28.100000	-0.028790	-17.014856	-4.203822	-5.507386	-1.808706	-5.494942	0.000000	-10.000000	0.050000	-5.066667	0.000000	1023.000000	1023.000000	2046.000000
28.120001	-0.028341	-16.749779	-4.665639	-5.472598	-1.102668	-5.508874	0.000000	-10.000000	0.050000	-4.883334	0.000000	1023.000000	1023.000000	2046.000000
28.139999	-0.028021	-16.560581	-4.723491	-5.311763	-0.905481	-5.619847	0.000000	-10.000000	0.050000	-4.700000	0.000000	1023.000000	1023.000000	2046.000000
28.160000	-0.028312	-16.732454	-4.565775	-5.149371	-1.228003	-5.789306	0.000000	-10.000000	0.041667	-4.466667	0.000000	1023.000000	1023.000000	2046.000000
28.180000	-0.028676	-16.947424	-4.229542	-5.093387	-1.758315	-5.866180	0.000000	-10.000000	0.041667	-4.133333	0.000000	1023.000000	1023.000000	2046.000000
28.200001	-0.028818	-17.031145	-3.954184	-5.252545	-2.208108	-5.616307	0.000000	-10.000000	0.041667	-3.883333	0.000000	1023.000000	1023.000000	2046.000000
28.219999	-0.028668	-16.942642	-4.017687	-5.392959	-2.207995	-5.324003	0.000000	-10.000000	0.050000	-3.816667	0.000000	1023.000000	1023.000000	2046.000000
28.240000	-0.028343	-16.750570	-4.288153	-5.394570	-1.888678	-5.179170	0.000000	-10.000000	0.033333	-3.950000	0.000000	1023.000000	1023.000000	2046.000000
28.260000	-0.027962	-16.525621	-4.644567	-5.332027	-1.359931	-5.189096	0.000000	-10.000000	0.033333	-4.050000	0.000000	1023.000000	1023.000000	2046.000000
28.280001	-0.027832	-16.448816	-4.941829	-5.289642	-0.963317	-5.254028	0.000000	-10.000000	0.033333	-4.083333	0.000000	1023.000000	1023.000000	2046.000000
28.299999	-0.028298	-16.723944	-5.046974	-5.203587	-1.021575	-5.451807	0.000000	-10.000000	0.050000	-4.116667	0.000000	1023.000000	1023.000000	2046.000000
28.320000	-0.029726	-17.567896	-5.215163	-5.126280	-1.375453	-5.850999	0.000000	-10.000000	0.050000	-4.183333	0.000000	1023.000000	1023.000000	2046.000000
28.340000	-0.031366	-18.537048	-5.293273	-5.046171	-1.990008	-6.207595	0.000000	-10.000000	0.050000	-4.266667	0.000000	1023.000000	1023.000000	2046.000000
28.360001	-0.032591	-19.261192	-5.342764	-5.072746	-2.535194	-6.310488	0.000000	-10.000000	0.050000	-4.316667	0.000000	1023.000000	1023.000000	2046.000000
28.379999	-0.033186	-19.612879	-5.511831	-5.118352	-2.817478	-6.165217	0.000000	-10.000000	0.050000	-4.383333	0.000000	1023.000000	1023.000000	2046.000000
28.400000	-0.033207	-19.625460	-5.904555	-5.116755	-2.612313	-5.991837	0.000000	-10.000000	0.050000	-4.466667	0.000000	1023.000000	1023.000000	2046.000000
28.420000	-0.032934	-19.463823	-6.222568	-5.257302	-2.091937	-5.892017	0.000000	-10.000000	0.050000	-4.483334	0.000000	1023.000000	1023.000000	2046.000000
28.440001	-0.033240	-19.644697	-6.439286	-5.766617	-1.955571	-5.483223	0.000000	-10.000000	0.041667	-4.516667	0.000000	1023.000000	1023.000000	2046.000000
28.459999	-0.032556	-19.240723	-6.391746	-5.223047	-1.633400	-5.992531	0.000000	-10.000000	0.025000	-4.533333	0.000000	1023.000000	1023.000000	2046.000000
28.480000	-0.032732	-19.344671	-6.356632	-5.172533	-1.692151	-6.123356	0.000000	-10.000000	0.025000	-4.583333	0.000000	1023.000000	1023.000000	2046.000000
28.500000	-0.032892	-19.439026	-6.293365	-4.901840	-1.946050	-6.297771	0.000000	-10.000000	0.033333	-4.783333	0.000000	1023.000000	1023.000000	2046.000000
28.520000	-0.033324	-19.694695	-6.127557	-4.628087	-2.537829	-6.401221	0.000000	-10.000000	0.058333	-5.266667	0.000000	1023.000000	1023.000000	2046.000000
28.540001	-0.034194	-20.208490	-6.248284	-4.565066	-3.023429	-6.371711	0.000000	-10.000000	0.058333	-5.983334	0.000000	1023.000000	1023.000000	2046.000000
28.559999	-0.035408	-20.926247	-6.990993	-4.375097	-3.004139	-6.556016	0.000000	-10.000000	0.050000	-6.350000	0.000000	1023.000000	1023.000000	2046.000000
28.580000	-0.036716	-21.699032	-7.921377	-4.148932	-2.739230	-6.889493	0.000000	-10.000000	0.041667	-5.800000	0.000000	1023.000000	1023.000000	2046.000000
28.600000	-0.037583	-22.211477	-8.555263	-3.886490	-2.619219	-7.150506	0.000000	-10.000000	0.033333	-4.800000	0.000000	1023.000000	1023.000000	2046.000000
28.620001	-0.038174	-22.560799	-8.791318	-3.604518	-2.787590	-7.377373	0.000000	-10.000000	0.041667	-3.800000	0.000000	1023.000000	1023.000000	2046.000000
28.639999	-0.038716	-22.881262	-8.838185	-3.220228	-3.108658	-7.714190	0.000000	-10.000000	0.041667	-3.416667	0.000000	1023.000000	1023.000000	2046.000000
28.660000	-0.039102	-23.109484	-8.685835	-3.008020	-3.623374	-7.792255	0.000000	-10.000000	0.050000	-3.400000	0.000000	1023.000000	1023.000000	2046.000000
28.680000	-0.038968	-23.030203	-8.603066	-2.875164	-3.950071	-7.601901	0.000000	-10.000000	0.050000	-3.566667	0.000000	1023.000000	1023.000000	2046.000000
28.700001	-0.038736	-22.892746	-8.763018	-2.790231	-3.956839	-7.382659	0.000000	-10.000000	0.050000	-3.733333	0.000000	1023.000000	1023.000000	2046.000000
28.719999	-0.038237	-22.598042	-9.244784	-2.584134	-3.436713	-7.332410	0.000000	-10.000000	0.041667	-3.733333	0.000000	1023.000000	1023.000000	2046.000000
28.740000	-0.037872	-22.382254	-9.587920	-2.398273	-3.049447	-7.346613	0.000000	-10.000000	0.033333	-3.683333	0.000000	1023.000000	1023.000000	2046.000000
28.760000	-0.037731	-22.299026	-9.599057	-2.129993	-3.114962	-7.455014	0.000000	-10.000000	0.033333	-3.583333	0.000000	1023.000000	1023.000000	2046.000000
28.780001	-0.037635	-22.242014	-9.416030	-1.828548	-3.434510	-7.562925	0.000000	-10.000000	0.033333	-3.433333	0.000000	1023.000000	1023.000000	2046.000000
28.799999	-0.037588	-22.214758	-8.940047	-1.857472	-3.944429	-7.472810	0.000000	-10.000000	0.033333	-3.300000	0.000000	1023.000000	1023.000000	2046.000000
28.820000	-0.037454	-22.135296	-8.669124	-2.310442	-4.067842	-7.087887	0.000000	-10.000000	0.025000	-3.250000	0.000000	1023.000000	1023.000000	2046.000000
28.840000	-0.037404	-22.105679	-8.770432	-2.902381	-3.556934	-6.875932	0.000000	-10.000000	0.033333	-3.383333	0.000000	1023.000000	1023.000000	2046.000000
28.860001	-0.037824	-22.353804	-8.928504	-3.503689	-2.953952	-6.967658	0.000000	-10.000000	0.041667	-3.450000	0.000000	1023.000000	1023.000000	2046.000000
28.879999	-0.038731	-22.889992	-8.766947	-4.084494	-2.900089	-7.138462	0.000000	-10.000000	0.041667	-3.316667	0.000000	1023.000000	1023.000000	2046.000000
28.900000	-0.040003	-23.641748	-8.546120	-4.561122	-3.036588	-7.497918	0.000000	-10.000000	0.033333	-2.983333	0.000000	1023.000000	1023.000000	2046.000000
28.920000	-0.041495	-24.523653	-8.225289	-5.195558	-3.391779	-7.711027	0.000000	-10.000000	0.033333	-2.700000	0.000000	1023.000000	1023.000000	2046.000000
28.940001	-0.042304	-25.001869	-7.892328	-5.732783	-3.709312	-7.667445	0.000000	-10.000000	0.033333	-2.566667	0.000000	1023.000000	1023.000000	2046.000000
28.959999	-0.042745	-25.262407	-7.800266	-6.158450	-3.738373	-7.565318	0.000000	-10.000000	0.033333	-2.633333	0.000000	1023.000000	1023.000000	2046.000000
28.980000	-0.042761	-25.271669	-7.929861	-6.387641	-3.405939	-7.548228	0.000000	-10.000000	0.033333	-2.866667	0.000000	1023.000000	1023.000000	2046.000000
29.000000	-0.042669	-25.217567	-8.100892	-6.522804	-2.983515	-7.610357	0.000000	-10.000000	0.041667	-3.316667	0.000000	1023.000000	1023.000000	2046.000000
29.020000	-0.042445	-25.084700	-8.187398	-6.560105	-2.694900	-7.642298	0.000000	-10.000000	0.050000	-3.650000	0.000000	1023.000000	1023.000000	2046.000000
29.040001	-0.042144	-24.907232	-8.162926	-6.424435	-2.622415	-7.697456	0.000000	-10.000000	0.041667	-3.550000	0.000000	1023.000000	1023.000000	2046.000000
29.059999	-0.041952	-24.793882	-7.917769	-6.188886	-2.889739	-7.797488	0.000000	-10.000000	0.025000	-3.000000	0.000000	1023.000000	1023.000000	2046.000000
29.080000	-0.041451	-24.497274	-7.435556	-6.161767	-3.320460	-7.579492	0.000000	-10.000000	0.016667	-2.283333	0.000000	1023.000000	1023.000000	2046.000000
29.100000	-0.040708	-24.058716	-7.219958	-6.188358	-3.391776	-7.258623	0.000000	-10.000000	0.016667	-1.750000	0.000000	1023.000000	1023.000000	2046.000000
29.120001	-0.039803	-23.523371	-7.498816	-6.184531	-2.760656	-7.079370	0.000000	-10.000000	0.016667	-1.400000	0.000000	1023.000000	1023.000000	2046.000000
29.139999	-0.039153	-23.139406	-7.595385	-6.191781	-2.324636	-7.027605	0.000000	-10.000000	0.016667	-1.200000	0.000000	1023.000000	1023.000000	2046.000000
29.160000	-0.038692	-22.866743	-7.515030	-6.076826	-2.233716	-7.041172	0.000000	-10.000000	0.016667	-0.900000	0.000000	1023.000000	1023.000000	2046.000000
29.180000	-0.038310	-22.641058	-7.392026	-5.906994	-2.302451	-7.039585	0.000000	-10.000000	0.016667	-0.500000	0.000000	1023.000000	1023.000000	2046.000000
29.200001	-0.037982	-22.447624	-7.067387	-5.722382	-2.589902	-7.067955	0.000000	-10.000000	0.008333	-0.150000	0.000000	1023.000000	1023.000000	2046.000000
29.219999	-0.037681	-22.269327	-6.719087	-5.732797	-2.955661	-6.861783	0.000000	-10.000000	0.008333	0.000000	0.000000	1023.000000	1023.000000	2046.000000
29.240000	-0.037263	-22.022228	-6.630448	-5.850846	-3.022158	-6.518775	0.000000	-10.000000	0.016667	0.000000	0.000000	1023.000000	1023.000000	2046.000000
29.260000	-0.036781	-21.737316	-6.913083	-5.918226	-2.501827	-6.404181	0.000000	-10.000000	0.016667	0.000000	0.000000	1023.000000	1023.000000	2046.000000
29.280001	-0.036368	-21.493263	-7.132230	-5.952816	-2.046122	-6.362096	0.000000	-10.000000	0.025000	0.000000	0.000000	1023.000000	1023.000000	2046.000000
29.299999	-0.036230	-21.411682	-7.146887	-5.822715	-1.987987	-6.454092	0.000000	-10.000000	0.016667	0.000000	0.000000	1023.000000	1023.000000	2046.000000
29.320000	-0.036123	-21.348810	-7.004975	-5.564164	-2.193394	-6.586277	0.000000	-10.000000	0.025000	0.000000	0.000000	1023.000000	1023.000000	2046.000000
29.340000	-0.036137	-21.356798	-6.576894	-5.495330	-2.734497	-6.550076	0.000000	-10.000000	0.008333	0.000000	0.000000	1023.000000	1023.000000	2046.000000
29.360001	-0.035912	-21.223803	-6.497891	-5.600308	-2.858570	-6.267034	0.000000	-10.000000	0.008333	0.000000	0.000000	1023.000000	1023.000000	2046.000000
29.379999	-0.035566	-21.019396	-6.910369	-5.788351	-2.219970	-6.100705	0.000000	-10.000000	0.000000	0.000000	0.000000	1023.000000	1023.000000	2046.000000
29.400000	-0.035330	-20.880260	-7.116279	-5.715331	-1.867213	-6.181437	0.000000	-10.000000	0.000000	0.000000	0.000000	1023.000000	1023.000000	2046.000000
29.420000	-0.035504	-20.982752	-7.013050	-5.443527	-2.143938	-6.382236	0.000000	-10.000000	0.000000	0.000000	0.000000	1023.000000	1023.000000	2046.000000
29.440001	-0.036347	-21.480988	-6.712065	-5.421433	-2.873358	-6.474131	0.000000	-10.000000	0.000000	0.000000	0.000000	1023.000000	1023.000000	2046.000000
29.459999	-0.037367	-22.083780	-7.137769	-5.640549	-2.846425	-6.459038	0.000000	-10.000000	0.000000	0.000000	0.000000	1023.000000	1023.000000	2046.000000
29.480000	-0.038101	-22.517742	-7.754282	-5.728849	-2.426501	-6.608110	0.000000	-10.000000	0.008333	0.000000	0.000000	1023.000000	1023.000000	2046.000000
29.500000	-0.038494	-22.750216	-8.062313	-5.607330	-2.339695	-6.740877	0.000000	-10.000000	0.016667	0.000000	0.000000	1023.000000	1023.000000	2046.000000
29.520000	-0.038722	-22.884485	-8.021175	-5.207246	-2.679620	-6.976444	0.000000	-10.000000	0.016667	0.000000	0.000000	1023.000000	1023.000000	2046.000000
29.540001	-0.039100	-23.108000	-7.450918	-5.378865	-3.563412	-6.714804	0.000000	-10.000000	0.008333	0.000000	0.000000	1023.000000	1023.000000	2046.000000
29.559999	-0.039060	-23.084757	-7.604607	-6.000437	-3.422508	-6.057206	0.000000	-10.000000	0.000000	0.333333	0.000000	1023.000000	1023.000000	2046.000000
29.580000	-0.038195	-22.572989	-7.901895	-5.657785	-2.572702	-6.440607	0.000000	-10.000000	0.000000	1.283333	0.000000	1023.000000	1023.000000	2046.000000
29.600000	-0.037920	-22.410477	-8.072389	-5.651928	-2.233057	-6.453104	0.000000	-10.000000	0.000000	2.550000	0.000000	1023.000000	1023.000000	2046.000000
29.620001	-0.037641	-22.245623	-7.981210	-5.137163	-2.456978	-6.670272	0.000000	-10.000000	0.000000	3.550000	0.000000	1023.000000	1023.000000	2046.000000
29.639999	-0.037634	-22.241516	-7.640843	-4.874612	-3.136917	-6.589145	0.000000	-10.000000	0.000000	3.866667	0.000000	1023.000000	1023.000000	2046.000000
29.660000	-0.038114	-22.525444	-8.032959	-4.808653	-3.154013	-6.529819	0.000000	-10.000000	-0.008333	3.850000	0.000000	1023.000000	1023.000000	2046.000000
29.680000	-0.039282	-23.215717	-8.777452	-4.687509	-2.929459	-6.821298	0.000000	-10.000000	-0.016667	3.966667	0.000000	1023.000000	1023.000000	2046.000000
29.700001	-0.040406	-23.880198	-9.498345	-4.436889	-2.810804	-7.134160	0.000000	-10.000000	-0.025000	4.650000	0.000000	1023.000000	1023.000000	2046.000000
29.719999	-0.040757	-24.087488	-9.816260	-3.982465	-2.970498	-7.318264	0.000000	-10.000000	-0.041667	5.800000	0.000000	1023.000000	1023.000000	2046.000000
29.740000	-0.040886	-24.163845	-9.622171	-3.537184	-3.569911	-7.434579	0.000000	-10.000000	-0.041667	7.266667	0.000000	1023.000000	1023.000000	2046.000000
29.760000	-0.040739	-24.076542	-9.430243	-3.487017	-4.044112	-7.115170	0.000000	-10.000000	-0.050000	8.550000	0.000000	1023.000000	1023.000000	2046.000000
29.780001	-0.040172	-23.741648	-9.950913	-3.479133	-3.403052	-6.908549	0.000000	-10.000000	-0.058333	9.816667	0.000000	1023.000000	1023.000000	2046.000000
29.799999	-0.039245	-23.193993	-10.143143	-3.204071	-3.024710	-6.822070	0.000000	-10.000000	-0.100000	11.683333	9.333333	1023.000000	1023.000000	2046.000000
29.820000	-0.038360	-22.670900	-9.888867	-2.580498	-3.392851	-6.808685	0.000000	-10.000000	-0.133333	13.233334	18.666666	1023.000000	1023.000000	2046.000000
29.840000	-0.037768	-22.320673	-9.541002	-2.465818	-3.971287	-6.342566	0.000000	-10.000000	-0.150000	14.350000	28.000000	1023.000000	1023.000000	2046.000000
29.860001	-0.036794	-21.745468	-9.928615	-2.372444	-3.573799	-5.870610	0.000000	-10.000000	-0.166667	14.833334	29.666666	1023.000000	1023.000000	2046.000000
29.879999	-0.035448	-20.950027	-10.229890	-2.211753	-2.941011	-5.567372	0.000000	-10.000000	-0.191667	15.566668	32.833332	1023.000000	1023.000000	2046.000000
29.900000	-0.033999	-20.093319	-10.151365	-1.729014	-2.866433	-5.346506	0.000000	-10.000000	-0.233333	16.766666	38.000000	1023.000000	1023.000000	2046.000000
29.920000	-0.032898	-19.442879	-9.596011	-1.554082	-3.283813	-5.008973	0.000000	-10.000000	-0.258333	17.966667	43.166668	1023.000000	1023.000000	2046.000000
29.940001	-0.032070	-18.953371	-9.080067	-1.932940	-3.619168	-4.321197	0.000000	-10.000000	-0.300000	19.616667	49.166668	1023.000000	1023.000000	2046.000000
29.959999	-0.031314	-18.506485	-9.075704	-2.448367	-3.173928	-3.808486	0.000000	-10.000000	-0.316667	21.150000	55.333332	1023.000000	1023.000000	2046.000000
29.980000	-0.030361	-17.943439	-9.151371	-2.937308	-2.404619	-3.450141	0.000000	-10.000000	-0.375000	22.516666	62.333332	1023.000000	1023.000000	2046.000000
30.000000	-0.029498	-17.433168	-8.919821	-3.285011	-1.992301	-3.236035	0.000000	-10.000000	-0.400000	23.700001	69.500000	1023.000000	1023.000000	2046.000000
30.020000	-0.029109	-17.203405	-8.353361	-3.584643	-2.191926	-3.073475	0.000000	-10.000000	-0.458333	24.883333	77.166664	1023.000000	1023.000000	2046.000000
30.040001	-0.028859	-17.055702	-7.715043	-4.075726	-2.534685	-2.730247	0.000000	-10.000000	-0.466667	26.233334	85.333336	1023.000000	1023.000000	2046.000000
30.059999	-0.028323	-16.738625	-7.379545	-4.531503	-2.640410	-2.187166	0.000000	-10.000000	-0.491667	27.183334	93.833336	1023.000000	1023.000000	2046.000000
30.080000	-0.027402	-16.194443	-7.401699	-4.810853	-2.137704	-1.844187	0.000000	-10.000000	-0.508333	28.116667	102.833336	1023.000000	1023.000000	2046.000000
30.100000	-0.025985	-15.356947	-7.423567	-4.863616	-1.468712	-1.601052	0.000000	-10.000000	-0.541667	28.666666	112.000000	1023.000000	1023.000000	2046.000000
30.120001	-0.024305	-14.364026	-7.251222	-4.726885	-1.125639	-1.260280	0.000000	-10.000000	-0.575000	29.266666	121.666664	1023.000000	1023.000000	2046.000000
30.139999	-0.022452	-13.269298	-6.779921	-4.305444	-1.273020	-0.910913	0.000000	-10.000000	-0.591667	29.950001	131.166672	1023.000000	1023.000000	2046.000000
30.160000	-0.020875	-12.337368	-6.033720	-4.180437	-1.870361	-0.252850	0.000000	-10.000000	-0.616667	30.400002	141.166672	1023.000000	1023.000000	2046.000000
30.180000	-0.018964	-11.207477	-5.866801	-4.200006	-1.641085	0.500416	0.000000	-10.000000	-0.633333	31.066668	151.166672	1023.000000	1023.000000	2046.000000
30.200001	-0.016648	-9.838709	-5.939223	-3.989003	-0.806524	0.896042	0.000000	-10.000000	-0.650000	31.250000	161.500000	1023.000000	1023.000000	2046.000000
30.219999	-0.014175	-8.377664	-5.701626	-3.696923	-0.263591	1.284476	0.000000	-10.000000	-0.650000	31.583334	171.833328	1023.000000	1023.000000	2046.000000
30.240000	-0.012111	-7.157889	-5.195883	-3.254833	-0.310084	1.602910	0.000000	-10.000000	-0.625000	31.183334	182.166672	1023.000000	1023.000000	2046.000000
30.260000	-0.010494	-6.201850	-4.460397	-3.074869	-0.777132	2.110548	0.000000	-10.000000	-0.608333	31.000000	192.833328	1023.000000	1023.000000	2046.000000
30.280001	-0.008884	-5.250216	-4.030339	-3.114386	-0.987190	2.881699	0.000000	-10.000000	-0.591667	30.816668	203.166672	1023.000000	1023.000000	2046.000000
30.299999	-0.007032	-4.155828	-4.209410	-3.060492	-0.262232	3.376307	0.000000	-10.000000	-0.616667	31.050001	213.500000	1023.000000	1023.000000	2046.000000
30.320000	-0.004764	-2.815716	-4.165043	-2.811077	0.472897	3.687506	0.000000	-10.000000	-0.641667	31.283333	223.833328	1023.000000	1023.000000	2046.000000
30.340000	-0.002670	-1.578131	-3.686685	-2.342160	0.423250	4.027464	0.000000	-10.000000	-0.675000	31.633333	234.166672	1023.000000	1023.000000	2046.000000
30.360001	-0.001366	-0.807188	-2.956769	-2.166009	-0.172055	4.487646	0.000000	-10.000000	-0.691667	32.116669	244.833328	1023.000000	1023.000000	2046.000000
30.379999	-0.000100	-0.059131	-2.652071	-2.271313	-0.297238	5.161492	0.000000	-10.000000	-0.700000	32.283333	255.333328	1023.000000	1023.000000	2046.000000
30.400000	0.001721	1.017145	-2.924520	-2.123513	0.628560	5.436619	0.000000	-10.000000	-0.700000	32.566669	266.166656	1023.000000	1023.000000	2046.000000
30.420000	0.003737	2.208697	-2.811337	-1.774876	1.176049	5.618860	0.000000	-10.000000	-0.708333	32.733334	276.833344	1023.000000	1023.000000	2046.000000
30.440001	0.004854	2.868482	-2.250951	-1.334341	0.711768	5.742006	0.000000	-10.000000	-0.725000	32.966667	287.833344	1023.000000	1023.000000	2046.000000
30.459999	0.005127	3.030082	-1.831760	-1.446332	0.032832	6.275342	0.000000	-10.000000	-0.750000	33.283337	298.666656	1023.000000	1023.000000	2046.000000
30.480000	0.006313	3.731122	-2.342531	-1.342505	1.003448	6.412710	0.000000	-10.000000	-0.750000	33.433334	309.833344	1023.000000	1023.000000	2046.000000
30.500000	0.008264	4.883772	-2.225907	-0.839536	1.362781	6.586435	0.000000	-10.000000	-0.758333	33.650002	320.833344	1023.000000	1023.000000	2046.000000
30.520000	0.009664	5.711269	-1.398371	-0.530438	0.492701	7.147377	0.000000	-10.000000	-0.750000	33.683334	332.166656	1023.000000	1023.000000	2046.000000
30.540001	0.011305	6.681509	-1.204740	-0.789593	0.605583	8.070258	0.000000	-10.000000	-0.758333	33.683334	343.333344	1023.000000	1023.000000	2046.000000
30.559999	0.012867	7.604663	-1.522067	-1.097611	1.496151	8.728190	0.000000	-10.000000	-0.750000	33.733334	354.666656	1023.000000	1023.000000	2046.000000
30.580000	0.014702	8.689102	-1.174650	-0.231848	1.690456	8.405143	0.000000	-10.000000	-0.741667	33.516666	365.833344	1023.000000	1023.000000	2046.000000
30.600000	0.014851	8.776943	-0.487646	-0.382946	0.832391	8.815145	0.000000	-10.000000	-0.741667	33.299999	377.000000	1023.000000	1023.000000	2046.000000
30.620001	0.015430	9.118922	-0.763224	-0.485290	0.994317	9.373119	0.000000	-10.000000	-0.741667	33.066666	384.333344	1023.000000	1023.000000	2046.000000
30.639999	0.017018	10.057646	-1.378689	0.044427	1.971065	9.420843	0.000000	-10.000000	-0.750000	32.966667	395.500000	1023.000000	1023.000000	2046.000000
30.660000	0.017908	10.583454	-1.376442	0.726372	1.868468	9.365056	0.000000	-10.000000	-0.750000	33.200001	406.666656	1023.000000	1023.000000	2046.000000
30.680000	0.017102	10.107085	-1.117110	0.966033	0.828580	9.429583	0.000000	-10.000000	-0.741667	33.549999	421.500000	1023.000000	1023.000000	2046.000000
30.700001	0.016405	9.695382	-1.411099	0.995421	0.464775	9.646285	0.000000	-10.000000	-0.741667	33.766666	432.666656	1023.000000	1023.000000	2046.000000
30.719999	0.016833	9.948455	-2.122624	1.249064	1.179968	9.642046	0.000000	-10.000000	-0.733333	33.933334	443.833344	1023.000000	1023.000000	2046.000000
30.740000	0.018164	10.735188	-2.339905	1.647604	1.708553	9.718937	0.000000	-10.000000	-0.741667	33.850002	455.166656	1023.000000	1023.000000	2046.000000
30.760000	0.019339	11.429560	-2.031270	2.149880	1.453965	9.856985	0.000000	-10.000000	-0.758333	33.933334	470.166656	1023.000000	1023.000000	2046.000000
30.780001	0.019853	11.733253	-1.498519	2.222646	0.684347	10.324779	0.000000	-10.000000	-0.758333	33.933334	485.166656	1023.000000	1023.000000	2046.000000
30.799999	0.020882	12.341017	-1.452264	2.338697	0.540423	10.914161	0.000000	-10.000000	-0.750000	34.066669	496.333344	1023.000000	1023.000000	2046.000000
30.820000	0.022418	13.248804	-1.884272	2.681088	1.291187	11.160800	0.000000	-10.000000	-0.716667	33.866669	503.833344	1023.000000	1023.000000	2046.000000
30.840000	0.024559	14.514572	-2.067680	3.227781	2.008208	11.346264	0.000000	-10.000000	-0.716667	33.633335	511.500000	1023.000000	1023.000000	2046.000000
30.860001	0.026441	15.626670	-1.811381	3.892382	1.968993	11.576675	0.000000	-10.000000	-0.725000	33.233334	522.833313	1023.000000	1023.000000	2046.000000
30.879999	0.027683	16.360407	-1.344676	4.316317	1.443629	11.945137	0.000000	-10.000000	-0.725000	33.266666	534.000000	1023.000000	1023.000000	2046.000000
30.900000	0.028717	16.971880	-0.918426	4.338818	0.946310	12.605178	0.000000	-10.000000	-0.733333	33.066669	545.000000	1023.000000	1023.000000	2046.000000
30.920000	0.030332	17.926348	-1.002611	4.386264	1.551196	12.991499	0.000000	-10.000000	-0.725000	32.983334	556.000000	1023.000000	1023.000000	2046.000000
30.940001	0.032438	19.171009	-0.970220	4.552974	2.442239	13.146016	0.000000	-10.000000	-0.725000	32.666668	567.000000	1023.000000	1023.000000	2046.000000
30.959999	0.034506	20.393227	-0.497953	4.705126	2.849358	13.336696	0.000000	-10.000000	-0.691667	32.383335	578.000000	1023.000000	1023.000000	2046.000000
30.980000	0.035838	21.180370	0.373415	4.697408	2.538248	13.571300	0.000000	-10.000000	-0.650000	31.983334	589.000000	1023.000000	1023.000000	2046.000000
31.000000	0.036573	21.614609	1.316057	4.147578	2.043808	14.107166	0.000000	-10.000000	-0.591667	31.150000	599.833313	1023.000000	1023.000000	2046.000000
31.020000	0.037135	21.947016	1.662026	3.511541	2.320470	14.452978	0.000000	-10.000000	-0.550000	30.050001	610.333313	1023.000000	1023.000000	2046.000000
31.040001	0.038302	22.636776	1.654927	3.264065	3.374778	14.343007	0.000000	-10.000000	-0.516667	28.783335	620.500000	1023.000000	1023.000000	2046.000000
31.059999	0.039811	23.528311	2.043059	3.321296	3.920550	14.243405	0.000000	-10.000000	-0.508333	28.300001	630.333313	1023.000000	1023.000000	2046.000000
31.080000	0.040413	23.883955	2.914480	3.325525	3.410239	14.233711	0.000000	-10.000000	-0.483333	27.666668	640.000000	1023.000000	1023.000000	2046.000000
31.100000	0.040669	24.035444	3.724721	2.891850	2.720509	14.698363	0.000000	-10.000000	-0.458333	27.350000	649.333313	1023.000000	1023.000000	2046.000000
31.120001	0.042201	24.940701	3.478498	2.946060	3.648674	14.867468	0.000000	-10.000000	-0.458333	26.766666	658.500000	1023.000000	1023.000000	2046.000000
31.139999	0.044967	26.575214	3.536505	3.591121	4.487640	14.959949	0.000000	-10.000000	-0.458333	26.733334	667.500000	1023.000000	1023.000000	2046.000000
31.160000	0.046502	27.482861	4.393288	4.001127	3.803232	15.285214	0.000000	-10.000000	-0.466667	26.766666	676.500000	1023.000000	1023.000000	2046.000000
31.180000	0.047881	28.297543	4.909612	3.859757	3.495225	16.032948	0.000000	-10.000000	-0.458333	26.716667	685.333313	1023.000000	1023.000000	2046.000000
31.200001	0.050227	29.684040	4.657837	4.153748	4.675022	16.197433	0.000000	-10.000000	-0.483333	26.783333	694.166687	1023.000000	1023.000000	2046.000000
31.219999	0.052669	31.127348	4.985924	4.710004	5.240878	16.190542	0.000000	-10.000000	-0.483333	26.600000	703.000000	1023.000000	1023.000000	2046.000000
31.240000	0.053814	31.803877	5.791161	5.014313	4.577008	16.421396	0.000000	-10.000000	-0.475000	26.533333	712.000000	1023.000000	1023.000000	2046.000000
31.260000	0.054799	32.386204	6.378911	4.841415	4.039219	17.126659	0.000000	-10.000000	-0.450000	26.033333	721.000000	1023.000000	1023.000000	2046.000000
31.280001	0.056851	33.598957	6.005358	5.084784	5.045733	17.463083	0.000000	-10.000000	-0.450000	25.766666	729.833313	1023.000000	1023.000000	2046.000000
31.299999	0.058985	34.860195	5.995147	5.564157	5.735101	17.565790	0.000000	-10.000000	-0.441667	25.299999	738.500000	1023.000000	1023.000000	2046.000000
31.320000	0.060057	35.493542	6.507392	6.016959	5.357051	17.612141	0.000000	-10.000000	-0.441667	25.299999	746.833313	1023.000000	1023.000000	2046.000000
31.340000	0.060662	35.851059	7.207966	5.862223	4.553537	18.227333	0.000000	-10.000000	-0.425000	25.083334	755.333313	1023.000000	1023.000000	2046.000000
31.360001	0.062046	36.668957	7.093975	5.859401	5.065440	18.650143	0.000000	-10.000000	-0.416667	25.066668	763.666687	1023.000000	1023.000000	2046.000000
31.379999	0.063213	37.359009	6.894478	5.999922	5.890142	18.574465	0.000000	-10.000000	-0.391667	24.683334	772.166687	1023.000000	1023.000000	2046.000000
31.400000	0.062952	37.204456	6.982488	5.878041	5.782126	18.561802	0.000000	-10.000000	-0.375000	24.183334	780.500000	1023.000000	1023.000000	2046.000000
31.420000	0.062694	37.052166	7.532564	6.155615	5.086738	18.277250	0.000000	-10.000000	-0.350000	23.600000	788.833313	1023.000000	1023.000000	2046.000000
31.440001	0.062645	37.023308	7.639777	5.776104	4.723118	18.884308	0.000000	-10.000000	-0.325000	23.100000	796.666687	1023.000000	1023.000000	2046.000000
31.459999	0.063899	37.764580	6.991416	6.066929	5.717865	18.988371	0.000000	-10.000000	-0.308333	22.650000	804.333313	1023.000000	1023.000000	2046.000000
31.480000	0.065372	38.634731	6.846931	6.681432	6.218850	18.887518	0.000000	-10.000000	-0.300000	22.283333	811.833313	1023.000000	1023.000000	2046.000000
31.500000	0.065235	38.553627	6.912500	7.146999	5.902792	18.591333	0.000000	-10.000000	-0.291667	21.900000	819.500000	1023.000000	1023.000000	2046.000000
31.520000	0.063509	37.533890	7.079520	7.096065	4.894640	18.463665	0.000000	-10.000000	-0.291667	21.633333	826.833313	1023.000000	1023.000000	2046.000000
31.540001	0.061919	36.593994	6.754014	6.876293	4.416699	18.546988	0.000000	-10.000000	-0.275000	21.216667	834.166687	1023.000000	1023.000000	2046.000000
31.559999	0.061622	36.418583	6.089710	7.048119	4.944913	18.335840	0.000000	-10.000000	-0.266667	20.766666	841.333313	1023.000000	1023.000000	2046.000000
31.580000	0.062291	36.813744	5.675314	7.317867	5.619371	18.201191	0.000000	-10.000000	-0.241667	20.133333	848.500000	1023.000000	1023.000000	2046.000000
31.600000	0.063078	37.279202	5.693878	7.729643	5.758928	18.096752	0.000000	-10.000000	-0.225000	19.666668	855.166687	1023.000000	1023.000000	2046.000000
31.620001	0.063559	37.563381	5.956235	8.108570	5.385377	18.113199	0.000000	-10.000000	-0.208333	19.400002	859.500000	1023.000000	1023.000000	2046.000000
31.639999	0.063831	37.724369	6.283642	8.228710	4.811136	18.400879	0.000000	-10.000000	-0.183333	18.666668	865.833313	1023.000000	1023.000000	2046.000000
31.660000	0.064107	37.887325	6.547743	8.205237	4.273657	18.860687	0.000000	-10.000000	-0.166667	17.666668	872.166687	1023.000000	1023.000000	2046.000000
31.680000	0.064744	38.263451	6.393520	8.358311	4.282886	19.228733	0.000000	-10.000000	-0.133333	16.333334	880.500000	1023.000000	1023.000000	2046.000000
31.700001	0.065747	38.856281	6.015419	8.666049	4.772635	19.402176	0.000000	-10.000000	-0.141667	15.616667	886.166687	1023.000000	1023.000000	2046.000000
31.719999	0.067178	39.702190	5.756664	9.097833	5.363130	19.484564	0.000000	-10.000000	-0.150000	15.150000	891.500000	1023.000000	1023.000000	2046.000000
31.740000	0.068682	40.590847	5.809814	9.451784	5.764164	19.565084	0.000000	-10.000000	-0.183333	15.183333	896.500000	1023.000000	1023.000000	2046.000000
31.760000	0.070064	41.408100	6.149050	9.739216	5.876916	19.642918	0.000000	-10.000000	-0.158333	15.500000	901.500000	1023.000000	1023.000000	2046.000000
31.780001	0.070918	41.912327	6.783944	9.829004	5.500642	19.798738	0.000000	-10.000000	-0.141667	15.416667	906.666687	1023.000000	1023.000000	2046.000000
31.799999	0.071315	42.147240	7.647560	9.383379	4.747323	20.368980	0.000000	-10.000000	-0.108333	14.950001	911.833313	1023.000000	1023.000000	2046.000000
31.820000	0.072057	42.585701	7.927787	9.050534	4.831709	20.775671	0.000000	-10.000000	-0.091667	13.783334	917.000000	1023.000000	1023.000000	2046.000000
31.840000	0.072944	43.109993	7.807927	8.780333	5.730373	20.791361	0.000000	-10.000000	-0.050000	11.916667	921.833313	1023.000000	1023.000000	2046.000000
31.860001	0.073647	43.525238	7.843434	8.578269	6.572986	20.530550	0.000000	-10.000000	-0.016667	9.450000	926.166687	1023.000000	1023.000000	2046.000000
31.879999	0.073710	43.562851	8.265799	8.589118	6.558100	20.149836	0.000000	-10.000000	0.000000	6.550000	929.666687	1023.000000	1023.000000	2046.000000
31.900000	0.072980	43.131454	8.984083	8.229371	5.852996	20.065004	0.000000	-10.000000	0.016667	3.716667	932.333313	1023.000000	1023.000000	2046.000000
31.920000	0.071993	42.548153	9.546700	7.526153	5.167413	20.307888	0.000000	-10.000000	0.025000	0.833333	934.000000	1023.000000	1023.000000	2046.000000
31.940001	0.071946	42.520317	9.252085	7.296566	5.654848	20.316818	0.000000	-10.000000	0.041667	-1.516667	934.833313	1023.000000	1023.000000	2046.000000
31.959999	0.072837	43.046707	8.830925	7.463876	6.578076	20.173830	0.000000	-10.000000	0.041667	-3.733334	935.000000	1023.000000	1023.000000	2046.000000
31.980000	0.073885	43.666023	8.894152	8.021155	6.791425	19.959293	0.000000	-10.000000	0.050000	-5.716667	935.000000	1023.000000	1023.000000	2046.000000
32.000000	0.073992	43.729500	9.593542	8.098893	5.958313	20.078751	0.000000	-10.000000	0.050000	-7.133333	935.000000	1023.000000	1023.000000	2046.000000
32.020000	0.074120	43.804939	10.016409	7.669734	5.465071	20.653727	0.000000	-10.000000	0.041667	-7.283333	935.000000	1023.000000	1023.000000	2046.000000
32.040001	0.075338	44.524742	9.575836	7.732817	6.515386	20.700703	0.000000	-10.000000	0.041667	-6.400000	935.000000	1023.000000	1023.000000	2046.000000
32.060001	0.076795	45.385597	9.508559	8.119426	7.191344	20.566267	0.000000	-10.000000	0.025000	-5.300000	935.000000	1023.000000	1023.000000	2046.000000
32.080002	0.077599	45.860752	9.896887	8.594543	6.902098	20.467224	0.000000	-10.000000	0.016667	-4.133334	935.000000	1023.000000	1023.000000	2046.000000
32.099998	0.077239	45.647976	10.528268	8.431011	5.881982	20.806715	0.000000	-10.000000	0.000000	-2.400000	935.000000	1023.000000	1023.000000	2046.000000
32.119999	0.076828	45.405285	10.426733	8.053033	5.725234	21.200285	0.000000	-10.000000	0.008333	-0.966667	935.000000	1023.000000	1023.000000	2046.000000
32.139999	0.077629	45.879005	9.780392	8.151547	6.742437	21.204628	0.000000	-10.000000	0.025000	0.000000	935.000000	1023.000000	1023.000000	2046.000000
32.160000	0.078920	46.641987	9.675213	8.589945	7.286105	21.090725	0.000000	-10.000000	0.033333	-0.633333	935.000000	1023.000000	1023.000000	2046.000000
32.180000	0.079166	46.787075	10.063561	8.814267	6.964218	20.945028	0.000000	-10.000000	0.025000	-1.566667	935.000000	1023.000000	1023.000000	2046.000000
32.200001	0.077348	45.712559	10.592837	7.966375	5.876261	21.277084	0.000000	-10.000000	0.016667	-2.800000	935.000000	1023.000000	1023.000000	2046.000000
32.220001	0.076185	45.025555	10.592485	7.734094	5.606153	21.092823	0.000000	-10.000000	0.016667	-3.666667	935.000000	1023.000000	1023.000000	2046.000000
32.240002	0.075762	44.775288	9.795396	7.561269	6.375695	21.042929	0.000000	-10.000000	0.033333	-4.583333	935.000000	1023.000000	1023.000000	2046.000000
32.259998	0.075985	44.907074	9.155605	7.863372	7.037308	20.850788	0.000000	-10.000000	0.041667	-5.516667	935.000000	1023.000000	1023.000000	2046.000000
32.279999	0.075395	44.558624	9.097651	8.248208	6.772622	20.440142	0.000000	-10.000000	0.050000	-6.216667	935.000000	1023.000000	1023.000000	2046.000000
32.299999	0.073070	43.184265	9.170485	8.249568	5.868088	19.896124	0.000000	-10.000000	0.050000	-6.683333	935.000000	1023.000000	1023.000000	2046.000000
32.320000	0.069810	41.257977	9.014969	7.788780	4.833943	19.620287	0.000000	-10.000000	0.058333	-7.050000	935.000000	1023.000000	1023.000000	2046.000000
32.340000	0.067496	39.890091	7.944174	7.568322	5.113457	19.264137	0.000000	-10.000000	0.066667	-7.500000	935.000000	1023.000000	1023.000000	2046.000000
32.360001	0.066660	39.396130	6.943510	7.789436	5.913990	18.749191	0.000000	-10.000000	0.066667	-8.083333	935.000000	1023.000000	1023.000000	2046.000000
32.380001	0.065784	38.878086	6.872501	8.251523	5.615386	18.138678	0.000000	-10.000000	0.058333	-8.233334	928.000000	1023.000000	1023.000000	2046.000000
32.400002	0.064205	37.944996	7.425101	8.001087	4.297364	18.221443	0.000000	-10.000000	0.050000	-7.783333	918.500000	1023.000000	1023.000000	2046.000000
32.419998	0.063561	37.564316	7.053797	7.631873	4.253025	18.625620	0.000000	-10.000000	0.050000	-7.083333	909.000000	1023.000000	1023.000000	2046.000000
32.439999	0.064206	37.945915	6.146639	7.947696	5.369922	18.481659	0.000000	-10.000000	0.050000	-6.600000	906.500000	1023.000000	1023.000000	2046.000000
32.459999	0.064580	38.166580	5.966517	8.483945	5.538076	18.178040	0.000000	-10.000000	0.050000	-6.733333	905.833313	1023.000000	1023.000000	2046.000000
32.480000	0.063918	37.775246	6.397645	8.748082	4.606133	18.023384	0.000000	-10.000000	0.050000	-6.900000	904.500000	1023.000000	1023.000000	2046.000000
32.500000	0.063257	37.385139	6.755031	8.447182	3.650777	18.532152	0.000000	-10.000000	0.050000	-6.850000	902.333313	1023.000000	1023.000000	2046.000000
32.520000	0.063596	37.585114	6.229650	8.449362	4.108755	18.797346	0.000000	-10.000000	0.033333	-6.300000	900.000000	1023.000000	1023.000000	2046.000000
32.540001	0.064644	38.204529	5.612277	8.737376	5.148641	18.706234	0.000000	-10.000000	0.016667	-5.166667	897.833313	1023.000000	1023.000000	2046.000000
32.560001	0.065357	38.626099	5.657422	8.969740	5.470639	18.528299	0.000000	-10.000000	0.000000	-4.016666	896.000000	1023.000000	1023.000000	2046.000000
32.580002	0.065310	38.598137	6.220968	9.061344	4.991746	18.324078	0.000000	-10.000000	0.008333	-3.383333	894.666687	1023.000000	1023.000000	2046.000000
32.599998	0.064879	38.343708	7.035511	8.582723	4.091897	18.633579	0.000000	-10.000000	0.025000	-3.350000	893.500000	1023.000000	1023.000000	2046.000000
32.619999	0.065029	38.432011	7.215595	7.937639	4.138040	19.140738	0.000000	-10.000000	0.041667	-3.550000	892.833313	1023.000000	1023.000000	2046.000000
32.639999	0.065546	38.737434	6.831945	7.579205	5.194837	19.131447	0.000000	-10.000000	0.050000	-4.500000	891.500000	1023.000000	1023.000000	2046.000000
32.660000	0.065442	38.676506	6.714684	7.318343	5.883687	18.759790	0.000000	-10.000000	0.058333	-5.816667	889.833313	1023.000000	1023.000000	2046.000000
32.680000	0.064554	38.151344	6.985754	7.144600	5.699737	18.321253	0.000000	-10.000000	0.058333	-7.383334	887.333313	1023.000000	1023.000000	2046.000000
32.700001	0.063240	37.374874	7.543081	6.788694	4.967647	18.075451	0.000000	-10.000000	0.058333	-8.216667	885.000000	1023.000000	1023.000000	2046.000000
32.720001	0.062015	36.651073	8.040493	6.129178	4.328684	18.152719	0.000000	-10.000000	0.058333	-8.700000	882.333313	1023.000000	1023.000000	2046.000000
32.740002	0.061619	36.417118	8.080600	5.714446	4.242580	18.379492	0.000000	-10.000000	0.058333	-8.950000	879.500000	1023.000000	1023.000000	2046.000000
32.759998	0.062165	36.739265	7.700364	5.643560	4.864711	18.530630	0.000000	-10.000000	0.058333	-8.783334	876.500000	1023.000000	1023.000000	2046.000000
32.779999	0.063345	37.437084	7.327768	5.878955	5.679072	18.551289	0.000000	-10.000000	0.041667	-8.116667	873.500000	1023.000000	1023.000000	2046.000000
32.799999	0.064639	38.201920	7.380238	6.309232	6.072415	18.440035	0.000000	-10.000000	0.033333	-6.950000	870.833313	1023.000000	1023.000000	2046.000000
32.820000	0.065416	38.660900	7.813101	6.664495	5.848255	18.335051	0.000000	-10.000000	0.016667	-5.483334	868.500000	1023.000000	1023.000000	2046.000000
32.840000	0.065864	38.925552	8.559849	6.766074	5.140061	18.459570	0.000000	-10.000000	0.008333	-3.500000	866.666687	1023.000000	1023.000000	2046.000000
32.860001	0.066320	39.195068	8.968527	6.518738	4.650217	19.057589	0.000000	-10.000000	-0.008333	-1.650000	865.500000	1023.000000	1023.000000	2046.000000
32.880001	0.066945	39.564289	8.853401	6.427258	4.812550	19.471079	0.000000	-10.000000	-0.008333	-0.350000	865.000000	1023.000000	1023.000000	2046.000000
32.900002	0.068161	40.283432	8.388093	6.563948	5.646408	19.684982	0.000000	-10.000000	0.000000	0.000000	865.000000	1023.000000	1023.000000	2046.000000
32.919998	0.069271	40.939190	8.210566	6.828079	6.267922	19.632624	0.000000	-10.000000	0.008333	0.000000	865.000000	1023.000000	1023.000000	2046.000000
32.939999	0.069493	41.070591	8.411119	7.017815	6.374287	19.267368	0.000000	-10.000000	0.016667	-0.583333	865.000000	1023.000000	1023.000000	2046.000000
32.959999	0.067453	39.864750	8.808422	6.371063	5.394246	19.291018	0.000000	-10.000000	0.008333	-1.416667	865.000000	1023.000000	1023.000000	2046.000000
32.980000	0.066675	39.405113	9.175935	6.480476	4.822838	18.925865	0.000000	-10.000000	0.008333	-2.533333	864.666687	1023.000000	1023.000000	2046.000000
33.000000	0.066185	39.115299	8.913602	6.074635	4.808270	19.318794	0.000000	-10.000000	0.008333	-3.266667	864.000000	1023.000000	1023.000000	2046.000000
33.020000	0.066370	39.224583	8.100475	6.066421	5.738600	19.319088	0.000000	-10.000000	0.025000	-3.900000	862.833313	1023.000000	1023.000000	2046.000000
33.040001	0.066345	39.209972	7.766418	6.563124	6.047163	18.833267	0.000000	-10.000000	0.033333	-4.300000	861.500000	1023.000000	1023.000000	2046.000000
33.060001	0.064543	38.145187	7.860670	6.892302	5.264081	18.128136	0.000000	-10.000000	0.025000	-4.650000	860.000000	1023.000000	1023.000000	2046.000000
33.080002	0.061672	36.448185	7.939925	6.553500	4.092070	17.862692	0.000000	-10.000000	0.025000	-5.183333	858.333313	1023.000000	1023.000000	2046.000000
33.099998	0.059693	35.278847	6.819275	6.355844	4.485333	17.618395	0.000000	-10.000000	0.033333	-5.766667	856.500000	1023.000000	1023.000000	2046.000000
33.119999	0.058549	34.602524	5.957145	6.491283	5.034378	17.119719	0.000000	-10.000000	0.033333	-6.366667	854.500000	1023.000000	1023.000000	2046.000000
33.139999	0.057573	34.025444	5.674763	6.714080	4.979013	16.657591	0.000000	-10.000000	0.025000	-6.516667	852.500000	1023.000000	1023.000000	2046.000000
33.160000	0.056438	33.355053	5.833195	6.949527	4.330964	16.241367	0.000000	-10.000000	0.008333	-6.333333	850.500000	1023.000000	1023.000000	2046.000000
33.180000	0.055343	32.707783	6.228471	6.706671	3.315202	16.457438	0.000000	-10.000000	0.025000	-6.016667	848.500000	1023.000000	1023.000000	2046.000000
33.200001	0.055535	32.821465	5.684523	6.569875	3.711097	16.855968	0.000000	-10.000000	0.033333	-6.033333	846.500000	1023.000000	1023.000000	2046.000000
33.220001	0.055978	33.083252	5.026506	6.818536	4.504153	16.734058	0.000000	-10.000000	0.050000	-6.633333	844.500000	1023.000000	1023.000000	2046.000000
33.240002	0.056081	33.143707	4.895725	7.246123	4.569050	16.432810	0.000000	-10.000000	0.050000	-7.400000	842.166687	1023.000000	1023.000000	2046.000000
33.259998	0.055487	32.792744	5.155316	7.613783	3.886261	16.137383	0.000000	-10.000000	0.050000	-8.000000	839.666687	1023.000000	1023.000000	2046.000000
33.279999	0.055137	32.585876	5.560361	7.507606	3.144755	16.373154	0.000000	-10.000000	0.050000	-8.250000	836.833313	1023.000000	1023.000000	2046.000000
33.299999	0.055300	32.682251	5.537851	7.352174	3.075516	16.716711	0.000000	-10.000000	0.050000	-8.150000	834.166687	1023.000000	1023.000000	2046.000000
33.320000	0.056110	33.161301	5.131287	7.213433	3.890110	16.926472	0.000000	-10.000000	0.041667	-7.866667	831.333313	1023.000000	1023.000000	2046.000000
33.340000	0.056907	33.632095	5.047493	7.212773	4.557687	16.814144	0.000000	-10.000000	0.041667	-7.583333	828.833313	1023.000000	1023.000000	2046.000000
33.360001	0.056921	33.640240	5.473986	7.258969	4.376544	16.530741	0.000000	-10.000000	0.033333	-7.466667	826.166687	1023.000000	1023.000000	2046.000000
33.380001	0.056302	33.274628	6.278864	6.901270	3.603658	16.490835	0.000000	-10.000000	0.041667	-7.566667	823.833313	1023.000000	1023.000000	2046.000000
33.400002	0.056133	33.174328	6.670267	6.199051	3.498779	16.806229	0.000000	-10.000000	0.041667	-7.916667	821.166687	1023.000000	1023.000000	2046.000000
33.419998	0.055732	32.937607	6.338411	5.537023	4.257605	16.804567	0.000000	-10.000000	0.058333	-8.416667	818.500000	1023.000000	1023.000000	2046.000000
33.439999	0.055149	32.593037	6.090255	5.138771	4.972367	16.391644	0.000000	-10.000000	0.066667	-8.966667	815.666687	1023.000000	1023.000000	2046.000000
33.459999	0.054013	31.921595	6.370749	4.960224	4.731411	15.859211	0.000000	-10.000000	0.066667	-9.233334	812.666687	1023.000000	1023.000000	2046.000000
33.480000	0.052509	31.032627	6.903726	4.567082	3.990235	15.571584	0.000000	-10.000000	0.058333	-9.366667	809.666687	1023.000000	1023.000000	2046.000000
33.500000	0.052042	30.756727	7.154211	4.040850	3.661644	15.900021	0.000000	-10.000000	0.050000	-9.400001	806.500000	1023.000000	1023.000000	2046.000000
33.520000	0.052628	31.103338	6.667409	3.956162	4.514020	15.965748	0.000000	-10.000000	0.050000	-9.333334	803.333313	1023.000000	1023.000000	2046.000000
33.540001	0.053330	31.517763	6.527060	4.152753	5.024486	15.813464	0.000000	-10.000000	0.041667	-8.716667	800.166687	1023.000000	1023.000000	2046.000000
33.560001	0.053723	31.750010	6.780704	4.419990	4.891946	15.657372	0.000000	-10.000000	0.025000	-7.650000	797.166687	1023.000000	1023.000000	2046.000000
33.580002	0.053925	31.869913	7.314369	4.557262	4.392951	15.605330	0.000000	-10.000000	0.008333	-6.216667	794.666687	1023.000000	1023.000000	2046.000000
33.599998	0.054526	32.224968	7.795936	4.404716	4.034218	15.990099	0.000000	-10.000000	0.008333	-5.066667	792.666687	1023.000000	1023.000000	2046.000000
33.619999	0.055499	32.799755	7.701529	4.310518	4.427567	16.360142	0.000000	-10.000000	0.016667	-4.333333	791.500000	1023.000000	1023.000000	2046.000000
33.639999	0.056398	33.331436	7.448019	4.375484	5.186536	16.321398	0.000000	-10.000000	0.016667	-4.000000	790.000000	1023.000000	1023.000000	2046.000000
33.660000	0.056833	33.588432	7.592994	4.605735	5.285517	16.104187	0.000000	-10.000000	0.008333	-3.816667	788.666687	1023.000000	1023.000000	2046.000000
33.680000	0.056791	33.563351	8.102414	4.796467	4.696159	15.968312	0.000000	-10.000000	0.008333	-3.550000	786.833313	1023.000000	1023.000000	2046.000000
33.700001	0.056879	33.615589	8.468313	4.603781	4.190942	16.352552	0.000000	-10.000000	0.008333	-3.350000	785.666687	1023.000000	1023.000000	2046.000000
33.720001	0.057153	33.777370	8.034505	4.524071	4.708050	16.510744	0.000000	-10.000000	0.008333	-3.300000	784.500000	1023.000000	1023.000000	2046.000000
33.740002	0.057235	33.825733	7.651714	4.647935	5.326796	16.199289	0.000000	-10.000000	0.008333	-3.583333	783.500000	1023.000000	1023.000000	2046.000000
33.759998	0.056707	33.514030	7.805735	4.907969	5.004995	15.795333	0.000000	-10.000000	0.025000	-4.333333	782.333313	1023.000000	1023.000000	2046.000000
33.779999	0.056362	33.309944	8.351971	4.859773	4.290357	15.807842	0.000000	-10.000000	0.033333	-5.300000	781.000000	1023.000000	1023.000000	2046.000000
33.799999	0.056619	33.462048	8.483610	4.532152	4.300768	16.145517	0.000000	-10.000000	0.033333	-6.200000	779.166687	1023.000000	1023.000000	2046.000000
33.820000	0.055682	32.908154	8.067843	3.753060	4.667794	16.419456	0.000000	-10.000000	0.033333	-6.916667	777.000000	1023.000000	1023.000000	2046.000000
33.840000	0.055442	32.766033	7.770187	4.080744	5.294250	15.620849	0.000000	-10.000000	0.041667	-7.583333	774.500000	1023.000000	1023.000000	2046.000000
33.860001	0.054294	32.087887	7.684577	4.145173	5.058957	15.199180	0.000000	-10.000000	0.050000	-8.350000	772.000000	1023.000000	1023.000000	2046.000000
33.880001	0.053070	31.364473	7.695924	4.365892	4.519188	14.783468	0.000000	-10.000000	0.050000	-9.100000	769.333313	1023.000000	1023.000000	2046.000000
33.900002	0.052044	30.757864	7.708866	4.403180	3.899876	14.745942	0.000000	-10.000000	0.066667	-9.766667	766.333313	1023.000000	1023.000000	2046.000000
33.919998	0.050455	29.818838	7.171946	4.379761	3.794854	14.472278	0.000000	-10.000000	0.075000	-10.250000	763.000000	1023.000000	1023.000000	2046.000000
33.939999	0.048143	28.452677	6.254425	4.419881	3.970983	13.807387	0.000000	-10.000000	0.083333	-10.516667	759.500000	1023.000000	1023.000000	2046.000000
33.959999	0.045898	27.125872	5.536376	4.463210	3.994950	13.131336	0.000000	-10.000000	0.083333	-10.566667	756.000000	1023.000000	1023.000000	2046.000000
33.980000	0.044311	26.187593	5.073230	4.577814	3.912360	12.624190	0.000000	-10.000000	0.075000	-10.633333	752.500000	1023.000000	1023.000000	2046.000000
34.000000	0.042969	25.394737	4.908150	4.830151	3.562252	12.094185	0.000000	-10.000000	0.083333	-10.500000	748.833313	1023.000000	1023.000000	2046.000000
34.020000	0.041841	24.727783	5.102283	4.868680	2.830025	11.926794	0.000000	-10.000000	0.066667	-10.516666	745.333313	1023.000000	1023.000000	2046.000000
34.040001	0.041552	24.557505	4.983052	4.816846	2.644959	12.112647	0.000000	-10.000000	0.083333	-10.450000	741.833313	1023.000000	1023.000000	2046.000000
34.060001	0.041626	24.600964	4.477438	4.941066	3.114533	12.067925	0.000000	-10.000000	0.083333	-10.850000	738.500000	1023.000000	1023.000000	2046.000000
34.080002	0.041476	24.512407	4.096362	5.132785	3.470239	11.813022	0.000000	-10.000000	0.100000	-11.383333	734.833313	1023.000000	1023.000000	2046.000000
34.099998	0.040992	24.226385	4.043710	5.450484	3.212858	11.519333	0.000000	-10.000000	0.100000	-12.000000	731.000000	1023.000000	1023.000000	2046.000000
34.119999	0.040583	23.984823	4.275216	5.734972	2.649526	11.325109	0.000000	-10.000000	0.100000	-12.450000	727.000000	1023.000000	1023.000000	2046.000000
34.139999	0.040668	24.034855	4.510082	5.743384	2.228591	11.552797	0.000000	-10.000000	0.100000	-12.700000	722.833313	1023.000000	1023.000000	2046.000000
34.160000	0.041162	24.326498	4.354539	5.699368	2.568953	11.703639	0.000000	-10.000000	0.100000	-12.850000	718.500000	1023.000000	1023.000000	2046.000000
34.180000	0.041514	24.534687	4.190367	5.550178	3.173450	11.620692	0.000000	-10.000000	0.100000	-12.950001	714.166687	1023.000000	1023.000000	2046.000000
34.200001	0.041468	24.507395	4.328076	5.333945	3.353335	11.492039	0.000000	-10.000000	0.108333	-13.333334	709.833313	1023.000000	1023.000000	2046.000000
34.220001	0.040903	24.173553	4.766330	5.148156	3.038294	11.220774	0.000000	-10.000000	0.108333	-13.616667	705.500000	1023.000000	1023.000000	2046.000000
34.240002	0.040420	23.888315	5.467146	4.595721	2.545534	11.279914	0.000000	-10.000000	0.116667	-13.816667	700.833313	1023.000000	1023.000000	2046.000000
34.259998	0.039891	23.575829	5.514048	3.859877	2.875092	11.326812	0.000000	-10.000000	0.116667	-13.883333	696.333313	1023.000000	1023.000000	2046.000000
34.279999	0.038697	22.869637	5.396988	3.122902	3.427738	10.922009	0.000000	-10.000000	0.150000	-14.333333	691.666687	1023.000000	1023.000000	2046.000000
34.299999	0.037139	21.949137	5.382759	2.536348	3.642875	10.387154	0.000000	-10.000000	0.175000	-14.950000	687.000000	1023.000000	1023.000000	2046.000000
34.320000	0.035476	20.966196	5.560308	2.184336	3.435042	9.786510	0.000000	-10.000000	0.200000	-15.500000	681.833313	1023.000000	1023.000000	2046.000000
34.340000	0.034022	20.107107	5.902647	1.827824	3.031908	9.344728	0.000000	-10.000000	0.200000	-15.900001	676.666687	1023.000000	1023.000000	2046.000000
34.360001	0.033358	19.714314	6.279653	1.469617	2.706402	9.258642	0.000000	-10.000000	0.200000	-16.266666	671.333313	1023.000000	1023.000000	2046.000000
34.380001	0.033244	19.647430	6.323143	1.254628	2.813167	9.256495	0.000000	-10.000000	0.200000	-16.483334	666.000000	1023.000000	1023.000000	2046.000000
34.400002	0.033492	19.793888	6.208443	1.291709	3.249685	9.044051	0.000000	-10.000000	0.208333	-16.400000	660.500000	1023.000000	1023.000000	2046.000000
34.419998	0.033611	19.864119	6.124705	1.189490	3.673813	8.876111	0.000000	-10.000000	0.208333	-16.000000	655.000000	1023.000000	1023.000000	2046.000000
34.439999	0.033668	19.897646	6.276364	1.287331	3.766227	8.567725	0.000000	-10.000000	0.208333	-15.450001	649.666687	1023.000000	1023.000000	2046.000000
34.459999	0.033564	19.836504	6.615864	1.562113	3.537037	8.121489	0.000000	-10.000000	0.200000	-15.116667	644.500000	1023.000000	1023.000000	2046.000000
34.480000	0.033538	19.821224	7.108745	1.454122	3.090277	8.168081	0.000000	-10.000000	0.200000	-15.066667	639.500000	1023.000000	1023.000000	2046.000000
34.500000	0.033625	19.872396	7.192858	1.250318	3.210952	8.218268	0.000000	-10.000000	0.208333	-15.283334	634.500000	1023.000000	1023.000000	2046.000000
34.520000	0.033564	19.836128	7.035444	1.132752	3.727733	7.940200	0.000000	-10.000000	0.208333	-15.500000	629.333313	1023.000000	1023.000000	2046.000000
34.540001	0.033174	19.605583	6.918344	1.051866	4.064458	7.570915	0.000000	-10.000000	0.208333	-15.850000	624.000000	1023.000000	1023.000000	2046.000000
34.560001	0.032523	19.221094	7.199321	1.305831	3.739338	6.976604	0.000000	-10.000000	0.208333	-16.283333	618.666687	1023.000000	1023.000000	2046.000000
34.580002	0.032044	18.937866	7.636966	1.228946	3.228079	6.843876	0.000000	-10.000000	0.216667	-16.783335	613.166687	1023.000000	1023.000000	2046.000000
34.599998	0.031685	18.725960	7.678059	0.926972	3.219927	6.901003	0.000000	-10.000000	0.225000	-17.083334	607.666687	1023.000000	1023.000000	2046.000000
34.619999	0.031369	18.539190	7.367045	0.765604	3.797802	6.608740	0.000000	-10.000000	0.225000	-17.433334	602.000000	1023.000000	1023.000000	2046.000000
34.639999	0.030821	18.214960	7.214248	0.725602	4.029374	6.245736	0.000000	-10.000000	0.233333	-17.616667	596.333313	1023.000000	1023.000000	2046.000000
34.660000	0.030109	17.794401	7.330850	0.933817	3.792694	5.737040	0.000000	-10.000000	0.241667	-17.833334	590.500000	1023.000000	1023.000000	2046.000000
34.680000	0.029441	17.399351	7.645226	0.865460	3.344312	5.544353	0.000000	-10.000000	0.250000	-17.950001	584.500000	1023.000000	1023.000000	2046.000000
34.700001	0.028910	17.085667	7.786233	0.605355	3.108507	5.585572	0.000000	-10.000000	0.250000	-18.183334	578.500000	1023.000000	1023.000000	2046.000000
34.720001	0.028503	16.845125	7.469070	0.373424	3.636356	5.366274	0.000000	-10.000000	0.258333	-18.483334	572.500000	1023.000000	1023.000000	2046.000000
34.740002	0.027886	16.480413	7.241713	0.277749	3.970772	4.990180	0.000000	-10.000000	0.258333	-18.766668	566.166687	1023.000000	1023.000000	2046.000000
34.759998	0.027103	16.017641	7.338861	0.506514	3.734434	4.437833	0.000000	-10.000000	0.258333	-19.066668	559.833313	1023.000000	1023.000000	2046.000000
34.779999	0.026321	15.555734	7.641704	0.447393	3.255751	4.210886	0.000000	-10.000000	0.266667	-19.266666	553.333313	1023.000000	1023.000000	2046.000000
34.799999	0.025733	15.208319	7.810284	0.220123	3.004936	4.172976	0.000000	-10.000000	0.283333	-19.549999	547.000000	1023.000000	1023.000000	2046.000000
34.820000	0.025231	14.911273	7.576320	0.023435	3.284820	4.026697	0.000000	-10.000000	0.316667	-19.783333	540.500000	1023.000000	1023.000000	2046.000000
34.840000	0.024677	14.583888	7.187589	-0.117759	3.826380	3.687679	0.000000	-10.000000	0.333333	-20.050001	533.833313	1023.000000	1023.000000	2046.000000
34.860001	0.023925	14.139857	7.115906	-0.177054	3.841478	3.359527	0.000000	-10.000000	0.333333	-20.150002	527.166687	1023.000000	1023.000000	2046.000000
34.880001	0.023075	13.637324	7.233342	0.005742	3.485430	2.912810	0.000000	-10.000000	0.333333	-20.216667	520.333313	1023.000000	1023.000000	2046.000000
34.900002	0.022100	13.061336	7.476146	-0.192209	2.982811	2.794587	0.000000	-10.000000	0.333333	-20.400000	513.666687	1023.000000	1023.000000	2046.000000
34.919998	0.021402	12.648647	7.421339	-0.473736	2.902743	2.798301	0.000000	-10.000000	0.350000	-20.700001	506.833344	1023.000000	1023.000000	2046.000000
34.939999	0.020667	12.213995	7.077424	-0.677411	3.194272	2.619710	0.000000	-10.000000	0.350000	-20.883333	500.000000	1023.000000	1023.000000	2046.000000
34.959999	0.019800	11.701578	6.653857	-0.824541	3.600248	2.272015	0.000000	-10.000000	0.350000	-21.100000	493.000000	1023.000000	1023.000000	2046.000000
34.980000	0.018860	11.146001	6.483732	-0.850844	3.652500	1.860613	0.000000	-10.000000	0.350000	-21.266666	486.000000	1023.000000	1023.000000	2046.000000
35.000000	0.017875	10.564193	6.525548	-0.671400	3.316027	1.394018	0.000000	-10.000000	0.341667	-21.433334	478.833344	1023.000000	1023.000000	2046.000000
35.020000	0.016978	10.034166	6.725230	-0.797378	2.841778	1.264537	0.000000	-10.000000	0.341667	-21.366667	471.666656	1023.000000	1023.000000	2046.000000
35.040001	0.016247	9.602063	6.765211	-1.042846	2.583884	1.295815	0.000000	-10.000000	0.333333	-21.266668	464.500000	1023.000000	1023.000000	2046.000000
35.060001	0.015647	9.247473	6.438947	-1.270326	2.853802	1.225050	0.000000	-10.000000	0.333333	-21.066668	457.500000	1023.000000	1023.000000	2046.000000
35.080002	0.015043	8.890331	5.982388	-1.377126	3.349087	0.935982	0.000000	-10.000000	0.333333	-20.800001	450.500000	1023.000000	1023.000000	2046.000000
35.099998	0.014325	8.466189	5.799879	-1.329402	3.404165	0.591548	0.000000	-10.000000	0.333333	-20.500000	443.500000	1023.000000	1023.000000	2046.000000
35.119999	0.013342	7.885286	5.771669	-1.160059	3.077616	0.196060	0.000000	-10.000000	0.333333	-20.333334	436.666656	1023.000000	1023.000000	2046.000000
35.139999	0.011482	6.785582	5.772545	-1.371760	2.385574	-0.000778	0.000000	-10.000000	0.333333	-20.216667	429.833344	1023.000000	1023.000000	2046.000000
35.160000	0.009178	5.424026	5.341473	-1.737656	2.043109	-0.222899	0.000000	-10.000000	0.341667	-20.133333	423.166656	1023.000000	1023.000000	2046.000000
35.180000	0.006894	4.074260	4.494683	-1.875913	2.158881	-0.703391	0.000000	-10.000000	0.341667	-20.216667	416.333344	1023.000000	1023.000000	2046.000000
35.200001	0.005036	2.976303	3.704250	-1.946974	2.390688	-1.171662	0.000000	-10.000000	0.350000	-20.466667	409.666656	1023.000000	1023.000000	2046.000000
35.220001	0.003716	2.196146	3.371575	-1.736188	2.177664	-1.616906	0.000000	-10.000000	0.358333	-20.850000	402.833344	1023.000000	1023.000000	2046.000000
35.240002	0.002633	1.556018	3.293540	-1.612529	1.760660	-1.885654	0.000000	-10.000000	0.366667	-21.200001	396.000000	1023.000000	1023.000000	2046.000000
35.259998	0.002095	1.238323	3.575913	-1.819023	1.286359	-1.804927	0.000000	-10.000000	0.358333	-21.450001	388.833344	1023.000000	1023.000000	2046.000000
35.279999	0.000662	0.391354	3.417621	-2.893617	1.004699	-1.137349	0.000000	-10.000000	0.350000	-21.533335	381.666656	1023.000000	1023.000000	2046.000000
35.299999	0.000734	0.433780	2.924298	-2.621827	1.873215	-1.741905	0.000000	-10.000000	0.358333	-21.683334	374.333344	1023.000000	1023.000000	2046.000000
35.320000	0.000395	0.233564	2.712071	-2.527627	2.077595	-2.028475	0.000000	-10.000000	0.366667	-21.700001	367.166656	1023.000000	1023.000000	2046.000000
35.340000	-0.000227	-0.134287	2.594069	-2.051366	1.732378	-2.409368	0.000000	-10.000000	0.366667	-21.950001	359.833344	1023.000000	1023.000000	2046.000000
35.360001	-0.001670	-0.987213	2.522998	-1.915740	0.954950	-2.549421	0.000000	-10.000000	0.358333	-21.966667	352.500000	1023.000000	1023.000000	2046.000000
35.380001	-0.003787	-2.237927	1.924493	-1.959077	0.518284	-2.721627	0.000000	-10.000000	0.350000	-21.833334	345.166656	1023.000000	1023.000000	2046.000000
35.400002	-0.006125	-3.619788	0.819027	-1.761782	0.595243	-3.272277	0.000000	-10.000000	0.341667	-21.133333	337.833344	1023.000000	1023.000000	2046.000000
35.419998	-0.007830	-4.627469	-0.179752	-1.423201	0.812919	-3.837435	0.000000	-10.000000	0.333333	-20.266666	330.833344	1023.000000	1023.000000	2046.000000
35.439999	-0.008737	-5.163853	-0.635731	-0.929595	0.589408	-4.187934	0.000000	-10.000000	0.300000	-19.516666	324.000000	1023.000000	1023.000000	2046.000000
35.459999	-0.009509	-5.619858	-0.728369	-0.470777	0.118195	-4.538908	0.000000	-10.000000	0.275000	-18.900000	317.666656	1023.000000	1023.000000	2046.000000
35.480000	-0.010380	-6.134689	-0.654326	-0.390476	-0.603452	-4.486435	0.000000	-10.000000	0.250000	-18.716667	311.333344	1023.000000	1023.000000	2046.000000
35.500000	-0.010820	-6.394616	-1.023851	-0.362893	-0.641857	-4.366014	0.000000	-10.000000	0.250000	-18.700001	305.000000	1023.000000	1023.000000	2046.000000
35.520000	-0.010950	-6.471715	-1.733823	-0.147477	-0.020007	-4.570408	0.000000	-10.000000	0.250000	-18.900000	298.666656	1023.000000	1023.000000	2046.000000
35.540001	-0.010917	-6.451887	-2.055122	0.193342	0.172809	-4.762916	0.000000	-10.000000	0.266667	-18.966667	292.500000	1023.000000	1023.000000	2046.000000
35.560001	-0.011176	-6.604930	-2.042442	0.657117	-0.281359	-4.938247	0.000000	-10.000000	0.266667	-18.900002	286.166656	1023.000000	1023.000000	2046.000000
35.580002	-0.011477	-6.782877	-1.829938	0.764557	-0.924094	-4.793403	0.000000	-10.000000	0.258333	-18.700001	279.833344	1023.000000	1023.000000	2046.000000
35.599998	-0.011765	-6.953304	-1.953457	0.637651	-1.162773	-4.474725	0.000000	-10.000000	0.233333	-18.433334	273.500000	1023.000000	1023.000000	2046.000000
35.619999	-0.011446	-6.764688	-2.530802	0.643089	-0.358799	-4.518175	0.000000	-10.000000	0.225000	-18.283333	269.500000	1023.000000	1023.000000	2046.000000
35.639999	-0.011279	-6.665730	-2.559229	0.569484	-0.063327	-4.612658	0.000000	-10.000000	0.225000	-18.066668	263.500000	1023.000000	1023.000000	2046.000000
35.660000	-0.011833	-6.993425	-2.248684	0.272993	-0.326146	-4.691587	0.000000	-10.000000	0.225000	-17.850000	257.500000	1023.000000	1023.000000	2046.000000
35.680000	-0.013167	-7.781881	-1.833184	-0.495438	-0.859314	-4.593945	0.000000	-10.000000	0.225000	-17.533335	249.500000	1023.000000	1023.000000	2046.000000
35.700001	-0.014744	-8.713915	-1.577814	-1.429055	-1.203122	-4.503924	0.000000	-10.000000	0.216667	-17.133333	243.500000	1023.000000	1023.000000	2046.000000
35.720001	-0.016611	-9.817242	-1.844315	-2.394151	-0.976786	-4.601989	0.000000	-10.000000	0.208333	-16.800001	237.833328	1023.000000	1023.000000	2046.000000
35.740002	-0.018380	-10.862492	-2.223931	-3.283387	-0.394593	-4.960581	0.000000	-10.000000	0.200000	-16.483334	232.166672	1023.000000	1023.000000	2046.000000
35.759998	-0.019814	-11.710127	-2.334885	-3.947861	-0.079075	-5.348305	0.000000	-10.000000	0.200000	-16.350000	226.833328	1023.000000	1023.000000	2046.000000
35.779999	-0.021010	-12.417024	-2.181146	-4.321770	-0.249450	-5.664658	0.000000	-10.000000	0.200000	-16.200001	221.333328	1023.000000	1023.000000	2046.000000
35.799999	-0.022162	-13.097965	-1.834041	-4.627570	-0.743132	-5.893221	0.000000	-10.000000	0.191667	-16.033333	216.000000	1023.000000	1023.000000	2046.000000
35.820000	-0.023116	-13.661383	-1.507501	-5.160231	-1.288849	-5.704803	0.000000	-10.000000	0.200000	-15.966667	210.666672	1023.000000	1023.000000	2046.000000
35.840000	-0.023615	-13.956598	-1.664542	-5.405332	-1.267746	-5.618979	0.000000	-10.000000	0.200000	-15.883334	205.333328	1023.000000	1023.000000	2046.000000
35.860001	-0.023493	-13.884136	-2.116850	-5.448364	-0.591727	-5.727194	0.000000	-10.000000	0.200000	-15.616667	200.000000	1023.000000	1023.000000	2046.000000
35.880001	-0.022996	-13.590488	-2.323410	-5.246828	-0.104934	-5.915317	0.000000	-10.000000	0.183333	-15.250000	194.666672	1023.000000	1023.000000	2046.000000
35.900002	-0.022636	-13.377762	-2.068831	-5.013467	-0.323335	-5.972129	0.000000	-10.000000	0.183333	-14.700000	189.500000	1023.000000	1023.000000	2046.000000
35.919998	-0.022864	-13.512571	-1.535538	-5.110913	-1.125347	-5.740774	0.000000	-10.000000	0.183333	-14.416667	184.666672	1023.000000	1023.000000	2046.000000
35.939999	-0.022926	-13.549252	-1.642155	-5.369994	-1.119557	-5.417546	0.000000	-10.000000	0.183333	-14.216666	181.500000	1023.000000	1023.000000	2046.000000
35.959999	-0.022276	-13.165255	-2.184665	-5.283262	-0.168200	-5.529129	0.000000	-10.000000	0.166667	-13.983334	176.833328	1023.000000	1023.000000	2046.000000
35.980000	-0.021646	-12.792706	-2.104189	-4.963168	-0.062063	-5.663286	0.000000	-10.000000	0.158333	-13.600000	172.166672	1023.000000	1023.000000	2046.000000
36.000000	-0.021917	-12.952887	-1.569256	-4.918980	-0.844006	-5.620646	0.000000	-10.000000	0.133333	-13.033334	166.166672	1023.000000	1023.000000	2046.000000
36.020000	-0.022204	-13.122853	-1.394337	-5.218091	-1.289324	-5.221101	0.000000	-10.000000	0.116667	-12.550000	162.000000	1023.000000	1023.000000	2046.000000
36.040001	-0.021941	-12.967285	-1.993228	-5.231287	-0.469737	-5.273033	0.000000	-10.000000	0.100000	-12.083334	158.000000	1023.000000	1023.000000	2046.000000
36.060001	-0.021375	-12.632515	-2.207952	-5.016196	0.035927	-5.444294	0.000000	-10.000000	0.083333	-11.650001	154.000000	1023.000000	1023.000000	2046.000000
36.080002	-0.021342	-12.612914	-2.018981	-4.764990	-0.296831	-5.532113	0.000000	-10.000000	0.066667	-11.200000	150.000000	1023.000000	1023.000000	2046.000000
36.099998	-0.021864	-12.921798	-1.553551	-4.955498	-1.103921	-5.308828	0.000000	-10.000000	0.066667	-10.800000	146.000000	1023.000000	1023.000000	2046.000000
36.119999	-0.022239	-13.143189	-1.640744	-5.228589	-1.295487	-4.978369	0.000000	-10.000000	0.075000	-10.600000	142.333328	1023.000000	1023.000000	2046.000000
36.139999	-0.022196	-13.117785	-2.192223	-5.160924	-0.675227	-5.089411	0.000000	-10.000000	0.075000	-10.366667	138.666672	1023.000000	1023.000000	2046.000000
36.160000	-0.021710	-12.830510	-2.518825	-4.996475	-0.056716	-5.258493	0.000000	-10.000000	0.058333	-10.183333	135.333328	1023.000000	1023.000000	2046.000000
36.180000	-0.021540	-12.729894	-2.442799	-4.725164	-0.148537	-5.413393	0.000000	-10.000000	0.050000	-9.950001	133.000000	1023.000000	1023.000000	2046.000000
36.200001	-0.021956	-12.976134	-2.170751	-4.702420	-0.710469	-5.392494	0.000000	-10.000000	0.050000	-9.783334	129.833328	1023.000000	1023.000000	2046.000000
36.220001	-0.022581	-13.345394	-1.905554	-5.028532	-1.424875	-4.986434	0.000000	-10.000000	0.050000	-9.500000	126.500000	1023.000000	1023.000000	2046.000000
36.240002	-0.022806	-13.478563	-2.391373	-5.175185	-1.029498	-4.882508	0.000000	-10.000000	0.058333	-9.250000	122.166664	1023.000000	1023.000000	2046.000000
36.259998	-0.022401	-13.239272	-2.918948	-4.986656	-0.235556	-5.098112	0.000000	-10.000000	0.058333	-9.050000	119.000000	1023.000000	1023.000000	2046.000000
36.279999	-0.022086	-13.053074	-2.930159	-4.745027	-0.134486	-5.243402	0.000000	-10.000000	0.058333	-9.016666	116.000000	1023.000000	1023.000000	2046.000000
36.299999	-0.022447	-13.266459	-2.693565	-4.624845	-0.642232	-5.305817	0.000000	-10.000000	0.050000	-8.950000	113.000000	1023.000000	1023.000000	2046.000000
36.320000	-0.023078	-13.639067	-2.359178	-4.868127	-1.382128	-5.029635	0.000000	-10.000000	0.050000	-8.883333	110.000000	1023.000000	1023.000000	2046.000000
36.340000	-0.023682	-13.995941	-2.538852	-5.109979	-1.535987	-4.811124	0.000000	-10.000000	0.050000	-8.850000	107.000000	1023.000000	1023.000000	2046.000000
36.360001	-0.023580	-13.935815	-3.185163	-5.070976	-0.742551	-4.937125	0.000000	-10.000000	0.050000	-8.816667	105.000000	1023.000000	1023.000000	2046.000000
36.380001	-0.023352	-13.801056	-3.485947	-4.833095	-0.308978	-5.173037	0.000000	-10.000000	0.050000	-8.683333	102.166664	1023.000000	1023.000000	2046.000000
36.400002	-0.023995	-14.180757	-3.413015	-4.637297	-0.722472	-5.407973	0.000000	-10.000000	0.050000	-8.516667	100.333336	1023.000000	1023.000000	2046.000000
36.419998	-0.025526	-15.085941	-3.352692	-4.810814	-1.459923	-5.462512	0.000000	-10.000000	0.058333	-8.250000	96.500000	1023.000000	1023.000000	2046.000000
36.439999	-0.027502	-16.253744	-3.582098	-5.192318	-2.087213	-5.392116	0.000000	-10.000000	0.058333	-8.066667	93.666664	1023.000000	1023.000000	2046.000000
36.459999	-0.028780	-17.009087	-4.312456	-5.201221	-1.906510	-5.588900	0.000000	-10.000000	0.058333	-7.900000	90.000000	1023.000000	1023.000000	2046.000000
36.480000	-0.029182	-17.246756	-5.124561	-4.910510	-1.256524	-5.955161	0.000000	-10.000000	0.050000	-7.833333	88.333336	1023.000000	1023.000000	2046.000000
36.500000	-0.029119	-17.209538	-5.283123	-4.617505	-1.148113	-6.160796	0.000000	-10.000000	0.050000	-7.933333	86.500000	1023.000000	1023.000000	2046.000000
36.520000	-0.029597	-17.492119	-4.961812	-4.511451	-1.795963	-6.222893	0.000000	-10.000000	0.050000	-7.883334	83.833336	1023.000000	1023.000000	2046.000000
36.540001	-0.030321	-17.919441	-4.637960	-5.149378	-2.537532	-5.594571	0.000000	-10.000000	0.050000	-7.833333	80.333336	1023.000000	1023.000000	2046.000000
36.560001	-0.030406	-17.970182	-4.895273	-5.284272	-2.214280	-5.576356	0.000000	-10.000000	0.050000	-7.616667	77.000000	1023.000000	1023.000000	2046.000000
36.580002	-0.029751	-17.582598	-5.423886	-5.106097	-1.208168	-5.844447	0.000000	-10.000000	0.050000	-7.533334	75.333336	1023.000000	1023.000000	2046.000000
36.599998	-0.029282	-17.305794	-5.416790	-4.678446	-1.072025	-6.138533	0.000000	-10.000000	0.050000	-7.533334	72.833336	1023.000000	1023.000000	2046.000000
36.619999	-0.029726	-17.568027	-5.095401	-4.385725	-1.865998	-6.220903	0.000000	-10.000000	0.050000	-7.616667	71.166664	1023.000000	1023.000000	2046.000000
36.639999	-0.030823	-18.216465	-5.082193	-4.563472	-2.629878	-5.940922	0.000000	-10.000000	0.050000	-7.900000	67.666664	1023.000000	1023.000000	2046.000000
36.660000	-0.032217	-19.040077	-6.057428	-4.399499	-2.365021	-6.218130	0.000000	-10.000000	0.050000	-8.100000	65.833336	1023.000000	1023.000000	2046.000000
36.680000	-0.033421	-19.751881	-7.065068	-3.946353	-1.904552	-6.835908	0.000000	-10.000000	0.041667	-7.983334	63.166668	1023.000000	1023.000000	2046.000000
36.700001	-0.034263	-20.249287	-7.541443	-3.379549	-2.038536	-7.289759	0.000000	-10.000000	0.033333	-6.933333	60.666668	1023.000000	1023.000000	2046.000000
36.720001	-0.035232	-20.822115	-7.506433	-2.997754	-2.796218	-7.521710	0.000000	-10.000000	0.025000	-5.883333	58.166668	1023.000000	1023.000000	2046.000000
36.740002	-0.036122	-21.348230	-7.323118	-3.122442	-3.674199	-7.228471	0.000000	-10.000000	0.016667	-5.016667	56.000000	1023.000000	1023.000000	2046.000000
36.759998	-0.036179	-21.381975	-8.002738	-3.030770	-3.125978	-7.222490	0.000000	-10.000000	0.016667	-4.966667	54.333332	1023.000000	1023.000000	2046.000000
36.779999	-0.035609	-21.044876	-8.503747	-2.612777	-2.443105	-7.485247	0.000000	-10.000000	0.025000	-4.950000	52.333332	1023.000000	1023.000000	2046.000000
36.799999	-0.035210	-20.809048	-8.521086	-2.145660	-2.484662	-7.657640	0.000000	-10.000000	0.041667	-5.066667	50.833332	1023.000000	1023.000000	2046.000000
36.820000	-0.035498	-20.979027	-8.170568	-1.864081	-3.252059	-7.692317	0.000000	-10.000000	0.041667	-5.050000	49.166668	1023.000000	1023.000000	2046.000000
36.840000	-0.035958	-21.251200	-7.953885	-2.098621	-3.955333	-7.243360	0.000000	-10.000000	0.025000	-4.950000	47.333332	1023.000000	1023.000000	2046.000000
36.860001	-0.035335	-20.883146	-8.633060	-1.943222	-3.134825	-7.172040	0.000000	-10.000000	0.008333	-4.850000	45.500000	1023.000000	1023.000000	2046.000000
36.880001	-0.034382	-20.319984	-8.924397	-1.524716	-2.509763	-7.361108	0.000000	-10.000000	0.000000	-4.683333	44.500000	1023.000000	1023.000000	2046.000000
36.900002	-0.033908	-20.039425	-8.649130	-1.201018	-2.737204	-7.452073	0.000000	-10.000000	0.016667	-4.550000	43.500000	1023.000000	1023.000000	2046.000000
36.919998	-0.034427	-20.346115	-7.899166	-1.646579	-3.678348	-7.122023	0.000000	-10.000000	0.033333	-4.483334	41.500000	1023.000000	1023.000000	2046.000000
36.939999	-0.035010	-20.690861	-7.836678	-2.501820	-3.669889	-6.682473	0.000000	-10.000000	0.050000	-4.533333	40.000000	1023.000000	1023.000000	2046.000000
36.959999	-0.034833	-20.586058	-8.248990	-2.919191	-2.558597	-6.859281	0.000000	-10.000000	0.041667	-4.566667	38.500000	1023.000000	1023.000000	2046.000000
36.980000	-0.035277	-20.848576	-8.109616	-3.287542	-2.300043	-7.151375	0.000000	-10.000000	0.025000	-4.100000	37.000000	1023.000000	1023.000000	2046.000000
37.000000	-0.036785	-21.739861	-7.703397	-3.852280	-2.745433	-7.438752	0.000000	-10.000000	0.008333	-3.500000	35.166668	1023.000000	1023.000000	2046.000000
37.020000	-0.038543	-22.778820	-7.136784	-4.875447	-3.480405	-7.286183	0.000000	-10.000000	0.000000	-2.866667	33.500000	1023.000000	1023.000000	2046.000000
37.040001	-0.039837	-23.543812	-7.164511	-5.747156	-3.548744	-7.083402	0.000000	-10.000000	0.000000	-2.666667	32.833332	1023.000000	1023.000000	2046.000000
37.060001	-0.039958	-23.615314	-7.674085	-6.042998	-2.552900	-7.345331	0.000000	-10.000000	0.008333	-2.600000	32.166668	1023.000000	1023.000000	2046.000000
37.080002	-0.039732	-23.481508	-7.765328	-5.981246	-2.063184	-7.671749	0.000000	-10.000000	0.008333	-2.600000	31.666666	1023.000000	1023.000000	2046.000000
37.099998	-0.039953	-23.612162	-7.438170	-5.916114	-2.368404	-7.889473	0.000000	-10.000000	0.025000	-2.733333	30.833334	1023.000000	1023.000000	2046.000000
37.119999	-0.040428	-23.893137	-6.834663	-6.083080	-3.171819	-7.803575	0.000000	-10.000000	0.016667	-2.983333	30.000000	1023.000000	1023.000000	2046.000000
37.139999	-0.040512	-23.942646	-6.645427	-6.471860	-3.482489	-7.342870	0.000000	-10.000000	0.016667	-2.983333	29.000000	1023.000000	1023.000000	2046.000000
37.160000	-0.039961	-23.616716	-6.984985	-6.510819	-2.912717	-7.208195	0.000000	-10.000000	0.000000	-2.583333	28.000000	1023.000000	1023.000000	2046.000000
37.180000	-0.038728	-22.888180	-7.375925	-6.266512	-1.964457	-7.281287	0.000000	-10.000000	0.000000	-1.950000	27.333334	1023.000000	1023.000000	2046.000000
37.200001	-0.037721	-22.293135	-7.186027	-5.937303	-1.803773	-7.366033	0.000000	-10.000000	0.000000	-1.566667	27.000000	1023.000000	1023.000000	2046.000000
37.220001	-0.037238	-22.007568	-6.825961	-5.650707	-2.068964	-7.461936	0.000000	-10.000000	0.008333	-1.450000	27.000000	1023.000000	1023.000000	2046.000000
37.240002	-0.037217	-21.995424	-6.225382	-5.791207	-2.772993	-7.205843	0.000000	-10.000000	0.008333	-1.550000	27.000000	1023.000000	1023.000000	2046.000000
37.259998	-0.037127	-21.942167	-5.914723	-6.106751	-3.197804	-6.722889	0.000000	-10.000000	0.008333	-1.633333	27.000000	1023.000000	1023.000000	2046.000000
37.279999	-0.036524	-21.585669	-6.163162	-6.130487	-2.733532	-6.558486	0.000000	-10.000000	0.000000	-1.716667	27.000000	1023.000000	1023.000000	2046.000000
37.299999	-0.035512	-20.987885	-6.537209	-5.989779	-1.912736	-6.548160	0.000000	-10.000000	0.000000	-1.316667	27.000000	1023.000000	1023.000000	2046.000000
37.320000	-0.034643	-20.473995	-6.671301	-5.718935	-1.386540	-6.697220	0.000000	-10.000000	0.000000	-0.750000	27.000000	1023.000000	1023.000000	2046.000000
37.340000	-0.034331	-20.289415	-6.396247	-5.386957	-1.641638	-6.864572	0.000000	-10.000000	0.000000	-0.183333	27.000000	1023.000000	1023.000000	2046.000000
37.360001	-0.034522	-20.402632	-5.868948	-5.409023	-2.328270	-6.796391	0.000000	-10.000000	0.000000	0.000000	27.000000	1023.000000	1023.000000	2046.000000
37.380001	-0.034807	-20.570807	-5.514877	-5.801925	-2.927113	-6.326891	0.000000	-10.000000	0.000000	0.000000	27.000000	1023.000000	1023.000000	2046.000000
37.400002	-0.034645	-20.475037	-5.824483	-5.914878	-2.649615	-6.086060	0.000000	-10.000000	0.000000	0.000000	27.000000	1023.000000	1023.000000	2046.000000
37.419998	-0.033812	-19.982822	-6.373084	-5.751366	-1.700738	-6.157636	0.000000	-10.000000	0.000000	0.000000	27.000000	1023.000000	1023.000000	2046.000000
37.439999	-0.033064	-19.540728	-6.564959	-5.471698	-1.183870	-6.320201	0.000000	-10.000000	0.008333	0.000000	27.000000	1023.000000	1023.000000	2046.000000
37.459999	-0.032969	-19.484522	-6.348670	-5.215651	-1.406679	-6.513521	0.000000	-10.000000	0.016667	0.000000	27.000000	1023.000000	1023.000000	2046.000000
37.480000	-0.033191	-19.616072	-6.061498	-5.137995	-1.855336	-6.561243	0.000000	-10.000000	0.016667	0.000000	27.000000	1023.000000	1023.000000	2046.000000
37.500000	-0.033624	-19.871813	-5.662225	-5.385279	-2.526233	-6.298076	0.000000	-10.000000	0.008333	0.000000	27.000000	1023.000000	1023.000000	2046.000000
37.520000	-0.033796	-19.973330	-5.481270	-5.670277	-2.902707	-5.919075	0.000000	-10.000000	0.000000	0.000000	27.000000	1023.000000	1023.000000	2046.000000
37.540001	-0.033432	-19.758310	-5.995806	-5.772590	-2.263734	-5.726180	0.000000	-10.000000	0.008333	-0.283333	27.000000	1023.000000	1023.000000	2046.000000
37.560001	-0.032864	-19.422869	-6.461075	-5.598563	-1.492299	-5.870930	0.000000	-10.000000	0.016667	-0.883333	27.000000	1023.000000	1023.000000	2046.000000
37.580002	-0.032585	-19.257477	-6.656645	-5.343235	-1.161399	-6.096197	0.000000	-10.000000	0.016667	-1.600000	27.000000	1023.000000	1023.000000	2046.000000
37.599998	-0.033549	-19.827539	-6.715021	-5.164003	-1.482234	-6.466280	0.000000	-10.000000	0.008333	-2.116667	26.666666	1023.000000	1023.000000	2046.000000
37.619999	-0.035234	-20.823217	-6.696000	-5.180243	-2.167640	-6.779335	0.000000	-10.000000	-0.008333	-2.300000	26.166666	1023.000000	1023.000000	2046.000000
37.639999	-0.036735	-21.710583	-6.605000	-5.339471	-2.962296	-6.803815	0.000000	-10.000000	0.000000	-2.350000	25.333334	1023.000000	1023.000000	2046.000000
37.660000	-0.037615	-22.230686	-6.640791	-5.529245	-3.475393	-6.585256	0.000000	-10.000000	0.000000	-2.283333	24.666666	1023.000000	1023.000000	2046.000000
37.680000	-0.037799	-22.338978	-7.062457	-5.581644	-3.296990	-6.397885	0.000000	-10.000000	0.008333	-2.333333	23.833334	1023.000000	1023.000000	2046.000000
37.700001	-0.037132	-21.944996	-7.534834	-5.576420	-2.491014	-6.342728	0.000000	-10.000000	0.000000	-2.333333	23.000000	1023.000000	1023.000000	2046.000000
37.720001	-0.037287	-22.036739	-7.880412	-6.022951	-2.147801	-5.985574	0.000000	-10.000000	0.000000	-2.366667	22.166666	1023.000000	1023.000000	2046.000000
37.740002	-0.036313	-21.461117	-7.860710	-5.258496	-1.704597	-6.637313	0.000000	-10.000000	0.000000	-2.283333	21.333334	1023.000000	1023.000000	2046.000000
37.759998	-0.036586	-21.622080	-7.592244	-5.115404	-2.056054	-6.858378	0.000000	-10.000000	0.000000	-2.116667	20.666666	1023.000000	1023.000000	2046.000000
37.779999	-0.036953	-21.839397	-7.124011	-5.032348	-2.817888	-6.865150	0.000000	-10.000000	0.000000	-1.766667	20.166666	1023.000000	1023.000000	2046.000000
37.799999	-0.037334	-22.064606	-6.935812	-5.208211	-3.435461	-6.485121	0.000000	-10.000000	0.000000	-1.016667	20.000000	1023.000000	1023.000000	2046.000000
37.820000	-0.037802	-22.340965	-7.591772	-5.112042	-3.232147	-6.405005	0.000000	-10.000000	0.000000	-0.416667	20.000000	1023.000000	1023.000000	2046.000000
37.840000	-0.038403	-22.696169	-8.705244	-4.723214	-2.396607	-6.871103	0.000000	-10.000000	0.000000	0.283333	20.000000	1023.000000	1023.000000	2046.000000
37.860001	-0.039225	-23.181683	-9.416012	-4.122301	-2.222602	-7.420768	0.000000	-10.000000	-0.016667	1.500000	20.000000	1023.000000	1023.000000	2046.000000
37.880001	-0.040009	-23.645039	-9.674231	-3.626403	-2.577374	-7.767032	0.000000	-10.000000	-0.041667	3.716667	20.000000	1023.000000	1023.000000	2046.000000
37.900002	-0.040638	-24.017313	-9.616471	-3.309895	-3.202514	-7.888432	0.000000	-10.000000	-0.066667	6.433333	20.000000	1023.000000	1023.000000	2046.000000
37.919998	-0.041026	-24.246315	-9.327596	-3.291756	-3.903749	-7.723215	0.000000	-10.000000	-0.075000	8.633333	20.000000	1023.000000	1023.000000	2046.000000
37.939999	-0.040896	-24.169806	-9.207637	-3.335792	-4.284669	-7.341709	0.000000	-10.000000	-0.083333	10.433333	20.000000	1023.000000	1023.000000	2046.000000
37.959999	-0.040169	-23.740026	-9.597128	-3.243365	-4.008942	-6.890592	0.000000	-10.000000	-0.108333	11.816667	20.000000	1023.000000	1023.000000	2046.000000
37.980000	-0.038816	-22.940205	-10.192217	-2.882339	-3.126341	-6.739306	0.000000	-10.000000	-0.133333	13.183333	20.000000	1023.000000	1023.000000	2046.000000
38.000000	-0.037403	-22.105461	-10.535057	-2.422625	-2.480253	-6.667526	0.000000	-10.000000	-0.183333	14.466667	20.666666	1023.000000	1023.000000	2046.000000
38.020000	-0.036153	-21.366663	-10.590304	-1.929642	-2.324996	-6.521719	0.000000	-10.000000	-0.216667	16.049999	22.500000	1023.000000	1023.000000	2046.000000
38.040001	-0.035415	-20.930040	-10.302310	-1.479676	-2.737727	-6.410327	0.000000	-10.000000	-0.258333	17.766666	26.333334	1023.000000	1023.000000	2046.000000
38.060001	-0.034862	-20.603258	-9.618702	-1.449363	-3.591751	-5.943442	0.000000	-10.000000	-0.291667	19.416666	31.500000	1023.000000	1023.000000	2046.000000
38.080002	-0.033707	-19.920830	-9.315619	-1.770146	-3.790096	-5.044968	0.000000	-10.000000	-0.341667	21.100000	37.666668	1023.000000	1023.000000	2046.000000
38.099998	-0.031994	-18.908491	-9.734017	-1.962612	-2.724317	-4.487546	0.000000	-10.000000	-0.400000	22.850000	44.166668	1023.000000	1023.000000	2046.000000
38.119999	-0.030419	-17.977873	-9.889282	-2.103696	-1.761212	-4.223682	0.000000	-10.000000	-0.441667	24.500000	51.333332	1023.000000	1023.000000	2046.000000
38.139999	-0.029656	-17.526791	-9.447108	-2.221739	-1.786040	-4.071904	0.000000	-10.000000	-0.500000	25.783335	59.333332	1023.000000	1023.000000	2046.000000
38.160000	-0.029642	-17.518522	-8.605893	-2.623147	-2.378191	-3.911291	0.000000	-10.000000	-0.541667	27.000000	67.833336	1023.000000	1023.000000	2046.000000
38.180000	-0.029456	-17.408278	-7.871928	-3.381493	-2.754833	-3.400023	0.000000	-10.000000	-0.583333	27.983334	76.666664	1023.000000	1023.000000	2046.000000
38.200001	-0.029010	-17.145063	-7.558714	-4.144680	-2.679125	-2.762545	0.000000	-10.000000	-0.591667	28.966667	85.833336	1023.000000	1023.000000	2046.000000
38.220001	-0.027808	-16.434357	-7.901844	-4.483284	-1.677150	-2.372079	0.000000	-10.000000	-0.616667	29.383333	95.500000	1023.000000	1023.000000	2046.000000
38.240002	-0.026199	-15.483668	-7.988061	-4.457645	-0.757232	-2.280731	0.000000	-10.000000	-0.625000	29.966667	105.333336	1023.000000	1023.000000	2046.000000
38.259998	-0.025088	-14.826736	-7.468097	-4.232154	-0.835412	-2.291073	0.000000	-10.000000	-0.641667	30.250000	115.166664	1023.000000	1023.000000	2046.000000
38.279999	-0.024199	-14.301572	-6.638215	-4.097558	-1.452076	-2.113723	0.000000	-10.000000	-0.650000	31.033333	125.166664	1023.000000	1023.000000	2046.000000
38.299999	-0.022913	-13.541721	-5.920871	-4.301630	-2.001894	-1.317327	0.000000	-10.000000	-0.675000	31.500000	135.333328	1023.000000	1023.000000	2046.000000
38.320000	-0.020643	-12.200282	-5.921002	-4.315073	-1.542373	-0.421835	0.000000	-10.000000	-0.700000	32.366669	145.833328	1023.000000	1023.000000	2046.000000
38.340000	-0.017807	-10.524086	-6.235024	-4.022922	-0.341736	0.075595	0.000000	-10.000000	-0.725000	32.849998	156.333328	1023.000000	1023.000000	2046.000000
38.360001	-0.015134	-8.944471	-5.998471	-3.528886	0.228107	0.354777	0.000000	-10.000000	-0.758333	33.549999	167.333328	1023.000000	1023.000000	2046.000000
38.380001	-0.013230	-7.819013	-5.210638	-3.052979	-0.098029	0.542633	0.000000	-10.000000	-0.775000	33.966667	178.333328	1023.000000	1023.000000	2046.000000
38.400002	-0.011476	-6.782518	-4.164654	-3.053722	-0.798923	1.234780	0.000000	-10.000000	-0.791667	34.333332	189.666672	1023.000000	1023.000000	2046.000000
38.419998	-0.009332	-5.515467	-3.809158	-3.152977	-0.728304	2.174972	0.000000	-10.000000	-0.791667	34.650002	201.000000	1023.000000	1023.000000	2046.000000
38.439999	-0.006614	-3.909101	-4.067509	-2.989363	0.319648	2.828123	0.000000	-10.000000	-0.808333	34.783333	212.500000	1023.000000	1023.000000	2046.000000
38.459999	-0.004078	-2.409982	-4.138555	-2.615505	1.174213	3.169865	0.000000	-10.000000	-0.816667	35.100002	224.166672	1023.000000	1023.000000	2046.000000
38.480000	-0.001986	-1.173887	-3.675199	-2.284227	1.295173	3.490366	0.000000	-10.000000	-0.833333	35.133335	236.000000	1023.000000	1023.000000	2046.000000
38.500000	-0.000458	-0.270521	-3.152813	-1.904981	1.086103	3.701170	0.000000	-10.000000	-0.833333	35.400002	247.666672	1023.000000	1023.000000	2046.000000
38.520000	0.000845	0.499556	-2.436161	-1.767839	0.609174	4.094381	0.000000	-10.000000	-0.841667	35.400002	259.333344	1023.000000	1023.000000	2046.000000
38.540001	0.002315	1.368308	-1.803522	-1.857511	0.203583	4.825758	0.000000	-10.000000	-0.850000	35.750000	271.000000	1023.000000	1023.000000	2046.000000
38.560001	0.004179	2.469872	-1.770390	-1.881090	0.547736	5.573617	0.000000	-10.000000	-0.875000	36.049999	283.000000	1023.000000	1023.000000	2046.000000
38.580002	0.006591	3.895271	-2.114002	-1.615682	1.703003	5.921952	0.000000	-10.000000	-0.891667	36.200001	295.000000	1023.000000	1023.000000	2046.000000
38.599998	0.008541	5.047929	-2.033149	-1.221540	2.215880	6.086739	0.000000	-10.000000	-0.900000	36.133335	307.000000	1023.000000	1023.000000	2046.000000
38.619999	0.009858	5.825851	-1.380474	-0.750709	1.827180	6.129855	0.000000	-10.000000	-0.900000	36.116669	319.000000	1023.000000	1023.000000	2046.000000
38.639999	0.010881	6.430478	-0.572445	-0.713096	1.122639	6.593380	0.000000	-10.000000	-0.900000	36.166668	331.000000	1023.000000	1023.000000	2046.000000
38.660000	0.012232	7.228836	-0.277341	-0.820368	1.024428	7.302117	0.000000	-10.000000	-0.908333	36.466667	343.000000	1023.000000	1023.000000	2046.000000
38.680000	0.013554	8.010467	-0.518539	-0.684593	1.578932	7.634665	0.000000	-10.000000	-0.891667	36.533333	355.166656	1023.000000	1023.000000	2046.000000
38.700001	0.014895	8.803017	-0.920386	-0.417710	2.404511	7.736602	0.000000	-10.000000	-0.900000	36.650002	367.500000	1023.000000	1023.000000	2046.000000
38.720001	0.016131	9.533411	-0.913228	-0.021222	2.649331	7.818531	0.000000	-10.000000	-0.891667	36.750000	379.833344	1023.000000	1023.000000	2046.000000
38.740002	0.017225	10.180073	-0.325025	0.413244	2.144670	7.947183	0.000000	-10.000000	-0.908333	36.566669	392.000000	1023.000000	1023.000000	2046.000000
38.759998	0.018933	11.189412	0.443460	0.589348	1.575606	8.580997	0.000000	-10.000000	-0.875000	36.783337	404.000000	1023.000000	1023.000000	2046.000000
38.779999	0.020965	12.390132	0.787553	0.527813	1.646129	9.428638	0.000000	-10.000000	-0.833333	36.383335	416.333344	1023.000000	1023.000000	2046.000000
38.799999	0.021678	12.811781	0.511610	-0.020545	2.096793	10.223923	0.000000	-10.000000	-0.808333	36.033337	428.666656	1023.000000	1023.000000	2046.000000
38.820000	0.023234	13.731412	0.188348	0.440550	3.129984	9.972529	0.000000	-10.000000	-0.800000	35.466667	441.000000	1023.000000	1023.000000	2046.000000
38.840000	0.023737	14.028503	0.352561	0.679355	3.017653	9.978934	0.000000	-10.000000	-0.808333	35.066669	452.666656	1023.000000	1023.000000	2046.000000
38.860001	0.024239	14.325260	0.762121	1.097420	2.413394	10.052325	0.000000	-10.000000	-0.783333	34.900002	464.333344	1023.000000	1023.000000	2046.000000
38.880001	0.024759	14.632597	1.039783	1.231734	1.851236	10.509844	0.000000	-10.000000	-0.775000	34.400002	476.000000	1023.000000	1023.000000	2046.000000
38.900002	0.025020	14.786954	0.576941	1.366831	2.034822	10.808359	0.000000	-10.000000	-0.775000	34.466667	487.666656	1023.000000	1023.000000	2046.000000
38.919998	0.025185	14.884456	-0.171577	1.677770	2.657895	10.720367	0.000000	-10.000000	-0.775000	34.433334	499.333344	1023.000000	1023.000000	2046.000000
38.939999	0.025397	15.009746	-0.614621	2.051771	2.967103	10.605493	0.000000	-10.000000	-0.775000	34.666668	510.666656	1023.000000	1023.000000	2046.000000
38.959999	0.025574	15.114357	-0.515765	2.508920	2.631973	10.489229	0.000000	-10.000000	-0.758333	34.299999	522.333313	1023.000000	1023.000000	2046.000000
38.980000	0.025972	15.349172	0.043439	2.720445	1.944211	10.641076	0.000000	-10.000000	-0.741667	34.000000	533.666687	1023.000000	1023.000000	2046.000000
39.000000	0.027144	16.042055	0.218683	2.738733	1.797969	11.286670	0.000000	-10.000000	-0.741667	33.533333	545.166687	1023.000000	1023.000000	2046.000000
39.020000	0.029079	17.185715	-0.313992	3.026282	2.776403	11.697022	0.000000	-10.000000	-0.733333	33.516666	556.333313	1023.000000	1023.000000	2046.000000
39.040001	0.030794	18.199116	-0.397070	3.504564	3.228898	11.862723	0.000000	-10.000000	-0.725000	33.400002	567.666687	1023.000000	1023.000000	2046.000000
39.060001	0.032177	19.016508	-0.120724	4.127618	3.072810	11.936805	0.000000	-10.000000	-0.700000	33.383335	578.833313	1023.000000	1023.000000	2046.000000
39.080002	0.033301	19.680998	0.396855	4.563919	2.493971	12.226253	0.000000	-10.000000	-0.691667	33.183334	590.000000	1023.000000	1023.000000	2046.000000
39.099998	0.034902	20.627146	0.810891	4.798777	2.146924	12.870553	0.000000	-10.000000	-0.716667	33.050003	601.000000	1023.000000	1023.000000	2046.000000
39.119999	0.036923	21.821276	0.607529	5.107435	2.707616	13.398696	0.000000	-10.000000	-0.716667	32.916668	612.000000	1023.000000	1023.000000	2046.000000
39.139999	0.039026	23.064400	0.425998	5.434449	3.541065	13.662889	0.000000	-10.000000	-0.716667	32.666668	623.000000	1023.000000	1023.000000	2046.000000
39.160000	0.040742	24.078403	0.840671	5.714381	3.683452	13.839900	0.000000	-10.000000	-0.683333	32.549999	634.000000	1023.000000	1023.000000	2046.000000
39.180000	0.041933	24.782644	1.722877	5.888649	3.239169	13.931951	0.000000	-10.000000	-0.658333	31.966667	644.833313	1023.000000	1023.000000	2046.000000
39.200001	0.043275	25.575344	2.625460	5.650468	2.849326	14.450089	0.000000	-10.000000	-0.633333	31.633333	655.666687	1023.000000	1023.000000	2046.000000
39.220001	0.045244	26.739014	2.880341	5.339736	3.497958	15.020979	0.000000	-10.000000	-0.608333	31.166666	666.166687	1023.000000	1023.000000	2046.000000
39.240002	0.046801	27.659473	3.110069	5.036176	4.297164	15.216063	0.000000	-10.000000	-0.575000	30.416666	676.833313	1023.000000	1023.000000	2046.000000
39.259998	0.047652	28.162127	3.524262	4.672143	4.761654	15.204068	0.000000	-10.000000	-0.525000	29.333334	687.166687	1023.000000	1023.000000	2046.000000
39.279999	0.048194	28.482880	4.125354	4.552132	4.669387	15.136007	0.000000	-10.000000	-0.483333	28.133333	697.166687	1023.000000	1023.000000	2046.000000
39.299999	0.048686	28.773609	4.871089	4.475946	4.303732	15.122843	0.000000	-10.000000	-0.450000	27.400000	706.666687	1023.000000	1023.000000	2046.000000
39.320000	0.049476	29.240242	5.616025	4.233137	3.901941	15.489139	0.000000	-10.000000	-0.425000	26.733334	715.833313	1023.000000	1023.000000	2046.000000
39.340000	0.051042	30.165651	5.753305	4.206180	4.271750	15.934417	0.000000	-10.000000	-0.425000	26.083334	725.000000	1023.000000	1023.000000	2046.000000
39.360001	0.053033	31.342657	5.585563	4.386637	5.050057	16.320398	0.000000	-10.000000	-0.425000	25.700001	733.833313	1023.000000	1023.000000	2046.000000
39.380001	0.055111	32.570744	5.724188	4.773973	5.468637	16.603947	0.000000	-10.000000	-0.441667	25.516666	742.500000	1023.000000	1023.000000	2046.000000
39.400002	0.056834	33.589115	6.299976	5.294947	5.209085	16.785107	0.000000	-10.000000	-0.441667	25.366667	751.000000	1023.000000	1023.000000	2046.000000
39.419998	0.058644	34.658703	7.057467	5.536254	4.819785	17.245195	0.000000	-10.000000	-0.441667	25.200001	759.500000	1023.000000	1023.000000	2046.000000
39.439999	0.060604	35.817101	7.338150	5.609578	5.020150	17.849222	0.000000	-10.000000	-0.441667	24.966667	767.833313	1023.000000	1023.000000	2046.000000
39.459999	0.062492	36.932590	7.172815	5.751169	5.929187	18.079420	0.000000	-10.000000	-0.433333	24.816666	776.166687	1023.000000	1023.000000	2046.000000
39.480000	0.063892	37.759979	7.384285	5.986669	6.191616	18.197411	0.000000	-10.000000	-0.416667	24.616667	784.500000	1023.000000	1023.000000	2046.000000
39.500000	0.065213	38.540733	7.812333	6.307584	6.086755	18.334063	0.000000	-10.000000	-0.375000	24.150000	792.833313	1023.000000	1023.000000	2046.000000
39.520000	0.066631	39.378742	8.385583	6.667675	5.805934	18.519547	0.000000	-10.000000	-0.333333	23.416668	801.000000	1023.000000	1023.000000	2046.000000
39.540001	0.068105	40.249992	8.943166	6.821165	5.488707	18.996954	0.000000	-10.000000	-0.325000	22.766666	809.000000	1023.000000	1023.000000	2046.000000
39.560001	0.069236	40.918537	8.952379	6.883865	5.706261	19.376034	0.000000	-10.000000	-0.300000	22.100000	816.666687	1023.000000	1023.000000	2046.000000
39.580002	0.070288	41.540009	8.617656	6.929435	6.487199	19.505720	0.000000	-10.000000	-0.308333	21.600000	824.166687	1023.000000	1023.000000	2046.000000
39.599998	0.071200	42.078957	8.749529	7.095955	6.654552	19.578922	0.000000	-10.000000	-0.291667	21.116667	831.333313	1023.000000	1023.000000	2046.000000
39.619999	0.072398	42.787273	9.192640	7.559744	6.427667	19.607220	0.000000	-10.000000	-0.308333	20.550001	838.500000	1023.000000	1023.000000	2046.000000
39.639999	0.073222	43.274403	9.894573	7.498953	5.829255	20.051622	0.000000	-10.000000	-0.283333	20.000000	845.500000	1023.000000	1023.000000	2046.000000
39.660000	0.072958	43.118263	9.910265	6.906180	5.603597	20.698219	0.000000	-10.000000	-0.250000	19.200001	852.166687	1023.000000	1023.000000	2046.000000
39.680000	0.073449	43.408085	9.429370	7.281692	6.468976	20.228046	0.000000	-10.000000	-0.216667	18.716667	858.833313	1023.000000	1023.000000	2046.000000
39.700001	0.073549	43.467213	9.211498	7.247342	6.771252	20.237120	0.000000	-10.000000	-0.200000	18.250000	865.166687	1023.000000	1023.000000	2046.000000
39.720001	0.073648	43.525913	9.360887	7.621780	6.349418	20.193830	0.000000	-10.000000	-0.200000	17.850000	871.500000	1023.000000	1023.000000	2046.000000
39.740002	0.073889	43.668297	9.710264	7.859291	5.685065	20.413677	0.000000	-10.000000	-0.175000	17.049999	877.500000	1023.000000	1023.000000	2046.000000
39.759998	0.073581	43.486599	9.178922	7.886623	5.991454	20.429600	0.000000	-10.000000	-0.141667	16.233334	883.166687	1023.000000	1023.000000	2046.000000
39.779999	0.072319	42.740589	8.432886	7.923362	6.428628	19.955713	0.000000	-10.000000	-0.116667	15.100000	888.666687	1023.000000	1023.000000	2046.000000
39.799999	0.070547	41.693443	8.062496	8.173112	6.065146	19.392691	0.000000	-10.000000	-0.108333	14.050000	893.833313	1023.000000	1023.000000	2046.000000
39.820000	0.069215	40.905987	8.133433	8.371745	5.355639	19.045168	0.000000	-10.000000	-0.100000	12.583334	898.833313	1023.000000	1023.000000	2046.000000
39.840000	0.068839	40.683819	8.123254	8.256109	5.026986	19.277472	0.000000	-10.000000	-0.075000	10.933333	903.333313	1023.000000	1023.000000	2046.000000
39.860001	0.069075	40.823204	7.517538	8.183353	5.784397	19.337917	0.000000	-10.000000	-0.050000	9.383333	907.333313	1023.000000	1023.000000	2046.000000
39.880001	0.069102	40.839397	7.364244	8.375516	5.835949	19.263691	0.000000	-10.000000	-0.025000	8.133333	910.666687	1023.000000	1023.000000	2046.000000
39.900002	0.068947	40.747742	7.567721	8.819165	5.243208	19.117645	0.000000	-10.000000	-0.008333	7.050000	913.666687	1023.000000	1023.000000	2046.000000
39.919998	0.069267	40.936638	7.833673	8.942575	4.773365	19.387024	0.000000	-10.000000	0.000000	5.600000	916.166687	1023.000000	1023.000000	2046.000000
39.939999	0.069898	41.309448	7.286433	8.992262	5.394804	19.635950	0.000000	-10.000000	0.008333	3.533333	918.333313	1023.000000	1023.000000	2046.000000
39.959999	0.070169	41.469654	7.000657	9.146771	5.658372	19.663853	0.000000	-10.000000	0.008333	1.633333	919.833313	1023.000000	1023.000000	2046.000000
39.980000	0.070443	41.631844	7.088423	9.671774	5.396477	19.475170	0.000000	-10.000000	0.000000	0.366667	920.666687	1023.000000	1023.000000	2046.000000
40.000000	0.070492	41.660717	7.595534	9.806149	4.703088	19.555944	0.000000	-10.000000	-0.008333	0.000000	921.000000	1023.000000	1023.000000	2046.000000
40.020000	0.071004	41.963356	7.568535	9.524055	4.958183	19.912580	0.000000	-10.000000	-0.008333	0.000000	921.000000	1023.000000	1023.000000	2046.000000
40.040001	0.071597	42.313637	7.371127	9.302571	5.662430	19.977510	0.000000	-10.000000	0.000000	0.000000	921.000000	1023.000000	1023.000000	2046.000000
40.060001	0.071995	42.549088	7.592741	9.210503	5.809845	19.935997	0.000000	-10.000000	0.000000	-0.316667	921.000000	1023.000000	1023.000000	2046.000000
40.080002	0.072338	42.752045	7.957951	9.285124	5.739243	19.769730	0.000000	-10.000000	0.000000	-1.250000	921.000000	1023.000000	1023.000000	2046.000000
40.099998	0.072230	42.688042	8.711938	8.953765	5.205507	19.816833	0.000000	-10.000000	0.016667	-3.016667	921.000000	1023.000000	1023.000000	2046.000000
40.119999	0.071846	42.460934	8.887122	8.262614	5.336202	19.974995	0.000000	-10.000000	0.033333	-5.083333	921.000000	1023.000000	1023.000000	2046.000000
40.139999	0.071456	42.230469	8.582773	7.739898	6.071914	19.835882	0.000000	-10.000000	0.050000	-6.816667	921.000000	1023.000000	1023.000000	2046.000000
40.160000	0.070815	41.851669	8.570866	7.326742	6.293707	19.660355	0.000000	-10.000000	0.050000	-7.966667	921.000000	1023.000000	1023.000000	2046.000000
40.180000	0.069963	41.347965	8.890577	7.275532	5.984493	19.197365	0.000000	-10.000000	0.050000	-8.566667	921.000000	1023.000000	1023.000000	2046.000000
40.200001	0.069557	41.108208	9.491014	7.147592	5.351239	19.118362	0.000000	-10.000000	0.058333	-9.033334	921.000000	1023.000000	1023.000000	2046.000000
40.220001	0.069726	41.208092	9.392531	6.916545	5.485282	19.413734	0.000000	-10.000000	0.058333	-9.366667	921.000000	1023.000000	1023.000000	2046.000000
40.240002	0.070369	41.587795	9.061029	6.881789	6.129523	19.515451	0.000000	-10.000000	0.058333	-9.450000	917.500000	1023.000000	1023.000000	2046.000000
40.259998	0.071263	42.116154	9.089706	7.079205	6.353157	19.594086	0.000000	-10.000000	0.033333	-8.766666	909.666687	1023.000000	1023.000000	2046.000000
40.279999	0.071891	42.487503	9.561569	7.421211	5.961350	19.543371	0.000000	-10.000000	0.016667	-7.283333	901.000000	1023.000000	1023.000000	2046.000000
40.299999	0.072643	42.932266	10.131014	7.502298	5.557519	19.741436	0.000000	-10.000000	0.000000	-5.500000	895.333313	1023.000000	1023.000000	2046.000000
40.320000	0.073411	43.386169	10.053200	7.362515	5.957286	20.013168	0.000000	-10.000000	0.000000	-4.100000	893.500000	1023.000000	1023.000000	2046.000000
40.340000	0.074100	43.793060	9.859154	7.316527	6.537925	20.079454	0.000000	-10.000000	0.000000	-3.383333	892.166687	1023.000000	1023.000000	2046.000000
40.360001	0.074928	44.282410	9.906808	7.552149	6.665768	20.157684	0.000000	-10.000000	0.000000	-2.916667	890.833313	1023.000000	1023.000000	2046.000000
40.380001	0.075041	44.349438	10.127255	7.909564	6.242466	20.070152	0.000000	-10.000000	0.000000	-2.100000	889.833313	1023.000000	1023.000000	2046.000000
40.400002	0.074599	44.087860	10.449347	7.810109	5.591634	20.236773	0.000000	-10.000000	0.000000	-1.050000	889.166687	1023.000000	1023.000000	2046.000000
40.419998	0.074519	44.040455	10.088974	7.642015	5.958125	20.351343	0.000000	-10.000000	0.000000	-0.233333	889.000000	1023.000000	1023.000000	2046.000000
40.439999	0.074868	44.247215	9.771689	7.585755	6.482161	20.407610	0.000000	-10.000000	0.000000	0.000000	889.000000	1023.000000	1023.000000	2046.000000
40.459999	0.075654	44.711494	9.866870	7.770796	6.610042	20.463789	0.000000	-10.000000	0.000000	-0.700000	889.000000	1023.000000	1023.000000	2046.000000
40.480000	0.076027	44.931763	10.174213	8.077960	6.381817	20.297771	0.000000	-10.000000	0.008333	-1.666667	888.833313	1023.000000	1023.000000	2046.000000
40.500000	0.074493	44.025238	10.645566	7.289999	5.386556	20.703119	0.000000	-10.000000	0.008333	-3.016667	888.333313	1023.000000	1023.000000	2046.000000
40.520000	0.074099	43.792778	10.259710	7.297484	5.835875	20.399710	0.000000	-10.000000	0.016667	-3.966667	887.500000	1023.000000	1023.000000	2046.000000
40.540001	0.073447	43.407173	9.682934	7.091186	6.342721	20.290331	0.000000	-10.000000	0.025000	-4.900000	886.166687	1023.000000	1023.000000	2046.000000
40.560001	0.073037	43.164837	9.319901	7.164301	6.446064	20.234571	0.000000	-10.000000	0.033333	-5.650000	884.500000	1023.000000	1023.000000	2046.000000
40.580002	0.072208	42.675190	9.183405	7.491007	6.122695	19.878080	0.000000	-10.000000	0.033333	-6.100000	882.500000	1023.000000	1023.000000	2046.000000
40.599998	0.070090	41.422993	9.111575	7.561263	5.439609	19.310545	0.000000	-10.000000	0.033333	-6.300000	880.500000	1023.000000	1023.000000	2046.000000
40.619999	0.067332	39.792915	8.684346	7.396605	4.880516	18.831448	0.000000	-10.000000	0.033333	-6.466667	878.500000	1023.000000	1023.000000	2046.000000
40.639999	0.064995	38.412010	7.961994	7.245643	4.774247	18.430124	0.000000	-10.000000	0.041667	-6.716667	876.333313	1023.000000	1023.000000	2046.000000
40.660000	0.063520	37.540604	7.269442	7.101844	5.055429	18.113888	0.000000	-10.000000	0.033333	-7.183333	874.000000	1023.000000	1023.000000	2046.000000
40.680000	0.062877	37.160141	6.802279	7.174550	5.292515	17.890797	0.000000	-10.000000	0.025000	-7.433333	871.500000	1023.000000	1023.000000	2046.000000
40.700001	0.062316	36.828648	6.680275	7.374949	5.064681	17.708742	0.000000	-10.000000	0.008333	-7.133334	869.000000	1023.000000	1023.000000	2046.000000
40.720001	0.061754	36.496567	6.773027	7.618814	4.550490	17.554237	0.000000	-10.000000	0.008333	-6.483334	866.666687	1023.000000	1023.000000	2046.000000
40.740002	0.061476	36.332287	6.901250	7.643730	4.022861	17.764444	0.000000	-10.000000	0.016667	-5.900000	864.500000	1023.000000	1023.000000	2046.000000
40.759998	0.061356	36.261646	6.677361	7.636129	3.955242	17.992916	0.000000	-10.000000	0.025000	-6.000000	862.500000	1023.000000	1023.000000	2046.000000
40.779999	0.061402	36.288742	6.152650	7.728070	4.410945	17.997078	0.000000	-10.000000	0.033333	-6.433333	860.500000	1023.000000	1023.000000	2046.000000
40.799999	0.061624	36.419876	5.866509	7.952706	4.692738	17.907923	0.000000	-10.000000	0.033333	-6.800000	858.333313	1023.000000	1023.000000	2046.000000
40.820000	0.061972	36.625523	5.838541	8.203873	4.710522	17.872587	0.000000	-10.000000	0.033333	-6.700000	856.000000	1023.000000	1023.000000	2046.000000
40.840000	0.062239	36.783306	5.988737	8.469030	4.540092	17.785448	0.000000	-10.000000	0.025000	-6.100000	853.666687	1023.000000	1023.000000	2046.000000
40.860001	0.062270	36.801311	6.516204	8.407410	4.032600	17.845098	0.000000	-10.000000	0.016667	-5.283333	851.666687	1023.000000	1023.000000	2046.000000
40.880001	0.062436	36.899719	6.835927	8.079460	3.849881	18.134453	0.000000	-10.000000	0.016667	-4.733334	850.000000	1023.000000	1023.000000	2046.000000
40.900002	0.062667	37.035919	6.809640	7.712816	4.222962	18.290501	0.000000	-10.000000	0.025000	-4.600000	848.500000	1023.000000	1023.000000	2046.000000
40.919998	0.062882	37.163448	6.758793	7.350625	4.839921	18.214109	0.000000	-10.000000	0.041667	-5.100000	847.000000	1023.000000	1023.000000	2046.000000
40.939999	0.062708	37.060669	6.903843	6.952979	5.209414	17.994432	0.000000	-10.000000	0.058333	-6.333333	845.333313	1023.000000	1023.000000	2046.000000
40.959999	0.061922	36.595787	7.167909	6.581336	5.154283	17.692259	0.000000	-10.000000	0.066667	-7.966667	843.166687	1023.000000	1023.000000	2046.000000
40.980000	0.060808	35.937481	7.553521	6.210693	4.770841	17.402428	0.000000	-10.000000	0.075000	-9.550000	840.333313	1023.000000	1023.000000	2046.000000
41.000000	0.059623	35.237141	7.972717	5.631416	4.280133	17.352873	0.000000	-10.000000	0.083333	-10.666667	837.166687	1023.000000	1023.000000	2046.000000
41.020000	0.058739	34.714733	8.092054	5.105023	4.185126	17.332531	0.000000	-10.000000	0.091667	-11.450000	833.666687	1023.000000	1023.000000	2046.000000
41.040001	0.058354	34.487034	7.890219	4.869634	4.532561	17.194620	0.000000	-10.000000	0.100000	-12.250000	830.000000	1023.000000	1023.000000	2046.000000
41.060001	0.058701	34.692516	7.645575	4.874253	5.097735	17.074955	0.000000	-10.000000	0.100000	-12.683333	825.666687	1023.000000	1023.000000	2046.000000
41.080002	0.059264	35.024982	7.664061	4.970881	5.362739	17.027302	0.000000	-10.000000	0.091667	-12.633333	821.333313	1023.000000	1023.000000	2046.000000
41.099998	0.059934	35.420830	7.950217	5.204660	5.255313	17.010641	0.000000	-10.000000	0.083333	-11.883333	817.000000	1023.000000	1023.000000	2046.000000
41.119999	0.060586	35.806286	8.400662	5.394198	4.987473	17.023952	0.000000	-10.000000	0.075000	-11.000000	813.166687	1023.000000	1023.000000	2046.000000
41.139999	0.061157	36.143890	8.823005	5.459172	4.630654	17.231058	0.000000	-10.000000	0.066667	-10.250000	809.500000	1023.000000	1023.000000	2046.000000
41.160000	0.061454	36.319572	9.022778	5.357805	4.365217	17.573771	0.000000	-10.000000	0.058333	-9.883333	806.166687	1023.000000	1023.000000	2046.000000
41.180000	0.061635	36.426353	8.728670	5.292000	4.727570	17.678112	0.000000	-10.000000	0.050000	-9.500000	802.833313	1023.000000	1023.000000	2046.000000
41.200001	0.061959	36.618046	8.525108	5.328457	5.100543	17.663940	0.000000	-10.000000	0.050000	-9.166667	799.666687	1023.000000	1023.000000	2046.000000
41.220001	0.062392	36.873669	8.422396	5.363212	5.483946	17.604115	0.000000	-10.000000	0.050000	-8.933333	796.500000	1023.000000	1023.000000	2046.000000
41.240002	0.062410	36.884171	8.570550	5.313691	5.588648	17.411283	0.000000	-10.000000	0.050000	-9.133333	793.500000	1023.000000	1023.000000	2046.000000
41.259998	0.060983	36.041164	8.659341	4.842174	5.201023	17.338629	0.000000	-10.000000	0.050000	-9.600000	790.333313	1023.000000	1023.000000	2046.000000
41.279999	0.060062	35.496639	8.848574	5.051084	4.860755	16.736227	0.000000	-10.000000	0.050000	-9.983334	787.166687	1023.000000	1023.000000	2046.000000
41.299999	0.058809	34.755909	9.037910	4.685398	4.297842	16.734756	0.000000	-10.000000	0.058333	-10.283334	783.833313	1023.000000	1023.000000	2046.000000
41.320000	0.057778	34.146824	8.802613	4.495260	4.084970	16.763981	0.000000	-10.000000	0.066667	-10.633333	780.500000	1023.000000	1023.000000	2046.000000
41.340000	0.057019	33.698059	8.244947	4.535290	4.328898	16.588923	0.000000	-10.000000	0.083333	-11.200001	776.833313	1023.000000	1023.000000	2046.000000
41.360001	0.056263	33.251671	7.561124	4.720741	4.866481	16.103325	0.000000	-10.000000	0.091667	-11.883334	773.000000	1023.000000	1023.000000	2046.000000
41.380001	0.054486	32.201283	7.091918	4.979042	4.835437	15.294885	0.000000	-10.000000	0.100000	-12.533334	769.000000	1023.000000	1023.000000	2046.000000
41.400002	0.051796	30.611204	6.816297	5.168245	4.138088	14.488575	0.000000	-10.000000	0.108333	-13.200001	765.000000	1023.000000	1023.000000	2046.000000
41.419998	0.049028	28.975269	6.748607	5.003104	3.126841	14.096718	0.000000	-10.000000	0.116667	-13.583334	760.666687	1023.000000	1023.000000	2046.000000
41.439999	0.047286	27.946293	6.356747	4.792027	2.854117	13.943400	0.000000	-10.000000	0.116667	-13.933333	756.166687	1023.000000	1023.000000	2046.000000
41.459999	0.046211	27.310837	5.768442	4.787226	3.127980	13.627190	0.000000	-10.000000	0.108333	-13.900001	751.500000	1023.000000	1023.000000	2046.000000
41.480000	0.045663	26.986727	5.186376	4.872645	3.673197	13.254510	0.000000	-10.000000	0.100000	-14.000000	746.833313	1023.000000	1023.000000	2046.000000
41.500000	0.045468	26.871490	4.979371	5.126646	3.819286	12.946188	0.000000	-10.000000	0.116667	-14.083334	742.166687	1023.000000	1023.000000	2046.000000
41.520000	0.045086	26.645542	5.091865	5.479641	3.442257	12.631778	0.000000	-10.000000	0.150000	-14.500000	737.333313	1023.000000	1023.000000	2046.000000
41.540001	0.044325	26.196005	5.381576	5.581077	2.720081	12.513270	0.000000	-10.000000	0.191667	-15.066667	732.500000	1023.000000	1023.000000	2046.000000
41.560001	0.043489	25.701767	5.406853	5.436694	2.215071	12.643148	0.000000	-10.000000	0.208333	-15.666667	727.500000	1023.000000	1023.000000	2046.000000
41.580002	0.043148	25.500528	5.035318	5.467686	2.443658	12.553866	0.000000	-10.000000	0.208333	-16.283333	722.166687	1023.000000	1023.000000	2046.000000
41.599998	0.043159	25.506842	4.630298	5.575865	3.096329	12.204350	0.000000	-10.000000	0.216667	-16.650000	716.833313	1023.000000	1023.000000	2046.000000
41.619999	0.043431	25.667660	4.632920	5.615746	3.515010	11.903983	0.000000	-10.000000	0.233333	-17.133333	711.166687	1023.000000	1023.000000	2046.000000
41.639999	0.043501	25.708857	5.016838	5.572721	3.488337	11.630960	0.000000	-10.000000	0.241667	-17.316668	705.500000	1023.000000	1023.000000	2046.000000
41.660000	0.042940	25.377649	5.597245	5.266234	3.057883	11.456287	0.000000	-10.000000	0.241667	-17.850000	699.500000	1023.000000	1023.000000	2046.000000
41.680000	0.042199	24.939863	6.211055	4.699500	2.594163	11.435145	0.000000	-10.000000	0.233333	-18.116667	693.500000	1023.000000	1023.000000	2046.000000
41.700001	0.041078	24.276958	6.519531	3.948353	2.441042	11.368032	0.000000	-10.000000	0.241667	-18.600000	687.500000	1023.000000	1023.000000	2046.000000
41.720001	0.039853	23.552963	6.404531	3.313045	2.937868	10.897521	0.000000	-10.000000	0.258333	-19.050001	681.500000	1023.000000	1023.000000	2046.000000
41.740002	0.038657	22.846359	6.282036	2.730807	3.546525	10.286992	0.000000	-10.000000	0.300000	-19.650000	675.166687	1023.000000	1023.000000	2046.000000
41.759998	0.037699	22.280016	6.319297	2.248866	3.960276	9.751578	0.000000	-10.000000	0.333333	-20.200001	668.666687	1023.000000	1023.000000	2046.000000
41.779999	0.036540	21.594975	6.704169	2.006439	3.720009	9.164356	0.000000	-10.000000	0.350000	-20.516666	661.833313	1023.000000	1023.000000	2046.000000
41.799999	0.035109	20.749454	7.339844	1.640388	2.954369	8.814854	0.000000	-10.000000	0.341667	-20.600000	655.000000	1023.000000	1023.000000	2046.000000
41.820000	0.034040	20.117481	7.600120	1.170203	2.539253	8.807906	0.000000	-10.000000	0.341667	-20.666666	648.000000	1023.000000	1023.000000	2046.000000
41.840000	0.033714	19.925022	7.265830	1.031019	3.030708	8.597465	0.000000	-10.000000	0.333333	-20.650000	641.166687	1023.000000	1023.000000	2046.000000
41.860001	0.033962	20.071802	7.017789	1.066009	3.749794	8.238210	0.000000	-10.000000	0.333333	-20.500000	634.333313	1023.000000	1023.000000	2046.000000
41.880001	0.034559	20.424503	7.127891	1.266446	4.175893	7.854273	0.000000	-10.000000	0.325000	-20.083334	627.500000	1023.000000	1023.000000	2046.000000
41.900002	0.034570	20.430878	7.627184	1.448352	3.868198	7.487142	0.000000	-10.000000	0.300000	-19.516666	620.833313	1023.000000	1023.000000	2046.000000
41.919998	0.033860	20.011549	8.286576	1.229995	3.100711	7.394266	0.000000	-10.000000	0.291667	-19.433334	614.166687	1023.000000	1023.000000	2046.000000
41.939999	0.033116	19.571640	8.417529	0.866112	2.930562	7.357438	0.000000	-10.000000	0.283333	-19.566668	607.833313	1023.000000	1023.000000	2046.000000
41.959999	0.032853	19.415966	8.084922	0.805436	3.552007	6.973599	0.000000	-10.000000	0.316667	-19.916668	601.166687	1023.000000	1023.000000	2046.000000
41.980000	0.032773	19.368713	7.895051	0.811318	4.170576	6.491767	0.000000	-10.000000	0.325000	-20.183334	594.666687	1023.000000	1023.000000	2046.000000
42.000000	0.032654	19.298409	8.017625	0.841070	4.396056	6.043657	0.000000	-10.000000	0.341667	-20.283335	587.833313	1023.000000	1023.000000	2046.000000
42.020000	0.032208	19.035074	8.245579	0.881180	4.313432	5.594885	0.000000	-10.000000	0.341667	-20.500000	581.000000	1023.000000	1023.000000	2046.000000
42.040001	0.031548	18.644579	8.634613	0.845767	3.931735	5.232463	0.000000	-10.000000	0.350000	-20.550001	574.166687	1023.000000	1023.000000	2046.000000
42.060001	0.030632	18.103537	9.105049	0.522468	3.331331	5.144688	0.000000	-10.000000	0.358333	-20.833334	567.333313	1023.000000	1023.000000	2046.000000
42.080002	0.029740	17.576338	9.231824	0.217515	3.066957	5.060041	0.000000	-10.000000	0.358333	-20.783335	560.500000	1023.000000	1023.000000	2046.000000
42.099998	0.028732	16.980495	8.974618	0.124049	3.185554	4.696274	0.000000	-10.000000	0.358333	-20.633335	553.500000	1023.000000	1023.000000	2046.000000
42.119999	0.027520	16.264437	8.659559	0.061385	3.279130	4.264362	0.000000	-10.000000	0.333333	-20.383335	546.500000	1023.000000	1023.000000	2046.000000
42.139999	0.026489	15.655039	8.223290	0.181343	3.577348	3.673057	0.000000	-10.000000	0.333333	-20.233334	539.666687	1023.000000	1023.000000	2046.000000
42.160000	0.025911	15.313309	7.888213	0.188736	3.977757	3.258604	0.000000	-10.000000	0.333333	-20.166668	533.000000	1023.000000	1023.000000	2046.000000
42.180000	0.025507	15.074862	7.836503	0.114494	4.172144	2.951720	0.000000	-10.000000	0.350000	-20.316668	526.333313	1023.000000	1023.000000	2046.000000
42.200001	0.024532	14.498564	7.847745	-0.255287	4.025166	2.880940	0.000000	-10.000000	0.350000	-20.516666	519.500000	1023.000000	1023.000000	2046.000000
42.220001	0.023857	14.099515	8.011222	-0.074644	3.969390	2.193548	0.000000	-10.000000	0.350000	-20.966667	512.500000	1023.000000	1023.000000	2046.000000
42.240002	0.022621	13.368861	8.184615	-0.183402	3.599089	1.768559	0.000000	-10.000000	0.350000	-21.150002	505.500000	1023.000000	1023.000000	2046.000000
42.259998	0.021167	12.509829	8.242837	-0.346744	3.021540	1.592196	0.000000	-10.000000	0.350000	-21.250000	498.500000	1023.000000	1023.000000	2046.000000
42.279999	0.019760	11.678091	7.884070	-0.282460	2.665598	1.410882	0.000000	-10.000000	0.350000	-21.250000	491.500000	1023.000000	1023.000000	2046.000000
42.299999	0.017930	10.596337	7.345207	-0.142593	2.340510	1.053214	0.000000	-10.000000	0.350000	-21.366667	484.333344	1023.000000	1023.000000	2046.000000
42.320000	0.015486	9.152156	6.433979	-0.044508	2.249245	0.513439	0.000000	-10.000000	0.350000	-21.366667	477.166656	1023.000000	1023.000000	2046.000000
42.340000	0.013380	7.907471	5.354736	0.244776	2.535464	-0.227505	0.000000	-10.000000	0.341667	-21.033333	470.000000	1023.000000	1023.000000	2046.000000
42.360001	0.012242	7.235294	4.582943	0.643625	2.818582	-0.809855	0.000000	-10.000000	0.333333	-20.433334	463.000000	1023.000000	1023.000000	2046.000000
42.380001	0.011435	6.757909	4.196924	1.012542	2.766665	-1.218223	0.000000	-10.000000	0.316667	-20.100000	456.166656	1023.000000	1023.000000	2046.000000
42.400002	0.010405	6.149142	4.009063	1.249182	2.448827	-1.557930	0.000000	-10.000000	0.308333	-19.966667	449.333344	1023.000000	1023.000000	2046.000000
42.419998	0.009389	5.548698	3.925491	1.474161	1.970470	-1.821424	0.000000	-10.000000	0.316667	-20.116667	442.666656	1023.000000	1023.000000	2046.000000
42.439999	0.008218	4.857011	3.949365	1.474948	1.281227	-1.848528	0.000000	-10.000000	0.325000	-20.250000	436.000000	1023.000000	1023.000000	2046.000000
42.459999	0.007234	4.275586	3.833637	1.371303	0.802142	-1.731496	0.000000	-10.000000	0.341667	-20.450001	429.333344	1023.000000	1023.000000	2046.000000
42.480000	0.006628	3.917233	3.423245	1.425923	0.842592	-1.774526	0.000000	-10.000000	0.341667	-20.450001	422.500000	1023.000000	1023.000000	2046.000000
42.500000	0.006321	3.735554	2.884216	1.605443	1.201012	-1.955116	0.000000	-10.000000	0.341667	-20.700001	415.500000	1023.000000	1023.000000	2046.000000
42.520000	0.006648	3.928879	2.372541	1.883821	1.851374	-2.178857	0.000000	-10.000000	0.333333	-20.583334	408.666656	1023.000000	1023.000000	2046.000000
42.540001	0.006928	4.094524	2.318011	2.201155	2.006046	-2.430688	0.000000	-10.000000	0.333333	-20.400000	401.833344	1023.000000	1023.000000	2046.000000
42.560001	0.006509	3.847028	2.688581	2.237674	1.520687	-2.599913	0.000000	-10.000000	0.325000	-19.916668	395.166656	1023.000000	1023.000000	2046.000000
42.580002	0.005492	3.245910	3.184782	1.564990	0.836123	-2.339985	0.000000	-10.000000	0.325000	-19.816668	388.333344	1023.000000	1023.000000	2046.000000
42.599998	0.004180	2.470452	3.321202	0.670495	0.550177	-2.071422	0.000000	-10.000000	0.308333	-19.800001	381.666656	1023.000000	1023.000000	2046.000000
42.619999	0.003291	1.944695	2.987275	-0.008424	1.149686	-2.183842	0.000000	-10.000000	0.300000	-19.633333	375.000000	1023.000000	1023.000000	2046.000000
42.639999	0.002595	1.533812	2.719280	-0.533797	1.917973	-2.569644	0.000000	-10.000000	0.275000	-19.266666	368.666656	1023.000000	1023.000000	2046.000000
42.660000	0.001509	0.891973	2.744222	-0.995075	2.195860	-3.053033	0.000000	-10.000000	0.258333	-18.983334	362.166656	1023.000000	1023.000000	2046.000000
42.680000	-0.000429	-0.253499	3.149458	-1.639261	1.683044	-3.446740	0.000000	-10.000000	0.250000	-18.833334	355.833344	1023.000000	1023.000000	2046.000000
42.700001	-0.002601	-1.537464	3.644916	-2.573119	0.883170	-3.492432	0.000000	-10.000000	0.250000	-18.883333	349.500000	1023.000000	1023.000000	2046.000000
42.720001	-0.004383	-2.590611	3.753008	-3.392183	0.486863	-3.438299	0.000000	-10.000000	0.250000	-19.016666	343.166656	1023.000000	1023.000000	2046.000000
42.740002	-0.005333	-3.151527	3.429249	-3.767428	0.782806	-3.596153	0.000000	-10.000000	0.250000	-19.100000	336.833344	1023.000000	1023.000000	2046.000000
42.759998	-0.005731	-3.387055	3.029298	-3.883216	1.296485	-3.829621	0.000000	-10.000000	0.241667	-18.916666	328.166656	1023.000000	1023.000000	2046.000000
42.779999	-0.005476	-3.236151	2.715536	-3.790843	1.890617	-4.051461	0.000000	-10.000000	0.233333	-18.666666	321.833344	1023.000000	1023.000000	2046.000000
42.799999	-0.005316	-3.141833	2.637548	-3.581109	2.072381	-4.270654	0.000000	-10.000000	0.216667	-18.350000	315.500000	1023.000000	1023.000000	2046.000000
42.820000	-0.005404	-3.193896	2.834508	-3.408269	1.789910	-4.410045	0.000000	-10.000000	0.225000	-18.183334	311.500000	1023.000000	1023.000000	2046.000000
42.840000	-0.005728	-3.385420	3.109539	-3.483265	1.311910	-4.323605	0.000000	-10.000000	0.225000	-17.883333	305.500000	1023.000000	1023.000000	2046.000000
42.860001	-0.006205	-3.667411	3.355366	-3.765185	0.799605	-4.057196	0.000000	-10.000000	0.225000	-17.650000	299.500000	1023.000000	1023.000000	2046.000000
42.880001	-0.006448	-3.810512	3.335147	-3.952469	0.638976	-3.832166	0.000000	-10.000000	0.216667	-17.433334	293.500000	1023.000000	1023.000000	2046.000000
42.900002	-0.006656	-3.933645	3.196353	-4.061517	0.638711	-3.707193	0.000000	-10.000000	0.208333	-17.250000	287.666656	1023.000000	1023.000000	2046.000000
42.919998	-0.006655	-3.932972	2.902045	-4.052345	0.909613	-3.692284	0.000000	-10.000000	0.208333	-17.233334	282.000000	1023.000000	1023.000000	2046.000000
42.939999	-0.006684	-3.950321	2.572685	-4.045580	1.268343	-3.745769	0.000000	-10.000000	0.200000	-17.133335	276.333344	1023.000000	1023.000000	2046.000000
42.959999	-0.006383	-3.772095	2.225783	-3.961776	1.806045	-3.842146	0.000000	-10.000000	0.200000	-17.016668	270.500000	1023.000000	1023.000000	2046.000000
42.980000	-0.006130	-3.622562	2.081465	-3.805974	2.064589	-3.962642	0.000000	-10.000000	0.200000	-16.750000	264.833344	1023.000000	1023.000000	2046.000000
43.000000	-0.006194	-3.660776	2.105597	-3.624171	1.948364	-4.090566	0.000000	-10.000000	0.200000	-16.566668	259.166656	1023.000000	1023.000000	2046.000000
43.020000	-0.006965	-4.116071	2.412236	-3.630030	1.268553	-4.166830	0.000000	-10.000000	0.200000	-16.466667	253.833328	1023.000000	1023.000000	2046.000000
43.040001	-0.007877	-4.655316	2.672107	-3.967655	0.527631	-3.887399	0.000000	-10.000000	0.200000	-16.366667	248.166672	1023.000000	1023.000000	2046.000000
43.060001	-0.008522	-5.036734	2.587360	-4.265023	0.273806	-3.632878	0.000000	-10.000000	0.191667	-16.233334	242.833328	1023.000000	1023.000000	2046.000000
43.080002	-0.008874	-5.244471	2.230880	-4.339753	0.433063	-3.568661	0.000000	-10.000000	0.191667	-16.100000	237.333328	1023.000000	1023.000000	2046.000000
43.099998	-0.009042	-5.343641	1.777664	-4.350267	0.821073	-3.592110	0.000000	-10.000000	0.191667	-15.983334	232.000000	1023.000000	1023.000000	2046.000000
43.119999	-0.008941	-5.283895	1.338642	-4.241826	1.379542	-3.760253	0.000000	-10.000000	0.191667	-15.716667	226.666672	1023.000000	1023.000000	2046.000000
43.139999	-0.008689	-5.135323	1.074764	-4.009430	1.749012	-3.949668	0.000000	-10.000000	0.191667	-15.550000	221.333328	1023.000000	1023.000000	2046.000000
43.160000	-0.008840	-5.224440	1.044139	-3.860999	1.681950	-4.089529	0.000000	-10.000000	0.191667	-15.400001	216.166672	1023.000000	1023.000000	2046.000000
43.180000	-0.009263	-5.474722	1.057595	-3.746623	1.393108	-4.178802	0.000000	-10.000000	0.191667	-15.366667	211.000000	1023.000000	1023.000000	2046.000000
43.200001	-0.010124	-5.983277	1.312628	-3.854484	0.749657	-4.191078	0.000000	-10.000000	0.191667	-15.250000	206.000000	1023.000000	1023.000000	2046.000000
43.220001	-0.010778	-6.370062	1.424555	-4.086548	0.281406	-3.989475	0.000000	-10.000000	0.175000	-15.033334	200.833328	1023.000000	1023.000000	2046.000000
43.240002	-0.011270	-6.660503	1.373986	-4.224654	0.074023	-3.883858	0.000000	-10.000000	0.175000	-14.866667	195.833328	1023.000000	1023.000000	2046.000000
43.259998	-0.011796	-6.971614	1.271126	-4.384296	-0.128956	-3.729488	0.000000	-10.000000	0.158333	-14.616667	190.833328	1023.000000	1023.000000	2046.000000
43.279999	-0.012326	-7.284818	1.038664	-4.500602	-0.193014	-3.629865	0.000000	-10.000000	0.166667	-14.400001	186.000000	1023.000000	1023.000000	2046.000000
43.299999	-0.012679	-7.493354	0.734433	-4.529353	-0.092680	-3.605755	0.000000	-10.000000	0.158333	-14.050000	181.000000	1023.000000	1023.000000	2046.000000
43.320000	-0.012882	-7.613215	0.331008	-4.521872	0.178234	-3.600586	0.000000	-10.000000	0.158333	-13.700001	176.333328	1023.000000	1023.000000	2046.000000
43.340000	-0.013259	-7.836104	-0.002419	-4.538869	0.374629	-3.669445	0.000000	-10.000000	0.150000	-13.300000	171.666672	1023.000000	1023.000000	2046.000000
43.360001	-0.013404	-7.921554	-0.376919	-4.462802	0.697459	-3.779291	0.000000	-10.000000	0.150000	-13.016667	167.333328	1023.000000	1023.000000	2046.000000
43.380001	-0.013742	-8.121521	-0.795027	-4.366341	1.009373	-3.969526	0.000000	-10.000000	0.150000	-12.750000	163.000000	1023.000000	1023.000000	2046.000000
43.400002	-0.014727	-8.703717	-1.102568	-4.170928	0.970921	-4.401143	0.000000	-10.000000	0.133333	-12.533334	158.833328	1023.000000	1023.000000	2046.000000
43.419998	-0.016523	-9.764883	-1.381942	-4.087216	0.563071	-4.858796	0.000000	-10.000000	0.116667	-12.366667	154.500000	1023.000000	1023.000000	2046.000000
43.439999	-0.018481	-10.922544	-1.496415	-4.060814	-0.185572	-5.179742	0.000000	-10.000000	0.091667	-12.150001	150.166672	1023.000000	1023.000000	2046.000000
43.459999	-0.020136	-11.900370	-1.462638	-4.218071	-1.054454	-5.165207	0.000000	-10.000000	0.091667	-12.000000	146.000000	1023.000000	1023.000000	2046.000000
43.480000	-0.021090	-12.464139	-1.608809	-4.377295	-1.468771	-5.009265	0.000000	-10.000000	0.091667	-11.916667	142.000000	1023.000000	1023.000000	2046.000000
43.500000	-0.021455	-12.679995	-1.780509	-4.588600	-1.554010	-4.756876	0.000000	-10.000000	0.100000	-11.950000	138.000000	1023.000000	1023.000000	2046.000000
43.520000	-0.022085	-13.052493	-2.122799	-5.194207	-1.512894	-4.222593	0.000000	-10.000000	0.100000	-12.066667	134.000000	1023.000000	1023.000000	2046.000000
43.540001	-0.021331	-12.606519	-2.526933	-4.768445	-0.684665	-4.626476	0.000000	-10.000000	0.091667	-12.050000	130.000000	1023.000000	1023.000000	2046.000000
43.560001	-0.020720	-12.245700	-2.847826	-4.568537	0.007504	-4.836841	0.000000	-10.000000	0.083333	-11.983334	126.000000	1023.000000	1023.000000	2046.000000
43.580002	-0.020314	-12.005789	-2.961054	-4.151098	0.191166	-5.084803	0.000000	-10.000000	0.075000	-11.966667	122.000000	1023.000000	1023.000000	2046.000000
43.599998	-0.020701	-12.234518	-2.960342	-3.752653	-0.127816	-5.393708	0.000000	-10.000000	0.083333	-12.200000	118.000000	1023.000000	1023.000000	2046.000000
43.619999	-0.022125	-13.076100	-3.072627	-3.509135	-0.768989	-5.725348	0.000000	-10.000000	0.091667	-12.383333	114.000000	1023.000000	1023.000000	2046.000000
43.639999	-0.024614	-14.546846	-3.313624	-3.512201	-1.731857	-5.989165	0.000000	-10.000000	0.091667	-12.216667	110.000000	1023.000000	1023.000000	2046.000000
43.660000	-0.026725	-15.794745	-3.815320	-3.471603	-2.421757	-6.086065	0.000000	-10.000000	0.075000	-11.316667	106.000000	1023.000000	1023.000000	2046.000000
43.680000	-0.027806	-16.433067	-4.461221	-3.284038	-2.634311	-6.053496	0.000000	-10.000000	0.058333	-10.250000	102.166664	1023.000000	1023.000000	2046.000000
43.700001	-0.028002	-16.549364	-5.166128	-2.945234	-2.274023	-6.163979	0.000000	-10.000000	0.050000	-9.333334	98.666664	1023.000000	1023.000000	2046.000000
43.720001	-0.027762	-16.407183	-5.787712	-2.569840	-1.679499	-6.370133	0.000000	-10.000000	0.050000	-8.950001	95.500000	1023.000000	1023.000000	2046.000000
43.740002	-0.027363	-16.171358	-6.193736	-2.008837	-1.261045	-6.707740	0.000000	-10.000000	0.050000	-8.866667	92.500000	1023.000000	1023.000000	2046.000000
43.759998	-0.027543	-16.277700	-6.044633	-1.410982	-1.739394	-7.082691	0.000000	-10.000000	0.050000	-8.866667	89.500000	1023.000000	1023.000000	2046.000000
43.779999	-0.028281	-16.713919	-5.657995	-1.364402	-2.695118	-6.996404	0.000000	-10.000000	0.050000	-8.883334	86.500000	1023.000000	1023.000000	2046.000000
43.799999	-0.028586	-16.894489	-5.547196	-1.513150	-3.229735	-6.604410	0.000000	-10.000000	0.050000	-8.816667	83.500000	1023.000000	1023.000000	2046.000000
43.820000	-0.028386	-16.776180	-5.993127	-1.473636	-2.979704	-6.329714	0.000000	-10.000000	0.050000	-8.750000	80.666664	1023.000000	1023.000000	2046.000000
43.840000	-0.027740	-16.394209	-6.605591	-1.222528	-2.275855	-6.290235	0.000000	-10.000000	0.050000	-8.550000	77.833336	1023.000000	1023.000000	2046.000000
43.860001	-0.026985	-15.948401	-6.927183	-0.934524	-1.700270	-6.386424	0.000000	-10.000000	0.041667	-8.316667	75.000000	1023.000000	1023.000000	2046.000000
43.880001	-0.026629	-15.737908	-6.784208	-0.779905	-1.642492	-6.531303	0.000000	-10.000000	0.041667	-8.150001	72.166664	1023.000000	1023.000000	2046.000000
43.900002	-0.027016	-15.966514	-6.411974	-0.951842	-1.929725	-6.672973	0.000000	-10.000000	0.041667	-8.166667	69.333336	1023.000000	1023.000000	2046.000000
43.919998	-0.028341	-16.749336	-5.786279	-1.673126	-2.667726	-6.622206	0.000000	-10.000000	0.050000	-8.233334	66.666664	1023.000000	1023.000000	2046.000000
43.939999	-0.029672	-17.536345	-5.373173	-2.641521	-3.103902	-6.417749	0.000000	-10.000000	0.033333	-8.033334	64.000000	1023.000000	1023.000000	2046.000000
43.959999	-0.030899	-18.261024	-5.238406	-3.592470	-3.142907	-6.287240	0.000000	-10.000000	0.033333	-7.583333	61.333332	1023.000000	1023.000000	2046.000000
43.980000	-0.032153	-19.002344	-5.414118	-4.505081	-2.830176	-6.252968	0.000000	-10.000000	0.025000	-7.116667	58.833332	1023.000000	1023.000000	2046.000000
44.000000	-0.032994	-19.499357	-5.699112	-5.143684	-2.234821	-6.421741	0.000000	-10.000000	0.041667	-6.866667	56.333332	1023.000000	1023.000000	2046.000000
44.020000	-0.033688	-19.909737	-5.877818	-5.602030	-1.825950	-6.603938	0.000000	-10.000000	0.041667	-6.733334	54.000000	1023.000000	1023.000000	2046.000000
44.040001	-0.034009	-20.099066	-5.945580	-5.821579	-1.454771	-6.877136	0.000000	-10.000000	0.041667	-6.616667	51.666668	1023.000000	1023.000000	2046.000000
44.060001	-0.034215	-20.221241	-5.865084	-5.878734	-1.330715	-7.146708	0.000000	-10.000000	0.041667	-6.600000	49.500000	1023.000000	1023.000000	2046.000000
44.080002	-0.034511	-20.396208	-5.642354	-5.821725	-1.522611	-7.409517	0.000000	-10.000000	0.041667	-6.783333	47.500000	1023.000000	1023.000000	2046.000000
44.099998	-0.034877	-20.612022	-5.361524	-5.813607	-1.908473	-7.528419	0.000000	-10.000000	0.041667	-6.916667	45.166668	1023.000000	1023.000000	2046.000000
44.119999	-0.035093	-20.739767	-4.974126	-5.915407	-2.418481	-7.431753	0.000000	-10.000000	0.025000	-6.750000	42.833332	1023.000000	1023.000000	2046.000000
44.139999	-0.035114	-20.752432	-4.733493	-6.134501	-2.767624	-7.116813	0.000000	-10.000000	0.016667	-6.366667	40.500000	1023.000000	1023.000000	2046.000000
44.160000	-0.034683	-20.497719	-4.614402	-6.267283	-2.813671	-6.802363	0.000000	-10.000000	0.016667	-5.916667	38.500000	1023.000000	1023.000000	2046.000000
44.180000	-0.034054	-20.125868	-4.678911	-6.300902	-2.624972	-6.521082	0.000000	-10.000000	0.016667	-5.550000	36.500000	1023.000000	1023.000000	2046.000000
44.200001	-0.033292	-19.675690	-4.837791	-6.249803	-2.247700	-6.340396	0.000000	-10.000000	0.016667	-5.133333	34.500000	1023.000000	1023.000000	2046.000000
44.220001	-0.032421	-19.161051	-5.040327	-6.155623	-1.732298	-6.232802	0.000000	-10.000000	0.016667	-4.783333	32.833332	1023.000000	1023.000000	2046.000000
44.240002	-0.031620	-18.687183	-5.173881	-6.001341	-1.234965	-6.276997	0.000000	-10.000000	0.016667	-4.416667	31.166666	1023.000000	1023.000000	2046.000000
44.259998	-0.030926	-18.277151	-5.168345	-5.760394	-0.969247	-6.379166	0.000000	-10.000000	0.008333	-4.000000	29.833334	1023.000000	1023.000000	2046.000000
44.279999	-0.030504	-18.027977	-5.045654	-5.571887	-0.959874	-6.450562	0.000000	-10.000000	0.000000	-3.500000	28.333334	1023.000000	1023.000000	2046.000000
44.299999	-0.030404	-17.968494	-4.858171	-5.403374	-1.142663	-6.564286	0.000000	-10.000000	0.000000	-3.016667	27.166666	1023.000000	1023.000000	2046.000000
44.320000	-0.030338	-17.929796	-4.692805	-5.361185	-1.356580	-6.519227	0.000000	-10.000000	0.000000	-2.700000	26.000000	1023.000000	1023.000000	2046.000000
44.340000	-0.030450	-17.996172	-4.501388	-5.324327	-1.641800	-6.528656	0.000000	-10.000000	0.000000	-2.633333	25.166666	1023.000000	1023.000000	2046.000000
44.360001	-0.030646	-18.111794	-4.290689	-5.479019	-2.011306	-6.330781	0.000000	-10.000000	0.000000	-2.600000	24.333334	1023.000000	1023.000000	2046.000000
44.380001	-0.030705	-18.146849	-4.094892	-5.614478	-2.313633	-6.123845	0.000000	-10.000000	0.000000	-2.550000	23.500000	1023.000000	1023.000000	2046.000000
44.400002	-0.030524	-18.039486	-4.123732	-5.733050	-2.329774	-5.852931	0.000000	-10.000000	0.000000	-2.450000	22.666666	1023.000000	1023.000000	2046.000000
44.419998	-0.030205	-17.851088	-4.305684	-5.821651	-2.142640	-5.581112	0.000000	-10.000000	0.000000	-2.416667	21.833334	1023.000000	1023.000000	2046.000000
44.439999	-0.029678	-17.539639	-4.617373	-5.758662	-1.661579	-5.502024	0.000000	-10.000000	0.000000	-2.400000	21.000000	1023.000000	1023.000000	2046.000000
44.459999	-0.029226	-17.272739	-4.919803	-5.668208	-1.161544	-5.523185	0.000000	-10.000000	-0.008333	-2.383333	20.166666	1023.000000	1023.000000	2046.000000
44.480000	-0.028766	-17.000528	-5.038446	-5.464695	-0.850355	-5.647031	0.000000	-10.000000	-0.008333	-2.416667	19.333334	1023.000000	1023.000000	2046.000000
44.500000	-0.028653	-16.934120	-5.025548	-5.326325	-0.819827	-5.762420	0.000000	-10.000000	-0.008333	-2.550000	18.666666	1023.000000	1023.000000	2046.000000
44.520000	-0.028717	-16.971455	-4.944717	-5.176170	-0.977078	-5.873488	0.000000	-10.000000	0.000000	-2.716667	17.833334	1023.000000	1023.000000	2046.000000
44.540001	-0.029170	-17.239429	-4.916010	-5.151703	-1.193261	-5.978455	0.000000	-10.000000	0.000000	-2.916667	17.000000	1023.000000	1023.000000	2046.000000
44.560001	-0.030350	-17.937044	-4.909389	-5.133561	-1.665315	-6.228779	0.000000	-10.000000	0.008333	-3.116667	16.000000	1023.000000	1023.000000	2046.000000
44.580002	-0.031889	-18.846306	-4.979134	-5.331177	-2.227164	-6.308833	0.000000	-10.000000	0.008333	-3.300000	14.833333	1023.000000	1023.000000	2046.000000
44.599998	-0.033073	-19.546099	-5.126979	-5.456725	-2.661252	-6.301143	0.000000	-10.000000	0.016667	-3.450000	13.666667	1023.000000	1023.000000	2046.000000
44.619999	-0.033586	-19.849480	-5.361725	-5.433333	-2.833447	-6.220975	0.000000	-10.000000	0.008333	-3.566667	12.500000	1023.000000	1023.000000	2046.000000
44.639999	-0.033611	-19.864351	-5.742037	-5.401628	-2.670705	-6.049983	0.000000	-10.000000	0.008333	-3.650000	11.833333	1023.000000	1023.000000	2046.000000
44.660000	-0.032982	-19.492405	-5.968988	-5.314486	-2.211356	-5.997575	0.000000	-10.000000	0.000000	-3.683333	10.666667	1023.000000	1023.000000	2046.000000
44.680000	-0.033554	-19.830496	-6.112757	-5.953417	-2.271116	-5.493206	0.000000	-10.000000	0.000000	-3.700000	9.333333	1023.000000	1023.000000	2046.000000
44.700001	-0.032849	-19.413963	-6.265306	-5.515100	-1.725147	-5.908410	0.000000	-10.000000	0.008333	-3.700000	7.666667	1023.000000	1023.000000	2046.000000
44.720001	-0.032660	-19.302153	-6.329206	-5.391323	-1.570910	-6.010713	0.000000	-10.000000	0.016667	-3.783333	6.333333	1023.000000	1023.000000	2046.000000
44.740002	-0.032515	-19.216408	-6.464406	-5.140918	-1.477163	-6.133920	0.000000	-10.000000	0.033333	-4.116667	5.000000	1023.000000	1023.000000	2046.000000
44.759998	-0.032710	-19.331367	-6.634036	-4.808937	-1.532037	-6.356356	0.000000	-10.000000	0.041667	-4.783333	3.666667	1023.000000	1023.000000	2046.000000
44.779999	-0.034016	-20.103546	-6.969952	-4.512019	-1.843030	-6.778545	0.000000	-10.000000	0.041667	-5.466667	2.166667	1023.000000	1023.000000	2046.000000
44.799999	-0.036176	-21.379747	-7.359475	-4.183825	-2.487538	-7.348910	0.000000	-10.000000	0.025000	-5.383334	0.833333	1023.000000	1023.000000	2046.000000
44.820000	-0.037816	-22.349005	-7.754521	-3.922749	-3.013080	-7.658655	0.000000	-10.000000	0.008333	-4.383333	-0.666667	1023.000000	1023.000000	2046.000000
44.840000	-0.038643	-22.838219	-8.046895	-3.635023	-3.331234	-7.825067	0.000000	-10.000000	0.000000	-3.016667	-1.833333	1023.000000	1023.000000	2046.000000
44.860001	-0.039068	-23.089081	-8.215392	-3.419372	-3.573713	-7.880603	0.000000	-10.000000	0.000000	-1.983333	-2.666667	1023.000000	1023.000000	2046.000000
44.880001	-0.039239	-23.190229	-8.251019	-3.351983	-3.827457	-7.759769	0.000000	-10.000000	0.000000	-1.650000	-3.000000	1023.000000	1023.000000	2046.000000
44.900002	-0.039211	-23.173744	-8.412430	-3.256138	-3.937777	-7.567399	0.000000	-10.000000	-0.008333	-1.733333	-3.000000	1023.000000	1023.000000	2046.000000
44.919998	-0.038652	-22.843611	-8.808675	-3.076141	-3.547498	-7.411296	0.000000	-10.000000	-0.008333	-2.050000	-3.333333	1023.000000	1023.000000	2046.000000
44.939999	-0.038140	-22.540552	-9.143607	-2.772709	-3.159629	-7.464606	0.000000	-10.000000	-0.008333	-2.266667	-4.000000	1023.000000	1023.000000	2046.000000
44.959999	-0.037821	-22.352388	-9.371351	-2.501737	-2.931418	-7.547882	0.000000	-10.000000	0.000000	-2.333333	-5.000000	1023.000000	1023.000000	2046.000000
44.980000	-0.037636	-22.242683	-9.444167	-2.253323	-2.934653	-7.610541	0.000000	-10.000000	0.000000	-2.233333	-5.833333	1023.000000	1023.000000	2046.000000
45.000000	-0.037571	-22.204359	-9.384564	-1.952162	-3.159338	-7.708294	0.000000	-10.000000	0.000000	-2.016667	-6.500000	1023.000000	1023.000000	2046.000000
45.020000	-0.037691	-22.275246	-9.163860	-1.811928	-3.499083	-7.800375	0.000000	-10.000000	0.000000	-1.700000	-6.833333	1023.000000	1023.000000	2046.000000
45.040001	-0.037833	-22.359320	-8.763566	-2.107986	-3.875408	-7.612360	0.000000	-10.000000	0.000000	-1.583333	-7.000000	1023.000000	1023.000000	2046.000000
45.060001	-0.037912	-22.406040	-8.450081	-2.654202	-3.991873	-7.309885	0.000000	-10.000000	0.000000	-1.683333	-7.000000	1023.000000	1023.000000	2046.000000
45.080002	-0.038352	-22.665819	-8.271391	-3.369015	-3.961887	-7.063527	0.000000	-10.000000	0.000000	-1.916667	-7.166667	1023.000000	1023.000000	2046.000000
45.099998	-0.038689	-22.865145	-8.249329	-4.002454	-3.654882	-6.958478	0.000000	-10.000000	0.008333	-1.866667	-7.500000	1023.000000	1023.000000	2046.000000
45.119999	-0.039248	-23.195639	-8.377235	-4.620306	-3.084131	-7.113966	0.000000	-10.000000	0.008333	-1.566667	-7.833333	1023.000000	1023.000000	2046.000000
45.139999	-0.040071	-23.681700	-8.405478	-5.236978	-2.689771	-7.349473	0.000000	-10.000000	0.008333	-1.066667	-8.000000	1023.000000	1023.000000	2046.000000
45.160000	-0.040951	-24.202322	-8.263747	-5.705562	-2.623265	-7.609746	0.000000	-10.000000	0.000000	-0.550000	-8.000000	1023.000000	1023.000000	2046.000000
45.180000	-0.041829	-24.721142	-8.094892	-5.963877	-2.787506	-7.874867	0.000000	-10.000000	0.000000	-0.183333	-8.000000	1023.000000	1023.000000	2046.000000
45.200001	-0.042507	-25.121719	-7.793165	-6.167342	-3.089044	-8.072168	0.000000	-10.000000	0.008333	-0.616667	-8.000000	1023.000000	1023.000000	2046.000000
45.220001	-0.042932	-25.373074	-7.408916	-6.438664	-3.523594	-8.001899	0.000000	-10.000000	0.016667	-1.500000	-8.166667	1023.000000	1023.000000	2046.000000
45.240002	-0.042667	-25.216074	-7.288991	-6.671144	-3.551789	-7.704149	0.000000	-10.000000	0.016667	-2.500000	-8.666667	1023.000000	1023.000000	2046.000000
45.259998	-0.042100	-24.881067	-7.502756	-6.703711	-3.153093	-7.521508	0.000000	-10.000000	0.008333	-2.783333	-9.500000	1023.000000	1023.000000	2046.000000
45.279999	-0.041504	-24.529030	-7.696221	-6.685414	-2.666399	-7.480996	0.000000	-10.000000	0.000000	-2.583333	-10.500000	1023.000000	1023.000000	2046.000000
45.299999	-0.040950	-24.201466	-7.690441	-6.616998	-2.397913	-7.496114	0.000000	-10.000000	0.000000	-2.083333	-11.333333	1023.000000	1023.000000	2046.000000
45.320000	-0.040444	-23.902206	-7.560275	-6.434424	-2.363712	-7.543795	0.000000	-10.000000	0.000000	-1.183333	-11.833333	1023.000000	1023.000000	2046.000000
45.340000	-0.040079	-23.686588	-7.376915	-6.258580	-2.459488	-7.591605	0.000000	-10.000000	0.000000	-0.500000	-12.000000	1023.000000	1023.000000	2046.000000
45.360001	-0.039797	-23.520264	-7.078227	-6.162293	-2.698173	-7.581571	0.000000	-10.000000	0.000000	0.000000	-12.000000	1023.000000	1023.000000	2046.000000
45.380001	-0.039273	-23.210459	-6.828351	-6.121903	-2.842527	-7.417678	0.000000	-10.000000	0.000000	0.000000	-12.000000	1023.000000	1023.000000	2046.000000
45.400002	-0.038620	-22.824371	-6.610120	-6.147179	-2.906971	-7.160101	0.000000	-10.000000	-0.008333	0.000000	-12.000000	1023.000000	1023.000000	2046.000000
45.419998	-0.038039	-22.480783	-6.499168	-6.178987	-2.920034	-6.882596	0.000000	-10.000000	-0.008333	0.716667	-12.000000	1023.000000	1023.000000	2046.000000
45.439999	-0.037160	-21.961397	-6.427259	-6.169122	-2.737153	-6.627863	0.000000	-10.000000	-0.016667	1.900000	-12.000000	1023.000000	1023.000000	2046.000000
45.459999	-0.036384	-21.502995	-6.538151	-6.124152	-2.346509	-6.494183	0.000000	-10.000000	-0.025000	3.433333	-12.000000	1023.000000	1023.000000	2046.000000
45.480000	-0.035808	-21.162594	-6.596418	-6.042265	-2.015970	-6.507941	0.000000	-10.000000	-0.041667	4.516666	-12.000000	1023.000000	1023.000000	2046.000000
45.500000	-0.035328	-20.878843	-6.637447	-5.981580	-1.777865	-6.481952	0.000000	-10.000000	-0.050000	5.333333	-12.000000	1023.000000	1023.000000	2046.000000
45.520000	-0.034923	-20.639624	-6.612969	-5.800565	-1.681285	-6.544805	0.000000	-10.000000	-0.050000	6.016667	-12.000000	1023.000000	1023.000000	2046.000000
45.540001	-0.034713	-20.515400	-6.445476	-5.568666	-1.857367	-6.643893	0.000000	-10.000000	-0.050000	6.666667	-12.000000	1023.000000	1023.000000	2046.000000
45.560001	-0.034447	-20.358038	-6.105962	-5.491475	-2.188359	-6.572242	0.000000	-10.000000	-0.033333	7.433333	-12.000000	1023.000000	1023.000000	2046.000000
45.580002	-0.033909	-20.040045	-5.867718	-5.583204	-2.377293	-6.211829	0.000000	-10.000000	-0.033333	8.283333	-12.000000	1023.000000	1023.000000	2046.000000
45.599998	-0.033300	-19.680201	-5.819940	-5.579506	-2.349045	-5.931710	0.000000	-10.000000	-0.041667	8.950000	-12.000000	1023.000000	1023.000000	2046.000000
45.619999	-0.033027	-19.518967	-6.115471	-5.559059	-2.065379	-5.779057	0.000000	-10.000000	-0.075000	9.683333	-6.500000	1023.000000	1023.000000	2046.000000
45.639999	-0.033068	-19.543209	-6.403950	-5.516277	-1.836936	-5.786047	0.000000	-10.000000	-0.091667	10.383333	4.833333	1023.000000	1023.000000	2046.000000
45.660000	-0.032842	-19.409523	-6.657444	-5.329869	-1.611754	-5.810456	0.000000	-10.000000	-0.100000	11.366667	17.500000	1023.000000	1023.000000	2046.000000
45.680000	-0.032416	-19.157961	-6.747490	-5.120763	-1.573956	-5.715753	0.000000	-10.000000	-0.116667	12.400001	26.000000	1023.000000	1023.000000	2046.000000
45.700001	-0.031772	-18.777403	-6.678521	-4.928562	-1.609615	-5.560705	0.000000	-10.000000	-0.150000	13.733334	30.000000	1023.000000	1023.000000	2046.000000
45.720001	-0.031840	-18.817595	-6.445477	-5.461247	-2.118773	-4.792098	0.000000	-10.000000	-0.183333	15.033334	34.333332	1023.000000	1023.000000	2046.000000
45.740002	-0.030362	-17.944202	-6.107737	-4.911132	-2.106807	-4.818527	0.000000	-10.000000	-0.208333	16.283333	39.000000	1023.000000	1023.000000	2046.000000
45.759998	-0.029407	-17.379667	-5.999707	-4.973291	-2.127168	-4.279501	0.000000	-10.000000	-0.225000	17.466667	44.166668	1023.000000	1023.000000	2046.000000
45.779999	-0.028226	-16.681686	-6.337292	-4.818270	-1.645308	-3.880815	0.000000	-10.000000	-0.258333	18.666668	49.666668	1023.000000	1023.000000	2046.000000
45.799999	-0.027255	-16.107853	-6.764338	-4.480545	-1.185408	-3.677562	0.000000	-10.000000	-0.291667	19.833334	55.833332	1023.000000	1023.000000	2046.000000
45.820000	-0.026967	-15.937326	-7.115282	-4.087601	-1.099280	-3.635164	0.000000	-10.000000	-0.341667	21.066668	62.333332	1023.000000	1023.000000	2046.000000
45.840000	-0.027651	-16.341558	-7.534902	-3.673474	-1.304220	-3.828964	0.000000	-10.000000	-0.391667	22.333334	69.166664	1023.000000	1023.000000	2046.000000
45.860001	-0.028392	-16.779968	-7.853123	-3.187444	-1.740114	-3.999287	0.000000	-10.000000	-0.441667	23.966667	76.333336	1023.000000	1023.000000	2046.000000
45.880001	-0.028313	-16.732698	-7.883335	-2.822758	-2.255870	-3.770736	0.000000	-10.000000	-0.483333	25.416666	84.000000	1023.000000	1023.000000	2046.000000
45.900002	-0.027391	-16.188185	-7.916141	-2.687925	-2.403639	-3.180481	0.000000	-10.000000	-0.541667	27.400000	95.333336	1023.000000	1023.000000	2046.000000
45.919998	-0.026220	-15.496280	-8.070427	-2.518378	-2.204994	-2.702480	0.000000	-10.000000	-0.591667	28.666668	104.000000	1023.000000	1023.000000	2046.000000
45.939999	-0.024849	-14.685493	-8.331958	-2.270066	-1.679687	-2.403781	0.000000	-10.000000	-0.641667	29.816668	113.166664	1023.000000	1023.000000	2046.000000
45.959999	-0.023503	-13.890021	-8.493153	-1.973622	-1.346376	-2.076871	0.000000	-10.000000	-0.666667	30.216667	119.666664	1023.000000	1023.000000	2046.000000
45.980000	-0.022214	-13.128238	-8.406444	-1.504167	-1.386423	-1.831203	0.000000	-10.000000	-0.716667	30.966667	129.666672	1023.000000	1023.000000	2046.000000
46.000000	-0.020841	-12.317201	-8.229492	-1.049777	-1.502287	-1.535645	0.000000	-10.000000	-0.725000	31.600000	140.000000	1023.000000	1023.000000	2046.000000
46.020000	-0.019296	-11.403706	-8.003207	-0.675899	-1.669355	-1.055244	0.000000	-10.000000	-0.750000	32.349998	150.500000	1023.000000	1023.000000	2046.000000
46.040001	-0.017474	-10.327147	-7.697591	-0.391420	-1.773965	-0.464171	0.000000	-10.000000	-0.741667	32.816666	161.166672	1023.000000	1023.000000	2046.000000
46.060001	-0.015650	-9.249292	-7.388963	-0.185817	-1.878094	0.203581	0.000000	-10.000000	-0.775000	33.366669	172.000000	1023.000000	1023.000000	2046.000000
46.080002	-0.013740	-8.120282	-7.129371	-0.110696	-1.742677	0.862462	0.000000	-10.000000	-0.783333	33.700001	183.000000	1023.000000	1023.000000	2046.000000
46.099998	-0.011944	-7.059012	-6.790766	-0.258858	-1.505409	1.496021	0.000000	-10.000000	-0.825000	34.299999	194.166672	1023.000000	1023.000000	2046.000000
46.119999	-0.010350	-6.116847	-6.507615	-0.538712	-1.060022	1.989502	0.000000	-10.000000	-0.841667	34.900002	205.500000	1023.000000	1023.000000	2046.000000
46.139999	-0.008863	-5.238314	-6.239359	-0.857661	-0.520810	2.379516	0.000000	-10.000000	-0.866667	35.366669	217.166672	1023.000000	1023.000000	2046.000000
46.160000	-0.007595	-4.488544	-5.812438	-1.276899	-0.143472	2.744265	0.000000	-10.000000	-0.866667	35.583336	229.000000	1023.000000	1023.000000	2046.000000
46.180000	-0.006400	-3.782433	-5.301593	-1.571357	0.140582	2.949935	0.000000	-10.000000	-0.866667	35.700001	241.000000	1023.000000	1023.000000	2046.000000
46.200001	-0.005455	-3.223931	-4.712233	-1.779259	0.185919	3.081642	0.000000	-10.000000	-0.858333	35.666668	253.000000	1023.000000	1023.000000	2046.000000
46.220001	-0.004321	-2.553889	-4.041247	-1.919890	0.062742	3.344506	0.000000	-10.000000	-0.875000	35.816666	264.833344	1023.000000	1023.000000	2046.000000
46.240002	-0.002926	-1.729169	-3.392302	-2.103872	-0.016140	3.783144	0.000000	-10.000000	-0.891667	35.666668	276.500000	1023.000000	1023.000000	2046.000000
46.259998	-0.001404	-0.829891	-2.913692	-2.225977	0.060958	4.248821	0.000000	-10.000000	-0.908333	35.933334	288.166656	1023.000000	1023.000000	2046.000000
46.279999	0.000435	0.256893	-2.498043	-2.141353	0.140652	4.755637	0.000000	-10.000000	-0.908333	36.000000	300.000000	1023.000000	1023.000000	2046.000000
46.299999	0.002657	1.570299	-2.197534	-1.958894	0.374327	5.352399	0.000000	-10.000000	-0.916667	36.533333	312.000000	1023.000000	1023.000000	2046.000000
46.320000	0.005097	3.012335	-1.911211	-1.659216	0.651289	5.931473	0.000000	-10.000000	-0.933333	36.716667	324.333344	1023.000000	1023.000000	2046.000000
46.340000	0.007636	4.512730	-1.650773	-1.381522	1.057553	6.487472	0.000000	-10.000000	-0.958333	37.116669	336.666656	1023.000000	1023.000000	2046.000000
46.360001	0.010128	5.985511	-1.357642	-1.115588	1.436540	7.022202	0.000000	-10.000000	-0.966667	36.983334	349.166656	1023.000000	1023.000000	2046.000000
46.380001	0.012420	7.340051	-1.084197	-0.856792	1.804498	7.476542	0.000000	-10.000000	-0.983333	37.416668	361.500000	1023.000000	1023.000000	2046.000000
46.400002	0.014610	8.634222	-0.835029	-0.612452	2.159828	7.921875	0.000000	-10.000000	-0.983333	37.599998	373.833344	1023.000000	1023.000000	2046.000000
46.419998	0.016681	9.858554	-0.595404	-0.323614	2.436481	8.341091	0.000000	-10.000000	-0.991667	38.200001	386.333344	1023.000000	1023.000000	2046.000000
46.439999	0.018646	11.019573	-0.273802	0.050266	2.541835	8.701273	0.000000	-10.000000	-0.983333	38.133335	399.000000	1023.000000	1023.000000	2046.000000
46.459999	0.020578	12.161659	0.183125	0.446984	2.440004	9.091547	0.000000	-10.000000	-0.991667	38.083336	411.833344	1023.000000	1023.000000	2046.000000
46.480000	0.022822	13.487509	0.677165	0.740041	2.433005	9.637298	0.000000	-10.000000	-0.991667	37.833336	424.500000	1023.000000	1023.000000	2046.000000
46.500000	0.024830	14.674811	1.123525	0.949049	2.372075	10.230163	0.000000	-10.000000	-1.000000	38.000000	437.166656	1023.000000	1023.000000	2046.000000
46.520000	0.026663	15.757796	1.437343	1.145749	2.420437	10.754268	0.000000	-10.000000	-1.008333	38.383335	449.833344	1023.000000	1023.000000	2046.000000
46.540001	0.027935	16.509771	1.591636	1.293175	2.491457	11.133503	0.000000	-10.000000	-1.016667	38.533333	462.666656	1023.000000	1023.000000	2046.000000
46.560001	0.029293	17.312178	1.710572	1.463922	2.621727	11.515958	0.000000	-10.000000	-1.033333	38.950001	475.333344	1023.000000	1023.000000	2046.000000
46.580002	0.031049	18.350126	1.818190	1.684202	2.894770	11.952963	0.000000	-10.000000	-1.033333	38.833332	488.333344	1023.000000	1023.000000	2046.000000
46.599998	0.032989	19.496540	1.855479	1.942105	3.332736	12.366220	0.000000	-10.000000	-1.033333	38.766666	501.333344	1023.000000	1023.000000	2046.000000
46.619999	0.034497	20.387962	1.963589	2.053785	3.730668	12.639920	0.000000	-10.000000	-0.991667	38.100002	514.333313	1023.000000	1023.000000	2046.000000
46.639999	0.034318	20.281731	1.933017	1.577770	3.718989	13.051953	0.000000	-10.000000	-0.950000	37.700001	522.833313	1023.000000	1023.000000	2046.000000
46.660000	0.035018	20.695807	1.965126	2.107801	3.957053	12.665826	0.000000	-10.000000	-0.916667	37.266666	535.333313	1023.000000	1023.000000	2046.000000
46.680000	0.035672	21.082230	2.030044	2.247701	3.983791	12.820694	0.000000	-10.000000	-0.891667	36.883335	548.000000	1023.000000	1023.000000	2046.000000
46.700001	0.036833	21.768417	2.124604	2.584541	3.944766	13.114505	0.000000	-10.000000	-0.858333	36.533333	564.666687	1023.000000	1023.000000	2046.000000
46.720001	0.037986	22.449856	2.254030	3.077654	3.825935	13.292236	0.000000	-10.000000	-0.841667	35.933334	577.000000	1023.000000	1023.000000	2046.000000
46.740002	0.038571	22.795225	2.252972	3.446671	3.736755	13.358827	0.000000	-10.000000	-0.841667	35.700001	589.000000	1023.000000	1023.000000	2046.000000
46.759998	0.038591	22.807261	2.180946	3.790538	3.539187	13.296589	0.000000	-10.000000	-0.841667	35.216667	601.000000	1023.000000	1023.000000	2046.000000
46.779999	0.038448	22.723049	2.213116	3.938985	3.116625	13.454324	0.000000	-10.000000	-0.825000	35.000000	613.000000	1023.000000	1023.000000	2046.000000
46.799999	0.038877	22.976444	2.131757	4.096495	3.042841	13.705352	0.000000	-10.000000	-0.800000	34.650002	624.666687	1023.000000	1023.000000	2046.000000
46.820000	0.039877	23.567064	2.121758	4.303790	3.191251	13.950265	0.000000	-10.000000	-0.775000	34.233334	636.333313	1023.000000	1023.000000	2046.000000
46.840000	0.041064	24.268887	2.100277	4.568166	3.400118	14.200325	0.000000	-10.000000	-0.750000	34.166668	647.666687	1023.000000	1023.000000	2046.000000
46.860001	0.042427	25.074177	2.052646	4.856003	3.705710	14.459819	0.000000	-10.000000	-0.741667	33.833336	659.166687	1023.000000	1023.000000	2046.000000
46.880001	0.043932	25.963875	1.987361	5.227665	4.079671	14.669177	0.000000	-10.000000	-0.733333	33.716667	670.500000	1023.000000	1023.000000	2046.000000
46.900002	0.045619	26.960793	2.068677	5.699255	4.287721	14.905140	0.000000	-10.000000	-0.741667	33.300003	681.833313	1023.000000	1023.000000	2046.000000
46.919998	0.047285	27.945431	2.167089	6.149312	4.427480	15.201550	0.000000	-10.000000	-0.741667	33.033333	693.000000	1023.000000	1023.000000	2046.000000
46.939999	0.048880	28.888317	2.301476	6.614048	4.443600	15.529194	0.000000	-10.000000	-0.741667	32.733334	704.000000	1023.000000	1023.000000	2046.000000
46.959999	0.050628	29.921431	2.559054	7.165813	4.381668	15.814895	0.000000	-10.000000	-0.741667	32.783333	715.000000	1023.000000	1023.000000	2046.000000
46.980000	0.052455	31.001047	2.966077	7.588037	4.322679	16.124254	0.000000	-10.000000	-0.741667	32.766666	726.000000	1023.000000	1023.000000	2046.000000
47.000000	0.054207	32.036087	3.509058	7.746235	4.186742	16.594053	0.000000	-10.000000	-0.750000	33.000000	736.833313	1023.000000	1023.000000	2046.000000
47.020000	0.056096	33.152851	4.148487	7.731994	4.067677	17.204693	0.000000	-10.000000	-0.750000	33.166668	747.666687	1023.000000	1023.000000	2046.000000
47.040001	0.057784	34.150635	4.576332	7.573596	4.218889	17.781818	0.000000	-10.000000	-0.725000	33.033333	758.666687	1023.000000	1023.000000	2046.000000
47.060001	0.059666	35.262417	4.770442	7.430147	4.832520	18.229309	0.000000	-10.000000	-0.691667	32.716667	769.833313	1023.000000	1023.000000	2046.000000
47.080002	0.061172	36.152550	5.033588	7.192362	5.519941	18.406662	0.000000	-10.000000	-0.633333	31.766668	780.833313	1023.000000	1023.000000	2046.000000
47.099998	0.062433	36.898106	5.440565	7.011343	5.968544	18.477655	0.000000	-10.000000	-0.583333	30.566668	791.666687	1023.000000	1023.000000	2046.000000
47.119999	0.063519	37.539841	5.967545	6.968947	6.039938	18.563410	0.000000	-10.000000	-0.541667	29.400000	802.000000	1023.000000	1023.000000	2046.000000
47.139999	0.064501	38.120224	6.533639	6.959857	5.938040	18.688688	0.000000	-10.000000	-0.516667	28.583334	812.000000	1023.000000	1023.000000	2046.000000
47.160000	0.065327	38.607979	7.184177	6.900708	5.617944	18.905149	0.000000	-10.000000	-0.491667	27.966667	821.666687	1023.000000	1023.000000	2046.000000
47.180000	0.066649	39.389561	7.703657	6.855974	5.380219	19.449713	0.000000	-10.000000	-0.475000	27.366667	831.166687	1023.000000	1023.000000	2046.000000
47.200001	0.068400	40.424141	7.769413	7.029124	5.582121	20.043480	0.000000	-10.000000	-0.475000	26.900000	840.500000	1023.000000	1023.000000	2046.000000
47.220001	0.070642	41.749275	7.607002	7.390045	6.315095	20.437134	0.000000	-10.000000	-0.475000	26.883333	849.500000	1023.000000	1023.000000	2046.000000
47.240002	0.072954	43.115726	7.748034	7.804296	6.807483	20.755915	0.000000	-10.000000	-0.483333	26.866667	858.500000	1023.000000	1023.000000	2046.000000
47.259998	0.075108	44.388538	8.152582	8.253165	6.997346	20.985447	0.000000	-10.000000	-0.466667	26.850000	867.500000	1023.000000	1023.000000	2046.000000
47.279999	0.076781	45.377579	8.599234	8.692189	6.960108	21.126047	0.000000	-10.000000	-0.475000	26.533333	876.333313	1023.000000	1023.000000	2046.000000
47.299999	0.078011	46.104534	9.158416	8.914824	6.645148	21.386147	0.000000	-10.000000	-0.450000	26.016666	885.166687	1023.000000	1023.000000	2046.000000
47.320000	0.079379	46.912914	9.638379	8.969565	6.401158	21.903812	0.000000	-10.000000	-0.416667	24.933334	894.000000	1023.000000	1023.000000	2046.000000
47.340000	0.081059	47.905922	9.849476	9.135975	6.452842	22.467628	0.000000	-10.000000	-0.375000	24.133333	902.666687	1023.000000	1023.000000	2046.000000
47.360001	0.082615	48.825634	9.652264	9.392869	6.974631	22.805872	0.000000	-10.000000	-0.333333	23.066668	911.000000	1023.000000	1023.000000	2046.000000
47.380001	0.084135	49.723808	9.555168	9.628769	7.560510	22.979362	0.000000	-10.000000	-0.308333	22.549999	918.666687	1023.000000	1023.000000	2046.000000
47.400002	0.085828	50.724140	9.767874	9.974872	7.795852	23.185541	0.000000	-10.000000	-0.316667	22.033333	926.166687	1023.000000	1023.000000	2046.000000
47.419998	0.087379	51.641178	10.190331	10.446095	7.682456	23.322294	0.000000	-10.000000	-0.300000	21.850000	933.500000	1023.000000	1023.000000	2046.000000
47.439999	0.087786	51.881786	10.840670	10.483104	7.128610	23.429405	0.000000	-10.000000	-0.308333	21.450001	940.833313	1023.000000	1023.000000	2046.000000
47.459999	0.086270	50.985847	10.998149	9.537336	6.403953	24.046408	0.000000	-10.000000	-0.275000	21.016666	948.166687	1023.000000	1023.000000	2046.000000
47.480000	0.086355	51.035885	10.649452	9.978970	6.824826	23.582636	0.000000	-10.000000	-0.258333	19.883333	955.333313	1023.000000	1023.000000	2046.000000
47.500000	0.086546	51.148605	10.222414	9.976339	7.306477	23.643375	0.000000	-10.000000	-0.216667	18.650000	962.166687	1023.000000	1023.000000	2046.000000
47.520000	0.087230	51.553154	9.824286	10.271564	7.738578	23.718725	0.000000	-10.000000	-0.141667	16.400002	968.500000	1023.000000	1023.000000	2046.000000
47.540001	0.087758	51.865025	9.751063	10.753365	7.626920	23.733679	0.000000	-10.000000	-0.091667	14.066667	974.333313	1023.000000	1023.000000	2046.000000
47.560001	0.086776	51.284485	9.726802	10.969414	7.093941	23.494329	0.000000	-10.000000	-0.041667	11.316667	979.500000	1023.000000	1023.000000	2046.000000
47.580002	0.084698	50.056793	9.598737	10.875014	6.366960	23.216082	0.000000	-10.000000	-0.025000	8.866667	983.833313	1023.000000	1023.000000	2046.000000
47.599998	0.082535	48.778172	9.021431	10.680996	6.060550	23.015194	0.000000	-10.000000	-0.008333	6.733334	987.166687	1023.000000	1023.000000	2046.000000
47.619999	0.081257	48.022926	8.205299	10.723431	6.493970	22.600225	0.000000	-10.000000	0.000000	3.883333	989.666687	1023.000000	1023.000000	2046.000000
47.639999	0.080773	47.736736	7.766293	10.817696	6.916902	22.235847	0.000000	-10.000000	0.000000	1.800000	991.000000	1023.000000	1023.000000	2046.000000
47.660000	0.080452	47.546925	7.724441	11.050979	6.863058	21.908445	0.000000	-10.000000	0.008333	-1.733333	992.000000	1023.000000	1023.000000	2046.000000
47.680000	0.079871	47.203979	7.944616	11.196316	6.306090	21.756958	0.000000	-10.000000	0.016667	-3.766667	992.500000	1023.000000	1023.000000	2046.000000
47.700001	0.079281	46.854862	8.189426	11.094409	5.632952	21.938074	0.000000	-10.000000	0.025000	-6.500000	993.000000	1023.000000	1023.000000	2046.000000
47.720001	0.078895	46.626911	7.911326	10.993018	5.616439	22.106127	0.000000	-10.000000	0.033333	-7.466667	993.000000	1023.000000	1023.000000	2046.000000
47.740002	0.079020	46.700726	7.375512	11.179832	6.160263	21.985119	0.000000	-10.000000	0.041667	-8.350000	993.000000	1023.000000	1023.000000	2046.000000
47.759998	0.079485	46.975758	7.079349	11.475904	6.549296	21.871210	0.000000	-10.000000	0.050000	-8.216666	993.000000	1023.000000	1023.000000	2046.000000
47.779999	0.079802	47.162880	7.120016	11.815248	6.428755	21.798861	0.000000	-10.000000	0.033333	-7.466667	993.000000	1023.000000	1023.000000	2046.000000
47.799999	0.079900	47.221066	7.377847	12.030687	6.065337	21.747192	0.000000	-10.000000	0.016667	-6.133334	993.000000	1023.000000	1023.000000	2046.000000
47.820000	0.079787	47.153908	7.754926	11.814946	5.606535	21.977499	0.000000	-10.000000	0.000000	-4.483334	993.000000	1023.000000	1023.000000	2046.000000
47.840000	0.079884	47.211430	8.040798	11.492314	5.404397	22.273918	0.000000	-10.000000	0.000000	-3.000000	993.000000	1023.000000	1023.000000	2046.000000
47.860001	0.080069	47.320885	8.217143	11.173564	5.426503	22.503674	0.000000	-10.000000	0.008333	-2.316667	989.666687	1023.000000	1023.000000	2046.000000
47.880001	0.080411	47.523071	8.102839	11.000864	5.941329	22.478039	0.000000	-10.000000	0.033333	-2.833333	982.666687	1023.000000	1023.000000	2046.000000
47.900002	0.080593	47.630646	8.047449	10.682424	6.593205	22.307570	0.000000	-10.000000	0.050000	-4.500000	975.166687	1023.000000	1023.000000	2046.000000
47.919998	0.080300	47.457577	8.203528	10.219987	6.973000	22.061060	0.000000	-10.000000	0.066667	-6.666667	970.333313	1023.000000	1023.000000	2046.000000
47.939999	0.079712	47.109631	8.454330	9.931033	6.983454	21.740814	0.000000	-10.000000	0.066667	-8.650001	968.166687	1023.000000	1023.000000	2046.000000
47.959999	0.078630	46.470284	8.928765	9.533962	6.446037	21.561520	0.000000	-10.000000	0.083333	-9.933333	965.333313	1023.000000	1023.000000	2046.000000
47.980000	0.077596	45.859528	9.387734	8.998445	5.928850	21.544500	0.000000	-10.000000	0.091667	-10.700000	961.833313	1023.000000	1023.000000	2046.000000
48.000000	0.076966	45.486679	9.526690	8.597342	5.718661	21.643986	0.000000	-10.000000	0.091667	-11.183333	958.333313	1023.000000	1023.000000	2046.000000
48.020000	0.076991	45.501785	9.227278	8.523597	6.091484	21.659426	0.000000	-10.000000	0.083333	-11.216666	954.666687	1023.000000	1023.000000	2046.000000
48.040001	0.077588	45.854420	8.932077	8.673956	6.691496	21.556890	0.000000	-10.000000	0.066667	-10.800000	951.000000	1023.000000	1023.000000	2046.000000
48.060001	0.078699	46.510944	8.905004	8.949869	7.158857	21.497213	0.000000	-10.000000	0.058333	-9.633333	947.333313	1023.000000	1023.000000	2046.000000
48.080002	0.079666	47.082691	9.269271	9.207335	7.122032	21.484053	0.000000	-10.000000	0.041667	-8.266666	944.000000	1023.000000	1023.000000	2046.000000
48.099998	0.080215	47.406857	9.749127	9.373409	6.775932	21.508389	0.000000	-10.000000	0.033333	-6.783333	941.166687	1023.000000	1023.000000	2046.000000
48.119999	0.080484	47.566193	10.187395	9.271190	6.278214	21.829395	0.000000	-10.000000	0.016667	-5.500000	938.833313	1023.000000	1023.000000	2046.000000
48.139999	0.080679	47.681408	10.350859	9.135618	5.960211	22.234718	0.000000	-10.000000	0.008333	-3.950000	937.000000	1023.000000	1023.000000	2046.000000
48.160000	0.080623	47.647980	10.085250	9.072128	6.114075	22.376526	0.000000	-10.000000	-0.008333	-2.116667	935.833313	1023.000000	1023.000000	2046.000000
48.180000	0.080816	47.762196	9.686559	9.189408	6.567515	22.318716	0.000000	-10.000000	-0.008333	-1.066667	935.166687	1023.000000	1023.000000	2046.000000
48.200001	0.081528	48.183327	9.481389	9.369178	7.083824	22.248936	0.000000	-10.000000	-0.008333	-1.183333	935.000000	1023.000000	1023.000000	2046.000000
48.220001	0.082306	48.642872	9.569515	9.502036	7.378135	22.193186	0.000000	-10.000000	0.000000	-2.416667	934.666687	1023.000000	1023.000000	2046.000000
48.240002	0.081318	48.058674	9.774357	9.029558	7.007068	22.247690	0.000000	-10.000000	0.008333	-3.700000	933.833313	1023.000000	1023.000000	2046.000000
48.259998	0.080459	47.551208	9.982129	9.273393	6.689330	21.606356	0.000000	-10.000000	0.025000	-4.783333	932.666687	1023.000000	1023.000000	2046.000000
48.279999	0.079094	46.744446	10.173591	8.857482	5.947141	21.766233	0.000000	-10.000000	0.033333	-5.633333	931.166687	1023.000000	1023.000000	2046.000000
48.299999	0.078131	46.175369	9.835688	8.562284	5.734937	22.042459	0.000000	-10.000000	0.041667	-6.216667	929.500000	1023.000000	1023.000000	2046.000000
48.320000	0.077643	45.886787	9.100876	8.652158	6.243789	21.889967	0.000000	-10.000000	0.033333	-6.600000	927.166687	1023.000000	1023.000000	2046.000000
48.340000	0.076732	45.348583	8.500798	8.865065	6.641079	21.341642	0.000000	-10.000000	0.041667	-6.983334	924.833313	1023.000000	1023.000000	2046.000000
48.360001	0.074642	44.113445	7.951822	8.959304	6.625587	20.576733	0.000000	-10.000000	0.041667	-7.516667	922.333313	1023.000000	1023.000000	2046.000000
48.380001	0.072004	42.554417	7.460142	9.011130	6.248021	19.835123	0.000000	-10.000000	0.050000	-8.100000	920.000000	1023.000000	1023.000000	2046.000000
48.400002	0.069916	41.320415	7.053888	9.109462	5.888169	19.268894	0.000000	-10.000000	0.050000	-8.733334	917.333313	1023.000000	1023.000000	2046.000000
48.419998	0.068406	40.428204	6.869211	9.096807	5.508543	18.953640	0.000000	-10.000000	0.050000	-9.050000	914.500000	1023.000000	1023.000000	2046.000000
48.439999	0.067357	39.807762	6.792851	9.068610	5.129497	18.816805	0.000000	-10.000000	0.050000	-9.016667	911.500000	1023.000000	1023.000000	2046.000000
48.459999	0.066341	39.207607	6.792257	8.933604	4.611025	18.870722	0.000000	-10.000000	0.050000	-8.916667	908.500000	1023.000000	1023.000000	2046.000000
48.480000	0.065651	38.799664	6.722535	8.837097	4.211424	19.028608	0.000000	-10.000000	0.058333	-9.116667	905.500000	1023.000000	1023.000000	2046.000000
48.500000	0.065127	38.490131	6.447186	8.833590	4.038202	19.171152	0.000000	-10.000000	0.075000	-9.816667	902.333313	1023.000000	1023.000000	2046.000000
48.520000	0.064842	38.321526	5.952354	8.931420	4.252565	19.185184	0.000000	-10.000000	0.091667	-10.666667	899.000000	1023.000000	1023.000000	2046.000000
48.540001	0.064971	38.397602	5.305319	9.156225	4.812474	19.123585	0.000000	-10.000000	0.100000	-11.350000	895.500000	1023.000000	1023.000000	2046.000000
48.560001	0.065249	38.562199	4.976901	9.412585	5.097563	19.075150	0.000000	-10.000000	0.083333	-11.516666	891.833313	1023.000000	1023.000000	2046.000000
48.580002	0.065599	38.768711	4.978492	9.678559	5.121988	18.989670	0.000000	-10.000000	0.066667	-11.133333	888.000000	1023.000000	1023.000000	2046.000000
48.599998	0.065656	38.802925	5.085044	9.788239	5.029662	18.899979	0.000000	-10.000000	0.050000	-10.333334	884.166687	1023.000000	1023.000000	2046.000000
48.619999	0.065591	38.764099	5.355965	9.626181	4.803165	18.978786	0.000000	-10.000000	0.050000	-9.683333	880.666687	1023.000000	1023.000000	2046.000000
48.639999	0.065485	38.701546	5.817721	9.290841	4.425107	19.167875	0.000000	-10.000000	0.050000	-9.300000	878.500000	1023.000000	1023.000000	2046.000000
48.660000	0.065212	38.540279	6.250243	8.766912	4.065144	19.457983	0.000000	-10.000000	0.050000	-9.083333	875.500000	1023.000000	1023.000000	2046.000000
48.680000	0.064849	38.325756	6.507010	8.135953	4.016606	19.666185	0.000000	-10.000000	0.050000	-9.250000	872.500000	1023.000000	1023.000000	2046.000000
48.700001	0.064097	37.881081	6.462033	7.524470	4.308399	19.586180	0.000000	-10.000000	0.058333	-9.650000	868.333313	1023.000000	1023.000000	2046.000000
48.720001	0.063348	37.438427	6.228536	7.048028	4.860749	19.301115	0.000000	-10.000000	0.066667	-10.333333	865.000000	1023.000000	1023.000000	2046.000000
48.740002	0.062898	37.172691	6.036958	6.725358	5.398907	19.011469	0.000000	-10.000000	0.075000	-10.683333	861.500000	1023.000000	1023.000000	2046.000000
48.759998	0.062400	36.878365	6.108853	6.461473	5.617245	18.690792	0.000000	-10.000000	0.075000	-10.983334	856.833313	1023.000000	1023.000000	2046.000000
48.779999	0.062037	36.663971	6.261389	6.418668	5.579097	18.404816	0.000000	-10.000000	0.075000	-11.166667	853.333313	1023.000000	1023.000000	2046.000000
48.799999	0.061939	36.606167	6.343339	6.375446	5.551637	18.335745	0.000000	-10.000000	0.066667	-11.216667	849.666687	1023.000000	1023.000000	2046.000000
48.820000	0.062173	36.744148	6.474524	6.493249	5.393533	18.382843	0.000000	-10.000000	0.058333	-10.633333	847.000000	1023.000000	1023.000000	2046.000000
48.840000	0.062460	36.914032	6.856850	6.545881	5.000024	18.511276	0.000000	-10.000000	0.050000	-9.533334	843.333313	1023.000000	1023.000000	2046.000000
48.860001	0.062881	37.162563	7.181299	6.470058	4.744218	18.766989	0.000000	-10.000000	0.041667	-8.066667	840.166687	1023.000000	1023.000000	2046.000000
48.880001	0.063278	37.397575	7.494346	6.327160	4.551669	19.024399	0.000000	-10.000000	0.041667	-7.066667	837.666687	1023.000000	1023.000000	2046.000000
48.900002	0.063716	37.656040	7.680157	6.231100	4.468774	19.276011	0.000000	-10.000000	0.033333	-6.533333	835.166687	1023.000000	1023.000000	2046.000000
48.919998	0.064273	37.985184	7.790648	6.263768	4.479475	19.451292	0.000000	-10.000000	0.033333	-6.550000	832.833313	1023.000000	1023.000000	2046.000000
48.939999	0.064609	38.184090	7.720970	6.241049	4.576429	19.645643	0.000000	-10.000000	0.016667	-6.316667	830.500000	1023.000000	1023.000000	2046.000000
48.959999	0.064781	38.285820	7.538788	6.313685	4.784070	19.649277	0.000000	-10.000000	0.008333	-5.650000	828.500000	1023.000000	1023.000000	2046.000000
48.980000	0.064645	38.205318	7.376359	6.345620	4.975992	19.507349	0.000000	-10.000000	0.000000	-4.733334	826.666687	1023.000000	1023.000000	2046.000000
49.000000	0.064885	38.347042	7.224188	6.431846	5.230477	19.460533	0.000000	-10.000000	0.008333	-4.283334	825.000000	1023.000000	1023.000000	2046.000000
49.020000	0.065660	38.805038	7.173457	6.548248	5.653591	19.429741	0.000000	-10.000000	0.008333	-4.633333	823.666687	1023.000000	1023.000000	2046.000000
49.040001	0.066282	39.172699	7.278847	6.589549	5.992563	19.311741	0.000000	-10.000000	0.025000	-5.316667	822.166687	1023.000000	1023.000000	2046.000000
49.060001	0.065079	38.461536	7.331471	5.922529	5.753725	19.453814	0.000000	-10.000000	0.025000	-5.833333	820.500000	1023.000000	1023.000000	2046.000000
49.080002	0.064711	38.244411	7.361139	6.398373	5.829184	18.655716	0.000000	-10.000000	0.033333	-6.100000	818.500000	1023.000000	1023.000000	2046.000000
49.099998	0.063762	37.683357	7.407248	6.376838	5.473702	18.425570	0.000000	-10.000000	0.025000	-6.333333	816.500000	1023.000000	1023.000000	2046.000000
49.119999	0.062678	37.042652	7.498794	6.225337	4.891297	18.427223	0.000000	-10.000000	0.033333	-6.583333	814.333313	1023.000000	1023.000000	2046.000000
49.139999	0.061759	36.499687	7.461080	6.147072	4.398484	18.493052	0.000000	-10.000000	0.041667	-6.816667	812.000000	1023.000000	1023.000000	2046.000000
49.160000	0.060027	35.476223	7.120577	6.105776	4.078980	18.170889	0.000000	-10.000000	0.050000	-7.166667	809.666687	1023.000000	1023.000000	2046.000000
49.180000	0.057444	33.949188	6.594017	6.052086	3.702506	17.600578	0.000000	-10.000000	0.050000	-7.566667	807.166687	1023.000000	1023.000000	2046.000000
49.200001	0.054970	32.487026	5.951510	6.004539	3.462052	17.068926	0.000000	-10.000000	0.050000	-7.850000	804.666687	1023.000000	1023.000000	2046.000000
49.220001	0.053220	31.452852	5.397846	5.942109	3.365096	16.747803	0.000000	-10.000000	0.050000	-8.016666	802.000000	1023.000000	1023.000000	2046.000000
49.240002	0.052263	30.887619	5.011244	5.989418	3.375778	16.511179	0.000000	-10.000000	0.041667	-7.733334	799.333313	1023.000000	1023.000000	2046.000000
49.259998	0.051635	30.516521	4.671849	6.078724	3.423102	16.342848	0.000000	-10.000000	0.041667	-7.383334	796.833313	1023.000000	1023.000000	2046.000000
49.279999	0.051282	30.307796	4.363194	6.221859	3.515011	16.207731	0.000000	-10.000000	0.033333	-7.116667	794.333313	1023.000000	1023.000000	2046.000000
49.299999	0.051251	30.289309	4.043064	6.451313	3.713797	16.081135	0.000000	-10.000000	0.041667	-7.500000	792.000000	1023.000000	1023.000000	2046.000000
49.320000	0.051323	30.331879	3.775541	6.685259	3.900286	15.970794	0.000000	-10.000000	0.041667	-8.200001	789.500000	1023.000000	1023.000000	2046.000000
49.340000	0.051444	30.403454	3.561635	6.935463	4.023724	15.882631	0.000000	-10.000000	0.050000	-8.750000	786.833313	1023.000000	1023.000000	2046.000000
49.360001	0.051576	30.481663	3.407759	7.156002	4.069306	15.848594	0.000000	-10.000000	0.050000	-8.866667	784.000000	1023.000000	1023.000000	2046.000000
49.380001	0.051719	30.566107	3.363563	7.276585	4.019689	15.906270	0.000000	-10.000000	0.050000	-8.783334	781.000000	1023.000000	1023.000000	2046.000000
49.400002	0.052019	30.743288	3.386184	7.390724	4.132405	15.833975	0.000000	-10.000000	0.050000	-8.700000	778.000000	1023.000000	1023.000000	2046.000000
49.419998	0.052255	30.882746	3.536850	7.283881	4.210561	15.851453	0.000000	-10.000000	0.050000	-8.700000	775.000000	1023.000000	1023.000000	2046.000000
49.439999	0.052464	31.005951	3.722397	7.095078	4.343805	15.844671	0.000000	-10.000000	0.050000	-8.883333	772.000000	1023.000000	1023.000000	2046.000000
49.459999	0.052566	31.066481	3.999061	6.907386	4.397246	15.762789	0.000000	-10.000000	0.058333	-9.083333	769.000000	1023.000000	1023.000000	2046.000000
49.480000	0.052461	31.004501	4.375890	6.572927	4.425613	15.630073	0.000000	-10.000000	0.066667	-9.633333	766.000000	1023.000000	1023.000000	2046.000000
49.500000	0.051839	30.636829	4.657823	6.117462	4.462760	15.398785	0.000000	-10.000000	0.075000	-10.016667	764.000000	1023.000000	1023.000000	2046.000000
49.520000	0.050549	29.874228	4.954929	5.515612	4.373092	15.030594	0.000000	-10.000000	0.083333	-11.183333	760.500000	1023.000000	1023.000000	2046.000000
49.540001	0.048853	28.872408	5.365181	4.835533	3.965378	14.706315	0.000000	-10.000000	0.100000	-12.300000	756.500000	1023.000000	1023.000000	2046.000000
49.560001	0.047454	28.045450	5.646708	4.221396	3.690362	14.486984	0.000000	-10.000000	0.116667	-13.616667	751.000000	1023.000000	1023.000000	2046.000000
49.580002	0.046210	27.309851	5.982088	3.688332	3.412461	14.226969	0.000000	-10.000000	0.125000	-14.183333	746.500000	1023.000000	1023.000000	2046.000000
49.599998	0.045418	26.841805	6.248289	3.314941	3.146389	14.132185	0.000000	-10.000000	0.141667	-14.600000	741.833313	1023.000000	1023.000000	2046.000000
49.619999	0.045014	26.603006	6.430748	3.062933	2.979419	14.129906	0.000000	-10.000000	0.150000	-14.633333	737.000000	1023.000000	1023.000000	2046.000000
49.639999	0.044999	26.594124	6.355305	2.925633	3.113646	14.199539	0.000000	-10.000000	0.158333	-14.583334	733.666687	1023.000000	1023.000000	2046.000000
49.660000	0.045285	26.763464	6.190874	2.895028	3.544931	14.132630	0.000000	-10.000000	0.150000	-14.233334	728.833313	1023.000000	1023.000000	2046.000000
49.680000	0.045911	27.133299	6.085084	2.974160	4.136353	13.937703	0.000000	-10.000000	0.150000	-14.066668	725.666687	1023.000000	1023.000000	2046.000000
49.700001	0.046582	27.530134	6.004536	3.124778	4.754742	13.646079	0.000000	-10.000000	0.150000	-13.633334	719.333313	1023.000000	1023.000000	2046.000000
49.720001	0.047037	27.798809	6.148407	3.303687	5.005097	13.341619	0.000000	-10.000000	0.158333	-13.433333	714.833313	1023.000000	1023.000000	2046.000000
49.740002	0.047070	27.818388	6.425600	3.472244	4.923031	12.997514	0.000000	-10.000000	0.158333	-13.283334	708.833313	1023.000000	1023.000000	2046.000000
49.759998	0.046588	27.533287	6.829583	3.502050	4.529621	12.672033	0.000000	-10.000000	0.158333	-13.466667	704.500000	1023.000000	1023.000000	2046.000000
49.779999	0.045929	27.144295	7.324043	3.372218	4.005997	12.442039	0.000000	-10.000000	0.150000	-13.666667	700.000000	1023.000000	1023.000000	2046.000000
49.799999	0.045376	26.817099	7.710709	3.113190	3.576162	12.417039	0.000000	-10.000000	0.150000	-13.850000	695.500000	1023.000000	1023.000000	2046.000000
49.820000	0.044943	26.561445	7.926740	2.793643	3.345072	12.495991	0.000000	-10.000000	0.150000	-14.183333	690.833313	1023.000000	1023.000000	2046.000000
49.840000	0.044610	26.364374	7.820795	2.613802	3.495289	12.434488	0.000000	-10.000000	0.150000	-14.383333	686.000000	1023.000000	1023.000000	2046.000000
49.860001	0.044318	26.191889	7.713770	2.488167	3.653677	12.336274	0.000000	-10.000000	0.150000	-14.550000	682.666687	1023.000000	1023.000000	2046.000000
49.880001	0.044103	26.064978	7.459924	2.465818	4.035007	12.104228	0.000000	-10.000000	0.166667	-14.583333	677.833313	1023.000000	1023.000000	2046.000000
49.900002	0.044037	26.025925	7.241874	2.481055	4.475713	11.827282	0.000000	-10.000000	0.183333	-14.700000	673.000000	1023.000000	1023.000000	2046.000000
49.919998	0.043924	25.958822	7.138361	2.551531	4.751544	11.517386	0.000000	-10.000000	0.191667	-14.933333	666.500000	1023.000000	1023.000000	2046.000000
49.939999	0.043803	25.887283	7.076702	2.591710	4.993297	11.225574	0.000000	-10.000000	0.183333	-15.083333	663.166687	1023.000000	1023.000000	2046.000000
49.959999	0.043594	25.763908	7.099247	2.609925	5.116412	10.938325	0.000000	-10.000000	0.175000	-15.216666	658.166687	1023.000000	1023.000000	2046.000000
49.980000	0.043249	25.560221	7.159191	2.693362	5.120716	10.586951	0.000000	-10.000000	0.175000	-15.233334	654.833313	1023.000000	1023.000000	2046.000000
50.000000	0.042858	25.328957	7.285019	2.663266	5.055585	10.325086	0.000000	-10.000000	0.183333	-15.400000	649.833313	1023.000000	1023.000000	2046.000000
50.020000	0.042527	25.133533	7.322414	2.631437	5.040384	10.139297	0.000000	-10.000000	0.191667	-15.600000	644.500000	1023.000000	1023.000000	2046.000000
50.040001	0.042116	24.890570	7.333429	2.546477	5.044306	9.966359	0.000000	-10.000000	0.200000	-15.800000	637.500000	1023.000000	1023.000000	2046.000000
50.060001	0.041640	24.609365	7.414371	2.492921	4.952901	9.749172	0.000000	-10.000000	0.200000	-15.966667	630.333313	1023.000000	1023.000000	2046.000000
50.080002	0.041034	24.251030	7.479487	2.500825	4.835691	9.435026	0.000000	-10.000000	0.200000	-16.016666	625.000000	1023.000000	1023.000000	2046.000000
50.099998	0.040254	23.790249	7.660920	2.440836	4.556972	9.131520	0.000000	-10.000000	0.200000	-16.066668	621.333313	1023.000000	1023.000000	2046.000000
50.119999	0.039306	23.229601	7.965006	2.322582	4.092221	8.849792	0.000000	-10.000000	0.200000	-16.200001	617.833313	1023.000000	1023.000000	2046.000000
50.139999	0.038331	22.653591	8.209028	2.041542	3.650327	8.752694	0.000000	-10.000000	0.208333	-16.433334	612.500000	1023.000000	1023.000000	2046.000000
50.160000	0.037554	22.194506	8.367095	1.759076	3.327799	8.740535	0.000000	-10.000000	0.216667	-16.866667	605.166687	1023.000000	1023.000000	2046.000000
50.180000	0.036869	21.789536	8.262764	1.496094	3.260859	8.769819	0.000000	-10.000000	0.225000	-17.100000	599.500000	1023.000000	1023.000000	2046.000000
50.200001	0.036350	21.482670	8.008798	1.363261	3.474775	8.635836	0.000000	-10.000000	0.216667	-17.250000	595.500000	1023.000000	1023.000000	2046.000000
50.220001	0.035959	21.251736	7.671913	1.308877	3.843783	8.427162	0.000000	-10.000000	0.225000	-17.266666	589.833313	1023.000000	1023.000000	2046.000000
50.240002	0.035610	21.045639	7.272763	1.291553	4.365346	8.115976	0.000000	-10.000000	0.233333	-17.566668	582.166687	1023.000000	1023.000000	2046.000000
50.259998	0.035231	20.821451	7.000898	1.359439	4.771670	7.689443	0.000000	-10.000000	0.250000	-17.883333	574.500000	1023.000000	1023.000000	2046.000000
50.279999	0.034232	20.230875	6.848499	1.418762	4.783696	7.179918	0.000000	-10.000000	0.250000	-18.133333	570.500000	1023.000000	1023.000000	2046.000000
50.299999	0.032139	18.994408	6.768669	1.422777	4.357120	6.445841	0.000000	-10.000000	0.241667	-18.116667	566.500000	1023.000000	1023.000000	2046.000000
50.320000	0.029165	17.236607	6.809334	1.293680	3.488872	5.644722	0.000000	-10.000000	0.241667	-18.283333	560.500000	1023.000000	1023.000000	2046.000000
50.340000	0.026330	15.561178	6.807910	0.932486	2.619321	5.201461	0.000000	-10.000000	0.241667	-18.450001	554.500000	1023.000000	1023.000000	2046.000000
50.360001	0.024295	14.358489	6.513777	0.642720	2.221882	4.980109	0.000000	-10.000000	0.250000	-18.550001	548.166687	1023.000000	1023.000000	2046.000000
50.380001	0.023072	13.635553	6.045837	0.496329	2.282502	4.810885	0.000000	-10.000000	0.250000	-18.716667	543.833313	1023.000000	1023.000000	2046.000000
50.400002	0.022518	13.307878	5.767005	0.366861	2.516192	4.657819	0.000000	-10.000000	0.250000	-19.266666	535.333313	1023.000000	1023.000000	2046.000000
50.419998	0.021480	12.694519	5.334484	-0.329198	2.753136	4.936098	0.000000	-10.000000	0.266667	-19.783333	527.000000	1023.000000	1023.000000	2046.000000
50.439999	0.021787	12.876260	5.016094	0.093019	3.558510	4.208636	0.000000	-10.000000	0.283333	-20.083334	520.666687	1023.000000	1023.000000	2046.000000
50.459999	0.021419	12.658690	4.924354	0.230298	3.764622	3.739417	0.000000	-10.000000	0.316667	-20.216667	516.166687	1023.000000	1023.000000	2046.000000
50.480000	0.020514	12.123992	4.931374	0.486271	3.501014	3.205333	0.000000	-10.000000	0.333333	-20.733334	509.166656	1023.000000	1023.000000	2046.000000
50.500000	0.018649	11.021387	5.027748	0.650284	2.763544	2.579812	0.000000	-10.000000	0.350000	-21.416668	499.833344	1023.000000	1023.000000	2046.000000
50.520000	0.015878	9.384053	4.842077	0.584008	1.971784	1.986184	0.000000	-10.000000	0.350000	-21.883335	492.833344	1023.000000	1023.000000	2046.000000
50.540001	0.012577	7.433051	4.340682	0.439263	1.181607	1.471498	0.000000	-10.000000	0.350000	-22.016668	488.000000	1023.000000	1023.000000	2046.000000
50.560001	0.010315	6.095875	3.401662	0.447487	1.151808	1.094918	0.000000	-10.000000	0.350000	-21.683334	483.166656	1023.000000	1023.000000	2046.000000
50.580002	0.009204	5.439313	2.395241	0.716187	1.696427	0.631457	0.000000	-10.000000	0.350000	-21.266668	473.666656	1023.000000	1023.000000	2046.000000
50.599998	0.008619	5.093654	1.727325	1.071258	2.208517	0.086554	0.000000	-10.000000	0.350000	-20.883335	466.666656	1023.000000	1023.000000	2046.000000
50.619999	0.007829	4.626783	1.544700	1.438512	2.131734	-0.488162	0.000000	-10.000000	0.341667	-20.683334	459.666656	1023.000000	1023.000000	2046.000000
50.639999	0.006849	4.047544	1.541613	1.781888	1.725309	-1.001266	0.000000	-10.000000	0.341667	-20.550001	455.000000	1023.000000	1023.000000	2046.000000
50.660000	0.005881	3.475772	1.650576	2.062615	1.158149	-1.395568	0.000000	-10.000000	0.333333	-20.633333	448.166656	1023.000000	1023.000000	2046.000000
50.680000	0.005192	3.068510	1.685861	2.191341	0.747231	-1.555923	0.000000	-10.000000	0.341667	-20.883333	439.000000	1023.000000	1023.000000	2046.000000
50.700001	0.004625	2.733613	1.701673	2.193493	0.345883	-1.507435	0.000000	-10.000000	0.341667	-21.150002	432.166656	1023.000000	1023.000000	2046.000000
50.720001	0.004153	2.454537	1.461184	2.145919	0.219710	-1.372276	0.000000	-10.000000	0.350000	-21.016666	425.166656	1023.000000	1023.000000	2046.000000
50.740002	0.004335	2.561739	1.030561	2.286583	0.588863	-1.344267	0.000000	-10.000000	0.350000	-20.950001	420.500000	1023.000000	1023.000000	2046.000000
50.759998	0.004614	2.726580	0.601549	2.355592	1.213732	-1.444293	0.000000	-10.000000	0.341667	-20.866667	411.166656	1023.000000	1023.000000	2046.000000
50.779999	0.004514	2.667869	0.489290	2.178798	1.573540	-1.573759	0.000000	-10.000000	0.341667	-21.100000	401.833344	1023.000000	1023.000000	2046.000000
50.799999	0.004057	2.397830	0.528309	1.813532	1.821807	-1.765817	0.000000	-10.000000	0.341667	-21.216667	394.833344	1023.000000	1023.000000	2046.000000
50.820000	0.003002	1.773932	0.749176	1.261608	1.764983	-2.001835	0.000000	-10.000000	0.358333	-21.433334	390.000000	1023.000000	1023.000000	2046.000000
50.840000	0.001482	0.875787	0.974627	0.649333	1.613872	-2.362045	0.000000	-10.000000	0.358333	-21.300001	385.166656	1023.000000	1023.000000	2046.000000
50.860001	-0.000587	-0.347048	1.303820	-0.114028	1.263870	-2.800710	0.000000	-10.000000	0.358333	-21.083334	378.000000	1023.000000	1023.000000	2046.000000
50.880001	-0.002480	-1.465549	1.537340	-0.967153	1.167314	-3.203050	0.000000	-10.000000	0.350000	-20.850000	371.000000	1023.000000	1023.000000	2046.000000
50.900002	-0.004593	-2.714633	1.823058	-1.904252	0.884956	-3.518395	0.000000	-10.000000	0.333333	-20.850000	364.000000	1023.000000	1023.000000	2046.000000
50.919998	-0.006374	-3.767022	2.116825	-2.750260	0.565987	-3.699574	0.000000	-10.000000	0.333333	-20.833334	357.000000	1023.000000	1023.000000	2046.000000
50.939999	-0.007667	-4.531400	2.258324	-3.353721	0.460369	-3.896373	0.000000	-10.000000	0.325000	-20.650000	350.166656	1023.000000	1023.000000	2046.000000
50.959999	-0.008594	-5.078898	2.308633	-3.730798	0.472133	-4.128867	0.000000	-10.000000	0.333333	-20.466667	343.333344	1023.000000	1023.000000	2046.000000
50.980000	-0.009228	-5.453861	2.394485	-3.997639	0.390049	-4.240756	0.000000	-10.000000	0.316667	-20.200001	336.500000	1023.000000	1023.000000	2046.000000
51.000000	-0.009482	-5.604010	2.318260	-4.106503	0.461271	-4.277040	0.000000	-10.000000	0.316667	-19.900000	329.666656	1023.000000	1023.000000	2046.000000
51.020000	-0.009646	-5.701005	2.233545	-4.224687	0.515668	-4.225531	0.000000	-10.000000	0.291667	-19.483334	323.000000	1023.000000	1023.000000	2046.000000
51.040001	-0.009584	-5.664165	2.174766	-4.265585	0.664313	-4.237659	0.000000	-10.000000	0.266667	-19.150000	316.500000	1023.000000	1023.000000	2046.000000
51.060001	-0.009348	-5.524429	2.002302	-4.213638	0.943842	-4.256936	0.000000	-10.000000	0.225000	-18.716667	310.000000	1023.000000	1023.000000	2046.000000
51.080002	-0.009086	-5.369638	1.907803	-4.151304	1.157886	-4.284022	0.000000	-10.000000	0.216667	-18.333334	303.666656	1023.000000	1023.000000	2046.000000
51.099998	-0.009076	-5.364179	1.826846	-4.152336	1.219555	-4.258244	0.000000	-10.000000	0.216667	-17.866667	297.500000	1023.000000	1023.000000	2046.000000
51.119999	-0.008982	-5.308204	1.594223	-4.124359	1.538402	-4.316469	0.000000	-10.000000	0.216667	-17.733334	291.500000	1023.000000	1023.000000	2046.000000
51.139999	-0.008796	-5.198668	1.467145	-4.111315	1.801535	-4.356033	0.000000	-10.000000	0.216667	-17.550001	285.500000	1023.000000	1023.000000	2046.000000
51.160000	-0.008804	-5.203444	1.358144	-4.053247	1.933720	-4.442060	0.000000	-10.000000	0.216667	-17.416668	279.833344	1023.000000	1023.000000	2046.000000
51.180000	-0.008867	-5.240343	1.292369	-4.036156	2.004596	-4.501152	0.000000	-10.000000	0.216667	-17.133333	274.166656	1023.000000	1023.000000	2046.000000
51.200001	-0.009027	-5.334772	1.279478	-4.002964	1.979332	-4.590618	0.000000	-10.000000	0.208333	-16.800001	268.500000	1023.000000	1023.000000	2046.000000
51.220001	-0.009279	-5.483636	1.281435	-4.007611	1.891142	-4.648602	0.000000	-10.000000	0.191667	-16.450001	262.833344	1023.000000	1023.000000	2046.000000
51.240002	-0.009690	-5.726552	1.288506	-3.974928	1.708216	-4.748346	0.000000	-10.000000	0.191667	-16.133333	257.333344	1023.000000	1023.000000	2046.000000
51.259998	-0.010124	-5.983138	1.299076	-3.899910	1.521156	-4.903460	0.000000	-10.000000	0.191667	-15.933333	252.000000	1023.000000	1023.000000	2046.000000
51.279999	-0.010688	-6.316786	1.360559	-3.920900	1.243376	-4.999821	0.000000	-10.000000	0.191667	-15.950001	246.666672	1023.000000	1023.000000	2046.000000
51.299999	-0.011159	-6.595050	1.445341	-3.960897	0.939113	-5.018607	0.000000	-10.000000	0.191667	-15.950001	241.333328	1023.000000	1023.000000	2046.000000
51.320000	-0.011547	-6.824492	1.510573	-4.022215	0.691106	-5.003956	0.000000	-10.000000	0.191667	-15.866667	236.000000	1023.000000	1023.000000	2046.000000
51.340000	-0.011882	-7.022290	1.554795	-4.176274	0.458258	-4.859069	0.000000	-10.000000	0.200000	-15.700000	230.666672	1023.000000	1023.000000	2046.000000
51.360001	-0.012159	-7.186220	1.483278	-4.267090	0.351358	-4.753766	0.000000	-10.000000	0.200000	-15.516667	225.500000	1023.000000	1023.000000	2046.000000
51.380001	-0.012292	-7.264341	1.312887	-4.357506	0.392224	-4.611948	0.000000	-10.000000	0.200000	-15.350000	220.333328	1023.000000	1023.000000	2046.000000
51.400002	-0.012455	-7.360800	1.068996	-4.399166	0.486531	-4.517162	0.000000	-10.000000	0.191667	-15.233334	215.166672	1023.000000	1023.000000	2046.000000
51.419998	-0.012600	-7.446431	0.814422	-4.445895	0.648934	-4.463892	0.000000	-10.000000	0.191667	-15.033334	210.000000	1023.000000	1023.000000	2046.000000
51.439999	-0.012679	-7.493333	0.589586	-4.432060	0.824475	-4.475335	0.000000	-10.000000	0.183333	-14.866667	205.000000	1023.000000	1023.000000	2046.000000
51.459999	-0.012885	-7.615261	0.352250	-4.412322	0.953462	-4.508651	0.000000	-10.000000	0.175000	-14.533334	200.000000	1023.000000	1023.000000	2046.000000
51.480000	-0.013130	-7.759748	0.101709	-4.421980	1.128689	-4.568167	0.000000	-10.000000	0.166667	-14.416667	195.166672	1023.000000	1023.000000	2046.000000
51.500000	-0.013760	-8.132015	-0.217412	-4.407124	1.232510	-4.739989	0.000000	-10.000000	0.166667	-14.150000	190.333328	1023.000000	1023.000000	2046.000000
51.520000	-0.015209	-8.988622	-0.563540	-4.454300	1.050459	-5.021240	0.000000	-10.000000	0.166667	-14.033334	185.666672	1023.000000	1023.000000	2046.000000
51.540001	-0.016856	-9.961698	-0.999599	-4.397023	0.846096	-5.411171	0.000000	-10.000000	0.158333	-13.816667	180.833328	1023.000000	1023.000000	2046.000000
51.560001	-0.018473	-10.917720	-1.381752	-4.309942	0.509466	-5.735491	0.000000	-10.000000	0.150000	-13.750000	176.333328	1023.000000	1023.000000	2046.000000
51.580002	-0.019670	-11.624907	-1.699945	-4.172818	0.216074	-5.968218	0.000000	-10.000000	0.150000	-13.583334	171.666672	1023.000000	1023.000000	2046.000000
51.599998	-0.020501	-12.115829	-1.920064	-4.091765	0.001264	-6.105263	0.000000	-10.000000	0.150000	-13.416667	167.333328	1023.000000	1023.000000	2046.000000
51.619999	-0.021087	-12.462131	-1.746234	-4.193908	-0.422719	-6.099270	0.000000	-10.000000	0.150000	-13.366667	162.666672	1023.000000	1023.000000	2046.000000
51.639999	-0.021923	-12.956706	-1.798906	-4.745905	-0.683792	-5.728103	0.000000	-10.000000	0.150000	-13.316667	158.333328	1023.000000	1023.000000	2046.000000
51.660000	-0.021477	-12.693030	-1.641269	-4.381211	-0.609374	-6.061177	0.000000	-10.000000	0.150000	-13.316667	153.666672	1023.000000	1023.000000	2046.000000
51.680000	-0.021586	-12.757257	-1.541116	-4.419612	-0.810698	-5.985829	0.000000	-10.000000	0.150000	-13.216667	149.333328	1023.000000	1023.000000	2046.000000
51.700001	-0.021540	-12.730410	-1.595947	-4.320426	-0.945074	-5.868962	0.000000	-10.000000	0.150000	-13.216667	144.833328	1023.000000	1023.000000	2046.000000
51.720001	-0.021785	-12.874755	-1.963782	-4.143494	-0.946850	-5.820630	0.000000	-10.000000	0.166667	-13.333334	140.500000	1023.000000	1023.000000	2046.000000
51.740002	-0.022787	-13.466878	-2.590816	-3.932241	-0.915670	-6.028151	0.000000	-10.000000	0.166667	-13.500000	136.000000	1023.000000	1023.000000	2046.000000
51.759998	-0.024575	-14.524080	-3.406239	-3.705476	-0.988201	-6.424165	0.000000	-10.000000	0.166667	-13.416667	131.500000	1023.000000	1023.000000	2046.000000
51.779999	-0.026081	-15.413950	-4.198705	-3.375397	-1.026447	-6.813401	0.000000	-10.000000	0.116667	-12.666667	127.166664	1023.000000	1023.000000	2046.000000
51.799999	-0.027072	-15.999428	-4.749202	-3.097835	-1.088720	-7.063671	0.000000	-10.000000	0.083333	-11.650001	123.000000	1023.000000	1023.000000	2046.000000
51.820000	-0.027540	-16.276346	-5.113342	-2.756468	-1.127465	-7.279072	0.000000	-10.000000	0.058333	-10.716667	119.000000	1023.000000	1023.000000	2046.000000
51.840000	-0.027894	-16.485130	-5.308256	-2.460271	-1.235502	-7.481102	0.000000	-10.000000	0.066667	-10.316667	115.333336	1023.000000	1023.000000	2046.000000
51.860001	-0.028260	-16.701506	-5.472959	-2.184211	-1.434639	-7.609697	0.000000	-10.000000	0.066667	-10.150001	111.833336	1023.000000	1023.000000	2046.000000
51.880001	-0.028460	-16.819845	-5.642952	-1.846081	-1.595523	-7.735289	0.000000	-10.000000	0.058333	-10.066667	108.500000	1023.000000	1023.000000	2046.000000
51.900002	-0.028614	-16.910625	-5.657649	-1.521976	-1.873241	-7.857761	0.000000	-10.000000	0.050000	-9.783334	105.166664	1023.000000	1023.000000	2046.000000
51.919998	-0.028790	-17.014742	-5.531013	-1.340282	-2.354082	-7.789364	0.000000	-10.000000	0.050000	-9.466667	101.833336	1023.000000	1023.000000	2046.000000
51.939999	-0.028707	-16.965611	-5.544650	-1.255452	-2.608167	-7.557341	0.000000	-10.000000	0.041667	-9.233334	98.666664	1023.000000	1023.000000	2046.000000
51.959999	-0.028334	-16.745224	-5.842676	-1.172361	-2.429013	-7.301175	0.000000	-10.000000	0.041667	-9.066667	95.500000	1023.000000	1023.000000	2046.000000
51.980000	-0.027913	-16.496738	-6.150279	-1.104956	-1.995368	-7.246136	0.000000	-10.000000	0.041667	-8.866667	92.500000	1023.000000	1023.000000	2046.000000
[truncated: 1,400,614 more chars]
