# Supplementary material for: Effect of Electrode Belt and Body Positions on Regional Pulmonary Ventilation- and Perfusion-Related Impedance Changes Measured by Electric Impedance Tomography
Source: PLoS One. 2016 Jun 2;11(6):e0155913. doi: 10.1371/journal.pone.0155913 (PMC4890811; doi:10.1371/journal.pone.0155913)
Supplement: S1 Dataset — (ZIP) [file pone.0155913.s001.zip › Dataset/Fp13-mage-2i.txt]

Patient Name:	Fp13
Registry:	Fp13
Investigator:	 
Diagnosys:	 
Notes:	mage2i              
Sample Rate [Hz]:	50.07
Time Base 	Pixels Mean 	Pixels Sum 	UPPER RIGHT		UPPER LEFT		LOWER RIGHT		LOWER LEFT		QRS	ETCO2	Paw	Flow (L/min)	Volume	Analog1	Analog2	AnalogSum
0.000000	0.033076	19.548140	6.185436	4.547499	4.146600	4.668605	0.000000	-10.000000	-0.516667	27.600000	796.166687	1023.000000	1023.000000	2046.000000
0.020000	0.034780	20.555162	6.357217	4.889669	4.621633	4.686643	0.000000	-10.000000	-0.500000	26.816668	805.500000	1023.000000	1023.000000	2046.000000
0.040000	0.035540	21.004396	6.448393	5.395677	4.536384	4.623943	0.000000	-10.000000	-0.466667	26.266666	814.500000	1023.000000	1023.000000	2046.000000
0.060000	0.034807	20.570980	6.504704	5.230542	4.244815	4.590919	0.000000	-10.000000	-0.466667	25.933334	823.333313	1023.000000	1023.000000	2046.000000
0.080000	0.033148	19.590637	6.148263	5.069589	4.226722	4.146064	0.000000	-10.000000	-0.450000	25.683334	832.166687	1023.000000	1023.000000	2046.000000
0.100000	0.031659	18.710459	5.678776	4.917923	4.062207	4.051552	0.000000	-10.000000	-0.458333	25.416666	840.666687	1023.000000	1023.000000	2046.000000
0.120000	0.030605	18.087742	5.446454	5.008414	3.683010	3.949864	0.000000	-10.000000	-0.450000	25.283333	849.333313	1023.000000	1023.000000	2046.000000
0.140000	0.030308	17.912159	5.494524	4.836665	3.561661	4.019310	0.000000	-10.000000	-0.433333	25.066668	857.666687	1023.000000	1023.000000	2046.000000
0.160000	0.030330	17.925119	5.354325	4.789111	3.854687	3.926996	0.000000	-10.000000	-0.416667	24.616667	866.166687	1023.000000	1023.000000	2046.000000
0.180000	0.030750	18.173178	5.361713	4.949945	3.784756	4.076763	0.000000	-10.000000	-0.375000	23.983334	874.500000	1023.000000	1023.000000	2046.000000
0.200000	0.031083	18.369862	5.478117	5.227436	3.559773	4.104535	0.000000	-10.000000	-0.350000	23.000000	882.833313	1023.000000	1023.000000	2046.000000
0.220000	0.031890	18.846872	5.797038	5.308383	3.508850	4.232603	0.000000	-10.000000	-0.316667	22.083334	890.666687	1023.000000	1023.000000	2046.000000
0.240000	0.032752	19.356653	5.878129	5.405079	3.811275	4.262171	0.000000	-10.000000	-0.308333	21.183332	898.000000	1023.000000	1023.000000	2046.000000
0.260000	0.033680	19.905027	5.934893	5.701607	3.816592	4.451935	0.000000	-10.000000	-0.300000	20.616667	905.166687	1023.000000	1023.000000	2046.000000
0.280000	0.034720	20.519688	6.114645	5.971159	3.782086	4.651798	0.000000	-10.000000	-0.316667	20.350000	912.166687	1023.000000	1023.000000	2046.000000
0.300000	0.035960	21.252245	6.469456	6.107395	3.904190	4.771205	0.000000	-10.000000	-0.316667	20.316668	919.000000	1023.000000	1023.000000	2046.000000
0.320000	0.037206	21.988644	6.536295	6.156269	4.334983	4.961097	0.000000	-10.000000	-0.308333	20.266666	925.666687	1023.000000	1023.000000	2046.000000
0.340000	0.038309	22.640842	6.559682	6.379386	4.428916	5.272857	0.000000	-10.000000	-0.266667	19.616667	932.500000	1023.000000	1023.000000	2046.000000
0.360000	0.039514	23.352732	6.744130	6.565735	4.493955	5.548913	0.000000	-10.000000	-0.225000	18.700001	939.166687	1023.000000	1023.000000	2046.000000
0.380000	0.040272	23.800789	6.977984	6.394927	4.730687	5.697191	0.000000	-10.000000	-0.183333	17.533333	945.500000	1023.000000	1023.000000	2046.000000
0.400000	0.040481	23.924383	6.743134	5.989933	5.252414	5.938902	0.000000	-10.000000	-0.133333	16.033333	951.500000	1023.000000	1023.000000	2046.000000
0.420000	0.039923	23.594484	6.455288	5.805835	5.270112	6.063248	0.000000	-10.000000	-0.108333	14.316667	957.166687	1023.000000	1023.000000	2046.000000
0.440000	0.039322	23.239061	6.412678	5.488991	5.170206	6.167187	0.000000	-10.000000	-0.083333	12.466667	962.333313	1023.000000	1023.000000	2046.000000
0.460000	0.038870	22.972185	6.442731	5.295337	5.238938	5.995179	0.000000	-10.000000	-0.066667	10.683333	966.833313	1023.000000	1023.000000	2046.000000
0.480000	0.038737	22.893385	6.312976	5.137378	5.512060	5.930972	0.000000	-10.000000	-0.033333	8.650001	970.833313	1023.000000	1023.000000	2046.000000
0.500000	0.038628	22.829020	6.321630	5.290494	5.375888	5.841007	0.000000	-10.000000	-0.016667	6.700000	974.000000	1023.000000	1023.000000	2046.000000
0.520000	0.038916	22.999498	6.447530	5.421753	5.303478	5.826737	0.000000	-10.000000	-0.016667	4.716667	976.500000	1023.000000	1023.000000	2046.000000
0.540000	0.039540	23.368076	6.761895	5.462036	5.353337	5.790808	0.000000	-10.000000	-0.016667	2.866667	978.333313	1023.000000	1023.000000	2046.000000
0.560000	0.040528	23.952250	6.799991	5.405789	5.778789	5.967680	0.000000	-10.000000	-0.008333	1.283333	979.833313	1023.000000	1023.000000	2046.000000
0.580000	0.041713	24.652624	6.928710	5.710748	5.823835	6.189332	0.000000	-10.000000	-0.008333	0.333333	980.666687	1023.000000	1023.000000	2046.000000
0.600000	0.043030	25.430859	7.173630	5.953717	5.896061	6.407450	0.000000	-10.000000	-0.008333	0.000000	981.000000	1023.000000	1023.000000	2046.000000
0.620000	0.044510	26.305550	7.598985	6.116448	6.051994	6.538123	0.000000	-10.000000	-0.008333	-0.316667	981.000000	1023.000000	1023.000000	2046.000000
0.640000	0.045991	27.180750	7.828056	6.232569	6.483722	6.636403	0.000000	-10.000000	0.000000	-1.033333	981.000000	1023.000000	1023.000000	2046.000000
0.660000	0.047136	27.857590	7.927620	6.588821	6.539830	6.801320	0.000000	-10.000000	0.000000	-1.683333	981.000000	1023.000000	1023.000000	2046.000000
0.680000	0.047939	28.332029	8.177910	6.867176	6.456129	6.830816	0.000000	-10.000000	-0.008333	-1.916667	981.000000	1023.000000	1023.000000	2046.000000
0.700000	0.048453	28.635916	8.416942	6.921254	6.630185	6.667536	0.000000	-10.000000	-0.008333	-1.866667	981.000000	1023.000000	1023.000000	2046.000000
0.720000	0.049251	29.107502	8.383567	6.854985	6.924277	6.944674	0.000000	-10.000000	-0.008333	-1.883333	981.000000	1023.000000	1023.000000	2046.000000
0.740000	0.048855	28.873497	8.196241	7.073403	6.652853	6.951000	0.000000	-10.000000	0.000000	-1.833333	981.000000	1023.000000	1023.000000	2046.000000
0.760000	0.048036	28.389553	8.033378	6.991513	6.473548	6.891114	0.000000	-10.000000	0.000000	-1.666667	981.000000	1023.000000	1023.000000	2046.000000
0.780000	0.046439	27.445185	7.680806	6.499836	6.509463	6.755079	0.000000	-10.000000	-0.008333	-1.666667	981.000000	1023.000000	1023.000000	2046.000000
0.800000	0.046168	27.285347	7.665097	6.717336	6.184590	6.718324	0.000000	-10.000000	-0.008333	-2.100000	981.000000	1023.000000	1023.000000	2046.000000
0.820000	0.046851	27.688972	7.967743	7.030787	6.013211	6.677231	0.000000	-10.000000	-0.008333	-2.816667	981.000000	1023.000000	1023.000000	2046.000000
0.840000	0.047510	28.078560	8.194633	7.166198	6.191325	6.526404	0.000000	-10.000000	0.000000	-3.616667	981.000000	1023.000000	1023.000000	2046.000000
0.860000	0.046977	27.763489	8.076212	6.994678	6.275152	6.417448	0.000000	-10.000000	0.008333	-4.166667	981.000000	1023.000000	1023.000000	2046.000000
0.880000	0.044463	26.277840	7.578043	6.922348	5.785203	5.992247	0.000000	-10.000000	0.008333	-4.483334	981.000000	1023.000000	1023.000000	2046.000000
0.900000	0.041370	24.449757	7.124458	6.629768	5.155103	5.540428	0.000000	-10.000000	0.008333	-4.833333	981.000000	1023.000000	1023.000000	2046.000000
0.920000	0.038754	22.903692	6.695064	6.239864	4.892516	5.076247	0.000000	-10.000000	0.008333	-5.316667	981.000000	1023.000000	1023.000000	2046.000000
0.940000	0.036801	21.749191	6.190032	5.759977	4.689157	5.110025	0.000000	-10.000000	0.016667	-5.883334	981.000000	1023.000000	1023.000000	2046.000000
0.960000	0.035280	20.850454	5.891863	5.797741	4.297227	4.863622	0.000000	-10.000000	0.016667	-6.000000	981.000000	1023.000000	1023.000000	2046.000000
0.980000	0.034790	20.560863	5.947623	5.703810	4.128888	4.780542	0.000000	-10.000000	0.008333	-5.583333	981.000000	1023.000000	1023.000000	2046.000000
1.000000	0.034149	20.181778	5.888749	5.537415	4.183503	4.572110	0.000000	-10.000000	0.000000	-5.033333	981.000000	1023.000000	1023.000000	2046.000000
1.020000	0.033883	20.024809	5.811021	5.475299	4.055571	4.682918	0.000000	-10.000000	0.016667	-4.833333	981.000000	1023.000000	1023.000000	2046.000000
1.040000	0.033759	19.951841	5.778719	5.715261	3.899150	4.558710	0.000000	-10.000000	0.016667	-5.216667	977.500000	1023.000000	1023.000000	2046.000000
1.060000	0.033930	20.052570	5.971206	5.758712	3.850165	4.472488	0.000000	-10.000000	0.016667	-5.483334	969.333313	1023.000000	1023.000000	2046.000000
1.080000	0.034154	20.184793	5.968492	5.569621	4.031280	4.615401	0.000000	-10.000000	0.000000	-5.566667	961.166687	1023.000000	1023.000000	2046.000000
1.100000	0.034269	20.252880	5.891378	5.837692	3.904919	4.618892	0.000000	-10.000000	0.000000	-5.400000	955.833313	1023.000000	1023.000000	2046.000000
1.120000	0.034858	20.601358	6.115611	5.919598	3.829394	4.736756	0.000000	-10.000000	0.000000	-5.266667	954.833313	1023.000000	1023.000000	2046.000000
1.140000	0.035520	20.992344	6.249413	5.885728	4.083226	4.773978	0.000000	-10.000000	0.000000	-5.050000	953.166687	1023.000000	1023.000000	2046.000000
1.160000	0.036147	21.362598	6.224849	5.772357	4.248948	5.116445	0.000000	-10.000000	0.000000	-4.883334	951.500000	1023.000000	1023.000000	2046.000000
1.180000	0.036718	21.700377	6.202107	6.018147	4.274605	5.205516	0.000000	-10.000000	0.000000	-4.916667	949.833313	1023.000000	1023.000000	2046.000000
1.200000	0.037185	21.976158	6.346493	5.908017	4.359270	5.362378	0.000000	-10.000000	0.000000	-5.216667	948.166687	1023.000000	1023.000000	2046.000000
1.220000	0.036886	21.799732	6.214942	5.522831	4.669233	5.392725	0.000000	-10.000000	0.008333	-6.016667	946.500000	1023.000000	1023.000000	2046.000000
1.240000	0.035768	21.138878	5.895634	4.934139	4.709453	5.599651	0.000000	-10.000000	0.025000	-7.116667	944.333313	1023.000000	1023.000000	2046.000000
1.260000	0.034379	20.318268	5.570779	4.810250	4.545155	5.392084	0.000000	-10.000000	0.041667	-8.450000	942.000000	1023.000000	1023.000000	2046.000000
1.280000	0.033641	19.881779	5.497623	4.540980	4.464388	5.378787	0.000000	-10.000000	0.050000	-9.583333	939.166687	1023.000000	1023.000000	2046.000000
1.300000	0.032796	19.382376	5.375351	4.353010	4.568480	5.085534	0.000000	-10.000000	0.058333	-10.433333	936.000000	1023.000000	1023.000000	2046.000000
1.320000	0.032282	19.078876	5.325938	4.093773	4.521135	5.138031	0.000000	-10.000000	0.058333	-11.016666	932.500000	1023.000000	1023.000000	2046.000000
1.340000	0.031768	18.775078	5.294866	4.254757	4.290651	4.934803	0.000000	-10.000000	0.058333	-11.200000	928.833313	1023.000000	1023.000000	2046.000000
1.360000	0.032183	19.019957	5.513849	4.311087	4.232254	4.962768	0.000000	-10.000000	0.050000	-11.066667	925.000000	1023.000000	1023.000000	2046.000000
1.380000	0.032807	19.389000	5.651110	4.274566	4.514601	4.948724	0.000000	-10.000000	0.041667	-10.483334	921.333313	1023.000000	1023.000000	2046.000000
1.400000	0.033429	19.756676	5.654036	4.286683	4.620469	5.195488	0.000000	-10.000000	0.033333	-9.700000	917.833313	1023.000000	1023.000000	2046.000000
1.420000	0.034367	20.310785	5.836105	4.530877	4.664998	5.278807	0.000000	-10.000000	0.025000	-8.900000	914.666687	1023.000000	1023.000000	2046.000000
1.440000	0.035372	20.904564	6.152880	4.696978	4.789681	5.265026	0.000000	-10.000000	0.025000	-8.366667	911.500000	1023.000000	1023.000000	2046.000000
1.460000	0.036533	21.591049	6.337120	4.586268	5.135291	5.532369	0.000000	-10.000000	0.025000	-8.150001	908.666687	1023.000000	1023.000000	2046.000000
1.480000	0.037633	22.241119	6.493341	4.819866	5.222212	5.705700	0.000000	-10.000000	0.033333	-8.316667	906.000000	1023.000000	1023.000000	2046.000000
1.500000	0.038537	22.775082	6.652181	5.182759	5.258057	5.682085	0.000000	-10.000000	0.041667	-8.700000	903.333313	1023.000000	1023.000000	2046.000000
1.520000	0.038860	22.966181	6.889249	5.354359	5.216590	5.505982	0.000000	-10.000000	0.050000	-9.416667	900.333313	1023.000000	1023.000000	2046.000000
1.540000	0.038788	22.923769	6.900113	5.178226	5.393466	5.451964	0.000000	-10.000000	0.058333	-10.366667	897.166687	1023.000000	1023.000000	2046.000000
1.560000	0.038490	22.747873	6.824534	5.148189	5.269646	5.505504	0.000000	-10.000000	0.075000	-11.666667	893.666687	1023.000000	1023.000000	2046.000000
1.580000	0.038844	22.957081	6.844936	5.239403	5.349442	5.523300	0.000000	-10.000000	0.108333	-13.116667	889.833313	1023.000000	1023.000000	2046.000000
1.600000	0.038790	22.924818	6.743931	5.252676	5.520332	5.407877	0.000000	-10.000000	0.150000	-14.550000	885.333313	1023.000000	1023.000000	2046.000000
1.620000	0.037223	21.998878	6.272293	4.654347	5.417256	5.654984	0.000000	-10.000000	0.183333	-15.966667	880.500000	1023.000000	1023.000000	2046.000000
1.640000	0.035751	21.128773	6.003731	4.771929	5.040350	5.312763	0.000000	-10.000000	0.200000	-16.933334	875.166687	1023.000000	1023.000000	2046.000000
1.660000	0.035539	21.003344	6.108046	4.961269	4.840006	5.094022	0.000000	-10.000000	0.208333	-17.766666	869.500000	1023.000000	1023.000000	2046.000000
1.680000	0.035199	20.802725	6.268877	4.910271	4.804474	4.819103	0.000000	-10.000000	0.225000	-18.400002	863.500000	1023.000000	1023.000000	2046.000000
1.700000	0.033693	19.912437	6.016156	4.547230	4.684784	4.664268	0.000000	-10.000000	0.258333	-19.266666	857.333313	1023.000000	1023.000000	2046.000000
1.720000	0.030530	18.043154	5.438869	4.354655	4.220747	4.028883	0.000000	-10.000000	0.300000	-20.283333	851.000000	1023.000000	1023.000000	2046.000000
1.740000	0.027158	16.050102	4.925242	4.068951	3.666199	3.389709	0.000000	-10.000000	0.333333	-21.183332	844.166687	1023.000000	1023.000000	2046.000000
1.760000	0.023849	14.094838	4.406622	3.585258	3.247435	2.855524	0.000000	-10.000000	0.358333	-22.116667	837.166687	1023.000000	1023.000000	2046.000000
1.780000	0.021277	12.574946	3.917374	2.975331	2.968600	2.713642	0.000000	-10.000000	0.383333	-23.050001	829.666687	1023.000000	1023.000000	2046.000000
1.800000	0.019029	11.246223	3.457909	2.717647	2.597631	2.473036	0.000000	-10.000000	0.416667	-23.883333	822.000000	1023.000000	1023.000000	2046.000000
1.820000	0.017685	10.452088	3.183010	2.618724	2.422874	2.227480	0.000000	-10.000000	0.450000	-24.550001	814.000000	1023.000000	1023.000000	2046.000000
1.840000	0.016509	9.756586	3.117377	2.551054	2.251998	1.836157	0.000000	-10.000000	0.475000	-25.100000	806.000000	1023.000000	1023.000000	2046.000000
1.860000	0.015588	9.212780	3.030831	2.202052	2.197853	1.782045	0.000000	-10.000000	0.491667	-25.750000	797.666687	1023.000000	1023.000000	2046.000000
1.880000	0.014589	8.622113	2.825035	2.007192	2.031537	1.758349	0.000000	-10.000000	0.516667	-26.516666	789.000000	1023.000000	1023.000000	2046.000000
1.900000	0.013816	8.164981	2.628143	2.091990	1.873515	1.571333	0.000000	-10.000000	0.533333	-27.150000	780.000000	1023.000000	1023.000000	2046.000000
1.920000	0.013342	7.885244	2.625177	2.170084	1.733130	1.356852	0.000000	-10.000000	0.558333	-27.633333	771.000000	1023.000000	1023.000000	2046.000000
1.940000	0.013023	7.696706	2.675955	2.155111	1.733194	1.132446	0.000000	-10.000000	0.575000	-28.133333	761.833313	1023.000000	1023.000000	2046.000000
1.960000	0.012828	7.581460	2.628890	1.777793	1.764462	1.410315	0.000000	-10.000000	0.591667	-28.483334	752.333313	1023.000000	1023.000000	2046.000000
1.980000	0.012313	7.276804	2.461016	1.834914	1.662927	1.317947	0.000000	-10.000000	0.608333	-28.800001	742.833313	1023.000000	1023.000000	2046.000000
2.000000	0.012654	7.478393	2.484115	1.907116	1.768096	1.319066	0.000000	-10.000000	0.633333	-29.183334	733.166687	1023.000000	1023.000000	2046.000000
2.020000	0.012828	7.581319	2.512826	1.804056	1.966664	1.297773	0.000000	-10.000000	0.666667	-29.933334	723.500000	1023.000000	1023.000000	2046.000000
2.040000	0.012601	7.447134	2.396078	1.374882	2.050062	1.626113	0.000000	-10.000000	0.708333	-30.766666	713.500000	1023.000000	1023.000000	2046.000000
2.060000	0.011643	6.881179	2.111351	1.303158	1.977738	1.488932	0.000000	-10.000000	0.741667	-31.566668	703.166687	1023.000000	1023.000000	2046.000000
2.080000	0.010599	6.263847	1.947913	1.168517	1.948334	1.199082	0.000000	-10.000000	0.783333	-32.266666	692.666687	1023.000000	1023.000000	2046.000000
2.100000	0.009196	5.434988	1.729266	0.724843	1.968629	1.012250	0.000000	-10.000000	0.808333	-33.033333	681.833313	1023.000000	1023.000000	2046.000000
2.120000	0.007634	4.511824	1.361542	0.267572	1.818978	1.063732	0.000000	-10.000000	0.833333	-33.483334	671.000000	1023.000000	1023.000000	2046.000000
2.140000	0.006307	3.727213	1.032965	0.271897	1.668053	0.754296	0.000000	-10.000000	0.833333	-33.683334	659.833313	1023.000000	1023.000000	2046.000000
2.160000	0.005596	3.307011	1.061192	0.311682	1.579107	0.355030	0.000000	-10.000000	0.833333	-33.633335	648.500000	1023.000000	1023.000000	2046.000000
2.180000	0.004765	2.815876	1.036455	-0.141280	1.490458	0.430243	0.000000	-10.000000	0.816667	-33.450001	637.166687	1023.000000	1023.000000	2046.000000
2.200000	0.003696	2.184263	0.855399	-0.204648	1.211869	0.321644	0.000000	-10.000000	0.791667	-32.866669	626.000000	1023.000000	1023.000000	2046.000000
2.220000	0.003686	2.178396	0.893949	-0.012219	1.210931	0.085735	0.000000	-10.000000	0.766667	-32.266666	615.166687	1023.000000	1023.000000	2046.000000
2.240000	0.003894	2.301523	1.050502	-0.073870	1.295420	0.029471	0.000000	-10.000000	0.733333	-31.566668	604.333313	1023.000000	1023.000000	2046.000000
2.260000	0.003605	2.130698	0.971774	-0.343777	1.190750	0.311951	0.000000	-10.000000	0.716667	-31.116667	593.833313	1023.000000	1023.000000	2046.000000
2.280000	0.003452	2.039954	0.890596	-0.146883	1.141792	0.154450	0.000000	-10.000000	0.683333	-30.616667	583.500000	1023.000000	1023.000000	2046.000000
2.300000	0.003776	2.231801	1.012345	0.026819	1.176306	0.016332	0.000000	-10.000000	0.658333	-30.200001	573.500000	1023.000000	1023.000000	2046.000000
2.320000	0.003651	2.157469	1.061466	-0.228911	1.185261	0.139653	0.000000	-10.000000	0.633333	-29.883333	563.500000	1023.000000	1023.000000	2046.000000
2.340000	0.003366	1.989075	0.907731	-0.365905	1.126364	0.320885	0.000000	-10.000000	0.625000	-29.583334	553.500000	1023.000000	1023.000000	2046.000000
2.360000	0.003114	1.840531	0.808284	-0.236633	1.027416	0.241463	0.000000	-10.000000	0.625000	-29.366667	543.500000	1023.000000	1023.000000	2046.000000
2.380000	0.003278	1.937297	0.911652	-0.044395	0.985621	0.084419	0.000000	-10.000000	0.625000	-29.333334	533.500000	1023.000000	1023.000000	2046.000000
2.400000	0.003255	1.923985	0.987340	-0.180878	1.027597	0.089926	0.000000	-10.000000	0.616667	-29.366667	523.500000	1023.000000	1023.000000	2046.000000
2.420000	0.002842	1.679357	0.876244	-0.478585	0.928639	0.353059	0.000000	-10.000000	0.625000	-29.233334	513.833313	1023.000000	1023.000000	2046.000000
2.440000	0.002269	1.341128	0.713006	-0.362199	0.765858	0.224462	0.000000	-10.000000	0.616667	-29.216667	504.166656	1023.000000	1023.000000	2046.000000
2.460000	0.002266	1.339048	0.751029	-0.175242	0.735881	0.027380	0.000000	-10.000000	0.625000	-28.933334	494.500000	1023.000000	1023.000000	2046.000000
2.480000	0.002045	1.208555	0.802742	-0.272172	0.745236	-0.067252	0.000000	-10.000000	0.608333	-28.883335	484.666656	1023.000000	1023.000000	2046.000000
2.500000	0.001455	0.859904	0.673992	-0.652616	0.537645	0.300884	0.000000	-10.000000	0.608333	-28.600000	475.000000	1023.000000	1023.000000	2046.000000
2.520000	0.000995	0.588329	0.499346	-0.546721	0.445691	0.190013	0.000000	-10.000000	0.600000	-28.500000	465.500000	1023.000000	1023.000000	2046.000000
2.540000	0.000819	0.483903	0.532151	-0.357488	0.391385	-0.082145	0.000000	-10.000000	0.600000	-28.600000	456.000000	1023.000000	1023.000000	2046.000000
2.560000	0.000573	0.338650	0.615007	-0.568542	0.346745	-0.054560	0.000000	-10.000000	0.600000	-28.466667	446.500000	1023.000000	1023.000000	2046.000000
2.580000	-0.000274	-0.162136	0.432672	-0.893917	0.065348	0.233760	0.000000	-10.000000	0.600000	-28.566668	437.000000	1023.000000	1023.000000	2046.000000
2.600000	-0.000777	-0.459440	0.245005	-0.753038	0.007973	0.040619	0.000000	-10.000000	0.600000	-28.333334	427.500000	1023.000000	1023.000000	2046.000000
2.620000	-0.000929	-0.548959	0.321469	-0.560233	-0.071109	-0.239086	0.000000	-10.000000	0.600000	-28.300001	418.000000	1023.000000	1023.000000	2046.000000
2.640000	-0.001303	-0.770116	0.319051	-0.990760	-0.159558	0.061152	0.000000	-10.000000	0.600000	-28.116667	408.500000	1023.000000	1023.000000	2046.000000
2.660000	-0.002195	-1.296996	0.103909	-1.067357	-0.450281	0.116732	0.000000	-10.000000	0.600000	-28.100000	399.000000	1023.000000	1023.000000	2046.000000
2.680000	-0.002265	-1.338735	0.122956	-0.878645	-0.476446	-0.106600	0.000000	-10.000000	0.600000	-28.016666	389.666656	1023.000000	1023.000000	2046.000000
2.700000	-0.002334	-1.379579	0.342858	-0.801556	-0.574359	-0.346522	0.000000	-10.000000	0.583333	-28.000000	380.333344	1023.000000	1023.000000	2046.000000
2.720000	-0.003319	-1.961769	0.234309	-1.183177	-0.949008	-0.063893	0.000000	-10.000000	0.566667	-27.733334	371.000000	1023.000000	1023.000000	2046.000000
2.740000	-0.005127	-3.029844	-0.053627	-1.009550	-1.399488	-0.567178	0.000000	-10.000000	0.550000	-27.616667	361.666656	1023.000000	1023.000000	2046.000000
2.760000	-0.006888	-4.070546	-0.160650	-0.891746	-1.743800	-1.274350	0.000000	-10.000000	0.533333	-27.383333	352.500000	1023.000000	1023.000000	2046.000000
2.780000	-0.008888	-5.253076	-0.305810	-1.561208	-2.202531	-1.183527	0.000000	-10.000000	0.533333	-27.383333	343.500000	1023.000000	1023.000000	2046.000000
2.800000	-0.010962	-6.478446	-0.673794	-1.816923	-2.611686	-1.376043	0.000000	-10.000000	0.516667	-27.433334	334.333344	1023.000000	1023.000000	2046.000000
2.820000	-0.011609	-6.861116	-0.771228	-1.637346	-2.660041	-1.792500	0.000000	-10.000000	0.533333	-27.516666	325.166656	1023.000000	1023.000000	2046.000000
2.840000	-0.011670	-6.897240	-0.933248	-1.799712	-2.427890	-1.736391	0.000000	-10.000000	0.516667	-27.566668	315.833344	1023.000000	1023.000000	2046.000000
2.860000	-0.013220	-7.813201	-1.282810	-2.371028	-2.858109	-1.301254	0.000000	-10.000000	0.525000	-27.383333	306.666656	1023.000000	1023.000000	2046.000000
2.880000	-0.013160	-7.777285	-1.420126	-2.110043	-2.898363	-1.348752	0.000000	-10.000000	0.525000	-27.266666	297.500000	1023.000000	1023.000000	2046.000000
2.900000	-0.012916	-7.633239	-1.315553	-1.723882	-2.958133	-1.635672	0.000000	-10.000000	0.525000	-27.116667	288.500000	1023.000000	1023.000000	2046.000000
2.920000	-0.013619	-8.049052	-1.323123	-2.102647	-3.308989	-1.314293	0.000000	-10.000000	0.525000	-27.116667	279.500000	1023.000000	1023.000000	2046.000000
2.940000	-0.015713	-9.286592	-1.696751	-2.185064	-3.710739	-1.694038	0.000000	-10.000000	0.508333	-27.066668	270.500000	1023.000000	1023.000000	2046.000000
2.960000	-0.017840	-10.543724	-1.968052	-2.303512	-4.068317	-2.203843	0.000000	-10.000000	0.491667	-26.783333	261.500000	1023.000000	1023.000000	2046.000000
2.980000	-0.020797	-12.290812	-2.454447	-2.429754	-4.459909	-2.946702	0.000000	-10.000000	0.466667	-26.100000	252.500000	1023.000000	1023.000000	2046.000000
3.000000	-0.023727	-14.022466	-2.844073	-3.064656	-5.044854	-3.068883	0.000000	-10.000000	0.433333	-25.016666	243.666672	1023.000000	1023.000000	2046.000000
3.020000	-0.026513	-15.669065	-3.442381	-3.487142	-5.509443	-3.230099	0.000000	-10.000000	0.416667	-24.066668	235.166672	1023.000000	1023.000000	2046.000000
3.040000	-0.028286	-16.717129	-3.868304	-3.609554	-5.723667	-3.515604	0.000000	-10.000000	0.383333	-23.433334	227.166672	1023.000000	1023.000000	2046.000000
3.060000	-0.029620	-17.505239	-4.101619	-3.463118	-5.884469	-4.056034	0.000000	-10.000000	0.383333	-23.300001	219.500000	1023.000000	1023.000000	2046.000000
3.080000	-0.030722	-18.156610	-4.178290	-3.704652	-6.061147	-4.212521	0.000000	-10.000000	0.383333	-23.316668	211.833328	1023.000000	1023.000000	2046.000000
3.100000	-0.031848	-18.822210	-4.429443	-4.111832	-6.343933	-3.937002	0.000000	-10.000000	0.383333	-23.233334	204.000000	1023.000000	1023.000000	2046.000000
3.120000	-0.032768	-19.365845	-4.682950	-4.136548	-6.499875	-4.046473	0.000000	-10.000000	0.366667	-23.033333	196.166672	1023.000000	1023.000000	2046.000000
3.140000	-0.032755	-19.358055	-4.617252	-3.786963	-6.494770	-4.459071	0.000000	-10.000000	0.341667	-22.583334	188.500000	1023.000000	1023.000000	2046.000000
3.160000	-0.032635	-19.287172	-4.498179	-4.030005	-6.508666	-4.250323	0.000000	-10.000000	0.341667	-22.233334	181.000000	1023.000000	1023.000000	2046.000000
3.180000	-0.033152	-19.592564	-4.610639	-4.277957	-6.723790	-3.980178	0.000000	-10.000000	0.341667	-21.633333	173.500000	1023.000000	1023.000000	2046.000000
3.200000	-0.033053	-19.534180	-4.606904	-4.218781	-6.704059	-4.004436	0.000000	-10.000000	0.333333	-21.066668	166.166672	1023.000000	1023.000000	2046.000000
3.220000	-0.032283	-19.079355	-4.492383	-3.890505	-6.421012	-4.275455	0.000000	-10.000000	0.316667	-20.400002	159.166672	1023.000000	1023.000000	2046.000000
3.240000	-0.031651	-18.705635	-4.251036	-4.362246	-6.439405	-3.652948	0.000000	-10.000000	0.300000	-20.116667	152.333328	1023.000000	1023.000000	2046.000000
3.260000	-0.031684	-18.725393	-4.359326	-4.505794	-6.435487	-3.424787	0.000000	-10.000000	0.283333	-19.750000	145.666672	1023.000000	1023.000000	2046.000000
3.280000	-0.031430	-18.575125	-4.355121	-4.319420	-6.239312	-3.661272	0.000000	-10.000000	0.266667	-19.333334	139.000000	1023.000000	1023.000000	2046.000000
3.300000	-0.031680	-18.722797	-4.312288	-4.619648	-6.138612	-3.652249	0.000000	-10.000000	0.250000	-18.800001	132.666672	1023.000000	1023.000000	2046.000000
3.320000	-0.033309	-19.685499	-4.614003	-5.197276	-6.452752	-3.421469	0.000000	-10.000000	0.233333	-18.550001	126.500000	1023.000000	1023.000000	2046.000000
3.340000	-0.034156	-20.186377	-4.839981	-5.250582	-6.387628	-3.708186	0.000000	-10.000000	0.225000	-18.500000	120.333336	1023.000000	1023.000000	2046.000000
3.360000	-0.034567	-20.429033	-4.782448	-5.203868	-6.353231	-4.089486	0.000000	-10.000000	0.208333	-18.400002	114.000000	1023.000000	1023.000000	2046.000000
3.380000	-0.035594	-21.035797	-4.914957	-5.769373	-6.699193	-3.652275	0.000000	-10.000000	0.208333	-18.350000	107.666664	1023.000000	1023.000000	2046.000000
3.400000	-0.036026	-21.291376	-5.043526	-5.638536	-6.642008	-3.967306	0.000000	-10.000000	0.200000	-18.183334	101.500000	1023.000000	1023.000000	2046.000000
3.420000	-0.036245	-21.420738	-4.816310	-5.531180	-6.701772	-4.371476	0.000000	-10.000000	0.200000	-17.916668	95.500000	1023.000000	1023.000000	2046.000000
3.440000	-0.036795	-21.745977	-4.786825	-5.961743	-6.993172	-4.004237	0.000000	-10.000000	0.200000	-17.616667	91.500000	1023.000000	1023.000000	2046.000000
3.460000	-0.037195	-21.982185	-4.927175	-6.011509	-7.074346	-3.969154	0.000000	-10.000000	0.200000	-17.000000	85.833336	1023.000000	1023.000000	2046.000000
3.480000	-0.036620	-21.642605	-4.754918	-5.542410	-6.939293	-4.405983	0.000000	-10.000000	0.183333	-16.400000	80.166664	1023.000000	1023.000000	2046.000000
3.500000	-0.036032	-21.295168	-4.501186	-5.772453	-6.929715	-4.091814	0.000000	-10.000000	0.175000	-15.666667	72.833336	1023.000000	1023.000000	2046.000000
3.520000	-0.036373	-21.496527	-4.598742	-5.947324	-7.109565	-3.840895	0.000000	-10.000000	0.158333	-15.116667	67.500000	1023.000000	1023.000000	2046.000000
3.540000	-0.035704	-21.101244	-4.536690	-5.480696	-6.876589	-4.207268	0.000000	-10.000000	0.158333	-14.600000	62.500000	1023.000000	1023.000000	2046.000000
3.560000	-0.035030	-20.703005	-4.284656	-5.564666	-6.804185	-4.049497	0.000000	-10.000000	0.150000	-13.966667	57.666668	1023.000000	1023.000000	2046.000000
3.580000	-0.035499	-20.979849	-4.393630	-5.817142	-7.050647	-3.718429	0.000000	-10.000000	0.133333	-13.400001	53.000000	1023.000000	1023.000000	2046.000000
3.600000	-0.034835	-20.587393	-4.354573	-5.487034	-6.840378	-3.905407	0.000000	-10.000000	0.116667	-12.950000	48.500000	1023.000000	1023.000000	2046.000000
3.620000	-0.034127	-20.169052	-4.146537	-5.351430	-6.676913	-3.994173	0.000000	-10.000000	0.091667	-12.700000	44.166668	1023.000000	1023.000000	2046.000000
3.640000	-0.034473	-20.373323	-4.199990	-5.715256	-6.960506	-3.497571	0.000000	-10.000000	0.083333	-12.483334	40.000000	1023.000000	1023.000000	2046.000000
3.660000	-0.033960	-20.070435	-4.208567	-5.452958	-6.762734	-3.646176	0.000000	-10.000000	0.075000	-12.183333	36.000000	1023.000000	1023.000000	2046.000000
3.680000	-0.033352	-19.710932	-3.996049	-5.203471	-6.612175	-3.899237	0.000000	-10.000000	0.066667	-11.783334	32.000000	1023.000000	1023.000000	2046.000000
3.700000	-0.033632	-19.876802	-4.033278	-5.569026	-6.860563	-3.413935	0.000000	-10.000000	0.066667	-11.433333	28.000000	1023.000000	1023.000000	2046.000000
3.720000	-0.033411	-19.745634	-4.105883	-5.470293	-6.736206	-3.433252	0.000000	-10.000000	0.058333	-11.133334	24.000000	1023.000000	1023.000000	2046.000000
3.740000	-0.032847	-19.412783	-3.912940	-5.007788	-6.566246	-3.925809	0.000000	-10.000000	0.058333	-10.783334	20.166666	1023.000000	1023.000000	2046.000000
3.760000	-0.032916	-19.453125	-3.855997	-5.467115	-6.769424	-3.360589	0.000000	-10.000000	0.050000	-10.300000	16.500000	1023.000000	1023.000000	2046.000000
3.780000	-0.033015	-19.511871	-4.033919	-5.491632	-6.713916	-3.272403	0.000000	-10.000000	0.050000	-9.816667	13.166667	1023.000000	1023.000000	2046.000000
3.800000	-0.032446	-19.175837	-3.863473	-4.980450	-6.552840	-3.779074	0.000000	-10.000000	0.050000	-9.383333	9.833333	1023.000000	1023.000000	2046.000000
3.820000	-0.032056	-18.945175	-3.671442	-5.202004	-6.571139	-3.500589	0.000000	-10.000000	0.050000	-8.966666	6.666667	1023.000000	1023.000000	2046.000000
3.840000	-0.032608	-19.271345	-3.811393	-5.463380	-6.796885	-3.199687	0.000000	-10.000000	0.041667	-8.566667	3.666667	1023.000000	1023.000000	2046.000000
3.860000	-0.032267	-19.069773	-3.835611	-5.196059	-6.610213	-3.427890	0.000000	-10.000000	0.041667	-8.116667	1.166667	1023.000000	1023.000000	2046.000000
3.880000	-0.031722	-18.747782	-3.607469	-4.979831	-6.498468	-3.662015	0.000000	-10.000000	0.033333	-7.833333	-1.166667	1023.000000	1023.000000	2046.000000
3.900000	-0.031891	-18.847488	-3.568426	-5.309919	-6.733460	-3.235683	0.000000	-10.000000	0.041667	-7.566667	-3.500000	1023.000000	1023.000000	2046.000000
3.920000	-0.032078	-18.958107	-3.761554	-5.411179	-6.687735	-3.097638	0.000000	-10.000000	0.033333	-7.500000	-6.000000	1023.000000	1023.000000	2046.000000
3.940000	-0.031690	-18.728600	-3.675802	-4.950892	-6.522784	-3.579122	0.000000	-10.000000	0.033333	-7.333333	-8.500000	1023.000000	1023.000000	2046.000000
3.960000	-0.031290	-18.492178	-3.386668	-4.932541	-6.565537	-3.607432	0.000000	-10.000000	0.025000	-7.183333	-11.000000	1023.000000	1023.000000	2046.000000
3.980000	-0.031889	-18.846134	-3.496670	-5.293109	-6.852884	-3.203470	0.000000	-10.000000	0.025000	-6.933333	-13.333333	1023.000000	1023.000000	2046.000000
4.000000	-0.032639	-19.289368	-3.677236	-5.200383	-6.918533	-3.493215	0.000000	-10.000000	0.016667	-6.733334	-15.666667	1023.000000	1023.000000	2046.000000
4.020000	-0.033402	-19.740845	-3.626366	-4.732725	-7.085387	-4.296367	0.000000	-10.000000	0.008333	-6.483334	-18.000000	1023.000000	1023.000000	2046.000000
4.040000	-0.034639	-20.471848	-3.498287	-5.068304	-7.541090	-4.364169	0.000000	-10.000000	0.000000	-6.250000	-20.333334	1023.000000	1023.000000	2046.000000
4.060000	-0.036468	-21.552443	-3.848930	-5.505914	-7.861159	-4.336440	0.000000	-10.000000	0.000000	-6.066667	-22.500000	1023.000000	1023.000000	2046.000000
4.080000	-0.036987	-21.859217	-4.057296	-5.463626	-7.749116	-4.589178	0.000000	-10.000000	0.008333	-6.133334	-24.500000	1023.000000	1023.000000	2046.000000
4.100000	-0.037133	-21.945366	-3.947559	-5.270217	-7.699496	-5.028094	0.000000	-10.000000	0.008333	-6.283334	-26.500000	1023.000000	1023.000000	2046.000000
4.120000	-0.036921	-21.820492	-4.105039	-5.560824	-7.613117	-4.541513	0.000000	-10.000000	0.008333	-6.366667	-28.500000	1023.000000	1023.000000	2046.000000
4.140000	-0.037567	-22.201971	-4.355910	-5.903446	-7.720061	-4.222555	0.000000	-10.000000	0.000000	-6.300000	-30.500000	1023.000000	1023.000000	2046.000000
4.160000	-0.036783	-21.738592	-4.332440	-5.296793	-7.558913	-4.550447	0.000000	-10.000000	0.000000	-6.166667	-32.500000	1023.000000	1023.000000	2046.000000
4.180000	-0.036246	-21.421661	-4.075368	-5.127784	-7.588955	-4.629553	0.000000	-10.000000	0.000000	-6.050000	-34.500000	1023.000000	1023.000000	2046.000000
4.200000	-0.036838	-21.771214	-4.128909	-5.406759	-7.865671	-4.369874	0.000000	-10.000000	0.000000	-5.950000	-36.500000	1023.000000	1023.000000	2046.000000
4.220000	-0.038630	-22.830439	-4.585527	-5.662868	-7.974963	-4.607082	0.000000	-10.000000	0.000000	-5.850000	-38.500000	1023.000000	1023.000000	2046.000000
4.240000	-0.040780	-24.100960	-4.903437	-5.474174	-8.168530	-5.554818	0.000000	-10.000000	0.000000	-5.266667	-40.500000	1023.000000	1023.000000	2046.000000
4.260000	-0.043355	-25.622969	-5.259255	-5.972801	-8.667499	-5.723414	0.000000	-10.000000	0.000000	-3.866667	-42.333332	1023.000000	1023.000000	2046.000000
4.280000	-0.046390	-27.416759	-5.937756	-6.528139	-9.197044	-5.753820	0.000000	-10.000000	-0.008333	-1.950000	-43.500000	1023.000000	1023.000000	2046.000000
4.300000	-0.047706	-28.194492	-6.329529	-6.429247	-9.210778	-6.224939	0.000000	-10.000000	-0.016667	-0.583333	-44.000000	1023.000000	1023.000000	2046.000000
4.320000	-0.048583	-28.712509	-6.470293	-6.340636	-9.232990	-6.668590	0.000000	-10.000000	-0.016667	-0.350000	-44.000000	1023.000000	1023.000000	2046.000000
4.340000	-0.049803	-29.433708	-6.597653	-6.744434	-9.649945	-6.441676	0.000000	-10.000000	-0.008333	-1.300000	-44.166668	1023.000000	1023.000000	2046.000000
4.360000	-0.050631	-29.922819	-6.933104	-6.969207	-9.696050	-6.324458	0.000000	-10.000000	0.000000	-2.700000	-44.666668	1023.000000	1023.000000	2046.000000
4.380000	-0.050799	-30.022041	-7.024026	-6.558743	-9.604228	-6.835045	0.000000	-10.000000	0.000000	-3.883333	-45.666668	1023.000000	1023.000000	2046.000000
4.400000	-0.050438	-29.808844	-6.737085	-6.510932	-9.678968	-6.881859	0.000000	-10.000000	0.000000	-4.316667	-47.000000	1023.000000	1023.000000	2046.000000
4.420000	-0.050661	-29.940607	-6.772679	-6.756126	-9.887872	-6.523930	0.000000	-10.000000	0.000000	-4.150000	-48.500000	1023.000000	1023.000000	2046.000000
4.440000	-0.050585	-29.895481	-6.890544	-6.865080	-9.857890	-6.281967	0.000000	-10.000000	0.000000	-3.600000	-50.000000	1023.000000	1023.000000	2046.000000
4.460000	-0.049950	-29.520573	-6.852654	-6.441229	-9.612742	-6.613947	0.000000	-10.000000	-0.008333	-3.000000	-51.166668	1023.000000	1023.000000	2046.000000
4.480000	-0.049136	-29.039354	-6.535107	-6.310907	-9.503462	-6.689878	0.000000	-10.000000	-0.016667	-2.516667	-52.166668	1023.000000	1023.000000	2046.000000
4.500000	-0.048791	-28.835669	-6.394462	-6.630197	-9.639239	-6.171771	0.000000	-10.000000	-0.025000	-2.483333	-53.000000	1023.000000	1023.000000	2046.000000
4.520000	-0.048173	-28.470327	-6.488730	-6.832272	-9.395484	-5.753841	0.000000	-10.000000	-0.016667	-2.966667	-54.000000	1023.000000	1023.000000	2046.000000
4.540000	-0.046958	-27.752024	-6.330413	-6.477991	-9.014987	-5.928633	0.000000	-10.000000	-0.008333	-3.500000	-55.000000	1023.000000	1023.000000	2046.000000
4.560000	-0.046146	-27.272030	-6.019354	-6.450905	-8.866238	-5.935534	0.000000	-10.000000	0.000000	-3.666667	-56.166668	1023.000000	1023.000000	2046.000000
4.580000	-0.046523	-27.494997	-6.025395	-6.937546	-9.035174	-5.496881	0.000000	-10.000000	0.000000	-3.500000	-57.333332	1023.000000	1023.000000	2046.000000
4.600000	-0.047016	-27.786327	-6.356686	-7.277131	-8.839891	-5.312619	0.000000	-10.000000	0.000000	-3.483333	-58.500000	1023.000000	1023.000000	2046.000000
4.620000	-0.047246	-27.922367	-6.434388	-7.033503	-8.635887	-5.818590	0.000000	-10.000000	-0.008333	-3.850000	-59.666668	1023.000000	1023.000000	2046.000000
4.640000	-0.047279	-27.942083	-6.222537	-7.109787	-8.715769	-5.893992	0.000000	-10.000000	-0.008333	-4.400000	-61.000000	1023.000000	1023.000000	2046.000000
4.660000	-0.048056	-28.401041	-6.324783	-7.527911	-8.998280	-5.550068	0.000000	-10.000000	-0.008333	-4.783334	-62.500000	1023.000000	1023.000000	2046.000000
4.680000	-0.048176	-28.472105	-6.444336	-7.585581	-8.843519	-5.598668	0.000000	-10.000000	0.000000	-4.766667	-64.000000	1023.000000	1023.000000	2046.000000
4.700000	-0.048042	-28.393011	-6.244093	-7.187666	-8.770718	-6.190533	0.000000	-10.000000	0.000000	-4.266667	-65.500000	1023.000000	1023.000000	2046.000000
4.720000	-0.048074	-28.411451	-5.994243	-7.544914	-9.037916	-5.834378	0.000000	-10.000000	0.000000	-3.400000	-67.000000	1023.000000	1023.000000	2046.000000
4.740000	-0.048355	-28.577894	-6.153959	-7.756079	-9.088127	-5.579730	0.000000	-10.000000	-0.008333	-2.433333	-68.166664	1023.000000	1023.000000	2046.000000
4.760000	-0.047574	-28.116079	-6.141810	-7.430439	-8.806026	-5.737803	0.000000	-10.000000	-0.008333	-1.283333	-68.833336	1023.000000	1023.000000	2046.000000
4.780000	-0.046670	-27.582199	-5.850280	-7.079363	-8.671233	-5.981324	0.000000	-10.000000	-0.016667	-0.233333	-69.000000	1023.000000	1023.000000	2046.000000
4.800000	-0.045717	-27.019037	-5.483379	-7.149939	-8.725294	-5.660424	0.000000	-10.000000	-0.016667	1.033333	-69.000000	1023.000000	1023.000000	2046.000000
4.820000	-0.045456	-26.864252	-5.496108	-7.327150	-8.793907	-5.247087	0.000000	-10.000000	-0.033333	2.233333	-69.000000	1023.000000	1023.000000	2046.000000
4.840000	-0.044695	-26.414869	-5.638189	-7.225503	-8.460940	-5.090236	0.000000	-10.000000	-0.041667	3.566667	-69.000000	1023.000000	1023.000000	2046.000000
4.860000	-0.043577	-25.754265	-5.399160	-6.660584	-8.204761	-5.489760	0.000000	-10.000000	-0.050000	4.733334	-69.000000	1023.000000	1023.000000	2046.000000
4.880000	-0.042574	-25.161251	-5.062788	-6.691746	-8.241266	-5.165452	0.000000	-10.000000	-0.058333	5.800000	-69.000000	1023.000000	1023.000000	2046.000000
4.900000	-0.042202	-24.941143	-5.088928	-6.936217	-8.253385	-4.662612	0.000000	-10.000000	-0.075000	6.783333	-69.000000	1023.000000	1023.000000	2046.000000
4.920000	-0.041189	-24.342529	-5.099565	-6.683492	-7.906412	-4.653060	0.000000	-10.000000	-0.091667	7.916667	-69.000000	1023.000000	1023.000000	2046.000000
4.940000	-0.039810	-23.527992	-4.774503	-6.217165	-7.606804	-4.929521	0.000000	-10.000000	-0.108333	9.266666	-69.000000	1023.000000	1023.000000	2046.000000
4.960000	-0.038823	-22.944380	-4.430188	-6.319560	-7.670618	-4.524015	0.000000	-10.000000	-0.125000	11.000000	-69.000000	1023.000000	1023.000000	2046.000000
4.980000	-0.038181	-22.565248	-4.473990	-6.466852	-7.534181	-4.090226	0.000000	-10.000000	-0.158333	12.766666	-53.833332	1023.000000	1023.000000	2046.000000
5.000000	-0.037032	-21.885891	-4.475026	-6.239000	-7.120365	-4.051500	0.000000	-10.000000	-0.200000	14.950000	-21.333334	1023.000000	1023.000000	2046.000000
5.020000	-0.035758	-21.132927	-4.221120	-5.760462	-6.815981	-4.335364	0.000000	-10.000000	-0.233333	16.433332	11.166667	1023.000000	1023.000000	2046.000000
5.040000	-0.034574	-20.433064	-3.796544	-5.820560	-6.825097	-3.990862	0.000000	-10.000000	-0.258333	17.933332	30.500000	1023.000000	1023.000000	2046.000000
5.060000	-0.034136	-20.174540	-3.798021	-5.996945	-6.805860	-3.573714	0.000000	-10.000000	-0.275000	18.883333	34.500000	1023.000000	1023.000000	2046.000000
5.080000	-0.033166	-19.601002	-3.897745	-5.963535	-6.412801	-3.326920	0.000000	-10.000000	-0.325000	20.366667	40.666668	1023.000000	1023.000000	2046.000000
5.100000	-0.032105	-18.973938	-3.678100	-5.432353	-6.142190	-3.721297	0.000000	-10.000000	-0.375000	21.500000	47.166668	1023.000000	1023.000000	2046.000000
5.120000	-0.030958	-18.296198	-3.284707	-5.404332	-6.141088	-3.466071	0.000000	-10.000000	-0.425000	22.716667	54.166668	1023.000000	1023.000000	2046.000000
5.140000	-0.030768	-18.184101	-3.349915	-5.689163	-6.161688	-2.983335	0.000000	-10.000000	-0.441667	23.650000	61.500000	1023.000000	1023.000000	2046.000000
5.160000	-0.029929	-17.688051	-3.422511	-5.437258	-5.793046	-3.035237	0.000000	-10.000000	-0.466667	24.799999	69.166664	1023.000000	1023.000000	2046.000000
5.180000	-0.028875	-17.064930	-3.114719	-4.993689	-5.587620	-3.368902	0.000000	-10.000000	-0.500000	25.616667	77.333336	1023.000000	1023.000000	2046.000000
5.200000	-0.028523	-16.857122	-2.751205	-5.040012	-5.856195	-3.209711	0.000000	-10.000000	-0.550000	26.700001	85.833336	1023.000000	1023.000000	2046.000000
5.220000	-0.028663	-16.939756	-2.806475	-5.271879	-5.932627	-2.928777	0.000000	-10.000000	-0.591667	27.583334	94.666664	1023.000000	1023.000000	2046.000000
5.240000	-0.028279	-16.713089	-2.819876	-4.918889	-5.663159	-3.311164	0.000000	-10.000000	-0.616667	28.583334	103.500000	1023.000000	1023.000000	2046.000000
5.260000	-0.027574	-16.296307	-2.496042	-4.634877	-5.541122	-3.624265	0.000000	-10.000000	-0.633333	29.333334	112.833336	1023.000000	1023.000000	2046.000000
5.280000	-0.026855	-15.871065	-2.199184	-4.727067	-5.625485	-3.319329	0.000000	-10.000000	-0.641667	29.866667	122.500000	1023.000000	1023.000000	2046.000000
5.300000	-0.025996	-15.363609	-2.289070	-4.992934	-5.410444	-2.671162	0.000000	-10.000000	-0.658333	30.350000	132.500000	1023.000000	1023.000000	2046.000000
5.320000	-0.024196	-14.299905	-2.524371	-4.533740	-4.646737	-2.595057	0.000000	-10.000000	-0.650000	30.583334	142.500000	1023.000000	1023.000000	2046.000000
5.340000	-0.022812	-13.481959	-2.152857	-4.121574	-4.519676	-2.687852	0.000000	-10.000000	-0.675000	30.816668	152.666672	1023.000000	1023.000000	2046.000000
5.360000	-0.021519	-12.717534	-1.836512	-4.000333	-4.662267	-2.218423	0.000000	-10.000000	-0.683333	31.200001	163.000000	1023.000000	1023.000000	2046.000000
5.380000	-0.020801	-12.293279	-1.933380	-4.048344	-4.529281	-1.782274	0.000000	-10.000000	-0.716667	31.600000	173.333328	1023.000000	1023.000000	2046.000000
5.400000	-0.019772	-11.685489	-1.826910	-3.385854	-4.173770	-2.298955	0.000000	-10.000000	-0.725000	32.083332	183.833328	1023.000000	1023.000000	2046.000000
5.420000	-0.020037	-11.841808	-1.546565	-3.426068	-4.357892	-2.511283	0.000000	-10.000000	-0.758333	32.500000	194.333328	1023.000000	1023.000000	2046.000000
5.440000	-0.022826	-13.489892	-2.080742	-3.979497	-4.799655	-2.629997	0.000000	-10.000000	-0.783333	32.883335	201.500000	1023.000000	1023.000000	2046.000000
5.460000	-0.025437	-15.033320	-2.894969	-4.507049	-4.928011	-2.703292	0.000000	-10.000000	-0.775000	33.416668	212.333328	1023.000000	1023.000000	2046.000000
5.480000	-0.026920	-15.909651	-3.291566	-4.279009	-4.939956	-3.399120	0.000000	-10.000000	-0.775000	33.433334	223.500000	1023.000000	1023.000000	2046.000000
5.500000	-0.027046	-15.984236	-3.201739	-4.314826	-5.079820	-3.387850	0.000000	-10.000000	-0.766667	33.766666	238.333328	1023.000000	1023.000000	2046.000000
5.520000	-0.027381	-16.181892	-3.290877	-4.477539	-5.295230	-3.118247	0.000000	-10.000000	-0.791667	34.000000	249.666672	1023.000000	1023.000000	2046.000000
5.540000	-0.026943	-15.923450	-3.530839	-4.527534	-5.020287	-2.844789	0.000000	-10.000000	-0.791667	34.466667	260.833344	1023.000000	1023.000000	2046.000000
5.560000	-0.025756	-15.221758	-3.336255	-3.813504	-4.697217	-3.374783	0.000000	-10.000000	-0.800000	34.700001	272.333344	1023.000000	1023.000000	2046.000000
5.580000	-0.024533	-14.498811	-2.823708	-3.743986	-4.925077	-3.006039	0.000000	-10.000000	-0.808333	34.833336	283.833344	1023.000000	1023.000000	2046.000000
5.600000	-0.023816	-14.075378	-2.938726	-3.895871	-4.718221	-2.522559	0.000000	-10.000000	-0.825000	35.066669	295.500000	1023.000000	1023.000000	2046.000000
5.620000	-0.022048	-13.030600	-2.710289	-3.084504	-4.295027	-2.940780	0.000000	-10.000000	-0.858333	35.466667	307.166656	1023.000000	1023.000000	2046.000000
5.640000	-0.020333	-12.016736	-2.121850	-2.896724	-4.390611	-2.607551	0.000000	-10.000000	-0.900000	36.083336	319.000000	1023.000000	1023.000000	2046.000000
5.660000	-0.019246	-11.374678	-2.049932	-3.056814	-4.291757	-1.976175	0.000000	-10.000000	-0.933333	36.483334	331.000000	1023.000000	1023.000000	2046.000000
5.680000	-0.017307	-10.228705	-1.990718	-2.553816	-3.714928	-1.969242	0.000000	-10.000000	-0.950000	36.733334	343.000000	1023.000000	1023.000000	2046.000000
5.700000	-0.014997	-8.863503	-1.445143	-2.089913	-3.430780	-1.897668	0.000000	-10.000000	-0.933333	36.616669	355.166656	1023.000000	1023.000000	2046.000000
5.720000	-0.013460	-7.955018	-1.125474	-2.153248	-3.417744	-1.258551	0.000000	-10.000000	-0.925000	36.566669	367.500000	1023.000000	1023.000000	2046.000000
5.740000	-0.011630	-6.873343	-1.145411	-2.251965	-2.809907	-0.666059	0.000000	-10.000000	-0.908333	36.283333	379.833344	1023.000000	1023.000000	2046.000000
5.760000	-0.009718	-5.743558	-0.819877	-1.760566	-2.283164	-0.879951	0.000000	-10.000000	-0.908333	36.133335	392.000000	1023.000000	1023.000000	2046.000000
5.780000	-0.008902	-5.260841	-0.515882	-2.062040	-2.370316	-0.312604	0.000000	-10.000000	-0.875000	35.799999	404.000000	1023.000000	1023.000000	2046.000000
5.800000	-0.008437	-4.986211	-0.810346	-2.440417	-1.887715	0.152267	0.000000	-10.000000	-0.841667	35.450001	416.000000	1023.000000	1023.000000	2046.000000
5.820000	-0.007452	-4.404126	-0.657360	-1.879581	-1.511784	-0.355401	0.000000	-10.000000	-0.800000	34.766666	428.000000	1023.000000	1023.000000	2046.000000
5.840000	-0.007120	-4.207670	-0.422928	-2.120426	-1.737029	0.072713	0.000000	-10.000000	-0.783333	34.299999	439.666656	1023.000000	1023.000000	2046.000000
5.860000	-0.006664	-3.938258	-0.624717	-2.328838	-1.418057	0.433354	0.000000	-10.000000	-0.766667	33.833332	451.166656	1023.000000	1023.000000	2046.000000
5.880000	-0.005352	-3.163244	-0.366321	-1.660397	-1.036698	-0.099828	0.000000	-10.000000	-0.758333	33.700001	462.500000	1023.000000	1023.000000	2046.000000
5.900000	-0.004555	-2.692271	0.167469	-1.814564	-1.386208	0.341033	0.000000	-10.000000	-0.766667	33.599998	473.833344	1023.000000	1023.000000	2046.000000
5.920000	-0.003317	-1.960293	0.119944	-1.771562	-0.948649	0.639975	0.000000	-10.000000	-0.808333	33.983334	485.000000	1023.000000	1023.000000	2046.000000
5.940000	-0.000977	-0.577521	0.511627	-0.961867	-0.461461	0.334179	0.000000	-10.000000	-0.841667	34.366669	496.166656	1023.000000	1023.000000	2046.000000
5.960000	0.000667	0.394123	1.032291	-1.004769	-0.620723	0.987324	0.000000	-10.000000	-0.858333	34.866669	507.500000	1023.000000	1023.000000	2046.000000
5.980000	0.002769	1.636453	1.082520	-0.818494	-0.033816	1.406242	0.000000	-10.000000	-0.841667	34.833336	519.166687	1023.000000	1023.000000	2046.000000
6.000000	0.005226	3.088624	1.533985	-0.106953	0.414236	1.247356	0.000000	-10.000000	-0.833333	34.800003	530.833313	1023.000000	1023.000000	2046.000000
6.020000	0.006841	4.043138	2.045200	-0.015630	0.294810	1.718758	0.000000	-10.000000	-0.808333	34.416668	542.500000	1023.000000	1023.000000	2046.000000
6.040000	0.008297	4.903582	1.973606	-0.142570	0.725438	2.347108	0.000000	-10.000000	-0.783333	34.150002	554.000000	1023.000000	1023.000000	2046.000000
6.060000	0.010024	5.924436	2.186680	0.649186	1.177688	1.910881	0.000000	-10.000000	-0.766667	34.099998	565.500000	1023.000000	1023.000000	2046.000000
6.080000	0.011871	7.015615	2.759712	0.784564	1.144261	2.327078	0.000000	-10.000000	-0.758333	33.816666	576.833313	1023.000000	1023.000000	2046.000000
6.100000	0.013031	7.701536	2.796844	0.650505	1.373535	2.880652	0.000000	-10.000000	-0.766667	33.633335	588.166687	1023.000000	1023.000000	2046.000000
6.120000	0.014858	8.781132	2.942372	1.277818	1.899068	2.661874	0.000000	-10.000000	-0.766667	33.100002	599.333313	1023.000000	1023.000000	2046.000000
6.140000	0.017047	10.074517	3.603229	1.670388	1.994657	2.806242	0.000000	-10.000000	-0.766667	32.783333	610.500000	1023.000000	1023.000000	2046.000000
6.160000	0.017861	10.556077	3.821545	1.533497	1.929478	3.271557	0.000000	-10.000000	-0.750000	32.400002	621.500000	1023.000000	1023.000000	2046.000000
6.180000	0.019001	11.229794	3.773016	1.916958	2.407912	3.131907	0.000000	-10.000000	-0.733333	32.150002	628.833313	1023.000000	1023.000000	2046.000000
6.200000	0.020663	12.211871	4.296225	2.374023	2.551298	2.990325	0.000000	-10.000000	-0.716667	31.900002	639.666687	1023.000000	1023.000000	2046.000000
6.220000	0.021407	12.651631	4.592264	2.395650	2.394207	3.269510	0.000000	-10.000000	-0.691667	31.683334	650.333313	1023.000000	1023.000000	2046.000000
6.240000	0.021498	12.705065	4.216827	2.186170	2.661319	3.640749	0.000000	-10.000000	-0.658333	31.133333	664.500000	1023.000000	1023.000000	2046.000000
6.260000	0.021176	12.514724	4.029649	2.626139	2.749049	3.109887	0.000000	-10.000000	-0.633333	30.466667	675.000000	1023.000000	1023.000000	2046.000000
6.280000	0.020693	12.229544	4.156991	2.586630	2.386501	3.099422	0.000000	-10.000000	-0.608333	29.716667	685.333313	1023.000000	1023.000000	2046.000000
6.300000	0.020068	11.860051	4.045132	2.183005	2.184850	3.447065	0.000000	-10.000000	-0.591667	29.150000	695.500000	1023.000000	1023.000000	2046.000000
6.320000	0.021530	12.724092	4.000119	2.747317	2.661432	3.315225	0.000000	-10.000000	-0.558333	28.650000	705.166687	1023.000000	1023.000000	2046.000000
6.340000	0.023726	14.021885	4.700496	3.429528	2.688861	3.203000	0.000000	-10.000000	-0.525000	28.033333	714.833313	1023.000000	1023.000000	2046.000000
6.360000	0.024686	14.589613	5.157002	3.568960	2.484804	3.378846	0.000000	-10.000000	-0.500000	27.283333	724.166687	1023.000000	1023.000000	2046.000000
6.380000	0.024282	14.350873	4.822164	3.215816	2.726383	3.586509	0.000000	-10.000000	-0.483333	26.766666	733.500000	1023.000000	1023.000000	2046.000000
6.400000	0.022850	13.504354	4.469290	3.559600	2.744914	2.730550	0.000000	-10.000000	-0.475000	26.033333	742.500000	1023.000000	1023.000000	2046.000000
6.420000	0.021195	12.525959	4.458559	3.358800	2.157648	2.550952	0.000000	-10.000000	-0.450000	25.350000	751.333313	1023.000000	1023.000000	2046.000000
6.440000	0.019179	11.334590	3.920438	2.701133	1.905381	2.807639	0.000000	-10.000000	-0.433333	24.683334	757.166687	1023.000000	1023.000000	2046.000000
6.460000	0.018598	10.991282	3.438394	2.924514	2.271671	2.356704	0.000000	-10.000000	-0.391667	23.683334	765.333313	1023.000000	1023.000000	2046.000000
6.480000	0.018748	11.079952	3.718617	3.033475	2.068930	2.258930	0.000000	-10.000000	-0.366667	22.816668	773.333313	1023.000000	1023.000000	2046.000000
6.500000	0.018364	10.853180	3.781975	2.836093	1.802658	2.432454	0.000000	-10.000000	-0.300000	21.566668	783.666687	1023.000000	1023.000000	2046.000000
6.520000	0.018468	10.914351	3.519577	2.612338	2.038108	2.744329	0.000000	-10.000000	-0.266667	21.083334	788.666687	1023.000000	1023.000000	2046.000000
6.540000	0.018946	11.197271	3.479320	3.040676	2.334919	2.342356	0.000000	-10.000000	-0.225000	19.883333	795.666687	1023.000000	1023.000000	2046.000000
6.560000	0.019946	11.788136	3.995253	3.298743	2.146792	2.347348	0.000000	-10.000000	-0.225000	18.650000	802.500000	1023.000000	1023.000000	2046.000000
6.580000	0.020072	11.862524	4.111075	3.134408	1.922076	2.694964	0.000000	-10.000000	-0.216667	16.900000	811.333313	1023.000000	1023.000000	2046.000000
6.600000	0.020815	12.301463	3.819540	3.288202	2.430042	2.763679	0.000000	-10.000000	-0.208333	15.966666	815.500000	1023.000000	1023.000000	2046.000000
6.620000	0.022160	13.096594	4.183542	3.772142	2.576567	2.564343	0.000000	-10.000000	-0.183333	14.800000	820.833313	1023.000000	1023.000000	2046.000000
6.640000	0.022816	13.484187	4.610062	3.745316	2.243613	2.885196	0.000000	-10.000000	-0.150000	13.616667	825.666687	1023.000000	1023.000000	2046.000000
6.660000	0.023529	13.905622	4.365677	3.462428	2.600174	3.477343	0.000000	-10.000000	-0.108333	11.783334	832.166687	1023.000000	1023.000000	2046.000000
6.680000	0.024662	14.575480	4.299867	3.885295	3.099269	3.291049	0.000000	-10.000000	-0.075000	9.850000	836.333313	1023.000000	1023.000000	2046.000000
6.700000	0.025900	15.306823	4.772077	3.984761	3.065741	3.484244	0.000000	-10.000000	-0.058333	7.866667	840.166687	1023.000000	1023.000000	2046.000000
6.720000	0.025579	15.117019	4.681428	3.484921	3.021823	3.928847	0.000000	-10.000000	-0.033333	5.116667	843.000000	1023.000000	1023.000000	2046.000000
6.740000	0.025273	14.936575	4.122756	3.188271	3.556932	4.068615	0.000000	-10.000000	-0.008333	1.783333	845.333313	1023.000000	1023.000000	2046.000000
6.760000	0.024963	14.753413	4.086508	3.224492	3.717200	3.725214	0.000000	-10.000000	0.008333	-1.616667	846.500000	1023.000000	1023.000000	2046.000000
6.780000	0.023902	14.126223	4.163794	2.833713	3.244308	3.884407	0.000000	-10.000000	0.008333	-3.600000	847.000000	1023.000000	1023.000000	2046.000000
6.800000	0.023112	13.658967	3.754899	2.286610	3.374711	4.242746	0.000000	-10.000000	0.000000	-5.833333	847.000000	1023.000000	1023.000000	2046.000000
6.820000	0.022604	13.358955	3.485067	2.518973	3.671102	3.683813	0.000000	-10.000000	0.000000	-7.500000	847.000000	1023.000000	1023.000000	2046.000000
6.840000	0.022684	13.406182	3.906872	2.622808	3.394816	3.481687	0.000000	-10.000000	0.008333	-8.983334	847.000000	1023.000000	1023.000000	2046.000000
6.860000	0.022112	13.068446	4.093570	2.401917	2.983147	3.589813	0.000000	-10.000000	0.016667	-8.883333	847.000000	1023.000000	1023.000000	2046.000000
6.880000	0.022508	13.302091	3.801759	2.330643	3.392748	3.776940	0.000000	-10.000000	0.016667	-8.133333	847.000000	1023.000000	1023.000000	2046.000000
6.900000	0.023674	13.991215	3.977189	2.741285	3.707182	3.565559	0.000000	-10.000000	0.008333	-7.333333	847.000000	1023.000000	1023.000000	2046.000000
6.920000	0.024697	14.595726	4.494553	2.950126	3.476056	3.674991	0.000000	-10.000000	0.000000	-6.533333	847.000000	1023.000000	1023.000000	2046.000000
6.940000	0.025459	15.046487	4.687630	2.800408	3.418529	4.139921	0.000000	-10.000000	0.000000	-6.150000	840.166687	1023.000000	1023.000000	2046.000000
6.960000	0.026625	15.735221	4.550595	2.878008	3.911334	4.395284	0.000000	-10.000000	0.000000	-5.816667	832.666687	1023.000000	1023.000000	2046.000000
6.980000	0.028302	16.726654	4.825128	3.442816	4.263475	4.195235	0.000000	-10.000000	0.000000	-5.350000	823.833313	1023.000000	1023.000000	2046.000000
7.000000	0.029674	17.537321	5.461720	3.776780	4.037409	4.261411	0.000000	-10.000000	-0.008333	-4.750000	821.333313	1023.000000	1023.000000	2046.000000
7.020000	0.030000	17.730072	5.623881	3.728384	3.878491	4.499318	0.000000	-10.000000	-0.016667	-4.333333	819.500000	1023.000000	1023.000000	2046.000000
7.040000	0.030382	17.955473	5.386646	3.683741	4.222384	4.662703	0.000000	-10.000000	-0.033333	-3.750000	818.500000	1023.000000	1023.000000	2046.000000
7.060000	0.030976	18.306854	5.502939	3.988200	4.433107	4.382607	0.000000	-10.000000	-0.033333	-3.350000	817.666687	1023.000000	1023.000000	2046.000000
7.080000	0.031886	18.844904	5.896682	4.210968	4.311897	4.425358	0.000000	-10.000000	-0.016667	-3.350000	816.166687	1023.000000	1023.000000	2046.000000
7.100000	0.031474	18.601093	5.896425	4.029433	3.925050	4.750185	0.000000	-10.000000	0.000000	-4.100000	814.666687	1023.000000	1023.000000	2046.000000
7.120000	0.030363	17.944401	5.129191	3.580177	4.151421	5.083611	0.000000	-10.000000	0.008333	-4.950000	813.500000	1023.000000	1023.000000	2046.000000
7.140000	0.029484	17.424870	4.907620	3.841636	4.153193	4.522420	0.000000	-10.000000	0.000000	-5.716667	812.500000	1023.000000	1023.000000	2046.000000
7.160000	0.029742	17.577261	5.321637	4.122675	3.803996	4.328953	0.000000	-10.000000	0.008333	-6.316667	811.333313	1023.000000	1023.000000	2046.000000
7.180000	0.029668	17.533503	5.629189	4.200024	3.422052	4.282238	0.000000	-10.000000	0.016667	-7.200000	809.166687	1023.000000	1023.000000	2046.000000
7.200000	0.029186	17.249065	5.438203	3.888530	3.536818	4.385516	0.000000	-10.000000	0.025000	-7.950000	806.666687	1023.000000	1023.000000	2046.000000
7.220000	0.027075	16.001492	4.803543	3.754847	3.674464	3.768639	0.000000	-10.000000	0.033333	-8.783334	802.833313	1023.000000	1023.000000	2046.000000
7.240000	0.024239	14.325454	4.480073	3.525159	3.143432	3.176789	0.000000	-10.000000	0.041667	-9.516666	799.000000	1023.000000	1023.000000	2046.000000
7.260000	0.020827	12.308964	4.164760	3.104834	2.227475	2.811895	0.000000	-10.000000	0.050000	-10.250000	794.833313	1023.000000	1023.000000	2046.000000
7.280000	0.018103	10.698668	3.373248	2.420645	2.052255	2.852521	0.000000	-10.000000	0.050000	-10.616667	792.666687	1023.000000	1023.000000	2046.000000
7.300000	0.016700	9.869891	2.872934	2.461545	2.193878	2.341535	0.000000	-10.000000	0.050000	-10.883333	790.333313	1023.000000	1023.000000	2046.000000
7.320000	0.015679	9.266236	3.034188	2.368145	1.700502	2.163401	0.000000	-10.000000	0.041667	-10.983334	787.833313	1023.000000	1023.000000	2046.000000
7.340000	0.014442	8.535368	2.955847	2.027649	1.318379	2.233493	0.000000	-10.000000	0.041667	-10.950000	783.000000	1023.000000	1023.000000	2046.000000
7.360000	0.013766	8.135919	2.428211	1.912213	1.640807	2.154688	0.000000	-10.000000	0.041667	-10.833333	779.333313	1023.000000	1023.000000	2046.000000
7.380000	0.013704	8.099054	2.497551	2.107362	1.662853	1.831288	0.000000	-10.000000	0.050000	-10.916667	774.500000	1023.000000	1023.000000	2046.000000
7.400000	0.013314	7.868356	2.850149	2.138766	1.112562	1.766880	0.000000	-10.000000	0.050000	-11.133333	772.000000	1023.000000	1023.000000	2046.000000
7.420000	0.013039	7.705888	2.770068	1.829863	1.041136	2.064821	0.000000	-10.000000	0.050000	-11.466667	767.000000	1023.000000	1023.000000	2046.000000
7.440000	0.012906	7.627450	2.382005	1.929078	1.405965	1.910401	0.000000	-10.000000	0.050000	-11.583333	764.500000	1023.000000	1023.000000	2046.000000
7.460000	0.013455	7.952188	2.598421	2.156603	1.450140	1.747024	0.000000	-10.000000	0.050000	-11.700000	760.666687	1023.000000	1023.000000	2046.000000
7.480000	0.013386	7.911145	2.949124	2.123633	1.015907	1.822481	0.000000	-10.000000	0.050000	-11.650000	758.000000	1023.000000	1023.000000	2046.000000
7.500000	0.013572	8.020780	2.688467	1.765527	1.258626	2.308160	0.000000	-10.000000	0.058333	-11.733334	754.000000	1023.000000	1023.000000	2046.000000
7.520000	0.013935	8.235676	2.404828	1.874164	1.720540	2.236144	0.000000	-10.000000	0.066667	-12.033334	750.000000	1023.000000	1023.000000	2046.000000
7.540000	0.014703	8.689687	2.665095	1.921476	1.803105	2.300010	0.000000	-10.000000	0.083333	-12.750000	746.000000	1023.000000	1023.000000	2046.000000
7.560000	0.014382	8.499774	2.888860	1.778364	1.490803	2.341747	0.000000	-10.000000	0.108333	-13.650001	741.666687	1023.000000	1023.000000	2046.000000
7.580000	0.013563	8.015777	2.593395	1.263869	1.538981	2.619532	0.000000	-10.000000	0.133333	-14.716667	737.166687	1023.000000	1023.000000	2046.000000
7.600000	0.012641	7.470905	2.034807	0.886199	1.888359	2.661540	0.000000	-10.000000	0.166667	-15.716667	732.166687	1023.000000	1023.000000	2046.000000
7.620000	0.012059	7.126616	1.874114	0.848161	2.030175	2.374167	0.000000	-10.000000	0.183333	-16.566668	727.000000	1023.000000	1023.000000	2046.000000
7.640000	0.011094	6.556728	2.068604	0.755603	1.529378	2.203143	0.000000	-10.000000	0.200000	-17.250000	721.333313	1023.000000	1023.000000	2046.000000
7.660000	0.009986	5.901695	1.884702	0.327424	1.381839	2.307731	0.000000	-10.000000	0.208333	-17.850000	715.500000	1023.000000	1023.000000	2046.000000
7.680000	0.009291	5.491178	1.431613	0.195998	1.710336	2.153231	0.000000	-10.000000	0.216667	-18.433334	709.500000	1023.000000	1023.000000	2046.000000
7.700000	0.009145	5.404840	1.642454	0.381089	1.583798	1.797498	0.000000	-10.000000	0.225000	-18.900000	703.500000	1023.000000	1023.000000	2046.000000
7.720000	0.008958	5.293905	1.984470	0.366178	1.142176	1.801080	0.000000	-10.000000	0.225000	-19.166668	697.333313	1023.000000	1023.000000	2046.000000
7.740000	0.008907	5.264137	1.755901	0.039877	1.316663	2.151695	0.000000	-10.000000	0.233333	-19.316668	691.000000	1023.000000	1023.000000	2046.000000
7.760000	0.009447	5.583356	1.603652	0.315014	1.744308	1.920383	0.000000	-10.000000	0.233333	-19.316668	684.500000	1023.000000	1023.000000	2046.000000
7.780000	0.010140	5.992871	2.008552	0.497590	1.571400	1.915330	0.000000	-10.000000	0.233333	-19.400000	678.000000	1023.000000	1023.000000	2046.000000
7.800000	0.010124	5.983516	2.251234	0.377013	1.275146	2.080122	0.000000	-10.000000	0.225000	-19.566668	671.500000	1023.000000	1023.000000	2046.000000
7.820000	0.010682	6.312923	2.035572	0.270812	1.665262	2.341277	0.000000	-10.000000	0.233333	-19.716667	665.000000	1023.000000	1023.000000	2046.000000
7.840000	0.012067	7.131632	2.207487	0.650605	2.062979	2.210561	0.000000	-10.000000	0.258333	-20.083334	656.166687	1023.000000	1023.000000	2046.000000
7.860000	0.013037	7.704651	2.776613	1.037679	1.743895	2.146464	0.000000	-10.000000	0.283333	-20.333334	649.500000	1023.000000	1023.000000	2046.000000
7.880000	0.013141	7.766312	2.945885	0.977357	1.526627	2.316443	0.000000	-10.000000	0.300000	-20.799999	642.666687	1023.000000	1023.000000	2046.000000
7.900000	0.012819	7.576315	2.610284	0.877888	1.756061	2.332083	0.000000	-10.000000	0.300000	-21.033333	638.000000	1023.000000	1023.000000	2046.000000
7.920000	0.012712	7.512910	2.468206	1.035105	1.987865	2.021735	0.000000	-10.000000	0.308333	-21.283333	631.000000	1023.000000	1023.000000	2046.000000
7.940000	0.012519	7.398618	2.700287	1.100670	1.663550	1.934110	0.000000	-10.000000	0.325000	-21.600000	624.000000	1023.000000	1023.000000	2046.000000
7.960000	0.011839	6.996604	2.533530	0.994442	1.440679	2.027953	0.000000	-10.000000	0.341667	-22.150000	616.833313	1023.000000	1023.000000	2046.000000
7.980000	0.010227	6.044117	1.874988	0.408677	1.433042	2.327411	0.000000	-10.000000	0.358333	-22.800001	609.500000	1023.000000	1023.000000	2046.000000
8.000000	0.009437	5.577540	1.447793	0.630137	1.567264	1.932347	0.000000	-10.000000	0.375000	-23.350000	601.833313	1023.000000	1023.000000	2046.000000
8.020000	0.009186	5.429161	1.777858	0.920645	1.079329	1.651329	0.000000	-10.000000	0.383333	-23.483334	594.000000	1023.000000	1023.000000	2046.000000
8.040000	0.007950	4.698599	1.966070	0.798573	0.499569	1.434387	0.000000	-10.000000	0.400000	-23.750000	586.000000	1023.000000	1023.000000	2046.000000
8.060000	0.006219	3.675219	1.418144	0.367908	0.597288	1.291879	0.000000	-10.000000	0.416667	-24.033333	578.000000	1023.000000	1023.000000	2046.000000
8.080000	0.003946	2.332306	0.954875	0.366123	0.529191	0.482117	0.000000	-10.000000	0.441667	-24.483334	570.000000	1023.000000	1023.000000	2046.000000
8.100000	0.001225	0.723828	0.813534	0.129671	-0.291148	0.071770	0.000000	-10.000000	0.433333	-24.683334	562.000000	1023.000000	1023.000000	2046.000000
8.120000	-0.002132	-1.259806	0.324069	-0.471643	-0.953898	-0.158334	0.000000	-10.000000	0.416667	-24.633333	554.000000	1023.000000	1023.000000	2046.000000
8.140000	-0.004718	-2.788573	-0.595682	-0.816203	-0.881392	-0.495296	0.000000	-10.000000	0.416667	-24.466667	545.666687	1023.000000	1023.000000	2046.000000
8.160000	-0.006217	-3.674515	-0.892931	-0.892825	-0.989384	-0.899375	0.000000	-10.000000	0.416667	-24.166666	537.333313	1023.000000	1023.000000	2046.000000
8.180000	-0.007880	-4.657251	-0.837454	-0.948871	-1.626964	-1.243962	0.000000	-10.000000	0.433333	-24.183334	529.000000	1023.000000	1023.000000	2046.000000
8.200000	-0.009399	-5.554761	-1.006213	-1.322632	-2.001408	-1.224507	0.000000	-10.000000	0.433333	-24.316668	521.000000	1023.000000	1023.000000	2046.000000
8.220000	-0.010647	-6.292576	-1.632633	-1.553939	-1.778562	-1.327443	0.000000	-10.000000	0.450000	-24.716667	513.000000	1023.000000	1023.000000	2046.000000
8.240000	-0.010869	-6.423423	-1.698029	-1.378046	-1.708517	-1.638831	0.000000	-10.000000	0.450000	-25.150000	504.833344	1023.000000	1023.000000	2046.000000
8.260000	-0.011624	-6.869820	-1.334507	-1.371457	-2.400981	-1.762874	0.000000	-10.000000	0.450000	-25.383333	496.500000	1023.000000	1023.000000	2046.000000
8.280000	-0.012331	-7.287774	-1.501899	-1.762435	-2.524476	-1.498963	0.000000	-10.000000	0.450000	-25.616667	488.000000	1023.000000	1023.000000	2046.000000
8.300000	-0.012604	-7.448864	-1.917978	-1.674223	-2.138241	-1.718422	0.000000	-10.000000	0.458333	-25.383333	479.500000	1023.000000	1023.000000	2046.000000
8.320000	-0.012357	-7.303063	-1.578476	-1.524396	-2.375728	-1.824464	0.000000	-10.000000	0.475000	-25.416668	471.000000	1023.000000	1023.000000	2046.000000
8.340000	-0.012728	-7.521982	-1.277492	-1.790712	-2.828146	-1.625631	0.000000	-10.000000	0.491667	-25.350000	462.500000	1023.000000	1023.000000	2046.000000
8.360000	-0.012635	-7.467569	-1.726308	-2.032044	-2.355798	-1.353419	0.000000	-10.000000	0.483333	-25.383333	454.000000	1023.000000	1023.000000	2046.000000
8.380000	-0.012025	-7.106795	-1.770659	-1.858026	-1.995124	-1.482987	0.000000	-10.000000	0.466667	-25.250000	445.500000	1023.000000	1023.000000	2046.000000
8.400000	-0.011736	-6.935888	-1.322442	-1.867697	-2.392786	-1.352963	0.000000	-10.000000	0.458333	-25.116667	437.166656	1023.000000	1023.000000	2046.000000
8.420000	-0.012457	-7.361936	-1.375037	-2.349379	-2.586466	-1.051053	0.000000	-10.000000	0.466667	-25.183334	426.000000	1023.000000	1023.000000	2046.000000
8.440000	-0.013356	-7.893488	-2.024073	-2.530942	-2.129609	-1.208864	0.000000	-10.000000	0.475000	-25.283333	417.666656	1023.000000	1023.000000	2046.000000
8.460000	-0.013862	-8.192193	-1.988426	-2.624415	-2.242644	-1.336707	0.000000	-10.000000	0.475000	-25.250000	409.333344	1023.000000	1023.000000	2046.000000
8.480000	-0.015199	-8.982810	-1.859164	-2.836016	-2.813029	-1.474600	0.000000	-10.000000	0.475000	-25.333334	403.666656	1023.000000	1023.000000	2046.000000
8.500000	-0.016103	-9.516718	-2.219056	-3.245838	-2.766758	-1.285066	0.000000	-10.000000	0.466667	-25.366667	395.333344	1023.000000	1023.000000	2046.000000
8.520000	-0.016852	-9.959326	-2.619888	-3.183384	-2.483571	-1.672483	0.000000	-10.000000	0.466667	-25.450001	386.666656	1023.000000	1023.000000	2046.000000
8.540000	-0.017357	-10.258219	-2.339597	-3.188695	-2.932543	-1.797384	0.000000	-10.000000	0.466667	-25.483334	378.333344	1023.000000	1023.000000	2046.000000
8.560000	-0.018268	-10.796576	-2.110383	-3.411871	-3.507666	-1.766655	0.000000	-10.000000	0.466667	-25.383333	369.666656	1023.000000	1023.000000	2046.000000
8.580000	-0.018752	-11.082483	-2.482117	-3.584557	-3.329460	-1.686349	0.000000	-10.000000	0.458333	-25.350000	361.333344	1023.000000	1023.000000	2046.000000
8.600000	-0.018481	-10.922428	-2.633704	-3.417592	-3.029670	-1.841462	0.000000	-10.000000	0.450000	-25.116667	352.833344	1023.000000	1023.000000	2046.000000
8.620000	-0.018250	-10.786037	-2.318696	-3.287953	-3.356313	-1.823075	0.000000	-10.000000	0.450000	-25.000000	344.500000	1023.000000	1023.000000	2046.000000
8.640000	-0.018453	-10.905513	-1.983393	-3.325950	-3.830474	-1.765695	0.000000	-10.000000	0.441667	-24.583334	336.166656	1023.000000	1023.000000	2046.000000
8.660000	-0.018599	-10.991713	-2.324567	-3.551298	-3.597802	-1.518047	0.000000	-10.000000	0.425000	-24.116667	328.000000	1023.000000	1023.000000	2046.000000
8.680000	-0.018331	-10.833527	-2.546769	-3.335628	-3.256929	-1.694200	0.000000	-10.000000	0.416667	-23.683334	320.000000	1023.000000	1023.000000	2046.000000
8.700000	-0.018188	-10.749104	-2.128943	-3.232852	-3.759387	-1.627923	0.000000	-10.000000	0.391667	-23.466667	312.000000	1023.000000	1023.000000	2046.000000
8.720000	-0.018468	-10.914375	-2.062961	-3.430151	-3.999655	-1.421608	0.000000	-10.000000	0.375000	-23.366667	304.000000	1023.000000	1023.000000	2046.000000
8.740000	-0.018605	-10.995447	-2.490011	-3.496278	-3.645878	-1.363280	0.000000	-10.000000	0.358333	-23.216667	296.166656	1023.000000	1023.000000	2046.000000
8.760000	-0.018259	-10.791125	-2.450005	-3.319506	-3.548244	-1.473370	0.000000	-10.000000	0.358333	-23.116667	288.500000	1023.000000	1023.000000	2046.000000
8.780000	-0.018463	-10.911904	-2.076080	-3.234785	-4.102108	-1.498931	0.000000	-10.000000	0.366667	-22.950001	280.833344	1023.000000	1023.000000	2046.000000
8.800000	-0.018680	-11.040156	-2.201483	-3.546112	-4.118384	-1.174178	0.000000	-10.000000	0.358333	-22.750000	273.166656	1023.000000	1023.000000	2046.000000
8.820000	-0.018844	-11.137040	-2.639384	-3.422502	-3.679714	-1.395441	0.000000	-10.000000	0.358333	-22.583334	265.500000	1023.000000	1023.000000	2046.000000
8.840000	-0.018596	-10.990078	-2.370643	-3.315311	-3.899681	-1.404443	0.000000	-10.000000	0.341667	-22.233334	258.000000	1023.000000	1023.000000	2046.000000
8.860000	-0.018955	-11.202654	-2.038765	-3.313369	-4.415597	-1.434922	0.000000	-10.000000	0.333333	-21.933334	250.500000	1023.000000	1023.000000	2046.000000
8.880000	-0.019191	-11.341804	-2.244452	-3.588514	-4.327427	-1.181410	0.000000	-10.000000	0.316667	-21.466667	243.166672	1023.000000	1023.000000	2046.000000
8.900000	-0.019266	-11.386393	-2.610397	-3.520539	-3.915984	-1.339472	0.000000	-10.000000	0.308333	-21.100000	236.000000	1023.000000	1023.000000	2046.000000
8.920000	-0.018921	-11.182108	-2.437303	-3.356670	-3.995724	-1.392411	0.000000	-10.000000	0.283333	-20.583334	229.000000	1023.000000	1023.000000	2046.000000
8.940000	-0.019415	-11.474102	-1.974971	-3.422061	-4.635926	-1.441144	0.000000	-10.000000	0.275000	-20.000000	222.166672	1023.000000	1023.000000	2046.000000
8.960000	-0.019368	-11.446650	-2.227395	-3.577136	-4.344517	-1.297602	0.000000	-10.000000	0.258333	-19.616667	215.333328	1023.000000	1023.000000	2046.000000
8.980000	-0.019200	-11.347414	-2.389393	-3.414943	-4.020353	-1.522725	0.000000	-10.000000	0.250000	-19.200001	208.833328	1023.000000	1023.000000	2046.000000
9.000000	-0.019690	-11.636625	-1.981992	-3.193605	-4.684935	-1.776093	0.000000	-10.000000	0.233333	-18.983334	202.500000	1023.000000	1023.000000	2046.000000
9.020000	-0.021080	-12.458123	-1.965149	-3.392372	-5.196409	-1.904194	0.000000	-10.000000	0.216667	-18.666668	196.166672	1023.000000	1023.000000	2046.000000
9.040000	-0.022665	-13.395168	-2.593298	-3.536681	-4.999833	-2.265357	0.000000	-10.000000	0.208333	-18.483334	189.833328	1023.000000	1023.000000	2046.000000
9.060000	-0.023603	-13.949565	-2.572163	-3.546270	-5.230462	-2.600669	0.000000	-10.000000	0.208333	-18.133333	183.500000	1023.000000	1023.000000	2046.000000
9.080000	-0.024787	-14.648836	-2.358347	-3.805774	-5.814502	-2.670214	0.000000	-10.000000	0.208333	-17.766666	177.500000	1023.000000	1023.000000	2046.000000
9.100000	-0.025159	-14.868738	-2.867834	-4.040773	-5.460409	-2.499722	0.000000	-10.000000	0.208333	-17.550001	171.500000	1023.000000	1023.000000	2046.000000
9.120000	-0.025548	-15.098668	-3.265357	-4.165187	-5.122783	-2.545341	0.000000	-10.000000	0.200000	-17.366667	165.833328	1023.000000	1023.000000	2046.000000
9.140000	-0.025353	-14.983456	-2.917052	-3.870757	-5.567288	-2.628359	0.000000	-10.000000	0.200000	-17.216667	160.166672	1023.000000	1023.000000	2046.000000
9.160000	-0.025434	-15.031351	-2.782911	-3.929552	-5.895110	-2.423778	0.000000	-10.000000	0.191667	-16.866667	154.500000	1023.000000	1023.000000	2046.000000
9.180000	-0.025862	-15.284418	-3.253801	-3.869438	-5.576705	-2.584474	0.000000	-10.000000	0.191667	-16.650000	148.666672	1023.000000	1023.000000	2046.000000
9.200000	-0.026623	-15.734029	-3.401765	-3.909611	-5.560967	-2.861685	0.000000	-10.000000	0.183333	-16.350000	143.000000	1023.000000	1023.000000	2046.000000
9.220000	-0.029012	-17.146135	-3.376475	-3.998554	-6.317522	-3.453584	0.000000	-10.000000	0.183333	-16.016666	137.666672	1023.000000	1023.000000	2046.000000
9.240000	-0.032061	-18.948128	-3.768568	-4.451301	-6.935568	-3.792691	0.000000	-10.000000	0.166667	-15.433333	132.333328	1023.000000	1023.000000	2046.000000
9.260000	-0.035100	-20.744089	-4.719159	-4.882861	-7.032877	-4.109192	0.000000	-10.000000	0.150000	-14.366667	127.166664	1023.000000	1023.000000	2046.000000
9.280000	-0.037169	-21.966934	-5.278459	-5.024264	-7.090685	-4.573527	0.000000	-10.000000	0.108333	-13.283334	122.333336	1023.000000	1023.000000	2046.000000
9.300000	-0.038740	-22.895058	-5.325686	-5.039421	-7.621163	-4.908788	0.000000	-10.000000	0.075000	-12.200000	118.000000	1023.000000	1023.000000	2046.000000
9.320000	-0.040225	-23.772787	-5.328423	-5.249553	-8.146852	-5.047959	0.000000	-10.000000	0.058333	-11.850000	114.000000	1023.000000	1023.000000	2046.000000
9.340000	-0.041402	-24.468304	-5.823875	-5.539641	-8.048586	-5.056201	0.000000	-10.000000	0.075000	-11.883333	110.000000	1023.000000	1023.000000	2046.000000
9.360000	-0.042008	-24.826990	-6.235851	-5.515966	-7.773416	-5.301759	0.000000	-10.000000	0.091667	-12.350000	106.000000	1023.000000	1023.000000	2046.000000
9.380000	-0.042104	-24.883581	-5.936801	-5.414141	-8.172618	-5.360022	0.000000	-10.000000	0.091667	-12.666667	101.833336	1023.000000	1023.000000	2046.000000
9.400000	-0.042504	-25.119576	-5.694686	-5.457242	-8.598193	-5.369454	0.000000	-10.000000	0.075000	-12.600000	97.500000	1023.000000	1023.000000	2046.000000
9.420000	-0.042474	-25.102070	-5.874242	-5.603584	-8.444262	-5.179983	0.000000	-10.000000	0.050000	-12.266667	93.166664	1023.000000	1023.000000	2046.000000
9.440000	-0.042339	-25.022575	-6.186986	-5.490072	-8.029664	-5.315853	0.000000	-10.000000	0.041667	-11.566667	89.000000	1023.000000	1023.000000	2046.000000
9.460000	-0.041757	-24.678347	-5.862323	-5.391287	-8.172220	-5.252516	0.000000	-10.000000	0.041667	-11.033334	85.333336	1023.000000	1023.000000	2046.000000
9.480000	-0.041567	-24.566328	-5.454780	-5.426950	-8.534446	-5.150152	0.000000	-10.000000	0.041667	-10.366667	81.666664	1023.000000	1023.000000	2046.000000
9.500000	-0.040878	-24.158741	-5.460568	-5.651858	-8.294462	-4.751853	0.000000	-10.000000	0.041667	-10.216667	78.333336	1023.000000	1023.000000	2046.000000
9.520000	-0.040259	-23.793116	-5.714030	-5.626157	-7.728274	-4.724654	0.000000	-10.000000	0.041667	-10.083334	74.666664	1023.000000	1023.000000	2046.000000
9.540000	-0.039397	-23.283539	-5.577698	-5.654207	-7.478988	-4.572647	0.000000	-10.000000	0.050000	-10.116667	71.333336	1023.000000	1023.000000	2046.000000
9.560000	-0.039402	-23.286493	-5.201397	-5.669377	-7.820611	-4.595108	0.000000	-10.000000	0.050000	-9.816667	67.833336	1023.000000	1023.000000	2046.000000
9.580000	-0.040016	-23.649172	-5.217169	-6.101398	-7.918277	-4.412327	0.000000	-10.000000	0.050000	-9.483334	64.666664	1023.000000	1023.000000	2046.000000
9.600000	-0.040733	-24.073303	-5.774877	-6.312457	-7.481225	-4.504744	0.000000	-10.000000	0.041667	-9.216667	61.500000	1023.000000	1023.000000	2046.000000
9.620000	-0.040952	-24.202400	-5.882052	-6.371130	-7.311555	-4.637662	0.000000	-10.000000	0.041667	-9.383334	58.500000	1023.000000	1023.000000	2046.000000
9.640000	-0.041401	-24.467987	-5.559658	-6.354513	-7.806314	-4.747502	0.000000	-10.000000	0.041667	-9.633334	55.333332	1023.000000	1023.000000	2046.000000
9.660000	-0.041777	-24.690498	-5.386303	-6.616780	-8.048458	-4.638957	0.000000	-10.000000	0.050000	-9.850000	52.166668	1023.000000	1023.000000	2046.000000
9.680000	-0.042288	-24.992311	-5.777333	-6.768965	-7.717086	-4.728928	0.000000	-10.000000	0.041667	-9.733334	48.833332	1023.000000	1023.000000	2046.000000
9.700000	-0.042162	-24.917673	-5.816221	-6.676153	-7.545815	-4.879483	0.000000	-10.000000	0.041667	-9.266666	45.666668	1023.000000	1023.000000	2046.000000
9.720000	-0.042227	-24.955902	-5.395897	-6.564595	-8.029980	-4.965430	0.000000	-10.000000	0.025000	-8.550000	42.500000	1023.000000	1023.000000	2046.000000
9.740000	-0.041989	-24.815771	-5.181261	-6.791644	-8.171548	-4.671319	0.000000	-10.000000	0.016667	-7.533333	39.500000	1023.000000	1023.000000	2046.000000
9.760000	-0.041680	-24.632763	-5.636012	-6.628035	-7.544142	-4.824574	0.000000	-10.000000	0.000000	-6.683333	36.833332	1023.000000	1023.000000	2046.000000
9.780000	-0.040703	-24.055302	-5.237822	-6.448298	-7.648921	-4.720262	0.000000	-10.000000	0.000000	-5.900000	34.500000	1023.000000	1023.000000	2046.000000
9.800000	-0.040320	-23.829060	-4.784550	-6.453933	-8.010354	-4.580223	0.000000	-10.000000	0.000000	-5.350000	32.666668	1023.000000	1023.000000	2046.000000
9.820000	-0.039916	-23.590233	-5.084133	-6.430419	-7.606769	-4.468911	0.000000	-10.000000	0.000000	-4.833333	31.000000	1023.000000	1023.000000	2046.000000
9.840000	-0.039163	-23.145075	-5.208822	-6.255752	-7.178752	-4.501749	0.000000	-10.000000	0.000000	-4.416667	29.500000	1023.000000	1023.000000	2046.000000
9.860000	-0.038574	-22.797335	-4.745730	-6.091667	-7.537267	-4.422670	0.000000	-10.000000	0.000000	-4.100000	28.000000	1023.000000	1023.000000	2046.000000
9.880000	-0.038133	-22.536491	-4.473979	-6.194491	-7.715987	-4.152034	0.000000	-10.000000	0.000000	-3.900000	26.666666	1023.000000	1023.000000	2046.000000
9.900000	-0.037819	-22.350952	-4.776054	-6.164485	-7.302089	-4.108324	0.000000	-10.000000	0.000000	-3.866667	25.333334	1023.000000	1023.000000	2046.000000
9.920000	-0.037046	-21.894358	-4.900898	-6.035748	-6.879117	-4.078596	0.000000	-10.000000	-0.016667	-3.950000	24.000000	1023.000000	1023.000000	2046.000000
9.940000	-0.036600	-21.630661	-4.531052	-5.832645	-7.187220	-4.079744	0.000000	-10.000000	-0.025000	-4.000000	22.666666	1023.000000	1023.000000	2046.000000
9.960000	-0.036335	-21.473871	-4.183259	-5.944969	-7.482963	-3.862681	0.000000	-10.000000	-0.025000	-3.983333	21.333334	1023.000000	1023.000000	2046.000000
9.980000	-0.036156	-21.368265	-4.555628	-5.955727	-7.053108	-3.803801	0.000000	-10.000000	-0.016667	-3.783333	20.000000	1023.000000	1023.000000	2046.000000
10.000000	-0.035570	-21.021988	-4.682291	-5.851543	-6.710718	-3.777437	0.000000	-10.000000	0.000000	-3.600000	18.666666	1023.000000	1023.000000	2046.000000
10.020000	-0.035081	-20.732626	-4.328997	-5.603642	-6.943945	-3.856042	0.000000	-10.000000	-0.008333	-3.416667	17.500000	1023.000000	1023.000000	2046.000000
10.040000	-0.034960	-20.661640	-3.961023	-5.755686	-7.298415	-3.646517	0.000000	-10.000000	0.000000	-3.316667	16.333334	1023.000000	1023.000000	2046.000000
10.060000	-0.034884	-20.616428	-4.375124	-5.778492	-6.861706	-3.601106	0.000000	-10.000000	-0.008333	-3.200000	15.166667	1023.000000	1023.000000	2046.000000
10.080000	-0.034272	-20.254980	-4.435177	-5.613989	-6.557088	-3.648726	0.000000	-10.000000	0.000000	-3.083333	14.000000	1023.000000	1023.000000	2046.000000
10.100000	-0.034072	-20.136675	-3.943939	-5.463727	-7.033619	-3.695388	0.000000	-10.000000	0.000000	-3.016667	13.000000	1023.000000	1023.000000	2046.000000
10.120000	-0.033783	-19.965599	-3.822561	-5.655905	-7.053731	-3.433403	0.000000	-10.000000	-0.008333	-2.983333	12.000000	1023.000000	1023.000000	2046.000000
10.140000	-0.033645	-19.883917	-4.191303	-5.534527	-6.579472	-3.578615	0.000000	-10.000000	-0.008333	-2.950000	11.000000	1023.000000	1023.000000	2046.000000
10.160000	-0.032916	-19.453117	-4.019907	-5.375157	-6.504858	-3.553196	0.000000	-10.000000	-0.016667	-2.916667	10.000000	1023.000000	1023.000000	2046.000000
10.180000	-0.033059	-19.537985	-3.531736	-5.260917	-7.091168	-3.654164	0.000000	-10.000000	-0.016667	-2.816667	9.000000	1023.000000	1023.000000	2046.000000
10.200000	-0.033777	-19.962166	-3.664994	-5.424730	-7.208519	-3.663923	0.000000	-10.000000	-0.025000	-2.716667	8.000000	1023.000000	1023.000000	2046.000000
10.220000	-0.034458	-20.364466	-4.104592	-5.289977	-6.891801	-4.078095	0.000000	-10.000000	-0.025000	-2.550000	7.000000	1023.000000	1023.000000	2046.000000
10.240000	-0.035189	-20.796568	-3.796026	-5.240910	-7.435091	-4.324542	0.000000	-10.000000	-0.033333	-2.383333	6.166667	1023.000000	1023.000000	2046.000000
10.260000	-0.036072	-21.318707	-3.639544	-5.545548	-7.825558	-4.308056	0.000000	-10.000000	-0.025000	-2.333333	5.333333	1023.000000	1023.000000	2046.000000
10.280000	-0.036462	-21.549192	-4.131815	-5.682410	-7.413938	-4.321029	0.000000	-10.000000	-0.025000	-2.566667	4.666667	1023.000000	1023.000000	2046.000000
10.300000	-0.035785	-21.149149	-4.419941	-5.531717	-6.912151	-4.285339	0.000000	-10.000000	-0.008333	-2.950000	3.833333	1023.000000	1023.000000	2046.000000
10.320000	-0.035944	-21.242836	-4.212436	-5.546230	-7.276872	-4.207299	0.000000	-10.000000	-0.016667	-3.233333	2.833333	1023.000000	1023.000000	2046.000000
10.340000	-0.035783	-21.148048	-3.917344	-5.425976	-7.685902	-4.118825	0.000000	-10.000000	-0.008333	-3.266667	1.666667	1023.000000	1023.000000	2046.000000
10.360000	-0.035758	-21.132736	-4.226251	-5.402707	-7.446904	-4.056876	0.000000	-10.000000	-0.008333	-3.166667	0.666667	1023.000000	1023.000000	2046.000000
10.380000	-0.035813	-21.165234	-4.453878	-5.312556	-7.180614	-4.218185	0.000000	-10.000000	-0.008333	-3.166667	0.000000	1023.000000	1023.000000	2046.000000
10.400000	-0.037274	-22.028713	-4.290730	-5.313068	-7.809008	-4.615907	0.000000	-10.000000	-0.016667	-3.283333	-0.666667	1023.000000	1023.000000	2046.000000
10.420000	-0.039992	-23.635254	-4.592868	-5.836341	-8.340073	-4.865972	0.000000	-10.000000	-0.033333	-3.183333	-1.666667	1023.000000	1023.000000	2046.000000
10.440000	-0.043255	-25.563772	-5.763106	-6.082573	-8.229074	-5.489018	0.000000	-10.000000	-0.041667	-2.083333	-2.833333	1023.000000	1023.000000	2046.000000
10.460000	-0.045184	-26.703865	-6.134036	-6.209187	-8.561463	-5.799180	0.000000	-10.000000	-0.050000	-0.316667	-3.666667	1023.000000	1023.000000	2046.000000
10.480000	-0.047059	-27.812038	-6.028283	-6.449057	-9.374303	-5.960397	0.000000	-10.000000	-0.041667	1.183333	-4.000000	1023.000000	1023.000000	2046.000000
10.500000	-0.048461	-28.640249	-6.658159	-6.695876	-9.222859	-6.063354	0.000000	-10.000000	-0.025000	1.450000	-4.000000	1023.000000	1023.000000	2046.000000
10.520000	-0.049163	-29.055624	-7.073050	-6.626965	-8.991164	-6.364444	0.000000	-10.000000	-0.008333	0.550000	-4.000000	1023.000000	1023.000000	2046.000000
10.540000	-0.049646	-29.340609	-6.790901	-6.593502	-9.535387	-6.420818	0.000000	-10.000000	0.000000	-0.950000	-4.000000	1023.000000	1023.000000	2046.000000
10.560000	-0.050063	-29.587093	-6.797345	-6.835375	-9.703423	-6.250950	0.000000	-10.000000	-0.008333	-2.416667	-4.166667	1023.000000	1023.000000	2046.000000
10.580000	-0.050328	-29.743620	-7.277555	-6.689092	-9.267027	-6.509945	0.000000	-10.000000	-0.008333	-3.383333	-4.833333	1023.000000	1023.000000	2046.000000
10.600000	-0.049769	-29.413635	-7.064053	-6.549376	-9.387849	-6.412359	0.000000	-10.000000	-0.008333	-3.483333	-5.833333	1023.000000	1023.000000	2046.000000
10.620000	-0.049726	-29.387968	-6.566557	-6.626303	-9.915690	-6.279417	0.000000	-10.000000	-0.016667	-2.933333	-7.000000	1023.000000	1023.000000	2046.000000
10.640000	-0.049689	-29.366133	-6.922952	-6.627024	-9.537979	-6.278177	0.000000	-10.000000	-0.016667	-1.800000	-7.666667	1023.000000	1023.000000	2046.000000
10.660000	-0.048792	-28.836105	-6.979256	-6.486480	-9.125142	-6.245227	0.000000	-10.000000	-0.016667	-0.800000	-8.000000	1023.000000	1023.000000	2046.000000
10.680000	-0.048199	-28.485683	-6.444722	-6.402870	-9.514185	-6.123907	0.000000	-10.000000	0.000000	-0.150000	-8.000000	1023.000000	1023.000000	2046.000000
10.700000	-0.047525	-28.087414	-6.289302	-6.583961	-9.433645	-5.780506	0.000000	-10.000000	-0.008333	0.000000	-8.000000	1023.000000	1023.000000	2046.000000
10.720000	-0.046647	-27.568340	-6.582126	-6.563080	-8.749143	-5.673992	0.000000	-10.000000	-0.016667	0.000000	-8.000000	1023.000000	1023.000000	2046.000000
10.740000	-0.045478	-26.877554	-6.419705	-6.548686	-8.470702	-5.438461	0.000000	-10.000000	-0.025000	0.300000	-8.000000	1023.000000	1023.000000	2046.000000
10.760000	-0.045313	-26.779770	-5.972816	-6.593941	-8.821154	-5.391860	0.000000	-10.000000	-0.025000	1.033333	-8.000000	1023.000000	1023.000000	2046.000000
10.780000	-0.045327	-26.788446	-6.000012	-7.008969	-8.709806	-5.069659	0.000000	-10.000000	-0.033333	2.000000	-8.000000	1023.000000	1023.000000	2046.000000
10.800000	-0.045572	-26.933338	-6.494163	-7.008755	-8.158078	-5.272343	0.000000	-10.000000	-0.033333	2.700000	-8.000000	1023.000000	1023.000000	2046.000000
10.820000	-0.045175	-26.698656	-6.330658	-6.998741	-8.175580	-5.193677	0.000000	-10.000000	-0.041667	3.116667	-8.000000	1023.000000	1023.000000	2046.000000
10.840000	-0.045269	-26.753750	-5.916981	-7.139190	-8.563910	-5.133668	0.000000	-10.000000	-0.041667	3.616667	-8.000000	1023.000000	1023.000000	2046.000000
10.860000	-0.045385	-26.822435	-6.249206	-7.172640	-8.186132	-5.214458	0.000000	-10.000000	-0.066667	4.550000	-8.000000	1023.000000	1023.000000	2046.000000
10.880000	-0.044578	-26.345409	-6.225338	-7.094601	-7.870307	-5.155163	0.000000	-10.000000	-0.083333	5.966667	-8.000000	1023.000000	1023.000000	2046.000000
10.900000	-0.044389	-26.233723	-5.618557	-7.112497	-8.400553	-5.102117	0.000000	-10.000000	-0.091667	7.750000	-8.000000	1023.000000	1023.000000	2046.000000
10.920000	-0.044069	-26.044834	-5.735173	-7.152808	-8.139638	-5.017214	0.000000	-10.000000	-0.100000	9.516666	-8.000000	1023.000000	1023.000000	2046.000000
10.940000	-0.042817	-25.304941	-5.819548	-6.967360	-7.589622	-4.928411	0.000000	-10.000000	-0.108333	11.016666	-8.000000	1023.000000	1023.000000	2046.000000
10.960000	-0.041711	-24.651384	-5.208939	-6.696269	-7.880397	-4.865779	0.000000	-10.000000	-0.133333	12.150001	-8.000000	1023.000000	1023.000000	2046.000000
10.980000	-0.040484	-23.926126	-4.802149	-6.813918	-7.892461	-4.417599	0.000000	-10.000000	-0.175000	14.000000	5.333333	1023.000000	1023.000000	2046.000000
11.000000	-0.039448	-23.313921	-5.149360	-6.598797	-7.145242	-4.420523	0.000000	-10.000000	-0.216667	15.483334	18.666666	1023.000000	1023.000000	2046.000000
11.020000	-0.037836	-22.360947	-4.889451	-6.372605	-6.936901	-4.161989	0.000000	-10.000000	-0.250000	16.650000	32.000000	1023.000000	1023.000000	2046.000000
11.040000	-0.036775	-21.733946	-4.253592	-6.278598	-7.268827	-3.932927	0.000000	-10.000000	-0.250000	16.700001	33.833332	1023.000000	1023.000000	2046.000000
11.060000	-0.035738	-21.121183	-4.359664	-6.243139	-6.837358	-3.681022	0.000000	-10.000000	-0.258333	17.050001	37.666668	1023.000000	1023.000000	2046.000000
11.080000	-0.034172	-20.195686	-4.492272	-6.028547	-6.178418	-3.496450	0.000000	-10.000000	-0.266667	17.733334	43.166668	1023.000000	1023.000000	2046.000000
11.100000	-0.032833	-19.404488	-3.908159	-5.731046	-6.429895	-3.335387	0.000000	-10.000000	-0.291667	18.650002	49.000000	1023.000000	1023.000000	2046.000000
11.120000	-0.031662	-18.712257	-3.529515	-5.804540	-6.455715	-2.922488	0.000000	-10.000000	-0.316667	19.916668	55.000000	1023.000000	1023.000000	2046.000000
11.140000	-0.030667	-18.123964	-3.888581	-5.577700	-5.744669	-2.913014	0.000000	-10.000000	-0.350000	21.016666	61.500000	1023.000000	1023.000000	2046.000000
11.160000	-0.029079	-17.185722	-3.656389	-5.406126	-5.470687	-2.652519	0.000000	-10.000000	-0.391667	22.316668	68.333336	1023.000000	1023.000000	2046.000000
11.180000	-0.028049	-16.576731	-3.132720	-5.192957	-5.720246	-2.530807	0.000000	-10.000000	-0.416667	23.066668	75.500000	1023.000000	1023.000000	2046.000000
11.200000	-0.027097	-16.014196	-2.932574	-5.264423	-5.647914	-2.169286	0.000000	-10.000000	-0.458333	24.166668	83.166664	1023.000000	1023.000000	2046.000000
11.220000	-0.026290	-15.537293	-3.297848	-5.021279	-4.959853	-2.258313	0.000000	-10.000000	-0.491667	25.216667	91.000000	1023.000000	1023.000000	2046.000000
11.240000	-0.024838	-14.679366	-3.011749	-4.759788	-4.842445	-2.065384	0.000000	-10.000000	-0.533333	26.366667	99.333336	1023.000000	1023.000000	2046.000000
11.260000	-0.024030	-14.201542	-2.457097	-4.755309	-5.140495	-1.848640	0.000000	-10.000000	-0.558333	27.266666	108.000000	1023.000000	1023.000000	2046.000000
11.280000	-0.023252	-13.742187	-2.490758	-4.727220	-4.852590	-1.671618	0.000000	-10.000000	-0.566667	27.883333	117.000000	1023.000000	1023.000000	2046.000000
11.300000	-0.022242	-13.144953	-2.634698	-4.467822	-4.287410	-1.755023	0.000000	-10.000000	-0.600000	28.583334	126.166664	1023.000000	1023.000000	2046.000000
11.320000	-0.021699	-12.824029	-2.150839	-4.223211	-4.638214	-1.811765	0.000000	-10.000000	-0.616667	29.100000	135.666672	1023.000000	1023.000000	2046.000000
11.340000	-0.021429	-12.664688	-1.700031	-4.297240	-4.943547	-1.723871	0.000000	-10.000000	-0.658333	29.633335	145.166672	1023.000000	1023.000000	2046.000000
11.360000	-0.021140	-12.493514	-2.071049	-4.171094	-4.354959	-1.896412	0.000000	-10.000000	-0.666667	30.216667	154.833328	1023.000000	1023.000000	2046.000000
11.380000	-0.019849	-11.730679	-1.865867	-3.949594	-4.100364	-1.814853	0.000000	-10.000000	-0.675000	30.716667	164.666672	1023.000000	1023.000000	2046.000000
11.400000	-0.018654	-11.024409	-1.215821	-3.832521	-4.375453	-1.600613	0.000000	-10.000000	-0.675000	31.283335	178.333328	1023.000000	1023.000000	2046.000000
11.420000	-0.017412	-10.290611	-1.511955	-3.645306	-3.756339	-1.377010	0.000000	-10.000000	-0.683333	31.566668	192.166672	1023.000000	1023.000000	2046.000000
11.440000	-0.016247	-9.601979	-1.723176	-3.586286	-3.312577	-0.979941	0.000000	-10.000000	-0.700000	31.850000	202.500000	1023.000000	1023.000000	2046.000000
11.460000	-0.015301	-9.042665	-1.130895	-3.255427	-3.763351	-0.892992	0.000000	-10.000000	-0.716667	31.900000	209.500000	1023.000000	1023.000000	2046.000000
11.480000	-0.014144	-8.359120	-1.121850	-3.055736	-3.519394	-0.662140	0.000000	-10.000000	-0.733333	32.000000	216.666672	1023.000000	1023.000000	2046.000000
11.500000	-0.012704	-7.507945	-1.242290	-2.591115	-2.892055	-0.782486	0.000000	-10.000000	-0.750000	32.166668	227.333328	1023.000000	1023.000000	2046.000000
11.520000	-0.012448	-7.356976	-0.761790	-2.468481	-3.246119	-0.880586	0.000000	-10.000000	-0.750000	32.316669	238.166672	1023.000000	1023.000000	2046.000000
11.540000	-0.014202	-8.393559	-0.860116	-2.902043	-3.598040	-1.033359	0.000000	-10.000000	-0.758333	32.600002	248.833328	1023.000000	1023.000000	2046.000000
11.560000	-0.016958	-10.022129	-1.818122	-3.098473	-3.449708	-1.655826	0.000000	-10.000000	-0.766667	32.950001	259.666656	1023.000000	1023.000000	2046.000000
11.580000	-0.018330	-10.833193	-2.100419	-3.162986	-3.717060	-1.852728	0.000000	-10.000000	-0.775000	33.333332	270.666656	1023.000000	1023.000000	2046.000000
11.600000	-0.019473	-11.508350	-1.941469	-3.383387	-4.321558	-1.861936	0.000000	-10.000000	-0.766667	33.666668	281.833344	1023.000000	1023.000000	2046.000000
11.620000	-0.019947	-11.788605	-2.533746	-3.434080	-3.911201	-1.909578	0.000000	-10.000000	-0.750000	33.716667	293.000000	1023.000000	1023.000000	2046.000000
11.640000	-0.019427	-11.481240	-2.721291	-3.288122	-3.574148	-1.897678	0.000000	-10.000000	-0.733333	33.716667	304.166656	1023.000000	1023.000000	2046.000000
11.660000	-0.018867	-11.150525	-2.304358	-3.023035	-3.914021	-1.909112	0.000000	-10.000000	-0.741667	33.366669	315.333344	1023.000000	1023.000000	2046.000000
11.680000	-0.018098	-10.695945	-1.983152	-2.999099	-4.046250	-1.667444	0.000000	-10.000000	-0.758333	33.483334	326.666656	1023.000000	1023.000000	2046.000000
11.700000	-0.017182	-10.154851	-2.254168	-2.709799	-3.450622	-1.740263	0.000000	-10.000000	-0.766667	33.533333	337.833344	1023.000000	1023.000000	2046.000000
11.720000	-0.015477	-9.147155	-1.993110	-2.367549	-3.251128	-1.535367	0.000000	-10.000000	-0.750000	33.700001	349.000000	1023.000000	1023.000000	2046.000000
11.740000	-0.014272	-8.434773	-1.270105	-2.140518	-3.649996	-1.374154	0.000000	-10.000000	-0.766667	33.783333	360.166656	1023.000000	1023.000000	2046.000000
11.760000	-0.013067	-7.722486	-1.338944	-1.976456	-3.250464	-1.156621	0.000000	-10.000000	-0.791667	34.133335	371.500000	1023.000000	1023.000000	2046.000000
11.780000	-0.011061	-6.536834	-1.305427	-1.629702	-2.648839	-0.952865	0.000000	-10.000000	-0.833333	34.483334	382.833344	1023.000000	1023.000000	2046.000000
11.800000	-0.009460	-5.590765	-0.615307	-1.285392	-2.923244	-0.766823	0.000000	-10.000000	-0.833333	34.883335	394.333344	1023.000000	1023.000000	2046.000000
11.820000	-0.007844	-4.635512	-0.336736	-1.335505	-2.738503	-0.224768	0.000000	-10.000000	-0.833333	34.916668	405.833344	1023.000000	1023.000000	2046.000000
11.840000	-0.006142	-3.629925	-0.569955	-1.072936	-1.887247	-0.099787	0.000000	-10.000000	-0.808333	35.150002	417.500000	1023.000000	1023.000000	2046.000000
11.860000	-0.004201	-2.482993	-0.229247	-0.879372	-1.603051	0.228677	0.000000	-10.000000	-0.800000	34.783333	429.166656	1023.000000	1023.000000	2046.000000
11.880000	-0.003125	-1.846920	0.347604	-1.114118	-1.772572	0.692165	0.000000	-10.000000	-0.766667	34.466667	440.833344	1023.000000	1023.000000	2046.000000
11.900000	-0.002757	-1.629216	-0.053996	-1.192734	-1.140771	0.758284	0.000000	-10.000000	-0.750000	33.566666	452.500000	1023.000000	1023.000000	2046.000000
11.920000	-0.001829	-1.080785	-0.222525	-1.285191	-0.573307	1.000238	0.000000	-10.000000	-0.708333	32.883335	463.833344	1023.000000	1023.000000	2046.000000
11.940000	-0.001451	-0.857601	0.150655	-1.174040	-0.828191	0.993975	0.000000	-10.000000	-0.700000	32.049999	474.833344	1023.000000	1023.000000	2046.000000
11.960000	-0.000841	-0.497042	0.430232	-1.323642	-0.887566	1.283934	0.000000	-10.000000	-0.675000	31.550001	485.666656	1023.000000	1023.000000	2046.000000
11.980000	-0.000355	-0.209883	0.041878	-1.125157	-0.218018	1.091414	0.000000	-10.000000	-0.666667	31.300001	496.166656	1023.000000	1023.000000	2046.000000
12.000000	0.001035	0.611557	0.377904	-0.918803	-0.080630	1.233087	0.000000	-10.000000	-0.650000	31.333334	506.833344	1023.000000	1023.000000	2046.000000
12.020000	0.002095	1.238152	1.154775	-0.774070	-0.469827	1.327274	0.000000	-10.000000	-0.658333	31.366667	517.166687	1023.000000	1023.000000	2046.000000
12.040000	0.003431	2.027604	1.206683	-0.602931	-0.053064	1.476916	0.000000	-10.000000	-0.683333	31.816668	527.833313	1023.000000	1023.000000	2046.000000
12.060000	0.005414	3.199803	1.163989	-0.243410	0.673000	1.606224	0.000000	-10.000000	-0.708333	32.000000	538.333313	1023.000000	1023.000000	2046.000000
12.080000	0.007578	4.478350	1.767113	0.180901	0.676197	1.854139	0.000000	-10.000000	-0.733333	32.500000	549.000000	1023.000000	1023.000000	2046.000000
12.100000	0.009358	5.530733	2.373160	0.200286	0.617405	2.339882	0.000000	-10.000000	-0.741667	32.383335	559.666687	1023.000000	1023.000000	2046.000000
12.120000	0.011005	6.503815	2.127718	0.550964	1.408796	2.416337	0.000000	-10.000000	-0.741667	32.600002	570.500000	1023.000000	1023.000000	2046.000000
12.140000	0.012938	7.646538	2.345645	0.883978	1.742017	2.674899	0.000000	-10.000000	-0.708333	32.250000	581.333313	1023.000000	1023.000000	2046.000000
12.160000	0.014364	8.488947	3.030666	1.114216	1.454693	2.889371	0.000000	-10.000000	-0.675000	31.733334	592.166687	1023.000000	1023.000000	2046.000000
12.180000	0.015741	9.302688	3.153432	1.179777	1.765311	3.204166	0.000000	-10.000000	-0.650000	31.216667	602.833313	1023.000000	1023.000000	2046.000000
12.200000	0.017576	10.387218	3.083142	1.551681	2.512466	3.239929	0.000000	-10.000000	-0.633333	30.966667	613.333313	1023.000000	1023.000000	2046.000000
12.220000	0.019680	11.630986	3.568399	2.017484	2.654356	3.390746	0.000000	-10.000000	-0.616667	30.983334	623.666687	1023.000000	1023.000000	2046.000000
12.240000	0.021124	12.484468	4.322289	2.163723	2.374663	3.623793	0.000000	-10.000000	-0.600000	30.750000	634.000000	1023.000000	1023.000000	2046.000000
12.260000	0.022279	13.166785	4.284155	2.453366	2.799452	3.629812	0.000000	-10.000000	-0.625000	30.799999	644.333313	1023.000000	1023.000000	2046.000000
12.280000	0.023467	13.868737	4.248389	2.632753	3.291154	3.696441	0.000000	-10.000000	-0.625000	30.750000	654.500000	1023.000000	1023.000000	2046.000000
12.300000	0.024504	14.481742	4.319842	2.762410	3.480301	3.919188	0.000000	-10.000000	-0.625000	30.483334	664.833313	1023.000000	1023.000000	2046.000000
12.320000	0.024048	14.212348	4.435681	2.967127	3.052437	3.757103	0.000000	-10.000000	-0.600000	30.066668	675.166687	1023.000000	1023.000000	2046.000000
12.340000	0.023202	13.712130	4.418780	2.734330	2.693023	3.865996	0.000000	-10.000000	-0.600000	29.550001	685.500000	1023.000000	1023.000000	2046.000000
12.360000	0.022234	13.140508	3.965561	2.643039	2.860549	3.671359	0.000000	-10.000000	-0.583333	29.200001	695.333313	1023.000000	1023.000000	2046.000000
12.380000	0.023422	13.842196	3.968035	2.880900	3.223285	3.769977	0.000000	-10.000000	-0.550000	28.550001	705.000000	1023.000000	1023.000000	2046.000000
12.400000	0.025146	14.861451	4.504930	3.424659	3.084414	3.847448	0.000000	-10.000000	-0.516667	27.883335	714.500000	1023.000000	1023.000000	2046.000000
12.420000	0.026806	15.842298	5.209740	3.820016	2.886783	3.925758	0.000000	-10.000000	-0.500000	27.433334	724.000000	1023.000000	1023.000000	2046.000000
12.440000	0.027302	16.135464	5.311906	3.837511	3.020147	3.965899	0.000000	-10.000000	-0.500000	27.100000	733.333313	1023.000000	1023.000000	2046.000000
12.460000	0.026197	15.482499	4.666191	3.833344	3.430763	3.552203	0.000000	-10.000000	-0.491667	26.766668	742.500000	1023.000000	1023.000000	2046.000000
12.480000	0.024631	14.557114	4.338852	3.732102	3.154702	3.331457	0.000000	-10.000000	-0.466667	26.333334	751.333313	1023.000000	1023.000000	2046.000000
12.500000	0.022920	13.545490	4.423619	3.557898	2.453111	3.110862	0.000000	-10.000000	-0.450000	25.833334	760.166687	1023.000000	1023.000000	2046.000000
12.520000	0.021857	12.917499	4.177652	3.238715	2.315610	3.185521	0.000000	-10.000000	-0.425000	25.350000	768.833313	1023.000000	1023.000000	2046.000000
12.540000	0.021279	12.576001	3.595966	3.246547	2.751434	2.982054	0.000000	-10.000000	-0.416667	24.716667	777.500000	1023.000000	1023.000000	2046.000000
12.560000	0.021553	12.737563	3.518665	3.252433	2.937507	3.028958	0.000000	-10.000000	-0.400000	24.333334	785.833313	1023.000000	1023.000000	2046.000000
12.580000	0.021897	12.941012	3.764435	3.447265	2.756943	2.972368	0.000000	-10.000000	-0.391667	23.700001	794.000000	1023.000000	1023.000000	2046.000000
12.600000	0.022330	13.196771	4.273483	3.481543	2.404587	3.037159	0.000000	-10.000000	-0.375000	23.366667	802.000000	1023.000000	1023.000000	2046.000000
12.620000	0.022834	13.494938	4.217106	3.580891	2.609811	3.087130	0.000000	-10.000000	-0.350000	22.633333	810.000000	1023.000000	1023.000000	2046.000000
12.640000	0.023608	13.952311	4.034852	3.764716	3.064670	3.088073	0.000000	-10.000000	-0.325000	22.066668	817.666687	1023.000000	1023.000000	2046.000000
12.660000	0.024875	14.700886	4.211560	3.951797	3.227274	3.310255	0.000000	-10.000000	-0.308333	21.233334	825.166687	1023.000000	1023.000000	2046.000000
12.680000	0.025691	15.183398	4.712895	4.209811	2.910448	3.350244	0.000000	-10.000000	-0.300000	20.616667	832.333313	1023.000000	1023.000000	2046.000000
12.700000	0.026759	15.814850	5.038778	4.195251	2.895198	3.685622	0.000000	-10.000000	-0.308333	20.150000	839.333313	1023.000000	1023.000000	2046.000000
12.720000	0.027737	16.392319	4.750208	4.437160	3.504547	3.700404	0.000000	-10.000000	-0.308333	19.866667	846.000000	1023.000000	1023.000000	2046.000000
12.740000	0.029299	17.315754	4.767427	4.538327	3.941874	4.068125	0.000000	-10.000000	-0.283333	19.250000	852.666687	1023.000000	1023.000000	2046.000000
12.760000	0.030433	17.985916	5.202108	4.719878	3.834979	4.228950	0.000000	-10.000000	-0.258333	18.566668	859.166687	1023.000000	1023.000000	2046.000000
12.780000	0.031127	18.395832	5.507787	4.535375	3.790257	4.562415	0.000000	-10.000000	-0.216667	17.616667	865.500000	1023.000000	1023.000000	2046.000000
12.800000	0.031267	18.478836	5.254848	4.249566	4.199762	4.774659	0.000000	-10.000000	-0.208333	16.616667	871.500000	1023.000000	1023.000000	2046.000000
12.820000	0.030974	18.305515	4.752365	3.946787	4.754983	4.851381	0.000000	-10.000000	-0.150000	15.683333	877.333313	1023.000000	1023.000000	2046.000000
12.840000	0.030871	18.244644	4.658803	3.852335	4.845752	4.887755	0.000000	-10.000000	-0.141667	14.233334	882.833313	1023.000000	1023.000000	2046.000000
12.860000	0.030544	18.051310	4.931372	3.811281	4.472955	4.835701	0.000000	-10.000000	-0.108333	13.000000	887.833313	1023.000000	1023.000000	2046.000000
12.880000	0.030421	17.978785	5.034294	3.577587	4.409001	4.957902	0.000000	-10.000000	-0.100000	11.366667	892.333313	1023.000000	1023.000000	2046.000000
12.900000	0.030263	17.885559	4.754735	3.631185	4.759838	4.739800	0.000000	-10.000000	-0.058333	9.983334	896.333313	1023.000000	1023.000000	2046.000000
12.920000	0.030758	18.178051	4.723178	3.713697	5.013021	4.728154	0.000000	-10.000000	-0.033333	8.533334	900.000000	1023.000000	1023.000000	2046.000000
12.940000	0.031568	18.656498	5.104921	3.980876	4.840009	4.730692	0.000000	-10.000000	-0.016667	7.166667	903.000000	1023.000000	1023.000000	2046.000000
12.960000	0.032552	19.238216	5.647221	3.939952	4.587796	5.063247	0.000000	-10.000000	-0.016667	6.050000	905.833313	1023.000000	1023.000000	2046.000000
12.980000	0.033527	19.814453	5.507053	4.197750	5.040545	5.069106	0.000000	-10.000000	-0.025000	4.700000	907.833313	1023.000000	1023.000000	2046.000000
13.000000	0.035020	20.696936	5.449891	4.340124	5.608789	5.298132	0.000000	-10.000000	-0.025000	2.966667	909.833313	1023.000000	1023.000000	2046.000000
13.020000	0.036674	21.674053	5.876030	4.623002	5.637104	5.537918	0.000000	-10.000000	-0.025000	1.316667	911.000000	1023.000000	1023.000000	2046.000000
13.040000	0.038275	22.620443	6.560405	4.889374	5.452806	5.717857	0.000000	-10.000000	-0.016667	0.266667	911.833313	1023.000000	1023.000000	2046.000000
13.060000	0.039594	23.400179	6.894747	5.089669	5.507926	5.907836	0.000000	-10.000000	-0.025000	0.000000	912.000000	1023.000000	1023.000000	2046.000000
13.080000	0.040264	23.795759	6.669304	5.344679	5.976030	5.805746	0.000000	-10.000000	-0.025000	0.333333	912.000000	1023.000000	1023.000000	2046.000000
13.100000	0.041243	24.374557	6.670596	5.481532	6.288209	5.934221	0.000000	-10.000000	-0.033333	1.033333	912.000000	1023.000000	1023.000000	2046.000000
13.120000	0.042074	24.865963	7.111244	5.685063	6.083047	5.986610	0.000000	-10.000000	-0.041667	1.600000	912.000000	1023.000000	1023.000000	2046.000000
13.140000	0.042173	24.924189	7.310485	5.632141	5.800072	6.181490	0.000000	-10.000000	-0.041667	1.266667	912.000000	1023.000000	1023.000000	2046.000000
13.160000	0.041015	24.239931	6.712588	5.505936	5.876272	6.145136	0.000000	-10.000000	-0.033333	0.566667	912.000000	1023.000000	1023.000000	2046.000000
13.180000	0.039710	23.468592	6.133196	5.235055	6.028714	6.071628	0.000000	-10.000000	-0.025000	-0.583333	912.000000	1023.000000	1023.000000	2046.000000
13.200000	0.039590	23.397560	6.321239	5.460906	5.751340	5.864076	0.000000	-10.000000	-0.033333	-1.333333	912.000000	1023.000000	1023.000000	2046.000000
13.220000	0.040107	23.703350	6.895229	5.667264	5.267055	5.873803	0.000000	-10.000000	-0.041667	-2.216667	912.000000	1023.000000	1023.000000	2046.000000
13.240000	0.040597	23.992674	7.019855	5.839798	5.313224	5.819798	0.000000	-10.000000	-0.033333	-2.616667	912.000000	1023.000000	1023.000000	2046.000000
13.260000	0.040276	23.802977	6.584172	5.910368	5.827340	5.481095	0.000000	-10.000000	-0.025000	-2.850000	912.000000	1023.000000	1023.000000	2046.000000
13.280000	0.038343	22.660587	6.337145	5.683009	5.450862	5.189571	0.000000	-10.000000	-0.016667	-3.116667	912.000000	1023.000000	1023.000000	2046.000000
13.300000	0.035318	20.873075	6.215071	5.305750	4.555595	4.796659	0.000000	-10.000000	-0.016667	-3.533334	912.000000	1023.000000	1023.000000	2046.000000
13.320000	0.032258	19.064486	5.551775	4.873620	4.191951	4.447139	0.000000	-10.000000	-0.008333	-4.133333	912.000000	1023.000000	1023.000000	2046.000000
13.340000	0.030142	17.814209	4.732144	4.641608	4.356140	4.084317	0.000000	-10.000000	0.000000	-4.766667	912.000000	1023.000000	1023.000000	2046.000000
13.360000	0.028883	17.070034	4.585113	4.562598	3.998153	3.924171	0.000000	-10.000000	0.000000	-5.233333	912.000000	1023.000000	1023.000000	2046.000000
13.380000	0.028038	16.570316	4.904894	4.215652	3.403291	4.046480	0.000000	-10.000000	0.000000	-5.366667	912.000000	1023.000000	1023.000000	2046.000000
13.400000	0.027050	15.986350	4.402860	4.217584	3.657876	3.708029	0.000000	-10.000000	0.000000	-5.333333	912.000000	1023.000000	1023.000000	2046.000000
13.420000	0.027196	16.072989	4.227236	4.268504	3.862536	3.714714	0.000000	-10.000000	-0.008333	-5.233334	912.000000	1023.000000	1023.000000	2046.000000
13.440000	0.027030	15.974985	4.684447	4.386471	3.316621	3.587447	0.000000	-10.000000	-0.016667	-5.350000	912.000000	1023.000000	1023.000000	2046.000000
13.460000	0.026993	15.953073	4.862812	4.251270	3.106909	3.732083	0.000000	-10.000000	-0.016667	-5.450000	912.000000	1023.000000	1023.000000	2046.000000
13.480000	0.027042	15.981699	4.425850	4.388516	3.588360	3.578973	0.000000	-10.000000	-0.008333	-5.466667	905.166687	1023.000000	1023.000000	2046.000000
13.500000	0.027570	16.293736	4.498892	4.578181	3.608596	3.608066	0.000000	-10.000000	-0.008333	-5.316667	897.666687	1023.000000	1023.000000	2046.000000
13.520000	0.028023	16.561869	5.123333	4.563948	3.107749	3.766837	0.000000	-10.000000	-0.008333	-5.050000	889.833313	1023.000000	1023.000000	2046.000000
13.540000	0.028209	16.671242	4.893463	4.575317	3.412928	3.789535	0.000000	-10.000000	-0.008333	-4.750000	888.166687	1023.000000	1023.000000	2046.000000
13.560000	0.029113	17.205524	4.611445	4.658725	3.950418	3.984936	0.000000	-10.000000	0.000000	-4.533333	886.666687	1023.000000	1023.000000	2046.000000
13.580000	0.029869	17.652859	5.193618	4.677739	3.586893	4.194609	0.000000	-10.000000	0.000000	-4.516667	885.000000	1023.000000	1023.000000	2046.000000
13.600000	0.030167	17.828812	5.267531	4.367639	3.650756	4.542886	0.000000	-10.000000	0.000000	-4.716667	883.500000	1023.000000	1023.000000	2046.000000
13.620000	0.029975	17.714970	4.632474	4.290640	4.368034	4.423821	0.000000	-10.000000	0.000000	-5.316667	882.000000	1023.000000	1023.000000	2046.000000
13.640000	0.029327	17.332302	4.724442	4.043651	4.096617	4.467592	0.000000	-10.000000	0.000000	-6.183333	880.333313	1023.000000	1023.000000	2046.000000
13.660000	0.028396	16.781740	4.829628	3.490592	3.768079	4.693441	0.000000	-10.000000	0.016667	-7.283334	878.166687	1023.000000	1023.000000	2046.000000
13.680000	0.027237	16.097298	4.105551	3.368415	4.239248	4.384084	0.000000	-10.000000	0.033333	-8.283334	875.666687	1023.000000	1023.000000	2046.000000
13.700000	0.027075	16.001549	3.912320	3.306322	4.383852	4.399054	0.000000	-10.000000	0.041667	-9.033334	872.833313	1023.000000	1023.000000	2046.000000
13.720000	0.026493	15.657220	4.365623	3.197106	3.813494	4.280996	0.000000	-10.000000	0.033333	-9.466667	870.000000	1023.000000	1023.000000	2046.000000
13.740000	0.026000	15.365908	4.428704	3.008639	3.659127	4.269439	0.000000	-10.000000	0.016667	-9.500000	866.833313	1023.000000	1023.000000	2046.000000
13.760000	0.025978	15.353094	4.073418	3.108319	4.114481	4.056876	0.000000	-10.000000	0.008333	-9.316667	863.666687	1023.000000	1023.000000	2046.000000
13.780000	0.026859	15.873776	4.149079	3.214393	4.287066	4.223238	0.000000	-10.000000	0.000000	-8.833333	860.500000	1023.000000	1023.000000	2046.000000
13.800000	0.027603	16.313232	4.650758	3.398731	3.999949	4.263794	0.000000	-10.000000	0.000000	-8.216667	857.500000	1023.000000	1023.000000	2046.000000
13.820000	0.028554	16.875574	5.069039	3.303594	3.892889	4.610052	0.000000	-10.000000	-0.008333	-7.450000	854.666687	1023.000000	1023.000000	2046.000000
13.840000	0.029367	17.355864	4.914104	3.489128	4.365329	4.587304	0.000000	-10.000000	-0.008333	-6.766667	852.000000	1023.000000	1023.000000	2046.000000
13.860000	0.031015	18.329582	4.974036	3.741707	4.855231	4.758607	0.000000	-10.000000	-0.008333	-6.216667	849.666687	1023.000000	1023.000000	2046.000000
13.880000	0.032489	19.201143	5.517801	4.164524	4.710501	4.808317	0.000000	-10.000000	0.000000	-5.933333	847.500000	1023.000000	1023.000000	2046.000000
13.900000	0.033409	19.744539	6.063895	4.215500	4.420906	5.044240	0.000000	-10.000000	0.000000	-5.883333	845.500000	1023.000000	1023.000000	2046.000000
13.920000	0.033408	19.744305	5.839131	4.348287	4.659835	4.897050	0.000000	-10.000000	0.000000	-5.966667	843.500000	1023.000000	1023.000000	2046.000000
13.940000	0.033724	19.930864	5.611834	4.413134	5.072281	4.833616	0.000000	-10.000000	0.008333	-6.383333	841.500000	1023.000000	1023.000000	2046.000000
13.960000	0.034277	20.257439	5.848906	4.543756	4.939466	4.925311	0.000000	-10.000000	0.025000	-7.133333	839.500000	1023.000000	1023.000000	2046.000000
13.980000	0.034160	20.188776	6.050608	4.403759	4.590737	5.143671	0.000000	-10.000000	0.041667	-8.216667	837.166687	1023.000000	1023.000000	2046.000000
14.000000	0.033278	19.667137	5.600540	4.179707	4.611153	5.275738	0.000000	-10.000000	0.050000	-9.266666	834.500000	1023.000000	1023.000000	2046.000000
14.020000	0.031958	18.887060	4.999136	4.116033	4.797617	4.974273	0.000000	-10.000000	0.050000	-10.266666	831.333313	1023.000000	1023.000000	2046.000000
14.040000	0.031825	18.808455	5.037504	4.263725	4.627813	4.879412	0.000000	-10.000000	0.058333	-11.283334	827.833313	1023.000000	1023.000000	2046.000000
14.060000	0.031716	18.744005	5.448429	4.398126	4.157616	4.739835	0.000000	-10.000000	0.075000	-12.333334	824.000000	1023.000000	1023.000000	2046.000000
14.080000	0.030816	18.212046	5.622759	4.179863	3.822049	4.587375	0.000000	-10.000000	0.116667	-13.600000	819.833313	1023.000000	1023.000000	2046.000000
14.100000	0.028162	16.643585	4.950431	3.864429	3.837286	3.991440	0.000000	-10.000000	0.158333	-14.966667	815.333313	1023.000000	1023.000000	2046.000000
14.120000	0.024909	14.721238	4.100456	3.471370	3.719576	3.429837	0.000000	-10.000000	0.191667	-16.400002	810.500000	1023.000000	1023.000000	2046.000000
14.140000	0.021639	12.788753	3.685896	3.161038	3.015209	2.926610	0.000000	-10.000000	0.208333	-17.700001	805.166687	1023.000000	1023.000000	2046.000000
14.160000	0.018961	11.205671	3.511675	2.742752	2.322259	2.628985	0.000000	-10.000000	0.225000	-18.833334	799.333313	1023.000000	1023.000000	2046.000000
14.180000	0.016863	9.966096	3.188072	2.309184	2.001355	2.467485	0.000000	-10.000000	0.241667	-19.566668	793.000000	1023.000000	1023.000000	2046.000000
14.200000	0.015022	8.877924	2.605106	2.085440	2.101348	2.086030	0.000000	-10.000000	0.283333	-19.966667	786.333313	1023.000000	1023.000000	2046.000000
14.220000	0.013914	8.222884	2.144106	1.915957	2.290065	1.872757	0.000000	-10.000000	0.308333	-20.366667	779.666687	1023.000000	1023.000000	2046.000000
14.240000	0.013064	7.720950	2.200980	1.882523	1.936186	1.701261	0.000000	-10.000000	0.341667	-20.916668	772.833313	1023.000000	1023.000000	2046.000000
14.260000	0.012300	7.269352	2.407116	1.781525	1.493767	1.586946	0.000000	-10.000000	0.341667	-21.666668	766.000000	1023.000000	1023.000000	2046.000000
14.280000	0.011640	6.879192	2.374241	1.618522	1.318210	1.568220	0.000000	-10.000000	0.350000	-22.216667	758.666687	1023.000000	1023.000000	2046.000000
14.300000	0.011048	6.529156	1.972798	1.611119	1.579557	1.365683	0.000000	-10.000000	0.350000	-22.783333	751.333313	1023.000000	1023.000000	2046.000000
14.320000	0.010975	6.486343	1.795349	1.640007	1.753288	1.297699	0.000000	-10.000000	0.350000	-23.033333	743.666687	1023.000000	1023.000000	2046.000000
14.340000	0.010924	6.456255	1.988010	1.717983	1.507790	1.242473	0.000000	-10.000000	0.358333	-23.116667	736.000000	1023.000000	1023.000000	2046.000000
14.360000	0.010924	6.455876	2.418988	1.525270	1.100782	1.410837	0.000000	-10.000000	0.358333	-23.033333	728.166687	1023.000000	1023.000000	2046.000000
14.380000	0.010757	6.357607	2.129366	1.442739	1.356486	1.429015	0.000000	-10.000000	0.358333	-23.066668	720.500000	1023.000000	1023.000000	2046.000000
14.400000	0.011131	6.578229	1.867533	1.430014	1.798831	1.481851	0.000000	-10.000000	0.358333	-23.183334	712.833313	1023.000000	1023.000000	2046.000000
14.420000	0.011702	6.915968	1.858848	1.390807	1.996131	1.670181	0.000000	-10.000000	0.366667	-23.416668	705.000000	1023.000000	1023.000000	2046.000000
14.440000	0.011382	6.726478	2.117768	1.224682	1.657177	1.726851	0.000000	-10.000000	0.383333	-23.683334	697.000000	1023.000000	1023.000000	2046.000000
14.460000	0.010594	6.261051	2.104524	0.787807	1.476593	1.892128	0.000000	-10.000000	0.408333	-24.133333	689.000000	1023.000000	1023.000000	2046.000000
14.480000	0.009231	5.455687	1.454068	0.590397	1.836342	1.574880	0.000000	-10.000000	0.433333	-24.216667	681.000000	1023.000000	1023.000000	2046.000000
14.500000	0.008331	4.923605	1.067011	0.288550	1.996295	1.571750	0.000000	-10.000000	0.450000	-24.483334	673.000000	1023.000000	1023.000000	2046.000000
14.520000	0.007394	4.370129	1.075327	0.277791	1.675778	1.341233	0.000000	-10.000000	0.450000	-24.550001	665.000000	1023.000000	1023.000000	2046.000000
14.540000	0.006505	3.844419	1.306712	-0.008544	1.208658	1.337593	0.000000	-10.000000	0.450000	-25.000000	656.833313	1023.000000	1023.000000	2046.000000
14.560000	0.005518	3.261123	1.120123	-0.289272	1.156113	1.274159	0.000000	-10.000000	0.450000	-25.066668	648.500000	1023.000000	1023.000000	2046.000000
14.580000	0.004985	2.946124	0.589376	-0.208591	1.616213	0.949127	0.000000	-10.000000	0.458333	-25.233334	640.166687	1023.000000	1023.000000	2046.000000
14.600000	0.004788	2.829887	0.804032	-0.120314	1.305345	0.840823	0.000000	-10.000000	0.458333	-25.250000	631.666687	1023.000000	1023.000000	2046.000000
14.620000	0.004766	2.816911	1.264791	-0.284524	0.871633	0.965011	0.000000	-10.000000	0.458333	-25.333334	623.333313	1023.000000	1023.000000	2046.000000
14.640000	0.004783	2.826959	1.059446	-0.285745	1.108685	0.944573	0.000000	-10.000000	0.458333	-25.416668	614.666687	1023.000000	1023.000000	2046.000000
14.660000	0.004829	2.854155	0.797469	-0.171879	1.469234	0.759331	0.000000	-10.000000	0.466667	-25.450001	606.333313	1023.000000	1023.000000	2046.000000
14.680000	0.005235	3.093811	0.867136	-0.113887	1.462570	0.877993	0.000000	-10.000000	0.475000	-25.633333	597.666687	1023.000000	1023.000000	2046.000000
14.700000	0.005310	3.138223	1.261273	-0.095380	1.061627	0.910703	0.000000	-10.000000	0.475000	-25.750000	589.166687	1023.000000	1023.000000	2046.000000
14.720000	0.005094	3.010795	1.322106	-0.165561	0.893119	0.961131	0.000000	-10.000000	0.475000	-25.800001	580.500000	1023.000000	1023.000000	2046.000000
14.740000	0.004783	2.826622	0.918320	-0.156692	1.218001	0.846993	0.000000	-10.000000	0.466667	-25.800001	572.000000	1023.000000	1023.000000	2046.000000
14.760000	0.005224	3.087230	0.780676	-0.100792	1.482600	0.924747	0.000000	-10.000000	0.466667	-25.866667	563.500000	1023.000000	1023.000000	2046.000000
14.780000	0.005054	2.986805	1.070747	-0.035543	1.072476	0.879125	0.000000	-10.000000	0.458333	-26.000000	554.833313	1023.000000	1023.000000	2046.000000
14.800000	0.004885	2.887018	1.318413	-0.256863	0.763425	1.062043	0.000000	-10.000000	0.458333	-26.000000	546.166687	1023.000000	1023.000000	2046.000000
14.820000	0.004367	2.580708	0.922204	-0.242726	1.046324	0.854905	0.000000	-10.000000	0.458333	-25.916666	537.500000	1023.000000	1023.000000	2046.000000
14.840000	0.004657	2.752435	0.793648	-0.178284	1.313905	0.823166	0.000000	-10.000000	0.475000	-25.850000	528.833313	1023.000000	1023.000000	2046.000000
14.860000	0.004991	2.949951	1.178146	-0.017365	1.040869	0.748301	0.000000	-10.000000	0.475000	-25.833334	520.166687	1023.000000	1023.000000	2046.000000
14.880000	0.005218	3.083664	1.611648	-0.068658	0.671552	0.869122	0.000000	-10.000000	0.466667	-25.866667	511.500000	1023.000000	1023.000000	2046.000000
14.900000	0.004645	2.745242	1.348799	0.015887	0.696747	0.683809	0.000000	-10.000000	0.458333	-25.600000	502.833344	1023.000000	1023.000000	2046.000000
14.920000	0.003517	2.078424	0.903480	0.058286	0.808410	0.308248	0.000000	-10.000000	0.466667	-25.483334	494.333344	1023.000000	1023.000000	2046.000000
14.940000	0.002347	1.387323	0.822569	-0.077840	0.501803	0.140791	0.000000	-10.000000	0.475000	-25.250000	485.666656	1023.000000	1023.000000	2046.000000
14.960000	0.001003	0.592839	0.978198	-0.277063	-0.059115	-0.049180	0.000000	-10.000000	0.475000	-25.466667	477.333344	1023.000000	1023.000000	2046.000000
14.980000	0.000074	0.043952	0.847362	-0.625868	-0.207020	0.029477	0.000000	-10.000000	0.466667	-25.500000	468.666656	1023.000000	1023.000000	2046.000000
15.000000	-0.000566	-0.334660	0.203257	-0.643375	0.206179	-0.100721	0.000000	-10.000000	0.466667	-25.600000	460.333344	1023.000000	1023.000000	2046.000000
15.020000	-0.001036	-0.612438	-0.064328	-0.754093	0.200822	0.005161	0.000000	-10.000000	0.458333	-25.566668	451.666656	1023.000000	1023.000000	2046.000000
15.040000	-0.001259	-0.744281	0.134101	-0.571718	-0.263781	-0.042883	0.000000	-10.000000	0.466667	-25.533335	443.333344	1023.000000	1023.000000	2046.000000
15.060000	-0.001575	-0.930866	0.387810	-0.626218	-0.736938	0.044480	0.000000	-10.000000	0.458333	-25.483334	434.666656	1023.000000	1023.000000	2046.000000
15.080000	-0.002663	-1.573657	0.123303	-0.673191	-0.822598	-0.201171	0.000000	-10.000000	0.458333	-25.483334	426.333344	1023.000000	1023.000000	2046.000000
15.100000	-0.004615	-2.727364	-0.483871	-0.828125	-0.726792	-0.688576	0.000000	-10.000000	0.458333	-25.400002	417.666656	1023.000000	1023.000000	2046.000000
15.120000	-0.007243	-4.280571	-0.867592	-1.034960	-1.202761	-1.175258	0.000000	-10.000000	0.450000	-25.366667	409.333344	1023.000000	1023.000000	2046.000000
15.140000	-0.010516	-6.214725	-1.054698	-1.409745	-2.152896	-1.597387	0.000000	-10.000000	0.450000	-24.900000	400.666656	1023.000000	1023.000000	2046.000000
15.160000	-0.013522	-7.991709	-1.466830	-1.832241	-2.775181	-1.917457	0.000000	-10.000000	0.425000	-24.516666	392.333344	1023.000000	1023.000000	2046.000000
15.180000	-0.016023	-9.469687	-2.285744	-2.090546	-2.743369	-2.350028	0.000000	-10.000000	0.400000	-24.033333	384.000000	1023.000000	1023.000000	2046.000000
15.200000	-0.017489	-10.335715	-2.701180	-2.314814	-2.820192	-2.499529	0.000000	-10.000000	0.383333	-23.900000	376.000000	1023.000000	1023.000000	2046.000000
15.220000	-0.019005	-11.232234	-2.842952	-2.356059	-3.244088	-2.789135	0.000000	-10.000000	0.383333	-23.850000	368.000000	1023.000000	1023.000000	2046.000000
15.240000	-0.020204	-11.940297	-2.738559	-2.563016	-3.792891	-2.845832	0.000000	-10.000000	0.416667	-23.950001	360.000000	1023.000000	1023.000000	2046.000000
15.260000	-0.021085	-12.461314	-2.856584	-2.773094	-4.010260	-2.821377	0.000000	-10.000000	0.433333	-24.266666	352.000000	1023.000000	1023.000000	2046.000000
15.280000	-0.021908	-12.947581	-3.269750	-2.789834	-3.865992	-3.022006	0.000000	-10.000000	0.433333	-24.383333	344.000000	1023.000000	1023.000000	2046.000000
15.300000	-0.022175	-13.105368	-3.491903	-2.826289	-3.758631	-3.028545	0.000000	-10.000000	0.416667	-24.300001	336.000000	1023.000000	1023.000000	2046.000000
15.320000	-0.022393	-13.233991	-3.324645	-2.725124	-4.097371	-3.086851	0.000000	-10.000000	0.383333	-23.783333	328.000000	1023.000000	1023.000000	2046.000000
15.340000	-0.022459	-13.273233	-2.909980	-2.930849	-4.536366	-2.896038	0.000000	-10.000000	0.358333	-23.150000	320.000000	1023.000000	1023.000000	2046.000000
15.360000	-0.022866	-13.513570	-3.170157	-3.010542	-4.357858	-2.975012	0.000000	-10.000000	0.341667	-22.466667	312.333344	1023.000000	1023.000000	2046.000000
15.380000	-0.022243	-13.145418	-3.441730	-3.026126	-3.869590	-2.807973	0.000000	-10.000000	0.333333	-22.016666	304.833344	1023.000000	1023.000000	2046.000000
15.400000	-0.021762	-12.861409	-3.029113	-3.040042	-4.175822	-2.616431	0.000000	-10.000000	0.341667	-21.900000	297.500000	1023.000000	1023.000000	2046.000000
15.420000	-0.021346	-12.615490	-2.702876	-3.287972	-4.346684	-2.277958	0.000000	-10.000000	0.333333	-21.750000	290.166656	1023.000000	1023.000000	2046.000000
15.440000	-0.021728	-12.841095	-3.166234	-3.362725	-3.901562	-2.410573	0.000000	-10.000000	0.325000	-21.466667	282.833344	1023.000000	1023.000000	2046.000000
15.460000	-0.022057	-13.035873	-3.450908	-3.496579	-3.703258	-2.385128	0.000000	-10.000000	0.308333	-21.116667	278.000000	1023.000000	1023.000000	2046.000000
15.480000	-0.023001	-13.593648	-3.205625	-3.767891	-4.209853	-2.410279	0.000000	-10.000000	0.300000	-21.016666	270.833344	1023.000000	1023.000000	2046.000000
15.500000	-0.024017	-14.194209	-3.266466	-4.165365	-4.429913	-2.332467	0.000000	-10.000000	0.300000	-21.050001	263.833344	1023.000000	1023.000000	2046.000000
15.520000	-0.025023	-14.788828	-3.941446	-4.205600	-3.987890	-2.653891	0.000000	-10.000000	0.300000	-20.966667	254.500000	1023.000000	1023.000000	2046.000000
15.540000	-0.025479	-15.057996	-3.902502	-4.207237	-4.218692	-2.729565	0.000000	-10.000000	0.300000	-20.866667	247.500000	1023.000000	1023.000000	2046.000000
15.560000	-0.026048	-15.394185	-3.505770	-4.512153	-4.781020	-2.595242	0.000000	-10.000000	0.300000	-20.700001	240.500000	1023.000000	1023.000000	2046.000000
15.580000	-0.026932	-15.916851	-3.785269	-4.610011	-4.732133	-2.789439	0.000000	-10.000000	0.300000	-20.616667	233.666672	1023.000000	1023.000000	2046.000000
15.600000	-0.027133	-16.035568	-4.056147	-4.600374	-4.518089	-2.860959	0.000000	-10.000000	0.266667	-20.333334	226.833328	1023.000000	1023.000000	2046.000000
15.620000	-0.027195	-16.072214	-3.834770	-4.485651	-4.851713	-2.900082	0.000000	-10.000000	0.233333	-19.916668	220.166672	1023.000000	1023.000000	2046.000000
15.640000	-0.027036	-15.978493	-3.399356	-4.623547	-5.244077	-2.711514	0.000000	-10.000000	0.200000	-19.466667	213.333328	1023.000000	1023.000000	2046.000000
15.660000	-0.027137	-16.037872	-3.512783	-4.627441	-5.177921	-2.719727	0.000000	-10.000000	0.200000	-19.050001	206.833328	1023.000000	1023.000000	2046.000000
15.680000	-0.026803	-15.840803	-3.784259	-4.505292	-4.768034	-2.783219	0.000000	-10.000000	0.200000	-18.600000	200.500000	1023.000000	1023.000000	2046.000000
15.700000	-0.026471	-15.644394	-3.664182	-4.359073	-4.864563	-2.756576	0.000000	-10.000000	0.191667	-18.166668	194.500000	1023.000000	1023.000000	2046.000000
15.720000	-0.026257	-15.517719	-3.182639	-4.503691	-5.304977	-2.526412	0.000000	-10.000000	0.183333	-17.683334	188.500000	1023.000000	1023.000000	2046.000000
15.740000	-0.026300	-15.543200	-3.347833	-4.522477	-5.173862	-2.499029	0.000000	-10.000000	0.183333	-17.283335	182.500000	1023.000000	1023.000000	2046.000000
15.760000	-0.025965	-15.345478	-3.664359	-4.381059	-4.732861	-2.567198	0.000000	-10.000000	0.175000	-16.950001	176.500000	1023.000000	1023.000000	2046.000000
15.780000	-0.025744	-15.214467	-3.461507	-4.298213	-4.961373	-2.493373	0.000000	-10.000000	0.175000	-16.566668	170.833328	1023.000000	1023.000000	2046.000000
15.800000	-0.025626	-15.144773	-3.006176	-4.420756	-5.385170	-2.332671	0.000000	-10.000000	0.166667	-16.283333	165.333328	1023.000000	1023.000000	2046.000000
15.820000	-0.025742	-15.213633	-3.292744	-4.355052	-5.125241	-2.440596	0.000000	-10.000000	0.166667	-15.966667	160.000000	1023.000000	1023.000000	2046.000000
15.840000	-0.025295	-14.949082	-3.565180	-4.246730	-4.747968	-2.389205	0.000000	-10.000000	0.158333	-15.733334	154.666672	1023.000000	1023.000000	2046.000000
15.860000	-0.025267	-14.933042	-3.150551	-4.196635	-5.213674	-2.372181	0.000000	-10.000000	0.150000	-15.466667	149.333328	1023.000000	1023.000000	2046.000000
15.880000	-0.025138	-14.856836	-2.900964	-4.350376	-5.446516	-2.158980	0.000000	-10.000000	0.150000	-15.183333	144.166672	1023.000000	1023.000000	2046.000000
15.900000	-0.025318	-14.963010	-3.279257	-4.280382	-5.081221	-2.322150	0.000000	-10.000000	0.150000	-14.866667	139.000000	1023.000000	1023.000000	2046.000000
15.920000	-0.024932	-14.734685	-3.405191	-4.206161	-4.877502	-2.245831	0.000000	-10.000000	0.133333	-14.600000	134.000000	1023.000000	1023.000000	2046.000000
15.940000	-0.024834	-14.676598	-2.901469	-4.168321	-5.379744	-2.227064	0.000000	-10.000000	0.116667	-14.133333	129.166672	1023.000000	1023.000000	2046.000000
15.960000	-0.024935	-14.736459	-2.884837	-4.345041	-5.430683	-2.075899	0.000000	-10.000000	0.083333	-13.666667	124.500000	1023.000000	1023.000000	2046.000000
15.980000	-0.024955	-14.748442	-3.334946	-4.218133	-4.927806	-2.267557	0.000000	-10.000000	0.066667	-13.116667	120.000000	1023.000000	1023.000000	2046.000000
16.000000	-0.024713	-14.605249	-3.164421	-4.121841	-5.101171	-2.217815	0.000000	-10.000000	0.058333	-12.650001	115.500000	1023.000000	1023.000000	2046.000000
16.020000	-0.024690	-14.591699	-2.704420	-4.308605	-5.543182	-2.035492	0.000000	-10.000000	0.058333	-12.283334	111.166664	1023.000000	1023.000000	2046.000000
16.040001	-0.025031	-14.793289	-3.028318	-4.260459	-5.307230	-2.197282	0.000000	-10.000000	0.058333	-12.050000	107.000000	1023.000000	1023.000000	2046.000000
16.059999	-0.024711	-14.604203	-3.297552	-4.246404	-4.926999	-2.133249	0.000000	-10.000000	0.050000	-11.833333	103.000000	1023.000000	1023.000000	2046.000000
16.080000	-0.024741	-14.621854	-2.991215	-4.124409	-5.301003	-2.205228	0.000000	-10.000000	0.050000	-11.700000	99.000000	1023.000000	1023.000000	2046.000000
16.100000	-0.024676	-14.583803	-2.676882	-4.306842	-5.593976	-2.006104	0.000000	-10.000000	0.050000	-11.366667	95.000000	1023.000000	1023.000000	2046.000000
16.120001	-0.025000	-14.775100	-2.950930	-4.265690	-5.398600	-2.159879	0.000000	-10.000000	0.050000	-11.066667	91.333336	1023.000000	1023.000000	2046.000000
16.139999	-0.024809	-14.662080	-3.178397	-4.247254	-5.049641	-2.186787	0.000000	-10.000000	0.041667	-10.666667	87.666664	1023.000000	1023.000000	2046.000000
16.160000	-0.024888	-14.708978	-3.014470	-4.116408	-5.318406	-2.259694	0.000000	-10.000000	0.033333	-10.433333	84.333336	1023.000000	1023.000000	2046.000000
16.180000	-0.025470	-15.052732	-2.600776	-4.232348	-5.914026	-2.305583	0.000000	-10.000000	0.033333	-10.166667	80.666664	1023.000000	1023.000000	2046.000000
16.200001	-0.026622	-15.733608	-2.767221	-4.221688	-6.111870	-2.632829	0.000000	-10.000000	0.033333	-9.916667	77.333336	1023.000000	1023.000000	2046.000000
16.219999	-0.027960	-16.524097	-3.244713	-4.210625	-5.988797	-3.079963	0.000000	-10.000000	0.033333	-9.683333	74.000000	1023.000000	1023.000000	2046.000000
16.240000	-0.029214	-17.265522	-3.297054	-4.252257	-6.324392	-3.391819	0.000000	-10.000000	0.025000	-9.433333	70.833336	1023.000000	1023.000000	2046.000000
16.260000	-0.030373	-17.950563	-2.973408	-4.582414	-6.925445	-3.469296	0.000000	-10.000000	0.033333	-9.300000	67.666664	1023.000000	1023.000000	2046.000000
16.280001	-0.031223	-18.452505	-3.399993	-4.669362	-6.695635	-3.687515	0.000000	-10.000000	0.041667	-9.183333	64.500000	1023.000000	1023.000000	2046.000000
16.299999	-0.030942	-18.286474	-3.845477	-4.579995	-6.182675	-3.678327	0.000000	-10.000000	0.041667	-9.183333	61.500000	1023.000000	1023.000000	2046.000000
16.320000	-0.031324	-18.512472	-3.524165	-4.807327	-6.689854	-3.491125	0.000000	-10.000000	0.025000	-9.016666	58.500000	1023.000000	1023.000000	2046.000000
16.340000	-0.030999	-18.320494	-3.450755	-4.830418	-6.788436	-3.250884	0.000000	-10.000000	0.016667	-8.883333	55.500000	1023.000000	1023.000000	2046.000000
16.360001	-0.030584	-18.075146	-3.877551	-4.498645	-6.273611	-3.425340	0.000000	-10.000000	0.016667	-8.616667	52.500000	1023.000000	1023.000000	2046.000000
16.379999	-0.030710	-18.149506	-3.676026	-4.346597	-6.606472	-3.520411	0.000000	-10.000000	0.025000	-8.483334	49.500000	1023.000000	1023.000000	2046.000000
16.400000	-0.031782	-18.783094	-3.429754	-4.676426	-7.123907	-3.553007	0.000000	-10.000000	0.016667	-8.216667	46.666668	1023.000000	1023.000000	2046.000000
16.420000	-0.034591	-20.443296	-4.265370	-4.830772	-7.081895	-4.265259	0.000000	-10.000000	0.000000	-7.683333	44.000000	1023.000000	1023.000000	2046.000000
16.440001	-0.037165	-21.964510	-4.960034	-5.072869	-7.285826	-4.645780	0.000000	-10.000000	-0.016667	-6.500000	41.333332	1023.000000	1023.000000	2046.000000
16.459999	-0.039909	-23.586248	-5.044238	-5.397685	-8.162439	-4.981887	0.000000	-10.000000	-0.025000	-5.433333	39.500000	1023.000000	1023.000000	2046.000000
16.480000	-0.042030	-24.839535	-5.482285	-5.736799	-8.463397	-5.157053	0.000000	-10.000000	-0.016667	-4.183333	37.666668	1023.000000	1023.000000	2046.000000
16.500000	-0.043232	-25.550400	-6.192656	-5.765873	-8.093000	-5.498871	0.000000	-10.000000	-0.008333	-3.683333	36.500000	1023.000000	1023.000000	2046.000000
16.520000	-0.044312	-26.188244	-6.185798	-5.778820	-8.530545	-5.693080	0.000000	-10.000000	0.000000	-3.650000	35.000000	1023.000000	1023.000000	2046.000000
16.540001	-0.045049	-26.624201	-5.988688	-6.054448	-8.984453	-5.596611	0.000000	-10.000000	0.000000	-4.683333	33.833332	1023.000000	1023.000000	2046.000000
16.559999	-0.045784	-27.058243	-6.398349	-6.029975	-8.801303	-5.828616	0.000000	-10.000000	0.000000	-5.750000	32.333332	1023.000000	1023.000000	2046.000000
16.580000	-0.045606	-26.953083	-6.672690	-5.936821	-8.512107	-5.831465	0.000000	-10.000000	0.000000	-6.266667	30.500000	1023.000000	1023.000000	2046.000000
16.600000	-0.045608	-26.954512	-6.295744	-5.788060	-8.955528	-5.915178	0.000000	-10.000000	0.000000	-6.233334	28.500000	1023.000000	1023.000000	2046.000000
16.620001	-0.045440	-26.855265	-6.052239	-5.992915	-9.177623	-5.632488	0.000000	-10.000000	0.000000	-5.800000	26.500000	1023.000000	1023.000000	2046.000000
16.639999	-0.045381	-26.820116	-6.400416	-5.821539	-8.760661	-5.837500	0.000000	-10.000000	0.000000	-5.133334	24.500000	1023.000000	1023.000000	2046.000000
16.660000	-0.044650	-26.388021	-6.392053	-5.721801	-8.558991	-5.715177	0.000000	-10.000000	0.000000	-4.466667	22.666666	1023.000000	1023.000000	2046.000000
16.680000	-0.044021	-26.016581	-5.888220	-5.780352	-8.858151	-5.489856	0.000000	-10.000000	0.000000	-4.133333	21.000000	1023.000000	1023.000000	2046.000000
16.700001	-0.043375	-25.634741	-5.772305	-5.914309	-8.734877	-5.213251	0.000000	-10.000000	0.000000	-4.316667	19.666666	1023.000000	1023.000000	2046.000000
16.719999	-0.042502	-25.118818	-5.975750	-5.832757	-8.144134	-5.166177	0.000000	-10.000000	0.000000	-4.600000	18.166666	1023.000000	1023.000000	2046.000000
16.740000	-0.041606	-24.588863	-5.838751	-5.825269	-7.960703	-4.964139	0.000000	-10.000000	0.000000	-4.650000	16.666666	1023.000000	1023.000000	2046.000000
16.760000	-0.041548	-24.554955	-5.401566	-6.075438	-8.294364	-4.783586	0.000000	-10.000000	0.000000	-4.500000	15.000000	1023.000000	1023.000000	2046.000000
16.780001	-0.042132	-24.899750	-5.629013	-6.343868	-8.147407	-4.779462	0.000000	-10.000000	0.000000	-4.466667	13.500000	1023.000000	1023.000000	2046.000000
16.799999	-0.042580	-25.164619	-6.101943	-6.489422	-7.669209	-4.904045	0.000000	-10.000000	0.000000	-4.766667	12.000000	1023.000000	1023.000000	2046.000000
16.820000	-0.042845	-25.321243	-6.113031	-6.549220	-7.727900	-4.931093	0.000000	-10.000000	0.000000	-5.250000	10.333333	1023.000000	1023.000000	2046.000000
16.840000	-0.043098	-25.470707	-5.662683	-6.692850	-8.220496	-4.894678	0.000000	-10.000000	0.008333	-5.700000	8.500000	1023.000000	1023.000000	2046.000000
16.860001	-0.043499	-25.708067	-5.755910	-6.896550	-8.194180	-4.861428	0.000000	-10.000000	0.008333	-5.933333	6.500000	1023.000000	1023.000000	2046.000000
16.879999	-0.043609	-25.773190	-6.109210	-6.830044	-7.747778	-5.086157	0.000000	-10.000000	0.000000	-5.866667	4.500000	1023.000000	1023.000000	2046.000000
16.900000	-0.043705	-25.829721	-5.902561	-6.795987	-7.993824	-5.137349	0.000000	-10.000000	-0.016667	-5.533333	2.500000	1023.000000	1023.000000	2046.000000
16.920000	-0.043588	-25.760393	-5.414540	-6.931084	-8.429199	-4.985569	0.000000	-10.000000	-0.008333	-5.016667	1.000000	1023.000000	1023.000000	2046.000000
16.940001	-0.043411	-25.655760	-5.509376	-6.894527	-8.249292	-5.002564	0.000000	-10.000000	0.000000	-4.416667	-0.333333	1023.000000	1023.000000	2046.000000
16.959999	-0.042825	-25.309412	-5.734106	-6.814098	-7.788662	-4.972545	0.000000	-10.000000	0.008333	-3.866667	-1.333333	1023.000000	1023.000000	2046.000000
16.980000	-0.042013	-24.829649	-5.513340	-6.614326	-7.791254	-4.910729	0.000000	-10.000000	-0.008333	-3.400000	-2.500000	1023.000000	1023.000000	2046.000000
17.000000	-0.041389	-24.460722	-4.995564	-6.581391	-8.118711	-4.765058	0.000000	-10.000000	-0.008333	-3.016667	-3.666667	1023.000000	1023.000000	2046.000000
17.020000	-0.040968	-24.212194	-4.932114	-6.650260	-8.061841	-4.567979	0.000000	-10.000000	-0.008333	-2.683333	-4.666667	1023.000000	1023.000000	2046.000000
17.040001	-0.040510	-23.941677	-5.295794	-6.481841	-7.514321	-4.649722	0.000000	-10.000000	0.000000	-2.450000	-5.666667	1023.000000	1023.000000	2046.000000
17.059999	-0.039614	-23.412157	-5.192722	-6.318212	-7.397064	-4.504159	0.000000	-10.000000	-0.008333	-2.350000	-6.333333	1023.000000	1023.000000	2046.000000
17.080000	-0.039167	-23.147921	-4.797845	-6.192423	-7.701100	-4.456552	0.000000	-10.000000	-0.008333	-2.350000	-7.166667	1023.000000	1023.000000	2046.000000
17.100000	-0.038537	-22.775612	-4.515265	-6.296183	-7.798887	-4.165277	0.000000	-10.000000	-0.016667	-2.383333	-8.000000	1023.000000	1023.000000	2046.000000
17.120001	-0.038380	-22.682467	-4.705687	-6.155774	-7.561963	-4.259044	0.000000	-10.000000	-0.008333	-2.400000	-8.833333	1023.000000	1023.000000	2046.000000
17.139999	-0.037604	-22.224051	-4.924402	-6.097328	-7.073942	-4.128379	0.000000	-10.000000	-0.016667	-2.300000	-9.666667	1023.000000	1023.000000	2046.000000
17.160000	-0.037164	-21.963736	-4.701322	-5.932546	-7.230173	-4.099695	0.000000	-10.000000	-0.016667	-2.116667	-10.333333	1023.000000	1023.000000	2046.000000
17.180000	-0.036777	-21.735321	-4.194002	-5.986135	-7.639744	-3.915440	0.000000	-10.000000	-0.016667	-1.916667	-10.833333	1023.000000	1023.000000	2046.000000
17.200001	-0.036651	-21.660797	-4.419680	-5.957930	-7.347868	-3.935320	0.000000	-10.000000	-0.008333	-1.766667	-11.000000	1023.000000	1023.000000	2046.000000
17.219999	-0.036068	-21.316097	-4.648705	-5.870979	-6.905905	-3.890507	0.000000	-10.000000	0.000000	-1.650000	-11.000000	1023.000000	1023.000000	2046.000000
17.240000	-0.035665	-21.077799	-4.438907	-5.712225	-7.048803	-3.877862	0.000000	-10.000000	-0.008333	-1.483333	-11.000000	1023.000000	1023.000000	2046.000000
17.260000	-0.035316	-20.871834	-4.039544	-5.748206	-7.341628	-3.742456	0.000000	-10.000000	-0.008333	-1.316667	-11.000000	1023.000000	1023.000000	2046.000000
17.280001	-0.035041	-20.709528	-4.002367	-5.837688	-7.289160	-3.580314	0.000000	-10.000000	-0.016667	-0.983333	-11.000000	1023.000000	1023.000000	2046.000000
17.299999	-0.034920	-20.637537	-4.404596	-5.695499	-6.787684	-3.749757	0.000000	-10.000000	-0.008333	-0.550000	-11.000000	1023.000000	1023.000000	2046.000000
17.320000	-0.034284	-20.261744	-4.274731	-5.556413	-6.774601	-3.655999	0.000000	-10.000000	-0.016667	-0.166667	-11.000000	1023.000000	1023.000000	2046.000000
17.340000	-0.033915	-20.043701	-3.823491	-5.575883	-7.098192	-3.546136	0.000000	-10.000000	-0.008333	-0.266667	-11.000000	1023.000000	1023.000000	2046.000000
17.360001	-0.033592	-19.853077	-3.681031	-5.636007	-7.139797	-3.396242	0.000000	-10.000000	-0.008333	-0.816667	-11.000000	1023.000000	1023.000000	2046.000000
17.379999	-0.033516	-19.807909	-3.992791	-5.461137	-6.738611	-3.615370	0.000000	-10.000000	-0.008333	-1.316667	-11.000000	1023.000000	1023.000000	2046.000000
17.400000	-0.033492	-19.793776	-4.054002	-5.397966	-6.695744	-3.646064	0.000000	-10.000000	-0.008333	-1.616667	-11.000000	1023.000000	1023.000000	2046.000000
17.420000	-0.034173	-20.196011	-3.823928	-5.253774	-7.196477	-3.921832	0.000000	-10.000000	-0.008333	-1.516667	-11.000000	1023.000000	1023.000000	2046.000000
17.440001	-0.034976	-20.670744	-3.525494	-5.458290	-7.712016	-3.974943	0.000000	-10.000000	0.000000	-1.466667	-11.000000	1023.000000	1023.000000	2046.000000
17.459999	-0.036097	-21.333488	-3.815399	-5.526953	-7.684722	-4.306415	0.000000	-10.000000	0.000000	-1.500000	-11.000000	1023.000000	1023.000000	2046.000000
17.480000	-0.036409	-21.517963	-4.208266	-5.578405	-7.298449	-4.432843	0.000000	-10.000000	0.000000	-1.866667	-11.000000	1023.000000	1023.000000	2046.000000
17.500000	-0.036162	-21.371826	-4.186787	-5.494250	-7.307045	-4.383744	0.000000	-10.000000	0.000000	-2.300000	-11.333333	1023.000000	1023.000000	2046.000000
17.520000	-0.036340	-21.476969	-4.100678	-5.746147	-7.501835	-4.128309	0.000000	-10.000000	-0.008333	-2.600000	-12.000000	1023.000000	1023.000000	2046.000000
17.540001	-0.036139	-21.358202	-3.960390	-5.687539	-7.671991	-4.038281	0.000000	-10.000000	-0.016667	-2.633333	-13.000000	1023.000000	1023.000000	2046.000000
17.559999	-0.036022	-21.288866	-4.208325	-5.490369	-7.482296	-4.107876	0.000000	-10.000000	-0.016667	-2.466667	-13.833333	1023.000000	1023.000000	2046.000000
17.580000	-0.035750	-21.128063	-4.381925	-5.379004	-7.238296	-4.128839	0.000000	-10.000000	-0.008333	-2.400000	-14.666667	1023.000000	1023.000000	2046.000000
17.600000	-0.036294	-21.449530	-4.404054	-5.339216	-7.396647	-4.309612	0.000000	-10.000000	0.000000	-2.466667	-15.333333	1023.000000	1023.000000	2046.000000
17.620001	-0.038271	-22.618073	-4.484333	-5.490436	-7.924196	-4.719107	0.000000	-10.000000	-0.008333	-2.583333	-16.166666	1023.000000	1023.000000	2046.000000
17.639999	-0.041116	-24.299599	-4.801816	-5.952257	-8.526825	-5.018703	0.000000	-10.000000	-0.016667	-1.750000	-17.000000	1023.000000	1023.000000	2046.000000
17.660000	-0.044145	-26.089655	-5.547620	-6.226949	-8.801670	-5.513416	0.000000	-10.000000	-0.033333	-0.233333	-17.666666	1023.000000	1023.000000	2046.000000
17.680000	-0.046353	-27.394770	-6.261625	-6.422384	-8.814807	-5.895954	0.000000	-10.000000	-0.033333	1.316667	-18.000000	1023.000000	1023.000000	2046.000000
17.700001	-0.047626	-28.146727	-6.688949	-6.581427	-8.848358	-6.027992	0.000000	-10.000000	-0.025000	1.983333	-18.000000	1023.000000	1023.000000	2046.000000
17.719999	-0.048599	-28.721851	-6.802331	-6.553755	-9.135589	-6.230176	0.000000	-10.000000	-0.008333	1.383333	-18.000000	1023.000000	1023.000000	2046.000000
17.740000	-0.049459	-29.230013	-6.662314	-6.696377	-9.582089	-6.289231	0.000000	-10.000000	0.000000	-0.083333	-18.000000	1023.000000	1023.000000	2046.000000
17.760000	-0.049906	-29.494568	-6.736712	-6.828013	-9.690168	-6.239674	0.000000	-10.000000	0.000000	-1.750000	-18.166666	1023.000000	1023.000000	2046.000000
17.780001	-0.050418	-29.797222	-7.050976	-6.758844	-9.522433	-6.464969	0.000000	-10.000000	-0.008333	-2.883333	-18.666666	1023.000000	1023.000000	2046.000000
17.799999	-0.050158	-29.643522	-7.222099	-6.770874	-9.273609	-6.376939	0.000000	-10.000000	-0.016667	-3.150000	-19.500000	1023.000000	1023.000000	2046.000000
17.820000	-0.049910	-29.496758	-7.156287	-6.662445	-9.339933	-6.338092	0.000000	-10.000000	-0.008333	-2.933333	-20.666666	1023.000000	1023.000000	2046.000000
17.840000	-0.049755	-29.405081	-6.824518	-6.507583	-9.661380	-6.411600	0.000000	-10.000000	0.000000	-2.283333	-21.500000	1023.000000	1023.000000	2046.000000
17.860001	-0.049347	-29.164295	-6.496720	-6.603634	-9.872147	-6.191794	0.000000	-10.000000	-0.008333	-1.266667	-22.000000	1023.000000	1023.000000	2046.000000
17.879999	-0.049146	-29.045359	-6.608242	-6.587617	-9.656189	-6.193311	0.000000	-10.000000	-0.016667	-0.483333	-22.000000	1023.000000	1023.000000	2046.000000
17.900000	-0.048395	-28.601307	-6.777106	-6.601382	-9.184618	-6.038201	0.000000	-10.000000	-0.016667	-0.633333	-22.000000	1023.000000	1023.000000	2046.000000
17.920000	-0.047307	-27.958416	-6.728790	-6.567991	-8.870787	-5.790847	0.000000	-10.000000	-0.008333	-1.416667	-22.166666	1023.000000	1023.000000	2046.000000
17.940001	-0.046442	-27.447378	-6.344386	-6.494166	-8.947586	-5.661239	0.000000	-10.000000	-0.008333	-2.150000	-22.833334	1023.000000	1023.000000	2046.000000
17.959999	-0.046014	-27.194534	-6.028679	-6.653190	-9.060252	-5.452412	0.000000	-10.000000	-0.025000	-2.183333	-23.666666	1023.000000	1023.000000	2046.000000
17.980000	-0.045950	-27.156460	-5.997194	-6.907113	-8.979519	-5.272634	0.000000	-10.000000	-0.016667	-2.183333	-24.500000	1023.000000	1023.000000	2046.000000
18.000000	-0.046171	-27.286835	-6.258625	-7.054399	-8.688252	-5.285558	0.000000	-10.000000	-0.016667	-2.450000	-25.166666	1023.000000	1023.000000	2046.000000
18.020000	-0.046339	-27.386204	-6.563470	-7.210827	-8.312057	-5.299850	0.000000	-10.000000	0.000000	-2.983333	-26.000000	1023.000000	1023.000000	2046.000000
18.040001	-0.046368	-27.403416	-6.568836	-7.224107	-8.287807	-5.322667	0.000000	-10.000000	0.000000	-3.600000	-27.166666	1023.000000	1023.000000	2046.000000
18.059999	-0.046632	-27.559402	-6.382172	-7.213019	-8.550505	-5.413708	0.000000	-10.000000	0.000000	-4.016667	-28.333334	1023.000000	1023.000000	2046.000000
18.080000	-0.046697	-27.597708	-6.052581	-7.315152	-8.825506	-5.404469	0.000000	-10.000000	-0.008333	-4.133333	-29.666666	1023.000000	1023.000000	2046.000000
18.100000	-0.046801	-27.659182	-5.981988	-7.463106	-8.879270	-5.334817	0.000000	-10.000000	-0.008333	-3.900000	-31.000000	1023.000000	1023.000000	2046.000000
18.120001	-0.046982	-27.766232	-6.065967	-7.433365	-8.776259	-5.490641	0.000000	-10.000000	-0.016667	-3.483333	-32.333332	1023.000000	1023.000000	2046.000000
18.139999	-0.046687	-27.592209	-6.267819	-7.466500	-8.426220	-5.431670	0.000000	-10.000000	-0.008333	-2.983333	-33.500000	1023.000000	1023.000000	2046.000000
18.160000	-0.045881	-27.115938	-6.132751	-7.360518	-8.311899	-5.310770	0.000000	-10.000000	-0.008333	-2.416667	-34.333332	1023.000000	1023.000000	2046.000000
18.180000	-0.045308	-26.776922	-5.797318	-7.146924	-8.495481	-5.337201	0.000000	-10.000000	-0.016667	-1.866667	-34.833332	1023.000000	1023.000000	2046.000000
18.200001	-0.044615	-26.367666	-5.369837	-7.168521	-8.696473	-5.132834	0.000000	-10.000000	-0.025000	-1.050000	-35.000000	1023.000000	1023.000000	2046.000000
18.219999	-0.044124	-26.077414	-5.341770	-7.135904	-8.564339	-5.035401	0.000000	-10.000000	-0.033333	-0.450000	-35.000000	1023.000000	1023.000000	2046.000000
18.240000	-0.043604	-25.769997	-5.585319	-7.024700	-8.122066	-5.037912	0.000000	-10.000000	-0.025000	0.000000	-35.000000	1023.000000	1023.000000	2046.000000
18.260000	-0.042828	-25.311108	-5.652150	-6.937290	-7.821087	-4.900582	0.000000	-10.000000	-0.016667	0.000000	-35.000000	1023.000000	1023.000000	2046.000000
18.280001	-0.042147	-24.909147	-5.397264	-6.775807	-7.938125	-4.797951	0.000000	-10.000000	-0.016667	0.000000	-35.000000	1023.000000	1023.000000	2046.000000
18.299999	-0.041630	-24.603033	-5.082304	-6.676948	-8.112042	-4.731738	0.000000	-10.000000	-0.016667	0.000000	-35.000000	1023.000000	1023.000000	2046.000000
18.320000	-0.041153	-24.321373	-4.861609	-6.760310	-8.200071	-4.499382	0.000000	-10.000000	-0.025000	0.000000	-35.000000	1023.000000	1023.000000	2046.000000
18.340000	-0.040830	-24.130583	-5.079853	-6.659106	-7.868191	-4.523433	0.000000	-10.000000	-0.025000	0.000000	-35.000000	1023.000000	1023.000000	2046.000000
18.360001	-0.040107	-23.703104	-5.215015	-6.591052	-7.500607	-4.396429	0.000000	-10.000000	-0.025000	0.000000	-35.000000	1023.000000	1023.000000	2046.000000
18.379999	-0.039593	-23.399305	-4.876574	-6.377169	-7.743705	-4.401856	0.000000	-10.000000	-0.025000	0.000000	-35.000000	1023.000000	1023.000000	2046.000000
18.400000	-0.039095	-23.105064	-4.535464	-6.533092	-7.939466	-4.097043	0.000000	-10.000000	-0.033333	0.000000	-35.000000	1023.000000	1023.000000	2046.000000
18.420000	-0.039063	-23.086195	-4.886959	-6.423614	-7.517912	-4.257711	0.000000	-10.000000	-0.025000	0.000000	-35.000000	1023.000000	1023.000000	2046.000000
18.440001	-0.038140	-22.540930	-4.856039	-6.323753	-7.259657	-4.101481	0.000000	-10.000000	-0.025000	0.000000	-35.000000	1023.000000	1023.000000	2046.000000
18.459999	-0.037445	-22.129854	-4.383816	-6.107089	-7.513000	-4.125949	0.000000	-10.000000	-0.016667	0.000000	-35.000000	1023.000000	1023.000000	2046.000000
18.480000	-0.036861	-21.785101	-3.970374	-6.201965	-7.726672	-3.886089	0.000000	-10.000000	-0.016667	0.000000	-35.000000	1023.000000	1023.000000	2046.000000
18.500000	-0.037178	-21.972286	-4.321843	-6.013495	-7.439608	-4.197341	0.000000	-10.000000	-0.008333	0.000000	-35.000000	1023.000000	1023.000000	2046.000000
18.520000	-0.037096	-21.923698	-4.444279	-5.893194	-7.315728	-4.270497	0.000000	-10.000000	0.000000	0.000000	-35.000000	1023.000000	1023.000000	2046.000000
18.540001	-0.037588	-22.214554	-4.133320	-5.849876	-7.779505	-4.451854	0.000000	-10.000000	-0.008333	0.000000	-35.000000	1023.000000	1023.000000	2046.000000
18.559999	-0.037866	-22.378593	-3.857644	-6.041750	-8.082738	-4.396462	0.000000	-10.000000	-0.016667	-0.283333	-35.000000	1023.000000	1023.000000	2046.000000
18.580000	-0.038085	-22.508526	-4.275639	-6.152163	-7.706566	-4.374159	0.000000	-10.000000	-0.016667	-0.816667	-35.000000	1023.000000	1023.000000	2046.000000
18.600000	-0.037448	-22.131973	-4.657175	-5.997801	-7.158689	-4.318307	0.000000	-10.000000	-0.016667	-1.450000	-35.000000	1023.000000	1023.000000	2046.000000
18.620001	-0.037564	-22.200052	-4.572696	-5.943311	-7.427324	-4.256720	0.000000	-10.000000	-0.016667	-1.783333	-35.333332	1023.000000	1023.000000	2046.000000
18.639999	-0.037387	-22.095547	-4.248783	-5.875883	-7.843863	-4.127017	0.000000	-10.000000	-0.025000	-1.733333	-35.666668	1023.000000	1023.000000	2046.000000
18.660000	-0.037572	-22.205202	-4.223313	-5.808686	-7.979217	-4.193986	0.000000	-10.000000	-0.025000	-1.583333	-36.000000	1023.000000	1023.000000	2046.000000
18.680000	-0.038199	-22.575344	-4.519792	-5.761364	-7.822536	-4.471652	0.000000	-10.000000	-0.016667	-1.516667	-36.000000	1023.000000	1023.000000	2046.000000
18.700001	-0.039303	-23.227964	-4.900958	-5.935814	-7.716993	-4.674200	0.000000	-10.000000	-0.016667	-1.216667	-36.000000	1023.000000	1023.000000	2046.000000
18.719999	-0.042076	-24.866819	-5.188900	-6.096412	-8.360650	-5.220858	0.000000	-10.000000	-0.025000	-0.433333	-36.000000	1023.000000	1023.000000	2046.000000
18.740000	-0.044937	-26.557472	-5.448606	-6.569328	-9.062424	-5.477117	0.000000	-10.000000	-0.033333	1.000000	-36.000000	1023.000000	1023.000000	2046.000000
18.760000	-0.047546	-28.099442	-6.245134	-6.760314	-9.159911	-5.934082	0.000000	-10.000000	-0.041667	2.416667	-36.000000	1023.000000	1023.000000	2046.000000
18.780001	-0.048979	-28.946730	-6.840428	-6.936942	-9.043774	-6.125587	0.000000	-10.000000	-0.033333	3.466667	-36.000000	1023.000000	1023.000000	2046.000000
18.799999	-0.049901	-29.491493	-7.041846	-6.943274	-9.230150	-6.276223	0.000000	-10.000000	-0.033333	3.783334	-36.000000	1023.000000	1023.000000	2046.000000
18.820000	-0.050826	-30.038128	-6.894562	-6.980515	-9.718814	-6.444237	0.000000	-10.000000	-0.025000	3.316667	-36.000000	1023.000000	1023.000000	2046.000000
18.840000	-0.051473	-30.420309	-6.870072	-7.164377	-9.990142	-6.395717	0.000000	-10.000000	-0.033333	2.200000	-36.000000	1023.000000	1023.000000	2046.000000
18.860001	-0.051864	-30.651375	-7.319197	-7.134198	-9.651140	-6.546841	0.000000	-10.000000	-0.041667	1.000000	-36.000000	1023.000000	1023.000000	2046.000000
18.879999	-0.051429	-30.394787	-7.483770	-7.034319	-9.402536	-6.474161	0.000000	-10.000000	-0.050000	1.016667	-36.000000	1023.000000	1023.000000	2046.000000
18.900000	-0.051220	-30.270807	-7.197029	-6.864133	-9.714488	-6.495158	0.000000	-10.000000	-0.050000	1.983333	-36.000000	1023.000000	1023.000000	2046.000000
18.920000	-0.050883	-30.072031	-6.824843	-6.864938	-10.031016	-6.351233	0.000000	-10.000000	-0.050000	3.666667	-36.000000	1023.000000	1023.000000	2046.000000
18.940001	-0.050340	-29.750864	-6.746672	-6.909657	-9.947438	-6.147097	0.000000	-10.000000	-0.066667	5.033334	-36.000000	1023.000000	1023.000000	2046.000000
18.959999	-0.049766	-29.411861	-6.955777	-6.801084	-9.510007	-6.144993	0.000000	-10.000000	-0.066667	6.266667	-36.000000	1023.000000	1023.000000	2046.000000
18.980000	-0.048725	-28.796621	-6.966370	-6.785769	-9.133446	-5.911036	0.000000	-10.000000	-0.066667	7.100000	-36.000000	1023.000000	1023.000000	2046.000000
19.000000	-0.047614	-28.139900	-6.686050	-6.672911	-9.056238	-5.724701	0.000000	-10.000000	-0.066667	7.566667	-36.000000	1023.000000	1023.000000	2046.000000
19.020000	-0.046396	-27.419889	-6.224924	-6.601445	-9.093372	-5.500147	0.000000	-10.000000	-0.083333	7.816667	-36.000000	1023.000000	1023.000000	2046.000000
19.040001	-0.045463	-26.868385	-5.899241	-6.787688	-9.049333	-5.132123	0.000000	-10.000000	-0.091667	8.216667	-36.000000	1023.000000	1023.000000	2046.000000
19.059999	-0.044991	-26.589779	-6.119858	-6.795103	-8.579082	-5.095736	0.000000	-10.000000	-0.075000	8.533334	-36.000000	1023.000000	1023.000000	2046.000000
19.080000	-0.044515	-26.308619	-6.304641	-6.957670	-8.118608	-4.927700	0.000000	-10.000000	-0.058333	8.766666	-26.333334	1023.000000	1023.000000	2046.000000
19.100000	-0.044239	-26.145460	-6.275530	-7.002899	-8.027612	-4.839419	0.000000	-10.000000	-0.050000	8.816667	-5.666667	1023.000000	1023.000000	2046.000000
19.120001	-0.044146	-26.090103	-6.010190	-6.927388	-8.241512	-4.911013	0.000000	-10.000000	-0.050000	8.850000	15.000000	1023.000000	1023.000000	2046.000000
19.139999	-0.043919	-25.956072	-5.673756	-7.156902	-8.473689	-4.651725	0.000000	-10.000000	-0.066667	9.083334	27.000000	1023.000000	1023.000000	2046.000000
19.160000	-0.043918	-25.955683	-5.886802	-7.165808	-8.168368	-4.734704	0.000000	-10.000000	-0.083333	9.483334	29.000000	1023.000000	1023.000000	2046.000000
19.180000	-0.043438	-25.671968	-6.073025	-7.182970	-7.723718	-4.692255	0.000000	-10.000000	-0.100000	10.383333	32.166668	1023.000000	1023.000000	2046.000000
19.200001	-0.042877	-25.340410	-5.809956	-7.131184	-7.790295	-4.608975	0.000000	-10.000000	-0.125000	11.766667	35.500000	1023.000000	1023.000000	2046.000000
19.219999	-0.042223	-24.953911	-5.407890	-6.947759	-7.989037	-4.609225	0.000000	-10.000000	-0.166667	13.583334	39.166668	1023.000000	1023.000000	2046.000000
19.240000	-0.041196	-24.347044	-5.007696	-6.926682	-8.044683	-4.367984	0.000000	-10.000000	-0.225000	15.300000	43.333332	1023.000000	1023.000000	2046.000000
19.260000	-0.039982	-23.629404	-4.924250	-6.780494	-7.738486	-4.186173	0.000000	-10.000000	-0.258333	16.633333	48.166668	1023.000000	1023.000000	2046.000000
19.280001	-0.038691	-22.866598	-5.003251	-6.621773	-7.194632	-4.046942	0.000000	-10.000000	-0.283333	17.933334	53.666668	1023.000000	1023.000000	2046.000000
19.299999	-0.036976	-21.852745	-4.881104	-6.449578	-6.757610	-3.764452	0.000000	-10.000000	-0.308333	19.250000	59.500000	1023.000000	1023.000000	2046.000000
19.320000	-0.035631	-21.058105	-4.434336	-6.112967	-6.833928	-3.676876	0.000000	-10.000000	-0.350000	20.983334	65.666664	1023.000000	1023.000000	2046.000000
19.340000	-0.034049	-20.122837	-3.886925	-6.083174	-6.902435	-3.250301	0.000000	-10.000000	-0.400000	22.300001	72.166664	1023.000000	1023.000000	2046.000000
19.360001	-0.032697	-19.323696	-3.815147	-5.899467	-6.561056	-3.048027	0.000000	-10.000000	-0.433333	23.700001	79.333336	1023.000000	1023.000000	2046.000000
19.379999	-0.031375	-18.542669	-3.916619	-5.662129	-6.002871	-2.961050	0.000000	-10.000000	-0.458333	24.516666	87.000000	1023.000000	1023.000000	2046.000000
19.400000	-0.029782	-17.600924	-3.818801	-5.536219	-5.615908	-2.629995	0.000000	-10.000000	-0.491667	25.549999	95.166664	1023.000000	1023.000000	2046.000000
19.420000	-0.028280	-16.713261	-3.472700	-5.216871	-5.544380	-2.479310	0.000000	-10.000000	-0.533333	26.266666	103.500000	1023.000000	1023.000000	2046.000000
19.440001	-0.027023	-15.970487	-2.926755	-5.041968	-5.685075	-2.316688	0.000000	-10.000000	-0.575000	27.050001	112.166664	1023.000000	1023.000000	2046.000000
19.459999	-0.025835	-15.268598	-2.702501	-4.951734	-5.538162	-2.076202	0.000000	-10.000000	-0.591667	27.416668	118.000000	1023.000000	1023.000000	2046.000000
19.480000	-0.024820	-14.668332	-2.797377	-4.767117	-5.074634	-2.029205	0.000000	-10.000000	-0.591667	27.866667	124.166664	1023.000000	1023.000000	2046.000000
19.500000	-0.023788	-14.058811	-2.802478	-4.607005	-4.677405	-1.971924	0.000000	-10.000000	-0.608333	28.666666	133.666672	1023.000000	1023.000000	2046.000000
19.520000	-0.023071	-13.635256	-2.556674	-4.391074	-4.674440	-2.013068	0.000000	-10.000000	-0.641667	29.666666	146.500000	1023.000000	1023.000000	2046.000000
19.540001	-0.022412	-13.245385	-2.066956	-4.155627	-4.924792	-2.098010	0.000000	-10.000000	-0.666667	30.566668	159.500000	1023.000000	1023.000000	2046.000000
19.559999	-0.021413	-12.655000	-1.595068	-4.209512	-4.995811	-1.854610	0.000000	-10.000000	-0.691667	30.983334	169.500000	1023.000000	1023.000000	2046.000000
19.580000	-0.020201	-11.938992	-1.573974	-4.046209	-4.574317	-1.744491	0.000000	-10.000000	-0.691667	31.466667	179.500000	1023.000000	1023.000000	2046.000000
19.600000	-0.018863	-11.147913	-1.852972	-3.850881	-3.901641	-1.542419	0.000000	-10.000000	-0.725000	31.750000	189.833328	1023.000000	1023.000000	2046.000000
19.620001	-0.018156	-10.730275	-1.965454	-3.847468	-3.756568	-1.160785	0.000000	-10.000000	-0.733333	32.266666	200.333328	1023.000000	1023.000000	2046.000000
19.639999	-0.017405	-10.286131	-1.562210	-3.428761	-4.055768	-1.239391	0.000000	-10.000000	-0.750000	32.383335	211.166672	1023.000000	1023.000000	2046.000000
19.660000	-0.016265	-9.612564	-1.245132	-3.273020	-4.146463	-0.947949	0.000000	-10.000000	-0.758333	32.916668	222.000000	1023.000000	1023.000000	2046.000000
19.680000	-0.015388	-9.094242	-1.337701	-2.897937	-3.780371	-1.078232	0.000000	-10.000000	-0.766667	33.049999	233.000000	1023.000000	1023.000000	2046.000000
19.700001	-0.014759	-8.722516	-1.373080	-2.836160	-3.406799	-1.106477	0.000000	-10.000000	-0.775000	33.516666	244.000000	1023.000000	1023.000000	2046.000000
19.719999	-0.015785	-9.329220	-1.346102	-2.836940	-3.692436	-1.453742	0.000000	-10.000000	-0.791667	33.783333	255.000000	1023.000000	1023.000000	2046.000000
19.740000	-0.017658	-10.436027	-1.416050	-3.007156	-4.215029	-1.797791	0.000000	-10.000000	-0.808333	34.433334	266.166656	1023.000000	1023.000000	2046.000000
19.760000	-0.019281	-11.395002	-1.710823	-3.327082	-4.512123	-1.844976	0.000000	-10.000000	-0.825000	34.566669	277.500000	1023.000000	1023.000000	2046.000000
19.780001	-0.020487	-12.108009	-2.399420	-3.354987	-4.241440	-2.112162	0.000000	-10.000000	-0.816667	34.466667	289.166656	1023.000000	1023.000000	2046.000000
19.799999	-0.020520	-12.127037	-2.708819	-3.417145	-3.952002	-2.049072	0.000000	-10.000000	-0.825000	34.216667	300.666656	1023.000000	1023.000000	2046.000000
19.820000	-0.020013	-11.827624	-2.659191	-3.197908	-3.928750	-2.041775	0.000000	-10.000000	-0.816667	34.483334	312.166656	1023.000000	1023.000000	2046.000000
19.840000	-0.019582	-11.573063	-2.234262	-3.024064	-4.286249	-2.028490	0.000000	-10.000000	-0.833333	34.666668	323.500000	1023.000000	1023.000000	2046.000000
19.860001	-0.018730	-11.069322	-1.988110	-2.954490	-4.274441	-1.852281	0.000000	-10.000000	-0.833333	34.733334	335.166656	1023.000000	1023.000000	2046.000000
19.879999	-0.017792	-10.515038	-2.076591	-2.699873	-3.888424	-1.850151	0.000000	-10.000000	-0.850000	34.900002	346.666656	1023.000000	1023.000000	2046.000000
19.900000	-0.016341	-9.657758	-2.045156	-2.477835	-3.467344	-1.667422	0.000000	-10.000000	-0.850000	35.250000	358.333344	1023.000000	1023.000000	2046.000000
19.920000	-0.014865	-8.785325	-1.840293	-2.193083	-3.268008	-1.483941	0.000000	-10.000000	-0.841667	35.433334	370.000000	1023.000000	1023.000000	2046.000000
19.940001	-0.013459	-7.954370	-1.332725	-1.787401	-3.433693	-1.400552	0.000000	-10.000000	-0.841667	35.350002	382.000000	1023.000000	1023.000000	2046.000000
19.959999	-0.011801	-6.974237	-0.770718	-1.658703	-3.464693	-1.080124	0.000000	-10.000000	-0.850000	35.283333	393.666656	1023.000000	1023.000000	2046.000000
19.980000	-0.010423	-6.159792	-0.771075	-1.539870	-3.051467	-0.797380	0.000000	-10.000000	-0.866667	35.600002	405.333344	1023.000000	1023.000000	2046.000000
20.000000	-0.008639	-5.105428	-0.850867	-1.275329	-2.390491	-0.588741	0.000000	-10.000000	-0.858333	35.583336	417.000000	1023.000000	1023.000000	2046.000000
20.020000	-0.006595	-3.897547	-0.607810	-1.128314	-1.977695	-0.183728	0.000000	-10.000000	-0.825000	35.183334	429.000000	1023.000000	1023.000000	2046.000000
20.040001	-0.004955	-2.928442	-0.249840	-0.910928	-1.815433	0.047759	0.000000	-10.000000	-0.783333	34.600002	440.833344	1023.000000	1023.000000	2046.000000
20.059999	-0.003688	-2.179369	0.212314	-1.017034	-1.811076	0.436427	0.000000	-10.000000	-0.750000	34.083336	452.500000	1023.000000	1023.000000	2046.000000
20.080000	-0.002843	-1.680263	0.316889	-1.203424	-1.556275	0.762547	0.000000	-10.000000	-0.741667	33.666668	464.000000	1023.000000	1023.000000	2046.000000
20.100000	-0.002604	-1.539033	0.006079	-1.256617	-1.065952	0.777457	0.000000	-10.000000	-0.741667	32.916668	475.333344	1023.000000	1023.000000	2046.000000
20.120001	-0.001955	-1.155533	-0.205326	-1.316246	-0.551454	0.917493	0.000000	-10.000000	-0.733333	32.466667	486.500000	1023.000000	1023.000000	2046.000000
20.139999	-0.001065	-0.629698	-0.058433	-1.194695	-0.407796	1.031227	0.000000	-10.000000	-0.725000	32.016666	497.333344	1023.000000	1023.000000	2046.000000
20.160000	-0.000493	-0.291246	0.362549	-1.002125	-0.618793	0.967124	0.000000	-10.000000	-0.716667	31.866667	504.500000	1023.000000	1023.000000	2046.000000
20.180000	0.000465	0.274554	0.844735	-0.973583	-0.707684	1.111085	0.000000	-10.000000	-0.733333	31.900000	515.166687	1023.000000	1023.000000	2046.000000
20.200001	0.001524	0.900830	0.837870	-0.775445	-0.273271	1.111675	0.000000	-10.000000	-0.725000	31.966667	525.833313	1023.000000	1023.000000	2046.000000
20.219999	0.003154	1.864194	0.859487	-0.525762	0.290970	1.239499	0.000000	-10.000000	-0.725000	32.183334	540.000000	1023.000000	1023.000000	2046.000000
20.240000	0.005209	3.078585	1.242458	-0.132571	0.484256	1.484442	0.000000	-10.000000	-0.725000	32.150002	550.666687	1023.000000	1023.000000	2046.000000
20.260000	0.007083	4.185862	1.948734	0.129164	0.345808	1.762156	0.000000	-10.000000	-0.741667	32.299999	557.833313	1023.000000	1023.000000	2046.000000
20.280001	0.008972	5.302566	2.222646	0.249816	0.671717	2.158388	0.000000	-10.000000	-0.750000	32.599998	568.666687	1023.000000	1023.000000	2046.000000
20.299999	0.010501	6.206056	2.039641	0.574511	1.369231	2.222673	0.000000	-10.000000	-0.750000	32.716667	579.500000	1023.000000	1023.000000	2046.000000
20.320000	0.012667	7.486034	2.347125	0.816537	1.709108	2.613264	0.000000	-10.000000	-0.733333	32.833336	594.000000	1023.000000	1023.000000	2046.000000
20.340000	0.014564	8.607285	2.934686	1.266625	1.711393	2.694580	0.000000	-10.000000	-0.716667	32.400002	605.000000	1023.000000	1023.000000	2046.000000
20.360001	0.016560	9.787249	3.616633	1.439083	1.685236	3.046297	0.000000	-10.000000	-0.700000	32.150002	612.333313	1023.000000	1023.000000	2046.000000
20.379999	0.018133	10.716788	3.724323	1.812870	2.103053	3.076542	0.000000	-10.000000	-0.700000	31.833334	623.166687	1023.000000	1023.000000	2046.000000
20.400000	0.019553	11.555655	3.688224	2.088372	2.664272	3.114787	0.000000	-10.000000	-0.708333	31.883333	634.000000	1023.000000	1023.000000	2046.000000
20.420000	0.021118	12.480805	3.869405	2.298695	2.926566	3.386139	0.000000	-10.000000	-0.691667	31.783333	648.166687	1023.000000	1023.000000	2046.000000
20.440001	0.021459	12.682556	4.159719	2.517459	2.636695	3.368683	0.000000	-10.000000	-0.683333	31.766666	658.833313	1023.000000	1023.000000	2046.000000
20.459999	0.020741	12.258066	4.208554	2.369006	2.242448	3.438058	0.000000	-10.000000	-0.666667	31.633333	665.833313	1023.000000	1023.000000	2046.000000
20.480000	0.020033	11.839219	3.867316	2.331779	2.290476	3.349648	0.000000	-10.000000	-0.691667	31.883333	676.500000	1023.000000	1023.000000	2046.000000
20.500000	0.020003	11.821945	3.644409	2.403808	2.543133	3.230595	0.000000	-10.000000	-0.691667	32.033333	687.166687	1023.000000	1023.000000	2046.000000
20.520000	0.021660	12.801158	3.850667	2.774637	2.789787	3.386066	0.000000	-10.000000	-0.691667	32.216667	701.333313	1023.000000	1023.000000	2046.000000
20.540001	0.023723	14.020287	4.415654	3.354814	2.775080	3.474738	0.000000	-10.000000	-0.675000	31.800001	712.000000	1023.000000	1023.000000	2046.000000
20.559999	0.025145	14.860476	5.077874	3.725673	2.578063	3.478866	0.000000	-10.000000	-0.675000	31.466667	719.000000	1023.000000	1023.000000	2046.000000
20.580000	0.025271	14.935392	5.179069	3.674767	2.597009	3.484547	0.000000	-10.000000	-0.666667	31.116667	726.166687	1023.000000	1023.000000	2046.000000
20.600000	0.023919	14.136160	4.570052	3.613719	2.801704	3.150685	0.000000	-10.000000	-0.641667	30.900000	736.666687	1023.000000	1023.000000	2046.000000
20.620001	0.022550	13.326780	4.073855	3.469108	2.814714	2.969104	0.000000	-10.000000	-0.641667	30.566668	750.666687	1023.000000	1023.000000	2046.000000
20.639999	0.021532	12.725417	4.097975	3.518216	2.357967	2.751259	0.000000	-10.000000	-0.650000	30.216667	761.000000	1023.000000	1023.000000	2046.000000
20.660000	0.020927	12.368054	4.237244	3.242590	1.969615	2.918606	0.000000	-10.000000	-0.658333	29.983334	767.833313	1023.000000	1023.000000	2046.000000
20.680000	0.020833	12.312595	3.819342	3.322758	2.369825	2.800670	0.000000	-10.000000	-0.658333	29.800001	774.500000	1023.000000	1023.000000	2046.000000
20.700001	0.021589	12.758801	3.675655	3.438006	2.767242	2.877898	0.000000	-10.000000	-0.650000	29.900000	784.500000	1023.000000	1023.000000	2046.000000
20.719999	0.022365	13.217894	4.036004	3.752347	2.586776	2.842767	0.000000	-10.000000	-0.666667	29.950001	794.500000	1023.000000	1023.000000	2046.000000
20.740000	0.023319	13.781787	4.621701	3.857257	2.292778	3.010050	0.000000	-10.000000	-0.675000	30.100000	807.833313	1023.000000	1023.000000	2046.000000
20.760000	0.024217	14.312041	4.566638	4.044078	2.593207	3.108118	0.000000	-10.000000	-0.658333	30.083334	821.166687	1023.000000	1023.000000	2046.000000
20.780001	0.025505	15.073267	4.459358	4.324335	3.095641	3.193933	0.000000	-10.000000	-0.633333	30.233334	831.166687	1023.000000	1023.000000	2046.000000
20.799999	0.027031	15.975033	4.780279	4.628923	3.153456	3.412375	0.000000	-10.000000	-0.600000	29.850000	837.833313	1023.000000	1023.000000	2046.000000
20.820000	0.028176	16.652039	5.316790	4.856523	2.915797	3.562929	0.000000	-10.000000	-0.600000	29.666668	844.500000	1023.000000	1023.000000	2046.000000
20.840000	0.029720	17.564388	5.652579	4.950917	3.014991	3.945900	0.000000	-10.000000	-0.583333	29.266666	854.500000	1023.000000	1023.000000	2046.000000
20.860001	0.030974	18.305790	5.390201	5.147678	3.666968	4.100942	0.000000	-10.000000	-0.583333	29.250000	864.500000	1023.000000	1023.000000	2046.000000
20.879999	0.032820	19.396770	5.475780	5.322178	4.172873	4.425938	0.000000	-10.000000	-0.566667	28.666668	877.500000	1023.000000	1023.000000	2046.000000
20.900000	0.034099	20.152498	5.812903	5.421803	4.227632	4.690161	0.000000	-10.000000	-0.566667	28.300001	887.166687	1023.000000	1023.000000	2046.000000
20.920000	0.034986	20.676584	6.185153	5.314687	4.205169	4.971575	0.000000	-10.000000	-0.541667	27.900002	896.500000	1023.000000	1023.000000	2046.000000
20.940001	0.035230	20.820702	6.126613	4.922534	4.450890	5.320665	0.000000	-10.000000	-0.516667	27.566668	902.666687	1023.000000	1023.000000	2046.000000
20.959999	0.034929	20.642771	5.673594	4.727514	4.920892	5.320771	0.000000	-10.000000	-0.475000	26.516666	914.833313	1023.000000	1023.000000	2046.000000
20.980000	0.034998	20.683712	5.432261	4.589901	5.268827	5.392723	0.000000	-10.000000	-0.441667	25.616667	924.000000	1023.000000	1023.000000	2046.000000
21.000000	0.035501	20.980871	5.491582	4.623837	5.407151	5.458300	0.000000	-10.000000	-0.400000	24.450001	933.000000	1023.000000	1023.000000	2046.000000
21.020000	0.035797	21.155743	5.740601	4.810775	5.290771	5.313597	0.000000	-10.000000	-0.366667	23.583334	938.666687	1023.000000	1023.000000	2046.000000
21.040001	0.036387	21.504480	6.221823	4.902399	5.047805	5.332454	0.000000	-10.000000	-0.333333	22.233334	949.166687	1023.000000	1023.000000	2046.000000
21.059999	0.037248	22.013750	6.474543	4.999489	5.084700	5.455019	0.000000	-10.000000	-0.325000	21.333334	956.666687	1023.000000	1023.000000	2046.000000
21.080000	0.038379	22.682154	6.449033	5.166098	5.484806	5.582217	0.000000	-10.000000	-0.316667	20.450001	963.833313	1023.000000	1023.000000	2046.000000
21.100000	0.039941	23.604956	6.438327	5.415499	6.031033	5.720097	0.000000	-10.000000	-0.283333	19.666666	968.500000	1023.000000	1023.000000	2046.000000
21.120001	0.041910	24.769077	6.641977	5.586871	6.414916	6.125314	0.000000	-10.000000	-0.250000	18.233334	975.166687	1023.000000	1023.000000	2046.000000
21.139999	0.043316	25.599817	7.244010	5.980375	6.205081	6.170350	0.000000	-10.000000	-0.216667	17.016666	981.500000	1023.000000	1023.000000	2046.000000
21.160000	0.044991	26.589411	7.798824	6.093145	6.167870	6.529572	0.000000	-10.000000	-0.208333	15.750000	987.333313	1023.000000	1023.000000	2046.000000
21.180000	0.046551	27.511366	7.931623	6.355450	6.520584	6.703709	0.000000	-10.000000	-0.175000	14.716666	992.833313	1023.000000	1023.000000	2046.000000
21.200001	0.047715	28.199356	7.848737	6.618742	7.013622	6.718256	0.000000	-10.000000	-0.150000	13.100000	998.000000	1023.000000	1023.000000	2046.000000
21.219999	0.049104	29.020506	8.015892	6.781645	7.287460	6.935509	0.000000	-10.000000	-0.116667	11.666667	1002.666687	1023.000000	1023.000000	2046.000000
21.240000	0.049795	29.428865	8.323509	7.054846	7.168036	6.882473	0.000000	-10.000000	-0.091667	9.950001	1006.833313	1023.000000	1023.000000	2046.000000
21.260000	0.049722	29.385752	8.489262	7.086862	6.878332	6.931296	0.000000	-10.000000	-0.066667	8.466667	1010.333313	1023.000000	1023.000000	2046.000000
21.280001	0.048485	28.654652	8.250705	6.861876	6.602617	6.939455	0.000000	-10.000000	-0.041667	6.666667	1013.500000	1023.000000	1023.000000	2046.000000
21.299999	0.046991	27.771711	7.616631	6.628895	6.750177	6.776009	0.000000	-10.000000	-0.033333	4.983334	1016.166687	1023.000000	1023.000000	2046.000000
21.320000	0.046280	27.351683	7.353050	6.567819	6.809249	6.621565	0.000000	-10.000000	-0.025000	3.000000	1018.166687	1023.000000	1023.000000	2046.000000
21.340000	0.047092	27.831184	7.615926	6.863978	6.703280	6.647999	0.000000	-10.000000	-0.016667	1.333333	1019.333313	1023.000000	1023.000000	2046.000000
21.360001	0.047966	28.348202	8.116620	7.279293	6.371058	6.581231	0.000000	-10.000000	-0.008333	-0.383333	1019.833313	1023.000000	1023.000000	2046.000000
21.379999	0.048412	28.611446	8.485618	7.334514	6.180263	6.611051	0.000000	-10.000000	0.000000	-1.450000	1020.000000	1023.000000	1023.000000	2046.000000
21.400000	0.046993	27.773041	8.063258	7.176181	6.238496	6.295106	0.000000	-10.000000	0.000000	-2.600000	1020.000000	1023.000000	1023.000000	2046.000000
21.420000	0.043968	25.985325	7.253817	6.807691	6.120426	5.803391	0.000000	-10.000000	0.000000	-3.433333	1020.000000	1023.000000	1023.000000	2046.000000
21.440001	0.041295	24.405163	6.644373	6.442832	5.810904	5.507053	0.000000	-10.000000	0.000000	-4.466667	1020.000000	1023.000000	1023.000000	2046.000000
21.459999	0.038843	22.956009	6.508388	6.297735	5.091106	5.058780	0.000000	-10.000000	0.008333	-5.383334	1020.000000	1023.000000	1023.000000	2046.000000
21.480000	0.037175	21.970240	6.428303	5.950142	4.578787	5.013007	0.000000	-10.000000	0.016667	-6.216667	1020.000000	1023.000000	1023.000000	2046.000000
21.500000	0.035971	21.259132	6.016037	5.711883	4.599644	4.931569	0.000000	-10.000000	0.016667	-6.700000	1020.000000	1023.000000	1023.000000	2046.000000
21.520000	0.035401	20.922125	5.592798	5.688644	4.918481	4.722200	0.000000	-10.000000	0.008333	-6.783333	1020.000000	1023.000000	1023.000000	2046.000000
21.540001	0.035238	20.825848	5.712189	5.750033	4.734049	4.629577	0.000000	-10.000000	0.008333	-6.650000	1020.000000	1023.000000	1023.000000	2046.000000
21.559999	0.034938	20.648100	6.174687	5.791287	4.144902	4.537225	0.000000	-10.000000	0.008333	-6.533333	1020.000000	1023.000000	1023.000000	2046.000000
21.580000	0.034821	20.579216	6.122802	5.648728	4.138835	4.668850	0.000000	-10.000000	0.008333	-6.716667	1020.000000	1023.000000	1023.000000	2046.000000
21.600000	0.034763	20.544739	5.711218	5.785879	4.570005	4.477636	0.000000	-10.000000	0.000000	-6.800000	1011.833313	1023.000000	1023.000000	2046.000000
21.620001	0.035358	20.896479	5.896973	5.946072	4.507614	4.545820	0.000000	-10.000000	0.000000	-6.833333	1003.666687	1023.000000	1023.000000	2046.000000
21.639999	0.035624	21.053598	6.417560	5.946790	4.037226	4.652023	0.000000	-10.000000	0.000000	-6.500000	994.833313	1023.000000	1023.000000	2046.000000
21.660000	0.036014	21.284481	6.263144	5.912067	4.334384	4.774886	0.000000	-10.000000	0.000000	-6.000000	993.500000	1023.000000	1023.000000	2046.000000
21.680000	0.036596	21.628092	5.986247	5.985146	4.835566	4.821135	0.000000	-10.000000	0.000000	-5.350000	991.500000	1023.000000	1023.000000	2046.000000
21.700001	0.037578	22.208332	6.225023	6.119245	4.831041	5.033023	0.000000	-10.000000	0.000000	-5.050000	989.833313	1023.000000	1023.000000	2046.000000
21.719999	0.037912	22.406284	6.673261	5.934052	4.539484	5.259488	0.000000	-10.000000	0.008333	-5.166667	988.166687	1023.000000	1023.000000	2046.000000
21.740000	0.037629	22.238800	6.314523	5.603482	4.871964	5.448832	0.000000	-10.000000	0.016667	-5.650000	986.500000	1023.000000	1023.000000	2046.000000
21.760000	0.036929	21.825090	5.744426	5.264320	5.390972	5.425372	0.000000	-10.000000	0.025000	-6.433333	984.500000	1023.000000	1023.000000	2046.000000
21.780001	0.036080	21.323137	5.599134	5.000318	5.324133	5.399552	0.000000	-10.000000	0.033333	-7.233334	982.333313	1023.000000	1023.000000	2046.000000
21.799999	0.034892	20.620880	5.763641	4.709122	4.808519	5.339599	0.000000	-10.000000	0.041667	-8.150000	980.000000	1023.000000	1023.000000	2046.000000
21.820000	0.034158	20.187338	5.561683	4.463490	4.814090	5.348074	0.000000	-10.000000	0.050000	-8.850000	977.333313	1023.000000	1023.000000	2046.000000
21.840000	0.033384	19.729731	5.185963	4.338561	5.067791	5.137417	0.000000	-10.000000	0.050000	-9.483334	974.333313	1023.000000	1023.000000	2046.000000
21.860001	0.033308	19.685230	5.069460	4.243990	5.283269	5.088511	0.000000	-10.000000	0.050000	-9.733334	971.166687	1023.000000	1023.000000	2046.000000
21.879999	0.033531	19.817059	5.327156	4.384145	5.095479	5.010280	0.000000	-10.000000	0.041667	-9.450000	967.833313	1023.000000	1023.000000	2046.000000
21.900000	0.033916	20.044142	5.792155	4.530053	4.712807	5.009128	0.000000	-10.000000	0.041667	-8.766666	964.666687	1023.000000	1023.000000	2046.000000
21.920000	0.034707	20.511908	5.965291	4.500715	4.777160	5.268742	0.000000	-10.000000	0.025000	-7.700000	961.666687	1023.000000	1023.000000	2046.000000
21.940001	0.035627	21.055517	5.796116	4.644121	5.274324	5.340956	0.000000	-10.000000	0.016667	-6.700000	959.000000	1023.000000	1023.000000	2046.000000
21.959999	0.037175	21.970366	5.918286	4.881663	5.722124	5.448293	0.000000	-10.000000	0.000000	-5.683333	956.666687	1023.000000	1023.000000	2046.000000
21.980000	0.038987	23.041151	6.526865	5.253416	5.628461	5.632409	0.000000	-10.000000	0.000000	-4.883334	954.833313	1023.000000	1023.000000	2046.000000
22.000000	0.040322	23.830545	7.087485	5.533690	5.435549	5.773820	0.000000	-10.000000	0.000000	-4.183333	953.333313	1023.000000	1023.000000	2046.000000
22.020000	0.041094	24.286352	7.144230	5.666574	5.574572	5.900976	0.000000	-10.000000	0.000000	-3.500000	952.000000	1023.000000	1023.000000	2046.000000
22.040001	0.041504	24.528709	6.843374	5.818523	6.069821	5.796992	0.000000	-10.000000	-0.008333	-2.700000	950.833313	1023.000000	1023.000000	2046.000000
22.059999	0.042218	24.951067	7.088162	5.956610	6.039503	5.866792	0.000000	-10.000000	-0.016667	-2.200000	950.166687	1023.000000	1023.000000	2046.000000
22.080000	0.042715	25.244432	7.543630	6.073120	5.679965	5.947717	0.000000	-10.000000	-0.016667	-2.166667	949.833313	1023.000000	1023.000000	2046.000000
22.100000	0.042837	25.316660	7.373318	5.922287	5.748203	6.272851	0.000000	-10.000000	-0.008333	-2.616667	949.333313	1023.000000	1023.000000	2046.000000
22.120001	0.041799	24.702982	6.618173	5.725626	6.101347	6.257836	0.000000	-10.000000	0.000000	-3.266667	948.500000	1023.000000	1023.000000	2046.000000
22.139999	0.041458	24.501656	6.571966	5.874784	6.007881	6.047024	0.000000	-10.000000	0.000000	-4.066667	947.333313	1023.000000	1023.000000	2046.000000
22.160000	0.041336	24.429504	7.014158	6.142664	5.369078	5.903604	0.000000	-10.000000	0.008333	-5.066667	946.000000	1023.000000	1023.000000	2046.000000
22.180000	0.041429	24.484653	7.315135	6.178523	5.106993	5.884003	0.000000	-10.000000	0.008333	-6.083333	944.333313	1023.000000	1023.000000	2046.000000
22.200001	0.040325	23.832310	6.756499	6.088927	5.459895	5.526988	0.000000	-10.000000	0.008333	-7.100000	942.333313	1023.000000	1023.000000	2046.000000
22.219999	0.037922	22.411806	6.212660	5.735893	5.349214	5.114040	0.000000	-10.000000	0.016667	-8.150000	939.833313	1023.000000	1023.000000	2046.000000
22.240000	0.034500	20.389744	5.896671	5.415768	4.484967	4.592338	0.000000	-10.000000	0.033333	-9.200000	937.000000	1023.000000	1023.000000	2046.000000
22.260000	0.031256	18.472288	5.623932	4.964463	3.654285	4.229609	0.000000	-10.000000	0.050000	-10.183333	934.000000	1023.000000	1023.000000	2046.000000
22.280001	0.028702	16.962912	4.880746	4.503421	3.546864	4.031879	0.000000	-10.000000	0.058333	-10.983334	930.666687	1023.000000	1023.000000	2046.000000
22.299999	0.027236	16.096394	4.228941	4.301474	3.807044	3.758935	0.000000	-10.000000	0.058333	-11.666667	927.000000	1023.000000	1023.000000	2046.000000
22.320000	0.026378	15.589449	4.155030	4.108084	3.582461	3.743874	0.000000	-10.000000	0.066667	-12.033334	923.000000	1023.000000	1023.000000	2046.000000
22.340000	0.025384	15.001851	4.373849	4.198370	2.994551	3.435081	0.000000	-10.000000	0.066667	-12.450001	919.000000	1023.000000	1023.000000	2046.000000
22.360001	0.024755	14.630189	4.453051	3.959837	2.722720	3.494581	0.000000	-10.000000	0.075000	-12.916667	914.833313	1023.000000	1023.000000	2046.000000
22.379999	0.024142	14.267792	4.030122	3.829864	2.956275	3.451531	0.000000	-10.000000	0.091667	-13.750000	910.500000	1023.000000	1023.000000	2046.000000
22.400000	0.023768	14.046598	3.750363	3.849517	3.182850	3.263868	0.000000	-10.000000	0.116667	-14.600000	905.833313	1023.000000	1023.000000	2046.000000
22.420000	0.023880	14.113256	3.904307	3.904937	2.986834	3.317178	0.000000	-10.000000	0.158333	-15.433333	901.000000	1023.000000	1023.000000	2046.000000
22.440001	0.023354	13.802174	4.133753	3.971821	2.554505	3.142093	0.000000	-10.000000	0.191667	-16.350000	895.833313	1023.000000	1023.000000	2046.000000
22.459999	0.023165	13.690275	4.248148	3.763486	2.367545	3.311095	0.000000	-10.000000	0.208333	-17.383333	890.333313	1023.000000	1023.000000	2046.000000
22.480000	0.023014	13.601044	3.945619	3.629655	2.606875	3.418894	0.000000	-10.000000	0.225000	-18.416668	884.500000	1023.000000	1023.000000	2046.000000
22.500000	0.023110	13.657992	3.594626	3.538558	3.029957	3.494851	0.000000	-10.000000	0.266667	-19.600000	878.333313	1023.000000	1023.000000	2046.000000
22.520000	0.023661	13.983899	3.566348	3.481275	3.279288	3.656988	0.000000	-10.000000	0.325000	-20.900002	871.833313	1023.000000	1023.000000	2046.000000
22.540001	0.023468	13.869438	3.794381	3.455627	3.002994	3.616435	0.000000	-10.000000	0.383333	-22.633333	864.833313	1023.000000	1023.000000	2046.000000
22.559999	0.022700	13.415874	3.888611	3.022897	2.715276	3.789091	0.000000	-10.000000	0.433333	-24.183334	857.166687	1023.000000	1023.000000	2046.000000
22.580000	0.021320	12.600066	3.280443	2.501319	2.991342	3.826963	0.000000	-10.000000	0.475000	-25.516666	849.166687	1023.000000	1023.000000	2046.000000
22.600000	0.020086	11.870756	2.693113	2.210316	3.370483	3.596844	0.000000	-10.000000	0.508333	-26.250000	840.666687	1023.000000	1023.000000	2046.000000
22.620001	0.018959	11.204640	2.668082	2.031863	3.069687	3.435008	0.000000	-10.000000	0.525000	-26.950001	832.000000	1023.000000	1023.000000	2046.000000
22.639999	0.017732	10.479752	2.823966	1.850511	2.539369	3.265905	0.000000	-10.000000	0.541667	-27.516666	822.833313	1023.000000	1023.000000	2046.000000
22.660000	0.016611	9.817203	2.606053	1.449115	2.449571	3.312464	0.000000	-10.000000	0.566667	-28.050001	813.666687	1023.000000	1023.000000	2046.000000
22.680000	0.015515	9.169094	2.177701	1.290857	2.635311	3.065225	0.000000	-10.000000	0.583333	-28.450001	804.333313	1023.000000	1023.000000	2046.000000
22.700001	0.014952	8.836858	2.030721	1.238766	2.696372	2.870999	0.000000	-10.000000	0.608333	-28.650000	795.000000	1023.000000	1023.000000	2046.000000
22.719999	0.015044	8.891113	2.175154	1.249237	2.599478	2.867244	0.000000	-10.000000	0.608333	-28.783333	785.333313	1023.000000	1023.000000	2046.000000
22.740000	0.014910	8.811861	2.474363	1.398361	2.238160	2.700976	0.000000	-10.000000	0.608333	-28.783333	775.833313	1023.000000	1023.000000	2046.000000
22.760000	0.014974	8.849548	2.661227	1.184530	2.088168	2.915624	0.000000	-10.000000	0.600000	-28.833334	766.166687	1023.000000	1023.000000	2046.000000
22.780001	0.014867	8.786400	2.350158	1.123032	2.375088	2.938121	0.000000	-10.000000	0.616667	-29.049999	756.500000	1023.000000	1023.000000	2046.000000
22.799999	0.015249	9.012423	2.263484	1.180054	2.710748	2.858137	0.000000	-10.000000	0.625000	-29.183334	746.833313	1023.000000	1023.000000	2046.000000
22.820000	0.016224	9.588528	2.697462	1.385467	2.624288	2.881311	0.000000	-10.000000	0.641667	-29.466667	737.166687	1023.000000	1023.000000	2046.000000
22.840000	0.016851	9.958913	3.258030	1.610780	2.266203	2.823899	0.000000	-10.000000	0.650000	-29.766666	727.500000	1023.000000	1023.000000	2046.000000
22.860001	0.017138	10.128768	3.225517	1.613739	2.300370	2.989142	0.000000	-10.000000	0.666667	-30.083334	717.500000	1023.000000	1023.000000	2046.000000
22.879999	0.016729	9.886916	2.772389	1.745646	2.639469	2.729412	0.000000	-10.000000	0.675000	-30.299999	707.500000	1023.000000	1023.000000	2046.000000
22.900000	0.016381	9.681000	2.639187	1.722292	2.683534	2.635987	0.000000	-10.000000	0.683333	-30.666666	697.333313	1023.000000	1023.000000	2046.000000
22.920000	0.015430	9.118864	2.769694	1.695516	2.210742	2.442912	0.000000	-10.000000	0.691667	-30.950001	687.000000	1023.000000	1023.000000	2046.000000
22.940001	0.014597	8.626909	2.763590	1.451748	1.934051	2.477520	0.000000	-10.000000	0.700000	-31.233334	676.666687	1023.000000	1023.000000	2046.000000
22.959999	0.013995	8.271088	2.192540	1.266254	2.211468	2.600826	0.000000	-10.000000	0.683333	-31.050001	666.166687	1023.000000	1023.000000	2046.000000
22.980000	0.012723	7.519193	1.589824	1.070525	2.360335	2.498509	0.000000	-10.000000	0.666667	-31.083334	655.833313	1023.000000	1023.000000	2046.000000
23.000000	0.012278	7.256571	1.593259	1.128813	2.085527	2.448972	0.000000	-10.000000	0.650000	-30.750000	645.500000	1023.000000	1023.000000	2046.000000
23.020000	0.011327	6.694520	1.863197	1.283908	1.424576	2.122840	0.000000	-10.000000	0.633333	-30.416668	635.166687	1023.000000	1023.000000	2046.000000
23.040001	0.010160	6.004339	1.963181	1.089791	1.003893	1.947474	0.000000	-10.000000	0.616667	-29.633333	625.166687	1023.000000	1023.000000	2046.000000
23.059999	0.008538	5.045971	1.466513	0.914987	1.100798	1.563673	0.000000	-10.000000	0.600000	-29.066668	615.166687	1023.000000	1023.000000	2046.000000
23.080000	0.006313	3.730818	0.900160	0.717115	1.098200	1.015343	0.000000	-10.000000	0.566667	-28.200001	605.666687	1023.000000	1023.000000	2046.000000
23.100000	0.003739	2.209493	0.625100	0.559091	0.501644	0.523658	0.000000	-10.000000	0.533333	-27.166668	596.166687	1023.000000	1023.000000	2046.000000
23.120001	0.000501	0.296039	0.423551	0.152792	-0.401479	0.121176	0.000000	-10.000000	0.541667	-27.600000	587.000000	1023.000000	1023.000000	2046.000000
23.139999	-0.002091	-1.235519	-0.218180	-0.361598	-0.640423	-0.015318	0.000000	-10.000000	0.575000	-28.283333	577.833313	1023.000000	1023.000000	2046.000000
23.160000	-0.004118	-2.433895	-0.962418	-0.522614	-0.446542	-0.502321	0.000000	-10.000000	0.608333	-29.233334	568.333313	1023.000000	1023.000000	2046.000000
23.180000	-0.005438	-3.213888	-1.035286	-0.574650	-0.845499	-0.758452	0.000000	-10.000000	0.608333	-28.866667	558.666687	1023.000000	1023.000000	2046.000000
23.200001	-0.007058	-4.171361	-0.906769	-0.810771	-1.528028	-0.925793	0.000000	-10.000000	0.616667	-28.833334	549.000000	1023.000000	1023.000000	2046.000000
23.219999	-0.008320	-4.917063	-1.323956	-1.163090	-1.530481	-0.899536	0.000000	-10.000000	0.625000	-29.133333	539.333313	1023.000000	1023.000000	2046.000000
23.240000	-0.008987	-5.311273	-1.750203	-1.159910	-1.248840	-1.152320	0.000000	-10.000000	0.616667	-29.150000	529.500000	1023.000000	1023.000000	2046.000000
23.260000	-0.009303	-5.498358	-1.633598	-1.112968	-1.490721	-1.261070	0.000000	-10.000000	0.608333	-29.083334	519.833313	1023.000000	1023.000000	2046.000000
23.280001	-0.009948	-5.879363	-1.299875	-1.109307	-2.078139	-1.392042	0.000000	-10.000000	0.591667	-28.633333	510.166656	1023.000000	1023.000000	2046.000000
23.299999	-0.010249	-6.057284	-1.257131	-1.369117	-2.240515	-1.190521	0.000000	-10.000000	0.591667	-28.333334	500.666656	1023.000000	1023.000000	2046.000000
23.320000	-0.010482	-6.194787	-1.564983	-1.528176	-1.968406	-1.133222	0.000000	-10.000000	0.566667	-27.716667	491.000000	1023.000000	1023.000000	2046.000000
23.340000	-0.010176	-6.014121	-1.774045	-1.544954	-1.564879	-1.130243	0.000000	-10.000000	0.541667	-27.466667	481.666656	1023.000000	1023.000000	2046.000000
23.360001	-0.009548	-5.642776	-1.516312	-1.488696	-1.633366	-1.004402	0.000000	-10.000000	0.525000	-27.250000	472.500000	1023.000000	1023.000000	2046.000000
23.379999	-0.009477	-5.600863	-1.165473	-1.546936	-1.992135	-0.896319	0.000000	-10.000000	0.525000	-27.383333	463.500000	1023.000000	1023.000000	2046.000000
23.400000	-0.009658	-5.707590	-1.319909	-1.921211	-1.897851	-0.568618	0.000000	-10.000000	0.525000	-27.400000	448.500000	1023.000000	1023.000000	2046.000000
23.420000	-0.010473	-6.189407	-1.833890	-2.117612	-1.575477	-0.662427	0.000000	-10.000000	0.508333	-27.466667	436.500000	1023.000000	1023.000000	2046.000000
23.440001	-0.011337	-6.700409	-2.063196	-2.398142	-1.524827	-0.714245	0.000000	-10.000000	0.500000	-27.450001	427.500000	1023.000000	1023.000000	2046.000000
23.459999	-0.012543	-7.412817	-2.072608	-2.511456	-1.899250	-0.929504	0.000000	-10.000000	0.500000	-27.300001	424.333344	1023.000000	1023.000000	2046.000000
23.480000	-0.013849	-8.184505	-1.985603	-2.689401	-2.428182	-1.081319	0.000000	-10.000000	0.500000	-27.150000	418.166656	1023.000000	1023.000000	2046.000000
23.500000	-0.014749	-8.716511	-2.264667	-3.020507	-2.455532	-0.975805	0.000000	-10.000000	0.516667	-27.083334	409.000000	1023.000000	1023.000000	2046.000000
23.520000	-0.015680	-9.267033	-2.691681	-3.152422	-2.253834	-1.169096	0.000000	-10.000000	0.516667	-27.183334	400.000000	1023.000000	1023.000000	2046.000000
23.540001	-0.016060	-9.491299	-2.668931	-3.202956	-2.363940	-1.255471	0.000000	-10.000000	0.516667	-27.133333	391.000000	1023.000000	1023.000000	2046.000000
23.559999	-0.016756	-9.902537	-2.392436	-3.130404	-2.928576	-1.451120	0.000000	-10.000000	0.491667	-26.850000	382.000000	1023.000000	1023.000000	2046.000000
23.580000	-0.017017	-10.057176	-2.211551	-3.248483	-3.233994	-1.363147	0.000000	-10.000000	0.475000	-26.233334	373.000000	1023.000000	1023.000000	2046.000000
23.600000	-0.017307	-10.228337	-2.429562	-3.364964	-3.163552	-1.270260	0.000000	-10.000000	0.466667	-25.700001	364.333344	1023.000000	1023.000000	2046.000000
23.620001	-0.017150	-10.135592	-2.698790	-3.302990	-2.812427	-1.321385	0.000000	-10.000000	0.458333	-25.100000	355.666656	1023.000000	1023.000000	2046.000000
23.639999	-0.016796	-9.926518	-2.513551	-3.236599	-2.898324	-1.278044	0.000000	-10.000000	0.458333	-24.783333	347.333344	1023.000000	1023.000000	2046.000000
23.660000	-0.016865	-9.967424	-2.123552	-3.127241	-3.397891	-1.318741	0.000000	-10.000000	0.450000	-24.483334	339.000000	1023.000000	1023.000000	2046.000000
23.680000	-0.016905	-9.991024	-2.133214	-3.341612	-3.466796	-1.049401	0.000000	-10.000000	0.433333	-24.216667	331.000000	1023.000000	1023.000000	2046.000000
23.700001	-0.017051	-10.077422	-2.574905	-3.319157	-3.069195	-1.114166	0.000000	-10.000000	0.416667	-23.983334	323.000000	1023.000000	1023.000000	2046.000000
23.719999	-0.016780	-9.916976	-2.588776	-3.277960	-2.976955	-1.073284	0.000000	-10.000000	0.383333	-23.683334	315.000000	1023.000000	1023.000000	2046.000000
23.740000	-0.016789	-9.922376	-2.303519	-3.082435	-3.350324	-1.186098	0.000000	-10.000000	0.375000	-23.466667	307.000000	1023.000000	1023.000000	2046.000000
23.760000	-0.016886	-9.979331	-2.062245	-3.164696	-3.676145	-1.076246	0.000000	-10.000000	0.358333	-23.166666	299.000000	1023.000000	1023.000000	2046.000000
23.780001	-0.017074	-10.090578	-2.233925	-3.338079	-3.632828	-0.885745	0.000000	-10.000000	0.366667	-23.033333	291.333344	1023.000000	1023.000000	2046.000000
23.799999	-0.017125	-10.120910	-2.596510	-3.292453	-3.258243	-0.973704	0.000000	-10.000000	0.358333	-23.066668	283.666656	1023.000000	1023.000000	2046.000000
23.820000	-0.016879	-9.975729	-2.490040	-3.216902	-3.293357	-0.975429	0.000000	-10.000000	0.358333	-22.950001	276.000000	1023.000000	1023.000000	2046.000000
23.840000	-0.017120	-10.117875	-2.174147	-3.116924	-3.747380	-1.079424	0.000000	-10.000000	0.350000	-22.700001	268.333344	1023.000000	1023.000000	2046.000000
23.860001	-0.017355	-10.256789	-2.074082	-3.214481	-3.981855	-0.986371	0.000000	-10.000000	0.350000	-22.266668	260.666656	1023.000000	1023.000000	2046.000000
23.879999	-0.017584	-10.392085	-2.314001	-3.377252	-3.829642	-0.871191	0.000000	-10.000000	0.341667	-22.050001	253.333328	1023.000000	1023.000000	2046.000000
23.900000	-0.017656	-10.434671	-2.628112	-3.340762	-3.480607	-0.985190	0.000000	-10.000000	0.341667	-21.750000	245.833328	1023.000000	1023.000000	2046.000000
23.920000	-0.017425	-10.298440	-2.412936	-3.328143	-3.632996	-0.924365	0.000000	-10.000000	0.325000	-21.316666	238.666672	1023.000000	1023.000000	2046.000000
23.940001	-0.017798	-10.518555	-2.106684	-3.213111	-4.108658	-1.090102	0.000000	-10.000000	0.316667	-20.850000	231.500000	1023.000000	1023.000000	2046.000000
23.959999	-0.018043	-10.663258	-2.096918	-3.428429	-4.219220	-0.918691	0.000000	-10.000000	0.300000	-20.233334	224.500000	1023.000000	1023.000000	2046.000000
23.980000	-0.018244	-10.782240	-2.507844	-3.487817	-3.846510	-0.940068	0.000000	-10.000000	0.300000	-19.966667	217.833328	1023.000000	1023.000000	2046.000000
24.000000	-0.018176	-10.742245	-2.619194	-3.431957	-3.648777	-1.042316	0.000000	-10.000000	0.266667	-19.516666	211.166672	1023.000000	1023.000000	2046.000000
24.020000	-0.018092	-10.692440	-2.330906	-3.361814	-3.940352	-1.059368	0.000000	-10.000000	0.241667	-19.266666	204.833328	1023.000000	1023.000000	2046.000000
24.040001	-0.018610	-10.998282	-2.134177	-3.306653	-4.325941	-1.231512	0.000000	-10.000000	0.208333	-18.766666	198.166672	1023.000000	1023.000000	2046.000000
24.059999	-0.018830	-11.128554	-2.130346	-3.532239	-4.439044	-1.026926	0.000000	-10.000000	0.208333	-18.433334	191.833328	1023.000000	1023.000000	2046.000000
24.080000	-0.019123	-11.301626	-2.482948	-3.639135	-4.167561	-1.011982	0.000000	-10.000000	0.200000	-18.133333	185.500000	1023.000000	1023.000000	2046.000000
24.100000	-0.019214	-11.355662	-2.705924	-3.594338	-3.911038	-1.144362	0.000000	-10.000000	0.200000	-17.783333	179.500000	1023.000000	1023.000000	2046.000000
24.120001	-0.019056	-11.262220	-2.552369	-3.523097	-3.989279	-1.197476	0.000000	-10.000000	0.191667	-17.450001	173.500000	1023.000000	1023.000000	2046.000000
24.139999	-0.019445	-11.491980	-2.250438	-3.444089	-4.442313	-1.355139	0.000000	-10.000000	0.191667	-17.016666	167.833328	1023.000000	1023.000000	2046.000000
24.160000	-0.019872	-11.744538	-2.080544	-3.538086	-4.761196	-1.364713	0.000000	-10.000000	0.191667	-16.750000	162.166672	1023.000000	1023.000000	2046.000000
24.180000	-0.020826	-12.308117	-2.421478	-3.657295	-4.767275	-1.462069	0.000000	-10.000000	0.191667	-16.400000	156.833328	1023.000000	1023.000000	2046.000000
24.200001	-0.022004	-13.004187	-2.795997	-3.691125	-4.743858	-1.773206	0.000000	-10.000000	0.191667	-16.100000	151.166672	1023.000000	1023.000000	2046.000000
24.219999	-0.023482	-13.878142	-2.920537	-3.716647	-5.058177	-2.182781	0.000000	-10.000000	0.175000	-15.700000	145.833328	1023.000000	1023.000000	2046.000000
24.240000	-0.025092	-14.829406	-2.868780	-3.734358	-5.552370	-2.673898	0.000000	-10.000000	0.166667	-15.366667	140.500000	1023.000000	1023.000000	2046.000000
24.260000	-0.026801	-15.839256	-2.720620	-3.895753	-6.198116	-3.024767	0.000000	-10.000000	0.150000	-15.100000	135.500000	1023.000000	1023.000000	2046.000000
24.280001	-0.027878	-16.475664	-2.856214	-4.247529	-6.350552	-3.021369	0.000000	-10.000000	0.150000	-15.000000	130.500000	1023.000000	1023.000000	2046.000000
24.299999	-0.028223	-16.680061	-3.372674	-4.421927	-5.935680	-2.949781	0.000000	-10.000000	0.150000	-14.933333	125.500000	1023.000000	1023.000000	2046.000000
24.320000	-0.028641	-16.926592	-3.779862	-4.588098	-5.579356	-2.979275	0.000000	-10.000000	0.150000	-14.766667	120.500000	1023.000000	1023.000000	2046.000000
24.340000	-0.028178	-16.653240	-3.520482	-4.374726	-5.811839	-2.946192	0.000000	-10.000000	0.150000	-14.550000	115.500000	1023.000000	1023.000000	2046.000000
24.360001	-0.028104	-16.609186	-3.230985	-4.104100	-6.263205	-3.010896	0.000000	-10.000000	0.133333	-14.300000	110.666664	1023.000000	1023.000000	2046.000000
24.379999	-0.028257	-16.700054	-3.311265	-4.237135	-6.323140	-2.828514	0.000000	-10.000000	0.133333	-13.983334	105.833336	1023.000000	1023.000000	2046.000000
24.400000	-0.029521	-17.446943	-3.766880	-4.383576	-6.217857	-3.078631	0.000000	-10.000000	0.100000	-13.700000	101.166664	1023.000000	1023.000000	2046.000000
24.420000	-0.031627	-18.691349	-4.209239	-4.510309	-6.290685	-3.681116	0.000000	-10.000000	0.083333	-13.200000	96.500000	1023.000000	1023.000000	2046.000000
24.440001	-0.034146	-20.180557	-4.520658	-4.698011	-6.815622	-4.146266	0.000000	-10.000000	0.050000	-12.466667	92.166664	1023.000000	1023.000000	2046.000000
24.459999	-0.037322	-22.057281	-4.766808	-4.979990	-7.680072	-4.630412	0.000000	-10.000000	0.033333	-11.166667	88.000000	1023.000000	1023.000000	2046.000000
24.480000	-0.039603	-23.405453	-5.321064	-5.455785	-7.950222	-4.678380	0.000000	-10.000000	0.016667	-9.866667	84.333336	1023.000000	1023.000000	2046.000000
24.500000	-0.041207	-24.353464	-6.032235	-5.577670	-7.746680	-4.996879	0.000000	-10.000000	0.000000	-8.883333	81.000000	1023.000000	1023.000000	2046.000000
24.520000	-0.042216	-24.949495	-6.268353	-5.623147	-7.784099	-5.273897	0.000000	-10.000000	0.016667	-8.583333	78.000000	1023.000000	1023.000000	2046.000000
24.540001	-0.042995	-25.409950	-6.148001	-5.568131	-8.214786	-5.479032	0.000000	-10.000000	0.033333	-8.833333	75.000000	1023.000000	1023.000000	2046.000000
24.559999	-0.043847	-25.913788	-6.026731	-5.615870	-8.669421	-5.601765	0.000000	-10.000000	0.050000	-9.433333	72.000000	1023.000000	1023.000000	2046.000000
24.580000	-0.044073	-26.047323	-6.272761	-5.895222	-8.552537	-5.326804	0.000000	-10.000000	0.041667	-9.866667	68.833336	1023.000000	1023.000000	2046.000000
24.600000	-0.044017	-26.013962	-6.638766	-5.719012	-8.123405	-5.532780	0.000000	-10.000000	0.033333	-9.800000	65.500000	1023.000000	1023.000000	2046.000000
24.620001	-0.043472	-25.692221	-6.342422	-5.579897	-8.246944	-5.522956	0.000000	-10.000000	0.016667	-9.200000	62.166668	1023.000000	1023.000000	2046.000000
24.639999	-0.043418	-25.659779	-5.941407	-5.469691	-8.703738	-5.544943	0.000000	-10.000000	0.008333	-8.333334	59.166668	1023.000000	1023.000000	2046.000000
24.660000	-0.043155	-25.504616	-5.988652	-5.735773	-8.575987	-5.204204	0.000000	-10.000000	0.000000	-7.483334	56.333332	1023.000000	1023.000000	2046.000000
24.680000	-0.042484	-25.107798	-6.293506	-5.659832	-8.008762	-5.145698	0.000000	-10.000000	0.000000	-6.766667	53.833332	1023.000000	1023.000000	2046.000000
24.700001	-0.041326	-24.423477	-6.078752	-5.583341	-7.769026	-4.992359	0.000000	-10.000000	0.000000	-6.416667	51.500000	1023.000000	1023.000000	2046.000000
24.719999	-0.040456	-23.909670	-5.672452	-5.480151	-7.871095	-4.885971	0.000000	-10.000000	0.000000	-6.416667	49.500000	1023.000000	1023.000000	2046.000000
24.740000	-0.040407	-23.880432	-5.452140	-5.719738	-8.045805	-4.662748	0.000000	-10.000000	0.000000	-6.366667	47.500000	1023.000000	1023.000000	2046.000000
24.760000	-0.040471	-23.918251	-5.792485	-6.075807	-7.651013	-4.398946	0.000000	-10.000000	0.000000	-6.200000	45.500000	1023.000000	1023.000000	2046.000000
24.780001	-0.040970	-24.212984	-6.129254	-6.185705	-7.294114	-4.603912	0.000000	-10.000000	0.000000	-5.983333	43.500000	1023.000000	1023.000000	2046.000000
24.799999	-0.041245	-24.375814	-6.036104	-6.357482	-7.370760	-4.611469	0.000000	-10.000000	0.000000	-6.183333	41.500000	1023.000000	1023.000000	2046.000000
24.820000	-0.041895	-24.760153	-5.824944	-6.364917	-7.763750	-4.806540	0.000000	-10.000000	0.000000	-6.583333	39.166668	1023.000000	1023.000000	2046.000000
24.840000	-0.042386	-25.050291	-5.792852	-6.732744	-7.948015	-4.576680	0.000000	-10.000000	0.008333	-6.900000	36.833332	1023.000000	1023.000000	2046.000000
24.860001	-0.042741	-25.260036	-6.141802	-6.855348	-7.632667	-4.630220	0.000000	-10.000000	0.016667	-7.050000	34.500000	1023.000000	1023.000000	2046.000000
24.879999	-0.042687	-25.228134	-6.213566	-6.810618	-7.381443	-4.822506	0.000000	-10.000000	0.016667	-7.000000	32.166668	1023.000000	1023.000000	2046.000000
24.900000	-0.042608	-25.181337	-5.802370	-6.713966	-7.739496	-4.925506	0.000000	-10.000000	0.008333	-6.750000	29.833334	1023.000000	1023.000000	2046.000000
24.920000	-0.042776	-25.280384	-5.467547	-6.687758	-8.158925	-4.966155	0.000000	-10.000000	0.000000	-6.316667	27.500000	1023.000000	1023.000000	2046.000000
24.940001	-0.042530	-25.135513	-5.533680	-6.897995	-8.033633	-4.670206	0.000000	-10.000000	0.000000	-5.816667	25.500000	1023.000000	1023.000000	2046.000000
24.959999	-0.041912	-24.769993	-5.800920	-6.773750	-7.519927	-4.675396	0.000000	-10.000000	0.000000	-5.383333	23.500000	1023.000000	1023.000000	2046.000000
24.980000	-0.040981	-24.219992	-5.581871	-6.589137	-7.370516	-4.678468	0.000000	-10.000000	-0.008333	-4.850000	21.666666	1023.000000	1023.000000	2046.000000
25.000000	-0.040454	-23.908321	-5.133543	-6.413799	-7.709620	-4.651360	0.000000	-10.000000	-0.016667	-4.300000	20.000000	1023.000000	1023.000000	2046.000000
25.020000	-0.040201	-23.758669	-4.989717	-6.501247	-7.830848	-4.436858	0.000000	-10.000000	-0.016667	-3.850000	18.666666	1023.000000	1023.000000	2046.000000
25.040001	-0.039662	-23.440325	-5.190835	-6.555694	-7.505773	-4.188023	0.000000	-10.000000	-0.008333	-3.616667	17.333334	1023.000000	1023.000000	2046.000000
25.059999	-0.039006	-23.052521	-5.359452	-6.349551	-7.079810	-4.263707	0.000000	-10.000000	0.000000	-3.483333	16.166666	1023.000000	1023.000000	2046.000000
25.080000	-0.038115	-22.525978	-5.003791	-6.160103	-7.169250	-4.192834	0.000000	-10.000000	0.000000	-3.350000	14.833333	1023.000000	1023.000000	2046.000000
25.100000	-0.037880	-22.387018	-4.612295	-6.020416	-7.537641	-4.216667	0.000000	-10.000000	0.000000	-3.233333	13.666667	1023.000000	1023.000000	2046.000000
25.120001	-0.037481	-22.151417	-4.706549	-6.258563	-7.378213	-3.808092	0.000000	-10.000000	0.000000	-3.083333	12.500000	1023.000000	1023.000000	2046.000000
25.139999	-0.037019	-21.878345	-5.006509	-6.080787	-6.899416	-3.891634	0.000000	-10.000000	0.000000	-2.916667	11.500000	1023.000000	1023.000000	2046.000000
25.160000	-0.036194	-21.390730	-4.741581	-5.896064	-6.861283	-3.891801	0.000000	-10.000000	-0.008333	-2.783333	10.500000	1023.000000	1023.000000	2046.000000
25.180000	-0.035924	-21.230906	-4.325724	-5.753293	-7.270835	-3.881055	0.000000	-10.000000	-0.016667	-2.633333	9.666667	1023.000000	1023.000000	2046.000000
25.200001	-0.035779	-21.145567	-4.439301	-6.023405	-7.168332	-3.514529	0.000000	-10.000000	-0.016667	-2.416667	8.833333	1023.000000	1023.000000	2046.000000
25.219999	-0.035431	-20.939775	-4.731102	-5.878662	-6.731569	-3.598441	0.000000	-10.000000	-0.025000	-2.166667	8.000000	1023.000000	1023.000000	2046.000000
25.240000	-0.034776	-20.552492	-4.564824	-5.708418	-6.616952	-3.662299	0.000000	-10.000000	-0.016667	-1.983333	7.333333	1023.000000	1023.000000	2046.000000
25.260000	-0.034514	-20.398024	-4.091010	-5.601166	-7.064413	-3.641436	0.000000	-10.000000	-0.016667	-1.833333	7.000000	1023.000000	1023.000000	2046.000000
25.280001	-0.034412	-20.337261	-4.022172	-5.759535	-7.155980	-3.399574	0.000000	-10.000000	-0.008333	-1.733333	7.000000	1023.000000	1023.000000	2046.000000
25.299999	-0.034063	-20.131302	-4.459777	-5.742163	-6.607407	-3.321955	0.000000	-10.000000	-0.016667	-1.600000	7.000000	1023.000000	1023.000000	2046.000000
25.320000	-0.033524	-19.812502	-4.436627	-5.528097	-6.366183	-3.481594	0.000000	-10.000000	-0.016667	-1.600000	7.000000	1023.000000	1023.000000	2046.000000
25.340000	-0.033056	-19.536104	-4.012001	-5.382585	-6.665729	-3.475789	0.000000	-10.000000	-0.008333	-1.650000	7.000000	1023.000000	1023.000000	2046.000000
25.360001	-0.032929	-19.461121	-3.763172	-5.386326	-6.909271	-3.402351	0.000000	-10.000000	-0.008333	-1.750000	7.000000	1023.000000	1023.000000	2046.000000
25.379999	-0.032651	-19.296679	-3.848164	-5.598751	-6.768720	-3.081044	0.000000	-10.000000	-0.016667	-1.816667	7.000000	1023.000000	1023.000000	2046.000000
25.400000	-0.032519	-19.219021	-4.136060	-5.471187	-6.416314	-3.195459	0.000000	-10.000000	-0.025000	-1.883333	7.000000	1023.000000	1023.000000	2046.000000
25.420000	-0.032506	-19.211096	-4.082256	-5.337727	-6.396040	-3.395074	0.000000	-10.000000	-0.025000	-1.933333	7.000000	1023.000000	1023.000000	2046.000000
25.440001	-0.033115	-19.570875	-3.821731	-5.132263	-6.896430	-3.720452	0.000000	-10.000000	-0.025000	-2.016667	6.666667	1023.000000	1023.000000	2046.000000
25.459999	-0.034331	-20.289818	-3.622140	-5.111090	-7.470282	-4.086307	0.000000	-10.000000	-0.016667	-1.916667	6.333333	1023.000000	1023.000000	2046.000000
25.480000	-0.035440	-20.945150	-3.837642	-5.489102	-7.583519	-4.034888	0.000000	-10.000000	-0.008333	-1.783333	6.000000	1023.000000	1023.000000	2046.000000
25.500000	-0.036158	-21.369169	-4.250216	-5.605420	-7.332047	-4.181488	0.000000	-10.000000	0.000000	-1.783333	5.833333	1023.000000	1023.000000	2046.000000
25.520000	-0.036134	-21.355091	-4.474709	-5.575528	-7.037946	-4.266908	0.000000	-10.000000	-0.008333	-2.050000	5.500000	1023.000000	1023.000000	2046.000000
25.540001	-0.035933	-21.236153	-4.498176	-5.678789	-6.971331	-4.087858	0.000000	-10.000000	-0.016667	-2.383333	4.833333	1023.000000	1023.000000	2046.000000
25.559999	-0.035829	-21.174648	-4.201861	-5.430843	-7.362130	-4.179814	0.000000	-10.000000	-0.016667	-2.516667	4.000000	1023.000000	1023.000000	2046.000000
25.580000	-0.035473	-20.964590	-4.125264	-5.360886	-7.511395	-3.967045	0.000000	-10.000000	-0.008333	-2.516667	3.166667	1023.000000	1023.000000	2046.000000
25.600000	-0.035376	-20.907068	-4.222213	-5.427363	-7.442113	-3.815379	0.000000	-10.000000	0.000000	-2.583333	2.333333	1023.000000	1023.000000	2046.000000
25.620001	-0.036048	-21.304478	-4.646645	-5.444108	-7.200488	-4.013237	0.000000	-10.000000	-0.008333	-2.733333	1.500000	1023.000000	1023.000000	2046.000000
25.639999	-0.037624	-22.235624	-4.933200	-5.484890	-7.285659	-4.531875	0.000000	-10.000000	-0.016667	-2.783333	0.666667	1023.000000	1023.000000	2046.000000
25.660000	-0.040191	-23.752983	-5.125213	-5.645232	-7.922586	-5.059952	0.000000	-10.000000	-0.025000	-1.933333	0.166667	1023.000000	1023.000000	2046.000000
25.680000	-0.043291	-25.584982	-5.465281	-6.014818	-8.690146	-5.414736	0.000000	-10.000000	-0.033333	-0.266667	0.000000	1023.000000	1023.000000	2046.000000
25.700001	-0.045294	-26.768511	-6.129441	-6.455654	-8.777106	-5.406310	0.000000	-10.000000	-0.041667	1.433333	0.000000	1023.000000	1023.000000	2046.000000
25.719999	-0.046920	-27.729877	-6.788954	-6.598147	-8.661236	-5.681541	0.000000	-10.000000	-0.041667	2.466667	0.000000	1023.000000	1023.000000	2046.000000
25.740000	-0.047787	-28.242058	-7.010455	-6.589041	-8.678020	-5.964544	0.000000	-10.000000	-0.025000	2.116667	0.000000	1023.000000	1023.000000	2046.000000
25.760000	-0.048414	-28.612705	-7.003947	-6.566638	-8.889428	-6.152692	0.000000	-10.000000	-0.016667	0.983333	0.000000	1023.000000	1023.000000	2046.000000
25.780001	-0.048964	-28.937975	-6.824697	-6.476974	-9.334621	-6.301682	0.000000	-10.000000	-0.008333	-0.816667	0.000000	1023.000000	1023.000000	2046.000000
25.799999	-0.049226	-29.092476	-6.758932	-6.577165	-9.555125	-6.201253	0.000000	-10.000000	-0.025000	-2.133333	-0.333333	1023.000000	1023.000000	2046.000000
25.820000	-0.049371	-29.178204	-7.039870	-6.759700	-9.386134	-5.992500	0.000000	-10.000000	-0.033333	-2.833333	-1.000000	1023.000000	1023.000000	2046.000000
25.840000	-0.049164	-29.055815	-7.300743	-6.616244	-9.029719	-6.109109	0.000000	-10.000000	-0.050000	-2.800000	-2.000000	1023.000000	1023.000000	2046.000000
25.860001	-0.048419	-28.615501	-7.058402	-6.357761	-9.012875	-6.186465	0.000000	-10.000000	-0.041667	-2.333333	-3.000000	1023.000000	1023.000000	2046.000000
25.879999	-0.048199	-28.485552	-6.590836	-6.286579	-9.467777	-6.140361	0.000000	-10.000000	-0.033333	-1.500000	-3.666667	1023.000000	1023.000000	2046.000000
25.900000	-0.047887	-28.300934	-6.572309	-6.564809	-9.410545	-5.753271	0.000000	-10.000000	-0.016667	-0.700000	-4.000000	1023.000000	1023.000000	2046.000000
25.920000	-0.047307	-27.958311	-6.853131	-6.582720	-8.901200	-5.621261	0.000000	-10.000000	-0.025000	-0.466667	-4.000000	1023.000000	1023.000000	2046.000000
25.940001	-0.045976	-27.171587	-6.717521	-6.366868	-8.475425	-5.611772	0.000000	-10.000000	-0.016667	-1.083333	-4.000000	1023.000000	1023.000000	2046.000000
25.959999	-0.045059	-26.629648	-6.181392	-6.291351	-8.678435	-5.478470	0.000000	-10.000000	-0.025000	-1.850000	-4.333333	1023.000000	1023.000000	2046.000000
25.980000	-0.044961	-26.572155	-5.983298	-6.562985	-8.807057	-5.218815	0.000000	-10.000000	-0.008333	-2.266667	-4.833333	1023.000000	1023.000000	2046.000000
26.000000	-0.044904	-26.538372	-6.222832	-6.963953	-8.496082	-4.855505	0.000000	-10.000000	-0.008333	-2.200000	-5.500000	1023.000000	1023.000000	2046.000000
26.020000	-0.045201	-26.713736	-6.600925	-7.078959	-8.090260	-4.943591	0.000000	-10.000000	0.000000	-2.400000	-6.166667	1023.000000	1023.000000	2046.000000
26.040001	-0.045029	-26.611916	-6.527826	-6.993505	-7.953319	-5.137267	0.000000	-10.000000	0.000000	-2.866667	-7.000000	1023.000000	1023.000000	2046.000000
26.059999	-0.045245	-26.739817	-6.273784	-6.983819	-8.247416	-5.234798	0.000000	-10.000000	-0.008333	-3.483333	-8.166667	1023.000000	1023.000000	2046.000000
26.080000	-0.045677	-26.995310	-6.140574	-7.122023	-8.516479	-5.216233	0.000000	-10.000000	-0.008333	-3.916667	-9.333333	1023.000000	1023.000000	2046.000000
26.100000	-0.045876	-27.112581	-6.269151	-7.458462	-8.421289	-4.963678	0.000000	-10.000000	0.000000	-4.083333	-10.666667	1023.000000	1023.000000	2046.000000
26.120001	-0.046065	-27.224680	-6.564826	-7.409468	-8.093795	-5.156592	0.000000	-10.000000	0.008333	-3.916667	-12.000000	1023.000000	1023.000000	2046.000000
26.139999	-0.045776	-27.053658	-6.372045	-7.340683	-8.083825	-5.257104	0.000000	-10.000000	0.008333	-3.550000	-13.333333	1023.000000	1023.000000	2046.000000
26.160000	-0.045272	-26.755880	-6.024868	-7.167657	-8.281470	-5.281884	0.000000	-10.000000	0.000000	-3.133333	-14.500000	1023.000000	1023.000000	2046.000000
26.180000	-0.044996	-26.592531	-5.713244	-7.122218	-8.530026	-5.227042	0.000000	-10.000000	-0.008333	-2.783333	-15.500000	1023.000000	1023.000000	2046.000000
26.200001	-0.044417	-26.250729	-5.748246	-7.305768	-8.372363	-4.824352	0.000000	-10.000000	-0.008333	-2.500000	-16.500000	1023.000000	1023.000000	2046.000000
26.219999	-0.043739	-25.849680	-5.967563	-7.169867	-7.903368	-4.808881	0.000000	-10.000000	-0.016667	-2.083333	-17.333334	1023.000000	1023.000000	2046.000000
26.240000	-0.042910	-25.359602	-5.833568	-6.918063	-7.697233	-4.910738	0.000000	-10.000000	-0.025000	-1.633333	-17.833334	1023.000000	1023.000000	2046.000000
26.260000	-0.042241	-24.964199	-5.459085	-6.762884	-7.880371	-4.861859	0.000000	-10.000000	-0.025000	-1.066667	-18.000000	1023.000000	1023.000000	2046.000000
26.280001	-0.041792	-24.699167	-5.181486	-6.670412	-8.090822	-4.756448	0.000000	-10.000000	-0.025000	-0.566667	-18.000000	1023.000000	1023.000000	2046.000000
26.299999	-0.041302	-24.409676	-5.218130	-6.826975	-7.981227	-4.383344	0.000000	-10.000000	-0.008333	-0.183333	-18.000000	1023.000000	1023.000000	2046.000000
26.320000	-0.040822	-24.125584	-5.505931	-6.868665	-7.571458	-4.179529	0.000000	-10.000000	-0.016667	0.000000	-18.000000	1023.000000	1023.000000	2046.000000
26.340000	-0.040108	-23.703875	-5.541734	-6.595521	-7.224840	-4.341781	0.000000	-10.000000	-0.008333	0.000000	-18.000000	1023.000000	1023.000000	2046.000000
26.360001	-0.039397	-23.283621	-5.165759	-6.434380	-7.377433	-4.306049	0.000000	-10.000000	-0.016667	0.000000	-18.000000	1023.000000	1023.000000	2046.000000
26.379999	-0.039078	-23.095118	-4.847765	-6.286575	-7.647623	-4.313153	0.000000	-10.000000	-0.016667	0.000000	-18.000000	1023.000000	1023.000000	2046.000000
26.400000	-0.038655	-22.845047	-4.810550	-6.392944	-7.615601	-4.025951	0.000000	-10.000000	-0.016667	0.000000	-18.000000	1023.000000	1023.000000	2046.000000
26.420000	-0.038294	-22.631756	-5.024861	-6.513602	-7.325699	-3.767593	0.000000	-10.000000	-0.016667	0.000000	-18.000000	1023.000000	1023.000000	2046.000000
26.440001	-0.038019	-22.469316	-5.176209	-6.342472	-7.048424	-3.902210	0.000000	-10.000000	-0.016667	0.000000	-18.000000	1023.000000	1023.000000	2046.000000
26.459999	-0.037153	-21.957693	-4.899516	-6.135402	-6.982055	-3.940722	0.000000	-10.000000	-0.025000	0.000000	-18.000000	1023.000000	1023.000000	2046.000000
26.480000	-0.036878	-21.794666	-4.557276	-5.995327	-7.282709	-3.959353	0.000000	-10.000000	-0.025000	0.000000	-18.000000	1023.000000	1023.000000	2046.000000
26.500000	-0.036623	-21.644205	-4.414395	-6.024846	-7.391090	-3.813874	0.000000	-10.000000	-0.025000	0.000000	-18.000000	1023.000000	1023.000000	2046.000000
26.520000	-0.036215	-21.403090	-4.499649	-6.256169	-7.202822	-3.444449	0.000000	-10.000000	-0.016667	0.000000	-18.000000	1023.000000	1023.000000	2046.000000
26.540001	-0.035770	-21.139885	-4.676859	-6.063870	-6.797818	-3.601337	0.000000	-10.000000	-0.016667	0.000000	-18.000000	1023.000000	1023.000000	2046.000000
26.559999	-0.035083	-20.734257	-4.452202	-5.775915	-6.734219	-3.771922	0.000000	-10.000000	-0.016667	0.000000	-18.000000	1023.000000	1023.000000	2046.000000
26.580000	-0.035412	-20.928410	-4.079749	-5.616483	-7.242888	-3.989289	0.000000	-10.000000	-0.016667	0.000000	-18.000000	1023.000000	1023.000000	2046.000000
26.600000	-0.036240	-21.417871	-3.997476	-5.622355	-7.636680	-4.161359	0.000000	-10.000000	-0.016667	0.000000	-18.000000	1023.000000	1023.000000	2046.000000
26.620001	-0.036936	-21.829378	-4.278089	-5.974352	-7.569168	-4.007770	0.000000	-10.000000	-0.016667	0.000000	-18.000000	1023.000000	1023.000000	2046.000000
26.639999	-0.037411	-22.109634	-4.572243	-6.051496	-7.334065	-4.151829	0.000000	-10.000000	-0.033333	-0.283333	-18.000000	1023.000000	1023.000000	2046.000000
26.660000	-0.037251	-22.015087	-4.563538	-5.881346	-7.182366	-4.387837	0.000000	-10.000000	-0.025000	-0.900000	-18.000000	1023.000000	1023.000000	2046.000000
26.680000	-0.036683	-21.679579	-4.404447	-5.669525	-7.244615	-4.360993	0.000000	-10.000000	-0.025000	-1.566667	-18.000000	1023.000000	1023.000000	2046.000000
26.700001	-0.037134	-21.945915	-4.299537	-5.764156	-7.628008	-4.254215	0.000000	-10.000000	-0.008333	-1.950000	-18.000000	1023.000000	1023.000000	2046.000000
26.719999	-0.036842	-21.773575	-4.454980	-5.828126	-7.559390	-3.931079	0.000000	-10.000000	-0.008333	-1.950000	-18.333334	1023.000000	1023.000000	2046.000000
26.740000	-0.036915	-21.816519	-4.784509	-5.763149	-7.330614	-3.938247	0.000000	-10.000000	-0.008333	-1.883333	-18.666666	1023.000000	1023.000000	2046.000000
26.760000	-0.037206	-21.988682	-4.837379	-5.598334	-7.273047	-4.279921	0.000000	-10.000000	-0.025000	-1.933333	-19.000000	1023.000000	1023.000000	2046.000000
26.780001	-0.038460	-22.729723	-4.747491	-5.686425	-7.676562	-4.619244	0.000000	-10.000000	-0.041667	-1.966667	-19.333334	1023.000000	1023.000000	2046.000000
26.799999	-0.041442	-24.492277	-5.040083	-5.980710	-8.390759	-5.080725	0.000000	-10.000000	-0.041667	-1.566667	-19.666666	1023.000000	1023.000000	2046.000000
26.820000	-0.044642	-26.383522	-5.867085	-6.566267	-8.688321	-5.261848	0.000000	-10.000000	-0.041667	-0.516667	-20.000000	1023.000000	1023.000000	2046.000000
26.840000	-0.046973	-27.761225	-6.651631	-6.755423	-8.688165	-5.666005	0.000000	-10.000000	-0.041667	0.816667	-20.000000	1023.000000	1023.000000	2046.000000
26.860001	-0.048234	-28.506413	-6.920524	-6.789654	-8.808700	-5.987535	0.000000	-10.000000	-0.041667	1.750000	-20.000000	1023.000000	1023.000000	2046.000000
26.879999	-0.049360	-29.172014	-6.873819	-6.820908	-9.264342	-6.212945	0.000000	-10.000000	-0.025000	1.683333	-20.000000	1023.000000	1023.000000	2046.000000
26.900000	-0.050584	-29.894850	-6.929435	-6.937646	-9.686002	-6.341766	0.000000	-10.000000	-0.008333	1.000000	-20.000000	1023.000000	1023.000000	2046.000000
26.920000	-0.051244	-30.285231	-7.303035	-7.266486	-9.614079	-6.101631	0.000000	-10.000000	0.000000	-0.400000	-20.000000	1023.000000	1023.000000	2046.000000
26.940001	-0.051441	-30.401705	-7.688279	-7.126256	-9.269284	-6.317886	0.000000	-10.000000	-0.008333	-1.300000	-20.166666	1023.000000	1023.000000	2046.000000
26.959999	-0.051225	-30.273899	-7.538289	-6.948952	-9.335420	-6.451238	0.000000	-10.000000	-0.025000	-1.833333	-20.500000	1023.000000	1023.000000	2046.000000
26.980000	-0.050952	-30.112734	-7.218309	-6.810378	-9.608253	-6.475794	0.000000	-10.000000	-0.041667	-1.600000	-20.833334	1023.000000	1023.000000	2046.000000
27.000000	-0.051075	-30.185556	-6.996203	-6.831569	-9.946103	-6.411683	0.000000	-10.000000	-0.041667	-1.133333	-21.000000	1023.000000	1023.000000	2046.000000
27.020000	-0.050647	-29.932213	-7.120986	-7.069717	-9.746149	-5.995361	0.000000	-10.000000	-0.033333	-0.600000	-21.000000	1023.000000	1023.000000	2046.000000
27.040001	-0.050307	-29.731340	-7.304882	-6.937696	-9.402196	-6.086566	0.000000	-10.000000	-0.033333	-0.166667	-21.000000	1023.000000	1023.000000	2046.000000
27.059999	-0.049393	-29.191200	-7.167756	-6.804449	-9.130981	-6.088015	0.000000	-10.000000	-0.025000	0.000000	-21.000000	1023.000000	1023.000000	2046.000000
27.080000	-0.048504	-28.665770	-6.738636	-6.694110	-9.274388	-5.958637	0.000000	-10.000000	-0.016667	0.000000	-21.000000	1023.000000	1023.000000	2046.000000
27.100000	-0.047943	-28.334076	-6.446356	-6.813299	-9.374188	-5.700231	0.000000	-10.000000	0.000000	0.000000	-21.000000	1023.000000	1023.000000	2046.000000
27.120001	-0.047281	-27.943167	-6.632117	-7.109400	-8.961592	-5.240058	0.000000	-10.000000	-0.008333	0.000000	-21.000000	1023.000000	1023.000000	2046.000000
27.139999	-0.046984	-27.767731	-6.826421	-7.152210	-8.543008	-5.246092	0.000000	-10.000000	-0.016667	0.000000	-21.000000	1023.000000	1023.000000	2046.000000
27.160000	-0.046730	-27.617544	-6.761467	-7.143431	-8.353333	-5.359312	0.000000	-10.000000	-0.016667	-0.550000	-21.000000	1023.000000	1023.000000	2046.000000
27.180000	-0.046753	-27.630926	-6.500061	-7.178440	-8.543988	-5.408437	0.000000	-10.000000	-0.016667	-1.266667	-21.000000	1023.000000	1023.000000	2046.000000
27.200001	-0.047158	-27.870377	-6.380692	-7.322561	-8.795150	-5.371973	0.000000	-10.000000	-0.008333	-2.083333	-21.166666	1023.000000	1023.000000	2046.000000
27.219999	-0.047443	-28.038601	-6.524454	-7.610181	-8.759040	-5.144925	0.000000	-10.000000	-0.016667	-2.433333	-21.666666	1023.000000	1023.000000	2046.000000
27.240000	-0.047422	-28.026423	-6.760516	-7.748881	-8.442412	-5.074613	0.000000	-10.000000	-0.008333	-2.583333	-22.500000	1023.000000	1023.000000	2046.000000
27.260000	-0.047404	-28.015797	-6.774313	-7.640224	-8.293016	-5.308243	0.000000	-10.000000	-0.016667	-2.516667	-23.333334	1023.000000	1023.000000	2046.000000
27.280001	-0.047123	-27.849890	-6.467072	-7.518137	-8.414053	-5.450629	0.000000	-10.000000	-0.008333	-2.233333	-24.166666	1023.000000	1023.000000	2046.000000
27.299999	-0.046976	-27.762794	-6.113521	-7.463110	-8.728231	-5.457932	0.000000	-10.000000	-0.016667	-1.883333	-24.666666	1023.000000	1023.000000	2046.000000
27.320000	-0.046859	-27.693895	-6.058079	-7.516016	-8.799801	-5.319999	0.000000	-10.000000	-0.025000	-1.500000	-25.000000	1023.000000	1023.000000	2046.000000
27.340000	-0.046090	-27.239195	-6.115327	-7.674908	-8.539177	-4.909782	0.000000	-10.000000	-0.033333	-1.066667	-25.000000	1023.000000	1023.000000	2046.000000
27.360001	-0.045475	-26.875755	-6.255014	-7.501737	-8.168086	-4.950917	0.000000	-10.000000	-0.033333	-0.550000	-25.000000	1023.000000	1023.000000	2046.000000
27.379999	-0.044529	-26.316801	-6.025012	-7.235714	-8.001834	-5.054240	0.000000	-10.000000	-0.025000	-0.183333	-25.000000	1023.000000	1023.000000	2046.000000
27.400000	-0.043693	-25.822575	-5.653253	-7.035184	-8.131556	-5.002581	0.000000	-10.000000	-0.025000	0.000000	-25.000000	1023.000000	1023.000000	2046.000000
27.420000	-0.043404	-25.651751	-5.430037	-6.999020	-8.329370	-4.893325	0.000000	-10.000000	-0.025000	0.000000	-25.000000	1023.000000	1023.000000	2046.000000
27.440001	-0.042753	-25.266996	-5.510735	-7.178006	-8.135372	-4.442884	0.000000	-10.000000	-0.025000	0.000000	-25.000000	1023.000000	1023.000000	2046.000000
27.459999	-0.042189	-24.933769	-5.700314	-7.090095	-7.785720	-4.357642	0.000000	-10.000000	-0.033333	0.000000	-25.000000	1023.000000	1023.000000	2046.000000
27.480000	-0.041342	-24.433393	-5.669194	-6.856916	-7.494716	-4.412567	0.000000	-10.000000	-0.041667	0.283333	-25.000000	1023.000000	1023.000000	2046.000000
27.500000	-0.040540	-23.958984	-5.404052	-6.648809	-7.474016	-4.432108	0.000000	-10.000000	-0.033333	0.950000	-25.000000	1023.000000	1023.000000	2046.000000
27.520000	-0.039898	-23.579929	-5.043615	-6.497623	-7.655985	-4.382706	0.000000	-10.000000	-0.033333	1.833333	-25.000000	1023.000000	1023.000000	2046.000000
27.540001	-0.039612	-23.410593	-4.839510	-6.431641	-7.829515	-4.309928	0.000000	-10.000000	-0.033333	2.683333	-25.000000	1023.000000	1023.000000	2046.000000
27.559999	-0.038845	-22.957575	-4.899467	-6.542439	-7.586684	-3.928984	0.000000	-10.000000	-0.050000	3.466667	-25.000000	1023.000000	1023.000000	2046.000000
27.580000	-0.038099	-22.516502	-4.985997	-6.583833	-7.250678	-3.695995	0.000000	-10.000000	-0.058333	4.533333	-25.000000	1023.000000	1023.000000	2046.000000
27.600000	-0.036983	-21.856899	-4.918554	-6.352441	-6.877300	-3.708603	0.000000	-10.000000	-0.083333	6.033333	-25.000000	1023.000000	1023.000000	2046.000000
27.620001	-0.036136	-21.356268	-4.697927	-6.116224	-6.710847	-3.831271	0.000000	-10.000000	-0.100000	7.966667	-25.000000	1023.000000	1023.000000	2046.000000
27.639999	-0.035545	-21.007032	-4.342049	-5.934531	-6.798155	-3.932297	0.000000	-10.000000	-0.125000	10.083334	-25.000000	1023.000000	1023.000000	2046.000000
27.660000	-0.035234	-20.823524	-3.982926	-5.790254	-7.003264	-4.047081	0.000000	-10.000000	-0.158333	12.083334	-25.000000	1023.000000	1023.000000	2046.000000
27.680000	-0.035356	-20.895670	-3.792655	-5.780196	-7.195267	-4.127554	0.000000	-10.000000	-0.208333	14.050000	-25.000000	1023.000000	1023.000000	2046.000000
27.700001	-0.034916	-20.635603	-3.845685	-5.941517	-7.001504	-3.846896	0.000000	-10.000000	-0.250000	15.800001	-8.666667	1023.000000	1023.000000	2046.000000
27.719999	-0.033808	-19.980385	-3.997465	-5.949094	-6.578127	-3.455698	0.000000	-10.000000	-0.283333	17.700001	13.166667	1023.000000	1023.000000	2046.000000
27.740000	-0.033306	-19.684013	-4.320323	-6.036444	-6.137451	-3.189795	0.000000	-10.000000	-0.308333	18.883333	35.000000	1023.000000	1023.000000	2046.000000
27.760000	-0.032268	-19.070240	-4.201622	-5.597876	-5.937781	-3.332960	0.000000	-10.000000	-0.325000	19.600000	40.500000	1023.000000	1023.000000	2046.000000
27.780001	-0.031369	-18.539162	-3.865505	-5.253297	-6.084333	-3.336024	0.000000	-10.000000	-0.341667	20.183334	42.666668	1023.000000	1023.000000	2046.000000
27.799999	-0.030935	-18.282551	-3.551836	-5.079565	-6.319078	-3.332071	0.000000	-10.000000	-0.375000	21.066668	47.166668	1023.000000	1023.000000	2046.000000
27.820000	-0.031177	-18.425867	-3.537434	-5.254070	-6.428378	-3.205984	0.000000	-10.000000	-0.416667	22.416666	54.000000	1023.000000	1023.000000	2046.000000
27.840000	-0.032604	-19.269016	-4.073634	-5.672918	-6.299016	-3.223448	0.000000	-10.000000	-0.441667	23.600000	61.333332	1023.000000	1023.000000	2046.000000
27.860001	-0.035049	-20.713711	-4.861868	-5.833497	-6.225049	-3.793298	0.000000	-10.000000	-0.458333	24.650000	69.000000	1023.000000	1023.000000	2046.000000
27.879999	-0.037268	-22.025488	-5.240175	-5.906200	-6.521272	-4.357841	0.000000	-10.000000	-0.500000	25.600000	77.000000	1023.000000	1023.000000	2046.000000
27.900000	-0.038674	-22.856373	-5.369069	-5.989808	-6.900259	-4.597239	0.000000	-10.000000	-0.550000	26.533333	85.333336	1023.000000	1023.000000	2046.000000
27.920000	-0.039427	-23.301447	-5.421022	-6.103005	-7.198095	-4.579325	0.000000	-10.000000	-0.583333	27.516666	94.000000	1023.000000	1023.000000	2046.000000
27.940001	-0.039718	-23.473398	-5.679200	-6.358440	-7.168250	-4.267508	0.000000	-10.000000	-0.591667	28.533335	103.166664	1023.000000	1023.000000	2046.000000
27.959999	-0.039354	-23.258167	-6.024148	-6.342963	-6.774065	-4.116992	0.000000	-10.000000	-0.600000	28.983334	112.666664	1023.000000	1023.000000	2046.000000
27.980000	-0.038603	-22.814600	-5.973691	-5.904177	-6.529095	-4.407638	0.000000	-10.000000	-0.625000	29.516668	122.166664	1023.000000	1023.000000	2046.000000
28.000000	-0.037384	-22.093954	-5.477862	-5.578974	-6.636592	-4.400527	0.000000	-10.000000	-0.650000	29.916668	131.833328	1023.000000	1023.000000	2046.000000
28.020000	-0.036383	-21.502558	-5.124391	-5.401846	-6.753039	-4.223281	0.000000	-10.000000	-0.691667	30.516666	141.500000	1023.000000	1023.000000	2046.000000
28.040001	-0.035448	-20.949572	-4.956440	-5.378498	-6.734298	-3.880337	0.000000	-10.000000	-0.716667	31.366667	151.833328	1023.000000	1023.000000	2046.000000
28.059999	-0.034144	-20.179371	-4.991542	-5.371889	-6.350680	-3.465260	0.000000	-10.000000	-0.741667	32.133331	162.166672	1023.000000	1023.000000	2046.000000
28.080000	-0.032672	-19.309278	-4.939305	-5.095130	-5.927103	-3.347741	0.000000	-10.000000	-0.758333	32.916668	172.833328	1023.000000	1023.000000	2046.000000
28.100000	-0.030759	-18.178429	-4.605245	-4.676234	-5.560120	-3.336829	0.000000	-10.000000	-0.775000	33.483334	183.500000	1023.000000	1023.000000	2046.000000
28.120001	-0.028726	-16.976946	-4.098352	-4.327720	-5.403401	-3.147473	0.000000	-10.000000	-0.791667	34.049999	194.666672	1023.000000	1023.000000	2046.000000
28.139999	-0.026878	-15.885158	-3.553591	-4.188916	-5.393949	-2.748701	0.000000	-10.000000	-0.800000	34.500000	206.000000	1023.000000	1023.000000	2046.000000
28.160000	-0.025324	-14.966378	-3.350200	-4.280541	-5.083687	-2.251950	0.000000	-10.000000	-0.825000	34.983334	217.500000	1023.000000	1023.000000	2046.000000
28.180000	-0.023846	-14.092948	-3.393649	-4.489427	-4.515406	-1.694467	0.000000	-10.000000	-0.825000	35.066666	229.166672	1023.000000	1023.000000	2046.000000
28.200001	-0.022655	-13.388814	-3.485044	-4.407286	-3.898643	-1.597841	0.000000	-10.000000	-0.816667	35.233334	240.833328	1023.000000	1023.000000	2046.000000
28.219999	-0.021662	-12.801981	-3.311012	-4.246996	-3.605268	-1.638706	0.000000	-10.000000	-0.800000	34.866665	252.500000	1023.000000	1023.000000	2046.000000
28.240000	-0.020636	-12.195681	-2.924116	-4.137455	-3.562932	-1.571178	0.000000	-10.000000	-0.783333	34.599998	264.166656	1023.000000	1023.000000	2046.000000
28.260000	-0.019908	-11.765370	-2.604414	-4.103755	-3.625670	-1.431531	0.000000	-10.000000	-0.766667	34.283333	275.666656	1023.000000	1023.000000	2046.000000
28.280001	-0.019441	-11.489733	-2.501699	-4.126392	-3.594878	-1.266764	0.000000	-10.000000	-0.758333	34.100002	287.333344	1023.000000	1023.000000	2046.000000
28.299999	-0.018574	-10.977102	-2.592308	-4.319900	-3.220391	-0.844504	0.000000	-10.000000	-0.775000	34.133335	298.666656	1023.000000	1023.000000	2046.000000
28.320000	-0.017410	-10.289246	-2.544550	-4.059028	-2.831638	-0.854030	0.000000	-10.000000	-0.816667	34.299999	310.166656	1023.000000	1023.000000	2046.000000
28.340000	-0.015901	-9.397552	-2.183825	-3.673026	-2.622422	-0.918279	0.000000	-10.000000	-0.841667	34.766666	321.500000	1023.000000	1023.000000	2046.000000
28.360001	-0.013986	-8.265693	-1.721759	-3.266843	-2.407593	-0.869497	0.000000	-10.000000	-0.866667	35.133335	333.166656	1023.000000	1023.000000	2046.000000
28.379999	-0.011910	-7.039078	-1.166551	-2.972442	-2.340652	-0.559434	0.000000	-10.000000	-0.883333	35.533333	344.833344	1023.000000	1023.000000	2046.000000
28.400000	-0.010148	-5.997540	-0.774536	-2.687144	-2.256825	-0.279035	0.000000	-10.000000	-0.925000	35.866669	356.500000	1023.000000	1023.000000	2046.000000
28.420000	-0.008318	-4.915885	-0.547978	-2.629290	-1.994669	0.256051	0.000000	-10.000000	-0.925000	36.533333	368.166656	1023.000000	1023.000000	2046.000000
28.440001	-0.006528	-3.857891	-0.576440	-2.583780	-1.493201	0.795529	0.000000	-10.000000	-0.900000	36.450001	380.333344	1023.000000	1023.000000	2046.000000
28.459999	-0.004772	-2.819987	-0.522668	-2.225783	-1.010604	0.939067	0.000000	-10.000000	-0.875000	36.316666	392.666656	1023.000000	1023.000000	2046.000000
28.480000	-0.003134	-1.851943	-0.273564	-1.796463	-0.707515	0.925599	0.000000	-10.000000	-0.891667	35.783333	405.000000	1023.000000	1023.000000	2046.000000
28.500000	-0.001331	-0.786780	0.147554	-1.419686	-0.507868	0.993221	0.000000	-10.000000	-0.900000	36.000000	417.000000	1023.000000	1023.000000	2046.000000
28.520000	0.000605	0.357521	0.777319	-1.131241	-0.519329	1.230772	0.000000	-10.000000	-0.883333	35.700001	429.000000	1023.000000	1023.000000	2046.000000
28.540001	0.002103	1.242891	1.168285	-0.935000	-0.513235	1.522842	0.000000	-10.000000	-0.858333	35.566669	441.000000	1023.000000	1023.000000	2046.000000
28.559999	0.003509	2.073949	1.228571	-0.867520	-0.177549	1.890446	0.000000	-10.000000	-0.866667	35.333336	452.833344	1023.000000	1023.000000	2046.000000
28.580000	0.004966	2.935036	1.272803	-0.611427	0.249500	2.024161	0.000000	-10.000000	-0.866667	35.733334	464.500000	1023.000000	1023.000000	2046.000000
28.600000	0.006393	3.778454	1.499938	-0.169921	0.588572	1.859865	0.000000	-10.000000	-0.866667	35.666668	476.166656	1023.000000	1023.000000	2046.000000
28.620001	0.007344	4.340073	1.779966	0.096276	0.621863	1.841968	0.000000	-10.000000	-0.850000	35.733334	488.000000	1023.000000	1023.000000	2046.000000
28.639999	0.007243	4.280528	1.884361	0.211486	0.360893	1.823788	0.000000	-10.000000	-0.858333	35.383335	500.000000	1023.000000	1023.000000	2046.000000
28.660000	0.006510	3.847504	1.749334	0.212518	0.096324	1.789327	0.000000	-10.000000	-0.858333	35.466667	512.000000	1023.000000	1023.000000	2046.000000
28.680000	0.005866	3.466605	1.540643	-0.138446	0.011834	2.052574	0.000000	-10.000000	-0.850000	35.183334	524.000000	1023.000000	1023.000000	2046.000000
28.700001	0.007079	4.183729	1.468610	0.112095	0.368781	2.234243	0.000000	-10.000000	-0.833333	35.266666	535.833313	1023.000000	1023.000000	2046.000000
28.719999	0.009047	5.346678	1.741518	0.851957	0.727483	2.025721	0.000000	-10.000000	-0.816667	34.883335	547.500000	1023.000000	1023.000000	2046.000000
28.740000	0.011068	6.540893	2.338040	1.383297	0.866122	1.953435	0.000000	-10.000000	-0.808333	34.983334	559.166687	1023.000000	1023.000000	2046.000000
28.760000	0.011758	6.948853	2.803750	1.575495	0.709721	1.859887	0.000000	-10.000000	-0.800000	34.533333	570.833313	1023.000000	1023.000000	2046.000000
28.780001	0.010541	6.229815	2.706095	1.391013	0.385106	1.747600	0.000000	-10.000000	-0.783333	34.500000	582.500000	1023.000000	1023.000000	2046.000000
28.799999	0.008948	5.288184	2.131228	0.970826	0.334307	1.851823	0.000000	-10.000000	-0.766667	33.900002	594.000000	1023.000000	1023.000000	2046.000000
28.820000	0.007791	4.604240	1.569365	0.896020	0.481828	1.657027	0.000000	-10.000000	-0.750000	33.616669	605.333313	1023.000000	1023.000000	2046.000000
28.840000	0.007391	4.368300	1.367822	1.084077	0.602796	1.313605	0.000000	-10.000000	-0.750000	33.100002	616.666687	1023.000000	1023.000000	2046.000000
28.860001	0.007583	4.481828	1.623260	1.135094	0.415096	1.308377	0.000000	-10.000000	-0.741667	32.750000	627.833313	1023.000000	1023.000000	2046.000000
28.879999	0.007746	4.577947	1.791080	1.173850	0.247392	1.365625	0.000000	-10.000000	-0.733333	32.333332	638.833313	1023.000000	1023.000000	2046.000000
28.900000	0.008130	4.804823	1.653527	0.933118	0.393236	1.824942	0.000000	-10.000000	-0.716667	32.150002	649.666687	1023.000000	1023.000000	2046.000000
28.920000	0.009113	5.385608	1.582089	1.320613	0.785245	1.697660	0.000000	-10.000000	-0.716667	31.883333	660.333313	1023.000000	1023.000000	2046.000000
28.940001	0.010584	6.255204	1.977758	1.772874	0.944386	1.560186	0.000000	-10.000000	-0.691667	31.616667	671.000000	1023.000000	1023.000000	2046.000000
28.959999	0.011607	6.859466	2.474683	1.961933	0.658816	1.764033	0.000000	-10.000000	-0.691667	31.133333	681.666687	1023.000000	1023.000000	2046.000000
28.980000	0.012450	7.358061	2.469492	1.827484	0.806584	2.254501	0.000000	-10.000000	-0.650000	30.833334	692.166687	1023.000000	1023.000000	2046.000000
29.000000	0.013878	8.201635	2.433135	2.156291	1.272811	2.339397	0.000000	-10.000000	-0.666667	30.683334	702.500000	1023.000000	1023.000000	2046.000000
29.020000	0.015478	9.147286	2.686121	2.593233	1.617208	2.250724	0.000000	-10.000000	-0.650000	30.450001	712.666687	1023.000000	1023.000000	2046.000000
29.040001	0.017303	10.226195	3.144924	2.854597	1.732289	2.494386	0.000000	-10.000000	-0.650000	30.016668	723.000000	1023.000000	1023.000000	2046.000000
29.059999	0.018493	10.929466	3.490121	2.906642	1.678149	2.854554	0.000000	-10.000000	-0.608333	29.350000	733.166687	1023.000000	1023.000000	2046.000000
29.080000	0.019658	11.617696	3.361643	2.620393	2.121530	3.514131	0.000000	-10.000000	-0.575000	28.733334	743.000000	1023.000000	1023.000000	2046.000000
29.100000	0.020774	12.277337	3.292911	2.713803	2.658514	3.612108	0.000000	-10.000000	-0.541667	28.100000	752.666687	1023.000000	1023.000000	2046.000000
29.120001	0.021739	12.847754	3.402503	2.773473	3.082594	3.589183	0.000000	-10.000000	-0.491667	27.049999	762.166687	1023.000000	1023.000000	2046.000000
29.139999	0.021962	12.979776	3.609458	2.554533	3.034395	3.781390	0.000000	-10.000000	-0.450000	25.900000	771.500000	1023.000000	1023.000000	2046.000000
29.160000	0.021786	12.875648	3.563534	2.249333	2.972307	4.090475	0.000000	-10.000000	-0.416667	24.716667	780.333313	1023.000000	1023.000000	2046.000000
29.180000	0.021938	12.965560	3.249840	2.044035	3.331702	4.339983	0.000000	-10.000000	-0.391667	23.833334	788.833313	1023.000000	1023.000000	2046.000000
29.200001	0.022432	13.257395	3.200176	2.222864	3.676483	4.157872	0.000000	-10.000000	-0.366667	23.050001	797.000000	1023.000000	1023.000000	2046.000000
29.219999	0.023138	13.674301	3.546191	2.580399	3.749527	3.798185	0.000000	-10.000000	-0.366667	22.500000	804.666687	1023.000000	1023.000000	2046.000000
29.240000	0.024069	14.224563	4.108409	2.753604	3.531461	3.831087	0.000000	-10.000000	-0.350000	22.216667	812.166687	1023.000000	1023.000000	2046.000000
29.260000	0.024992	14.770036	4.261639	2.716658	3.580214	4.211525	0.000000	-10.000000	-0.350000	21.950001	819.500000	1023.000000	1023.000000	2046.000000
29.280001	0.026559	15.696382	4.258013	2.760054	4.008825	4.669490	0.000000	-10.000000	-0.333333	21.633333	827.000000	1023.000000	1023.000000	2046.000000
29.299999	0.028223	16.679544	4.375073	3.157032	4.437852	4.709588	0.000000	-10.000000	-0.350000	21.299999	834.333313	1023.000000	1023.000000	2046.000000
29.320000	0.030114	17.797207	4.813835	3.590253	4.696351	4.696768	0.000000	-10.000000	-0.333333	21.166666	841.500000	1023.000000	1023.000000	2046.000000
29.340000	0.031976	18.897585	5.345521	3.860944	4.731536	4.959583	0.000000	-10.000000	-0.300000	20.533333	848.500000	1023.000000	1023.000000	2046.000000
29.360001	0.033394	19.735849	5.725657	3.957787	4.710588	5.341815	0.000000	-10.000000	-0.258333	19.550001	855.500000	1023.000000	1023.000000	2046.000000
29.379999	0.034881	20.614456	5.723242	4.000092	5.092559	5.798563	0.000000	-10.000000	-0.216667	18.283335	862.166687	1023.000000	1023.000000	2046.000000
29.400000	0.036178	21.381056	5.823057	4.446580	5.450670	5.660749	0.000000	-10.000000	-0.191667	16.766666	868.500000	1023.000000	1023.000000	2046.000000
29.420000	0.037502	22.163456	6.157028	4.880376	5.633514	5.492538	0.000000	-10.000000	-0.158333	14.733334	876.000000	1023.000000	1023.000000	2046.000000
29.440001	0.038353	22.666552	6.544608	4.988668	5.487149	5.646127	0.000000	-10.000000	-0.141667	13.000000	881.500000	1023.000000	1023.000000	2046.000000
29.459999	0.037817	22.349926	6.326508	4.724428	5.322160	5.976830	0.000000	-10.000000	-0.116667	11.550000	886.333313	1023.000000	1023.000000	2046.000000
29.480000	0.036756	21.722982	5.763640	4.571886	5.392406	5.995050	0.000000	-10.000000	-0.100000	10.583333	889.000000	1023.000000	1023.000000	2046.000000
29.500000	0.035795	21.154594	5.469912	4.708988	5.447779	5.527917	0.000000	-10.000000	-0.083333	9.016666	892.666687	1023.000000	1023.000000	2046.000000
29.520000	0.035537	21.002424	5.754330	4.795021	5.118765	5.334309	0.000000	-10.000000	-0.066667	7.666667	896.000000	1023.000000	1023.000000	2046.000000
29.540001	0.036114	21.343504	6.081616	4.950313	4.798681	5.512894	0.000000	-10.000000	-0.050000	6.250000	898.833313	1023.000000	1023.000000	2046.000000
29.559999	0.037051	21.897251	6.063755	4.970560	4.970865	5.892072	0.000000	-10.000000	-0.033333	5.066667	901.333313	1023.000000	1023.000000	2046.000000
29.580000	0.037716	22.289967	6.066464	5.321678	5.276142	5.625682	0.000000	-10.000000	-0.016667	3.350000	903.166687	1023.000000	1023.000000	2046.000000
29.600000	0.036782	21.738085	6.093299	5.466567	5.165511	5.012708	0.000000	-10.000000	-0.008333	1.700000	904.666687	1023.000000	1023.000000	2046.000000
29.620001	0.034055	20.126553	5.843923	5.107111	4.462149	4.713370	0.000000	-10.000000	0.000000	-0.150000	905.500000	1023.000000	1023.000000	2046.000000
29.639999	0.030908	18.266363	5.187259	4.414513	3.964048	4.700543	0.000000	-10.000000	0.000000	-1.216667	906.000000	1023.000000	1023.000000	2046.000000
29.660000	0.028776	17.006453	4.479748	4.217949	3.966966	4.341789	0.000000	-10.000000	-0.008333	-2.066667	906.000000	1023.000000	1023.000000	2046.000000
29.680000	0.027689	16.363962	4.349418	4.345551	3.851144	3.817849	0.000000	-10.000000	-0.016667	-2.516667	906.000000	1023.000000	1023.000000	2046.000000
29.700001	0.026643	15.745947	4.433776	4.122558	3.377766	3.811847	0.000000	-10.000000	-0.016667	-2.916667	906.000000	1023.000000	1023.000000	2046.000000
29.719999	0.025718	15.199457	4.174712	3.681225	3.247228	4.096292	0.000000	-10.000000	-0.008333	-3.383333	906.000000	1023.000000	1023.000000	2046.000000
29.740000	0.025345	14.979075	3.867251	3.866080	3.488618	3.757126	0.000000	-10.000000	0.000000	-4.083333	906.000000	1023.000000	1023.000000	2046.000000
29.760000	0.025668	15.169807	4.185371	4.161441	3.369412	3.453583	0.000000	-10.000000	0.000000	-5.083333	906.000000	1023.000000	1023.000000	2046.000000
29.780001	0.025241	14.917276	4.358060	3.943312	2.934707	3.681198	0.000000	-10.000000	0.000000	-5.900000	906.000000	1023.000000	1023.000000	2046.000000
29.799999	0.025218	14.903937	4.035401	3.790335	3.168579	3.909622	0.000000	-10.000000	-0.008333	-6.183333	906.000000	1023.000000	1023.000000	2046.000000
29.820000	0.025699	15.188346	4.093640	4.329499	3.360090	3.405117	0.000000	-10.000000	-0.016667	-5.850000	906.000000	1023.000000	1023.000000	2046.000000
29.840000	0.026421	15.614879	4.578257	4.425379	3.118018	3.493225	0.000000	-10.000000	-0.025000	-5.000000	906.000000	1023.000000	1023.000000	2046.000000
29.860001	0.026610	15.726643	4.651838	4.208253	2.989357	3.877195	0.000000	-10.000000	-0.025000	-3.900000	906.000000	1023.000000	1023.000000	2046.000000
29.879999	0.027110	16.022100	4.325955	4.008510	3.395550	4.292085	0.000000	-10.000000	-0.016667	-3.066667	906.000000	1023.000000	1023.000000	2046.000000
29.900000	0.027984	16.538803	4.459538	4.478819	3.679649	3.920796	0.000000	-10.000000	-0.016667	-2.833333	906.000000	1023.000000	1023.000000	2046.000000
29.920000	0.028850	17.050468	4.820218	4.392200	3.634182	4.203867	0.000000	-10.000000	-0.008333	-3.133333	906.000000	1023.000000	1023.000000	2046.000000
29.940001	0.028476	16.829050	4.677023	3.897142	3.600739	4.654145	0.000000	-10.000000	-0.016667	-3.900000	902.500000	1023.000000	1023.000000	2046.000000
29.959999	0.027926	16.504232	4.214272	3.460190	3.952229	4.877542	0.000000	-10.000000	-0.008333	-4.883333	895.166687	1023.000000	1023.000000	2046.000000
29.980000	0.027417	16.203285	4.093296	3.561964	4.131201	4.416824	0.000000	-10.000000	0.000000	-6.100000	887.000000	1023.000000	1023.000000	2046.000000
30.000000	0.026895	15.894794	4.182842	3.327411	3.948425	4.436118	0.000000	-10.000000	0.016667	-7.150000	881.666687	1023.000000	1023.000000	2046.000000
30.020000	0.025756	15.222023	4.007338	2.925322	3.714356	4.575007	0.000000	-10.000000	0.016667	-7.950000	879.166687	1023.000000	1023.000000	2046.000000
30.040001	0.025146	14.861328	3.673377	2.607986	3.914967	4.664998	0.000000	-10.000000	0.016667	-8.450000	876.666687	1023.000000	1023.000000	2046.000000
30.059999	0.025085	14.825129	3.759600	3.017852	4.031398	4.016278	0.000000	-10.000000	0.008333	-8.550000	873.833313	1023.000000	1023.000000	2046.000000
30.080000	0.025225	14.908089	4.167003	2.948601	3.666789	4.125697	0.000000	-10.000000	0.008333	-8.350000	871.166687	1023.000000	1023.000000	2046.000000
30.100000	0.025160	14.869313	4.078700	2.678637	3.615146	4.496830	0.000000	-10.000000	0.000000	-8.050000	868.333313	1023.000000	1023.000000	2046.000000
30.120001	0.026027	15.381798	3.990105	2.907063	4.025743	4.458887	0.000000	-10.000000	0.000000	-7.783333	865.666687	1023.000000	1023.000000	2046.000000
30.139999	0.027496	16.250031	4.389940	3.319320	4.254450	4.286320	0.000000	-10.000000	0.000000	-7.450000	863.000000	1023.000000	1023.000000	2046.000000
30.160000	0.028567	16.883335	4.860478	3.350282	4.062387	4.610187	0.000000	-10.000000	0.008333	-6.950000	860.500000	1023.000000	1023.000000	2046.000000
30.180000	0.029776	17.597689	4.948427	3.218480	4.285697	5.145085	0.000000	-10.000000	0.008333	-6.383333	858.000000	1023.000000	1023.000000	2046.000000
30.200001	0.031281	18.486860	5.080297	3.834832	4.661785	4.909945	0.000000	-10.000000	0.008333	-5.933333	855.666687	1023.000000	1023.000000	2046.000000
30.219999	0.032255	19.062977	5.479124	4.222112	4.651770	4.709972	0.000000	-10.000000	0.000000	-5.600000	853.833313	1023.000000	1023.000000	2046.000000
30.240000	0.032571	19.249344	5.798518	4.177323	4.370538	4.902964	0.000000	-10.000000	0.016667	-5.700000	852.166687	1023.000000	1023.000000	2046.000000
30.260000	0.032622	19.279472	5.641412	3.913414	4.458738	5.265907	0.000000	-10.000000	0.025000	-6.466667	850.500000	1023.000000	1023.000000	2046.000000
30.280001	0.032888	19.436823	5.349973	4.003402	4.734347	5.349101	0.000000	-10.000000	0.041667	-7.966667	848.166687	1023.000000	1023.000000	2046.000000
30.299999	0.032574	19.251400	5.025856	4.284712	4.895267	5.045564	0.000000	-10.000000	0.058333	-9.900000	845.333313	1023.000000	1023.000000	2046.000000
30.320000	0.031108	18.384756	5.014418	3.987827	4.414044	4.968466	0.000000	-10.000000	0.100000	-11.950000	841.833313	1023.000000	1023.000000	2046.000000
30.340000	0.029820	17.623394	4.957215	3.781604	3.913518	4.971056	0.000000	-10.000000	0.150000	-13.983334	837.833313	1023.000000	1023.000000	2046.000000
30.360001	0.029602	17.494528	4.756331	3.631483	3.945370	5.161345	0.000000	-10.000000	0.183333	-15.800000	833.333313	1023.000000	1023.000000	2046.000000
30.379999	0.029207	17.261572	4.732554	4.047669	4.050152	4.431197	0.000000	-10.000000	0.208333	-17.516666	828.166687	1023.000000	1023.000000	2046.000000
30.400000	0.027806	16.433178	4.835024	3.828636	3.722998	4.046520	0.000000	-10.000000	0.241667	-18.966667	822.333313	1023.000000	1023.000000	2046.000000
30.420000	0.024137	14.264946	4.294465	3.184029	3.056306	3.730147	0.000000	-10.000000	0.283333	-20.433334	815.833313	1023.000000	1023.000000	2046.000000
30.440001	0.020461	12.092434	3.323059	2.521646	2.774063	3.473667	0.000000	-10.000000	0.325000	-21.583334	809.000000	1023.000000	1023.000000	2046.000000
30.459999	0.017621	10.413957	2.763974	2.532241	2.496238	2.621504	0.000000	-10.000000	0.350000	-22.450001	801.666687	1023.000000	1023.000000	2046.000000
30.480000	0.015546	9.187933	2.563697	2.281314	2.103429	2.239493	0.000000	-10.000000	0.366667	-22.799999	796.666687	1023.000000	1023.000000	2046.000000
30.500000	0.013585	8.028952	2.393676	1.932872	1.586377	2.116027	0.000000	-10.000000	0.383333	-23.100000	789.000000	1023.000000	1023.000000	2046.000000
30.520000	0.011838	6.995982	1.918060	1.337463	1.417790	2.322669	0.000000	-10.000000	0.391667	-23.450001	781.333313	1023.000000	1023.000000	2046.000000
30.540001	0.010800	6.382591	1.504763	1.291696	1.517790	2.068342	0.000000	-10.000000	0.416667	-24.033333	771.000000	1023.000000	1023.000000	2046.000000
30.559999	0.010104	5.971693	1.523870	1.516049	1.390457	1.541317	0.000000	-10.000000	0.441667	-24.833334	763.000000	1023.000000	1023.000000	2046.000000
30.580000	0.009498	5.613398	1.712950	1.451641	1.039642	1.409163	0.000000	-10.000000	0.483333	-25.700001	754.666687	1023.000000	1023.000000	2046.000000
30.600000	0.008410	4.970200	1.592114	1.152605	0.697157	1.528324	0.000000	-10.000000	0.508333	-26.516666	746.166687	1023.000000	1023.000000	2046.000000
30.620001	0.007734	4.570623	1.230191	0.829305	0.777067	1.734061	0.000000	-10.000000	0.516667	-27.083334	737.333313	1023.000000	1023.000000	2046.000000
30.639999	0.007361	4.350397	1.053229	1.048897	0.895753	1.352517	0.000000	-10.000000	0.516667	-27.583334	728.333313	1023.000000	1023.000000	2046.000000
30.660000	0.007503	4.434030	1.238773	1.188672	0.913178	1.093407	0.000000	-10.000000	0.516667	-27.733334	719.000000	1023.000000	1023.000000	2046.000000
30.680000	0.007372	4.356627	1.414219	1.025052	0.686342	1.231013	0.000000	-10.000000	0.533333	-27.783335	709.666687	1023.000000	1023.000000	2046.000000
30.700001	0.007045	4.163668	1.206399	0.603574	0.654245	1.699450	0.000000	-10.000000	0.550000	-27.850000	700.500000	1023.000000	1023.000000	2046.000000
30.719999	0.007336	4.335728	0.979403	0.625792	1.012981	1.717553	0.000000	-10.000000	0.558333	-28.100000	691.166687	1023.000000	1023.000000	2046.000000
30.740000	0.007733	4.569938	1.117970	0.850352	1.221308	1.380307	0.000000	-10.000000	0.558333	-28.166668	681.833313	1023.000000	1023.000000	2046.000000
30.760000	0.006850	4.048322	1.114656	0.340908	0.913303	1.679455	0.000000	-10.000000	0.550000	-27.966667	672.333313	1023.000000	1023.000000	2046.000000
30.780001	0.005555	3.282776	0.630395	-0.276827	0.960138	1.969070	0.000000	-10.000000	0.566667	-27.816668	663.000000	1023.000000	1023.000000	2046.000000
30.799999	0.004554	2.691120	0.264653	-0.323812	1.123060	1.627219	0.000000	-10.000000	0.583333	-27.783333	653.666687	1023.000000	1023.000000	2046.000000
30.820000	0.003898	2.303669	0.244321	-0.202398	1.090450	1.171296	0.000000	-10.000000	0.600000	-27.900000	644.500000	1023.000000	1023.000000	2046.000000
30.840000	0.003163	1.869236	0.397290	-0.456448	0.766010	1.162384	0.000000	-10.000000	0.608333	-28.133333	635.333313	1023.000000	1023.000000	2046.000000
30.860001	0.001890	1.117109	0.243140	-0.837097	0.484818	1.226247	0.000000	-10.000000	0.608333	-28.283335	626.000000	1023.000000	1023.000000	2046.000000
30.879999	0.001004	0.593649	-0.137728	-1.169140	0.588156	1.312362	0.000000	-10.000000	0.608333	-28.350000	616.500000	1023.000000	1023.000000	2046.000000
30.900000	0.000669	0.395240	-0.242321	-0.867202	0.693580	0.811182	0.000000	-10.000000	0.566667	-28.083334	607.000000	1023.000000	1023.000000	2046.000000
30.920000	0.000710	0.419378	0.040353	-0.710368	0.556686	0.532707	0.000000	-10.000000	0.550000	-27.883333	597.666687	1023.000000	1023.000000	2046.000000
30.940001	0.000782	0.462348	0.308980	-0.838790	0.285652	0.706505	0.000000	-10.000000	0.516667	-27.483334	588.333313	1023.000000	1023.000000	2046.000000
30.959999	0.000602	0.355521	0.162545	-1.126927	0.290323	1.029580	0.000000	-10.000000	0.516667	-27.183334	579.166687	1023.000000	1023.000000	2046.000000
30.980000	0.000778	0.459630	0.016363	-1.099545	0.508484	1.034329	0.000000	-10.000000	0.500000	-26.816668	570.000000	1023.000000	1023.000000	2046.000000
31.000000	0.001398	0.825974	0.274445	-0.695338	0.648811	0.598055	0.000000	-10.000000	0.500000	-26.683334	561.000000	1023.000000	1023.000000	2046.000000
31.020000	0.002530	1.495046	0.801412	-0.538378	0.577037	0.654974	0.000000	-10.000000	0.500000	-26.633333	552.000000	1023.000000	1023.000000	2046.000000
31.040001	0.002828	1.671095	0.990550	-0.555845	0.332150	0.904240	0.000000	-10.000000	0.500000	-26.716667	543.000000	1023.000000	1023.000000	2046.000000
31.059999	0.002792	1.650050	0.772776	-0.652986	0.372903	1.157357	0.000000	-10.000000	0.491667	-26.733334	534.166687	1023.000000	1023.000000	2046.000000
31.080000	0.002468	1.458594	0.611896	-0.362290	0.477902	0.731086	0.000000	-10.000000	0.500000	-26.816668	525.333313	1023.000000	1023.000000	2046.000000
31.100000	0.002043	1.207621	0.693158	-0.252677	0.380925	0.386214	0.000000	-10.000000	0.508333	-27.083334	516.500000	1023.000000	1023.000000	2046.000000
31.120001	0.001508	0.891163	0.820292	-0.512012	0.022927	0.559956	0.000000	-10.000000	0.516667	-27.500000	507.333344	1023.000000	1023.000000	2046.000000
31.139999	0.000871	0.514801	0.406362	-0.779969	0.031946	0.856462	0.000000	-10.000000	0.508333	-27.616667	498.166656	1023.000000	1023.000000	2046.000000
31.160000	-0.000257	-0.151620	-0.243969	-1.154549	0.171731	1.075167	0.000000	-10.000000	0.508333	-27.550001	488.833344	1023.000000	1023.000000	2046.000000
31.180000	-0.000691	-0.408271	-0.298237	-0.722881	0.023545	0.589302	0.000000	-10.000000	0.516667	-27.316668	479.666656	1023.000000	1023.000000	2046.000000
31.200001	-0.001106	-0.653705	-0.047760	-0.560280	-0.403292	0.357627	0.000000	-10.000000	0.525000	-27.366667	470.500000	1023.000000	1023.000000	2046.000000
31.219999	-0.002287	-1.351372	-0.003109	-0.689838	-0.935647	0.277223	0.000000	-10.000000	0.525000	-27.383333	461.500000	1023.000000	1023.000000	2046.000000
31.240000	-0.004077	-2.409596	-0.327523	-1.045158	-1.195522	0.158606	0.000000	-10.000000	0.516667	-27.516666	452.333344	1023.000000	1023.000000	2046.000000
31.260000	-0.006216	-3.673687	-0.825711	-1.377869	-1.342215	-0.127892	0.000000	-10.000000	0.508333	-27.533333	443.166656	1023.000000	1023.000000	2046.000000
31.280001	-0.008902	-5.261267	-1.297244	-1.317297	-1.675683	-0.971043	0.000000	-10.000000	0.500000	-27.416666	433.833344	1023.000000	1023.000000	2046.000000
31.299999	-0.011526	-6.811763	-1.572469	-1.476795	-2.222774	-1.539726	0.000000	-10.000000	0.483333	-26.983334	424.833344	1023.000000	1023.000000	2046.000000
31.320000	-0.014157	-8.367022	-1.851762	-1.865612	-2.867585	-1.782063	0.000000	-10.000000	0.475000	-26.433334	415.833344	1023.000000	1023.000000	2046.000000
31.340000	-0.016482	-9.740829	-2.328278	-2.317604	-3.288575	-1.806372	0.000000	-10.000000	0.475000	-25.983334	407.000000	1023.000000	1023.000000	2046.000000
31.360001	-0.018256	-10.789323	-2.868246	-2.729720	-3.428526	-1.762831	0.000000	-10.000000	0.475000	-25.866667	398.333344	1023.000000	1023.000000	2046.000000
31.379999	-0.019550	-11.554318	-3.239503	-2.704903	-3.484009	-2.125903	0.000000	-10.000000	0.466667	-25.916668	389.666656	1023.000000	1023.000000	2046.000000
31.400000	-0.020429	-12.073506	-3.335409	-2.568084	-3.591018	-2.578995	0.000000	-10.000000	0.466667	-26.133333	381.166656	1023.000000	1023.000000	2046.000000
31.420000	-0.021084	-12.460900	-3.156601	-2.635464	-3.992350	-2.676486	0.000000	-10.000000	0.475000	-26.166668	372.333344	1023.000000	1023.000000	2046.000000
31.440001	-0.021964	-12.980484	-3.190497	-2.887475	-4.380046	-2.522467	0.000000	-10.000000	0.475000	-25.883333	363.666656	1023.000000	1023.000000	2046.000000
31.459999	-0.022666	-13.395406	-3.508835	-3.231917	-4.414243	-2.240412	0.000000	-10.000000	0.450000	-25.416668	355.000000	1023.000000	1023.000000	2046.000000
31.480000	-0.022872	-13.517505	-3.698173	-3.141161	-4.276382	-2.401789	0.000000	-10.000000	0.425000	-24.716667	346.500000	1023.000000	1023.000000	2046.000000
31.500000	-0.022727	-13.431731	-3.569277	-2.964000	-4.239904	-2.658550	0.000000	-10.000000	0.391667	-24.183334	338.166656	1023.000000	1023.000000	2046.000000
31.520000	-0.022432	-13.257062	-3.262299	-3.001528	-4.345112	-2.648123	0.000000	-10.000000	0.366667	-23.433334	330.000000	1023.000000	1023.000000	2046.000000
31.540001	-0.022252	-13.150953	-3.179969	-3.191310	-4.425638	-2.354036	0.000000	-10.000000	0.350000	-23.033335	322.166656	1023.000000	1023.000000	2046.000000
31.559999	-0.022101	-13.061512	-3.265409	-3.588542	-4.380058	-1.827503	0.000000	-10.000000	0.350000	-22.716667	314.500000	1023.000000	1023.000000	2046.000000
31.580000	-0.021682	-12.813890	-3.398802	-3.650918	-4.075099	-1.689072	0.000000	-10.000000	0.350000	-22.400000	307.000000	1023.000000	1023.000000	2046.000000
31.600000	-0.021987	-12.994614	-3.437830	-3.495028	-3.984788	-2.076967	0.000000	-10.000000	0.341667	-22.083334	299.500000	1023.000000	1023.000000	2046.000000
31.620001	-0.022462	-13.274957	-3.299790	-3.706033	-4.115605	-2.153528	0.000000	-10.000000	0.325000	-21.650002	292.166656	1023.000000	1023.000000	2046.000000
31.639999	-0.023450	-13.859148	-3.364106	-3.990181	-4.308761	-2.196100	0.000000	-10.000000	0.316667	-21.500000	285.000000	1023.000000	1023.000000	2046.000000
31.660000	-0.024473	-14.463359	-3.519336	-4.258566	-4.503572	-2.181885	0.000000	-10.000000	0.308333	-21.433334	277.833344	1023.000000	1023.000000	2046.000000
31.680000	-0.025261	-14.929116	-3.703820	-4.482511	-4.619003	-2.123782	0.000000	-10.000000	0.308333	-21.416666	270.666656	1023.000000	1023.000000	2046.000000
31.700001	-0.025983	-15.356026	-3.971113	-4.818342	-4.606183	-1.960389	0.000000	-10.000000	0.300000	-21.333334	263.333344	1023.000000	1023.000000	2046.000000
31.719999	-0.026489	-15.654757	-4.162946	-4.782222	-4.520458	-2.189131	0.000000	-10.000000	0.300000	-21.083334	256.166656	1023.000000	1023.000000	2046.000000
31.740000	-0.026993	-15.952627	-4.077697	-4.606100	-4.670434	-2.598397	0.000000	-10.000000	0.300000	-20.816668	249.166672	1023.000000	1023.000000	2046.000000
31.760000	-0.026998	-15.955879	-3.901491	-4.571499	-4.777099	-2.705791	0.000000	-10.000000	0.283333	-20.366667	242.333328	1023.000000	1023.000000	2046.000000
31.780001	-0.026884	-15.888296	-3.658175	-4.530416	-4.978363	-2.721342	0.000000	-10.000000	0.266667	-19.900002	235.500000	1023.000000	1023.000000	2046.000000
31.799999	-0.026886	-15.889371	-3.510562	-4.655812	-5.170209	-2.552788	0.000000	-10.000000	0.233333	-19.500000	228.833328	1023.000000	1023.000000	2046.000000
31.820000	-0.026747	-15.807520	-3.574710	-4.698977	-5.169417	-2.364417	0.000000	-10.000000	0.225000	-19.100000	222.166672	1023.000000	1023.000000	2046.000000
31.840000	-0.026676	-15.765415	-3.728879	-4.920870	-5.093521	-2.022145	0.000000	-10.000000	0.208333	-18.750000	215.833328	1023.000000	1023.000000	2046.000000
31.860001	-0.026353	-15.574378	-3.837001	-4.742063	-4.881601	-2.113714	0.000000	-10.000000	0.208333	-18.150000	209.500000	1023.000000	1023.000000	2046.000000
31.879999	-0.026033	-15.385503	-3.780967	-4.512702	-4.790783	-2.301051	0.000000	-10.000000	0.191667	-17.700001	203.500000	1023.000000	1023.000000	2046.000000
31.900000	-0.025637	-15.151729	-3.541605	-4.329517	-4.835125	-2.445481	0.000000	-10.000000	0.183333	-17.000000	197.666672	1023.000000	1023.000000	2046.000000
31.920000	-0.025465	-15.049632	-3.291916	-4.340842	-5.040334	-2.376541	0.000000	-10.000000	0.166667	-16.383333	192.000000	1023.000000	1023.000000	2046.000000
31.940001	-0.025372	-14.995044	-3.238595	-4.434135	-5.120464	-2.201850	0.000000	-10.000000	0.141667	-15.333334	186.666672	1023.000000	1023.000000	2046.000000
31.959999	-0.025351	-14.982228	-3.245953	-4.533481	-5.211102	-1.991693	0.000000	-10.000000	0.100000	-14.000000	181.666672	1023.000000	1023.000000	2046.000000
31.980000	-0.025205	-14.895895	-3.444669	-4.729082	-5.054539	-1.667605	0.000000	-10.000000	0.058333	-12.300000	177.000000	1023.000000	1023.000000	2046.000000
32.000000	-0.024944	-14.742147	-3.563188	-4.588339	-4.884841	-1.705779	0.000000	-10.000000	0.025000	-10.500000	172.833328	1023.000000	1023.000000	2046.000000
32.020000	-0.024620	-14.550469	-3.456294	-4.282365	-4.841403	-1.970408	0.000000	-10.000000	0.008333	-8.800000	169.166672	1023.000000	1023.000000	2046.000000
32.040001	-0.024260	-14.337490	-3.285064	-4.119846	-4.838236	-2.094344	0.000000	-10.000000	0.000000	-7.433333	166.166672	1023.000000	1023.000000	2046.000000
32.060001	-0.023892	-14.120005	-3.015892	-4.118385	-4.964653	-2.021075	0.000000	-10.000000	0.000000	-6.433333	163.666672	1023.000000	1023.000000	2046.000000
32.080002	-0.023770	-14.048121	-2.900257	-4.160194	-5.095212	-1.892458	0.000000	-10.000000	0.000000	-5.683333	161.500000	1023.000000	1023.000000	2046.000000
32.099998	-0.023792	-14.060833	-2.943397	-4.325566	-5.147150	-1.644721	0.000000	-10.000000	0.000000	-4.850000	159.666672	1023.000000	1023.000000	2046.000000
32.119999	-0.023510	-13.894686	-3.059621	-4.457050	-5.024450	-1.353564	0.000000	-10.000000	-0.008333	-4.000000	158.000000	1023.000000	1023.000000	2046.000000
32.139999	-0.023145	-13.678768	-3.173876	-4.398142	-4.793858	-1.312892	0.000000	-10.000000	-0.008333	-3.150000	156.666672	1023.000000	1023.000000	2046.000000
32.160000	-0.022769	-13.456560	-3.069823	-4.044266	-4.685557	-1.656914	0.000000	-10.000000	-0.016667	-2.583333	155.666672	1023.000000	1023.000000	2046.000000
32.180000	-0.022333	-13.199071	-2.813036	-3.901623	-4.718615	-1.765798	0.000000	-10.000000	-0.016667	-2.166667	154.833328	1023.000000	1023.000000	2046.000000
32.200001	-0.022044	-13.028062	-2.586405	-3.982801	-4.890304	-1.568552	0.000000	-10.000000	-0.016667	-1.916667	154.333328	1023.000000	1023.000000	2046.000000
32.220001	-0.022249	-13.149327	-2.619473	-4.159696	-5.028461	-1.341696	0.000000	-10.000000	-0.025000	-1.716667	154.000000	1023.000000	1023.000000	2046.000000
32.240002	-0.022152	-13.091921	-2.854071	-4.342944	-4.837618	-1.057287	0.000000	-10.000000	-0.025000	-1.500000	154.000000	1023.000000	1023.000000	2046.000000
32.259998	-0.021882	-12.932223	-2.944588	-4.129716	-4.653534	-1.204384	0.000000	-10.000000	-0.025000	-0.950000	154.000000	1023.000000	1023.000000	2046.000000
32.279999	-0.021551	-12.736583	-2.749436	-3.805587	-4.624857	-1.556704	0.000000	-10.000000	-0.016667	-0.416667	154.000000	1023.000000	1023.000000	2046.000000
32.299999	-0.021165	-12.508680	-2.426831	-3.872405	-4.768972	-1.440472	0.000000	-10.000000	-0.025000	0.000000	154.000000	1023.000000	1023.000000	2046.000000
32.320000	-0.021162	-12.506643	-2.292884	-3.902418	-4.947844	-1.363498	0.000000	-10.000000	-0.041667	0.383333	154.000000	1023.000000	1023.000000	2046.000000
32.340000	-0.021254	-12.561049	-2.385197	-4.083889	-5.032742	-1.059220	0.000000	-10.000000	-0.050000	1.200000	154.000000	1023.000000	1023.000000	2046.000000
32.360001	-0.021421	-12.659947	-2.573743	-4.172561	-4.953185	-0.960459	0.000000	-10.000000	-0.041667	2.000000	154.000000	1023.000000	1023.000000	2046.000000
32.380001	-0.022189	-13.113599	-2.670025	-3.888491	-5.083620	-1.471464	0.000000	-10.000000	-0.033333	2.350000	154.000000	1023.000000	1023.000000	2046.000000
32.400002	-0.023209	-13.716579	-2.615866	-3.578902	-5.335216	-2.186595	0.000000	-10.000000	-0.025000	2.133333	154.000000	1023.000000	1023.000000	2046.000000
32.419998	-0.024286	-14.352825	-2.462401	-3.770281	-5.738026	-2.382118	0.000000	-10.000000	-0.033333	1.933333	154.000000	1023.000000	1023.000000	2046.000000
32.439999	-0.025537	-15.092644	-2.524258	-4.045251	-6.060572	-2.462563	0.000000	-10.000000	-0.033333	1.733333	154.000000	1023.000000	1023.000000	2046.000000
32.459999	-0.026230	-15.501906	-2.810267	-4.343355	-6.053679	-2.294605	0.000000	-10.000000	-0.033333	1.133333	154.000000	1023.000000	1023.000000	2046.000000
32.480000	-0.025910	-15.312961	-3.192376	-4.295788	-5.586968	-2.237828	0.000000	-10.000000	-0.025000	0.533333	154.000000	1023.000000	1023.000000	2046.000000
32.500000	-0.026050	-15.395755	-3.243500	-4.138933	-5.490005	-2.523317	0.000000	-10.000000	-0.016667	0.000000	154.000000	1023.000000	1023.000000	2046.000000
32.520000	-0.024935	-14.736377	-2.893393	-3.861699	-5.578330	-2.402955	0.000000	-10.000000	-0.016667	0.000000	154.000000	1023.000000	1023.000000	2046.000000
32.540001	-0.024701	-14.598563	-2.796758	-3.924162	-5.829655	-2.047988	0.000000	-10.000000	-0.008333	0.000000	154.000000	1023.000000	1023.000000	2046.000000
32.560001	-0.024993	-14.770750	-3.089055	-4.078124	-5.729809	-1.873762	0.000000	-10.000000	-0.016667	0.000000	154.000000	1023.000000	1023.000000	2046.000000
32.580002	-0.026096	-15.422951	-3.351163	-3.892018	-5.701575	-2.478195	0.000000	-10.000000	-0.016667	0.000000	154.000000	1023.000000	1023.000000	2046.000000
32.599998	-0.028096	-16.604937	-3.485076	-3.929088	-6.027409	-3.163364	0.000000	-10.000000	-0.016667	-0.333333	154.000000	1023.000000	1023.000000	2046.000000
32.619999	-0.030915	-18.270985	-3.879066	-4.355489	-6.580370	-3.456058	0.000000	-10.000000	-0.008333	-1.016667	154.000000	1023.000000	1023.000000	2046.000000
32.639999	-0.033844	-20.001745	-4.531883	-4.878515	-7.061466	-3.529882	0.000000	-10.000000	0.000000	-1.916667	153.833328	1023.000000	1023.000000	2046.000000
32.660000	-0.035638	-21.062059	-5.151939	-5.139434	-7.109017	-3.661669	0.000000	-10.000000	0.000000	-2.766667	153.333328	1023.000000	1023.000000	2046.000000
32.680000	-0.036654	-21.662722	-5.338407	-4.814036	-7.136900	-4.373378	0.000000	-10.000000	0.000000	-3.433333	152.500000	1023.000000	1023.000000	2046.000000
32.700001	-0.037321	-22.056498	-5.244966	-4.839453	-7.379375	-4.592704	0.000000	-10.000000	0.000000	-4.300000	151.333328	1023.000000	1023.000000	2046.000000
32.720001	-0.038234	-22.596321	-5.342766	-5.143823	-7.732646	-4.377086	0.000000	-10.000000	0.000000	-5.116667	150.000000	1023.000000	1023.000000	2046.000000
32.740002	-0.038580	-22.800964	-5.695212	-5.402153	-7.626127	-4.077471	0.000000	-10.000000	0.000000	-5.650000	148.333328	1023.000000	1023.000000	2046.000000
32.759998	-0.038506	-22.756762	-5.785272	-5.101336	-7.501864	-4.368290	0.000000	-10.000000	0.000000	-5.700000	146.500000	1023.000000	1023.000000	2046.000000
32.779999	-0.037994	-22.454575	-5.557374	-4.697369	-7.452512	-4.747320	0.000000	-10.000000	0.000000	-5.616667	144.500000	1023.000000	1023.000000	2046.000000
32.799999	-0.037647	-22.249151	-5.214918	-4.845359	-7.756264	-4.432610	0.000000	-10.000000	0.000000	-5.633334	142.500000	1023.000000	1023.000000	2046.000000
32.820000	-0.037755	-22.313326	-5.392060	-5.105028	-7.765177	-4.051062	0.000000	-10.000000	0.000000	-5.650000	140.500000	1023.000000	1023.000000	2046.000000
32.840000	-0.036973	-21.851105	-5.452146	-4.995605	-7.433345	-3.970010	0.000000	-10.000000	0.000000	-5.533333	138.500000	1023.000000	1023.000000	2046.000000
32.860001	-0.036030	-21.293518	-5.218900	-4.616806	-7.217879	-4.239933	0.000000	-10.000000	0.008333	-5.416667	136.666672	1023.000000	1023.000000	2046.000000
32.880001	-0.034843	-20.592461	-4.711110	-4.730555	-7.256358	-3.894437	0.000000	-10.000000	0.008333	-5.383333	135.000000	1023.000000	1023.000000	2046.000000
32.900002	-0.034222	-20.225262	-4.644514	-4.923306	-7.172555	-3.484887	0.000000	-10.000000	0.008333	-5.300000	133.333328	1023.000000	1023.000000	2046.000000
32.919998	-0.033949	-20.064095	-4.799638	-5.330069	-6.939831	-2.994556	0.000000	-10.000000	0.000000	-5.100000	131.500000	1023.000000	1023.000000	2046.000000
32.939999	-0.033682	-19.905804	-4.918464	-5.193851	-6.593003	-3.200485	0.000000	-10.000000	0.000000	-4.383333	129.666672	1023.000000	1023.000000	2046.000000
32.959999	-0.033678	-19.903465	-4.752000	-5.173420	-6.517667	-3.460378	0.000000	-10.000000	0.000000	-3.500000	128.166672	1023.000000	1023.000000	2046.000000
32.980000	-0.034146	-20.180189	-4.713927	-5.529991	-6.687233	-3.249040	0.000000	-10.000000	0.000000	-2.833333	127.000000	1023.000000	1023.000000	2046.000000
33.000000	-0.034868	-20.607161	-4.984699	-5.935379	-6.732506	-2.954577	0.000000	-10.000000	0.000000	-2.800000	126.000000	1023.000000	1023.000000	2046.000000
33.020000	-0.034976	-20.670685	-5.220202	-5.908186	-6.470046	-3.072250	0.000000	-10.000000	0.000000	-3.200000	125.000000	1023.000000	1023.000000	2046.000000
33.040001	-0.034770	-20.548971	-5.026123	-5.650041	-6.380174	-3.492633	0.000000	-10.000000	0.000000	-3.733333	123.833336	1023.000000	1023.000000	2046.000000
33.060001	-0.034763	-20.544746	-4.732852	-5.795606	-6.556278	-3.460011	0.000000	-10.000000	0.000000	-4.216667	122.666664	1023.000000	1023.000000	2046.000000
33.080002	-0.035376	-20.907248	-4.733316	-6.048752	-6.831367	-3.293812	0.000000	-10.000000	0.000000	-4.600000	121.166664	1023.000000	1023.000000	2046.000000
33.099998	-0.035353	-20.893885	-4.917400	-6.231437	-6.723752	-3.021296	0.000000	-10.000000	0.000000	-4.783333	119.833336	1023.000000	1023.000000	2046.000000
33.119999	-0.034815	-20.575611	-4.891836	-5.974043	-6.507829	-3.201903	0.000000	-10.000000	0.000000	-4.966667	118.166664	1023.000000	1023.000000	2046.000000
33.139999	-0.034119	-20.164383	-4.642447	-5.647818	-6.409073	-3.465045	0.000000	-10.000000	0.000000	-5.100000	116.500000	1023.000000	1023.000000	2046.000000
33.160000	-0.033351	-19.710423	-4.243177	-5.629765	-6.515067	-3.322414	0.000000	-10.000000	0.000000	-5.250000	114.666664	1023.000000	1023.000000	2046.000000
33.180000	-0.032924	-19.458292	-4.137540	-5.686263	-6.529366	-3.105123	0.000000	-10.000000	0.000000	-5.316667	113.000000	1023.000000	1023.000000	2046.000000
33.200001	-0.032747	-19.353548	-4.165455	-5.753551	-6.546215	-2.888329	0.000000	-10.000000	0.000000	-5.216667	111.333336	1023.000000	1023.000000	2046.000000
33.220001	-0.032286	-19.080988	-4.285670	-5.872821	-6.374531	-2.547966	0.000000	-10.000000	0.000000	-4.966667	109.500000	1023.000000	1023.000000	2046.000000
33.240002	-0.031691	-18.729116	-4.324629	-5.604498	-6.152956	-2.647034	0.000000	-10.000000	0.000000	-4.650000	107.833336	1023.000000	1023.000000	2046.000000
33.259998	-0.031127	-18.395939	-4.140262	-5.236410	-6.066995	-2.952271	0.000000	-10.000000	0.000000	-4.466667	106.166664	1023.000000	1023.000000	2046.000000
33.279999	-0.030486	-18.017384	-3.814302	-5.224920	-6.141706	-2.836455	0.000000	-10.000000	-0.008333	-4.400000	104.833336	1023.000000	1023.000000	2046.000000
33.299999	-0.030304	-17.909576	-3.741038	-5.365582	-6.273046	-2.529910	0.000000	-10.000000	-0.016667	-4.383333	103.166664	1023.000000	1023.000000	2046.000000
33.320000	-0.030174	-17.832724	-3.905433	-5.530149	-6.176061	-2.221081	0.000000	-10.000000	-0.016667	-4.366667	101.833336	1023.000000	1023.000000	2046.000000
33.340000	-0.029694	-17.549288	-3.986197	-5.327487	-5.927193	-2.308410	0.000000	-10.000000	-0.008333	-4.350000	100.833336	1023.000000	1023.000000	2046.000000
33.360001	-0.029162	-17.234627	-3.761206	-4.970478	-5.850357	-2.652585	0.000000	-10.000000	0.000000	-4.316667	99.500000	1023.000000	1023.000000	2046.000000
33.380001	-0.028660	-16.937853	-3.519065	-4.949422	-5.892013	-2.577353	0.000000	-10.000000	-0.008333	-4.250000	98.000000	1023.000000	1023.000000	2046.000000
33.400002	-0.028527	-16.859621	-3.394311	-5.111320	-6.078354	-2.275635	0.000000	-10.000000	-0.016667	-4.133333	96.000000	1023.000000	1023.000000	2046.000000
33.419998	-0.028286	-16.717072	-3.533273	-5.285550	-5.964409	-1.933840	0.000000	-10.000000	-0.016667	-3.983333	94.666664	1023.000000	1023.000000	2046.000000
33.439999	-0.027663	-16.348669	-3.505311	-5.109756	-5.745948	-1.987656	0.000000	-10.000000	-0.008333	-3.833333	93.333336	1023.000000	1023.000000	2046.000000
33.459999	-0.026973	-15.940981	-3.283535	-4.700403	-5.633502	-2.323540	0.000000	-10.000000	0.000000	-3.666667	92.000000	1023.000000	1023.000000	2046.000000
33.480000	-0.026558	-15.695610	-2.990615	-4.471562	-5.697458	-2.535975	0.000000	-10.000000	0.000000	-3.566667	91.000000	1023.000000	1023.000000	2046.000000
33.500000	-0.026703	-15.781592	-2.776455	-4.520218	-6.019129	-2.465791	0.000000	-10.000000	0.000000	-3.500000	89.833336	1023.000000	1023.000000	2046.000000
33.520000	-0.027693	-16.366379	-2.880934	-4.661186	-6.329392	-2.494867	0.000000	-10.000000	0.000000	-3.566667	88.666664	1023.000000	1023.000000	2046.000000
33.540001	-0.028301	-16.725864	-3.083812	-4.972970	-6.316944	-2.352140	0.000000	-10.000000	0.000000	-3.933333	87.000000	1023.000000	1023.000000	2046.000000
33.560001	-0.028326	-16.740505	-3.152359	-4.701415	-6.148895	-2.737838	0.000000	-10.000000	-0.016667	-3.750000	85.666664	1023.000000	1023.000000	2046.000000
33.580002	-0.027488	-16.245436	-2.981836	-4.332355	-5.952848	-2.978398	0.000000	-10.000000	-0.033333	-3.500000	84.833336	1023.000000	1023.000000	2046.000000
33.599998	-0.027595	-16.308363	-2.986097	-4.616832	-5.988798	-2.716636	0.000000	-10.000000	-0.050000	-1.966667	84.333336	1023.000000	1023.000000	2046.000000
33.619999	-0.027456	-16.226450	-2.981090	-4.607069	-6.190060	-2.448231	0.000000	-10.000000	-0.041667	-0.983333	84.166664	1023.000000	1023.000000	2046.000000
33.639999	-0.027022	-15.970071	-3.092657	-4.609699	-6.175101	-2.092614	0.000000	-10.000000	-0.033333	0.000000	84.000000	1023.000000	1023.000000	2046.000000
33.660000	-0.026841	-15.863093	-3.156265	-4.407528	-6.090252	-2.209048	0.000000	-10.000000	-0.033333	0.000000	84.000000	1023.000000	1023.000000	2046.000000
33.680000	-0.027181	-16.063963	-3.092946	-4.126263	-6.135490	-2.709263	0.000000	-10.000000	-0.041667	0.000000	84.000000	1023.000000	1023.000000	2046.000000
33.700001	-0.028692	-16.957029	-3.229949	-4.224737	-6.303834	-3.198508	0.000000	-10.000000	-0.050000	0.000000	84.000000	1023.000000	1023.000000	2046.000000
33.720001	-0.031400	-18.557142	-3.513722	-4.615019	-6.895422	-3.532979	0.000000	-10.000000	-0.050000	0.000000	84.000000	1023.000000	1023.000000	2046.000000
33.740002	-0.034231	-20.230373	-4.103870	-5.019055	-7.359140	-3.748309	0.000000	-10.000000	-0.050000	0.000000	84.000000	1023.000000	1023.000000	2046.000000
33.759998	-0.036360	-21.489014	-4.692645	-5.407043	-7.616495	-3.772831	0.000000	-10.000000	-0.050000	0.000000	84.000000	1023.000000	1023.000000	2046.000000
33.779999	-0.037486	-22.154474	-5.115121	-5.476200	-7.586588	-3.976567	0.000000	-10.000000	-0.041667	0.000000	84.000000	1023.000000	1023.000000	2046.000000
33.799999	-0.038373	-22.678593	-5.254535	-5.311886	-7.667761	-4.444410	0.000000	-10.000000	-0.041667	0.000000	84.000000	1023.000000	1023.000000	2046.000000
33.820000	-0.038856	-22.963762	-5.209349	-5.201741	-7.781796	-4.770876	0.000000	-10.000000	-0.033333	0.000000	84.000000	1023.000000	1023.000000	2046.000000
33.840000	-0.039074	-23.092466	-5.077481	-5.312913	-8.043857	-4.658216	0.000000	-10.000000	-0.033333	0.000000	84.000000	1023.000000	1023.000000	2046.000000
33.860001	-0.039376	-23.270926	-5.158224	-5.404716	-8.179001	-4.528984	0.000000	-10.000000	-0.025000	0.000000	84.000000	1023.000000	1023.000000	2046.000000
33.880001	-0.039487	-23.336691	-5.360311	-5.604490	-8.149145	-4.222744	0.000000	-10.000000	-0.025000	0.000000	84.000000	1023.000000	1023.000000	2046.000000
33.900002	-0.039255	-23.199604	-5.488050	-5.573273	-8.013101	-4.125182	0.000000	-10.000000	-0.025000	0.000000	84.000000	1023.000000	1023.000000	2046.000000
33.919998	-0.038819	-22.942261	-5.396883	-5.183689	-7.912270	-4.449419	0.000000	-10.000000	-0.016667	0.000000	84.000000	1023.000000	1023.000000	2046.000000
33.939999	-0.038187	-22.568275	-5.127415	-5.055450	-7.848906	-4.536504	0.000000	-10.000000	-0.008333	0.000000	84.000000	1023.000000	1023.000000	2046.000000
33.959999	-0.037540	-22.185917	-4.913397	-5.194573	-7.841195	-4.236753	0.000000	-10.000000	-0.008333	0.000000	84.000000	1023.000000	1023.000000	2046.000000
33.980000	-0.037190	-21.979362	-4.922254	-5.419377	-7.833699	-3.804032	0.000000	-10.000000	-0.025000	0.000000	84.000000	1023.000000	1023.000000	2046.000000
34.000000	-0.036280	-21.441708	-4.973654	-5.530360	-7.494320	-3.443373	0.000000	-10.000000	-0.041667	0.000000	84.000000	1023.000000	1023.000000	2046.000000
34.020000	-0.035142	-20.768986	-4.779087	-5.176490	-7.112922	-3.700486	0.000000	-10.000000	-0.033333	0.000000	84.000000	1023.000000	1023.000000	2046.000000
34.040001	-0.034249	-20.240898	-4.479375	-5.277468	-6.940244	-3.543811	0.000000	-10.000000	-0.033333	0.000000	84.000000	1023.000000	1023.000000	2046.000000
34.060001	-0.034618	-20.459133	-4.534853	-5.712081	-7.051950	-3.160249	0.000000	-10.000000	-0.025000	0.000000	84.000000	1023.000000	1023.000000	2046.000000
34.080002	-0.034838	-20.589342	-4.845407	-6.068268	-6.805191	-2.870477	0.000000	-10.000000	-0.025000	0.000000	84.000000	1023.000000	1023.000000	2046.000000
34.099998	-0.034872	-20.609583	-4.953122	-5.894336	-6.599339	-3.162787	0.000000	-10.000000	-0.008333	0.000000	84.000000	1023.000000	1023.000000	2046.000000
34.119999	-0.034741	-20.531927	-4.785497	-5.644007	-6.539875	-3.562548	0.000000	-10.000000	-0.008333	0.000000	84.000000	1023.000000	1023.000000	2046.000000
34.139999	-0.034762	-20.544203	-4.559486	-5.927279	-6.769311	-3.288127	0.000000	-10.000000	-0.008333	0.000000	84.000000	1023.000000	1023.000000	2046.000000
34.160000	-0.035217	-20.813086	-4.733023	-6.276842	-6.813064	-2.990157	0.000000	-10.000000	-0.025000	0.000000	84.000000	1023.000000	1023.000000	2046.000000
34.180000	-0.035329	-20.879498	-4.898449	-6.306936	-6.626203	-3.047908	0.000000	-10.000000	-0.033333	0.000000	84.000000	1023.000000	1023.000000	2046.000000
34.200001	-0.035110	-20.749786	-4.790202	-5.907755	-6.538898	-3.512931	0.000000	-10.000000	-0.041667	0.500000	84.000000	1023.000000	1023.000000	2046.000000
34.220001	-0.034481	-20.378323	-4.428716	-5.862964	-6.615426	-3.471216	0.000000	-10.000000	-0.033333	0.983333	84.000000	1023.000000	1023.000000	2046.000000
34.240002	-0.034265	-20.250502	-4.349284	-6.001411	-6.727625	-3.172182	0.000000	-10.000000	-0.016667	1.450000	84.000000	1023.000000	1023.000000	2046.000000
34.259998	-0.033902	-20.035959	-4.526773	-6.209031	-6.551751	-2.748405	0.000000	-10.000000	-0.008333	1.600000	84.000000	1023.000000	1023.000000	2046.000000
34.279999	-0.033050	-19.532303	-4.482651	-5.794247	-6.285440	-2.969964	0.000000	-10.000000	0.000000	1.766667	84.000000	1023.000000	1023.000000	2046.000000
34.299999	-0.032072	-18.954844	-4.131937	-5.427559	-6.154685	-3.240662	0.000000	-10.000000	-0.008333	1.966667	84.000000	1023.000000	1023.000000	2046.000000
34.320000	-0.030669	-18.125647	-3.703040	-5.393352	-6.049653	-2.979601	0.000000	-10.000000	-0.008333	1.666667	84.000000	1023.000000	1023.000000	2046.000000
34.340000	-0.029678	-17.539684	-3.469373	-5.311964	-6.080389	-2.677958	0.000000	-10.000000	-0.016667	1.600000	84.000000	1023.000000	1023.000000	2046.000000
34.360001	-0.029007	-17.142921	-3.565817	-5.347926	-5.936707	-2.292472	0.000000	-10.000000	-0.016667	1.516667	84.000000	1023.000000	1023.000000	2046.000000
34.380001	-0.028512	-16.850433	-3.551525	-5.003939	-5.777418	-2.517551	0.000000	-10.000000	-0.025000	1.333333	84.000000	1023.000000	1023.000000	2046.000000
34.400002	-0.028112	-16.614033	-3.400395	-4.721790	-5.644453	-2.847394	0.000000	-10.000000	-0.016667	0.016667	84.000000	1023.000000	1023.000000	2046.000000
34.419998	-0.027833	-16.449238	-3.140563	-4.805665	-5.841912	-2.661098	0.000000	-10.000000	-0.008333	-1.700000	83.333336	1023.000000	1023.000000	2046.000000
34.439999	-0.027987	-16.540512	-3.556736	-4.992613	-5.776571	-2.214592	0.000000	-10.000000	0.000000	-3.000000	82.666664	1023.000000	1023.000000	2046.000000
34.459999	-0.028885	-17.070852	-4.011026	-5.228871	-5.757810	-2.073144	0.000000	-10.000000	0.000000	-3.516667	81.500000	1023.000000	1023.000000	2046.000000
34.480000	-0.028923	-17.093760	-4.005665	-4.740832	-5.800932	-2.546331	0.000000	-10.000000	0.000000	-3.466667	80.666664	1023.000000	1023.000000	2046.000000
34.500000	-0.028792	-17.016333	-3.660538	-4.535005	-6.064516	-2.756274	0.000000	-10.000000	0.000000	-3.516667	79.500000	1023.000000	1023.000000	2046.000000
34.520000	-0.029155	-17.230871	-3.589279	-4.687638	-6.289535	-2.664420	0.000000	-10.000000	0.000000	-3.416667	78.500000	1023.000000	1023.000000	2046.000000
34.540001	-0.030426	-17.981966	-3.889088	-5.054222	-6.450155	-2.588500	0.000000	-10.000000	-0.008333	-3.500000	77.000000	1023.000000	1023.000000	2046.000000
34.560001	-0.032281	-19.077795	-4.368577	-5.172443	-6.489229	-3.047546	0.000000	-10.000000	-0.016667	-3.483333	75.833336	1023.000000	1023.000000	2046.000000
34.580002	-0.034638	-20.470840	-4.742802	-5.059157	-6.763784	-3.905097	0.000000	-10.000000	-0.016667	-3.466667	74.500000	1023.000000	1023.000000	2046.000000
34.599998	-0.036742	-21.714605	-5.010584	-5.356315	-7.235413	-4.112294	0.000000	-10.000000	-0.008333	-3.033333	73.666664	1023.000000	1023.000000	2046.000000
34.619999	-0.039197	-23.165239	-5.495982	-5.722839	-7.730740	-4.215679	0.000000	-10.000000	0.000000	-2.666667	72.500000	1023.000000	1023.000000	2046.000000
34.639999	-0.040717	-24.064001	-6.023248	-6.095268	-7.812940	-4.132545	0.000000	-10.000000	0.000000	-2.333333	71.833336	1023.000000	1023.000000	2046.000000
34.660000	-0.041576	-24.571272	-6.209545	-5.835800	-7.835880	-4.690048	0.000000	-10.000000	-0.008333	-2.433333	71.166664	1023.000000	1023.000000	2046.000000
34.680000	-0.042004	-24.824509	-6.151198	-5.742376	-7.934679	-4.996254	0.000000	-10.000000	-0.008333	-2.533333	70.500000	1023.000000	1023.000000	2046.000000
34.700001	-0.042582	-25.166210	-6.115226	-5.992377	-8.250975	-4.807632	0.000000	-10.000000	-0.008333	-2.750000	69.500000	1023.000000	1023.000000	2046.000000
34.720001	-0.043212	-25.538237	-6.433756	-6.258527	-8.317022	-4.528933	0.000000	-10.000000	0.000000	-2.950000	68.500000	1023.000000	1023.000000	2046.000000
34.740002	-0.043105	-25.475262	-6.495920	-6.056469	-8.219476	-4.703396	0.000000	-10.000000	-0.008333	-3.116667	67.500000	1023.000000	1023.000000	2046.000000
34.759998	-0.042886	-25.345676	-6.366013	-5.690297	-8.163246	-5.126120	0.000000	-10.000000	0.000000	-3.183333	66.500000	1023.000000	1023.000000	2046.000000
34.779999	-0.042734	-25.255796	-6.074940	-5.853999	-8.399763	-4.927094	0.000000	-10.000000	0.025000	-5.066667	65.500000	1023.000000	1023.000000	2046.000000
34.799999	-0.043038	-25.435551	-6.199227	-6.196403	-8.478946	-4.560975	0.000000	-10.000000	0.050000	-7.633334	63.833332	1023.000000	1023.000000	2046.000000
34.820000	-0.042697	-25.233673	-6.360861	-6.282438	-8.201777	-4.388597	0.000000	-10.000000	0.058333	-10.033334	61.333332	1023.000000	1023.000000	2046.000000
34.840000	-0.041901	-24.763773	-6.192947	-5.897531	-7.977870	-4.695425	0.000000	-10.000000	0.050000	-10.733334	58.000000	1023.000000	1023.000000	2046.000000
34.860001	-0.040997	-24.229292	-5.766900	-5.966415	-7.958000	-4.537976	0.000000	-10.000000	0.050000	-10.683333	54.500000	1023.000000	1023.000000	2046.000000
34.880001	-0.040693	-24.049551	-5.657349	-6.235610	-7.992024	-4.164567	0.000000	-10.000000	0.050000	-10.816667	50.833332	1023.000000	1023.000000	2046.000000
34.900002	-0.040830	-24.130259	-5.899483	-6.602768	-7.808186	-3.819822	0.000000	-10.000000	0.050000	-10.666667	47.166668	1023.000000	1023.000000	2046.000000
34.919998	-0.040770	-24.094780	-5.974339	-6.410573	-7.532603	-4.177264	0.000000	-10.000000	0.050000	-10.483334	43.500000	1023.000000	1023.000000	2046.000000
34.939999	-0.040681	-24.042236	-5.785086	-6.430414	-7.458453	-4.368284	0.000000	-10.000000	0.050000	-10.216667	40.166668	1023.000000	1023.000000	2046.000000
34.959999	-0.041267	-24.388626	-5.764334	-6.841435	-7.721941	-4.060915	0.000000	-10.000000	0.050000	-10.166667	36.666668	1023.000000	1023.000000	2046.000000
34.980000	-0.041788	-24.696783	-6.041999	-7.155848	-7.656222	-3.842715	0.000000	-10.000000	0.041667	-10.083333	33.333332	1023.000000	1023.000000	2046.000000
35.000000	-0.041979	-24.809649	-6.068358	-6.870179	-7.564053	-4.307058	0.000000	-10.000000	0.041667	-9.900000	29.833334	1023.000000	1023.000000	2046.000000
35.020000	-0.041905	-24.765615	-5.791242	-6.779192	-7.620413	-4.574769	0.000000	-10.000000	0.033333	-9.516666	26.666666	1023.000000	1023.000000	2046.000000
35.040001	-0.042201	-24.941057	-5.678965	-7.048417	-7.853070	-4.360605	0.000000	-10.000000	0.033333	-9.166667	23.500000	1023.000000	1023.000000	2046.000000
35.060001	-0.042645	-25.202946	-5.869089	-7.300454	-7.900699	-4.132702	0.000000	-10.000000	0.016667	-8.666667	20.500000	1023.000000	1023.000000	2046.000000
35.080002	-0.042052	-24.852972	-5.810369	-7.042053	-7.697084	-4.303467	0.000000	-10.000000	0.008333	-7.983334	17.500000	1023.000000	1023.000000	2046.000000
35.099998	-0.040889	-24.165306	-5.405868	-6.605338	-7.528454	-4.625646	0.000000	-10.000000	0.000000	-7.133333	14.833333	1023.000000	1023.000000	2046.000000
35.119999	-0.039277	-23.212683	-4.798876	-6.585674	-7.556524	-4.271609	0.000000	-10.000000	0.000000	-6.316667	12.500000	1023.000000	1023.000000	2046.000000
35.139999	-0.038369	-22.676069	-4.700387	-6.623531	-7.528989	-3.823163	0.000000	-10.000000	0.000000	-5.583333	10.500000	1023.000000	1023.000000	2046.000000
35.160000	-0.037075	-21.911533	-4.626127	-6.371638	-7.222970	-3.690798	0.000000	-10.000000	0.000000	-4.866667	8.500000	1023.000000	1023.000000	2046.000000
35.180000	-0.036256	-21.427147	-4.405762	-5.812596	-7.046698	-4.162092	0.000000	-10.000000	0.000000	-4.116667	6.833333	1023.000000	1023.000000	2046.000000
35.200001	-0.035949	-21.246103	-4.188215	-6.000420	-7.208078	-3.849390	0.000000	-10.000000	-0.008333	-3.416667	5.333333	1023.000000	1023.000000	2046.000000
35.220001	-0.036462	-21.549225	-4.438816	-6.207463	-7.341511	-3.561434	0.000000	-10.000000	-0.008333	-2.950000	4.166667	1023.000000	1023.000000	2046.000000
35.240002	-0.036411	-21.519041	-4.893848	-6.192894	-7.028576	-3.403723	0.000000	-10.000000	-0.008333	-2.766667	3.000000	1023.000000	1023.000000	2046.000000
35.259998	-0.037039	-21.890034	-4.921800	-5.966671	-7.098983	-3.902580	0.000000	-10.000000	-0.008333	-2.566667	2.166667	1023.000000	1023.000000	2046.000000
35.279999	-0.036493	-21.567219	-4.587590	-5.753379	-7.269672	-3.956577	0.000000	-10.000000	-0.025000	-1.816667	1.500000	1023.000000	1023.000000	2046.000000
35.299999	-0.036469	-21.553452	-4.487881	-5.812683	-7.534134	-3.718754	0.000000	-10.000000	-0.025000	-0.900000	1.166667	1023.000000	1023.000000	2046.000000
35.320000	-0.036812	-21.756065	-4.656107	-6.025118	-7.552395	-3.522446	0.000000	-10.000000	-0.025000	0.116667	1.000000	1023.000000	1023.000000	2046.000000
35.340000	-0.037400	-22.103579	-4.806958	-5.705602	-7.410092	-4.180925	0.000000	-10.000000	-0.025000	1.050000	1.000000	1023.000000	1023.000000	2046.000000
35.360001	-0.038949	-23.018883	-4.958879	-5.804118	-7.636196	-4.619689	0.000000	-10.000000	-0.041667	2.233333	1.000000	1023.000000	1023.000000	2046.000000
35.380001	-0.041658	-24.620020	-5.398617	-6.290053	-8.274473	-4.656875	0.000000	-10.000000	-0.050000	3.650000	1.000000	1023.000000	1023.000000	2046.000000
35.400002	-0.043876	-25.930521	-6.069382	-6.669705	-8.480204	-4.711230	0.000000	-10.000000	-0.066667	6.116667	1.000000	1023.000000	1023.000000	2046.000000
35.419998	-0.044883	-26.525892	-6.348166	-6.229273	-8.457382	-5.491072	0.000000	-10.000000	-0.083333	8.583334	1.000000	1023.000000	1023.000000	2046.000000
35.439999	-0.045443	-26.856688	-6.324081	-6.528752	-8.660002	-5.343852	0.000000	-10.000000	-0.100000	10.516666	1.000000	1023.000000	1023.000000	2046.000000
35.459999	-0.046487	-27.473530	-6.618130	-6.862435	-8.887231	-5.105733	0.000000	-10.000000	-0.108333	11.366667	1.000000	1023.000000	1023.000000	2046.000000
35.480000	-0.046494	-27.478094	-6.892089	-6.870258	-8.647403	-5.068343	0.000000	-10.000000	-0.125000	12.066667	1.000000	1023.000000	1023.000000	2046.000000
35.500000	-0.046005	-27.189112	-6.750710	-6.364503	-8.515096	-5.558803	0.000000	-10.000000	-0.166667	13.133333	4.500000	1023.000000	1023.000000	2046.000000
35.520000	-0.045273	-26.756073	-6.476025	-6.496226	-8.556879	-5.226944	0.000000	-10.000000	-0.225000	15.516667	15.666667	1023.000000	1023.000000	2046.000000
35.540001	-0.045256	-26.746386	-6.563175	-6.718973	-8.671889	-4.792348	0.000000	-10.000000	-0.275000	17.616667	26.833334	1023.000000	1023.000000	2046.000000
35.560001	-0.044285	-26.172186	-6.616428	-6.498848	-8.324326	-4.732584	0.000000	-10.000000	-0.300000	19.350000	34.500000	1023.000000	1023.000000	2046.000000
35.580002	-0.043091	-25.466825	-6.266715	-6.023854	-8.125493	-5.050764	0.000000	-10.000000	-0.325000	19.900000	36.500000	1023.000000	1023.000000	2046.000000
35.599998	-0.041807	-24.707825	-5.948001	-6.192343	-8.054860	-4.512620	0.000000	-10.000000	-0.366667	21.050001	40.666668	1023.000000	1023.000000	2046.000000
35.619999	-0.040959	-24.206696	-5.981805	-6.393999	-7.856807	-3.974084	0.000000	-10.000000	-0.416667	22.533335	47.166668	1023.000000	1023.000000	2046.000000
35.639999	-0.039031	-23.067390	-5.754597	-5.903523	-7.369052	-4.040218	0.000000	-10.000000	-0.441667	23.716667	54.333332	1023.000000	1023.000000	2046.000000
35.660000	-0.036813	-21.756273	-5.235199	-5.648440	-6.947097	-3.925536	0.000000	-10.000000	-0.475000	24.716667	62.000000	1023.000000	1023.000000	2046.000000
35.680000	-0.035682	-21.088348	-4.931427	-5.984528	-6.946797	-3.225598	0.000000	-10.000000	-0.525000	26.066668	70.166664	1023.000000	1023.000000	2046.000000
35.700001	-0.034654	-20.480791	-5.006613	-6.144289	-6.478650	-2.851239	0.000000	-10.000000	-0.583333	27.283335	78.666664	1023.000000	1023.000000	2046.000000
35.720001	-0.033407	-19.743444	-4.795026	-5.723120	-6.044190	-3.181108	0.000000	-10.000000	-0.608333	28.383333	87.666664	1023.000000	1023.000000	2046.000000
35.740002	-0.032484	-19.197870	-4.474314	-5.808827	-5.911098	-3.003632	0.000000	-10.000000	-0.608333	28.883333	97.000000	1023.000000	1023.000000	2046.000000
35.759998	-0.032305	-19.092398	-4.468410	-6.100114	-5.944176	-2.579697	0.000000	-10.000000	-0.616667	29.283333	106.666664	1023.000000	1023.000000	2046.000000
35.779999	-0.031578	-18.662308	-4.576374	-6.056022	-5.529984	-2.499928	0.000000	-10.000000	-0.625000	29.500000	116.333336	1023.000000	1023.000000	2046.000000
35.799999	-0.030510	-18.031200	-4.302321	-5.520797	-5.230065	-2.978018	0.000000	-10.000000	-0.650000	29.816668	126.000000	1023.000000	1023.000000	2046.000000
35.820000	-0.029481	-17.423382	-3.860686	-5.727893	-5.300049	-2.534754	0.000000	-10.000000	-0.658333	30.100000	135.666672	1023.000000	1023.000000	2046.000000
35.840000	-0.028908	-17.084661	-3.833279	-5.886085	-5.253638	-2.111659	0.000000	-10.000000	-0.700000	30.616667	145.833328	1023.000000	1023.000000	2046.000000
35.860001	-0.027264	-16.113178	-3.667447	-5.484114	-4.828724	-2.132894	0.000000	-10.000000	-0.716667	31.133333	156.166672	1023.000000	1023.000000	2046.000000
35.880001	-0.025058	-14.809387	-3.137354	-4.962314	-4.457832	-2.251887	0.000000	-10.000000	-0.741667	31.833334	166.666672	1023.000000	1023.000000	2046.000000
35.900002	-0.023485	-13.879368	-2.819576	-5.039163	-4.414991	-1.605638	0.000000	-10.000000	-0.750000	32.366669	177.000000	1023.000000	1023.000000	2046.000000
35.919998	-0.021858	-12.918134	-2.769099	-4.948047	-4.033494	-1.167495	0.000000	-10.000000	-0.783333	32.950001	187.666672	1023.000000	1023.000000	2046.000000
35.939999	-0.019708	-11.647341	-2.418151	-4.207170	-3.601412	-1.420608	0.000000	-10.000000	-0.783333	33.483334	198.500000	1023.000000	1023.000000	2046.000000
35.959999	-0.017486	-10.334332	-1.930421	-4.033204	-3.315951	-1.054756	0.000000	-10.000000	-0.775000	33.816669	209.666672	1023.000000	1023.000000	2046.000000
35.980000	-0.016137	-9.536698	-1.721048	-4.066137	-3.272111	-0.477402	0.000000	-10.000000	-0.758333	34.066669	220.833328	1023.000000	1023.000000	2046.000000
36.000000	-0.014198	-8.390990	-1.577758	-3.799304	-2.815911	-0.198017	0.000000	-10.000000	-0.766667	34.216667	232.166672	1023.000000	1023.000000	2046.000000
36.020000	-0.012342	-7.293830	-1.146028	-3.096867	-2.510074	-0.540861	0.000000	-10.000000	-0.783333	34.266666	243.500000	1023.000000	1023.000000	2046.000000
36.040001	-0.010874	-6.426405	-0.634011	-2.935871	-2.452777	-0.403745	0.000000	-10.000000	-0.791667	34.383335	255.000000	1023.000000	1023.000000	2046.000000
36.060001	-0.010142	-5.994176	-0.412898	-2.984351	-2.509176	-0.087751	0.000000	-10.000000	-0.800000	34.333332	266.500000	1023.000000	1023.000000	2046.000000
36.080002	-0.009016	-5.328296	-0.406495	-2.983501	-2.186581	0.248282	0.000000	-10.000000	-0.800000	34.466667	278.000000	1023.000000	1023.000000	2046.000000
36.099998	-0.007422	-4.386546	-0.270087	-2.444343	-1.774003	0.101888	0.000000	-10.000000	-0.808333	34.483334	289.500000	1023.000000	1023.000000	2046.000000
36.119999	-0.006539	-3.864425	-0.031589	-2.131673	-1.723249	0.022087	0.000000	-10.000000	-0.808333	34.733334	301.000000	1023.000000	1023.000000	2046.000000
36.139999	-0.006760	-3.995007	-0.335754	-2.312671	-1.774019	0.427438	0.000000	-10.000000	-0.800000	34.833332	312.500000	1023.000000	1023.000000	2046.000000
36.160000	-0.007183	-4.245234	-0.562749	-2.496742	-1.858111	0.672367	0.000000	-10.000000	-0.775000	34.599998	324.166656	1023.000000	1023.000000	2046.000000
36.180000	-0.005635	-3.330411	-0.344997	-1.799377	-1.636201	0.450164	0.000000	-10.000000	-0.758333	34.349998	335.666656	1023.000000	1023.000000	2046.000000
36.200001	-0.003748	-2.214920	0.219571	-1.087345	-1.511633	0.164488	0.000000	-10.000000	-0.750000	34.150002	347.166656	1023.000000	1023.000000	2046.000000
36.220001	-0.002458	-1.452860	0.676965	-1.062054	-1.458898	0.391128	0.000000	-10.000000	-0.750000	34.299999	358.500000	1023.000000	1023.000000	2046.000000
36.240002	-0.003336	-1.971549	0.484557	-1.329054	-1.558071	0.431018	0.000000	-10.000000	-0.758333	34.083336	370.000000	1023.000000	1023.000000	2046.000000
36.259998	-0.005074	-2.998784	-0.033374	-1.618595	-1.664367	0.317552	0.000000	-10.000000	-0.750000	33.966667	381.500000	1023.000000	1023.000000	2046.000000
36.279999	-0.006603	-3.902377	-0.385944	-1.432194	-1.765855	-0.318385	0.000000	-10.000000	-0.750000	33.483334	392.833344	1023.000000	1023.000000	2046.000000
36.299999	-0.007307	-4.318454	-0.475740	-1.406229	-1.859762	-0.576723	0.000000	-10.000000	-0.741667	33.266666	404.166656	1023.000000	1023.000000	2046.000000
36.320000	-0.007900	-4.668879	-0.570906	-1.661679	-2.096153	-0.340141	0.000000	-10.000000	-0.750000	32.866669	415.333344	1023.000000	1023.000000	2046.000000
36.340000	-0.008027	-4.744158	-0.821761	-1.813622	-2.052122	-0.056653	0.000000	-10.000000	-0.741667	32.750000	426.333344	1023.000000	1023.000000	2046.000000
36.360001	-0.007316	-4.323772	-0.851322	-1.520919	-1.816377	-0.135154	0.000000	-10.000000	-0.733333	32.500000	437.166656	1023.000000	1023.000000	2046.000000
36.380001	-0.006272	-3.706476	-0.582011	-0.939771	-1.645946	-0.538748	0.000000	-10.000000	-0.716667	32.233334	448.000000	1023.000000	1023.000000	2046.000000
36.400002	-0.005062	-2.991419	-0.119647	-0.890811	-1.709966	-0.270994	0.000000	-10.000000	-0.716667	31.983334	458.833344	1023.000000	1023.000000	2046.000000
36.419998	-0.004366	-2.580464	-0.029348	-0.876291	-1.765059	0.090234	0.000000	-10.000000	-0.708333	32.016666	469.666656	1023.000000	1023.000000	2046.000000
36.439999	-0.003213	-1.899081	-0.021009	-0.763055	-1.514635	0.399618	0.000000	-10.000000	-0.708333	32.183334	480.333344	1023.000000	1023.000000	2046.000000
36.459999	-0.001460	-0.862774	0.211725	-0.020129	-1.108376	0.054007	0.000000	-10.000000	-0.716667	32.283333	491.000000	1023.000000	1023.000000	2046.000000
36.480000	0.000399	0.235531	0.737816	0.128624	-0.969864	0.338956	0.000000	-10.000000	-0.733333	32.299999	501.666656	1023.000000	1023.000000	2046.000000
36.500000	0.001547	0.914424	0.844069	0.065473	-0.913246	0.918128	0.000000	-10.000000	-0.750000	32.366669	512.500000	1023.000000	1023.000000	2046.000000
36.520000	0.003114	1.840259	0.886125	0.177133	-0.525162	1.302163	0.000000	-10.000000	-0.733333	32.266666	523.333313	1023.000000	1023.000000	2046.000000
36.540001	0.005069	2.996072	1.219395	0.782336	-0.058173	1.052514	0.000000	-10.000000	-0.733333	32.133335	534.166687	1023.000000	1023.000000	2046.000000
36.560001	0.006707	3.963544	1.608946	0.550765	0.134425	1.669408	0.000000	-10.000000	-0.700000	31.883333	544.833313	1023.000000	1023.000000	2046.000000
36.580002	0.007076	4.181969	1.495720	0.136625	0.266682	2.282941	0.000000	-10.000000	-0.675000	31.516666	555.666687	1023.000000	1023.000000	2046.000000
36.599998	0.007907	4.673249	1.369913	0.247603	0.770614	2.285118	0.000000	-10.000000	-0.616667	30.650000	566.166687	1023.000000	1023.000000	2046.000000
36.619999	0.008610	5.088582	1.554880	0.462316	1.023551	2.047835	0.000000	-10.000000	-0.591667	29.666668	576.500000	1023.000000	1023.000000	2046.000000
36.639999	0.008842	5.225816	1.694177	0.063725	0.849954	2.617960	0.000000	-10.000000	-0.550000	28.633333	586.500000	1023.000000	1023.000000	2046.000000
36.660000	0.009002	5.320387	1.428168	-0.033847	1.114332	2.811733	0.000000	-10.000000	-0.525000	27.700001	596.333313	1023.000000	1023.000000	2046.000000
36.680000	0.009739	5.755917	1.575410	0.408169	1.361882	2.410455	0.000000	-10.000000	-0.491667	26.883333	605.833313	1023.000000	1023.000000	2046.000000
36.700001	0.010848	6.411376	1.984215	0.679218	1.505264	2.242679	0.000000	-10.000000	-0.483333	26.116667	615.000000	1023.000000	1023.000000	2046.000000
36.720001	0.011806	6.977094	2.370949	0.553628	1.332793	2.719725	0.000000	-10.000000	-0.483333	25.950001	623.833313	1023.000000	1023.000000	2046.000000
36.740002	0.012961	7.659663	2.335675	0.563573	1.630234	3.130181	0.000000	-10.000000	-0.491667	25.833334	632.500000	1023.000000	1023.000000	2046.000000
36.759998	0.014966	8.844640	2.556976	1.263196	2.077030	2.947438	0.000000	-10.000000	-0.500000	26.066668	641.166687	1023.000000	1023.000000	2046.000000
36.779999	0.017021	10.059530	3.091361	1.566150	2.283522	3.118497	0.000000	-10.000000	-0.500000	25.983334	649.833313	1023.000000	1023.000000	2046.000000
36.799999	0.018500	10.933400	3.378877	1.537249	2.327288	3.689986	0.000000	-10.000000	-0.491667	25.816668	658.500000	1023.000000	1023.000000	2046.000000
36.820000	0.019690	11.636719	3.320370	1.500085	2.617557	4.198707	0.000000	-10.000000	-0.475000	25.400000	667.166687	1023.000000	1023.000000	2046.000000
36.840000	0.021380	12.635536	3.491935	2.140167	2.993208	4.010225	0.000000	-10.000000	-0.450000	25.016666	675.666687	1023.000000	1023.000000	2046.000000
36.860001	0.023032	13.612180	3.925804	2.497544	3.201373	3.987459	0.000000	-10.000000	-0.416667	24.483334	684.000000	1023.000000	1023.000000	2046.000000
36.880001	0.024579	14.526011	4.343379	2.522996	3.216963	4.442673	0.000000	-10.000000	-0.400000	23.950001	692.000000	1023.000000	1023.000000	2046.000000
36.900002	0.025647	15.157581	4.399425	2.522986	3.373104	4.862067	0.000000	-10.000000	-0.375000	23.333334	700.000000	1023.000000	1023.000000	2046.000000
36.919998	0.026777	15.825372	4.485893	2.849166	3.643622	4.846691	0.000000	-10.000000	-0.358333	22.583334	708.000000	1023.000000	1023.000000	2046.000000
36.939999	0.027900	16.488712	4.786044	3.365906	3.824918	4.511844	0.000000	-10.000000	-0.350000	22.166668	715.833313	1023.000000	1023.000000	2046.000000
36.959999	0.029143	17.223583	5.171548	3.577563	3.976055	4.498416	0.000000	-10.000000	-0.341667	21.466667	723.500000	1023.000000	1023.000000	2046.000000
36.980000	0.029627	17.509764	5.289641	3.482872	3.934465	4.802784	0.000000	-10.000000	-0.333333	20.933334	730.833313	1023.000000	1023.000000	2046.000000
37.000000	0.028786	17.012375	4.907769	3.278547	3.754150	5.071908	0.000000	-10.000000	-0.308333	20.033335	737.833313	1023.000000	1023.000000	2046.000000
37.020000	0.027930	16.506596	4.535230	3.224036	3.735013	5.012317	0.000000	-10.000000	-0.283333	19.466667	744.666687	1023.000000	1023.000000	2046.000000
37.040001	0.027045	15.983459	4.323311	3.367840	3.782842	4.509465	0.000000	-10.000000	-0.233333	18.400000	751.166687	1023.000000	1023.000000	2046.000000
37.060001	0.027749	16.399775	4.722789	3.572197	3.653933	4.450856	0.000000	-10.000000	-0.183333	17.450001	757.500000	1023.000000	1023.000000	2046.000000
37.080002	0.028871	17.062944	5.033530	3.731670	3.492419	4.805326	0.000000	-10.000000	-0.158333	15.950000	763.500000	1023.000000	1023.000000	2046.000000
37.099998	0.029937	17.692722	5.106118	3.845377	3.655979	5.085248	0.000000	-10.000000	-0.150000	15.016666	769.166687	1023.000000	1023.000000	2046.000000
37.119999	0.030076	17.774687	5.133816	4.162975	3.812285	4.665610	0.000000	-10.000000	-0.133333	13.500000	774.333313	1023.000000	1023.000000	2046.000000
37.139999	0.028338	16.747572	4.923553	4.229193	3.664604	3.930223	0.000000	-10.000000	-0.100000	12.183333	779.166687	1023.000000	1023.000000	2046.000000
37.160000	0.025835	15.268784	4.682593	3.783876	3.069962	3.732353	0.000000	-10.000000	-0.066667	10.416667	783.333313	1023.000000	1023.000000	2046.000000
37.180000	0.023204	13.713844	4.083327	3.300308	2.660108	3.670101	0.000000	-10.000000	-0.033333	8.766666	787.166687	1023.000000	1023.000000	2046.000000
37.200001	0.021492	12.701501	3.512195	2.920337	2.543066	3.725903	0.000000	-10.000000	-0.008333	7.133333	790.333313	1023.000000	1023.000000	2046.000000
37.220001	0.020658	12.208745	3.204605	2.906482	2.547746	3.549911	0.000000	-10.000000	0.000000	5.866667	793.166687	1023.000000	1023.000000	2046.000000
37.240002	0.020215	11.946969	3.238360	3.192866	2.500932	3.014811	0.000000	-10.000000	-0.008333	4.950000	795.500000	1023.000000	1023.000000	2046.000000
37.259998	0.020057	11.853737	3.488669	3.116149	2.289490	2.959429	0.000000	-10.000000	-0.008333	3.866667	797.166687	1023.000000	1023.000000	2046.000000
37.279999	0.019785	11.692732	3.489870	3.018382	2.130834	3.053645	0.000000	-10.000000	-0.008333	1.883333	798.666687	1023.000000	1023.000000	2046.000000
37.299999	0.019531	11.543057	3.363734	2.868015	2.015533	3.295775	0.000000	-10.000000	0.000000	-0.500000	799.500000	1023.000000	1023.000000	2046.000000
37.320000	0.019574	11.567961	3.216064	2.931103	2.106474	3.314319	0.000000	-10.000000	-0.008333	-2.683333	800.000000	1023.000000	1023.000000	2046.000000
37.340000	0.020110	11.885198	3.377868	3.434173	2.163307	2.909850	0.000000	-10.000000	-0.008333	-3.966667	800.000000	1023.000000	1023.000000	2046.000000
37.360001	0.020776	12.278859	3.707725	3.612285	2.164162	2.794687	0.000000	-10.000000	-0.008333	-4.150000	800.000000	1023.000000	1023.000000	2046.000000
37.380001	0.021267	12.568967	3.917128	3.463832	2.031144	3.156863	0.000000	-10.000000	-0.008333	-3.083333	800.000000	1023.000000	1023.000000	2046.000000
37.400002	0.021548	12.734853	3.828060	3.323234	2.060103	3.523456	0.000000	-10.000000	-0.008333	-1.466667	800.000000	1023.000000	1023.000000	2046.000000
37.419998	0.022315	13.188261	3.733421	3.271201	2.326190	3.857449	0.000000	-10.000000	-0.008333	-0.316667	800.000000	1023.000000	1023.000000	2046.000000
37.439999	0.023090	13.646414	3.733753	3.355818	2.631528	3.925314	0.000000	-10.000000	0.000000	0.000000	800.000000	1023.000000	1023.000000	2046.000000
37.459999	0.023540	13.912142	3.777113	3.490093	2.878916	3.766020	0.000000	-10.000000	-0.008333	-0.333333	800.000000	1023.000000	1023.000000	2046.000000
37.480000	0.023446	13.856386	3.848898	3.187351	2.957552	3.862585	0.000000	-10.000000	-0.008333	-1.250000	800.000000	1023.000000	1023.000000	2046.000000
37.500000	0.022835	13.495202	3.724968	2.706815	2.909280	4.154140	0.000000	-10.000000	-0.008333	-2.600000	800.000000	1023.000000	1023.000000	2046.000000
37.520000	0.021668	12.805692	3.394999	2.240966	2.784448	4.385278	0.000000	-10.000000	0.000000	-4.116667	800.000000	1023.000000	1023.000000	2046.000000
37.540001	0.021197	12.527649	3.074427	2.020375	2.941879	4.490968	0.000000	-10.000000	0.008333	-5.316667	800.000000	1023.000000	1023.000000	2046.000000
37.560001	0.020916	12.361418	3.067883	2.360241	3.053470	3.879823	0.000000	-10.000000	0.016667	-6.333333	800.000000	1023.000000	1023.000000	2046.000000
37.580002	0.020934	12.372174	3.384449	2.333001	2.965709	3.689015	0.000000	-10.000000	0.016667	-6.816667	800.000000	1023.000000	1023.000000	2046.000000
37.599998	0.020581	12.163536	3.451660	2.090036	2.740366	3.881474	0.000000	-10.000000	0.016667	-6.900000	800.000000	1023.000000	1023.000000	2046.000000
37.619999	0.020506	12.119214	3.360185	1.915587	2.688039	4.155403	0.000000	-10.000000	0.008333	-6.600000	800.000000	1023.000000	1023.000000	2046.000000
37.639999	0.021304	12.590461	3.400878	2.206192	2.945750	4.037641	0.000000	-10.000000	0.008333	-6.216667	800.000000	1023.000000	1023.000000	2046.000000
37.660000	0.022451	13.268505	3.734906	2.645257	3.115122	3.773220	0.000000	-10.000000	0.000000	-5.750000	800.000000	1023.000000	1023.000000	2046.000000
37.680000	0.023617	13.957858	4.063278	2.587735	3.181169	4.125676	0.000000	-10.000000	0.000000	-5.200000	800.000000	1023.000000	1023.000000	2046.000000
37.700001	0.024158	14.277377	4.185515	2.531483	3.076151	4.484228	0.000000	-10.000000	0.000000	-4.633334	793.000000	1023.000000	1023.000000	2046.000000
37.720001	0.024830	14.674581	4.052937	2.500959	3.303732	4.816952	0.000000	-10.000000	0.000000	-4.083333	785.500000	1023.000000	1023.000000	2046.000000
37.740002	0.026059	15.400847	4.161635	2.976914	3.611703	4.650595	0.000000	-10.000000	0.000000	-3.550000	777.666687	1023.000000	1023.000000	2046.000000
37.759998	0.027150	16.045820	4.567565	3.316772	3.655918	4.505564	0.000000	-10.000000	0.000000	-2.916667	776.500000	1023.000000	1023.000000	2046.000000
37.779999	0.028246	16.693523	4.931937	3.268215	3.641640	4.851730	0.000000	-10.000000	0.000000	-2.183333	775.666687	1023.000000	1023.000000	2046.000000
37.799999	0.028567	16.882858	4.901713	3.210118	3.642639	5.128388	0.000000	-10.000000	-0.008333	-1.200000	775.166687	1023.000000	1023.000000	2046.000000
37.820000	0.028874	17.064342	4.827352	3.291723	3.751331	5.193936	0.000000	-10.000000	-0.008333	-0.450000	775.000000	1023.000000	1023.000000	2046.000000
37.840000	0.029111	17.204344	4.903453	3.738701	3.860415	4.701774	0.000000	-10.000000	-0.016667	0.000000	775.000000	1023.000000	1023.000000	2046.000000
37.860001	0.029527	17.450365	5.271420	3.921957	3.794088	4.462900	0.000000	-10.000000	-0.016667	0.000000	775.000000	1023.000000	1023.000000	2046.000000
37.880001	0.030229	17.865538	5.481508	3.805644	3.791300	4.787086	0.000000	-10.000000	-0.033333	0.000000	775.000000	1023.000000	1023.000000	2046.000000
37.900002	0.030290	17.901264	5.341320	3.636790	3.745913	5.177240	0.000000	-10.000000	-0.025000	-0.283333	775.000000	1023.000000	1023.000000	2046.000000
37.919998	0.030474	18.010082	4.836368	3.640649	4.121261	5.411806	0.000000	-10.000000	-0.016667	-1.100000	775.000000	1023.000000	1023.000000	2046.000000
37.939999	0.029334	17.336149	4.650156	3.689120	3.948507	5.048366	0.000000	-10.000000	0.000000	-2.333333	774.666687	1023.000000	1023.000000	2046.000000
37.959999	0.029200	17.256926	4.806939	3.914846	3.817854	4.717288	0.000000	-10.000000	0.000000	-3.650000	773.833313	1023.000000	1023.000000	2046.000000
37.980000	0.029386	17.367180	5.077004	3.880038	3.520704	4.889432	0.000000	-10.000000	0.000000	-4.550000	772.500000	1023.000000	1023.000000	2046.000000
38.000000	0.028924	17.093885	5.023832	3.734200	3.395486	4.940368	0.000000	-10.000000	0.000000	-5.083333	771.000000	1023.000000	1023.000000	2046.000000
38.020000	0.027308	16.138918	4.630001	3.491931	3.410218	4.606768	0.000000	-10.000000	0.008333	-5.400000	769.333313	1023.000000	1023.000000	2046.000000
38.040001	0.024250	14.331834	4.081878	3.527905	3.141587	3.580465	0.000000	-10.000000	0.008333	-5.733334	767.500000	1023.000000	1023.000000	2046.000000
38.060001	0.021113	12.477697	3.718685	3.108763	2.534544	3.115705	0.000000	-10.000000	0.008333	-6.100000	765.500000	1023.000000	1023.000000	2046.000000
38.080002	0.018104	10.699430	3.228779	2.504114	1.912782	3.053755	0.000000	-10.000000	0.000000	-6.266667	763.500000	1023.000000	1023.000000	2046.000000
38.099998	0.015850	9.367317	2.609390	2.011821	1.674419	3.071687	0.000000	-10.000000	0.008333	-6.433333	761.500000	1023.000000	1023.000000	2046.000000
38.119999	0.014761	8.724029	2.264413	1.870150	1.650747	2.938719	0.000000	-10.000000	0.008333	-6.400000	759.500000	1023.000000	1023.000000	2046.000000
38.139999	0.014010	8.280042	2.196702	2.157423	1.609497	2.316420	0.000000	-10.000000	0.025000	-6.616667	757.166687	1023.000000	1023.000000	2046.000000
38.160000	0.013562	8.015207	2.379495	2.093056	1.395759	2.146897	0.000000	-10.000000	0.033333	-7.150000	754.833313	1023.000000	1023.000000	2046.000000
38.180000	0.012935	7.644539	2.310081	1.820480	1.123490	2.390488	0.000000	-10.000000	0.050000	-8.166667	752.333313	1023.000000	1023.000000	2046.000000
38.200001	0.012360	7.304572	2.041244	1.585272	1.122522	2.555534	0.000000	-10.000000	0.050000	-9.316667	749.833313	1023.000000	1023.000000	2046.000000
38.220001	0.012465	7.366875	2.075119	2.070043	1.233840	1.987873	0.000000	-10.000000	0.050000	-10.333334	746.666687	1023.000000	1023.000000	2046.000000
38.240002	0.012671	7.488638	2.287300	1.964298	1.157191	2.079849	0.000000	-10.000000	0.058333	-11.366667	743.166687	1023.000000	1023.000000	2046.000000
38.259998	0.011978	7.079127	2.160508	1.619159	0.921047	2.378412	0.000000	-10.000000	0.075000	-12.333333	739.166687	1023.000000	1023.000000	2046.000000
38.279999	0.012130	7.168540	1.938236	1.568047	1.214611	2.447646	0.000000	-10.000000	0.091667	-13.333333	735.166687	1023.000000	1023.000000	2046.000000
38.299999	0.012716	7.515412	2.022043	1.929121	1.504869	2.059379	0.000000	-10.000000	0.125000	-14.216667	730.666687	1023.000000	1023.000000	2046.000000
38.320000	0.013127	7.758112	2.256156	1.688474	1.418570	2.394912	0.000000	-10.000000	0.158333	-15.233334	726.000000	1023.000000	1023.000000	2046.000000
38.340000	0.012864	7.602728	2.095183	1.235039	1.413393	2.859114	0.000000	-10.000000	0.191667	-16.133333	720.833313	1023.000000	1023.000000	2046.000000
38.360001	0.012959	7.658731	1.807809	1.168170	1.822964	2.859789	0.000000	-10.000000	0.208333	-16.950001	715.500000	1023.000000	1023.000000	2046.000000
38.380001	0.012641	7.470944	1.696146	1.266548	2.052021	2.456229	0.000000	-10.000000	0.208333	-17.516666	710.000000	1023.000000	1023.000000	2046.000000
38.400002	0.011985	7.083199	1.742283	0.840731	1.927417	2.572767	0.000000	-10.000000	0.216667	-18.066668	704.333313	1023.000000	1023.000000	2046.000000
38.419998	0.010652	6.295349	1.467445	0.357187	1.739030	2.731687	0.000000	-10.000000	0.225000	-18.483334	698.166687	1023.000000	1023.000000	2046.000000
38.439999	0.009557	5.648149	1.134524	-0.084381	1.690901	2.907105	0.000000	-10.000000	0.233333	-18.900000	691.833313	1023.000000	1023.000000	2046.000000
38.459999	0.009136	5.399419	0.989729	0.160250	1.857202	2.392238	0.000000	-10.000000	0.225000	-19.200001	685.500000	1023.000000	1023.000000	2046.000000
38.480000	0.008761	5.177459	1.183420	0.115253	1.757863	2.120923	0.000000	-10.000000	0.216667	-19.366667	679.166687	1023.000000	1023.000000	2046.000000
38.500000	0.008122	4.799825	1.210229	-0.171619	1.512053	2.249162	0.000000	-10.000000	0.225000	-19.400002	672.833313	1023.000000	1023.000000	2046.000000
38.520000	0.007686	4.542418	1.051755	-0.416897	1.432145	2.475416	0.000000	-10.000000	0.233333	-19.200001	666.166687	1023.000000	1023.000000	2046.000000
38.540001	0.007873	4.652918	0.967109	-0.420548	1.597840	2.508517	0.000000	-10.000000	0.233333	-19.250000	659.833313	1023.000000	1023.000000	2046.000000
38.560001	0.008337	4.927442	1.083313	-0.052144	1.731370	2.164903	0.000000	-10.000000	0.225000	-19.300001	653.333313	1023.000000	1023.000000	2046.000000
38.580002	0.008907	5.264260	1.265963	0.124438	1.875144	1.998715	0.000000	-10.000000	0.233333	-19.416668	647.000000	1023.000000	1023.000000	2046.000000
38.599998	0.009340	5.520067	1.484487	0.026363	1.797719	2.211498	0.000000	-10.000000	0.233333	-19.350000	640.500000	1023.000000	1023.000000	2046.000000
38.619999	0.009240	5.460794	1.337564	-0.146195	1.776559	2.492867	0.000000	-10.000000	0.241667	-19.350000	634.000000	1023.000000	1023.000000	2046.000000
38.639999	0.009389	5.548656	1.154759	-0.287165	1.899724	2.781337	0.000000	-10.000000	0.233333	-19.416666	627.500000	1023.000000	1023.000000	2046.000000
38.660000	0.009632	5.692383	1.009134	-0.136628	2.093526	2.726351	0.000000	-10.000000	0.258333	-19.633333	621.000000	1023.000000	1023.000000	2046.000000
38.680000	0.009917	5.860695	0.980707	0.257447	2.258028	2.364513	0.000000	-10.000000	0.258333	-19.916666	614.500000	1023.000000	1023.000000	2046.000000
38.700001	0.010084	5.959869	1.073242	0.341090	2.290231	2.255306	0.000000	-10.000000	0.283333	-20.433334	607.833313	1023.000000	1023.000000	2046.000000
38.720001	0.010087	5.961669	1.248174	0.125079	2.072780	2.515637	0.000000	-10.000000	0.283333	-20.750000	601.000000	1023.000000	1023.000000	2046.000000
38.740002	0.009598	5.672246	1.055431	-0.038072	1.989954	2.664933	0.000000	-10.000000	0.316667	-20.833334	594.000000	1023.000000	1023.000000	2046.000000
38.759998	0.009491	5.609222	0.864567	-0.218481	2.093836	2.869300	0.000000	-10.000000	0.316667	-20.683334	587.000000	1023.000000	1023.000000	2046.000000
38.779999	0.010029	5.926898	0.932404	0.101280	2.306446	2.586768	0.000000	-10.000000	0.316667	-20.550001	580.166687	1023.000000	1023.000000	2046.000000
38.799999	0.010916	6.451066	1.250362	0.485547	2.444294	2.270862	0.000000	-10.000000	0.300000	-20.450001	573.333313	1023.000000	1023.000000	2046.000000
38.820000	0.011237	6.640869	1.538521	0.408843	2.236893	2.456612	0.000000	-10.000000	0.300000	-20.383333	566.500000	1023.000000	1023.000000	2046.000000
38.840000	0.010271	6.070455	1.350157	0.296679	1.968090	2.455530	0.000000	-10.000000	0.300000	-20.400000	559.666687	1023.000000	1023.000000	2046.000000
38.860001	0.009113	5.385898	1.053657	0.041349	1.855249	2.435643	0.000000	-10.000000	0.300000	-20.350000	552.833313	1023.000000	1023.000000	2046.000000
38.880001	0.008232	4.865215	0.877519	0.132718	1.848844	2.006134	0.000000	-10.000000	0.300000	-20.366667	546.166687	1023.000000	1023.000000	2046.000000
38.900002	0.007574	4.476357	0.823653	0.254695	1.835079	1.562930	0.000000	-10.000000	0.300000	-20.366667	539.333313	1023.000000	1023.000000	2046.000000
38.919998	0.007454	4.405485	0.876480	0.209679	1.770618	1.548707	0.000000	-10.000000	0.300000	-20.550001	532.500000	1023.000000	1023.000000	2046.000000
38.939999	0.006579	3.888073	0.560889	-0.219553	1.700920	1.845816	0.000000	-10.000000	0.300000	-20.850000	525.500000	1023.000000	1023.000000	2046.000000
38.959999	0.005805	3.430752	0.356046	-0.271905	1.424991	1.921620	0.000000	-10.000000	0.308333	-21.116667	518.500000	1023.000000	1023.000000	2046.000000
38.980000	0.005592	3.305032	0.177567	-0.295369	1.341608	2.081226	0.000000	-10.000000	0.325000	-21.383333	511.500000	1023.000000	1023.000000	2046.000000
39.000000	0.005160	3.049603	0.033775	0.032054	1.366107	1.617667	0.000000	-10.000000	0.333333	-21.483334	504.333344	1023.000000	1023.000000	2046.000000
39.020000	0.003804	2.248449	0.032921	0.202112	1.099525	0.913890	0.000000	-10.000000	0.333333	-21.650000	497.166656	1023.000000	1023.000000	2046.000000
39.040001	0.001268	0.749164	-0.145077	-0.193615	0.628259	0.459596	0.000000	-10.000000	0.316667	-21.850000	490.000000	1023.000000	1023.000000	2046.000000
39.060001	-0.002114	-1.249318	-0.686436	-0.740658	0.019843	0.157933	0.000000	-10.000000	0.308333	-21.783335	482.833344	1023.000000	1023.000000	2046.000000
39.080002	-0.005689	-3.362143	-1.436935	-1.327335	-0.542396	-0.055476	0.000000	-10.000000	0.300000	-21.566668	475.500000	1023.000000	1023.000000	2046.000000
39.099998	-0.008113	-4.794632	-2.072143	-1.655907	-0.735397	-0.331186	0.000000	-10.000000	0.300000	-21.033333	468.166656	1023.000000	1023.000000	2046.000000
39.119999	-0.009870	-5.833179	-2.362921	-1.532022	-0.949666	-0.988571	0.000000	-10.000000	0.300000	-20.650000	461.166656	1023.000000	1023.000000	2046.000000
39.139999	-0.011365	-6.716663	-2.525576	-1.580264	-1.159943	-1.450879	0.000000	-10.000000	0.300000	-20.466667	454.333344	1023.000000	1023.000000	2046.000000
39.160000	-0.012403	-7.330411	-2.573081	-1.786450	-1.433475	-1.537406	0.000000	-10.000000	0.316667	-20.700001	447.500000	1023.000000	1023.000000	2046.000000
39.180000	-0.013571	-8.020356	-2.712675	-2.030005	-1.757620	-1.520057	0.000000	-10.000000	0.325000	-21.150000	440.500000	1023.000000	1023.000000	2046.000000
39.200001	-0.014438	-8.533040	-2.966713	-2.323887	-1.927018	-1.315422	0.000000	-10.000000	0.341667	-21.666666	433.333344	1023.000000	1023.000000	2046.000000
39.220001	-0.014907	-8.810189	-3.153728	-2.416320	-1.955824	-1.284317	0.000000	-10.000000	0.325000	-21.950001	426.166656	1023.000000	1023.000000	2046.000000
39.240002	-0.015197	-8.981172	-3.212288	-2.106055	-1.928009	-1.734820	0.000000	-10.000000	0.333333	-22.083334	418.833344	1023.000000	1023.000000	2046.000000
39.259998	-0.015038	-8.887483	-3.034846	-1.961789	-1.933407	-1.957440	0.000000	-10.000000	0.316667	-21.950001	411.500000	1023.000000	1023.000000	2046.000000
39.279999	-0.015083	-8.914073	-2.786542	-2.166573	-2.171799	-1.789158	0.000000	-10.000000	0.316667	-21.833334	404.166656	1023.000000	1023.000000	2046.000000
39.299999	-0.015238	-9.005402	-2.858942	-2.400887	-2.221147	-1.524426	0.000000	-10.000000	0.308333	-21.550001	396.833344	1023.000000	1023.000000	2046.000000
39.320000	-0.015171	-8.965892	-3.070131	-2.648126	-2.069733	-1.177901	0.000000	-10.000000	0.316667	-21.516666	389.666656	1023.000000	1023.000000	2046.000000
39.340000	-0.014510	-8.575472	-3.081627	-2.615772	-1.815787	-1.062285	0.000000	-10.000000	0.333333	-21.500000	382.500000	1023.000000	1023.000000	2046.000000
39.360001	-0.014295	-8.448480	-2.954449	-2.403841	-1.730149	-1.360040	0.000000	-10.000000	0.333333	-21.650000	375.333344	1023.000000	1023.000000	2046.000000
39.380001	-0.014405	-8.513372	-2.848783	-2.516288	-1.708535	-1.439766	0.000000	-10.000000	0.333333	-21.683332	368.166656	1023.000000	1023.000000	2046.000000
39.400002	-0.015126	-8.939180	-2.837173	-3.007863	-1.939194	-1.154950	0.000000	-10.000000	0.333333	-21.733334	360.833344	1023.000000	1023.000000	2046.000000
39.419998	-0.016396	-9.690184	-3.233205	-3.453336	-2.024368	-0.979276	0.000000	-10.000000	0.341667	-21.866667	353.666656	1023.000000	1023.000000	2046.000000
39.439999	-0.017122	-10.119103	-3.558942	-3.641391	-1.917716	-1.001054	0.000000	-10.000000	0.350000	-21.966667	346.333344	1023.000000	1023.000000	2046.000000
39.459999	-0.017681	-10.449419	-3.568604	-3.364137	-1.929582	-1.587096	0.000000	-10.000000	0.341667	-21.866667	339.000000	1023.000000	1023.000000	2046.000000
39.480000	-0.017950	-10.608651	-3.340438	-3.499436	-2.097925	-1.670853	0.000000	-10.000000	0.333333	-21.750000	331.666656	1023.000000	1023.000000	2046.000000
39.500000	-0.018872	-11.153073	-3.344953	-3.803988	-2.397334	-1.606798	0.000000	-10.000000	0.316667	-21.483334	324.333344	1023.000000	1023.000000	2046.000000
39.520000	-0.019651	-11.613454	-3.502908	-4.091023	-2.607710	-1.411813	0.000000	-10.000000	0.308333	-21.266666	317.166656	1023.000000	1023.000000	2046.000000
39.540001	-0.019826	-11.717289	-3.711923	-4.144083	-2.498667	-1.362617	0.000000	-10.000000	0.300000	-20.966667	310.000000	1023.000000	1023.000000	2046.000000
39.560001	-0.019719	-11.653742	-3.684171	-3.968801	-2.479831	-1.520938	0.000000	-10.000000	0.308333	-20.716667	303.166656	1023.000000	1023.000000	2046.000000
39.580002	-0.019475	-11.509780	-3.524750	-3.674543	-2.488243	-1.822244	0.000000	-10.000000	0.308333	-20.716667	296.333344	1023.000000	1023.000000	2046.000000
39.599998	-0.019120	-11.299692	-3.324195	-3.600858	-2.525532	-1.849108	0.000000	-10.000000	0.308333	-20.533333	289.500000	1023.000000	1023.000000	2046.000000
39.619999	-0.019008	-11.233705	-3.169376	-3.719484	-2.688376	-1.656469	0.000000	-10.000000	0.300000	-20.466667	282.500000	1023.000000	1023.000000	2046.000000
39.639999	-0.019165	-11.326363	-3.162566	-3.820280	-2.878898	-1.464619	0.000000	-10.000000	0.300000	-20.400000	275.666656	1023.000000	1023.000000	2046.000000
39.660000	-0.019189	-11.340699	-3.363754	-3.989765	-2.858850	-1.128329	0.000000	-10.000000	0.300000	-20.466667	268.833344	1023.000000	1023.000000	2046.000000
39.680000	-0.019116	-11.297549	-3.507658	-3.950610	-2.757811	-1.081471	0.000000	-10.000000	0.308333	-20.533333	262.000000	1023.000000	1023.000000	2046.000000
39.700001	-0.018891	-11.164299	-3.496749	-3.665260	-2.709401	-1.292889	0.000000	-10.000000	0.308333	-20.466667	255.166672	1023.000000	1023.000000	2046.000000
39.720001	-0.018824	-11.124908	-3.377378	-3.432131	-2.761275	-1.554124	0.000000	-10.000000	0.316667	-20.500000	248.333328	1023.000000	1023.000000	2046.000000
39.740002	-0.018739	-11.074864	-3.174278	-3.526544	-2.925447	-1.448595	0.000000	-10.000000	0.308333	-20.466667	241.500000	1023.000000	1023.000000	2046.000000
39.759998	-0.018887	-11.162087	-3.097076	-3.652227	-3.152015	-1.260770	0.000000	-10.000000	0.308333	-20.500000	234.666672	1023.000000	1023.000000	2046.000000
39.779999	-0.019365	-11.444742	-3.297933	-3.867499	-3.258139	-1.021171	0.000000	-10.000000	0.300000	-20.316668	227.833328	1023.000000	1023.000000	2046.000000
39.799999	-0.019425	-11.480027	-3.477439	-3.945776	-3.180230	-0.876582	0.000000	-10.000000	0.283333	-20.233334	221.166672	1023.000000	1023.000000	2046.000000
39.820000	-0.019400	-11.465220	-3.520156	-3.638105	-3.094596	-1.212363	0.000000	-10.000000	0.266667	-19.950001	214.333328	1023.000000	1023.000000	2046.000000
39.840000	-0.019341	-11.430492	-3.300202	-3.438524	-3.208889	-1.482877	0.000000	-10.000000	0.250000	-19.833334	207.666672	1023.000000	1023.000000	2046.000000
39.860001	-0.019401	-11.466132	-3.091325	-3.637251	-3.450783	-1.286773	0.000000	-10.000000	0.233333	-19.466667	201.000000	1023.000000	1023.000000	2046.000000
39.880001	-0.019857	-11.735454	-3.241513	-3.834726	-3.587181	-1.072034	0.000000	-10.000000	0.225000	-19.150000	194.500000	1023.000000	1023.000000	2046.000000
39.900002	-0.020067	-11.859491	-3.459055	-4.060960	-3.526565	-0.812911	0.000000	-10.000000	0.225000	-18.800001	188.000000	1023.000000	1023.000000	2046.000000
39.919998	-0.020041	-11.844176	-3.504643	-3.820893	-3.443507	-1.075134	0.000000	-10.000000	0.233333	-18.633333	181.666672	1023.000000	1023.000000	2046.000000
39.939999	-0.019955	-11.793691	-3.377648	-3.547122	-3.419638	-1.449283	0.000000	-10.000000	0.233333	-18.483334	175.500000	1023.000000	1023.000000	2046.000000
39.959999	-0.019856	-11.734838	-3.167698	-3.664393	-3.564142	-1.338604	0.000000	-10.000000	0.216667	-18.283335	169.500000	1023.000000	1023.000000	2046.000000
39.980000	-0.020273	-11.981179	-3.187904	-3.870684	-3.794097	-1.128494	0.000000	-10.000000	0.208333	-18.066668	163.500000	1023.000000	1023.000000	2046.000000
40.000000	-0.020475	-12.100729	-3.424869	-4.121042	-3.728486	-0.826333	0.000000	-10.000000	0.200000	-17.750000	157.500000	1023.000000	1023.000000	2046.000000
40.020000	-0.020528	-12.132002	-3.448365	-4.046762	-3.690233	-0.946642	0.000000	-10.000000	0.200000	-17.466667	151.500000	1023.000000	1023.000000	2046.000000
40.040001	-0.020453	-12.087566	-3.353754	-3.714196	-3.688217	-1.331399	0.000000	-10.000000	0.191667	-17.033333	145.500000	1023.000000	1023.000000	2046.000000
40.060001	-0.020783	-12.282808	-3.154777	-3.528505	-3.894290	-1.705236	0.000000	-10.000000	0.183333	-16.616667	139.833328	1023.000000	1023.000000	2046.000000
40.080002	-0.021520	-12.718030	-3.003509	-3.622804	-4.309445	-1.782272	0.000000	-10.000000	0.183333	-16.100000	134.166672	1023.000000	1023.000000	2046.000000
40.099998	-0.023429	-13.846581	-3.220297	-3.911041	-4.825399	-1.889844	0.000000	-10.000000	0.175000	-15.683333	128.833328	1023.000000	1023.000000	2046.000000
40.119999	-0.025095	-14.831239	-3.627423	-4.263079	-4.944423	-1.996314	0.000000	-10.000000	0.166667	-15.366667	123.500000	1023.000000	1023.000000	2046.000000
40.139999	-0.026137	-15.447117	-3.848478	-4.263445	-4.941872	-2.393321	0.000000	-10.000000	0.150000	-15.133334	118.500000	1023.000000	1023.000000	2046.000000
40.160000	-0.026753	-15.811299	-3.763998	-4.095871	-5.040775	-2.910655	0.000000	-10.000000	0.150000	-14.916667	113.500000	1023.000000	1023.000000	2046.000000
40.180000	-0.026443	-15.627779	-3.734038	-4.198129	-4.958514	-2.737099	0.000000	-10.000000	0.158333	-14.700000	108.500000	1023.000000	1023.000000	2046.000000
40.200001	-0.027462	-16.230125	-3.944883	-4.639474	-5.246733	-2.399036	0.000000	-10.000000	0.158333	-14.466666	103.500000	1023.000000	1023.000000	2046.000000
40.220001	-0.027170	-16.057621	-4.208982	-4.672118	-5.135367	-2.041154	0.000000	-10.000000	0.158333	-14.250000	98.666664	1023.000000	1023.000000	2046.000000
40.240002	-0.026994	-15.953622	-4.260757	-4.206384	-5.062479	-2.424002	0.000000	-10.000000	0.133333	-13.850000	93.833336	1023.000000	1023.000000	2046.000000
40.259998	-0.027107	-16.020269	-4.119983	-3.937542	-5.106545	-2.856201	0.000000	-10.000000	0.133333	-13.566667	89.333336	1023.000000	1023.000000	2046.000000
40.279999	-0.028880	-17.067980	-4.132352	-4.297620	-5.640706	-2.997300	0.000000	-10.000000	0.116667	-13.250000	84.666664	1023.000000	1023.000000	2046.000000
40.299999	-0.031871	-18.835714	-4.738803	-4.878068	-6.069562	-3.149281	0.000000	-10.000000	0.100000	-12.916667	80.333336	1023.000000	1023.000000	2046.000000
40.320000	-0.034947	-20.653500	-5.514906	-5.265883	-6.333997	-3.538713	0.000000	-10.000000	0.066667	-11.950000	76.000000	1023.000000	1023.000000	2046.000000
40.340000	-0.037391	-22.098030	-5.966852	-5.119142	-6.603168	-4.408868	0.000000	-10.000000	0.050000	-10.733334	72.166664	1023.000000	1023.000000	2046.000000
40.360001	-0.039003	-23.050924	-6.038800	-5.302941	-6.995949	-4.713234	0.000000	-10.000000	0.041667	-9.600000	68.500000	1023.000000	1023.000000	2046.000000
40.380001	-0.040676	-24.039505	-6.265925	-5.653962	-7.395040	-4.724578	0.000000	-10.000000	0.041667	-9.016666	65.166664	1023.000000	1023.000000	2046.000000
40.400002	-0.042169	-24.922022	-6.731184	-6.016494	-7.538627	-4.635717	0.000000	-10.000000	0.041667	-8.966667	62.000000	1023.000000	1023.000000	2046.000000
40.419998	-0.042769	-25.276699	-7.018753	-5.907831	-7.425538	-4.924577	0.000000	-10.000000	0.050000	-9.283334	59.000000	1023.000000	1023.000000	2046.000000
40.439999	-0.043120	-25.483734	-6.942885	-5.645304	-7.520168	-5.375377	0.000000	-10.000000	0.050000	-9.733334	56.000000	1023.000000	1023.000000	2046.000000
40.459999	-0.043124	-25.486185	-6.697667	-5.725891	-7.744691	-5.317937	0.000000	-10.000000	0.050000	-9.883333	52.833332	1023.000000	1023.000000	2046.000000
40.480000	-0.043342	-25.615076	-6.660223	-5.857009	-7.980476	-5.117369	0.000000	-10.000000	0.041667	-9.683333	49.500000	1023.000000	1023.000000	2046.000000
40.500000	-0.043524	-25.722876	-6.860162	-6.041455	-7.971650	-4.849609	0.000000	-10.000000	0.025000	-9.200000	46.166668	1023.000000	1023.000000	2046.000000
40.520000	-0.043193	-25.527172	-6.981075	-5.879473	-7.724348	-4.942276	0.000000	-10.000000	0.016667	-8.550000	43.166668	1023.000000	1023.000000	2046.000000
40.540001	-0.042634	-25.196733	-6.768804	-5.579817	-7.600891	-5.247221	0.000000	-10.000000	0.016667	-7.933333	40.333332	1023.000000	1023.000000	2046.000000
40.560001	-0.041769	-24.685524	-6.465864	-5.659038	-7.568748	-4.991875	0.000000	-10.000000	0.025000	-7.466667	37.833332	1023.000000	1023.000000	2046.000000
40.580002	-0.041358	-24.442858	-6.345675	-5.905333	-7.647314	-4.544536	0.000000	-10.000000	0.025000	-7.433333	35.166668	1023.000000	1023.000000	2046.000000
40.599998	-0.040945	-24.198574	-6.472904	-6.189758	-7.393309	-4.142602	0.000000	-10.000000	0.025000	-7.383334	32.833332	1023.000000	1023.000000	2046.000000
40.619999	-0.040305	-23.820150	-6.426580	-5.909021	-7.073559	-4.410990	0.000000	-10.000000	0.025000	-7.233334	30.166666	1023.000000	1023.000000	2046.000000
40.639999	-0.040026	-23.655336	-6.253980	-5.973291	-6.957387	-4.470678	0.000000	-10.000000	0.025000	-6.816667	27.833334	1023.000000	1023.000000	2046.000000
40.660000	-0.040535	-23.956287	-6.180158	-6.345919	-7.186960	-4.243251	0.000000	-10.000000	0.016667	-6.616667	25.500000	1023.000000	1023.000000	2046.000000
40.680000	-0.041350	-24.438099	-6.529398	-6.792264	-7.158932	-3.957504	0.000000	-10.000000	0.016667	-6.650000	23.500000	1023.000000	1023.000000	2046.000000
40.700001	-0.041520	-24.538126	-6.706240	-6.768963	-6.962727	-4.100195	0.000000	-10.000000	0.016667	-6.883333	21.166666	1023.000000	1023.000000	2046.000000
40.720001	-0.041401	-24.468008	-6.559252	-6.460216	-6.890254	-4.558286	0.000000	-10.000000	0.025000	-7.100000	18.833334	1023.000000	1023.000000	2046.000000
40.740002	-0.041446	-24.494337	-6.214403	-6.664403	-7.145465	-4.470067	0.000000	-10.000000	0.025000	-7.216667	16.333334	1023.000000	1023.000000	2046.000000
40.759998	-0.042146	-24.908104	-6.289986	-6.967515	-7.362973	-4.287629	0.000000	-10.000000	0.016667	-7.116667	14.000000	1023.000000	1023.000000	2046.000000
40.779999	-0.042223	-24.953520	-6.456181	-7.135783	-7.235018	-4.126536	0.000000	-10.000000	0.008333	-6.783333	11.666667	1023.000000	1023.000000	2046.000000
40.799999	-0.041956	-24.795790	-6.409887	-6.595522	-7.065068	-4.725313	0.000000	-10.000000	0.000000	-6.300000	9.500000	1023.000000	1023.000000	2046.000000
40.820000	-0.041039	-24.254333	-5.963122	-6.567493	-7.138210	-4.585507	0.000000	-10.000000	0.000000	-5.783333	7.500000	1023.000000	1023.000000	2046.000000
40.840000	-0.041022	-24.244173	-5.917334	-6.848777	-7.330828	-4.147234	0.000000	-10.000000	0.000000	-5.150000	5.500000	1023.000000	1023.000000	2046.000000
40.860001	-0.040375	-23.861801	-6.050018	-6.832057	-7.012475	-3.967252	0.000000	-10.000000	0.000000	-4.566667	3.666667	1023.000000	1023.000000	2046.000000
40.880001	-0.039617	-23.413359	-5.900312	-6.329357	-6.787240	-4.396449	0.000000	-10.000000	0.000000	-4.066667	2.000000	1023.000000	1023.000000	2046.000000
40.900002	-0.038805	-22.933609	-5.584544	-6.304469	-6.822597	-4.222000	0.000000	-10.000000	0.000000	-3.766667	0.833333	1023.000000	1023.000000	2046.000000
40.919998	-0.038781	-22.919699	-5.553839	-6.523615	-7.015426	-3.826819	0.000000	-10.000000	0.000000	-3.516667	-0.166667	1023.000000	1023.000000	2046.000000
40.939999	-0.038389	-22.687872	-5.741355	-6.597482	-6.770467	-3.578568	0.000000	-10.000000	0.000000	-3.350000	-1.000000	1023.000000	1023.000000	2046.000000
40.959999	-0.037498	-22.161585	-5.583142	-6.046011	-6.533579	-3.998852	0.000000	-10.000000	0.000000	-3.266667	-2.000000	1023.000000	1023.000000	2046.000000
40.980000	-0.036791	-21.743448	-5.274970	-6.027922	-6.584437	-3.856119	0.000000	-10.000000	0.000000	-3.233333	-3.000000	1023.000000	1023.000000	2046.000000
41.000000	-0.036621	-21.643246	-5.132497	-6.163095	-6.759442	-3.588212	0.000000	-10.000000	0.000000	-3.133333	-4.000000	1023.000000	1023.000000	2046.000000
41.020000	-0.036428	-21.528677	-5.286323	-6.262489	-6.661692	-3.318172	0.000000	-10.000000	0.000000	-2.983333	-5.000000	1023.000000	1023.000000	2046.000000
41.040001	-0.035948	-21.245066	-5.415854	-6.292934	-6.413651	-3.122627	0.000000	-10.000000	0.000000	-2.800000	-6.000000	1023.000000	1023.000000	2046.000000
41.060001	-0.035503	-20.982241	-5.378339	-5.998321	-6.291679	-3.313902	0.000000	-10.000000	0.000000	-2.650000	-7.000000	1023.000000	1023.000000	2046.000000
41.080002	-0.035027	-20.700838	-5.190280	-5.688932	-6.240597	-3.581029	0.000000	-10.000000	0.000000	-2.533333	-8.000000	1023.000000	1023.000000	2046.000000
41.099998	-0.034444	-20.356365	-4.919744	-5.670656	-6.250623	-3.515342	0.000000	-10.000000	0.000000	-2.400000	-9.000000	1023.000000	1023.000000	2046.000000
41.119999	-0.034251	-20.242138	-4.754567	-5.746660	-6.421717	-3.319194	0.000000	-10.000000	-0.008333	-2.200000	-9.833333	1023.000000	1023.000000	2046.000000
41.139999	-0.034217	-20.222071	-4.873668	-5.966197	-6.410441	-2.971764	0.000000	-10.000000	-0.008333	-1.983333	-10.500000	1023.000000	1023.000000	2046.000000
41.160000	-0.034022	-20.106974	-5.010552	-6.013410	-6.251184	-2.831829	0.000000	-10.000000	-0.008333	-1.850000	-10.833333	1023.000000	1023.000000	2046.000000
41.180000	-0.033600	-19.857754	-5.042582	-5.662977	-6.030926	-3.121269	0.000000	-10.000000	0.000000	-1.766667	-11.000000	1023.000000	1023.000000	2046.000000
41.200001	-0.032998	-19.501617	-4.788967	-5.433655	-5.988522	-3.290474	0.000000	-10.000000	0.000000	-1.700000	-11.000000	1023.000000	1023.000000	2046.000000
41.220001	-0.032484	-19.197971	-4.504959	-5.441712	-6.067252	-3.184048	0.000000	-10.000000	0.000000	-1.616667	-11.000000	1023.000000	1023.000000	2046.000000
41.240002	-0.032610	-19.272564	-4.445698	-5.603479	-6.275391	-2.947996	0.000000	-10.000000	0.000000	-1.616667	-11.000000	1023.000000	1023.000000	2046.000000
41.259998	-0.032460	-19.183834	-4.655634	-5.804244	-6.103627	-2.620330	0.000000	-10.000000	-0.008333	-1.683333	-11.000000	1023.000000	1023.000000	2046.000000
41.279999	-0.032248	-19.058676	-4.618961	-5.342545	-5.994432	-3.102736	0.000000	-10.000000	-0.016667	-1.750000	-11.000000	1023.000000	1023.000000	2046.000000
41.299999	-0.032511	-19.214188	-4.405055	-5.108346	-6.179663	-3.521124	0.000000	-10.000000	-0.033333	-1.766667	-11.000000	1023.000000	1023.000000	2046.000000
41.320000	-0.033265	-19.659395	-4.226549	-5.280533	-6.629904	-3.522409	0.000000	-10.000000	-0.025000	-1.733333	-11.000000	1023.000000	1023.000000	2046.000000
41.340000	-0.034611	-20.455360	-4.493095	-5.660120	-6.852694	-3.449453	0.000000	-10.000000	-0.016667	-1.666667	-11.000000	1023.000000	1023.000000	2046.000000
41.360001	-0.035004	-20.687386	-4.772559	-5.610158	-6.600520	-3.704148	0.000000	-10.000000	-0.008333	-1.716667	-11.000000	1023.000000	1023.000000	2046.000000
41.380001	-0.034858	-20.601194	-4.574722	-5.296064	-6.583841	-4.146566	0.000000	-10.000000	-0.008333	-1.866667	-11.000000	1023.000000	1023.000000	2046.000000
41.400002	-0.034538	-20.411966	-4.561914	-5.401330	-6.646292	-3.802430	0.000000	-10.000000	-0.008333	-2.150000	-11.666667	1023.000000	1023.000000	2046.000000
41.419998	-0.035262	-20.840107	-4.973898	-5.975480	-6.625492	-3.265237	0.000000	-10.000000	0.000000	-2.283333	-12.500000	1023.000000	1023.000000	2046.000000
41.439999	-0.034667	-20.488050	-5.048787	-5.520274	-6.472688	-3.446302	0.000000	-10.000000	0.000000	-2.333333	-13.333333	1023.000000	1023.000000	2046.000000
41.459999	-0.034324	-20.285309	-4.823134	-5.093268	-6.546300	-3.822608	0.000000	-10.000000	-0.008333	-2.333333	-13.833333	1023.000000	1023.000000	2046.000000
41.480000	-0.034568	-20.429468	-4.570290	-5.194362	-6.868506	-3.796310	0.000000	-10.000000	-0.008333	-2.433333	-14.333333	1023.000000	1023.000000	2046.000000
41.500000	-0.036345	-21.480022	-4.831238	-5.487242	-7.213321	-3.948223	0.000000	-10.000000	-0.008333	-2.533334	-14.833333	1023.000000	1023.000000	2046.000000
41.520000	-0.039092	-23.103149	-5.532655	-6.023113	-7.439551	-4.107830	0.000000	-10.000000	-0.008333	-2.016667	-15.666667	1023.000000	1023.000000	2046.000000
41.540001	-0.042081	-24.870157	-6.312231	-6.200713	-7.659520	-4.697693	0.000000	-10.000000	-0.025000	-1.150000	-16.333334	1023.000000	1023.000000	2046.000000
41.560001	-0.044330	-26.199173	-6.676088	-6.054904	-7.943263	-5.524919	0.000000	-10.000000	-0.033333	-0.283333	-17.000000	1023.000000	1023.000000	2046.000000
41.580002	-0.045886	-27.118484	-6.738266	-6.389207	-8.382579	-5.608431	0.000000	-10.000000	-0.033333	0.000000	-17.000000	1023.000000	1023.000000	2046.000000
41.599998	-0.047371	-27.996553	-6.983660	-6.699762	-8.741206	-5.571926	0.000000	-10.000000	-0.016667	0.000000	-17.000000	1023.000000	1023.000000	2046.000000
41.619999	-0.048599	-28.721930	-7.408469	-6.977760	-8.824492	-5.511209	0.000000	-10.000000	-0.016667	0.000000	-17.000000	1023.000000	1023.000000	2046.000000
41.639999	-0.049116	-29.027561	-7.680231	-7.018874	-8.750647	-5.577808	0.000000	-10.000000	-0.016667	-0.616667	-17.000000	1023.000000	1023.000000	2046.000000
41.660000	-0.049230	-29.094872	-7.712957	-6.732919	-8.709607	-5.939389	0.000000	-10.000000	-0.016667	-1.133333	-17.000000	1023.000000	1023.000000	2046.000000
41.680000	-0.049060	-28.994678	-7.516734	-6.479686	-8.774633	-6.223626	0.000000	-10.000000	-0.008333	-1.616667	-17.000000	1023.000000	1023.000000	2046.000000
41.700001	-0.048926	-28.915251	-7.264234	-6.590768	-9.030935	-6.029312	0.000000	-10.000000	-0.008333	-1.383333	-17.000000	1023.000000	1023.000000	2046.000000
41.720001	-0.049129	-29.035528	-7.326617	-6.777318	-9.197034	-5.734559	0.000000	-10.000000	-0.008333	-1.033333	-17.000000	1023.000000	1023.000000	2046.000000
41.740002	-0.048760	-28.816923	-7.462786	-6.882438	-8.990323	-5.481376	0.000000	-10.000000	-0.025000	-0.550000	-17.000000	1023.000000	1023.000000	2046.000000
41.759998	-0.048182	-28.475594	-7.430294	-6.584416	-8.783308	-5.677577	0.000000	-10.000000	-0.016667	-0.166667	-17.000000	1023.000000	1023.000000	2046.000000
41.779999	-0.047450	-28.042822	-7.225883	-6.398652	-8.624181	-5.794105	0.000000	-10.000000	-0.016667	-0.266667	-17.000000	1023.000000	1023.000000	2046.000000
41.799999	-0.046319	-27.374727	-6.843217	-6.379627	-8.569798	-5.582085	0.000000	-10.000000	-0.008333	-0.850000	-17.000000	1023.000000	1023.000000	2046.000000
41.820000	-0.045753	-27.040056	-6.708508	-6.554876	-8.520015	-5.256657	0.000000	-10.000000	-0.016667	-1.400000	-17.000000	1023.000000	1023.000000	2046.000000
41.840000	-0.045416	-26.840645	-6.728154	-6.857037	-8.432722	-4.822732	0.000000	-10.000000	-0.025000	-1.666667	-17.000000	1023.000000	1023.000000	2046.000000
41.860001	-0.045106	-26.657719	-6.933255	-7.074906	-8.088420	-4.561137	0.000000	-10.000000	-0.016667	-1.650000	-17.000000	1023.000000	1023.000000	2046.000000
41.880001	-0.045018	-26.605623	-6.960900	-6.922040	-7.882768	-4.839917	0.000000	-10.000000	-0.008333	-1.750000	-17.000000	1023.000000	1023.000000	2046.000000
41.900002	-0.044961	-26.572018	-6.860330	-6.861865	-7.789076	-5.060747	0.000000	-10.000000	-0.008333	-1.966667	-17.000000	1023.000000	1023.000000	2046.000000
41.919998	-0.044844	-26.503088	-6.669032	-6.954976	-7.878481	-5.000598	0.000000	-10.000000	-0.008333	-2.283333	-17.333334	1023.000000	1023.000000	2046.000000
41.939999	-0.045186	-26.704756	-6.623055	-7.229477	-8.061434	-4.790791	0.000000	-10.000000	-0.025000	-2.616667	-18.000000	1023.000000	1023.000000	2046.000000
41.959999	-0.045430	-26.849245	-6.775427	-7.535232	-8.005845	-4.532742	0.000000	-10.000000	-0.025000	-2.850000	-19.000000	1023.000000	1023.000000	2046.000000
41.980000	-0.045458	-26.865664	-6.896991	-7.531603	-7.833219	-4.603851	0.000000	-10.000000	-0.025000	-2.866667	-20.000000	1023.000000	1023.000000	2046.000000
42.000000	-0.045341	-26.796352	-6.759217	-7.226305	-7.781144	-5.029685	0.000000	-10.000000	-0.016667	-2.666667	-21.000000	1023.000000	1023.000000	2046.000000
42.020000	-0.044765	-26.455940	-6.396861	-7.118977	-7.882845	-5.057259	0.000000	-10.000000	-0.025000	-2.400000	-21.833334	1023.000000	1023.000000	2046.000000
42.040001	-0.044752	-26.448435	-6.243514	-7.265832	-8.124211	-4.814878	0.000000	-10.000000	-0.025000	-2.133333	-22.500000	1023.000000	1023.000000	2046.000000
42.060001	-0.044278	-26.168161	-6.351318	-7.445467	-7.949769	-4.421608	0.000000	-10.000000	-0.016667	-1.866667	-22.833334	1023.000000	1023.000000	2046.000000
42.080002	-0.043409	-25.654531	-6.381437	-7.234988	-7.624403	-4.413704	0.000000	-10.000000	-0.008333	-1.350000	-23.000000	1023.000000	1023.000000	2046.000000
42.099998	-0.042657	-25.210373	-6.160949	-6.813296	-7.472478	-4.763649	0.000000	-10.000000	-0.008333	-0.716667	-23.000000	1023.000000	1023.000000	2046.000000
42.119999	-0.041824	-24.718063	-5.794079	-6.737145	-7.543653	-4.643187	0.000000	-10.000000	-0.016667	-0.200000	-23.000000	1023.000000	1023.000000	2046.000000
42.139999	-0.041540	-24.550245	-5.720359	-6.813847	-7.628784	-4.387257	0.000000	-10.000000	-0.016667	0.000000	-23.000000	1023.000000	1023.000000	2046.000000
42.160000	-0.041158	-24.324511	-5.793005	-7.014117	-7.575518	-3.941870	0.000000	-10.000000	-0.016667	0.000000	-23.000000	1023.000000	1023.000000	2046.000000
42.180000	-0.040528	-23.952337	-5.930747	-6.918248	-7.260080	-3.843263	0.000000	-10.000000	-0.016667	0.000000	-23.000000	1023.000000	1023.000000	2046.000000
42.200001	-0.039786	-23.513573	-5.783647	-6.455369	-7.084806	-4.189749	0.000000	-10.000000	-0.016667	0.000000	-23.000000	1023.000000	1023.000000	2046.000000
42.220001	-0.038899	-22.989023	-5.411993	-6.328396	-7.102597	-4.146036	0.000000	-10.000000	-0.016667	0.000000	-23.000000	1023.000000	1023.000000	2046.000000
42.240002	-0.038691	-22.866095	-5.279520	-6.457595	-7.282182	-3.846798	0.000000	-10.000000	-0.016667	0.000000	-23.000000	1023.000000	1023.000000	2046.000000
42.259998	-0.038472	-22.736895	-5.450214	-6.662464	-7.158358	-3.465859	0.000000	-10.000000	-0.016667	0.000000	-23.000000	1023.000000	1023.000000	2046.000000
42.279999	-0.037876	-22.384525	-5.526525	-6.467352	-6.897996	-3.492651	0.000000	-10.000000	-0.016667	0.000000	-23.000000	1023.000000	1023.000000	2046.000000
42.299999	-0.037394	-22.100046	-5.422145	-6.119830	-6.736304	-3.821766	0.000000	-10.000000	-0.025000	0.000000	-23.000000	1023.000000	1023.000000	2046.000000
42.320000	-0.036839	-21.771864	-5.087711	-6.040094	-6.824171	-3.819887	0.000000	-10.000000	-0.033333	0.000000	-23.000000	1023.000000	1023.000000	2046.000000
42.340000	-0.036495	-21.568316	-4.872608	-6.120286	-6.994092	-3.581329	0.000000	-10.000000	-0.041667	0.000000	-23.000000	1023.000000	1023.000000	2046.000000
42.360001	-0.036383	-21.502382	-4.928787	-6.259203	-6.992979	-3.321414	0.000000	-10.000000	-0.041667	0.000000	-23.000000	1023.000000	1023.000000	2046.000000
42.380001	-0.035883	-21.207094	-5.021162	-6.355444	-6.740410	-3.090078	0.000000	-10.000000	-0.033333	0.000000	-23.000000	1023.000000	1023.000000	2046.000000
42.400002	-0.035160	-20.779469	-4.961997	-5.896229	-6.510823	-3.410419	0.000000	-10.000000	-0.025000	0.000000	-23.000000	1023.000000	1023.000000	2046.000000
42.419998	-0.034947	-20.653637	-4.684547	-5.604225	-6.607470	-3.757396	0.000000	-10.000000	-0.016667	0.000000	-23.000000	1023.000000	1023.000000	2046.000000
42.439999	-0.035181	-20.792110	-4.408158	-5.637756	-6.959218	-3.786979	0.000000	-10.000000	-0.025000	0.000000	-23.000000	1023.000000	1023.000000	2046.000000
42.459999	-0.036076	-21.320662	-4.515496	-5.885715	-7.210877	-3.708574	0.000000	-10.000000	-0.041667	0.000000	-23.000000	1023.000000	1023.000000	2046.000000
42.480000	-0.036404	-21.514521	-4.738059	-6.162319	-7.078783	-3.535360	0.000000	-10.000000	-0.033333	0.000000	-23.000000	1023.000000	1023.000000	2046.000000
42.500000	-0.036155	-21.367329	-4.769358	-5.786112	-6.844172	-3.967686	0.000000	-10.000000	-0.033333	0.000000	-23.000000	1023.000000	1023.000000	2046.000000
42.520000	-0.035084	-20.734867	-4.612317	-5.458140	-6.633442	-4.030967	0.000000	-10.000000	-0.025000	0.000000	-23.000000	1023.000000	1023.000000	2046.000000
42.540001	-0.035851	-21.187765	-4.650539	-5.890609	-7.017651	-3.628967	0.000000	-10.000000	-0.041667	0.000000	-23.000000	1023.000000	1023.000000	2046.000000
42.560001	-0.035850	-21.187353	-4.908690	-6.001381	-7.002374	-3.274908	0.000000	-10.000000	-0.033333	0.000000	-23.000000	1023.000000	1023.000000	2046.000000
42.580002	-0.035679	-21.086433	-5.013228	-5.622432	-6.898235	-3.552538	0.000000	-10.000000	-0.033333	0.000000	-23.000000	1023.000000	1023.000000	2046.000000
42.599998	-0.035764	-21.136433	-4.835160	-5.282598	-6.960081	-4.058593	0.000000	-10.000000	-0.033333	0.000000	-23.000000	1023.000000	1023.000000	2046.000000
42.619999	-0.037084	-21.916365	-4.757122	-5.628435	-7.459123	-4.071684	0.000000	-10.000000	-0.033333	0.000000	-23.000000	1023.000000	1023.000000	2046.000000
42.639999	-0.039960	-23.616644	-5.469688	-6.228162	-7.739717	-4.179078	0.000000	-10.000000	-0.033333	0.333333	-23.000000	1023.000000	1023.000000	2046.000000
42.660000	-0.042927	-25.369772	-6.275468	-6.367041	-7.897434	-4.829829	0.000000	-10.000000	-0.033333	1.383333	-23.000000	1023.000000	1023.000000	2046.000000
42.680000	-0.045045	-26.621521	-6.575671	-6.277995	-8.185029	-5.582826	0.000000	-10.000000	-0.041667	2.816667	-23.000000	1023.000000	1023.000000	2046.000000
42.700001	-0.046951	-27.747982	-6.703114	-6.640018	-8.822893	-5.581955	0.000000	-10.000000	-0.050000	4.166667	-23.000000	1023.000000	1023.000000	2046.000000
42.720001	-0.048643	-28.748264	-7.238712	-7.177897	-8.965059	-5.366596	0.000000	-10.000000	-0.066667	4.816667	-23.000000	1023.000000	1023.000000	2046.000000
42.740002	-0.049256	-29.110537	-7.562223	-6.829474	-8.782028	-5.936810	0.000000	-10.000000	-0.066667	4.833333	-23.000000	1023.000000	1023.000000	2046.000000
42.759998	-0.049388	-29.188372	-7.355882	-6.736569	-8.953800	-6.142120	0.000000	-10.000000	-0.066667	4.266666	-23.000000	1023.000000	1023.000000	2046.000000
42.779999	-0.049820	-29.443586	-7.303699	-6.883356	-9.270825	-5.985707	0.000000	-10.000000	-0.050000	3.483333	-23.000000	1023.000000	1023.000000	2046.000000
42.799999	-0.050131	-29.627491	-7.536340	-7.179348	-9.290883	-5.620921	0.000000	-10.000000	-0.050000	2.983333	-23.000000	1023.000000	1023.000000	2046.000000
42.820000	-0.049876	-29.476791	-7.652064	-6.844290	-9.117353	-5.863083	0.000000	-10.000000	-0.050000	3.183333	-23.000000	1023.000000	1023.000000	2046.000000
42.840000	-0.048975	-28.944006	-7.325090	-6.485954	-9.073805	-6.059158	0.000000	-10.000000	-0.058333	4.100000	-23.000000	1023.000000	1023.000000	2046.000000
42.860001	-0.048599	-28.722176	-7.070110	-6.608053	-9.326947	-5.717065	0.000000	-10.000000	-0.075000	5.550000	-23.000000	1023.000000	1023.000000	2046.000000
42.880001	-0.048183	-28.476118	-7.179138	-6.912766	-9.215314	-5.168900	0.000000	-10.000000	-0.091667	7.016667	-23.000000	1023.000000	1023.000000	2046.000000
42.900002	-0.047068	-27.817009	-7.216627	-6.503320	-8.743171	-5.353890	0.000000	-10.000000	-0.100000	8.300000	-23.000000	1023.000000	1023.000000	2046.000000
42.919998	-0.045597	-26.947987	-6.808428	-6.255202	-8.571031	-5.313325	0.000000	-10.000000	-0.100000	9.350000	-15.333333	1023.000000	1023.000000	2046.000000
42.939999	-0.044610	-26.364235	-6.439832	-6.480188	-8.702491	-4.741724	0.000000	-10.000000	-0.133333	11.283334	4.166667	1023.000000	1023.000000	2046.000000
42.959999	-0.043769	-25.867313	-6.550439	-6.789784	-8.342648	-4.184442	0.000000	-10.000000	-0.166667	12.883334	23.666666	1023.000000	1023.000000	2046.000000
42.980000	-0.042590	-25.170527	-6.496903	-6.476916	-7.866194	-4.330514	0.000000	-10.000000	-0.200000	14.150001	35.500000	1023.000000	1023.000000	2046.000000
43.000000	-0.041630	-24.603474	-6.163354	-6.428238	-7.694219	-4.317662	0.000000	-10.000000	-0.200000	14.150001	35.500000	1023.000000	1023.000000	2046.000000
43.020000	-0.041520	-24.538481	-6.001852	-6.750572	-7.843211	-3.942846	0.000000	-10.000000	-0.200000	14.400001	37.000000	1023.000000	1023.000000	2046.000000
43.040001	-0.041330	-24.426254	-6.196078	-7.041565	-7.627048	-3.561564	0.000000	-10.000000	-0.216667	14.950001	40.166668	1023.000000	1023.000000	2046.000000
43.060001	-0.040830	-24.130657	-6.261264	-7.034965	-7.329258	-3.505170	0.000000	-10.000000	-0.233333	15.766667	45.000000	1023.000000	1023.000000	2046.000000
43.080002	-0.040036	-23.661417	-6.022070	-6.596781	-7.113721	-3.928844	0.000000	-10.000000	-0.250000	16.633333	50.166668	1023.000000	1023.000000	2046.000000
43.099998	-0.039276	-23.211937	-5.629032	-6.593309	-7.133566	-3.856029	0.000000	-10.000000	-0.250000	17.383333	55.666668	1023.000000	1023.000000	2046.000000
43.119999	-0.039008	-23.053976	-5.417780	-6.779915	-7.326966	-3.529315	0.000000	-10.000000	-0.266667	18.116667	61.500000	1023.000000	1023.000000	2046.000000
43.139999	-0.038339	-22.658642	-5.436279	-6.898682	-7.168444	-3.155238	0.000000	-10.000000	-0.300000	18.966667	67.500000	1023.000000	1023.000000	2046.000000
43.160000	-0.037239	-22.008045	-5.436933	-6.733923	-6.830205	-3.006986	0.000000	-10.000000	-0.350000	20.033335	73.666664	1023.000000	1023.000000	2046.000000
43.180000	-0.035620	-21.051535	-5.131722	-6.189579	-6.542759	-3.187475	0.000000	-10.000000	-0.383333	21.166668	80.166664	1023.000000	1023.000000	2046.000000
43.200001	-0.033755	-19.949425	-4.629225	-5.923929	-6.418111	-2.978160	0.000000	-10.000000	-0.408333	22.400000	87.000000	1023.000000	1023.000000	2046.000000
43.220001	-0.032343	-19.114525	-4.240449	-5.922882	-6.454922	-2.496271	0.000000	-10.000000	-0.425000	23.300001	94.333336	1023.000000	1023.000000	2046.000000
43.240002	-0.031166	-18.419128	-4.254887	-5.999626	-6.223156	-1.941460	0.000000	-10.000000	-0.450000	24.150000	102.000000	1023.000000	1023.000000	2046.000000
43.259998	-0.029532	-17.453241	-4.229432	-5.680132	-5.752157	-1.791520	0.000000	-10.000000	-0.466667	24.550001	110.000000	1023.000000	1023.000000	2046.000000
43.279999	-0.027697	-16.369173	-3.859727	-5.084307	-5.456115	-1.969025	0.000000	-10.000000	-0.483333	25.300001	118.000000	1023.000000	1023.000000	2046.000000
43.299999	-0.026284	-15.534023	-3.430657	-4.964288	-5.455487	-1.683592	0.000000	-10.000000	-0.483333	25.700001	126.166664	1023.000000	1023.000000	2046.000000
43.320000	-0.025206	-14.896903	-3.244858	-5.019299	-5.447546	-1.185200	0.000000	-10.000000	-0.500000	26.233334	134.666672	1023.000000	1023.000000	2046.000000
43.340000	-0.023998	-14.182834	-3.343273	-5.117044	-5.032518	-0.689998	0.000000	-10.000000	-0.516667	26.433334	143.333328	1023.000000	1023.000000	2046.000000
43.360001	-0.022540	-13.320962	-3.239872	-4.579773	-4.579440	-0.921877	0.000000	-10.000000	-0.541667	26.783335	152.166672	1023.000000	1023.000000	2046.000000
43.380001	-0.021121	-12.482769	-2.782970	-4.251785	-4.486168	-0.961845	0.000000	-10.000000	-0.558333	27.333334	161.000000	1023.000000	1023.000000	2046.000000
43.400002	-0.020098	-11.878066	-2.453645	-4.261078	-4.522126	-0.641217	0.000000	-10.000000	-0.566667	27.900000	170.166672	1023.000000	1023.000000	2046.000000
43.419998	-0.019334	-11.426444	-2.464803	-4.372872	-4.373261	-0.215507	0.000000	-10.000000	-0.583333	28.633333	179.333328	1023.000000	1023.000000	2046.000000
43.439999	-0.018201	-10.756732	-2.502458	-4.242504	-3.989100	-0.022670	0.000000	-10.000000	-0.616667	29.366667	188.833328	1023.000000	1023.000000	2046.000000
43.459999	-0.017142	-10.130884	-2.267612	-3.751253	-3.776329	-0.335690	0.000000	-10.000000	-0.658333	30.016666	198.500000	1023.000000	1023.000000	2046.000000
43.480000	-0.016209	-9.579725	-1.844332	-3.392377	-3.712677	-0.630339	0.000000	-10.000000	-0.700000	30.650000	208.500000	1023.000000	1023.000000	2046.000000
43.500000	-0.015649	-9.248334	-1.427126	-3.441407	-3.907918	-0.471883	0.000000	-10.000000	-0.716667	30.883333	215.166672	1023.000000	1023.000000	2046.000000
43.520000	-0.015090	-8.918342	-1.349212	-3.596434	-3.797727	-0.174969	0.000000	-10.000000	-0.700000	31.183334	225.500000	1023.000000	1023.000000	2046.000000
43.540001	-0.013874	-8.199674	-1.374375	-3.493644	-3.314660	-0.016995	0.000000	-10.000000	-0.691667	31.233334	235.833328	1023.000000	1023.000000	2046.000000
43.560001	-0.012675	-7.490731	-1.210883	-2.919434	-3.010461	-0.349953	0.000000	-10.000000	-0.666667	31.350000	249.666672	1023.000000	1023.000000	2046.000000
43.580002	-0.012031	-7.110202	-1.190188	-2.800262	-2.887785	-0.231967	0.000000	-10.000000	-0.675000	31.066668	260.000000	1023.000000	1023.000000	2046.000000
43.599998	-0.012774	-7.549409	-1.219137	-3.016599	-3.281962	-0.031712	0.000000	-10.000000	-0.675000	30.866667	270.333344	1023.000000	1023.000000	2046.000000
43.619999	-0.012175	-7.195376	-1.396642	-2.984732	-3.073835	0.259832	0.000000	-10.000000	-0.675000	30.533333	280.666656	1023.000000	1023.000000	2046.000000
43.639999	-0.010997	-6.499242	-1.269708	-2.403123	-2.811991	-0.014419	0.000000	-10.000000	-0.675000	30.400000	291.000000	1023.000000	1023.000000	2046.000000
43.660000	-0.009831	-5.809847	-0.723566	-1.975207	-2.799336	-0.311737	0.000000	-10.000000	-0.666667	30.350000	301.333344	1023.000000	1023.000000	2046.000000
43.680000	-0.010339	-6.110424	-0.571951	-2.145318	-3.046364	-0.346790	0.000000	-10.000000	-0.658333	30.483334	311.500000	1023.000000	1023.000000	2046.000000
43.700001	-0.012341	-7.293502	-1.090563	-2.671184	-3.227262	-0.304493	0.000000	-10.000000	-0.650000	30.283333	321.500000	1023.000000	1023.000000	2046.000000
43.720001	-0.013946	-8.242367	-1.709741	-2.722392	-3.149241	-0.660994	0.000000	-10.000000	-0.641667	30.250000	331.500000	1023.000000	1023.000000	2046.000000
43.740002	-0.015048	-8.893150	-1.929796	-2.547483	-3.215192	-1.200679	0.000000	-10.000000	-0.658333	30.150000	341.500000	1023.000000	1023.000000	2046.000000
43.759998	-0.015400	-9.101653	-1.837397	-2.587577	-3.407759	-1.268920	0.000000	-10.000000	-0.658333	30.533333	351.500000	1023.000000	1023.000000	2046.000000
43.779999	-0.015653	-9.250717	-1.900748	-2.729812	-3.541954	-1.078203	0.000000	-10.000000	-0.650000	30.400000	361.833344	1023.000000	1023.000000	2046.000000
43.799999	-0.015461	-9.137327	-2.048346	-2.889891	-3.454078	-0.745012	0.000000	-10.000000	-0.641667	30.200001	372.166656	1023.000000	1023.000000	2046.000000
43.820000	-0.014882	-8.795021	-2.134489	-2.605394	-3.206784	-0.848354	0.000000	-10.000000	-0.633333	29.966667	382.500000	1023.000000	1023.000000	2046.000000
43.840000	-0.013821	-8.168337	-1.865544	-2.092297	-3.025160	-1.185336	0.000000	-10.000000	-0.641667	29.900002	392.500000	1023.000000	1023.000000	2046.000000
43.860001	-0.012633	-7.466349	-1.417536	-1.841156	-3.101954	-1.105703	0.000000	-10.000000	-0.625000	29.750000	402.500000	1023.000000	1023.000000	2046.000000
43.880001	-0.011909	-7.038448	-1.206272	-1.840079	-3.245140	-0.746958	0.000000	-10.000000	-0.625000	29.600000	412.500000	1023.000000	1023.000000	2046.000000
43.900002	-0.010932	-6.460581	-1.286687	-1.892601	-2.955480	-0.325814	0.000000	-10.000000	-0.616667	29.549999	422.166656	1023.000000	1023.000000	2046.000000
43.919998	-0.009394	-5.552066	-1.132355	-1.365380	-2.580421	-0.473910	0.000000	-10.000000	-0.633333	29.833334	431.833344	1023.000000	1023.000000	2046.000000
43.939999	-0.007564	-4.470382	-0.675191	-0.972643	-2.356515	-0.466033	0.000000	-10.000000	-0.641667	30.083334	441.500000	1023.000000	1023.000000	2046.000000
43.959999	-0.006264	-3.701998	-0.341528	-1.018481	-2.429245	0.087256	0.000000	-10.000000	-0.633333	30.200001	451.500000	1023.000000	1023.000000	2046.000000
43.980000	-0.004937	-2.917584	-0.424817	-1.192575	-2.006505	0.706313	0.000000	-10.000000	-0.625000	30.066668	461.833344	1023.000000	1023.000000	2046.000000
44.000000	-0.003229	-1.908150	-0.334984	-0.651084	-1.418726	0.496644	0.000000	-10.000000	-0.591667	29.483334	472.166656	1023.000000	1023.000000	2046.000000
44.020000	-0.001723	-1.018361	0.144745	-0.695194	-1.340199	0.872286	0.000000	-10.000000	-0.566667	29.000000	482.166656	1023.000000	1023.000000	2046.000000
44.040001	-0.001607	-0.949553	0.008871	-1.148319	-1.211431	1.401326	0.000000	-10.000000	-0.516667	27.933334	491.833344	1023.000000	1023.000000	2046.000000
44.060001	-0.001112	-0.657042	-0.283590	-1.310079	-0.703324	1.639951	0.000000	-10.000000	-0.466667	27.100000	501.166656	1023.000000	1023.000000	2046.000000
44.080002	-0.000341	-0.201524	-0.152734	-0.958019	-0.408052	1.317281	0.000000	-10.000000	-0.441667	25.833334	510.500000	1023.000000	1023.000000	2046.000000
44.099998	0.000277	0.163698	0.134787	-0.988580	-0.461607	1.479097	0.000000	-10.000000	-0.416667	24.966667	519.333313	1023.000000	1023.000000	2046.000000
44.119999	0.000345	0.203725	0.048001	-1.277503	-0.409640	1.842868	0.000000	-10.000000	-0.416667	24.299999	527.833313	1023.000000	1023.000000	2046.000000
44.139999	0.000937	0.553510	-0.169588	-1.264230	0.051972	1.935356	0.000000	-10.000000	-0.400000	24.049999	536.000000	1023.000000	1023.000000	2046.000000
44.160000	0.002079	1.228724	0.051252	-0.718511	0.386310	1.509673	0.000000	-10.000000	-0.400000	23.916666	544.000000	1023.000000	1023.000000	2046.000000
44.180000	0.003636	2.148821	0.562186	-0.497090	0.450174	1.633551	0.000000	-10.000000	-0.400000	23.716667	552.000000	1023.000000	1023.000000	2046.000000
44.200001	0.004711	2.784365	0.775276	-0.480160	0.457260	2.031990	0.000000	-10.000000	-0.400000	23.533333	560.000000	1023.000000	1023.000000	2046.000000
44.220001	0.006261	3.700093	0.714549	-0.505306	0.939852	2.550998	0.000000	-10.000000	-0.400000	23.416666	568.000000	1023.000000	1023.000000	2046.000000
44.240002	0.008174	4.830835	0.914039	0.120762	1.447418	2.348616	0.000000	-10.000000	-0.400000	23.316668	575.833313	1023.000000	1023.000000	2046.000000
44.259998	0.009991	5.904730	1.372489	0.428999	1.592799	2.510443	0.000000	-10.000000	-0.375000	23.250000	583.500000	1023.000000	1023.000000	2046.000000
44.279999	0.010991	6.495677	1.626813	0.353981	1.491771	3.023112	0.000000	-10.000000	-0.350000	22.783333	591.166687	1023.000000	1023.000000	2046.000000
44.299999	0.012499	7.386875	1.613788	0.429489	1.960926	3.382672	0.000000	-10.000000	-0.341667	22.233334	598.833313	1023.000000	1023.000000	2046.000000
44.320000	0.014541	8.593790	1.997890	1.176303	2.373550	3.046047	0.000000	-10.000000	-0.358333	21.733334	606.500000	1023.000000	1023.000000	2046.000000
44.340000	0.016398	9.690972	2.667372	1.411538	2.298365	3.313697	0.000000	-10.000000	-0.366667	21.566668	613.833313	1023.000000	1023.000000	2046.000000
44.360001	0.017035	10.067624	2.777113	1.343106	2.297102	3.650303	0.000000	-10.000000	-0.341667	21.316668	621.000000	1023.000000	1023.000000	2046.000000
44.380001	0.018229	10.773248	2.715617	1.525942	2.754326	3.777363	0.000000	-10.000000	-0.325000	20.883333	628.166687	1023.000000	1023.000000	2046.000000
44.400002	0.019356	11.439649	3.009564	2.058287	2.956612	3.415185	0.000000	-10.000000	-0.308333	20.483334	635.166687	1023.000000	1023.000000	2046.000000
44.419998	0.019423	11.478703	3.205742	2.095994	2.645929	3.531037	0.000000	-10.000000	-0.308333	20.166668	642.166687	1023.000000	1023.000000	2046.000000
44.439999	0.018077	10.683700	2.913882	1.806278	2.265008	3.698531	0.000000	-10.000000	-0.300000	19.850000	648.833313	1023.000000	1023.000000	2046.000000
44.459999	0.016933	10.007490	2.339005	1.461923	2.432598	3.773964	0.000000	-10.000000	-0.291667	19.416666	655.666687	1023.000000	1023.000000	2046.000000
44.480000	0.017294	10.220572	2.556773	1.986770	2.432438	3.244591	0.000000	-10.000000	-0.283333	18.916666	662.166687	1023.000000	1023.000000	2046.000000
44.500000	0.018782	11.100334	3.123923	2.349833	2.283464	3.343114	0.000000	-10.000000	-0.266667	18.666666	668.500000	1023.000000	1023.000000	2046.000000
44.520000	0.019737	11.664668	3.441403	2.426060	2.121330	3.675875	0.000000	-10.000000	-0.241667	18.183334	674.666687	1023.000000	1023.000000	2046.000000
44.540001	0.020344	12.023374	3.377970	2.444345	2.414917	3.786141	0.000000	-10.000000	-0.216667	17.850000	681.000000	1023.000000	1023.000000	2046.000000
44.560001	0.019665	11.621824	3.315499	2.775722	2.487885	3.042720	0.000000	-10.000000	-0.208333	17.283335	687.000000	1023.000000	1023.000000	2046.000000
44.580002	0.017687	10.453101	3.204752	2.575930	1.927649	2.744771	0.000000	-10.000000	-0.225000	16.750000	692.833313	1023.000000	1023.000000	2046.000000
44.599998	0.015036	8.886400	2.669997	2.000371	1.441936	2.774095	0.000000	-10.000000	-0.233333	16.300001	698.500000	1023.000000	1023.000000	2046.000000
44.619999	0.013552	8.009255	2.087274	1.846939	1.507705	2.567338	0.000000	-10.000000	-0.225000	15.533334	704.166687	1023.000000	1023.000000	2046.000000
44.639999	0.012977	7.669670	1.980328	2.049189	1.511473	2.128679	0.000000	-10.000000	-0.208333	15.133333	709.500000	1023.000000	1023.000000	2046.000000
44.660000	0.012649	7.475722	2.157256	1.935439	1.179219	2.203809	0.000000	-10.000000	-0.191667	14.633333	714.500000	1023.000000	1023.000000	2046.000000
44.680000	0.012135	7.172036	1.989501	1.642348	1.057482	2.482705	0.000000	-10.000000	-0.191667	14.316667	719.500000	1023.000000	1023.000000	2046.000000
44.700001	0.012338	7.291856	1.747117	1.767729	1.351945	2.425065	0.000000	-10.000000	-0.183333	14.000000	724.333313	1023.000000	1023.000000	2046.000000
44.720001	0.013033	7.702539	2.023170	2.270578	1.412773	1.996017	0.000000	-10.000000	-0.183333	13.616667	729.166687	1023.000000	1023.000000	2046.000000
44.740002	0.013382	7.908749	2.338912	2.291194	1.083356	2.195286	0.000000	-10.000000	-0.166667	13.300000	733.666687	1023.000000	1023.000000	2046.000000
44.759998	0.013797	8.153990	2.257806	2.079600	1.149438	2.667146	0.000000	-10.000000	-0.158333	12.950000	738.333313	1023.000000	1023.000000	2046.000000
44.779999	0.014596	8.626176	2.178447	2.515487	1.486090	2.446152	0.000000	-10.000000	-0.133333	12.600000	742.666687	1023.000000	1023.000000	2046.000000
44.799999	0.015920	9.408657	2.639623	2.872761	1.549120	2.347154	0.000000	-10.000000	-0.133333	12.400000	747.000000	1023.000000	1023.000000	2046.000000
44.820000	0.016482	9.740935	2.834494	2.786556	1.375815	2.744069	0.000000	-10.000000	-0.116667	12.116667	751.000000	1023.000000	1023.000000	2046.000000
44.840000	0.017198	10.164021	2.622057	2.561697	1.713686	3.266581	0.000000	-10.000000	-0.108333	11.316667	755.000000	1023.000000	1023.000000	2046.000000
44.860001	0.018402	10.875575	2.700225	3.042226	2.145714	2.987410	0.000000	-10.000000	-0.075000	10.300000	759.000000	1023.000000	1023.000000	2046.000000
44.880001	0.019368	11.446369	3.019360	3.036019	2.200688	3.190302	0.000000	-10.000000	-0.050000	8.883333	762.666687	1023.000000	1023.000000	2046.000000
44.900002	0.019417	11.475696	3.095933	2.628382	2.086518	3.664863	0.000000	-10.000000	-0.025000	7.433333	766.000000	1023.000000	1023.000000	2046.000000
44.919998	0.019206	11.350599	2.687186	2.129781	2.440878	4.092754	0.000000	-10.000000	-0.025000	5.600000	768.833313	1023.000000	1023.000000	2046.000000
44.939999	0.018836	11.132311	2.438137	2.081041	2.710813	3.902320	0.000000	-10.000000	-0.016667	3.416667	771.000000	1023.000000	1023.000000	2046.000000
44.959999	0.018707	11.055571	2.519543	2.190302	2.735799	3.609926	0.000000	-10.000000	-0.016667	1.250000	772.333313	1023.000000	1023.000000	2046.000000
44.980000	0.018149	10.725877	2.654350	1.991331	2.414043	3.666153	0.000000	-10.000000	0.000000	-0.916667	772.833313	1023.000000	1023.000000	2046.000000
45.000000	0.017456	10.316440	2.470926	1.631358	2.361472	3.852684	0.000000	-10.000000	0.000000	-2.716667	773.000000	1023.000000	1023.000000	2046.000000
45.020000	0.017280	10.212232	2.225442	1.526211	2.609590	3.850989	0.000000	-10.000000	0.000000	-4.150000	773.000000	1023.000000	1023.000000	2046.000000
45.040001	0.017608	10.406512	2.386057	1.986713	2.697345	3.336397	0.000000	-10.000000	0.000000	-5.016667	773.000000	1023.000000	1023.000000	2046.000000
45.060001	0.018344	10.841186	2.854054	2.046976	2.493278	3.446878	0.000000	-10.000000	0.000000	-5.316667	773.000000	1023.000000	1023.000000	2046.000000
45.080002	0.018779	11.098391	3.005962	1.949867	2.369779	3.772782	0.000000	-10.000000	-0.008333	-5.100000	773.000000	1023.000000	1023.000000	2046.000000
45.099998	0.019761	11.678967	2.862591	1.840253	2.755774	4.220349	0.000000	-10.000000	-0.008333	-4.666667	773.000000	1023.000000	1023.000000	2046.000000
45.119999	0.020955	12.384385	2.976373	2.311763	3.119692	3.976557	0.000000	-10.000000	-0.008333	-4.200000	773.000000	1023.000000	1023.000000	2046.000000
45.139999	0.022426	13.253976	3.498620	2.636255	3.143542	3.975559	0.000000	-10.000000	-0.008333	-3.800000	773.000000	1023.000000	1023.000000	2046.000000
45.160000	0.023344	13.796580	3.899476	2.640130	2.947757	4.309217	0.000000	-10.000000	-0.008333	-3.516667	773.000000	1023.000000	1023.000000	2046.000000
45.180000	0.024337	14.382880	3.826947	2.561451	3.247512	4.746970	0.000000	-10.000000	-0.016667	-3.150000	773.000000	1023.000000	1023.000000	2046.000000
45.200001	0.025159	14.869120	3.843497	3.165031	3.581707	4.278885	0.000000	-10.000000	-0.016667	-2.466667	773.000000	1023.000000	1023.000000	2046.000000
45.220001	0.025978	15.352876	4.362438	3.355627	3.394676	4.240136	0.000000	-10.000000	-0.033333	-1.383333	773.000000	1023.000000	1023.000000	2046.000000
45.240002	0.026050	15.395835	4.527009	3.176604	3.187491	4.504731	0.000000	-10.000000	-0.041667	-0.750000	773.000000	1023.000000	1023.000000	2046.000000
45.259998	0.026531	15.679866	4.190897	3.016217	3.587559	4.885193	0.000000	-10.000000	-0.041667	-0.883333	773.000000	1023.000000	1023.000000	2046.000000
45.279999	0.026550	15.691268	4.083239	3.417069	3.654395	4.536566	0.000000	-10.000000	-0.025000	-1.683333	773.000000	1023.000000	1023.000000	2046.000000
45.299999	0.025739	15.211832	4.063103	3.347553	3.289982	4.511194	0.000000	-10.000000	-0.016667	-2.250000	773.000000	1023.000000	1023.000000	2046.000000
45.320000	0.024374	14.405312	3.881379	2.898176	2.916941	4.708815	0.000000	-10.000000	-0.008333	-2.400000	773.000000	1023.000000	1023.000000	2046.000000
45.340000	0.024665	14.577042	3.682441	3.069844	3.143480	4.681278	0.000000	-10.000000	-0.016667	-2.300000	773.000000	1023.000000	1023.000000	2046.000000
45.360001	0.025504	15.072596	4.024052	3.689967	3.200052	4.158525	0.000000	-10.000000	-0.008333	-2.133333	773.000000	1023.000000	1023.000000	2046.000000
45.380001	0.025620	15.141314	4.482317	3.711905	2.901300	4.045792	0.000000	-10.000000	-0.008333	-2.133333	773.000000	1023.000000	1023.000000	2046.000000
45.400002	0.023375	13.814603	4.091009	3.112228	2.583834	4.027532	0.000000	-10.000000	0.000000	-2.416667	773.000000	1023.000000	1023.000000	2046.000000
45.419998	0.020267	11.978057	3.170315	2.690829	2.485901	3.631013	0.000000	-10.000000	-0.008333	-3.033333	773.000000	1023.000000	1023.000000	2046.000000
45.439999	0.017415	10.292504	2.714006	2.746130	2.105007	2.727360	0.000000	-10.000000	-0.016667	-3.783334	773.000000	1023.000000	1023.000000	2046.000000
45.459999	0.015078	8.911189	2.594580	2.413283	1.409486	2.493840	0.000000	-10.000000	-0.016667	-4.516667	773.000000	1023.000000	1023.000000	2046.000000
45.480000	0.013001	7.683600	2.114018	1.815341	1.103730	2.650511	0.000000	-10.000000	-0.008333	-4.933333	773.000000	1023.000000	1023.000000	2046.000000
45.500000	0.011990	7.086133	1.626012	1.725917	1.276102	2.458101	0.000000	-10.000000	0.000000	-5.116667	773.000000	1023.000000	1023.000000	2046.000000
45.520000	0.011763	6.951887	1.701703	2.012246	1.285640	1.952298	0.000000	-10.000000	0.000000	-5.033333	773.000000	1023.000000	1023.000000	2046.000000
45.540001	0.011158	6.594136	1.934253	1.881982	0.774015	2.003886	0.000000	-10.000000	0.000000	-4.983334	773.000000	1023.000000	1023.000000	2046.000000
45.560001	0.010664	6.302344	1.687465	1.524501	0.781049	2.309328	0.000000	-10.000000	0.000000	-5.016667	773.000000	1023.000000	1023.000000	2046.000000
45.580002	0.010857	6.416286	1.582972	1.878934	1.017704	1.936676	0.000000	-10.000000	0.000000	-5.083333	773.000000	1023.000000	1023.000000	2046.000000
45.599998	0.011391	6.732067	1.949744	2.160015	0.857673	1.764635	0.000000	-10.000000	0.000000	-4.883333	773.000000	1023.000000	1023.000000	2046.000000
45.619999	0.011271	6.661044	2.099575	2.009494	0.538340	2.013635	0.000000	-10.000000	-0.016667	-4.233333	773.000000	1023.000000	1023.000000	2046.000000
45.639999	0.011566	6.835278	1.840341	1.771181	0.845977	2.377779	0.000000	-10.000000	-0.033333	-3.316667	773.000000	1023.000000	1023.000000	2046.000000
45.660000	0.012301	7.270055	1.887823	2.241406	1.163571	1.977256	0.000000	-10.000000	-0.041667	-2.333333	766.333313	1023.000000	1023.000000	2046.000000
45.680000	0.013130	7.759945	2.327396	2.296918	0.969613	2.166018	0.000000	-10.000000	-0.025000	-1.766667	759.666687	1023.000000	1023.000000	2046.000000
45.700001	0.013375	7.904881	2.281119	1.978350	0.983482	2.661930	0.000000	-10.000000	-0.016667	-1.650000	753.000000	1023.000000	1023.000000	2046.000000
45.720001	0.014167	8.372970	2.054182	1.880787	1.506992	2.931008	0.000000	-10.000000	-0.008333	-2.083333	752.833313	1023.000000	1023.000000	2046.000000
45.740002	0.014676	8.673420	2.167798	2.049949	1.760468	2.695206	0.000000	-10.000000	-0.008333	-2.866667	752.333313	1023.000000	1023.000000	2046.000000
45.759998	0.014427	8.526554	2.330063	1.759790	1.539157	2.897544	0.000000	-10.000000	0.000000	-3.833333	751.500000	1023.000000	1023.000000	2046.000000
45.779999	0.013378	7.906405	1.921395	1.157381	1.577574	3.250056	0.000000	-10.000000	0.000000	-4.916667	750.166687	1023.000000	1023.000000	2046.000000
45.799999	0.012792	7.560038	1.463923	0.995752	1.932342	3.168020	0.000000	-10.000000	-0.008333	-5.816667	748.500000	1023.000000	1023.000000	2046.000000
45.820000	0.012663	7.484055	1.518263	1.224301	2.024714	2.716777	0.000000	-10.000000	-0.008333	-6.533333	746.500000	1023.000000	1023.000000	2046.000000
45.840000	0.011882	7.022274	1.704955	0.938686	1.581268	2.797364	0.000000	-10.000000	-0.008333	-7.083333	744.500000	1023.000000	1023.000000	2046.000000
45.860001	0.011318	6.688990	1.425456	0.514241	1.662156	3.087138	0.000000	-10.000000	0.008333	-7.416667	742.166687	1023.000000	1023.000000	2046.000000
45.880001	0.011286	6.669852	1.288024	0.862404	1.957748	2.561675	0.000000	-10.000000	0.008333	-7.433333	739.833313	1023.000000	1023.000000	2046.000000
45.900002	0.011950	7.062252	1.749559	1.006884	1.762936	2.542872	0.000000	-10.000000	0.008333	-7.133333	737.166687	1023.000000	1023.000000	2046.000000
45.919998	0.012166	7.190288	1.933005	0.869744	1.560240	2.827299	0.000000	-10.000000	0.000000	-6.766667	734.833313	1023.000000	1023.000000	2046.000000
45.939999	0.012822	7.577767	1.794064	0.681315	1.887040	3.215348	0.000000	-10.000000	0.000000	-6.483334	732.500000	1023.000000	1023.000000	2046.000000
45.959999	0.013776	8.141595	1.770273	1.078326	2.322148	2.970849	0.000000	-10.000000	0.000000	-6.333333	730.500000	1023.000000	1023.000000	2046.000000
45.980000	0.014846	8.774030	2.250775	1.297621	2.219861	3.005774	0.000000	-10.000000	0.000000	-6.366667	728.500000	1023.000000	1023.000000	2046.000000
46.000000	0.015281	9.031241	2.443463	1.318525	2.045153	3.224101	0.000000	-10.000000	0.000000	-6.633333	726.166687	1023.000000	1023.000000	2046.000000
46.020000	0.015727	9.294590	2.318168	1.045479	2.245574	3.685369	0.000000	-10.000000	0.000000	-7.233334	723.833313	1023.000000	1023.000000	2046.000000
46.040001	0.016787	9.921225	2.307734	1.377939	2.668127	3.567425	0.000000	-10.000000	0.000000	-7.866667	721.333313	1023.000000	1023.000000	2046.000000
46.060001	0.018194	10.752558	2.739105	1.833218	2.818516	3.361720	0.000000	-10.000000	0.008333	-8.516666	718.833313	1023.000000	1023.000000	2046.000000
46.080002	0.018488	10.926312	3.052585	1.873600	2.502594	3.497534	0.000000	-10.000000	0.025000	-9.183333	716.000000	1023.000000	1023.000000	2046.000000
46.099998	0.018357	10.849228	2.843365	1.606464	2.588018	3.811381	0.000000	-10.000000	0.033333	-10.033334	712.833313	1023.000000	1023.000000	2046.000000
46.119999	0.018227	10.772157	2.605882	1.853096	2.922764	3.390414	0.000000	-10.000000	0.050000	-11.150001	709.500000	1023.000000	1023.000000	2046.000000
46.139999	0.018707	11.055635	2.838438	2.007885	2.983408	3.225904	0.000000	-10.000000	0.058333	-12.133333	705.833313	1023.000000	1023.000000	2046.000000
46.160000	0.018613	11.000421	2.956705	2.020155	2.749694	3.273867	0.000000	-10.000000	0.075000	-12.933333	701.666687	1023.000000	1023.000000	2046.000000
46.180000	0.018069	10.678777	2.582723	1.661670	2.717482	3.716903	0.000000	-10.000000	0.083333	-13.450000	697.333313	1023.000000	1023.000000	2046.000000
46.200001	0.016652	9.841146	1.844730	1.329063	2.902692	3.764662	0.000000	-10.000000	0.091667	-13.833334	692.666687	1023.000000	1023.000000	2046.000000
46.220001	0.016049	9.484940	1.769624	1.588202	2.862256	3.264857	0.000000	-10.000000	0.116667	-14.233334	688.166687	1023.000000	1023.000000	2046.000000
46.240002	0.016050	9.485513	2.123244	1.873704	2.512942	2.975623	0.000000	-10.000000	0.133333	-14.466667	683.333313	1023.000000	1023.000000	2046.000000
46.259998	0.015506	9.163907	2.376749	1.883930	2.057846	2.845381	0.000000	-10.000000	0.150000	-14.833334	678.500000	1023.000000	1023.000000	2046.000000
46.279999	0.013974	8.258925	2.001516	1.356065	2.017815	2.883529	0.000000	-10.000000	0.158333	-15.283334	673.500000	1023.000000	1023.000000	2046.000000
46.299999	0.011362	6.715073	1.274101	1.122108	2.016311	2.302552	0.000000	-10.000000	0.166667	-15.866667	668.500000	1023.000000	1023.000000	2046.000000
46.320000	0.008184	4.836477	0.841719	1.050842	1.517688	1.426229	0.000000	-10.000000	0.183333	-16.433334	663.166687	1023.000000	1023.000000	2046.000000
46.340000	0.005232	3.091995	0.555363	0.697412	0.808373	1.030846	0.000000	-10.000000	0.191667	-17.033335	657.833313	1023.000000	1023.000000	2046.000000
46.360001	0.002414	1.426876	0.066227	0.131497	0.294099	0.935053	0.000000	-10.000000	0.191667	-17.583334	652.166687	1023.000000	1023.000000	2046.000000
46.380001	0.000529	0.312603	-0.604801	-0.282733	0.339224	0.860913	0.000000	-10.000000	0.191667	-17.950001	646.500000	1023.000000	1023.000000	2046.000000
46.400002	-0.000692	-0.409203	-0.903292	-0.146607	0.384025	0.256671	0.000000	-10.000000	0.191667	-18.083334	640.500000	1023.000000	1023.000000	2046.000000
46.419998	-0.001681	-0.993411	-0.781040	-0.191801	-0.033804	0.013234	0.000000	-10.000000	0.200000	-18.483334	634.333313	1023.000000	1023.000000	2046.000000
46.439999	-0.002990	-1.767361	-0.844307	-0.421136	-0.494516	-0.007403	0.000000	-10.000000	0.216667	-19.016666	628.000000	1023.000000	1023.000000	2046.000000
46.459999	-0.003552	-2.099498	-1.318152	-0.771870	-0.284452	0.274976	0.000000	-10.000000	0.225000	-19.566668	621.500000	1023.000000	1023.000000	2046.000000
46.480000	-0.003787	-2.237839	-1.497578	-0.505744	-0.112728	-0.121789	0.000000	-10.000000	0.233333	-19.783333	615.000000	1023.000000	1023.000000	2046.000000
46.500000	-0.003732	-2.205624	-1.246614	-0.363637	-0.290830	-0.304542	0.000000	-10.000000	0.225000	-19.850000	610.666687	1023.000000	1023.000000	2046.000000
46.520000	-0.004137	-2.444719	-1.064115	-0.517041	-0.709127	-0.154436	0.000000	-10.000000	0.225000	-19.633333	604.166687	1023.000000	1023.000000	2046.000000
46.540001	-0.004400	-2.600333	-1.434874	-0.845297	-0.462540	0.142378	0.000000	-10.000000	0.216667	-19.300001	597.500000	1023.000000	1023.000000	2046.000000
46.560001	-0.004125	-2.437869	-1.644433	-0.601451	-0.065073	-0.126912	0.000000	-10.000000	0.208333	-19.000000	588.833313	1023.000000	1023.000000	2046.000000
46.580002	-0.003495	-2.065345	-1.312212	-0.514679	-0.119174	-0.119280	0.000000	-10.000000	0.200000	-18.983334	582.500000	1023.000000	1023.000000	2046.000000
46.599998	-0.003281	-1.938912	-1.028559	-0.603291	-0.400235	0.093172	0.000000	-10.000000	0.208333	-19.250000	576.166687	1023.000000	1023.000000	2046.000000
46.619999	-0.003212	-1.898408	-1.278131	-0.987333	-0.154970	0.522025	0.000000	-10.000000	0.216667	-19.433332	569.833313	1023.000000	1023.000000	2046.000000
46.639999	-0.003344	-1.976433	-1.601924	-1.103917	0.205745	0.523663	0.000000	-10.000000	0.233333	-19.566668	563.166687	1023.000000	1023.000000	2046.000000
46.660000	-0.003524	-2.082407	-1.527258	-1.032222	0.260977	0.216096	0.000000	-10.000000	0.225000	-19.716667	556.833313	1023.000000	1023.000000	2046.000000
46.680000	-0.004455	-2.633044	-1.413136	-1.297972	-0.153719	0.231783	0.000000	-10.000000	0.233333	-19.883333	550.166687	1023.000000	1023.000000	2046.000000
46.700001	-0.005656	-3.342806	-1.731149	-1.845779	-0.262787	0.496909	0.000000	-10.000000	0.233333	-20.133333	543.666687	1023.000000	1023.000000	2046.000000
46.720001	-0.006404	-3.784955	-2.173247	-1.933198	0.003673	0.317817	0.000000	-10.000000	0.266667	-20.316668	536.833313	1023.000000	1023.000000	2046.000000
46.740002	-0.006772	-4.001978	-1.998896	-1.754505	-0.084537	-0.164040	0.000000	-10.000000	0.283333	-20.650000	530.000000	1023.000000	1023.000000	2046.000000
46.759998	-0.007630	-4.509596	-1.773966	-1.939476	-0.591584	-0.204570	0.000000	-10.000000	0.308333	-20.966667	523.000000	1023.000000	1023.000000	2046.000000
46.779999	-0.008478	-5.010614	-1.937100	-2.364198	-0.745576	0.036260	0.000000	-10.000000	0.308333	-21.200001	516.000000	1023.000000	1023.000000	2046.000000
46.799999	-0.008730	-5.159276	-2.247444	-2.160325	-0.433374	-0.318132	0.000000	-10.000000	0.308333	-21.300001	509.000000	1023.000000	1023.000000	2046.000000
46.820000	-0.008194	-4.842612	-1.878398	-1.977232	-0.533737	-0.453245	0.000000	-10.000000	0.308333	-21.400002	502.000000	1023.000000	1023.000000	2046.000000
46.840000	-0.008435	-4.984967	-1.596050	-2.081706	-0.983834	-0.323377	0.000000	-10.000000	0.308333	-21.183334	494.833344	1023.000000	1023.000000	2046.000000
46.860001	-0.008272	-4.888712	-1.884306	-2.314820	-0.695691	0.006105	0.000000	-10.000000	0.308333	-20.966667	487.666656	1023.000000	1023.000000	2046.000000
46.880001	-0.007933	-4.688519	-1.988775	-2.010645	-0.400361	-0.288738	0.000000	-10.000000	0.283333	-20.616667	480.666656	1023.000000	1023.000000	2046.000000
46.900002	-0.007490	-4.426847	-1.629706	-1.844598	-0.603874	-0.348669	0.000000	-10.000000	0.266667	-20.466667	473.833344	1023.000000	1023.000000	2046.000000
46.919998	-0.007764	-4.588400	-1.389731	-1.934421	-1.055001	-0.209247	0.000000	-10.000000	0.266667	-20.566668	467.000000	1023.000000	1023.000000	2046.000000
46.939999	-0.007812	-4.616879	-1.773626	-2.264741	-0.756337	0.177826	0.000000	-10.000000	0.291667	-20.650000	460.000000	1023.000000	1023.000000	2046.000000
46.959999	-0.007742	-4.575269	-1.916055	-1.897648	-0.498425	-0.263141	0.000000	-10.000000	0.316667	-20.833334	453.166656	1023.000000	1023.000000	2046.000000
46.980000	-0.007329	-4.331394	-1.461733	-1.781543	-0.805880	-0.282238	0.000000	-10.000000	0.316667	-20.883333	446.333344	1023.000000	1023.000000	2046.000000
47.000000	-0.007833	-4.629125	-1.365680	-2.032623	-1.154084	-0.076738	0.000000	-10.000000	0.308333	-20.866667	439.500000	1023.000000	1023.000000	2046.000000
47.020000	-0.007927	-4.685102	-1.757646	-2.225790	-0.836728	0.135061	0.000000	-10.000000	0.300000	-20.816668	432.500000	1023.000000	1023.000000	2046.000000
47.040001	-0.007900	-4.669015	-1.805541	-1.941900	-0.670858	-0.250716	0.000000	-10.000000	0.300000	-20.550001	425.500000	1023.000000	1023.000000	2046.000000
47.060001	-0.007757	-4.584652	-1.498097	-1.859980	-0.915311	-0.311264	0.000000	-10.000000	0.300000	-20.466667	418.500000	1023.000000	1023.000000	2046.000000
47.080002	-0.008252	-4.876958	-1.334916	-1.981255	-1.315964	-0.244822	0.000000	-10.000000	0.300000	-20.333334	411.666656	1023.000000	1023.000000	2046.000000
47.099998	-0.008563	-5.060668	-1.647824	-2.305917	-1.176603	0.069676	0.000000	-10.000000	0.308333	-20.233334	404.833344	1023.000000	1023.000000	2046.000000
47.119999	-0.008664	-5.120165	-1.877153	-2.153860	-0.933877	-0.155275	0.000000	-10.000000	0.291667	-20.133333	398.166656	1023.000000	1023.000000	2046.000000
47.139999	-0.008477	-5.010081	-1.636196	-1.941146	-1.028132	-0.404607	0.000000	-10.000000	0.291667	-20.133333	391.333344	1023.000000	1023.000000	2046.000000
47.160000	-0.008967	-5.299314	-1.316232	-2.006375	-1.591952	-0.384755	0.000000	-10.000000	0.283333	-20.150000	384.666656	1023.000000	1023.000000	2046.000000
47.180000	-0.009378	-5.542480	-1.565331	-2.363382	-1.573100	-0.040667	0.000000	-10.000000	0.283333	-20.183334	377.833344	1023.000000	1023.000000	2046.000000
47.200001	-0.009552	-5.645002	-1.899193	-2.338632	-1.291762	-0.115416	0.000000	-10.000000	0.283333	-20.100000	371.166656	1023.000000	1023.000000	2046.000000
47.220001	-0.009404	-5.557668	-1.811550	-2.077413	-1.249461	-0.419243	0.000000	-10.000000	0.266667	-20.133333	364.333344	1023.000000	1023.000000	2046.000000
47.240002	-0.009689	-5.726290	-1.496124	-2.079856	-1.706719	-0.443591	0.000000	-10.000000	0.283333	-20.066668	357.666656	1023.000000	1023.000000	2046.000000
47.259998	-0.010374	-6.131303	-1.547401	-2.284824	-1.971585	-0.327493	0.000000	-10.000000	0.266667	-20.150000	351.000000	1023.000000	1023.000000	2046.000000
47.279999	-0.010583	-6.254401	-1.874083	-2.553384	-1.791408	-0.035526	0.000000	-10.000000	0.283333	-20.133333	344.333344	1023.000000	1023.000000	2046.000000
47.299999	-0.010865	-6.421227	-2.124372	-2.320855	-1.586073	-0.389927	0.000000	-10.000000	0.283333	-20.150000	339.833344	1023.000000	1023.000000	2046.000000
47.320000	-0.010841	-6.406818	-1.866276	-2.240148	-1.819756	-0.480639	0.000000	-10.000000	0.300000	-20.150000	333.000000	1023.000000	1023.000000	2046.000000
47.340000	-0.011419	-6.748775	-1.684700	-2.289810	-2.296703	-0.477561	0.000000	-10.000000	0.300000	-20.233334	326.333344	1023.000000	1023.000000	2046.000000
47.360001	-0.011912	-7.040182	-2.011188	-2.702068	-2.232910	-0.094017	0.000000	-10.000000	0.283333	-20.266666	317.333344	1023.000000	1023.000000	2046.000000
47.380001	-0.012074	-7.135527	-2.231202	-2.482473	-1.996330	-0.425523	0.000000	-10.000000	0.266667	-20.250000	312.833344	1023.000000	1023.000000	2046.000000
47.400002	-0.011822	-6.986685	-1.843553	-2.334614	-2.248642	-0.559876	0.000000	-10.000000	0.250000	-20.283335	303.666656	1023.000000	1023.000000	2046.000000
47.419998	-0.012770	-7.547015	-1.663346	-2.378201	-2.854707	-0.650761	0.000000	-10.000000	0.250000	-20.366667	296.833344	1023.000000	1023.000000	2046.000000
47.439999	-0.014135	-8.354075	-2.078487	-2.644670	-3.002778	-0.628141	0.000000	-10.000000	0.266667	-20.316668	287.833344	1023.000000	1023.000000	2046.000000
47.459999	-0.015749	-9.307720	-2.524473	-2.500284	-3.021902	-1.261061	0.000000	-10.000000	0.283333	-20.183334	285.666656	1023.000000	1023.000000	2046.000000
47.480000	-0.017216	-10.174428	-2.354239	-2.599217	-3.587710	-1.633262	0.000000	-10.000000	0.300000	-20.000000	281.166656	1023.000000	1023.000000	2046.000000
47.500000	-0.019140	-11.311585	-2.401220	-2.938931	-4.163517	-1.807918	0.000000	-10.000000	0.300000	-19.933334	276.666656	1023.000000	1023.000000	2046.000000
47.520000	-0.020268	-11.978432	-2.862710	-3.355967	-4.085474	-1.674281	0.000000	-10.000000	0.300000	-19.950001	270.000000	1023.000000	1023.000000	2046.000000
47.540001	-0.020346	-12.024614	-3.255880	-3.143333	-3.647197	-1.978205	0.000000	-10.000000	0.266667	-19.866667	263.333344	1023.000000	1023.000000	2046.000000
47.560001	-0.020832	-12.311510	-3.083861	-3.295680	-4.014500	-1.917469	0.000000	-10.000000	0.266667	-19.716667	254.500000	1023.000000	1023.000000	2046.000000
47.580002	-0.020965	-12.390072	-2.926001	-3.237499	-4.463601	-1.762970	0.000000	-10.000000	0.266667	-19.483334	247.833328	1023.000000	1023.000000	2046.000000
47.599998	-0.020990	-12.405280	-3.255928	-3.351475	-4.322499	-1.475378	0.000000	-10.000000	0.266667	-19.283333	239.166672	1023.000000	1023.000000	2046.000000
47.619999	-0.021471	-12.689414	-3.555014	-3.153923	-4.183763	-1.796714	0.000000	-10.000000	0.233333	-19.133333	232.833328	1023.000000	1023.000000	2046.000000
47.639999	-0.022720	-13.427773	-3.464005	-3.118124	-4.545507	-2.300136	0.000000	-10.000000	0.200000	-18.983334	226.500000	1023.000000	1023.000000	2046.000000
47.660000	-0.025613	-15.136993	-3.632651	-3.407153	-5.325587	-2.771602	0.000000	-10.000000	0.200000	-18.783335	222.166672	1023.000000	1023.000000	2046.000000
47.680000	-0.029023	-17.152521	-4.337894	-4.124674	-5.793455	-2.896497	0.000000	-10.000000	0.191667	-18.166668	217.833328	1023.000000	1023.000000	2046.000000
47.700001	-0.032011	-18.918283	-5.274230	-4.388500	-5.853545	-3.402007	0.000000	-10.000000	0.175000	-17.183334	211.666672	1023.000000	1023.000000	2046.000000
47.720001	-0.033845	-20.002539	-5.481720	-4.363043	-6.165017	-3.992760	0.000000	-10.000000	0.158333	-16.049999	204.333328	1023.000000	1023.000000	2046.000000
47.740002	-0.035589	-21.033157	-5.467539	-4.519142	-6.805730	-4.240746	0.000000	-10.000000	0.150000	-15.450000	197.333328	1023.000000	1023.000000	2046.000000
47.759998	-0.037226	-22.000534	-5.856693	-4.949916	-7.012383	-4.181541	0.000000	-10.000000	0.150000	-15.216667	192.166672	1023.000000	1023.000000	2046.000000
47.779999	-0.038322	-22.648252	-6.390827	-5.065488	-6.854167	-4.337771	0.000000	-10.000000	0.150000	-15.533334	188.833328	1023.000000	1023.000000	2046.000000
47.799999	-0.038563	-22.790846	-6.355191	-4.864433	-6.909161	-4.662060	0.000000	-10.000000	0.150000	-15.800000	183.500000	1023.000000	1023.000000	2046.000000
47.820000	-0.039284	-23.217064	-6.073840	-4.903599	-7.521670	-4.717954	0.000000	-10.000000	0.158333	-15.883333	176.500000	1023.000000	1023.000000	2046.000000
47.840000	-0.039691	-23.457359	-6.355686	-5.270619	-7.470325	-4.360730	0.000000	-10.000000	0.158333	-15.583334	169.333328	1023.000000	1023.000000	2046.000000
47.860001	-0.039626	-23.418985	-6.606401	-5.040498	-7.156725	-4.615362	0.000000	-10.000000	0.158333	-15.250000	165.833328	1023.000000	1023.000000	2046.000000
47.880001	-0.039233	-23.186903	-6.305932	-4.903386	-7.284737	-4.692847	0.000000	-10.000000	0.133333	-14.783334	162.333328	1023.000000	1023.000000	2046.000000
47.900002	-0.039141	-23.132326	-5.935271	-4.824259	-7.650395	-4.722402	0.000000	-10.000000	0.116667	-14.083334	157.666672	1023.000000	1023.000000	2046.000000
47.919998	-0.038880	-22.978003	-5.959579	-5.093901	-7.583746	-4.340777	0.000000	-10.000000	0.100000	-13.383333	153.000000	1023.000000	1023.000000	2046.000000
47.939999	-0.038213	-22.583664	-6.187146	-5.233446	-7.151923	-4.011149	0.000000	-10.000000	0.116667	-13.100000	148.333328	1023.000000	1023.000000	2046.000000
47.959999	-0.037381	-22.092253	-6.200980	-5.107094	-6.733448	-4.050731	0.000000	-10.000000	0.100000	-13.066667	143.833328	1023.000000	1023.000000	2046.000000
47.980000	-0.036832	-21.767832	-5.846923	-5.071127	-6.779580	-4.070203	0.000000	-10.000000	0.083333	-13.033334	139.333328	1023.000000	1023.000000	2046.000000
48.000000	-0.037165	-21.964354	-5.625517	-5.232757	-7.074656	-4.031423	0.000000	-10.000000	0.050000	-12.666667	135.000000	1023.000000	1023.000000	2046.000000
48.020000	-0.037833	-22.359322	-5.833753	-5.750711	-7.050643	-3.724214	0.000000	-10.000000	0.050000	-12.466667	132.166672	1023.000000	1023.000000	2046.000000
48.040001	-0.038568	-22.793884	-6.302429	-6.012071	-6.735115	-3.744270	0.000000	-10.000000	0.058333	-12.233334	128.000000	1023.000000	1023.000000	2046.000000
48.060001	-0.039106	-23.111536	-6.456066	-5.971928	-6.595645	-4.087897	0.000000	-10.000000	0.058333	-12.333333	124.000000	1023.000000	1023.000000	2046.000000
48.080002	-0.039191	-23.161598	-6.182477	-5.995902	-6.833539	-4.149680	0.000000	-10.000000	0.058333	-12.250000	118.666664	1023.000000	1023.000000	2046.000000
48.099998	-0.039921	-23.593128	-5.963234	-6.139025	-7.295215	-4.195653	0.000000	-10.000000	0.050000	-12.200000	114.666664	1023.000000	1023.000000	2046.000000
48.119999	-0.040321	-23.830006	-6.137459	-6.472028	-7.232791	-3.987728	0.000000	-10.000000	0.050000	-11.950000	110.666664	1023.000000	1023.000000	2046.000000
48.139999	-0.040687	-24.046120	-6.387864	-6.529597	-7.022001	-4.106659	0.000000	-10.000000	0.041667	-11.683333	108.000000	1023.000000	1023.000000	2046.000000
48.160000	-0.040574	-23.979162	-6.329324	-6.356856	-6.940604	-4.352378	0.000000	-10.000000	0.041667	-11.266666	104.000000	1023.000000	1023.000000	2046.000000
48.180000	-0.040038	-23.662333	-5.876874	-6.186259	-7.200089	-4.399109	0.000000	-10.000000	0.041667	-10.700000	100.000000	1023.000000	1023.000000	2046.000000
48.200001	-0.039996	-23.637928	-5.597305	-6.198799	-7.524719	-4.317104	0.000000	-10.000000	0.041667	-10.216667	96.333336	1023.000000	1023.000000	2046.000000
48.220001	-0.039578	-23.390684	-5.775414	-6.398777	-7.250721	-3.965771	0.000000	-10.000000	0.033333	-9.666667	92.833336	1023.000000	1023.000000	2046.000000
48.240002	-0.039054	-23.080933	-5.902023	-6.327092	-6.934779	-3.917039	0.000000	-10.000000	0.025000	-9.216667	89.666664	1023.000000	1023.000000	2046.000000
48.259998	-0.038524	-22.767971	-5.869414	-6.106656	-6.738522	-4.053380	0.000000	-10.000000	0.016667	-8.600000	86.500000	1023.000000	1023.000000	2046.000000
48.279999	-0.037809	-22.344870	-5.524200	-5.925159	-6.846889	-4.048620	0.000000	-10.000000	0.008333	-8.200000	83.666664	1023.000000	1023.000000	2046.000000
48.299999	-0.037661	-22.257744	-5.220057	-5.853046	-7.174355	-4.010284	0.000000	-10.000000	0.000000	-7.833333	81.000000	1023.000000	1023.000000	2046.000000
48.320000	-0.037286	-22.035820	-5.272240	-5.985946	-7.075901	-3.701735	0.000000	-10.000000	0.000000	-7.716667	78.333336	1023.000000	1023.000000	2046.000000
48.340000	-0.036931	-21.826044	-5.553828	-6.074385	-6.712301	-3.485530	0.000000	-10.000000	0.000000	-7.516666	75.833336	1023.000000	1023.000000	2046.000000
48.360001	-0.036465	-21.550943	-5.598989	-5.879622	-6.464432	-3.607899	0.000000	-10.000000	0.000000	-7.400000	73.166664	1023.000000	1023.000000	2046.000000
48.380001	-0.035760	-21.133934	-5.315167	-5.677364	-6.465693	-3.675710	0.000000	-10.000000	0.000000	-7.116667	70.833336	1023.000000	1023.000000	2046.000000
48.400002	-0.035504	-20.982996	-5.024532	-5.527328	-6.727888	-3.703249	0.000000	-10.000000	0.000000	-6.833333	68.333336	1023.000000	1023.000000	2046.000000
48.419998	-0.035320	-20.874262	-4.831123	-5.590393	-6.916904	-3.535842	0.000000	-10.000000	0.000000	-6.466667	66.000000	1023.000000	1023.000000	2046.000000
48.439999	-0.035097	-20.742350	-5.031801	-5.807586	-6.730148	-3.172815	0.000000	-10.000000	-0.008333	-6.166667	63.666668	1023.000000	1023.000000	2046.000000
48.459999	-0.034956	-20.658926	-5.298591	-5.707776	-6.382449	-3.270111	0.000000	-10.000000	-0.008333	-5.733334	61.000000	1023.000000	1023.000000	2046.000000
48.480000	-0.034393	-20.326418	-5.205528	-5.499560	-6.215978	-3.405351	0.000000	-10.000000	-0.008333	-5.416667	59.166668	1023.000000	1023.000000	2046.000000
48.500000	-0.034050	-20.123808	-4.814174	-5.387125	-6.502429	-3.420079	0.000000	-10.000000	-0.008333	-5.066667	57.500000	1023.000000	1023.000000	2046.000000
48.520000	-0.034007	-20.097929	-4.561984	-5.364998	-6.803682	-3.367265	0.000000	-10.000000	-0.008333	-4.866667	56.333332	1023.000000	1023.000000	2046.000000
48.540001	-0.033873	-20.018757	-4.702582	-5.587389	-6.665968	-3.062817	0.000000	-10.000000	-0.008333	-4.566667	54.666668	1023.000000	1023.000000	2046.000000
48.560001	-0.033570	-19.839863	-5.002118	-5.570756	-6.258463	-3.008525	0.000000	-10.000000	-0.008333	-4.366667	53.000000	1023.000000	1023.000000	2046.000000
48.580002	-0.033167	-19.601742	-4.915511	-5.365153	-6.117756	-3.203323	0.000000	-10.000000	-0.016667	-4.200000	51.666668	1023.000000	1023.000000	2046.000000
48.599998	-0.032815	-19.393496	-4.494059	-5.214414	-6.455350	-3.229672	0.000000	-10.000000	-0.016667	-4.133333	50.166668	1023.000000	1023.000000	2046.000000
48.619999	-0.032987	-19.495325	-4.379412	-5.338997	-6.690439	-3.086477	0.000000	-10.000000	-0.008333	-4.066667	48.833332	1023.000000	1023.000000	2046.000000
48.639999	-0.032854	-19.416685	-4.682174	-5.528949	-6.365927	-2.839634	0.000000	-10.000000	0.000000	-3.983333	47.333332	1023.000000	1023.000000	2046.000000
48.660000	-0.032454	-19.180296	-4.723019	-5.209739	-6.087728	-3.159811	0.000000	-10.000000	-0.008333	-3.833333	46.000000	1023.000000	1023.000000	2046.000000
48.680000	-0.032087	-18.963594	-4.278353	-5.087169	-6.425790	-3.172282	0.000000	-10.000000	-0.016667	-3.716667	44.666668	1023.000000	1023.000000	2046.000000
48.700001	-0.032490	-19.201590	-4.145356	-5.170800	-6.764156	-3.121277	0.000000	-10.000000	-0.016667	-3.550000	43.500000	1023.000000	1023.000000	2046.000000
48.720001	-0.033015	-19.512064	-4.451328	-5.351672	-6.666684	-3.042381	0.000000	-10.000000	-0.016667	-3.450000	42.333332	1023.000000	1023.000000	2046.000000
48.740002	-0.033956	-20.067797	-4.723814	-5.180008	-6.608220	-3.555754	0.000000	-10.000000	-0.025000	-3.333333	41.166668	1023.000000	1023.000000	2046.000000
48.759998	-0.034624	-20.462681	-4.553850	-5.081129	-6.893098	-3.934603	0.000000	-10.000000	-0.033333	-3.216667	40.000000	1023.000000	1023.000000	2046.000000
48.779999	-0.035720	-21.110296	-4.316471	-5.203945	-7.465166	-4.124716	0.000000	-10.000000	-0.025000	-3.050000	39.000000	1023.000000	1023.000000	2046.000000
48.799999	-0.036403	-21.514187	-4.504659	-5.490416	-7.514606	-4.004506	0.000000	-10.000000	-0.008333	-2.983333	38.000000	1023.000000	1023.000000	2046.000000
48.820000	-0.036772	-21.732506	-4.938760	-5.723466	-7.186135	-3.884145	0.000000	-10.000000	0.000000	-3.133333	37.000000	1023.000000	1023.000000	2046.000000
48.840000	-0.036227	-21.410255	-5.146858	-5.463954	-6.725432	-4.074011	0.000000	-10.000000	-0.008333	-3.366667	35.833332	1023.000000	1023.000000	2046.000000
48.860001	-0.036124	-21.349216	-4.867964	-5.344377	-7.063170	-4.073705	0.000000	-10.000000	-0.008333	-3.550000	34.666668	1023.000000	1023.000000	2046.000000
48.880001	-0.035982	-21.265234	-4.599985	-5.219444	-7.472660	-3.973145	0.000000	-10.000000	-0.016667	-3.566667	33.500000	1023.000000	1023.000000	2046.000000
48.900002	-0.035886	-21.208361	-4.686127	-5.279667	-7.466081	-3.776486	0.000000	-10.000000	-0.016667	-3.450000	32.333332	1023.000000	1023.000000	2046.000000
48.919998	-0.036388	-21.505178	-5.048689	-5.335352	-7.236358	-3.884778	0.000000	-10.000000	-0.025000	-3.316667	31.166666	1023.000000	1023.000000	2046.000000
48.939999	-0.037914	-22.407320	-5.327743	-5.383616	-7.307503	-4.388456	0.000000	-10.000000	-0.033333	-3.250000	30.000000	1023.000000	1023.000000	2046.000000
48.959999	-0.040458	-23.910873	-5.545362	-5.605158	-7.878088	-4.882267	0.000000	-10.000000	-0.033333	-3.016667	29.000000	1023.000000	1023.000000	2046.000000
48.980000	-0.043714	-25.834974	-5.934731	-5.887834	-8.633178	-5.379231	0.000000	-10.000000	-0.041667	-1.933333	28.000000	1023.000000	1023.000000	2046.000000
49.000000	-0.046094	-27.241375	-6.554312	-6.411381	-8.888002	-5.387679	0.000000	-10.000000	-0.041667	-0.216667	27.333334	1023.000000	1023.000000	2046.000000
49.020000	-0.047817	-28.259743	-7.250937	-6.548317	-8.754902	-5.705587	0.000000	-10.000000	-0.050000	1.316667	27.000000	1023.000000	1023.000000	2046.000000
49.040001	-0.048598	-28.721334	-7.427285	-6.550067	-8.767102	-5.976879	0.000000	-10.000000	-0.041667	1.933333	27.000000	1023.000000	1023.000000	2046.000000
49.060001	-0.049442	-29.220474	-7.339011	-6.491248	-9.175361	-6.214854	0.000000	-10.000000	-0.033333	1.316667	27.000000	1023.000000	1023.000000	2046.000000
49.080002	-0.050213	-29.675760	-7.219575	-6.584731	-9.612767	-6.258687	0.000000	-10.000000	-0.025000	-0.133333	27.000000	1023.000000	1023.000000	2046.000000
49.099998	-0.050483	-29.835342	-7.382718	-6.745815	-9.617221	-6.089588	0.000000	-10.000000	-0.025000	-1.716667	26.833334	1023.000000	1023.000000	2046.000000
49.119999	-0.050569	-29.886219	-7.646748	-6.822472	-9.413019	-6.003979	0.000000	-10.000000	-0.033333	-2.783333	26.333334	1023.000000	1023.000000	2046.000000
49.139999	-0.050299	-29.726597	-7.785626	-6.602254	-9.139578	-6.199139	0.000000	-10.000000	-0.033333	-3.033333	25.500000	1023.000000	1023.000000	2046.000000
49.160000	-0.049714	-29.380932	-7.450726	-6.442407	-9.277357	-6.210441	0.000000	-10.000000	-0.041667	-2.833333	24.500000	1023.000000	1023.000000	2046.000000
49.180000	-0.049542	-29.279392	-7.136319	-6.286620	-9.583118	-6.273335	0.000000	-10.000000	-0.041667	-2.233333	23.666666	1023.000000	1023.000000	2046.000000
49.200001	-0.049219	-29.088387	-6.946488	-6.340010	-9.696818	-6.105071	0.000000	-10.000000	-0.050000	-1.233333	23.166666	1023.000000	1023.000000	2046.000000
49.220001	-0.048610	-28.728518	-7.097774	-6.570891	-9.381581	-5.678272	0.000000	-10.000000	-0.050000	-0.466667	23.000000	1023.000000	1023.000000	2046.000000
49.240002	-0.047872	-28.292423	-7.280516	-6.571858	-8.916881	-5.523169	0.000000	-10.000000	-0.033333	-0.316667	23.000000	1023.000000	1023.000000	2046.000000
49.259998	-0.046848	-27.687101	-7.140790	-6.456103	-8.589750	-5.500458	0.000000	-10.000000	-0.016667	-1.050000	23.000000	1023.000000	1023.000000	2046.000000
49.279999	-0.045917	-27.137001	-6.757936	-6.423421	-8.583037	-5.372608	0.000000	-10.000000	-0.008333	-1.716667	22.666666	1023.000000	1023.000000	2046.000000
49.299999	-0.045896	-27.124538	-6.478199	-6.523396	-8.810432	-5.312512	0.000000	-10.000000	-0.025000	-2.016667	22.333334	1023.000000	1023.000000	2046.000000
49.320000	-0.046148	-27.273296	-6.581322	-6.923210	-8.761473	-5.007292	0.000000	-10.000000	-0.041667	-1.933333	22.000000	1023.000000	1023.000000	2046.000000
49.340000	-0.046436	-27.443546	-7.017616	-7.170274	-8.333241	-4.922415	0.000000	-10.000000	-0.050000	-2.166667	21.833334	1023.000000	1023.000000	2046.000000
49.360001	-0.046516	-27.491213	-7.096774	-7.130877	-8.145872	-5.117691	0.000000	-10.000000	-0.033333	-2.633333	21.166666	1023.000000	1023.000000	2046.000000
49.380001	-0.046492	-27.476999	-6.823979	-7.023017	-8.376117	-5.253886	0.000000	-10.000000	-0.016667	-3.250000	20.166666	1023.000000	1023.000000	2046.000000
49.400002	-0.046846	-27.686121	-6.515576	-7.210234	-8.779085	-5.181226	0.000000	-10.000000	0.000000	-3.633333	19.000000	1023.000000	1023.000000	2046.000000
49.419998	-0.047177	-27.881643	-6.843765	-7.499103	-8.539124	-4.999651	0.000000	-10.000000	0.000000	-3.766667	17.833334	1023.000000	1023.000000	2046.000000
49.439999	-0.047104	-27.838272	-6.954844	-7.331775	-8.249219	-5.302433	0.000000	-10.000000	0.000000	-3.500000	16.666666	1023.000000	1023.000000	2046.000000
49.459999	-0.046526	-27.497116	-6.558541	-7.181926	-8.464460	-5.292189	0.000000	-10.000000	0.000000	-3.033333	15.500000	1023.000000	1023.000000	2046.000000
49.480000	-0.046399	-27.421955	-6.182234	-7.165894	-8.838515	-5.235312	0.000000	-10.000000	-0.016667	-2.450000	14.500000	1023.000000	1023.000000	2046.000000
49.500000	-0.045957	-27.160788	-6.389721	-7.429158	-8.504929	-4.836980	0.000000	-10.000000	-0.025000	-1.933333	13.666667	1023.000000	1023.000000	2046.000000
49.520000	-0.045076	-26.639767	-6.551537	-7.144271	-7.983688	-4.960271	0.000000	-10.000000	-0.033333	-1.300000	13.166667	1023.000000	1023.000000	2046.000000
49.540001	-0.044198	-26.121075	-6.175952	-6.932467	-8.052087	-4.960567	0.000000	-10.000000	-0.025000	-0.666667	13.000000	1023.000000	1023.000000	2046.000000
49.560001	-0.043715	-25.835493	-5.779219	-6.747800	-8.357448	-4.951026	0.000000	-10.000000	-0.025000	-0.183333	13.000000	1023.000000	1023.000000	2046.000000
49.580002	-0.043214	-25.539204	-5.732786	-6.991188	-8.298120	-4.517108	0.000000	-10.000000	-0.025000	0.000000	13.000000	1023.000000	1023.000000	2046.000000
49.599998	-0.042651	-25.206696	-6.043197	-6.886232	-7.844604	-4.432661	0.000000	-10.000000	-0.025000	0.000000	13.000000	1023.000000	1023.000000	2046.000000
49.619999	-0.041855	-24.736464	-6.039406	-6.650734	-7.537926	-4.508398	0.000000	-10.000000	-0.025000	0.000000	13.000000	1023.000000	1023.000000	2046.000000
49.639999	-0.041104	-24.292665	-5.670892	-6.495286	-7.687971	-4.438518	0.000000	-10.000000	-0.025000	0.000000	13.000000	1023.000000	1023.000000	2046.000000
49.660000	-0.040772	-24.096176	-5.326688	-6.338420	-7.970970	-4.460098	0.000000	-10.000000	-0.025000	0.000000	13.000000	1023.000000	1023.000000	2046.000000
49.680000	-0.040317	-23.827175	-5.236824	-6.467381	-7.976729	-4.146242	0.000000	-10.000000	-0.016667	0.000000	13.000000	1023.000000	1023.000000	2046.000000
49.700001	-0.039843	-23.547342	-5.453002	-6.487374	-7.659628	-3.947338	0.000000	-10.000000	-0.016667	0.000000	13.000000	1023.000000	1023.000000	2046.000000
49.720001	-0.039484	-23.335001	-5.620503	-6.400782	-7.350170	-3.963545	0.000000	-10.000000	-0.016667	0.000000	13.000000	1023.000000	1023.000000	2046.000000
49.740002	-0.038755	-22.904131	-5.500001	-6.215120	-7.182673	-4.006337	0.000000	-10.000000	-0.033333	0.000000	13.000000	1023.000000	1023.000000	2046.000000
49.759998	-0.038229	-22.593145	-5.141913	-6.037751	-7.383163	-4.030318	0.000000	-10.000000	-0.033333	0.000000	13.000000	1023.000000	1023.000000	2046.000000
49.779999	-0.038246	-22.603312	-4.807214	-6.032871	-7.790916	-3.972310	0.000000	-10.000000	-0.033333	0.000000	13.000000	1023.000000	1023.000000	2046.000000
49.799999	-0.037812	-22.347166	-4.935445	-6.135016	-7.558292	-3.718412	0.000000	-10.000000	-0.033333	0.000000	13.000000	1023.000000	1023.000000	2046.000000
49.820000	-0.037622	-22.234617	-5.160263	-6.148173	-7.282471	-3.643710	0.000000	-10.000000	-0.033333	0.000000	13.000000	1023.000000	1023.000000	2046.000000
49.840000	-0.037022	-21.880217	-5.213384	-6.071610	-6.960506	-3.634716	0.000000	-10.000000	-0.033333	0.000000	13.000000	1023.000000	1023.000000	2046.000000
49.860001	-0.036465	-21.550705	-4.987342	-5.952204	-6.963996	-3.647162	0.000000	-10.000000	-0.033333	0.000000	13.000000	1023.000000	1023.000000	2046.000000
49.880001	-0.036067	-21.315712	-4.567279	-5.734552	-7.289050	-3.724832	0.000000	-10.000000	-0.033333	0.000000	13.000000	1023.000000	1023.000000	2046.000000
49.900002	-0.036102	-21.336441	-4.387021	-5.698819	-7.538780	-3.711821	0.000000	-10.000000	-0.041667	0.000000	13.000000	1023.000000	1023.000000	2046.000000
49.919998	-0.036432	-21.531250	-4.578434	-5.875065	-7.478799	-3.598952	0.000000	-10.000000	-0.041667	0.000000	13.000000	1023.000000	1023.000000	2046.000000
49.939999	-0.037018	-21.877731	-4.884730	-5.792034	-7.312127	-3.888841	0.000000	-10.000000	-0.050000	0.000000	13.000000	1023.000000	1023.000000	2046.000000
49.959999	-0.037387	-22.095587	-4.878874	-5.747000	-7.304615	-4.165097	0.000000	-10.000000	-0.050000	0.000000	13.000000	1023.000000	1023.000000	2046.000000
49.980000	-0.037554	-22.194502	-4.619508	-5.684570	-7.564752	-4.325672	0.000000	-10.000000	-0.050000	0.000000	13.000000	1023.000000	1023.000000	2046.000000
50.000000	-0.037868	-22.379768	-4.388826	-5.685038	-7.918622	-4.387283	0.000000	-10.000000	-0.050000	0.000000	13.000000	1023.000000	1023.000000	2046.000000
50.020000	-0.037218	-21.995686	-4.576090	-5.791886	-7.629399	-3.998311	0.000000	-10.000000	-0.041667	0.000000	13.000000	1023.000000	1023.000000	2046.000000
50.040001	-0.037750	-22.310133	-5.125898	-5.958319	-7.282308	-3.943608	0.000000	-10.000000	-0.041667	0.000000	13.000000	1023.000000	1023.000000	2046.000000
50.060001	-0.037026	-21.882206	-5.027590	-5.659309	-7.205621	-3.989685	0.000000	-10.000000	-0.041667	0.000000	13.000000	1023.000000	1023.000000	2046.000000
50.080002	-0.036910	-21.813753	-4.677062	-5.349075	-7.654319	-4.133296	0.000000	-10.000000	-0.050000	0.000000	13.000000	1023.000000	1023.000000	2046.000000
50.099998	-0.037332	-22.063221	-4.472953	-5.419503	-8.054245	-4.116520	0.000000	-10.000000	-0.050000	0.000000	13.000000	1023.000000	1023.000000	2046.000000
50.119999	-0.038310	-22.641068	-4.898710	-5.746920	-7.903522	-4.091916	0.000000	-10.000000	-0.050000	0.000000	13.000000	1023.000000	1023.000000	2046.000000
50.139999	-0.040510	-23.941259	-5.638987	-5.893053	-7.751640	-4.657580	0.000000	-10.000000	-0.050000	0.700000	13.000000	1023.000000	1023.000000	2046.000000
50.160000	-0.043311	-25.596891	-6.031264	-6.108930	-8.285432	-5.171267	0.000000	-10.000000	-0.058333	2.066667	13.000000	1023.000000	1023.000000	2046.000000
50.180000	-0.046128	-27.261425	-6.195494	-6.320090	-9.145444	-5.600398	0.000000	-10.000000	-0.075000	4.216667	13.000000	1023.000000	1023.000000	2046.000000
50.200001	-0.047931	-28.327147	-6.606892	-6.587998	-9.401707	-5.730549	0.000000	-10.000000	-0.091667	6.150000	13.000000	1023.000000	1023.000000	2046.000000
50.220001	-0.049048	-28.987617	-7.101622	-6.898387	-9.310102	-5.677506	0.000000	-10.000000	-0.100000	7.733334	13.000000	1023.000000	1023.000000	2046.000000
50.240002	-0.049662	-29.350332	-7.535419	-6.908176	-9.084706	-5.822031	0.000000	-10.000000	-0.100000	8.933333	13.000000	1023.000000	1023.000000	2046.000000
50.259998	-0.049629	-29.330734	-7.546657	-6.809184	-9.022352	-5.952542	0.000000	-10.000000	-0.108333	9.933333	13.000000	1023.000000	1023.000000	2046.000000
50.279999	-0.049387	-29.187693	-7.198808	-6.635907	-9.375984	-5.976993	0.000000	-10.000000	-0.125000	11.083334	13.000000	1023.000000	1023.000000	2046.000000
50.299999	-0.049092	-29.013390	-6.946918	-6.596149	-9.625764	-5.844559	0.000000	-10.000000	-0.158333	12.466667	13.000000	1023.000000	1023.000000	2046.000000
50.320000	-0.048479	-28.650969	-7.019155	-6.672302	-9.433381	-5.526130	0.000000	-10.000000	-0.225000	15.016667	17.833334	1023.000000	1023.000000	2046.000000
50.340000	-0.047791	-28.244299	-7.218264	-6.521505	-9.002990	-5.501541	0.000000	-10.000000	-0.283333	17.100000	22.666666	1023.000000	1023.000000	2046.000000
50.360001	-0.046484	-27.471899	-7.039600	-6.293609	-8.698234	-5.440456	0.000000	-10.000000	-0.341667	19.033335	29.500000	1023.000000	1023.000000	2046.000000
50.380001	-0.045240	-26.736984	-6.527068	-6.054399	-8.849656	-5.305860	0.000000	-10.000000	-0.358333	19.866667	33.666668	1023.000000	1023.000000	2046.000000
50.400002	-0.044202	-26.123352	-6.141118	-6.000766	-8.917064	-5.064404	0.000000	-10.000000	-0.400000	21.150000	40.166668	1023.000000	1023.000000	2046.000000
50.419998	-0.042694	-25.232113	-6.098400	-6.046782	-8.491942	-4.594989	0.000000	-10.000000	-0.425000	22.416668	47.000000	1023.000000	1023.000000	2046.000000
50.439999	-0.041089	-24.283352	-6.157763	-5.999637	-7.845442	-4.280510	0.000000	-10.000000	-0.450000	23.433334	54.333332	1023.000000	1023.000000	2046.000000
50.459999	-0.039265	-23.205492	-5.940697	-5.838792	-7.315229	-4.110775	0.000000	-10.000000	-0.466667	24.433334	62.000000	1023.000000	1023.000000	2046.000000
50.480000	-0.037770	-22.322039	-5.417800	-5.737966	-7.286738	-3.879534	0.000000	-10.000000	-0.491667	25.083334	70.000000	1023.000000	1023.000000	2046.000000
50.500000	-0.037085	-21.917194	-5.049582	-5.800982	-7.386854	-3.679777	0.000000	-10.000000	-0.525000	26.016666	78.333336	1023.000000	1023.000000	2046.000000
50.520000	-0.036411	-21.519060	-5.165682	-6.077127	-6.973115	-3.303135	0.000000	-10.000000	-0.516667	26.316668	86.833336	1023.000000	1023.000000	2046.000000
50.540001	-0.036017	-21.285816	-5.419574	-6.110268	-6.479655	-3.276319	0.000000	-10.000000	-0.500000	26.616667	95.666664	1023.000000	1023.000000	2046.000000
50.560001	-0.035118	-20.754662	-5.370152	-6.034858	-6.077684	-3.271967	0.000000	-10.000000	-0.483333	26.366667	104.333336	1023.000000	1023.000000	2046.000000
50.580002	-0.034332	-20.290098	-4.941279	-5.891210	-6.186275	-3.271335	0.000000	-10.000000	-0.508333	26.500000	113.166664	1023.000000	1023.000000	2046.000000
50.599998	-0.033986	-20.085899	-4.566844	-5.867657	-6.392799	-3.258599	0.000000	-10.000000	-0.550000	26.883333	122.000000	1023.000000	1023.000000	2046.000000
50.619999	-0.033231	-19.639553	-4.461751	-5.989172	-6.223593	-2.965038	0.000000	-10.000000	-0.566667	27.483334	131.000000	1023.000000	1023.000000	2046.000000
50.639999	-0.032281	-19.078152	-4.663487	-5.845725	-5.640262	-2.928677	0.000000	-10.000000	-0.566667	27.933334	140.166672	1023.000000	1023.000000	2046.000000
50.660000	-0.030742	-18.168339	-4.389828	-5.666745	-5.328489	-2.783277	0.000000	-10.000000	-0.558333	28.150002	149.333328	1023.000000	1023.000000	2046.000000
50.680000	-0.029030	-17.157022	-3.878634	-5.343442	-5.283709	-2.651238	0.000000	-10.000000	-0.575000	28.500000	158.666672	1023.000000	1023.000000	2046.000000
50.700001	-0.027534	-16.272776	-3.395824	-5.111279	-5.324301	-2.441372	0.000000	-10.000000	-0.583333	28.716667	168.000000	1023.000000	1023.000000	2046.000000
50.720001	-0.025886	-15.298366	-3.081872	-4.996912	-5.144620	-2.074962	0.000000	-10.000000	-0.591667	28.733334	177.666672	1023.000000	1023.000000	2046.000000
50.740002	-0.024223	-14.316048	-3.025276	-4.905368	-4.687955	-1.697448	0.000000	-10.000000	-0.591667	28.850000	187.166672	1023.000000	1023.000000	2046.000000
50.759998	-0.022594	-13.353244	-3.150206	-4.632640	-4.004936	-1.565462	0.000000	-10.000000	-0.600000	29.033333	196.833328	1023.000000	1023.000000	2046.000000
50.779999	-0.020839	-12.315961	-2.904894	-4.415870	-3.662709	-1.332488	0.000000	-10.000000	-0.616667	29.400000	206.500000	1023.000000	1023.000000	2046.000000
50.799999	-0.019300	-11.406448	-2.527239	-4.159980	-3.573529	-1.145700	0.000000	-10.000000	-0.625000	29.516666	216.500000	1023.000000	1023.000000	2046.000000
50.820000	-0.017960	-10.614279	-2.075246	-3.859190	-3.651711	-1.028132	0.000000	-10.000000	-0.633333	29.550001	226.333328	1023.000000	1023.000000	2046.000000
50.840000	-0.016715	-9.878596	-1.727467	-3.671409	-3.642255	-0.837465	0.000000	-10.000000	-0.616667	29.266666	236.000000	1023.000000	1023.000000	2046.000000
50.860001	-0.015505	-9.163352	-1.612310	-3.612053	-3.428625	-0.510364	0.000000	-10.000000	-0.608333	29.100000	245.666672	1023.000000	1023.000000	2046.000000
50.880001	-0.014335	-8.471732	-1.641667	-3.495574	-3.047598	-0.286894	0.000000	-10.000000	-0.608333	28.983334	255.500000	1023.000000	1023.000000	2046.000000
50.900002	-0.013145	-7.768762	-1.733772	-3.333360	-2.554594	-0.147035	0.000000	-10.000000	-0.616667	29.133333	265.333344	1023.000000	1023.000000	2046.000000
50.919998	-0.011843	-6.999039	-1.550438	-3.104775	-2.251740	-0.092086	0.000000	-10.000000	-0.616667	29.033333	275.000000	1023.000000	1023.000000	2046.000000
50.939999	-0.010346	-6.114753	-1.176049	-2.832484	-2.152607	0.046388	0.000000	-10.000000	-0.625000	29.133333	284.666656	1023.000000	1023.000000	2046.000000
50.959999	-0.009600	-5.673680	-0.725816	-2.498007	-2.368625	-0.081232	0.000000	-10.000000	-0.641667	29.383333	294.500000	1023.000000	1023.000000	2046.000000
50.980000	-0.009111	-5.384653	-0.382817	-2.407757	-2.560867	-0.033212	0.000000	-10.000000	-0.666667	29.600000	304.166656	1023.000000	1023.000000	2046.000000
51.000000	-0.008261	-4.882242	-0.241068	-2.427495	-2.392540	0.178861	0.000000	-10.000000	-0.675000	29.983334	313.833344	1023.000000	1023.000000	2046.000000
51.020000	-0.007200	-4.255395	-0.363615	-2.292677	-1.832525	0.233422	0.000000	-10.000000	-0.666667	30.183334	323.500000	1023.000000	1023.000000	2046.000000
51.040001	-0.006037	-3.568036	-0.404902	-2.093116	-1.370671	0.300653	0.000000	-10.000000	-0.675000	30.466667	333.833344	1023.000000	1023.000000	2046.000000
51.060001	-0.005659	-3.344606	-0.283264	-1.866183	-1.555632	0.360474	0.000000	-10.000000	-0.666667	30.500000	344.166656	1023.000000	1023.000000	2046.000000
51.080002	-0.006733	-3.979343	-0.300785	-1.999114	-2.046440	0.366995	0.000000	-10.000000	-0.658333	30.350000	354.500000	1023.000000	1023.000000	2046.000000
51.099998	-0.006733	-3.979200	-0.259305	-1.984244	-2.160560	0.424909	0.000000	-10.000000	-0.625000	30.083334	364.500000	1023.000000	1023.000000	2046.000000
51.119999	-0.005919	-3.498135	-0.430616	-1.739772	-1.798272	0.470526	0.000000	-10.000000	-0.608333	29.616667	374.500000	1023.000000	1023.000000	2046.000000
51.139999	-0.004194	-2.478637	-0.181615	-1.221378	-1.453888	0.378244	0.000000	-10.000000	-0.608333	29.500000	384.500000	1023.000000	1023.000000	2046.000000
51.160000	-0.003282	-1.939811	0.528799	-0.923983	-1.867494	0.322866	0.000000	-10.000000	-0.600000	29.366667	394.500000	1023.000000	1023.000000	2046.000000
51.180000	-0.004203	-2.483696	0.479281	-1.211169	-2.042527	0.290719	0.000000	-10.000000	-0.600000	29.433334	404.333344	1023.000000	1023.000000	2046.000000
51.200001	-0.005986	-3.537884	-0.272377	-1.374330	-1.847622	-0.043554	0.000000	-10.000000	-0.583333	29.000000	414.000000	1023.000000	1023.000000	2046.000000
51.220001	-0.007389	-4.366736	-0.695815	-1.449130	-1.861748	-0.360042	0.000000	-10.000000	-0.575000	28.783335	423.666656	1023.000000	1023.000000	2046.000000
51.240002	-0.008510	-5.029366	-0.655794	-1.448137	-2.364897	-0.560538	0.000000	-10.000000	-0.550000	28.283335	433.166656	1023.000000	1023.000000	2046.000000
51.259998	-0.009274	-5.481168	-0.653079	-1.635763	-2.680591	-0.511734	0.000000	-10.000000	-0.525000	28.000000	442.833344	1023.000000	1023.000000	2046.000000
51.279999	-0.009404	-5.557931	-0.998088	-1.763527	-2.422217	-0.374099	0.000000	-10.000000	-0.508333	27.583334	452.166656	1023.000000	1023.000000	2046.000000
51.299999	-0.009035	-5.339525	-1.262511	-1.553447	-1.991058	-0.532509	0.000000	-10.000000	-0.508333	27.250000	461.500000	1023.000000	1023.000000	2046.000000
51.320000	-0.008213	-4.853688	-0.874708	-1.239962	-2.166335	-0.572683	0.000000	-10.000000	-0.508333	26.966667	470.666656	1023.000000	1023.000000	2046.000000
51.340000	-0.007668	-4.531858	-0.411211	-1.174723	-2.537641	-0.408284	0.000000	-10.000000	-0.500000	26.600000	479.666656	1023.000000	1023.000000	2046.000000
51.360001	-0.007010	-4.142695	-0.617020	-1.133701	-2.176852	-0.215123	0.000000	-10.000000	-0.491667	26.300001	488.666656	1023.000000	1023.000000	2046.000000
51.380001	-0.005638	-3.332119	-0.645233	-0.770912	-1.688909	-0.227065	0.000000	-10.000000	-0.500000	26.033335	497.333344	1023.000000	1023.000000	2046.000000
51.400002	-0.004339	-2.564352	-0.085795	-0.432008	-1.936079	-0.110470	0.000000	-10.000000	-0.508333	26.200001	506.166656	1023.000000	1023.000000	2046.000000
51.419998	-0.003257	-1.924788	0.368642	-0.302101	-2.107754	0.116425	0.000000	-10.000000	-0.525000	26.483334	514.833313	1023.000000	1023.000000	2046.000000
51.439999	-0.002002	-1.183183	0.161363	-0.279860	-1.541831	0.477146	0.000000	-10.000000	-0.533333	26.883333	523.666687	1023.000000	1023.000000	2046.000000
51.459999	-0.000200	-0.118429	0.154560	0.055230	-0.910521	0.582302	0.000000	-10.000000	-0.525000	26.750000	532.500000	1023.000000	1023.000000	2046.000000
51.480000	0.001287	0.760667	0.766957	0.349390	-1.128114	0.772434	0.000000	-10.000000	-0.508333	26.600000	541.500000	1023.000000	1023.000000	2046.000000
51.500000	0.002510	1.483194	1.024060	0.204409	-0.985847	1.240572	0.000000	-10.000000	-0.491667	26.150002	550.500000	1023.000000	1023.000000	2046.000000
51.520000	0.003439	2.032358	0.735750	0.109834	-0.332600	1.519373	0.000000	-10.000000	-0.483333	25.816668	559.333313	1023.000000	1023.000000	2046.000000
51.540001	0.004361	2.577137	0.662617	0.078355	0.171123	1.665043	0.000000	-10.000000	-0.450000	25.050001	568.166687	1023.000000	1023.000000	2046.000000
51.560001	0.004600	2.718882	1.020825	0.048453	-0.086224	1.735828	0.000000	-10.000000	-0.416667	24.383335	576.666687	1023.000000	1023.000000	2046.000000
51.580002	0.004650	2.748028	0.995574	-0.340818	-0.016687	2.109959	0.000000	-10.000000	-0.391667	23.700001	585.000000	1023.000000	1023.000000	2046.000000
51.599998	0.004860	2.872044	0.545605	-0.213127	0.600818	1.938748	0.000000	-10.000000	-0.366667	23.316668	593.000000	1023.000000	1023.000000	2046.000000
[truncated: 1,221,928 more chars]
