# Supplementary material for: Effect of Electrode Belt and Body Positions on Regional Pulmonary Ventilation- and Perfusion-Related Impedance Changes Measured by Electric Impedance Tomography
Source: PLoS One. 2016 Jun 2;11(6):e0155913. doi: 10.1371/journal.pone.0155913 (PMC4890811; doi:10.1371/journal.pone.0155913)
Supplement: S1 Dataset — (ZIP) [file pone.0155913.s001.zip › Dataset/Fp13-mage-4i.txt]

Patient Name:	Fp13
Registry:	Fp13
Investigator:	 
Diagnosys:	 
Notes:	mage4i              
Sample Rate [Hz]:	50.07
Time Base 	Pixels Mean 	Pixels Sum 	UPPER RIGHT		UPPER LEFT		LOWER RIGHT		LOWER LEFT		QRS	ETCO2	Paw	Flow (L/min)	Volume	Analog1	Analog2	AnalogSum
0.000000	0.039010	23.055037	7.638329	4.396278	7.090596	3.929833	0.000000	-10.000000	-0.266667	20.066668	868.000000	1023.000000	1023.000000	2046.000000
0.020000	0.040758	24.087887	7.968989	4.764464	7.042153	4.312279	0.000000	-10.000000	-0.275000	20.000000	874.666687	1023.000000	1023.000000	2046.000000
0.040000	0.042836	25.316141	8.474882	5.034385	7.218879	4.587995	0.000000	-10.000000	-0.266667	19.800001	881.333313	1023.000000	1023.000000	2046.000000
0.060000	0.045006	26.598635	8.812969	5.443076	7.718776	4.623814	0.000000	-10.000000	-0.250000	19.550001	888.000000	1023.000000	1023.000000	2046.000000
0.080000	0.046608	27.545620	9.152354	5.892251	7.603028	4.897986	0.000000	-10.000000	-0.233333	19.000000	894.666687	1023.000000	1023.000000	2046.000000
0.100000	0.047913	28.316719	9.430728	6.027606	7.877641	4.980744	0.000000	-10.000000	-0.225000	18.450001	901.166687	1023.000000	1023.000000	2046.000000
0.120000	0.049056	28.991871	9.622501	6.204196	8.186496	4.978677	0.000000	-10.000000	-0.216667	18.166666	907.500000	1023.000000	1023.000000	2046.000000
0.140000	0.050053	29.581060	9.754228	6.454316	8.131407	5.241110	0.000000	-10.000000	-0.200000	17.800001	913.500000	1023.000000	1023.000000	2046.000000
0.160000	0.050001	29.550312	9.631565	6.479678	8.072822	5.366248	0.000000	-10.000000	-0.191667	17.300001	919.500000	1023.000000	1023.000000	2046.000000
0.180000	0.049527	29.270519	9.354499	6.606273	8.248289	5.061458	0.000000	-10.000000	-0.166667	16.500000	925.333313	1023.000000	1023.000000	2046.000000
0.200000	0.048785	28.832043	9.287123	6.352894	7.938062	5.253963	0.000000	-10.000000	-0.150000	15.700001	931.000000	1023.000000	1023.000000	2046.000000
0.220000	0.049205	29.079866	9.407565	6.705112	7.727931	5.239258	0.000000	-10.000000	-0.108333	14.750000	936.333313	1023.000000	1023.000000	2046.000000
0.240000	0.050593	29.900524	9.598600	7.086222	8.087269	5.128434	0.000000	-10.000000	-0.100000	13.616667	941.333313	1023.000000	1023.000000	2046.000000
0.260000	0.051587	30.488028	9.920639	7.271600	8.169596	5.126193	0.000000	-10.000000	-0.083333	12.550000	946.166687	1023.000000	1023.000000	2046.000000
0.280000	0.050933	30.101627	9.859975	7.344325	7.863136	5.034192	0.000000	-10.000000	-0.075000	11.500000	950.666687	1023.000000	1023.000000	2046.000000
0.300000	0.049042	28.984005	9.503376	7.109308	7.636845	4.734475	0.000000	-10.000000	-0.058333	10.750000	954.666687	1023.000000	1023.000000	2046.000000
0.320000	0.046063	27.223417	8.864343	6.780155	7.403780	4.175139	0.000000	-10.000000	-0.050000	10.116667	958.333313	1023.000000	1023.000000	2046.000000
0.340000	0.043621	25.779831	8.347825	6.563688	6.775458	4.092861	0.000000	-10.000000	-0.041667	9.433333	961.666687	1023.000000	1023.000000	2046.000000
0.360000	0.042120	24.893148	8.024344	6.242067	6.648952	3.977784	0.000000	-10.000000	-0.025000	8.633333	965.000000	1023.000000	1023.000000	2046.000000
0.380000	0.040952	24.202597	7.729410	6.021002	6.692824	3.759360	0.000000	-10.000000	-0.008333	7.933334	968.000000	1023.000000	1023.000000	2046.000000
0.400000	0.040257	23.792137	7.528576	6.008634	6.421642	3.833286	0.000000	-10.000000	0.000000	7.266667	970.833313	1023.000000	1023.000000	2046.000000
0.420000	0.040022	23.652750	7.564714	5.903262	6.420156	3.764619	0.000000	-10.000000	0.000000	6.616667	973.333313	1023.000000	1023.000000	2046.000000
0.440000	0.039687	23.455149	7.441899	5.875129	6.573143	3.564977	0.000000	-10.000000	-0.008333	5.533333	975.500000	1023.000000	1023.000000	2046.000000
0.460000	0.039612	23.410843	7.434187	5.985237	6.311456	3.679962	0.000000	-10.000000	-0.016667	4.300000	977.500000	1023.000000	1023.000000	2046.000000
0.480000	0.039977	23.626621	7.553059	5.972963	6.322648	3.777952	0.000000	-10.000000	-0.016667	3.433333	979.333313	1023.000000	1023.000000	2046.000000
0.500000	0.040027	23.656010	7.483374	6.095430	6.503743	3.573463	0.000000	-10.000000	-0.008333	3.083333	980.833313	1023.000000	1023.000000	2046.000000
0.520000	0.040359	23.852186	7.525268	6.294256	6.245252	3.787411	0.000000	-10.000000	0.000000	2.966667	982.000000	1023.000000	1023.000000	2046.000000
0.540000	0.041116	24.299829	7.693988	6.282369	6.407034	3.916439	0.000000	-10.000000	0.000000	2.516667	983.000000	1023.000000	1023.000000	2046.000000
0.560000	0.041736	24.665703	7.684716	6.328524	6.709288	3.943176	0.000000	-10.000000	0.000000	1.666667	983.666687	1023.000000	1023.000000	2046.000000
0.580000	0.042516	25.127182	7.761614	6.535686	6.563836	4.266047	0.000000	-10.000000	0.000000	0.533333	984.000000	1023.000000	1023.000000	2046.000000
0.600000	0.043823	25.899656	7.962227	6.513317	6.919362	4.504751	0.000000	-10.000000	0.000000	-0.600000	984.000000	1023.000000	1023.000000	2046.000000
0.620000	0.044328	26.197649	8.060368	6.315927	7.165015	4.656339	0.000000	-10.000000	0.000000	-1.616667	984.000000	1023.000000	1023.000000	2046.000000
0.640000	0.044001	26.004524	7.950372	6.219583	7.030607	4.803963	0.000000	-10.000000	0.000000	-2.483333	984.000000	1023.000000	1023.000000	2046.000000
0.660000	0.043605	25.770468	7.880218	5.718226	7.277483	4.894541	0.000000	-10.000000	0.016667	-3.566667	984.000000	1023.000000	1023.000000	2046.000000
0.680000	0.042613	25.184227	7.750507	5.263652	7.398748	4.771319	0.000000	-10.000000	0.033333	-4.933333	984.000000	1023.000000	1023.000000	2046.000000
0.700000	0.041932	24.781858	7.669046	5.264121	7.095862	4.752830	0.000000	-10.000000	0.050000	-6.300000	984.000000	1023.000000	1023.000000	2046.000000
0.720000	0.042007	24.826378	7.750730	5.114558	7.279050	4.682040	0.000000	-10.000000	0.050000	-7.333333	984.000000	1023.000000	1023.000000	2046.000000
0.740000	0.041634	24.605427	7.885505	4.954871	7.243432	4.521620	0.000000	-10.000000	0.050000	-7.750000	984.000000	1023.000000	1023.000000	2046.000000
0.760000	0.041476	24.512430	8.006218	5.077294	6.917009	4.511909	0.000000	-10.000000	0.050000	-7.600000	984.000000	1023.000000	1023.000000	2046.000000
0.780000	0.042242	24.964899	8.148987	5.120444	7.262659	4.432810	0.000000	-10.000000	0.041667	-6.916667	984.000000	1023.000000	1023.000000	2046.000000
0.800000	0.043162	25.508646	8.358831	5.178074	7.346861	4.624880	0.000000	-10.000000	0.025000	-5.783333	984.000000	1023.000000	1023.000000	2046.000000
0.820000	0.044240	26.145933	8.561894	5.471843	7.289675	4.822520	0.000000	-10.000000	0.008333	-4.550000	984.000000	1023.000000	1023.000000	2046.000000
0.840000	0.045940	27.150663	8.872549	5.631873	7.745735	4.900507	0.000000	-10.000000	0.000000	-3.400000	977.333313	1023.000000	1023.000000	2046.000000
0.860000	0.047463	28.050436	9.276917	5.757817	7.801597	5.214105	0.000000	-10.000000	-0.008333	-2.400000	970.000000	1023.000000	1023.000000	2046.000000
0.880000	0.048796	28.838388	9.534727	6.190860	7.792929	5.319872	0.000000	-10.000000	-0.016667	-1.750000	962.666687	1023.000000	1023.000000	2046.000000
0.900000	0.049938	29.513268	9.692483	6.376039	8.165065	5.279679	0.000000	-10.000000	-0.016667	-0.466667	962.000000	1023.000000	1023.000000	2046.000000
0.920000	0.050131	29.627523	9.793370	6.421011	8.064863	5.348279	0.000000	-10.000000	-0.008333	0.616667	962.000000	1023.000000	1023.000000	2046.000000
0.940000	0.050102	29.610376	9.801196	6.602581	7.871650	5.334949	0.000000	-10.000000	0.000000	1.366667	962.000000	1023.000000	1023.000000	2046.000000
0.960000	0.050692	29.959051	9.876986	6.582347	8.212534	5.287185	0.000000	-10.000000	0.000000	0.900000	962.000000	1023.000000	1023.000000	2046.000000
0.980000	0.051116	30.209385	9.845315	6.567220	8.230152	5.566697	0.000000	-10.000000	0.000000	0.283333	962.000000	1023.000000	1023.000000	2046.000000
1.000000	0.051583	30.485453	9.722542	6.872759	8.265806	5.624346	0.000000	-10.000000	0.008333	-0.650000	962.000000	1023.000000	1023.000000	2046.000000
1.020000	0.050861	30.058878	9.523855	6.503137	8.302591	5.729294	0.000000	-10.000000	0.008333	-1.433333	962.000000	1023.000000	1023.000000	2046.000000
1.040000	0.050487	29.837919	9.404222	6.780303	7.944538	5.708856	0.000000	-10.000000	0.016667	-2.433333	961.666687	1023.000000	1023.000000	2046.000000
1.060000	0.051098	30.198662	9.585995	7.041815	7.885725	5.685127	0.000000	-10.000000	0.008333	-2.933333	961.000000	1023.000000	1023.000000	2046.000000
1.080000	0.051314	30.326317	9.753732	7.140652	7.982375	5.449559	0.000000	-10.000000	0.000000	-3.300000	960.000000	1023.000000	1023.000000	2046.000000
1.100000	0.050271	29.710070	9.579313	7.174098	7.617964	5.338695	0.000000	-10.000000	-0.008333	-3.433333	958.833313	1023.000000	1023.000000	2046.000000
1.120000	0.048006	28.371660	9.057542	6.849946	7.486616	4.977556	0.000000	-10.000000	0.000000	-3.516667	957.666687	1023.000000	1023.000000	2046.000000
1.140000	0.044351	26.211367	8.392204	6.346945	6.931986	4.540230	0.000000	-10.000000	0.008333	-3.766667	956.500000	1023.000000	1023.000000	2046.000000
1.160000	0.041135	24.310585	7.686548	6.125922	6.246136	4.251978	0.000000	-10.000000	0.008333	-4.083333	955.333313	1023.000000	1023.000000	2046.000000
1.180000	0.039195	23.164202	7.206997	5.798611	6.068076	4.090518	0.000000	-10.000000	0.008333	-4.333333	954.000000	1023.000000	1023.000000	2046.000000
1.200000	0.037402	22.104536	6.848783	5.487388	5.925803	3.842562	0.000000	-10.000000	0.016667	-4.316667	952.500000	1023.000000	1023.000000	2046.000000
1.220000	0.036160	21.370573	6.546423	5.308482	5.615626	3.900042	0.000000	-10.000000	0.016667	-4.233334	951.000000	1023.000000	1023.000000	2046.000000
1.240000	0.035423	20.934984	6.389026	5.289968	5.421446	3.834545	0.000000	-10.000000	0.008333	-4.233334	949.666687	1023.000000	1023.000000	2046.000000
1.260000	0.034819	20.578091	6.163416	5.242187	5.589925	3.582561	0.000000	-10.000000	0.000000	-4.450000	948.166687	1023.000000	1023.000000	2046.000000
1.280000	0.034488	20.382534	6.185619	5.088268	5.403087	3.705560	0.000000	-10.000000	0.008333	-4.783333	946.666687	1023.000000	1023.000000	2046.000000
1.300000	0.034109	20.158575	6.064889	5.282786	5.133453	3.677447	0.000000	-10.000000	0.008333	-4.933333	945.000000	1023.000000	1023.000000	2046.000000
1.320000	0.034509	20.394791	6.041649	5.369285	5.324203	3.659653	0.000000	-10.000000	0.008333	-4.750000	943.333313	1023.000000	1023.000000	2046.000000
1.340000	0.034616	20.457762	6.122627	5.323851	5.371454	3.639830	0.000000	-10.000000	0.000000	-4.316667	941.833313	1023.000000	1023.000000	2046.000000
1.360000	0.034828	20.583595	6.131994	5.354589	5.329569	3.767443	0.000000	-10.000000	0.000000	-3.816667	940.333313	1023.000000	1023.000000	2046.000000
1.380000	0.035324	20.876501	6.246492	5.511555	5.197266	3.921188	0.000000	-10.000000	0.000000	-3.333333	939.166687	1023.000000	1023.000000	2046.000000
1.400000	0.036516	21.581238	6.318039	5.598125	5.599575	4.065501	0.000000	-10.000000	0.008333	-2.983333	938.000000	1023.000000	1023.000000	2046.000000
1.420000	0.037534	22.182421	6.545079	5.462507	5.833766	4.341069	0.000000	-10.000000	0.008333	-2.800000	937.000000	1023.000000	1023.000000	2046.000000
1.440000	0.037805	22.342754	6.538836	5.472052	5.809258	4.522610	0.000000	-10.000000	0.008333	-2.816667	936.000000	1023.000000	1023.000000	2046.000000
1.460000	0.038216	22.585855	6.590989	5.287891	6.011766	4.695210	0.000000	-10.000000	0.000000	-3.083333	935.000000	1023.000000	1023.000000	2046.000000
1.480000	0.037570	22.203785	6.490639	4.935037	6.267758	4.510352	0.000000	-10.000000	0.016667	-3.650000	933.833313	1023.000000	1023.000000	2046.000000
1.500000	0.036573	21.614706	6.432839	4.480813	6.117100	4.583953	0.000000	-10.000000	0.025000	-4.616667	932.666687	1023.000000	1023.000000	2046.000000
1.520000	0.035978	21.262938	6.327769	4.386242	6.015698	4.533228	0.000000	-10.000000	0.025000	-5.533333	931.166687	1023.000000	1023.000000	2046.000000
1.540000	0.035814	21.166340	6.326949	4.334738	6.200778	4.303876	0.000000	-10.000000	0.008333	-6.150000	929.500000	1023.000000	1023.000000	2046.000000
1.560000	0.035498	20.979483	6.523681	4.063486	6.101934	4.290381	0.000000	-10.000000	0.008333	-6.316667	927.500000	1023.000000	1023.000000	2046.000000
1.580000	0.035021	20.697315	6.550539	4.114439	5.848782	4.183555	0.000000	-10.000000	0.008333	-6.116667	925.333313	1023.000000	1023.000000	2046.000000
1.600000	0.035792	21.153042	6.745883	4.218350	5.954431	4.234378	0.000000	-10.000000	0.016667	-5.466667	923.333313	1023.000000	1023.000000	2046.000000
1.620000	0.036560	21.607042	6.955664	4.303517	6.181792	4.166070	0.000000	-10.000000	0.008333	-4.466667	921.333313	1023.000000	1023.000000	2046.000000
1.640000	0.037634	22.241776	7.190947	4.318511	6.241636	4.490683	0.000000	-10.000000	0.008333	-3.233333	919.833313	1023.000000	1023.000000	2046.000000
1.660000	0.038953	23.021267	7.428149	4.659574	6.305718	4.627827	0.000000	-10.000000	0.000000	-1.750000	918.666687	1023.000000	1023.000000	2046.000000
1.680000	0.040892	24.167200	7.783227	4.960498	6.667813	4.755662	0.000000	-10.000000	0.000000	-0.666667	918.166687	1023.000000	1023.000000	2046.000000
1.700000	0.042511	25.123732	8.222502	5.136897	6.888194	4.876139	0.000000	-10.000000	0.000000	0.000000	918.000000	1023.000000	1023.000000	2046.000000
1.720000	0.043560	25.744223	8.418952	5.353391	6.930882	5.041000	0.000000	-10.000000	0.000000	0.683333	918.000000	1023.000000	1023.000000	2046.000000
1.740000	0.044120	26.074671	8.486149	5.694156	6.822589	5.071776	0.000000	-10.000000	0.000000	1.583333	918.000000	1023.000000	1023.000000	2046.000000
1.760000	0.044596	26.356365	8.522761	5.803357	7.010864	5.019382	0.000000	-10.000000	0.000000	2.183333	918.000000	1023.000000	1023.000000	2046.000000
1.780000	0.044779	26.464378	8.654741	5.660106	7.083258	5.066273	0.000000	-10.000000	0.000000	1.500000	918.000000	1023.000000	1023.000000	2046.000000
1.800000	0.044610	26.364286	8.519632	5.705603	7.020763	5.118288	0.000000	-10.000000	0.000000	0.333333	918.000000	1023.000000	1023.000000	2046.000000
1.820000	0.045087	26.646454	8.417194	5.826195	7.166520	5.236545	0.000000	-10.000000	0.000000	-0.933333	918.000000	1023.000000	1023.000000	2046.000000
1.840000	0.045369	26.812885	8.288238	5.958429	7.438956	5.127264	0.000000	-10.000000	0.000000	-1.700000	918.000000	1023.000000	1023.000000	2046.000000
1.860000	0.044525	26.314379	8.173061	5.514855	7.168004	5.458458	0.000000	-10.000000	0.008333	-2.333333	917.666687	1023.000000	1023.000000	2046.000000
1.880000	0.044303	26.182846	8.148777	5.890394	6.827776	5.315900	0.000000	-10.000000	0.008333	-2.650000	917.000000	1023.000000	1023.000000	2046.000000
1.900000	0.045171	26.695774	8.311311	6.234374	6.948519	5.201571	0.000000	-10.000000	0.016667	-3.016667	916.000000	1023.000000	1023.000000	2046.000000
1.920000	0.045150	26.683605	8.474044	6.228388	6.961618	5.019556	0.000000	-10.000000	0.008333	-3.366667	915.000000	1023.000000	1023.000000	2046.000000
1.940000	0.043541	25.732567	8.201322	6.104071	6.613034	4.814139	0.000000	-10.000000	0.008333	-3.700000	913.833313	1023.000000	1023.000000	2046.000000
1.960000	0.041068	24.271236	7.616970	5.865664	6.292085	4.496518	0.000000	-10.000000	0.008333	-4.116667	912.666687	1023.000000	1023.000000	2046.000000
1.980000	0.037735	22.301371	6.920180	5.523558	5.943079	3.914553	0.000000	-10.000000	0.008333	-4.433333	911.166687	1023.000000	1023.000000	2046.000000
2.000000	0.034749	20.536467	6.406401	4.951941	5.333891	3.844232	0.000000	-10.000000	0.016667	-4.683333	909.833313	1023.000000	1023.000000	2046.000000
2.020000	0.032492	19.202682	5.852498	4.757143	4.967496	3.625546	0.000000	-10.000000	0.008333	-4.716667	908.166687	1023.000000	1023.000000	2046.000000
2.040000	0.031374	18.542181	5.485088	4.638039	4.999928	3.419126	0.000000	-10.000000	0.008333	-4.600000	906.666687	1023.000000	1023.000000	2046.000000
2.060000	0.030309	17.912838	5.322078	4.374369	4.875540	3.340850	0.000000	-10.000000	0.000000	-4.516667	905.000000	1023.000000	1023.000000	2046.000000
2.080000	0.029134	17.218418	5.036472	4.271147	4.633734	3.277064	0.000000	-10.000000	0.016667	-4.483334	903.500000	1023.000000	1023.000000	2046.000000
2.100000	0.028780	17.008690	4.967820	4.318200	4.460999	3.261670	0.000000	-10.000000	0.025000	-4.750000	902.000000	1023.000000	1023.000000	2046.000000
2.120000	0.028685	16.952953	4.883257	4.376219	4.616196	3.077282	0.000000	-10.000000	0.033333	-5.033333	900.333313	1023.000000	1023.000000	2046.000000
2.140000	0.028516	16.852695	4.933478	4.179443	4.494443	3.245332	0.000000	-10.000000	0.025000	-5.116667	898.666687	1023.000000	1023.000000	2046.000000
2.160000	0.028139	16.629910	4.829278	4.309877	4.315907	3.174847	0.000000	-10.000000	0.016667	-4.866667	897.000000	1023.000000	1023.000000	2046.000000
2.180000	0.028852	17.051641	4.862917	4.475552	4.460690	3.252482	0.000000	-10.000000	0.016667	-4.400000	895.333313	1023.000000	1023.000000	2046.000000
2.200000	0.029306	17.319721	5.009459	4.448919	4.600712	3.260632	0.000000	-10.000000	0.016667	-4.033333	893.833313	1023.000000	1023.000000	2046.000000
2.220000	0.029696	17.550177	5.095795	4.376581	4.577167	3.500633	0.000000	-10.000000	0.016667	-3.816667	892.500000	1023.000000	1023.000000	2046.000000
2.240000	0.030809	18.208170	5.180326	4.539344	4.746233	3.742267	0.000000	-10.000000	0.016667	-3.950000	891.333313	1023.000000	1023.000000	2046.000000
2.260000	0.031888	18.846104	5.268885	4.640928	5.176498	3.759790	0.000000	-10.000000	0.016667	-4.300000	890.000000	1023.000000	1023.000000	2046.000000
2.280000	0.032103	18.972900	5.474319	4.208257	5.148708	4.141616	0.000000	-10.000000	0.033333	-4.883333	888.333313	1023.000000	1023.000000	2046.000000
2.300000	0.031613	18.683187	5.353878	4.057053	5.132483	4.139773	0.000000	-10.000000	0.041667	-5.600000	886.833313	1023.000000	1023.000000	2046.000000
2.320000	0.031091	18.374741	5.190723	3.835443	5.431715	3.916860	0.000000	-10.000000	0.058333	-6.583333	884.833313	1023.000000	1023.000000	2046.000000
2.340000	0.029982	17.719215	5.197897	3.224533	5.254581	4.042203	0.000000	-10.000000	0.066667	-7.750000	882.833313	1023.000000	1023.000000	2046.000000
2.360000	0.028717	16.971615	4.988899	3.084174	5.058793	3.839750	0.000000	-10.000000	0.066667	-8.866667	880.000000	1023.000000	1023.000000	2046.000000
2.380000	0.028606	16.906305	4.944678	3.093192	5.273667	3.594769	0.000000	-10.000000	0.075000	-9.700000	877.166687	1023.000000	1023.000000	2046.000000
2.400000	0.028131	16.625526	5.157670	2.733504	5.108481	3.625871	0.000000	-10.000000	0.075000	-10.300000	873.833313	1023.000000	1023.000000	2046.000000
2.420000	0.027150	16.045826	5.082903	2.635453	4.855284	3.472185	0.000000	-10.000000	0.083333	-10.600000	870.500000	1023.000000	1023.000000	2046.000000
2.440000	0.027868	16.469786	5.199377	2.772913	5.032336	3.465160	0.000000	-10.000000	0.083333	-10.683333	866.833313	1023.000000	1023.000000	2046.000000
2.460000	0.028636	16.923925	5.449118	2.748173	5.201375	3.525258	0.000000	-10.000000	0.075000	-10.450000	863.333313	1023.000000	1023.000000	2046.000000
2.480000	0.028812	17.028059	5.533259	2.723455	5.094669	3.676675	0.000000	-10.000000	0.066667	-10.050000	859.833313	1023.000000	1023.000000	2046.000000
2.500000	0.030015	17.738850	5.676380	2.891367	5.335601	3.835500	0.000000	-10.000000	0.050000	-9.483334	856.666687	1023.000000	1023.000000	2046.000000
2.520000	0.031031	18.339106	5.777371	3.140671	5.663353	3.757712	0.000000	-10.000000	0.050000	-8.866667	853.500000	1023.000000	1023.000000	2046.000000
2.540000	0.031552	18.647429	5.970417	2.982588	5.602790	4.091633	0.000000	-10.000000	0.050000	-8.216667	850.500000	1023.000000	1023.000000	2046.000000
2.560000	0.031758	18.768751	5.923559	3.149469	5.541745	4.153978	0.000000	-10.000000	0.050000	-7.566667	847.666687	1023.000000	1023.000000	2046.000000
2.580000	0.032832	19.403433	5.940095	3.421669	5.907569	4.134100	0.000000	-10.000000	0.041667	-7.050000	845.000000	1023.000000	1023.000000	2046.000000
2.600000	0.033376	19.725187	6.148774	3.382038	5.940486	4.253889	0.000000	-10.000000	0.033333	-6.550000	842.666687	1023.000000	1023.000000	2046.000000
2.620000	0.033441	19.763485	6.164660	3.278674	5.880898	4.439251	0.000000	-10.000000	0.033333	-6.183333	840.500000	1023.000000	1023.000000	2046.000000
2.640000	0.033515	19.807119	6.120066	3.402770	5.828507	4.455777	0.000000	-10.000000	0.033333	-5.816667	838.500000	1023.000000	1023.000000	2046.000000
2.660000	0.034329	20.288637	6.084480	3.622276	6.175117	4.406764	0.000000	-10.000000	0.033333	-5.666667	837.166687	1023.000000	1023.000000	2046.000000
2.680000	0.034705	20.510475	6.261976	3.604465	6.178432	4.465603	0.000000	-10.000000	0.033333	-5.566667	835.166687	1023.000000	1023.000000	2046.000000
2.700000	0.034450	20.359732	6.241746	3.450322	6.033374	4.634291	0.000000	-10.000000	0.041667	-5.450000	833.166687	1023.000000	1023.000000	2046.000000
2.720000	0.034826	20.581955	6.209312	3.577714	6.103715	4.691213	0.000000	-10.000000	0.050000	-5.366667	830.833313	1023.000000	1023.000000	2046.000000
2.740000	0.035268	20.843344	6.162716	3.808126	6.362285	4.510216	0.000000	-10.000000	0.050000	-5.316667	829.833313	1023.000000	1023.000000	2046.000000
2.760000	0.035294	20.858700	6.256990	3.571604	6.222981	4.807125	0.000000	-10.000000	0.041667	-5.700000	828.166687	1023.000000	1023.000000	2046.000000
2.780000	0.034811	20.573051	6.131327	3.576287	6.062205	4.803233	0.000000	-10.000000	0.033333	-6.050000	826.833313	1023.000000	1023.000000	2046.000000
2.800000	0.035164	20.782169	6.036464	3.826866	6.361478	4.557361	0.000000	-10.000000	0.033333	-7.000000	823.833313	1023.000000	1023.000000	2046.000000
2.820000	0.034984	20.675516	6.103276	3.527393	6.158049	4.886798	0.000000	-10.000000	0.050000	-7.833333	821.333313	1023.000000	1023.000000	2046.000000
2.840000	0.034159	20.187809	5.889428	3.476498	5.989645	4.832238	0.000000	-10.000000	0.066667	-8.933333	817.833313	1023.000000	1023.000000	2046.000000
2.860000	0.034363	20.308796	5.729570	3.690699	6.242701	4.645826	0.000000	-10.000000	0.075000	-9.733334	815.000000	1023.000000	1023.000000	2046.000000
2.880000	0.034180	20.200226	5.807978	3.416955	6.089385	4.885909	0.000000	-10.000000	0.075000	-10.516666	811.666687	1023.000000	1023.000000	2046.000000
2.900000	0.033060	19.538385	5.605047	3.313121	5.774562	4.845655	0.000000	-10.000000	0.083333	-11.166667	808.166687	1023.000000	1023.000000	2046.000000
2.920000	0.033270	19.662310	5.399843	3.560703	6.096825	4.604939	0.000000	-10.000000	0.091667	-11.766667	804.500000	1023.000000	1023.000000	2046.000000
2.940000	0.032987	19.495155	5.506074	3.329207	5.915726	4.744148	0.000000	-10.000000	0.100000	-12.266667	800.666687	1023.000000	1023.000000	2046.000000
2.960000	0.031753	18.765959	5.273811	3.150096	5.620376	4.721674	0.000000	-10.000000	0.108333	-12.933333	796.500000	1023.000000	1023.000000	2046.000000
2.980000	0.031628	18.692352	5.106455	3.187477	5.744142	4.654278	0.000000	-10.000000	0.125000	-13.650001	792.000000	1023.000000	1023.000000	2046.000000
3.000000	0.031122	18.392920	5.001890	3.202127	5.764142	4.424762	0.000000	-10.000000	0.158333	-14.516667	787.500000	1023.000000	1023.000000	2046.000000
3.020000	0.029915	17.679827	4.868736	2.866850	5.395171	4.549069	0.000000	-10.000000	0.183333	-15.283334	782.666687	1023.000000	1023.000000	2046.000000
3.040000	0.029224	17.271160	4.635048	2.818991	5.405382	4.411738	0.000000	-10.000000	0.208333	-16.166668	777.666687	1023.000000	1023.000000	2046.000000
3.060000	0.028443	16.809986	4.468478	2.871783	5.456357	4.013369	0.000000	-10.000000	0.225000	-17.066668	772.166687	1023.000000	1023.000000	2046.000000
3.080000	0.027188	16.068378	4.373127	2.464321	5.101275	4.129655	0.000000	-10.000000	0.266667	-18.283335	766.500000	1023.000000	1023.000000	2046.000000
3.100000	0.025867	15.287408	4.140106	2.275969	4.943168	3.928165	0.000000	-10.000000	0.316667	-19.550001	760.333313	1023.000000	1023.000000	2046.000000
3.120000	0.025564	15.108434	4.064253	2.434402	5.136445	3.473335	0.000000	-10.000000	0.358333	-20.533333	756.166687	1023.000000	1023.000000	2046.000000
3.140000	0.024603	14.540143	3.998761	2.146078	4.778482	3.616822	0.000000	-10.000000	0.391667	-21.866667	749.166687	1023.000000	1023.000000	2046.000000
3.160000	0.022553	13.329026	3.640006	1.986194	4.323817	3.379009	0.000000	-10.000000	0.425000	-23.100000	741.833313	1023.000000	1023.000000	2046.000000
3.180000	0.020412	12.063230	3.240190	2.020638	4.190407	2.611995	0.000000	-10.000000	0.450000	-24.266666	731.666687	1023.000000	1023.000000	2046.000000
3.200000	0.017739	10.483726	3.064327	1.358919	3.540633	2.519846	0.000000	-10.000000	0.458333	-24.566668	726.333313	1023.000000	1023.000000	2046.000000
3.220000	0.015517	9.170794	2.706080	1.038383	3.222253	2.204077	0.000000	-10.000000	0.458333	-24.733334	718.000000	1023.000000	1023.000000	2046.000000
3.240000	0.014671	8.670272	2.404391	1.096868	3.444863	1.724150	0.000000	-10.000000	0.475000	-24.883333	709.666687	1023.000000	1023.000000	2046.000000
3.260000	0.013915	8.223658	2.326604	0.891905	3.263904	1.741245	0.000000	-10.000000	0.491667	-25.066668	698.500000	1023.000000	1023.000000	2046.000000
3.280000	0.012422	7.341465	2.001056	0.349328	2.964202	2.026880	0.000000	-10.000000	0.491667	-24.966667	690.166687	1023.000000	1023.000000	2046.000000
3.300000	0.012615	7.455615	1.705627	0.796060	3.280019	1.673908	0.000000	-10.000000	0.475000	-24.950001	682.000000	1023.000000	1023.000000	2046.000000
3.320000	0.012789	7.558080	1.801851	0.934011	3.109206	1.713012	0.000000	-10.000000	0.458333	-24.683332	673.666687	1023.000000	1023.000000	2046.000000
3.340000	0.011250	6.648879	1.635221	0.768898	2.651287	1.593473	0.000000	-10.000000	0.458333	-24.516666	665.333313	1023.000000	1023.000000	2046.000000
3.360000	0.009920	5.862451	1.315215	0.723457	2.693468	1.130311	0.000000	-10.000000	0.466667	-24.316668	657.000000	1023.000000	1023.000000	2046.000000
3.380000	0.006956	4.110929	0.879256	0.453970	2.252190	0.525514	0.000000	-10.000000	0.475000	-24.333334	651.666687	1023.000000	1023.000000	2046.000000
3.400000	0.002500	1.477338	0.094949	-0.178961	1.443833	0.117517	0.000000	-10.000000	0.466667	-24.016668	643.666687	1023.000000	1023.000000	2046.000000
3.420000	-0.001024	-0.605084	-0.690586	-0.653439	1.033536	-0.294596	0.000000	-10.000000	0.458333	-23.700001	635.666687	1023.000000	1023.000000	2046.000000
3.440000	-0.003625	-2.142458	-1.327350	-0.712479	0.855312	-0.957942	0.000000	-10.000000	0.433333	-23.283335	625.000000	1023.000000	1023.000000	2046.000000
3.460000	-0.005866	-3.466906	-1.713663	-1.232528	0.419903	-0.940618	0.000000	-10.000000	0.416667	-23.150002	619.666687	1023.000000	1023.000000	2046.000000
3.480000	-0.008494	-5.019989	-2.305667	-1.551530	-0.026536	-1.136255	0.000000	-10.000000	0.400000	-23.050001	612.000000	1023.000000	1023.000000	2046.000000
3.500000	-0.009697	-5.730780	-2.806069	-1.445446	0.064001	-1.543266	0.000000	-10.000000	0.391667	-23.016668	604.333313	1023.000000	1023.000000	2046.000000
3.520000	-0.010756	-6.356646	-2.947963	-1.631409	-0.216862	-1.560412	0.000000	-10.000000	0.391667	-22.983334	594.166687	1023.000000	1023.000000	2046.000000
3.540000	-0.012551	-7.417666	-3.281995	-1.846331	-0.626525	-1.662814	0.000000	-10.000000	0.391667	-22.950001	589.000000	1023.000000	1023.000000	2046.000000
3.560000	-0.013159	-7.776877	-3.516371	-1.852378	-0.670320	-1.737810	0.000000	-10.000000	0.400000	-23.000000	584.000000	1023.000000	1023.000000	2046.000000
3.580000	-0.013473	-7.962565	-3.695824	-1.635649	-0.572691	-2.058401	0.000000	-10.000000	0.383333	-22.816668	576.500000	1023.000000	1023.000000	2046.000000
3.600000	-0.013581	-8.026287	-3.566015	-1.830088	-0.760688	-1.869495	0.000000	-10.000000	0.366667	-22.500000	566.333313	1023.000000	1023.000000	2046.000000
3.620000	-0.014561	-8.605404	-3.690867	-2.034132	-1.028009	-1.852397	0.000000	-10.000000	0.350000	-22.133333	558.666687	1023.000000	1023.000000	2046.000000
3.640000	-0.014193	-8.387767	-3.744702	-2.050948	-0.752039	-1.840078	0.000000	-10.000000	0.350000	-21.950001	553.666687	1023.000000	1023.000000	2046.000000
3.660000	-0.013613	-8.045325	-3.588474	-1.969140	-0.635928	-1.851783	0.000000	-10.000000	0.350000	-21.816668	548.833313	1023.000000	1023.000000	2046.000000
3.680000	-0.013973	-8.257830	-3.551192	-2.290166	-0.841369	-1.575103	0.000000	-10.000000	0.350000	-21.866667	539.166687	1023.000000	1023.000000	2046.000000
3.700000	-0.013859	-8.190646	-3.640878	-2.467422	-0.644007	-1.438338	0.000000	-10.000000	0.350000	-21.966667	531.833313	1023.000000	1023.000000	2046.000000
3.720000	-0.014087	-8.325488	-3.678583	-2.403857	-0.508089	-1.734959	0.000000	-10.000000	0.350000	-22.116667	524.500000	1023.000000	1023.000000	2046.000000
3.740000	-0.015177	-8.969445	-3.698946	-2.921938	-0.764316	-1.584246	0.000000	-10.000000	0.350000	-22.050001	519.500000	1023.000000	1023.000000	2046.000000
3.760000	-0.016886	-9.979491	-3.964307	-3.436018	-0.997084	-1.582083	0.000000	-10.000000	0.350000	-22.200001	509.666656	1023.000000	1023.000000	2046.000000
3.780000	-0.017506	-10.345828	-4.210581	-3.410532	-0.771810	-1.952905	0.000000	-10.000000	0.366667	-22.316668	499.833344	1023.000000	1023.000000	2046.000000
3.800000	-0.017950	-10.608181	-4.064838	-3.607493	-0.987174	-1.948676	0.000000	-10.000000	0.383333	-22.466667	492.500000	1023.000000	1023.000000	2046.000000
3.820000	-0.019402	-11.466572	-4.210808	-3.945138	-1.360216	-1.950410	0.000000	-10.000000	0.383333	-22.583334	487.333344	1023.000000	1023.000000	2046.000000
3.840000	-0.020031	-11.838109	-4.316609	-4.074418	-1.439141	-2.007941	0.000000	-10.000000	0.366667	-22.633333	479.666656	1023.000000	1023.000000	2046.000000
3.860000	-0.020682	-12.222962	-4.405994	-3.932956	-1.474094	-2.409919	0.000000	-10.000000	0.350000	-22.583334	469.500000	1023.000000	1023.000000	2046.000000
3.880000	-0.021054	-12.443177	-4.328986	-4.136642	-1.754942	-2.222607	0.000000	-10.000000	0.350000	-22.350000	462.000000	1023.000000	1023.000000	2046.000000
3.900000	-0.021808	-12.888538	-4.474174	-4.289146	-2.010833	-2.114385	0.000000	-10.000000	0.350000	-22.216667	457.000000	1023.000000	1023.000000	2046.000000
3.920000	-0.021519	-12.717971	-4.599253	-4.101902	-1.753397	-2.263419	0.000000	-10.000000	0.358333	-22.133333	449.500000	1023.000000	1023.000000	2046.000000
3.940000	-0.021230	-12.547072	-4.414120	-4.066373	-1.863584	-2.202996	0.000000	-10.000000	0.366667	-22.049999	442.000000	1023.000000	1023.000000	2046.000000
3.960000	-0.021799	-12.883470	-4.498871	-4.230459	-2.130296	-2.023842	0.000000	-10.000000	0.366667	-21.966667	434.666656	1023.000000	1023.000000	2046.000000
3.980000	-0.021810	-12.889965	-4.616395	-4.325564	-2.102525	-1.845482	0.000000	-10.000000	0.358333	-21.883333	429.833344	1023.000000	1023.000000	2046.000000
4.000000	-0.021544	-12.732446	-4.677294	-3.945807	-1.964889	-2.144456	0.000000	-10.000000	0.350000	-21.833334	422.666656	1023.000000	1023.000000	2046.000000
4.020000	-0.021676	-12.810748	-4.589657	-4.123479	-2.227154	-1.870458	0.000000	-10.000000	0.358333	-21.800001	415.333344	1023.000000	1023.000000	2046.000000
4.040000	-0.022204	-13.122603	-4.745235	-4.268413	-2.416336	-1.692619	0.000000	-10.000000	0.358333	-21.816668	408.166656	1023.000000	1023.000000	2046.000000
4.060000	-0.022113	-13.068898	-4.947084	-4.154858	-2.243339	-1.723616	0.000000	-10.000000	0.358333	-21.750000	400.833344	1023.000000	1023.000000	2046.000000
4.080000	-0.022037	-13.024146	-4.882792	-3.971380	-2.289877	-1.880097	0.000000	-10.000000	0.358333	-21.650000	391.166656	1023.000000	1023.000000	2046.000000
4.100000	-0.022560	-13.333117	-4.876825	-4.171765	-2.594773	-1.689754	0.000000	-10.000000	0.358333	-21.583334	381.500000	1023.000000	1023.000000	2046.000000
4.120000	-0.023025	-13.608042	-5.084933	-4.343133	-2.670272	-1.509704	0.000000	-10.000000	0.358333	-21.566668	374.333344	1023.000000	1023.000000	2046.000000
4.140000	-0.023100	-13.651811	-5.234718	-4.055708	-2.533439	-1.827945	0.000000	-10.000000	0.350000	-21.600000	369.500000	1023.000000	1023.000000	2046.000000
4.160000	-0.023006	-13.596634	-5.036996	-4.184194	-2.721325	-1.654119	0.000000	-10.000000	0.350000	-21.516666	364.666656	1023.000000	1023.000000	2046.000000
4.180000	-0.024009	-14.189362	-5.208481	-4.362476	-2.960315	-1.658089	0.000000	-10.000000	0.350000	-21.550001	357.500000	1023.000000	1023.000000	2046.000000
4.200000	-0.024161	-14.279364	-5.391230	-4.439770	-2.863365	-1.584999	0.000000	-10.000000	0.350000	-21.550001	350.333344	1023.000000	1023.000000	2046.000000
4.220000	-0.024274	-14.345808	-5.425709	-4.228701	-2.809955	-1.881443	0.000000	-10.000000	0.341667	-21.466667	343.166656	1023.000000	1023.000000	2046.000000
4.240000	-0.024282	-14.350874	-5.276444	-4.331216	-3.000110	-1.743104	0.000000	-10.000000	0.341667	-21.166668	336.000000	1023.000000	1023.000000	2046.000000
4.260000	-0.025233	-14.912716	-5.403120	-4.571551	-3.266238	-1.671806	0.000000	-10.000000	0.341667	-20.916668	329.000000	1023.000000	1023.000000	2046.000000
4.280000	-0.025268	-14.933398	-5.609988	-4.474185	-3.054719	-1.794506	0.000000	-10.000000	0.350000	-20.733334	322.000000	1023.000000	1023.000000	2046.000000
4.300000	-0.025129	-14.851097	-5.458084	-4.363545	-3.103168	-1.926300	0.000000	-10.000000	0.341667	-20.500000	315.000000	1023.000000	1023.000000	2046.000000
4.320000	-0.025964	-15.344512	-5.491579	-4.511662	-3.452673	-1.888597	0.000000	-10.000000	0.341667	-20.100000	308.166656	1023.000000	1023.000000	2046.000000
4.340000	-0.026278	-15.530025	-5.664244	-4.700843	-3.383857	-1.781081	0.000000	-10.000000	0.325000	-19.900000	301.333344	1023.000000	1023.000000	2046.000000
4.360000	-0.026422	-15.615200	-5.675209	-4.435226	-3.349580	-2.155185	0.000000	-10.000000	0.316667	-19.750000	294.666656	1023.000000	1023.000000	2046.000000
4.380000	-0.027029	-15.974305	-5.530763	-4.563198	-3.727191	-2.153154	0.000000	-10.000000	0.300000	-19.700001	288.000000	1023.000000	1023.000000	2046.000000
4.400000	-0.028518	-16.854136	-5.722074	-4.816214	-4.080989	-2.234858	0.000000	-10.000000	0.308333	-19.600000	281.500000	1023.000000	1023.000000	2046.000000
4.420000	-0.029845	-17.638386	-6.048139	-4.783616	-4.175257	-2.631374	0.000000	-10.000000	0.308333	-19.500000	275.000000	1023.000000	1023.000000	2046.000000
4.440000	-0.031379	-18.544996	-5.968388	-4.878230	-4.675525	-3.022852	0.000000	-10.000000	0.291667	-19.366667	268.500000	1023.000000	1023.000000	2046.000000
4.460000	-0.033672	-19.900293	-6.199058	-5.196232	-5.156920	-3.348084	0.000000	-10.000000	0.266667	-19.083334	262.000000	1023.000000	1023.000000	2046.000000
4.480000	-0.035127	-20.760208	-6.474960	-5.604225	-5.336120	-3.344904	0.000000	-10.000000	0.250000	-18.933334	255.666672	1023.000000	1023.000000	2046.000000
4.500000	-0.035973	-21.260225	-6.816431	-5.653870	-5.166549	-3.623376	0.000000	-10.000000	0.250000	-18.850000	249.333328	1023.000000	1023.000000	2046.000000
4.520000	-0.035889	-21.210411	-6.701773	-5.513140	-5.211874	-3.783624	0.000000	-10.000000	0.241667	-18.733334	243.000000	1023.000000	1023.000000	2046.000000
4.540000	-0.036751	-21.719852	-6.880599	-5.952397	-5.406884	-3.479973	0.000000	-10.000000	0.241667	-18.483334	236.666672	1023.000000	1023.000000	2046.000000
4.560000	-0.036696	-21.687534	-7.123228	-5.900265	-5.361051	-3.302990	0.000000	-10.000000	0.241667	-18.216667	230.500000	1023.000000	1023.000000	2046.000000
4.580000	-0.036527	-21.587488	-7.325363	-5.501872	-5.218154	-3.542099	0.000000	-10.000000	0.241667	-18.000000	224.500000	1023.000000	1023.000000	2046.000000
4.600000	-0.036426	-21.527842	-7.074607	-5.385410	-5.450694	-3.617131	0.000000	-10.000000	0.241667	-18.033335	218.500000	1023.000000	1023.000000	2046.000000
4.620000	-0.037944	-22.424818	-7.195261	-5.573806	-5.802176	-3.853575	0.000000	-10.000000	0.225000	-18.000000	212.500000	1023.000000	1023.000000	2046.000000
4.640000	-0.039999	-23.639277	-7.699589	-5.981483	-5.985655	-3.972550	0.000000	-10.000000	0.233333	-17.916668	206.500000	1023.000000	1023.000000	2046.000000
4.660000	-0.042813	-25.302671	-8.372945	-5.969027	-6.242987	-4.717712	0.000000	-10.000000	0.216667	-17.533335	200.500000	1023.000000	1023.000000	2046.000000
4.680000	-0.045597	-26.947704	-8.752265	-6.290042	-6.871368	-5.034030	0.000000	-10.000000	0.216667	-16.816668	194.500000	1023.000000	1023.000000	2046.000000
4.700000	-0.048982	-28.948467	-9.362475	-6.750979	-7.487135	-5.347877	0.000000	-10.000000	0.200000	-16.116667	188.833328	1023.000000	1023.000000	2046.000000
4.720000	-0.050875	-30.067106	-10.044147	-7.059292	-7.481902	-5.481767	0.000000	-10.000000	0.200000	-15.366667	183.500000	1023.000000	1023.000000	2046.000000
4.740000	-0.052418	-30.978746	-10.425807	-6.981355	-7.626221	-5.945364	0.000000	-10.000000	0.191667	-15.083333	178.500000	1023.000000	1023.000000	2046.000000
4.760000	-0.053698	-31.735647	-10.546751	-7.167766	-8.024589	-5.996542	0.000000	-10.000000	0.191667	-15.016666	173.500000	1023.000000	1023.000000	2046.000000
4.780000	-0.055093	-32.560055	-10.875290	-7.389226	-8.278831	-6.016709	0.000000	-10.000000	0.191667	-15.233334	168.500000	1023.000000	1023.000000	2046.000000
4.800000	-0.055687	-32.911160	-11.262520	-7.408919	-8.132116	-6.107604	0.000000	-10.000000	0.200000	-15.450000	163.333328	1023.000000	1023.000000	2046.000000
4.820000	-0.056043	-33.121525	-11.307283	-7.232623	-8.213483	-6.368136	0.000000	-10.000000	0.191667	-15.333334	158.166672	1023.000000	1023.000000	2046.000000
4.840000	-0.056356	-33.306496	-11.217109	-7.282825	-8.477749	-6.328812	0.000000	-10.000000	0.183333	-15.183333	153.000000	1023.000000	1023.000000	2046.000000
4.860000	-0.056847	-33.596603	-11.372055	-7.463359	-8.556976	-6.204214	0.000000	-10.000000	0.175000	-14.850000	148.000000	1023.000000	1023.000000	2046.000000
4.880000	-0.056790	-33.562717	-11.583895	-7.359004	-8.280998	-6.338820	0.000000	-10.000000	0.166667	-14.683333	143.000000	1023.000000	1023.000000	2046.000000
4.900000	-0.056102	-33.156143	-11.204004	-7.300528	-8.391592	-6.260018	0.000000	-10.000000	0.166667	-14.366667	138.000000	1023.000000	1023.000000	2046.000000
4.920000	-0.055958	-33.070965	-11.035989	-7.368123	-8.466051	-6.200805	0.000000	-10.000000	0.158333	-14.083334	133.166672	1023.000000	1023.000000	2046.000000
4.940000	-0.055225	-32.638130	-11.022352	-7.565007	-8.206564	-5.844208	0.000000	-10.000000	0.175000	-13.866667	128.500000	1023.000000	1023.000000	2046.000000
4.960000	-0.054698	-32.326557	-10.976734	-7.424773	-7.954137	-5.970913	0.000000	-10.000000	0.166667	-13.816667	123.833336	1023.000000	1023.000000	2046.000000
4.980000	-0.054142	-31.997679	-10.612442	-7.485593	-8.028594	-5.871049	0.000000	-10.000000	0.166667	-13.616667	119.333336	1023.000000	1023.000000	2046.000000
5.000000	-0.054899	-32.445221	-10.533113	-7.762151	-8.255903	-5.894056	0.000000	-10.000000	0.150000	-13.316667	114.666664	1023.000000	1023.000000	2046.000000
5.020000	-0.055447	-32.768906	-10.782262	-8.176998	-8.029729	-5.779916	0.000000	-10.000000	0.150000	-12.916667	110.333336	1023.000000	1023.000000	2046.000000
5.040000	-0.055986	-33.087517	-10.864349	-8.148029	-7.961071	-6.114069	0.000000	-10.000000	0.150000	-12.850000	106.000000	1023.000000	1023.000000	2046.000000
5.060000	-0.056295	-33.270176	-10.664577	-8.252819	-8.202303	-6.150476	0.000000	-10.000000	0.150000	-12.916667	101.666664	1023.000000	1023.000000	2046.000000
5.080000	-0.057075	-33.731430	-10.669074	-8.508133	-8.377467	-6.176757	0.000000	-10.000000	0.150000	-13.016666	97.333336	1023.000000	1023.000000	2046.000000
5.100000	-0.057474	-33.967159	-10.873119	-8.616711	-8.185719	-6.291610	0.000000	-10.000000	0.150000	-13.050000	93.000000	1023.000000	1023.000000	2046.000000
5.120000	-0.057669	-34.082104	-10.640659	-8.574800	-8.406209	-6.460434	0.000000	-10.000000	0.133333	-13.016666	88.666664	1023.000000	1023.000000	2046.000000
5.140000	-0.057953	-34.250027	-10.464554	-8.563256	-8.674883	-6.547333	0.000000	-10.000000	0.116667	-12.766666	84.333336	1023.000000	1023.000000	2046.000000
5.160000	-0.057875	-34.204121	-10.489106	-8.762400	-8.581154	-6.371459	0.000000	-10.000000	0.100000	-12.400000	80.000000	1023.000000	1023.000000	2046.000000
5.180000	-0.057516	-33.991745	-10.572539	-8.507380	-8.321188	-6.590637	0.000000	-10.000000	0.091667	-11.916667	76.000000	1023.000000	1023.000000	2046.000000
5.200000	-0.056680	-33.497635	-10.120901	-8.416044	-8.517577	-6.443113	0.000000	-10.000000	0.075000	-11.666667	72.000000	1023.000000	1023.000000	2046.000000
5.220000	-0.056496	-33.389118	-10.043273	-8.579335	-8.508008	-6.258503	0.000000	-10.000000	0.066667	-11.300000	68.000000	1023.000000	1023.000000	2046.000000
5.240000	-0.056074	-33.139641	-10.253482	-8.376019	-8.130976	-6.379163	0.000000	-10.000000	0.066667	-11.016667	64.166664	1023.000000	1023.000000	2046.000000
5.260000	-0.055202	-32.624607	-9.852793	-8.256145	-8.280744	-6.234926	0.000000	-10.000000	0.075000	-10.666667	60.500000	1023.000000	1023.000000	2046.000000
5.280000	-0.055224	-32.637451	-9.772075	-8.338843	-8.403980	-6.122551	0.000000	-10.000000	0.066667	-10.416667	57.000000	1023.000000	1023.000000	2046.000000
5.300000	-0.054814	-32.395309	-9.997426	-8.265237	-8.023010	-6.109637	0.000000	-10.000000	0.066667	-10.166667	53.500000	1023.000000	1023.000000	2046.000000
5.320000	-0.053971	-31.896969	-9.691620	-8.083057	-8.087801	-6.034489	0.000000	-10.000000	0.058333	-9.850000	50.166668	1023.000000	1023.000000	2046.000000
5.340000	-0.054095	-31.969969	-9.537704	-8.047377	-8.299520	-6.085368	0.000000	-10.000000	0.058333	-9.666667	46.833332	1023.000000	1023.000000	2046.000000
5.360000	-0.053858	-31.829939	-9.690346	-8.215601	-8.061642	-5.862350	0.000000	-10.000000	0.050000	-9.500000	43.500000	1023.000000	1023.000000	2046.000000
5.380000	-0.053699	-31.736124	-9.726799	-8.037148	-7.951724	-6.020453	0.000000	-10.000000	0.050000	-9.350000	40.166668	1023.000000	1023.000000	2046.000000
5.400000	-0.053479	-31.605993	-9.488087	-7.929070	-8.160741	-6.028094	0.000000	-10.000000	0.050000	-9.200001	37.000000	1023.000000	1023.000000	2046.000000
5.420000	-0.053716	-31.746189	-9.433924	-8.092882	-8.302072	-5.917313	0.000000	-10.000000	0.050000	-9.033334	34.000000	1023.000000	1023.000000	2046.000000
5.440000	-0.053610	-31.683615	-9.767471	-8.046808	-7.904758	-5.964577	0.000000	-10.000000	0.050000	-8.883334	31.000000	1023.000000	1023.000000	2046.000000
5.460000	-0.053194	-31.437626	-9.501283	-7.952358	-8.066960	-5.917024	0.000000	-10.000000	0.050000	-8.666667	28.000000	1023.000000	1023.000000	2046.000000
5.480000	-0.053502	-31.619848	-9.347683	-7.929276	-8.330327	-6.012561	0.000000	-10.000000	0.050000	-8.466667	25.166666	1023.000000	1023.000000	2046.000000
5.500000	-0.053364	-31.538183	-9.482050	-8.149255	-8.095016	-5.811862	0.000000	-10.000000	0.050000	-8.200000	22.333334	1023.000000	1023.000000	2046.000000
5.520000	-0.053314	-31.508520	-9.538074	-7.899310	-8.024368	-6.046769	0.000000	-10.000000	0.041667	-7.966667	19.666666	1023.000000	1023.000000	2046.000000
5.540000	-0.053339	-31.523165	-9.341136	-7.869178	-8.260057	-6.052794	0.000000	-10.000000	0.041667	-7.633333	17.000000	1023.000000	1023.000000	2046.000000
5.560000	-0.053382	-31.549040	-9.318955	-8.093681	-8.269322	-5.867081	0.000000	-10.000000	0.041667	-7.333333	14.333333	1023.000000	1023.000000	2046.000000
5.580000	-0.053582	-31.666983	-9.596448	-7.976480	-8.027531	-6.066524	0.000000	-10.000000	0.041667	-7.066667	11.833333	1023.000000	1023.000000	2046.000000
5.600000	-0.053300	-31.500540	-9.323732	-7.835626	-8.250383	-6.090797	0.000000	-10.000000	0.033333	-6.850000	9.500000	1023.000000	1023.000000	2046.000000
5.620000	-0.053854	-31.827940	-9.214392	-7.957436	-8.538512	-6.117600	0.000000	-10.000000	0.025000	-6.666667	7.333333	1023.000000	1023.000000	2046.000000
5.640000	-0.054567	-32.249191	-9.565631	-7.930071	-8.380980	-6.372509	0.000000	-10.000000	0.016667	-6.433333	5.000000	1023.000000	1023.000000	2046.000000
5.660000	-0.055174	-32.608131	-9.359684	-7.898235	-8.851075	-6.499136	0.000000	-10.000000	0.016667	-6.200000	2.666667	1023.000000	1023.000000	2046.000000
5.680000	-0.056630	-33.468548	-9.291900	-8.024421	-9.355464	-6.796764	0.000000	-10.000000	0.008333	-5.983334	0.833333	1023.000000	1023.000000	2046.000000
5.700000	-0.057884	-34.209160	-9.764725	-8.292870	-9.168343	-6.983223	0.000000	-10.000000	0.008333	-5.733334	-0.833333	1023.000000	1023.000000	2046.000000
5.720000	-0.058212	-34.403324	-9.680446	-8.341485	-9.342855	-7.038537	0.000000	-10.000000	0.008333	-5.716667	-2.500000	1023.000000	1023.000000	2046.000000
5.740000	-0.058887	-34.802071	-9.615136	-8.433515	-9.612366	-7.141053	0.000000	-10.000000	0.016667	-5.766667	-4.166667	1023.000000	1023.000000	2046.000000
5.760000	-0.058538	-34.595909	-9.827946	-8.452220	-9.257734	-7.058008	0.000000	-10.000000	0.016667	-5.850000	-5.833333	1023.000000	1023.000000	2046.000000
5.780000	-0.058762	-34.728298	-10.097309	-8.505032	-9.117925	-7.008033	0.000000	-10.000000	0.008333	-5.716667	-7.500000	1023.000000	1023.000000	2046.000000
5.800000	-0.058230	-34.414169	-9.938437	-8.266070	-9.337616	-6.872047	0.000000	-10.000000	0.008333	-5.550000	-9.500000	1023.000000	1023.000000	2046.000000
5.820000	-0.058179	-34.383858	-9.848563	-8.217434	-9.489376	-6.828484	0.000000	-10.000000	0.016667	-5.350000	-11.500000	1023.000000	1023.000000	2046.000000
5.840000	-0.058338	-34.478004	-10.111127	-8.193319	-9.258526	-6.915033	0.000000	-10.000000	0.016667	-5.266667	-13.500000	1023.000000	1023.000000	2046.000000
5.860000	-0.058883	-34.800117	-10.108964	-8.237707	-9.434936	-7.018511	0.000000	-10.000000	0.016667	-5.300000	-15.500000	1023.000000	1023.000000	2046.000000
5.880000	-0.061266	-36.207993	-10.419303	-8.384799	-9.935832	-7.468059	0.000000	-10.000000	0.008333	-5.300000	-17.166666	1023.000000	1023.000000	2046.000000
5.900000	-0.064003	-37.825947	-11.105289	-8.813270	-10.213928	-7.693459	0.000000	-10.000000	0.000000	-4.933333	-18.833334	1023.000000	1023.000000	2046.000000
5.920000	-0.066974	-39.581734	-11.943452	-9.032452	-10.433800	-8.172030	0.000000	-10.000000	-0.008333	-3.883333	-20.333334	1023.000000	1023.000000	2046.000000
5.940000	-0.068760	-40.636913	-12.282866	-9.203644	-10.826753	-8.323650	0.000000	-10.000000	-0.008333	-2.750000	-21.500000	1023.000000	1023.000000	2046.000000
5.960000	-0.070574	-41.709454	-12.537748	-9.339525	-11.244189	-8.587989	0.000000	-10.000000	0.000000	-1.950000	-22.000000	1023.000000	1023.000000	2046.000000
5.980000	-0.071619	-42.326694	-13.010257	-9.603209	-11.141366	-8.571861	0.000000	-10.000000	0.000000	-1.983333	-22.000000	1023.000000	1023.000000	2046.000000
6.000000	-0.072501	-42.847935	-13.346513	-9.557043	-11.188918	-8.755463	0.000000	-10.000000	0.000000	-2.533333	-22.500000	1023.000000	1023.000000	2046.000000
6.020000	-0.072944	-43.109718	-13.353025	-9.452167	-11.497912	-8.806615	0.000000	-10.000000	0.000000	-3.250000	-23.333334	1023.000000	1023.000000	2046.000000
6.040000	-0.073317	-43.330471	-13.396569	-9.610481	-11.598454	-8.724965	0.000000	-10.000000	0.000000	-3.700000	-24.500000	1023.000000	1023.000000	2046.000000
6.060000	-0.073546	-43.465729	-13.764119	-9.465927	-11.318031	-8.917653	0.000000	-10.000000	0.000000	-3.750000	-25.666666	1023.000000	1023.000000	2046.000000
6.080000	-0.073210	-43.266876	-13.580003	-9.369779	-11.524509	-8.792584	0.000000	-10.000000	0.000000	-3.550000	-26.833334	1023.000000	1023.000000	2046.000000
6.100000	-0.073382	-43.368946	-13.390022	-9.360148	-11.782056	-8.836721	0.000000	-10.000000	0.000000	-3.316667	-28.166666	1023.000000	1023.000000	2046.000000
6.120000	-0.072913	-43.091599	-13.553565	-9.372145	-11.409489	-8.756403	0.000000	-10.000000	0.000000	-3.066667	-29.333334	1023.000000	1023.000000	2046.000000
6.140000	-0.072339	-42.752510	-13.455525	-9.273049	-11.278159	-8.745778	0.000000	-10.000000	0.000000	-2.816667	-30.500000	1023.000000	1023.000000	2046.000000
6.160000	-0.071563	-42.293835	-13.149114	-9.227595	-11.373570	-8.543557	0.000000	-10.000000	0.000000	-2.633333	-31.333334	1023.000000	1023.000000	2046.000000
6.180000	-0.070626	-41.739689	-12.878432	-9.309377	-11.231809	-8.320072	0.000000	-10.000000	0.000000	-2.700000	-32.166668	1023.000000	1023.000000	2046.000000
6.200000	-0.069928	-41.327614	-12.980590	-9.266110	-10.773297	-8.307616	0.000000	-10.000000	0.000000	-2.866667	-33.000000	1023.000000	1023.000000	2046.000000
6.220000	-0.068940	-40.743813	-12.583212	-9.269469	-10.838087	-8.053042	0.000000	-10.000000	-0.008333	-2.916667	-34.000000	1023.000000	1023.000000	2046.000000
6.240000	-0.068876	-40.705482	-12.314674	-9.438479	-10.916062	-8.036265	0.000000	-10.000000	-0.008333	-2.800000	-35.000000	1023.000000	1023.000000	2046.000000
6.260000	-0.069112	-40.845367	-12.606740	-9.602328	-10.513227	-8.123071	0.000000	-10.000000	-0.008333	-2.800000	-36.000000	1023.000000	1023.000000	2046.000000
6.280000	-0.068983	-40.769226	-12.447864	-9.703882	-10.574370	-8.043112	0.000000	-10.000000	0.000000	-3.033333	-37.000000	1023.000000	1023.000000	2046.000000
6.300000	-0.069323	-40.970074	-12.254718	-9.738991	-10.815941	-8.160423	0.000000	-10.000000	0.000000	-3.300000	-38.000000	1023.000000	1023.000000	2046.000000
6.320000	-0.069382	-41.004738	-12.282850	-9.964953	-10.628798	-8.128139	0.000000	-10.000000	0.000000	-3.450000	-39.166668	1023.000000	1023.000000	2046.000000
6.340000	-0.069527	-41.090504	-12.317501	-9.959444	-10.536916	-8.276643	0.000000	-10.000000	0.000000	-3.516667	-40.333332	1023.000000	1023.000000	2046.000000
6.360000	-0.069618	-41.144268	-12.064798	-9.919875	-10.844411	-8.315183	0.000000	-10.000000	0.000000	-3.483333	-41.500000	1023.000000	1023.000000	2046.000000
6.380000	-0.069563	-41.111568	-11.879340	-10.072555	-10.896066	-8.263610	0.000000	-10.000000	0.000000	-3.283334	-42.500000	1023.000000	1023.000000	2046.000000
6.400000	-0.069261	-40.933327	-12.064350	-9.951954	-10.529047	-8.387974	0.000000	-10.000000	0.000000	-2.983333	-43.500000	1023.000000	1023.000000	2046.000000
6.420000	-0.068447	-40.452091	-11.735605	-9.843859	-10.695438	-8.177190	0.000000	-10.000000	0.000000	-2.733333	-44.500000	1023.000000	1023.000000	2046.000000
6.440000	-0.067775	-40.054962	-11.396663	-9.838457	-10.734786	-8.085055	0.000000	-10.000000	0.000000	-2.500000	-45.500000	1023.000000	1023.000000	2046.000000
6.460000	-0.067160	-39.691761	-11.628658	-9.750717	-10.222236	-8.090150	0.000000	-10.000000	0.000000	-2.233333	-46.333332	1023.000000	1023.000000	2046.000000
6.480000	-0.066174	-39.108788	-11.380111	-9.636874	-10.234377	-7.857423	0.000000	-10.000000	-0.008333	-2.000000	-46.833332	1023.000000	1023.000000	2046.000000
6.500000	-0.065723	-38.842045	-11.127487	-9.461559	-10.406384	-7.846616	0.000000	-10.000000	-0.008333	-1.866667	-47.000000	1023.000000	1023.000000	2046.000000
6.520000	-0.064850	-38.326393	-11.050254	-9.519731	-10.124546	-7.631862	0.000000	-10.000000	-0.008333	-1.783333	-47.000000	1023.000000	1023.000000	2046.000000
6.540000	-0.064375	-38.045872	-11.152377	-9.341903	-9.868983	-7.682606	0.000000	-10.000000	0.000000	-1.750000	-47.000000	1023.000000	1023.000000	2046.000000
6.560000	-0.063558	-37.562500	-10.922955	-9.165796	-9.971393	-7.502359	0.000000	-10.000000	-0.008333	-1.750000	-47.000000	1023.000000	1023.000000	2046.000000
6.580000	-0.063148	-37.320198	-10.676859	-9.224376	-10.032271	-7.386693	0.000000	-10.000000	-0.008333	-1.733333	-47.000000	1023.000000	1023.000000	2046.000000
6.600000	-0.062903	-37.175434	-10.902203	-9.151694	-9.675484	-7.446054	0.000000	-10.000000	-0.008333	-1.616667	-47.000000	1023.000000	1023.000000	2046.000000
6.620000	-0.062254	-36.791904	-10.760437	-9.049102	-9.717693	-7.264673	0.000000	-10.000000	0.000000	-1.550000	-47.000000	1023.000000	1023.000000	2046.000000
6.640000	-0.062062	-36.678654	-10.487477	-9.024144	-9.927476	-7.239556	0.000000	-10.000000	0.000000	-1.566667	-47.000000	1023.000000	1023.000000	2046.000000
6.660000	-0.061968	-36.622894	-10.724012	-9.065515	-9.565847	-7.267522	0.000000	-10.000000	0.000000	-1.683333	-47.000000	1023.000000	1023.000000	2046.000000
6.680000	-0.061385	-36.278275	-10.665998	-8.952521	-9.504169	-7.155589	0.000000	-10.000000	0.008333	-1.783333	-47.000000	1023.000000	1023.000000	2046.000000
6.700000	-0.061409	-36.292435	-10.438629	-8.875775	-9.792140	-7.185888	0.000000	-10.000000	0.000000	-1.883333	-47.000000	1023.000000	1023.000000	2046.000000
6.720000	-0.061098	-36.108643	-10.532210	-8.958419	-9.473663	-7.144349	0.000000	-10.000000	-0.008333	-1.900000	-47.000000	1023.000000	1023.000000	2046.000000
6.740000	-0.060710	-35.879730	-10.515599	-8.845804	-9.412625	-7.105701	0.000000	-10.000000	-0.016667	-1.850000	-47.000000	1023.000000	1023.000000	2046.000000
6.760000	-0.060586	-35.806309	-10.268753	-8.746346	-9.674487	-7.116723	0.000000	-10.000000	-0.008333	-1.733333	-47.000000	1023.000000	1023.000000	2046.000000
6.780000	-0.060280	-35.625553	-10.221462	-8.848992	-9.521173	-7.033924	0.000000	-10.000000	0.000000	-1.533333	-47.000000	1023.000000	1023.000000	2046.000000
6.800000	-0.060620	-35.826710	-10.364664	-8.702347	-9.485957	-7.273742	0.000000	-10.000000	-0.008333	-1.116667	-47.000000	1023.000000	1023.000000	2046.000000
6.820000	-0.061254	-36.201267	-10.258725	-8.659287	-9.904823	-7.378429	0.000000	-10.000000	-0.008333	-0.583333	-47.000000	1023.000000	1023.000000	2046.000000
6.840000	-0.061712	-36.472069	-10.066983	-8.861736	-10.127107	-7.416241	0.000000	-10.000000	-0.008333	-0.166667	-47.000000	1023.000000	1023.000000	2046.000000
6.860000	-0.062794	-37.111473	-10.357371	-8.910196	-10.064520	-7.779386	0.000000	-10.000000	0.000000	0.000000	-47.000000	1023.000000	1023.000000	2046.000000
6.880000	-0.063015	-37.241859	-10.350767	-8.939463	-10.203081	-7.748548	0.000000	-10.000000	0.000000	0.000000	-47.000000	1023.000000	1023.000000	2046.000000
6.900000	-0.063085	-37.283459	-10.154198	-9.060205	-10.369418	-7.699635	0.000000	-10.000000	0.000000	0.000000	-47.000000	1023.000000	1023.000000	2046.000000
6.920000	-0.062779	-37.102310	-10.422034	-8.873593	-9.943639	-7.863043	0.000000	-10.000000	0.000000	0.000000	-47.000000	1023.000000	1023.000000	2046.000000
6.940000	-0.062385	-36.869259	-10.493798	-8.999888	-9.929034	-7.446537	0.000000	-10.000000	0.000000	0.000000	-47.000000	1023.000000	1023.000000	2046.000000
6.960000	-0.062200	-36.760075	-10.403654	-8.783560	-10.137314	-7.435549	0.000000	-10.000000	0.000000	0.000000	-47.000000	1023.000000	1023.000000	2046.000000
6.980000	-0.061940	-36.606251	-10.566806	-8.694936	-9.906056	-7.438453	0.000000	-10.000000	0.000000	0.000000	-47.000000	1023.000000	1023.000000	2046.000000
7.000000	-0.061842	-36.548374	-10.496155	-8.649389	-9.993360	-7.409471	0.000000	-10.000000	0.000000	0.000000	-47.000000	1023.000000	1023.000000	2046.000000
7.020000	-0.062542	-36.962040	-10.461901	-8.613584	-10.293050	-7.593506	0.000000	-10.000000	0.000000	-0.300000	-47.000000	1023.000000	1023.000000	2046.000000
7.040000	-0.064167	-37.922676	-10.753516	-9.008356	-10.433660	-7.727147	0.000000	-10.000000	0.000000	-0.933333	-47.000000	1023.000000	1023.000000	2046.000000
7.060000	-0.067266	-39.753994	-11.609098	-9.195093	-10.648187	-8.301615	0.000000	-10.000000	-0.008333	-1.200000	-47.000000	1023.000000	1023.000000	2046.000000
7.080000	-0.069917	-41.320923	-12.192302	-9.350433	-11.204828	-8.573359	0.000000	-10.000000	-0.008333	-0.900000	-47.000000	1023.000000	1023.000000	2046.000000
7.100000	-0.071875	-42.477959	-12.471133	-9.736194	-11.581941	-8.688691	0.000000	-10.000000	0.000000	-0.266667	-47.000000	1023.000000	1023.000000	2046.000000
7.120000	-0.073612	-43.504536	-13.124318	-9.833291	-11.506631	-9.040296	0.000000	-10.000000	0.008333	0.000000	-47.000000	1023.000000	1023.000000	2046.000000
7.140000	-0.074652	-44.119099	-13.369988	-9.895998	-11.843427	-9.009684	0.000000	-10.000000	0.008333	0.000000	-47.000000	1023.000000	1023.000000	2046.000000
7.160000	-0.075386	-44.553326	-13.466697	-10.050150	-12.003793	-9.032684	0.000000	-10.000000	0.000000	-0.616667	-47.000000	1023.000000	1023.000000	2046.000000
7.180000	-0.076154	-45.007053	-13.856062	-10.016957	-11.882927	-9.251108	0.000000	-10.000000	0.000000	-1.333333	-47.166668	1023.000000	1023.000000	2046.000000
7.200000	-0.076219	-45.045311	-13.933454	-9.917732	-12.031491	-9.162633	0.000000	-10.000000	0.000000	-2.066667	-47.666668	1023.000000	1023.000000	2046.000000
7.220000	-0.076214	-45.042667	-13.769904	-9.950154	-12.197949	-9.124660	0.000000	-10.000000	0.000000	-2.100000	-48.500000	1023.000000	1023.000000	2046.000000
7.240000	-0.076477	-45.197872	-14.001862	-9.843765	-12.033695	-9.318552	0.000000	-10.000000	0.000000	-1.883333	-49.333332	1023.000000	1023.000000	2046.000000
7.260000	-0.076147	-45.002651	-13.948495	-9.687775	-12.172591	-9.193789	0.000000	-10.000000	-0.008333	-1.583333	-49.833332	1023.000000	1023.000000	2046.000000
7.280000	-0.075765	-44.776901	-13.765104	-9.804546	-12.101058	-9.106191	0.000000	-10.000000	-0.008333	-0.933333	-50.000000	1023.000000	1023.000000	2046.000000
7.300000	-0.075449	-44.590221	-13.798615	-9.718287	-11.909691	-9.163628	0.000000	-10.000000	-0.016667	-0.433333	-50.000000	1023.000000	1023.000000	2046.000000
7.320000	-0.074735	-44.168598	-13.651957	-9.615776	-11.914406	-8.986461	0.000000	-10.000000	-0.008333	0.000000	-50.000000	1023.000000	1023.000000	2046.000000
7.340000	-0.073672	-43.539955	-13.335043	-9.711987	-11.784775	-8.708151	0.000000	-10.000000	-0.016667	-0.616667	-50.000000	1023.000000	1023.000000	2046.000000
7.360000	-0.072930	-43.101788	-13.259622	-9.602442	-11.470695	-8.769031	0.000000	-10.000000	-0.008333	-1.200000	-50.000000	1023.000000	1023.000000	2046.000000
7.380000	-0.072064	-42.590008	-13.088305	-9.595761	-11.431966	-8.473975	0.000000	-10.000000	-0.008333	-1.650000	-50.000000	1023.000000	1023.000000	2046.000000
7.400000	-0.071416	-42.206905	-12.772017	-9.787848	-11.322299	-8.324740	0.000000	-10.000000	0.000000	-1.400000	-50.000000	1023.000000	1023.000000	2046.000000
7.420000	-0.071507	-42.260429	-12.843420	-9.875377	-11.084307	-8.457326	0.000000	-10.000000	0.000000	-1.266667	-50.000000	1023.000000	1023.000000	2046.000000
7.440000	-0.071543	-42.282196	-12.776472	-9.925167	-11.215039	-8.365519	0.000000	-10.000000	0.000000	-1.350000	-50.000000	1023.000000	1023.000000	2046.000000
7.460000	-0.071380	-42.185314	-12.597375	-10.127301	-11.141307	-8.319333	0.000000	-10.000000	0.000000	-1.650000	-50.000000	1023.000000	1023.000000	2046.000000
7.480000	-0.071539	-42.279732	-12.624393	-10.173262	-10.996974	-8.485105	0.000000	-10.000000	0.000000	-1.950000	-50.000000	1023.000000	1023.000000	2046.000000
7.500000	-0.071661	-42.351700	-12.586861	-10.190207	-11.104941	-8.469690	0.000000	-10.000000	0.000000	-2.216667	-50.333332	1023.000000	1023.000000	2046.000000
7.520000	-0.071690	-42.368896	-12.331011	-10.260908	-11.252833	-8.524146	0.000000	-10.000000	0.000000	-2.233333	-50.833332	1023.000000	1023.000000	2046.000000
7.540000	-0.071652	-42.346180	-12.341645	-10.361523	-11.089746	-8.553265	0.000000	-10.000000	0.000000	-1.733333	-51.500000	1023.000000	1023.000000	2046.000000
7.560000	-0.071232	-42.098354	-12.226855	-10.306684	-11.058267	-8.506546	0.000000	-10.000000	0.000000	-0.933333	-51.833332	1023.000000	1023.000000	2046.000000
7.580000	-0.070624	-41.738899	-12.044870	-10.105492	-11.129501	-8.459037	0.000000	-10.000000	0.000000	-0.250000	-52.000000	1023.000000	1023.000000	2046.000000
7.600000	-0.069560	-41.109756	-11.784797	-10.167523	-10.915105	-8.242332	0.000000	-10.000000	0.000000	0.000000	-52.000000	1023.000000	1023.000000	2046.000000
7.620000	-0.068949	-40.749023	-11.763243	-9.969039	-10.662288	-8.354454	0.000000	-10.000000	0.000000	0.283333	-52.000000	1023.000000	1023.000000	2046.000000
7.640000	-0.067993	-40.184158	-11.624482	-9.791206	-10.667368	-8.101104	0.000000	-10.000000	-0.008333	0.983333	-52.000000	1023.000000	1023.000000	2046.000000
7.660000	-0.066868	-39.518703	-11.330480	-9.818875	-10.532958	-7.836391	0.000000	-10.000000	-0.008333	1.833333	-52.000000	1023.000000	1023.000000	2046.000000
7.680000	-0.066244	-39.150398	-11.336710	-9.644571	-10.277999	-7.891117	0.000000	-10.000000	-0.016667	2.466667	-52.000000	1023.000000	1023.000000	2046.000000
7.700000	-0.065541	-38.734848	-11.260618	-9.417621	-10.341064	-7.715547	0.000000	-10.000000	-0.008333	2.683333	-52.000000	1023.000000	1023.000000	2046.000000
7.720000	-0.064572	-38.161823	-11.032513	-9.470240	-10.168653	-7.490418	0.000000	-10.000000	-0.016667	2.850000	-52.000000	1023.000000	1023.000000	2046.000000
7.740000	-0.063921	-37.777496	-10.994353	-9.292347	-10.006321	-7.484477	0.000000	-10.000000	-0.008333	3.033333	-52.000000	1023.000000	1023.000000	2046.000000
7.760000	-0.063344	-37.436024	-10.837894	-9.078444	-10.107284	-7.412400	0.000000	-10.000000	-0.016667	3.350000	-52.000000	1023.000000	1023.000000	2046.000000
7.780000	-0.062684	-37.046291	-10.797277	-9.182076	-9.826978	-7.239960	0.000000	-10.000000	-0.025000	3.666667	-52.000000	1023.000000	1023.000000	2046.000000
7.800000	-0.062141	-36.725216	-10.764979	-8.980339	-9.828149	-7.151748	0.000000	-10.000000	-0.033333	3.883333	-52.000000	1023.000000	1023.000000	2046.000000
7.820000	-0.061536	-36.367702	-10.519037	-8.988977	-9.864926	-6.994761	0.000000	-10.000000	-0.033333	4.016666	-52.000000	1023.000000	1023.000000	2046.000000
7.840000	-0.061202	-36.170620	-10.586309	-8.945142	-9.593406	-7.045764	0.000000	-10.000000	-0.016667	4.183333	-52.000000	1023.000000	1023.000000	2046.000000
7.860000	-0.060657	-35.848434	-10.513668	-8.794761	-9.670012	-6.869992	0.000000	-10.000000	-0.016667	4.466667	-52.000000	1023.000000	1023.000000	2046.000000
7.880000	-0.059966	-35.440121	-10.284281	-8.757355	-9.679035	-6.719450	0.000000	-10.000000	-0.025000	4.883333	-52.000000	1023.000000	1023.000000	2046.000000
7.900000	-0.059554	-35.196320	-10.293971	-8.644984	-9.437768	-6.819596	0.000000	-10.000000	-0.041667	5.333333	-52.000000	1023.000000	1023.000000	2046.000000
7.920000	-0.059168	-34.968445	-10.224920	-8.462046	-9.604423	-6.677055	0.000000	-10.000000	-0.050000	5.950000	-52.000000	1023.000000	1023.000000	2046.000000
7.940000	-0.058990	-34.862953	-9.986940	-8.528492	-9.674926	-6.672594	0.000000	-10.000000	-0.050000	6.750000	-52.000000	1023.000000	1023.000000	2046.000000
7.960000	-0.059308	-35.051140	-9.983042	-8.481029	-9.721067	-6.866004	0.000000	-10.000000	-0.050000	7.950000	-26.833334	1023.000000	1023.000000	2046.000000
7.980000	-0.059534	-35.184341	-9.811006	-8.472092	-10.006201	-6.895043	0.000000	-10.000000	-0.050000	8.883333	-1.666667	1023.000000	1023.000000	2046.000000
8.000000	-0.059420	-35.117207	-9.812216	-8.610936	-9.779220	-6.914834	0.000000	-10.000000	-0.050000	9.683333	24.666666	1023.000000	1023.000000	2046.000000
8.020000	-0.058865	-34.789055	-9.744507	-8.521191	-9.792881	-6.730475	0.000000	-10.000000	-0.066667	10.200000	26.833334	1023.000000	1023.000000	2046.000000
8.040000	-0.057731	-34.119293	-9.538824	-8.331387	-9.684999	-6.564084	0.000000	-10.000000	-0.091667	11.233334	30.166666	1023.000000	1023.000000	2046.000000
8.060000	-0.056869	-33.609821	-9.617070	-8.371881	-9.292353	-6.328518	0.000000	-10.000000	-0.125000	12.233334	33.500000	1023.000000	1023.000000	2046.000000
8.080000	-0.055870	-33.019268	-9.633705	-8.122766	-9.300900	-5.961896	0.000000	-10.000000	-0.141667	13.116667	37.500000	1023.000000	1023.000000	2046.000000
8.100000	-0.054819	-32.398018	-9.468155	-7.824283	-9.258783	-5.846797	0.000000	-10.000000	-0.166667	13.900001	41.666668	1023.000000	1023.000000	2046.000000
8.120000	-0.054226	-32.047729	-9.419225	-7.686143	-9.063501	-5.878859	0.000000	-10.000000	-0.183333	14.800000	46.333332	1023.000000	1023.000000	2046.000000
8.140000	-0.053919	-31.866253	-9.356814	-7.612297	-9.187710	-5.709432	0.000000	-10.000000	-0.216667	15.883333	51.000000	1023.000000	1023.000000	2046.000000
8.160000	-0.054580	-32.257061	-9.414939	-7.807475	-9.268691	-5.765955	0.000000	-10.000000	-0.233333	16.766666	56.166668	1023.000000	1023.000000	2046.000000
8.180000	-0.057133	-33.765892	-10.043464	-8.083046	-9.389863	-6.249520	0.000000	-10.000000	-0.250000	17.816668	61.666668	1023.000000	1023.000000	2046.000000
8.200000	-0.059566	-35.203556	-10.626396	-8.329866	-9.807665	-6.439630	0.000000	-10.000000	-0.258333	18.866667	67.500000	1023.000000	1023.000000	2046.000000
8.220000	-0.061070	-36.092598	-10.914202	-8.451294	-10.111305	-6.615797	0.000000	-10.000000	-0.283333	20.016666	73.666664	1023.000000	1023.000000	2046.000000
8.240000	-0.061755	-36.497032	-11.263315	-8.649419	-9.926132	-6.658164	0.000000	-10.000000	-0.316667	20.750000	80.166664	1023.000000	1023.000000	2046.000000
8.260000	-0.061815	-36.532478	-11.423420	-8.602878	-9.887213	-6.618969	0.000000	-10.000000	-0.350000	21.683334	87.000000	1023.000000	1023.000000	2046.000000
8.280000	-0.061768	-36.504978	-11.471141	-8.429338	-9.977389	-6.627110	0.000000	-10.000000	-0.358333	22.316668	94.000000	1023.000000	1023.000000	2046.000000
8.300000	-0.061048	-36.079189	-11.390363	-8.453710	-9.771105	-6.464013	0.000000	-10.000000	-0.358333	22.983334	101.333336	1023.000000	1023.000000	2046.000000
8.320000	-0.060365	-35.675686	-11.360357	-8.237788	-9.642233	-6.435308	0.000000	-10.000000	-0.366667	23.416666	108.833336	1023.000000	1023.000000	2046.000000
8.340000	-0.059456	-35.138393	-11.176646	-7.962680	-9.682846	-6.316222	0.000000	-10.000000	-0.383333	23.933334	116.666664	1023.000000	1023.000000	2046.000000
8.360000	-0.058072	-34.320538	-10.958361	-7.850861	-9.352011	-6.159303	0.000000	-10.000000	-0.416667	24.633333	124.666664	1023.000000	1023.000000	2046.000000
8.380000	-0.056947	-33.655769	-10.759026	-7.613856	-9.164934	-6.117955	0.000000	-10.000000	-0.433333	24.883333	132.833328	1023.000000	1023.000000	2046.000000
8.400000	-0.055650	-32.888966	-10.564594	-7.320309	-9.081375	-5.922686	0.000000	-10.000000	-0.450000	25.216667	141.000000	1023.000000	1023.000000	2046.000000
8.420000	-0.053839	-31.818813	-10.178841	-7.228029	-8.752715	-5.659229	0.000000	-10.000000	-0.466667	25.500000	149.333328	1023.000000	1023.000000	2046.000000
8.440000	-0.052182	-30.839437	-9.929729	-7.021103	-8.330096	-5.558507	0.000000	-10.000000	-0.466667	26.116667	157.666672	1023.000000	1023.000000	2046.000000
8.460000	-0.050301	-29.727993	-9.637017	-6.773307	-8.181376	-5.136295	0.000000	-10.000000	-0.466667	26.533333	166.333328	1023.000000	1023.000000	2046.000000
8.480000	-0.048079	-28.414539	-9.111042	-6.665180	-7.831068	-4.807249	0.000000	-10.000000	-0.450000	26.850000	175.000000	1023.000000	1023.000000	2046.000000
8.500000	-0.046419	-27.433508	-8.811604	-6.661530	-7.324245	-4.636128	0.000000	-10.000000	-0.450000	26.783335	184.000000	1023.000000	1023.000000	2046.000000
8.520000	-0.044754	-26.449768	-8.503203	-6.619904	-7.061399	-4.265262	0.000000	-10.000000	-0.450000	26.983334	193.000000	1023.000000	1023.000000	2046.000000
8.540000	-0.043456	-25.682688	-8.131125	-6.633508	-6.847723	-4.070331	0.000000	-10.000000	-0.441667	26.766668	202.000000	1023.000000	1023.000000	2046.000000
8.560000	-0.042359	-25.033899	-7.965693	-6.753502	-6.303205	-4.011499	0.000000	-10.000000	-0.433333	26.816668	211.000000	1023.000000	1023.000000	2046.000000
8.580000	-0.041276	-24.394037	-7.687940	-6.708567	-6.103176	-3.894355	0.000000	-10.000000	-0.433333	26.433334	220.000000	1023.000000	1023.000000	2046.000000
8.600000	-0.040330	-23.834955	-7.378394	-6.617671	-6.059989	-3.778900	0.000000	-10.000000	-0.450000	26.550001	229.000000	1023.000000	1023.000000	2046.000000
8.620000	-0.039094	-23.104515	-7.012544	-6.732132	-5.755013	-3.604826	0.000000	-10.000000	-0.458333	26.700001	237.833328	1023.000000	1023.000000	2046.000000
8.640000	-0.038174	-22.560596	-6.733086	-6.569186	-5.477362	-3.780963	0.000000	-10.000000	-0.458333	27.016666	246.666672	1023.000000	1023.000000	2046.000000
8.660000	-0.036654	-21.662249	-6.381278	-6.404112	-5.351699	-3.525160	0.000000	-10.000000	-0.466667	27.500000	255.500000	1023.000000	1023.000000	2046.000000
8.680000	-0.034885	-20.617018	-5.937704	-6.112864	-5.208555	-3.357895	0.000000	-10.000000	-0.483333	27.616667	264.500000	1023.000000	1023.000000	2046.000000
8.700000	-0.032676	-19.311430	-5.592321	-5.948512	-4.664152	-3.106445	0.000000	-10.000000	-0.508333	27.916666	273.666656	1023.000000	1023.000000	2046.000000
8.720000	-0.030648	-18.113047	-5.229703	-5.700651	-4.242888	-2.939805	0.000000	-10.000000	-0.525000	28.299999	283.000000	1023.000000	1023.000000	2046.000000
8.740000	-0.028552	-16.874172	-4.902636	-5.408922	-4.001976	-2.560639	0.000000	-10.000000	-0.533333	28.583334	292.500000	1023.000000	1023.000000	2046.000000
8.760000	-0.026695	-15.776754	-4.502357	-5.114090	-3.802083	-2.358224	0.000000	-10.000000	-0.541667	28.950001	302.000000	1023.000000	1023.000000	2046.000000
8.780000	-0.024867	-14.696695	-4.227114	-4.966625	-3.309763	-2.193193	0.000000	-10.000000	-0.533333	28.650000	311.666656	1023.000000	1023.000000	2046.000000
8.800000	-0.023178	-13.697970	-3.957363	-4.728805	-2.985615	-2.026187	0.000000	-10.000000	-0.533333	28.583334	321.166656	1023.000000	1023.000000	2046.000000
8.820000	-0.021693	-12.820571	-3.697089	-4.451890	-2.939647	-1.731945	0.000000	-10.000000	-0.533333	28.250000	330.833344	1023.000000	1023.000000	2046.000000
8.840000	-0.019793	-11.697859	-3.288459	-4.211588	-2.630309	-1.567502	0.000000	-10.000000	-0.516667	28.383333	340.166656	1023.000000	1023.000000	2046.000000
8.860000	-0.018207	-10.760283	-3.061089	-4.025241	-2.163361	-1.510592	0.000000	-10.000000	-0.516667	28.299999	349.833344	1023.000000	1023.000000	2046.000000
8.880000	-0.016433	-9.711676	-2.720275	-3.783298	-1.960497	-1.247605	0.000000	-10.000000	-0.500000	28.083334	359.166656	1023.000000	1023.000000	2046.000000
8.900000	-0.015062	-8.901896	-2.318293	-3.486108	-1.944227	-1.153268	0.000000	-10.000000	-0.508333	27.650000	368.666656	1023.000000	1023.000000	2046.000000
8.920000	-0.013763	-8.133667	-2.018260	-3.397938	-1.555711	-1.161758	0.000000	-10.000000	-0.491667	27.683334	377.833344	1023.000000	1023.000000	2046.000000
8.940000	-0.012752	-7.536470	-1.715826	-3.218631	-1.396432	-1.205581	0.000000	-10.000000	-0.483333	27.633333	387.166656	1023.000000	1023.000000	2046.000000
8.960000	-0.011637	-6.877713	-1.387200	-3.011696	-1.412945	-1.065872	0.000000	-10.000000	-0.483333	27.566668	396.333344	1023.000000	1023.000000	2046.000000
8.980000	-0.010173	-6.012142	-1.117738	-2.924676	-1.045072	-0.924656	0.000000	-10.000000	-0.475000	27.433334	405.500000	1023.000000	1023.000000	2046.000000
9.000000	-0.010052	-5.940439	-1.265979	-2.782053	-0.838562	-1.053844	0.000000	-10.000000	-0.466667	27.500000	414.666656	1023.000000	1023.000000	2046.000000
9.020000	-0.010053	-5.941042	-1.383990	-2.550430	-1.000985	-1.005638	0.000000	-10.000000	-0.458333	27.166666	423.833344	1023.000000	1023.000000	2046.000000
9.040000	-0.010554	-6.237189	-1.394630	-2.681753	-1.230064	-0.930741	0.000000	-10.000000	-0.475000	26.633333	433.000000	1023.000000	1023.000000	2046.000000
9.060000	-0.009952	-5.881549	-1.382924	-2.527399	-0.923367	-1.047859	0.000000	-10.000000	-0.475000	26.433332	442.000000	1023.000000	1023.000000	2046.000000
9.080000	-0.008354	-4.937306	-1.034909	-2.133603	-0.907751	-0.861043	0.000000	-10.000000	-0.458333	26.483334	450.833344	1023.000000	1023.000000	2046.000000
9.100000	-0.006828	-4.035442	-0.526999	-1.837077	-0.862145	-0.809221	0.000000	-10.000000	-0.425000	26.600000	459.666656	1023.000000	1023.000000	2046.000000
9.120000	-0.006346	-3.750295	-0.402341	-1.840798	-0.528016	-0.979140	0.000000	-10.000000	-0.416667	26.300001	468.500000	1023.000000	1023.000000	2046.000000
9.140000	-0.007063	-4.174097	-0.541166	-1.853512	-0.709456	-1.069962	0.000000	-10.000000	-0.425000	26.150000	477.333344	1023.000000	1023.000000	2046.000000
9.160000	-0.008554	-5.055646	-0.871549	-1.885143	-1.033904	-1.265050	0.000000	-10.000000	-0.433333	25.816668	486.166656	1023.000000	1023.000000	2046.000000
9.180000	-0.009933	-5.870402	-1.335728	-2.065821	-0.954388	-1.514466	0.000000	-10.000000	-0.425000	25.333334	494.833344	1023.000000	1023.000000	2046.000000
9.200000	-0.010882	-6.430990	-1.621510	-2.192772	-1.047625	-1.569083	0.000000	-10.000000	-0.416667	24.983334	503.500000	1023.000000	1023.000000	2046.000000
9.220000	-0.011520	-6.808133	-1.848776	-2.180079	-1.257684	-1.521594	0.000000	-10.000000	-0.408333	24.683334	511.833344	1023.000000	1023.000000	2046.000000
9.240000	-0.011321	-6.690650	-1.860583	-2.283669	-1.065064	-1.481335	0.000000	-10.000000	-0.408333	24.700001	520.000000	1023.000000	1023.000000	2046.000000
9.260000	-0.011135	-6.581050	-1.885535	-2.213038	-0.885192	-1.597285	0.000000	-10.000000	-0.383333	24.183334	528.333313	1023.000000	1023.000000	2046.000000
9.280000	-0.010786	-6.374632	-1.850623	-2.007756	-1.050478	-1.465774	0.000000	-10.000000	-0.366667	23.933334	536.666687	1023.000000	1023.000000	2046.000000
9.300000	-0.009799	-5.791036	-1.682577	-1.918241	-0.804159	-1.386058	0.000000	-10.000000	-0.350000	23.216667	544.666687	1023.000000	1023.000000	2046.000000
9.320000	-0.009031	-5.337553	-1.557289	-1.740474	-0.597911	-1.441879	0.000000	-10.000000	-0.350000	23.150002	552.333313	1023.000000	1023.000000	2046.000000
9.340000	-0.007890	-4.662941	-1.401341	-1.433233	-0.577881	-1.250487	0.000000	-10.000000	-0.350000	23.066668	560.000000	1023.000000	1023.000000	2046.000000
9.360000	-0.006609	-3.905976	-1.084307	-1.219664	-0.489421	-1.112584	0.000000	-10.000000	-0.350000	23.400002	568.000000	1023.000000	1023.000000	2046.000000
9.380000	-0.005123	-3.027841	-0.873807	-1.065117	0.005330	-1.094247	0.000000	-10.000000	-0.366667	23.650002	575.666687	1023.000000	1023.000000	2046.000000
9.400000	-0.003521	-2.080888	-0.526624	-0.888424	0.222210	-0.888052	0.000000	-10.000000	-0.383333	23.900002	583.333313	1023.000000	1023.000000	2046.000000
9.420000	-0.001910	-1.128802	-0.309045	-0.521590	0.350595	-0.648762	0.000000	-10.000000	-0.400000	24.316668	591.000000	1023.000000	1023.000000	2046.000000
9.440000	0.000200	0.118273	0.116410	-0.458984	0.859942	-0.399095	0.000000	-10.000000	-0.416667	24.633333	599.333313	1023.000000	1023.000000	2046.000000
9.460000	0.001832	1.082991	0.456037	-0.361571	1.258793	-0.270268	0.000000	-10.000000	-0.416667	24.800001	607.666687	1023.000000	1023.000000	2046.000000
9.480000	0.003168	1.872053	0.665108	-0.247502	1.394254	0.060193	0.000000	-10.000000	-0.416667	24.733334	616.000000	1023.000000	1023.000000	2046.000000
9.500000	0.004420	2.612313	0.946581	-0.440517	1.842007	0.264242	0.000000	-10.000000	-0.383333	24.350000	624.000000	1023.000000	1023.000000	2046.000000
9.520000	0.004973	2.939143	1.105720	-0.552271	2.192122	0.193573	0.000000	-10.000000	-0.358333	23.816668	632.333313	1023.000000	1023.000000	2046.000000
9.540000	0.005637	3.331511	1.268497	-0.518500	2.157360	0.424154	0.000000	-10.000000	-0.325000	23.166668	640.333313	1023.000000	1023.000000	2046.000000
9.560000	0.006634	3.920778	1.595682	-0.499295	2.341662	0.482729	0.000000	-10.000000	-0.308333	22.483334	648.333313	1023.000000	1023.000000	2046.000000
9.580000	0.007327	4.330528	1.870200	-0.550673	2.677844	0.333156	0.000000	-10.000000	-0.316667	22.050001	655.833313	1023.000000	1023.000000	2046.000000
9.600000	0.008349	4.934097	2.236186	-0.455734	2.684684	0.468961	0.000000	-10.000000	-0.316667	21.766668	663.333313	1023.000000	1023.000000	2046.000000
9.620000	0.009583	5.663290	2.570617	-0.179110	2.708151	0.563632	0.000000	-10.000000	-0.316667	21.500000	670.666687	1023.000000	1023.000000	2046.000000
9.640000	0.011374	6.722166	2.835822	-0.024840	3.231647	0.679536	0.000000	-10.000000	-0.316667	21.500000	677.833313	1023.000000	1023.000000	2046.000000
9.660000	0.013204	7.803842	3.170593	0.198971	3.461413	0.972865	0.000000	-10.000000	-0.333333	21.433334	685.000000	1023.000000	1023.000000	2046.000000
9.680000	0.014972	8.848487	3.485866	0.590425	3.529450	1.242746	0.000000	-10.000000	-0.350000	21.800001	692.166687	1023.000000	1023.000000	2046.000000
9.700000	0.016876	9.973818	3.768587	0.759908	3.990475	1.454847	0.000000	-10.000000	-0.333333	21.683334	699.500000	1023.000000	1023.000000	2046.000000
9.720000	0.018472	10.917212	4.066243	0.943333	4.189826	1.717809	0.000000	-10.000000	-0.333333	21.650000	706.833313	1023.000000	1023.000000	2046.000000
9.740000	0.020001	11.820405	4.371556	1.355518	4.191436	1.901896	0.000000	-10.000000	-0.325000	21.300001	714.000000	1023.000000	1023.000000	2046.000000
9.760000	0.022209	13.125433	4.817822	1.577803	4.695590	2.034218	0.000000	-10.000000	-0.333333	21.250000	721.000000	1023.000000	1023.000000	2046.000000
9.780000	0.023947	14.152436	5.162363	1.836984	4.916909	2.236182	0.000000	-10.000000	-0.316667	21.183334	728.166687	1023.000000	1023.000000	2046.000000
9.800000	0.024913	14.723621	5.411372	2.209742	4.827687	2.274821	0.000000	-10.000000	-0.308333	21.150002	735.333313	1023.000000	1023.000000	2046.000000
9.820000	0.025940	15.330263	5.619955	2.257131	5.223720	2.229458	0.000000	-10.000000	-0.300000	20.800001	742.500000	1023.000000	1023.000000	2046.000000
9.840000	0.027139	16.039038	5.884579	2.404603	5.330167	2.419689	0.000000	-10.000000	-0.300000	20.733334	749.500000	1023.000000	1023.000000	2046.000000
9.860000	0.028444	16.810612	6.130973	2.676455	5.345932	2.657251	0.000000	-10.000000	-0.300000	20.383333	756.333313	1023.000000	1023.000000	2046.000000
9.880000	0.028799	17.020369	5.945199	2.711236	5.681591	2.682342	0.000000	-10.000000	-0.291667	20.133333	763.166687	1023.000000	1023.000000	2046.000000
9.900000	0.028725	16.976513	5.814339	2.918923	5.639619	2.603633	0.000000	-10.000000	-0.283333	19.466667	769.833313	1023.000000	1023.000000	2046.000000
9.920000	0.028063	16.585308	5.719164	2.861824	5.240036	2.764285	0.000000	-10.000000	-0.266667	19.233334	776.500000	1023.000000	1023.000000	2046.000000
9.940000	0.029248	17.285820	5.894742	3.076186	5.502950	2.811943	0.000000	-10.000000	-0.258333	18.850000	783.000000	1023.000000	1023.000000	2046.000000
9.960000	0.030567	18.064808	6.192409	3.452856	5.682866	2.736677	0.000000	-10.000000	-0.241667	18.600000	789.333313	1023.000000	1023.000000	2046.000000
9.980000	0.031436	18.578684	6.414348	3.796579	5.542505	2.825253	0.000000	-10.000000	-0.233333	18.233334	795.500000	1023.000000	1023.000000	2046.000000
10.000000	0.031295	18.495440	6.426106	3.706804	5.675873	2.686657	0.000000	-10.000000	-0.216667	18.050001	801.500000	1023.000000	1023.000000	2046.000000
10.020000	0.029339	17.339527	6.043726	3.533019	5.469291	2.293492	0.000000	-10.000000	-0.208333	17.883333	807.500000	1023.000000	1023.000000	2046.000000
10.040000	0.026879	15.885348	5.443859	3.394517	4.926446	2.120526	0.000000	-10.000000	-0.200000	17.633333	813.500000	1023.000000	1023.000000	2046.000000
10.060000	0.025284	14.942861	5.079611	3.209876	4.673913	1.979459	0.000000	-10.000000	-0.191667	17.350000	819.500000	1023.000000	1023.000000	2046.000000
10.080000	0.023844	14.092055	4.694139	2.975407	4.719101	1.703407	0.000000	-10.000000	-0.183333	16.766666	827.333313	1023.000000	1023.000000	2046.000000
10.100000	0.023236	13.732198	4.480473	2.845668	4.582388	1.823669	0.000000	-10.000000	-0.175000	16.316668	833.166687	1023.000000	1023.000000	2046.000000
10.120000	0.022955	13.566556	4.454690	2.915611	4.348604	1.847650	0.000000	-10.000000	-0.183333	16.183334	838.833313	1023.000000	1023.000000	2046.000000
10.140000	0.023151	13.682506	4.429269	2.879512	4.581611	1.792114	0.000000	-10.000000	-0.191667	15.933333	842.500000	1023.000000	1023.000000	2046.000000
10.160000	0.023353	13.801820	4.470770	2.882276	4.629209	1.819566	0.000000	-10.000000	-0.200000	15.716667	848.000000	1023.000000	1023.000000	2046.000000
10.180000	0.023556	13.921573	4.504894	3.184051	4.373914	1.858713	0.000000	-10.000000	-0.191667	15.350000	853.333313	1023.000000	1023.000000	2046.000000
10.200000	0.024551	14.509387	4.653371	3.309470	4.649930	1.896616	0.000000	-10.000000	-0.183333	15.450000	858.500000	1023.000000	1023.000000	2046.000000
10.220000	0.025315	14.960907	4.829135	3.393872	4.795375	1.942525	0.000000	-10.000000	-0.175000	15.383333	863.500000	1023.000000	1023.000000	2046.000000
10.240000	0.025830	15.265607	4.850958	3.697585	4.669043	2.048021	0.000000	-10.000000	-0.166667	15.183333	868.666687	1023.000000	1023.000000	2046.000000
10.260000	0.027194	16.071728	5.118834	3.827865	4.897443	2.227584	0.000000	-10.000000	-0.158333	15.016667	873.833313	1023.000000	1023.000000	2046.000000
10.280000	0.028363	16.762707	5.315728	3.922967	5.234107	2.289906	0.000000	-10.000000	-0.158333	15.000000	879.000000	1023.000000	1023.000000	2046.000000
10.300000	0.029669	17.534521	5.464552	4.147779	5.264526	2.657665	0.000000	-10.000000	-0.141667	14.783334	884.000000	1023.000000	1023.000000	2046.000000
10.320000	0.031305	18.501486	5.783858	4.264495	5.498436	2.954697	0.000000	-10.000000	-0.133333	14.316667	889.000000	1023.000000	1023.000000	2046.000000
10.340000	0.032342	19.113859	5.946074	4.214788	5.942165	3.010832	0.000000	-10.000000	-0.108333	13.650001	893.833313	1023.000000	1023.000000	2046.000000
10.360000	0.032694	19.321993	5.989244	4.003077	6.047131	3.282541	0.000000	-10.000000	-0.100000	12.783334	898.500000	1023.000000	1023.000000	2046.000000
10.380000	0.032907	19.448132	6.074546	3.844815	6.125398	3.403373	0.000000	-10.000000	-0.075000	11.783334	902.833313	1023.000000	1023.000000	2046.000000
10.400000	0.032746	19.352709	6.074975	3.596046	6.433403	3.248284	0.000000	-10.000000	-0.050000	10.516667	907.000000	1023.000000	1023.000000	2046.000000
10.420000	0.032805	19.387682	6.147011	3.454093	6.406416	3.380160	0.000000	-10.000000	-0.041667	9.333334	910.666687	1023.000000	1023.000000	2046.000000
10.440000	0.033113	19.569826	6.317622	3.586329	6.328090	3.337786	0.000000	-10.000000	-0.025000	8.433333	914.000000	1023.000000	1023.000000	2046.000000
10.460000	0.033379	19.726957	6.476897	3.510277	6.607621	3.132162	0.000000	-10.000000	-0.016667	7.666667	916.833313	1023.000000	1023.000000	2046.000000
10.480000	0.033795	19.972822	6.727943	3.449174	6.583349	3.212356	0.000000	-10.000000	0.000000	7.150000	919.666687	1023.000000	1023.000000	2046.000000
10.500000	0.034440	20.353794	6.887116	3.745964	6.472313	3.248400	0.000000	-10.000000	0.000000	6.450000	922.166687	1023.000000	1023.000000	2046.000000
10.520000	0.035866	21.196768	7.054925	3.842368	6.900728	3.398747	0.000000	-10.000000	0.000000	5.916667	924.500000	1023.000000	1023.000000	2046.000000
10.540000	0.037185	21.976557	7.310173	3.888035	7.125439	3.652910	0.000000	-10.000000	0.000000	5.283333	926.500000	1023.000000	1023.000000	2046.000000
10.560000	0.038037	22.479946	7.431437	4.213411	7.017584	3.817514	0.000000	-10.000000	0.000000	4.416667	928.333313	1023.000000	1023.000000	2046.000000
10.580000	0.039526	23.359760	7.616204	4.415229	7.355713	3.972615	0.000000	-10.000000	0.000000	3.233333	930.000000	1023.000000	1023.000000	2046.000000
10.600000	0.040624	24.008629	7.911842	4.450931	7.553146	4.092710	0.000000	-10.000000	0.000000	1.900000	931.166687	1023.000000	1023.000000	2046.000000
10.620000	0.041692	24.640234	8.086938	4.763101	7.522741	4.267455	0.000000	-10.000000	0.000000	0.816667	931.833313	1023.000000	1023.000000	2046.000000
10.640000	0.043216	25.540758	8.390459	4.988616	7.699976	4.461707	0.000000	-10.000000	0.000000	0.200000	932.000000	1023.000000	1023.000000	2046.000000
10.660000	0.043523	25.721857	8.497992	5.112880	7.819973	4.291013	0.000000	-10.000000	0.000000	0.000000	932.000000	1023.000000	1023.000000	2046.000000
10.680000	0.043362	25.627140	8.536248	5.042539	7.780778	4.267574	0.000000	-10.000000	0.000000	0.000000	932.000000	1023.000000	1023.000000	2046.000000
10.700000	0.043147	25.500137	8.542548	5.121684	7.565827	4.270078	0.000000	-10.000000	0.000000	0.000000	932.000000	1023.000000	1023.000000	2046.000000
10.720000	0.043994	26.000654	8.639817	5.223782	7.743026	4.394030	0.000000	-10.000000	0.000000	-0.600000	932.000000	1023.000000	1023.000000	2046.000000
10.740000	0.044255	26.154888	8.523732	5.230450	7.997643	4.403062	0.000000	-10.000000	0.000000	-1.383333	932.000000	1023.000000	1023.000000	2046.000000
10.760000	0.044512	26.306770	8.494556	5.348333	7.982753	4.481128	0.000000	-10.000000	0.008333	-2.400000	932.000000	1023.000000	1023.000000	2046.000000
10.780000	0.043161	25.507877	8.208391	5.257142	7.504445	4.537901	0.000000	-10.000000	0.008333	-3.100000	932.000000	1023.000000	1023.000000	2046.000000
10.800000	0.043405	25.652622	8.124953	5.429826	7.594596	4.503246	0.000000	-10.000000	0.008333	-3.783333	932.000000	1023.000000	1023.000000	2046.000000
10.820000	0.043650	25.797148	8.339608	5.550089	7.498590	4.408860	0.000000	-10.000000	0.008333	-4.233334	932.000000	1023.000000	1023.000000	2046.000000
10.840000	0.043239	25.554070	8.346762	5.650094	7.259800	4.297414	0.000000	-10.000000	0.008333	-4.483334	932.000000	1023.000000	1023.000000	2046.000000
10.860000	0.042189	24.933634	8.126026	5.517413	7.164305	4.125889	0.000000	-10.000000	0.008333	-4.650000	932.000000	1023.000000	1023.000000	2046.000000
10.880000	0.039210	23.173140	7.502873	5.191065	6.871163	3.608037	0.000000	-10.000000	0.000000	-4.950000	932.000000	1023.000000	1023.000000	2046.000000
10.900000	0.035831	21.176210	6.846519	4.652158	6.383125	3.294408	0.000000	-10.000000	0.000000	-5.166667	932.000000	1023.000000	1023.000000	2046.000000
10.920000	0.032486	19.199415	6.128919	4.378079	5.706392	2.986027	0.000000	-10.000000	0.016667	-5.283333	932.000000	1023.000000	1023.000000	2046.000000
10.940000	0.030717	18.153811	5.659088	4.120522	5.499930	2.874270	0.000000	-10.000000	0.016667	-5.366667	932.000000	1023.000000	1023.000000	2046.000000
10.960000	0.029195	17.254335	5.291241	3.865332	5.439326	2.658437	0.000000	-10.000000	0.016667	-5.416667	932.000000	1023.000000	1023.000000	2046.000000
10.980000	0.027874	16.473507	5.013799	3.532720	5.203809	2.723180	0.000000	-10.000000	0.008333	-5.566667	932.000000	1023.000000	1023.000000	2046.000000
11.000000	0.026963	15.935244	4.809526	3.595341	4.934924	2.595453	0.000000	-10.000000	0.016667	-5.733334	928.500000	1023.000000	1023.000000	2046.000000
11.020000	0.026613	15.728563	4.675974	3.575272	5.017686	2.459631	0.000000	-10.000000	0.025000	-5.983334	921.000000	1023.000000	1023.000000	2046.000000
11.040000	0.026103	15.426871	4.627758	3.412794	4.882143	2.504177	0.000000	-10.000000	0.025000	-6.250000	912.833313	1023.000000	1023.000000	2046.000000
11.060000	0.025779	15.235542	4.532890	3.590928	4.669918	2.441807	0.000000	-10.000000	0.033333	-6.366667	907.500000	1023.000000	1023.000000	2046.000000
11.080000	0.026102	15.425998	4.495985	3.715260	4.887172	2.327581	0.000000	-10.000000	0.033333	-6.350000	905.500000	1023.000000	1023.000000	2046.000000
11.100000	0.026060	15.401730	4.577893	3.567227	4.742476	2.514134	0.000000	-10.000000	0.033333	-6.183333	903.500000	1023.000000	1023.000000	2046.000000
11.120000	0.026194	15.480562	4.576272	3.738792	4.636172	2.529325	0.000000	-10.000000	0.016667	-5.950000	901.500000	1023.000000	1023.000000	2046.000000
11.140000	0.027103	16.017643	4.647277	3.817107	4.969287	2.583973	0.000000	-10.000000	0.016667	-5.666667	899.500000	1023.000000	1023.000000	2046.000000
11.160000	0.027760	16.406116	4.755119	3.668535	5.065932	2.916530	0.000000	-10.000000	0.008333	-5.416667	897.500000	1023.000000	1023.000000	2046.000000
11.180000	0.028312	16.732557	4.825720	3.825687	5.010054	3.071097	0.000000	-10.000000	0.008333	-5.266667	895.500000	1023.000000	1023.000000	2046.000000
11.200000	0.029207	17.261053	4.932179	3.798140	5.414485	3.116248	0.000000	-10.000000	0.000000	-5.266667	893.500000	1023.000000	1023.000000	2046.000000
11.220000	0.029169	17.238733	4.962756	3.414239	5.507273	3.354465	0.000000	-10.000000	0.000000	-5.416667	891.833313	1023.000000	1023.000000	2046.000000
11.240000	0.028333	16.744886	4.819807	3.195826	5.388422	3.340832	0.000000	-10.000000	0.016667	-5.816667	890.166687	1023.000000	1023.000000	2046.000000
11.260000	0.027934	16.508781	4.732243	2.964902	5.622591	3.189046	0.000000	-10.000000	0.025000	-6.500000	888.333313	1023.000000	1023.000000	2046.000000
11.280000	0.027367	16.174099	4.758696	2.555301	5.546943	3.313159	0.000000	-10.000000	0.041667	-7.183333	886.000000	1023.000000	1023.000000	2046.000000
11.300000	0.026789	15.832250	4.758297	2.554572	5.323367	3.196014	0.000000	-10.000000	0.033333	-7.666667	883.500000	1023.000000	1023.000000	2046.000000
11.320000	0.026787	15.830878	4.813458	2.531569	5.513783	2.972068	0.000000	-10.000000	0.041667	-7.800000	881.000000	1023.000000	1023.000000	2046.000000
11.340000	0.026582	15.709670	5.024552	2.264228	5.383583	3.037307	0.000000	-10.000000	0.041667	-7.650000	878.333313	1023.000000	1023.000000	2046.000000
11.360000	0.026470	15.643555	5.060954	2.403744	5.204709	2.974148	0.000000	-10.000000	0.041667	-7.233334	875.833313	1023.000000	1023.000000	2046.000000
11.380000	0.027652	16.342169	5.219427	2.578320	5.547113	2.997309	0.000000	-10.000000	0.025000	-6.700000	873.500000	1023.000000	1023.000000	2046.000000
11.400000	0.028677	16.948076	5.522622	2.526747	5.648131	3.250577	0.000000	-10.000000	0.008333	-6.116667	871.500000	1023.000000	1023.000000	2046.000000
11.420000	0.029247	17.284870	5.587462	2.700491	5.610061	3.386857	0.000000	-10.000000	0.016667	-5.516667	869.500000	1023.000000	1023.000000	2046.000000
11.440000	0.030648	18.112944	5.722527	2.988318	5.968998	3.433102	0.000000	-10.000000	0.025000	-4.933333	867.500000	1023.000000	1023.000000	2046.000000
11.460000	0.031542	18.641420	5.936343	2.978349	6.072370	3.654358	0.000000	-10.000000	0.025000	-4.433333	865.666687	1023.000000	1023.000000	2046.000000
11.480000	0.031755	18.767164	5.958854	3.078304	5.940602	3.789405	0.000000	-10.000000	0.008333	-4.116667	864.000000	1023.000000	1023.000000	2046.000000
11.500000	0.033010	19.508759	5.992434	3.399233	6.322411	3.794682	0.000000	-10.000000	0.000000	-3.816667	862.666687	1023.000000	1023.000000	2046.000000
11.520000	0.033673	19.900953	6.248584	3.314684	6.349876	3.987810	0.000000	-10.000000	0.008333	-3.600000	861.333313	1023.000000	1023.000000	2046.000000
11.540000	0.033639	19.880653	6.193055	3.383574	6.250426	4.053599	0.000000	-10.000000	0.008333	-3.566667	860.166687	1023.000000	1023.000000	2046.000000
11.560000	0.034641	20.472794	6.422963	3.569795	6.380299	4.099739	0.000000	-10.000000	0.008333	-3.833333	858.833313	1023.000000	1023.000000	2046.000000
11.580000	0.035425	20.936363	6.669293	3.635384	6.546955	4.084730	0.000000	-10.000000	0.000000	-4.266667	857.666687	1023.000000	1023.000000	2046.000000
11.600000	0.034889	20.619194	6.602468	3.559872	6.304118	4.152735	0.000000	-10.000000	0.000000	-4.566667	856.166687	1023.000000	1023.000000	2046.000000
11.620000	0.034741	20.531719	6.514821	3.752308	6.335963	3.928627	0.000000	-10.000000	0.000000	-4.600000	854.833313	1023.000000	1023.000000	2046.000000
11.640000	0.034074	20.138004	6.581791	3.627581	6.139268	3.789365	0.000000	-10.000000	0.008333	-4.516667	853.166687	1023.000000	1023.000000	2046.000000
11.660000	0.032994	19.499559	6.369775	3.449294	5.939756	3.740735	0.000000	-10.000000	0.008333	-4.566667	851.833313	1023.000000	1023.000000	2046.000000
11.680000	0.033122	19.575184	6.309817	3.492896	6.013706	3.758765	0.000000	-10.000000	0.008333	-4.716667	850.833313	1023.000000	1023.000000	2046.000000
11.700000	0.033142	19.587109	6.189010	3.462863	6.175922	3.759313	0.000000	-10.000000	0.000000	-5.066667	849.166687	1023.000000	1023.000000	2046.000000
11.720000	0.032887	19.436399	6.039813	3.501414	6.079245	3.815928	0.000000	-10.000000	0.000000	-5.400000	847.333313	1023.000000	1023.000000	2046.000000
11.740000	0.032603	19.268482	5.885931	3.396786	5.995438	3.990327	0.000000	-10.000000	0.008333	-5.800000	845.000000	1023.000000	1023.000000	2046.000000
11.760000	0.032950	19.473429	5.854019	3.636954	6.052886	3.929569	0.000000	-10.000000	0.008333	-6.000000	843.166687	1023.000000	1023.000000	2046.000000
11.780000	0.032818	19.395473	5.914257	3.679456	5.811182	3.990579	0.000000	-10.000000	0.008333	-6.050000	841.000000	1023.000000	1023.000000	2046.000000
11.800000	0.032787	19.376980	6.056346	3.819910	5.654387	3.846336	0.000000	-10.000000	0.008333	-6.150000	838.666687	1023.000000	1023.000000	2046.000000
11.820000	0.031714	18.742825	5.801522	3.809160	5.743543	3.388599	0.000000	-10.000000	0.016667	-6.300000	836.500000	1023.000000	1023.000000	2046.000000
11.840000	0.028484	16.833761	5.199335	3.260781	5.201927	3.171719	0.000000	-10.000000	0.033333	-6.650000	834.500000	1023.000000	1023.000000	2046.000000
11.860000	0.024499	14.478685	4.390691	2.840073	4.517642	2.730279	0.000000	-10.000000	0.033333	-6.883334	832.500000	1023.000000	1023.000000	2046.000000
11.880000	0.021706	12.828478	3.667441	2.621896	4.318312	2.220829	0.000000	-10.000000	0.041667	-7.083333	830.166687	1023.000000	1023.000000	2046.000000
11.900000	0.019434	11.485672	3.274313	2.050124	3.875038	2.286197	0.000000	-10.000000	0.033333	-7.116667	827.833313	1023.000000	1023.000000	2046.000000
11.920000	0.017512	10.349839	2.789647	1.795225	3.586964	2.178004	0.000000	-10.000000	0.041667	-7.050000	825.333313	1023.000000	1023.000000	2046.000000
11.940000	0.016490	9.745464	2.406436	1.874066	3.634173	1.830789	0.000000	-10.000000	0.041667	-7.016667	823.000000	1023.000000	1023.000000	2046.000000
11.960000	0.015722	9.291779	2.330284	1.576077	3.458576	1.926841	0.000000	-10.000000	0.041667	-7.083333	820.666687	1023.000000	1023.000000	2046.000000
11.980000	0.014404	8.512576	2.065444	1.467108	3.106018	1.874006	0.000000	-10.000000	0.041667	-7.266667	818.333313	1023.000000	1023.000000	2046.000000
12.000000	0.014473	8.553404	1.918907	1.712080	3.309126	1.613291	0.000000	-10.000000	0.033333	-7.366667	816.000000	1023.000000	1023.000000	2046.000000
12.020000	0.014617	8.638360	2.055902	1.630028	3.209042	1.743389	0.000000	-10.000000	0.025000	-7.266667	813.500000	1023.000000	1023.000000	2046.000000
12.040000	0.013897	8.213094	1.916917	1.624395	2.928950	1.742831	0.000000	-10.000000	0.016667	-7.000000	811.000000	1023.000000	1023.000000	2046.000000
12.060000	0.014540	8.593110	1.844287	1.943520	3.240160	1.565145	0.000000	-10.000000	0.008333	-6.600000	808.666687	1023.000000	1023.000000	2046.000000
12.080000	0.015113	8.932061	2.104819	1.831103	3.182226	1.813914	0.000000	-10.000000	0.016667	-6.183333	806.500000	1023.000000	1023.000000	2046.000000
12.100000	0.014936	8.827427	2.087257	1.721591	3.026106	1.992473	0.000000	-10.000000	0.016667	-5.750000	804.500000	1023.000000	1023.000000	2046.000000
12.120000	0.016263	9.611718	2.084269	2.083370	3.518112	1.925967	0.000000	-10.000000	0.016667	-5.616667	802.500000	1023.000000	1023.000000	2046.000000
12.140000	0.017320	10.236402	2.413919	1.888113	3.586213	2.348157	0.000000	-10.000000	0.008333	-5.800000	800.500000	1023.000000	1023.000000	2046.000000
12.160000	0.017142	10.130766	2.395431	1.677208	3.532533	2.525594	0.000000	-10.000000	0.016667	-6.250000	798.500000	1023.000000	1023.000000	2046.000000
12.180000	0.017653	10.432873	2.340026	1.692212	3.962957	2.437677	0.000000	-10.000000	0.033333	-6.800000	796.500000	1023.000000	1023.000000	2046.000000
12.200000	0.017337	10.246033	2.446546	1.238949	3.935265	2.625273	0.000000	-10.000000	0.050000	-7.433333	794.333313	1023.000000	1023.000000	2046.000000
12.220000	0.015823	9.351542	2.288964	0.855004	3.673305	2.534268	0.000000	-10.000000	0.050000	-8.183333	791.833313	1023.000000	1023.000000	2046.000000
12.240000	0.015682	9.267975	2.150165	0.869762	3.989558	2.258491	0.000000	-10.000000	0.050000	-8.833334	789.000000	1023.000000	1023.000000	2046.000000
12.260000	0.015335	9.063129	2.289946	0.517646	3.821038	2.434499	0.000000	-10.000000	0.050000	-9.316667	786.000000	1023.000000	1023.000000	2046.000000
12.280000	0.014466	8.549616	2.229051	0.300430	3.662965	2.357170	0.000000	-10.000000	0.050000	-9.483334	783.000000	1023.000000	1023.000000	2046.000000
12.300000	0.014532	8.588310	2.282313	0.501195	3.831858	1.972945	0.000000	-10.000000	0.050000	-9.450000	779.833313	1023.000000	1023.000000	2046.000000
12.320000	0.014495	8.566804	2.465563	0.301259	3.671684	2.128298	0.000000	-10.000000	0.050000	-9.183333	776.666687	1023.000000	1023.000000	2046.000000
12.340000	0.014650	8.658285	2.535198	0.247993	3.617733	2.257361	0.000000	-10.000000	0.050000	-8.883333	773.500000	1023.000000	1023.000000	2046.000000
12.360000	0.015796	9.335519	2.661334	0.590809	3.967646	2.115731	0.000000	-10.000000	0.050000	-8.500000	770.500000	1023.000000	1023.000000	2046.000000
12.380000	0.016506	9.755334	2.884945	0.518777	3.949798	2.401814	0.000000	-10.000000	0.041667	-8.000000	767.666687	1023.000000	1023.000000	2046.000000
12.400000	0.017026	10.062339	2.886408	0.546648	4.043264	2.586019	0.000000	-10.000000	0.033333	-7.500000	765.000000	1023.000000	1023.000000	2046.000000
12.420000	0.018028	10.654803	2.977075	0.896772	4.305296	2.475660	0.000000	-10.000000	0.016667	-7.183333	762.666687	1023.000000	1023.000000	2046.000000
12.440000	0.018625	11.007649	3.134794	0.862599	4.268357	2.741899	0.000000	-10.000000	0.025000	-7.166667	760.166687	1023.000000	1023.000000	2046.000000
12.460000	0.018766	11.090992	3.109860	0.814860	4.197005	2.969266	0.000000	-10.000000	0.025000	-7.283333	757.833313	1023.000000	1023.000000	2046.000000
12.480000	0.019435	11.486115	3.061308	1.104285	4.469621	2.850902	0.000000	-10.000000	0.041667	-7.366667	755.166687	1023.000000	1023.000000	2046.000000
12.500000	0.020093	11.874775	3.281434	1.175185	4.494927	2.923230	0.000000	-10.000000	0.041667	-7.516667	752.833313	1023.000000	1023.000000	2046.000000
12.520000	0.020002	11.821455	3.251734	1.090605	4.461663	3.017452	0.000000	-10.000000	0.050000	-7.783334	750.166687	1023.000000	1023.000000	2046.000000
12.540000	0.019698	11.641660	3.175698	1.022947	4.323298	3.119716	0.000000	-10.000000	0.050000	-8.133333	747.666687	1023.000000	1023.000000	2046.000000
12.560000	0.020049	11.848897	3.099438	1.199520	4.535405	3.014534	0.000000	-10.000000	0.050000	-8.416667	745.000000	1023.000000	1023.000000	2046.000000
12.580000	0.020263	11.975393	3.155929	1.306453	4.603590	2.909422	0.000000	-10.000000	0.050000	-8.700000	742.333313	1023.000000	1023.000000	2046.000000
12.600000	0.020359	12.032073	3.241592	1.202702	4.555439	3.032341	0.000000	-10.000000	0.050000	-8.983334	739.500000	1023.000000	1023.000000	2046.000000
12.620000	0.019897	11.759090	3.126045	1.095569	4.415714	3.121762	0.000000	-10.000000	0.050000	-9.216667	736.333313	1023.000000	1023.000000	2046.000000
12.640000	0.020148	11.907450	3.056566	1.093966	4.543548	3.213370	0.000000	-10.000000	0.050000	-9.383333	733.166687	1023.000000	1023.000000	2046.000000
12.660000	0.020319	12.008265	3.120036	1.319670	4.607443	2.961116	0.000000	-10.000000	0.041667	-9.516666	730.000000	1023.000000	1023.000000	2046.000000
12.680000	0.020481	12.104252	3.235359	1.189693	4.582380	3.096821	0.000000	-10.000000	0.033333	-9.633333	728.000000	1023.000000	1023.000000	2046.000000
12.700000	0.019857	11.735233	3.059511	1.088711	4.433913	3.153098	0.000000	-10.000000	0.033333	-9.800000	724.833313	1023.000000	1023.000000	2046.000000
12.720000	0.019920	11.772819	2.935593	1.094230	4.541758	3.201237	0.000000	-10.000000	0.041667	-9.966666	721.500000	1023.000000	1023.000000	2046.000000
12.740000	0.019929	11.777941	2.954654	1.292867	4.565068	2.965352	0.000000	-10.000000	0.050000	-10.133333	717.000000	1023.000000	1023.000000	2046.000000
12.760000	0.020050	11.849358	3.086029	1.157117	4.494804	3.111408	0.000000	-10.000000	0.058333	-10.316667	713.500000	1023.000000	1023.000000	2046.000000
12.780000	0.019227	11.363119	2.875582	1.046171	4.342260	3.099106	0.000000	-10.000000	0.066667	-10.500000	710.166687	1023.000000	1023.000000	2046.000000
12.800000	0.019168	11.328039	2.780348	0.962137	4.385365	3.200189	0.000000	-10.000000	0.083333	-10.766666	706.666687	1023.000000	1023.000000	2046.000000
12.820000	0.019075	11.273587	2.741608	1.182454	4.464700	2.884825	0.000000	-10.000000	0.083333	-10.983334	703.000000	1023.000000	1023.000000	2046.000000
12.840000	0.018885	11.161279	2.819801	1.017853	4.324327	2.999299	0.000000	-10.000000	0.083333	-11.233334	699.333313	1023.000000	1023.000000	2046.000000
12.860000	0.018100	10.697034	2.643591	0.896006	4.167343	2.990095	0.000000	-10.000000	0.083333	-11.566667	695.666687	1023.000000	1023.000000	2046.000000
12.880000	0.017684	10.451174	2.493494	0.763251	4.098567	3.095863	0.000000	-10.000000	0.091667	-11.883333	692.000000	1023.000000	1023.000000	2046.000000
12.900000	0.017451	10.313587	2.317911	0.941050	4.239937	2.814690	0.000000	-10.000000	0.100000	-12.233334	688.000000	1023.000000	1023.000000	2046.000000
12.920000	0.017443	10.309060	2.487209	0.920883	4.092280	2.808688	0.000000	-10.000000	0.091667	-12.516667	683.833313	1023.000000	1023.000000	2046.000000
12.940000	0.016777	9.915491	2.370366	0.765535	3.969898	2.809692	0.000000	-10.000000	0.091667	-12.766667	679.500000	1023.000000	1023.000000	2046.000000
12.960000	0.016124	9.529344	2.218710	0.578641	3.835429	2.896564	0.000000	-10.000000	0.091667	-12.966667	675.166687	1023.000000	1023.000000	2046.000000
12.980000	0.015892	9.392382	2.060171	0.756001	3.953422	2.622787	0.000000	-10.000000	0.108333	-13.233334	670.833313	1023.000000	1023.000000	2046.000000
13.000000	0.015462	9.137918	2.243191	0.680719	3.645372	2.568636	0.000000	-10.000000	0.108333	-13.566668	666.500000	1023.000000	1023.000000	2046.000000
13.020000	0.013392	7.914712	1.903112	0.502038	3.237251	2.272310	0.000000	-10.000000	0.108333	-13.850000	661.833313	1023.000000	1023.000000	2046.000000
13.040000	0.011669	6.896208	1.631858	0.203345	2.954683	2.106322	0.000000	-10.000000	0.100000	-13.883333	657.166687	1023.000000	1023.000000	2046.000000
13.060000	0.009777	5.778116	1.409674	0.210028	2.674007	1.484407	0.000000	-10.000000	0.100000	-13.900000	652.500000	1023.000000	1023.000000	2046.000000
13.080000	0.008632	5.101539	1.460892	-0.049643	2.331809	1.358482	0.000000	-10.000000	0.100000	-14.066667	648.000000	1023.000000	1023.000000	2046.000000
13.100000	0.007182	4.244335	1.187715	-0.357091	2.095977	1.317733	0.000000	-10.000000	0.116667	-14.450000	643.333313	1023.000000	1023.000000	2046.000000
13.120000	0.006709	3.964829	0.895158	-0.314647	2.209849	1.174469	0.000000	-10.000000	0.141667	-14.833334	638.500000	1023.000000	1023.000000	2046.000000
13.140000	0.006692	3.954886	0.829129	-0.150134	2.261108	1.014784	0.000000	-10.000000	0.166667	-15.066667	633.500000	1023.000000	1023.000000	2046.000000
13.160000	0.006189	3.657639	0.712381	-0.354410	2.089805	1.209864	0.000000	-10.000000	0.183333	-15.233334	628.500000	1023.000000	1023.000000	2046.000000
13.180000	0.005712	3.375504	0.470986	-0.281756	1.883201	1.303072	0.000000	-10.000000	0.183333	-15.350000	623.500000	1023.000000	1023.000000	2046.000000
13.200000	0.005662	3.346013	0.404965	-0.220997	1.816249	1.345796	0.000000	-10.000000	0.191667	-15.616667	618.333313	1023.000000	1023.000000	2046.000000
13.220000	0.004728	2.794454	0.277495	-0.059213	1.728890	0.847282	0.000000	-10.000000	0.191667	-16.033333	613.000000	1023.000000	1023.000000	2046.000000
13.240000	0.002662	1.573357	0.088829	-0.371735	1.319712	0.536551	0.000000	-10.000000	0.200000	-16.450001	607.666687	1023.000000	1023.000000	2046.000000
13.260000	-0.001634	-0.965685	-0.752914	-0.895661	0.621651	0.061238	0.000000	-10.000000	0.200000	-16.683334	602.166687	1023.000000	1023.000000	2046.000000
13.280000	-0.005319	-3.143724	-1.688463	-1.405685	0.263275	-0.312851	0.000000	-10.000000	0.200000	-16.666668	596.666687	1023.000000	1023.000000	2046.000000
13.300000	-0.008302	-4.906554	-2.270617	-1.551784	-0.193282	-0.890871	0.000000	-10.000000	0.200000	-16.550001	591.000000	1023.000000	1023.000000	2046.000000
13.320000	-0.010610	-6.270535	-2.703272	-1.907332	-0.580905	-1.079026	0.000000	-10.000000	0.191667	-16.433334	585.500000	1023.000000	1023.000000	2046.000000
13.340000	-0.012993	-7.679151	-3.308292	-2.313420	-0.931941	-1.125498	0.000000	-10.000000	0.191667	-16.316668	580.000000	1023.000000	1023.000000	2046.000000
13.360000	-0.014487	-8.561657	-3.877568	-2.344394	-0.919211	-1.420484	0.000000	-10.000000	0.191667	-16.600000	574.666687	1023.000000	1023.000000	2046.000000
13.380000	-0.015361	-9.078063	-3.946621	-2.343542	-1.193089	-1.594812	0.000000	-10.000000	0.200000	-16.850000	569.166687	1023.000000	1023.000000	2046.000000
13.400000	-0.016746	-9.896910	-4.204414	-2.433029	-1.493482	-1.765985	0.000000	-10.000000	0.208333	-17.200001	563.500000	1023.000000	1023.000000	2046.000000
13.420000	-0.017512	-10.349646	-4.521945	-2.678215	-1.525657	-1.623828	0.000000	-10.000000	0.216667	-17.266666	557.500000	1023.000000	1023.000000	2046.000000
13.440000	-0.017793	-10.515553	-4.577645	-2.376240	-1.573928	-1.987739	0.000000	-10.000000	0.216667	-17.283333	551.833313	1023.000000	1023.000000	2046.000000
13.460000	-0.018033	-10.657226	-4.508218	-2.359464	-1.745366	-2.044176	0.000000	-10.000000	0.208333	-17.233334	546.166687	1023.000000	1023.000000	2046.000000
13.480000	-0.018520	-10.945392	-4.605789	-2.547985	-1.887396	-1.904221	0.000000	-10.000000	0.200000	-17.116667	540.500000	1023.000000	1023.000000	2046.000000
13.500000	-0.018502	-10.934490	-4.809410	-2.487280	-1.609190	-2.028610	0.000000	-10.000000	0.200000	-16.916668	534.666687	1023.000000	1023.000000	2046.000000
13.520000	-0.017904	-10.581525	-4.458130	-2.482458	-1.679928	-1.961010	0.000000	-10.000000	0.200000	-16.900002	529.000000	1023.000000	1023.000000	2046.000000
13.540000	-0.017942	-10.603856	-4.400740	-2.572679	-1.748883	-1.881553	0.000000	-10.000000	0.200000	-16.950001	523.333313	1023.000000	1023.000000	2046.000000
13.560000	-0.017495	-10.339373	-4.430377	-2.823327	-1.510703	-1.574966	0.000000	-10.000000	0.208333	-17.200001	517.666687	1023.000000	1023.000000	2046.000000
13.580000	-0.017363	-10.261702	-4.458998	-2.737134	-1.309898	-1.755672	0.000000	-10.000000	0.216667	-17.333334	512.000000	1023.000000	1023.000000	2046.000000
13.600000	-0.017442	-10.307931	-4.232928	-2.961336	-1.423144	-1.690522	0.000000	-10.000000	0.216667	-17.366667	506.333344	1023.000000	1023.000000	2046.000000
13.620000	-0.018708	-11.056236	-4.362998	-3.385139	-1.603077	-1.705022	0.000000	-10.000000	0.208333	-17.533335	500.500000	1023.000000	1023.000000	2046.000000
13.640000	-0.019491	-11.519008	-4.731327	-3.694082	-1.304987	-1.788612	0.000000	-10.000000	0.200000	-17.633335	494.500000	1023.000000	1023.000000	2046.000000
13.660000	-0.019799	-11.701414	-4.528573	-3.783424	-1.460563	-1.928854	0.000000	-10.000000	0.208333	-17.866667	488.500000	1023.000000	1023.000000	2046.000000
13.680000	-0.020981	-12.399584	-4.543029	-3.975425	-1.787765	-2.093365	0.000000	-10.000000	0.208333	-17.750000	482.500000	1023.000000	1023.000000	2046.000000
13.700000	-0.021376	-12.633332	-4.807823	-4.147250	-1.513607	-2.164652	0.000000	-10.000000	0.208333	-17.650000	476.500000	1023.000000	1023.000000	2046.000000
13.720000	-0.021604	-12.767896	-4.485908	-4.197379	-1.795190	-2.289419	0.000000	-10.000000	0.200000	-17.533333	470.500000	1023.000000	1023.000000	2046.000000
13.740000	-0.022693	-13.411506	-4.458330	-4.346370	-2.164674	-2.442132	0.000000	-10.000000	0.200000	-17.450001	464.833344	1023.000000	1023.000000	2046.000000
13.760000	-0.022746	-13.443151	-4.694556	-4.441087	-1.899725	-2.407783	0.000000	-10.000000	0.200000	-17.283333	459.166656	1023.000000	1023.000000	2046.000000
13.780000	-0.022308	-13.184287	-4.425420	-4.290216	-1.992879	-2.475772	0.000000	-10.000000	0.200000	-17.166668	453.500000	1023.000000	1023.000000	2046.000000
13.800000	-0.022324	-13.193207	-4.249536	-4.265280	-2.147969	-2.530421	0.000000	-10.000000	0.200000	-17.033335	447.500000	1023.000000	1023.000000	2046.000000
13.820000	-0.022071	-13.043779	-4.280752	-4.454644	-2.028673	-2.279711	0.000000	-10.000000	0.200000	-16.966667	441.833344	1023.000000	1023.000000	2046.000000
13.840000	-0.021923	-12.956210	-4.400690	-4.217126	-1.817837	-2.520557	0.000000	-10.000000	0.200000	-16.750000	436.166656	1023.000000	1023.000000	2046.000000
13.860000	-0.021464	-12.685484	-4.076076	-4.162699	-1.984587	-2.462122	0.000000	-10.000000	0.200000	-16.833334	430.666656	1023.000000	1023.000000	2046.000000
13.880000	-0.021812	-12.890848	-4.091975	-4.257084	-2.133488	-2.408300	0.000000	-10.000000	0.200000	-16.933334	425.000000	1023.000000	1023.000000	2046.000000
13.900000	-0.021688	-12.817324	-4.413327	-4.231561	-1.766068	-2.406369	0.000000	-10.000000	0.208333	-17.100000	419.333344	1023.000000	1023.000000	2046.000000
13.920000	-0.021292	-12.583568	-4.113972	-4.105081	-1.941933	-2.422582	0.000000	-10.000000	0.208333	-17.166666	413.500000	1023.000000	1023.000000	2046.000000
13.940000	-0.021743	-12.850110	-4.112102	-4.097933	-2.140503	-2.499572	0.000000	-10.000000	0.208333	-17.266666	407.833344	1023.000000	1023.000000	2046.000000
13.960000	-0.021767	-12.864237	-4.342483	-4.301030	-1.899547	-2.321177	0.000000	-10.000000	0.208333	-17.350000	402.166656	1023.000000	1023.000000	2046.000000
13.980000	-0.021889	-12.936172	-4.318609	-4.094857	-1.993942	-2.528765	0.000000	-10.000000	0.216667	-17.333334	396.500000	1023.000000	1023.000000	2046.000000
14.000000	-0.022481	-13.286035	-4.251547	-4.124663	-2.301937	-2.607887	0.000000	-10.000000	0.216667	-17.266666	390.500000	1023.000000	1023.000000	2046.000000
14.020000	-0.022738	-13.437899	-4.516904	-4.336056	-2.131830	-2.453109	0.000000	-10.000000	0.208333	-17.216667	384.666656	1023.000000	1023.000000	2046.000000
14.040000	-0.023020	-13.604679	-4.572662	-4.218420	-2.219426	-2.594172	0.000000	-10.000000	0.200000	-17.283333	379.000000	1023.000000	1023.000000	2046.000000
14.060000	-0.023380	-13.817429	-4.457483	-4.199692	-2.509618	-2.650634	0.000000	-10.000000	0.200000	-17.383333	373.333344	1023.000000	1023.000000	2046.000000
14.080000	-0.023874	-14.109591	-4.578607	-4.461431	-2.600987	-2.468567	0.000000	-10.000000	0.208333	-17.516666	367.500000	1023.000000	1023.000000	2046.000000
14.100000	-0.024307	-14.365648	-4.942969	-4.327398	-2.413646	-2.681635	0.000000	-10.000000	0.216667	-17.633333	361.500000	1023.000000	1023.000000	2046.000000
14.120000	-0.024380	-14.408484	-4.752285	-4.278350	-2.731927	-2.645924	0.000000	-10.000000	0.225000	-17.666666	355.500000	1023.000000	1023.000000	2046.000000
14.140000	-0.025063	-14.811955	-4.894899	-4.530573	-2.881050	-2.505432	0.000000	-10.000000	0.233333	-17.783333	349.500000	1023.000000	1023.000000	2046.000000
14.160000	-0.025439	-15.034596	-5.261086	-4.451247	-2.688416	-2.633847	0.000000	-10.000000	0.233333	-17.816668	343.500000	1023.000000	1023.000000	2046.000000
14.180000	-0.025659	-15.164495	-5.086103	-4.414674	-3.043593	-2.620124	0.000000	-10.000000	0.241667	-18.000000	337.500000	1023.000000	1023.000000	2046.000000
14.200000	-0.026182	-15.473537	-5.106419	-4.592865	-3.253961	-2.520293	0.000000	-10.000000	0.233333	-18.033333	331.500000	1023.000000	1023.000000	2046.000000
14.220000	-0.026567	-15.700817	-5.497721	-4.598386	-2.981292	-2.623417	0.000000	-10.000000	0.233333	-18.083334	325.500000	1023.000000	1023.000000	2046.000000
14.240000	-0.026588	-15.713653	-5.281845	-4.560108	-3.263616	-2.608084	0.000000	-10.000000	0.225000	-18.083334	319.500000	1023.000000	1023.000000	2046.000000
14.260000	-0.027967	-16.528559	-5.287264	-4.546839	-3.768775	-2.925680	0.000000	-10.000000	0.233333	-18.100000	313.500000	1023.000000	1023.000000	2046.000000
14.280000	-0.029193	-17.253077	-5.718102	-4.814549	-3.746626	-2.973799	0.000000	-10.000000	0.225000	-18.066666	307.500000	1023.000000	1023.000000	2046.000000
14.300000	-0.030869	-18.243519	-5.785378	-4.860506	-4.247034	-3.350601	0.000000	-10.000000	0.216667	-17.900000	301.500000	1023.000000	1023.000000	2046.000000
14.320000	-0.032969	-19.484715	-5.832667	-5.051904	-4.881322	-3.718822	0.000000	-10.000000	0.200000	-17.766666	295.500000	1023.000000	1023.000000	2046.000000
14.340000	-0.034152	-20.183907	-6.224642	-5.482309	-4.808660	-3.668295	0.000000	-10.000000	0.208333	-17.566668	289.500000	1023.000000	1023.000000	2046.000000
14.360000	-0.034990	-20.678926	-6.414729	-5.543825	-4.895117	-3.825257	0.000000	-10.000000	0.208333	-17.466667	283.833344	1023.000000	1023.000000	2046.000000
14.380000	-0.035305	-20.864962	-6.389686	-5.478486	-5.084330	-3.912459	0.000000	-10.000000	0.208333	-17.316668	278.166656	1023.000000	1023.000000	2046.000000
14.400000	-0.035798	-21.156481	-6.697185	-5.846058	-5.005487	-3.607751	0.000000	-10.000000	0.200000	-17.316668	272.500000	1023.000000	1023.000000	2046.000000
14.420000	-0.035778	-21.145021	-6.996087	-5.580940	-4.921088	-3.646907	0.000000	-10.000000	0.200000	-17.200001	266.500000	1023.000000	1023.000000	2046.000000
14.440000	-0.035719	-21.109831	-6.857504	-5.274824	-5.230725	-3.746777	0.000000	-10.000000	0.200000	-17.000000	260.666656	1023.000000	1023.000000	2046.000000
14.460000	-0.036340	-21.476774	-6.804305	-5.369051	-5.527800	-3.775618	0.000000	-10.000000	0.200000	-16.816668	255.000000	1023.000000	1023.000000	2046.000000
14.480000	-0.037591	-22.216042	-7.323799	-5.535968	-5.358510	-3.997765	0.000000	-10.000000	0.191667	-16.650000	249.333328	1023.000000	1023.000000	2046.000000
14.500000	-0.039564	-23.382420	-7.538928	-5.727625	-5.845459	-4.270406	0.000000	-10.000000	0.191667	-16.416666	243.833328	1023.000000	1023.000000	2046.000000
14.520000	-0.043296	-25.587984	-8.126356	-5.964958	-6.609842	-4.886827	0.000000	-10.000000	0.183333	-15.866667	238.333328	1023.000000	1023.000000	2046.000000
14.540000	-0.046214	-27.312199	-8.923758	-6.446868	-6.837464	-5.104108	0.000000	-10.000000	0.175000	-15.250000	233.166672	1023.000000	1023.000000	2046.000000
14.560000	-0.048708	-28.786171	-9.567645	-6.679704	-7.092185	-5.446637	0.000000	-10.000000	0.166667	-14.700001	228.000000	1023.000000	1023.000000	2046.000000
14.580000	-0.050851	-30.052931	-9.822375	-6.792200	-7.663184	-5.775172	0.000000	-10.000000	0.158333	-14.383334	223.000000	1023.000000	1023.000000	2046.000000
14.600000	-0.052339	-30.932409	-10.219594	-7.144100	-7.804793	-5.763922	0.000000	-10.000000	0.158333	-14.416667	218.166672	1023.000000	1023.000000	2046.000000
14.620000	-0.053752	-31.767698	-10.827835	-7.158381	-7.727685	-6.053796	0.000000	-10.000000	0.150000	-14.516667	213.333328	1023.000000	1023.000000	2046.000000
14.640000	-0.054415	-32.159195	-10.851332	-7.166161	-8.055562	-6.086141	0.000000	-10.000000	0.150000	-14.733334	208.500000	1023.000000	1023.000000	2046.000000
14.660000	-0.055338	-32.704475	-10.891598	-7.215731	-8.390420	-6.206727	0.000000	-10.000000	0.150000	-14.550000	203.666672	1023.000000	1023.000000	2046.000000
14.680000	-0.055807	-32.981838	-11.373538	-7.276301	-8.072455	-6.259542	0.000000	-10.000000	0.150000	-14.300000	198.833328	1023.000000	1023.000000	2046.000000
14.700000	-0.055842	-33.002899	-11.294846	-7.280425	-8.242132	-6.185497	0.000000	-10.000000	0.150000	-14.050000	194.166672	1023.000000	1023.000000	2046.000000
14.720000	-0.056208	-33.218784	-11.242953	-7.143661	-8.461700	-6.370470	0.000000	-10.000000	0.150000	-13.816667	189.500000	1023.000000	1023.000000	2046.000000
14.740000	-0.056300	-33.273003	-11.126733	-7.311802	-8.584398	-6.250071	0.000000	-10.000000	0.150000	-13.500000	184.833328	1023.000000	1023.000000	2046.000000
14.760000	-0.056194	-33.210842	-11.354685	-7.307642	-8.263618	-6.284897	0.000000	-10.000000	0.150000	-13.100000	180.333328	1023.000000	1023.000000	2046.000000
14.780000	-0.055357	-32.715996	-11.105003	-7.317122	-8.236178	-6.057692	0.000000	-10.000000	0.150000	-12.933333	175.833328	1023.000000	1023.000000	2046.000000
14.800000	-0.055016	-32.514591	-10.794612	-7.264461	-8.440017	-6.015501	0.000000	-10.000000	0.133333	-12.883333	171.500000	1023.000000	1023.000000	2046.000000
14.820000	-0.054315	-32.100410	-10.871598	-7.430494	-7.983963	-5.814355	0.000000	-10.000000	0.108333	-12.700000	167.166672	1023.000000	1023.000000	2046.000000
14.840000	-0.053797	-31.793781	-10.679444	-7.486430	-7.913546	-5.714361	0.000000	-10.000000	0.091667	-12.400001	163.000000	1023.000000	1023.000000	2046.000000
14.860000	-0.054195	-32.029160	-10.472940	-7.535586	-8.177272	-5.843359	0.000000	-10.000000	0.083333	-12.050000	159.000000	1023.000000	1023.000000	2046.000000
14.880000	-0.054667	-32.308403	-10.605924	-7.930602	-7.989865	-5.782012	0.000000	-10.000000	0.091667	-11.933333	155.000000	1023.000000	1023.000000	2046.000000
14.900000	-0.055216	-32.632900	-10.791766	-8.032014	-7.865394	-5.943726	0.000000	-10.000000	0.083333	-11.900000	151.000000	1023.000000	1023.000000	2046.000000
14.920000	-0.055526	-32.815765	-10.626424	-8.027737	-8.114267	-6.047338	0.000000	-10.000000	0.083333	-11.950000	147.000000	1023.000000	1023.000000	2046.000000
14.940000	-0.055971	-33.079029	-10.483329	-8.295410	-8.274660	-6.025630	0.000000	-10.000000	0.075000	-11.916667	143.000000	1023.000000	1023.000000	2046.000000
14.960000	-0.056501	-33.391804	-10.753602	-8.371567	-8.024917	-6.241718	0.000000	-10.000000	0.066667	-11.766667	139.000000	1023.000000	1023.000000	2046.000000
14.980000	-0.056571	-33.433731	-10.523098	-8.444840	-8.286342	-6.179452	0.000000	-10.000000	0.058333	-11.566667	135.000000	1023.000000	1023.000000	2046.000000
15.000000	-0.057027	-33.703007	-10.253345	-8.493687	-8.647783	-6.308192	0.000000	-10.000000	0.050000	-11.266666	131.000000	1023.000000	1023.000000	2046.000000
15.020000	-0.056914	-33.636337	-10.563998	-8.462568	-8.214436	-6.395335	0.000000	-10.000000	0.050000	-10.883333	127.166664	1023.000000	1023.000000	2046.000000
15.040000	-0.056105	-33.158001	-10.304664	-8.392643	-8.267798	-6.192895	0.000000	-10.000000	0.050000	-10.500000	123.500000	1023.000000	1023.000000	2046.000000
15.060000	-0.055997	-33.094357	-9.998990	-8.274771	-8.521194	-6.299402	0.000000	-10.000000	0.050000	-10.083334	120.000000	1023.000000	1023.000000	2046.000000
15.080000	-0.055304	-32.684406	-10.113560	-8.323444	-8.115046	-6.132355	0.000000	-10.000000	0.050000	-9.600000	116.666664	1023.000000	1023.000000	2046.000000
15.100000	-0.054693	-32.323681	-10.028183	-8.245396	-8.040041	-6.010060	0.000000	-10.000000	0.041667	-9.133333	113.500000	1023.000000	1023.000000	2046.000000
15.120000	-0.054272	-32.074619	-9.819338	-8.025614	-8.181789	-6.047879	0.000000	-10.000000	0.033333	-8.683333	110.500000	1023.000000	1023.000000	2046.000000
15.140000	-0.053701	-31.737013	-9.642693	-8.140236	-8.132159	-5.821925	0.000000	-10.000000	0.016667	-8.500000	107.500000	1023.000000	1023.000000	2046.000000
15.160000	-0.053469	-31.600130	-9.872856	-7.993816	-7.830188	-5.903268	0.000000	-10.000000	0.008333	-8.233334	104.666664	1023.000000	1023.000000	2046.000000
15.180000	-0.052786	-31.196329	-9.673244	-7.904904	-7.870918	-5.747263	0.000000	-10.000000	0.008333	-8.050000	102.000000	1023.000000	1023.000000	2046.000000
15.200000	-0.052658	-31.120958	-9.394090	-7.853822	-8.133498	-5.739549	0.000000	-10.000000	0.016667	-7.833333	99.333336	1023.000000	1023.000000	2046.000000
15.220000	-0.052566	-31.066229	-9.695311	-7.861108	-7.717536	-5.792273	0.000000	-10.000000	0.016667	-7.633333	96.666664	1023.000000	1023.000000	2046.000000
15.240000	-0.052027	-30.747831	-9.582465	-7.810454	-7.731459	-5.623453	0.000000	-10.000000	0.008333	-7.450000	94.000000	1023.000000	1023.000000	2046.000000
15.260000	-0.052165	-30.829527	-9.353527	-7.675841	-8.054933	-5.745225	0.000000	-10.000000	0.008333	-7.266667	91.666664	1023.000000	1023.000000	2046.000000
15.280000	-0.051934	-30.693205	-9.501073	-7.757265	-7.754134	-5.680733	0.000000	-10.000000	0.008333	-7.116667	89.166664	1023.000000	1023.000000	2046.000000
15.300000	-0.051661	-30.531635	-9.480709	-7.706038	-7.713523	-5.631366	0.000000	-10.000000	0.008333	-6.916667	86.833336	1023.000000	1023.000000	2046.000000
15.320000	-0.051723	-30.568464	-9.259404	-7.614264	-8.026030	-5.668766	0.000000	-10.000000	0.000000	-6.566667	84.500000	1023.000000	1023.000000	2046.000000
15.340000	-0.051575	-30.480598	-9.389566	-7.738835	-7.742736	-5.609461	0.000000	-10.000000	0.000000	-6.333333	82.500000	1023.000000	1023.000000	2046.000000
15.360000	-0.051387	-30.369638	-9.418559	-7.713905	-7.677794	-5.559380	0.000000	-10.000000	0.000000	-6.050000	80.500000	1023.000000	1023.000000	2046.000000
15.380000	-0.051450	-30.407124	-9.251075	-7.567373	-7.962939	-5.625737	0.000000	-10.000000	0.000000	-5.883334	78.500000	1023.000000	1023.000000	2046.000000
15.400000	-0.051313	-30.325996	-9.217059	-7.710917	-7.815701	-5.582317	0.000000	-10.000000	0.000000	-5.616667	76.500000	1023.000000	1023.000000	2046.000000
15.420000	-0.051389	-30.370884	-9.397887	-7.684120	-7.642947	-5.645930	0.000000	-10.000000	0.000000	-5.450000	74.500000	1023.000000	1023.000000	2046.000000
15.440000	-0.051218	-30.269884	-9.256321	-7.562148	-7.802041	-5.649375	0.000000	-10.000000	0.000000	-5.216667	72.500000	1023.000000	1023.000000	2046.000000
15.460000	-0.051542	-30.461210	-9.032788	-7.586372	-8.114167	-5.727882	0.000000	-10.000000	0.000000	-4.933333	70.666664	1023.000000	1023.000000	2046.000000
15.480000	-0.052233	-30.869593	-9.287298	-7.630755	-8.013458	-5.938081	0.000000	-10.000000	0.000000	-4.550000	69.000000	1023.000000	1023.000000	2046.000000
15.500000	-0.052763	-31.182716	-9.262188	-7.648174	-8.273576	-5.998779	0.000000	-10.000000	0.000000	-4.166667	67.500000	1023.000000	1023.000000	2046.000000
15.520000	-0.054067	-31.953463	-9.171595	-7.651526	-8.809965	-6.320376	0.000000	-10.000000	0.000000	-3.800000	66.000000	1023.000000	1023.000000	2046.000000
15.540000	-0.054930	-32.463520	-9.298379	-7.867554	-8.837043	-6.460545	0.000000	-10.000000	0.000000	-3.416667	64.666664	1023.000000	1023.000000	2046.000000
15.560000	-0.055589	-32.853226	-9.466783	-7.999796	-8.769445	-6.617204	0.000000	-10.000000	-0.008333	-3.116667	63.500000	1023.000000	1023.000000	2046.000000
15.580000	-0.055629	-32.876854	-9.528195	-8.019973	-8.787344	-6.541344	0.000000	-10.000000	-0.008333	-2.800000	62.500000	1023.000000	1023.000000	2046.000000
15.600000	-0.055366	-32.721245	-9.376718	-7.860305	-8.918441	-6.565780	0.000000	-10.000000	-0.008333	-2.483333	61.500000	1023.000000	1023.000000	2046.000000
15.620000	-0.055279	-32.669998	-9.564022	-8.077733	-8.697943	-6.330302	0.000000	-10.000000	-0.008333	-2.016667	60.666668	1023.000000	1023.000000	2046.000000
15.640000	-0.054760	-32.363037	-9.717744	-7.846949	-8.590397	-6.207949	0.000000	-10.000000	-0.016667	-1.183333	60.166668	1023.000000	1023.000000	2046.000000
15.660000	-0.054640	-32.292118	-9.635256	-7.594694	-8.814779	-6.247391	0.000000	-10.000000	-0.033333	-0.500000	60.000000	1023.000000	1023.000000	2046.000000
15.680000	-0.054397	-32.148472	-9.407323	-7.647992	-8.909864	-6.183292	0.000000	-10.000000	-0.041667	0.000000	60.000000	1023.000000	1023.000000	2046.000000
15.700000	-0.055285	-32.673351	-9.767920	-7.697575	-8.757749	-6.450106	0.000000	-10.000000	-0.050000	0.333333	60.000000	1023.000000	1023.000000	2046.000000
15.720000	-0.057071	-33.728703	-10.132967	-7.927290	-9.074709	-6.593738	0.000000	-10.000000	-0.050000	1.433333	60.000000	1023.000000	1023.000000	2046.000000
15.740000	-0.060137	-35.541069	-10.681735	-8.086702	-9.728645	-7.043984	0.000000	-10.000000	-0.050000	3.200000	60.000000	1023.000000	1023.000000	2046.000000
15.760000	-0.062425	-36.892998	-11.277700	-8.391416	-9.932209	-7.291674	0.000000	-10.000000	-0.050000	5.016667	60.000000	1023.000000	1023.000000	2046.000000
15.780000	-0.064120	-37.894688	-11.791005	-8.580736	-10.105090	-7.417858	0.000000	-10.000000	-0.058333	6.250000	60.000000	1023.000000	1023.000000	2046.000000
15.800000	-0.065162	-38.510571	-12.129004	-8.616581	-10.336321	-7.428663	0.000000	-10.000000	-0.066667	6.816667	60.000000	1023.000000	1023.000000	2046.000000
15.820000	-0.065676	-38.814686	-12.188014	-8.735280	-10.530881	-7.360512	0.000000	-10.000000	-0.083333	6.950000	60.000000	1023.000000	1023.000000	2046.000000
15.840000	-0.066437	-39.264294	-12.642707	-8.650254	-10.394170	-7.577164	0.000000	-10.000000	-0.075000	6.916667	60.000000	1023.000000	1023.000000	2046.000000
15.860000	-0.066218	-39.134811	-12.697596	-8.587794	-10.511837	-7.337585	0.000000	-10.000000	-0.083333	6.916667	60.000000	1023.000000	1023.000000	2046.000000
15.880000	-0.066252	-39.155197	-12.625206	-8.435879	-10.739663	-7.354448	0.000000	-10.000000	-0.083333	7.166667	60.000000	1023.000000	1023.000000	2046.000000
15.900000	-0.065811	-38.894295	-12.705605	-8.386315	-10.543365	-7.259010	0.000000	-10.000000	-0.100000	7.633333	60.000000	1023.000000	1023.000000	2046.000000
15.920000	-0.065143	-38.499557	-12.632314	-8.317835	-10.498659	-7.050750	0.000000	-10.000000	-0.083333	8.316667	47.000000	1023.000000	1023.000000	2046.000000
15.940000	-0.064658	-38.213078	-12.533301	-8.071245	-10.606941	-7.001590	0.000000	-10.000000	-0.083333	9.283334	35.833332	1023.000000	1023.000000	2046.000000
15.960000	-0.063664	-37.625313	-12.311481	-8.080841	-10.467585	-6.765404	0.000000	-10.000000	-0.083333	10.016666	24.666666	1023.000000	1023.000000	2046.000000
15.980000	-0.062641	-37.020908	-12.240040	-7.945023	-10.121628	-6.714218	0.000000	-10.000000	-0.108333	10.966667	27.666666	1023.000000	1023.000000	2046.000000
16.000000	-0.060930	-36.009563	-11.930318	-7.833409	-9.951384	-6.294452	0.000000	-10.000000	-0.125000	11.666667	30.166666	1023.000000	1023.000000	2046.000000
16.020000	-0.059392	-35.100895	-11.493346	-7.643232	-9.923594	-6.040722	0.000000	-10.000000	-0.141667	12.700001	34.000000	1023.000000	1023.000000	2046.000000
16.040001	-0.057707	-34.104774	-11.274611	-7.619109	-9.402798	-5.808256	0.000000	-10.000000	-0.166667	13.716667	38.000000	1023.000000	1023.000000	2046.000000
16.059999	-0.056191	-33.209064	-10.956347	-7.590101	-9.116050	-5.546567	0.000000	-10.000000	-0.191667	14.783334	42.333332	1023.000000	1023.000000	2046.000000
16.080000	-0.055076	-32.549965	-10.699863	-7.606652	-8.973378	-5.270072	0.000000	-10.000000	-0.216667	16.216667	48.833332	1023.000000	1023.000000	2046.000000
16.100000	-0.054232	-32.051109	-10.353180	-7.720366	-8.844211	-5.133355	0.000000	-10.000000	-0.241667	17.516666	56.000000	1023.000000	1023.000000	2046.000000
16.120001	-0.053588	-31.670469	-10.349634	-7.756890	-8.396957	-5.166988	0.000000	-10.000000	-0.258333	18.533333	61.500000	1023.000000	1023.000000	2046.000000
16.139999	-0.052562	-31.064154	-10.123275	-7.781775	-8.227158	-4.931945	0.000000	-10.000000	-0.283333	19.283333	65.500000	1023.000000	1023.000000	2046.000000
16.160000	-0.052034	-30.752106	-9.760184	-7.736159	-8.320055	-4.935707	0.000000	-10.000000	-0.300000	19.950001	69.666664	1023.000000	1023.000000	2046.000000
16.180000	-0.051244	-30.285151	-9.576808	-7.782774	-8.010907	-4.914661	0.000000	-10.000000	-0.325000	20.866667	76.166664	1023.000000	1023.000000	2046.000000
16.200001	-0.050169	-29.649719	-9.308035	-7.730210	-7.826928	-4.784546	0.000000	-10.000000	-0.350000	21.600000	83.000000	1023.000000	1023.000000	2046.000000
16.219999	-0.049053	-28.990271	-8.983912	-7.499663	-7.816966	-4.689731	0.000000	-10.000000	-0.391667	22.433334	90.000000	1023.000000	1023.000000	2046.000000
16.240000	-0.047245	-27.921642	-8.628749	-7.400478	-7.428512	-4.463903	0.000000	-10.000000	-0.425000	23.133333	97.333336	1023.000000	1023.000000	2046.000000
16.260000	-0.045377	-26.817818	-8.336957	-7.183621	-7.018706	-4.278533	0.000000	-10.000000	-0.441667	23.983334	105.000000	1023.000000	1023.000000	2046.000000
16.280001	-0.043288	-25.583170	-7.946067	-6.919082	-6.823361	-3.894661	0.000000	-10.000000	-0.441667	24.683334	113.000000	1023.000000	1023.000000	2046.000000
16.299999	-0.041146	-24.317413	-7.464226	-6.762672	-6.515462	-3.575052	0.000000	-10.000000	-0.450000	25.450001	121.000000	1023.000000	1023.000000	2046.000000
16.320000	-0.039324	-23.240627	-7.282458	-6.449242	-6.008041	-3.500885	0.000000	-10.000000	-0.466667	25.816668	126.333336	1023.000000	1023.000000	2046.000000
16.340000	-0.037319	-22.055508	-6.989738	-6.243176	-5.725377	-3.097216	0.000000	-10.000000	-0.466667	26.316668	134.833328	1023.000000	1023.000000	2046.000000
16.360001	-0.035656	-21.072676	-6.572325	-6.004782	-5.626218	-2.869350	0.000000	-10.000000	-0.458333	26.550001	143.666672	1023.000000	1023.000000	2046.000000
16.379999	-0.034012	-20.101061	-6.386945	-5.818521	-5.145297	-2.750298	0.000000	-10.000000	-0.450000	26.816668	155.500000	1023.000000	1023.000000	2046.000000
16.400000	-0.032386	-19.140057	-6.080694	-5.706018	-4.900712	-2.452632	0.000000	-10.000000	-0.450000	26.766668	161.500000	1023.000000	1023.000000	2046.000000
16.420000	-0.031162	-18.416582	-5.912718	-5.458694	-4.735896	-2.309274	0.000000	-10.000000	-0.483333	26.900002	170.500000	1023.000000	1023.000000	2046.000000
16.440001	-0.029762	-17.589287	-5.569458	-5.327785	-4.546701	-2.145342	0.000000	-10.000000	-0.516667	27.033335	179.500000	1023.000000	1023.000000	2046.000000
16.459999	-0.028772	-17.003975	-5.523379	-5.161167	-4.188677	-2.130751	0.000000	-10.000000	-0.550000	27.150000	191.500000	1023.000000	1023.000000	2046.000000
16.480000	-0.027438	-16.215965	-5.316116	-5.010588	-4.001147	-1.888115	0.000000	-10.000000	-0.533333	27.100000	200.500000	1023.000000	1023.000000	2046.000000
16.500000	-0.026386	-15.594232	-5.034500	-4.836731	-3.956006	-1.766994	0.000000	-10.000000	-0.500000	27.033333	209.500000	1023.000000	1023.000000	2046.000000
16.520000	-0.025161	-14.870115	-4.828873	-4.702412	-3.651809	-1.687020	0.000000	-10.000000	-0.491667	27.083334	218.500000	1023.000000	1023.000000	2046.000000
16.540001	-0.024187	-14.294384	-4.525382	-4.534880	-3.523510	-1.710612	0.000000	-10.000000	-0.491667	27.250000	227.500000	1023.000000	1023.000000	2046.000000
16.559999	-0.023262	-13.748024	-4.252383	-4.375708	-3.482022	-1.637912	0.000000	-10.000000	-0.508333	27.266668	236.500000	1023.000000	1023.000000	2046.000000
16.580000	-0.022673	-13.399465	-3.875650	-4.206657	-3.611605	-1.705553	0.000000	-10.000000	-0.500000	27.350000	245.666672	1023.000000	1023.000000	2046.000000
16.600000	-0.021554	-12.738148	-3.611615	-4.168249	-3.317283	-1.641001	0.000000	-10.000000	-0.491667	27.383335	254.833328	1023.000000	1023.000000	2046.000000
16.620001	-0.020231	-11.956757	-3.369868	-3.940315	-2.997535	-1.649040	0.000000	-10.000000	-0.483333	27.433334	264.000000	1023.000000	1023.000000	2046.000000
16.639999	-0.018576	-10.978358	-3.136259	-3.752087	-2.789987	-1.300025	0.000000	-10.000000	-0.466667	27.283335	273.166656	1023.000000	1023.000000	2046.000000
16.660000	-0.017587	-10.393984	-3.145253	-3.337111	-2.659267	-1.252352	0.000000	-10.000000	-0.458333	27.133333	279.333344	1023.000000	1023.000000	2046.000000
16.680000	-0.017000	-10.047153	-3.130697	-3.509083	-2.513748	-0.893625	0.000000	-10.000000	-0.458333	26.833334	285.500000	1023.000000	1023.000000	2046.000000
16.700001	-0.016514	-9.759792	-3.162425	-3.211812	-2.365037	-1.020517	0.000000	-10.000000	-0.466667	26.616667	291.333344	1023.000000	1023.000000	2046.000000
16.719999	-0.015429	-9.118256	-2.959493	-2.891301	-2.360455	-0.907006	0.000000	-10.000000	-0.483333	26.250000	303.166656	1023.000000	1023.000000	2046.000000
16.740000	-0.014181	-8.380971	-2.529747	-2.603046	-2.366277	-0.881900	0.000000	-10.000000	-0.491667	26.233334	314.833344	1023.000000	1023.000000	2046.000000
16.760000	-0.013844	-8.182064	-2.444010	-2.626676	-2.092019	-1.019360	0.000000	-10.000000	-0.483333	26.033333	326.666656	1023.000000	1023.000000	2046.000000
16.780001	-0.014662	-8.665249	-2.507543	-2.723065	-2.203964	-1.230677	0.000000	-10.000000	-0.466667	25.983334	332.500000	1023.000000	1023.000000	2046.000000
16.799999	-0.016290	-9.627151	-2.876590	-2.757342	-2.518369	-1.474851	0.000000	-10.000000	-0.450000	25.850000	338.333344	1023.000000	1023.000000	2046.000000
16.820000	-0.017778	-10.506951	-3.176920	-2.914418	-2.793391	-1.622221	0.000000	-10.000000	-0.450000	25.650000	346.833344	1023.000000	1023.000000	2046.000000
16.840000	-0.019104	-11.290602	-3.690585	-2.986740	-2.678640	-1.934637	0.000000	-10.000000	-0.450000	25.450001	355.333344	1023.000000	1023.000000	2046.000000
16.860001	-0.019422	-11.478428	-3.797028	-3.125768	-2.746237	-1.809395	0.000000	-10.000000	-0.433333	24.966667	366.666656	1023.000000	1023.000000	2046.000000
16.879999	-0.019631	-11.601833	-3.929610	-3.094026	-2.776941	-1.801256	0.000000	-10.000000	-0.416667	24.683332	372.333344	1023.000000	1023.000000	2046.000000
16.900000	-0.019214	-11.355772	-3.858695	-3.086134	-2.674718	-1.736225	0.000000	-10.000000	-0.408333	24.500000	383.500000	1023.000000	1023.000000	2046.000000
16.920000	-0.018898	-11.168719	-3.867335	-2.910256	-2.491444	-1.899684	0.000000	-10.000000	-0.408333	24.616667	391.833344	1023.000000	1023.000000	2046.000000
16.940001	-0.017786	-10.511352	-3.667599	-2.772067	-2.436327	-1.635359	0.000000	-10.000000	-0.416667	24.683334	402.833344	1023.000000	1023.000000	2046.000000
16.959999	-0.017154	-10.138052	-3.502415	-2.514976	-2.515222	-1.605440	0.000000	-10.000000	-0.416667	24.650000	408.333344	1023.000000	1023.000000	2046.000000
16.980000	-0.015840	-9.361440	-3.315148	-2.325092	-2.191692	-1.529508	0.000000	-10.000000	-0.433333	24.583334	413.666656	1023.000000	1023.000000	2046.000000
17.000000	-0.014557	-8.602911	-3.109958	-2.099177	-1.994227	-1.399549	0.000000	-10.000000	-0.425000	24.483334	422.000000	1023.000000	1023.000000	2046.000000
17.020000	-0.013397	-7.917796	-2.916455	-1.823800	-1.932652	-1.244889	0.000000	-10.000000	-0.416667	24.416668	433.000000	1023.000000	1023.000000	2046.000000
17.040001	-0.011761	-6.950484	-2.537557	-1.729224	-1.701753	-0.981951	0.000000	-10.000000	-0.400000	24.366667	441.333344	1023.000000	1023.000000	2046.000000
17.059999	-0.010293	-6.083220	-2.391112	-1.483972	-1.263495	-0.944641	0.000000	-10.000000	-0.383333	23.916666	449.333344	1023.000000	1023.000000	2046.000000
17.080000	-0.008400	-4.964270	-2.039186	-1.298457	-1.067775	-0.558852	0.000000	-10.000000	-0.341667	23.066668	457.333344	1023.000000	1023.000000	2046.000000
17.100000	-0.006854	-4.050531	-1.708725	-1.081763	-0.878232	-0.381812	0.000000	-10.000000	-0.316667	21.933334	467.666656	1023.000000	1023.000000	2046.000000
17.120001	-0.005351	-3.162533	-1.483778	-1.168786	-0.315513	-0.194456	0.000000	-10.000000	-0.291667	21.000000	475.166656	1023.000000	1023.000000	2046.000000
17.139999	-0.004473	-2.643589	-1.252014	-1.218978	-0.139015	-0.033582	0.000000	-10.000000	-0.283333	20.000000	482.333344	1023.000000	1023.000000	2046.000000
17.160000	-0.004059	-2.398753	-1.124323	-1.297256	-0.044111	0.066937	0.000000	-10.000000	-0.258333	19.283333	487.166656	1023.000000	1023.000000	2046.000000
17.180000	-0.003655	-2.160197	-1.027486	-1.570375	0.295749	0.141915	0.000000	-10.000000	-0.233333	18.316668	491.500000	1023.000000	1023.000000	2046.000000
17.200001	-0.003425	-2.024340	-0.875485	-1.634566	0.368213	0.117499	0.000000	-10.000000	-0.208333	17.333334	495.500000	1023.000000	1023.000000	2046.000000
17.219999	-0.003165	-1.870346	-0.732184	-1.583935	0.334509	0.111264	0.000000	-10.000000	-0.183333	15.800000	501.500000	1023.000000	1023.000000	2046.000000
17.240000	-0.002751	-1.625993	-0.422426	-1.709762	0.410814	0.095381	0.000000	-10.000000	-0.150000	14.050000	508.666656	1023.000000	1023.000000	2046.000000
17.260000	-0.002473	-1.461500	-0.358123	-1.659696	0.667635	-0.111316	0.000000	-10.000000	-0.125000	12.366667	515.166687	1023.000000	1023.000000	2046.000000
17.280001	-0.001452	-0.858076	-0.077664	-1.602254	0.716424	0.105418	0.000000	-10.000000	-0.100000	11.233334	519.666687	1023.000000	1023.000000	2046.000000
17.299999	-0.000619	-0.365857	0.122391	-1.371614	0.703048	0.180319	0.000000	-10.000000	-0.083333	10.516667	522.333313	1023.000000	1023.000000	2046.000000
17.320000	0.000787	0.464974	0.290824	-1.331255	1.122367	0.383039	0.000000	-10.000000	-0.050000	9.400001	525.833313	1023.000000	1023.000000	2046.000000
17.340000	0.001919	1.134375	0.490356	-1.174407	1.288357	0.530069	0.000000	-10.000000	-0.033333	7.950000	530.333313	1023.000000	1023.000000	2046.000000
17.360001	0.002892	1.709012	0.638685	-0.946087	1.266715	0.749699	0.000000	-10.000000	-0.033333	6.833333	533.500000	1023.000000	1023.000000	2046.000000
17.379999	0.003864	2.283683	0.812401	-0.900851	1.414276	0.957857	0.000000	-10.000000	-0.050000	5.650000	535.166687	1023.000000	1023.000000	2046.000000
17.400000	0.004412	2.607766	0.772033	-0.757758	1.720460	0.873031	0.000000	-10.000000	-0.050000	4.116667	536.500000	1023.000000	1023.000000	2046.000000
17.420000	0.005245	3.100048	0.970657	-0.669946	1.682988	1.116350	0.000000	-10.000000	-0.041667	1.950000	538.000000	1023.000000	1023.000000	2046.000000
17.440001	0.005817	3.437755	1.176283	-0.481500	1.601274	1.141698	0.000000	-10.000000	-0.033333	-0.033333	538.833313	1023.000000	1023.000000	2046.000000
17.459999	0.006900	4.078186	1.340842	-0.458303	1.981076	1.214571	0.000000	-10.000000	-0.025000	-1.333333	539.000000	1023.000000	1023.000000	2046.000000
17.480000	0.007432	4.392025	1.469310	-0.325744	1.999131	1.249328	0.000000	-10.000000	-0.016667	-2.183333	539.000000	1023.000000	1023.000000	2046.000000
17.500000	0.007256	4.288266	1.526221	-0.216487	1.739283	1.239249	0.000000	-10.000000	-0.008333	-2.600000	539.000000	1023.000000	1023.000000	2046.000000
17.520000	0.007182	4.244808	1.574648	-0.346136	1.865944	1.150352	0.000000	-10.000000	0.000000	-3.400000	539.000000	1023.000000	1023.000000	2046.000000
17.540001	0.006864	4.056748	1.533360	-0.368716	1.852677	1.039427	0.000000	-10.000000	0.000000	-4.016667	539.000000	1023.000000	1023.000000	2046.000000
17.559999	0.006959	4.112647	1.466414	-0.312935	1.746933	1.212235	0.000000	-10.000000	0.000000	-4.683333	539.000000	1023.000000	1023.000000	2046.000000
17.580000	0.007184	4.245934	1.321687	-0.191189	1.921651	1.193784	0.000000	-10.000000	0.000000	-5.166667	539.000000	1023.000000	1023.000000	2046.000000
17.600000	0.006565	3.879708	0.982566	-0.381860	1.999587	1.279415	0.000000	-10.000000	0.000000	-5.866667	539.000000	1023.000000	1023.000000	2046.000000
17.620001	0.005868	3.467862	0.836694	-0.428691	1.652832	1.407028	0.000000	-10.000000	0.000000	-6.466667	539.000000	1023.000000	1023.000000	2046.000000
17.639999	0.005344	3.158471	0.778540	-0.253947	1.370205	1.263674	0.000000	-10.000000	0.000000	-7.033333	539.000000	1023.000000	1023.000000	2046.000000
17.660000	0.005217	3.083160	0.744157	-0.196385	1.521249	1.014139	0.000000	-10.000000	0.008333	-7.500000	539.000000	1023.000000	1023.000000	2046.000000
17.680000	0.004781	2.825717	0.846599	-0.327395	1.344212	0.962301	0.000000	-10.000000	0.025000	-7.966667	539.000000	1023.000000	1023.000000	2046.000000
17.700001	0.002914	1.722291	0.478972	-0.468165	0.989298	0.722186	0.000000	-10.000000	0.041667	-8.500000	531.833313	1023.000000	1023.000000	2046.000000
17.719999	0.000177	0.104541	-0.008598	-0.840991	0.612322	0.341808	0.000000	-10.000000	0.050000	-9.066667	523.666687	1023.000000	1023.000000	2046.000000
17.740000	-0.003264	-1.929001	-0.855837	-1.081237	0.283559	-0.275486	0.000000	-10.000000	0.050000	-9.716667	514.500000	1023.000000	1023.000000	2046.000000
17.760000	-0.006029	-3.563122	-1.478770	-1.372853	-0.316064	-0.395437	0.000000	-10.000000	0.050000	-10.233334	511.333344	1023.000000	1023.000000	2046.000000
17.780001	-0.008467	-5.004198	-1.959990	-1.693383	-0.756570	-0.594254	0.000000	-10.000000	0.058333	-10.616667	508.000000	1023.000000	1023.000000	2046.000000
17.799999	-0.010204	-6.030375	-2.520925	-1.997400	-0.654905	-0.857145	0.000000	-10.000000	0.058333	-10.733334	504.500000	1023.000000	1023.000000	2046.000000
17.820000	-0.011519	-6.807493	-2.797282	-2.172353	-0.934264	-0.903594	0.000000	-10.000000	0.058333	-10.833333	500.833344	1023.000000	1023.000000	2046.000000
17.840000	-0.012839	-7.588130	-3.058221	-2.227453	-1.302180	-1.000276	0.000000	-10.000000	0.050000	-10.966667	497.166656	1023.000000	1023.000000	2046.000000
17.860001	-0.013380	-7.907809	-3.242697	-2.379016	-1.194999	-1.091097	0.000000	-10.000000	0.050000	-11.116667	493.500000	1023.000000	1023.000000	2046.000000
17.879999	-0.014150	-8.362922	-3.400432	-2.413776	-1.283822	-1.264892	0.000000	-10.000000	0.050000	-11.150001	489.833344	1023.000000	1023.000000	2046.000000
17.900000	-0.014507	-8.573832	-3.505110	-2.331963	-1.557393	-1.179367	0.000000	-10.000000	0.050000	-11.216667	486.000000	1023.000000	1023.000000	2046.000000
17.920000	-0.014596	-8.626425	-3.509685	-2.390915	-1.539439	-1.186386	0.000000	-10.000000	0.050000	-11.250000	482.166656	1023.000000	1023.000000	2046.000000
17.940001	-0.014872	-8.789363	-3.634536	-2.342163	-1.380294	-1.432371	0.000000	-10.000000	0.058333	-11.266667	478.500000	1023.000000	1023.000000	2046.000000
17.959999	-0.014574	-8.613343	-3.547539	-2.406893	-1.513039	-1.145872	0.000000	-10.000000	0.058333	-11.133333	474.833344	1023.000000	1023.000000	2046.000000
17.980000	-0.014424	-8.524313	-3.516049	-2.293339	-1.564289	-1.150636	0.000000	-10.000000	0.058333	-10.966667	471.000000	1023.000000	1023.000000	2046.000000
18.000000	-0.013653	-8.068847	-3.441002	-2.323928	-1.234846	-1.069071	0.000000	-10.000000	0.050000	-10.816667	467.333344	1023.000000	1023.000000	2046.000000
18.020000	-0.013072	-7.725796	-3.342855	-2.338765	-1.086901	-0.957274	0.000000	-10.000000	0.050000	-10.816667	463.666656	1023.000000	1023.000000	2046.000000
18.040001	-0.012657	-7.480147	-3.246397	-2.316863	-1.178665	-0.738222	0.000000	-10.000000	0.050000	-10.866667	460.166656	1023.000000	1023.000000	2046.000000
18.059999	-0.012371	-7.311316	-3.089146	-2.489750	-1.089967	-0.642453	0.000000	-10.000000	0.050000	-11.016666	456.500000	1023.000000	1023.000000	2046.000000
18.080000	-0.012828	-7.581547	-3.255442	-2.689725	-0.772620	-0.863760	0.000000	-10.000000	0.058333	-11.116667	452.833344	1023.000000	1023.000000	2046.000000
18.100000	-0.013320	-7.872358	-3.226461	-2.951213	-0.922970	-0.771714	0.000000	-10.000000	0.058333	-11.416667	449.000000	1023.000000	1023.000000	2046.000000
18.120001	-0.014330	-8.468801	-3.297224	-3.108508	-1.194618	-0.868451	0.000000	-10.000000	0.066667	-11.716667	445.000000	1023.000000	1023.000000	2046.000000
18.139999	-0.014716	-8.697050	-3.371884	-3.314269	-0.970598	-1.040299	0.000000	-10.000000	0.058333	-12.116667	441.000000	1023.000000	1023.000000	2046.000000
18.160000	-0.015367	-9.082035	-3.362679	-3.471917	-1.050656	-1.196782	0.000000	-10.000000	0.066667	-12.300000	437.000000	1023.000000	1023.000000	2046.000000
18.180000	-0.016015	-9.464705	-3.362824	-3.489866	-1.359692	-1.252323	0.000000	-10.000000	0.058333	-12.616667	433.000000	1023.000000	1023.000000	2046.000000
18.200001	-0.016150	-9.544700	-3.313632	-3.678384	-1.215902	-1.336782	0.000000	-10.000000	0.058333	-12.650001	429.000000	1023.000000	1023.000000	2046.000000
18.219999	-0.016076	-9.500803	-3.188935	-3.691975	-1.274514	-1.345379	0.000000	-10.000000	0.050000	-12.483334	424.833344	1023.000000	1023.000000	2046.000000
18.240000	-0.015871	-9.379612	-3.118145	-3.509046	-1.430898	-1.321523	0.000000	-10.000000	0.050000	-12.116667	420.666656	1023.000000	1023.000000	2046.000000
18.260000	-0.015081	-8.912960	-3.017609	-3.529680	-1.030425	-1.335246	0.000000	-10.000000	0.050000	-11.816668	416.666656	1023.000000	1023.000000	2046.000000
18.280001	-0.014516	-8.579178	-2.890366	-3.512012	-1.029518	-1.147282	0.000000	-10.000000	0.050000	-11.683333	412.833344	1023.000000	1023.000000	2046.000000
18.299999	-0.014308	-8.455775	-2.801491	-3.321083	-1.229313	-1.103888	0.000000	-10.000000	0.050000	-11.600000	409.000000	1023.000000	1023.000000	2046.000000
18.320000	-0.013870	-8.197252	-2.818157	-3.322797	-0.932373	-1.123926	0.000000	-10.000000	0.050000	-11.550000	405.000000	1023.000000	1023.000000	2046.000000
18.340000	-0.013597	-8.035737	-2.804797	-3.338671	-0.875796	-1.016472	0.000000	-10.000000	0.058333	-11.733334	401.000000	1023.000000	1023.000000	2046.000000
18.360001	-0.013589	-8.030974	-2.785083	-3.144114	-1.189630	-0.912147	0.000000	-10.000000	0.058333	-11.916667	397.000000	1023.000000	1023.000000	2046.000000
18.379999	-0.013332	-7.878942	-2.765716	-3.189189	-0.957027	-0.967010	0.000000	-10.000000	0.066667	-12.266666	393.000000	1023.000000	1023.000000	2046.000000
18.400000	-0.013256	-7.834229	-2.768723	-3.185573	-0.938577	-0.941356	0.000000	-10.000000	0.058333	-12.533334	389.000000	1023.000000	1023.000000	2046.000000
18.420000	-0.013518	-7.988901	-2.783757	-3.053550	-1.218514	-0.933079	0.000000	-10.000000	0.075000	-12.750000	384.833344	1023.000000	1023.000000	2046.000000
18.440001	-0.013312	-7.867129	-2.718742	-3.146247	-1.000132	-1.002008	0.000000	-10.000000	0.083333	-12.916667	380.500000	1023.000000	1023.000000	2046.000000
18.459999	-0.013147	-7.769633	-2.594649	-3.181649	-0.966431	-1.026904	0.000000	-10.000000	0.091667	-12.966667	376.166656	1023.000000	1023.000000	2046.000000
18.480000	-0.013206	-7.804531	-2.561960	-2.946632	-1.223675	-1.072264	0.000000	-10.000000	0.083333	-13.166667	371.666656	1023.000000	1023.000000	2046.000000
18.500000	-0.013510	-7.984622	-2.491741	-3.095206	-1.223940	-1.173736	0.000000	-10.000000	0.083333	-13.333333	367.333344	1023.000000	1023.000000	2046.000000
18.520000	-0.014667	-8.668439	-2.614004	-3.159566	-1.356454	-1.538414	0.000000	-10.000000	0.091667	-13.550000	362.833344	1023.000000	1023.000000	2046.000000
18.540001	-0.015948	-9.425037	-2.760589	-3.245345	-1.786703	-1.632400	0.000000	-10.000000	0.100000	-13.633333	358.500000	1023.000000	1023.000000	2046.000000
18.559999	-0.016856	-9.962178	-2.790411	-3.350100	-2.072882	-1.748784	0.000000	-10.000000	0.100000	-13.766666	353.833344	1023.000000	1023.000000	2046.000000
18.580000	-0.017525	-10.357563	-3.043104	-3.493241	-1.799863	-2.021354	0.000000	-10.000000	0.100000	-13.933333	349.166656	1023.000000	1023.000000	2046.000000
18.600000	-0.017455	-10.315971	-3.107417	-3.446475	-1.791765	-1.970314	0.000000	-10.000000	0.100000	-14.150001	344.500000	1023.000000	1023.000000	2046.000000
18.620001	-0.018370	-10.856543	-3.336536	-3.570681	-2.166653	-1.782673	0.000000	-10.000000	0.100000	-14.266667	339.833344	1023.000000	1023.000000	2046.000000
18.639999	-0.018389	-10.867899	-3.497456	-3.472318	-1.991394	-1.906731	0.000000	-10.000000	0.100000	-14.300000	335.000000	1023.000000	1023.000000	2046.000000
18.660000	-0.018543	-10.958745	-3.518184	-3.395528	-2.107209	-1.937823	0.000000	-10.000000	0.100000	-14.283334	330.166656	1023.000000	1023.000000	2046.000000
18.680000	-0.019214	-11.355376	-3.508401	-3.197785	-2.581159	-2.068031	0.000000	-10.000000	0.100000	-14.233334	325.500000	1023.000000	1023.000000	2046.000000
18.700001	-0.020071	-11.861722	-3.570321	-3.410579	-2.592327	-2.288496	0.000000	-10.000000	0.116667	-14.383333	320.833344	1023.000000	1023.000000	2046.000000
18.719999	-0.022520	-13.309204	-4.045303	-3.690024	-2.775354	-2.798522	0.000000	-10.000000	0.141667	-14.566667	316.000000	1023.000000	1023.000000	2046.000000
18.740000	-0.025915	-15.315579	-4.776856	-3.876210	-3.546374	-3.116138	0.000000	-10.000000	0.158333	-14.850000	311.000000	1023.000000	1023.000000	2046.000000
18.760000	-0.028950	-17.109657	-5.373267	-4.255329	-3.949065	-3.531996	0.000000	-10.000000	0.158333	-14.766666	306.000000	1023.000000	1023.000000	2046.000000
18.780001	-0.031905	-18.856075	-6.020969	-4.637012	-4.216309	-3.981785	0.000000	-10.000000	0.158333	-14.583333	301.000000	1023.000000	1023.000000	2046.000000
18.799999	-0.034079	-20.140707	-6.562500	-4.763461	-4.737733	-4.077014	0.000000	-10.000000	0.158333	-14.366667	296.166656	1023.000000	1023.000000	2046.000000
18.820000	-0.035555	-21.013159	-6.882868	-5.035581	-4.873095	-4.221615	0.000000	-10.000000	0.158333	-14.433333	291.333344	1023.000000	1023.000000	2046.000000
18.840000	-0.036948	-21.836052	-7.266691	-5.165076	-4.907754	-4.496531	0.000000	-10.000000	0.150000	-14.566667	286.666656	1023.000000	1023.000000	2046.000000
18.860001	-0.038105	-22.520267	-7.572413	-5.130937	-5.299049	-4.517868	0.000000	-10.000000	0.150000	-14.916667	281.833344	1023.000000	1023.000000	2046.000000
18.879999	-0.038762	-22.908173	-7.705025	-5.231353	-5.439445	-4.532349	0.000000	-10.000000	0.150000	-15.116667	276.833344	1023.000000	1023.000000	2046.000000
18.900000	-0.039465	-23.323660	-7.854558	-5.302209	-5.389470	-4.777421	0.000000	-10.000000	0.150000	-15.300000	271.666656	1023.000000	1023.000000	2046.000000
18.920000	-0.040000	-23.639914	-8.001681	-5.260822	-5.667790	-4.709620	0.000000	-10.000000	0.150000	-15.283334	266.500000	1023.000000	1023.000000	2046.000000
18.940001	-0.040040	-23.663681	-7.972023	-5.253269	-5.725695	-4.712695	0.000000	-10.000000	0.150000	-15.250000	261.500000	1023.000000	1023.000000	2046.000000
18.959999	-0.040336	-23.838293	-8.020118	-5.382035	-5.576351	-4.859789	0.000000	-10.000000	0.158333	-15.166667	256.500000	1023.000000	1023.000000	2046.000000
18.980000	-0.040459	-23.911154	-8.079956	-5.352940	-5.733328	-4.744929	0.000000	-10.000000	0.166667	-14.966667	251.500000	1023.000000	1023.000000	2046.000000
19.000000	-0.039909	-23.586277	-7.934907	-5.400892	-5.709316	-4.541162	0.000000	-10.000000	0.175000	-14.950000	246.500000	1023.000000	1023.000000	2046.000000
19.020000	-0.039439	-23.308161	-7.855918	-5.411546	-5.390104	-4.650592	0.000000	-10.000000	0.183333	-15.066667	241.500000	1023.000000	1023.000000	2046.000000
19.040001	-0.038899	-22.989042	-7.744014	-5.464759	-5.435104	-4.345164	0.000000	-10.000000	0.175000	-15.266667	236.500000	1023.000000	1023.000000	2046.000000
19.059999	-0.038522	-22.766382	-7.573969	-5.451997	-5.495327	-4.245089	0.000000	-10.000000	0.175000	-15.333334	231.333328	1023.000000	1023.000000	2046.000000
19.080000	-0.038907	-22.993885	-7.614769	-5.697732	-5.247970	-4.433414	0.000000	-10.000000	0.175000	-15.300000	226.166672	1023.000000	1023.000000	2046.000000
19.100000	-0.039651	-23.434025	-7.700612	-5.972236	-5.380978	-4.380198	0.000000	-10.000000	0.191667	-15.333333	221.000000	1023.000000	1023.000000	2046.000000
19.120001	-0.040629	-24.011778	-7.797374	-6.136467	-5.659111	-4.418827	0.000000	-10.000000	0.191667	-15.566667	215.833328	1023.000000	1023.000000	2046.000000
19.139999	-0.041380	-24.455376	-7.920638	-6.352821	-5.484084	-4.697831	0.000000	-10.000000	0.183333	-15.866667	210.666672	1023.000000	1023.000000	2046.000000
19.160000	-0.042123	-24.894478	-7.919343	-6.578398	-5.697358	-4.699380	0.000000	-10.000000	0.183333	-16.183332	205.333328	1023.000000	1023.000000	2046.000000
19.180000	-0.043086	-25.463882	-8.016325	-6.547325	-6.086039	-4.814193	0.000000	-10.000000	0.191667	-16.299999	200.000000	1023.000000	1023.000000	2046.000000
19.200001	-0.043543	-25.733929	-8.067410	-6.759139	-5.982366	-4.925015	0.000000	-10.000000	0.200000	-16.433334	194.500000	1023.000000	1023.000000	2046.000000
19.219999	-0.044234	-26.142258	-8.089959	-6.939763	-6.117645	-4.994891	0.000000	-10.000000	0.191667	-16.350000	189.000000	1023.000000	1023.000000	2046.000000
19.240000	-0.044579	-26.346285	-8.164827	-6.794152	-6.418960	-4.968344	0.000000	-10.000000	0.175000	-16.266666	183.500000	1023.000000	1023.000000	2046.000000
19.260000	-0.044113	-26.070971	-8.035801	-6.846267	-6.264919	-4.923983	0.000000	-10.000000	0.166667	-16.116667	178.000000	1023.000000	1023.000000	2046.000000
19.280001	-0.044051	-26.034426	-7.948370	-6.958624	-6.234313	-4.893121	0.000000	-10.000000	0.158333	-15.983334	172.666672	1023.000000	1023.000000	2046.000000
19.299999	-0.044029	-26.021381	-7.975623	-6.736372	-6.476140	-4.833246	0.000000	-10.000000	0.166667	-15.783334	167.333328	1023.000000	1023.000000	2046.000000
19.320000	-0.043451	-25.679438	-7.919915	-6.731927	-6.220001	-4.807594	0.000000	-10.000000	0.166667	-15.550000	162.166672	1023.000000	1023.000000	2046.000000
19.340000	-0.043374	-25.634220	-7.898241	-6.818546	-6.217354	-4.700078	0.000000	-10.000000	0.166667	-15.316667	157.000000	1023.000000	1023.000000	2046.000000
19.360001	-0.043376	-25.635324	-7.924074	-6.596375	-6.472455	-4.642422	0.000000	-10.000000	0.158333	-15.166667	152.000000	1023.000000	1023.000000	2046.000000
19.379999	-0.042934	-25.373898	-7.912871	-6.567399	-6.168154	-4.725475	0.000000	-10.000000	0.150000	-14.983334	146.833328	1023.000000	1023.000000	2046.000000
19.400000	-0.042940	-25.377813	-7.881573	-6.656061	-6.328569	-4.511610	0.000000	-10.000000	0.150000	-14.816667	141.833328	1023.000000	1023.000000	2046.000000
19.420000	-0.042676	-25.221411	-7.851462	-6.511353	-6.381486	-4.477108	0.000000	-10.000000	0.158333	-14.650001	136.833328	1023.000000	1023.000000	2046.000000
19.440001	-0.042786	-25.286741	-7.873529	-6.563964	-6.197755	-4.651493	0.000000	-10.000000	0.158333	-14.416667	132.000000	1023.000000	1023.000000	2046.000000
19.459999	-0.043019	-25.424305	-7.946569	-6.519140	-6.435380	-4.523217	0.000000	-10.000000	0.158333	-14.266667	127.000000	1023.000000	1023.000000	2046.000000
19.480000	-0.042864	-25.332493	-7.895153	-6.514537	-6.482116	-4.440688	0.000000	-10.000000	0.150000	-14.100000	122.166664	1023.000000	1023.000000	2046.000000
19.500000	-0.043052	-25.443497	-7.955022	-6.549117	-6.316026	-4.623332	0.000000	-10.000000	0.150000	-14.000000	117.500000	1023.000000	1023.000000	2046.000000
19.520000	-0.043219	-25.542437	-7.920701	-6.655041	-6.479369	-4.487325	0.000000	-10.000000	0.150000	-13.883333	112.833336	1023.000000	1023.000000	2046.000000
19.540001	-0.043306	-25.594051	-7.935905	-6.498922	-6.648758	-4.510466	0.000000	-10.000000	0.150000	-13.800000	108.333336	1023.000000	1023.000000	2046.000000
19.559999	-0.043231	-25.549477	-7.973899	-6.501487	-6.438004	-4.636087	0.000000	-10.000000	0.150000	-13.533334	103.666664	1023.000000	1023.000000	2046.000000
19.580000	-0.043408	-25.654243	-7.912788	-6.698011	-6.489596	-4.553846	0.000000	-10.000000	0.116667	-13.300000	99.333336	1023.000000	1023.000000	2046.000000
19.600000	-0.043848	-25.914186	-8.049141	-6.528988	-6.719793	-4.616264	0.000000	-10.000000	0.083333	-12.850000	94.666664	1023.000000	1023.000000	2046.000000
19.620001	-0.043580	-25.755913	-8.062204	-6.545448	-6.494293	-4.653967	0.000000	-10.000000	0.050000	-12.700000	90.333336	1023.000000	1023.000000	2046.000000
19.639999	-0.043868	-25.925919	-7.990644	-6.732476	-6.572129	-4.630670	0.000000	-10.000000	0.050000	-12.316667	86.000000	1023.000000	1023.000000	2046.000000
19.660000	-0.044294	-26.177877	-8.063878	-6.601226	-6.837183	-4.675591	0.000000	-10.000000	0.050000	-12.166667	82.000000	1023.000000	1023.000000	2046.000000
19.680000	-0.044177	-26.108360	-8.073680	-6.606251	-6.674240	-4.754190	0.000000	-10.000000	0.050000	-11.833334	78.000000	1023.000000	1023.000000	2046.000000
19.700001	-0.044470	-26.282001	-7.996839	-6.799844	-6.698833	-4.786486	0.000000	-10.000000	0.050000	-11.650001	74.000000	1023.000000	1023.000000	2046.000000
19.719999	-0.045085	-26.645220	-8.141292	-6.728151	-6.937507	-4.838269	0.000000	-10.000000	0.050000	-11.333334	70.000000	1023.000000	1023.000000	2046.000000
19.740000	-0.045049	-26.624172	-8.133801	-6.729953	-6.904808	-4.855609	0.000000	-10.000000	0.050000	-11.150001	66.333336	1023.000000	1023.000000	2046.000000
19.760000	-0.045436	-26.852472	-8.115624	-6.853335	-6.859460	-5.024052	0.000000	-10.000000	0.050000	-10.933333	62.666668	1023.000000	1023.000000	2046.000000
19.780001	-0.045954	-27.159090	-8.211551	-6.897156	-7.092756	-4.957626	0.000000	-10.000000	0.050000	-10.800000	59.000000	1023.000000	1023.000000	2046.000000
19.799999	-0.045970	-27.168114	-8.234103	-6.820683	-7.115033	-4.998295	0.000000	-10.000000	0.041667	-10.616667	55.333332	1023.000000	1023.000000	2046.000000
19.820000	-0.046257	-27.337883	-8.259226	-6.934520	-6.996669	-5.147467	0.000000	-10.000000	0.041667	-10.450000	51.666668	1023.000000	1023.000000	2046.000000
19.840000	-0.046797	-27.657104	-8.301951	-6.982968	-7.274631	-5.097554	0.000000	-10.000000	0.041667	-10.250000	48.333332	1023.000000	1023.000000	2046.000000
19.860001	-0.046755	-27.631945	-8.351518	-6.919455	-7.221610	-5.139362	0.000000	-10.000000	0.050000	-10.100000	44.833332	1023.000000	1023.000000	2046.000000
19.879999	-0.047086	-27.827549	-8.339381	-6.996174	-7.169852	-5.322142	0.000000	-10.000000	0.050000	-9.833334	41.500000	1023.000000	1023.000000	2046.000000
19.900000	-0.047661	-28.167788	-8.383809	-7.077219	-7.436909	-5.269851	0.000000	-10.000000	0.041667	-9.600000	38.166668	1023.000000	1023.000000	2046.000000
19.920000	-0.048085	-28.418200	-8.377767	-6.948855	-7.698668	-5.392910	0.000000	-10.000000	0.033333	-9.216667	35.000000	1023.000000	1023.000000	2046.000000
19.940001	-0.049038	-28.981230	-8.488892	-6.968260	-7.750412	-5.773666	0.000000	-10.000000	0.025000	-8.966667	32.000000	1023.000000	1023.000000	2046.000000
19.959999	-0.050081	-29.597763	-8.432034	-7.223903	-8.089415	-5.852411	0.000000	-10.000000	0.033333	-8.600000	29.000000	1023.000000	1023.000000	2046.000000
19.980000	-0.051859	-30.648415	-8.641589	-7.224050	-8.611405	-6.171370	0.000000	-10.000000	0.025000	-8.233334	26.166666	1023.000000	1023.000000	2046.000000
20.000000	-0.052518	-31.038399	-8.691143	-7.359686	-8.679391	-6.308178	0.000000	-10.000000	0.025000	-7.916667	23.333334	1023.000000	1023.000000	2046.000000
20.020000	-0.053260	-31.476568	-8.649471	-7.609936	-8.678535	-6.538626	0.000000	-10.000000	0.016667	-7.750000	20.666666	1023.000000	1023.000000	2046.000000
20.040001	-0.053924	-31.868864	-8.767025	-7.636389	-8.808219	-6.657233	0.000000	-10.000000	0.016667	-7.683333	18.000000	1023.000000	1023.000000	2046.000000
20.059999	-0.053460	-31.594709	-8.764302	-7.573144	-8.700300	-6.556964	0.000000	-10.000000	0.008333	-7.500000	15.500000	1023.000000	1023.000000	2046.000000
20.080000	-0.053734	-31.756506	-8.903407	-7.796395	-8.542668	-6.514035	0.000000	-10.000000	0.000000	-7.233334	13.000000	1023.000000	1023.000000	2046.000000
20.100000	-0.053506	-31.622072	-8.874351	-7.783524	-8.649835	-6.314363	0.000000	-10.000000	0.000000	-6.900000	10.666667	1023.000000	1023.000000	2046.000000
20.120001	-0.053510	-31.624613	-8.877747	-7.556836	-8.868987	-6.321042	0.000000	-10.000000	0.000000	-6.600000	8.166667	1023.000000	1023.000000	2046.000000
20.139999	-0.053349	-31.529324	-8.869094	-7.496805	-8.679258	-6.484167	0.000000	-10.000000	0.000000	-6.450000	5.833333	1023.000000	1023.000000	2046.000000
20.160000	-0.054716	-32.337212	-8.947650	-7.824096	-8.926306	-6.639159	0.000000	-10.000000	0.008333	-6.466667	3.500000	1023.000000	1023.000000	2046.000000
20.180000	-0.057662	-34.078121	-9.620011	-8.001038	-9.426946	-7.030128	0.000000	-10.000000	0.016667	-6.550000	1.666667	1023.000000	1023.000000	2046.000000
20.200001	-0.060341	-35.661640	-10.360139	-8.152902	-9.650075	-7.498524	0.000000	-10.000000	0.016667	-6.066667	0.000000	1023.000000	1023.000000	2046.000000
20.219999	-0.063194	-37.347538	-10.802649	-8.639489	-10.186589	-7.718812	0.000000	-10.000000	0.008333	-4.950000	-1.666667	1023.000000	1023.000000	2046.000000
20.240000	-0.065605	-38.772316	-11.434468	-8.682950	-10.643396	-8.011499	0.000000	-10.000000	-0.008333	-3.766667	-3.166667	1023.000000	1023.000000	2046.000000
20.260000	-0.066469	-39.283092	-11.833012	-8.745847	-10.508788	-8.195446	0.000000	-10.000000	-0.008333	-3.050000	-4.500000	1023.000000	1023.000000	2046.000000
20.280001	-0.067731	-40.029202	-12.065374	-9.011330	-10.809381	-8.143118	0.000000	-10.000000	-0.008333	-3.216667	-5.500000	1023.000000	1023.000000	2046.000000
20.299999	-0.068409	-40.429459	-12.376438	-8.905070	-10.911431	-8.236517	0.000000	-10.000000	0.000000	-3.816667	-6.666667	1023.000000	1023.000000	2046.000000
20.320000	-0.068716	-40.610996	-12.468159	-8.838982	-10.830701	-8.473155	0.000000	-10.000000	0.000000	-4.483334	-8.000000	1023.000000	1023.000000	2046.000000
20.340000	-0.069466	-41.054539	-12.621902	-8.916561	-11.161233	-8.354843	0.000000	-10.000000	0.000000	-4.766667	-9.666667	1023.000000	1023.000000	2046.000000
20.360001	-0.069037	-40.800632	-12.703259	-8.743341	-10.960266	-8.393768	0.000000	-10.000000	-0.008333	-4.616667	-11.166667	1023.000000	1023.000000	2046.000000
20.379999	-0.068960	-40.755493	-12.577196	-8.802250	-10.987408	-8.388640	0.000000	-10.000000	-0.008333	-4.283333	-12.666667	1023.000000	1023.000000	2046.000000
20.400000	-0.069202	-40.898670	-12.625519	-8.777423	-11.180384	-8.315343	0.000000	-10.000000	-0.016667	-3.900000	-14.000000	1023.000000	1023.000000	2046.000000
20.420000	-0.068359	-40.400028	-12.598386	-8.591575	-10.892771	-8.317296	0.000000	-10.000000	-0.016667	-3.600000	-15.333333	1023.000000	1023.000000	2046.000000
20.440001	-0.067795	-40.066566	-12.339350	-8.716495	-10.816256	-8.194468	0.000000	-10.000000	-0.016667	-3.450000	-16.500000	1023.000000	1023.000000	2046.000000
20.459999	-0.067511	-39.899006	-12.297077	-8.666245	-10.902104	-8.033578	0.000000	-10.000000	-0.008333	-3.550000	-17.666666	1023.000000	1023.000000	2046.000000
20.480000	-0.065942	-38.971527	-12.099073	-8.513511	-10.433820	-7.925125	0.000000	-10.000000	-0.008333	-3.866667	-19.000000	1023.000000	1023.000000	2046.000000
20.500000	-0.065234	-38.553440	-11.720346	-8.748114	-10.457080	-7.627898	0.000000	-10.000000	-0.008333	-4.116667	-20.333334	1023.000000	1023.000000	2046.000000
20.520000	-0.065268	-38.573463	-11.732375	-8.715306	-10.469829	-7.655954	0.000000	-10.000000	-0.016667	-4.116667	-21.666666	1023.000000	1023.000000	2046.000000
20.540001	-0.064767	-38.277042	-11.722119	-8.767963	-10.098445	-7.688512	0.000000	-10.000000	-0.008333	-3.933333	-23.000000	1023.000000	1023.000000	2046.000000
20.559999	-0.065074	-38.458618	-11.522913	-9.235807	-10.161812	-7.538087	0.000000	-10.000000	-0.008333	-3.950000	-24.333334	1023.000000	1023.000000	2046.000000
20.580000	-0.066019	-39.016937	-11.671402	-9.314854	-10.311234	-7.719449	0.000000	-10.000000	0.000000	-4.283333	-25.833334	1023.000000	1023.000000	2046.000000
20.600000	-0.065746	-38.855705	-11.659004	-9.293560	-10.118936	-7.784206	0.000000	-10.000000	0.000000	-4.716667	-27.166666	1023.000000	1023.000000	2046.000000
20.620001	-0.065900	-38.947132	-11.499674	-9.475256	-10.122169	-7.850033	0.000000	-10.000000	0.000000	-5.016667	-28.833334	1023.000000	1023.000000	2046.000000
20.639999	-0.066646	-39.387875	-11.505569	-9.685156	-10.379154	-7.817994	0.000000	-10.000000	-0.008333	-5.033333	-30.500000	1023.000000	1023.000000	2046.000000
20.660000	-0.066438	-39.264927	-11.453787	-9.617596	-10.277216	-7.916329	0.000000	-10.000000	-0.008333	-4.883333	-32.166668	1023.000000	1023.000000	2046.000000
20.680000	-0.066385	-39.233685	-11.277637	-9.656705	-10.284386	-8.014956	0.000000	-10.000000	-0.008333	-4.666667	-33.833332	1023.000000	1023.000000	2046.000000
20.700001	-0.066429	-39.259819	-11.202558	-9.758778	-10.434114	-7.864369	0.000000	-10.000000	0.000000	-4.466667	-35.333332	1023.000000	1023.000000	2046.000000
20.719999	-0.065393	-38.647377	-11.027788	-9.592490	-10.269285	-7.757812	0.000000	-10.000000	0.000000	-4.216667	-37.000000	1023.000000	1023.000000	2046.000000
20.740000	-0.064531	-38.137730	-10.847451	-9.415636	-10.021679	-7.852964	0.000000	-10.000000	0.000000	-3.800000	-38.333332	1023.000000	1023.000000	2046.000000
20.760000	-0.064234	-37.962254	-10.730377	-9.492458	-10.151019	-7.588401	0.000000	-10.000000	-0.008333	-3.383333	-39.666668	1023.000000	1023.000000	2046.000000
20.780001	-0.063152	-37.323051	-10.642400	-9.219844	-9.895865	-7.564941	0.000000	-10.000000	-0.008333	-3.033333	-40.833332	1023.000000	1023.000000	2046.000000
20.799999	-0.062284	-36.809704	-10.472060	-9.109653	-9.684937	-7.543053	0.000000	-10.000000	-0.008333	-2.750000	-41.833332	1023.000000	1023.000000	2046.000000
20.820000	-0.061962	-36.619411	-10.363698	-9.211309	-9.798172	-7.246231	0.000000	-10.000000	-0.008333	-2.400000	-42.666668	1023.000000	1023.000000	2046.000000
20.840000	-0.061215	-36.178284	-10.297276	-9.010533	-9.677193	-7.193284	0.000000	-10.000000	-0.016667	-2.033333	-43.333332	1023.000000	1023.000000	2046.000000
20.860001	-0.060404	-35.699043	-10.233451	-8.766918	-9.373109	-7.325567	0.000000	-10.000000	-0.025000	-1.883333	-43.833332	1023.000000	1023.000000	2046.000000
20.879999	-0.060070	-35.501495	-10.046586	-8.959867	-9.518197	-6.976844	0.000000	-10.000000	-0.016667	-1.833333	-44.000000	1023.000000	1023.000000	2046.000000
20.900000	-0.059960	-35.436649	-10.063126	-8.837199	-9.571394	-6.964931	0.000000	-10.000000	-0.008333	-1.800000	-44.000000	1023.000000	1023.000000	2046.000000
20.920000	-0.059110	-34.934162	-10.051909	-8.586128	-9.242373	-7.053753	0.000000	-10.000000	0.000000	-1.600000	-44.000000	1023.000000	1023.000000	2046.000000
20.940001	-0.058692	-34.686867	-9.803442	-8.733375	-9.302819	-6.847231	0.000000	-10.000000	0.000000	-1.450000	-44.000000	1023.000000	1023.000000	2046.000000
20.959999	-0.058964	-34.847652	-9.882246	-8.735483	-9.420539	-6.809386	0.000000	-10.000000	0.000000	-1.416667	-44.000000	1023.000000	1023.000000	2046.000000
20.980000	-0.058270	-34.437592	-9.861485	-8.560474	-9.244082	-6.771552	0.000000	-10.000000	-0.008333	-1.533333	-44.000000	1023.000000	1023.000000	2046.000000
21.000000	-0.057910	-34.224808	-9.772481	-8.403276	-9.103016	-6.946036	0.000000	-10.000000	-0.016667	-1.716667	-44.000000	1023.000000	1023.000000	2046.000000
21.020000	-0.057647	-34.069092	-9.589546	-8.627954	-9.206024	-6.645568	0.000000	-10.000000	-0.025000	-1.800000	-44.000000	1023.000000	1023.000000	2046.000000
21.040001	-0.057899	-34.218334	-9.695002	-8.548979	-9.280840	-6.693512	0.000000	-10.000000	-0.025000	-1.750000	-44.000000	1023.000000	1023.000000	2046.000000
21.059999	-0.057234	-33.825233	-9.696663	-8.381729	-9.045675	-6.701167	0.000000	-10.000000	-0.025000	-1.466667	-44.000000	1023.000000	1023.000000	2046.000000
21.080000	-0.056925	-33.642429	-9.602625	-8.324568	-8.954223	-6.761014	0.000000	-10.000000	-0.025000	-1.300000	-44.000000	1023.000000	1023.000000	2046.000000
21.100000	-0.057025	-33.701885	-9.527279	-8.528482	-9.082166	-6.563958	0.000000	-10.000000	-0.016667	-1.300000	-44.000000	1023.000000	1023.000000	2046.000000
21.120001	-0.057298	-33.862999	-9.611134	-8.477661	-9.195949	-6.578256	0.000000	-10.000000	-0.016667	-1.483333	-44.000000	1023.000000	1023.000000	2046.000000
21.139999	-0.056789	-33.562489	-9.643399	-8.275564	-8.930828	-6.712696	0.000000	-10.000000	-0.016667	-1.600000	-44.000000	1023.000000	1023.000000	2046.000000
21.160000	-0.056643	-33.475929	-9.491026	-8.311594	-8.957569	-6.715741	0.000000	-10.000000	-0.016667	-1.683333	-44.000000	1023.000000	1023.000000	2046.000000
21.180000	-0.057146	-33.773502	-9.517926	-8.501994	-9.191414	-6.562167	0.000000	-10.000000	-0.016667	-1.816667	-44.000000	1023.000000	1023.000000	2046.000000
21.200001	-0.056906	-33.631561	-9.552062	-8.337789	-9.083379	-6.658331	0.000000	-10.000000	-0.008333	-1.950000	-44.333332	1023.000000	1023.000000	2046.000000
21.219999	-0.056913	-33.635353	-9.526973	-8.131581	-9.047409	-6.929391	0.000000	-10.000000	-0.016667	-2.116667	-44.833332	1023.000000	1023.000000	2046.000000
21.240000	-0.057373	-33.907570	-9.373680	-8.411461	-9.353031	-6.769397	0.000000	-10.000000	-0.008333	-2.233333	-45.666668	1023.000000	1023.000000	2046.000000
21.260000	-0.058697	-34.689655	-9.530317	-8.460805	-9.738924	-6.959610	0.000000	-10.000000	-0.016667	-2.333333	-46.333332	1023.000000	1023.000000	2046.000000
21.280001	-0.059034	-34.889030	-9.627802	-8.269707	-9.662458	-7.329065	0.000000	-10.000000	-0.025000	-2.333333	-47.166668	1023.000000	1023.000000	2046.000000
21.299999	-0.059821	-35.354309	-9.533679	-8.485366	-9.863582	-7.471682	0.000000	-10.000000	-0.025000	-2.333333	-48.000000	1023.000000	1023.000000	2046.000000
21.320000	-0.060679	-35.861290	-9.593986	-8.785220	-10.094442	-7.387642	0.000000	-10.000000	-0.016667	-2.383333	-48.833332	1023.000000	1023.000000	2046.000000
21.340000	-0.060913	-35.999405	-9.712970	-8.754485	-10.098297	-7.433652	0.000000	-10.000000	0.000000	-2.466667	-49.666668	1023.000000	1023.000000	2046.000000
21.360001	-0.060176	-35.563824	-9.804004	-8.389402	-9.725344	-7.645073	0.000000	-10.000000	0.000000	-2.583333	-50.333332	1023.000000	1023.000000	2046.000000
21.379999	-0.059992	-35.455181	-9.750592	-8.716600	-9.752077	-7.235912	0.000000	-10.000000	-0.008333	-2.700000	-51.166668	1023.000000	1023.000000	2046.000000
21.400000	-0.060231	-35.596439	-9.912863	-8.635502	-9.894673	-7.153401	0.000000	-10.000000	-0.016667	-2.833333	-52.000000	1023.000000	1023.000000	2046.000000
21.420000	-0.059942	-35.425964	-9.975253	-8.433447	-9.883701	-7.133561	0.000000	-10.000000	-0.025000	-2.866667	-53.000000	1023.000000	1023.000000	2046.000000
21.440001	-0.059602	-35.224640	-9.923793	-8.152359	-9.732891	-7.415596	0.000000	-10.000000	-0.025000	-2.800000	-54.000000	1023.000000	1023.000000	2046.000000
21.459999	-0.060028	-35.476368	-9.780041	-8.524495	-9.979141	-7.192689	0.000000	-10.000000	-0.025000	-2.750000	-55.000000	1023.000000	1023.000000	2046.000000
21.480000	-0.062523	-36.951153	-10.283336	-8.759794	-10.388104	-7.519917	0.000000	-10.000000	-0.025000	-2.750000	-56.000000	1023.000000	1023.000000	2046.000000
21.500000	-0.064971	-38.397789	-10.959492	-8.881837	-10.609884	-7.946576	0.000000	-10.000000	-0.025000	-2.566667	-57.000000	1023.000000	1023.000000	2046.000000
21.520000	-0.067821	-40.082245	-11.608798	-8.962079	-10.950353	-8.561014	0.000000	-10.000000	-0.025000	-1.633333	-57.666668	1023.000000	1023.000000	2046.000000
21.540001	-0.069947	-41.338387	-11.967988	-9.412399	-11.412550	-8.545448	0.000000	-10.000000	-0.033333	-0.700000	-58.000000	1023.000000	1023.000000	2046.000000
21.559999	-0.072053	-42.583263	-12.544980	-9.639017	-11.697903	-8.701365	0.000000	-10.000000	-0.025000	0.000000	-58.000000	1023.000000	1023.000000	2046.000000
21.580000	-0.072708	-42.970581	-12.865739	-9.701110	-11.676526	-8.727204	0.000000	-10.000000	-0.025000	0.000000	-58.000000	1023.000000	1023.000000	2046.000000
21.600000	-0.073394	-43.375916	-13.096137	-9.512915	-11.645488	-9.121374	0.000000	-10.000000	-0.008333	-0.583333	-58.000000	1023.000000	1023.000000	2046.000000
21.620001	-0.073794	-43.612522	-13.141489	-9.769208	-11.821791	-8.880035	0.000000	-10.000000	-0.016667	-1.133333	-58.000000	1023.000000	1023.000000	2046.000000
21.639999	-0.074651	-44.118862	-13.387568	-9.776009	-12.027877	-8.927408	0.000000	-10.000000	-0.025000	-1.316667	-58.000000	1023.000000	1023.000000	2046.000000
21.660000	-0.074195	-43.849403	-13.472969	-9.553171	-11.836158	-8.987103	0.000000	-10.000000	-0.025000	-0.733333	-58.000000	1023.000000	1023.000000	2046.000000
21.680000	-0.073875	-43.660400	-13.339831	-9.439821	-11.819912	-9.060836	0.000000	-10.000000	-0.025000	-0.183333	-58.000000	1023.000000	1023.000000	2046.000000
21.700001	-0.073975	-43.719360	-13.327007	-9.562233	-11.983934	-8.846187	0.000000	-10.000000	-0.016667	0.300000	-58.000000	1023.000000	1023.000000	2046.000000
21.719999	-0.073590	-43.491611	-13.292804	-9.461758	-11.952209	-8.784841	0.000000	-10.000000	-0.025000	1.166667	-58.000000	1023.000000	1023.000000	2046.000000
21.740000	-0.072586	-42.898052	-13.215201	-9.161288	-11.612704	-8.908857	0.000000	-10.000000	-0.033333	2.350000	-58.000000	1023.000000	1023.000000	2046.000000
21.760000	-0.071580	-42.303635	-12.911908	-9.291551	-11.623950	-8.476224	0.000000	-10.000000	-0.041667	3.416667	-58.000000	1023.000000	1023.000000	2046.000000
21.780001	-0.070993	-41.956779	-12.810864	-9.258741	-11.614022	-8.273152	0.000000	-10.000000	-0.058333	3.983333	-58.000000	1023.000000	1023.000000	2046.000000
21.799999	-0.069088	-40.831177	-12.627054	-8.917020	-11.064611	-8.222492	0.000000	-10.000000	-0.058333	4.533333	-58.000000	1023.000000	1023.000000	2046.000000
21.820000	-0.067638	-39.974030	-12.123986	-8.993013	-11.030858	-7.826172	0.000000	-10.000000	-0.075000	5.350000	-58.000000	1023.000000	1023.000000	2046.000000
21.840000	-0.067477	-39.878902	-12.054132	-9.187692	-11.043018	-7.594062	0.000000	-10.000000	-0.083333	6.533333	-58.000000	1023.000000	1023.000000	2046.000000
21.860001	-0.066552	-39.332001	-12.033600	-9.148742	-10.599650	-7.550006	0.000000	-10.000000	-0.100000	7.683333	-58.000000	1023.000000	1023.000000	2046.000000
21.879999	-0.065997	-39.004356	-11.775139	-9.182370	-10.480949	-7.565897	0.000000	-10.000000	-0.091667	8.566667	-58.000000	1023.000000	1023.000000	2046.000000
21.900000	-0.066153	-39.096294	-11.747198	-9.438729	-10.533348	-7.377020	0.000000	-10.000000	-0.091667	9.333334	-58.000000	1023.000000	1023.000000	2046.000000
21.920000	-0.065574	-38.754299	-11.647140	-9.473577	-10.366386	-7.267197	0.000000	-10.000000	-0.108333	10.116667	-44.833332	1023.000000	1023.000000	2046.000000
21.940001	-0.064775	-38.281841	-11.459126	-9.219496	-10.090819	-7.512401	0.000000	-10.000000	-0.100000	8.916667	-22.000000	1023.000000	1023.000000	2046.000000
21.959999	-0.064319	-38.012566	-11.130599	-9.464521	-10.224259	-7.193187	0.000000	-10.000000	-0.066667	5.533333	-2.666667	1023.000000	1023.000000	2046.000000
21.980000	-0.064018	-37.834404	-11.018479	-9.540862	-10.246815	-7.028247	0.000000	-10.000000	-0.016667	1.866667	3.500000	1023.000000	1023.000000	2046.000000
22.000000	-0.062501	-36.938126	-10.867404	-9.109962	-9.801800	-7.158960	0.000000	-10.000000	0.000000	0.000000	0.000000	1023.000000	1023.000000	2046.000000
22.020000	-0.060608	-35.819458	-10.327381	-9.044168	-9.678769	-6.769139	0.000000	-10.000000	0.000000	0.000000	0.000000	1023.000000	1023.000000	2046.000000
22.040001	-0.059671	-35.265717	-10.082276	-9.025561	-9.689523	-6.468355	0.000000	-10.000000	0.000000	0.000000	0.000000	1023.000000	1023.000000	2046.000000
22.059999	-0.057390	-33.917595	-9.902373	-8.627802	-9.046199	-6.341223	0.000000	-10.000000	0.000000	0.000000	0.000000	1023.000000	1023.000000	2046.000000
22.080000	-0.055354	-32.714329	-9.369256	-8.410291	-8.856280	-6.078502	0.000000	-10.000000	0.000000	0.000000	0.000000	1023.000000	1023.000000	2046.000000
22.100000	-0.054333	-32.110611	-9.194281	-8.384549	-8.819832	-5.711949	0.000000	-10.000000	0.000000	0.000000	0.000000	1023.000000	1023.000000	2046.000000
22.120001	-0.052393	-30.964006	-9.012064	-8.147084	-8.361826	-5.443032	0.000000	-10.000000	0.000000	0.000000	0.000000	1023.000000	1023.000000	2046.000000
22.139999	-0.050557	-29.879145	-8.743088	-7.713111	-7.960852	-5.462095	0.000000	-10.000000	0.000000	0.000000	0.000000	1023.000000	1023.000000	2046.000000
22.160000	-0.049204	-29.079664	-8.409225	-7.744658	-7.924152	-5.001630	0.000000	-10.000000	0.000000	0.000000	0.000000	1023.000000	1023.000000	2046.000000
22.180000	-0.048202	-28.487356	-8.334700	-7.699625	-7.711164	-4.741868	0.000000	-10.000000	0.000000	0.000000	0.000000	1023.000000	1023.000000	2046.000000
22.200001	-0.046522	-27.494772	-8.174713	-7.246977	-7.215051	-4.858031	0.000000	-10.000000	0.000000	0.000000	0.000000	1023.000000	1023.000000	2046.000000
22.219999	-0.045103	-26.655874	-7.786799	-7.262136	-7.144004	-4.462936	0.000000	-10.000000	0.000000	0.000000	0.000000	1023.000000	1023.000000	2046.000000
22.240000	-0.044724	-26.431824	-7.711965	-7.301184	-7.145101	-4.273575	0.000000	-10.000000	0.000000	0.000000	0.000000	1023.000000	1023.000000	2046.000000
22.260000	-0.043204	-25.533787	-7.691582	-6.928306	-6.578135	-4.335764	0.000000	-10.000000	0.000000	0.000000	0.000000	1023.000000	1023.000000	2046.000000
22.280001	-0.041717	-24.654671	-7.246775	-6.840517	-6.477997	-4.089383	0.000000	-10.000000	0.000000	0.000000	0.000000	1023.000000	1023.000000	2046.000000
22.299999	-0.041391	-24.462111	-7.177956	-6.888157	-6.491966	-3.904032	0.000000	-10.000000	0.000000	0.000000	0.000000	1023.000000	1023.000000	2046.000000
22.320000	-0.039891	-23.575310	-7.076467	-6.646123	-6.021235	-3.831485	0.000000	-10.000000	0.000000	0.000000	0.000000	1023.000000	1023.000000	2046.000000
22.340000	-0.038325	-22.650152	-6.691488	-6.386696	-5.831213	-3.740756	0.000000	-10.000000	0.000000	0.000000	0.000000	1023.000000	1023.000000	2046.000000
22.360001	-0.037932	-22.417999	-6.544628	-6.469791	-5.935079	-3.468502	0.000000	-10.000000	0.000000	0.000000	0.000000	1023.000000	1023.000000	2046.000000
22.379999	-0.036458	-21.546667	-6.439660	-6.309018	-5.516342	-3.281648	0.000000	-10.000000	0.000000	0.000000	0.000000	1023.000000	1023.000000	2046.000000
22.400000	-0.034700	-20.507429	-6.057402	-5.879177	-5.215895	-3.354957	0.000000	-10.000000	0.000000	0.000000	0.000000	1023.000000	1023.000000	2046.000000
22.420000	-0.033895	-20.031942	-5.767210	-5.937256	-5.297030	-3.030447	0.000000	-10.000000	0.000000	0.000000	0.000000	1023.000000	1023.000000	2046.000000
22.440001	-0.032358	-19.123638	-5.551526	-5.760746	-4.930534	-2.880833	0.000000	-10.000000	0.000000	0.000000	0.000000	1023.000000	1023.000000	2046.000000
22.459999	-0.030697	-18.141666	-5.147051	-5.307184	-4.611732	-3.075700	0.000000	-10.000000	0.000000	0.000000	0.000000	1023.000000	1023.000000	2046.000000
22.480000	-0.029838	-17.634325	-4.712610	-5.324728	-4.723823	-2.873164	0.000000	-10.000000	0.000000	0.000000	0.000000	1023.000000	1023.000000	2046.000000
22.500000	-0.028895	-17.076754	-4.478594	-5.355364	-4.524014	-2.718782	0.000000	-10.000000	0.000000	0.000000	0.000000	1023.000000	1023.000000	2046.000000
22.520000	-0.026924	-15.911867	-4.136820	-4.842374	-4.018680	-2.913993	0.000000	-10.000000	0.000000	0.000000	0.000000	1023.000000	1023.000000	2046.000000
22.540001	-0.025093	-14.829676	-3.636039	-4.785755	-3.913698	-2.494185	0.000000	-10.000000	0.000000	0.000000	0.000000	1023.000000	1023.000000	2046.000000
22.559999	-0.023998	-14.183043	-3.608609	-4.660642	-3.703979	-2.209813	0.000000	-10.000000	0.000000	0.000000	0.000000	1023.000000	1023.000000	2046.000000
22.580000	-0.022767	-13.455195	-3.772423	-4.131495	-3.180697	-2.370580	0.000000	-10.000000	0.000000	0.000000	0.000000	1023.000000	1023.000000	2046.000000
22.600000	-0.022120	-13.072819	-3.498514	-4.169846	-3.273290	-2.131169	0.000000	-10.000000	0.000000	0.000000	0.000000	1023.000000	1023.000000	2046.000000
22.620001	-0.021729	-12.841558	-3.458109	-4.069234	-3.356759	-1.957456	0.000000	-10.000000	0.000000	0.000000	0.000000	1023.000000	1023.000000	2046.000000
22.639999	-0.019944	-11.786612	-3.241697	-3.679232	-2.936979	-1.928704	0.000000	-10.000000	0.000000	0.000000	0.000000	1023.000000	1023.000000	2046.000000
22.660000	-0.018235	-10.776619	-2.664070	-3.327229	-2.774910	-2.010410	0.000000	-10.000000	0.000000	0.000000	0.000000	1023.000000	1023.000000	2046.000000
22.680000	-0.018767	-11.091553	-2.602675	-3.497822	-2.925532	-2.065522	0.000000	-10.000000	0.000000	0.000000	0.000000	1023.000000	1023.000000	2046.000000
22.700001	-0.019806	-11.705598	-2.945899	-3.670411	-2.898903	-2.190386	0.000000	-10.000000	0.000000	0.000000	0.000000	1023.000000	1023.000000	2046.000000
22.719999	-0.020916	-12.361409	-3.228190	-3.459303	-3.005787	-2.668129	0.000000	-10.000000	0.000000	0.000000	0.000000	1023.000000	1023.000000	2046.000000
22.740000	-0.022266	-13.159007	-3.428762	-3.680388	-3.341788	-2.708069	0.000000	-10.000000	0.000000	0.000000	0.000000	1023.000000	1023.000000	2046.000000
22.760000	-0.022968	-13.573832	-3.773916	-3.937556	-3.338626	-2.523734	0.000000	-10.000000	0.000000	0.000000	0.000000	1023.000000	1023.000000	2046.000000
22.780001	-0.022693	-13.411747	-3.992296	-3.681221	-2.942022	-2.796208	0.000000	-10.000000	0.000000	0.000000	0.000000	1023.000000	1023.000000	2046.000000
22.799999	-0.021844	-12.909772	-3.675570	-3.657668	-2.969316	-2.607219	0.000000	-10.000000	0.000000	0.000000	0.000000	1023.000000	1023.000000	2046.000000
22.820000	-0.021707	-12.828877	-3.624131	-3.651284	-3.012023	-2.541439	0.000000	-10.000000	0.000000	0.000000	0.000000	1023.000000	1023.000000	2046.000000
22.840000	-0.020531	-12.134054	-3.628177	-3.508042	-2.604945	-2.392891	0.000000	-10.000000	0.000000	0.000000	0.000000	1023.000000	1023.000000	2046.000000
22.860001	-0.019093	-11.283728	-3.298294	-3.046147	-2.398152	-2.541135	0.000000	-10.000000	0.000000	0.000000	0.000000	1023.000000	1023.000000	2046.000000
22.879999	-0.017991	-10.632852	-2.967917	-2.960231	-2.463829	-2.240874	0.000000	-10.000000	0.000000	0.000000	0.000000	1023.000000	1023.000000	2046.000000
22.900000	-0.016554	-9.783340	-2.917479	-2.806492	-2.048748	-2.010621	0.000000	-10.000000	0.000000	0.000000	0.000000	1023.000000	1023.000000	2046.000000
22.920000	-0.014614	-8.636807	-2.520204	-2.207922	-1.777418	-2.131264	0.000000	-10.000000	0.000000	0.000000	0.000000	1023.000000	1023.000000	2046.000000
22.940001	-0.013077	-7.728704	-2.126897	-2.098092	-1.708896	-1.794819	0.000000	-10.000000	0.000000	0.000000	0.000000	1023.000000	1023.000000	2046.000000
22.959999	-0.011108	-6.565096	-1.921696	-2.003412	-1.270182	-1.369806	0.000000	-10.000000	0.000000	0.000000	0.000000	1023.000000	1023.000000	2046.000000
22.980000	-0.008696	-5.139325	-1.542300	-1.391073	-0.776434	-1.429517	0.000000	-10.000000	0.000000	0.000000	0.000000	1023.000000	1023.000000	2046.000000
23.000000	-0.006664	-3.938590	-1.039558	-1.282211	-0.617536	-0.999286	0.000000	-10.000000	0.000000	0.000000	0.000000	1023.000000	1023.000000	2046.000000
23.020000	-0.004943	-2.921041	-0.819355	-1.387402	-0.156067	-0.558217	0.000000	-10.000000	0.000000	0.000000	0.000000	1023.000000	1023.000000	2046.000000
23.040001	-0.002853	-1.685970	-0.415953	-1.079152	0.355346	-0.546211	0.000000	-10.000000	0.000000	0.000000	0.000000	1023.000000	1023.000000	2046.000000
23.059999	-0.002159	-1.276035	-0.106359	-1.318529	0.393017	-0.244164	0.000000	-10.000000	0.000000	0.000000	0.000000	1023.000000	1023.000000	2046.000000
23.080000	-0.001340	-0.791916	-0.146461	-1.505282	0.916862	-0.057035	0.000000	-10.000000	0.000000	0.000000	0.000000	1023.000000	1023.000000	2046.000000
23.100000	-0.000081	-0.047579	0.283841	-1.307357	1.078045	-0.102108	0.000000	-10.000000	0.000000	0.000000	0.000000	1023.000000	1023.000000	2046.000000
23.120001	0.000210	0.123926	0.544844	-1.401986	0.994475	-0.013407	0.000000	-10.000000	0.000000	0.000000	0.000000	1023.000000	1023.000000	2046.000000
23.139999	0.001398	0.826327	0.661024	-1.371656	1.503888	0.033071	0.000000	-10.000000	0.000000	0.000000	0.000000	1023.000000	1023.000000	2046.000000
23.160000	0.002876	1.699739	1.253422	-1.082016	1.623274	-0.094942	0.000000	-10.000000	0.000000	0.000000	0.000000	1023.000000	1023.000000	2046.000000
23.180000	0.003844	2.271681	1.705177	-1.029208	1.512309	0.083402	0.000000	-10.000000	0.000000	0.000000	0.000000	1023.000000	1023.000000	2046.000000
23.200001	0.005640	3.333132	1.803845	-0.884142	2.047061	0.366368	0.000000	-10.000000	0.000000	0.000000	0.000000	1023.000000	1023.000000	2046.000000
23.219999	0.008049	4.756848	2.271677	-0.330491	2.396622	0.419040	0.000000	-10.000000	0.000000	0.000000	0.000000	1023.000000	1023.000000	2046.000000
23.240000	0.009621	5.686007	2.683540	-0.205174	2.451917	0.755724	0.000000	-10.000000	0.000000	0.000000	0.000000	1023.000000	1023.000000	2046.000000
23.260000	0.011541	6.820708	2.727001	-0.043386	3.027607	1.109486	0.000000	-10.000000	0.000000	0.000000	0.000000	1023.000000	1023.000000	2046.000000
23.280001	0.013680	8.084638	3.218815	0.470892	3.212404	1.182527	0.000000	-10.000000	0.000000	0.000000	0.000000	1023.000000	1023.000000	2046.000000
23.299999	0.014627	8.644821	3.488047	0.563702	3.164434	1.428639	0.000000	-10.000000	0.000000	0.000000	0.000000	1023.000000	1023.000000	2046.000000
23.320000	0.016297	9.631694	3.480608	0.820082	3.713666	1.617338	0.000000	-10.000000	0.000000	0.000000	0.000000	1023.000000	1023.000000	2046.000000
23.340000	0.018371	10.857137	4.073182	1.175079	3.753082	1.855793	0.000000	-10.000000	0.000000	0.000000	0.000000	1023.000000	1023.000000	2046.000000
23.360001	0.019512	11.531384	4.287642	1.240998	3.888255	2.114488	0.000000	-10.000000	0.000000	0.000000	0.000000	1023.000000	1023.000000	2046.000000
23.379999	0.021269	12.569846	4.347409	1.665473	4.460490	2.096474	0.000000	-10.000000	0.000000	0.000000	0.000000	1023.000000	1023.000000	2046.000000
23.400000	0.023075	13.637285	4.913013	1.963396	4.417892	2.342983	0.000000	-10.000000	0.000000	0.000000	0.000000	1023.000000	1023.000000	2046.000000
23.420000	0.023562	13.925281	5.039075	1.956729	4.429362	2.500114	0.000000	-10.000000	0.000000	0.000000	0.000000	1023.000000	1023.000000	2046.000000
23.440001	0.024253	14.333641	4.937948	2.142687	4.804937	2.448069	0.000000	-10.000000	0.000000	0.000000	0.000000	1023.000000	1023.000000	2046.000000
23.459999	0.025653	15.161075	5.456851	2.433144	4.763145	2.507935	0.000000	-10.000000	0.000000	0.000000	0.000000	1023.000000	1023.000000	2046.000000
23.480000	0.026477	15.647743	5.766035	2.521171	4.674911	2.685626	0.000000	-10.000000	0.000000	0.000000	0.000000	1023.000000	1023.000000	2046.000000
23.500000	0.027614	16.319832	5.554500	2.604977	5.193782	2.966571	0.000000	-10.000000	0.000000	0.000000	0.000000	1023.000000	1023.000000	2046.000000
23.520000	0.027865	16.468037	5.432265	3.112829	5.229352	2.693591	0.000000	-10.000000	0.000000	0.000000	0.000000	1023.000000	1023.000000	2046.000000
23.540001	0.027111	16.022324	5.447508	2.767858	4.825862	2.981096	0.000000	-10.000000	0.000000	0.000000	0.000000	1023.000000	1023.000000	2046.000000
23.559999	0.027171	16.057886	5.380224	2.798220	4.816419	3.063024	0.000000	-10.000000	0.000000	0.000000	0.000000	1023.000000	1023.000000	2046.000000
23.580000	0.028391	16.778790	5.379396	3.367252	5.149999	2.882143	0.000000	-10.000000	0.000000	0.000000	0.000000	1023.000000	1023.000000	2046.000000
23.600000	0.030410	17.972393	6.065225	3.796045	5.095759	3.015363	0.000000	-10.000000	0.000000	0.000000	0.000000	1023.000000	1023.000000	2046.000000
23.620001	0.030569	18.066235	6.277298	3.814127	4.997283	2.977526	0.000000	-10.000000	0.000000	0.000000	0.000000	1023.000000	1023.000000	2046.000000
23.639999	0.029909	17.676414	5.847561	3.784563	5.274832	2.769458	0.000000	-10.000000	0.000000	0.000000	0.000000	1023.000000	1023.000000	2046.000000
23.660000	0.028583	16.892614	5.718557	3.794997	4.922290	2.456771	0.000000	-10.000000	0.000000	0.000000	0.000000	1023.000000	1023.000000	2046.000000
23.680000	0.026321	15.555438	5.381035	3.630831	4.389805	2.153767	0.000000	-10.000000	0.000000	0.000000	0.000000	1023.000000	1023.000000	2046.000000
23.700001	0.024777	14.643335	4.825988	3.240470	4.389092	2.187785	0.000000	-10.000000	0.000000	0.000000	0.000000	1023.000000	1023.000000	2046.000000
23.719999	0.024132	14.262264	4.591900	3.331016	4.418310	1.921038	0.000000	-10.000000	0.000000	0.000000	0.000000	1023.000000	1023.000000	2046.000000
23.740000	0.023641	13.971980	4.653598	3.268954	4.176334	1.873094	0.000000	-10.000000	0.000000	0.000000	0.000000	1023.000000	1023.000000	2046.000000
23.760000	0.023454	13.861205	4.546180	2.984416	4.246757	2.083853	0.000000	-10.000000	0.000000	0.000000	0.000000	1023.000000	1023.000000	2046.000000
23.780001	0.023668	13.987796	4.313997	3.231691	4.605470	1.836637	0.000000	-10.000000	0.000000	0.000000	0.000000	1023.000000	1023.000000	2046.000000
23.799999	0.024290	14.355298	4.680395	3.320540	4.408773	1.945589	0.000000	-10.000000	0.000000	0.000000	0.000000	1023.000000	1023.000000	2046.000000
23.820000	0.024347	14.389038	4.795815	3.308382	4.266462	2.018379	0.000000	-10.000000	0.000000	0.000000	0.000000	1023.000000	1023.000000	2046.000000
23.840000	0.024947	14.743838	4.508806	3.421862	4.732768	2.080403	0.000000	-10.000000	0.000000	0.000000	0.000000	1023.000000	1023.000000	2046.000000
23.860001	0.025923	15.320559	4.800997	3.706632	4.703878	2.109052	0.000000	-10.000000	0.000000	0.000000	0.000000	1023.000000	1023.000000	2046.000000
23.879999	0.026673	15.763905	5.089522	3.922770	4.593433	2.158179	0.000000	-10.000000	0.000000	0.000000	0.000000	1023.000000	1023.000000	2046.000000
23.900000	0.027517	16.262419	5.184050	3.827075	4.750057	2.501236	0.000000	-10.000000	0.000000	0.000000	0.000000	1023.000000	1023.000000	2046.000000
23.920000	0.028622	16.915794	5.065857	4.082419	5.243922	2.523596	0.000000	-10.000000	0.000000	0.000000	0.000000	1023.000000	1023.000000	2046.000000
23.940001	0.030333	17.927034	5.498351	4.329021	5.247169	2.852492	0.000000	-10.000000	0.000000	0.000000	0.000000	1023.000000	1023.000000	2046.000000
23.959999	0.031061	18.357075	5.743606	4.265225	5.280950	3.067295	0.000000	-10.000000	0.000000	0.000000	0.000000	1023.000000	1023.000000	2046.000000
23.980000	0.031812	18.800945	5.507588	4.186355	5.879220	3.227782	0.000000	-10.000000	0.000000	0.000000	0.000000	1023.000000	1023.000000	2046.000000
24.000000	0.032315	19.098372	5.676466	4.047942	5.987689	3.386275	0.000000	-10.000000	0.000000	0.000000	0.000000	1023.000000	1023.000000	2046.000000
24.020000	0.031397	18.555895	5.758246	3.697932	5.747771	3.351946	0.000000	-10.000000	0.016667	0.500000	0.000000	1023.000000	1023.000000	2046.000000
24.040001	0.030846	18.230036	5.414895	3.262063	6.090734	3.462343	0.000000	-10.000000	0.033333	-0.250000	0.000000	1023.000000	1023.000000	2046.000000
24.059999	0.030633	18.104008	5.472669	3.251693	6.097485	3.282160	0.000000	-10.000000	0.050000	-1.300000	0.000000	1023.000000	1023.000000	2046.000000
24.080000	0.030172	17.831497	5.689448	3.215353	5.787113	3.139584	0.000000	-10.000000	0.050000	-3.333333	0.000000	1023.000000	1023.000000	2046.000000
24.100000	0.029879	17.658525	5.773375	2.921490	5.787055	3.176605	0.000000	-10.000000	0.050000	-4.350000	0.000000	1023.000000	1023.000000	2046.000000
24.120001	0.029844	17.637905	5.619113	3.012939	6.040620	2.965233	0.000000	-10.000000	0.050000	-5.016667	0.000000	1023.000000	1023.000000	2046.000000
24.139999	0.030801	18.203493	6.022908	3.189932	5.933552	3.057101	0.000000	-10.000000	0.050000	-5.183333	0.000000	1023.000000	1023.000000	2046.000000
24.160000	0.031450	18.587160	6.339249	3.300107	5.799665	3.148140	0.000000	-10.000000	0.050000	-4.916667	0.000000	1023.000000	1023.000000	2046.000000
24.180000	0.032641	19.290627	6.341373	3.229080	6.207664	3.512510	0.000000	-10.000000	0.050000	-4.400000	0.000000	1023.000000	1023.000000	2046.000000
24.200001	0.033695	19.913486	6.344095	3.583759	6.506530	3.479103	0.000000	-10.000000	0.058333	-3.750000	0.000000	1023.000000	1023.000000	2046.000000
24.219999	0.034924	20.640017	6.741456	3.810324	6.392773	3.695462	0.000000	-10.000000	0.058333	-3.100000	0.000000	1023.000000	1023.000000	2046.000000
24.240000	0.035644	21.065701	6.946859	3.856469	6.379519	3.882854	0.000000	-10.000000	0.050000	-2.383333	0.000000	1023.000000	1023.000000	2046.000000
24.260000	0.036693	21.685814	6.870369	4.002605	6.816028	3.996812	0.000000	-10.000000	0.033333	-1.033333	0.000000	1023.000000	1023.000000	2046.000000
24.280001	0.038274	22.619890	7.263227	4.293420	6.953885	4.109357	0.000000	-10.000000	0.025000	0.666667	0.000000	1023.000000	1023.000000	2046.000000
24.299999	0.038927	23.006155	7.594673	4.575861	6.775924	4.059698	0.000000	-10.000000	0.016667	2.350000	0.000000	1023.000000	1023.000000	2046.000000
24.320000	0.039243	23.192574	7.632463	4.525213	6.868093	4.166803	0.000000	-10.000000	0.008333	3.466667	0.000000	1023.000000	1023.000000	2046.000000
24.340000	0.039124	23.122252	7.454435	4.678736	7.079827	3.909254	0.000000	-10.000000	0.000000	4.000000	0.000000	1023.000000	1023.000000	2046.000000
24.360001	0.039418	23.295889	7.797060	4.763602	6.752837	3.982389	0.000000	-10.000000	0.000000	3.883333	0.000000	1023.000000	1023.000000	2046.000000
24.379999	0.039743	23.487892	7.935486	4.643053	6.771463	4.137889	0.000000	-10.000000	0.000000	3.200000	0.000000	1023.000000	1023.000000	2046.000000
24.400000	0.040022	23.652739	7.566342	4.809038	7.237572	4.039786	0.000000	-10.000000	0.008333	1.816667	0.000000	1023.000000	1023.000000	2046.000000
24.420000	0.040883	24.161846	7.668879	4.987984	7.252201	4.252783	0.000000	-10.000000	0.025000	0.100000	0.000000	1023.000000	1023.000000	2046.000000
24.440001	0.039757	23.496239	7.677708	4.769884	6.725570	4.323078	0.000000	-10.000000	0.041667	-1.616667	0.000000	1023.000000	1023.000000	2046.000000
24.459999	0.039732	23.481688	7.310612	4.845857	7.000689	4.324530	0.000000	-10.000000	0.050000	-2.883333	0.000000	1023.000000	1023.000000	2046.000000
24.480000	0.040168	23.739412	7.444007	5.207980	6.912184	4.175241	0.000000	-10.000000	0.050000	-3.750000	0.000000	1023.000000	1023.000000	2046.000000
24.500000	0.040312	23.824594	7.810711	5.411802	6.587127	4.014954	0.000000	-10.000000	0.050000	-4.350000	0.000000	1023.000000	1023.000000	2046.000000
24.520000	0.039303	23.228024	7.689620	5.041154	6.518178	3.979072	0.000000	-10.000000	0.050000	-4.750000	0.000000	1023.000000	1023.000000	2046.000000
24.540001	0.036152	21.365736	6.725130	4.821740	6.425686	3.393180	0.000000	-10.000000	0.050000	-5.116667	0.000000	1023.000000	1023.000000	2046.000000
24.559999	0.032866	19.424017	6.223560	4.466352	5.657224	3.076880	0.000000	-10.000000	0.041667	-5.633333	0.000000	1023.000000	1023.000000	2046.000000
24.580000	0.029454	17.407089	5.733565	4.057370	4.918851	2.697302	0.000000	-10.000000	0.041667	-6.183333	0.000000	1023.000000	1023.000000	2046.000000
24.600000	0.027265	16.113859	4.947925	3.618346	4.952115	2.595474	0.000000	-10.000000	0.041667	-6.650000	0.000000	1023.000000	1023.000000	2046.000000
24.620001	0.025667	15.168970	4.536101	3.436095	4.802345	2.394428	0.000000	-10.000000	0.058333	-6.766667	0.000000	1023.000000	1023.000000	2046.000000
24.639999	0.024431	14.438816	4.410886	3.332099	4.417059	2.278772	0.000000	-10.000000	0.075000	-6.750000	0.000000	1023.000000	1023.000000	2046.000000
24.660000	0.023477	13.875084	4.343794	3.013604	4.196779	2.320907	0.000000	-10.000000	0.083333	-6.716667	0.000000	1023.000000	1023.000000	2046.000000
24.680000	0.022629	13.373640	3.812541	3.003208	4.461946	2.095945	0.000000	-10.000000	0.091667	-6.883333	0.000000	1023.000000	1023.000000	2046.000000
24.700001	0.022538	13.320069	3.872952	3.006162	4.302906	2.138049	0.000000	-10.000000	0.083333	-7.133333	0.000000	1023.000000	1023.000000	2046.000000
24.719999	0.022058	13.036517	3.973332	3.033265	3.961198	2.068722	0.000000	-10.000000	0.083333	-7.250000	0.000000	1023.000000	1023.000000	2046.000000
24.740000	0.022028	13.018397	3.991006	2.954908	3.918409	2.154075	0.000000	-10.000000	0.075000	-7.116667	0.000000	1023.000000	1023.000000	2046.000000
24.760000	0.021897	12.941350	3.674058	2.995452	4.208085	2.063755	0.000000	-10.000000	0.066667	-6.816667	0.000000	1023.000000	1023.000000	2046.000000
24.780001	0.022460	13.273719	3.787252	3.081797	4.223151	2.181519	0.000000	-10.000000	0.066667	-6.450000	0.000000	1023.000000	1023.000000	2046.000000
24.799999	0.022776	13.460374	4.003243	3.207334	4.056107	2.193690	0.000000	-10.000000	0.058333	-6.150000	0.000000	1023.000000	1023.000000	2046.000000
24.820000	0.023501	13.889059	4.179328	3.118843	4.109777	2.481111	0.000000	-10.000000	0.058333	-5.883333	0.000000	1023.000000	1023.000000	2046.000000
24.840000	0.024195	14.299489	3.943111	3.132383	4.603995	2.620000	0.000000	-10.000000	0.050000	-5.850000	0.000000	1023.000000	1023.000000	2046.000000
24.860001	0.025077	14.820539	4.185016	3.097719	4.667334	2.870471	0.000000	-10.000000	0.050000	-5.933333	0.000000	1023.000000	1023.000000	2046.000000
24.879999	0.025059	14.809858	4.336215	3.004189	4.572789	2.896666	0.000000	-10.000000	0.050000	-6.300000	0.000000	1023.000000	1023.000000	2046.000000
24.900000	0.024657	14.572447	4.139828	2.519010	4.866307	3.047302	0.000000	-10.000000	0.050000	-6.800000	0.000000	1023.000000	1023.000000	2046.000000
24.920000	0.023618	13.958262	3.853611	2.272585	4.978889	2.853177	0.000000	-10.000000	0.066667	-7.566667	0.000000	1023.000000	1023.000000	2046.000000
24.940001	0.023168	13.692044	3.888085	2.097346	4.827907	2.878706	0.000000	-10.000000	0.075000	-8.300000	0.000000	1023.000000	1023.000000	2046.000000
24.959999	0.022491	13.292155	4.110911	1.861855	4.496893	2.822496	0.000000	-10.000000	0.083333	-8.783334	0.000000	1023.000000	1023.000000	2046.000000
24.980000	0.022014	13.010170	3.802921	1.749400	4.847886	2.609962	0.000000	-10.000000	0.083333	-9.033334	0.000000	1023.000000	1023.000000	2046.000000
25.000000	0.022093	13.057091	3.977432	1.675827	4.747915	2.655916	0.000000	-10.000000	0.083333	-8.983334	0.000000	1023.000000	1023.000000	2046.000000
25.020000	0.021929	12.959937	4.340719	1.735531	4.350650	2.533038	0.000000	-10.000000	0.075000	-8.750000	0.000000	1023.000000	1023.000000	2046.000000
25.040001	0.022597	13.354690	4.329522	1.673092	4.688846	2.663229	0.000000	-10.000000	0.058333	-8.233334	0.000000	1023.000000	1023.000000	2046.000000
25.059999	0.023441	13.853788	4.358424	1.843706	4.969843	2.681816	0.000000	-10.000000	0.050000	-7.566667	0.000000	1023.000000	1023.000000	2046.000000
25.080000	0.024609	14.543834	4.680486	2.030476	4.919500	2.913370	0.000000	-10.000000	0.050000	-6.933333	0.000000	1023.000000	1023.000000	2046.000000
25.100000	0.025459	15.046396	4.971665	2.104805	4.895735	3.074190	0.000000	-10.000000	0.050000	-6.383334	0.000000	1023.000000	1023.000000	2046.000000
25.120001	0.026131	15.443361	4.772644	2.222381	5.332452	3.115885	0.000000	-10.000000	0.050000	-6.100000	0.000000	1023.000000	1023.000000	2046.000000
25.139999	0.026958	15.932207	4.884541	2.366138	5.385703	3.295825	0.000000	-10.000000	0.050000	-5.983334	0.000000	1023.000000	1023.000000	2046.000000
25.160000	0.027407	16.197311	5.058452	2.552084	5.209581	3.377195	0.000000	-10.000000	0.058333	-6.033333	0.000000	1023.000000	1023.000000	2046.000000
25.180000	0.028051	16.578249	5.186976	2.455934	5.335330	3.600008	0.000000	-10.000000	0.058333	-6.150000	0.000000	1023.000000	1023.000000	2046.000000
25.200001	0.028121	16.619350	4.942576	2.618538	5.595047	3.463188	0.000000	-10.000000	0.058333	-6.283333	0.000000	1023.000000	1023.000000	2046.000000
25.219999	0.028750	16.991457	5.138658	2.682965	5.509408	3.660427	0.000000	-10.000000	0.050000	-6.533333	0.000000	1023.000000	1023.000000	2046.000000
25.240000	0.029146	17.225481	5.471902	2.710743	5.359480	3.683356	0.000000	-10.000000	0.058333	-6.833333	0.000000	1023.000000	1023.000000	2046.000000
25.260000	0.029289	17.309875	5.278574	2.706671	5.674327	3.650304	0.000000	-10.000000	0.066667	-7.216667	0.000000	1023.000000	1023.000000	2046.000000
25.280001	0.029125	17.212933	5.217633	2.803306	5.604697	3.587298	0.000000	-10.000000	0.075000	-7.683333	0.000000	1023.000000	1023.000000	2046.000000
25.299999	0.028017	16.557842	5.277112	2.795059	5.134886	3.350785	0.000000	-10.000000	0.083333	-8.250000	0.000000	1023.000000	1023.000000	2046.000000
25.320000	0.027101	16.016468	5.167170	2.478732	5.049066	3.321500	0.000000	-10.000000	0.091667	-8.850000	0.000000	1023.000000	1023.000000	2046.000000
25.340000	0.026429	15.619657	4.827631	2.484893	5.195094	3.112038	0.000000	-10.000000	0.108333	-9.383334	0.000000	1023.000000	1023.000000	2046.000000
25.360001	0.026076	15.410937	4.751138	2.423857	5.003472	3.232470	0.000000	-10.000000	0.108333	-9.833334	0.000000	1023.000000	1023.000000	2046.000000
25.379999	0.026115	15.434247	4.750607	2.483169	4.932862	3.267610	0.000000	-10.000000	0.116667	-10.383333	0.000000	1023.000000	1023.000000	2046.000000
25.400000	0.025159	14.868823	4.269604	2.185790	5.064879	3.348550	0.000000	-10.000000	0.108333	-10.916667	0.000000	1023.000000	1023.000000	2046.000000
25.420000	0.024978	14.761727	4.043687	2.363430	5.012539	3.342071	0.000000	-10.000000	0.116667	-11.450000	0.000000	1023.000000	1023.000000	2046.000000
25.440001	0.024964	14.753462	4.125132	2.554170	4.720138	3.354022	0.000000	-10.000000	0.116667	-11.883333	0.000000	1023.000000	1023.000000	2046.000000
25.459999	0.024351	14.391487	4.286610	2.604253	4.367159	3.133465	0.000000	-10.000000	0.133333	-12.483334	0.000000	1023.000000	1023.000000	2046.000000
25.480000	0.022973	13.576940	4.026991	2.271394	4.302401	2.976154	0.000000	-10.000000	0.141667	-13.200000	0.000000	1023.000000	1023.000000	2046.000000
25.500000	0.019635	11.604515	3.170905	1.989337	4.059476	2.384797	0.000000	-10.000000	0.175000	-14.200000	0.000000	1023.000000	1023.000000	2046.000000
25.520000	0.015865	9.376115	2.399532	1.500915	3.405828	2.069839	0.000000	-10.000000	0.208333	-15.100000	0.000000	1023.000000	1023.000000	2046.000000
25.540001	0.012316	7.278807	1.739530	1.199101	2.680724	1.659452	0.000000	-10.000000	0.241667	-15.966667	0.000000	1023.000000	1023.000000	2046.000000
25.559999	0.009630	5.691240	1.200362	0.621604	2.332257	1.537018	0.000000	-10.000000	0.241667	-16.733334	0.000000	1023.000000	1023.000000	2046.000000
25.580000	0.007201	4.255913	0.435308	0.399360	2.289443	1.131802	0.000000	-10.000000	0.250000	-17.450001	0.000000	1023.000000	1023.000000	2046.000000
25.600000	0.005641	3.333566	0.032866	0.193705	1.982154	1.124840	0.000000	-10.000000	0.258333	-18.216667	0.000000	1023.000000	1023.000000	2046.000000
25.620001	0.003857	2.279615	-0.193621	0.019563	1.547080	0.906593	0.000000	-10.000000	0.275000	-18.833334	0.000000	1023.000000	1023.000000	2046.000000
25.639999	0.002763	1.632951	-0.525008	-0.188776	1.545682	0.801053	0.000000	-10.000000	0.300000	-19.500000	0.000000	1023.000000	1023.000000	2046.000000
25.660000	0.001666	0.984843	-0.898933	-0.269506	1.517942	0.635340	0.000000	-10.000000	0.333333	-20.083334	0.000000	1023.000000	1023.000000	2046.000000
25.680000	0.000963	0.569074	-0.992440	-0.277662	1.211351	0.627824	0.000000	-10.000000	0.358333	-20.566668	0.000000	1023.000000	1023.000000	2046.000000
25.700001	0.000363	0.214781	-0.967723	-0.284008	0.972623	0.493890	0.000000	-10.000000	0.358333	-20.850000	0.000000	1023.000000	1023.000000	2046.000000
25.719999	0.000087	0.051178	-1.171299	-0.427396	1.155275	0.494598	0.000000	-10.000000	0.350000	-20.950001	0.000000	1023.000000	1023.000000	2046.000000
25.740000	-0.000098	-0.058089	-1.265560	-0.406522	1.263119	0.350874	0.000000	-10.000000	0.350000	-20.716667	0.000000	1023.000000	1023.000000	2046.000000
25.760000	0.000246	0.145430	-1.136746	-0.451457	1.212254	0.521379	0.000000	-10.000000	0.350000	-20.333334	0.000000	1023.000000	1023.000000	2046.000000
25.780001	0.000643	0.380043	-0.908938	-0.406248	1.114998	0.580230	0.000000	-10.000000	0.333333	-19.666668	0.000000	1023.000000	1023.000000	2046.000000
25.799999	0.001268	0.749514	-0.889113	-0.563357	1.430952	0.771032	0.000000	-10.000000	0.316667	-19.283335	0.000000	1023.000000	1023.000000	2046.000000
25.820000	0.001337	0.790293	-0.968917	-0.588643	1.677562	0.670292	0.000000	-10.000000	0.283333	-18.883333	0.000000	1023.000000	1023.000000	2046.000000
25.840000	0.001210	0.715229	-0.926487	-0.831575	1.640481	0.832810	0.000000	-10.000000	0.283333	-18.750000	0.000000	1023.000000	1023.000000	2046.000000
25.860001	0.000328	0.193872	-0.886219	-1.121713	1.446197	0.755607	0.000000	-10.000000	0.300000	-18.650002	0.000000	1023.000000	1023.000000	2046.000000
25.879999	-0.000626	-0.370001	-0.958312	-1.553205	1.501159	0.640357	0.000000	-10.000000	0.333333	-18.983334	0.000000	1023.000000	1023.000000	2046.000000
25.900000	-0.001884	-1.113156	-1.269515	-1.759686	1.639177	0.276868	0.000000	-10.000000	0.350000	-19.516666	0.000000	1023.000000	1023.000000	2046.000000
25.920000	-0.002585	-1.528000	-1.288784	-1.981856	1.480942	0.261698	0.000000	-10.000000	0.350000	-20.166666	0.000000	1023.000000	1023.000000	2046.000000
25.940001	-0.003465	-2.047776	-1.208131	-2.026625	1.190601	-0.003621	0.000000	-10.000000	0.358333	-20.683332	0.000000	1023.000000	1023.000000	2046.000000
25.959999	-0.004089	-2.416592	-1.205175	-2.329730	1.227626	-0.109314	0.000000	-10.000000	0.366667	-20.950001	0.000000	1023.000000	1023.000000	2046.000000
25.980000	-0.004835	-2.857228	-1.331668	-2.354253	1.274882	-0.446189	0.000000	-10.000000	0.366667	-20.966667	0.000000	1023.000000	1023.000000	2046.000000
26.000000	-0.004750	-2.807346	-1.230444	-2.328122	1.175543	-0.424323	0.000000	-10.000000	0.358333	-20.683334	0.000000	1023.000000	1023.000000	2046.000000
26.020000	-0.004617	-2.728813	-1.003342	-2.300175	1.018153	-0.443450	0.000000	-10.000000	0.350000	-20.400002	0.000000	1023.000000	1023.000000	2046.000000
26.040001	-0.004206	-2.485741	-0.996396	-2.366410	1.339660	-0.462596	0.000000	-10.000000	0.333333	-19.983334	0.000000	1023.000000	1023.000000	2046.000000
26.059999	-0.003913	-2.312329	-0.982542	-2.291979	1.436298	-0.474106	0.000000	-10.000000	0.300000	-19.650002	0.000000	1023.000000	1023.000000	2046.000000
26.080000	-0.003721	-2.199207	-0.867691	-2.161997	1.274596	-0.444116	0.000000	-10.000000	0.283333	-19.283335	0.000000	1023.000000	1023.000000	2046.000000
26.100000	-0.003578	-2.114617	-0.762840	-2.233410	1.294799	-0.413166	0.000000	-10.000000	0.283333	-19.166668	0.000000	1023.000000	1023.000000	2046.000000
26.120001	-0.003636	-2.148952	-0.917895	-2.149242	1.472089	-0.553904	0.000000	-10.000000	0.300000	-19.200001	0.000000	1023.000000	1023.000000	2046.000000
26.139999	-0.003494	-2.064682	-0.926734	-2.154156	1.448524	-0.432317	0.000000	-10.000000	0.316667	-19.300001	0.000000	1023.000000	1023.000000	2046.000000
26.160000	-0.003657	-2.161401	-0.884242	-2.027633	1.238345	-0.487872	0.000000	-10.000000	0.333333	-19.383333	0.000000	1023.000000	1023.000000	2046.000000
26.180000	-0.003618	-2.138327	-0.804077	-2.178713	1.234916	-0.390452	0.000000	-10.000000	0.358333	-19.333334	0.000000	1023.000000	1023.000000	2046.000000
26.200001	-0.004072	-2.406390	-1.042262	-2.101886	1.386014	-0.648257	0.000000	-10.000000	0.358333	-19.333334	0.000000	1023.000000	1023.000000	2046.000000
26.219999	-0.004316	-2.550557	-1.046072	-2.179591	1.230065	-0.554959	0.000000	-10.000000	0.341667	-19.466667	0.000000	1023.000000	1023.000000	2046.000000
26.240000	-0.004911	-2.902404	-1.139384	-2.134152	1.040444	-0.669312	0.000000	-10.000000	0.316667	-19.683334	0.000000	1023.000000	1023.000000	2046.000000
26.260000	-0.005139	-3.037114	-1.059013	-2.271591	0.923081	-0.629590	0.000000	-10.000000	0.300000	-19.900000	0.000000	1023.000000	1023.000000	2046.000000
26.280001	-0.005836	-3.448973	-1.294488	-2.339570	1.027510	-0.842426	0.000000	-10.000000	0.316667	-20.033333	0.000000	1023.000000	1023.000000	2046.000000
26.299999	-0.006062	-3.582720	-1.327916	-2.372844	0.926180	-0.808139	0.000000	-10.000000	0.333333	-20.283333	0.000000	1023.000000	1023.000000	2046.000000
26.320000	-0.006491	-3.836004	-1.403048	-2.394403	0.781033	-0.819586	0.000000	-10.000000	0.350000	-20.383333	0.000000	1023.000000	1023.000000	2046.000000
26.340000	-0.006728	-3.976460	-1.335441	-2.442996	0.661870	-0.859892	0.000000	-10.000000	0.350000	-20.283333	0.000000	1023.000000	1023.000000	2046.000000
26.360001	-0.007230	-4.272851	-1.507002	-2.489139	0.769632	-1.046343	0.000000	-10.000000	0.350000	-19.950001	0.000000	1023.000000	1023.000000	2046.000000
26.379999	-0.007453	-4.404579	-1.549364	-2.547769	0.741000	-1.048447	0.000000	-10.000000	0.316667	-19.683334	0.000000	1023.000000	1023.000000	2046.000000
26.400000	-0.007823	-4.623625	-1.632857	-2.541772	0.577351	-1.026347	0.000000	-10.000000	0.316667	-19.466667	0.000000	1023.000000	1023.000000	2046.000000
26.420000	-0.008352	-4.936197	-1.631934	-2.579800	0.381343	-1.105805	0.000000	-10.000000	0.316667	-19.316668	0.000000	1023.000000	1023.000000	2046.000000
26.440001	-0.008687	-5.134006	-1.690587	-2.714238	0.366041	-1.095222	0.000000	-10.000000	0.333333	-19.316668	0.000000	1023.000000	1023.000000	2046.000000
26.459999	-0.009317	-5.506065	-1.818829	-2.704388	0.339052	-1.321900	0.000000	-10.000000	0.316667	-19.500000	0.000000	1023.000000	1023.000000	2046.000000
26.480000	-0.009891	-5.845449	-1.885934	-2.757539	0.080184	-1.282161	0.000000	-10.000000	0.316667	-19.783335	0.000000	1023.000000	1023.000000	2046.000000
26.500000	-0.011217	-6.629290	-2.000660	-2.735781	-0.377710	-1.515138	0.000000	-10.000000	0.333333	-19.950001	0.000000	1023.000000	1023.000000	2046.000000
26.520000	-0.012951	-7.653887	-2.136624	-2.950742	-0.820114	-1.746406	0.000000	-10.000000	0.350000	-20.050001	0.000000	1023.000000	1023.000000	2046.000000
26.540001	-0.015288	-9.034997	-2.539026	-3.132509	-1.115636	-2.247826	0.000000	-10.000000	0.333333	-20.233334	0.000000	1023.000000	1023.000000	2046.000000
26.559999	-0.017257	-10.199007	-2.782162	-3.413234	-1.531267	-2.472345	0.000000	-10.000000	0.341667	-20.400000	0.000000	1023.000000	1023.000000	2046.000000
26.580000	-0.018757	-11.085378	-3.063002	-3.607437	-1.868082	-2.546857	0.000000	-10.000000	0.350000	-20.650000	0.000000	1023.000000	1023.000000	2046.000000
26.600000	-0.019618	-11.594242	-3.180371	-3.737768	-2.074895	-2.601208	0.000000	-10.000000	0.383333	-20.833334	0.000000	1023.000000	1023.000000	2046.000000
26.620001	-0.020163	-11.916104	-3.527926	-3.933033	-1.901505	-2.553641	0.000000	-10.000000	0.391667	-21.150000	0.000000	1023.000000	1023.000000	2046.000000
26.639999	-0.020886	-12.343379	-3.748048	-4.023003	-2.123281	-2.449048	0.000000	-10.000000	0.400000	-21.299999	0.000000	1023.000000	1023.000000	2046.000000
26.660000	-0.020942	-12.376529	-4.041193	-3.790708	-2.256955	-2.287673	0.000000	-10.000000	0.383333	-21.366667	0.000000	1023.000000	1023.000000	2046.000000
26.680000	-0.021314	-12.596813	-4.088559	-3.610878	-2.560555	-2.336822	0.000000	-10.000000	0.383333	-21.500000	0.000000	1023.000000	1023.000000	2046.000000
26.700001	-0.022042	-13.026832	-4.180561	-3.769399	-2.705252	-2.371620	0.000000	-10.000000	0.383333	-21.633333	0.000000	1023.000000	1023.000000	2046.000000
26.719999	-0.024167	-14.282853	-4.609221	-3.913265	-2.929128	-2.831240	0.000000	-10.000000	0.391667	-21.800001	0.000000	1023.000000	1023.000000	2046.000000
26.740000	-0.026995	-15.954004	-5.187566	-4.224099	-3.431363	-3.110975	0.000000	-10.000000	0.375000	-21.600000	0.000000	1023.000000	1023.000000	2046.000000
26.760000	-0.030720	-18.155386	-5.983073	-4.512459	-4.148065	-3.511789	0.000000	-10.000000	0.358333	-21.033335	0.000000	1023.000000	1023.000000	2046.000000
26.780001	-0.033693	-19.912342	-6.525332	-4.934988	-4.689129	-3.762893	0.000000	-10.000000	0.350000	-20.450001	0.000000	1023.000000	1023.000000	2046.000000
26.799999	-0.036444	-21.538578	-7.266640	-5.204947	-4.890922	-4.176069	0.000000	-10.000000	0.333333	-19.783335	0.000000	1023.000000	1023.000000	2046.000000
26.820000	-0.038435	-22.714897	-7.777700	-5.451911	-5.231169	-4.254117	0.000000	-10.000000	0.333333	-19.616667	0.000000	1023.000000	1023.000000	2046.000000
26.840000	-0.040189	-23.751608	-8.258541	-5.541324	-5.596692	-4.355052	0.000000	-10.000000	0.333333	-19.500000	0.000000	1023.000000	1023.000000	2046.000000
26.860001	-0.041524	-24.540737	-8.560551	-5.745960	-5.841380	-4.392847	0.000000	-10.000000	0.350000	-19.850000	0.000000	1023.000000	1023.000000	2046.000000
26.879999	-0.042727	-25.251820	-8.963891	-5.798363	-5.882400	-4.607166	0.000000	-10.000000	0.333333	-19.916666	0.000000	1023.000000	1023.000000	2046.000000
26.900000	-0.043572	-25.750887	-9.193036	-5.797385	-6.096224	-4.664241	0.000000	-10.000000	0.333333	-19.900000	0.000000	1023.000000	1023.000000	2046.000000
26.920000	-0.044288	-26.174465	-9.318588	-5.766125	-6.401404	-4.688347	0.000000	-10.000000	0.300000	-19.516666	0.000000	1023.000000	1023.000000	2046.000000
26.940001	-0.044410	-26.246073	-9.332563	-5.878771	-6.430325	-4.604413	0.000000	-10.000000	0.283333	-19.233334	0.000000	1023.000000	1023.000000	2046.000000
26.959999	-0.044831	-26.494825	-9.463097	-5.811858	-6.405001	-4.814869	0.000000	-10.000000	0.250000	-18.983334	0.000000	1023.000000	1023.000000	2046.000000
26.980000	-0.044675	-26.403030	-9.433849	-5.886623	-6.426046	-4.656511	0.000000	-10.000000	0.266667	-18.750000	0.000000	1023.000000	1023.000000	2046.000000
27.000000	-0.044661	-26.394794	-9.388353	-5.862424	-6.549387	-4.594630	0.000000	-10.000000	0.283333	-18.650000	0.000000	1023.000000	1023.000000	2046.000000
27.020000	-0.043998	-26.002790	-9.209789	-5.955186	-6.431137	-4.406678	0.000000	-10.000000	0.300000	-18.433334	0.000000	1023.000000	1023.000000	2046.000000
27.040001	-0.043713	-25.834669	-9.150640	-6.086756	-6.229197	-4.368077	0.000000	-10.000000	0.283333	-18.366667	0.000000	1023.000000	1023.000000	2046.000000
27.059999	-0.043336	-25.611771	-9.063553	-6.176821	-6.217136	-4.154262	0.000000	-10.000000	0.266667	-18.066668	0.000000	1023.000000	1023.000000	2046.000000
27.080000	-0.043674	-25.811462	-8.952947	-6.276105	-6.408243	-4.174169	0.000000	-10.000000	0.241667	-17.700001	0.000000	1023.000000	1023.000000	2046.000000
27.100000	-0.044305	-26.184149	-9.028121	-6.654127	-6.284854	-4.217047	0.000000	-10.000000	0.241667	-17.433334	0.000000	1023.000000	1023.000000	2046.000000
27.120001	-0.045308	-26.777290	-9.139595	-6.874240	-6.277198	-4.486257	0.000000	-10.000000	0.241667	-17.316668	0.000000	1023.000000	1023.000000	2046.000000
27.139999	-0.046106	-27.248936	-9.264725	-7.055319	-6.448914	-4.479978	0.000000	-10.000000	0.250000	-17.333334	0.000000	1023.000000	1023.000000	2046.000000
27.160000	-0.046599	-27.539991	-9.160058	-7.134961	-6.640228	-4.604744	0.000000	-10.000000	0.250000	-17.316668	0.000000	1023.000000	1023.000000	2046.000000
27.180000	-0.047038	-27.799240	-9.230086	-7.385858	-6.517327	-4.665968	0.000000	-10.000000	0.250000	-17.283333	0.000000	1023.000000	1023.000000	2046.000000
27.200001	-0.047852	-28.280294	-9.169242	-7.437266	-6.727169	-4.946618	0.000000	-10.000000	0.241667	-17.083334	0.000000	1023.000000	1023.000000	2046.000000
27.219999	-0.048286	-28.536869	-9.189097	-7.502178	-6.949386	-4.896208	0.000000	-10.000000	0.241667	-16.799999	0.000000	1023.000000	1023.000000	2046.000000
27.240000	-0.048261	-28.522482	-9.066786	-7.492390	-7.025058	-4.938249	0.000000	-10.000000	0.241667	-16.416666	0.000000	1023.000000	1023.000000	2046.000000
27.260000	-0.048098	-28.426199	-9.069988	-7.524135	-6.848930	-4.983145	0.000000	-10.000000	0.241667	-16.166668	0.000000	1023.000000	1023.000000	2046.000000
27.280001	-0.047610	-28.137253	-8.886465	-7.489174	-6.893315	-4.868299	0.000000	-10.000000	0.225000	-15.766667	0.000000	1023.000000	1023.000000	2046.000000
27.299999	-0.047390	-28.007635	-8.825918	-7.429404	-6.972596	-4.779715	0.000000	-10.000000	0.208333	-15.333334	0.000000	1023.000000	1023.000000	2046.000000
27.320000	-0.046975	-27.761992	-8.654164	-7.330852	-6.994216	-4.782759	0.000000	-10.000000	0.200000	-14.883333	0.000000	1023.000000	1023.000000	2046.000000
27.340000	-0.046675	-27.585178	-8.681689	-7.346834	-6.795092	-4.761561	0.000000	-10.000000	0.200000	-14.450000	0.000000	1023.000000	1023.000000	2046.000000
27.360001	-0.046354	-27.395470	-8.586634	-7.276219	-6.782631	-4.749986	0.000000	-10.000000	0.200000	-14.200000	0.000000	1023.000000	1023.000000	2046.000000
27.379999	-0.046140	-27.268600	-8.586710	-7.203820	-6.872669	-4.605402	0.000000	-10.000000	0.200000	-13.933333	0.000000	1023.000000	1023.000000	2046.000000
27.400000	-0.045719	-27.019712	-8.440131	-7.145559	-6.887825	-4.546197	0.000000	-10.000000	0.191667	-13.750000	0.000000	1023.000000	1023.000000	2046.000000
27.420000	-0.045487	-26.882635	-8.461171	-7.203501	-6.704281	-4.513682	0.000000	-10.000000	0.183333	-13.533334	0.000000	1023.000000	1023.000000	2046.000000
27.440001	-0.045396	-26.828911	-8.431941	-7.148394	-6.688625	-4.559951	0.000000	-10.000000	0.166667	-13.266666	0.000000	1023.000000	1023.000000	2046.000000
27.459999	-0.045345	-26.799175	-8.414373	-7.104700	-6.823217	-4.456884	0.000000	-10.000000	0.150000	-13.050000	0.000000	1023.000000	1023.000000	2046.000000
27.480000	-0.045360	-26.807947	-8.379679	-7.020853	-6.913935	-4.493482	0.000000	-10.000000	0.125000	-12.800000	0.000000	1023.000000	1023.000000	2046.000000
27.500000	-0.045258	-26.747715	-8.396755	-7.164447	-6.754180	-4.432333	0.000000	-10.000000	0.116667	-12.633333	0.000000	1023.000000	1023.000000	2046.000000
27.520000	-0.045355	-26.804543	-8.398857	-7.066987	-6.729956	-4.608744	0.000000	-10.000000	0.125000	-12.516666	0.000000	1023.000000	1023.000000	2046.000000
27.540001	-0.045398	-26.829947	-8.421646	-7.045431	-6.863422	-4.499447	0.000000	-10.000000	0.141667	-12.350000	0.000000	1023.000000	1023.000000	2046.000000
27.559999	-0.045446	-26.858477	-8.356468	-7.021855	-6.969649	-4.510505	0.000000	-10.000000	0.133333	-12.300000	0.000000	1023.000000	1023.000000	2046.000000
27.580000	-0.045298	-26.770884	-8.387493	-7.119566	-6.760541	-4.503284	0.000000	-10.000000	0.125000	-12.133333	0.000000	1023.000000	1023.000000	2046.000000
27.600000	-0.045443	-26.856564	-8.366577	-7.104649	-6.763052	-4.622285	0.000000	-10.000000	0.116667	-11.883333	0.000000	1023.000000	1023.000000	2046.000000
27.620001	-0.045493	-26.886518	-8.393987	-7.079524	-6.866785	-4.546224	0.000000	-10.000000	0.116667	-11.500000	0.000000	1023.000000	1023.000000	2046.000000
27.639999	-0.045724	-27.022999	-8.375065	-7.029232	-7.022950	-4.595752	0.000000	-10.000000	0.100000	-11.166667	0.000000	1023.000000	1023.000000	2046.000000
27.660000	-0.045694	-27.005283	-8.388298	-7.131643	-6.897818	-4.587523	0.000000	-10.000000	0.091667	-10.933333	0.000000	1023.000000	1023.000000	2046.000000
27.680000	-0.046038	-27.208233	-8.430216	-7.121867	-6.857413	-4.798736	0.000000	-10.000000	0.091667	-10.750000	0.000000	1023.000000	1023.000000	2046.000000
27.700001	-0.045989	-27.179569	-8.416368	-7.165801	-6.921835	-4.675564	0.000000	-10.000000	0.100000	-10.633333	0.000000	1023.000000	1023.000000	2046.000000
27.719999	-0.046426	-27.437973	-8.391629	-7.080680	-7.213665	-4.751997	0.000000	-10.000000	0.108333	-10.450001	0.000000	1023.000000	1023.000000	2046.000000
27.740000	-0.046654	-27.572453	-8.306059	-7.188274	-7.255356	-4.822763	0.000000	-10.000000	0.091667	-10.150001	0.000000	1023.000000	1023.000000	2046.000000
27.760000	-0.047741	-28.215141	-8.419731	-7.229145	-7.365188	-5.201077	0.000000	-10.000000	0.091667	-9.850000	0.000000	1023.000000	1023.000000	2046.000000
27.780001	-0.048999	-28.958530	-8.516795	-7.242658	-7.836705	-5.362372	0.000000	-10.000000	0.083333	-9.583333	0.000000	1023.000000	1023.000000	2046.000000
27.799999	-0.050424	-29.800737	-8.561693	-7.364561	-8.264688	-5.609796	0.000000	-10.000000	0.091667	-9.400001	0.000000	1023.000000	1023.000000	2046.000000
27.820000	-0.051688	-30.547596	-8.772102	-7.664456	-8.258921	-5.852116	0.000000	-10.000000	0.091667	-9.200001	0.000000	1023.000000	1023.000000	2046.000000
27.840000	-0.052559	-31.062477	-8.890088	-7.773605	-8.326211	-6.072574	0.000000	-10.000000	0.091667	-9.183333	0.000000	1023.000000	1023.000000	2046.000000
27.860001	-0.052975	-31.308088	-9.050172	-7.749316	-8.484581	-6.024020	0.000000	-10.000000	0.091667	-9.116667	0.000000	1023.000000	1023.000000	2046.000000
27.879999	-0.052837	-31.226469	-9.087543	-7.767489	-8.388962	-5.982475	0.000000	-10.000000	0.083333	-8.866667	0.000000	1023.000000	1023.000000	2046.000000
27.900000	-0.052885	-31.255054	-9.259817	-7.970044	-8.214726	-5.810466	0.000000	-10.000000	0.075000	-8.466667	0.000000	1023.000000	1023.000000	2046.000000
27.920000	-0.052527	-31.043571	-9.267673	-7.709671	-8.254218	-5.812008	0.000000	-10.000000	0.083333	-8.133333	0.000000	1023.000000	1023.000000	2046.000000
27.940001	-0.052503	-31.029484	-9.271951	-7.482605	-8.500921	-5.774006	0.000000	-10.000000	0.091667	-8.016666	0.000000	1023.000000	1023.000000	2046.000000
27.959999	-0.052570	-31.068760	-9.202170	-7.649729	-8.408946	-5.807914	0.000000	-10.000000	0.091667	-7.900000	0.000000	1023.000000	1023.000000	2046.000000
27.980000	-0.054070	-31.955400	-9.476933	-7.790788	-8.552393	-6.135286	0.000000	-10.000000	0.075000	-7.716667	0.000000	1023.000000	1023.000000	2046.000000
28.000000	-0.056656	-33.483837	-10.038522	-7.915488	-9.083509	-6.446317	0.000000	-10.000000	0.058333	-7.166667	0.000000	1023.000000	1023.000000	2046.000000
28.020000	-0.059408	-35.110310	-10.631259	-8.308825	-9.364921	-6.805307	0.000000	-10.000000	0.050000	-6.166667	0.000000	1023.000000	1023.000000	2046.000000
28.040001	-0.062314	-36.827610	-11.226648	-8.585844	-9.752069	-7.263046	0.000000	-10.000000	0.050000	-5.100000	0.000000	1023.000000	1023.000000	2046.000000
28.059999	-0.064369	-38.041885	-11.770810	-8.716019	-10.175165	-7.379892	0.000000	-10.000000	0.050000	-4.316667	0.000000	1023.000000	1023.000000	2046.000000
28.080000	-0.065606	-38.773113	-12.044265	-8.910148	-10.333194	-7.485507	0.000000	-10.000000	0.050000	-4.566667	0.000000	1023.000000	1023.000000	2046.000000
28.100000	-0.066890	-39.532257	-12.453498	-9.050862	-10.290174	-7.737723	0.000000	-10.000000	0.058333	-5.150000	0.000000	1023.000000	1023.000000	2046.000000
28.120001	-0.067572	-39.934994	-12.707669	-9.079514	-10.475081	-7.672729	0.000000	-10.000000	0.066667	-5.800000	0.000000	1023.000000	1023.000000	2046.000000
28.139999	-0.068239	-40.329121	-12.805282	-8.986873	-10.766888	-7.770077	0.000000	-10.000000	0.066667	-5.950000	0.000000	1023.000000	1023.000000	2046.000000
28.160000	-0.068338	-40.387798	-12.902138	-9.091068	-10.568312	-7.826282	0.000000	-10.000000	0.058333	-5.850000	0.000000	1023.000000	1023.000000	2046.000000
28.180000	-0.068475	-40.468948	-12.922925	-9.021212	-10.697552	-7.827258	0.000000	-10.000000	0.058333	-5.716667	0.000000	1023.000000	1023.000000	2046.000000
28.200001	-0.068617	-40.552608	-12.973319	-8.845561	-10.859081	-7.874649	0.000000	-10.000000	0.066667	-5.450000	0.000000	1023.000000	1023.000000	2046.000000
28.219999	-0.068216	-40.315834	-12.939234	-8.921515	-10.645825	-7.809258	0.000000	-10.000000	0.066667	-5.100000	0.000000	1023.000000	1023.000000	2046.000000
28.240000	-0.068019	-40.199234	-12.840090	-8.880704	-10.565513	-7.912928	0.000000	-10.000000	0.058333	-4.666667	0.000000	1023.000000	1023.000000	2046.000000
28.260000	-0.067460	-39.869064	-12.761279	-8.815326	-10.644546	-7.647916	0.000000	-10.000000	0.050000	-4.383333	0.000000	1023.000000	1023.000000	2046.000000
28.280001	-0.066496	-39.299202	-12.545380	-8.826963	-10.453822	-7.473036	0.000000	-10.000000	0.058333	-4.383333	0.000000	1023.000000	1023.000000	2046.000000
28.299999	-0.065732	-38.847702	-12.401667	-8.871672	-10.121960	-7.452405	0.000000	-10.000000	0.058333	-4.533333	0.000000	1023.000000	1023.000000	2046.000000
28.320000	-0.064914	-38.364223	-12.224931	-8.842738	-10.075196	-7.221356	0.000000	-10.000000	0.058333	-4.500000	0.000000	1023.000000	1023.000000	2046.000000
28.340000	-0.064506	-38.122761	-11.996432	-8.923409	-10.108234	-7.094684	0.000000	-10.000000	0.050000	-4.350000	0.000000	1023.000000	1023.000000	2046.000000
28.360001	-0.064609	-38.183979	-12.037320	-9.196578	-9.775047	-7.175033	0.000000	-10.000000	0.050000	-4.316667	0.000000	1023.000000	1023.000000	2046.000000
28.379999	-0.064843	-38.322323	-11.981572	-9.385404	-9.785297	-7.170052	0.000000	-10.000000	0.050000	-4.566667	0.000000	1023.000000	1023.000000	2046.000000
28.400000	-0.065389	-38.644615	-12.007571	-9.415196	-10.010118	-7.211730	0.000000	-10.000000	0.050000	-4.916667	0.000000	1023.000000	1023.000000	2046.000000
28.420000	-0.065379	-38.638939	-11.917434	-9.613553	-9.870993	-7.236959	0.000000	-10.000000	0.050000	-5.166667	0.000000	1023.000000	1023.000000	2046.000000
28.440001	-0.065572	-38.752941	-11.852980	-9.702450	-9.762874	-7.434639	0.000000	-10.000000	0.050000	-5.250000	0.000000	1023.000000	1023.000000	2046.000000
28.459999	-0.065914	-38.955433	-11.834111	-9.690125	-10.032093	-7.399105	0.000000	-10.000000	0.050000	-5.200000	0.000000	1023.000000	1023.000000	2046.000000
28.480000	-0.065840	-38.911369	-11.633672	-9.822371	-10.043159	-7.412169	0.000000	-10.000000	0.050000	-5.033333	0.000000	1023.000000	1023.000000	2046.000000
28.500000	-0.065842	-38.912395	-11.610385	-9.805816	-9.876328	-7.619867	0.000000	-10.000000	0.050000	-4.716667	0.000000	1023.000000	1023.000000	2046.000000
28.520000	-0.065399	-38.650578	-11.544295	-9.721409	-9.985486	-7.399386	0.000000	-10.000000	0.050000	-4.316667	0.000000	1023.000000	1023.000000	2046.000000
28.540001	-0.064649	-38.207363	-11.241588	-9.622476	-9.994848	-7.348454	0.000000	-10.000000	0.050000	-3.783333	0.000000	1023.000000	1023.000000	2046.000000
28.559999	-0.064045	-37.850365	-11.244178	-9.566150	-9.647491	-7.392547	0.000000	-10.000000	0.050000	-3.333333	0.000000	1023.000000	1023.000000	2046.000000
28.580000	-0.063318	-37.420883	-11.010648	-9.541015	-9.630821	-7.238398	0.000000	-10.000000	0.033333	-2.866667	0.000000	1023.000000	1023.000000	2046.000000
28.600000	-0.062745	-37.082050	-10.987662	-9.332768	-9.698284	-7.063335	0.000000	-10.000000	0.033333	-2.450000	0.000000	1023.000000	1023.000000	2046.000000
28.620001	-0.061725	-36.479553	-10.762690	-9.261012	-9.577919	-6.877934	0.000000	-10.000000	0.025000	-1.983333	0.000000	1023.000000	1023.000000	2046.000000
28.639999	-0.061248	-36.197750	-10.721987	-9.210191	-9.329572	-6.936003	0.000000	-10.000000	0.033333	-1.583333	0.000000	1023.000000	1023.000000	2046.000000
28.660000	-0.060570	-35.796700	-10.605660	-9.139380	-9.226340	-6.825317	0.000000	-10.000000	0.025000	-1.316667	0.000000	1023.000000	1023.000000	2046.000000
28.680000	-0.060224	-35.592514	-10.605095	-8.914632	-9.375001	-6.697787	0.000000	-10.000000	0.033333	-1.216667	0.000000	1023.000000	1023.000000	2046.000000
28.700001	-0.059376	-35.091381	-10.416591	-8.887995	-9.232821	-6.553973	0.000000	-10.000000	0.033333	-1.216667	0.000000	1023.000000	1023.000000	2046.000000
28.719999	-0.059131	-34.946674	-10.398010	-8.873983	-9.033900	-6.640781	0.000000	-10.000000	0.033333	-1.000000	0.000000	1023.000000	1023.000000	2046.000000
28.740000	-0.058706	-34.695309	-10.344441	-8.885320	-8.968417	-6.497132	0.000000	-10.000000	0.016667	-0.600000	0.000000	1023.000000	1023.000000	2046.000000
28.760000	-0.058575	-34.617737	-10.338231	-8.699024	-9.128752	-6.451728	0.000000	-10.000000	0.016667	-0.183333	0.000000	1023.000000	1023.000000	2046.000000
28.780001	-0.058113	-34.345001	-10.185230	-8.665997	-9.100885	-6.392889	0.000000	-10.000000	0.025000	0.000000	0.000000	1023.000000	1023.000000	2046.000000
28.799999	-0.057877	-34.205387	-10.210964	-8.701917	-8.844254	-6.448253	0.000000	-10.000000	0.033333	0.000000	0.000000	1023.000000	1023.000000	2046.000000
28.820000	-0.057554	-34.014473	-10.114620	-8.702396	-8.822498	-6.374958	0.000000	-10.000000	0.033333	0.000000	0.000000	1023.000000	1023.000000	2046.000000
28.840000	-0.057513	-33.990196	-10.139274	-8.591515	-8.958480	-6.300931	0.000000	-10.000000	0.025000	0.000000	0.000000	1023.000000	1023.000000	2046.000000
28.860001	-0.057236	-33.826214	-10.039432	-8.506283	-9.011526	-6.268972	0.000000	-10.000000	0.033333	0.000000	0.000000	1023.000000	1023.000000	2046.000000
28.879999	-0.056917	-33.638016	-10.025358	-8.585470	-8.786386	-6.240800	0.000000	-10.000000	0.041667	-0.266667	0.000000	1023.000000	1023.000000	2046.000000
28.900000	-0.056837	-33.590752	-9.977523	-8.556046	-8.676793	-6.380389	0.000000	-10.000000	0.050000	-0.800000	0.000000	1023.000000	1023.000000	2046.000000
28.920000	-0.056564	-33.429470	-9.899983	-8.548307	-8.745297	-6.235880	0.000000	-10.000000	0.050000	-1.333333	0.000000	1023.000000	1023.000000	2046.000000
28.940001	-0.056903	-33.629486	-9.871660	-8.378551	-9.054666	-6.324609	0.000000	-10.000000	0.033333	-1.650000	0.000000	1023.000000	1023.000000	2046.000000
28.959999	-0.057148	-33.774399	-9.808696	-8.413984	-9.125894	-6.425825	0.000000	-10.000000	0.025000	-1.733333	0.000000	1023.000000	1023.000000	2046.000000
28.980000	-0.058020	-34.289547	-9.864182	-8.477702	-9.180856	-6.766808	0.000000	-10.000000	0.025000	-1.783333	0.000000	1023.000000	1023.000000	2046.000000
29.000000	-0.058800	-34.750889	-9.827447	-8.620375	-9.416058	-6.887010	0.000000	-10.000000	0.041667	-1.800000	0.000000	1023.000000	1023.000000	2046.000000
29.020000	-0.059898	-35.399796	-9.993686	-8.678062	-9.735174	-6.992874	0.000000	-10.000000	0.050000	-1.816667	0.000000	1023.000000	1023.000000	2046.000000
29.040001	-0.060091	-35.513676	-9.938277	-8.752838	-9.823354	-6.999205	0.000000	-10.000000	0.050000	-2.016667	0.000000	1023.000000	1023.000000	2046.000000
29.059999	-0.060369	-35.677982	-10.099770	-8.878298	-9.607253	-7.092661	0.000000	-10.000000	0.050000	-2.250000	0.000000	1023.000000	1023.000000	2046.000000
29.080000	-0.059881	-35.389721	-10.151000	-8.744530	-9.374395	-7.119797	0.000000	-10.000000	0.050000	-2.483333	0.000000	1023.000000	1023.000000	2046.000000
29.100000	-0.059969	-35.441521	-10.265521	-8.774786	-9.571410	-6.829803	0.000000	-10.000000	0.050000	-2.583333	0.000000	1023.000000	1023.000000	2046.000000
29.120001	-0.059568	-35.204468	-10.284323	-8.547666	-9.648090	-6.724390	0.000000	-10.000000	0.050000	-2.500000	0.000000	1023.000000	1023.000000	2046.000000
29.139999	-0.059354	-35.078285	-10.265643	-8.506943	-9.455972	-6.849726	0.000000	-10.000000	0.033333	-2.416667	0.000000	1023.000000	1023.000000	2046.000000
29.160000	-0.059444	-35.131546	-10.178413	-8.532856	-9.523745	-6.896533	0.000000	-10.000000	0.033333	-2.333333	0.000000	1023.000000	1023.000000	2046.000000
29.180000	-0.060541	-35.779789	-10.359695	-8.616129	-9.864115	-6.939850	0.000000	-10.000000	0.033333	-2.333333	0.000000	1023.000000	1023.000000	2046.000000
29.200001	-0.062558	-36.971878	-10.798403	-8.783003	-10.093247	-7.297227	0.000000	-10.000000	0.041667	-2.000000	0.000000	1023.000000	1023.000000	2046.000000
29.219999	-0.065705	-38.831741	-11.516757	-9.138360	-10.355835	-7.820791	0.000000	-10.000000	0.025000	-1.200000	0.000000	1023.000000	1023.000000	2046.000000
29.240000	-0.068311	-40.371758	-12.106556	-9.456498	-10.742325	-8.066379	0.000000	-10.000000	0.016667	-0.450000	0.000000	1023.000000	1023.000000	2046.000000
29.260000	-0.070516	-41.675201	-12.663672	-9.556639	-11.217791	-8.237098	0.000000	-10.000000	0.016667	0.000000	0.000000	1023.000000	1023.000000	2046.000000
29.280001	-0.071681	-42.363342	-12.986316	-9.709140	-11.388039	-8.279848	0.000000	-10.000000	0.033333	0.000000	0.000000	1023.000000	1023.000000	2046.000000
29.299999	-0.072746	-42.992970	-13.313833	-9.847460	-11.352586	-8.479092	0.000000	-10.000000	0.041667	0.000000	0.000000	1023.000000	1023.000000	2046.000000
29.320000	-0.073366	-43.359192	-13.498846	-9.986217	-11.363156	-8.510974	0.000000	-10.000000	0.050000	0.000000	0.000000	1023.000000	1023.000000	2046.000000
29.340000	-0.074019	-43.745457	-13.715005	-9.852798	-11.643390	-8.534265	0.000000	-10.000000	0.050000	0.000000	0.000000	1023.000000	1023.000000	2046.000000
29.360001	-0.074002	-43.735168	-13.707937	-9.771894	-11.763996	-8.491341	0.000000	-10.000000	0.050000	0.000000	0.000000	1023.000000	1023.000000	2046.000000
29.379999	-0.073984	-43.724327	-13.733109	-9.721754	-11.687040	-8.582425	0.000000	-10.000000	0.041667	-0.266667	0.000000	1023.000000	1023.000000	2046.000000
29.400000	-0.073920	-43.686958	-13.692830	-9.714926	-11.582793	-8.696408	0.000000	-10.000000	0.025000	-0.833333	0.000000	1023.000000	1023.000000	2046.000000
29.420000	-0.073732	-43.575687	-13.696448	-9.703710	-11.562459	-8.613071	0.000000	-10.000000	0.025000	-1.333333	0.000000	1023.000000	1023.000000	2046.000000
29.440001	-0.073512	-43.445839	-13.633933	-9.522761	-11.743513	-8.545631	0.000000	-10.000000	0.025000	-1.466667	0.000000	1023.000000	1023.000000	2046.000000
29.459999	-0.072748	-42.994366	-13.434591	-9.512431	-11.651168	-8.396177	0.000000	-10.000000	0.033333	-1.283333	0.000000	1023.000000	1023.000000	2046.000000
29.480000	-0.072095	-42.608028	-13.332722	-9.556977	-11.342815	-8.375512	0.000000	-10.000000	0.025000	-1.300000	0.000000	1023.000000	1023.000000	2046.000000
29.500000	-0.071112	-42.027481	-13.074044	-9.593394	-11.168426	-8.191618	0.000000	-10.000000	0.025000	-1.366667	0.000000	1023.000000	1023.000000	2046.000000
29.520000	-0.070386	-41.597916	-12.969749	-9.537006	-11.145478	-7.945683	0.000000	-10.000000	0.033333	-1.400000	0.000000	1023.000000	1023.000000	2046.000000
29.540001	-0.069570	-41.115856	-12.725052	-9.515692	-11.059428	-7.815682	0.000000	-10.000000	0.041667	-1.333333	0.000000	1023.000000	1023.000000	2046.000000
29.559999	-0.069255	-40.929672	-12.638830	-9.696833	-10.787242	-7.806768	0.000000	-10.000000	0.050000	-1.400000	0.000000	1023.000000	1023.000000	2046.000000
29.580000	-0.069234	-40.917294	-12.540522	-9.952032	-10.650844	-7.773898	0.000000	-10.000000	0.050000	-1.550000	0.000000	1023.000000	1023.000000	2046.000000
29.600000	-0.069634	-41.153671	-12.605354	-9.977468	-10.784991	-7.785856	0.000000	-10.000000	0.050000	-1.783333	0.000000	1023.000000	1023.000000	2046.000000
29.620001	-0.069359	-40.991154	-12.517306	-10.016183	-10.707321	-7.750344	0.000000	-10.000000	0.050000	-2.050000	0.000000	1023.000000	1023.000000	2046.000000
29.639999	-0.069452	-41.046097	-12.402422	-10.124455	-10.550173	-7.969046	0.000000	-10.000000	0.050000	-2.316667	0.000000	1023.000000	1023.000000	2046.000000
29.660000	-0.069672	-41.176018	-12.315817	-10.313597	-10.633947	-7.912656	0.000000	-10.000000	0.050000	-2.466667	0.000000	1023.000000	1023.000000	2046.000000
29.680000	-0.069950	-41.340260	-12.222287	-10.233319	-10.934942	-7.949709	0.000000	-10.000000	0.050000	-2.366667	0.000000	1023.000000	1023.000000	2046.000000
29.700001	-0.069465	-41.053902	-12.084516	-10.283126	-10.773800	-7.912459	0.000000	-10.000000	0.050000	-2.233333	0.000000	1023.000000	1023.000000	2046.000000
29.719999	-0.069159	-40.872879	-11.974944	-10.252417	-10.596600	-8.048918	0.000000	-10.000000	0.041667	-2.033333	0.000000	1023.000000	1023.000000	2046.000000
29.740000	-0.068435	-40.444939	-11.797854	-10.263523	-10.495798	-7.887762	0.000000	-10.000000	0.041667	-1.883333	0.000000	1023.000000	1023.000000	2046.000000
29.760000	-0.067925	-40.143795	-11.700123	-10.045973	-10.613301	-7.784397	0.000000	-10.000000	0.025000	-1.666667	0.000000	1023.000000	1023.000000	2046.000000
29.780001	-0.066812	-39.485943	-11.496549	-9.966670	-10.443610	-7.579114	0.000000	-10.000000	0.033333	-1.433333	0.000000	1023.000000	1023.000000	2046.000000
29.799999	-0.066092	-39.060104	-11.393276	-9.847425	-10.171675	-7.647730	0.000000	-10.000000	0.025000	-0.883333	0.000000	1023.000000	1023.000000	2046.000000
29.820000	-0.065489	-38.704182	-11.237877	-9.885877	-10.087068	-7.493362	0.000000	-10.000000	0.033333	-0.400000	0.000000	1023.000000	1023.000000	2046.000000
29.840000	-0.065029	-38.431854	-11.231995	-9.644681	-10.182166	-7.373013	0.000000	-10.000000	0.025000	0.000000	0.000000	1023.000000	1023.000000	2046.000000
29.860001	-0.064005	-37.826965	-11.082419	-9.549969	-10.024602	-7.169976	0.000000	-10.000000	0.033333	0.000000	0.000000	1023.000000	1023.000000	2046.000000
29.879999	-0.063476	-37.514046	-10.996531	-9.497549	-9.783508	-7.236455	0.000000	-10.000000	0.041667	0.000000	0.000000	1023.000000	1023.000000	2046.000000
29.900000	-0.062954	-37.205765	-10.900945	-9.506543	-9.743834	-7.054441	0.000000	-10.000000	0.050000	0.000000	0.000000	1023.000000	1023.000000	2046.000000
29.920000	-0.062747	-37.083233	-10.884862	-9.253627	-9.901099	-7.043644	0.000000	-10.000000	0.041667	0.000000	0.000000	1023.000000	1023.000000	2046.000000
29.940001	-0.062082	-36.690746	-10.809080	-9.275622	-9.656869	-6.949174	0.000000	-10.000000	0.033333	0.000000	0.000000	1023.000000	1023.000000	2046.000000
29.959999	-0.061892	-36.578426	-10.705360	-9.367791	-9.564549	-6.940725	0.000000	-10.000000	0.033333	0.000000	0.000000	1023.000000	1023.000000	2046.000000
29.980000	-0.061931	-36.601513	-10.793213	-9.232047	-9.654134	-6.922119	0.000000	-10.000000	0.033333	-0.566667	0.000000	1023.000000	1023.000000	2046.000000
30.000000	-0.061468	-36.327301	-10.662868	-9.125003	-9.740053	-6.799378	0.000000	-10.000000	0.041667	-1.166667	0.000000	1023.000000	1023.000000	2046.000000
30.020000	-0.061154	-36.142048	-10.677382	-9.097106	-9.511585	-6.855977	0.000000	-10.000000	0.041667	-1.883333	0.000000	1023.000000	1023.000000	2046.000000
30.040001	-0.060790	-35.926617	-10.477613	-9.193787	-9.427375	-6.827842	0.000000	-10.000000	0.050000	-2.016667	0.000000	1023.000000	1023.000000	2046.000000
30.059999	-0.060686	-35.865685	-10.470279	-9.077749	-9.513054	-6.804602	0.000000	-10.000000	0.050000	-2.100000	0.000000	1023.000000	1023.000000	2046.000000
30.080000	-0.060429	-35.713680	-10.385121	-8.895096	-9.620612	-6.812849	0.000000	-10.000000	0.050000	-1.983333	0.000000	1023.000000	1023.000000	2046.000000
30.100000	-0.060823	-35.946392	-10.327957	-8.977803	-9.622355	-7.018275	0.000000	-10.000000	0.050000	-1.800000	0.000000	1023.000000	1023.000000	2046.000000
30.120001	-0.061505	-36.349274	-10.323533	-9.084888	-9.815301	-7.125554	0.000000	-10.000000	0.050000	-1.666667	0.000000	1023.000000	1023.000000	2046.000000
30.139999	-0.062646	-37.023739	-10.398637	-9.098698	-10.256268	-7.270135	0.000000	-10.000000	0.041667	-1.683333	0.000000	1023.000000	1023.000000	2046.000000
30.160000	-0.062801	-37.115513	-10.392829	-9.165123	-10.213757	-7.343804	0.000000	-10.000000	0.033333	-1.783333	0.000000	1023.000000	1023.000000	2046.000000
30.180000	-0.063124	-37.306290	-10.348867	-9.323724	-10.154179	-7.479519	0.000000	-10.000000	0.033333	-1.966667	0.000000	1023.000000	1023.000000	2046.000000
30.200001	-0.063027	-37.248955	-10.515122	-9.220849	-10.056040	-7.456943	0.000000	-10.000000	0.041667	-2.083333	0.000000	1023.000000	1023.000000	2046.000000
30.219999	-0.062705	-37.058647	-10.559159	-9.124467	-10.088126	-7.286893	0.000000	-10.000000	0.041667	-2.183333	0.000000	1023.000000	1023.000000	2046.000000
30.240000	-0.062292	-36.814602	-10.613644	-9.098364	-10.003060	-7.099534	0.000000	-10.000000	0.033333	-2.166667	0.000000	1023.000000	1023.000000	2046.000000
30.260000	-0.062304	-36.821617	-10.645164	-8.994178	-9.959546	-7.222730	0.000000	-10.000000	0.033333	-2.083333	0.000000	1023.000000	1023.000000	2046.000000
30.280001	-0.062441	-36.902519	-10.643355	-9.000586	-10.052872	-7.205705	0.000000	-10.000000	0.033333	-2.066667	0.000000	1023.000000	1023.000000	2046.000000
30.299999	-0.062923	-37.187458	-10.630243	-8.924533	-10.349452	-7.283228	0.000000	-10.000000	0.033333	-2.033333	0.000000	1023.000000	1023.000000	2046.000000
30.320000	-0.063951	-37.794945	-10.883328	-9.106007	-10.393362	-7.412248	0.000000	-10.000000	0.025000	-2.066667	0.000000	1023.000000	1023.000000	2046.000000
30.340000	-0.066788	-39.471962	-11.479309	-9.403854	-10.650677	-7.938124	0.000000	-10.000000	0.025000	-1.950000	0.000000	1023.000000	1023.000000	2046.000000
30.360001	-0.069784	-41.242554	-12.105108	-9.798818	-11.078561	-8.260066	0.000000	-10.000000	0.025000	-0.650000	0.000000	1023.000000	1023.000000	2046.000000
30.379999	-0.072512	-42.854797	-12.772176	-9.977960	-11.564302	-8.540359	0.000000	-10.000000	0.025000	0.650000	0.000000	1023.000000	1023.000000	2046.000000
30.400000	-0.074034	-43.753857	-13.176847	-10.057033	-11.876131	-8.643846	0.000000	-10.000000	0.025000	2.000000	0.000000	1023.000000	1023.000000	2046.000000
30.420000	-0.075069	-44.366032	-13.507647	-10.210595	-11.917894	-8.729895	0.000000	-10.000000	0.033333	1.933333	0.000000	1023.000000	1023.000000	2046.000000
30.440001	-0.075923	-44.870457	-13.771586	-10.311764	-11.886129	-8.900979	0.000000	-10.000000	0.041667	1.316667	0.000000	1023.000000	1023.000000	2046.000000
30.459999	-0.076533	-45.231026	-13.935001	-10.425124	-12.002096	-8.868803	0.000000	-10.000000	0.050000	0.550000	0.000000	1023.000000	1023.000000	2046.000000
30.480000	-0.077069	-45.547600	-14.149524	-10.263743	-12.236959	-8.897373	0.000000	-10.000000	0.050000	0.000000	0.000000	1023.000000	1023.000000	2046.000000
30.500000	-0.076640	-45.294113	-14.151642	-10.091508	-12.157804	-8.893158	0.000000	-10.000000	0.033333	0.783333	0.000000	1023.000000	1023.000000	2046.000000
30.520000	-0.076448	-45.180828	-14.026459	-10.031738	-12.132153	-8.990477	0.000000	-10.000000	0.016667	1.883333	0.000000	1023.000000	1023.000000	2046.000000
30.540001	-0.076347	-45.121246	-14.091923	-9.991383	-12.198071	-8.839869	0.000000	-10.000000	0.000000	2.983333	0.000000	1023.000000	1023.000000	2046.000000
30.559999	-0.075869	-44.838585	-14.011147	-9.806468	-12.277132	-8.743839	0.000000	-10.000000	0.000000	3.583333	0.000000	1023.000000	1023.000000	2046.000000
30.580000	-0.075083	-44.374233	-13.940827	-9.682846	-11.991053	-8.759509	0.000000	-10.000000	0.000000	4.350000	0.000000	1023.000000	1023.000000	2046.000000
30.600000	-0.074218	-43.862972	-13.655613	-9.820791	-11.873950	-8.512618	0.000000	-10.000000	0.000000	5.283333	0.000000	1023.000000	1023.000000	2046.000000
30.620001	-0.073256	-43.294304	-13.602611	-9.730803	-11.696554	-8.264337	0.000000	-10.000000	0.000000	5.933333	0.000000	1023.000000	1023.000000	2046.000000
30.639999	-0.071960	-42.528412	-13.315239	-9.519877	-11.658229	-8.035067	0.000000	-10.000000	-0.016667	6.300000	0.000000	1023.000000	1023.000000	2046.000000
30.660000	-0.070360	-41.582977	-12.984296	-9.437891	-11.401962	-7.758828	0.000000	-10.000000	-0.016667	6.883333	0.000000	1023.000000	1023.000000	2046.000000
30.680000	-0.069287	-40.948662	-12.739113	-9.466165	-11.116870	-7.626515	0.000000	-10.000000	-0.025000	8.150001	0.000000	1023.000000	1023.000000	2046.000000
30.700001	-0.068395	-40.421680	-12.513742	-9.650818	-10.837265	-7.419853	0.000000	-10.000000	-0.016667	9.216667	0.000000	1023.000000	1023.000000	2046.000000
30.719999	-0.068096	-40.244442	-12.433104	-9.794792	-10.743448	-7.273097	0.000000	-10.000000	-0.041667	10.250000	0.000000	1023.000000	1023.000000	2046.000000
30.740000	-0.067482	-39.882149	-12.253104	-9.707718	-10.784268	-7.137056	0.000000	-10.000000	-0.091667	12.233334	11.333333	1023.000000	1023.000000	2046.000000
30.760000	-0.066403	-39.244232	-12.059710	-9.651526	-10.468102	-7.064893	0.000000	-10.000000	-0.141667	14.216667	22.666666	1023.000000	1023.000000	2046.000000
30.780001	-0.065747	-38.856575	-11.731835	-9.730842	-10.328636	-7.065261	0.000000	-10.000000	-0.175000	15.850000	34.000000	1023.000000	1023.000000	2046.000000
30.799999	-0.065353	-38.623631	-11.563926	-9.821979	-10.319778	-6.917947	0.000000	-10.000000	-0.175000	15.850000	34.000000	1023.000000	1023.000000	2046.000000
30.820000	-0.064637	-38.200500	-11.354495	-9.641687	-10.340069	-6.864247	0.000000	-10.000000	-0.200000	16.283333	35.666668	1023.000000	1023.000000	2046.000000
30.840000	-0.063098	-37.290791	-11.120917	-9.437859	-9.972165	-6.759851	0.000000	-10.000000	-0.216667	17.116667	39.166668	1023.000000	1023.000000	2046.000000
30.860001	-0.061485	-36.337666	-10.700483	-9.414398	-9.729193	-6.493593	0.000000	-10.000000	-0.241667	18.350000	44.666668	1023.000000	1023.000000	2046.000000
30.879999	-0.059981	-35.448692	-10.473750	-9.240037	-9.515255	-6.219649	0.000000	-10.000000	-0.258333	19.766666	50.500000	1023.000000	1023.000000	2046.000000
30.900000	-0.058026	-34.293480	-10.111202	-8.901340	-9.318938	-5.962000	0.000000	-10.000000	-0.308333	21.216667	56.833332	1023.000000	1023.000000	2046.000000
30.920000	-0.056029	-33.112980	-9.828704	-8.646638	-8.854256	-5.783383	0.000000	-10.000000	-0.341667	22.666666	63.666668	1023.000000	1023.000000	2046.000000
30.940001	-0.054186	-32.023994	-9.424693	-8.597869	-8.548995	-5.452437	0.000000	-10.000000	-0.358333	23.466667	71.166664	1023.000000	1023.000000	2046.000000
30.959999	-0.052907	-31.268066	-9.254512	-8.353977	-8.452587	-5.206991	0.000000	-10.000000	-0.366667	24.116667	79.000000	1023.000000	1023.000000	2046.000000
30.980000	-0.050938	-30.104216	-8.985841	-8.033124	-8.123245	-4.962006	0.000000	-10.000000	-0.383333	24.500000	87.000000	1023.000000	1023.000000	2046.000000
31.000000	-0.049330	-29.154079	-8.747405	-7.804806	-7.737037	-4.864831	0.000000	-10.000000	-0.408333	25.033333	95.000000	1023.000000	1023.000000	2046.000000
31.020000	-0.047947	-28.336838	-8.472620	-7.792727	-7.487021	-4.584469	0.000000	-10.000000	-0.425000	25.533333	103.166664	1023.000000	1023.000000	2046.000000
31.040001	-0.047006	-27.780556	-8.390292	-7.649405	-7.341020	-4.399837	0.000000	-10.000000	-0.441667	25.783333	111.500000	1023.000000	1023.000000	2046.000000
31.059999	-0.045441	-26.855400	-8.129071	-7.403961	-7.163458	-4.158908	0.000000	-10.000000	-0.458333	25.950001	120.166664	1023.000000	1023.000000	2046.000000
31.080000	-0.044096	-26.060966	-7.946248	-7.205081	-6.761951	-4.147686	0.000000	-10.000000	-0.433333	26.083334	128.833328	1023.000000	1023.000000	2046.000000
31.100000	-0.042891	-25.348299	-7.585633	-7.220668	-6.607882	-3.934116	0.000000	-10.000000	-0.416667	26.366667	140.500000	1023.000000	1023.000000	2046.000000
31.120001	-0.042149	-24.910076	-7.467427	-7.038395	-6.524102	-3.880151	0.000000	-10.000000	-0.391667	26.616667	149.166672	1023.000000	1023.000000	2046.000000
31.139999	-0.041024	-24.245094	-7.134686	-6.844209	-6.510766	-3.755433	0.000000	-10.000000	-0.425000	26.850000	158.000000	1023.000000	1023.000000	2046.000000
31.160000	-0.040041	-23.664202	-6.895747	-6.633218	-6.257323	-3.877913	0.000000	-10.000000	-0.441667	27.133333	163.833328	1023.000000	1023.000000	2046.000000
31.180000	-0.039054	-23.080976	-6.516863	-6.727558	-6.104393	-3.732163	0.000000	-10.000000	-0.466667	27.383333	172.833328	1023.000000	1023.000000	2046.000000
31.200001	-0.038315	-22.644421	-6.348537	-6.667122	-6.004010	-3.624753	0.000000	-10.000000	-0.475000	27.716667	181.833328	1023.000000	1023.000000	2046.000000
31.219999	-0.036651	-21.660446	-6.045835	-6.376833	-5.845347	-3.392431	0.000000	-10.000000	-0.483333	27.650000	191.166672	1023.000000	1023.000000	2046.000000
31.240000	-0.034983	-20.674908	-6.028392	-5.915670	-5.319263	-3.411582	0.000000	-10.000000	-0.491667	28.016666	200.333328	1023.000000	1023.000000	2046.000000
31.260000	-0.033769	-19.957270	-5.883784	-6.011766	-5.093547	-2.968173	0.000000	-10.000000	-0.491667	28.050001	209.666672	1023.000000	1023.000000	2046.000000
31.280001	-0.033714	-19.924715	-5.999820	-5.946810	-5.214735	-2.763351	0.000000	-10.000000	-0.508333	28.466667	219.000000	1023.000000	1023.000000	2046.000000
31.299999	-0.032517	-19.217411	-5.873140	-5.565061	-5.146256	-2.632952	0.000000	-10.000000	-0.516667	28.716667	228.500000	1023.000000	1023.000000	2046.000000
31.320000	-0.030969	-18.302780	-5.573458	-5.182170	-4.859342	-2.687810	0.000000	-10.000000	-0.525000	28.950001	238.000000	1023.000000	1023.000000	2046.000000
31.340000	-0.030152	-17.819893	-5.236009	-5.233485	-4.703902	-2.646497	0.000000	-10.000000	-0.533333	29.300001	247.666672	1023.000000	1023.000000	2046.000000
31.360001	-0.031176	-18.425028	-5.418716	-5.405602	-4.799483	-2.801227	0.000000	-10.000000	-0.541667	29.316668	257.500000	1023.000000	1023.000000	2046.000000
31.379999	-0.032663	-19.304043	-5.708271	-5.438235	-5.125985	-3.031550	0.000000	-10.000000	-0.558333	29.550001	267.166656	1023.000000	1023.000000	2046.000000
31.400000	-0.033920	-20.046457	-6.130277	-5.433059	-5.159272	-3.323850	0.000000	-10.000000	-0.558333	29.616667	276.833344	1023.000000	1023.000000	2046.000000
31.420000	-0.034933	-20.645258	-6.362751	-5.626941	-5.238142	-3.417422	0.000000	-10.000000	-0.558333	29.666668	286.500000	1023.000000	1023.000000	2046.000000
31.440001	-0.035500	-20.980333	-6.602324	-5.819507	-5.228392	-3.330110	0.000000	-10.000000	-0.558333	29.416668	296.500000	1023.000000	1023.000000	2046.000000
31.459999	-0.035600	-21.039780	-6.730618	-5.664706	-5.298372	-3.346084	0.000000	-10.000000	-0.566667	29.416668	306.500000	1023.000000	1023.000000	2046.000000
31.480000	-0.034755	-20.540264	-6.726862	-5.461492	-5.077926	-3.273984	0.000000	-10.000000	-0.575000	29.566668	316.500000	1023.000000	1023.000000	2046.000000
31.500000	-0.034063	-20.131134	-6.607636	-5.277243	-4.901157	-3.345097	0.000000	-10.000000	-0.566667	29.783333	326.500000	1023.000000	1023.000000	2046.000000
31.520000	-0.033083	-19.552240	-6.407982	-5.290267	-4.748048	-3.105944	0.000000	-10.000000	-0.558333	29.633333	336.500000	1023.000000	1023.000000	2046.000000
31.540001	-0.032523	-19.221109	-6.351182	-5.054434	-4.754441	-3.061053	0.000000	-10.000000	-0.558333	29.683334	346.166656	1023.000000	1023.000000	2046.000000
31.559999	-0.031023	-18.334503	-6.057012	-4.684238	-4.689769	-2.903484	0.000000	-10.000000	-0.558333	29.900002	355.833344	1023.000000	1023.000000	2046.000000
31.580000	-0.029548	-17.462591	-5.897146	-4.249612	-4.380675	-2.935158	0.000000	-10.000000	-0.558333	30.216667	365.500000	1023.000000	1023.000000	2046.000000
31.600000	-0.027850	-16.459566	-5.556471	-4.147536	-4.110816	-2.644744	0.000000	-10.000000	-0.566667	30.350000	375.666656	1023.000000	1023.000000	2046.000000
31.620001	-0.026711	-15.786422	-5.367188	-3.985326	-4.018749	-2.415157	0.000000	-10.000000	-0.583333	30.250000	386.000000	1023.000000	1023.000000	2046.000000
31.639999	-0.024729	-14.614756	-5.059124	-3.653619	-3.724569	-2.177443	0.000000	-10.000000	-0.583333	30.266666	396.333344	1023.000000	1023.000000	2046.000000
31.660000	-0.022563	-13.334970	-4.747725	-3.268728	-3.226143	-2.092373	0.000000	-10.000000	-0.566667	29.933334	406.500000	1023.000000	1023.000000	2046.000000
31.680000	-0.020385	-12.047786	-4.274580	-3.294931	-2.853118	-1.625156	0.000000	-10.000000	-0.550000	29.883333	416.500000	1023.000000	1023.000000	2046.000000
31.700001	-0.019208	-11.352065	-4.047434	-3.250065	-2.701031	-1.353534	0.000000	-10.000000	-0.533333	29.366667	426.500000	1023.000000	1023.000000	2046.000000
31.719999	-0.017290	-10.218386	-3.763144	-3.161342	-2.195793	-1.098106	0.000000	-10.000000	-0.525000	29.000000	436.333344	1023.000000	1023.000000	2046.000000
31.740000	-0.016045	-9.482502	-3.470770	-3.149777	-1.815020	-1.046934	0.000000	-10.000000	-0.500000	28.150002	446.000000	1023.000000	1023.000000	2046.000000
31.760000	-0.015121	-8.936301	-3.202371	-3.361855	-1.607007	-0.765068	0.000000	-10.000000	-0.491667	27.833334	455.500000	1023.000000	1023.000000	2046.000000
31.780001	-0.014459	-8.545382	-3.030641	-3.333773	-1.519102	-0.661866	0.000000	-10.000000	-0.458333	27.366667	464.833344	1023.000000	1023.000000	2046.000000
31.799999	-0.013113	-7.749653	-2.767946	-3.088022	-1.131537	-0.762149	0.000000	-10.000000	-0.450000	27.150000	474.000000	1023.000000	1023.000000	2046.000000
31.820000	-0.011903	-7.034426	-2.259959	-3.084178	-0.955991	-0.734298	0.000000	-10.000000	-0.425000	26.650000	483.000000	1023.000000	1023.000000	2046.000000
31.840000	-0.010843	-6.407987	-1.920372	-3.043205	-0.817169	-0.627240	0.000000	-10.000000	-0.416667	26.566668	492.000000	1023.000000	1023.000000	2046.000000
31.860001	-0.009379	-5.542899	-1.542121	-2.772572	-0.734958	-0.493248	0.000000	-10.000000	-0.416667	26.550001	501.000000	1023.000000	1023.000000	2046.000000
31.879999	-0.007137	-4.217745	-1.210341	-2.362591	-0.270886	-0.373927	0.000000	-10.000000	-0.425000	26.683334	510.000000	1023.000000	1023.000000	2046.000000
31.900000	-0.004930	-2.913647	-0.721463	-2.133231	0.081606	-0.140560	0.000000	-10.000000	-0.425000	26.733334	518.833313	1023.000000	1023.000000	2046.000000
31.920000	-0.003082	-1.821213	-0.412300	-1.942959	0.400012	0.134034	0.000000	-10.000000	-0.416667	26.800001	527.666687	1023.000000	1023.000000	2046.000000
31.940001	-0.001500	-0.886682	-0.139480	-1.643408	0.520291	0.375915	0.000000	-10.000000	-0.408333	26.650002	536.500000	1023.000000	1023.000000	2046.000000
31.959999	0.000587	0.346715	0.123950	-1.215280	0.956457	0.481588	0.000000	-10.000000	-0.416667	26.283335	545.500000	1023.000000	1023.000000	2046.000000
31.980000	0.002535	1.498455	0.590594	-0.955791	1.236503	0.627149	0.000000	-10.000000	-0.425000	25.933334	554.333313	1023.000000	1023.000000	2046.000000
32.000000	0.004504	2.661774	1.067614	-0.759437	1.480812	0.872784	0.000000	-10.000000	-0.433333	25.633333	563.166687	1023.000000	1023.000000	2046.000000
32.020000	0.006279	3.710876	1.478762	-0.406470	1.593485	1.045098	0.000000	-10.000000	-0.433333	25.583334	571.666687	1023.000000	1023.000000	2046.000000
32.040001	0.008145	4.813847	1.792095	-0.058660	1.956925	1.123486	0.000000	-10.000000	-0.425000	25.483334	580.333313	1023.000000	1023.000000	2046.000000
32.060001	0.009429	5.572824	2.116849	0.266151	2.203489	0.986335	0.000000	-10.000000	-0.416667	25.316668	588.666687	1023.000000	1023.000000	2046.000000
32.080002	0.010996	6.498363	2.519075	0.268956	2.449137	1.261195	0.000000	-10.000000	-0.408333	25.000000	597.333313	1023.000000	1023.000000	2046.000000
32.099998	0.011668	6.895864	2.610463	0.368951	2.501464	1.414986	0.000000	-10.000000	-0.391667	24.600000	605.666687	1023.000000	1023.000000	2046.000000
32.119999	0.011961	7.069149	2.483297	0.476533	2.561468	1.547851	0.000000	-10.000000	-0.375000	24.316668	614.000000	1023.000000	1023.000000	2046.000000
32.139999	0.012021	7.104203	2.287587	0.956825	2.724443	1.135349	0.000000	-10.000000	-0.358333	24.050001	622.000000	1023.000000	1023.000000	2046.000000
32.160000	0.011773	6.958057	2.442004	0.641335	2.527605	1.347113	0.000000	-10.000000	-0.341667	23.883333	630.000000	1023.000000	1023.000000	2046.000000
32.180000	0.012296	7.267124	2.463552	0.827965	2.555179	1.420428	0.000000	-10.000000	-0.341667	23.716667	638.000000	1023.000000	1023.000000	2046.000000
32.200001	0.013780	8.143700	2.777726	1.205922	2.596242	1.563810	0.000000	-10.000000	-0.333333	23.600000	646.000000	1023.000000	1023.000000	2046.000000
32.220001	0.015511	9.167204	3.172711	1.666692	2.850585	1.477216	0.000000	-10.000000	-0.325000	23.333334	654.000000	1023.000000	1023.000000	2046.000000
32.240002	0.015818	9.348568	3.372002	1.786333	2.943517	1.246715	0.000000	-10.000000	-0.300000	23.383333	662.000000	1023.000000	1023.000000	2046.000000
32.259998	0.014932	8.824738	3.231021	1.573789	2.843883	1.176045	0.000000	-10.000000	-0.283333	23.033335	669.666687	1023.000000	1023.000000	2046.000000
32.279999	0.012678	7.492444	2.665829	1.375327	2.529200	0.922088	0.000000	-10.000000	-0.283333	22.850000	677.333313	1023.000000	1023.000000	2046.000000
32.299999	0.010885	6.433247	2.284595	1.184191	2.154838	0.809623	0.000000	-10.000000	-0.266667	22.033333	684.833313	1023.000000	1023.000000	2046.000000
32.320000	0.009832	5.810505	1.919466	1.143639	2.126498	0.620902	0.000000	-10.000000	-0.250000	21.233334	692.500000	1023.000000	1023.000000	2046.000000
32.340000	0.009478	5.601767	1.766239	1.156238	2.207797	0.471493	0.000000	-10.000000	-0.233333	20.533335	699.666687	1023.000000	1023.000000	2046.000000
32.360001	0.009550	5.643891	1.825742	0.943513	2.222211	0.652425	0.000000	-10.000000	-0.241667	20.066668	706.666687	1023.000000	1023.000000	2046.000000
32.380001	0.009099	5.377345	1.692248	0.925616	2.134676	0.624805	0.000000	-10.000000	-0.250000	19.883333	713.500000	1023.000000	1023.000000	2046.000000
32.400002	0.009455	5.587703	1.688131	1.026172	2.179852	0.693548	0.000000	-10.000000	-0.241667	19.433334	720.166687	1023.000000	1023.000000	2046.000000
32.419998	0.010133	5.988313	1.729617	1.306909	2.375799	0.575989	0.000000	-10.000000	-0.216667	19.100000	726.833313	1023.000000	1023.000000	2046.000000
32.439999	0.010955	6.474282	1.980244	1.484433	2.400488	0.609117	0.000000	-10.000000	-0.191667	18.683334	733.166687	1023.000000	1023.000000	2046.000000
32.459999	0.011692	6.909694	2.069987	1.564847	2.502179	0.772682	0.000000	-10.000000	-0.166667	18.083334	739.500000	1023.000000	1023.000000	2046.000000
32.480000	0.012101	7.151981	2.121069	1.646260	2.439475	0.945177	0.000000	-10.000000	-0.158333	17.483334	745.500000	1023.000000	1023.000000	2046.000000
32.500000	0.013344	7.886168	2.248419	1.913268	2.667806	1.056677	0.000000	-10.000000	-0.150000	17.166668	751.500000	1023.000000	1023.000000	2046.000000
32.520000	0.014599	8.627824	2.468292	2.227190	2.887715	1.044627	0.000000	-10.000000	-0.141667	16.850000	757.500000	1023.000000	1023.000000	2046.000000
32.540001	0.016221	9.586891	2.794913	2.249457	3.098221	1.444301	0.000000	-10.000000	-0.116667	16.433334	763.166687	1023.000000	1023.000000	2046.000000
32.560001	0.016904	9.990499	2.819511	2.280962	3.221474	1.668552	0.000000	-10.000000	-0.100000	15.433333	768.666687	1023.000000	1023.000000	2046.000000
32.580002	0.018111	10.703708	2.991651	2.248318	3.451498	2.012242	0.000000	-10.000000	-0.083333	14.600000	773.833313	1023.000000	1023.000000	2046.000000
32.599998	0.018811	11.117408	3.034371	2.311733	3.800764	1.970541	0.000000	-10.000000	-0.075000	13.566667	779.000000	1023.000000	1023.000000	2046.000000
32.619999	0.019220	11.359082	3.213688	2.055242	3.976368	2.113785	0.000000	-10.000000	-0.050000	12.383333	783.666687	1023.000000	1023.000000	2046.000000
32.639999	0.019146	11.315178	3.220501	1.729963	4.089774	2.274940	0.000000	-10.000000	-0.025000	10.850000	788.000000	1023.000000	1023.000000	2046.000000
32.660000	0.018751	11.081595	3.190546	1.577922	4.004097	2.309031	0.000000	-10.000000	-0.008333	9.250000	791.833313	1023.000000	1023.000000	2046.000000
32.680000	0.019126	11.303521	3.289240	1.589227	4.147288	2.277766	0.000000	-10.000000	0.000000	7.933333	795.333313	1023.000000	1023.000000	2046.000000
32.700001	0.019369	11.447094	3.441353	1.711606	4.281365	2.012769	0.000000	-10.000000	0.000000	6.883334	798.166687	1023.000000	1023.000000	2046.000000
32.720001	0.019939	11.784039	3.848990	1.625719	4.216666	2.092664	0.000000	-10.000000	0.000000	6.116667	800.500000	1023.000000	1023.000000	2046.000000
32.740002	0.020068	11.860448	3.886694	1.670142	4.196458	2.107155	0.000000	-10.000000	0.000000	5.733334	802.500000	1023.000000	1023.000000	2046.000000
32.759998	0.021296	12.585652	4.103369	1.788510	4.350574	2.343199	0.000000	-10.000000	0.000000	5.666667	804.500000	1023.000000	1023.000000	2046.000000
32.779999	0.022832	13.493639	4.287661	2.216449	4.682886	2.306644	0.000000	-10.000000	0.000000	5.766667	806.500000	1023.000000	1023.000000	2046.000000
32.799999	0.024500	14.479208	4.648126	2.292904	4.856133	2.682045	0.000000	-10.000000	0.000000	5.766667	808.500000	1023.000000	1023.000000	2046.000000
32.820000	0.025210	14.899346	4.729634	2.388948	4.897479	2.883286	0.000000	-10.000000	0.000000	5.600000	810.500000	1023.000000	1023.000000	2046.000000
32.840000	0.026938	15.920500	5.009893	2.652417	5.150193	3.107998	0.000000	-10.000000	0.000000	5.366667	812.500000	1023.000000	1023.000000	2046.000000
32.860001	0.028717	16.971535	5.399089	3.156802	5.381661	3.033982	0.000000	-10.000000	0.000000	5.200000	814.500000	1023.000000	1023.000000	2046.000000
32.880001	0.030222	17.861013	5.778107	3.267792	5.506332	3.308781	0.000000	-10.000000	0.000000	5.200000	816.166687	1023.000000	1023.000000	2046.000000
32.900002	0.030061	17.765984	5.751215	3.357123	5.364065	3.293581	0.000000	-10.000000	0.000000	5.400000	817.833313	1023.000000	1023.000000	2046.000000
32.919998	0.030562	18.062134	5.795287	3.386818	5.505828	3.374201	0.000000	-10.000000	0.000000	5.700000	819.500000	1023.000000	1023.000000	2046.000000
32.939999	0.031307	18.502178	5.977427	3.669632	5.665921	3.189199	0.000000	-10.000000	0.000000	5.833333	821.500000	1023.000000	1023.000000	2046.000000
32.959999	0.032193	19.026070	6.147963	3.645479	5.759853	3.472775	0.000000	-10.000000	0.000000	5.633334	823.500000	1023.000000	1023.000000	2046.000000
32.980000	0.032239	19.053532	5.886656	3.803680	5.772058	3.591138	0.000000	-10.000000	0.000000	5.016667	825.500000	1023.000000	1023.000000	2046.000000
33.000000	0.031908	18.857550	5.717896	3.599314	5.643642	3.896697	0.000000	-10.000000	0.008333	4.116667	827.166687	1023.000000	1023.000000	2046.000000
33.020000	0.031619	18.686924	5.521592	3.876125	5.644942	3.644265	0.000000	-10.000000	0.025000	2.900000	828.666687	1023.000000	1023.000000	2046.000000
33.040001	0.032256	19.063059	5.776392	4.190879	5.548483	3.547305	0.000000	-10.000000	0.033333	1.500000	829.500000	1023.000000	1023.000000	2046.000000
33.060001	0.032444	19.174461	5.943371	4.259844	5.422939	3.548307	0.000000	-10.000000	0.033333	0.516667	830.000000	1023.000000	1023.000000	2046.000000
33.080002	0.031684	18.725376	5.834787	4.039779	5.328216	3.522594	0.000000	-10.000000	0.033333	0.000000	830.000000	1023.000000	1023.000000	2046.000000
33.099998	0.029564	17.472284	5.267897	4.020141	5.238021	2.946224	0.000000	-10.000000	0.041667	-0.283333	830.000000	1023.000000	1023.000000	2046.000000
33.119999	0.026538	15.684124	4.822991	3.602908	4.626857	2.631367	0.000000	-10.000000	0.041667	-0.983333	830.000000	1023.000000	1023.000000	2046.000000
33.139999	0.023138	13.674510	4.095232	3.208172	4.073751	2.297354	0.000000	-10.000000	0.041667	-1.850000	830.000000	1023.000000	1023.000000	2046.000000
33.160000	0.020688	12.226375	3.485879	2.803911	3.694471	2.242114	0.000000	-10.000000	0.041667	-2.550000	830.000000	1023.000000	1023.000000	2046.000000
33.180000	0.019212	11.354411	3.008794	2.672114	3.639148	2.034356	0.000000	-10.000000	0.041667	-2.916667	830.000000	1023.000000	1023.000000	2046.000000
33.200001	0.018166	10.736194	2.853098	2.574288	3.482422	1.826386	0.000000	-10.000000	0.041667	-3.100000	830.000000	1023.000000	1023.000000	2046.000000
33.220001	0.017436	10.304675	2.747240	2.401569	3.342782	1.813084	0.000000	-10.000000	0.041667	-3.266667	830.000000	1023.000000	1023.000000	2046.000000
33.240002	0.016285	9.624726	2.511157	2.230669	3.077275	1.805626	0.000000	-10.000000	0.041667	-3.516667	830.000000	1023.000000	1023.000000	2046.000000
33.259998	0.016042	9.480656	2.349576	2.187338	3.102349	1.841393	0.000000	-10.000000	0.041667	-3.966667	830.000000	1023.000000	1023.000000	2046.000000
33.279999	0.016018	9.466472	2.317609	2.456154	3.135731	1.556977	0.000000	-10.000000	0.041667	-4.416667	830.000000	1023.000000	1023.000000	2046.000000
33.299999	0.016340	9.656784	2.509081	2.491789	3.054566	1.601348	0.000000	-10.000000	0.041667	-4.466667	830.000000	1023.000000	1023.000000	2046.000000
33.320000	0.016117	9.525313	2.436319	2.495878	2.943693	1.649424	0.000000	-10.000000	0.041667	-4.033333	830.000000	1023.000000	1023.000000	2046.000000
33.340000	0.016393	9.688397	2.396833	2.458805	2.971867	1.860893	0.000000	-10.000000	0.041667	-3.183333	830.000000	1023.000000	1023.000000	2046.000000
33.360001	0.016997	10.045177	2.418725	2.571296	3.156407	1.898748	0.000000	-10.000000	0.050000	-2.533333	830.000000	1023.000000	1023.000000	2046.000000
33.380001	0.017891	10.573444	2.563060	2.736841	3.331138	1.942405	0.000000	-10.000000	0.050000	-2.200000	830.000000	1023.000000	1023.000000	2046.000000
33.400002	0.019000	11.228784	2.854954	2.727936	3.434830	2.211063	0.000000	-10.000000	0.050000	-2.266667	830.000000	1023.000000	1023.000000	2046.000000
33.419998	0.019344	11.432027	2.878829	2.621066	3.564214	2.367918	0.000000	-10.000000	0.050000	-2.350000	830.000000	1023.000000	1023.000000	2046.000000
33.439999	0.019494	11.521046	2.851907	2.329644	3.655543	2.683950	0.000000	-10.000000	0.050000	-2.616667	830.000000	1023.000000	1023.000000	2046.000000
33.459999	0.019447	11.492944	2.736443	2.097749	3.894436	2.764316	0.000000	-10.000000	0.058333	-3.166667	830.000000	1023.000000	1023.000000	2046.000000
33.480000	0.018920	11.181563	2.711363	1.976195	3.980509	2.513497	0.000000	-10.000000	0.058333	-4.183333	830.000000	1023.000000	1023.000000	2046.000000
33.500000	0.018673	11.035825	2.847174	1.705310	3.920621	2.562719	0.000000	-10.000000	0.058333	-5.600000	822.500000	1023.000000	1023.000000	2046.000000
33.520000	0.017882	10.568377	2.728522	1.491233	3.806068	2.542554	0.000000	-10.000000	0.050000	-6.650000	815.000000	1023.000000	1023.000000	2046.000000
33.540001	0.017680	10.448676	2.747113	1.234727	3.822320	2.644516	0.000000	-10.000000	0.058333	-7.350000	806.666687	1023.000000	1023.000000	2046.000000
33.560001	0.017430	10.301003	2.820410	1.396278	3.867627	2.216688	0.000000	-10.000000	0.058333	-7.366667	805.000000	1023.000000	1023.000000	2046.000000
33.580002	0.017958	10.613251	3.149326	1.395509	3.813475	2.254941	0.000000	-10.000000	0.058333	-7.116667	802.500000	1023.000000	1023.000000	2046.000000
33.599998	0.018063	10.675352	3.199946	1.375305	3.782027	2.318074	0.000000	-10.000000	0.050000	-6.416667	800.000000	1023.000000	1023.000000	2046.000000
33.619999	0.018982	11.218541	3.284694	1.321763	3.969877	2.642208	0.000000	-10.000000	0.041667	-5.533333	797.666687	1023.000000	1023.000000	2046.000000
33.639999	0.020339	12.020112	3.455328	1.757148	4.301332	2.506303	0.000000	-10.000000	0.041667	-4.700000	795.833313	1023.000000	1023.000000	2046.000000
33.660000	0.021729	12.841564	3.913260	1.821669	4.308018	2.798616	0.000000	-10.000000	0.041667	-4.083333	794.333313	1023.000000	1023.000000	2046.000000
33.680000	0.022434	13.258443	4.068476	1.837480	4.314404	3.038082	0.000000	-10.000000	0.050000	-3.566667	793.166687	1023.000000	1023.000000	2046.000000
33.700001	0.024025	14.198747	4.223360	2.197258	4.707247	3.070882	0.000000	-10.000000	0.050000	-3.200000	791.833313	1023.000000	1023.000000	2046.000000
33.720001	0.025214	14.901446	4.629810	2.461657	4.716138	3.093842	0.000000	-10.000000	0.041667	-2.800000	790.833313	1023.000000	1023.000000	2046.000000
33.740002	0.025465	15.049588	4.756628	2.582877	4.623845	3.086239	0.000000	-10.000000	0.041667	-2.300000	789.833313	1023.000000	1023.000000	2046.000000
33.759998	0.025229	14.910430	4.660581	2.437670	4.563913	3.248266	0.000000	-10.000000	0.041667	-1.800000	789.333313	1023.000000	1023.000000	2046.000000
33.779999	0.025321	14.964672	4.501770	2.559864	4.796138	3.106900	0.000000	-10.000000	0.050000	-1.683333	789.000000	1023.000000	1023.000000	2046.000000
33.799999	0.025761	15.224915	4.715937	2.621487	4.757416	3.130075	0.000000	-10.000000	0.041667	-2.033333	788.833313	1023.000000	1023.000000	2046.000000
33.820000	0.025869	15.288516	4.616262	2.709476	4.828901	3.133877	0.000000	-10.000000	0.041667	-2.583333	788.333313	1023.000000	1023.000000	2046.000000
33.840000	0.025710	15.194312	4.404629	2.724721	4.786482	3.278481	0.000000	-10.000000	0.041667	-3.000000	787.500000	1023.000000	1023.000000	2046.000000
33.860001	0.025194	14.889501	4.117420	2.411644	4.728285	3.632151	0.000000	-10.000000	0.050000	-3.300000	786.500000	1023.000000	1023.000000	2046.000000
33.880001	0.025259	14.927795	4.056087	2.848850	4.711063	3.311794	0.000000	-10.000000	0.050000	-3.583333	785.500000	1023.000000	1023.000000	2046.000000
33.900002	0.025841	15.272277	4.422991	3.037007	4.551231	3.261048	0.000000	-10.000000	0.050000	-3.800000	784.333313	1023.000000	1023.000000	2046.000000
33.919998	0.025275	14.937297	4.512411	3.001839	4.351887	3.071160	0.000000	-10.000000	0.050000	-3.966667	783.000000	1023.000000	1023.000000	2046.000000
33.939999	0.023655	13.979869	4.101717	2.623569	4.244420	3.010164	0.000000	-10.000000	0.050000	-4.000000	781.666687	1023.000000	1023.000000	2046.000000
33.959999	0.020773	12.276840	3.348145	2.425410	4.002366	2.500920	0.000000	-10.000000	0.050000	-4.066667	780.333313	1023.000000	1023.000000	2046.000000
33.980000	0.017575	10.386643	2.757274	2.140327	3.447991	2.041051	0.000000	-10.000000	0.041667	-4.150000	779.000000	1023.000000	1023.000000	2046.000000
34.000000	0.015058	8.899027	2.339370	1.785092	2.966807	1.807757	0.000000	-10.000000	0.041667	-4.183333	777.500000	1023.000000	1023.000000	2046.000000
34.020000	0.012669	7.487277	1.757203	1.476150	2.651808	1.602115	0.000000	-10.000000	0.041667	-4.116667	776.000000	1023.000000	1023.000000	2046.000000
34.040001	0.011389	6.731080	1.350724	1.119362	2.544694	1.716300	0.000000	-10.000000	0.050000	-3.833333	774.666687	1023.000000	1023.000000	2046.000000
34.060001	0.010305	6.090112	0.957686	1.151616	2.557007	1.423803	0.000000	-10.000000	0.050000	-3.633333	773.500000	1023.000000	1023.000000	2046.000000
34.080002	0.009985	5.901095	1.061797	1.098493	2.340460	1.400346	0.000000	-10.000000	0.050000	-3.666667	771.500000	1023.000000	1023.000000	2046.000000
34.099998	0.009048	5.347574	0.873021	1.037363	2.133889	1.303301	0.000000	-10.000000	0.050000	-3.866667	769.833313	1023.000000	1023.000000	2046.000000
34.119999	0.008907	5.264113	0.635685	0.878993	2.258183	1.491252	0.000000	-10.000000	0.050000	-4.050000	768.500000	1023.000000	1023.000000	2046.000000
34.139999	0.008961	5.296162	0.652163	1.174590	2.243412	1.225996	0.000000	-10.000000	0.050000	-3.950000	768.000000	1023.000000	1023.000000	2046.000000
34.160000	0.009363	5.533382	0.870529	1.250955	2.137415	1.274483	0.000000	-10.000000	0.050000	-3.783333	767.000000	1023.000000	1023.000000	2046.000000
34.180000	0.009216	5.446426	0.826134	1.149642	2.016439	1.454211	0.000000	-10.000000	0.050000	-3.516667	765.666687	1023.000000	1023.000000	2046.000000
34.200001	0.009709	5.737805	0.688061	1.267436	2.365485	1.416823	0.000000	-10.000000	0.050000	-3.116667	764.500000	1023.000000	1023.000000	2046.000000
34.220001	0.010877	6.428082	1.062306	1.394922	2.425425	1.545428	0.000000	-10.000000	0.050000	-2.550000	763.666687	1023.000000	1023.000000	2046.000000
34.240002	0.011444	6.763608	1.227421	1.381438	2.392983	1.761767	0.000000	-10.000000	0.041667	-2.166667	763.166687	1023.000000	1023.000000	2046.000000
34.259998	0.012463	7.365396	1.212312	1.238222	2.796858	2.118004	0.000000	-10.000000	0.041667	-2.166667	762.833313	1023.000000	1023.000000	2046.000000
34.279999	0.013225	7.815865	1.370121	1.341832	3.011309	2.092603	0.000000	-10.000000	0.041667	-2.416667	762.333313	1023.000000	1023.000000	2046.000000
34.299999	0.013323	7.874102	1.566702	1.121734	2.996916	2.188750	0.000000	-10.000000	0.050000	-2.733333	761.500000	1023.000000	1023.000000	2046.000000
34.320000	0.012505	7.390267	1.424144	0.657039	3.013747	2.295337	0.000000	-10.000000	0.050000	-3.183333	760.500000	1023.000000	1023.000000	2046.000000
34.340000	0.012018	7.102922	1.166023	0.531199	3.305832	2.099868	0.000000	-10.000000	0.050000	-4.000000	759.500000	1023.000000	1023.000000	2046.000000
34.360001	0.011995	7.088993	1.459021	0.413373	3.123564	2.093035	0.000000	-10.000000	0.050000	-4.850000	758.166687	1023.000000	1023.000000	2046.000000
34.380001	0.011277	6.664966	1.488279	0.262214	2.935408	1.979065	0.000000	-10.000000	0.050000	-5.483334	756.500000	1023.000000	1023.000000	2046.000000
34.400002	0.011049	6.530240	1.384966	0.021109	3.101351	2.022813	0.000000	-10.000000	0.050000	-5.766667	754.500000	1023.000000	1023.000000	2046.000000
34.419998	0.010967	6.481361	1.496958	0.142547	3.101025	1.740830	0.000000	-10.000000	0.050000	-5.816667	752.500000	1023.000000	1023.000000	2046.000000
34.439999	0.011637	6.877385	1.838308	0.204232	3.027920	1.806926	0.000000	-10.000000	0.050000	-5.650000	750.500000	1023.000000	1023.000000	2046.000000
34.459999	0.011864	7.011648	1.974336	0.181535	2.940714	1.915064	0.000000	-10.000000	0.041667	-5.300000	748.666687	1023.000000	1023.000000	2046.000000
34.480000	0.012954	7.655575	1.925501	0.198439	3.356284	2.175351	0.000000	-10.000000	0.041667	-4.783333	747.000000	1023.000000	1023.000000	2046.000000
34.500000	0.014000	8.274075	2.165857	0.488900	3.502746	2.116571	0.000000	-10.000000	0.033333	-4.250000	745.500000	1023.000000	1023.000000	2046.000000
34.520000	0.015172	8.966791	2.534374	0.597786	3.512466	2.322165	0.000000	-10.000000	0.041667	-3.816667	744.000000	1023.000000	1023.000000	2046.000000
34.540001	0.015567	9.200029	2.637806	0.687561	3.438346	2.436316	0.000000	-10.000000	0.033333	-3.533333	742.666687	1023.000000	1023.000000	2046.000000
34.560001	0.016405	9.695148	2.450197	0.724854	3.859367	2.660731	0.000000	-10.000000	0.033333	-3.433333	741.500000	1023.000000	1023.000000	2046.000000
34.580002	0.017258	10.199375	2.623795	0.990592	3.944835	2.640154	0.000000	-10.000000	0.033333	-3.250000	740.333313	1023.000000	1023.000000	2046.000000
34.599998	0.017815	10.528395	2.892424	1.094960	3.823046	2.717965	0.000000	-10.000000	0.041667	-3.033333	739.166687	1023.000000	1023.000000	2046.000000
34.619999	0.018177	10.742703	2.942873	1.042230	3.823761	2.933839	0.000000	-10.000000	0.041667	-2.733333	738.000000	1023.000000	1023.000000	2046.000000
34.639999	0.018793	11.106827	2.779175	1.204606	4.218861	2.904185	0.000000	-10.000000	0.033333	-2.516667	737.166687	1023.000000	1023.000000	2046.000000
34.660000	0.019936	11.782263	3.291716	1.362968	4.127325	3.000254	0.000000	-10.000000	0.016667	-2.316667	736.333313	1023.000000	1023.000000	2046.000000
34.680000	0.020054	11.851623	3.451188	1.384868	3.989721	3.025846	0.000000	-10.000000	0.008333	-2.183333	735.666687	1023.000000	1023.000000	2046.000000
34.700001	0.020125	11.893918	3.221395	1.317908	4.262163	3.092452	0.000000	-10.000000	0.016667	-2.016667	734.833313	1023.000000	1023.000000	2046.000000
34.720001	0.019742	11.667428	3.378614	1.485754	3.954862	2.848198	0.000000	-10.000000	0.025000	-1.750000	734.333313	1023.000000	1023.000000	2046.000000
34.740002	0.018616	11.002172	3.374252	1.451393	3.576928	2.599598	0.000000	-10.000000	0.033333	-1.533333	734.000000	1023.000000	1023.000000	2046.000000
34.759998	0.018220	10.768090	3.109178	1.211474	3.728040	2.719398	0.000000	-10.000000	0.033333	-1.516667	734.000000	1023.000000	1023.000000	2046.000000
34.779999	0.018147	10.724788	3.023066	1.340167	3.798165	2.563389	0.000000	-10.000000	0.041667	-1.833333	733.833313	1023.000000	1023.000000	2046.000000
34.799999	0.018164	10.735198	3.034693	1.337474	3.701256	2.661776	0.000000	-10.000000	0.041667	-2.250000	733.500000	1023.000000	1023.000000	2046.000000
34.820000	0.018246	10.783505	2.889453	1.310463	3.726226	2.857364	0.000000	-10.000000	0.041667	-2.683333	732.833313	1023.000000	1023.000000	2046.000000
34.840000	0.017878	10.565661	2.505962	1.274354	3.954490	2.830855	0.000000	-10.000000	0.025000	-2.966667	732.000000	1023.000000	1023.000000	2046.000000
34.860001	0.018468	10.914704	2.815556	1.530357	3.695874	2.872918	0.000000	-10.000000	0.033333	-3.083333	730.833313	1023.000000	1023.000000	2046.000000
34.880001	0.018468	10.914753	2.931024	1.662292	3.449746	2.871691	0.000000	-10.000000	0.033333	-3.033333	729.666687	1023.000000	1023.000000	2046.000000
34.900002	0.018692	11.047048	2.814842	1.689060	3.705591	2.837554	0.000000	-10.000000	0.050000	-3.033333	728.500000	1023.000000	1023.000000	2046.000000
34.919998	0.018045	10.664774	2.806332	1.749131	3.586769	2.522542	0.000000	-10.000000	0.050000	-3.216667	727.500000	1023.000000	1023.000000	2046.000000
34.939999	0.015086	8.915954	2.317430	1.503337	3.021641	2.073545	0.000000	-10.000000	0.050000	-3.583333	726.500000	1023.000000	1023.000000	2046.000000
34.959999	0.011419	6.748747	1.507441	0.937977	2.468699	1.834630	0.000000	-10.000000	0.050000	-3.933333	725.333313	1023.000000	1023.000000	2046.000000
34.980000	0.008246	4.873525	0.534857	0.616142	2.276246	1.446281	0.000000	-10.000000	0.050000	-4.100000	724.000000	1023.000000	1023.000000	2046.000000
35.000000	0.006274	3.708128	0.256514	0.354749	1.803839	1.293026	0.000000	-10.000000	0.050000	-4.183333	722.666687	1023.000000	1023.000000	2046.000000
35.020000	0.004317	2.551111	-0.105265	0.160920	1.399339	1.096117	0.000000	-10.000000	0.050000	-4.133333	721.333313	1023.000000	1023.000000	2046.000000
35.040001	0.003230	1.908646	-0.667023	-0.105876	1.545852	1.135693	0.000000	-10.000000	0.050000	-4.083333	720.000000	1023.000000	1023.000000	2046.000000
35.060001	0.002444	1.444279	-0.809711	-0.089454	1.374832	0.968612	0.000000	-10.000000	0.050000	-3.983333	718.666687	1023.000000	1023.000000	2046.000000
35.080002	0.001930	1.140372	-0.816954	-0.032648	1.170461	0.819512	0.000000	-10.000000	0.041667	-3.950000	717.333313	1023.000000	1023.000000	2046.000000
35.099998	0.001427	0.843270	-0.850283	-0.072735	0.951083	0.815204	0.000000	-10.000000	0.041667	-3.933333	716.000000	1023.000000	1023.000000	2046.000000
35.119999	0.001430	0.845401	-1.182143	-0.058475	1.262999	0.823019	0.000000	-10.000000	0.033333	-3.816667	714.666687	1023.000000	1023.000000	2046.000000
35.139999	0.001842	1.088814	-1.048119	0.116366	1.207602	0.812965	0.000000	-10.000000	0.041667	-3.600000	713.333313	1023.000000	1023.000000	2046.000000
35.160000	0.001976	1.167786	-0.879438	0.272160	1.015677	0.759388	0.000000	-10.000000	0.033333	-3.183333	712.166687	1023.000000	1023.000000	2046.000000
35.180000	0.002356	1.392653	-0.813104	0.144108	1.064700	0.996949	0.000000	-10.000000	0.033333	-2.550000	711.000000	1023.000000	1023.000000	2046.000000
35.200001	0.003058	1.806990	-0.962504	0.268665	1.485316	1.015513	0.000000	-10.000000	0.025000	-1.900000	710.333313	1023.000000	1023.000000	2046.000000
35.220001	0.004415	2.609173	-0.563660	0.368340	1.514108	1.290385	0.000000	-10.000000	0.033333	-1.616667	710.000000	1023.000000	1023.000000	2046.000000
35.240002	0.005005	2.958228	-0.280505	0.439356	1.426325	1.373051	0.000000	-10.000000	0.033333	-1.866667	710.000000	1023.000000	1023.000000	2046.000000
35.259998	0.005857	3.461223	-0.269810	0.168581	1.820476	1.741976	0.000000	-10.000000	0.041667	-2.350000	709.666687	1023.000000	1023.000000	2046.000000
35.279999	0.005951	3.517005	-0.382580	0.054719	2.138085	1.706782	0.000000	-10.000000	0.041667	-2.750000	709.000000	1023.000000	1023.000000	2046.000000
35.299999	0.005830	3.445579	-0.187881	-0.171906	2.056341	1.749023	0.000000	-10.000000	0.041667	-3.150000	708.000000	1023.000000	1023.000000	2046.000000
35.320000	0.004862	2.873276	-0.164864	-0.428670	1.864109	1.602701	0.000000	-10.000000	0.041667	-3.850000	706.833313	1023.000000	1023.000000	2046.000000
35.340000	0.004524	2.673423	-0.272086	-0.763757	1.992511	1.716755	0.000000	-10.000000	0.041667	-4.683333	705.500000	1023.000000	1023.000000	2046.000000
35.360001	0.004185	2.473237	-0.481917	-0.828471	2.230460	1.553164	0.000000	-10.000000	0.050000	-5.366667	704.000000	1023.000000	1023.000000	2046.000000
35.380001	0.004222	2.495346	-0.188413	-0.943515	2.074191	1.553083	0.000000	-10.000000	0.050000	-5.683333	702.333313	1023.000000	1023.000000	2046.000000
35.400002	0.003905	2.308121	0.001268	-0.917586	1.918833	1.305606	0.000000	-10.000000	0.050000	-5.733334	700.500000	1023.000000	1023.000000	2046.000000
35.419998	0.003772	2.229316	0.201495	-0.991231	1.696301	1.322751	0.000000	-10.000000	0.041667	-5.500000	698.500000	1023.000000	1023.000000	2046.000000
35.439999	0.004550	2.688981	0.108685	-0.956737	2.092325	1.444709	0.000000	-10.000000	0.033333	-5.066667	696.500000	1023.000000	1023.000000	2046.000000
35.459999	0.005436	3.212895	0.251132	-0.804564	2.271031	1.495296	0.000000	-10.000000	0.033333	-4.516667	694.833313	1023.000000	1023.000000	2046.000000
35.480000	0.006624	3.914735	0.618175	-0.641083	2.294591	1.643052	0.000000	-10.000000	0.025000	-3.866667	693.333313	1023.000000	1023.000000	2046.000000
35.500000	0.007269	4.296028	0.858682	-0.532511	2.225271	1.744586	0.000000	-10.000000	0.016667	-3.150000	692.166687	1023.000000	1023.000000	2046.000000
35.520000	0.008379	4.952261	0.771676	-0.511511	2.682292	2.009805	0.000000	-10.000000	0.008333	-2.500000	691.000000	1023.000000	1023.000000	2046.000000
35.540001	0.009344	5.522561	0.908354	-0.326433	2.802846	2.137794	0.000000	-10.000000	0.016667	-2.000000	690.333313	1023.000000	1023.000000	2046.000000
35.560001	0.009872	5.834241	1.204952	-0.102289	2.601520	2.130057	0.000000	-10.000000	0.025000	-1.550000	690.000000	1023.000000	1023.000000	2046.000000
35.580002	0.010657	6.298554	1.234127	-0.164564	2.821225	2.407767	0.000000	-10.000000	0.025000	-0.866667	690.000000	1023.000000	1023.000000	2046.000000
35.599998	0.011114	6.568174	1.038506	0.004645	3.144952	2.380070	0.000000	-10.000000	0.016667	-0.333333	690.000000	1023.000000	1023.000000	2046.000000
35.619999	0.011849	7.002501	1.373684	0.134514	2.977101	2.517201	0.000000	-10.000000	0.016667	-0.266667	690.000000	1023.000000	1023.000000	2046.000000
35.639999	0.011904	7.035165	1.525331	0.171540	2.825073	2.513222	0.000000	-10.000000	0.008333	-0.916667	690.000000	1023.000000	1023.000000	2046.000000
35.660000	0.012339	7.292237	1.250271	0.102234	3.290168	2.649565	0.000000	-10.000000	0.025000	-1.750000	689.833313	1023.000000	1023.000000	2046.000000
35.680000	0.012882	7.613219	1.454716	0.177774	3.234170	2.746560	0.000000	-10.000000	0.025000	-2.500000	689.166687	1023.000000	1023.000000	2046.000000
35.700001	0.012851	7.595091	1.630961	0.347819	2.992298	2.624012	0.000000	-10.000000	0.041667	-2.950000	688.166687	1023.000000	1023.000000	2046.000000
35.720001	0.013243	7.826326	1.484677	0.220116	3.315047	2.806486	0.000000	-10.000000	0.041667	-3.250000	687.000000	1023.000000	1023.000000	2046.000000
35.740002	0.013567	8.018015	1.483274	0.302652	3.432716	2.799373	0.000000	-10.000000	0.050000	-3.333333	686.000000	1023.000000	1023.000000	2046.000000
35.759998	0.013689	8.090409	1.682325	0.466651	3.201303	2.740130	0.000000	-10.000000	0.050000	-3.266667	684.833313	1023.000000	1023.000000	2046.000000
35.779999	0.013920	8.226795	1.691355	0.260433	3.285034	2.989973	0.000000	-10.000000	0.050000	-3.150000	683.666687	1023.000000	1023.000000	2046.000000
35.799999	0.013935	8.235427	1.463920	0.373643	3.545396	2.852468	0.000000	-10.000000	0.050000	-3.100000	682.500000	1023.000000	1023.000000	2046.000000
35.820000	0.014294	8.447968	1.653692	0.464617	3.428339	2.901321	0.000000	-10.000000	0.050000	-3.183333	681.500000	1023.000000	1023.000000	2046.000000
35.840000	0.014074	8.317629	1.780687	0.409866	3.221936	2.905139	0.000000	-10.000000	0.041667	-3.316667	680.500000	1023.000000	1023.000000	2046.000000
35.860001	0.014124	8.347297	1.456420	0.402926	3.612565	2.875386	0.000000	-10.000000	0.041667	-3.466667	679.500000	1023.000000	1023.000000	2046.000000
35.880001	0.014402	8.511679	1.574759	0.376792	3.551356	3.008772	0.000000	-10.000000	0.033333	-3.600000	678.333313	1023.000000	1023.000000	2046.000000
35.900002	0.014165	8.371597	1.676199	0.498964	3.333596	2.862838	0.000000	-10.000000	0.041667	-3.750000	677.166687	1023.000000	1023.000000	2046.000000
35.919998	0.014115	8.341907	1.766531	0.390672	3.219347	2.965356	0.000000	-10.000000	0.025000	-3.933333	675.833313	1023.000000	1023.000000	2046.000000
35.939999	0.013944	8.241055	1.441555	0.337929	3.537855	2.923714	0.000000	-10.000000	0.025000	-4.100000	674.500000	1023.000000	1023.000000	2046.000000
35.959999	0.013963	8.252048	1.447054	0.313486	3.517259	2.974250	0.000000	-10.000000	0.025000	-4.300000	673.000000	1023.000000	1023.000000	2046.000000
35.980000	0.013710	8.102839	1.543946	0.418661	3.315867	2.824366	0.000000	-10.000000	0.041667	-4.566667	671.666687	1023.000000	1023.000000	2046.000000
36.000000	0.013491	7.973333	1.608116	0.315804	3.161656	2.887758	0.000000	-10.000000	0.050000	-4.900000	670.166687	1023.000000	1023.000000	2046.000000
36.020000	0.013301	7.861122	1.305544	0.257389	3.455228	2.842961	0.000000	-10.000000	0.041667	-5.233334	668.500000	1023.000000	1023.000000	2046.000000
36.040001	0.013425	7.933959	1.440405	0.291090	3.330896	2.871568	0.000000	-10.000000	0.041667	-5.450000	666.500000	1023.000000	1023.000000	2046.000000
36.060001	0.012171	7.192821	1.474712	0.313058	2.817767	2.587285	0.000000	-10.000000	0.041667	-5.516667	664.666687	1023.000000	1023.000000	2046.000000
36.080002	0.010967	6.481537	1.287026	0.109164	2.682264	2.403084	0.000000	-10.000000	0.050000	-5.416667	663.000000	1023.000000	1023.000000	2046.000000
36.099998	0.009677	5.719329	1.054940	0.037642	2.545486	2.081261	0.000000	-10.000000	0.041667	-5.150000	661.333313	1023.000000	1023.000000	2046.000000
36.119999	0.008485	5.014523	1.062515	-0.047261	2.157555	1.841714	0.000000	-10.000000	0.050000	-4.983334	659.500000	1023.000000	1023.000000	2046.000000
36.139999	0.007795	4.606865	1.150039	-0.203660	1.907422	1.753064	0.000000	-10.000000	0.050000	-5.033333	657.833313	1023.000000	1023.000000	2046.000000
36.160000	0.007628	4.507911	0.789527	-0.249707	2.263257	1.704834	0.000000	-10.000000	0.050000	-5.333333	656.166687	1023.000000	1023.000000	2046.000000
36.180000	0.008072	4.770547	0.770237	-0.178683	2.318528	1.860466	0.000000	-10.000000	0.041667	-5.716667	654.500000	1023.000000	1023.000000	2046.000000
36.200001	0.007723	4.564368	0.798443	-0.219411	2.057992	1.927344	0.000000	-10.000000	0.050000	-6.183333	652.500000	1023.000000	1023.000000	2046.000000
36.220001	0.007679	4.538086	0.674887	-0.276098	2.051314	2.087983	0.000000	-10.000000	0.066667	-6.616667	650.333313	1023.000000	1023.000000	2046.000000
36.240002	0.007717	4.560998	0.331816	0.010307	2.317979	1.900896	0.000000	-10.000000	0.075000	-6.966667	648.000000	1023.000000	1023.000000	2046.000000
36.259998	0.007946	4.695790	0.698867	0.207646	1.930858	1.858420	0.000000	-10.000000	0.066667	-7.216667	645.666687	1023.000000	1023.000000	2046.000000
36.279999	0.006886	4.069358	0.724020	-0.062526	1.704907	1.702957	0.000000	-10.000000	0.058333	-7.633333	643.166687	1023.000000	1023.000000	2046.000000
36.299999	0.004165	2.461782	-0.072690	-0.326610	1.670267	1.190815	0.000000	-10.000000	0.066667	-8.200000	640.666687	1023.000000	1023.000000	2046.000000
36.320000	0.000512	0.302854	-0.720531	-0.650327	0.943785	0.729926	0.000000	-10.000000	0.066667	-8.733334	637.833313	1023.000000	1023.000000	2046.000000
36.340000	-0.003266	-1.930156	-1.365030	-1.260721	0.281762	0.413833	0.000000	-10.000000	0.075000	-9.066667	635.000000	1023.000000	1023.000000	2046.000000
36.360001	-0.006268	-3.704520	-2.355230	-1.549679	0.212126	-0.011737	0.000000	-10.000000	0.075000	-9.483334	632.000000	1023.000000	1023.000000	2046.000000
36.380001	-0.008158	-4.821533	-2.741193	-1.750899	-0.179877	-0.149564	0.000000	-10.000000	0.091667	-9.833334	628.833313	1023.000000	1023.000000	2046.000000
36.400002	-0.009955	-5.883521	-3.004703	-2.054584	-0.533874	-0.290361	0.000000	-10.000000	0.100000	-10.366667	625.500000	1023.000000	1023.000000	2046.000000
36.419998	-0.011637	-6.877191	-3.681365	-2.162122	-0.463618	-0.570087	0.000000	-10.000000	0.108333	-10.850000	622.000000	1023.000000	1023.000000	2046.000000
36.439999	-0.012579	-7.434172	-3.795679	-2.175503	-0.813109	-0.649881	0.000000	-10.000000	0.108333	-11.600000	618.500000	1023.000000	1023.000000	2046.000000
36.459999	-0.013581	-8.026179	-3.810980	-2.276647	-1.163137	-0.775416	0.000000	-10.000000	0.108333	-12.350000	614.666687	1023.000000	1023.000000	2046.000000
36.480000	-0.014249	-8.421275	-4.273638	-2.288194	-0.909704	-0.949740	0.000000	-10.000000	0.108333	-13.133334	610.500000	1023.000000	1023.000000	2046.000000
36.500000	-0.014459	-8.545139	-4.242959	-2.230920	-1.116503	-0.954757	0.000000	-10.000000	0.141667	-13.800000	606.000000	1023.000000	1023.000000	2046.000000
36.520000	-0.014920	-8.817477	-4.095843	-2.208849	-1.459434	-1.053351	0.000000	-10.000000	0.175000	-14.633334	601.333313	1023.000000	1023.000000	2046.000000
36.540001	-0.015131	-8.942125	-4.435591	-2.242932	-1.079936	-1.183666	0.000000	-10.000000	0.200000	-15.233334	596.500000	1023.000000	1023.000000	2046.000000
36.560001	-0.014884	-8.796174	-4.339586	-2.260957	-1.133174	-1.062458	0.000000	-10.000000	0.216667	-15.850000	591.500000	1023.000000	1023.000000	2046.000000
36.580002	-0.014938	-8.828260	-4.125813	-2.220685	-1.399167	-1.082595	0.000000	-10.000000	0.241667	-17.033333	586.166687	1023.000000	1023.000000	2046.000000
36.599998	-0.014354	-8.483412	-4.130757	-2.332802	-1.107949	-0.911903	0.000000	-10.000000	0.275000	-17.833334	580.500000	1023.000000	1023.000000	2046.000000
36.619999	-0.014177	-8.378811	-4.191331	-2.444336	-0.890802	-0.852342	0.000000	-10.000000	0.291667	-18.650000	574.500000	1023.000000	1023.000000	2046.000000
36.639999	-0.014006	-8.277496	-4.092638	-2.576794	-0.851766	-0.756299	0.000000	-10.000000	0.283333	-18.333334	568.500000	1023.000000	1023.000000	2046.000000
36.660000	-0.014808	-8.751537	-3.983292	-2.777303	-1.122336	-0.868607	0.000000	-10.000000	0.300000	-18.350000	562.166687	1023.000000	1023.000000	2046.000000
36.680000	-0.015471	-9.143124	-4.126495	-3.200902	-0.941077	-0.874649	0.000000	-10.000000	0.300000	-18.350000	555.833313	1023.000000	1023.000000	2046.000000
36.700001	-0.016488	-9.744636	-4.345802	-3.478739	-0.851741	-1.068354	0.000000	-10.000000	0.333333	-18.616667	549.500000	1023.000000	1023.000000	2046.000000
36.720001	-0.017083	-10.095822	-4.321949	-3.594806	-1.019947	-1.159119	0.000000	-10.000000	0.333333	-19.050001	543.500000	1023.000000	1023.000000	2046.000000
36.740002	-0.017897	-10.577156	-4.159256	-3.823384	-1.317131	-1.277383	0.000000	-10.000000	0.350000	-19.350000	537.166687	1023.000000	1023.000000	2046.000000
36.759998	-0.018746	-11.078884	-4.371610	-3.949514	-1.192490	-1.565269	0.000000	-10.000000	0.350000	-19.633333	530.833313	1023.000000	1023.000000	2046.000000
36.779999	-0.019229	-11.364532	-4.328551	-4.164951	-1.302369	-1.568662	0.000000	-10.000000	0.350000	-19.716667	524.166687	1023.000000	1023.000000	2046.000000
36.799999	-0.019834	-11.722053	-4.246709	-4.070423	-1.583114	-1.821805	0.000000	-10.000000	0.350000	-19.850000	517.666687	1023.000000	1023.000000	2046.000000
36.820000	-0.019889	-11.754226	-4.092644	-4.194501	-1.715231	-1.751850	0.000000	-10.000000	0.350000	-19.783333	511.000000	1023.000000	1023.000000	2046.000000
36.840000	-0.019995	-11.817317	-4.252540	-4.176005	-1.442610	-1.946161	0.000000	-10.000000	0.350000	-19.816668	504.333344	1023.000000	1023.000000	2046.000000
36.860001	-0.019533	-11.543866	-4.158968	-4.183019	-1.416428	-1.785451	0.000000	-10.000000	0.358333	-19.850000	497.833344	1023.000000	1023.000000	2046.000000
36.880001	-0.019826	-11.717190	-3.936581	-4.079895	-1.796435	-1.904279	0.000000	-10.000000	0.358333	-20.016666	491.166656	1023.000000	1023.000000	2046.000000
36.900002	-0.019638	-11.605887	-4.087847	-4.128310	-1.528163	-1.861567	0.000000	-10.000000	0.358333	-20.183334	484.500000	1023.000000	1023.000000	2046.000000
36.919998	-0.019721	-11.655128	-4.173547	-4.137280	-1.485478	-1.858823	0.000000	-10.000000	0.350000	-20.233334	477.666656	1023.000000	1023.000000	2046.000000
36.939999	-0.019681	-11.631672	-4.169062	-4.012899	-1.612951	-1.836760	0.000000	-10.000000	0.350000	-20.316668	471.000000	1023.000000	1023.000000	2046.000000
36.959999	-0.019903	-11.762393	-4.019195	-4.066934	-1.875696	-1.800568	0.000000	-10.000000	0.350000	-20.383333	464.333344	1023.000000	1023.000000	2046.000000
36.980000	-0.020092	-11.874184	-4.292208	-4.053037	-1.609945	-1.918994	0.000000	-10.000000	0.350000	-20.516666	457.500000	1023.000000	1023.000000	2046.000000
37.000000	-0.020116	-11.888486	-4.341699	-4.117930	-1.666831	-1.762026	0.000000	-10.000000	0.350000	-20.366667	450.500000	1023.000000	1023.000000	2046.000000
37.020000	-0.020723	-12.247423	-4.368440	-4.025834	-1.946919	-1.906231	0.000000	-10.000000	0.350000	-20.433334	443.666656	1023.000000	1023.000000	2046.000000
37.040001	-0.021044	-12.437003	-4.339295	-4.175789	-2.049337	-1.872582	0.000000	-10.000000	0.350000	-20.300001	436.833344	1023.000000	1023.000000	2046.000000
37.060001	-0.021641	-12.789775	-4.605027	-4.186270	-1.960026	-2.038452	0.000000	-10.000000	0.350000	-20.616667	430.166656	1023.000000	1023.000000	2046.000000
37.080002	-0.021926	-12.958403	-4.669121	-4.176140	-2.166200	-1.946941	0.000000	-10.000000	0.358333	-20.566668	423.333344	1023.000000	1023.000000	2046.000000
37.099998	-0.022438	-13.260942	-4.550296	-4.256651	-2.459201	-1.994794	0.000000	-10.000000	0.366667	-20.800001	416.500000	1023.000000	1023.000000	2046.000000
37.119999	-0.023071	-13.635201	-4.889153	-4.260283	-2.280561	-2.205204	0.000000	-10.000000	0.366667	-20.700001	409.500000	1023.000000	1023.000000	2046.000000
37.139999	-0.023185	-13.702505	-4.945948	-4.324676	-2.400967	-2.030914	0.000000	-10.000000	0.358333	-20.683334	402.500000	1023.000000	1023.000000	2046.000000
37.160000	-0.023774	-14.050732	-4.870142	-4.375222	-2.734877	-2.070491	0.000000	-10.000000	0.350000	-20.383333	395.500000	1023.000000	1023.000000	2046.000000
37.180000	-0.024324	-14.375604	-5.203825	-4.416397	-2.546009	-2.209373	0.000000	-10.000000	0.350000	-20.283335	388.666656	1023.000000	1023.000000	2046.000000
37.200001	-0.024377	-14.406706	-5.251811	-4.452803	-2.656606	-2.045486	0.000000	-10.000000	0.350000	-20.250000	382.000000	1023.000000	1023.000000	2046.000000
37.220001	-0.024963	-14.752995	-5.144685	-4.460625	-3.020582	-2.127103	0.000000	-10.000000	0.350000	-20.400000	375.333344	1023.000000	1023.000000	2046.000000
37.240002	-0.025248	-14.921326	-5.387127	-4.516468	-2.797118	-2.220613	0.000000	-10.000000	0.350000	-20.400000	368.500000	1023.000000	1023.000000	2046.000000
37.259998	-0.025457	-15.045041	-5.373351	-4.634178	-2.933963	-2.103550	0.000000	-10.000000	0.350000	-20.333334	361.666656	1023.000000	1023.000000	2046.000000
37.279999	-0.026023	-15.379800	-5.335969	-4.500747	-3.279795	-2.263288	0.000000	-10.000000	0.350000	-20.150002	354.833344	1023.000000	1023.000000	2046.000000
37.299999	-0.026831	-15.857332	-5.375576	-4.655767	-3.445456	-2.380533	0.000000	-10.000000	0.350000	-19.983334	348.166656	1023.000000	1023.000000	2046.000000
37.320000	-0.028500	-16.843733	-5.687058	-4.736286	-3.726681	-2.693707	0.000000	-10.000000	0.350000	-19.866667	341.333344	1023.000000	1023.000000	2046.000000
37.340000	-0.030338	-17.929670	-5.868282	-4.828398	-4.252499	-2.980491	0.000000	-10.000000	0.350000	-19.700001	334.666656	1023.000000	1023.000000	2046.000000
37.360001	-0.032227	-19.045902	-5.983748	-5.186817	-4.641750	-3.233587	0.000000	-10.000000	0.350000	-19.533335	328.000000	1023.000000	1023.000000	2046.000000
37.380001	-0.033784	-19.966261	-6.372776	-5.400516	-4.657632	-3.535339	0.000000	-10.000000	0.333333	-19.333334	321.666656	1023.000000	1023.000000	2046.000000
37.400002	-0.034614	-20.456980	-6.562262	-5.680532	-4.798311	-3.415876	0.000000	-10.000000	0.316667	-19.300001	315.166656	1023.000000	1023.000000	2046.000000
37.419998	-0.035233	-20.822521	-6.696209	-5.536549	-4.995123	-3.594640	0.000000	-10.000000	0.300000	-19.233334	308.833344	1023.000000	1023.000000	2046.000000
37.439999	-0.035541	-21.004841	-6.851344	-5.833294	-4.919520	-3.400683	0.000000	-10.000000	0.300000	-19.233334	302.333344	1023.000000	1023.000000	2046.000000
37.459999	-0.035687	-21.091284	-7.121365	-5.679075	-4.916980	-3.373863	0.000000	-10.000000	0.316667	-19.066668	296.000000	1023.000000	1023.000000	2046.000000
37.480000	-0.035704	-21.101063	-7.087702	-5.393845	-5.247524	-3.371991	0.000000	-10.000000	0.300000	-18.900000	289.666656	1023.000000	1023.000000	2046.000000
37.500000	-0.035964	-21.254831	-7.046493	-5.490137	-5.311651	-3.406549	0.000000	-10.000000	0.300000	-18.633333	283.333344	1023.000000	1023.000000	2046.000000
37.520000	-0.037224	-21.999180	-7.319819	-5.587194	-5.388430	-3.703737	0.000000	-10.000000	0.283333	-18.566668	277.000000	1023.000000	1023.000000	2046.000000
37.540001	-0.039427	-23.301559	-7.702826	-5.732900	-5.828272	-4.037562	0.000000	-10.000000	0.283333	-18.500000	270.666656	1023.000000	1023.000000	2046.000000
37.560001	-0.042433	-25.078129	-8.209229	-6.129294	-6.380934	-4.358672	0.000000	-10.000000	0.258333	-18.150000	264.500000	1023.000000	1023.000000	2046.000000
37.580002	-0.045934	-27.147247	-9.093636	-6.401288	-6.693501	-4.958823	0.000000	-10.000000	0.241667	-17.683332	258.500000	1023.000000	1023.000000	2046.000000
37.599998	-0.048419	-28.615646	-9.663312	-6.703898	-7.110278	-5.138160	0.000000	-10.000000	0.241667	-17.216667	252.500000	1023.000000	1023.000000	2046.000000
37.619999	-0.050664	-29.942358	-9.980137	-6.949893	-7.635312	-5.377016	0.000000	-10.000000	0.241667	-16.966667	246.833328	1023.000000	1023.000000	2046.000000
37.639999	-0.052329	-30.926722	-10.538424	-7.118921	-7.614538	-5.654840	0.000000	-10.000000	0.241667	-16.833334	241.166672	1023.000000	1023.000000	2046.000000
37.660000	-0.053497	-31.616667	-10.864105	-7.284993	-7.788188	-5.679380	0.000000	-10.000000	0.241667	-16.933334	235.666672	1023.000000	1023.000000	2046.000000
37.680000	-0.054791	-32.381401	-11.229709	-7.242119	-8.034316	-5.875258	0.000000	-10.000000	0.250000	-17.150002	230.000000	1023.000000	1023.000000	2046.000000
37.700001	-0.055530	-32.818481	-11.298100	-7.418290	-8.228851	-5.873241	0.000000	-10.000000	0.241667	-17.266668	224.333328	1023.000000	1023.000000	2046.000000
37.720001	-0.056300	-33.273331	-11.579781	-7.381633	-8.187720	-6.124196	0.000000	-10.000000	0.233333	-17.083334	218.500000	1023.000000	1023.000000	2046.000000
37.740002	-0.056570	-33.433064	-11.659994	-7.356019	-8.387634	-6.029416	0.000000	-10.000000	0.216667	-16.900000	212.833328	1023.000000	1023.000000	2046.000000
37.759998	-0.056757	-33.543560	-11.568508	-7.414570	-8.532062	-6.028421	0.000000	-10.000000	0.216667	-16.650000	207.166672	1023.000000	1023.000000	2046.000000
37.779999	-0.056989	-33.680244	-11.706909	-7.403786	-8.349931	-6.219616	0.000000	-10.000000	0.208333	-16.383333	201.666672	1023.000000	1023.000000	2046.000000
37.799999	-0.056724	-33.523796	-11.651374	-7.409069	-8.419217	-6.044134	0.000000	-10.000000	0.208333	-16.116667	196.000000	1023.000000	1023.000000	2046.000000
37.820000	-0.056321	-33.285873	-11.399202	-7.501331	-8.461877	-5.923462	0.000000	-10.000000	0.200000	-15.983334	190.666672	1023.000000	1023.000000	2046.000000
37.840000	-0.055931	-33.055107	-11.435270	-7.515008	-8.151804	-5.953023	0.000000	-10.000000	0.200000	-16.100000	185.333328	1023.000000	1023.000000	2046.000000
37.860001	-0.055158	-32.598568	-11.229695	-7.612038	-8.118374	-5.638463	0.000000	-10.000000	0.208333	-16.133335	180.000000	1023.000000	1023.000000	2046.000000
37.880001	-0.055162	-32.600960	-11.060282	-7.660487	-8.228333	-5.651858	0.000000	-10.000000	0.208333	-15.983335	174.500000	1023.000000	1023.000000	2046.000000
37.900002	-0.055368	-32.722332	-11.106877	-7.868927	-8.028771	-5.717756	0.000000	-10.000000	0.208333	-15.533334	169.166672	1023.000000	1023.000000	2046.000000
37.919998	-0.056194	-33.210613	-11.155146	-8.102892	-8.061461	-5.891114	0.000000	-10.000000	0.200000	-15.166667	164.000000	1023.000000	1023.000000	2046.000000
37.939999	-0.056749	-33.538612	-11.249557	-8.317719	-8.113448	-5.857890	0.000000	-10.000000	0.191667	-14.966666	159.000000	1023.000000	1023.000000	2046.000000
37.959999	-0.057466	-33.962685	-11.237933	-8.415293	-8.314578	-5.994880	0.000000	-10.000000	0.200000	-15.066667	154.000000	1023.000000	1023.000000	2046.000000
37.980000	-0.057903	-34.220860	-11.210063	-8.610474	-8.326215	-6.074110	0.000000	-10.000000	0.200000	-15.183333	149.000000	1023.000000	1023.000000	2046.000000
38.000000	-0.058700	-34.691681	-11.275445	-8.701736	-8.373621	-6.340878	0.000000	-10.000000	0.208333	-15.266666	143.833328	1023.000000	1023.000000	2046.000000
38.020000	-0.058916	-34.819408	-11.228204	-8.861112	-8.482494	-6.247600	0.000000	-10.000000	0.200000	-15.133333	138.666672	1023.000000	1023.000000	2046.000000
38.040001	-0.059373	-35.089592	-11.091611	-8.838470	-8.767700	-6.391813	0.000000	-10.000000	0.191667	-14.916667	133.500000	1023.000000	1023.000000	2046.000000
38.060001	-0.059264	-35.025196	-11.103628	-8.875371	-8.608656	-6.437541	0.000000	-10.000000	0.191667	-14.583334	128.666672	1023.000000	1023.000000	2046.000000
38.080002	-0.058821	-34.763405	-10.980560	-8.860361	-8.557098	-6.365386	0.000000	-10.000000	0.191667	-14.316667	123.833336	1023.000000	1023.000000	2046.000000
38.099998	-0.058605	-34.635433	-10.871290	-8.695964	-8.685770	-6.382408	0.000000	-10.000000	0.191667	-13.800000	119.166664	1023.000000	1023.000000	2046.000000
38.119999	-0.058002	-34.279026	-10.719180	-8.730419	-8.561747	-6.267678	0.000000	-10.000000	0.183333	-13.350000	114.500000	1023.000000	1023.000000	2046.000000
38.139999	-0.057782	-34.149380	-10.746099	-8.626684	-8.396962	-6.379632	0.000000	-10.000000	0.175000	-13.000000	110.166664	1023.000000	1023.000000	2046.000000
38.160000	-0.057179	-33.792892	-10.649207	-8.597021	-8.403151	-6.143514	0.000000	-10.000000	0.150000	-12.783334	105.666664	1023.000000	1023.000000	2046.000000
38.180000	-0.057034	-33.706997	-10.534726	-8.501381	-8.551115	-6.119776	0.000000	-10.000000	0.133333	-12.700000	101.333336	1023.000000	1023.000000	2046.000000
38.200001	-0.056653	-33.481987	-10.536328	-8.519817	-8.334043	-6.091801	0.000000	-10.000000	0.125000	-12.450000	97.000000	1023.000000	1023.000000	2046.000000
38.220001	-0.056350	-33.302628	-10.473536	-8.449605	-8.286777	-6.092710	0.000000	-10.000000	0.125000	-12.416667	93.000000	1023.000000	1023.000000	2046.000000
38.240002	-0.056237	-33.235966	-10.498699	-8.296815	-8.349259	-6.091189	0.000000	-10.000000	0.116667	-12.233334	89.000000	1023.000000	1023.000000	2046.000000
38.259998	-0.056019	-33.107273	-10.356023	-8.421390	-8.345008	-5.984853	0.000000	-10.000000	0.100000	-12.100000	85.000000	1023.000000	1023.000000	2046.000000
38.279999	-0.056145	-33.181484	-10.421665	-8.343395	-8.262722	-6.153703	0.000000	-10.000000	0.100000	-11.933333	81.000000	1023.000000	1023.000000	2046.000000
38.299999	-0.055973	-33.080238	-10.419345	-8.366904	-8.322975	-5.971014	0.000000	-10.000000	0.100000	-11.833334	77.000000	1023.000000	1023.000000	2046.000000
38.320000	-0.056060	-33.131721	-10.283324	-8.341405	-8.482640	-6.024353	0.000000	-10.000000	0.100000	-11.800000	73.000000	1023.000000	1023.000000	2046.000000
38.340000	-0.056102	-33.156540	-10.420246	-8.325029	-8.259913	-6.151352	0.000000	-10.000000	0.100000	-11.800000	69.000000	1023.000000	1023.000000	2046.000000
38.360001	-0.056041	-33.120087	-10.338052	-8.361814	-8.317520	-6.102701	0.000000	-10.000000	0.091667	-11.683333	65.000000	1023.000000	1023.000000	2046.000000
38.380001	-0.056145	-33.181801	-10.380386	-8.317374	-8.392735	-6.091305	0.000000	-10.000000	0.091667	-11.350000	61.000000	1023.000000	1023.000000	2046.000000
38.400002	-0.056042	-33.120815	-10.227018	-8.372758	-8.473413	-6.047625	0.000000	-10.000000	0.091667	-10.983334	57.166668	1023.000000	1023.000000	2046.000000
38.419998	-0.056144	-33.181335	-10.306565	-8.324628	-8.298577	-6.251565	0.000000	-10.000000	0.100000	-10.700000	53.500000	1023.000000	1023.000000	2046.000000
38.439999	-0.056062	-33.132565	-10.199293	-8.320693	-8.418242	-6.194337	0.000000	-10.000000	0.100000	-10.633333	49.833332	1023.000000	1023.000000	2046.000000
38.459999	-0.056470	-33.373665	-10.169514	-8.253437	-8.670626	-6.280087	0.000000	-10.000000	0.100000	-10.400001	46.333332	1023.000000	1023.000000	2046.000000
38.480000	-0.057078	-33.732891	-10.160562	-8.342551	-8.768334	-6.461442	0.000000	-10.000000	0.091667	-10.183333	42.833332	1023.000000	1023.000000	2046.000000
38.500000	-0.058204	-34.398762	-10.272178	-8.350348	-8.970581	-6.805654	0.000000	-10.000000	0.091667	-9.800000	39.500000	1023.000000	1023.000000	2046.000000
38.520000	-0.059241	-35.011688	-10.263789	-8.535130	-9.329205	-6.883564	0.000000	-10.000000	0.091667	-9.483334	36.166668	1023.000000	1023.000000	2046.000000
38.540001	-0.060455	-35.729069	-10.422086	-8.620304	-9.566714	-7.119964	0.000000	-10.000000	0.100000	-9.233334	33.000000	1023.000000	1023.000000	2046.000000
38.560001	-0.061061	-36.087177	-10.424624	-8.908623	-9.636675	-7.117254	0.000000	-10.000000	0.100000	-9.133333	30.000000	1023.000000	1023.000000	2046.000000
38.580002	-0.061562	-36.382923	-10.671780	-8.756442	-9.443922	-7.510780	0.000000	-10.000000	0.091667	-9.183333	26.833334	1023.000000	1023.000000	2046.000000
38.599998	-0.061060	-36.086426	-10.617815	-8.765673	-9.446582	-7.256358	0.000000	-10.000000	0.083333	-9.133333	23.666666	1023.000000	1023.000000	2046.000000
38.619999	-0.061530	-36.364197	-10.805153	-8.905528	-9.594338	-7.059176	0.000000	-10.000000	0.083333	-9.133333	20.500000	1023.000000	1023.000000	2046.000000
38.639999	-0.061188	-36.162056	-10.805622	-8.753674	-9.579285	-7.023475	0.000000	-10.000000	0.083333	-8.983334	17.500000	1023.000000	1023.000000	2046.000000
38.660000	-0.061379	-36.274960	-10.902735	-8.606085	-9.532485	-7.233657	0.000000	-10.000000	0.083333	-8.883333	14.500000	1023.000000	1023.000000	2046.000000
38.680000	-0.061457	-36.320824	-10.787986	-8.700525	-9.710716	-7.121596	0.000000	-10.000000	0.083333	-8.816667	11.500000	1023.000000	1023.000000	2046.000000
38.700001	-0.062965	-37.212318	-11.004589	-8.788281	-10.025816	-7.393631	0.000000	-10.000000	0.075000	-8.816667	8.500000	1023.000000	1023.000000	2046.000000
38.720001	-0.065118	-38.484875	-11.443049	-9.045614	-10.258526	-7.737685	0.000000	-10.000000	0.066667	-8.833334	6.500000	1023.000000	1023.000000	2046.000000
38.740002	-0.068403	-40.425884	-12.249694	-9.285358	-10.550512	-8.340319	0.000000	-10.000000	0.041667	-8.083334	3.833333	1023.000000	1023.000000	2046.000000
38.759998	-0.070918	-41.912350	-12.783459	-9.569062	-11.040446	-8.519382	0.000000	-10.000000	0.033333	-7.016667	1.500000	1023.000000	1023.000000	2046.000000
38.779999	-0.073140	-43.225964	-13.257692	-9.732533	-11.468637	-8.767100	0.000000	-10.000000	0.033333	-5.700000	-1.333333	1023.000000	1023.000000	2046.000000
38.799999	-0.074398	-43.969257	-13.617467	-9.987754	-11.508860	-8.855178	0.000000	-10.000000	0.041667	-5.083333	-3.000000	1023.000000	1023.000000	2046.000000
38.820000	-0.075760	-44.774132	-14.030492	-10.033491	-11.582217	-9.127932	0.000000	-10.000000	0.050000	-4.933333	-4.666667	1023.000000	1023.000000	2046.000000
38.840000	-0.076375	-45.137901	-14.212741	-10.115378	-11.762280	-9.047502	0.000000	-10.000000	0.050000	-5.166667	-6.333333	1023.000000	1023.000000	2046.000000
38.860001	-0.077081	-45.554607	-14.339149	-10.037354	-12.024734	-9.153370	0.000000	-10.000000	0.050000	-5.466667	-8.000000	1023.000000	1023.000000	2046.000000
38.880001	-0.077150	-45.595585	-14.366863	-10.081425	-12.027130	-9.120166	0.000000	-10.000000	0.050000	-5.583333	-9.666667	1023.000000	1023.000000	2046.000000
38.900002	-0.077529	-45.819347	-14.583363	-9.975942	-11.897389	-9.362655	0.000000	-10.000000	0.050000	-5.450000	-11.500000	1023.000000	1023.000000	2046.000000
38.919998	-0.077217	-45.635273	-14.415787	-9.969558	-12.027703	-9.222223	0.000000	-10.000000	0.050000	-5.233334	-13.500000	1023.000000	1023.000000	2046.000000
38.939999	-0.077178	-45.612259	-14.445448	-9.860852	-12.098171	-9.207788	0.000000	-10.000000	0.041667	-4.966667	-15.500000	1023.000000	1023.000000	2046.000000
38.959999	-0.077026	-45.522305	-14.314796	-9.854004	-12.161749	-9.191757	0.000000	-10.000000	0.041667	-4.700000	-17.166666	1023.000000	1023.000000	2046.000000
38.980000	-0.076412	-45.159775	-14.300239	-9.897412	-11.817746	-9.144377	0.000000	-10.000000	0.041667	-4.416667	-18.666666	1023.000000	1023.000000	2046.000000
39.000000	-0.075706	-44.742138	-14.121486	-9.899482	-11.711077	-9.010092	0.000000	-10.000000	0.050000	-4.366667	-20.000000	1023.000000	1023.000000	2046.000000
39.020000	-0.074714	-44.156151	-13.909330	-9.842803	-11.642938	-8.761078	0.000000	-10.000000	0.041667	-4.433333	-21.500000	1023.000000	1023.000000	2046.000000
39.040001	-0.074050	-43.763561	-13.667121	-9.791033	-11.645394	-8.660013	0.000000	-10.000000	0.041667	-4.433333	-23.000000	1023.000000	1023.000000	2046.000000
39.060001	-0.073385	-43.370804	-13.496222	-9.954787	-11.371043	-8.548749	0.000000	-10.000000	0.033333	-4.183333	-24.500000	1023.000000	1023.000000	2046.000000
39.080002	-0.073343	-43.345928	-13.481165	-10.043478	-11.199830	-8.621455	0.000000	-10.000000	0.041667	-4.066667	-26.000000	1023.000000	1023.000000	2046.000000
39.099998	-0.073481	-43.426979	-13.388119	-10.271689	-11.273568	-8.493600	0.000000	-10.000000	0.033333	-4.233334	-27.333334	1023.000000	1023.000000	2046.000000
39.119999	-0.073770	-43.598213	-13.376046	-10.269245	-11.348508	-8.604416	0.000000	-10.000000	0.041667	-4.650000	-28.833334	1023.000000	1023.000000	2046.000000
39.139999	-0.073816	-43.625122	-13.231761	-10.475989	-11.328861	-8.588511	0.000000	-10.000000	0.041667	-4.983334	-30.333334	1023.000000	1023.000000	2046.000000
39.160000	-0.074141	-43.817211	-13.314821	-10.528386	-11.157667	-8.816337	0.000000	-10.000000	0.050000	-5.183333	-32.000000	1023.000000	1023.000000	2046.000000
39.180000	-0.074347	-43.938938	-13.147302	-10.633731	-11.374495	-8.783411	0.000000	-10.000000	0.050000	-5.216667	-33.666668	1023.000000	1023.000000	2046.000000
39.200001	-0.074643	-44.113838	-13.061311	-10.618567	-11.581493	-8.852467	0.000000	-10.000000	0.041667	-5.083333	-35.500000	1023.000000	1023.000000	2046.000000
39.220001	-0.074348	-43.939579	-12.989702	-10.677863	-11.422908	-8.849107	0.000000	-10.000000	0.041667	-4.800000	-37.333332	1023.000000	1023.000000	2046.000000
39.240002	-0.074084	-43.783455	-12.912581	-10.608751	-11.294496	-8.967628	0.000000	-10.000000	0.025000	-4.433333	-39.000000	1023.000000	1023.000000	2046.000000
39.259998	-0.073198	-43.260193	-12.696886	-10.556310	-11.286518	-8.720480	0.000000	-10.000000	0.025000	-4.083333	-40.333332	1023.000000	1023.000000	2046.000000
39.279999	-0.072862	-43.061153	-12.576707	-10.394172	-11.381359	-8.708918	0.000000	-10.000000	0.025000	-3.716667	-41.666668	1023.000000	1023.000000	2046.000000
39.299999	-0.071874	-42.477547	-12.449107	-10.382636	-11.065008	-8.580796	0.000000	-10.000000	0.025000	-3.333333	-42.833332	1023.000000	1023.000000	2046.000000
39.320000	-0.071368	-42.178192	-12.356914	-10.267164	-10.917040	-8.637073	0.000000	-10.000000	0.025000	-2.933333	-44.000000	1023.000000	1023.000000	2046.000000
39.340000	-0.070627	-41.740810	-12.229482	-10.185140	-10.947778	-8.378409	0.000000	-10.000000	0.016667	-2.466667	-45.000000	1023.000000	1023.000000	2046.000000
39.360001	-0.070211	-41.494617	-12.132195	-10.047259	-11.028919	-8.286245	0.000000	-10.000000	0.025000	-2.100000	-45.666668	1023.000000	1023.000000	2046.000000
39.380001	-0.069324	-40.970444	-12.029791	-10.017282	-10.729206	-8.194165	0.000000	-10.000000	0.025000	-1.833333	-46.000000	1023.000000	1023.000000	2046.000000
39.400002	-0.068864	-40.698910	-11.997883	-9.913715	-10.556155	-8.231157	0.000000	-10.000000	0.016667	-1.633333	-46.000000	1023.000000	1023.000000	2046.000000
39.419998	-0.068366	-40.404072	-11.927782	-9.825236	-10.614647	-8.036407	0.000000	-10.000000	0.016667	-1.466667	-46.000000	1023.000000	1023.000000	2046.000000
39.439999	-0.068090	-40.241131	-11.816766	-9.689612	-10.696687	-8.038067	0.000000	-10.000000	0.008333	-1.350000	-46.000000	1023.000000	1023.000000	2046.000000
39.459999	-0.067658	-39.985630	-11.744056	-9.807161	-10.525066	-7.909348	0.000000	-10.000000	0.008333	-1.433333	-46.000000	1023.000000	1023.000000	2046.000000
39.480000	-0.067588	-39.944550	-11.770799	-9.726959	-10.421922	-8.024873	0.000000	-10.000000	0.000000	-1.550000	-46.000000	1023.000000	1023.000000	2046.000000
39.500000	-0.067240	-39.738983	-11.728939	-9.629682	-10.503012	-7.877351	0.000000	-10.000000	0.000000	-1.616667	-46.000000	1023.000000	1023.000000	2046.000000
39.520000	-0.066860	-39.514175	-11.571688	-9.600603	-10.548868	-7.793016	0.000000	-10.000000	0.008333	-1.683333	-46.000000	1023.000000	1023.000000	2046.000000
39.540001	-0.066570	-39.343102	-11.590681	-9.583049	-10.245444	-7.923929	0.000000	-10.000000	0.016667	-1.733333	-46.000000	1023.000000	1023.000000	2046.000000
39.560001	-0.066207	-39.128414	-11.404758	-9.537753	-10.332108	-7.853796	0.000000	-10.000000	0.025000	-1.816667	-46.000000	1023.000000	1023.000000	2046.000000
39.580002	-0.066292	-39.178627	-11.380256	-9.393089	-10.530392	-7.874890	0.000000	-10.000000	0.016667	-1.833333	-46.000000	1023.000000	1023.000000	2046.000000
39.599998	-0.066563	-39.338684	-11.273040	-9.494076	-10.613295	-7.958273	0.000000	-10.000000	0.016667	-1.916667	-46.000000	1023.000000	1023.000000	2046.000000
39.619999	-0.067432	-39.852543	-11.358350	-9.503405	-10.678338	-8.312450	0.000000	-10.000000	0.016667	-1.933333	-46.166668	1023.000000	1023.000000	2046.000000
39.639999	-0.067994	-40.184620	-11.347848	-9.630776	-10.928355	-8.277641	0.000000	-10.000000	0.016667	-1.833333	-46.500000	1023.000000	1023.000000	2046.000000
39.660000	-0.068805	-40.663746	-11.358184	-9.646375	-11.233909	-8.425279	0.000000	-10.000000	0.016667	-1.783333	-46.833332	1023.000000	1023.000000	2046.000000
39.680000	-0.068806	-40.664516	-11.408635	-9.808043	-11.015512	-8.432327	0.000000	-10.000000	0.016667	-1.783333	-47.000000	1023.000000	1023.000000	2046.000000
39.700001	-0.068609	-40.547783	-11.576365	-9.652400	-10.723953	-8.595063	0.000000	-10.000000	0.025000	-2.000000	-47.166668	1023.000000	1023.000000	2046.000000
39.720001	-0.068334	-40.385284	-11.564398	-9.803836	-10.899561	-8.117489	0.000000	-10.000000	0.016667	-2.116667	-47.666668	1023.000000	1023.000000	2046.000000
39.740002	-0.068109	-40.252247	-11.544716	-9.645304	-10.977513	-8.084715	0.000000	-10.000000	0.008333	-2.200000	-48.333332	1023.000000	1023.000000	2046.000000
39.759998	-0.068076	-40.232899	-11.715278	-9.474826	-10.741416	-8.301381	0.000000	-10.000000	0.000000	-2.133333	-49.166668	1023.000000	1023.000000	2046.000000
39.779999	-0.067982	-40.177204	-11.615819	-9.519563	-10.912230	-8.129595	0.000000	-10.000000	0.000000	-2.100000	-49.666668	1023.000000	1023.000000	2046.000000
39.799999	-0.068666	-40.581425	-11.679842	-9.419801	-11.160190	-8.321593	0.000000	-10.000000	0.016667	-2.200000	-50.333332	1023.000000	1023.000000	2046.000000
39.820000	-0.069965	-41.349583	-11.914349	-9.744031	-11.212593	-8.478610	0.000000	-10.000000	0.016667	-2.316667	-51.000000	1023.000000	1023.000000	2046.000000
39.840000	-0.072921	-43.096237	-12.628996	-9.954557	-11.438268	-9.074417	0.000000	-10.000000	0.016667	-2.116667	-51.666668	1023.000000	1023.000000	2046.000000
39.860001	-0.075683	-44.728462	-13.185953	-10.218269	-12.021219	-9.303020	0.000000	-10.000000	0.016667	-1.300000	-52.000000	1023.000000	1023.000000	2046.000000
39.880001	-0.078101	-46.157639	-13.730371	-10.357109	-12.517656	-9.552501	0.000000	-10.000000	0.016667	-0.516667	-52.000000	1023.000000	1023.000000	2046.000000
39.900002	-0.079517	-46.994343	-14.156719	-10.609198	-12.483514	-9.744914	0.000000	-10.000000	0.016667	0.000000	-52.000000	1023.000000	1023.000000	2046.000000
39.919998	-0.080661	-47.670605	-14.489833	-10.786340	-12.599371	-9.795061	0.000000	-10.000000	0.008333	0.000000	-52.000000	1023.000000	1023.000000	2046.000000
39.939999	-0.081736	-48.305729	-14.819045	-10.689302	-12.906868	-9.890512	0.000000	-10.000000	0.008333	-0.283333	-52.000000	1023.000000	1023.000000	2046.000000
39.959999	-0.082041	-48.486462	-14.919820	-10.780091	-12.886376	-9.900176	0.000000	-10.000000	0.008333	-0.700000	-52.000000	1023.000000	1023.000000	2046.000000
39.980000	-0.082463	-48.735790	-15.073520	-10.723823	-12.814535	-10.123912	0.000000	-10.000000	0.000000	-0.700000	-52.000000	1023.000000	1023.000000	2046.000000
40.000000	-0.082363	-48.676266	-15.074226	-10.712012	-12.927985	-9.962044	0.000000	-10.000000	0.000000	-0.416667	-52.000000	1023.000000	1023.000000	2046.000000
40.020000	-0.082575	-48.801933	-15.087125	-10.513260	-13.212906	-9.988644	0.000000	-10.000000	0.000000	0.000000	-52.000000	1023.000000	1023.000000	2046.000000
40.040001	-0.082110	-48.526821	-15.063426	-10.534412	-13.013230	-9.915751	0.000000	-10.000000	0.000000	0.000000	-52.000000	1023.000000	1023.000000	2046.000000
40.060001	-0.081901	-48.403259	-15.023913	-10.499649	-12.849609	-10.030087	0.000000	-10.000000	0.000000	0.733333	-52.000000	1023.000000	1023.000000	2046.000000
40.080002	-0.081323	-48.061626	-14.912169	-10.426124	-12.945385	-9.777949	0.000000	-10.000000	0.000000	1.683333	-52.000000	1023.000000	1023.000000	2046.000000
40.099998	-0.080634	-47.654709	-14.717016	-10.313893	-12.977394	-9.646405	0.000000	-10.000000	0.000000	2.633333	-52.000000	1023.000000	1023.000000	2046.000000
40.119999	-0.079448	-46.953835	-14.571541	-10.299829	-12.545014	-9.537452	0.000000	-10.000000	0.000000	2.850000	-52.000000	1023.000000	1023.000000	2046.000000
40.139999	-0.078273	-46.259617	-14.303439	-10.284754	-12.370698	-9.300725	0.000000	-10.000000	0.000000	3.100000	-52.000000	1023.000000	1023.000000	2046.000000
40.160000	-0.077256	-45.658295	-14.068823	-10.230822	-12.352738	-9.005912	0.000000	-10.000000	0.000000	3.616667	-52.000000	1023.000000	1023.000000	2046.000000
40.180000	-0.076492	-45.206573	-13.833738	-10.225677	-12.312939	-8.834219	0.000000	-10.000000	-0.008333	4.366667	-52.000000	1023.000000	1023.000000	2046.000000
40.200001	-0.075939	-44.880196	-13.730368	-10.386909	-12.003522	-8.759398	0.000000	-10.000000	-0.008333	5.033333	-52.000000	1023.000000	1023.000000	2046.000000
40.220001	-0.075658	-44.713673	-13.671530	-10.454653	-11.782606	-8.804885	0.000000	-10.000000	-0.016667	5.666667	-52.000000	1023.000000	1023.000000	2046.000000
40.240002	-0.075152	-44.415066	-13.539811	-10.512200	-11.807126	-8.555929	0.000000	-10.000000	-0.016667	6.300000	-52.000000	1023.000000	1023.000000	2046.000000
40.259998	-0.074946	-44.292889	-13.412294	-10.442327	-11.930511	-8.507755	0.000000	-10.000000	-0.016667	7.066667	-52.000000	1023.000000	1023.000000	2046.000000
40.279999	-0.074360	-43.946823	-13.212381	-10.521036	-11.803432	-8.409973	0.000000	-10.000000	-0.016667	7.933333	-52.000000	1023.000000	1023.000000	2046.000000
40.299999	-0.074174	-43.836781	-13.135972	-10.514723	-11.600639	-8.585448	0.000000	-10.000000	-0.016667	8.900001	-52.000000	1023.000000	1023.000000	2046.000000
40.320000	-0.073427	-43.395615	-12.908353	-10.553816	-11.563565	-8.369882	0.000000	-10.000000	-0.041667	10.033334	-27.333334	1023.000000	1023.000000	2046.000000
40.340000	-0.072580	-42.894581	-12.744984	-10.347010	-11.652454	-8.150131	0.000000	-10.000000	-0.083333	11.700001	-0.333333	1023.000000	1023.000000	2046.000000
40.360001	-0.071141	-42.044090	-12.385717	-10.184685	-11.600406	-7.873282	0.000000	-10.000000	-0.125000	13.033334	26.666666	1023.000000	1023.000000	2046.000000
40.380001	-0.069570	-41.115807	-12.211234	-10.044320	-11.091419	-7.768835	0.000000	-10.000000	-0.166667	14.300000	30.333334	1023.000000	1023.000000	2046.000000
40.400002	-0.068026	-40.203461	-11.933503	-9.929679	-10.869905	-7.470376	0.000000	-10.000000	-0.191667	15.166667	33.333332	1023.000000	1023.000000	2046.000000
40.419998	-0.066606	-39.363869	-11.736864	-9.582051	-10.870235	-7.174717	0.000000	-10.000000	-0.208333	16.516666	38.000000	1023.000000	1023.000000	2046.000000
40.439999	-0.064892	-38.351212	-11.422041	-9.453394	-10.634349	-6.841428	0.000000	-10.000000	-0.208333	17.700001	43.166668	1023.000000	1023.000000	2046.000000
40.459999	-0.063521	-37.540981	-11.312970	-9.239830	-10.209231	-6.778951	0.000000	-10.000000	-0.216667	18.550001	48.833332	1023.000000	1023.000000	2046.000000
40.480000	-0.061907	-36.587234	-11.032725	-9.112590	-9.979080	-6.462840	0.000000	-10.000000	-0.250000	19.366667	55.000000	1023.000000	1023.000000	2046.000000
40.500000	-0.060602	-35.815769	-10.831267	-8.910758	-9.921793	-6.151950	0.000000	-10.000000	-0.291667	20.250000	61.500000	1023.000000	1023.000000	2046.000000
40.520000	-0.059439	-35.128735	-10.630713	-8.662417	-9.912225	-5.923378	0.000000	-10.000000	-0.325000	21.266666	68.166664	1023.000000	1023.000000	2046.000000
40.540001	-0.058046	-34.305439	-10.441532	-8.554182	-9.592256	-5.717470	0.000000	-10.000000	-0.341667	22.116667	75.000000	1023.000000	1023.000000	2046.000000
40.560001	-0.057106	-33.749485	-10.345291	-8.448613	-9.226224	-5.729355	0.000000	-10.000000	-0.375000	22.983334	82.333336	1023.000000	1023.000000	2046.000000
40.580002	-0.055921	-33.049065	-10.103708	-8.402274	-9.109173	-5.433909	0.000000	-10.000000	-0.383333	23.766666	89.666664	1023.000000	1023.000000	2046.000000
40.599998	-0.055143	-32.589653	-10.020326	-8.183409	-9.124122	-5.261797	0.000000	-10.000000	-0.400000	24.433334	97.500000	1023.000000	1023.000000	2046.000000
40.619999	-0.053933	-31.874590	-9.814974	-8.058166	-9.003471	-4.997981	0.000000	-10.000000	-0.408333	25.000000	105.500000	1023.000000	1023.000000	2046.000000
40.639999	-0.052820	-31.216564	-9.631569	-7.990812	-8.679175	-4.915008	0.000000	-10.000000	-0.433333	25.516666	113.833336	1023.000000	1023.000000	2046.000000
40.660000	-0.051890	-30.667160	-9.371211	-7.882685	-8.485555	-4.927709	0.000000	-10.000000	-0.475000	26.116667	122.333336	1023.000000	1023.000000	2046.000000
40.680000	-0.050623	-29.918114	-9.087453	-7.804733	-8.368719	-4.657208	0.000000	-10.000000	-0.508333	26.616667	130.833328	1023.000000	1023.000000	2046.000000
40.700001	-0.049750	-29.402193	-8.819253	-7.553253	-8.431287	-4.598401	0.000000	-10.000000	-0.566667	27.383333	139.666672	1023.000000	1023.000000	2046.000000
40.720001	-0.048741	-28.805983	-8.499546	-7.366913	-8.423215	-4.516308	0.000000	-10.000000	-0.600000	28.316668	148.500000	1023.000000	1023.000000	2046.000000
40.740002	-0.047831	-28.268353	-8.184210	-7.341946	-8.208631	-4.533567	0.000000	-10.000000	-0.658333	29.700001	157.833328	1023.000000	1023.000000	2046.000000
40.759998	-0.046937	-27.739656	-7.990731	-7.271583	-7.854819	-4.622524	0.000000	-10.000000	-0.700000	31.283333	167.500000	1023.000000	1023.000000	2046.000000
40.779999	-0.045182	-26.702469	-7.604295	-7.187889	-7.616015	-4.294269	0.000000	-10.000000	-0.766667	32.700001	177.833328	1023.000000	1023.000000	2046.000000
40.799999	-0.043659	-25.802256	-7.481243	-6.937409	-7.442379	-3.941225	0.000000	-10.000000	-0.791667	33.883331	188.500000	1023.000000	1023.000000	2046.000000
40.820000	-0.041717	-24.654736	-7.380105	-6.407727	-7.104200	-3.762703	0.000000	-10.000000	-0.808333	34.299999	199.666672	1023.000000	1023.000000	2046.000000
40.840000	-0.040857	-24.146414	-7.374893	-6.524423	-6.910532	-3.336568	0.000000	-10.000000	-0.800000	34.566666	211.000000	1023.000000	1023.000000	2046.000000
40.860001	-0.039567	-23.383820	-7.289002	-6.153046	-6.555400	-3.386373	0.000000	-10.000000	-0.808333	34.733334	222.500000	1023.000000	1023.000000	2046.000000
40.880001	-0.037960	-22.434065	-6.937302	-5.953236	-6.343543	-3.199984	0.000000	-10.000000	-0.816667	35.083336	234.166672	1023.000000	1023.000000	2046.000000
40.900002	-0.036465	-21.550602	-6.598527	-5.719254	-6.232726	-3.000094	0.000000	-10.000000	-0.808333	35.216667	245.833328	1023.000000	1023.000000	2046.000000
40.919998	-0.036244	-21.420324	-6.479892	-5.597371	-6.297409	-3.045653	0.000000	-10.000000	-0.791667	34.900002	257.500000	1023.000000	1023.000000	2046.000000
40.939999	-0.037029	-21.884272	-6.627701	-5.732173	-6.310328	-3.214068	0.000000	-10.000000	-0.766667	34.683334	269.166656	1023.000000	1023.000000	2046.000000
40.959999	-0.038719	-22.883167	-7.078513	-5.853048	-6.346661	-3.604946	0.000000	-10.000000	-0.758333	34.383335	280.666656	1023.000000	1023.000000	2046.000000
40.980000	-0.039976	-23.625870	-7.333881	-6.047363	-6.483377	-3.761249	0.000000	-10.000000	-0.750000	34.433334	292.333344	1023.000000	1023.000000	2046.000000
41.000000	-0.040667	-24.034117	-7.676959	-6.077809	-6.557724	-3.721626	0.000000	-10.000000	-0.741667	34.016666	303.666656	1023.000000	1023.000000	2046.000000
41.020000	-0.040709	-24.058784	-7.813906	-5.959933	-6.621416	-3.663529	0.000000	-10.000000	-0.733333	33.916668	315.166656	1023.000000	1023.000000	2046.000000
41.040001	-0.039977	-23.626221	-7.804035	-5.924663	-6.323131	-3.574392	0.000000	-10.000000	-0.716667	33.599998	326.500000	1023.000000	1023.000000	2046.000000
41.060001	-0.039398	-23.284401	-7.739429	-5.798735	-6.039653	-3.706584	0.000000	-10.000000	-0.725000	33.516666	337.833344	1023.000000	1023.000000	2046.000000
41.080002	-0.038395	-22.691460	-7.523836	-5.714226	-5.930562	-3.522835	0.000000	-10.000000	-0.725000	33.349998	349.000000	1023.000000	1023.000000	2046.000000
41.099998	-0.037360	-22.080032	-7.404262	-5.443645	-5.867365	-3.364760	0.000000	-10.000000	-0.733333	33.299999	360.166656	1023.000000	1023.000000	2046.000000
41.119999	-0.035990	-21.270332	-7.169663	-5.112678	-5.783961	-3.204030	0.000000	-10.000000	-0.733333	33.666668	371.333344	1023.000000	1023.000000	2046.000000
41.139999	-0.034252	-20.243107	-6.895297	-4.839603	-5.452153	-3.056053	0.000000	-10.000000	-0.733333	33.833332	382.666656	1023.000000	1023.000000	2046.000000
41.160000	-0.032805	-19.387789	-6.680121	-4.594335	-5.069488	-3.043846	0.000000	-10.000000	-0.741667	34.099998	393.833344	1023.000000	1023.000000	2046.000000
41.180000	-0.030947	-18.289574	-6.222497	-4.461241	-4.862001	-2.743835	0.000000	-10.000000	-0.741667	34.049999	405.166656	1023.000000	1023.000000	2046.000000
41.200001	-0.029071	-17.180977	-5.990443	-4.135941	-4.604910	-2.449683	0.000000	-10.000000	-0.750000	34.350002	416.500000	1023.000000	1023.000000	2046.000000
41.220001	-0.026912	-15.905225	-5.636570	-3.742490	-4.387333	-2.138832	0.000000	-10.000000	-0.733333	34.216667	427.833344	1023.000000	1023.000000	2046.000000
41.240002	-0.024627	-14.554413	-5.248369	-3.514820	-3.948794	-1.842430	0.000000	-10.000000	-0.708333	34.016666	439.333344	1023.000000	1023.000000	2046.000000
41.259998	-0.022807	-13.478924	-4.926434	-3.409135	-3.417289	-1.726066	0.000000	-10.000000	-0.658333	33.316666	450.666656	1023.000000	1023.000000	2046.000000
41.279999	-0.020958	-12.386153	-4.519146	-3.523045	-2.977261	-1.366701	0.000000	-10.000000	-0.650000	32.466667	462.000000	1023.000000	1023.000000	2046.000000
41.299999	-0.019678	-11.629729	-4.250031	-3.571229	-2.686337	-1.122132	0.000000	-10.000000	-0.625000	31.716667	472.833344	1023.000000	1023.000000	2046.000000
41.320000	-0.018636	-11.013729	-4.028062	-3.516848	-2.547943	-0.920875	0.000000	-10.000000	-0.625000	31.133333	483.666656	1023.000000	1023.000000	2046.000000
41.340000	-0.017303	-10.226153	-3.780430	-3.487393	-2.210471	-0.747858	0.000000	-10.000000	-0.591667	30.800001	494.166656	1023.000000	1023.000000	2046.000000
41.360001	-0.016177	-9.560513	-3.489518	-3.424701	-1.850324	-0.795970	0.000000	-10.000000	-0.600000	30.450001	504.500000	1023.000000	1023.000000	2046.000000
41.380001	-0.015035	-8.885660	-3.064507	-3.477918	-1.601911	-0.741324	0.000000	-10.000000	-0.591667	30.299999	514.500000	1023.000000	1023.000000	2046.000000
41.400002	-0.013818	-8.166292	-2.682157	-3.382136	-1.468280	-0.633719	0.000000	-10.000000	-0.600000	30.233334	524.500000	1023.000000	1023.000000	2046.000000
41.419998	-0.012258	-7.244670	-2.309756	-3.002119	-1.390661	-0.542134	0.000000	-10.000000	-0.600000	30.266666	534.500000	1023.000000	1023.000000	2046.000000
41.439999	-0.010126	-5.984378	-1.872360	-2.724372	-1.067625	-0.320021	0.000000	-10.000000	-0.608333	30.416668	544.833313	1023.000000	1023.000000	2046.000000
41.459999	-0.007972	-4.711741	-1.533800	-2.410315	-0.552769	-0.214857	0.000000	-10.000000	-0.600000	30.733334	555.166687	1023.000000	1023.000000	2046.000000
41.480000	-0.005737	-3.390645	-1.030419	-2.233655	-0.190369	0.063798	0.000000	-10.000000	-0.591667	31.000000	565.500000	1023.000000	1023.000000	2046.000000
41.500000	-0.003764	-2.224625	-0.759686	-1.904192	0.086808	0.352445	0.000000	-10.000000	-0.583333	31.100000	575.666687	1023.000000	1023.000000	2046.000000
41.520000	-0.001713	-1.012150	-0.390932	-1.499187	0.254818	0.623152	0.000000	-10.000000	-0.591667	31.133333	586.000000	1023.000000	1023.000000	2046.000000
41.540001	0.000350	0.206807	-0.064551	-1.217732	0.661436	0.827654	0.000000	-10.000000	-0.591667	31.083334	596.333313	1023.000000	1023.000000	2046.000000
41.560001	0.002254	1.331865	0.433883	-0.996741	1.025341	0.869382	0.000000	-10.000000	-0.600000	31.033333	606.833313	1023.000000	1023.000000	2046.000000
41.580002	0.004383	2.590181	0.874281	-0.683302	1.248149	1.151052	0.000000	-10.000000	-0.608333	31.016666	617.166687	1023.000000	1023.000000	2046.000000
41.599998	0.006802	4.019692	1.411442	-0.205244	1.446262	1.367232	0.000000	-10.000000	-0.608333	31.016666	627.500000	1023.000000	1023.000000	2046.000000
41.619999	0.008565	5.061638	1.762886	0.106530	1.901739	1.290483	0.000000	-10.000000	-0.608333	31.066668	637.833313	1023.000000	1023.000000	2046.000000
41.639999	0.009999	5.909596	2.214281	0.193603	2.152748	1.348965	0.000000	-10.000000	-0.600000	31.049999	648.166687	1023.000000	1023.000000	2046.000000
41.660000	0.011202	6.620509	2.511658	0.397851	2.257850	1.453150	0.000000	-10.000000	-0.591667	30.983334	658.666687	1023.000000	1023.000000	2046.000000
41.680000	0.012714	7.513831	2.761386	0.713973	2.406540	1.631931	0.000000	-10.000000	-0.575000	30.716667	669.000000	1023.000000	1023.000000	2046.000000
41.700001	0.013531	7.996702	2.728808	0.899965	2.670133	1.697797	0.000000	-10.000000	-0.566667	30.350000	679.333313	1023.000000	1023.000000	2046.000000
41.720001	0.013329	7.877321	2.564754	1.126748	2.817181	1.368638	0.000000	-10.000000	-0.566667	30.049999	686.166687	1023.000000	1023.000000	2046.000000
41.740002	0.012810	7.570977	2.598246	0.648506	2.550345	1.773880	0.000000	-10.000000	-0.558333	29.583334	696.166687	1023.000000	1023.000000	2046.000000
41.759998	0.013428	7.936066	2.689239	1.096511	2.490279	1.660037	0.000000	-10.000000	-0.533333	29.083334	706.166687	1023.000000	1023.000000	2046.000000
41.779999	0.015466	9.140129	3.024895	1.564813	2.731878	1.818544	0.000000	-10.000000	-0.508333	28.633333	719.166687	1023.000000	1023.000000	2046.000000
41.799999	0.017280	10.212326	3.446215	1.997212	3.084943	1.683956	0.000000	-10.000000	-0.500000	28.266666	728.833313	1023.000000	1023.000000	2046.000000
41.820000	0.018179	10.743674	3.827976	1.957291	3.166560	1.791847	0.000000	-10.000000	-0.500000	28.100000	738.166687	1023.000000	1023.000000	2046.000000
41.840000	0.017532	10.361388	3.690903	2.080059	2.981107	1.609319	0.000000	-10.000000	-0.508333	28.016666	747.666687	1023.000000	1023.000000	2046.000000
41.860001	0.016655	9.843223	3.413388	2.130461	2.829356	1.470018	0.000000	-10.000000	-0.508333	28.050001	757.000000	1023.000000	1023.000000	2046.000000
41.880001	0.015350	9.072114	3.050955	2.062674	2.837607	1.120878	0.000000	-10.000000	-0.516667	28.233334	766.333313	1023.000000	1023.000000	2046.000000
41.900002	0.014420	8.521971	2.896167	1.759131	2.676344	1.190328	0.000000	-10.000000	-0.500000	27.950001	775.666687	1023.000000	1023.000000	2046.000000
41.919998	0.013687	8.088774	2.622265	1.750042	2.596375	1.120092	0.000000	-10.000000	-0.500000	27.750000	785.000000	1023.000000	1023.000000	2046.000000
41.939999	0.014058	8.308306	2.620669	1.826481	2.610447	1.250709	0.000000	-10.000000	-0.491667	27.533335	794.333313	1023.000000	1023.000000	2046.000000
41.959999	0.014719	8.699020	2.689606	1.941683	2.836215	1.231516	0.000000	-10.000000	-0.500000	27.600000	803.500000	1023.000000	1023.000000	2046.000000
41.980000	0.015371	9.084500	2.832575	2.065173	3.070389	1.116364	0.000000	-10.000000	-0.483333	27.650000	812.666687	1023.000000	1023.000000	2046.000000
42.000000	0.016294	9.629734	3.058206	2.036833	3.137114	1.397581	0.000000	-10.000000	-0.466667	27.466667	821.833313	1023.000000	1023.000000	2046.000000
42.020000	0.016952	10.018514	3.106756	2.341330	3.122403	1.448025	0.000000	-10.000000	-0.450000	27.183334	831.166687	1023.000000	1023.000000	2046.000000
42.040001	0.018432	10.893387	3.318579	2.647089	3.283153	1.644565	0.000000	-10.000000	-0.483333	27.033335	840.333313	1023.000000	1023.000000	2046.000000
42.060001	0.019892	11.756039	3.506970	2.953134	3.603177	1.692758	0.000000	-10.000000	-0.483333	27.133335	849.500000	1023.000000	1023.000000	2046.000000
42.080002	0.021390	12.641568	3.889456	3.050718	3.777251	1.924143	0.000000	-10.000000	-0.483333	27.316668	858.500000	1023.000000	1023.000000	2046.000000
42.099998	0.022831	13.493268	4.115592	3.241775	3.970821	2.165080	0.000000	-10.000000	-0.450000	27.433334	867.500000	1023.000000	1023.000000	2046.000000
42.119999	0.024645	14.564998	4.330796	3.626233	4.194114	2.413855	0.000000	-10.000000	-0.450000	27.433334	876.500000	1023.000000	1023.000000	2046.000000
42.139999	0.027042	15.981526	4.650003	3.895664	4.650772	2.785087	0.000000	-10.000000	-0.441667	27.216667	885.666687	1023.000000	1023.000000	2046.000000
42.160000	0.028699	16.961189	4.944389	3.994347	5.096959	2.925494	0.000000	-10.000000	-0.425000	26.716667	894.833313	1023.000000	1023.000000	2046.000000
42.180000	0.030036	17.751215	5.311584	3.694685	5.376172	3.368776	0.000000	-10.000000	-0.408333	26.016666	904.000000	1023.000000	1023.000000	2046.000000
42.200001	0.030209	17.853758	5.333528	3.584877	5.507149	3.428205	0.000000	-10.000000	-0.391667	25.366667	912.666687	1023.000000	1023.000000	2046.000000
42.220001	0.031097	18.378099	5.513830	3.484701	5.738389	3.641179	0.000000	-10.000000	-0.383333	24.716667	921.333313	1023.000000	1023.000000	2046.000000
42.240002	0.031780	18.781750	5.661673	3.549046	6.032311	3.538720	0.000000	-10.000000	-0.358333	24.016666	929.666687	1023.000000	1023.000000	2046.000000
42.259998	0.032833	19.404085	6.102614	3.483866	6.168850	3.648755	0.000000	-10.000000	-0.333333	23.466667	938.000000	1023.000000	1023.000000	2046.000000
42.279999	0.033158	19.596188	6.323257	3.638385	6.109217	3.525330	0.000000	-10.000000	-0.316667	23.066668	945.833313	1023.000000	1023.000000	2046.000000
42.299999	0.034641	20.472994	6.695521	3.907816	6.252438	3.617219	0.000000	-10.000000	-0.308333	22.766666	953.500000	1023.000000	1023.000000	2046.000000
42.320000	0.036231	21.412653	6.969896	4.238414	6.628756	3.575588	0.000000	-10.000000	-0.308333	22.583334	961.166687	1023.000000	1023.000000	2046.000000
42.340000	0.038092	22.512251	7.404902	4.306987	6.841490	3.958872	0.000000	-10.000000	-0.300000	22.566668	968.666687	1023.000000	1023.000000	2046.000000
42.360001	0.039485	23.335772	7.623737	4.550352	6.967429	4.194254	0.000000	-10.000000	-0.300000	22.533335	976.333313	1023.000000	1023.000000	2046.000000
42.380001	0.041233	24.368448	7.862448	4.903013	7.169918	4.433069	0.000000	-10.000000	-0.283333	22.150000	983.666687	1023.000000	1023.000000	2046.000000
42.400002	0.043226	25.546816	8.146809	5.285453	7.596117	4.518437	0.000000	-10.000000	-0.258333	21.483334	991.166687	1023.000000	1023.000000	2046.000000
42.419998	0.045209	26.718323	8.689839	5.524024	7.832806	4.671654	0.000000	-10.000000	-0.241667	20.650000	998.333313	1023.000000	1023.000000	2046.000000
42.439999	0.047300	27.954378	9.133861	5.756976	8.072448	4.991093	0.000000	-10.000000	-0.233333	20.183334	1005.500000	1023.000000	1023.000000	2046.000000
42.459999	0.048605	28.725723	9.356565	6.151810	8.158450	5.058899	0.000000	-10.000000	-0.225000	19.650000	1012.333313	1023.000000	1023.000000	2046.000000
42.480000	0.050304	29.729481	9.625717	6.470786	8.405113	5.227865	0.000000	-10.000000	-0.208333	19.016666	1019.000000	1023.000000	1023.000000	2046.000000
42.500000	0.051553	30.467819	9.889502	6.726464	8.724133	5.127721	0.000000	-10.000000	-0.191667	18.600000	1025.333374	1023.000000	1023.000000	2046.000000
42.520000	0.052585	31.077517	10.083638	6.670367	8.850309	5.473202	0.000000	-10.000000	-0.183333	18.200001	1031.500000	1023.000000	1023.000000	2046.000000
42.540001	0.051827	30.629572	9.765431	6.760864	8.678869	5.424407	0.000000	-10.000000	-0.175000	18.283333	1037.833374	1023.000000	1023.000000	2046.000000
42.560001	0.051752	30.585274	9.638437	6.846449	8.630274	5.470113	0.000000	-10.000000	-0.166667	17.816668	1044.166626	1023.000000	1023.000000	2046.000000
42.580002	0.051350	30.347952	9.542133	6.851629	8.683558	5.270632	0.000000	-10.000000	-0.150000	17.366667	1050.333374	1023.000000	1023.000000	2046.000000
42.599998	0.052504	31.029598	9.856212	7.027301	8.743578	5.402508	0.000000	-10.000000	-0.141667	16.550001	1056.000000	1023.000000	1023.000000	2046.000000
42.619999	0.053523	31.631847	10.102425	7.360974	8.698997	5.469450	0.000000	-10.000000	-0.125000	15.933333	1061.500000	1023.000000	1023.000000	2046.000000
42.639999	0.054650	32.297993	10.339308	7.720128	8.775014	5.463543	0.000000	-10.000000	-0.116667	15.250000	1067.000000	1023.000000	1023.000000	2046.000000
42.660000	0.054444	32.176575	10.245971	7.874303	8.965222	5.091077	0.000000	-10.000000	-0.108333	14.616667	1072.333374	1023.000000	1023.000000	2046.000000
42.680000	0.052301	30.909962	9.944570	7.454606	8.527763	4.983024	0.000000	-10.000000	-0.108333	13.983334	1077.333374	1023.000000	1023.000000	2046.000000
42.700001	0.049120	29.029633	9.292050	7.176205	7.944919	4.616459	0.000000	-10.000000	-0.108333	13.400001	1082.166626	1023.000000	1023.000000	2046.000000
42.720001	0.047481	28.061392	8.852368	7.074898	7.750435	4.383691	0.000000	-10.000000	-0.100000	13.033334	1085.333374	1023.000000	1023.000000	2046.000000
42.740002	0.046162	27.281536	8.492624	7.005658	7.747586	4.035668	0.000000	-10.000000	-0.091667	12.366667	1089.666626	1023.000000	1023.000000	2046.000000
42.759998	0.045407	26.835302	8.440858	6.572289	7.553703	4.268454	0.000000	-10.000000	-0.075000	12.083334	1093.666626	1023.000000	1023.000000	2046.000000
42.779999	0.044373	26.224621	8.180992	6.507501	7.405242	4.130886	0.000000	-10.000000	-0.058333	11.433333	1099.000000	1023.000000	1023.000000	2046.000000
42.799999	0.044561	26.335396	8.147765	6.579017	7.471879	4.136734	0.000000	-10.000000	-0.041667	10.933333	1103.000000	1023.000000	1023.000000	2046.000000
42.820000	0.044577	26.344828	8.112451	6.714055	7.616287	3.902036	0.000000	-10.000000	-0.025000	9.633333	1106.833374	1023.000000	1023.000000	2046.000000
42.840000	0.044736	26.438942	8.263830	6.527674	7.488275	4.159163	0.000000	-10.000000	-0.008333	8.483334	1110.333374	1023.000000	1023.000000	2046.000000
42.860001	0.044262	26.158911	8.122091	6.594117	7.350193	4.092509	0.000000	-10.000000	0.000000	6.883333	1113.500000	1023.000000	1023.000000	2046.000000
42.880001	0.044874	26.520683	8.138623	6.739276	7.425621	4.217163	0.000000	-10.000000	0.000000	5.316667	1116.166626	1023.000000	1023.000000	2046.000000
42.900002	0.045333	26.791996	8.135628	6.980407	7.622367	4.053595	0.000000	-10.000000	0.000000	3.183333	1118.166626	1023.000000	1023.000000	2046.000000
42.919998	0.046070	27.227552	8.378122	6.865778	7.630639	4.353014	0.000000	-10.000000	0.008333	1.416667	1119.333374	1023.000000	1023.000000	2046.000000
42.939999	0.046275	27.348730	8.351622	6.871481	7.621117	4.504511	0.000000	-10.000000	0.008333	0.316667	1119.833374	1023.000000	1023.000000	2046.000000
42.959999	0.047420	28.025087	8.466263	7.041965	7.748122	4.768738	0.000000	-10.000000	0.008333	0.000000	1120.000000	1023.000000	1023.000000	2046.000000
42.980000	0.048688	28.774805	8.571732	7.214726	8.123616	4.864730	0.000000	-10.000000	0.000000	0.000000	1120.000000	1023.000000	1023.000000	2046.000000
43.000000	0.049231	29.095339	8.668432	7.051344	8.389999	4.985561	0.000000	-10.000000	0.000000	0.000000	1120.000000	1023.000000	1023.000000	2046.000000
43.020000	0.048924	28.914154	8.679847	6.539052	8.456946	5.238310	0.000000	-10.000000	0.008333	0.000000	1120.000000	1023.000000	1023.000000	2046.000000
43.040001	0.047714	28.199169	8.482170	6.122831	8.385203	5.208964	0.000000	-10.000000	0.016667	-0.683333	1120.000000	1023.000000	1023.000000	2046.000000
43.060001	0.047205	27.898045	8.439621	5.859484	8.390740	5.208199	0.000000	-10.000000	0.033333	-1.766667	1120.000000	1023.000000	1023.000000	2046.000000
43.080002	0.047135	27.856926	8.371204	5.933692	8.588617	4.963413	0.000000	-10.000000	0.033333	-3.333333	1120.000000	1023.000000	1023.000000	2046.000000
43.099998	0.047020	27.788527	8.556085	5.800316	8.524011	4.908114	0.000000	-10.000000	0.041667	-4.650000	1120.000000	1023.000000	1023.000000	2046.000000
43.119999	0.046693	27.595469	8.686943	5.552122	8.423571	4.932832	0.000000	-10.000000	0.041667	-5.816667	1120.000000	1023.000000	1023.000000	2046.000000
43.139999	0.046345	27.390018	8.737410	5.550213	8.228884	4.873511	0.000000	-10.000000	0.050000	-6.516667	1120.000000	1023.000000	1023.000000	2046.000000
43.160000	0.047429	28.030542	8.867723	5.761457	8.434478	4.966886	0.000000	-10.000000	0.041667	-6.550000	1120.000000	1023.000000	1023.000000	2046.000000
43.180000	0.048809	28.846348	9.123181	6.103480	8.727410	4.892277	0.000000	-10.000000	0.033333	-5.900000	1120.000000	1023.000000	1023.000000	2046.000000
43.200001	0.050510	29.851151	9.603128	6.112687	8.829124	5.306211	0.000000	-10.000000	0.016667	-4.700000	1120.000000	1023.000000	1023.000000	2046.000000
43.220001	0.051696	30.552309	9.891161	6.324379	8.909843	5.426924	0.000000	-10.000000	0.008333	-3.466667	1120.000000	1023.000000	1023.000000	2046.000000
43.240002	0.053290	31.494101	10.161922	6.646924	9.045448	5.639807	0.000000	-10.000000	0.000000	-2.150000	1120.000000	1023.000000	1023.000000	2046.000000
43.259998	0.054630	32.286343	10.294258	7.092471	9.314230	5.585382	0.000000	-10.000000	0.000000	-1.083333	1120.000000	1023.000000	1023.000000	2046.000000
43.279999	0.055316	32.691929	10.472201	7.273592	9.424846	5.521290	0.000000	-10.000000	0.008333	-0.283333	1120.000000	1023.000000	1023.000000	2046.000000
43.299999	0.055746	32.945648	10.658547	7.129253	9.375525	5.782322	0.000000	-10.000000	0.016667	0.000000	1120.000000	1023.000000	1023.000000	2046.000000
43.320000	0.055607	32.863842	10.576880	7.132701	9.294086	5.860176	0.000000	-10.000000	0.016667	-0.283333	1120.000000	1023.000000	1023.000000	2046.000000
43.340000	0.056001	33.096649	10.392077	7.244858	9.478820	5.980896	0.000000	-10.000000	0.008333	-0.983333	1120.000000	1023.000000	1023.000000	2046.000000
43.360001	0.056070	33.137428	10.141971	7.521307	9.650203	5.823948	0.000000	-10.000000	0.016667	-2.016667	1120.000000	1023.000000	1023.000000	2046.000000
43.380001	0.055194	32.619549	10.116323	7.150960	9.340937	6.011327	0.000000	-10.000000	0.033333	-2.966667	1120.000000	1023.000000	1023.000000	2046.000000
43.400002	0.054957	32.479298	10.090287	7.216838	9.181271	5.990900	0.000000	-10.000000	0.050000	-3.450000	1120.000000	1023.000000	1023.000000	2046.000000
43.419998	0.055141	32.588348	10.206556	7.512121	8.978079	5.891593	0.000000	-10.000000	0.041667	-3.533333	1120.000000	1023.000000	1023.000000	2046.000000
43.439999	0.055689	32.912285	10.338517	7.720409	9.048510	5.804851	0.000000	-10.000000	0.041667	-3.433333	1120.000000	1023.000000	1023.000000	2046.000000
43.459999	0.054682	32.317333	10.071304	7.823173	9.107925	5.314930	0.000000	-10.000000	0.033333	-3.583333	1120.000000	1023.000000	1023.000000	2046.000000
43.480000	0.052019	30.743233	9.648878	7.359494	8.622849	5.112011	0.000000	-10.000000	0.033333	-3.800000	1120.000000	1023.000000	1023.000000	2046.000000
43.500000	0.048151	28.457241	8.881524	6.856665	7.963173	4.755880	0.000000	-10.000000	0.033333	-4.583333	1120.000000	1023.000000	1023.000000	2046.000000
43.520000	0.045034	26.614864	8.258275	6.445463	7.390946	4.520180	0.000000	-10.000000	0.041667	-5.133333	1120.000000	1023.000000	1023.000000	2046.000000
43.540001	0.043382	25.638601	7.754861	6.322132	7.321968	4.239641	0.000000	-10.000000	0.050000	-5.566667	1120.000000	1023.000000	1023.000000	2046.000000
43.560001	0.042127	24.896852	7.497197	6.172608	7.221324	4.005724	0.000000	-10.000000	0.050000	-5.150000	1120.000000	1023.000000	1023.000000	2046.000000
43.580002	0.040977	24.217577	7.321890	5.842819	6.939725	4.113141	0.000000	-10.000000	0.050000	-4.766667	1120.000000	1023.000000	1023.000000	2046.000000
43.599998	0.039733	23.482460	7.064708	5.701166	6.682533	4.034053	0.000000	-10.000000	0.050000	-4.450000	1120.000000	1023.000000	1023.000000	2046.000000
43.619999	0.039647	23.431147	6.896701	5.817239	6.820343	3.896863	0.000000	-10.000000	0.050000	-4.516667	1120.000000	1023.000000	1023.000000	2046.000000
43.639999	0.039627	23.419695	6.949730	5.915587	6.806722	3.747656	0.000000	-10.000000	0.050000	-4.583333	1120.000000	1023.000000	1023.000000	2046.000000
43.660000	0.039277	23.212545	6.964386	5.667984	6.577515	4.002662	0.000000	-10.000000	0.050000	-4.800000	1113.000000	1023.000000	1023.000000	2046.000000
43.680000	0.038897	22.988153	6.864488	5.679376	6.445515	3.998774	0.000000	-10.000000	0.041667	-4.650000	1104.833374	1023.000000	1023.000000	2046.000000
43.700001	0.039723	23.476482	6.850504	6.062310	6.801113	3.762556	0.000000	-10.000000	0.033333	-4.300000	1096.333374	1023.000000	1023.000000	2046.000000
43.720001	0.040230	23.775829	7.133680	5.895620	6.624453	4.122075	0.000000	-10.000000	0.025000	-3.850000	1094.833374	1023.000000	1023.000000	2046.000000
43.740002	0.040295	23.814369	7.077940	5.810082	6.626405	4.299943	0.000000	-10.000000	0.016667	-3.366667	1094.000000	1023.000000	1023.000000	2046.000000
43.759998	0.041860	24.739262	7.167342	6.132079	7.100227	4.339614	0.000000	-10.000000	0.016667	-2.883333	1093.166626	1023.000000	1023.000000	2046.000000
43.779999	0.042996	25.410351	7.522200	6.018997	7.192382	4.676772	0.000000	-10.000000	0.016667	-2.450000	1091.833374	1023.000000	1023.000000	2046.000000
43.799999	0.042557	25.150972	7.424421	5.677621	7.146460	4.902470	0.000000	-10.000000	0.033333	-2.583333	1090.666626	1023.000000	1023.000000	2046.000000
43.820000	0.042648	25.204773	7.288173	5.516628	7.523691	4.876280	0.000000	-10.000000	0.041667	-2.916667	1089.833374	1023.000000	1023.000000	2046.000000
43.840000	0.042240	24.963779	7.318069	5.275844	7.620790	4.749077	0.000000	-10.000000	0.050000	-4.050000	1088.833374	1023.000000	1023.000000	2046.000000
43.860001	0.040881	24.160856	7.193386	4.762252	7.354640	4.850580	0.000000	-10.000000	0.050000	-4.900000	1088.166626	1023.000000	1023.000000	2046.000000
43.880001	0.040516	23.945076	7.064563	4.652580	7.482158	4.745774	0.000000	-10.000000	0.050000	-6.100000	1086.833374	1023.000000	1023.000000	2046.000000
43.900002	0.040585	23.985518	7.202213	4.815306	7.557284	4.410716	0.000000	-10.000000	0.050000	-6.650000	1084.500000	1023.000000	1023.000000	2046.000000
43.919998	0.039750	23.492081	7.329543	4.446860	7.167605	4.548072	0.000000	-10.000000	0.041667	-7.016667	1081.333374	1023.000000	1023.000000	2046.000000
43.939999	0.040170	23.740446	7.345102	4.568815	7.423918	4.402611	0.000000	-10.000000	0.033333	-7.033333	1078.833374	1023.000000	1023.000000	2046.000000
43.959999	0.041195	24.346270	7.617690	4.795603	7.532915	4.400062	0.000000	-10.000000	0.033333	-6.616667	1077.166626	1023.000000	1023.000000	2046.000000
43.980000	0.041627	24.601685	7.817055	4.743693	7.370197	4.670740	0.000000	-10.000000	0.033333	-5.666667	1075.166626	1023.000000	1023.000000	2046.000000
44.000000	0.043248	25.559597	7.951282	4.993900	7.825231	4.789184	0.000000	-10.000000	0.033333	-4.716667	1073.166626	1023.000000	1023.000000	2046.000000
44.020000	0.045195	26.710512	8.480853	5.380437	8.021240	4.827981	0.000000	-10.000000	0.016667	-3.516667	1071.500000	1023.000000	1023.000000	2046.000000
44.040001	0.046370	27.404726	8.800465	5.450729	7.993884	5.159648	0.000000	-10.000000	0.008333	-2.183333	1070.833374	1023.000000	1023.000000	2046.000000
44.060001	0.047865	28.288496	8.974858	5.734007	8.264956	5.314674	0.000000	-10.000000	0.000000	-0.850000	1070.166626	1023.000000	1023.000000	2046.000000
44.080002	0.048866	28.879900	9.162248	6.198695	8.417008	5.101951	0.000000	-10.000000	0.000000	0.000000	1070.000000	1023.000000	1023.000000	2046.000000
44.099998	0.048780	28.829069	9.257661	6.067800	8.200398	5.303209	0.000000	-10.000000	0.008333	0.000000	1070.000000	1023.000000	1023.000000	2046.000000
44.119999	0.048555	28.695820	9.179770	5.938007	8.151215	5.426830	0.000000	-10.000000	0.016667	0.000000	1070.000000	1023.000000	1023.000000	2046.000000
44.139999	0.049196	29.075064	9.030271	6.258394	8.544924	5.241474	0.000000	-10.000000	0.025000	-0.300000	1070.000000	1023.000000	1023.000000	2046.000000
44.160000	0.049604	29.315737	9.130260	6.211850	8.527838	5.445788	0.000000	-10.000000	0.033333	-0.966667	1070.000000	1023.000000	1023.000000	2046.000000
44.180000	0.048813	28.848433	8.845301	6.157934	8.317568	5.527631	0.000000	-10.000000	0.041667	-1.883333	1069.833374	1023.000000	1023.000000	2046.000000
44.200001	0.048196	28.483679	8.513761	5.910252	8.356009	5.703658	0.000000	-10.000000	0.050000	-2.733333	1069.333374	1023.000000	1023.000000	2046.000000
44.220001	0.048658	28.757004	8.665604	6.300195	8.313699	5.477506	0.000000	-10.000000	0.041667	-3.700000	1067.833374	1023.000000	1023.000000	2046.000000
44.240002	0.048333	28.564564	8.769493	6.327934	7.928900	5.538237	0.000000	-10.000000	0.033333	-4.416667	1066.500000	1023.000000	1023.000000	2046.000000
44.259998	0.048716	28.790976	8.765070	6.540822	8.127554	5.357531	0.000000	-10.000000	0.033333	-5.166667	1065.166626	1023.000000	1023.000000	2046.000000
44.279999	0.048177	28.472521	8.745995	6.646503	8.062459	5.017564	0.000000	-10.000000	0.041667	-5.583333	1064.166626	1023.000000	1023.000000	2046.000000
44.299999	0.044858	26.510942	8.131068	6.119224	7.430705	4.829946	0.000000	-10.000000	0.050000	-6.050000	1062.500000	1023.000000	1023.000000	2046.000000
44.320000	0.041337	24.430351	7.292813	5.646433	7.021398	4.469708	0.000000	-10.000000	0.050000	-6.383334	1060.500000	1023.000000	1023.000000	2046.000000
44.340000	0.038597	22.810719	6.700802	5.501319	6.729257	3.879339	0.000000	-10.000000	0.050000	-6.600000	1058.166626	1023.000000	1023.000000	2046.000000
44.360001	0.036444	21.538517	6.343972	5.019573	6.256418	3.918553	0.000000	-10.000000	0.041667	-6.766667	1055.833374	1023.000000	1023.000000	2046.000000
44.380001	0.034467	20.369843	5.882322	4.610282	5.946090	3.931149	0.000000	-10.000000	0.033333	-6.583333	1053.500000	1023.000000	1023.000000	2046.000000
44.400002	0.033564	19.836193	5.456022	4.663989	6.106586	3.609596	0.000000	-10.000000	0.033333	-6.183333	1051.500000	1023.000000	1023.000000	2046.000000
44.419998	0.033020	19.514889	5.502124	4.614442	5.875734	3.522590	0.000000	-10.000000	0.041667	-5.800000	1049.500000	1023.000000	1023.000000	2046.000000
44.439999	0.031943	18.878256	5.339361	4.387650	5.601491	3.549754	0.000000	-10.000000	0.050000	-5.766667	1047.500000	1023.000000	1023.000000	2046.000000
44.459999	0.031588	18.668547	5.160728	4.265478	5.617878	3.624461	0.000000	-10.000000	0.050000	-6.083333	1045.500000	1023.000000	1023.000000	2046.000000
44.480000	0.031634	18.695498	5.059238	4.602836	5.763803	3.269620	0.000000	-10.000000	0.050000	-6.350000	1043.500000	1023.000000	1023.000000	2046.000000
44.500000	0.032035	18.932442	5.263721	4.569721	5.645436	3.453563	0.000000	-10.000000	0.050000	-6.300000	1041.500000	1023.000000	1023.000000	2046.000000
44.520000	0.031706	18.738201	5.231028	4.461720	5.460052	3.585401	0.000000	-10.000000	0.050000	-5.833333	1039.500000	1023.000000	1023.000000	2046.000000
44.540001	0.032321	19.101963	5.185177	4.478189	5.699934	3.738663	0.000000	-10.000000	0.041667	-5.016667	1037.500000	1023.000000	1023.000000	2046.000000
44.560001	0.033136	19.583330	5.280736	4.700116	5.971074	3.631403	0.000000	-10.000000	0.025000	-4.133333	1035.666626	1023.000000	1023.000000	2046.000000
44.580002	0.034440	20.354221	5.617406	4.724311	6.061190	3.951314	0.000000	-10.000000	0.016667	-3.466667	1034.166626	1023.000000	1023.000000	2046.000000
44.599998	0.034846	20.593906	5.755032	4.588804	6.077970	4.172100	0.000000	-10.000000	0.025000	-3.433333	1033.000000	1023.000000	1023.000000	2046.000000
44.619999	0.034911	20.632164	5.679750	4.249641	6.215134	4.487638	0.000000	-10.000000	0.041667	-3.850000	1031.833374	1023.000000	1023.000000	2046.000000
44.639999	0.034747	20.535313	5.437982	4.163018	6.594516	4.339797	0.000000	-10.000000	0.050000	-4.516667	1030.500000	1023.000000	1023.000000	2046.000000
44.660000	0.034224	20.226191	5.544237	3.870502	6.530221	4.281231	0.000000	-10.000000	0.050000	-5.200000	1029.000000	1023.000000	1023.000000	2046.000000
44.680000	0.033139	19.585131	5.493797	3.448563	6.374661	4.268110	0.000000	-10.000000	0.050000	-6.100000	1027.333374	1023.000000	1023.000000	2046.000000
44.700001	0.032424	19.162579	5.348619	3.120746	6.327545	4.365669	0.000000	-10.000000	0.050000	-7.050000	1025.166626	1023.000000	1023.000000	2046.000000
44.720001	0.032285	19.080666	5.309296	3.135801	6.448658	4.186911	0.000000	-10.000000	0.050000	-7.783334	1022.666687	1023.000000	1023.000000	2046.000000
44.740002	0.032123	18.984417	5.480155	3.276121	6.434799	3.793343	0.000000	-10.000000	0.050000	-8.150001	1020.000000	1023.000000	1023.000000	2046.000000
44.759998	0.032293	19.085297	5.763682	3.150159	6.287412	3.884044	0.000000	-10.000000	0.058333	-8.116667	1017.333313	1023.000000	1023.000000	2046.000000
44.779999	0.032294	19.085857	5.853732	3.127517	6.173296	3.931313	0.000000	-10.000000	0.058333	-7.883334	1014.666687	1023.000000	1023.000000	2046.000000
44.799999	0.033168	19.602356	5.882940	3.105453	6.390045	4.223917	0.000000	-10.000000	0.058333	-7.466667	1012.000000	1023.000000	1023.000000	2046.000000
44.820000	0.034259	20.246922	6.009529	3.463535	6.663748	4.110109	0.000000	-10.000000	0.050000	-6.950000	1009.666687	1023.000000	1023.000000	2046.000000
44.840000	0.035704	21.100983	6.390866	3.594207	6.750019	4.365891	0.000000	-10.000000	0.050000	-6.416667	1007.500000	1023.000000	1023.000000	2046.000000
44.860001	0.036058	21.310085	6.531530	3.606990	6.621936	4.549629	0.000000	-10.000000	0.041667	-5.816667	1005.500000	1023.000000	1023.000000	2046.000000
44.880001	0.036979	21.854551	6.492445	3.597600	6.887830	4.876677	0.000000	-10.000000	0.033333	-5.366667	1003.500000	1023.000000	1023.000000	2046.000000
44.900002	0.037648	22.250153	6.450862	3.951870	7.149237	4.698185	0.000000	-10.000000	0.025000	-4.933333	1001.500000	1023.000000	1023.000000	2046.000000
44.919998	0.038607	22.816746	6.745599	4.118827	7.118846	4.833474	0.000000	-10.000000	0.025000	-4.616667	999.666687	1023.000000	1023.000000	2046.000000
44.939999	0.038512	22.760843	6.747985	4.094784	7.018282	4.899791	0.000000	-10.000000	0.033333	-4.450000	998.000000	1023.000000	1023.000000	2046.000000
44.959999	0.038772	22.914116	6.680920	3.932076	7.100951	5.200168	0.000000	-10.000000	0.041667	-4.616667	996.666687	1023.000000	1023.000000	2046.000000
44.980000	0.039146	23.135464	6.591785	4.262473	7.353353	4.927852	0.000000	-10.000000	0.050000	-5.050000	995.166687	1023.000000	1023.000000	2046.000000
45.000000	0.039632	23.422710	6.887681	4.259360	7.204478	5.071191	0.000000	-10.000000	0.050000	-5.566667	993.500000	1023.000000	1023.000000	2046.000000
45.020000	0.039209	23.172756	6.774500	4.092902	7.108330	5.197025	0.000000	-10.000000	0.041667	-6.016667	991.500000	1023.000000	1023.000000	2046.000000
45.040001	0.039562	23.381237	6.594301	4.141434	7.451405	5.194098	0.000000	-10.000000	0.033333	-6.366667	989.500000	1023.000000	1023.000000	2046.000000
45.060001	0.040061	23.676081	6.839260	4.324187	7.396821	5.115813	0.000000	-10.000000	0.033333	-6.583333	987.500000	1023.000000	1023.000000	2046.000000
45.080002	0.039725	23.477423	6.827491	4.207065	7.217148	5.225719	0.000000	-10.000000	0.041667	-6.716667	985.166687	1023.000000	1023.000000	2046.000000
45.099998	0.039939	23.603823	6.670755	4.067250	7.447582	5.418236	0.000000	-10.000000	0.050000	-6.733334	982.833313	1023.000000	1023.000000	2046.000000
45.119999	0.040288	23.810390	6.733819	4.323833	7.546354	5.206386	0.000000	-10.000000	0.041667	-6.750000	980.500000	1023.000000	1023.000000	2046.000000
45.139999	0.040346	23.844414	6.893345	4.304245	7.385951	5.260873	0.000000	-10.000000	0.041667	-6.666667	978.500000	1023.000000	1023.000000	2046.000000
45.160000	0.040154	23.731218	6.814227	4.016551	7.364521	5.535920	0.000000	-10.000000	0.041667	-6.583333	976.166687	1023.000000	1023.000000	2046.000000
45.180000	0.040152	23.729988	6.574554	4.227426	7.655173	5.272834	0.000000	-10.000000	0.050000	-6.500000	973.833313	1023.000000	1023.000000	2046.000000
45.200001	0.040564	23.973166	6.842494	4.264209	7.509950	5.356513	0.000000	-10.000000	0.050000	-6.500000	971.500000	1023.000000	1023.000000	2046.000000
45.220001	0.039942	23.605742	6.806483	4.138523	7.317211	5.343525	0.000000	-10.000000	0.050000	-6.666667	969.500000	1023.000000	1023.000000	2046.000000
45.240002	0.039812	23.528938	6.628894	3.938353	7.431723	5.529969	0.000000	-10.000000	0.050000	-7.033333	967.333313	1023.000000	1023.000000	2046.000000
45.259998	0.039728	23.479359	6.460413	4.120919	7.645503	5.252524	0.000000	-10.000000	0.050000	-7.533333	965.000000	1023.000000	1023.000000	2046.000000
45.279999	0.039948	23.609316	6.736760	4.116601	7.408533	5.347422	0.000000	-10.000000	0.050000	-7.966667	962.333313	1023.000000	1023.000000	2046.000000
45.299999	0.039183	23.157423	6.642227	3.931749	7.222276	5.361172	0.000000	-10.000000	0.058333	-8.283334	959.666687	1023.000000	1023.000000	2046.000000
45.320000	0.039284	23.216768	6.338605	3.941072	7.593091	5.344001	0.000000	-10.000000	0.066667	-8.466667	956.833313	1023.000000	1023.000000	2046.000000
45.340000	0.039293	23.221937	6.541098	4.048469	7.410811	5.221560	0.000000	-10.000000	0.066667	-8.666667	954.166687	1023.000000	1023.000000	2046.000000
45.360001	0.038187	22.568562	6.510715	3.956337	7.007428	5.094082	0.000000	-10.000000	0.066667	-8.766667	951.333313	1023.000000	1023.000000	2046.000000
45.380001	0.036623	21.644184	6.157147	3.583921	6.831017	5.072099	0.000000	-10.000000	0.066667	-8.883333	948.500000	1023.000000	1023.000000	2046.000000
45.400002	0.034797	20.565176	5.776300	3.609134	6.689194	4.490548	0.000000	-10.000000	0.066667	-8.933333	945.500000	1023.000000	1023.000000	2046.000000
45.419998	0.033502	19.799856	5.875477	3.436786	6.230710	4.256884	0.000000	-10.000000	0.058333	-9.100000	942.500000	1023.000000	1023.000000	2046.000000
45.439999	0.031952	18.883387	5.736338	3.255314	5.889833	4.001901	0.000000	-10.000000	0.058333	-9.416667	939.333313	1023.000000	1023.000000	2046.000000
45.459999	0.031384	18.548227	5.456645	2.918895	5.982274	4.190413	0.000000	-10.000000	0.066667	-9.783334	936.166687	1023.000000	1023.000000	2046.000000
45.480000	0.031129	18.397041	5.156755	3.183816	6.210438	3.846032	0.000000	-10.000000	0.083333	-10.200001	932.833313	1023.000000	1023.000000	2046.000000
45.500000	0.031146	18.407553	5.188960	2.925486	6.062716	4.230391	0.000000	-10.000000	0.091667	-10.466667	929.500000	1023.000000	1023.000000	2046.000000
45.520000	0.030267	17.887642	5.023078	2.903721	5.755375	4.205467	0.000000	-10.000000	0.100000	-10.850000	925.833313	1023.000000	1023.000000	2046.000000
45.540001	0.030625	18.099106	4.737836	3.050419	5.945295	4.365555	0.000000	-10.000000	0.100000	-11.166667	922.333313	1023.000000	1023.000000	2046.000000
45.560001	0.031095	18.377035	4.907869	3.434028	5.890211	4.144928	0.000000	-10.000000	0.100000	-11.616667	918.666687	1023.000000	1023.000000	2046.000000
45.580002	0.029923	17.684587	4.951660	3.327999	5.520188	3.884742	0.000000	-10.000000	0.100000	-12.100000	915.000000	1023.000000	1023.000000	2046.000000
45.599998	0.026818	15.849268	4.345788	2.804941	5.111773	3.586765	0.000000	-10.000000	0.100000	-12.633333	910.833313	1023.000000	1023.000000	2046.000000
45.619999	0.022781	13.463656	3.237001	2.301746	4.864613	3.060297	0.000000	-10.000000	0.100000	-13.033334	906.500000	1023.000000	1023.000000	2046.000000
45.639999	0.019314	11.414402	2.709712	1.907881	4.173926	2.622883	0.000000	-10.000000	0.108333	-13.116667	902.166687	1023.000000	1023.000000	2046.000000
45.660000	0.016115	9.523882	2.139225	1.430848	3.617757	2.336053	0.000000	-10.000000	0.116667	-13.150000	897.666687	1023.000000	1023.000000	2046.000000
45.680000	0.014061	8.310020	1.507059	0.975628	3.514740	2.312594	0.000000	-10.000000	0.116667	-13.116667	893.333313	1023.000000	1023.000000	2046.000000
45.700001	0.012227	7.226141	0.828435	0.946530	3.518083	1.933094	0.000000	-10.000000	0.125000	-13.266667	888.833313	1023.000000	1023.000000	2046.000000
45.720001	0.011073	6.544121	0.764924	0.841082	3.123003	1.815111	0.000000	-10.000000	0.133333	-13.550000	884.500000	1023.000000	1023.000000	2046.000000
45.740002	0.009574	5.658319	0.547008	0.794705	2.744863	1.571744	0.000000	-10.000000	0.150000	-13.966667	879.833313	1023.000000	1023.000000	2046.000000
45.759998	0.008804	5.203056	0.283679	0.592564	2.663138	1.663674	0.000000	-10.000000	0.158333	-14.400001	875.166687	1023.000000	1023.000000	2046.000000
45.779999	0.008178	4.833201	-0.089633	0.632755	2.769867	1.520212	0.000000	-10.000000	0.175000	-14.750000	870.333313	1023.000000	1023.000000	2046.000000
45.799999	0.008176	4.831974	0.011707	0.736707	2.620037	1.463523	0.000000	-10.000000	0.191667	-15.150001	865.500000	1023.000000	1023.000000	2046.000000
45.820000	0.007834	4.629644	0.053323	0.830770	2.386413	1.359139	0.000000	-10.000000	0.200000	-15.433333	860.500000	1023.000000	1023.000000	2046.000000
45.840000	0.007813	4.617748	0.011852	0.611357	2.388505	1.606034	0.000000	-10.000000	0.200000	-15.433333	855.333313	1023.000000	1023.000000	2046.000000
45.860001	0.007972	4.711722	-0.203717	0.669388	2.699821	1.546230	0.000000	-10.000000	0.208333	-15.333334	850.166687	1023.000000	1023.000000	2046.000000
45.880001	0.008707	5.145658	0.023113	0.753122	2.693931	1.675491	0.000000	-10.000000	0.208333	-15.183333	845.000000	1023.000000	1023.000000	2046.000000
45.900002	0.008937	5.281968	0.203726	0.720211	2.590912	1.767119	0.000000	-10.000000	0.208333	-15.333334	840.000000	1023.000000	1023.000000	2046.000000
45.919998	0.008905	5.262919	0.196269	0.393833	2.651046	2.021771	0.000000	-10.000000	0.200000	-15.583334	834.833313	1023.000000	1023.000000	2046.000000
45.939999	0.008519	5.034502	-0.150019	0.106084	3.029216	2.049220	0.000000	-10.000000	0.208333	-15.950001	829.666687	1023.000000	1023.000000	2046.000000
45.959999	0.007841	4.633819	-0.188114	-0.114823	3.042086	1.894669	0.000000	-10.000000	0.216667	-16.333334	824.166687	1023.000000	1023.000000	2046.000000
45.980000	0.006766	3.998686	-0.131025	-0.467331	2.802148	1.794895	0.000000	-10.000000	0.233333	-16.650000	818.833313	1023.000000	1023.000000	2046.000000
46.000000	0.005717	3.379019	-0.196563	-0.836800	2.660115	1.752268	0.000000	-10.000000	0.258333	-17.299999	813.166687	1023.000000	1023.000000	2046.000000
46.020000	0.005155	3.046616	-0.508433	-1.069392	2.924838	1.699602	0.000000	-10.000000	0.300000	-18.450001	807.500000	1023.000000	1023.000000	2046.000000
46.040001	0.004557	2.693287	-0.472114	-1.120728	2.843214	1.442914	0.000000	-10.000000	0.325000	-19.533333	801.333313	1023.000000	1023.000000	2046.000000
46.060001	0.003963	2.342419	-0.269210	-1.250083	2.524902	1.336810	0.000000	-10.000000	0.341667	-20.333334	794.833313	1023.000000	1023.000000	2046.000000
46.080002	0.003022	1.786002	-0.263060	-1.349644	2.263747	1.134959	0.000000	-10.000000	0.341667	-20.616667	783.333313	1023.000000	1023.000000	2046.000000
46.099998	0.003062	1.809448	-0.367124	-1.506939	2.394809	1.288702	0.000000	-10.000000	0.350000	-20.883335	774.000000	1023.000000	1023.000000	2046.000000
46.119999	0.003026	1.788319	-0.513234	-1.338548	2.554414	1.085687	0.000000	-10.000000	0.350000	-21.050001	767.000000	1023.000000	1023.000000	2046.000000
46.139999	0.003531	2.086999	-0.200946	-1.291824	2.410233	1.169536	0.000000	-10.000000	0.341667	-20.966667	764.666687	1023.000000	1023.000000	2046.000000
46.160000	0.003299	1.949982	-0.084728	-1.285779	2.177388	1.143100	0.000000	-10.000000	0.341667	-20.933334	760.000000	1023.000000	1023.000000	2046.000000
46.180000	0.003528	2.085165	-0.185053	-1.378415	2.322931	1.325702	0.000000	-10.000000	0.350000	-20.900002	753.000000	1023.000000	1023.000000	2046.000000
46.200001	0.003361	1.986084	-0.460450	-1.281519	2.513909	1.214144	0.000000	-10.000000	0.366667	-21.066668	746.000000	1023.000000	1023.000000	2046.000000
46.220001	0.003609	2.132656	-0.360336	-1.180926	2.419144	1.254773	0.000000	-10.000000	0.375000	-21.266668	739.000000	1023.000000	1023.000000	2046.000000
46.240002	0.003246	1.918165	-0.282430	-1.105541	2.120689	1.185447	0.000000	-10.000000	0.383333	-21.633335	732.000000	1023.000000	1023.000000	2046.000000
46.259998	0.002889	1.707307	-0.292921	-1.184802	1.978337	1.206693	0.000000	-10.000000	0.391667	-22.000000	724.833313	1023.000000	1023.000000	2046.000000
46.279999	0.002510	1.483413	-0.615153	-1.319247	2.156499	1.261313	0.000000	-10.000000	0.400000	-22.416668	717.500000	1023.000000	1023.000000	2046.000000
46.299999	0.001899	1.122391	-0.863606	-1.232486	2.221404	0.997079	0.000000	-10.000000	0.408333	-22.766666	709.833313	1023.000000	1023.000000	2046.000000
46.320000	0.001591	0.940261	-0.728874	-1.222607	1.933220	0.958522	0.000000	-10.000000	0.425000	-23.166668	702.333313	1023.000000	1023.000000	2046.000000
46.340000	0.000615	0.363200	-0.766376	-1.289202	1.641680	0.777099	0.000000	-10.000000	0.433333	-23.500000	694.666687	1023.000000	1023.000000	2046.000000
46.360001	0.000130	0.076681	-0.991685	-1.470102	1.738941	0.799527	0.000000	-10.000000	0.441667	-23.783335	687.000000	1023.000000	1023.000000	2046.000000
46.380001	-0.000581	-0.343645	-1.327870	-1.426820	1.843564	0.567481	0.000000	-10.000000	0.450000	-23.916668	679.000000	1023.000000	1023.000000	2046.000000
46.400002	-0.000962	-0.568380	-1.194917	-1.471708	1.526576	0.571669	0.000000	-10.000000	0.475000	-24.150000	671.000000	1023.000000	1023.000000	2046.000000
46.419998	-0.001890	-1.117089	-1.215061	-1.577694	1.200302	0.475365	0.000000	-10.000000	0.491667	-24.366667	663.000000	1023.000000	1023.000000	2046.000000
46.439999	-0.002487	-1.470080	-1.598456	-1.733655	1.396921	0.465109	0.000000	-10.000000	0.500000	-24.733334	654.666687	1023.000000	1023.000000	2046.000000
46.459999	-0.002899	-1.713479	-1.673462	-1.711001	1.282792	0.388193	0.000000	-10.000000	0.491667	-24.800001	646.333313	1023.000000	1023.000000	2046.000000
46.480000	-0.003622	-2.140621	-1.652504	-1.704782	0.939574	0.277091	0.000000	-10.000000	0.483333	-24.783335	638.000000	1023.000000	1023.000000	2046.000000
46.500000	-0.004038	-2.386260	-1.618923	-1.921239	0.780548	0.373354	0.000000	-10.000000	0.483333	-24.683334	630.000000	1023.000000	1023.000000	2046.000000
46.520000	-0.004467	-2.640207	-1.871193	-1.892362	0.929960	0.193389	0.000000	-10.000000	0.491667	-24.750000	621.666687	1023.000000	1023.000000	2046.000000
46.540001	-0.004875	-2.881203	-1.861285	-1.838953	0.692727	0.126308	0.000000	-10.000000	0.500000	-24.866667	613.333313	1023.000000	1023.000000	2046.000000
46.560001	-0.006503	-3.843150	-2.009898	-1.776784	0.153679	-0.210147	0.000000	-10.000000	0.500000	-24.916666	605.000000	1023.000000	1023.000000	2046.000000
46.580002	-0.008904	-5.262523	-2.214529	-2.097890	-0.465167	-0.484936	0.000000	-10.000000	0.508333	-25.050001	596.666687	1023.000000	1023.000000	2046.000000
46.599998	-0.011142	-6.585016	-2.692487	-2.518086	-0.680801	-0.693643	0.000000	-10.000000	0.516667	-25.200001	588.333313	1023.000000	1023.000000	2046.000000
46.619999	-0.013034	-7.703321	-3.180115	-2.728606	-0.762642	-1.031958	0.000000	-10.000000	0.525000	-25.483334	579.833313	1023.000000	1023.000000	2046.000000
46.639999	-0.014068	-8.314335	-3.272485	-2.933563	-1.072044	-1.036244	0.000000	-10.000000	0.516667	-25.700001	571.500000	1023.000000	1023.000000	2046.000000
46.660000	-0.015037	-8.887002	-3.436259	-2.830406	-1.312639	-1.307698	0.000000	-10.000000	0.516667	-25.950001	562.833313	1023.000000	1023.000000	2046.000000
46.680000	-0.015861	-9.373636	-3.750463	-3.356799	-1.357345	-0.909029	0.000000	-10.000000	0.525000	-26.066668	554.166687	1023.000000	1023.000000	2046.000000
46.700001	-0.016187	-9.566808	-4.248978	-3.140584	-1.222340	-0.954906	0.000000	-10.000000	0.541667	-26.066668	545.500000	1023.000000	1023.000000	2046.000000
46.720001	-0.016383	-9.682206	-4.253383	-2.982410	-1.489424	-0.956990	0.000000	-10.000000	0.550000	-26.050001	536.833313	1023.000000	1023.000000	2046.000000
46.740002	-0.017448	-10.311682	-4.278025	-2.886443	-1.905754	-1.241459	0.000000	-10.000000	0.533333	-25.983334	528.166687	1023.000000	1023.000000	2046.000000
46.759998	-0.019300	-11.406423	-4.422914	-3.180346	-2.331580	-1.471583	0.000000	-10.000000	0.533333	-26.033335	519.500000	1023.000000	1023.000000	2046.000000
46.779999	-0.021907	-12.947011	-5.053358	-3.518683	-2.581027	-1.793944	0.000000	-10.000000	0.533333	-26.166668	510.833344	1023.000000	1023.000000	2046.000000
46.799999	-0.025350	-14.981929	-5.905914	-3.797489	-2.940981	-2.337544	0.000000	-10.000000	0.541667	-26.033335	502.000000	1023.000000	1023.000000	2046.000000
46.820000	-0.028353	-16.756348	-6.472791	-4.172789	-3.495619	-2.615148	0.000000	-10.000000	0.525000	-25.616667	493.333344	1023.000000	1023.000000	2046.000000
46.840000	-0.031419	-18.568718	-6.953663	-4.424846	-4.154314	-3.035896	0.000000	-10.000000	0.500000	-25.033335	484.666656	1023.000000	1023.000000	2046.000000
46.860001	-0.033695	-19.913982	-7.402097	-4.797241	-4.501379	-3.213266	0.000000	-10.000000	0.491667	-24.533335	476.333344	1023.000000	1023.000000	2046.000000
46.880001	-0.035796	-21.155218	-8.198771	-4.993908	-4.463820	-3.498719	0.000000	-10.000000	0.491667	-24.566668	468.000000	1023.000000	1023.000000	2046.000000
46.900002	-0.037303	-22.045952	-8.564700	-5.174905	-4.688405	-3.617941	0.000000	-10.000000	0.508333	-24.583334	460.000000	1023.000000	1023.000000	2046.000000
46.919998	-0.038676	-22.857683	-8.772378	-5.268265	-5.073570	-3.743469	0.000000	-10.000000	0.508333	-24.950001	451.833344	1023.000000	1023.000000	2046.000000
46.939999	-0.040071	-23.681957	-8.954481	-5.355313	-5.442483	-3.929681	0.000000	-10.000000	0.516667	-25.000000	443.500000	1023.000000	1023.000000	2046.000000
46.959999	-0.040811	-24.119242	-9.141391	-5.570805	-5.509948	-3.897098	0.000000	-10.000000	0.508333	-25.066668	435.166656	1023.000000	1023.000000	2046.000000
46.980000	-0.041672	-24.627975	-9.573874	-5.642535	-5.368048	-4.043520	0.000000	-10.000000	0.508333	-24.900000	426.666656	1023.000000	1023.000000	2046.000000
47.000000	-0.041899	-24.762199	-9.580087	-5.691616	-5.470841	-4.019656	0.000000	-10.000000	0.491667	-24.733334	418.333344	1023.000000	1023.000000	2046.000000
47.020000	-0.042256	-24.973341	-9.484744	-5.687275	-5.698138	-4.103184	0.000000	-10.000000	0.491667	-24.583334	410.000000	1023.000000	1023.000000	2046.000000
47.040001	-0.042370	-25.040718	-9.270001	-5.841425	-5.889812	-4.039480	0.000000	-10.000000	0.491667	-24.350000	402.000000	1023.000000	1023.000000	2046.000000
47.060001	-0.042061	-24.857965	-9.315139	-6.059714	-5.642265	-3.840847	0.000000	-10.000000	0.483333	-24.216667	394.000000	1023.000000	1023.000000	2046.000000
47.080002	-0.041973	-24.806129	-9.413918	-6.075205	-5.430729	-3.886279	0.000000	-10.000000	0.466667	-23.983334	386.000000	1023.000000	1023.000000	2046.000000
47.099998	-0.041641	-24.609545	-9.243479	-6.249497	-5.443878	-3.672692	0.000000	-10.000000	0.450000	-23.750000	378.000000	1023.000000	1023.000000	2046.000000
47.119999	-0.042238	-24.962757	-9.097550	-6.334412	-5.757179	-3.773616	0.000000	-10.000000	0.450000	-23.483334	370.000000	1023.000000	1023.000000	2046.000000
47.139999	-0.042859	-25.329706	-9.152725	-6.754281	-5.658262	-3.764437	0.000000	-10.000000	0.441667	-23.166666	362.000000	1023.000000	1023.000000	2046.000000
47.160000	-0.043968	-25.985012	-9.457627	-6.938581	-5.526778	-4.062026	0.000000	-10.000000	0.425000	-23.066668	354.166656	1023.000000	1023.000000	2046.000000
47.180000	-0.044383	-26.230230	-9.418630	-7.083123	-5.692677	-4.035800	0.000000	-10.000000	0.408333	-22.933334	346.500000	1023.000000	1023.000000	2046.000000
47.200001	-0.045264	-26.751167	-9.266698	-7.146900	-6.083262	-4.254308	0.000000	-10.000000	0.408333	-22.966667	338.833344	1023.000000	1023.000000	2046.000000
47.220001	-0.045778	-27.054947	-9.357469	-7.449186	-5.993191	-4.255101	0.000000	-10.000000	0.408333	-22.816668	331.166656	1023.000000	1023.000000	2046.000000
47.240002	-0.046704	-27.601965	-9.545956	-7.540319	-6.012418	-4.503272	0.000000	-10.000000	0.408333	-22.783333	323.500000	1023.000000	1023.000000	2046.000000
47.259998	-0.047225	-27.910170	-9.453654	-7.581841	-6.346455	-4.528218	0.000000	-10.000000	0.391667	-22.533333	315.833344	1023.000000	1023.000000	2046.000000
47.279999	-0.047602	-28.132790	-9.219781	-7.602756	-6.671819	-4.638433	0.000000	-10.000000	0.383333	-22.366667	308.333344	1023.000000	1023.000000	2046.000000
47.299999	-0.047594	-28.128004	-9.390340	-7.715650	-6.404250	-4.617763	0.000000	-10.000000	0.383333	-21.900000	300.833344	1023.000000	1023.000000	2046.000000
47.320000	-0.047472	-28.056026	-9.412653	-7.652551	-6.349236	-4.641587	0.000000	-10.000000	0.383333	-21.783333	293.666656	1023.000000	1023.000000	2046.000000
47.340000	-0.047379	-28.000961	-9.217235	-7.565159	-6.579147	-4.639420	0.000000	-10.000000	0.375000	-21.350000	286.333344	1023.000000	1023.000000	2046.000000
47.360001	-0.047164	-27.874140	-9.040951	-7.656061	-6.629201	-4.547926	0.000000	-10.000000	0.358333	-21.116667	279.166656	1023.000000	1023.000000	2046.000000
47.380001	-0.047248	-27.923460	-9.288207	-7.590712	-6.362644	-4.681898	0.000000	-10.000000	0.350000	-20.633333	272.166656	1023.000000	1023.000000	2046.000000
47.400002	-0.046775	-27.644310	-9.150884	-7.546302	-6.433869	-4.513254	0.000000	-10.000000	0.341667	-20.366667	265.333344	1023.000000	1023.000000	2046.000000
47.419998	-0.046891	-27.712528	-9.031874	-7.475270	-6.628230	-4.577154	0.000000	-10.000000	0.333333	-19.933332	258.500000	1023.000000	1023.000000	2046.000000
47.439999	-0.046636	-27.561598	-8.971012	-7.572010	-6.586119	-4.432457	0.000000	-10.000000	0.300000	-19.450001	251.833328	1023.000000	1023.000000	2046.000000
47.459999	-0.046780	-27.647263	-9.194659	-7.487475	-6.351647	-4.613482	0.000000	-10.000000	0.275000	-19.150000	245.333328	1023.000000	1023.000000	2046.000000
47.480000	-0.046506	-27.485056	-9.104793	-7.507180	-6.412184	-4.460899	0.000000	-10.000000	0.250000	-18.783333	239.000000	1023.000000	1023.000000	2046.000000
47.500000	-0.046816	-27.668467	-9.057460	-7.428147	-6.648798	-4.534062	0.000000	-10.000000	0.250000	-18.483334	232.666672	1023.000000	1023.000000	2046.000000
47.520000	-0.046758	-27.634211	-8.923782	-7.491794	-6.737586	-4.481049	0.000000	-10.000000	0.250000	-18.050001	226.500000	1023.000000	1023.000000	2046.000000
47.540001	-0.047175	-27.880325	-9.217518	-7.487005	-6.495678	-4.680124	0.000000	-10.000000	0.241667	-17.666668	220.500000	1023.000000	1023.000000	2046.000000
47.560001	-0.047070	-27.818575	-9.177417	-7.497314	-6.577406	-4.566437	0.000000	-10.000000	0.233333	-17.233334	214.500000	1023.000000	1023.000000	2046.000000
47.580002	-0.047394	-28.009726	-9.028323	-7.402591	-6.903056	-4.675755	0.000000	-10.000000	0.233333	-16.866667	208.666672	1023.000000	1023.000000	2046.000000
47.599998	-0.047375	-27.998745	-8.970279	-7.514433	-6.899535	-4.614497	0.000000	-10.000000	0.225000	-16.500000	203.000000	1023.000000	1023.000000	2046.000000
47.619999	-0.047560	-28.107752	-9.133634	-7.500316	-6.710837	-4.762965	0.000000	-10.000000	0.216667	-15.966667	197.666672	1023.000000	1023.000000	2046.000000
47.639999	-0.047519	-28.083704	-9.021219	-7.480440	-6.849357	-4.732688	0.000000	-10.000000	0.200000	-15.333333	192.333328	1023.000000	1023.000000	2046.000000
47.660000	-0.048134	-28.447439	-8.865450	-7.375925	-7.252957	-4.953107	0.000000	-10.000000	0.183333	-14.600000	187.166672	1023.000000	1023.000000	2046.000000
47.680000	-0.048861	-28.877050	-8.903804	-7.558390	-7.364532	-5.050325	0.000000	-10.000000	0.175000	-14.000000	182.166672	1023.000000	1023.000000	2046.000000
47.700001	-0.050378	-29.773331	-9.172472	-7.534745	-7.542315	-5.523798	0.000000	-10.000000	0.166667	-13.450000	177.500000	1023.000000	1023.000000	2046.000000
47.720001	-0.051556	-30.469631	-9.224273	-7.728595	-7.931904	-5.584860	0.000000	-10.000000	0.166667	-13.016667	173.166672	1023.000000	1023.000000	2046.000000
47.740002	-0.052979	-31.310577	-9.204143	-7.887906	-8.372348	-5.846181	0.000000	-10.000000	0.141667	-12.666667	168.833328	1023.000000	1023.000000	2046.000000
47.759998	-0.053624	-31.691650	-9.412640	-8.169806	-8.250487	-5.858718	0.000000	-10.000000	0.116667	-12.333334	164.500000	1023.000000	1023.000000	2046.000000
47.779999	-0.053972	-31.897486	-9.675677	-8.053074	-8.085806	-6.082928	0.000000	-10.000000	0.100000	-12.016666	160.166672	1023.000000	1023.000000	2046.000000
47.799999	-0.054159	-32.008194	-9.739684	-8.251220	-8.234077	-5.783211	0.000000	-10.000000	0.100000	-11.616667	156.000000	1023.000000	1023.000000	2046.000000
47.820000	-0.053825	-31.810747	-9.647241	-8.073740	-8.366817	-5.722950	0.000000	-10.000000	0.100000	-11.250000	152.333328	1023.000000	1023.000000	2046.000000
47.840000	-0.053711	-31.742956	-9.850912	-7.893178	-8.166514	-5.832351	0.000000	-10.000000	0.091667	-10.750000	148.666672	1023.000000	1023.000000	2046.000000
47.860001	-0.053789	-31.789297	-9.862097	-7.853600	-8.213770	-5.859830	0.000000	-10.000000	0.083333	-10.616667	145.166672	1023.000000	1023.000000	2046.000000
47.880001	-0.054655	-32.300926	-9.950038	-7.884540	-8.472490	-5.993859	0.000000	-10.000000	0.083333	-10.383333	141.500000	1023.000000	1023.000000	2046.000000
47.900002	-0.056549	-33.420345	-10.114173	-8.099673	-8.895478	-6.311021	0.000000	-10.000000	0.075000	-10.133333	138.000000	1023.000000	1023.000000	2046.000000
47.919998	-0.059266	-35.026337	-10.770282	-8.450494	-9.131974	-6.673586	0.000000	-10.000000	0.066667	-9.283334	134.666672	1023.000000	1023.000000	2046.000000
47.939999	-0.062278	-36.806454	-11.541670	-8.697610	-9.421425	-7.145748	0.000000	-10.000000	0.050000	-7.933333	131.500000	1023.000000	1023.000000	2046.000000
47.959999	-0.064608	-38.183197	-11.987073	-8.871287	-9.958103	-7.366735	0.000000	-10.000000	0.041667	-6.483334	128.833328	1023.000000	1023.000000	2046.000000
47.980000	-0.066260	-39.159779	-12.236212	-9.112834	-10.295333	-7.515400	0.000000	-10.000000	0.025000	-5.233334	126.666664	1023.000000	1023.000000	2046.000000
48.000000	-0.067618	-39.962257	-12.772747	-9.225699	-10.211229	-7.752583	0.000000	-10.000000	0.025000	-4.483334	125.000000	1023.000000	1023.000000	2046.000000
48.020000	-0.068448	-40.453049	-13.040059	-9.253431	-10.352000	-7.807559	0.000000	-10.000000	0.025000	-3.983333	123.500000	1023.000000	1023.000000	2046.000000
48.040001	-0.069037	-40.801010	-13.210449	-9.195936	-10.585145	-7.809481	0.000000	-10.000000	0.033333	-3.433333	122.166664	1023.000000	1023.000000	2046.000000
48.060001	-0.069197	-40.895210	-13.125031	-9.227526	-10.781034	-7.761621	0.000000	-10.000000	0.016667	-2.466667	121.000000	1023.000000	1023.000000	2046.000000
48.080002	-0.069246	-40.924580	-13.354012	-9.124687	-10.572637	-7.873243	0.000000	-10.000000	0.008333	-0.983333	120.333336	1023.000000	1023.000000	2046.000000
48.099998	-0.068858	-40.695343	-13.355497	-9.075231	-10.520755	-7.743860	0.000000	-10.000000	-0.008333	0.816667	120.000000	1023.000000	1023.000000	2046.000000
48.119999	-0.068335	-40.386066	-13.184913	-8.861094	-10.654376	-7.685683	0.000000	-10.000000	-0.016667	2.650000	120.000000	1023.000000	1023.000000	2046.000000
48.139999	-0.067452	-39.864017	-12.910416	-8.927241	-10.553429	-7.472931	0.000000	-10.000000	-0.033333	4.516667	120.000000	1023.000000	1023.000000	2046.000000
48.160000	-0.066600	-39.360329	-12.863574	-8.794821	-10.213566	-7.488369	0.000000	-10.000000	-0.041667	6.350000	120.000000	1023.000000	1023.000000	2046.000000
48.180000	-0.064947	-38.383778	-12.544044	-8.702393	-10.020599	-7.116740	0.000000	-10.000000	-0.050000	7.983334	120.000000	1023.000000	1023.000000	2046.000000
48.200001	-0.063419	-37.480507	-12.054254	-8.509016	-9.958202	-6.959034	0.000000	-10.000000	-0.050000	9.450001	120.000000	1023.000000	1023.000000	2046.000000
48.220001	-0.061631	-36.423813	-11.680575	-8.601421	-9.552238	-6.589577	0.000000	-10.000000	-0.066667	10.950001	120.000000	1023.000000	1023.000000	2046.000000
48.240002	-0.060342	-35.661930	-11.443012	-8.544402	-9.176411	-6.498106	0.000000	-10.000000	-0.100000	12.416667	120.000000	1023.000000	1023.000000	2046.000000
48.259998	-0.059365	-35.084763	-11.210558	-8.552876	-9.058475	-6.262850	0.000000	-10.000000	-0.150000	14.166667	104.000000	1023.000000	1023.000000	2046.000000
48.279999	-0.058553	-34.604656	-10.854530	-8.669941	-8.952455	-6.127732	0.000000	-10.000000	-0.175000	15.800000	72.500000	1023.000000	1023.000000	2046.000000
48.299999	-0.057942	-34.243443	-10.834048	-8.757744	-8.537815	-6.113834	0.000000	-10.000000	-0.191667	17.300001	42.666668	1023.000000	1023.000000	2046.000000
48.320000	-0.057192	-33.800465	-10.666581	-8.735728	-8.324651	-6.073503	0.000000	-10.000000	-0.200000	18.316668	30.833334	1023.000000	1023.000000	2046.000000
48.340000	-0.056447	-33.360249	-10.315606	-8.626623	-8.391753	-6.026268	0.000000	-10.000000	-0.233333	19.200001	36.666668	1023.000000	1023.000000	2046.000000
48.360001	-0.055443	-32.766563	-9.958179	-8.763487	-8.198294	-5.846601	0.000000	-10.000000	-0.283333	20.366667	43.000000	1023.000000	1023.000000	2046.000000
48.380001	-0.054745	-32.354115	-9.829979	-8.615594	-7.930757	-5.977784	0.000000	-10.000000	-0.333333	21.500000	49.666668	1023.000000	1023.000000	2046.000000
48.400002	-0.053190	-31.435324	-9.509548	-8.448226	-7.780051	-5.697499	0.000000	-10.000000	-0.383333	22.883333	56.666668	1023.000000	1023.000000	2046.000000
48.419998	-0.051529	-30.453529	-9.071569	-8.163582	-7.674294	-5.544084	0.000000	-10.000000	-0.408333	23.816668	64.166664	1023.000000	1023.000000	2046.000000
48.439999	-0.049345	-29.162663	-8.690470	-8.040036	-7.196139	-5.236018	0.000000	-10.000000	-0.441667	25.116667	72.000000	1023.000000	1023.000000	2046.000000
48.459999	-0.047483	-28.062536	-8.428164	-7.750424	-6.772093	-5.111855	0.000000	-10.000000	-0.475000	25.916668	80.166664	1023.000000	1023.000000	2046.000000
48.480000	-0.045257	-26.746822	-8.118073	-7.476352	-6.443236	-4.709160	0.000000	-10.000000	-0.500000	27.133333	88.666664	1023.000000	1023.000000	2046.000000
48.500000	-0.043325	-25.605358	-7.592304	-7.208605	-6.355300	-4.449150	0.000000	-10.000000	-0.516667	27.750000	97.500000	1023.000000	1023.000000	2046.000000
48.520000	-0.041457	-24.501030	-7.415737	-7.057700	-5.833079	-4.194515	0.000000	-10.000000	-0.525000	28.416668	106.666664	1023.000000	1023.000000	2046.000000
48.540001	-0.039639	-23.426634	-7.176717	-6.774848	-5.477523	-3.997547	0.000000	-10.000000	-0.550000	28.850000	116.000000	1023.000000	1023.000000	2046.000000
48.560001	-0.038054	-22.489960	-6.868535	-6.513204	-5.391379	-3.716842	0.000000	-10.000000	-0.575000	29.366667	125.666664	1023.000000	1023.000000	2046.000000
48.580002	-0.036212	-21.401375	-6.514050	-6.468442	-5.005090	-3.413793	0.000000	-10.000000	-0.591667	29.816668	135.500000	1023.000000	1023.000000	2046.000000
48.599998	-0.035095	-20.741276	-6.452029	-6.220191	-4.636350	-3.432707	0.000000	-10.000000	-0.608333	30.033333	145.500000	1023.000000	1023.000000	2046.000000
48.619999	-0.033669	-19.898539	-6.244308	-6.004068	-4.520217	-3.129945	0.000000	-10.000000	-0.608333	30.299999	155.500000	1023.000000	1023.000000	2046.000000
48.639999	-0.032225	-19.044861	-5.864560	-5.917259	-4.360867	-2.902176	0.000000	-10.000000	-0.616667	30.633333	165.500000	1023.000000	1023.000000	2046.000000
48.660000	-0.031179	-18.427017	-5.774615	-5.737000	-3.997440	-2.917961	0.000000	-10.000000	-0.608333	30.799999	175.500000	1023.000000	1023.000000	2046.000000
48.680000	-0.029833	-17.631142	-5.520568	-5.562496	-3.908736	-2.639342	0.000000	-10.000000	-0.600000	30.850000	185.666672	1023.000000	1023.000000	2046.000000
48.700001	-0.028833	-17.040516	-5.093301	-5.340626	-3.949726	-2.656862	0.000000	-10.000000	-0.591667	30.433334	196.000000	1023.000000	1023.000000	2046.000000
48.720001	-0.028038	-16.570751	-4.959729	-5.249319	-3.651798	-2.709905	0.000000	-10.000000	-0.591667	30.566668	206.333328	1023.000000	1023.000000	2046.000000
48.740002	-0.027125	-16.030937	-4.705995	-5.098804	-3.642866	-2.583272	0.000000	-10.000000	-0.591667	30.416668	216.500000	1023.000000	1023.000000	2046.000000
48.759998	-0.026242	-15.509199	-4.327475	-4.972485	-3.688956	-2.520283	0.000000	-10.000000	-0.591667	30.683334	226.500000	1023.000000	1023.000000	2046.000000
48.779999	-0.024802	-14.658183	-4.110928	-4.896371	-3.258075	-2.392809	0.000000	-10.000000	-0.591667	30.516666	236.666672	1023.000000	1023.000000	2046.000000
48.799999	-0.023021	-13.605493	-3.932144	-4.610928	-2.988669	-2.073752	0.000000	-10.000000	-0.608333	30.450001	247.000000	1023.000000	1023.000000	2046.000000
48.820000	-0.021356	-12.621418	-3.691879	-4.172527	-2.875106	-1.881907	0.000000	-10.000000	-0.608333	30.483334	257.333344	1023.000000	1023.000000	2046.000000
48.840000	-0.020550	-12.145121	-3.791469	-4.221023	-2.525497	-1.607132	0.000000	-10.000000	-0.608333	30.450001	267.500000	1023.000000	1023.000000	2046.000000
48.860001	-0.019315	-11.414984	-3.760620	-3.776449	-2.469571	-1.408344	0.000000	-10.000000	-0.583333	30.633333	277.500000	1023.000000	1023.000000	2046.000000
48.880001	-0.017747	-10.488564	-3.294045	-3.485398	-2.473873	-1.235248	0.000000	-10.000000	-0.583333	30.316668	287.500000	1023.000000	1023.000000	2046.000000
48.900002	-0.016584	-9.801036	-3.091254	-3.191822	-2.171812	-1.346148	0.000000	-10.000000	-0.583333	30.200001	297.500000	1023.000000	1023.000000	2046.000000
48.919998	-0.016379	-9.679937	-2.965923	-3.130000	-2.250056	-1.333959	0.000000	-10.000000	-0.600000	29.783335	307.500000	1023.000000	1023.000000	2046.000000
48.939999	-0.017619	-10.412728	-3.042625	-3.404455	-2.439435	-1.526213	0.000000	-10.000000	-0.600000	29.783335	317.500000	1023.000000	1023.000000	2046.000000
48.959999	-0.019854	-11.733499	-3.657832	-3.516201	-2.577565	-1.981900	0.000000	-10.000000	-0.600000	29.616667	327.500000	1023.000000	1023.000000	2046.000000
48.980000	-0.021342	-12.613245	-4.052413	-3.590641	-2.950999	-2.019192	0.000000	-10.000000	-0.583333	29.666668	337.500000	1023.000000	1023.000000	2046.000000
49.000000	-0.022060	-13.037391	-4.241834	-3.822930	-2.988223	-1.984404	0.000000	-10.000000	-0.566667	29.500000	347.500000	1023.000000	1023.000000	2046.000000
49.020000	-0.022503	-13.299446	-4.523039	-3.784997	-2.825131	-2.166280	0.000000	-10.000000	-0.550000	29.266666	357.500000	1023.000000	1023.000000	2046.000000
49.040001	-0.022189	-13.113496	-4.586530	-3.641716	-2.858846	-2.026403	0.000000	-10.000000	-0.558333	29.116667	367.500000	1023.000000	1023.000000	2046.000000
49.060001	-0.021601	-12.766054	-4.450442	-3.659084	-2.734040	-1.922488	0.000000	-10.000000	-0.575000	29.183332	377.166656	1023.000000	1023.000000	2046.000000
49.080002	-0.021041	-12.434978	-4.444905	-3.424973	-2.588553	-1.976547	0.000000	-10.000000	-0.591667	29.533333	386.833344	1023.000000	1023.000000	2046.000000
49.099998	-0.020055	-11.852427	-4.215248	-3.167929	-2.667688	-1.801561	0.000000	-10.000000	-0.600000	29.766666	396.500000	1023.000000	1023.000000	2046.000000
49.119999	-0.018769	-11.092190	-4.022645	-3.044182	-2.365448	-1.659915	0.000000	-10.000000	-0.591667	29.766666	406.500000	1023.000000	1023.000000	2046.000000
49.139999	-0.017250	-10.194513	-3.817656	-2.718165	-2.131549	-1.527143	0.000000	-10.000000	-0.591667	29.783333	416.500000	1023.000000	1023.000000	2046.000000
49.160000	-0.015826	-9.353145	-3.536221	-2.375070	-2.115475	-1.326379	0.000000	-10.000000	-0.608333	29.833334	426.500000	1023.000000	1023.000000	2046.000000
49.180000	-0.013965	-8.253184	-3.171597	-2.243293	-1.778742	-1.059552	0.000000	-10.000000	-0.616667	30.216667	436.500000	1023.000000	1023.000000	2046.000000
49.200001	-0.012207	-7.214248	-2.939817	-1.936356	-1.403788	-0.934287	0.000000	-10.000000	-0.616667	30.433332	446.500000	1023.000000	1023.000000	2046.000000
49.220001	-0.010250	-6.057929	-2.618863	-1.568405	-1.245916	-0.624744	0.000000	-10.000000	-0.616667	30.733334	456.500000	1023.000000	1023.000000	2046.000000
49.240002	-0.007967	-4.708248	-2.186064	-1.547271	-0.773936	-0.200977	0.000000	-10.000000	-0.608333	30.683332	466.666656	1023.000000	1023.000000	2046.000000
49.259998	-0.006182	-3.653766	-1.890440	-1.358144	-0.347893	-0.057290	0.000000	-10.000000	-0.591667	30.683332	477.000000	1023.000000	1023.000000	2046.000000
49.279999	-0.004634	-2.738711	-1.601196	-1.265357	-0.143719	0.271562	0.000000	-10.000000	-0.558333	30.266666	487.333344	1023.000000	1023.000000	2046.000000
49.299999	-0.003269	-1.931790	-1.280740	-1.506794	0.296591	0.559153	0.000000	-10.000000	-0.533333	29.600000	497.500000	1023.000000	1023.000000	2046.000000
49.320000	-0.002423	-1.431800	-1.114006	-1.486494	0.611744	0.556954	0.000000	-10.000000	-0.508333	28.716667	507.500000	1023.000000	1023.000000	2046.000000
49.340000	-0.001393	-0.823321	-0.909778	-1.374943	0.730785	0.730616	0.000000	-10.000000	-0.475000	27.900000	517.166687	1023.000000	1023.000000	2046.000000
49.360001	-0.000064	-0.038098	-0.456174	-1.394049	0.949937	0.862188	0.000000	-10.000000	-0.458333	27.500000	526.666687	1023.000000	1023.000000	2046.000000
49.380001	0.000727	0.429436	-0.178427	-1.282652	1.236916	0.653600	0.000000	-10.000000	-0.450000	27.100000	535.833313	1023.000000	1023.000000	2046.000000
49.400002	0.002143	1.266514	0.246886	-1.125789	1.317654	0.827763	0.000000	-10.000000	-0.466667	26.983334	545.000000	1023.000000	1023.000000	2046.000000
49.419998	0.003802	2.247161	0.726648	-0.883468	1.480203	0.923779	0.000000	-10.000000	-0.475000	27.100000	554.000000	1023.000000	1023.000000	2046.000000
49.439999	0.005815	3.436748	1.088526	-0.684949	1.919963	1.113207	0.000000	-10.000000	-0.475000	27.216667	563.000000	1023.000000	1023.000000	2046.000000
49.459999	0.007962	4.705625	1.458409	-0.331996	2.323303	1.255908	0.000000	-10.000000	-0.475000	27.466667	572.000000	1023.000000	1023.000000	2046.000000
49.480000	0.010007	5.914409	1.777795	-0.011771	2.573938	1.574448	0.000000	-10.000000	-0.483333	27.633333	581.166687	1023.000000	1023.000000	2046.000000
49.500000	0.012081	7.140031	2.297030	0.205551	2.822917	1.814534	0.000000	-10.000000	-0.475000	27.733334	590.333313	1023.000000	1023.000000	2046.000000
49.520000	0.013570	8.020155	2.499094	0.447064	3.227551	1.846447	0.000000	-10.000000	-0.458333	27.566668	599.666687	1023.000000	1023.000000	2046.000000
49.540001	0.015582	9.209204	2.945689	0.710577	3.400805	2.152133	0.000000	-10.000000	-0.425000	26.900000	608.833313	1023.000000	1023.000000	2046.000000
49.560001	0.017792	10.515031	3.479741	1.131745	3.623825	2.279720	0.000000	-10.000000	-0.433333	26.283333	618.000000	1023.000000	1023.000000	2046.000000
49.580002	0.019853	11.733089	3.855350	1.355103	4.084051	2.438586	0.000000	-10.000000	-0.433333	25.900000	626.833313	1023.000000	1023.000000	2046.000000
49.599998	0.021140	12.494006	4.159248	1.644191	4.324768	2.365799	0.000000	-10.000000	-0.433333	25.550001	635.500000	1023.000000	1023.000000	2046.000000
49.619999	0.022181	13.109019	4.456272	1.839290	4.267717	2.545741	0.000000	-10.000000	-0.416667	25.350000	644.166687	1023.000000	1023.000000	2046.000000
49.639999	0.023694	14.003124	4.852783	2.016680	4.512228	2.621433	0.000000	-10.000000	-0.391667	24.883333	652.666687	1023.000000	1023.000000	2046.000000
49.660000	0.024673	14.581861	4.857834	2.156759	4.884854	2.682414	0.000000	-10.000000	-0.366667	24.450001	661.000000	1023.000000	1023.000000	2046.000000
49.680000	0.024687	14.589874	4.694376	2.231698	4.812323	2.851477	0.000000	-10.000000	-0.341667	23.633335	669.000000	1023.000000	1023.000000	2046.000000
49.700001	0.024236	14.323693	4.613469	2.459222	4.565323	2.685678	0.000000	-10.000000	-0.300000	22.866667	677.000000	1023.000000	1023.000000	2046.000000
49.720001	0.023821	14.077952	4.465596	2.196652	4.675126	2.740579	0.000000	-10.000000	-0.283333	22.033335	684.833313	1023.000000	1023.000000	2046.000000
49.740002	0.024829	14.673969	4.702645	2.558426	4.709482	2.703416	0.000000	-10.000000	-0.275000	21.516666	692.500000	1023.000000	1023.000000	2046.000000
49.759998	0.026355	15.575574	5.020445	2.975943	4.692342	2.886844	0.000000	-10.000000	-0.266667	20.816668	699.833313	1023.000000	1023.000000	2046.000000
49.779999	0.027699	16.370045	5.396323	3.245563	4.850567	2.877592	0.000000	-10.000000	-0.258333	20.049999	707.000000	1023.000000	1023.000000	2046.000000
49.799999	0.027349	16.163355	5.297536	3.173965	5.023627	2.668226	0.000000	-10.000000	-0.225000	19.316668	713.833313	1023.000000	1023.000000	2046.000000
49.820000	0.025677	15.175051	4.995970	3.049006	4.738078	2.391998	0.000000	-10.000000	-0.200000	18.533335	720.333313	1023.000000	1023.000000	2046.000000
49.840000	0.023260	13.746823	4.428151	2.874522	4.285376	2.158774	0.000000	-10.000000	-0.150000	17.700001	726.500000	1023.000000	1023.000000	2046.000000
49.860001	0.021408	12.652178	4.041590	2.699683	3.967952	1.942953	0.000000	-10.000000	-0.116667	16.666668	732.500000	1023.000000	1023.000000	2046.000000
49.880001	0.020007	11.823932	3.597461	2.394795	4.003632	1.828044	0.000000	-10.000000	-0.100000	15.550000	738.333313	1023.000000	1023.000000	2046.000000
49.900002	0.019219	11.358560	3.383148	2.281796	3.951551	1.742065	0.000000	-10.000000	-0.091667	14.733334	743.833313	1023.000000	1023.000000	2046.000000
49.919998	0.018714	11.060133	3.231682	2.233360	3.782757	1.812335	0.000000	-10.000000	-0.083333	13.850000	749.000000	1023.000000	1023.000000	2046.000000
49.939999	0.018470	10.915889	3.230774	2.245752	3.689265	1.750098	0.000000	-10.000000	-0.066667	13.066667	753.666687	1023.000000	1023.000000	2046.000000
49.959999	0.018445	10.901199	3.135526	2.196463	3.855522	1.713688	0.000000	-10.000000	-0.058333	11.833334	758.000000	1023.000000	1023.000000	2046.000000
49.980000	0.018504	10.935758	3.167733	2.311728	3.815372	1.640924	0.000000	-10.000000	-0.033333	10.566667	762.000000	1023.000000	1023.000000	2046.000000
50.000000	0.018738	11.074044	3.099186	2.457520	3.731519	1.785820	0.000000	-10.000000	-0.016667	9.083334	765.833313	1023.000000	1023.000000	2046.000000
50.020000	0.018952	11.200611	3.192397	2.546130	3.614727	1.847356	0.000000	-10.000000	0.000000	7.666667	769.333313	1023.000000	1023.000000	2046.000000
50.040001	0.019473	11.508636	3.166007	2.589337	3.838017	1.915276	0.000000	-10.000000	0.000000	5.983334	772.166687	1023.000000	1023.000000	2046.000000
50.060001	0.019899	11.760511	3.230814	2.657641	3.939310	1.932745	0.000000	-10.000000	0.000000	4.383333	774.500000	1023.000000	1023.000000	2046.000000
50.080002	0.020723	12.247214	3.313864	2.759003	3.942943	2.231404	0.000000	-10.000000	0.016667	3.066667	776.166687	1023.000000	1023.000000	2046.000000
50.099998	0.021717	12.834950	3.512210	2.851662	4.015315	2.455764	0.000000	-10.000000	0.025000	1.666667	777.333313	1023.000000	1023.000000	2046.000000
50.119999	0.022527	13.313421	3.536659	2.786280	4.407166	2.583317	0.000000	-10.000000	0.033333	0.716667	777.833313	1023.000000	1023.000000	2046.000000
50.139999	0.023067	13.632837	3.631741	2.666376	4.552314	2.782405	0.000000	-10.000000	0.033333	-0.883333	778.000000	1023.000000	1023.000000	2046.000000
50.160000	0.022823	13.488614	3.565177	2.504528	4.521762	2.897147	0.000000	-10.000000	0.041667	-2.250000	778.000000	1023.000000	1023.000000	2046.000000
50.180000	0.022443	13.263873	3.572297	2.171053	4.586883	2.933641	0.000000	-10.000000	0.050000	-4.233334	778.000000	1023.000000	1023.000000	2046.000000
50.200001	0.021763	12.861829	3.385495	1.842477	4.762361	2.871496	0.000000	-10.000000	0.050000	-5.866667	778.000000	1023.000000	1023.000000	2046.000000
50.220001	0.021434	12.667236	3.401435	1.692440	4.718597	2.854764	0.000000	-10.000000	0.050000	-7.416667	778.000000	1023.000000	1023.000000	2046.000000
50.240002	0.020986	12.402912	3.417198	1.611655	4.568112	2.805947	0.000000	-10.000000	0.058333	-8.616667	778.000000	1023.000000	1023.000000	2046.000000
50.259998	0.020736	12.255028	3.640984	1.483914	4.418401	2.711729	0.000000	-10.000000	0.075000	-9.350000	778.000000	1023.000000	1023.000000	2046.000000
50.279999	0.020565	12.153744	3.609634	1.428987	4.590184	2.524938	0.000000	-10.000000	0.075000	-9.566667	778.000000	1023.000000	1023.000000	2046.000000
50.299999	0.021076	12.455974	3.794955	1.496015	4.545344	2.619659	0.000000	-10.000000	0.075000	-9.350000	774.666687	1023.000000	1023.000000	2046.000000
50.320000	0.021689	12.817985	3.931978	1.647572	4.485634	2.752800	0.000000	-10.000000	0.058333	-8.850000	767.333313	1023.000000	1023.000000	2046.000000
50.340000	0.022779	13.462335	4.126478	1.650020	4.734190	2.951647	0.000000	-10.000000	0.058333	-8.200001	759.000000	1023.000000	1023.000000	2046.000000
50.360001	0.023523	13.902293	4.177125	1.782178	4.991008	2.951983	0.000000	-10.000000	0.050000	-7.566667	753.166687	1023.000000	1023.000000	2046.000000
50.380001	0.024549	14.508424	4.347642	1.923478	5.031024	3.206280	0.000000	-10.000000	0.050000	-7.066667	750.666687	1023.000000	1023.000000	2046.000000
50.400002	0.025319	14.963673	4.552862	2.163967	4.941309	3.305534	0.000000	-10.000000	0.050000	-6.800000	748.333313	1023.000000	1023.000000	2046.000000
50.419998	0.026716	15.788871	4.833951	2.274611	5.192637	3.487671	0.000000	-10.000000	0.050000	-6.600000	746.000000	1023.000000	1023.000000	2046.000000
50.439999	0.027184	16.065842	4.894182	2.502335	5.384980	3.284344	0.000000	-10.000000	0.050000	-6.466667	743.666687	1023.000000	1023.000000	2046.000000
50.459999	0.027344	16.160381	5.002954	2.547914	5.210094	3.399419	0.000000	-10.000000	0.050000	-6.366667	741.500000	1023.000000	1023.000000	2046.000000
50.480000	0.026792	15.834140	5.012144	2.601619	4.925548	3.294828	0.000000	-10.000000	0.058333	-6.566667	739.500000	1023.000000	1023.000000	2046.000000
50.500000	0.026837	15.860651	5.065199	2.478886	4.999111	3.317456	0.000000	-10.000000	0.058333	-7.100000	737.333313	1023.000000	1023.000000	2046.000000
50.520000	0.026685	15.770802	4.876828	2.420526	5.219836	3.253612	0.000000	-10.000000	0.075000	-7.850000	735.000000	1023.000000	1023.000000	2046.000000
50.540001	0.026802	15.839987	4.710934	2.562468	5.247370	3.319215	0.000000	-10.000000	0.083333	-8.500000	732.333313	1023.000000	1023.000000	2046.000000
50.560001	0.026225	15.499116	4.440154	2.397049	5.025968	3.635945	0.000000	-10.000000	0.091667	-9.050000	729.500000	1023.000000	1023.000000	2046.000000
50.580002	0.025482	15.059740	4.288296	2.373007	4.838723	3.559713	0.000000	-10.000000	0.091667	-9.583333	726.333313	1023.000000	1023.000000	2046.000000
50.599998	0.025047	14.803034	4.064003	2.531175	4.890985	3.316871	0.000000	-10.000000	0.091667	-10.216667	723.166687	1023.000000	1023.000000	2046.000000
50.619999	0.024929	14.733019	4.186187	2.587435	4.691068	3.268329	0.000000	-10.000000	0.108333	-10.783334	719.666687	1023.000000	1023.000000	2046.000000
50.639999	0.023839	14.088667	4.162965	2.508430	4.333125	3.084147	0.000000	-10.000000	0.108333	-11.483334	716.000000	1023.000000	1023.000000	2046.000000
50.660000	0.021724	12.839164	3.732107	2.107431	4.215369	2.784256	0.000000	-10.000000	0.116667	-12.233334	712.000000	1023.000000	1023.000000	2046.000000
50.680000	0.018062	10.674384	2.910165	1.739660	3.850014	2.174544	0.000000	-10.000000	0.116667	-12.983334	708.000000	1023.000000	1023.000000	2046.000000
50.700001	0.014714	8.695727	2.168365	1.309189	3.255651	1.962523	0.000000	-10.000000	0.125000	-13.450000	703.833313	1023.000000	1023.000000	2046.000000
50.720001	0.011664	6.893422	1.546771	0.981807	2.660954	1.703890	0.000000	-10.000000	0.133333	-13.716667	699.500000	1023.000000	1023.000000	2046.000000
50.740002	0.009752	5.763565	1.041541	0.610172	2.592043	1.519809	0.000000	-10.000000	0.141667	-13.833334	696.500000	1023.000000	1023.000000	2046.000000
50.759998	0.007846	4.636729	0.572694	0.348859	2.497694	1.217482	0.000000	-10.000000	0.141667	-13.933333	691.833313	1023.000000	1023.000000	2046.000000
50.779999	0.006503	3.843560	0.229739	0.166415	2.197707	1.249698	0.000000	-10.000000	0.141667	-14.116667	687.166687	1023.000000	1023.000000	2046.000000
50.799999	0.005254	3.105143	0.016179	0.118695	1.835950	1.134319	0.000000	-10.000000	0.158333	-14.433333	680.833313	1023.000000	1023.000000	2046.000000
50.820000	0.004418	2.611022	-0.235723	-0.046659	1.903422	0.989983	0.000000	-10.000000	0.191667	-14.950000	676.000000	1023.000000	1023.000000	2046.000000
50.840000	0.003434	2.029318	-0.426087	-0.137353	1.799356	0.793402	0.000000	-10.000000	0.208333	-15.433333	671.000000	1023.000000	1023.000000	2046.000000
50.860001	0.002967	1.753217	-0.574715	-0.109183	1.567609	0.869506	0.000000	-10.000000	0.216667	-15.966667	665.833313	1023.000000	1023.000000	2046.000000
50.880001	0.002613	1.544244	-0.579617	-0.090428	1.404704	0.809586	0.000000	-10.000000	0.225000	-16.283333	660.500000	1023.000000	1023.000000	2046.000000
50.900002	0.002433	1.437842	-0.728153	-0.223819	1.644730	0.745084	0.000000	-10.000000	0.233333	-16.333334	655.000000	1023.000000	1023.000000	2046.000000
50.919998	0.002356	1.392215	-0.677099	-0.279805	1.578533	0.770586	0.000000	-10.000000	0.225000	-16.300001	649.500000	1023.000000	1023.000000	2046.000000
50.939999	0.002441	1.442427	-0.724777	-0.217200	1.456613	0.927791	0.000000	-10.000000	0.216667	-16.166668	644.000000	1023.000000	1023.000000	2046.000000
50.959999	0.003169	1.873122	-0.604973	-0.357968	1.714720	1.121343	0.000000	-10.000000	0.208333	-16.350000	638.666687	1023.000000	1023.000000	2046.000000
50.980000	0.003353	1.981338	-0.569395	-0.442004	1.864043	1.128694	0.000000	-10.000000	0.225000	-16.450001	633.166687	1023.000000	1023.000000	2046.000000
51.000000	0.003175	1.876476	-0.623643	-0.514257	1.740584	1.273792	0.000000	-10.000000	0.233333	-16.700001	627.833313	1023.000000	1023.000000	2046.000000
51.020000	0.002946	1.741221	-0.595662	-0.889493	1.898506	1.327870	0.000000	-10.000000	0.250000	-16.816668	622.166687	1023.000000	1023.000000	2046.000000
51.040001	0.001990	1.175926	-0.684046	-1.169189	1.901499	1.127662	0.000000	-10.000000	0.250000	-17.116667	616.500000	1023.000000	1023.000000	2046.000000
51.060001	0.001016	0.600659	-0.886722	-1.329466	1.662760	1.154088	0.000000	-10.000000	0.250000	-17.600000	610.500000	1023.000000	1023.000000	2046.000000
51.080002	0.000579	0.342301	-0.891305	-1.557593	1.755056	1.036144	0.000000	-10.000000	0.258333	-18.083334	604.500000	1023.000000	1023.000000	2046.000000
51.099998	-0.000342	-0.202180	-0.926815	-1.758231	1.728058	0.754808	0.000000	-10.000000	0.266667	-18.400000	598.500000	1023.000000	1023.000000	2046.000000
51.119999	-0.001136	-0.671080	-1.002873	-1.819569	1.419251	0.732111	0.000000	-10.000000	0.266667	-18.516666	592.500000	1023.000000	1023.000000	2046.000000
51.139999	-0.001430	-0.845230	-0.860545	-1.888700	1.253311	0.650704	0.000000	-10.000000	0.275000	-18.616667	586.500000	1023.000000	1023.000000	2046.000000
51.160000	-0.001462	-0.863964	-0.930307	-1.923090	1.492224	0.497208	0.000000	-10.000000	0.266667	-18.550001	580.500000	1023.000000	1023.000000	2046.000000
51.180000	-0.001068	-0.631004	-0.831411	-1.883843	1.445851	0.638400	0.000000	-10.000000	0.275000	-18.383333	574.333313	1023.000000	1023.000000	2046.000000
51.200001	-0.001004	-0.593638	-0.730337	-1.756248	1.227844	0.665103	0.000000	-10.000000	0.258333	-18.133333	568.000000	1023.000000	1023.000000	2046.000000
51.220001	-0.000567	-0.334882	-0.667134	-1.838034	1.429778	0.740508	0.000000	-10.000000	0.258333	-17.900000	561.666687	1023.000000	1023.000000	2046.000000
51.240002	-0.000488	-0.288320	-0.676496	-1.797663	1.544532	0.641308	0.000000	-10.000000	0.250000	-17.750000	555.833313	1023.000000	1023.000000	2046.000000
51.259998	-0.000390	-0.230325	-0.708825	-1.627057	1.315658	0.789899	0.000000	-10.000000	0.250000	-17.800001	550.166687	1023.000000	1023.000000	2046.000000
51.279999	-0.000180	-0.106491	-0.654361	-1.687521	1.362563	0.872829	0.000000	-10.000000	0.250000	-17.983334	544.500000	1023.000000	1023.000000	2046.000000
51.299999	-0.000243	-0.143865	-0.682033	-1.659385	1.502169	0.695385	0.000000	-10.000000	0.250000	-18.116667	538.500000	1023.000000	1023.000000	2046.000000
51.320000	0.000216	0.127610	-0.531889	-1.547062	1.384347	0.822214	0.000000	-10.000000	0.250000	-18.150000	532.166687	1023.000000	1023.000000	2046.000000
51.340000	0.000741	0.437768	-0.297834	-1.397575	1.300725	0.832453	0.000000	-10.000000	0.258333	-18.216667	525.833313	1023.000000	1023.000000	2046.000000
51.360001	0.000670	0.395793	-0.347252	-1.358971	1.484906	0.617110	0.000000	-10.000000	0.266667	-18.316668	519.500000	1023.000000	1023.000000	2046.000000
51.380001	-0.000006	-0.003747	-0.375548	-1.426926	1.238927	0.559800	0.000000	-10.000000	0.266667	-18.500000	513.500000	1023.000000	1023.000000	2046.000000
51.400002	-0.001545	-0.912867	-0.560507	-1.455437	0.730774	0.372303	0.000000	-10.000000	0.275000	-18.683332	507.500000	1023.000000	1023.000000	2046.000000
51.419998	-0.002502	-1.478459	-0.681597	-1.668388	0.656370	0.215155	0.000000	-10.000000	0.300000	-19.016666	501.333344	1023.000000	1023.000000	2046.000000
51.439999	-0.003578	-2.114486	-0.925162	-1.871564	0.712187	-0.029947	0.000000	-10.000000	0.316667	-19.299999	495.000000	1023.000000	1023.000000	2046.000000
51.459999	-0.004168	-2.463303	-1.219001	-1.836448	0.647909	-0.055764	0.000000	-10.000000	0.316667	-19.516666	488.500000	1023.000000	1023.000000	2046.000000
51.480000	-0.004911	-2.902266	-1.397465	-2.024243	0.393320	0.126122	0.000000	-10.000000	0.316667	-19.683334	482.000000	1023.000000	1023.000000	2046.000000
51.500000	-0.005449	-3.220268	-1.658377	-1.994220	0.476517	-0.044189	0.000000	-10.000000	0.333333	-19.816668	475.333344	1023.000000	1023.000000	2046.000000
51.520000	-0.005778	-3.414957	-1.770394	-1.844979	0.284323	-0.083907	0.000000	-10.000000	0.350000	-19.966667	468.666656	1023.000000	1023.000000	2046.000000
51.540001	-0.006595	-3.897732	-1.808749	-1.658780	-0.174403	-0.255800	0.000000	-10.000000	0.350000	-20.200001	462.000000	1023.000000	1023.000000	2046.000000
51.560001	-0.007584	-4.481936	-1.850695	-1.868437	-0.300516	-0.462289	0.000000	-10.000000	0.350000	-20.366667	455.333344	1023.000000	1023.000000	2046.000000
51.580002	-0.009951	-5.881154	-2.283867	-2.173053	-0.453218	-0.971015	0.000000	-10.000000	0.358333	-20.600000	448.500000	1023.000000	1023.000000	2046.000000
51.599998	-0.013171	-7.784085	-2.846119	-2.546243	-1.023858	-1.367865	0.000000	-10.000000	0.358333	-20.533333	441.666656	1023.000000	1023.000000	2046.000000
51.619999	-0.016936	-10.009061	-3.686177	-2.820879	-1.726857	-1.775148	0.000000	-10.000000	0.358333	-20.316668	434.833344	1023.000000	1023.000000	2046.000000
51.639999	-0.019683	-11.632357	-4.218106	-3.187831	-2.172557	-2.053864	0.000000	-10.000000	0.341667	-20.066668	428.166656	1023.000000	1023.000000	2046.000000
51.660000	-0.022158	-13.095191	-4.817707	-3.503249	-2.299014	-2.475221	0.000000	-10.000000	0.341667	-19.850000	421.333344	1023.000000	1023.000000	2046.000000
51.680000	-0.024008	-14.188918	-5.246080	-3.817965	-2.551350	-2.573522	0.000000	-10.000000	0.341667	-20.000000	414.666656	1023.000000	1023.000000	2046.000000
51.700001	-0.025924	-15.321081	-5.714183	-3.865575	-3.021329	-2.719995	0.000000	-10.000000	0.350000	-20.150000	408.000000	1023.000000	1023.000000	2046.000000
[truncated: 1,443,913 more chars]
