# Supplementary material for: Effect of Electrode Belt and Body Positions on Regional Pulmonary Ventilation- and Perfusion-Related Impedance Changes Measured by Electric Impedance Tomography
Source: PLoS One. 2016 Jun 2;11(6):e0155913. doi: 10.1371/journal.pone.0155913 (PMC4890811; doi:10.1371/journal.pone.0155913)
Supplement: S1 Dataset — (ZIP) [file pone.0155913.s001.zip › Dataset/Fp13-mage-6i.txt]

Patient Name:	Fp13
Registry:	Fp13
Investigator:	 
Diagnosys:	 
Notes:	mage6i              
Sample Rate [Hz]:	50.08
Time Base 	Pixels Mean 	Pixels Sum 	UPPER RIGHT		UPPER LEFT		LOWER RIGHT		LOWER LEFT		QRS	ETCO2	Paw	Flow (L/min)	Volume	Analog1	Analog2	AnalogSum
0.000000	-0.037235	-22.005655	-7.258683	-4.367572	-6.205348	-4.174053	0.000000	-10.000000	-0.700000	31.133333	254.666672	1023.000000	1023.000000	2046.000000
0.020000	-0.036293	-21.448950	-7.101998	-4.313788	-6.162212	-3.870951	0.000000	-10.000000	-0.708333	31.516666	265.000000	1023.000000	1023.000000	2046.000000
0.040000	-0.033862	-20.012400	-6.667384	-4.052524	-5.631680	-3.660811	0.000000	-10.000000	-0.741667	31.533333	275.500000	1023.000000	1023.000000	2046.000000
0.060000	-0.032765	-19.363873	-6.489246	-4.028605	-5.538798	-3.307223	0.000000	-10.000000	-0.733333	31.766666	286.000000	1023.000000	1023.000000	2046.000000
0.080000	-0.030572	-18.068089	-6.090008	-3.686334	-5.076909	-3.214839	0.000000	-10.000000	-0.733333	31.750000	296.666656	1023.000000	1023.000000	2046.000000
0.100000	-0.029212	-17.264381	-5.915934	-3.683646	-4.815219	-2.849582	0.000000	-10.000000	-0.700000	31.650000	307.166656	1023.000000	1023.000000	2046.000000
0.120000	-0.027347	-16.162201	-5.491955	-3.394385	-4.511846	-2.764015	0.000000	-10.000000	-0.700000	31.483334	317.833344	1023.000000	1023.000000	2046.000000
0.140000	-0.025896	-15.304449	-5.245986	-3.371714	-4.224164	-2.462585	0.000000	-10.000000	-0.683333	31.333334	328.166656	1023.000000	1023.000000	2046.000000
0.160000	-0.024242	-14.326784	-4.772928	-3.013155	-4.075299	-2.465402	0.000000	-10.000000	-0.675000	31.450001	338.833344	1023.000000	1023.000000	2046.000000
0.180000	-0.022619	-13.367642	-4.529026	-2.955343	-3.648200	-2.235074	0.000000	-10.000000	-0.675000	31.400000	349.166656	1023.000000	1023.000000	2046.000000
0.200000	-0.021857	-12.917464	-4.114902	-2.829779	-3.732232	-2.240551	0.000000	-10.000000	-0.683333	31.700001	359.833344	1023.000000	1023.000000	2046.000000
0.220000	-0.020106	-11.882821	-3.790387	-2.775899	-3.280227	-2.036309	0.000000	-10.000000	-0.708333	31.799999	370.333344	1023.000000	1023.000000	2046.000000
0.240000	-0.019069	-11.269894	-3.366129	-2.649963	-3.310685	-1.943115	0.000000	-10.000000	-0.708333	31.850000	381.000000	1023.000000	1023.000000	2046.000000
0.260000	-0.016486	-9.743091	-3.089311	-2.338233	-2.595703	-1.719843	0.000000	-10.000000	-0.708333	31.816668	391.666656	1023.000000	1023.000000	2046.000000
0.280000	-0.016505	-9.754294	-3.088831	-2.354346	-2.853576	-1.457541	0.000000	-10.000000	-0.700000	31.733334	402.166656	1023.000000	1023.000000	2046.000000
0.300000	-0.015301	-9.042678	-3.078677	-2.236702	-2.400891	-1.326408	0.000000	-10.000000	-0.691667	31.683334	412.833344	1023.000000	1023.000000	2046.000000
0.320000	-0.015328	-9.058813	-3.154254	-2.324078	-2.432919	-1.147562	0.000000	-10.000000	-0.691667	31.250000	423.333344	1023.000000	1023.000000	2046.000000
0.340000	-0.013358	-7.894742	-2.721628	-1.958937	-2.143552	-1.070625	0.000000	-10.000000	-0.675000	31.016666	434.000000	1023.000000	1023.000000	2046.000000
0.360000	-0.012475	-7.372567	-2.564901	-2.109433	-1.997779	-0.700454	0.000000	-10.000000	-0.683333	30.783333	444.333344	1023.000000	1023.000000	2046.000000
0.380000	-0.010739	-6.346470	-1.975425	-1.914388	-1.845405	-0.611252	0.000000	-10.000000	-0.666667	30.700001	454.500000	1023.000000	1023.000000	2046.000000
0.400000	-0.010270	-6.069686	-2.058554	-2.065686	-1.478015	-0.467432	0.000000	-10.000000	-0.666667	30.433332	464.833344	1023.000000	1023.000000	2046.000000
0.420000	-0.010792	-6.378124	-1.978400	-2.022585	-1.742179	-0.634959	0.000000	-10.000000	-0.650000	30.200001	475.166656	1023.000000	1023.000000	2046.000000
0.440000	-0.010914	-6.450125	-2.307703	-2.008663	-1.475693	-0.658067	0.000000	-10.000000	-0.633333	29.683334	485.500000	1023.000000	1023.000000	2046.000000
0.460000	-0.011965	-7.071445	-2.463095	-2.076544	-1.776125	-0.755682	0.000000	-10.000000	-0.616667	29.266666	495.333344	1023.000000	1023.000000	2046.000000
0.480000	-0.011030	-6.518807	-2.564634	-2.006210	-1.276717	-0.671247	0.000000	-10.000000	-0.608333	28.866667	505.000000	1023.000000	1023.000000	2046.000000
0.500000	-0.011437	-6.759103	-2.557603	-2.115427	-1.457017	-0.629056	0.000000	-10.000000	-0.591667	28.966667	514.666687	1023.000000	1023.000000	2046.000000
0.520000	-0.009895	-5.848186	-2.497404	-1.922086	-0.939528	-0.489167	0.000000	-10.000000	-0.583333	28.900000	524.333313	1023.000000	1023.000000	2046.000000
0.540000	-0.009883	-5.840981	-2.331415	-1.941101	-1.171016	-0.397449	0.000000	-10.000000	-0.558333	28.783333	534.000000	1023.000000	1023.000000	2046.000000
0.560000	-0.008039	-4.751338	-2.220101	-1.645037	-0.597376	-0.288823	0.000000	-10.000000	-0.558333	28.350000	543.666687	1023.000000	1023.000000	2046.000000
0.580000	-0.007624	-4.505591	-1.953818	-1.587216	-0.775948	-0.188609	0.000000	-10.000000	-0.541667	27.900000	553.166687	1023.000000	1023.000000	2046.000000
0.600000	-0.005556	-3.283863	-1.780329	-1.260427	-0.190719	-0.052388	0.000000	-10.000000	-0.541667	27.700001	562.666687	1023.000000	1023.000000	2046.000000
0.620000	-0.004943	-2.921215	-1.423481	-1.230391	-0.356269	0.088926	0.000000	-10.000000	-0.541667	27.566668	571.833313	1023.000000	1023.000000	2046.000000
0.640000	-0.002471	-1.460223	-1.094414	-0.868196	0.288747	0.213640	0.000000	-10.000000	-0.550000	27.833334	581.166687	1023.000000	1023.000000	2046.000000
0.660000	-0.001558	-0.920828	-0.644445	-0.837406	0.241682	0.319342	0.000000	-10.000000	-0.558333	28.200001	590.333313	1023.000000	1023.000000	2046.000000
0.680000	0.001587	0.937822	-0.140013	-0.436009	1.008740	0.505103	0.000000	-10.000000	-0.558333	28.316668	599.833313	1023.000000	1023.000000	2046.000000
0.700000	0.003007	1.777141	0.372165	-0.405695	1.151018	0.659653	0.000000	-10.000000	-0.558333	28.300001	609.166687	1023.000000	1023.000000	2046.000000
0.720000	0.006591	3.895454	1.035748	0.000642	2.099201	0.759864	0.000000	-10.000000	-0.566667	27.866667	618.666687	1023.000000	1023.000000	2046.000000
0.740000	0.007691	4.545238	1.533456	-0.189575	2.321800	0.879556	0.000000	-10.000000	-0.566667	27.700001	628.000000	1023.000000	1023.000000	2046.000000
0.760000	0.010924	6.456292	2.257307	0.153836	3.183017	0.862132	0.000000	-10.000000	-0.558333	27.483334	637.333313	1023.000000	1023.000000	2046.000000
0.780000	0.011633	6.874881	2.543236	-0.188970	3.479556	1.041059	0.000000	-10.000000	-0.508333	27.183334	646.500000	1023.000000	1023.000000	2046.000000
0.800000	0.014039	8.297084	3.332327	0.089658	3.850418	1.024681	0.000000	-10.000000	-0.475000	26.366667	655.500000	1023.000000	1023.000000	2046.000000
0.820000	0.015261	9.019218	3.551100	-0.130258	4.399539	1.198837	0.000000	-10.000000	-0.433333	25.166668	664.333313	1023.000000	1023.000000	2046.000000
0.840000	0.015578	9.206464	4.144624	-0.302151	4.299835	1.064155	0.000000	-10.000000	-0.416667	24.083334	672.833313	1023.000000	1023.000000	2046.000000
0.860000	0.017307	10.228526	4.382113	-0.201619	4.924637	1.123395	0.000000	-10.000000	-0.400000	23.233334	681.000000	1023.000000	1023.000000	2046.000000
0.880000	0.017168	10.146446	4.623513	-0.535755	4.685293	1.373395	0.000000	-10.000000	-0.375000	22.766668	689.000000	1023.000000	1023.000000	2046.000000
0.900000	0.019690	11.636940	5.067115	0.048509	5.071831	1.449484	0.000000	-10.000000	-0.375000	22.383333	696.833313	1023.000000	1023.000000	2046.000000
0.920000	0.020517	12.125809	5.012149	-0.012886	5.245352	1.881194	0.000000	-10.000000	-0.350000	21.966667	704.500000	1023.000000	1023.000000	2046.000000
0.940000	0.022690	13.409714	5.508491	0.482867	5.349511	2.068845	0.000000	-10.000000	-0.341667	21.100000	711.833313	1023.000000	1023.000000	2046.000000
0.960000	0.023775	14.050982	5.427390	0.551546	5.638151	2.433895	0.000000	-10.000000	-0.308333	20.516666	719.000000	1023.000000	1023.000000	2046.000000
0.980000	0.025237	14.914918	5.829062	0.927329	5.627085	2.531443	0.000000	-10.000000	-0.291667	19.666666	725.833313	1023.000000	1023.000000	2046.000000
1.000000	0.026530	15.679515	5.806849	1.039395	5.975740	2.857530	0.000000	-10.000000	-0.283333	19.433332	732.666687	1023.000000	1023.000000	2046.000000
1.020000	0.028221	16.678440	6.465379	1.374029	5.891840	2.947191	0.000000	-10.000000	-0.266667	18.583334	739.166687	1023.000000	1023.000000	2046.000000
1.040000	0.030443	17.991987	6.624220	1.608527	6.489550	3.269691	0.000000	-10.000000	-0.250000	18.200001	745.500000	1023.000000	1023.000000	2046.000000
1.060000	0.030743	18.168894	6.948740	1.559542	6.308377	3.352234	0.000000	-10.000000	-0.241667	17.766666	751.500000	1023.000000	1023.000000	2046.000000
1.080000	0.032411	19.154713	7.093729	1.832225	6.793524	3.435235	0.000000	-10.000000	-0.233333	17.600000	757.500000	1023.000000	1023.000000	2046.000000
1.100000	0.032047	18.939672	7.186357	1.516750	6.624331	3.612236	0.000000	-10.000000	-0.241667	17.116667	763.500000	1023.000000	1023.000000	2046.000000
1.120000	0.034270	20.253868	7.574709	2.039435	7.027366	3.612359	0.000000	-10.000000	-0.225000	16.583334	769.333313	1023.000000	1023.000000	2046.000000
1.140000	0.034382	20.319733	7.487668	1.909266	7.036263	3.886536	0.000000	-10.000000	-0.216667	15.600000	775.000000	1023.000000	1023.000000	2046.000000
1.160000	0.035751	21.128876	7.641459	2.507161	7.257987	3.722269	0.000000	-10.000000	-0.191667	14.900001	780.333313	1023.000000	1023.000000	2046.000000
1.180000	0.034210	20.217884	7.266955	1.966899	7.022814	3.961216	0.000000	-10.000000	-0.183333	14.166667	785.500000	1023.000000	1023.000000	2046.000000
1.200000	0.035457	20.955179	7.588545	2.421700	7.109382	3.835551	0.000000	-10.000000	-0.158333	13.766666	790.333313	1023.000000	1023.000000	2046.000000
1.220000	0.035435	20.941967	7.526836	2.240871	7.078192	4.096068	0.000000	-10.000000	-0.141667	13.033334	795.166687	1023.000000	1023.000000	2046.000000
1.240000	0.036882	21.797497	8.015176	2.567864	7.120639	4.093819	0.000000	-10.000000	-0.116667	12.066667	799.666687	1023.000000	1023.000000	2046.000000
1.260000	0.036475	21.556608	7.742106	2.325075	7.280152	4.209275	0.000000	-10.000000	-0.100000	11.033334	804.000000	1023.000000	1023.000000	2046.000000
1.280000	0.035569	21.021290	7.726118	2.311221	6.963997	4.019953	0.000000	-10.000000	-0.066667	10.183333	807.666687	1023.000000	1023.000000	2046.000000
1.300000	0.033544	19.824303	7.004756	2.092546	6.828121	3.898879	0.000000	-10.000000	-0.058333	8.933333	811.166687	1023.000000	1023.000000	2046.000000
1.320000	0.031273	18.482521	6.690958	1.984388	6.234349	3.572826	0.000000	-10.000000	-0.050000	7.766667	814.333313	1023.000000	1023.000000	2046.000000
1.340000	0.029744	17.578754	6.048583	1.825554	6.224626	3.479991	0.000000	-10.000000	-0.050000	6.133333	817.166687	1023.000000	1023.000000	2046.000000
1.360000	0.028129	16.624161	5.849246	1.641045	5.803171	3.330699	0.000000	-10.000000	-0.025000	4.600000	819.500000	1023.000000	1023.000000	2046.000000
1.380000	0.027645	16.337990	5.419138	1.553533	5.997304	3.368014	0.000000	-10.000000	-0.025000	2.716667	821.333313	1023.000000	1023.000000	2046.000000
1.400000	0.026488	15.654278	5.356213	1.361758	5.603544	3.332764	0.000000	-10.000000	-0.025000	1.250000	822.500000	1023.000000	1023.000000	2046.000000
1.420000	0.026719	15.790779	5.102750	1.506680	5.868552	3.312798	0.000000	-10.000000	-0.033333	0.316667	823.000000	1023.000000	1023.000000	2046.000000
1.440000	0.025720	15.200757	5.112417	1.300275	5.465587	3.322478	0.000000	-10.000000	-0.016667	-0.316667	823.000000	1023.000000	1023.000000	2046.000000
1.460000	0.026341	15.567542	4.949908	1.554911	5.739741	3.322982	0.000000	-10.000000	-0.016667	-0.900000	823.000000	1023.000000	1023.000000	2046.000000
1.480000	0.025361	14.988477	4.973629	1.285245	5.347621	3.381982	0.000000	-10.000000	-0.016667	-1.433333	823.000000	1023.000000	1023.000000	2046.000000
1.500000	0.026428	15.618937	4.924296	1.677975	5.669155	3.347511	0.000000	-10.000000	-0.016667	-1.666667	823.000000	1023.000000	1023.000000	2046.000000
1.520000	0.025789	15.241035	4.958471	1.420792	5.432686	3.429085	0.000000	-10.000000	-0.025000	-1.450000	823.000000	1023.000000	1023.000000	2046.000000
1.540000	0.027373	16.177338	5.230685	1.809805	5.697011	3.439837	0.000000	-10.000000	-0.025000	-0.916667	823.000000	1023.000000	1023.000000	2046.000000
1.560000	0.027235	16.096169	5.170372	1.659518	5.694126	3.572153	0.000000	-10.000000	-0.025000	-0.366667	823.000000	1023.000000	1023.000000	2046.000000
1.580000	0.028912	17.087255	5.493039	2.024977	5.914084	3.655156	0.000000	-10.000000	-0.016667	0.000000	823.000000	1023.000000	1023.000000	2046.000000
1.600000	0.028873	17.063946	5.399984	1.910140	6.041524	3.712298	0.000000	-10.000000	-0.008333	-0.383333	823.000000	1023.000000	1023.000000	2046.000000
1.620000	0.029832	17.630672	5.754448	2.065593	6.078742	3.731889	0.000000	-10.000000	-0.008333	-1.516667	823.000000	1023.000000	1023.000000	2046.000000
1.640000	0.029410	17.381027	5.430637	1.862951	6.356895	3.730544	0.000000	-10.000000	0.000000	-1.516667	548.666687	1023.000000	1023.000000	2046.000000
1.660000	0.029154	17.229744	5.630901	1.665372	6.150348	3.783123	0.000000	-10.000000	0.000000	-1.133333	274.333344	1023.000000	1023.000000	2046.000000
1.680000	0.029165	17.236509	5.381326	1.583925	6.460907	3.810352	0.000000	-10.000000	0.000000	0.000000	0.000000	1023.000000	1023.000000	2046.000000
1.700000	0.028496	16.840889	5.635056	1.245618	6.129256	3.830960	0.000000	-10.000000	0.000000	0.000000	0.000000	1023.000000	1023.000000	2046.000000
1.720000	0.028519	16.854555	5.503096	1.210943	6.439648	3.700868	0.000000	-10.000000	0.000000	0.000000	0.000000	1023.000000	1023.000000	2046.000000
1.740000	0.027724	16.384703	5.720694	0.875349	6.047488	3.741172	0.000000	-10.000000	0.000000	0.000000	0.000000	1023.000000	1023.000000	2046.000000
1.760000	0.028761	16.997942	5.756612	1.149268	6.303545	3.788517	0.000000	-10.000000	0.000000	0.000000	0.000000	1023.000000	1023.000000	2046.000000
1.780000	0.028605	16.905296	5.885870	0.980405	6.159582	3.879439	0.000000	-10.000000	0.000000	0.000000	0.000000	1023.000000	1023.000000	2046.000000
1.800000	0.030375	17.951708	6.099300	1.374316	6.469550	4.008543	0.000000	-10.000000	0.000000	0.000000	0.000000	1023.000000	1023.000000	2046.000000
1.820000	0.030527	18.041704	6.149568	1.365525	6.490460	4.036151	0.000000	-10.000000	0.000000	0.000000	0.000000	1023.000000	1023.000000	2046.000000
1.840000	0.032139	18.993904	6.420507	1.666187	6.680124	4.227085	0.000000	-10.000000	0.000000	0.000000	0.000000	1023.000000	1023.000000	2046.000000
1.860000	0.032280	19.077314	6.449458	1.671549	6.684840	4.271467	0.000000	-10.000000	0.000000	0.000000	0.000000	1023.000000	1023.000000	2046.000000
1.880000	0.033955	20.067179	6.736055	2.047586	6.862929	4.420610	0.000000	-10.000000	0.000000	0.000000	0.000000	1023.000000	1023.000000	2046.000000
1.900000	0.033874	20.019733	6.707404	2.044297	6.859289	4.408745	0.000000	-10.000000	0.000000	0.000000	0.000000	1023.000000	1023.000000	2046.000000
1.920000	0.034662	20.485054	6.869318	2.257945	6.855665	4.502126	0.000000	-10.000000	0.000000	0.000000	0.000000	1023.000000	1023.000000	2046.000000
1.940000	0.033576	19.843140	6.626406	2.115155	6.778001	4.323576	0.000000	-10.000000	0.000000	0.000000	0.000000	1023.000000	1023.000000	2046.000000
1.960000	0.033769	19.957592	6.804146	2.086728	6.589254	4.477464	0.000000	-10.000000	0.000000	0.000000	0.000000	1023.000000	1023.000000	2046.000000
1.980000	0.033564	19.836342	6.585347	2.187652	6.723302	4.340041	0.000000	-10.000000	0.000000	0.000000	0.000000	1023.000000	1023.000000	2046.000000
2.000000	0.034208	20.217113	6.756342	2.194455	6.608409	4.657907	0.000000	-10.000000	0.000000	0.000000	0.000000	1023.000000	1023.000000	2046.000000
2.020000	0.034208	20.217083	6.262178	2.489050	6.970499	4.495358	0.000000	-10.000000	0.000000	0.000000	0.000000	1023.000000	1023.000000	2046.000000
2.040000	0.033678	19.903734	6.327530	2.161220	6.520010	4.894976	0.000000	-10.000000	0.000000	0.000000	0.000000	1023.000000	1023.000000	2046.000000
2.060000	0.033554	19.830490	5.957762	2.468209	6.620614	4.783905	0.000000	-10.000000	0.000000	0.000000	0.000000	1023.000000	1023.000000	2046.000000
2.080000	0.033123	19.575626	6.150375	2.226399	6.278823	4.920029	0.000000	-10.000000	0.000000	0.000000	0.000000	1023.000000	1023.000000	2046.000000
2.100000	0.032898	19.442661	6.017314	2.338769	6.374703	4.711875	0.000000	-10.000000	0.000000	0.000000	0.000000	1023.000000	1023.000000	2046.000000
2.120000	0.031617	18.685690	5.881600	1.903041	6.115277	4.785772	0.000000	-10.000000	0.000000	0.000000	0.000000	1023.000000	1023.000000	2046.000000
2.140000	0.029576	17.479195	5.230879	1.899727	5.956890	4.391698	0.000000	-10.000000	0.000000	0.000000	0.000000	1023.000000	1023.000000	2046.000000
2.160000	0.026336	15.564612	4.643791	1.408076	5.396642	4.116104	0.000000	-10.000000	0.000000	0.000000	0.000000	1023.000000	1023.000000	2046.000000
2.180000	0.023553	13.920066	3.914795	1.331364	5.052327	3.621581	0.000000	-10.000000	0.000000	0.000000	0.000000	1023.000000	1023.000000	2046.000000
2.200000	0.021215	12.538341	3.463299	0.863894	4.678392	3.532756	0.000000	-10.000000	0.000000	0.000000	0.000000	1023.000000	1023.000000	2046.000000
2.220000	0.019691	11.637263	2.970780	0.870392	4.550677	3.245415	0.000000	-10.000000	0.000000	0.000000	0.000000	1023.000000	1023.000000	2046.000000
2.240000	0.018011	10.644368	2.625523	0.559796	4.356783	3.102265	0.000000	-10.000000	0.000000	0.000000	0.000000	1023.000000	1023.000000	2046.000000
2.260000	0.017155	10.138525	2.406784	0.560897	4.163616	3.007227	0.000000	-10.000000	0.000000	0.000000	0.000000	1023.000000	1023.000000	2046.000000
2.280000	0.015676	9.264629	2.058012	0.385665	4.059674	2.761279	0.000000	-10.000000	0.000000	0.000000	0.000000	1023.000000	1023.000000	2046.000000
2.300000	0.015049	8.893995	1.884203	0.345892	3.919984	2.743917	0.000000	-10.000000	0.000000	0.000000	0.000000	1023.000000	1023.000000	2046.000000
2.320000	0.013985	8.265392	1.654993	0.258538	3.816378	2.535483	0.000000	-10.000000	0.000000	0.000000	0.000000	1023.000000	1023.000000	2046.000000
2.340000	0.013495	7.975641	1.592106	0.219214	3.658861	2.505460	0.000000	-10.000000	0.000000	0.000000	0.000000	1023.000000	1023.000000	2046.000000
2.360000	0.012655	7.479064	1.419816	0.159894	3.611798	2.287556	0.000000	-10.000000	0.000000	0.000000	0.000000	1023.000000	1023.000000	2046.000000
2.380000	0.012399	7.328042	1.453191	0.130056	3.500150	2.244644	0.000000	-10.000000	0.000000	0.000000	0.000000	1023.000000	1023.000000	2046.000000
2.400000	0.011738	6.936962	1.252943	0.045944	3.609447	2.028627	0.000000	-10.000000	0.000000	0.000000	0.000000	1023.000000	1023.000000	2046.000000
2.420000	0.011906	7.036723	1.440827	-0.083968	3.469345	2.210519	0.000000	-10.000000	0.000000	0.000000	0.000000	1023.000000	1023.000000	2046.000000
2.440000	0.011513	6.804071	1.218683	0.038860	3.651606	1.894922	0.000000	-10.000000	0.000000	0.000000	0.000000	1023.000000	1023.000000	2046.000000
2.460000	0.011383	6.727490	1.329921	-0.098042	3.537295	1.958315	0.000000	-10.000000	0.000000	0.000000	0.000000	1023.000000	1023.000000	2046.000000
2.480000	0.010316	6.096967	1.025989	-0.097034	3.645092	1.522920	0.000000	-10.000000	0.000000	0.000000	0.000000	1023.000000	1023.000000	2046.000000
2.500000	0.009693	5.728819	1.137162	-0.479443	3.502053	1.569046	0.000000	-10.000000	0.000000	0.000000	0.000000	1023.000000	1023.000000	2046.000000
2.520000	0.008259	4.880822	0.860263	-0.510602	3.447809	1.083351	0.000000	-10.000000	0.000000	0.000000	0.000000	1023.000000	1023.000000	2046.000000
2.540000	0.007471	4.415147	0.821135	-0.867644	3.377226	1.084430	0.000000	-10.000000	0.000000	0.000000	0.000000	1023.000000	1023.000000	2046.000000
2.560000	0.005994	3.542660	0.637038	-0.919702	3.199093	0.626230	0.000000	-10.000000	0.000000	0.000000	0.000000	1023.000000	1023.000000	2046.000000
2.580000	0.004764	2.815739	0.545694	-1.229833	3.107878	0.392000	0.000000	-10.000000	0.000000	0.000000	0.000000	1023.000000	1023.000000	2046.000000
2.600000	0.003303	1.952034	0.479776	-1.354825	2.761956	0.065126	0.000000	-10.000000	0.000000	0.000000	0.000000	1023.000000	1023.000000	2046.000000
2.620000	0.001813	1.071498	0.128124	-1.466977	2.713185	-0.302834	0.000000	-10.000000	0.000000	0.000000	0.000000	1023.000000	1023.000000	2046.000000
2.640000	0.001279	0.755714	0.237039	-1.701316	2.474737	-0.254746	0.000000	-10.000000	0.000000	0.000000	0.000000	1023.000000	1023.000000	2046.000000
2.660000	0.000281	0.166092	0.014182	-1.630606	2.397335	-0.614819	0.000000	-10.000000	0.000000	0.000000	0.000000	1023.000000	1023.000000	2046.000000
2.680000	-0.000115	-0.068192	0.058441	-1.774808	2.317231	-0.669056	0.000000	-10.000000	0.000000	0.000000	0.000000	1023.000000	1023.000000	2046.000000
2.700000	-0.001004	-0.593156	-0.077435	-1.623957	2.170536	-1.062300	0.000000	-10.000000	0.000000	0.000000	0.000000	1023.000000	1023.000000	2046.000000
2.720000	-0.001108	-0.654700	0.014123	-1.734231	2.215605	-1.150197	0.000000	-10.000000	0.000000	0.000000	0.000000	1023.000000	1023.000000	2046.000000
2.740000	-0.001901	-1.123650	-0.057750	-1.567282	2.001591	-1.500209	0.000000	-10.000000	0.000000	0.000000	0.000000	1023.000000	1023.000000	2046.000000
2.760000	-0.002262	-1.337003	-0.114479	-1.593616	2.027550	-1.656458	0.000000	-10.000000	0.000000	0.000000	0.000000	1023.000000	1023.000000	2046.000000
2.780000	-0.003790	-2.239645	-0.317000	-1.626648	1.653674	-1.949670	0.000000	-10.000000	0.000000	0.000000	0.000000	1023.000000	1023.000000	2046.000000
2.800000	-0.004757	-2.811214	-0.491476	-1.760024	1.615039	-2.174753	0.000000	-10.000000	0.000000	0.000000	0.000000	1023.000000	1023.000000	2046.000000
2.820000	-0.006413	-3.789862	-0.716303	-1.844017	1.219054	-2.448596	0.000000	-10.000000	0.000000	0.000000	0.000000	1023.000000	1023.000000	2046.000000
2.840000	-0.007121	-4.208259	-0.967423	-1.851007	1.269994	-2.659823	0.000000	-10.000000	0.000000	0.000000	0.000000	1023.000000	1023.000000	2046.000000
2.860000	-0.008233	-4.865595	-1.193282	-1.720419	0.997184	-2.949078	0.000000	-10.000000	0.000000	0.000000	0.000000	1023.000000	1023.000000	2046.000000
2.880000	-0.009856	-5.824600	-1.690721	-2.064093	0.836904	-2.906690	0.000000	-10.000000	0.000000	0.000000	0.000000	1023.000000	1023.000000	2046.000000
2.900000	-0.011074	-6.544496	-1.937436	-2.028753	0.450743	-3.029050	0.000000	-10.000000	0.000000	0.000000	0.000000	1023.000000	1023.000000	2046.000000
2.920000	-0.012464	-7.366398	-2.250423	-2.058165	0.198932	-3.256742	0.000000	-10.000000	0.000000	0.000000	0.000000	1023.000000	1023.000000	2046.000000
2.940000	-0.014317	-8.461217	-2.429658	-2.429343	-0.243599	-3.358618	0.000000	-10.000000	0.000000	0.000000	0.000000	1023.000000	1023.000000	2046.000000
2.960000	-0.016110	-9.521213	-2.805459	-2.582281	-0.476954	-3.656519	0.000000	-10.000000	0.000000	0.000000	0.000000	1023.000000	1023.000000	2046.000000
2.980000	-0.018416	-10.883739	-3.189734	-2.918070	-0.938609	-3.837327	0.000000	-10.000000	0.000000	0.000000	0.000000	1023.000000	1023.000000	2046.000000
3.000000	-0.021181	-12.517931	-3.817357	-2.998461	-1.385064	-4.317049	0.000000	-10.000000	0.000000	0.000000	0.000000	1023.000000	1023.000000	2046.000000
3.020000	-0.024288	-14.354010	-4.405763	-3.306726	-2.005012	-4.636508	0.000000	-10.000000	0.000000	0.000000	0.000000	1023.000000	1023.000000	2046.000000
3.040000	-0.026990	-15.950901	-5.116321	-3.407160	-2.362030	-5.065390	0.000000	-10.000000	0.000000	0.000000	0.000000	1023.000000	1023.000000	2046.000000
3.060000	-0.029320	-17.328403	-5.534128	-3.721108	-2.836953	-5.236216	0.000000	-10.000000	0.000000	0.000000	0.000000	1023.000000	1023.000000	2046.000000
3.080000	-0.031463	-18.594913	-6.222125	-3.750697	-3.050864	-5.571228	0.000000	-10.000000	0.000000	0.000000	0.000000	1023.000000	1023.000000	2046.000000
3.100000	-0.033061	-19.539072	-6.635123	-3.978202	-3.287289	-5.638458	0.000000	-10.000000	0.000000	0.000000	0.000000	1023.000000	1023.000000	2046.000000
3.120000	-0.034798	-20.565807	-7.156684	-3.918792	-3.627228	-5.863105	0.000000	-10.000000	0.000000	0.000000	0.000000	1023.000000	1023.000000	2046.000000
3.140000	-0.035762	-21.135147	-7.470177	-4.077718	-3.656312	-5.930941	0.000000	-10.000000	0.000000	0.000000	0.000000	1023.000000	1023.000000	2046.000000
3.160000	-0.037421	-22.115690	-7.814703	-4.037621	-4.161500	-6.101866	0.000000	-10.000000	0.000000	0.000000	0.000000	1023.000000	1023.000000	2046.000000
3.180000	-0.038123	-22.530439	-8.135025	-4.072604	-4.060165	-6.262645	0.000000	-10.000000	0.000000	0.000000	0.000000	1023.000000	1023.000000	2046.000000
3.200000	-0.039468	-23.325308	-8.315239	-4.203902	-4.530793	-6.275374	0.000000	-10.000000	0.000000	0.000000	0.000000	1023.000000	1023.000000	2046.000000
3.220000	-0.040003	-23.641842	-8.510472	-4.235589	-4.479679	-6.416102	0.000000	-10.000000	0.000000	0.000000	0.000000	1023.000000	1023.000000	2046.000000
3.240000	-0.040572	-23.978075	-8.479018	-4.453565	-4.727527	-6.317965	0.000000	-10.000000	0.000000	0.000000	0.000000	1023.000000	1023.000000	2046.000000
3.260000	-0.040928	-24.188541	-8.596625	-4.376790	-4.806252	-6.408876	0.000000	-10.000000	0.000000	0.000000	0.000000	1023.000000	1023.000000	2046.000000
3.280000	-0.040872	-24.155323	-8.510739	-4.572846	-4.803340	-6.268397	0.000000	-10.000000	0.000000	0.000000	0.000000	1023.000000	1023.000000	2046.000000
3.300000	-0.041543	-24.552200	-8.621660	-4.471431	-5.074615	-6.384494	0.000000	-10.000000	0.000000	0.000000	0.000000	1023.000000	1023.000000	2046.000000
3.320000	-0.041617	-24.595585	-8.601246	-4.547558	-4.940353	-6.506429	0.000000	-10.000000	0.000000	0.000000	0.000000	1023.000000	1023.000000	2046.000000
3.340000	-0.043039	-25.436289	-8.738505	-4.688917	-5.364337	-6.644529	0.000000	-10.000000	0.000000	0.000000	0.000000	1023.000000	1023.000000	2046.000000
3.360000	-0.043803	-25.887632	-8.896551	-4.851710	-5.257405	-6.881966	0.000000	-10.000000	0.000000	0.000000	0.000000	1023.000000	1023.000000	2046.000000
3.380000	-0.045160	-26.689787	-8.985229	-5.142636	-5.730838	-6.831085	0.000000	-10.000000	0.000000	0.000000	0.000000	1023.000000	1023.000000	2046.000000
3.400000	-0.045919	-27.138374	-9.166039	-5.237118	-5.672380	-7.062838	0.000000	-10.000000	0.000000	0.000000	0.000000	1023.000000	1023.000000	2046.000000
3.420000	-0.047263	-27.932709	-9.229002	-5.566976	-6.093638	-7.043093	0.000000	-10.000000	0.000000	0.000000	0.000000	1023.000000	1023.000000	2046.000000
3.440000	-0.048504	-28.665842	-9.447127	-5.618813	-6.290598	-7.309305	0.000000	-10.000000	0.000000	0.000000	0.000000	1023.000000	1023.000000	2046.000000
3.460000	-0.049187	-29.069729	-9.476620	-5.854014	-6.426858	-7.312237	0.000000	-10.000000	0.000000	0.000000	0.000000	1023.000000	1023.000000	2046.000000
3.480000	-0.050222	-29.681210	-9.546142	-5.781880	-6.903716	-7.449472	0.000000	-10.000000	0.000000	0.000000	0.000000	1023.000000	1023.000000	2046.000000
3.500000	-0.050193	-29.663866	-9.574249	-5.821269	-6.687900	-7.580448	0.000000	-10.000000	0.000000	0.000000	0.000000	1023.000000	1023.000000	2046.000000
3.520000	-0.051023	-30.154654	-9.605965	-5.893252	-7.158431	-7.497007	0.000000	-10.000000	0.000000	0.000000	0.000000	1023.000000	1023.000000	2046.000000
3.540000	-0.051063	-30.178110	-9.650544	-5.863208	-6.998833	-7.665525	0.000000	-10.000000	0.000000	0.000000	0.000000	1023.000000	1023.000000	2046.000000
3.560000	-0.051589	-30.489019	-9.688305	-6.021016	-7.282543	-7.497156	0.000000	-10.000000	0.000000	0.000000	0.000000	1023.000000	1023.000000	2046.000000
3.580000	-0.051708	-30.559309	-9.760994	-5.872309	-7.296245	-7.629762	0.000000	-10.000000	0.000000	0.000000	0.000000	1023.000000	1023.000000	2046.000000
3.600000	-0.051576	-30.481365	-9.723986	-5.920667	-7.299435	-7.537278	0.000000	-10.000000	0.000000	0.000000	0.000000	1023.000000	1023.000000	2046.000000
3.620000	-0.052105	-30.793903	-9.741154	-5.779696	-7.622158	-7.650896	0.000000	-10.000000	0.000000	0.000000	0.000000	1023.000000	1023.000000	2046.000000
3.640000	-0.051819	-30.625309	-9.770616	-5.718235	-7.374019	-7.762439	0.000000	-10.000000	0.000000	0.000000	0.000000	1023.000000	1023.000000	2046.000000
3.660000	-0.052603	-31.088404	-9.816315	-5.743816	-7.815436	-7.712838	0.000000	-10.000000	0.000000	0.000000	0.000000	1023.000000	1023.000000	2046.000000
3.680000	-0.052412	-30.975712	-9.828592	-5.683485	-7.572670	-7.890965	0.000000	-10.000000	0.000000	0.000000	0.000000	1023.000000	1023.000000	2046.000000
3.700000	-0.053288	-31.493282	-9.913901	-5.784107	-8.021311	-7.773963	0.000000	-10.000000	0.000000	0.000000	0.000000	1023.000000	1023.000000	2046.000000
3.720000	-0.053163	-31.419456	-9.949522	-5.721068	-7.778272	-7.970595	0.000000	-10.000000	0.000000	0.000000	0.000000	1023.000000	1023.000000	2046.000000
3.740000	-0.054019	-31.925022	-10.007246	-5.861908	-8.200263	-7.855606	0.000000	-10.000000	0.000000	0.000000	0.000000	1023.000000	1023.000000	2046.000000
3.760000	-0.054055	-31.946596	-10.063031	-5.763495	-8.039169	-8.080902	0.000000	-10.000000	0.000000	0.000000	0.000000	1023.000000	1023.000000	2046.000000
3.780000	-0.054619	-32.279594	-10.133649	-5.936856	-8.293324	-7.915767	0.000000	-10.000000	0.000000	0.000000	0.000000	1023.000000	1023.000000	2046.000000
3.800000	-0.055006	-32.508503	-10.138913	-5.802793	-8.401058	-8.165739	0.000000	-10.000000	0.000000	0.000000	0.000000	1023.000000	1023.000000	2046.000000
3.820000	-0.055068	-32.545368	-10.192699	-5.908433	-8.356354	-8.087880	0.000000	-10.000000	0.000000	0.000000	0.000000	1023.000000	1023.000000	2046.000000
3.840000	-0.055696	-32.916546	-10.183968	-5.815010	-8.621228	-8.296341	0.000000	-10.000000	0.000000	0.000000	0.000000	1023.000000	1023.000000	2046.000000
3.860000	-0.055773	-32.961651	-10.291335	-5.920646	-8.498652	-8.251020	0.000000	-10.000000	0.000000	0.000000	0.000000	1023.000000	1023.000000	2046.000000
3.880000	-0.056437	-33.354408	-10.273534	-5.840687	-8.815357	-8.424829	0.000000	-10.000000	0.000000	0.000000	0.000000	1023.000000	1023.000000	2046.000000
3.900000	-0.056418	-33.343082	-10.332519	-5.886981	-8.659418	-8.464164	0.000000	-10.000000	0.000000	0.000000	0.000000	1023.000000	1023.000000	2046.000000
3.920000	-0.057373	-33.907524	-10.351007	-5.889862	-9.076334	-8.590323	0.000000	-10.000000	0.000000	0.000000	0.000000	1023.000000	1023.000000	2046.000000
3.940000	-0.057194	-33.801685	-10.421434	-5.883182	-8.815992	-8.681077	0.000000	-10.000000	0.000000	0.000000	0.000000	1023.000000	1023.000000	2046.000000
3.960000	-0.058389	-34.507969	-10.514291	-5.977953	-9.273407	-8.742319	0.000000	-10.000000	0.000000	0.000000	0.000000	1023.000000	1023.000000	2046.000000
3.980000	-0.058055	-34.310551	-10.477223	-5.942209	-9.047455	-8.843662	0.000000	-10.000000	0.000000	0.000000	0.000000	1023.000000	1023.000000	2046.000000
4.000000	-0.059298	-35.045200	-10.653419	-6.065142	-9.442878	-8.883762	0.000000	-10.000000	0.000000	0.000000	0.000000	1023.000000	1023.000000	2046.000000
4.020000	-0.058918	-34.820732	-10.592481	-5.991362	-9.231719	-9.005170	0.000000	-10.000000	0.000000	0.000000	0.000000	1023.000000	1023.000000	2046.000000
4.040000	-0.060209	-35.583771	-10.719399	-6.140892	-9.683939	-9.039543	0.000000	-10.000000	0.000000	0.000000	0.000000	1023.000000	1023.000000	2046.000000
4.060000	-0.060166	-35.558323	-10.765215	-6.060030	-9.506021	-9.227057	0.000000	-10.000000	0.000000	0.000000	0.000000	1023.000000	1023.000000	2046.000000
4.080000	-0.061850	-36.553463	-10.959540	-6.209935	-10.028737	-9.355248	0.000000	-10.000000	0.000000	0.000000	0.000000	1023.000000	1023.000000	2046.000000
4.100000	-0.062530	-36.955181	-11.121712	-6.337414	-10.006284	-9.489773	0.000000	-10.000000	0.000000	0.000000	0.000000	1023.000000	1023.000000	2046.000000
4.120000	-0.064453	-38.091496	-11.216262	-6.525956	-10.595543	-9.753736	0.000000	-10.000000	0.000000	0.000000	0.000000	1023.000000	1023.000000	2046.000000
4.140000	-0.065435	-38.671844	-11.462598	-6.824377	-10.618879	-9.765992	0.000000	-10.000000	0.000000	0.000000	0.000000	1023.000000	1023.000000	2046.000000
4.160000	-0.066106	-39.068829	-11.386984	-6.826236	-10.832593	-10.023017	0.000000	-10.000000	0.000000	0.000000	0.000000	1023.000000	1023.000000	2046.000000
4.180000	-0.066690	-39.413773	-11.500203	-7.006932	-10.979000	-9.927637	0.000000	-10.000000	0.000000	0.000000	0.000000	1023.000000	1023.000000	2046.000000
4.200000	-0.066371	-39.225498	-11.535235	-6.906723	-10.735726	-10.047812	0.000000	-10.000000	0.000000	0.000000	0.000000	1023.000000	1023.000000	2046.000000
4.220000	-0.066890	-39.532139	-11.706996	-6.982937	-10.947019	-9.895185	0.000000	-10.000000	0.000000	0.000000	0.000000	1023.000000	1023.000000	2046.000000
4.240000	-0.065755	-38.861340	-11.594648	-6.622168	-10.703658	-9.940865	0.000000	-10.000000	0.000000	0.000000	0.000000	1023.000000	1023.000000	2046.000000
4.260000	-0.066862	-39.515335	-11.750029	-6.819523	-11.098455	-9.847330	0.000000	-10.000000	0.000000	0.000000	0.000000	1023.000000	1023.000000	2046.000000
4.280000	-0.066444	-39.268497	-11.711767	-6.730163	-10.848807	-9.977762	0.000000	-10.000000	0.000000	0.000000	0.000000	1023.000000	1023.000000	2046.000000
4.300000	-0.068867	-40.700233	-12.075957	-7.052876	-11.432115	-10.139286	0.000000	-10.000000	0.000000	0.000000	0.000000	1023.000000	1023.000000	2046.000000
4.320000	-0.070151	-41.459045	-12.569070	-7.094300	-11.366359	-10.429318	0.000000	-10.000000	0.000000	0.000000	0.000000	1023.000000	1023.000000	2046.000000
4.340000	-0.073245	-43.287773	-13.062457	-7.295269	-12.115685	-10.814361	0.000000	-10.000000	0.000000	0.000000	0.000000	1023.000000	1023.000000	2046.000000
4.360000	-0.074784	-44.197151	-13.636557	-7.394269	-12.113365	-11.052960	0.000000	-10.000000	0.000000	0.000000	0.000000	1023.000000	1023.000000	2046.000000
4.380000	-0.076359	-45.128216	-13.867063	-7.419107	-12.547490	-11.294556	0.000000	-10.000000	0.000000	0.000000	0.000000	1023.000000	1023.000000	2046.000000
4.400000	-0.077325	-45.699337	-14.451650	-7.551915	-12.431469	-11.264305	0.000000	-10.000000	0.000000	0.000000	0.000000	1023.000000	1023.000000	2046.000000
4.420000	-0.077764	-45.958382	-14.493148	-7.343547	-12.638359	-11.483327	0.000000	-10.000000	0.000000	0.000000	0.000000	1023.000000	1023.000000	2046.000000
4.440000	-0.078532	-46.412365	-15.010898	-7.489339	-12.535795	-11.376333	0.000000	-10.000000	0.000000	0.000000	0.000000	1023.000000	1023.000000	2046.000000
4.460000	-0.078527	-46.409573	-14.850550	-7.263837	-12.766268	-11.528920	0.000000	-10.000000	0.000000	0.000000	0.000000	1023.000000	1023.000000	2046.000000
4.480000	-0.079179	-46.794670	-15.278296	-7.438054	-12.625282	-11.453036	0.000000	-10.000000	0.000000	0.000000	0.000000	1023.000000	1023.000000	2046.000000
4.500000	-0.079004	-46.691463	-15.041895	-7.196639	-12.854868	-11.598061	0.000000	-10.000000	0.000000	0.000000	0.000000	1023.000000	1023.000000	2046.000000
4.520000	-0.079496	-46.981941	-15.369578	-7.340668	-12.753155	-11.518541	0.000000	-10.000000	0.000000	0.000000	0.000000	1023.000000	1023.000000	2046.000000
4.540000	-0.078735	-46.532284	-14.964834	-7.063144	-12.873088	-11.631219	0.000000	-10.000000	0.000000	0.000000	0.000000	1023.000000	1023.000000	2046.000000
4.560000	-0.079025	-46.703812	-15.179752	-7.313092	-12.747020	-11.463947	0.000000	-10.000000	0.000000	0.000000	0.000000	1023.000000	1023.000000	2046.000000
4.580000	-0.077745	-45.947140	-14.719524	-7.023769	-12.652495	-11.551353	0.000000	-10.000000	0.000000	0.000000	0.000000	1023.000000	1023.000000	2046.000000
4.600000	-0.078129	-46.174507	-14.861598	-7.354617	-12.629275	-11.329017	0.000000	-10.000000	0.000000	0.000000	0.000000	1023.000000	1023.000000	2046.000000
4.620000	-0.076620	-45.282246	-14.427184	-6.999257	-12.369530	-11.486276	0.000000	-10.000000	0.000000	0.000000	0.000000	1023.000000	1023.000000	2046.000000
4.640000	-0.077465	-45.781887	-14.476530	-7.425917	-12.544589	-11.334851	0.000000	-10.000000	0.000000	0.000000	0.000000	1023.000000	1023.000000	2046.000000
4.660000	-0.076429	-45.169693	-14.203926	-7.204045	-12.213230	-11.548490	0.000000	-10.000000	0.000000	0.000000	0.000000	1023.000000	1023.000000	2046.000000
4.680000	-0.077996	-46.095711	-14.348031	-7.718677	-12.538187	-11.490817	0.000000	-10.000000	0.000000	0.000000	0.000000	1023.000000	1023.000000	2046.000000
4.700000	-0.077110	-45.572109	-14.221226	-7.560523	-12.139430	-11.650929	0.000000	-10.000000	0.000000	0.000000	0.000000	1023.000000	1023.000000	2046.000000
4.720000	-0.078572	-46.435764	-14.271071	-8.066070	-12.580615	-11.518010	0.000000	-10.000000	0.000000	0.000000	0.000000	1023.000000	1023.000000	2046.000000
4.740000	-0.077780	-45.967937	-14.177271	-7.865503	-12.189902	-11.735264	0.000000	-10.000000	0.000000	0.000000	0.000000	1023.000000	1023.000000	2046.000000
4.760000	-0.079461	-46.961311	-14.216866	-8.371852	-12.678828	-11.693765	0.000000	-10.000000	0.000000	0.000000	0.000000	1023.000000	1023.000000	2046.000000
4.780000	-0.078539	-46.416496	-14.083927	-8.115899	-12.338089	-11.878583	0.000000	-10.000000	0.000000	0.000000	0.000000	1023.000000	1023.000000	2046.000000
4.800000	-0.079861	-47.197838	-14.051071	-8.475836	-12.843305	-11.827625	0.000000	-10.000000	0.000000	0.000000	0.000000	1023.000000	1023.000000	2046.000000
4.820000	-0.078437	-46.356102	-13.921497	-8.182250	-12.346595	-11.905758	0.000000	-10.000000	0.000000	0.000000	0.000000	1023.000000	1023.000000	2046.000000
4.840000	-0.079078	-46.735077	-13.745006	-8.361306	-12.773201	-11.855563	0.000000	-10.000000	0.000000	0.000000	0.000000	1023.000000	1023.000000	2046.000000
4.860000	-0.077735	-45.941616	-13.723687	-8.120313	-12.235642	-11.861975	0.000000	-10.000000	0.000000	0.000000	0.000000	1023.000000	1023.000000	2046.000000
4.880000	-0.077789	-45.973160	-13.410410	-8.148367	-12.599158	-11.815225	0.000000	-10.000000	0.000000	0.000000	0.000000	1023.000000	1023.000000	2046.000000
4.900000	-0.076914	-45.456371	-13.497538	-8.071102	-12.192123	-11.695606	0.000000	-10.000000	0.000000	0.000000	0.000000	1023.000000	1023.000000	2046.000000
4.920000	-0.076781	-45.377491	-13.168229	-7.952243	-12.493792	-11.763227	0.000000	-10.000000	0.000000	0.000000	0.000000	1023.000000	1023.000000	2046.000000
4.940000	-0.076144	-45.001194	-13.342827	-7.974107	-12.146615	-11.537646	0.000000	-10.000000	0.000000	0.000000	0.000000	1023.000000	1023.000000	2046.000000
4.960000	-0.075407	-44.565590	-13.011645	-7.745239	-12.209715	-11.598990	0.000000	-10.000000	0.000000	0.000000	0.000000	1023.000000	1023.000000	2046.000000
4.980000	-0.075797	-44.795891	-13.243345	-7.993991	-12.193738	-11.364815	0.000000	-10.000000	0.000000	0.000000	0.000000	1023.000000	1023.000000	2046.000000
5.000000	-0.074554	-44.061695	-12.906812	-7.589526	-12.064278	-11.501080	0.000000	-10.000000	0.000000	0.000000	0.000000	1023.000000	1023.000000	2046.000000
5.020000	-0.075343	-44.527718	-13.111653	-7.943078	-12.189972	-11.283014	0.000000	-10.000000	0.000000	0.000000	0.000000	1023.000000	1023.000000	2046.000000
5.040000	-0.074117	-43.803253	-12.862441	-7.550965	-12.008146	-11.381701	0.000000	-10.000000	0.000000	0.000000	0.000000	1023.000000	1023.000000	2046.000000
5.060000	-0.075113	-44.391609	-12.968284	-7.897446	-12.310555	-11.215326	0.000000	-10.000000	0.000000	0.000000	0.000000	1023.000000	1023.000000	2046.000000
5.080000	-0.073749	-43.585552	-12.883503	-7.476602	-11.885735	-11.339713	0.000000	-10.000000	0.000000	0.000000	0.000000	1023.000000	1023.000000	2046.000000
5.100000	-0.074851	-44.237049	-12.930017	-7.818757	-12.261827	-11.226449	0.000000	-10.000000	0.000000	0.000000	0.000000	1023.000000	1023.000000	2046.000000
5.120000	-0.073595	-43.494400	-12.794891	-7.441992	-11.930526	-11.326991	0.000000	-10.000000	0.000000	0.000000	0.000000	1023.000000	1023.000000	2046.000000
5.140000	-0.074578	-44.075520	-12.814937	-7.782808	-12.300151	-11.177623	0.000000	-10.000000	0.000000	0.000000	0.000000	1023.000000	1023.000000	2046.000000
5.160000	-0.073244	-43.287418	-12.774822	-7.392000	-11.837775	-11.282821	0.000000	-10.000000	0.000000	0.000000	0.000000	1023.000000	1023.000000	2046.000000
5.180000	-0.074388	-43.963028	-12.775599	-7.739813	-12.255142	-11.192471	0.000000	-10.000000	0.000000	0.000000	0.000000	1023.000000	1023.000000	2046.000000
5.200000	-0.073110	-43.207848	-12.720447	-7.356417	-11.837057	-11.293927	0.000000	-10.000000	0.000000	0.000000	0.000000	1023.000000	1023.000000	2046.000000
5.220000	-0.074195	-43.849155	-12.769347	-7.706042	-12.200756	-11.173009	0.000000	-10.000000	0.000000	0.000000	0.000000	1023.000000	1023.000000	2046.000000
5.240000	-0.073052	-43.174015	-12.689751	-7.343815	-11.861807	-11.278644	0.000000	-10.000000	0.000000	0.000000	0.000000	1023.000000	1023.000000	2046.000000
5.260000	-0.074116	-43.802780	-12.687832	-7.656483	-12.234532	-11.223932	0.000000	-10.000000	0.000000	0.000000	0.000000	1023.000000	1023.000000	2046.000000
5.280000	-0.073137	-43.223747	-12.709690	-7.334439	-11.865005	-11.314613	0.000000	-10.000000	0.000000	0.000000	0.000000	1023.000000	1023.000000	2046.000000
5.300000	-0.074540	-44.053406	-12.723609	-7.643807	-12.380276	-11.305713	0.000000	-10.000000	0.000000	0.000000	0.000000	1023.000000	1023.000000	2046.000000
5.320000	-0.074088	-43.785938	-12.806588	-7.400780	-12.142300	-11.436272	0.000000	-10.000000	0.000000	0.000000	0.000000	1023.000000	1023.000000	2046.000000
5.340000	-0.075987	-44.908363	-12.926020	-7.817592	-12.663511	-11.501239	0.000000	-10.000000	0.000000	0.000000	0.000000	1023.000000	1023.000000	2046.000000
5.360000	-0.075725	-44.753399	-12.886909	-7.634774	-12.580856	-11.650859	0.000000	-10.000000	0.000000	0.000000	0.000000	1023.000000	1023.000000	2046.000000
5.380000	-0.077313	-45.691776	-12.978142	-8.065325	-12.982825	-11.665486	0.000000	-10.000000	0.000000	0.000000	0.000000	1023.000000	1023.000000	2046.000000
5.400000	-0.076343	-45.118607	-12.904825	-7.721771	-12.735588	-11.756423	0.000000	-10.000000	0.000000	0.000000	0.000000	1023.000000	1023.000000	2046.000000
5.420000	-0.076997	-45.505459	-12.939134	-7.970853	-12.900347	-11.695124	0.000000	-10.000000	0.000000	0.000000	0.000000	1023.000000	1023.000000	2046.000000
5.440000	-0.075900	-44.856998	-12.872318	-7.667567	-12.644262	-11.672851	0.000000	-10.000000	0.000000	0.000000	0.000000	1023.000000	1023.000000	2046.000000
5.460000	-0.076448	-45.180893	-13.081058	-7.887478	-12.712185	-11.500172	0.000000	-10.000000	0.000000	0.000000	0.000000	1023.000000	1023.000000	2046.000000
5.480000	-0.075373	-44.545273	-12.927438	-7.494730	-12.619602	-11.503505	0.000000	-10.000000	0.000000	0.000000	0.000000	1023.000000	1023.000000	2046.000000
5.500000	-0.076487	-45.203831	-13.140874	-7.853018	-12.776532	-11.433409	0.000000	-10.000000	0.000000	0.000000	0.000000	1023.000000	1023.000000	2046.000000
5.520000	-0.076017	-44.925793	-12.921901	-7.748260	-12.800964	-11.454669	0.000000	-10.000000	0.000000	0.000000	0.000000	1023.000000	1023.000000	2046.000000
5.540000	-0.078061	-46.133995	-13.366764	-8.189534	-13.027223	-11.550474	0.000000	-10.000000	0.000000	0.000000	0.000000	1023.000000	1023.000000	2046.000000
5.560000	-0.078986	-46.680748	-13.646653	-8.083593	-13.173037	-11.777464	0.000000	-10.000000	0.000000	0.000000	0.000000	1023.000000	1023.000000	2046.000000
5.580000	-0.082117	-48.531422	-14.346521	-8.452770	-13.630105	-12.102022	0.000000	-10.000000	0.000000	0.000000	0.000000	1023.000000	1023.000000	2046.000000
5.600000	-0.082942	-49.018654	-14.589394	-8.259768	-13.825644	-12.343847	0.000000	-10.000000	0.000000	0.000000	0.000000	1023.000000	1023.000000	2046.000000
5.620000	-0.084925	-50.190422	-15.135432	-8.569864	-14.011837	-12.473289	0.000000	-10.000000	0.000000	0.000000	0.000000	1023.000000	1023.000000	2046.000000
5.640000	-0.084752	-50.088173	-15.215863	-8.279391	-14.026885	-12.566034	0.000000	-10.000000	0.000000	0.000000	0.000000	1023.000000	1023.000000	2046.000000
5.660000	-0.086049	-50.854877	-15.728679	-8.409980	-14.010760	-12.705459	0.000000	-10.000000	0.000000	0.000000	0.000000	1023.000000	1023.000000	2046.000000
5.680000	-0.085616	-50.598770	-15.601008	-8.213805	-14.118116	-12.665841	0.000000	-10.000000	0.000000	0.000000	0.000000	1023.000000	1023.000000	2046.000000
5.700000	-0.086433	-51.081696	-16.011784	-8.281409	-14.045724	-12.742780	0.000000	-10.000000	0.000000	0.000000	0.000000	1023.000000	1023.000000	2046.000000
5.720000	-0.085861	-50.743782	-15.832069	-8.105306	-14.130980	-12.675426	0.000000	-10.000000	0.000000	0.000000	0.000000	1023.000000	1023.000000	2046.000000
5.740000	-0.086652	-51.211094	-16.120604	-8.234118	-14.131986	-12.724389	0.000000	-10.000000	0.000000	0.000000	0.000000	1023.000000	1023.000000	2046.000000
5.760000	-0.085799	-50.707489	-15.901620	-7.990077	-14.160977	-12.654816	0.000000	-10.000000	0.000000	0.000000	0.000000	1023.000000	1023.000000	2046.000000
5.780000	-0.086301	-51.003895	-16.032757	-8.106991	-14.127434	-12.736713	0.000000	-10.000000	0.000000	0.000000	0.000000	1023.000000	1023.000000	2046.000000
5.800000	-0.085176	-50.339027	-15.670316	-7.853774	-14.146176	-12.668763	0.000000	-10.000000	0.000000	0.000000	0.000000	1023.000000	1023.000000	2046.000000
5.820000	-0.085257	-50.386948	-15.755125	-7.984353	-13.952112	-12.695357	0.000000	-10.000000	0.000000	0.000000	0.000000	1023.000000	1023.000000	2046.000000
5.840000	-0.083901	-49.585751	-15.349354	-7.796818	-13.913441	-12.526139	0.000000	-10.000000	0.000000	0.000000	0.000000	1023.000000	1023.000000	2046.000000
5.860000	-0.083845	-49.552666	-15.355370	-7.878683	-13.733716	-12.584896	0.000000	-10.000000	0.000000	0.000000	0.000000	1023.000000	1023.000000	2046.000000
5.880000	-0.082722	-48.888550	-14.939681	-7.792201	-13.719794	-12.436873	0.000000	-10.000000	0.000000	0.000000	0.000000	1023.000000	1023.000000	2046.000000
5.900000	-0.083055	-49.085686	-15.041728	-7.997417	-13.510180	-12.536358	0.000000	-10.000000	0.000000	0.000000	0.000000	1023.000000	1023.000000	2046.000000
5.920000	-0.082523	-48.770840	-14.725625	-8.068586	-13.575544	-12.401085	0.000000	-10.000000	0.000000	0.000000	0.000000	1023.000000	1023.000000	2046.000000
5.940000	-0.083211	-49.177677	-14.985952	-8.196256	-13.368187	-12.627281	0.000000	-10.000000	0.000000	0.000000	0.000000	1023.000000	1023.000000	2046.000000
5.960000	-0.082762	-48.912155	-14.659815	-8.342788	-13.538812	-12.370740	0.000000	-10.000000	0.000000	0.000000	0.000000	1023.000000	1023.000000	2046.000000
5.980000	-0.083371	-49.272003	-14.924136	-8.475230	-13.310981	-12.561657	0.000000	-10.000000	0.000000	0.000000	0.000000	1023.000000	1023.000000	2046.000000
6.000000	-0.083087	-49.104649	-14.547687	-8.638397	-13.537078	-12.381486	0.000000	-10.000000	0.000000	0.000000	0.000000	1023.000000	1023.000000	2046.000000
6.020000	-0.083556	-49.381824	-14.722101	-8.672905	-13.384083	-12.602734	0.000000	-10.000000	0.000000	0.000000	0.000000	1023.000000	1023.000000	2046.000000
6.040000	-0.082879	-48.981659	-14.386185	-8.654909	-13.536600	-12.403964	0.000000	-10.000000	0.000000	0.000000	0.000000	1023.000000	1023.000000	2046.000000
6.060000	-0.082645	-48.843235	-14.466401	-8.670711	-13.280210	-12.425912	0.000000	-10.000000	0.000000	0.000000	0.000000	1023.000000	1023.000000	2046.000000
6.080000	-0.081457	-48.141335	-14.031475	-8.546250	-13.381752	-12.181858	0.000000	-10.000000	0.000000	0.000000	0.000000	1023.000000	1023.000000	2046.000000
6.100000	-0.080855	-47.785019	-14.076617	-8.466943	-13.048464	-12.192993	0.000000	-10.000000	0.000000	0.000000	0.000000	1023.000000	1023.000000	2046.000000
6.120000	-0.079305	-46.869331	-13.575770	-8.352524	-13.103594	-11.837444	0.000000	-10.000000	0.000000	0.000000	0.000000	1023.000000	1023.000000	2046.000000
6.140000	-0.078578	-46.439651	-13.608724	-8.234158	-12.772753	-11.824016	0.000000	-10.000000	0.000000	0.000000	0.000000	1023.000000	1023.000000	2046.000000
6.160000	-0.076962	-45.484543	-13.180279	-8.114972	-12.795990	-11.393302	0.000000	-10.000000	0.000000	0.000000	0.000000	1023.000000	1023.000000	2046.000000
6.180000	-0.076056	-44.949085	-13.199212	-7.955451	-12.437479	-11.356943	0.000000	-10.000000	0.000000	0.000000	0.000000	1023.000000	1023.000000	2046.000000
6.200000	-0.074443	-43.995754	-12.766299	-7.851469	-12.409525	-10.968462	0.000000	-10.000000	0.000000	0.000000	0.000000	1023.000000	1023.000000	2046.000000
6.220000	-0.073708	-43.561371	-12.807669	-7.681159	-12.105405	-10.967139	0.000000	-10.000000	0.000000	0.000000	0.000000	1023.000000	1023.000000	2046.000000
6.240000	-0.072243	-42.695354	-12.361629	-7.623525	-12.144881	-10.565322	0.000000	-10.000000	0.000000	0.000000	0.000000	1023.000000	1023.000000	2046.000000
6.260000	-0.071544	-42.282555	-12.446074	-7.444089	-11.798680	-10.593713	0.000000	-10.000000	0.000000	0.000000	0.000000	1023.000000	1023.000000	2046.000000
6.280000	-0.070141	-41.453384	-12.067979	-7.423222	-11.815917	-10.146268	0.000000	-10.000000	0.000000	0.000000	0.000000	1023.000000	1023.000000	2046.000000
6.300000	-0.069384	-41.005791	-12.155964	-7.242236	-11.480076	-10.127514	0.000000	-10.000000	0.000000	0.000000	0.000000	1023.000000	1023.000000	2046.000000
6.320000	-0.067967	-40.168255	-11.764983	-7.210759	-11.509083	-9.683432	0.000000	-10.000000	0.000000	0.000000	0.000000	1023.000000	1023.000000	2046.000000
6.340000	-0.067204	-39.717701	-11.882266	-7.055750	-11.133641	-9.646042	0.000000	-10.000000	0.000000	0.000000	0.000000	1023.000000	1023.000000	2046.000000
6.360000	-0.065708	-38.833282	-11.458677	-7.016624	-11.136933	-9.221048	0.000000	-10.000000	0.000000	0.000000	0.000000	1023.000000	1023.000000	2046.000000
6.380000	-0.064999	-38.414207	-11.575662	-6.811584	-10.778355	-9.248605	0.000000	-10.000000	0.000000	0.000000	0.000000	1023.000000	1023.000000	2046.000000
6.400000	-0.063571	-37.570614	-11.203832	-6.820022	-10.704312	-8.842447	0.000000	-10.000000	0.000000	0.000000	0.000000	1023.000000	1023.000000	2046.000000
6.420000	-0.062649	-37.025433	-11.206882	-6.612039	-10.350413	-8.856096	0.000000	-10.000000	0.000000	0.000000	0.000000	1023.000000	1023.000000	2046.000000
6.440000	-0.061271	-36.211437	-10.832553	-6.523826	-10.305481	-8.549578	0.000000	-10.000000	0.000000	0.000000	0.000000	1023.000000	1023.000000	2046.000000
6.460000	-0.060181	-35.566750	-10.754272	-6.372752	-9.958087	-8.481639	0.000000	-10.000000	0.000000	0.000000	0.000000	1023.000000	1023.000000	2046.000000
6.480000	-0.059053	-34.900284	-10.403672	-6.293472	-9.910743	-8.292398	0.000000	-10.000000	0.000000	0.000000	0.000000	1023.000000	1023.000000	2046.000000
6.500000	-0.058077	-34.323597	-10.256403	-6.212682	-9.609699	-8.244811	0.000000	-10.000000	0.000000	0.000000	0.000000	1023.000000	1023.000000	2046.000000
6.520000	-0.057069	-33.727531	-9.896897	-6.169857	-9.576958	-8.083820	0.000000	-10.000000	0.000000	0.000000	0.000000	1023.000000	1023.000000	2046.000000
6.540000	-0.055794	-32.974529	-9.712133	-6.115252	-9.209372	-7.937773	0.000000	-10.000000	0.000000	0.000000	0.000000	1023.000000	1023.000000	2046.000000
6.560000	-0.054019	-31.925480	-9.292319	-5.931505	-9.050518	-7.651137	0.000000	-10.000000	0.000000	0.000000	0.000000	1023.000000	1023.000000	2046.000000
6.580000	-0.052109	-30.796194	-9.074277	-5.666023	-8.680276	-7.375618	0.000000	-10.000000	0.000000	0.000000	0.000000	1023.000000	1023.000000	2046.000000
6.600000	-0.050598	-29.903582	-8.991438	-5.503764	-8.421135	-6.987245	0.000000	-10.000000	0.000000	0.000000	0.000000	1023.000000	1023.000000	2046.000000
6.620000	-0.048806	-28.844572	-8.934748	-5.267632	-7.932260	-6.709933	0.000000	-10.000000	0.000000	0.000000	0.000000	1023.000000	1023.000000	2046.000000
6.640000	-0.047603	-28.133608	-8.720903	-5.133785	-7.882052	-6.396866	0.000000	-10.000000	0.000000	0.000000	0.000000	1023.000000	1023.000000	2046.000000
6.660000	-0.045803	-27.069452	-8.423167	-5.038980	-7.511775	-6.095531	0.000000	-10.000000	0.000000	0.000000	0.000000	1023.000000	1023.000000	2046.000000
6.680000	-0.045054	-26.627031	-8.203208	-5.043505	-7.458322	-5.921998	0.000000	-10.000000	0.000000	0.000000	0.000000	1023.000000	1023.000000	2046.000000
6.700000	-0.044563	-26.336891	-8.197914	-5.228478	-7.159082	-5.751418	0.000000	-10.000000	0.000000	0.000000	0.000000	1023.000000	1023.000000	2046.000000
6.720000	-0.045768	-27.048767	-8.438310	-5.308031	-7.417731	-5.884696	0.000000	-10.000000	0.000000	0.000000	0.000000	1023.000000	1023.000000	2046.000000
6.740000	-0.046215	-27.313337	-8.677523	-5.469747	-7.311907	-5.854162	0.000000	-10.000000	0.000000	0.000000	0.000000	1023.000000	1023.000000	2046.000000
6.760000	-0.046942	-27.742647	-8.887310	-5.413669	-7.505912	-5.935758	0.000000	-10.000000	0.000000	0.000000	0.000000	1023.000000	1023.000000	2046.000000
6.780000	-0.046154	-27.276939	-8.974039	-5.391576	-7.118839	-5.792487	0.000000	-10.000000	0.000000	0.000000	0.000000	1023.000000	1023.000000	2046.000000
6.800000	-0.045902	-27.128029	-9.010945	-5.269050	-7.142130	-5.705903	0.000000	-10.000000	0.000000	0.000000	0.000000	1023.000000	1023.000000	2046.000000
6.820000	-0.044563	-26.336861	-8.929822	-5.137973	-6.722024	-5.547040	0.000000	-10.000000	0.000000	0.000000	0.000000	1023.000000	1023.000000	2046.000000
6.840000	-0.044020	-26.016039	-8.887895	-4.988345	-6.726177	-5.413621	0.000000	-10.000000	0.000000	0.000000	0.000000	1023.000000	1023.000000	2046.000000
6.860000	-0.042289	-24.992546	-8.666293	-4.880983	-6.320842	-5.124428	0.000000	-10.000000	0.000000	0.000000	0.000000	1023.000000	1023.000000	2046.000000
6.880000	-0.041380	-24.455488	-8.547174	-4.669370	-6.276052	-4.962892	0.000000	-10.000000	0.000000	0.000000	0.000000	1023.000000	1023.000000	2046.000000
6.900000	-0.039379	-23.273228	-8.246413	-4.522940	-5.795305	-4.708570	0.000000	-10.000000	0.000000	0.000000	0.000000	1023.000000	1023.000000	2046.000000
6.920000	-0.038039	-22.480827	-8.010147	-4.251235	-5.685591	-4.533855	0.000000	-10.000000	0.000000	0.000000	0.000000	1023.000000	1023.000000	2046.000000
6.940000	-0.035838	-21.180103	-7.679115	-4.040335	-5.096797	-4.363855	0.000000	-10.000000	0.000000	0.000000	0.000000	1023.000000	1023.000000	2046.000000
6.960000	-0.034284	-20.261730	-7.311597	-3.868064	-4.983464	-4.098604	0.000000	-10.000000	0.000000	0.000000	0.000000	1023.000000	1023.000000	2046.000000
6.980000	-0.031770	-18.776068	-6.975845	-3.590758	-4.297983	-3.911482	0.000000	-10.000000	0.000000	0.000000	0.000000	1023.000000	1023.000000	2046.000000
7.000000	-0.029852	-17.642557	-6.559649	-3.335149	-4.101571	-3.646188	0.000000	-10.000000	0.000000	0.000000	0.000000	1023.000000	1023.000000	2046.000000
7.020000	-0.027413	-16.201271	-6.224287	-3.125175	-3.415475	-3.436333	0.000000	-10.000000	0.000000	0.000000	0.000000	1023.000000	1023.000000	2046.000000
7.040000	-0.025728	-15.205372	-5.761384	-3.046669	-3.244287	-3.153033	0.000000	-10.000000	0.000000	0.000000	0.000000	1023.000000	1023.000000	2046.000000
7.060000	-0.023434	-13.849631	-5.372624	-2.972913	-2.573215	-2.930880	0.000000	-10.000000	0.000000	0.000000	0.000000	1023.000000	1023.000000	2046.000000
7.080000	-0.022189	-13.113653	-4.995335	-2.985489	-2.428568	-2.704261	0.000000	-10.000000	0.000000	0.000000	0.000000	1023.000000	1023.000000	2046.000000
7.100000	-0.020054	-11.851718	-4.647675	-2.996657	-1.715376	-2.492011	0.000000	-10.000000	0.000000	0.000000	0.000000	1023.000000	1023.000000	2046.000000
7.120000	-0.019060	-11.264400	-4.342081	-3.056097	-1.657730	-2.208492	0.000000	-10.000000	0.000000	0.000000	0.000000	1023.000000	1023.000000	2046.000000
7.140000	-0.017367	-10.263998	-3.872928	-3.163573	-1.107666	-2.119831	0.000000	-10.000000	0.000000	0.000000	0.000000	1023.000000	1023.000000	2046.000000
7.160000	-0.016521	-9.764092	-3.577719	-3.146796	-1.056805	-1.982772	0.000000	-10.000000	0.000000	0.000000	0.000000	1023.000000	1023.000000	2046.000000
7.180000	-0.014752	-8.718694	-3.086674	-3.183802	-0.700142	-1.748074	0.000000	-10.000000	0.000000	0.000000	0.000000	1023.000000	1023.000000	2046.000000
7.200000	-0.013202	-7.802136	-2.773616	-2.914833	-0.490376	-1.623312	0.000000	-10.000000	0.000000	0.000000	0.000000	1023.000000	1023.000000	2046.000000
7.220000	-0.011111	-6.566694	-2.269618	-2.820801	-0.244468	-1.231807	0.000000	-10.000000	0.000000	0.000000	0.000000	1023.000000	1023.000000	2046.000000
7.240000	-0.008630	-5.100292	-1.815969	-2.448591	0.294753	-1.130485	0.000000	-10.000000	0.000000	0.000000	0.000000	1023.000000	1023.000000	2046.000000
7.260000	-0.006952	-4.108521	-1.489353	-2.278625	0.375538	-0.716080	0.000000	-10.000000	0.000000	0.000000	0.000000	1023.000000	1023.000000	2046.000000
7.280000	-0.004673	-2.761586	-1.078157	-2.019721	0.927329	-0.591037	0.000000	-10.000000	0.000000	0.000000	0.000000	1023.000000	1023.000000	2046.000000
7.300000	-0.003075	-1.817058	-0.828704	-1.775328	1.150167	-0.363193	0.000000	-10.000000	0.000000	0.000000	0.000000	1023.000000	1023.000000	2046.000000
7.320000	-0.001289	-0.761614	-0.413574	-1.692655	1.332007	0.012608	0.000000	-10.000000	0.000000	0.000000	0.000000	1023.000000	1023.000000	2046.000000
7.340000	0.000853	0.503984	-0.044578	-1.314836	1.810608	0.052790	0.000000	-10.000000	0.000000	0.000000	0.000000	1023.000000	1023.000000	2046.000000
7.360000	0.002339	1.382460	0.284996	-1.181661	1.827033	0.452092	0.000000	-10.000000	0.000000	0.000000	0.000000	1023.000000	1023.000000	2046.000000
7.380000	0.004777	2.823349	0.692640	-0.841523	2.457373	0.514860	0.000000	-10.000000	0.000000	0.000000	0.000000	1023.000000	1023.000000	2046.000000
7.400000	0.006042	3.570594	0.954893	-0.623061	2.493809	0.744953	0.000000	-10.000000	0.000000	0.000000	0.000000	1023.000000	1023.000000	2046.000000
7.420000	0.008221	4.858890	1.400491	-0.551599	2.976880	1.033117	0.000000	-10.000000	0.000000	0.000000	0.000000	1023.000000	1023.000000	2046.000000
7.440000	0.009333	5.515723	1.661188	-0.303368	3.129678	1.028224	0.000000	-10.000000	0.000000	0.000000	0.000000	1023.000000	1023.000000	2046.000000
7.460000	0.010392	6.141863	2.023201	-0.364688	3.191128	1.292223	0.000000	-10.000000	0.000000	0.000000	0.000000	1023.000000	1023.000000	2046.000000
7.480000	0.011548	6.825136	2.304627	-0.143926	3.514824	1.149612	0.000000	-10.000000	0.000000	0.000000	0.000000	1023.000000	1023.000000	2046.000000
7.500000	0.012351	7.299281	2.587865	-0.158156	3.426045	1.443527	0.000000	-10.000000	0.000000	0.000000	0.000000	1023.000000	1023.000000	2046.000000
7.520000	0.014327	8.467360	2.945073	0.080502	3.981364	1.460421	0.000000	-10.000000	0.000000	0.000000	0.000000	1023.000000	1023.000000	2046.000000
7.540000	0.014833	8.766544	2.886376	0.280423	3.966235	1.633510	0.000000	-10.000000	0.000000	0.000000	0.000000	1023.000000	1023.000000	2046.000000
7.560000	0.015654	9.251616	2.906120	0.434946	4.172314	1.738235	0.000000	-10.000000	0.000000	0.000000	0.000000	1023.000000	1023.000000	2046.000000
7.580000	0.015092	8.919088	2.723197	0.292472	4.071081	1.832338	0.000000	-10.000000	0.000000	0.000000	0.000000	1023.000000	1023.000000	2046.000000
7.600000	0.015596	9.217503	2.873657	0.329409	3.972470	2.041967	0.000000	-10.000000	0.000000	0.000000	0.000000	1023.000000	1023.000000	2046.000000
7.620000	0.017026	10.062186	3.180003	0.555835	4.260365	2.065984	0.000000	-10.000000	0.000000	0.000000	0.000000	1023.000000	1023.000000	2046.000000
7.640000	0.017759	10.495703	3.395075	0.597024	4.121172	2.382432	0.000000	-10.000000	0.000000	0.000000	0.000000	1023.000000	1023.000000	2046.000000
7.660000	0.019155	11.320443	3.729553	0.641311	4.494320	2.455259	0.000000	-10.000000	0.000000	0.000000	0.000000	1023.000000	1023.000000	2046.000000
7.680000	0.018257	10.789647	3.440800	0.556844	4.277323	2.514679	0.000000	-10.000000	0.000000	0.000000	0.000000	1023.000000	1023.000000	2046.000000
7.700000	0.017685	10.451904	3.188558	0.461215	4.257943	2.544188	0.000000	-10.000000	0.000000	0.000000	0.000000	1023.000000	1023.000000	2046.000000
7.720000	0.016077	9.501664	2.774588	0.427237	3.921499	2.378340	0.000000	-10.000000	0.000000	0.000000	0.000000	1023.000000	1023.000000	2046.000000
7.740000	0.015556	9.193667	2.530874	0.242964	3.891438	2.528391	0.000000	-10.000000	0.000000	0.000000	0.000000	1023.000000	1023.000000	2046.000000
7.760000	0.015006	8.868803	2.352401	0.278845	3.783347	2.454211	0.000000	-10.000000	0.000000	0.000000	0.000000	1023.000000	1023.000000	2046.000000
7.780000	0.014807	8.750773	2.196892	0.079166	3.773155	2.701561	0.000000	-10.000000	0.000000	0.000000	0.000000	1023.000000	1023.000000	2046.000000
7.800000	0.015170	8.965501	2.233656	0.250241	3.900558	2.581046	0.000000	-10.000000	0.000000	0.000000	0.000000	1023.000000	1023.000000	2046.000000
7.820000	0.014885	8.797173	2.115598	0.147448	3.713045	2.821082	0.000000	-10.000000	0.000000	0.000000	0.000000	1023.000000	1023.000000	2046.000000
7.840000	0.015921	9.409425	2.318887	0.383286	3.908338	2.798914	0.000000	-10.000000	0.000000	0.000000	0.000000	1023.000000	1023.000000	2046.000000
7.860000	0.015767	9.318384	2.212837	0.464201	3.730165	2.911181	0.000000	-10.000000	0.000000	0.000000	0.000000	1023.000000	1023.000000	2046.000000
7.880000	0.017295	10.221056	2.497670	0.761608	4.001437	2.960341	0.000000	-10.000000	0.000000	0.000000	0.000000	1023.000000	1023.000000	2046.000000
7.900000	0.017243	10.190330	2.456695	0.794610	3.818605	3.120420	0.000000	-10.000000	0.000000	0.000000	0.000000	1023.000000	1023.000000	2046.000000
7.920000	0.019156	11.321401	2.826101	1.056851	4.204654	3.233794	0.000000	-10.000000	0.000000	0.000000	0.000000	1023.000000	1023.000000	2046.000000
7.940000	0.019614	11.591854	2.933447	1.183635	4.122238	3.352534	0.000000	-10.000000	0.000000	0.000000	0.000000	1023.000000	1023.000000	2046.000000
7.960000	0.021845	12.910325	3.271286	1.446740	4.609589	3.582710	0.000000	-10.000000	0.000000	0.000000	0.000000	1023.000000	1023.000000	2046.000000
7.980000	0.022760	13.451193	3.495395	1.622785	4.648456	3.684557	0.000000	-10.000000	0.000000	0.000000	0.000000	1023.000000	1023.000000	2046.000000
8.000000	0.024349	14.390496	3.719635	1.689463	5.048542	3.932856	0.000000	-10.000000	0.000000	0.000000	0.000000	1023.000000	1023.000000	2046.000000
8.020000	0.025458	15.045703	4.044906	1.743534	5.269331	3.987931	0.000000	-10.000000	0.000000	0.000000	0.000000	1023.000000	1023.000000	2046.000000
8.040000	0.025877	15.293506	4.108457	1.468534	5.490238	4.226277	0.000000	-10.000000	0.000000	0.000000	0.000000	1023.000000	1023.000000	2046.000000
8.060000	0.027166	16.055075	4.490663	1.567254	5.812951	4.184208	0.000000	-10.000000	0.000000	0.000000	0.000000	1023.000000	1023.000000	2046.000000
8.080000	0.026891	15.892638	4.527691	1.250994	5.766973	4.346980	0.000000	-10.000000	0.000000	0.000000	0.000000	1023.000000	1023.000000	2046.000000
8.100000	0.028126	16.622272	4.927379	1.326878	6.169880	4.198137	0.000000	-10.000000	0.000000	0.000000	0.000000	1023.000000	1023.000000	2046.000000
8.120000	0.027273	16.118574	4.968198	0.968842	5.991766	4.189767	0.000000	-10.000000	0.000000	0.000000	0.000000	1023.000000	1023.000000	2046.000000
8.140000	0.028570	16.884689	5.314909	1.161569	6.322401	4.085810	0.000000	-10.000000	0.000000	0.000000	0.000000	1023.000000	1023.000000	2046.000000
8.160000	0.028276	16.711004	5.327183	1.045370	6.139775	4.198676	0.000000	-10.000000	0.000000	0.000000	0.000000	1023.000000	1023.000000	2046.000000
8.180000	0.030273	17.891590	5.621454	1.380113	6.598764	4.291259	0.000000	-10.000000	0.000000	0.000000	0.000000	1023.000000	1023.000000	2046.000000
8.200000	0.030502	18.026789	5.703455	1.379728	6.491944	4.451661	0.000000	-10.000000	0.000000	0.000000	0.000000	1023.000000	1023.000000	2046.000000
8.220000	0.032531	19.225992	5.917026	1.742025	6.970551	4.596391	0.000000	-10.000000	0.000000	0.000000	0.000000	1023.000000	1023.000000	2046.000000
8.240000	0.032678	19.312729	6.076910	1.792601	6.752014	4.691203	0.000000	-10.000000	0.000000	0.000000	0.000000	1023.000000	1023.000000	2046.000000
8.260000	0.034175	20.197575	6.170792	2.061301	7.129570	4.835912	0.000000	-10.000000	0.000000	0.000000	0.000000	1023.000000	1023.000000	2046.000000
8.280000	0.035122	20.757149	6.510002	2.209889	7.112945	4.924314	0.000000	-10.000000	0.000000	0.000000	0.000000	1023.000000	1023.000000	2046.000000
8.300000	0.035546	21.007435	6.491078	2.191946	7.218692	5.105719	0.000000	-10.000000	0.000000	0.533333	0.000000	1023.000000	1023.000000	2046.000000
8.320000	0.036971	21.850016	6.886618	2.502656	7.374231	5.086511	0.000000	-10.000000	0.016667	1.500000	0.000000	1023.000000	1023.000000	2046.000000
8.340000	0.035858	21.191839	6.651396	2.329931	7.109508	5.101005	0.000000	-10.000000	0.033333	1.966667	0.000000	1023.000000	1023.000000	2046.000000
8.360000	0.036477	21.557741	6.748736	2.514280	7.305866	4.988859	0.000000	-10.000000	0.050000	1.900000	0.000000	1023.000000	1023.000000	2046.000000
8.380000	0.036496	21.569063	6.881374	2.505073	7.177994	5.004622	0.000000	-10.000000	0.050000	1.100000	0.000000	1023.000000	1023.000000	2046.000000
8.400000	0.036284	21.443882	6.686350	2.399725	7.178660	5.179147	0.000000	-10.000000	0.041667	0.633333	0.000000	1023.000000	1023.000000	2046.000000
8.420000	0.037592	22.216858	6.915851	2.813707	7.287425	5.199876	0.000000	-10.000000	0.041667	0.166667	0.000000	1023.000000	1023.000000	2046.000000
8.440000	0.036538	21.593691	6.535795	2.639417	7.086330	5.332149	0.000000	-10.000000	0.041667	-0.650000	0.000000	1023.000000	1023.000000	2046.000000
8.460000	0.037086	21.918110	6.528776	2.873013	7.257569	5.258752	0.000000	-10.000000	0.050000	-1.583333	0.000000	1023.000000	1023.000000	2046.000000
8.480000	0.036856	21.781981	6.571916	2.952801	7.017922	5.239342	0.000000	-10.000000	0.050000	-2.716667	0.000000	1023.000000	1023.000000	2046.000000
8.500000	0.036425	21.527292	6.474178	2.764613	6.936138	5.352364	0.000000	-10.000000	0.050000	-3.233333	0.000000	1023.000000	1023.000000	2046.000000
8.520000	0.037011	21.873655	6.838182	2.851836	6.936199	5.247438	0.000000	-10.000000	0.050000	-3.466667	0.000000	1023.000000	1023.000000	2046.000000
8.540000	0.034881	20.614388	6.349639	2.397118	6.644771	5.222860	0.000000	-10.000000	0.050000	-3.466667	0.000000	1023.000000	1023.000000	2046.000000
8.560000	0.033191	19.615629	5.824063	2.397022	6.542327	4.852217	0.000000	-10.000000	0.050000	-3.550000	0.000000	1023.000000	1023.000000	2046.000000
8.580000	0.030427	17.982409	5.334447	2.139331	6.007396	4.501234	0.000000	-10.000000	0.058333	-4.100000	0.000000	1023.000000	1023.000000	2046.000000
8.600000	0.027122	16.028875	4.611844	1.651174	5.453456	4.312402	0.000000	-10.000000	0.066667	-4.683333	0.000000	1023.000000	1023.000000	2046.000000
8.620000	0.026355	15.575561	4.338864	1.715831	5.468705	4.052161	0.000000	-10.000000	0.066667	-5.483334	0.000000	1023.000000	1023.000000	2046.000000
8.640000	0.024252	14.333044	3.967440	1.421730	5.044359	3.899516	0.000000	-10.000000	0.050000	-5.683333	0.000000	1023.000000	1023.000000	2046.000000
8.660000	0.023712	14.013817	3.615929	1.422199	5.155060	3.820630	0.000000	-10.000000	0.041667	-5.633333	0.000000	1023.000000	1023.000000	2046.000000
8.680000	0.023058	13.627254	3.584875	1.381629	4.977747	3.683004	0.000000	-10.000000	0.041667	-5.333333	0.000000	1023.000000	1023.000000	2046.000000
8.700000	0.021485	12.697408	3.189283	1.013696	4.713241	3.781188	0.000000	-10.000000	0.058333	-5.266667	0.000000	1023.000000	1023.000000	2046.000000
8.720000	0.022101	13.061403	3.295581	1.335718	4.812028	3.618076	0.000000	-10.000000	0.058333	-5.700000	0.000000	1023.000000	1023.000000	2046.000000
8.740000	0.020963	12.388941	3.155435	1.180954	4.481575	3.570977	0.000000	-10.000000	0.058333	-6.050000	0.000000	1023.000000	1023.000000	2046.000000
8.760000	0.021387	12.639746	3.044603	1.332842	4.707019	3.555282	0.000000	-10.000000	0.050000	-6.166667	0.000000	1023.000000	1023.000000	2046.000000
8.780000	0.021443	12.672667	3.226358	1.392716	4.544548	3.509045	0.000000	-10.000000	0.050000	-5.733334	0.000000	1023.000000	1023.000000	2046.000000
8.800000	0.021073	12.453870	3.065756	1.181915	4.548485	3.657714	0.000000	-10.000000	0.058333	-5.033333	0.000000	1023.000000	1023.000000	2046.000000
8.820000	0.022407	13.242600	3.383193	1.464086	4.740633	3.654689	0.000000	-10.000000	0.058333	-4.316667	0.000000	1023.000000	1023.000000	2046.000000
8.840000	0.021964	12.980829	3.331289	1.267294	4.566240	3.816006	0.000000	-10.000000	0.058333	-4.050000	0.000000	1023.000000	1023.000000	2046.000000
8.860000	0.023424	13.843546	3.423297	1.587856	5.021756	3.810636	0.000000	-10.000000	0.066667	-4.333333	0.000000	1023.000000	1023.000000	2046.000000
8.880000	0.023539	13.911526	3.596160	1.554011	4.988235	3.773119	0.000000	-10.000000	0.083333	-5.116667	0.000000	1023.000000	1023.000000	2046.000000
8.900000	0.023253	13.742595	3.396885	1.282951	5.173056	3.889702	0.000000	-10.000000	0.100000	-6.283333	0.000000	1023.000000	1023.000000	2046.000000
8.920000	0.023772	14.049248	3.592333	1.282457	5.354422	3.820035	0.000000	-10.000000	0.100000	-7.550000	0.000000	1023.000000	1023.000000	2046.000000
8.940000	0.022533	13.317249	3.522911	0.903302	5.070780	3.820255	0.000000	-10.000000	0.108333	-8.900001	0.000000	1023.000000	1023.000000	2046.000000
8.960000	0.022845	13.501101	3.468807	0.918103	5.355204	3.758987	0.000000	-10.000000	0.108333	-9.983334	0.000000	1023.000000	1023.000000	2046.000000
8.980000	0.022371	13.221302	3.632727	0.734301	5.284696	3.569579	0.000000	-10.000000	0.108333	-10.833334	0.000000	1023.000000	1023.000000	2046.000000
9.000000	0.020990	12.405278	3.476032	0.251449	5.081781	3.596015	0.000000	-10.000000	0.100000	-11.283334	0.000000	1023.000000	1023.000000	2046.000000
9.020000	0.021424	12.661742	3.634842	0.430060	5.168703	3.428138	0.000000	-10.000000	0.108333	-11.650001	0.000000	1023.000000	1023.000000	2046.000000
9.040000	0.020714	12.241876	3.639344	0.271808	4.934181	3.396542	0.000000	-10.000000	0.133333	-12.100000	0.000000	1023.000000	1023.000000	2046.000000
9.060000	0.021345	12.614630	3.564620	0.412347	5.248547	3.389116	0.000000	-10.000000	0.150000	-12.733334	0.000000	1023.000000	1023.000000	2046.000000
9.080000	0.021756	12.857939	3.736145	0.489693	5.283864	3.348237	0.000000	-10.000000	0.175000	-13.400001	0.000000	1023.000000	1023.000000	2046.000000
9.100000	0.021105	12.472950	3.685868	0.257181	5.113687	3.416214	0.000000	-10.000000	0.200000	-14.266667	0.000000	1023.000000	1023.000000	2046.000000
9.120000	0.022091	13.055625	3.789973	0.564732	5.401329	3.299592	0.000000	-10.000000	0.233333	-15.333334	0.000000	1023.000000	1023.000000	2046.000000
9.140000	0.021627	12.781375	3.841390	0.558442	5.177268	3.204274	0.000000	-10.000000	0.250000	-16.400000	0.000000	1023.000000	1023.000000	2046.000000
9.160000	0.021208	12.533866	3.566065	0.610091	5.240649	3.117061	0.000000	-10.000000	0.258333	-17.350000	0.000000	1023.000000	1023.000000	2046.000000
9.180000	0.020658	12.209004	3.515104	0.629096	5.113428	2.951376	0.000000	-10.000000	0.266667	-17.883333	0.000000	1023.000000	1023.000000	2046.000000
9.200000	0.019111	11.294705	3.190114	0.401029	4.925246	2.778316	0.000000	-10.000000	0.283333	-18.483334	0.000000	1023.000000	1023.000000	2046.000000
9.220000	0.019212	11.354373	3.126024	0.528233	5.024677	2.675439	0.000000	-10.000000	0.300000	-18.983334	0.000000	1023.000000	1023.000000	2046.000000
9.240000	0.017441	10.307391	2.815518	0.252574	4.625128	2.614171	0.000000	-10.000000	0.325000	-19.750000	0.000000	1023.000000	1023.000000	2046.000000
9.260000	0.017137	10.127811	2.323767	0.632676	4.883968	2.287400	0.000000	-10.000000	0.350000	-20.433334	0.000000	1023.000000	1023.000000	2046.000000
9.280000	0.015052	8.895657	2.104344	0.333060	4.327032	2.131221	0.000000	-10.000000	0.375000	-21.200001	0.000000	1023.000000	1023.000000	2046.000000
9.300000	0.013903	8.216671	1.776285	0.360356	4.202949	1.877081	0.000000	-10.000000	0.391667	-21.866667	0.000000	1023.000000	1023.000000	2046.000000
9.320000	0.013166	7.780964	1.720129	0.269428	4.114084	1.677323	0.000000	-10.000000	0.408333	-22.450001	0.000000	1023.000000	1023.000000	2046.000000
9.340000	0.010848	6.411068	1.614886	-0.266759	3.593544	1.469396	0.000000	-10.000000	0.425000	-22.966667	0.000000	1023.000000	1023.000000	2046.000000
9.360000	0.009606	5.676977	1.200547	-0.284351	3.707860	1.052919	0.000000	-10.000000	0.466667	-23.633333	0.000000	1023.000000	1023.000000	2046.000000
9.380000	0.006835	4.039711	0.812229	-0.601206	3.148193	0.680495	0.000000	-10.000000	0.491667	-24.233334	0.000000	1023.000000	1023.000000	2046.000000
9.400000	0.003701	2.187140	-0.043142	-0.716328	2.889183	0.057426	0.000000	-10.000000	0.516667	-24.750000	0.000000	1023.000000	1023.000000	2046.000000
9.420000	0.001033	0.610267	-0.531541	-0.949204	2.419016	-0.328005	0.000000	-10.000000	0.508333	-24.850000	0.000000	1023.000000	1023.000000	2046.000000
9.440000	-0.002327	-1.375260	-1.170564	-1.281105	1.934640	-0.858230	0.000000	-10.000000	0.508333	-24.966667	0.000000	1023.000000	1023.000000	2046.000000
9.460000	-0.004024	-2.378011	-1.678597	-1.399040	1.846227	-1.146601	0.000000	-10.000000	0.500000	-24.783335	0.000000	1023.000000	1023.000000	2046.000000
9.480000	-0.006577	-3.887038	-2.063657	-1.758021	1.335644	-1.401004	0.000000	-10.000000	0.516667	-24.566668	0.000000	1023.000000	1023.000000	2046.000000
9.500000	-0.008230	-4.863643	-2.648028	-1.679280	1.359986	-1.896321	0.000000	-10.000000	0.516667	-24.600000	0.000000	1023.000000	1023.000000	2046.000000
9.520000	-0.009569	-5.655249	-2.909637	-1.815678	1.107381	-2.037315	0.000000	-10.000000	0.533333	-24.900000	0.000000	1023.000000	1023.000000	2046.000000
9.540000	-0.011584	-6.846210	-3.331565	-1.967297	0.844011	-2.391358	0.000000	-10.000000	0.525000	-25.400000	0.000000	1023.000000	1023.000000	2046.000000
9.560000	-0.012476	-7.373535	-3.595056	-2.023786	0.781552	-2.536245	0.000000	-10.000000	0.550000	-25.850000	0.000000	1023.000000	1023.000000	2046.000000
9.580000	-0.014111	-8.339858	-3.689644	-2.282331	0.359136	-2.727018	0.000000	-10.000000	0.550000	-26.083334	0.000000	1023.000000	1023.000000	2046.000000
9.600000	-0.014916	-8.815608	-3.981557	-2.178378	0.444162	-3.099834	0.000000	-10.000000	0.566667	-26.566668	0.000000	1023.000000	1023.000000	2046.000000
9.620000	-0.015418	-9.112092	-3.966706	-2.295964	0.324175	-3.173597	0.000000	-10.000000	0.558333	-26.816668	0.000000	1023.000000	1023.000000	2046.000000
9.640000	-0.016205	-9.577216	-3.973571	-2.405097	0.177276	-3.375825	0.000000	-10.000000	0.558333	-26.750000	0.000000	1023.000000	1023.000000	2046.000000
9.660000	-0.016417	-9.702620	-4.044344	-2.385485	0.273798	-3.546588	0.000000	-10.000000	0.550000	-26.733334	0.000000	1023.000000	1023.000000	2046.000000
9.680000	-0.016915	-9.996664	-4.009562	-2.579450	0.076145	-3.483797	0.000000	-10.000000	0.550000	-26.583334	0.000000	1023.000000	1023.000000	2046.000000
9.700000	-0.017643	-10.427171	-4.110036	-2.461795	0.019236	-3.874577	0.000000	-10.000000	0.550000	-26.683334	0.000000	1023.000000	1023.000000	2046.000000
9.720000	-0.018360	-10.851031	-4.292364	-2.611381	0.002059	-3.949347	0.000000	-10.000000	0.541667	-26.566668	0.000000	1023.000000	1023.000000	2046.000000
9.740000	-0.019678	-11.629699	-4.277032	-2.967301	-0.374933	-4.010432	0.000000	-10.000000	0.541667	-26.466667	0.000000	1023.000000	1023.000000	2046.000000
9.760000	-0.020910	-12.357547	-4.561024	-2.913418	-0.404699	-4.478406	0.000000	-10.000000	0.533333	-26.450001	0.000000	1023.000000	1023.000000	2046.000000
9.780000	-0.021781	-12.872434	-4.739279	-3.133993	-0.539263	-4.459898	0.000000	-10.000000	0.541667	-26.316668	0.000000	1023.000000	1023.000000	2046.000000
9.800000	-0.023474	-13.873107	-4.831239	-3.465185	-0.931625	-4.645057	0.000000	-10.000000	0.541667	-26.416668	0.000000	1023.000000	1023.000000	2046.000000
9.820000	-0.025111	-14.840693	-5.139005	-3.603043	-1.128667	-4.969978	0.000000	-10.000000	0.550000	-26.633333	0.000000	1023.000000	1023.000000	2046.000000
9.840000	-0.026494	-15.657990	-5.311198	-3.854864	-1.519359	-4.972569	0.000000	-10.000000	0.550000	-26.850000	0.000000	1023.000000	1023.000000	2046.000000
9.860000	-0.027738	-16.393347	-5.547447	-3.867679	-1.725696	-5.252524	0.000000	-10.000000	0.558333	-26.916668	0.000000	1023.000000	1023.000000	2046.000000
9.880000	-0.028663	-16.939997	-5.799290	-4.007517	-1.892360	-5.240830	0.000000	-10.000000	0.558333	-26.750000	0.000000	1023.000000	1023.000000	2046.000000
9.900000	-0.029581	-17.482323	-5.815178	-4.243448	-2.267937	-5.155761	0.000000	-10.000000	0.558333	-26.550001	0.000000	1023.000000	1023.000000	2046.000000
9.920000	-0.030345	-17.934164	-6.003197	-4.098390	-2.391730	-5.440847	0.000000	-10.000000	0.541667	-26.250000	0.000000	1023.000000	1023.000000	2046.000000
9.940000	-0.030783	-18.192465	-6.128056	-4.143705	-2.609307	-5.311397	0.000000	-10.000000	0.541667	-26.050001	0.000000	1023.000000	1023.000000	2046.000000
9.960000	-0.031357	-18.532221	-6.261470	-4.093197	-2.739292	-5.438262	0.000000	-10.000000	0.533333	-25.883333	0.000000	1023.000000	1023.000000	2046.000000
9.980000	-0.032092	-18.966276	-6.498663	-4.082644	-2.939174	-5.445795	0.000000	-10.000000	0.541667	-25.733334	0.000000	1023.000000	1023.000000	2046.000000
10.000000	-0.032375	-19.133821	-6.442551	-4.235481	-3.200139	-5.255651	0.000000	-10.000000	0.541667	-25.816668	0.000000	1023.000000	1023.000000	2046.000000
10.020000	-0.032834	-19.404600	-6.546504	-4.013796	-3.287391	-5.556909	0.000000	-10.000000	0.533333	-25.600000	0.000000	1023.000000	1023.000000	2046.000000
10.040000	-0.033468	-19.779444	-6.748910	-4.049964	-3.522221	-5.458349	0.000000	-10.000000	0.516667	-25.550001	0.000000	1023.000000	1023.000000	2046.000000
10.060000	-0.034545	-20.416075	-6.871945	-4.218804	-3.861614	-5.463712	0.000000	-10.000000	0.500000	-25.216667	0.000000	1023.000000	1023.000000	2046.000000
10.080000	-0.036189	-21.387676	-7.215699	-4.264225	-4.210577	-5.697176	0.000000	-10.000000	0.500000	-25.100000	0.000000	1023.000000	1023.000000	2046.000000
10.100000	-0.037211	-21.991869	-7.411127	-4.502796	-4.476501	-5.601444	0.000000	-10.000000	0.500000	-24.900000	0.000000	1023.000000	1023.000000	2046.000000
10.120000	-0.037881	-22.387848	-7.555382	-4.323961	-4.619859	-5.888646	0.000000	-10.000000	0.491667	-24.733334	0.000000	1023.000000	1023.000000	2046.000000
10.140000	-0.038259	-22.611135	-7.783111	-4.231906	-4.656130	-5.939988	0.000000	-10.000000	0.483333	-24.550001	0.000000	1023.000000	1023.000000	2046.000000
10.160000	-0.039259	-23.202002	-8.041759	-4.599106	-4.889888	-5.671247	0.000000	-10.000000	0.475000	-24.300001	0.000000	1023.000000	1023.000000	2046.000000
10.180000	-0.039733	-23.482470	-8.222171	-4.278644	-5.134395	-5.847260	0.000000	-10.000000	0.458333	-23.900002	0.000000	1023.000000	1023.000000	2046.000000
10.200000	-0.040260	-23.793798	-8.315605	-4.396030	-5.343183	-5.738979	0.000000	-10.000000	0.441667	-23.600000	0.000000	1023.000000	1023.000000	2046.000000
10.220000	-0.041184	-24.339987	-8.436368	-4.370519	-5.519915	-6.013185	0.000000	-10.000000	0.408333	-23.266666	0.000000	1023.000000	1023.000000	2046.000000
10.240000	-0.042685	-25.226759	-8.693722	-4.633542	-5.790041	-6.109455	0.000000	-10.000000	0.408333	-23.100000	0.000000	1023.000000	1023.000000	2046.000000
10.260000	-0.044311	-26.187782	-8.985054	-4.852409	-6.000503	-6.349816	0.000000	-10.000000	0.400000	-22.750000	0.000000	1023.000000	1023.000000	2046.000000
10.280000	-0.047174	-27.880035	-9.546092	-5.027327	-6.527445	-6.779172	0.000000	-10.000000	0.391667	-22.166668	0.000000	1023.000000	1023.000000	2046.000000
10.300000	-0.049707	-29.376822	-9.982221	-5.349458	-7.065478	-6.979664	0.000000	-10.000000	0.375000	-21.200001	0.000000	1023.000000	1023.000000	2046.000000
10.320000	-0.051777	-30.600084	-10.453243	-5.314522	-7.357280	-7.475039	0.000000	-10.000000	0.341667	-20.316668	0.000000	1023.000000	1023.000000	2046.000000
10.340000	-0.053791	-31.790499	-10.952389	-5.432002	-7.706655	-7.699453	0.000000	-10.000000	0.325000	-19.416666	0.000000	1023.000000	1023.000000	2046.000000
10.360000	-0.054924	-32.460358	-11.359057	-5.498103	-7.723094	-7.880103	0.000000	-10.000000	0.283333	-18.950001	0.000000	1023.000000	1023.000000	2046.000000
10.380000	-0.056552	-33.422367	-11.776211	-5.541888	-8.049573	-8.054696	0.000000	-10.000000	0.300000	-18.683332	0.000000	1023.000000	1023.000000	2046.000000
10.400000	-0.057405	-33.926506	-12.024061	-5.706045	-8.142599	-8.053802	0.000000	-10.000000	0.316667	-18.783333	0.000000	1023.000000	1023.000000	2046.000000
10.420000	-0.058402	-34.515816	-12.307240	-5.590496	-8.314334	-8.303745	0.000000	-10.000000	0.333333	-18.916666	0.000000	1023.000000	1023.000000	2046.000000
10.440000	-0.059304	-35.048615	-12.524111	-5.718932	-8.526333	-8.279238	0.000000	-10.000000	0.333333	-18.900000	0.000000	1023.000000	1023.000000	2046.000000
10.460000	-0.059476	-35.150257	-12.643444	-5.580280	-8.463391	-8.463140	0.000000	-10.000000	0.316667	-18.700001	0.000000	1023.000000	1023.000000	2046.000000
10.480000	-0.060273	-35.621174	-12.764089	-5.621565	-8.735488	-8.500034	0.000000	-10.000000	0.316667	-18.450001	0.000000	1023.000000	1023.000000	2046.000000
10.500000	-0.060236	-35.599319	-12.672489	-5.732888	-8.693917	-8.500024	0.000000	-10.000000	0.283333	-18.083334	0.000000	1023.000000	1023.000000	2046.000000
10.520000	-0.060430	-35.714249	-12.619342	-5.691801	-8.785558	-8.617549	0.000000	-10.000000	0.266667	-17.799999	0.000000	1023.000000	1023.000000	2046.000000
10.540000	-0.060339	-35.660316	-12.415869	-5.855536	-8.898431	-8.490482	0.000000	-10.000000	0.250000	-17.833334	0.000000	1023.000000	1023.000000	2046.000000
10.560000	-0.059853	-35.373119	-12.327727	-5.701469	-8.687589	-8.656336	0.000000	-10.000000	0.250000	-17.850000	0.000000	1023.000000	1023.000000	2046.000000
10.580000	-0.060106	-35.522461	-12.226245	-5.775367	-8.879795	-8.641055	0.000000	-10.000000	0.250000	-17.816668	0.000000	1023.000000	1023.000000	2046.000000
10.600000	-0.059894	-35.397129	-12.134230	-5.797894	-8.645870	-8.819136	0.000000	-10.000000	0.233333	-17.383333	0.000000	1023.000000	1023.000000	2046.000000
10.620000	-0.060863	-35.969837	-12.208139	-5.976217	-8.916882	-8.868600	0.000000	-10.000000	0.233333	-16.933334	0.000000	1023.000000	1023.000000	2046.000000
10.640000	-0.061195	-36.166237	-12.178043	-6.246740	-8.774848	-8.966603	0.000000	-10.000000	0.233333	-16.566668	0.000000	1023.000000	1023.000000	2046.000000
10.660000	-0.062050	-36.671394	-12.249327	-6.322248	-8.974216	-9.125605	0.000000	-10.000000	0.250000	-16.333334	0.000000	1023.000000	1023.000000	2046.000000
10.680000	-0.063016	-37.242405	-12.321906	-6.651428	-9.201902	-9.067168	0.000000	-10.000000	0.241667	-16.233334	0.000000	1023.000000	1023.000000	2046.000000
10.700000	-0.063225	-37.365723	-12.332635	-6.603930	-9.032580	-9.396580	0.000000	-10.000000	0.233333	-16.083334	0.000000	1023.000000	1023.000000	2046.000000
10.720000	-0.064493	-38.115231	-12.388798	-6.844072	-9.500613	-9.381749	0.000000	-10.000000	0.216667	-15.900000	0.000000	1023.000000	1023.000000	2046.000000
10.740000	-0.064589	-38.172241	-12.358284	-6.917386	-9.356196	-9.540374	0.000000	-10.000000	0.208333	-15.616667	0.000000	1023.000000	1023.000000	2046.000000
10.760000	-0.065227	-38.548962	-12.396667	-6.969566	-9.635986	-9.546741	0.000000	-10.000000	0.200000	-15.233334	0.000000	1023.000000	1023.000000	2046.000000
10.780000	-0.065196	-38.530621	-12.269955	-7.093316	-9.627041	-9.540308	0.000000	-10.000000	0.200000	-14.750000	0.000000	1023.000000	1023.000000	2046.000000
10.800000	-0.065187	-38.525768	-12.227852	-6.973084	-9.636162	-9.688669	0.000000	-10.000000	0.191667	-14.166667	0.000000	1023.000000	1023.000000	2046.000000
10.820000	-0.065265	-38.571762	-12.169442	-7.075058	-9.811194	-9.516068	0.000000	-10.000000	0.191667	-13.566667	0.000000	1023.000000	1023.000000	2046.000000
10.840000	-0.064716	-38.246998	-12.078519	-6.862050	-9.576283	-9.730147	0.000000	-10.000000	0.183333	-13.050000	0.000000	1023.000000	1023.000000	2046.000000
10.860000	-0.064888	-38.348618	-12.122022	-6.840525	-9.777898	-9.608174	0.000000	-10.000000	0.166667	-12.616667	0.000000	1023.000000	1023.000000	2046.000000
10.880000	-0.064502	-38.120556	-12.011311	-6.868586	-9.667984	-9.572675	0.000000	-10.000000	0.133333	-12.150000	0.000000	1023.000000	1023.000000	2046.000000
10.900000	-0.064475	-38.104774	-12.019551	-6.737092	-9.693402	-9.654731	0.000000	-10.000000	0.108333	-11.616667	0.000000	1023.000000	1023.000000	2046.000000
10.920000	-0.064467	-38.100266	-11.949021	-6.824309	-9.853338	-9.473596	0.000000	-10.000000	0.100000	-11.083334	0.000000	1023.000000	1023.000000	2046.000000
10.940000	-0.063987	-37.816399	-11.894784	-6.632964	-9.606006	-9.682646	0.000000	-10.000000	0.100000	-10.650001	0.000000	1023.000000	1023.000000	2046.000000
10.960000	-0.064335	-38.022106	-11.935768	-6.613499	-9.890014	-9.582827	0.000000	-10.000000	0.100000	-10.250000	0.000000	1023.000000	1023.000000	2046.000000
10.980000	-0.064113	-37.890579	-11.862286	-6.671288	-9.778088	-9.578918	0.000000	-10.000000	0.100000	-9.816667	0.000000	1023.000000	1023.000000	2046.000000
11.000000	-0.064401	-38.060928	-11.915698	-6.575530	-9.893229	-9.676471	0.000000	-10.000000	0.100000	-9.516667	0.000000	1023.000000	1023.000000	2046.000000
11.020000	-0.064602	-38.179729	-11.905733	-6.718201	-10.050519	-9.505276	0.000000	-10.000000	0.100000	-9.150001	0.000000	1023.000000	1023.000000	2046.000000
11.040000	-0.064255	-37.974979	-11.856418	-6.503071	-9.848447	-9.767042	0.000000	-10.000000	0.100000	-8.983334	0.000000	1023.000000	1023.000000	2046.000000
11.060000	-0.064766	-38.276642	-11.925537	-6.551862	-10.163944	-9.635299	0.000000	-10.000000	0.100000	-8.800000	0.000000	1023.000000	1023.000000	2046.000000
11.080000	-0.064327	-38.017044	-11.863274	-6.450906	-9.871872	-9.830993	0.000000	-10.000000	0.091667	-8.666667	0.000000	1023.000000	1023.000000	2046.000000
11.100000	-0.064914	-38.363979	-11.909618	-6.511576	-10.233038	-9.709744	0.000000	-10.000000	0.075000	-8.500000	0.000000	1023.000000	1023.000000	2046.000000
11.120000	-0.064625	-38.193512	-11.870500	-6.510286	-10.000848	-9.811879	0.000000	-10.000000	0.058333	-8.283334	0.000000	1023.000000	1023.000000	2046.000000
11.140000	-0.065111	-38.480705	-11.980108	-6.500069	-10.180617	-9.819912	0.000000	-10.000000	0.058333	-8.050000	0.000000	1023.000000	1023.000000	2046.000000
11.160000	-0.065145	-38.500805	-11.954057	-6.614764	-10.184232	-9.747751	0.000000	-10.000000	0.058333	-7.766667	0.000000	1023.000000	1023.000000	2046.000000
11.180000	-0.065395	-38.648586	-11.954000	-6.550772	-10.215748	-9.928068	0.000000	-10.000000	0.058333	-7.416667	0.000000	1023.000000	1023.000000	2046.000000
11.200000	-0.065807	-38.891914	-12.020533	-6.670200	-10.397663	-9.803519	0.000000	-10.000000	0.050000	-7.100000	0.000000	1023.000000	1023.000000	2046.000000
11.220000	-0.065610	-38.775402	-11.931725	-6.536353	-10.253769	-10.053554	0.000000	-10.000000	0.050000	-6.750000	0.000000	1023.000000	1023.000000	2046.000000
11.240000	-0.066278	-39.170303	-12.050348	-6.565855	-10.555975	-9.998126	0.000000	-10.000000	0.050000	-6.500000	0.000000	1023.000000	1023.000000	2046.000000
11.260000	-0.065813	-38.895382	-11.959476	-6.542198	-10.317096	-10.076612	0.000000	-10.000000	0.050000	-6.150000	0.000000	1023.000000	1023.000000	2046.000000
11.280000	-0.066544	-39.327240	-12.046183	-6.555676	-10.656718	-10.068662	0.000000	-10.000000	0.050000	-5.900000	0.000000	1023.000000	1023.000000	2046.000000
11.300000	-0.066274	-39.168167	-12.025321	-6.509055	-10.457436	-10.176355	0.000000	-10.000000	0.058333	-5.700000	0.000000	1023.000000	1023.000000	2046.000000
11.320000	-0.067362	-39.810989	-12.156357	-6.564300	-10.810177	-10.280155	0.000000	-10.000000	0.058333	-5.600000	0.000000	1023.000000	1023.000000	2046.000000
11.340000	-0.068165	-40.285370	-12.296383	-6.804291	-10.944385	-10.240313	0.000000	-10.000000	0.058333	-5.466667	0.000000	1023.000000	1023.000000	2046.000000
11.360000	-0.069080	-40.826500	-12.285370	-6.821764	-11.159657	-10.559711	0.000000	-10.000000	0.050000	-5.233334	0.000000	1023.000000	1023.000000	2046.000000
11.380000	-0.070452	-41.637310	-12.516368	-7.138197	-11.509384	-10.473361	0.000000	-10.000000	0.050000	-5.066667	0.000000	1023.000000	1023.000000	2046.000000
11.400000	-0.070489	-41.659176	-12.382838	-7.062110	-11.464153	-10.750074	0.000000	-10.000000	0.050000	-4.933333	0.000000	1023.000000	1023.000000	2046.000000
11.420000	-0.071218	-42.090118	-12.513116	-7.124105	-11.730689	-10.722206	0.000000	-10.000000	0.050000	-4.900000	0.000000	1023.000000	1023.000000	2046.000000
11.440000	-0.070118	-41.439915	-12.385770	-6.845405	-11.358464	-10.850277	0.000000	-10.000000	0.050000	-4.866667	0.000000	1023.000000	1023.000000	2046.000000
11.460000	-0.070818	-41.853443	-12.516746	-7.249835	-11.556672	-10.530190	0.000000	-10.000000	0.050000	-4.916667	0.000000	1023.000000	1023.000000	2046.000000
11.480000	-0.070446	-41.633606	-12.660183	-7.046763	-11.474499	-10.452163	0.000000	-10.000000	0.050000	-4.983334	0.000000	1023.000000	1023.000000	2046.000000
11.500000	-0.070051	-41.399872	-12.553561	-6.872485	-11.433063	-10.540765	0.000000	-10.000000	0.041667	-4.966667	0.000000	1023.000000	1023.000000	2046.000000
11.520000	-0.070996	-41.958817	-12.713588	-7.191356	-11.673089	-10.380785	0.000000	-10.000000	0.041667	-4.783333	0.000000	1023.000000	1023.000000	2046.000000
11.540000	-0.071303	-42.140152	-12.678691	-7.211961	-11.632845	-10.616654	0.000000	-10.000000	0.041667	-4.616667	0.000000	1023.000000	1023.000000	2046.000000
11.560000	-0.073742	-43.581276	-13.247262	-7.546788	-12.092584	-10.694641	0.000000	-10.000000	0.041667	-4.483333	0.000000	1023.000000	1023.000000	2046.000000
11.580000	-0.075233	-44.462662	-13.654655	-7.488627	-12.143575	-11.175804	0.000000	-10.000000	0.033333	-3.700000	0.000000	1023.000000	1023.000000	2046.000000
11.600000	-0.078320	-46.287315	-14.292445	-7.751185	-12.828358	-11.415326	0.000000	-10.000000	0.016667	-1.700000	0.000000	1023.000000	1023.000000	2046.000000
11.620000	-0.078771	-46.553898	-14.533599	-7.603034	-12.728457	-11.688806	0.000000	-10.000000	0.016667	0.183333	0.000000	1023.000000	1023.000000	2046.000000
11.640000	-0.080525	-47.589993	-14.967317	-7.706667	-13.141147	-11.774864	0.000000	-10.000000	0.016667	0.900000	0.000000	1023.000000	1023.000000	2046.000000
11.660000	-0.080551	-47.605827	-15.316763	-7.590561	-12.843307	-11.855197	0.000000	-10.000000	0.025000	0.150000	0.000000	1023.000000	1023.000000	2046.000000
11.680000	-0.081240	-48.013065	-15.449976	-7.568949	-13.062589	-11.931550	0.000000	-10.000000	0.033333	-1.116667	0.000000	1023.000000	1023.000000	2046.000000
11.700000	-0.082018	-48.472710	-15.850295	-7.737880	-13.097191	-11.787343	0.000000	-10.000000	0.041667	-2.350000	0.000000	1023.000000	1023.000000	2046.000000
11.720000	-0.081597	-48.223862	-15.725527	-7.469626	-13.067588	-11.961122	0.000000	-10.000000	0.050000	-3.466667	0.000000	1023.000000	1023.000000	2046.000000
11.740000	-0.082648	-48.844807	-16.019524	-7.652462	-13.305951	-11.866870	0.000000	-10.000000	0.050000	-3.883333	0.000000	1023.000000	1023.000000	2046.000000
11.760000	-0.081682	-48.274071	-15.868496	-7.323356	-13.056542	-12.025676	0.000000	-10.000000	0.050000	-3.783334	0.000000	1023.000000	1023.000000	2046.000000
11.780000	-0.082565	-48.795631	-15.949294	-7.480139	-13.435887	-11.930313	0.000000	-10.000000	0.041667	-3.350000	0.000000	1023.000000	1023.000000	2046.000000
11.800000	-0.081136	-47.951328	-15.773880	-7.128920	-12.980503	-12.068027	0.000000	-10.000000	0.041667	-2.816667	0.000000	1023.000000	1023.000000	2046.000000
11.820000	-0.081642	-48.250210	-15.653796	-7.333106	-13.328991	-11.934318	0.000000	-10.000000	0.041667	-2.266667	0.000000	1023.000000	1023.000000	2046.000000
11.840000	-0.080131	-47.357666	-15.520389	-7.091502	-12.794258	-11.951518	0.000000	-10.000000	0.050000	-2.083333	0.000000	1023.000000	1023.000000	2046.000000
11.860000	-0.080100	-47.339294	-15.231142	-7.183787	-13.079300	-11.845067	0.000000	-10.000000	0.050000	-2.250000	0.000000	1023.000000	1023.000000	2046.000000
11.880000	-0.079305	-46.869541	-15.254376	-7.199616	-12.603545	-11.812001	0.000000	-10.000000	0.050000	-2.516667	0.000000	1023.000000	1023.000000	2046.000000
11.900000	-0.079042	-46.714035	-14.844146	-7.241744	-12.788900	-11.839244	0.000000	-10.000000	0.041667	-2.533333	0.000000	1023.000000	1023.000000	2046.000000
11.920000	-0.079396	-46.923321	-15.053161	-7.575294	-12.546789	-11.748077	0.000000	-10.000000	0.041667	-2.616667	0.000000	1023.000000	1023.000000	2046.000000
11.940000	-0.079044	-46.715027	-14.722213	-7.509312	-12.555560	-11.927940	0.000000	-10.000000	0.041667	-2.916667	0.000000	1023.000000	1023.000000	2046.000000
11.960000	-0.080070	-47.321358	-14.991903	-7.989051	-12.594635	-11.745768	0.000000	-10.000000	0.050000	-3.400000	0.000000	1023.000000	1023.000000	2046.000000
11.980000	-0.079443	-46.950523	-14.724945	-7.795278	-12.461411	-11.968890	0.000000	-10.000000	0.050000	-3.850000	0.000000	1023.000000	1023.000000	2046.000000
12.000000	-0.080778	-47.739681	-14.893201	-8.332131	-12.683667	-11.830681	0.000000	-10.000000	0.050000	-4.166667	0.000000	1023.000000	1023.000000	2046.000000
12.020000	-0.080040	-47.303799	-14.621559	-8.077614	-12.501831	-12.102792	0.000000	-10.000000	0.050000	-4.416667	0.000000	1023.000000	1023.000000	2046.000000
12.040000	-0.081344	-48.074539	-14.736670	-8.530313	-12.843514	-11.964043	0.000000	-10.000000	0.058333	-4.450000	0.000000	1023.000000	1023.000000	2046.000000
12.060000	-0.080012	-47.287315	-14.504043	-8.176244	-12.475459	-12.131570	0.000000	-10.000000	0.058333	-4.266666	0.000000	1023.000000	1023.000000	2046.000000
12.080000	-0.080968	-47.851871	-14.502786	-8.543605	-12.840709	-11.964770	0.000000	-10.000000	0.058333	-3.900000	0.000000	1023.000000	1023.000000	2046.000000
12.100000	-0.079267	-46.847008	-14.258949	-8.116274	-12.360525	-12.111259	0.000000	-10.000000	0.041667	-3.466667	0.000000	1023.000000	1023.000000	2046.000000
12.120000	-0.079915	-47.229931	-14.128955	-8.369794	-12.752649	-11.978534	0.000000	-10.000000	0.033333	-2.933333	0.000000	1023.000000	1023.000000	2046.000000
12.140000	-0.078237	-46.238243	-14.024532	-8.048532	-12.220748	-11.944433	0.000000	-10.000000	0.033333	-2.400000	0.000000	1023.000000	1023.000000	2046.000000
12.160000	-0.078841	-46.594845	-13.860813	-8.204086	-12.670821	-11.859126	0.000000	-10.000000	0.033333	-1.933333	0.000000	1023.000000	1023.000000	2046.000000
12.180000	-0.077129	-45.583061	-13.789542	-7.869556	-12.112428	-11.811536	0.000000	-10.000000	0.033333	-1.616667	0.000000	1023.000000	1023.000000	2046.000000
12.200000	-0.077733	-45.940090	-13.659995	-7.986006	-12.556503	-11.737587	0.000000	-10.000000	0.025000	-1.416667	0.000000	1023.000000	1023.000000	2046.000000
12.220000	-0.076164	-45.013168	-13.642082	-7.702421	-11.985810	-11.682855	0.000000	-10.000000	0.025000	-1.050000	0.000000	1023.000000	1023.000000	2046.000000
12.240000	-0.076616	-45.279793	-13.429890	-7.758666	-12.410601	-11.680637	0.000000	-10.000000	0.033333	-0.616667	0.000000	1023.000000	1023.000000	2046.000000
12.260000	-0.075700	-44.738716	-13.608577	-7.645921	-11.932705	-11.551513	0.000000	-10.000000	0.033333	-0.183333	0.000000	1023.000000	1023.000000	2046.000000
12.280000	-0.075668	-44.720005	-13.280320	-7.577871	-12.258005	-11.603810	0.000000	-10.000000	0.041667	0.000000	0.000000	1023.000000	1023.000000	2046.000000
12.300000	-0.075427	-44.577427	-13.489767	-7.662325	-12.012374	-11.412962	0.000000	-10.000000	0.033333	0.000000	0.000000	1023.000000	1023.000000	2046.000000
12.320000	-0.074879	-44.253536	-13.161612	-7.402884	-12.137025	-11.552015	0.000000	-10.000000	0.041667	0.000000	0.000000	1023.000000	1023.000000	2046.000000
12.340000	-0.075562	-44.656940	-13.482772	-7.739413	-12.117038	-11.317716	0.000000	-10.000000	0.041667	-0.466667	0.000000	1023.000000	1023.000000	2046.000000
12.360000	-0.074452	-44.001125	-13.179681	-7.372671	-11.987997	-11.460775	0.000000	-10.000000	0.050000	-0.966667	0.000000	1023.000000	1023.000000	2046.000000
12.380000	-0.075387	-44.553459	-13.380395	-7.744189	-12.164669	-11.264206	0.000000	-10.000000	0.050000	-1.483333	0.000000	1023.000000	1023.000000	2046.000000
12.400000	-0.074148	-43.821232	-13.147312	-7.316763	-11.913725	-11.443431	0.000000	-10.000000	0.041667	-1.500000	0.000000	1023.000000	1023.000000	2046.000000
12.420000	-0.075102	-44.385204	-13.299246	-7.683937	-12.138673	-11.263348	0.000000	-10.000000	0.041667	-1.500000	0.000000	1023.000000	1023.000000	2046.000000
12.440000	-0.073928	-43.691650	-13.100530	-7.262621	-11.906396	-11.422104	0.000000	-10.000000	0.033333	-1.550000	0.000000	1023.000000	1023.000000	2046.000000
12.460000	-0.075231	-44.461418	-13.285831	-7.643565	-12.241130	-11.290894	0.000000	-10.000000	0.041667	-1.600000	0.000000	1023.000000	1023.000000	2046.000000
12.480000	-0.074541	-44.053928	-13.243800	-7.274896	-12.014586	-11.520647	0.000000	-10.000000	0.041667	-1.516667	0.000000	1023.000000	1023.000000	2046.000000
12.500000	-0.076349	-45.122070	-13.342646	-7.692570	-12.555387	-11.531467	0.000000	-10.000000	0.041667	-1.350000	0.000000	1023.000000	1023.000000	2046.000000
12.520000	-0.075846	-44.824947	-13.340260	-7.480664	-12.321471	-11.682554	0.000000	-10.000000	0.041667	-0.983333	0.000000	1023.000000	1023.000000	2046.000000
12.540000	-0.077458	-45.777573	-13.285835	-7.817675	-12.907303	-11.766758	0.000000	-10.000000	0.025000	-0.566667	0.000000	1023.000000	1023.000000	2046.000000
12.560000	-0.076599	-45.269829	-13.334931	-7.656771	-12.522728	-11.755398	0.000000	-10.000000	0.033333	-0.166667	0.000000	1023.000000	1023.000000	2046.000000
12.580000	-0.077006	-45.510429	-13.108100	-7.643015	-12.895451	-11.863862	0.000000	-10.000000	0.025000	0.000000	0.000000	1023.000000	1023.000000	2046.000000
12.600000	-0.076050	-44.945843	-13.358170	-7.534194	-12.366404	-11.687074	0.000000	-10.000000	0.041667	-0.550000	0.000000	1023.000000	1023.000000	2046.000000
12.620000	-0.076057	-44.949970	-13.146708	-7.470943	-12.672076	-11.660243	0.000000	-10.000000	0.033333	-1.200000	0.000000	1023.000000	1023.000000	2046.000000
12.640000	-0.075747	-44.766323	-13.484973	-7.446810	-12.353768	-11.480770	0.000000	-10.000000	0.033333	-1.900000	0.000000	1023.000000	1023.000000	2046.000000
12.660000	-0.075843	-44.823109	-13.222672	-7.404965	-12.643733	-11.551737	0.000000	-10.000000	0.025000	-2.066667	0.000000	1023.000000	1023.000000	2046.000000
12.680000	-0.077009	-45.512054	-13.534223	-7.856158	-12.701563	-11.420110	0.000000	-10.000000	0.033333	-2.233333	0.000000	1023.000000	1023.000000	2046.000000
12.700000	-0.077328	-45.700893	-13.530546	-7.805565	-12.737140	-11.627643	0.000000	-10.000000	0.041667	-2.283333	0.000000	1023.000000	1023.000000	2046.000000
12.720000	-0.080336	-47.478333	-14.116056	-8.283182	-13.283837	-11.795256	0.000000	-10.000000	0.041667	-1.883333	0.000000	1023.000000	1023.000000	2046.000000
12.740000	-0.081779	-48.331264	-14.676273	-8.186699	-13.307048	-12.161245	0.000000	-10.000000	0.025000	-0.716667	0.000000	1023.000000	1023.000000	2046.000000
12.760000	-0.083891	-49.579842	-14.959665	-8.282508	-13.879701	-12.457969	0.000000	-10.000000	0.016667	0.583333	0.000000	1023.000000	1023.000000	2046.000000
12.780000	-0.085040	-50.258804	-15.536124	-8.322719	-13.846163	-12.553800	0.000000	-10.000000	0.016667	1.466667	0.000000	1023.000000	1023.000000	2046.000000
12.800000	-0.085084	-50.284397	-15.580528	-8.158037	-13.914021	-12.631808	0.000000	-10.000000	0.033333	1.333333	0.000000	1023.000000	1023.000000	2046.000000
12.820000	-0.086495	-51.118279	-16.034149	-8.394152	-14.058642	-12.631335	0.000000	-10.000000	0.058333	0.783333	0.000000	1023.000000	1023.000000	2046.000000
12.840000	-0.085998	-50.824863	-16.177622	-8.142552	-13.839066	-12.665624	0.000000	-10.000000	0.066667	0.216667	0.000000	1023.000000	1023.000000	2046.000000
12.860000	-0.087016	-51.426270	-16.231548	-8.291118	-14.216611	-12.686992	0.000000	-10.000000	0.066667	0.000000	0.000000	1023.000000	1023.000000	2046.000000
12.880000	-0.086521	-51.133896	-16.422689	-8.060514	-13.911089	-12.739601	0.000000	-10.000000	0.041667	0.000000	0.000000	1023.000000	1023.000000	2046.000000
12.900000	-0.086381	-51.051373	-16.245377	-7.932438	-14.126962	-12.746595	0.000000	-10.000000	0.033333	0.000000	0.000000	1023.000000	1023.000000	2046.000000
12.920000	-0.086911	-51.364658	-16.437317	-8.046842	-14.147038	-12.733461	0.000000	-10.000000	0.025000	0.000000	0.000000	1023.000000	1023.000000	2046.000000
12.940000	-0.086005	-50.828682	-16.330557	-7.828306	-13.942296	-12.727523	0.000000	-10.000000	0.025000	0.366667	0.000000	1023.000000	1023.000000	2046.000000
12.960000	-0.086138	-50.907650	-16.032164	-7.986930	-14.236007	-12.652548	0.000000	-10.000000	0.016667	1.183333	0.000000	1023.000000	1023.000000	2046.000000
12.980000	-0.085411	-50.477661	-16.098417	-7.811582	-13.862977	-12.704683	0.000000	-10.000000	0.008333	2.150000	0.000000	1023.000000	1023.000000	2046.000000
13.000000	-0.084216	-49.771381	-15.850430	-7.701305	-13.663375	-12.556270	0.000000	-10.000000	0.000000	2.716667	0.000000	1023.000000	1023.000000	2046.000000
13.020000	-0.084083	-49.693127	-15.540894	-7.921399	-13.838330	-12.392505	0.000000	-10.000000	0.008333	3.016667	0.000000	1023.000000	1023.000000	2046.000000
13.040000	-0.083194	-49.167496	-15.509557	-7.678857	-13.455776	-12.523306	0.000000	-10.000000	0.008333	3.333333	0.000000	1023.000000	1023.000000	2046.000000
13.060000	-0.082602	-48.817959	-15.123527	-7.793241	-13.551022	-12.350169	0.000000	-10.000000	0.008333	3.833333	0.000000	1023.000000	1023.000000	2046.000000
13.080000	-0.082590	-48.810699	-15.285761	-7.862425	-13.256854	-12.405658	0.000000	-10.000000	0.000000	4.266667	0.000000	1023.000000	1023.000000	2046.000000
13.100000	-0.081676	-48.270248	-15.026595	-7.851343	-13.233517	-12.158795	0.000000	-10.000000	0.000000	4.816667	0.000000	1023.000000	1023.000000	2046.000000
13.120000	-0.082129	-48.538494	-15.111329	-8.172220	-13.219528	-12.035419	0.000000	-10.000000	-0.016667	5.566667	0.000000	1023.000000	1023.000000	2046.000000
13.140000	-0.081089	-47.923618	-14.901581	-8.045105	-13.063353	-11.913581	0.000000	-10.000000	-0.016667	6.683333	0.000000	1023.000000	1023.000000	2046.000000
13.160000	-0.081245	-48.015736	-14.788119	-8.391360	-13.166261	-11.669993	0.000000	-10.000000	-0.033333	8.200000	0.000000	1023.000000	1023.000000	2046.000000
13.180000	-0.080251	-47.428276	-14.669625	-8.171240	-12.958482	-11.628928	0.000000	-10.000000	-0.050000	10.216667	0.000000	1023.000000	1023.000000	2046.000000
13.200000	-0.079750	-47.132294	-14.338105	-8.390165	-13.130008	-11.274015	0.000000	-10.000000	-0.150000	14.733334	16.166666	1023.000000	1023.000000	2046.000000
13.220000	-0.078388	-46.327541	-14.296303	-8.067537	-12.709395	-11.254305	0.000000	-10.000000	-0.233333	18.566668	32.333332	1023.000000	1023.000000	2046.000000
13.240000	-0.076805	-45.391685	-13.784467	-8.099189	-12.735579	-10.772449	0.000000	-10.000000	-0.300000	21.550001	48.500000	1023.000000	1023.000000	2046.000000
13.260000	-0.075299	-44.501457	-13.724867	-7.807216	-12.291934	-10.677440	0.000000	-10.000000	-0.300000	21.550001	48.500000	1023.000000	1023.000000	2046.000000
13.280000	-0.073115	-43.210716	-13.193896	-7.681046	-12.188028	-10.147746	0.000000	-10.000000	-0.300000	21.550001	48.500000	1023.000000	1023.000000	2046.000000
13.300000	-0.071808	-42.438759	-13.100408	-7.529877	-11.796508	-10.011969	0.000000	-10.000000	-0.300000	21.550001	48.500000	1023.000000	1023.000000	2046.000000
13.320000	-0.069683	-41.182621	-12.726316	-7.227334	-11.587046	-9.641925	0.000000	-10.000000	-0.308333	21.866667	50.833332	1023.000000	1023.000000	2046.000000
13.340000	-0.068392	-40.419651	-12.548764	-7.241355	-11.327050	-9.302479	0.000000	-10.000000	-0.333333	22.400000	55.666668	1023.000000	1023.000000	2046.000000
13.360000	-0.066477	-39.288017	-12.301018	-6.874713	-11.010156	-9.102132	0.000000	-10.000000	-0.358333	23.233334	63.166668	1023.000000	1023.000000	2046.000000
13.380000	-0.065252	-38.563759	-12.104700	-6.939162	-10.820999	-8.698897	0.000000	-10.000000	-0.383333	23.833334	71.000000	1023.000000	1023.000000	2046.000000
13.400000	-0.063814	-37.713795	-11.952400	-6.589203	-10.530529	-8.641660	0.000000	-10.000000	-0.391667	24.366667	79.000000	1023.000000	1023.000000	2046.000000
13.420000	-0.062543	-36.962963	-11.627295	-6.689930	-10.463347	-8.182391	0.000000	-10.000000	-0.408333	24.833334	87.000000	1023.000000	1023.000000	2046.000000
13.440000	-0.061470	-36.328861	-11.604478	-6.392004	-10.052783	-8.279596	0.000000	-10.000000	-0.416667	25.333334	95.000000	1023.000000	1023.000000	2046.000000
13.460000	-0.059929	-35.418053	-11.216461	-6.333711	-9.992558	-7.875324	0.000000	-10.000000	-0.433333	25.750000	103.333336	1023.000000	1023.000000	2046.000000
13.480000	-0.058993	-34.865147	-11.185014	-6.162414	-9.620890	-7.896828	0.000000	-10.000000	-0.441667	25.850000	111.833336	1023.000000	1023.000000	2046.000000
13.500000	-0.057528	-33.999027	-10.921703	-5.962191	-9.440588	-7.674547	0.000000	-10.000000	-0.450000	25.816668	120.500000	1023.000000	1023.000000	2046.000000
13.520000	-0.056573	-33.434410	-10.751795	-5.984663	-9.209087	-7.488863	0.000000	-10.000000	-0.458333	25.783333	129.000000	1023.000000	1023.000000	2046.000000
13.540000	-0.055456	-32.774384	-10.540138	-5.745185	-9.014335	-7.474727	0.000000	-10.000000	-0.458333	25.950001	137.500000	1023.000000	1023.000000	2046.000000
13.560000	-0.054509	-32.214577	-10.224525	-5.903562	-8.901173	-7.185318	0.000000	-10.000000	-0.441667	26.133333	146.166672	1023.000000	1023.000000	2046.000000
13.580000	-0.053772	-31.779152	-10.071425	-5.699087	-8.722051	-7.286589	0.000000	-10.000000	-0.416667	26.383333	155.000000	1023.000000	1023.000000	2046.000000
13.600000	-0.052264	-30.888117	-9.608511	-5.825676	-8.623587	-6.830343	0.000000	-10.000000	-0.408333	26.549999	163.833328	1023.000000	1023.000000	2046.000000
13.620000	-0.050763	-30.001028	-9.436049	-5.466413	-8.235389	-6.863178	0.000000	-10.000000	-0.425000	26.766666	172.666672	1023.000000	1023.000000	2046.000000
13.640000	-0.048754	-28.813797	-9.135196	-5.125922	-8.002706	-6.549974	0.000000	-10.000000	-0.433333	26.883333	181.500000	1023.000000	1023.000000	2046.000000
13.660000	-0.047869	-28.290586	-9.251016	-5.248335	-7.711803	-6.079433	0.000000	-10.000000	-0.425000	26.816668	190.500000	1023.000000	1023.000000	2046.000000
13.680000	-0.047053	-27.808258	-9.260407	-4.910380	-7.562645	-6.074826	0.000000	-10.000000	-0.425000	26.550001	199.500000	1023.000000	1023.000000	2046.000000
13.700000	-0.045807	-27.071648	-8.977383	-5.020670	-7.488849	-5.584746	0.000000	-10.000000	-0.416667	26.416668	208.333328	1023.000000	1023.000000	2046.000000
13.720000	-0.045092	-26.649113	-8.888258	-4.799502	-7.305561	-5.655790	0.000000	-10.000000	-0.416667	26.416668	217.166672	1023.000000	1023.000000	2046.000000
13.740000	-0.043930	-25.962851	-8.495878	-5.063041	-7.191063	-5.212869	0.000000	-10.000000	-0.416667	26.366667	226.000000	1023.000000	1023.000000	2046.000000
13.760000	-0.044308	-26.186209	-8.642801	-5.080086	-7.067160	-5.396162	0.000000	-10.000000	-0.433333	26.383333	234.833328	1023.000000	1023.000000	2046.000000
13.780000	-0.044603	-26.360350	-8.632898	-5.312717	-7.167245	-5.247489	0.000000	-10.000000	-0.433333	26.383333	243.666672	1023.000000	1023.000000	2046.000000
13.800000	-0.045269	-26.753962	-8.981881	-5.263741	-7.083117	-5.425221	0.000000	-10.000000	-0.425000	26.650000	252.333328	1023.000000	1023.000000	2046.000000
13.820000	-0.045131	-26.672441	-8.979009	-5.272487	-7.123448	-5.297496	0.000000	-10.000000	-0.433333	26.983334	261.166656	1023.000000	1023.000000	2046.000000
13.840000	-0.044796	-26.474495	-9.183175	-5.175617	-6.822135	-5.293567	0.000000	-10.000000	-0.450000	27.383333	270.000000	1023.000000	1023.000000	2046.000000
13.860000	-0.044094	-26.059538	-9.122958	-5.085083	-6.716165	-5.135333	0.000000	-10.000000	-0.466667	27.549999	279.166656	1023.000000	1023.000000	2046.000000
13.880000	-0.043018	-25.423666	-9.107416	-4.974753	-6.387729	-4.953768	0.000000	-10.000000	-0.466667	27.650000	288.333344	1023.000000	1023.000000	2046.000000
13.900000	-0.042568	-25.157438	-9.088600	-4.824175	-6.351561	-4.893100	0.000000	-10.000000	-0.475000	27.783333	297.500000	1023.000000	1023.000000	2046.000000
13.920000	-0.041105	-24.292950	-8.840669	-4.798698	-6.104220	-4.549362	0.000000	-10.000000	-0.483333	27.816668	306.833344	1023.000000	1023.000000	2046.000000
13.940000	-0.040290	-23.811127	-8.777767	-4.515510	-5.964603	-4.553247	0.000000	-10.000000	-0.491667	27.783333	316.166656	1023.000000	1023.000000	2046.000000
13.960000	-0.038738	-22.894300	-8.401880	-4.376214	-5.869298	-4.246908	0.000000	-10.000000	-0.500000	27.850000	325.500000	1023.000000	1023.000000	2046.000000
13.980000	-0.037119	-21.937449	-8.197811	-4.101425	-5.512121	-4.126091	0.000000	-10.000000	-0.500000	28.066668	334.666656	1023.000000	1023.000000	2046.000000
14.000000	-0.035612	-21.046545	-7.785944	-3.918712	-5.430607	-3.911283	0.000000	-10.000000	-0.508333	28.150000	344.000000	1023.000000	1023.000000	2046.000000
14.020000	-0.033359	-19.715101	-7.432213	-3.670696	-4.926087	-3.686105	0.000000	-10.000000	-0.508333	28.033333	353.333344	1023.000000	1023.000000	2046.000000
14.040000	-0.031608	-18.680555	-7.068974	-3.386223	-4.731952	-3.493407	0.000000	-10.000000	-0.508333	28.016666	362.666656	1023.000000	1023.000000	2046.000000
14.060000	-0.029207	-17.261435	-6.632995	-3.207885	-4.227026	-3.193528	0.000000	-10.000000	-0.491667	27.900000	372.000000	1023.000000	1023.000000	2046.000000
14.080000	-0.027638	-16.334314	-6.323174	-3.000961	-3.978318	-3.031861	0.000000	-10.000000	-0.466667	27.600000	381.333344	1023.000000	1023.000000	2046.000000
14.100000	-0.025448	-15.039806	-5.860869	-3.026773	-3.449464	-2.702700	0.000000	-10.000000	-0.433333	27.250000	390.666656	1023.000000	1023.000000	2046.000000
14.120000	-0.024104	-14.245738	-5.531872	-3.028421	-3.141145	-2.544300	0.000000	-10.000000	-0.400000	26.766666	399.833344	1023.000000	1023.000000	2046.000000
14.140000	-0.022375	-13.223708	-5.019221	-3.101416	-2.815758	-2.287313	0.000000	-10.000000	-0.391667	26.050001	409.000000	1023.000000	1023.000000	2046.000000
14.160000	-0.020927	-12.368032	-4.772308	-3.033919	-2.394335	-2.167470	0.000000	-10.000000	-0.391667	25.283335	417.666656	1023.000000	1023.000000	2046.000000
14.180000	-0.019823	-11.715364	-4.334145	-3.151259	-2.256351	-1.973608	0.000000	-10.000000	-0.391667	24.600000	426.333344	1023.000000	1023.000000	2046.000000
14.200000	-0.018341	-10.839500	-3.954675	-3.139614	-1.799469	-1.945741	0.000000	-10.000000	-0.383333	24.400000	434.666656	1023.000000	1023.000000	2046.000000
14.220000	-0.017523	-10.356177	-3.614715	-3.128153	-1.795220	-1.818089	0.000000	-10.000000	-0.383333	24.350000	443.000000	1023.000000	1023.000000	2046.000000
14.240000	-0.015492	-9.155612	-3.171389	-3.040793	-1.316739	-1.626691	0.000000	-10.000000	-0.391667	24.550001	451.000000	1023.000000	1023.000000	2046.000000
14.260000	-0.014072	-8.316263	-2.883888	-2.776436	-1.152655	-1.503284	0.000000	-10.000000	-0.391667	24.716667	459.000000	1023.000000	1023.000000	2046.000000
14.280000	-0.011769	-6.955212	-2.338332	-2.701744	-0.788839	-1.126297	0.000000	-10.000000	-0.391667	24.966667	467.333344	1023.000000	1023.000000	2046.000000
14.300000	-0.009899	-5.850233	-2.006952	-2.383842	-0.420157	-1.039281	0.000000	-10.000000	-0.391667	25.116667	475.666656	1023.000000	1023.000000	2046.000000
14.320000	-0.007934	-4.689140	-1.517530	-2.209572	-0.225596	-0.736443	0.000000	-10.000000	-0.400000	25.150002	484.166656	1023.000000	1023.000000	2046.000000
14.340000	-0.005820	-3.439438	-1.178838	-1.913252	0.290531	-0.637880	0.000000	-10.000000	-0.391667	25.016668	492.500000	1023.000000	1023.000000	2046.000000
14.360000	-0.004478	-2.646606	-0.878897	-1.700978	0.336108	-0.402840	0.000000	-10.000000	-0.375000	24.716667	500.833344	1023.000000	1023.000000	2046.000000
14.380000	-0.002247	-1.328136	-0.482393	-1.459675	0.898588	-0.284656	0.000000	-10.000000	-0.358333	24.616667	509.000000	1023.000000	1023.000000	2046.000000
14.400000	-0.001035	-0.611962	-0.196964	-1.281070	0.959543	-0.093471	0.000000	-10.000000	-0.350000	24.350000	517.166687	1023.000000	1023.000000	2046.000000
14.420000	0.000990	0.585084	0.257442	-1.165262	1.390416	0.102487	0.000000	-10.000000	-0.350000	24.233334	525.500000	1023.000000	1023.000000	2046.000000
14.440000	0.002520	1.489252	0.549370	-0.887348	1.638500	0.188731	0.000000	-10.000000	-0.341667	23.750000	533.833313	1023.000000	1023.000000	2046.000000
14.460000	0.003768	2.226836	0.884928	-0.834418	1.760486	0.415840	0.000000	-10.000000	-0.341667	23.416668	541.833313	1023.000000	1023.000000	2046.000000
14.480000	0.005086	3.005986	1.147179	-0.652678	2.115150	0.396336	0.000000	-10.000000	-0.341667	23.133333	549.500000	1023.000000	1023.000000	2046.000000
14.500000	0.005583	3.299725	1.327676	-0.584975	1.989757	0.567267	0.000000	-10.000000	-0.350000	23.350000	557.166687	1023.000000	1023.000000	2046.000000
14.520000	0.007226	4.270392	1.652755	-0.437592	2.421968	0.633262	0.000000	-10.000000	-0.350000	23.433334	565.000000	1023.000000	1023.000000	2046.000000
14.540000	0.007928	4.685210	1.642210	-0.263918	2.449710	0.857207	0.000000	-10.000000	-0.333333	23.250000	573.000000	1023.000000	1023.000000	2046.000000
14.560000	0.008308	4.909754	1.634387	-0.298455	2.505555	1.068267	0.000000	-10.000000	-0.308333	22.883333	580.666687	1023.000000	1023.000000	2046.000000
14.580000	0.007678	4.537485	1.266914	-0.125613	2.432565	0.963619	0.000000	-10.000000	-0.275000	22.433332	588.333313	1023.000000	1023.000000	2046.000000
14.600000	0.007647	4.519107	1.333955	-0.293484	2.283715	1.194921	0.000000	-10.000000	-0.258333	22.033333	595.833313	1023.000000	1023.000000	2046.000000
14.620000	0.008396	4.962021	1.394613	-0.050336	2.450280	1.167465	0.000000	-10.000000	-0.241667	21.250000	603.333313	1023.000000	1023.000000	2046.000000
14.640000	0.009084	5.368904	1.668646	-0.092444	2.311836	1.480866	0.000000	-10.000000	-0.241667	20.800001	610.500000	1023.000000	1023.000000	2046.000000
14.660000	0.010269	6.069103	1.924028	0.011050	2.677731	1.456295	0.000000	-10.000000	-0.241667	20.366667	617.500000	1023.000000	1023.000000	2046.000000
14.680000	0.009840	5.815526	1.895376	-0.152513	2.449250	1.623413	0.000000	-10.000000	-0.241667	20.050001	624.500000	1023.000000	1023.000000	2046.000000
14.700000	0.009483	5.604574	1.733747	-0.195625	2.638560	1.427892	0.000000	-10.000000	-0.216667	19.433334	631.166687	1023.000000	1023.000000	2046.000000
14.720000	0.007642	4.516456	1.286096	-0.249399	2.146862	1.332896	0.000000	-10.000000	-0.183333	18.633333	637.833313	1023.000000	1023.000000	2046.000000
14.740000	0.006968	4.117906	0.987871	-0.354949	2.302911	1.182073	0.000000	-10.000000	-0.158333	17.883333	644.166687	1023.000000	1023.000000	2046.000000
14.760000	0.005576	3.295417	0.609898	-0.418517	1.971824	1.132211	0.000000	-10.000000	-0.133333	17.150000	650.500000	1023.000000	1023.000000	2046.000000
14.780000	0.005750	3.398163	0.536529	-0.479687	2.214143	1.127177	0.000000	-10.000000	-0.116667	16.733334	654.500000	1023.000000	1023.000000	2046.000000
14.800000	0.004880	2.884069	0.287873	-0.541543	1.960803	1.176937	0.000000	-10.000000	-0.091667	16.016666	660.000000	1023.000000	1023.000000	2046.000000
14.820000	0.005237	3.094822	0.292819	-0.583233	2.209208	1.176029	0.000000	-10.000000	-0.075000	15.116667	665.333313	1023.000000	1023.000000	2046.000000
14.840000	0.004567	2.698931	0.143838	-0.555175	1.924153	1.186116	0.000000	-10.000000	-0.058333	13.766666	672.166687	1023.000000	1023.000000	2046.000000
14.860000	0.005292	3.127806	0.170124	-0.522906	2.243777	1.236811	0.000000	-10.000000	-0.041667	12.233334	677.000000	1023.000000	1023.000000	2046.000000
14.880000	0.004995	2.952084	0.161969	-0.408525	1.912687	1.285953	0.000000	-10.000000	-0.025000	10.850000	681.166687	1023.000000	1023.000000	2046.000000
14.900000	0.006068	3.586212	0.279457	-0.299515	2.249069	1.357201	0.000000	-10.000000	-0.008333	9.700000	685.000000	1023.000000	1023.000000	2046.000000
14.920000	0.006022	3.559049	0.298580	-0.147761	2.015414	1.392816	0.000000	-10.000000	0.000000	9.150001	688.500000	1023.000000	1023.000000	2046.000000
14.940000	0.007392	4.368750	0.506579	-0.084074	2.387896	1.558350	0.000000	-10.000000	0.000000	8.616667	691.666687	1023.000000	1023.000000	2046.000000
14.960000	0.007881	4.657594	0.620598	0.104852	2.288898	1.643247	0.000000	-10.000000	0.000000	7.750000	694.666687	1023.000000	1023.000000	2046.000000
14.980000	0.009347	5.523870	0.809363	0.202918	2.683016	1.828573	0.000000	-10.000000	0.000000	6.350000	697.333313	1023.000000	1023.000000	2046.000000
15.000000	0.009784	5.782232	0.984333	0.366597	2.589859	1.841442	0.000000	-10.000000	0.000000	5.000000	699.666687	1023.000000	1023.000000	2046.000000
15.020000	0.011214	6.627511	1.204387	0.383671	3.079412	1.960041	0.000000	-10.000000	0.016667	3.250000	701.666687	1023.000000	1023.000000	2046.000000
15.040000	0.010930	6.459913	1.258990	0.311782	2.933366	1.955775	0.000000	-10.000000	0.033333	1.383333	703.000000	1023.000000	1023.000000	2046.000000
15.060000	0.011878	7.020180	1.409521	0.183593	3.377381	2.049685	0.000000	-10.000000	0.050000	-0.950000	703.833313	1023.000000	1023.000000	2046.000000
15.080000	0.011090	6.554044	1.343584	0.036660	3.140864	2.032935	0.000000	-10.000000	0.050000	-2.916667	704.000000	1023.000000	1023.000000	2046.000000
15.100000	0.011792	6.969274	1.548426	-0.116988	3.490016	2.047821	0.000000	-10.000000	0.058333	-4.766667	704.000000	1023.000000	1023.000000	2046.000000
15.120000	0.010539	6.228259	1.510385	-0.436575	3.159410	1.995039	0.000000	-10.000000	0.066667	-6.183333	704.000000	1023.000000	1023.000000	2046.000000
15.140000	0.010987	6.493191	1.711383	-0.527688	3.416412	1.893084	0.000000	-10.000000	0.066667	-7.166667	704.000000	1023.000000	1023.000000	2046.000000
15.160000	0.010192	6.023263	1.614272	-0.600920	3.177990	1.831921	0.000000	-10.000000	0.075000	-7.600000	704.000000	1023.000000	1023.000000	2046.000000
15.180000	0.011277	6.664505	1.835543	-0.516404	3.443824	1.901543	0.000000	-10.000000	0.075000	-7.816667	704.000000	1023.000000	1023.000000	2046.000000
15.200000	0.011284	6.668562	1.905986	-0.480152	3.268643	1.974085	0.000000	-10.000000	0.075000	-7.616667	704.000000	1023.000000	1023.000000	2046.000000
15.220000	0.012814	7.573293	2.083476	-0.339709	3.722747	2.106779	0.000000	-10.000000	0.058333	-6.983334	704.000000	1023.000000	1023.000000	2046.000000
15.240000	0.012835	7.585708	2.164460	-0.255856	3.511268	2.165836	0.000000	-10.000000	0.050000	-6.050000	700.666687	1023.000000	1023.000000	2046.000000
15.260000	0.014326	8.466907	2.311389	-0.065034	3.935791	2.284761	0.000000	-10.000000	0.050000	-5.200000	693.500000	1023.000000	1023.000000	2046.000000
15.280000	0.014395	8.507476	2.419044	0.054687	3.723876	2.309868	0.000000	-10.000000	0.041667	-4.466667	685.833313	1023.000000	1023.000000	2046.000000
15.300000	0.015674	9.263550	2.525461	0.202643	4.101490	2.433956	0.000000	-10.000000	0.033333	-3.683333	681.166687	1023.000000	1023.000000	2046.000000
15.320000	0.015749	9.307719	2.694086	0.301583	3.885170	2.426879	0.000000	-10.000000	0.033333	-2.916667	680.000000	1023.000000	1023.000000	2046.000000
15.340000	0.016503	9.753404	2.705719	0.409128	4.187757	2.450799	0.000000	-10.000000	0.041667	-2.200000	679.000000	1023.000000	1023.000000	2046.000000
15.360000	0.015745	9.305549	2.756991	0.360166	3.827574	2.360818	0.000000	-10.000000	0.033333	-1.283333	678.333313	1023.000000	1023.000000	2046.000000
15.380000	0.015871	9.379835	2.621610	0.303301	4.084472	2.370452	0.000000	-10.000000	0.025000	-0.533333	678.000000	1023.000000	1023.000000	2046.000000
15.400000	0.015123	8.937728	2.676790	0.250639	3.719068	2.291230	0.000000	-10.000000	0.025000	0.000000	678.000000	1023.000000	1023.000000	2046.000000
15.420000	0.015622	9.232636	2.550659	0.308464	3.991701	2.381812	0.000000	-10.000000	0.033333	-0.716667	678.000000	1023.000000	1023.000000	2046.000000
15.440000	0.015643	9.245174	2.659497	0.424651	3.713931	2.447096	0.000000	-10.000000	0.041667	-1.866667	677.833313	1023.000000	1023.000000	2046.000000
15.460000	0.015847	9.365622	2.256738	0.537635	4.042194	2.529055	0.000000	-10.000000	0.041667	-3.483333	677.333313	1023.000000	1023.000000	2046.000000
15.480000	0.015511	9.166773	2.311882	0.579132	3.738028	2.537731	0.000000	-10.000000	0.050000	-4.583333	676.333313	1023.000000	1023.000000	2046.000000
15.500000	0.015770	9.320007	2.103096	0.639607	3.908300	2.669004	0.000000	-10.000000	0.050000	-5.233334	675.000000	1023.000000	1023.000000	2046.000000
15.520000	0.015142	8.948886	2.263040	0.540605	3.530400	2.614842	0.000000	-10.000000	0.050000	-5.383334	673.333313	1023.000000	1023.000000	2046.000000
15.540000	0.015039	8.888008	2.166418	0.373715	3.762892	2.584984	0.000000	-10.000000	0.050000	-5.416667	671.500000	1023.000000	1023.000000	2046.000000
15.560000	0.013309	7.865757	2.040419	0.075263	3.295509	2.454566	0.000000	-10.000000	0.050000	-5.533333	669.500000	1023.000000	1023.000000	2046.000000
15.580000	0.011773	6.957685	1.410565	-0.056370	3.398309	2.205181	0.000000	-10.000000	0.058333	-5.766667	667.500000	1023.000000	1023.000000	2046.000000
15.600000	0.008137	4.808847	0.825166	-0.411026	2.547633	1.847074	0.000000	-10.000000	0.058333	-5.783333	665.500000	1023.000000	1023.000000	2046.000000
15.620000	0.006535	3.861988	0.198004	-0.457627	2.571822	1.549790	0.000000	-10.000000	0.058333	-5.550000	663.500000	1023.000000	1023.000000	2046.000000
15.640000	0.003776	2.231706	-0.287049	-0.827891	1.952088	1.394558	0.000000	-10.000000	0.033333	-5.183333	661.833313	1023.000000	1023.000000	2046.000000
15.660000	0.003501	2.069070	-0.582738	-0.751610	2.156419	1.246999	0.000000	-10.000000	0.033333	-4.716667	660.166687	1023.000000	1023.000000	2046.000000
15.680000	0.001474	0.870989	-0.890529	-1.090616	1.657686	1.194448	0.000000	-10.000000	0.033333	-4.383334	658.666687	1023.000000	1023.000000	2046.000000
15.700000	0.001772	1.047374	-1.014628	-0.916387	1.901378	1.077011	0.000000	-10.000000	0.041667	-3.983334	657.000000	1023.000000	1023.000000	2046.000000
15.720000	0.000571	0.337720	-1.072531	-1.083323	1.501358	0.992217	0.000000	-10.000000	0.033333	-3.766667	655.666687	1023.000000	1023.000000	2046.000000
15.740000	0.000813	0.480402	-1.231733	-0.995255	1.761256	0.946133	0.000000	-10.000000	0.033333	-3.516667	654.500000	1023.000000	1023.000000	2046.000000
15.760000	0.000172	0.101489	-1.186323	-1.032640	1.466850	0.853602	0.000000	-10.000000	0.033333	-3.366667	653.333313	1023.000000	1023.000000	2046.000000
15.780000	0.000595	0.351481	-1.237298	-1.015841	1.665726	0.938895	0.000000	-10.000000	0.041667	-3.050000	652.166687	1023.000000	1023.000000	2046.000000
15.800000	0.000485	0.286626	-1.025551	-0.991913	1.432922	0.871168	0.000000	-10.000000	0.033333	-2.533333	651.000000	1023.000000	1023.000000	2046.000000
15.820000	0.001332	0.787185	-1.028907	-0.912464	1.832704	0.895853	0.000000	-10.000000	0.041667	-1.633333	650.333313	1023.000000	1023.000000	2046.000000
15.840000	0.001563	0.923560	-0.769591	-0.900069	1.666920	0.926299	0.000000	-10.000000	0.033333	-0.766667	650.000000	1023.000000	1023.000000	2046.000000
15.860000	0.002641	1.561058	-0.767245	-0.816270	2.048733	1.095840	0.000000	-10.000000	0.033333	-0.950000	650.000000	1023.000000	1023.000000	2046.000000
15.880000	0.003528	2.084938	-0.334738	-0.664326	2.003219	1.080784	0.000000	-10.000000	0.033333	-1.733333	649.666687	1023.000000	1023.000000	2046.000000
15.900000	0.004096	2.421020	-0.409722	-0.779329	2.382402	1.227669	0.000000	-10.000000	0.033333	-2.883333	649.166687	1023.000000	1023.000000	2046.000000
15.920000	0.004609	2.724124	-0.093099	-0.740851	2.395230	1.162843	0.000000	-10.000000	0.041667	-3.300000	648.166687	1023.000000	1023.000000	2046.000000
15.940000	0.004276	2.527112	-0.303241	-1.060836	2.622431	1.268758	0.000000	-10.000000	0.041667	-3.616667	647.166687	1023.000000	1023.000000	2046.000000
15.960000	0.004719	2.788757	-0.001739	-1.013462	2.621171	1.182787	0.000000	-10.000000	0.050000	-4.083333	645.833313	1023.000000	1023.000000	2046.000000
15.980000	0.003789	2.239137	-0.220541	-1.467333	2.622906	1.304104	0.000000	-10.000000	0.050000	-4.733334	644.500000	1023.000000	1023.000000	2046.000000
16.000000	0.004353	2.572464	0.122269	-1.361936	2.731568	1.080563	0.000000	-10.000000	0.050000	-5.266667	643.000000	1023.000000	1023.000000	2046.000000
16.020000	0.002880	1.702129	0.005723	-1.870308	2.443172	1.123543	0.000000	-10.000000	0.050000	-5.350000	641.333313	1023.000000	1023.000000	2046.000000
16.040001	0.004006	2.367379	0.231380	-1.560243	2.749683	0.946559	0.000000	-10.000000	0.050000	-5.050000	639.500000	1023.000000	1023.000000	2046.000000
16.059999	0.003426	2.024858	0.328041	-1.755085	2.448901	1.003000	0.000000	-10.000000	0.050000	-4.683333	637.666687	1023.000000	1023.000000	2046.000000
16.080000	0.004861	2.872902	0.442346	-1.467143	2.843488	1.054211	0.000000	-10.000000	0.050000	-4.300000	636.000000	1023.000000	1023.000000	2046.000000
16.100000	0.005127	3.029905	0.701477	-1.428904	2.714671	1.042661	0.000000	-10.000000	0.050000	-3.966667	634.666687	1023.000000	1023.000000	2046.000000
16.120001	0.006257	3.697876	0.665948	-1.273410	3.117361	1.187977	0.000000	-10.000000	0.050000	-3.783333	633.333313	1023.000000	1023.000000	2046.000000
16.139999	0.006751	3.990097	0.939627	-1.139560	2.991419	1.198612	0.000000	-10.000000	0.050000	-3.783333	632.000000	1023.000000	1023.000000	2046.000000
16.160000	0.007338	4.336912	0.818662	-1.133015	3.252991	1.398274	0.000000	-10.000000	0.050000	-3.866667	630.666687	1023.000000	1023.000000	2046.000000
16.180000	0.007831	4.628338	1.093430	-0.895672	3.127984	1.302597	0.000000	-10.000000	0.050000	-3.883333	629.333313	1023.000000	1023.000000	2046.000000
16.200001	0.008168	4.827385	0.924055	-0.910632	3.355979	1.457983	0.000000	-10.000000	0.050000	-3.950000	628.000000	1023.000000	1023.000000	2046.000000
16.219999	0.008689	5.135231	1.244594	-0.726228	3.220676	1.396189	0.000000	-10.000000	0.050000	-4.133333	626.666687	1023.000000	1023.000000	2046.000000
16.240000	0.008790	5.194835	0.982949	-0.781862	3.483017	1.510731	0.000000	-10.000000	0.050000	-4.416667	625.333313	1023.000000	1023.000000	2046.000000
16.260000	0.009245	5.464069	1.300442	-0.584299	3.338627	1.409299	0.000000	-10.000000	0.050000	-4.833333	624.000000	1023.000000	1023.000000	2046.000000
16.280001	0.008960	5.295382	1.070870	-0.715039	3.448760	1.490790	0.000000	-10.000000	0.050000	-5.450000	622.333313	1023.000000	1023.000000	2046.000000
16.299999	0.009249	5.466332	1.286250	-0.544649	3.370622	1.354108	0.000000	-10.000000	0.050000	-6.100000	620.500000	1023.000000	1023.000000	2046.000000
16.320000	0.007807	4.613710	0.936628	-0.869610	3.224464	1.322228	0.000000	-10.000000	0.050000	-6.633333	618.500000	1023.000000	1023.000000	2046.000000
16.340000	0.007496	4.430324	1.099239	-0.778153	3.000970	1.108267	0.000000	-10.000000	0.058333	-6.983334	616.166687	1023.000000	1023.000000	2046.000000
16.360001	0.005966	3.526003	0.778407	-1.124747	2.818793	1.053551	0.000000	-10.000000	0.058333	-7.450000	613.833313	1023.000000	1023.000000	2046.000000
16.379999	0.006276	3.709389	0.864700	-0.918086	2.871435	0.891341	0.000000	-10.000000	0.066667	-8.033334	611.166687	1023.000000	1023.000000	2046.000000
16.400000	0.005228	3.089499	0.684958	-1.146160	2.601025	0.949676	0.000000	-10.000000	0.058333	-8.666667	608.666687	1023.000000	1023.000000	2046.000000
16.420000	0.006177	3.650426	0.551409	-0.694314	2.999896	0.793435	0.000000	-10.000000	0.075000	-9.216666	605.666687	1023.000000	1023.000000	2046.000000
16.440001	0.004829	2.853914	0.372469	-0.954657	2.607038	0.829065	0.000000	-10.000000	0.083333	-9.816667	602.666687	1023.000000	1023.000000	2046.000000
16.459999	0.004970	2.937342	0.135368	-0.766428	2.750111	0.818291	0.000000	-10.000000	0.100000	-10.450000	599.333313	1023.000000	1023.000000	2046.000000
16.480000	0.004472	2.643045	0.283749	-0.788022	2.451984	0.695334	0.000000	-10.000000	0.100000	-11.150001	595.833313	1023.000000	1023.000000	2046.000000
16.500000	0.003132	1.851216	0.038512	-1.171670	2.369617	0.614757	0.000000	-10.000000	0.100000	-11.816667	592.000000	1023.000000	1023.000000	2046.000000
16.520000	0.002107	1.245167	0.041288	-1.309097	2.114055	0.398921	0.000000	-10.000000	0.108333	-12.533334	588.000000	1023.000000	1023.000000	2046.000000
16.540001	-0.001063	-0.628332	-0.764319	-1.761857	1.844640	0.053205	0.000000	-10.000000	0.125000	-13.333333	583.833313	1023.000000	1023.000000	2046.000000
16.559999	-0.003626	-2.143223	-1.201165	-1.808134	1.313647	-0.447571	0.000000	-10.000000	0.141667	-14.000000	579.500000	1023.000000	1023.000000	2046.000000
16.580000	-0.007291	-4.309038	-2.058398	-2.208674	0.872776	-0.914742	0.000000	-10.000000	0.166667	-14.550000	574.833313	1023.000000	1023.000000	2046.000000
16.600000	-0.008999	-5.318276	-2.440196	-2.235757	0.606428	-1.248750	0.000000	-10.000000	0.183333	-14.950001	570.000000	1023.000000	1023.000000	2046.000000
16.620001	-0.011939	-7.056095	-3.072225	-2.612215	0.246897	-1.618552	0.000000	-10.000000	0.208333	-15.216667	565.000000	1023.000000	1023.000000	2046.000000
16.639999	-0.012865	-7.603287	-3.379862	-2.564535	0.198613	-1.857503	0.000000	-10.000000	0.225000	-15.600000	559.833313	1023.000000	1023.000000	2046.000000
16.660000	-0.015365	-9.080548	-3.812350	-2.916697	-0.191807	-2.159695	0.000000	-10.000000	0.250000	-16.233334	554.666687	1023.000000	1023.000000	2046.000000
16.680000	-0.015924	-9.410972	-4.059972	-2.739042	-0.118143	-2.493814	0.000000	-10.000000	0.266667	-17.133335	549.166687	1023.000000	1023.000000	2046.000000
16.700001	-0.017841	-10.544179	-4.257325	-3.011309	-0.510483	-2.765061	0.000000	-10.000000	0.275000	-18.000000	543.500000	1023.000000	1023.000000	2046.000000
16.719999	-0.018141	-10.721226	-4.448566	-2.856635	-0.351177	-3.064848	0.000000	-10.000000	0.291667	-18.700001	537.500000	1023.000000	1023.000000	2046.000000
16.740000	-0.019631	-11.601971	-4.449817	-3.054832	-0.759610	-3.337713	0.000000	-10.000000	0.325000	-19.333334	531.333313	1023.000000	1023.000000	2046.000000
16.760000	-0.019837	-11.723523	-4.652037	-2.881179	-0.504006	-3.686301	0.000000	-10.000000	0.333333	-19.750000	525.000000	1023.000000	1023.000000	2046.000000
16.780001	-0.020373	-12.040607	-4.474341	-2.939131	-0.731961	-3.895175	0.000000	-10.000000	0.325000	-19.916666	520.666687	1023.000000	1023.000000	2046.000000
16.799999	-0.020572	-12.157798	-4.612524	-2.921351	-0.446666	-4.177258	0.000000	-10.000000	0.316667	-19.966667	514.000000	1023.000000	1023.000000	2046.000000
16.820000	-0.020247	-11.966196	-4.367234	-2.885716	-0.473817	-4.239429	0.000000	-10.000000	0.333333	-20.299999	507.166656	1023.000000	1023.000000	2046.000000
16.840000	-0.020826	-12.308441	-4.446266	-2.991018	-0.418545	-4.452613	0.000000	-10.000000	0.350000	-20.549999	498.000000	1023.000000	1023.000000	2046.000000
16.860001	-0.020546	-12.142941	-4.341081	-2.892287	-0.281713	-4.627861	0.000000	-10.000000	0.350000	-20.716667	491.166656	1023.000000	1023.000000	2046.000000
16.879999	-0.021598	-12.764200	-4.277164	-3.232162	-0.496960	-4.757914	0.000000	-10.000000	0.350000	-20.633333	484.333344	1023.000000	1023.000000	2046.000000
16.900000	-0.021760	-12.860148	-4.348109	-3.200980	-0.259032	-5.052028	0.000000	-10.000000	0.350000	-20.666666	477.500000	1023.000000	1023.000000	2046.000000
16.920000	-0.023125	-13.666996	-4.326699	-3.622447	-0.525387	-5.192463	0.000000	-10.000000	0.358333	-20.883333	470.500000	1023.000000	1023.000000	2046.000000
16.940001	-0.023735	-14.027522	-4.537405	-3.600970	-0.348676	-5.540471	0.000000	-10.000000	0.366667	-21.083334	463.500000	1023.000000	1023.000000	2046.000000
16.959999	-0.024884	-14.706594	-4.431963	-3.978386	-0.699721	-5.596523	0.000000	-10.000000	0.366667	-21.183334	456.500000	1023.000000	1023.000000	2046.000000
16.980000	-0.026087	-15.417461	-4.674658	-4.047010	-0.659005	-6.036787	0.000000	-10.000000	0.366667	-21.133333	449.500000	1023.000000	1023.000000	2046.000000
17.000000	-0.026869	-15.879560	-4.627926	-4.263620	-0.891723	-6.096291	0.000000	-10.000000	0.358333	-21.100000	442.500000	1023.000000	1023.000000	2046.000000
17.020000	-0.028145	-16.633743	-4.780610	-4.340482	-1.085010	-6.427641	0.000000	-10.000000	0.358333	-21.083334	435.333344	1023.000000	1023.000000	2046.000000
17.040001	-0.028409	-16.789660	-4.810383	-4.401919	-1.155820	-6.421536	0.000000	-10.000000	0.350000	-21.033333	428.166656	1023.000000	1023.000000	2046.000000
17.059999	-0.029493	-17.430626	-4.831182	-4.657979	-1.454823	-6.486643	0.000000	-10.000000	0.358333	-21.083334	421.000000	1023.000000	1023.000000	2046.000000
17.080000	-0.029649	-17.522449	-4.922890	-4.547633	-1.453699	-6.598228	0.000000	-10.000000	0.366667	-21.000000	414.000000	1023.000000	1023.000000	2046.000000
17.100000	-0.030376	-17.952166	-4.825259	-4.742551	-1.816480	-6.567874	0.000000	-10.000000	0.366667	-21.033335	407.000000	1023.000000	1023.000000	2046.000000
17.120001	-0.030814	-18.211361	-5.089630	-4.581351	-1.783137	-6.757242	0.000000	-10.000000	0.358333	-20.800001	400.000000	1023.000000	1023.000000	2046.000000
17.139999	-0.031323	-18.511784	-5.016925	-4.739379	-2.150926	-6.604553	0.000000	-10.000000	0.358333	-20.933334	393.000000	1023.000000	1023.000000	2046.000000
17.160000	-0.031933	-18.872337	-5.313361	-4.552234	-2.164217	-6.842526	0.000000	-10.000000	0.358333	-20.850000	386.000000	1023.000000	1023.000000	2046.000000
17.180000	-0.032364	-19.127394	-5.326509	-4.635955	-2.505057	-6.659873	0.000000	-10.000000	0.366667	-21.116667	379.000000	1023.000000	1023.000000	2046.000000
17.200001	-0.033208	-19.625942	-5.590227	-4.525095	-2.622693	-6.887927	0.000000	-10.000000	0.358333	-21.066668	372.000000	1023.000000	1023.000000	2046.000000
17.219999	-0.033662	-19.893980	-5.686826	-4.572596	-2.914214	-6.720345	0.000000	-10.000000	0.358333	-21.183332	365.000000	1023.000000	1023.000000	2046.000000
17.240000	-0.034626	-20.463701	-5.966930	-4.527901	-3.094664	-6.874205	0.000000	-10.000000	0.358333	-21.216667	358.000000	1023.000000	1023.000000	2046.000000
17.260000	-0.035026	-20.700226	-6.018959	-4.523975	-3.371038	-6.786254	0.000000	-10.000000	0.366667	-21.350000	351.000000	1023.000000	1023.000000	2046.000000
17.280001	-0.035825	-21.172573	-6.191967	-4.583710	-3.552523	-6.844372	0.000000	-10.000000	0.383333	-21.400000	343.833344	1023.000000	1023.000000	2046.000000
17.299999	-0.036564	-21.609556	-6.428073	-4.567823	-3.785663	-6.827997	0.000000	-10.000000	0.375000	-21.316668	336.666656	1023.000000	1023.000000	2046.000000
17.320000	-0.038141	-22.541361	-6.665902	-4.809275	-4.230024	-6.836160	0.000000	-10.000000	0.366667	-21.400000	329.500000	1023.000000	1023.000000	2046.000000
17.340000	-0.039878	-23.567638	-7.050997	-4.875096	-4.620008	-7.021537	0.000000	-10.000000	0.366667	-21.650000	322.333344	1023.000000	1023.000000	2046.000000
17.360001	-0.041279	-24.396107	-7.195727	-5.219772	-5.086978	-6.893630	0.000000	-10.000000	0.383333	-21.750000	315.166656	1023.000000	1023.000000	2046.000000
17.379999	-0.042543	-25.142828	-7.573463	-5.125132	-5.292311	-7.151923	0.000000	-10.000000	0.391667	-21.816668	307.833344	1023.000000	1023.000000	2046.000000
17.400000	-0.043106	-25.475611	-7.659708	-5.318271	-5.509872	-6.987759	0.000000	-10.000000	0.383333	-21.666668	300.666656	1023.000000	1023.000000	2046.000000
17.420000	-0.043738	-25.849171	-8.070872	-5.006478	-5.472203	-7.299619	0.000000	-10.000000	0.383333	-21.466667	293.333344	1023.000000	1023.000000	2046.000000
17.440001	-0.044290	-26.175196	-8.113761	-5.261572	-5.854215	-6.945649	0.000000	-10.000000	0.375000	-21.150000	286.166656	1023.000000	1023.000000	2046.000000
17.459999	-0.044631	-26.377079	-8.334296	-4.990760	-5.985529	-7.066494	0.000000	-10.000000	0.366667	-20.750000	279.166656	1023.000000	1023.000000	2046.000000
17.480000	-0.045271	-26.755209	-8.393348	-5.122320	-6.298386	-6.941156	0.000000	-10.000000	0.350000	-20.466667	272.333344	1023.000000	1023.000000	2046.000000
17.500000	-0.046286	-27.354933	-8.581256	-5.217924	-6.445478	-7.110275	0.000000	-10.000000	0.350000	-20.100000	265.500000	1023.000000	1023.000000	2046.000000
17.520000	-0.047745	-28.217472	-8.810364	-5.435030	-6.776285	-7.195793	0.000000	-10.000000	0.341667	-19.750000	258.666656	1023.000000	1023.000000	2046.000000
17.540001	-0.049755	-29.405052	-9.253944	-5.601215	-7.039133	-7.510759	0.000000	-10.000000	0.325000	-19.416668	252.000000	1023.000000	1023.000000	2046.000000
17.559999	-0.052467	-31.007864	-9.804014	-5.759124	-7.634044	-7.810681	0.000000	-10.000000	0.291667	-18.883333	245.666672	1023.000000	1023.000000	2046.000000
17.580000	-0.054820	-32.398766	-10.348470	-5.906430	-7.998972	-8.144896	0.000000	-10.000000	0.266667	-18.250000	239.500000	1023.000000	1023.000000	2046.000000
17.600000	-0.057107	-33.750099	-10.841793	-6.015594	-8.481284	-8.411429	0.000000	-10.000000	0.241667	-17.750000	233.500000	1023.000000	1023.000000	2046.000000
17.620001	-0.058406	-34.517792	-11.274208	-6.087441	-8.566022	-8.590121	0.000000	-10.000000	0.241667	-17.583334	227.500000	1023.000000	1023.000000	2046.000000
17.639999	-0.060109	-35.524326	-11.741107	-6.145836	-8.891266	-8.746119	0.000000	-10.000000	0.241667	-17.850000	221.500000	1023.000000	1023.000000	2046.000000
17.660000	-0.060912	-35.999252	-12.066019	-6.177935	-8.931287	-8.824011	0.000000	-10.000000	0.250000	-18.050001	215.500000	1023.000000	1023.000000	2046.000000
17.680000	-0.062168	-36.741177	-12.379925	-6.162301	-9.223856	-8.975095	0.000000	-10.000000	0.250000	-18.333334	209.500000	1023.000000	1023.000000	2046.000000
17.700001	-0.062697	-37.053814	-12.570291	-6.219973	-9.246145	-9.017404	0.000000	-10.000000	0.250000	-18.216667	203.500000	1023.000000	1023.000000	2046.000000
17.719999	-0.063709	-37.651878	-12.778393	-6.197397	-9.545039	-9.131051	0.000000	-10.000000	0.250000	-18.000000	197.500000	1023.000000	1023.000000	2046.000000
17.740000	-0.063841	-37.730236	-12.844722	-6.220924	-9.516743	-9.147848	0.000000	-10.000000	0.241667	-17.533333	191.500000	1023.000000	1023.000000	2046.000000
17.760000	-0.064512	-38.126575	-12.913797	-6.211594	-9.775185	-9.225998	0.000000	-10.000000	0.225000	-17.050001	185.500000	1023.000000	1023.000000	2046.000000
17.780001	-0.064320	-38.012978	-12.820454	-6.281194	-9.705840	-9.205489	0.000000	-10.000000	0.208333	-16.600000	179.666672	1023.000000	1023.000000	2046.000000
17.799999	-0.064570	-38.160690	-12.773672	-6.232808	-9.845636	-9.308574	0.000000	-10.000000	0.208333	-16.233334	174.000000	1023.000000	1023.000000	2046.000000
17.820000	-0.064154	-37.915211	-12.598274	-6.399654	-9.776902	-9.140381	0.000000	-10.000000	0.216667	-16.133333	168.666672	1023.000000	1023.000000	2046.000000
17.840000	-0.064024	-37.837959	-12.524366	-6.289936	-9.764379	-9.259280	0.000000	-10.000000	0.225000	-15.933333	163.333328	1023.000000	1023.000000	2046.000000
17.860001	-0.063994	-37.820583	-12.342057	-6.434327	-9.831631	-9.212569	0.000000	-10.000000	0.225000	-15.733334	158.000000	1023.000000	1023.000000	2046.000000
17.879999	-0.064245	-37.968628	-12.348664	-6.408348	-9.782193	-9.429422	0.000000	-10.000000	0.225000	-15.616667	152.666672	1023.000000	1023.000000	2046.000000
17.900000	-0.065024	-38.428986	-12.324101	-6.715938	-9.939630	-9.449319	0.000000	-10.000000	0.225000	-15.733334	147.500000	1023.000000	1023.000000	2046.000000
17.920000	-0.065531	-38.728554	-12.436384	-6.789929	-9.870172	-9.632071	0.000000	-10.000000	0.225000	-15.900000	142.333328	1023.000000	1023.000000	2046.000000
17.940001	-0.066424	-39.256798	-12.459382	-7.019323	-10.115396	-9.662697	0.000000	-10.000000	0.216667	-15.933333	137.000000	1023.000000	1023.000000	2046.000000
17.959999	-0.067076	-39.641899	-12.590413	-7.145874	-10.077798	-9.827815	0.000000	-10.000000	0.216667	-15.950000	131.666672	1023.000000	1023.000000	2046.000000
17.980000	-0.067979	-40.175613	-12.533104	-7.440063	-10.385528	-9.816916	0.000000	-10.000000	0.216667	-15.833334	126.333336	1023.000000	1023.000000	2046.000000
18.000000	-0.068817	-40.670578	-12.712366	-7.503703	-10.414382	-10.040126	0.000000	-10.000000	0.216667	-15.616667	121.000000	1023.000000	1023.000000	2046.000000
18.020000	-0.069259	-40.931892	-12.602315	-7.687994	-10.625366	-10.016215	0.000000	-10.000000	0.200000	-15.233334	115.666664	1023.000000	1023.000000	2046.000000
18.040001	-0.069502	-41.075970	-12.649029	-7.599289	-10.645214	-10.182439	0.000000	-10.000000	0.183333	-14.816667	110.500000	1023.000000	1023.000000	2046.000000
18.059999	-0.069411	-41.022038	-12.471219	-7.752360	-10.728601	-10.069857	0.000000	-10.000000	0.175000	-14.350000	105.666664	1023.000000	1023.000000	2046.000000
18.080000	-0.069439	-41.038334	-12.503127	-7.591595	-10.784369	-10.159243	0.000000	-10.000000	0.166667	-13.916667	100.833336	1023.000000	1023.000000	2046.000000
18.100000	-0.069068	-40.819447	-12.345214	-7.651718	-10.687705	-10.134810	0.000000	-10.000000	0.158333	-13.400001	96.333336	1023.000000	1023.000000	2046.000000
18.120001	-0.069179	-40.885078	-12.318759	-7.505169	-10.893520	-10.167628	0.000000	-10.000000	0.158333	-13.066667	91.666664	1023.000000	1023.000000	2046.000000
18.139999	-0.068738	-40.623962	-12.238444	-7.524513	-10.726354	-10.134654	0.000000	-10.000000	0.141667	-12.583334	87.333336	1023.000000	1023.000000	2046.000000
18.160000	-0.068857	-40.694447	-12.248096	-7.359036	-10.887379	-10.199936	0.000000	-10.000000	0.125000	-12.283334	83.000000	1023.000000	1023.000000	2046.000000
18.180000	-0.068389	-40.418110	-12.122465	-7.410063	-10.768977	-10.116605	0.000000	-10.000000	0.100000	-11.666667	79.000000	1023.000000	1023.000000	2046.000000
18.200001	-0.068670	-40.583893	-12.176460	-7.285204	-10.936591	-10.185637	0.000000	-10.000000	0.091667	-11.350000	75.000000	1023.000000	1023.000000	2046.000000
18.219999	-0.068234	-40.326229	-12.078863	-7.333768	-10.776846	-10.136751	0.000000	-10.000000	0.083333	-10.916667	71.333336	1023.000000	1023.000000	2046.000000
18.240000	-0.068593	-40.538368	-12.073078	-7.214659	-11.070501	-10.180128	0.000000	-10.000000	0.075000	-10.716667	67.666664	1023.000000	1023.000000	2046.000000
18.260000	-0.068218	-40.316704	-12.056655	-7.232950	-10.799773	-10.227325	0.000000	-10.000000	0.066667	-10.383334	64.166664	1023.000000	1023.000000	2046.000000
18.280001	-0.068716	-40.611027	-12.048676	-7.188710	-11.172921	-10.200721	0.000000	-10.000000	0.075000	-10.200001	60.500000	1023.000000	1023.000000	2046.000000
18.299999	-0.068331	-40.383595	-12.014559	-7.160827	-10.902912	-10.305298	0.000000	-10.000000	0.075000	-9.983334	57.166668	1023.000000	1023.000000	2046.000000
18.320000	-0.068836	-40.682178	-12.075613	-7.132228	-11.216631	-10.257708	0.000000	-10.000000	0.083333	-9.750000	53.833332	1023.000000	1023.000000	2046.000000
18.340000	-0.068553	-40.514580	-11.992011	-7.138245	-11.012428	-10.371893	0.000000	-10.000000	0.066667	-9.383333	50.666668	1023.000000	1023.000000	2046.000000
18.360001	-0.069086	-40.830040	-12.078891	-7.141238	-11.306439	-10.303470	0.000000	-10.000000	0.058333	-9.066667	47.500000	1023.000000	1023.000000	2046.000000
18.379999	-0.068740	-40.625412	-12.010077	-7.136971	-11.071235	-10.407127	0.000000	-10.000000	0.058333	-8.716667	44.500000	1023.000000	1023.000000	2046.000000
18.400000	-0.069395	-41.012592	-12.106366	-7.106452	-11.386010	-10.413765	0.000000	-10.000000	0.058333	-8.350000	41.500000	1023.000000	1023.000000	2046.000000
18.420000	-0.069004	-40.781223	-12.035879	-7.149573	-11.129253	-10.466516	0.000000	-10.000000	0.058333	-7.900000	38.666668	1023.000000	1023.000000	2046.000000
18.440001	-0.069665	-41.171757	-12.082214	-7.086700	-11.490891	-10.511950	0.000000	-10.000000	0.050000	-7.400000	36.000000	1023.000000	1023.000000	2046.000000
18.459999	-0.069422	-41.028233	-12.098547	-7.146893	-11.221514	-10.561279	0.000000	-10.000000	0.058333	-7.083333	33.666668	1023.000000	1023.000000	2046.000000
18.480000	-0.069978	-41.357128	-12.138079	-7.146964	-11.510675	-10.561409	0.000000	-10.000000	0.058333	-6.833333	31.166666	1023.000000	1023.000000	2046.000000
18.500000	-0.069988	-41.363171	-12.126272	-7.262231	-11.427524	-10.547145	0.000000	-10.000000	0.058333	-6.716667	28.833334	1023.000000	1023.000000	2046.000000
18.520000	-0.070443	-41.631786	-12.159185	-7.201074	-11.600235	-10.671293	0.000000	-10.000000	0.050000	-6.566667	26.500000	1023.000000	1023.000000	2046.000000
18.540001	-0.070469	-41.647247	-12.180266	-7.317492	-11.569000	-10.580487	0.000000	-10.000000	0.050000	-6.416667	24.500000	1023.000000	1023.000000	2046.000000
18.559999	-0.070800	-41.842751	-12.206442	-7.212890	-11.622953	-10.800464	0.000000	-10.000000	0.050000	-6.250000	22.500000	1023.000000	1023.000000	2046.000000
18.580000	-0.071118	-42.030552	-12.229930	-7.364610	-11.822028	-10.613984	0.000000	-10.000000	0.041667	-6.116667	20.500000	1023.000000	1023.000000	2046.000000
18.600000	-0.070928	-41.918571	-12.144146	-7.198789	-11.692803	-10.882834	0.000000	-10.000000	0.041667	-6.033333	18.500000	1023.000000	1023.000000	2046.000000
18.620001	-0.071701	-42.375530	-12.262794	-7.307042	-12.067585	-10.738111	0.000000	-10.000000	0.041667	-6.033333	16.500000	1023.000000	1023.000000	2046.000000
18.639999	-0.071781	-42.422523	-12.269020	-7.215828	-11.898316	-11.039359	0.000000	-10.000000	0.050000	-6.050000	14.500000	1023.000000	1023.000000	2046.000000
18.660000	-0.073173	-43.245041	-12.421386	-7.372856	-12.392300	-11.058499	0.000000	-10.000000	0.050000	-6.116667	12.500000	1023.000000	1023.000000	2046.000000
18.680000	-0.073853	-43.647144	-12.496388	-7.548714	-12.380589	-11.221454	0.000000	-10.000000	0.050000	-6.166667	10.166667	1023.000000	1023.000000	2046.000000
18.700001	-0.075049	-44.353996	-12.599997	-7.690237	-12.693109	-11.370656	0.000000	-10.000000	0.050000	-6.200000	7.833333	1023.000000	1023.000000	2046.000000
18.719999	-0.075625	-44.694225	-12.634046	-7.959355	-12.863639	-11.237185	0.000000	-10.000000	0.050000	-6.200000	5.500000	1023.000000	1023.000000	2046.000000
18.740000	-0.075394	-44.557877	-12.525303	-7.773921	-12.765319	-11.493334	0.000000	-10.000000	0.050000	-6.166667	3.500000	1023.000000	1023.000000	2046.000000
18.760000	-0.075314	-44.510605	-12.581417	-7.675516	-12.838755	-11.414916	0.000000	-10.000000	0.050000	-6.066667	1.666667	1023.000000	1023.000000	2046.000000
18.780001	-0.074994	-44.321480	-12.581117	-7.847833	-12.657989	-11.234543	0.000000	-10.000000	0.050000	-5.966667	0.500000	1023.000000	1023.000000	2046.000000
18.799999	-0.075236	-44.464226	-12.790447	-7.592281	-12.810963	-11.270536	0.000000	-10.000000	0.050000	-5.800000	-1.166667	1023.000000	1023.000000	2046.000000
18.820000	-0.074874	-44.250641	-12.769961	-7.644302	-12.708640	-11.127736	0.000000	-10.000000	0.058333	-5.683333	-3.000000	1023.000000	1023.000000	2046.000000
18.840000	-0.075467	-44.600983	-12.738832	-7.752052	-12.885925	-11.224173	0.000000	-10.000000	0.058333	-5.500000	-5.333333	1023.000000	1023.000000	2046.000000
18.860001	-0.076610	-45.276520	-12.962914	-8.043674	-13.130979	-11.138954	0.000000	-10.000000	0.058333	-5.433333	-7.000000	1023.000000	1023.000000	2046.000000
18.879999	-0.077520	-45.814190	-13.163579	-8.019940	-13.098863	-11.531806	0.000000	-10.000000	0.033333	-5.100000	-8.666667	1023.000000	1023.000000	2046.000000
18.900000	-0.080474	-47.560196	-13.923863	-8.226757	-13.620957	-11.788619	0.000000	-10.000000	0.016667	-4.083333	-10.333333	1023.000000	1023.000000	2046.000000
18.920000	-0.082041	-48.486153	-14.369529	-8.287744	-13.780660	-12.048221	0.000000	-10.000000	0.008333	-2.666667	-11.500000	1023.000000	1023.000000	2046.000000
18.940001	-0.083833	-49.545555	-14.711868	-8.363526	-14.137795	-12.332365	0.000000	-10.000000	0.025000	-1.150000	-12.000000	1023.000000	1023.000000	2046.000000
18.959999	-0.085095	-50.291103	-15.182061	-8.546391	-14.314635	-12.248013	0.000000	-10.000000	0.041667	-0.750000	-12.000000	1023.000000	1023.000000	2046.000000
18.980000	-0.085225	-50.367886	-15.304452	-8.338012	-14.207277	-12.518145	0.000000	-10.000000	0.041667	-1.333333	-12.166667	1023.000000	1023.000000	2046.000000
19.000000	-0.086390	-51.056648	-15.705641	-8.415299	-14.463145	-12.472564	0.000000	-10.000000	0.041667	-2.616667	-12.666667	1023.000000	1023.000000	2046.000000
19.020000	-0.085827	-50.723629	-15.737128	-8.168391	-14.203047	-12.615062	0.000000	-10.000000	0.041667	-3.650000	-13.666667	1023.000000	1023.000000	2046.000000
19.040001	-0.086775	-51.283958	-15.952466	-8.163535	-14.472821	-12.695136	0.000000	-10.000000	0.050000	-4.050000	-15.000000	1023.000000	1023.000000	2046.000000
19.059999	-0.086551	-51.151367	-16.022635	-8.166793	-14.391546	-12.570396	0.000000	-10.000000	0.041667	-4.000000	-16.333334	1023.000000	1023.000000	2046.000000
19.080000	-0.086459	-51.097488	-15.951326	-8.071731	-14.414642	-12.659788	0.000000	-10.000000	0.041667	-3.633333	-17.666666	1023.000000	1023.000000	2046.000000
19.100000	-0.086961	-51.393711	-16.089537	-8.194439	-14.607380	-12.502354	0.000000	-10.000000	0.033333	-3.016667	-18.833334	1023.000000	1023.000000	2046.000000
19.120001	-0.085661	-50.625599	-15.822449	-7.853302	-14.269007	-12.680840	0.000000	-10.000000	0.041667	-2.316667	-20.000000	1023.000000	1023.000000	2046.000000
19.139999	-0.085864	-50.745331	-15.717105	-7.880219	-14.486911	-12.661098	0.000000	-10.000000	0.033333	-1.733333	-20.666666	1023.000000	1023.000000	2046.000000
19.160000	-0.084941	-50.200378	-15.666905	-7.876519	-14.120887	-12.536068	0.000000	-10.000000	0.033333	-1.716667	-21.000000	1023.000000	1023.000000	2046.000000
19.180000	-0.084295	-49.818562	-15.296501	-7.869185	-14.161124	-12.491750	0.000000	-10.000000	0.025000	-2.000000	-21.166666	1023.000000	1023.000000	2046.000000
19.200001	-0.084402	-49.881401	-15.323663	-8.043919	-14.149111	-12.364707	0.000000	-10.000000	0.025000	-2.316667	-21.666666	1023.000000	1023.000000	2046.000000
19.219999	-0.083187	-49.163494	-14.956291	-7.858356	-13.831913	-12.516936	0.000000	-10.000000	0.025000	-2.366667	-22.333334	1023.000000	1023.000000	2046.000000
19.240000	-0.084065	-49.682594	-15.000567	-8.147354	-14.039317	-12.495356	0.000000	-10.000000	0.025000	-2.566667	-23.166666	1023.000000	1023.000000	2046.000000
19.260000	-0.083547	-49.376347	-14.969734	-8.178680	-13.690570	-12.537362	0.000000	-10.000000	0.025000	-3.016667	-24.000000	1023.000000	1023.000000	2046.000000
19.280001	-0.084047	-49.671806	-14.835541	-8.368494	-13.880029	-12.587744	0.000000	-10.000000	0.033333	-3.550000	-25.166666	1023.000000	1023.000000	2046.000000
19.299999	-0.084544	-49.965221	-15.055452	-8.690117	-13.767308	-12.452344	0.000000	-10.000000	0.041667	-3.916667	-26.333334	1023.000000	1023.000000	2046.000000
19.320000	-0.084402	-49.881557	-14.750074	-8.686602	-13.811107	-12.633776	0.000000	-10.000000	0.050000	-4.133333	-27.666666	1023.000000	1023.000000	2046.000000
19.340000	-0.085674	-50.633118	-14.935937	-9.076640	-14.059851	-12.560692	0.000000	-10.000000	0.050000	-4.233334	-29.000000	1023.000000	1023.000000	2046.000000
19.360001	-0.084840	-50.140236	-14.689625	-8.853287	-13.805388	-12.791937	0.000000	-10.000000	0.041667	-4.150000	-30.500000	1023.000000	1023.000000	2046.000000
19.379999	-0.085847	-50.735401	-14.716070	-9.105709	-14.177338	-12.736284	0.000000	-10.000000	0.041667	-3.866667	-31.833334	1023.000000	1023.000000	2046.000000
19.400000	-0.084366	-49.860348	-14.509613	-8.851132	-13.710539	-12.789065	0.000000	-10.000000	0.041667	-3.450000	-33.166668	1023.000000	1023.000000	2046.000000
19.420000	-0.084727	-50.073887	-14.327838	-8.933084	-14.050700	-12.762263	0.000000	-10.000000	0.041667	-2.916667	-34.333332	1023.000000	1023.000000	2046.000000
19.440001	-0.083540	-49.372154	-14.316254	-8.806184	-13.569281	-12.680436	0.000000	-10.000000	0.041667	-2.333333	-35.333332	1023.000000	1023.000000	2046.000000
19.459999	-0.083309	-49.235466	-14.012709	-8.755054	-13.793608	-12.674095	0.000000	-10.000000	0.041667	-1.850000	-35.833332	1023.000000	1023.000000	2046.000000
19.480000	-0.083036	-49.074409	-14.111257	-8.868458	-13.639805	-12.454889	0.000000	-10.000000	0.050000	-1.583333	-36.000000	1023.000000	1023.000000	2046.000000
19.500000	-0.081802	-48.345161	-13.768877	-8.538601	-13.496326	-12.541358	0.000000	-10.000000	0.041667	-1.466667	-36.000000	1023.000000	1023.000000	2046.000000
19.520000	-0.082457	-48.732185	-13.912574	-8.764084	-13.726171	-12.329356	0.000000	-10.000000	0.041667	-1.333333	-36.000000	1023.000000	1023.000000	2046.000000
19.540001	-0.080867	-47.792419	-13.737410	-8.350817	-13.294325	-12.409869	0.000000	-10.000000	0.033333	-0.833333	-36.000000	1023.000000	1023.000000	2046.000000
19.559999	-0.081051	-47.901264	-13.561399	-8.380313	-13.588613	-12.370937	0.000000	-10.000000	0.041667	-0.383333	-36.000000	1023.000000	1023.000000	2046.000000
19.580000	-0.080706	-47.697205	-13.748624	-8.433694	-13.304171	-12.210716	0.000000	-10.000000	0.050000	0.000000	-36.000000	1023.000000	1023.000000	2046.000000
19.600000	-0.079958	-47.255310	-13.418387	-8.265144	-13.327740	-12.244037	0.000000	-10.000000	0.050000	0.000000	-36.000000	1023.000000	1023.000000	2046.000000
19.620001	-0.080910	-47.817673	-13.626425	-8.538077	-13.546805	-12.106365	0.000000	-10.000000	0.050000	0.000000	-36.000000	1023.000000	1023.000000	2046.000000
19.639999	-0.079520	-46.996365	-13.422646	-8.158538	-13.191623	-12.223559	0.000000	-10.000000	0.041667	-0.266667	-36.000000	1023.000000	1023.000000	2046.000000
19.660000	-0.080015	-47.288918	-13.357608	-8.217003	-13.510713	-12.203594	0.000000	-10.000000	0.041667	-0.900000	-36.000000	1023.000000	1023.000000	2046.000000
19.680000	-0.079610	-47.049553	-13.501207	-8.222167	-13.235244	-12.090935	0.000000	-10.000000	0.033333	-1.616667	-36.166668	1023.000000	1023.000000	2046.000000
19.700001	-0.079070	-46.730324	-13.243775	-8.071762	-13.253963	-12.160820	0.000000	-10.000000	0.025000	-2.083333	-36.500000	1023.000000	1023.000000	2046.000000
19.719999	-0.080031	-47.298477	-13.431279	-8.402966	-13.502823	-11.961408	0.000000	-10.000000	0.033333	-2.166667	-37.166668	1023.000000	1023.000000	2046.000000
19.740000	-0.078768	-46.552067	-13.286724	-8.025952	-13.123860	-12.115529	0.000000	-10.000000	0.041667	-2.133333	-37.833332	1023.000000	1023.000000	2046.000000
19.760000	-0.079455	-46.957890	-13.184604	-8.151496	-13.527478	-12.094311	0.000000	-10.000000	0.041667	-1.950000	-38.500000	1023.000000	1023.000000	2046.000000
19.780001	-0.078827	-46.586670	-13.362712	-8.024490	-13.107349	-12.092117	0.000000	-10.000000	0.033333	-1.783333	-38.833332	1023.000000	1023.000000	2046.000000
19.799999	-0.078915	-46.638641	-13.097075	-7.940724	-13.419313	-12.181528	0.000000	-10.000000	0.025000	-1.100000	-39.000000	1023.000000	1023.000000	2046.000000
19.820000	-0.079822	-47.174839	-13.464526	-8.241516	-13.439310	-12.029485	0.000000	-10.000000	0.016667	-0.550000	-39.000000	1023.000000	1023.000000	2046.000000
19.840000	-0.079519	-46.995644	-13.237048	-8.002465	-13.479206	-12.276924	0.000000	-10.000000	0.016667	0.000000	-39.000000	1023.000000	1023.000000	2046.000000
19.860001	-0.081387	-48.099667	-13.433932	-8.454816	-13.976672	-12.234248	0.000000	-10.000000	0.025000	0.000000	-39.000000	1023.000000	1023.000000	2046.000000
19.879999	-0.080875	-47.796879	-13.406508	-8.191767	-13.733005	-12.465597	0.000000	-10.000000	0.041667	0.000000	-39.000000	1023.000000	1023.000000	2046.000000
19.900000	-0.082149	-48.549911	-13.357214	-8.468110	-14.215403	-12.509186	0.000000	-10.000000	0.050000	0.000000	-39.000000	1023.000000	1023.000000	2046.000000
19.920000	-0.081474	-48.151394	-13.459565	-8.374281	-13.889112	-12.428435	0.000000	-10.000000	0.041667	-0.266667	-39.000000	1023.000000	1023.000000	2046.000000
19.940001	-0.080899	-47.811081	-13.091716	-8.101789	-14.022475	-12.595101	0.000000	-10.000000	0.041667	-0.833333	-39.000000	1023.000000	1023.000000	2046.000000
19.959999	-0.081484	-48.157074	-13.575002	-8.571355	-13.856257	-12.154457	0.000000	-10.000000	0.033333	-1.483333	-39.000000	1023.000000	1023.000000	2046.000000
19.980000	-0.080436	-47.537651	-13.324886	-8.123274	-13.781305	-12.308186	0.000000	-10.000000	0.041667	-1.950000	-39.166668	1023.000000	1023.000000	2046.000000
20.000000	-0.081477	-48.153175	-13.568919	-8.480887	-14.026275	-12.077095	0.000000	-10.000000	0.041667	-2.233333	-39.666668	1023.000000	1023.000000	2046.000000
20.020000	-0.080687	-47.686169	-13.468590	-8.266988	-13.768455	-12.182138	0.000000	-10.000000	0.050000	-2.500000	-40.500000	1023.000000	1023.000000	2046.000000
20.040001	-0.082172	-48.563389	-13.479630	-8.628481	-14.256253	-12.199027	0.000000	-10.000000	0.041667	-2.716667	-41.333332	1023.000000	1023.000000	2046.000000
20.059999	-0.082398	-48.697426	-13.801985	-8.590044	-14.003518	-12.301879	0.000000	-10.000000	0.025000	-2.666667	-42.166668	1023.000000	1023.000000	2046.000000
20.080000	-0.084482	-49.928867	-14.103803	-8.708818	-14.504191	-12.612056	0.000000	-10.000000	0.008333	-1.950000	-43.000000	1023.000000	1023.000000	2046.000000
20.100000	-0.087112	-51.483013	-14.900650	-9.089561	-14.739367	-12.753436	0.000000	-10.000000	0.000000	-0.483333	-43.666668	1023.000000	1023.000000	2046.000000
20.120001	-0.088028	-52.024555	-15.102233	-8.848866	-14.937536	-13.135920	0.000000	-10.000000	0.008333	0.783333	-44.000000	1023.000000	1023.000000	2046.000000
20.139999	-0.090254	-53.340012	-15.607977	-9.288245	-15.372788	-13.070999	0.000000	-10.000000	0.025000	1.200000	-44.000000	1023.000000	1023.000000	2046.000000
20.160000	-0.089733	-53.032265	-15.824863	-8.944919	-15.045636	-13.216849	0.000000	-10.000000	0.033333	0.683333	-44.000000	1023.000000	1023.000000	2046.000000
20.180000	-0.090780	-53.651226	-15.954637	-8.944333	-15.380825	-13.371428	0.000000	-10.000000	0.041667	-0.083333	-44.000000	1023.000000	1023.000000	2046.000000
20.200001	-0.090983	-53.771229	-16.336252	-8.936330	-15.188787	-13.309860	0.000000	-10.000000	0.041667	-0.833333	-44.000000	1023.000000	1023.000000	2046.000000
20.219999	-0.090548	-53.513763	-16.245396	-8.707284	-15.179054	-13.382029	0.000000	-10.000000	0.050000	-1.383333	-44.000000	1023.000000	1023.000000	2046.000000
20.240000	-0.091791	-54.248337	-16.462322	-8.988626	-15.493033	-13.304356	0.000000	-10.000000	0.041667	-1.583333	-44.000000	1023.000000	1023.000000	2046.000000
20.260000	-0.090785	-53.653828	-16.441271	-8.638717	-15.194981	-13.378860	0.000000	-10.000000	0.033333	-1.416667	-44.000000	1023.000000	1023.000000	2046.000000
20.280001	-0.091212	-53.906021	-16.316984	-8.645121	-15.508899	-13.435016	0.000000	-10.000000	0.025000	-0.866667	-44.000000	1023.000000	1023.000000	2046.000000
20.299999	-0.090860	-53.698025	-16.456161	-8.615963	-15.276879	-13.349019	0.000000	-10.000000	0.033333	-0.366667	-44.000000	1023.000000	1023.000000	2046.000000
20.320000	-0.089918	-53.141598	-16.144888	-8.385202	-15.195772	-13.415736	0.000000	-10.000000	0.041667	0.000000	-44.000000	1023.000000	1023.000000	2046.000000
20.340000	-0.090292	-53.362701	-16.119781	-8.714392	-15.287276	-13.241251	0.000000	-10.000000	0.050000	0.000000	-44.000000	1023.000000	1023.000000	2046.000000
20.360001	-0.088830	-52.498528	-15.945813	-8.416610	-14.891603	-13.244500	0.000000	-10.000000	0.041667	0.000000	-44.000000	1023.000000	1023.000000	2046.000000
20.379999	-0.088945	-52.566544	-15.651519	-8.550068	-15.139950	-13.225006	0.000000	-10.000000	0.033333	0.000000	-44.000000	1023.000000	1023.000000	2046.000000
20.400000	-0.087851	-51.920052	-15.622060	-8.400131	-14.669759	-13.228102	0.000000	-10.000000	0.033333	0.000000	-44.000000	1023.000000	1023.000000	2046.000000
20.420000	-0.087904	-51.951538	-15.267046	-8.525335	-14.919952	-13.239206	0.000000	-10.000000	0.033333	0.000000	-44.000000	1023.000000	1023.000000	2046.000000
20.440001	-0.087869	-51.930313	-15.462156	-8.672243	-14.582787	-13.213129	0.000000	-10.000000	0.041667	-0.350000	-44.000000	1023.000000	1023.000000	2046.000000
20.459999	-0.087648	-51.799938	-15.209276	-8.695386	-14.663138	-13.232135	0.000000	-10.000000	0.041667	-1.150000	-44.000000	1023.000000	1023.000000	2046.000000
20.480000	-0.088479	-52.291195	-15.423843	-9.030638	-14.638617	-13.198098	0.000000	-10.000000	0.050000	-2.083333	-44.333332	1023.000000	1023.000000	2046.000000
20.500000	-0.087991	-52.002560	-15.239569	-8.984507	-14.540723	-13.237760	0.000000	-10.000000	0.041667	-2.700000	-45.000000	1023.000000	1023.000000	2046.000000
20.520000	-0.089245	-52.743729	-15.263127	-9.433436	-14.814124	-13.233043	0.000000	-10.000000	0.041667	-2.750000	-46.000000	1023.000000	1023.000000	2046.000000
20.540001	-0.088622	-52.375629	-15.211814	-9.287625	-14.567664	-13.308526	0.000000	-10.000000	0.033333	-2.466667	-47.000000	1023.000000	1023.000000	2046.000000
20.559999	-0.089401	-52.836266	-15.062296	-9.568840	-14.928752	-13.276377	0.000000	-10.000000	0.033333	-2.100000	-47.666668	1023.000000	1023.000000	2046.000000
20.580000	-0.088412	-52.251762	-15.050525	-9.319219	-14.534227	-13.347792	0.000000	-10.000000	0.025000	-1.783333	-48.000000	1023.000000	1023.000000	2046.000000
20.600000	-0.088285	-52.176334	-14.672373	-9.401003	-14.822150	-13.280807	0.000000	-10.000000	0.033333	-1.666667	-48.000000	1023.000000	1023.000000	2046.000000
20.620001	-0.087602	-51.772808	-14.768365	-9.236929	-14.435985	-13.331530	0.000000	-10.000000	0.033333	-1.516667	-48.000000	1023.000000	1023.000000	2046.000000
20.639999	-0.086535	-51.142033	-14.401032	-9.085237	-14.460996	-13.194767	0.000000	-10.000000	0.041667	-0.983333	-48.000000	1023.000000	1023.000000	2046.000000
20.660000	-0.086742	-51.264267	-14.481027	-9.207774	-14.415766	-13.159700	0.000000	-10.000000	0.041667	-0.450000	-48.000000	1023.000000	1023.000000	2046.000000
20.680000	-0.085480	-50.518589	-14.320445	-8.983500	-14.199303	-13.015342	0.000000	-10.000000	0.041667	0.000000	-48.000000	1023.000000	1023.000000	2046.000000
20.700001	-0.085669	-50.630424	-14.193379	-9.177651	-14.389191	-12.870203	0.000000	-10.000000	0.033333	0.000000	-48.000000	1023.000000	1023.000000	2046.000000
20.719999	-0.084681	-50.046352	-14.214121	-8.845799	-14.032366	-12.954066	0.000000	-10.000000	0.025000	0.000000	-48.000000	1023.000000	1023.000000	2046.000000
20.740000	-0.084552	-49.970421	-13.936710	-8.925594	-14.303443	-12.804671	0.000000	-10.000000	0.016667	0.000000	-48.000000	1023.000000	1023.000000	2046.000000
20.760000	-0.084137	-49.725075	-14.088773	-8.722650	-13.977993	-12.935658	0.000000	-10.000000	0.008333	0.000000	-48.000000	1023.000000	1023.000000	2046.000000
20.780001	-0.083410	-49.295292	-13.819252	-8.665827	-14.075517	-12.734696	0.000000	-10.000000	0.000000	0.000000	-48.000000	1023.000000	1023.000000	2046.000000
20.799999	-0.083712	-49.473591	-13.890653	-8.735538	-14.073498	-12.773901	0.000000	-10.000000	0.008333	0.000000	-48.000000	1023.000000	1023.000000	2046.000000
20.820000	-0.083065	-49.091476	-13.861562	-8.601036	-13.918094	-12.710787	0.000000	-10.000000	0.016667	0.000000	-48.000000	1023.000000	1023.000000	2046.000000
20.840000	-0.083108	-49.116840	-13.657611	-8.757108	-14.151114	-12.551006	0.000000	-10.000000	0.025000	0.000000	-48.000000	1023.000000	1023.000000	2046.000000
20.860001	-0.082998	-49.051525	-13.776608	-8.522779	-13.963526	-12.788611	0.000000	-10.000000	0.025000	0.000000	-48.000000	1023.000000	1023.000000	2046.000000
20.879999	-0.082325	-48.654079	-13.619250	-8.469469	-13.964853	-12.600507	0.000000	-10.000000	0.025000	0.000000	-48.000000	1023.000000	1023.000000	2046.000000
20.900000	-0.082622	-48.829708	-13.665291	-8.549677	-13.980477	-12.634266	0.000000	-10.000000	0.033333	0.000000	-48.000000	1023.000000	1023.000000	2046.000000
20.920000	-0.082229	-48.597187	-13.684633	-8.402424	-13.829336	-12.680793	0.000000	-10.000000	0.041667	0.000000	-48.000000	1023.000000	1023.000000	2046.000000
20.940001	-0.082494	-48.754120	-13.536733	-8.599296	-14.120561	-12.497532	0.000000	-10.000000	0.033333	0.000000	-48.000000	1023.000000	1023.000000	2046.000000
20.959999	-0.082812	-48.941921	-13.760586	-8.411708	-13.966987	-12.802643	0.000000	-10.000000	0.033333	0.000000	-48.000000	1023.000000	1023.000000	2046.000000
20.980000	-0.083074	-49.096718	-13.570694	-8.483997	-14.300973	-12.741055	0.000000	-10.000000	0.033333	0.000000	-48.000000	1023.000000	1023.000000	2046.000000
21.000000	-0.083920	-49.596565	-13.782220	-8.547188	-14.260557	-13.006600	0.000000	-10.000000	0.041667	0.000000	-48.000000	1023.000000	1023.000000	2046.000000
21.020000	-0.084074	-49.687740	-13.735872	-8.600643	-14.416818	-12.934405	0.000000	-10.000000	0.033333	0.000000	-48.000000	1023.000000	1023.000000	2046.000000
21.040001	-0.084413	-49.887920	-13.695471	-8.789951	-14.472388	-12.930110	0.000000	-10.000000	0.033333	0.000000	-48.000000	1023.000000	1023.000000	2046.000000
21.059999	-0.084036	-49.665283	-13.673393	-8.608455	-14.401011	-12.982427	0.000000	-10.000000	0.025000	0.000000	-48.000000	1023.000000	1023.000000	2046.000000
21.080000	-0.083343	-49.255497	-13.555626	-8.576162	-14.311264	-12.812443	0.000000	-10.000000	0.025000	0.000000	-48.000000	1023.000000	1023.000000	2046.000000
21.100000	-0.083560	-49.384205	-13.774008	-8.475387	-14.219429	-12.915381	0.000000	-10.000000	0.016667	0.000000	-48.000000	1023.000000	1023.000000	2046.000000
21.120001	-0.083148	-49.140446	-13.632860	-8.627827	-14.372397	-12.507361	0.000000	-10.000000	0.033333	0.000000	-48.000000	1023.000000	1023.000000	2046.000000
21.139999	-0.083563	-49.385914	-13.834293	-8.487199	-14.280475	-12.783948	0.000000	-10.000000	0.041667	0.000000	-48.000000	1023.000000	1023.000000	2046.000000
21.160000	-0.083555	-49.381298	-13.605046	-8.721052	-14.520250	-12.534950	0.000000	-10.000000	0.050000	0.000000	-48.000000	1023.000000	1023.000000	2046.000000
21.180000	-0.084500	-49.939774	-13.852836	-8.814750	-14.484973	-12.787216	0.000000	-10.000000	0.050000	0.000000	-48.000000	1023.000000	1023.000000	2046.000000
21.200001	-0.085757	-50.682655	-14.171066	-8.938074	-14.732904	-12.840611	0.000000	-10.000000	0.050000	0.000000	-48.000000	1023.000000	1023.000000	2046.000000
21.219999	-0.088077	-52.053326	-14.800585	-9.133819	-14.966918	-13.152002	0.000000	-10.000000	0.050000	0.000000	-48.000000	1023.000000	1023.000000	2046.000000
21.240000	-0.090070	-53.231308	-15.286642	-9.148304	-15.357032	-13.439332	0.000000	-10.000000	0.041667	0.550000	-48.000000	1023.000000	1023.000000	2046.000000
21.260000	-0.091280	-53.946449	-15.597642	-9.366029	-15.576764	-13.406013	0.000000	-10.000000	0.025000	1.033333	-48.000000	1023.000000	1023.000000	2046.000000
21.280001	-0.092322	-54.562283	-16.005905	-9.248447	-15.614913	-13.693016	0.000000	-10.000000	0.025000	1.266667	-48.000000	1023.000000	1023.000000	2046.000000
21.299999	-0.092544	-54.693760	-16.075695	-9.357863	-15.738217	-13.521982	0.000000	-10.000000	0.033333	0.950000	-48.000000	1023.000000	1023.000000	2046.000000
21.320000	-0.093187	-55.073753	-16.480228	-9.136465	-15.607168	-13.849893	0.000000	-10.000000	0.033333	0.466667	-48.000000	1023.000000	1023.000000	2046.000000
21.340000	-0.093132	-55.041172	-16.382582	-9.198071	-15.823926	-13.636590	0.000000	-10.000000	0.025000	0.233333	-48.000000	1023.000000	1023.000000	2046.000000
21.360001	-0.093260	-55.116570	-16.604101	-8.993361	-15.682034	-13.837071	0.000000	-10.000000	0.008333	0.000000	-48.000000	1023.000000	1023.000000	2046.000000
21.379999	-0.093176	-55.066872	-16.572960	-8.944494	-15.808216	-13.741202	0.000000	-10.000000	0.008333	0.000000	-48.000000	1023.000000	1023.000000	2046.000000
21.400000	-0.092876	-54.889980	-16.615717	-8.878270	-15.663250	-13.732742	0.000000	-10.000000	0.000000	0.650000	-48.000000	1023.000000	1023.000000	2046.000000
21.420000	-0.092833	-54.864491	-16.563990	-8.747489	-15.770576	-13.782437	0.000000	-10.000000	0.000000	1.933333	-48.000000	1023.000000	1023.000000	2046.000000
21.440001	-0.092051	-54.401958	-16.450214	-8.765143	-15.576242	-13.610359	0.000000	-10.000000	0.000000	3.500000	-48.000000	1023.000000	1023.000000	2046.000000
21.459999	-0.091811	-54.260075	-16.332996	-8.640263	-15.600202	-13.686614	0.000000	-10.000000	0.000000	4.616667	-48.000000	1023.000000	1023.000000	2046.000000
21.480000	-0.090686	-53.595573	-16.106327	-8.742224	-15.414598	-13.332424	0.000000	-10.000000	0.000000	5.100000	-48.000000	1023.000000	1023.000000	2046.000000
21.500000	-0.090160	-53.284691	-15.987995	-8.559612	-15.323443	-13.413640	0.000000	-10.000000	-0.016667	5.483334	-48.000000	1023.000000	1023.000000	2046.000000
21.520000	-0.088958	-52.574360	-15.636146	-8.618894	-15.248841	-13.070479	0.000000	-10.000000	-0.016667	6.600000	-48.000000	1023.000000	1023.000000	2046.000000
21.540001	-0.088353	-52.216808	-15.580696	-8.532851	-15.018801	-13.084462	0.000000	-10.000000	-0.033333	8.116667	-48.000000	1023.000000	1023.000000	2046.000000
21.559999	-0.087828	-51.906181	-15.365996	-8.605175	-15.039002	-12.896008	0.000000	-10.000000	-0.033333	9.450001	-48.000000	1023.000000	1023.000000	2046.000000
21.580000	-0.087200	-51.535397	-15.421674	-8.616948	-14.723104	-12.773671	0.000000	-10.000000	-0.058333	10.400001	-48.000000	1023.000000	1023.000000	2046.000000
21.600000	-0.087019	-51.428009	-15.300881	-8.669724	-14.817400	-12.640002	0.000000	-10.000000	-0.066667	10.950000	-48.000000	1023.000000	1023.000000	2046.000000
21.620001	-0.086252	-50.975204	-15.212907	-8.738253	-14.595874	-12.428172	0.000000	-10.000000	-0.116667	13.066667	-20.500000	1023.000000	1023.000000	2046.000000
21.639999	-0.086279	-50.990868	-15.162740	-8.756577	-14.718507	-12.353044	0.000000	-10.000000	-0.158333	14.633334	7.000000	1023.000000	1023.000000	2046.000000
21.660000	-0.085358	-50.446815	-14.992841	-8.857377	-14.487678	-12.108919	0.000000	-10.000000	-0.200000	16.200001	34.500000	1023.000000	1023.000000	2046.000000
21.680000	-0.084927	-50.191769	-14.833560	-8.762223	-14.603384	-11.992601	0.000000	-10.000000	-0.200000	16.200001	34.500000	1023.000000	1023.000000	2046.000000
21.700001	-0.083310	-49.236008	-14.585785	-8.761239	-14.257351	-11.631631	0.000000	-10.000000	-0.208333	16.583334	36.166668	1023.000000	1023.000000	2046.000000
21.719999	-0.082287	-48.631699	-14.388732	-8.556430	-14.209855	-11.476684	0.000000	-10.000000	-0.225000	17.750000	39.833332	1023.000000	1023.000000	2046.000000
21.740000	-0.080298	-47.456066	-14.046111	-8.511761	-13.874798	-11.023396	0.000000	-10.000000	-0.283333	19.816668	47.833332	1023.000000	1023.000000	2046.000000
21.760000	-0.078912	-46.636852	-13.820353	-8.265965	-13.721648	-10.828887	0.000000	-10.000000	-0.333333	21.500000	54.166668	1023.000000	1023.000000	2046.000000
21.780001	-0.077076	-45.551991	-13.455276	-8.163890	-13.521186	-10.411641	0.000000	-10.000000	-0.391667	22.766666	60.833332	1023.000000	1023.000000	2046.000000
21.799999	-0.075423	-44.575123	-13.266298	-7.918703	-13.223804	-10.166317	0.000000	-10.000000	-0.400000	23.583334	65.666664	1023.000000	1023.000000	2046.000000
21.820000	-0.073978	-43.721134	-13.066286	-7.756390	-13.096881	-9.801578	0.000000	-10.000000	-0.408333	24.533333	73.166664	1023.000000	1023.000000	2046.000000
21.840000	-0.072114	-42.619511	-12.890554	-7.466286	-12.677464	-9.585206	0.000000	-10.000000	-0.400000	25.183334	81.333336	1023.000000	1023.000000	2046.000000
21.860001	-0.071026	-41.976273	-12.701797	-7.321485	-12.668262	-9.284728	0.000000	-10.000000	-0.416667	25.316668	89.666664	1023.000000	1023.000000	2046.000000
21.879999	-0.069267	-40.937073	-12.514696	-7.172913	-12.229981	-9.019484	0.000000	-10.000000	-0.433333	25.566668	98.166664	1023.000000	1023.000000	2046.000000
21.900000	-0.068494	-40.479721	-12.406279	-7.037517	-12.235599	-8.800327	0.000000	-10.000000	-0.441667	25.666666	106.500000	1023.000000	1023.000000	2046.000000
21.920000	-0.066752	-39.450310	-12.190820	-6.907170	-11.788464	-8.563855	0.000000	-10.000000	-0.441667	25.866667	117.833336	1023.000000	1023.000000	2046.000000
21.940001	-0.065919	-38.958328	-12.058810	-6.762537	-11.810166	-8.326815	0.000000	-10.000000	-0.441667	25.816668	126.333336	1023.000000	1023.000000	2046.000000
21.959999	-0.064277	-37.987885	-11.837667	-6.678066	-11.381198	-8.090953	0.000000	-10.000000	-0.458333	25.883333	135.000000	1023.000000	1023.000000	2046.000000
21.980000	-0.063400	-37.469582	-11.655022	-6.504986	-11.406157	-7.903417	0.000000	-10.000000	-0.441667	26.066668	140.833328	1023.000000	1023.000000	2046.000000
22.000000	-0.061831	-36.541882	-11.409474	-6.432379	-10.951958	-7.748071	0.000000	-10.000000	-0.450000	26.433334	152.500000	1023.000000	1023.000000	2046.000000
22.020000	-0.061324	-36.242378	-11.237989	-6.318606	-11.020078	-7.665705	0.000000	-10.000000	-0.450000	26.766666	161.166672	1023.000000	1023.000000	2046.000000
22.040001	-0.059876	-35.386555	-10.889335	-6.394171	-10.640311	-7.462737	0.000000	-10.000000	-0.475000	27.166668	170.000000	1023.000000	1023.000000	2046.000000
22.059999	-0.059221	-34.999481	-10.719063	-6.260754	-10.658393	-7.361273	0.000000	-10.000000	-0.483333	27.450001	176.166672	1023.000000	1023.000000	2046.000000
22.080000	-0.057336	-33.885479	-10.378084	-6.221603	-10.214978	-7.070811	0.000000	-10.000000	-0.483333	27.883333	188.333328	1023.000000	1023.000000	2046.000000
22.100000	-0.055970	-33.078247	-10.251048	-5.944342	-9.994228	-6.888631	0.000000	-10.000000	-0.483333	28.100000	197.500000	1023.000000	1023.000000	2046.000000
22.120001	-0.054328	-32.108116	-10.130054	-5.692293	-9.711966	-6.573805	0.000000	-10.000000	-0.475000	28.049999	206.833328	1023.000000	1023.000000	2046.000000
22.139999	-0.053285	-31.491180	-10.093778	-5.607298	-9.434273	-6.355832	0.000000	-10.000000	-0.483333	28.183332	213.166672	1023.000000	1023.000000	2046.000000
22.160000	-0.052398	-30.967484	-10.006265	-5.504314	-9.440081	-6.016826	0.000000	-10.000000	-0.491667	28.200001	222.500000	1023.000000	1023.000000	2046.000000
22.180000	-0.050769	-30.004505	-9.726712	-5.394235	-8.978209	-5.905349	0.000000	-10.000000	-0.500000	28.566668	231.833328	1023.000000	1023.000000	2046.000000
22.200001	-0.050088	-29.602285	-9.569962	-5.398943	-9.021964	-5.611417	0.000000	-10.000000	-0.508333	28.533335	241.333328	1023.000000	1023.000000	2046.000000
22.219999	-0.049278	-29.123255	-9.308735	-5.566274	-8.700259	-5.547987	0.000000	-10.000000	-0.525000	28.816668	251.000000	1023.000000	1023.000000	2046.000000
22.240000	-0.049854	-29.463806	-9.503928	-5.651768	-8.721412	-5.586698	0.000000	-10.000000	-0.533333	28.916668	260.666656	1023.000000	1023.000000	2046.000000
22.260000	-0.050550	-29.874807	-9.596319	-5.861796	-8.879468	-5.537223	0.000000	-10.000000	-0.533333	28.850000	270.166656	1023.000000	1023.000000	2046.000000
22.280001	-0.050821	-30.035124	-9.816897	-5.753930	-8.708448	-5.755848	0.000000	-10.000000	-0.516667	28.716667	279.833344	1023.000000	1023.000000	2046.000000
22.299999	-0.051195	-30.256382	-9.974606	-5.771712	-8.864367	-5.645698	0.000000	-10.000000	-0.516667	28.600000	289.333344	1023.000000	1023.000000	2046.000000
22.320000	-0.050265	-29.706882	-9.963957	-5.667313	-8.392966	-5.682648	0.000000	-10.000000	-0.525000	28.950001	299.000000	1023.000000	1023.000000	2046.000000
22.340000	-0.050154	-29.641235	-10.088269	-5.594277	-8.459897	-5.498791	0.000000	-10.000000	-0.541667	28.933334	308.666656	1023.000000	1023.000000	2046.000000
22.360001	-0.048894	-28.896351	-9.947238	-5.507174	-8.048036	-5.393903	0.000000	-10.000000	-0.550000	29.150000	318.333344	1023.000000	1023.000000	2046.000000
22.379999	-0.048244	-28.512173	-9.931948	-5.296354	-7.973248	-5.310624	0.000000	-10.000000	-0.550000	28.966667	328.000000	1023.000000	1023.000000	2046.000000
22.400000	-0.046906	-27.721222	-9.662687	-5.270853	-7.787238	-5.000445	0.000000	-10.000000	-0.550000	29.116667	337.666656	1023.000000	1023.000000	2046.000000
22.420000	-0.045629	-26.966888	-9.483340	-4.990513	-7.488088	-5.004948	0.000000	-10.000000	-0.550000	29.100000	347.333344	1023.000000	1023.000000	2046.000000
22.440001	-0.044459	-26.275169	-9.264079	-4.887981	-7.482500	-4.640610	0.000000	-10.000000	-0.550000	29.000000	357.000000	1023.000000	1023.000000	2046.000000
22.459999	-0.042279	-24.986866	-8.873035	-4.500188	-6.987664	-4.625980	0.000000	-10.000000	-0.550000	29.083334	366.666656	1023.000000	1023.000000	2046.000000
22.480000	-0.040944	-24.197901	-8.614403	-4.283554	-6.951185	-4.348758	0.000000	-10.000000	-0.550000	29.183334	376.500000	1023.000000	1023.000000	2046.000000
22.500000	-0.038494	-22.749990	-8.155890	-4.074583	-6.407547	-4.111970	0.000000	-10.000000	-0.550000	29.383333	386.166656	1023.000000	1023.000000	2046.000000
22.520000	-0.036765	-21.728390	-7.891721	-3.782709	-6.158400	-3.895560	0.000000	-10.000000	-0.550000	29.299999	395.833344	1023.000000	1023.000000	2046.000000
22.540001	-0.034572	-20.431812	-7.405827	-3.671823	-5.852936	-3.501226	0.000000	-10.000000	-0.541667	29.116667	405.500000	1023.000000	1023.000000	2046.000000
22.559999	-0.032649	-19.295494	-7.045761	-3.408588	-5.445861	-3.395283	0.000000	-10.000000	-0.525000	28.883333	415.500000	1023.000000	1023.000000	2046.000000
22.580000	-0.030852	-18.233404	-6.644333	-3.417758	-5.187538	-2.983773	0.000000	-10.000000	-0.508333	28.450001	425.166656	1023.000000	1023.000000	2046.000000
22.600000	-0.028741	-16.986185	-6.226655	-3.264803	-4.532876	-2.961852	0.000000	-10.000000	-0.483333	27.900000	434.833344	1023.000000	1023.000000	2046.000000
22.620001	-0.027668	-16.351511	-5.976335	-3.318716	-4.424161	-2.632300	0.000000	-10.000000	-0.475000	27.416666	444.166656	1023.000000	1023.000000	2046.000000
22.639999	-0.025583	-15.119460	-5.547414	-3.242335	-3.801929	-2.527782	0.000000	-10.000000	-0.458333	27.266666	453.500000	1023.000000	1023.000000	2046.000000
22.660000	-0.024953	-14.747313	-5.321436	-3.281769	-3.736452	-2.407656	0.000000	-10.000000	-0.441667	26.933332	462.500000	1023.000000	1023.000000	2046.000000
22.680000	-0.023520	-13.900103	-4.910527	-3.412219	-3.353539	-2.223819	0.000000	-10.000000	-0.416667	26.583334	471.500000	1023.000000	1023.000000	2046.000000
22.700001	-0.022501	-13.298373	-4.580727	-3.310821	-3.196349	-2.210477	0.000000	-10.000000	-0.408333	26.033333	480.333344	1023.000000	1023.000000	2046.000000
22.719999	-0.020899	-12.351246	-4.215508	-3.308736	-2.966590	-1.860412	0.000000	-10.000000	-0.425000	25.883333	489.166656	1023.000000	1023.000000	2046.000000
22.740000	-0.018672	-11.035262	-3.723547	-2.962697	-2.501357	-1.847661	0.000000	-10.000000	-0.433333	26.050001	497.833344	1023.000000	1023.000000	2046.000000
22.760000	-0.017084	-10.096716	-3.407229	-2.892664	-2.375245	-1.421578	0.000000	-10.000000	-0.425000	26.250000	506.500000	1023.000000	1023.000000	2046.000000
22.780001	-0.014227	-8.407927	-2.845522	-2.494233	-1.763262	-1.304909	0.000000	-10.000000	-0.408333	26.366667	515.166687	1023.000000	1023.000000	2046.000000
22.799999	-0.013004	-7.685133	-2.626503	-2.329546	-1.673410	-1.055674	0.000000	-10.000000	-0.400000	26.316668	524.000000	1023.000000	1023.000000	2046.000000
22.820000	-0.010310	-6.093069	-2.117678	-1.983550	-1.090894	-0.900948	0.000000	-10.000000	-0.400000	26.183334	532.833313	1023.000000	1023.000000	2046.000000
22.840000	-0.009348	-5.524541	-1.955898	-1.803404	-1.058326	-0.706913	0.000000	-10.000000	-0.416667	25.966667	541.666687	1023.000000	1023.000000	2046.000000
22.860001	-0.006766	-3.998477	-1.507129	-1.538577	-0.471808	-0.480964	0.000000	-10.000000	-0.433333	25.683334	550.333313	1023.000000	1023.000000	2046.000000
22.879999	-0.005528	-3.267179	-1.232162	-1.333903	-0.381642	-0.319473	0.000000	-10.000000	-0.450000	25.550001	559.000000	1023.000000	1023.000000	2046.000000
22.900000	-0.003179	-1.878589	-0.775969	-1.116983	0.095896	-0.081534	0.000000	-10.000000	-0.433333	25.533335	567.500000	1023.000000	1023.000000	2046.000000
22.920000	-0.001979	-1.169880	-0.460620	-0.943297	0.238727	-0.004691	0.000000	-10.000000	-0.416667	25.516666	576.000000	1023.000000	1023.000000	2046.000000
22.940001	-0.000632	-0.373762	-0.194571	-0.884399	0.488262	0.216945	0.000000	-10.000000	-0.400000	25.466667	584.500000	1023.000000	1023.000000	2046.000000
22.959999	0.000530	0.313337	0.196268	-0.758744	0.605312	0.270500	0.000000	-10.000000	-0.408333	25.266666	593.000000	1023.000000	1023.000000	2046.000000
22.980000	0.001260	0.744892	0.357908	-0.834900	0.721651	0.500234	0.000000	-10.000000	-0.408333	25.166666	601.500000	1023.000000	1023.000000	2046.000000
23.000000	0.003129	1.849068	0.813391	-0.530891	1.045078	0.521490	0.000000	-10.000000	-0.391667	24.883333	609.833313	1023.000000	1023.000000	2046.000000
23.020000	0.003670	2.169056	0.733102	-0.515133	1.137265	0.813821	0.000000	-10.000000	-0.366667	24.583334	618.333313	1023.000000	1023.000000	2046.000000
23.040001	0.005067	2.994358	0.912032	-0.103314	1.409833	0.775807	0.000000	-10.000000	-0.333333	24.216667	626.666687	1023.000000	1023.000000	2046.000000
23.059999	0.003782	2.235449	0.563711	-0.404394	1.114254	0.961878	0.000000	-10.000000	-0.316667	23.800001	635.000000	1023.000000	1023.000000	2046.000000
23.080000	0.005051	2.984950	0.741800	-0.092040	1.408018	0.927173	0.000000	-10.000000	-0.300000	23.400000	643.000000	1023.000000	1023.000000	2046.000000
23.100000	0.005655	3.342124	0.958427	-0.028538	1.369434	1.042801	0.000000	-10.000000	-0.300000	22.833334	650.666687	1023.000000	1023.000000	2046.000000
23.120001	0.006977	4.123455	1.157835	-0.044762	1.695688	1.314694	0.000000	-10.000000	-0.283333	22.216667	658.333313	1023.000000	1023.000000	2046.000000
23.139999	0.007911	4.675508	1.616748	0.017709	1.678768	1.362283	0.000000	-10.000000	-0.283333	21.816668	665.666687	1023.000000	1023.000000	2046.000000
23.160000	0.007901	4.669683	1.441416	-0.129512	1.908208	1.449571	0.000000	-10.000000	-0.283333	21.500000	673.166687	1023.000000	1023.000000	2046.000000
23.180000	0.007461	4.409432	1.463824	-0.098845	1.749409	1.295044	0.000000	-10.000000	-0.300000	21.550001	680.333313	1023.000000	1023.000000	2046.000000
23.200001	0.005939	3.510082	0.985932	-0.339613	1.602791	1.260972	0.000000	-10.000000	-0.266667	21.200001	687.666687	1023.000000	1023.000000	2046.000000
23.219999	0.005629	3.326698	0.953526	-0.210918	1.519403	1.064687	0.000000	-10.000000	-0.241667	20.950001	694.833313	1023.000000	1023.000000	2046.000000
23.240000	0.004475	2.644520	0.562566	-0.535534	1.447615	1.169872	0.000000	-10.000000	-0.216667	20.200001	702.000000	1023.000000	1023.000000	2046.000000
23.260000	0.005315	3.141152	0.726899	-0.337016	1.648003	1.103266	0.000000	-10.000000	-0.233333	20.050001	708.833313	1023.000000	1023.000000	2046.000000
23.280001	0.004587	2.710960	0.531617	-0.596665	1.511310	1.264697	0.000000	-10.000000	-0.241667	19.816668	715.500000	1023.000000	1023.000000	2046.000000
23.299999	0.006204	3.666783	0.780336	-0.228511	1.883600	1.231359	0.000000	-10.000000	-0.250000	19.816668	722.000000	1023.000000	1023.000000	2046.000000
23.320000	0.005707	3.372811	0.686812	-0.368418	1.654324	1.400094	0.000000	-10.000000	-0.233333	19.566668	728.666687	1023.000000	1023.000000	2046.000000
23.340000	0.007549	4.461740	0.901097	0.015565	2.086873	1.458204	0.000000	-10.000000	-0.216667	19.083334	735.166687	1023.000000	1023.000000	2046.000000
23.360001	0.007328	4.330719	0.941814	-0.089119	1.837958	1.640065	0.000000	-10.000000	-0.208333	18.833334	741.833313	1023.000000	1023.000000	2046.000000
23.379999	0.009286	5.488162	1.202583	0.284841	2.302673	1.698065	0.000000	-10.000000	-0.208333	18.466667	752.166687	1023.000000	1023.000000	2046.000000
23.400000	0.009951	5.881011	1.490882	0.368586	2.207860	1.813683	0.000000	-10.000000	-0.208333	18.433334	760.500000	1023.000000	1023.000000	2046.000000
23.420000	0.011566	6.835315	1.588678	0.498071	2.707638	2.040928	0.000000	-10.000000	-0.200000	18.350000	766.500000	1023.000000	1023.000000	2046.000000
23.440001	0.013116	7.751485	2.069168	0.755356	2.748459	2.178503	0.000000	-10.000000	-0.191667	18.266666	768.833313	1023.000000	1023.000000	2046.000000
23.459999	0.014572	8.611941	2.115745	0.853661	3.203975	2.438560	0.000000	-10.000000	-0.175000	17.783333	773.166687	1023.000000	1023.000000	2046.000000
23.480000	0.016547	9.779233	2.706029	1.145853	3.392171	2.535179	0.000000	-10.000000	-0.158333	17.133333	779.500000	1023.000000	1023.000000	2046.000000
23.500000	0.017309	10.229908	2.719247	0.978975	3.754557	2.777128	0.000000	-10.000000	-0.133333	16.400000	785.166687	1023.000000	1023.000000	2046.000000
23.520000	0.018945	11.196750	3.212214	1.133764	4.061957	2.788815	0.000000	-10.000000	-0.100000	15.633333	790.666687	1023.000000	1023.000000	2046.000000
23.540001	0.018943	11.195499	3.148602	0.800044	4.255796	2.991057	0.000000	-10.000000	-0.075000	14.666667	795.833313	1023.000000	1023.000000	2046.000000
23.559999	0.020375	12.041411	3.618856	0.932427	4.493243	2.996886	0.000000	-10.000000	-0.058333	13.416667	801.000000	1023.000000	1023.000000	2046.000000
23.580000	0.019878	11.747787	3.605983	0.509074	4.423690	3.209040	0.000000	-10.000000	-0.058333	12.266667	805.666687	1023.000000	1023.000000	2046.000000
23.600000	0.021242	12.554161	4.001625	0.705774	4.812881	3.033881	0.000000	-10.000000	-0.041667	11.150001	810.000000	1023.000000	1023.000000	2046.000000
23.620001	0.020701	12.234147	4.168305	0.438088	4.555219	3.072535	0.000000	-10.000000	-0.033333	10.316668	813.833313	1023.000000	1023.000000	2046.000000
23.639999	0.022338	13.201866	4.342994	0.702705	5.027919	3.128249	0.000000	-10.000000	-0.025000	9.866667	817.500000	1023.000000	1023.000000	2046.000000
23.660000	0.022664	13.394554	4.573400	0.704219	4.863021	3.253913	0.000000	-10.000000	-0.025000	9.783334	820.833313	1023.000000	1023.000000	2046.000000
23.680000	0.024522	14.492502	4.691298	0.955695	5.346582	3.498927	0.000000	-10.000000	-0.033333	9.733334	824.166687	1023.000000	1023.000000	2046.000000
23.700001	0.025547	15.098554	5.074471	1.116164	5.267650	3.640268	0.000000	-10.000000	-0.025000	9.433333	827.500000	1023.000000	1023.000000	2046.000000
23.719999	0.026931	15.916306	5.039678	1.290033	5.685828	3.900767	0.000000	-10.000000	-0.025000	9.016667	830.833313	1023.000000	1023.000000	2046.000000
23.740000	0.028077	16.593489	5.421257	1.564336	5.660306	3.947588	0.000000	-10.000000	-0.008333	8.683333	833.833313	1023.000000	1023.000000	2046.000000
23.760000	0.028483	16.833263	5.324357	1.525249	5.795087	4.188571	0.000000	-10.000000	-0.008333	8.566667	836.666687	1023.000000	1023.000000	2046.000000
23.780001	0.030390	17.960787	5.790339	1.947292	6.021998	4.201157	0.000000	-10.000000	0.000000	8.500000	839.500000	1023.000000	1023.000000	2046.000000
23.799999	0.030400	17.966478	5.800424	1.780117	5.938785	4.447153	0.000000	-10.000000	0.000000	8.483334	842.500000	1023.000000	1023.000000	2046.000000
23.820000	0.032016	18.921223	6.042012	2.195204	6.269261	4.414746	0.000000	-10.000000	0.000000	8.233334	845.333313	1023.000000	1023.000000	2046.000000
23.840000	0.030967	18.301392	5.993171	1.994136	5.898022	4.416064	0.000000	-10.000000	0.000000	7.583333	848.166687	1023.000000	1023.000000	2046.000000
23.860001	0.031696	18.732254	5.998498	2.186293	6.168691	4.378772	0.000000	-10.000000	0.000000	6.733334	850.833313	1023.000000	1023.000000	2046.000000
23.879999	0.031308	18.502953	6.131857	2.163782	5.896723	4.310590	0.000000	-10.000000	0.000000	5.783333	853.333313	1023.000000	1023.000000	2046.000000
23.900000	0.032250	19.059500	6.066730	2.315829	6.206587	4.470355	0.000000	-10.000000	0.000000	4.933333	855.500000	1023.000000	1023.000000	2046.000000
23.920000	0.032851	19.414986	6.229285	2.517146	6.114991	4.553564	0.000000	-10.000000	0.000000	3.833333	857.166687	1023.000000	1023.000000	2046.000000
23.940001	0.032852	19.415718	5.859418	2.557876	6.340731	4.657692	0.000000	-10.000000	0.008333	2.850000	858.666687	1023.000000	1023.000000	2046.000000
23.959999	0.033071	19.544769	5.994920	2.678367	6.217752	4.653729	0.000000	-10.000000	0.008333	2.000000	859.500000	1023.000000	1023.000000	2046.000000
23.980000	0.032457	19.182005	5.765766	2.497152	6.075852	4.843235	0.000000	-10.000000	0.008333	1.500000	860.000000	1023.000000	1023.000000	2046.000000
24.000000	0.033549	19.827475	6.186595	2.864269	6.054396	4.722214	0.000000	-10.000000	0.016667	0.833333	860.000000	1023.000000	1023.000000	2046.000000
24.020000	0.032877	19.430086	5.979623	2.560982	6.082849	4.806633	0.000000	-10.000000	0.025000	0.366667	860.000000	1023.000000	1023.000000	2046.000000
24.040001	0.032668	19.306810	6.071976	2.619444	5.944660	4.670730	0.000000	-10.000000	0.033333	0.000000	860.000000	1023.000000	1023.000000	2046.000000
24.059999	0.030178	17.835258	5.284247	2.238317	5.804474	4.508220	0.000000	-10.000000	0.033333	-0.333333	860.000000	1023.000000	1023.000000	2046.000000
24.080000	0.027555	16.284998	4.904619	2.144547	5.198193	4.037640	0.000000	-10.000000	0.033333	-1.250000	860.000000	1023.000000	1023.000000	2046.000000
24.100000	0.024971	14.758151	4.128389	1.857156	4.958076	3.814531	0.000000	-10.000000	0.041667	-2.466667	860.000000	1023.000000	1023.000000	2046.000000
24.120001	0.023133	13.671442	3.913083	1.697796	4.479766	3.580797	0.000000	-10.000000	0.041667	-3.566667	860.000000	1023.000000	1023.000000	2046.000000
24.139999	0.021748	12.853347	3.372405	1.491278	4.502601	3.487064	0.000000	-10.000000	0.050000	-3.983333	860.000000	1023.000000	1023.000000	2046.000000
24.160000	0.020754	12.265818	3.303576	1.398796	4.195576	3.367868	0.000000	-10.000000	0.050000	-3.983333	860.000000	1023.000000	1023.000000	2046.000000
24.180000	0.019907	11.764997	2.865469	1.270156	4.305006	3.324366	0.000000	-10.000000	0.050000	-3.900000	860.000000	1023.000000	1023.000000	2046.000000
24.200001	0.019364	11.444271	2.924361	1.278966	3.991249	3.249695	0.000000	-10.000000	0.050000	-4.150000	860.000000	1023.000000	1023.000000	2046.000000
24.219999	0.019175	11.332440	2.586566	1.288781	4.223296	3.233797	0.000000	-10.000000	0.041667	-4.633333	860.000000	1023.000000	1023.000000	2046.000000
24.240000	0.018554	10.965513	2.727890	1.172657	3.808398	3.256568	0.000000	-10.000000	0.041667	-4.750000	860.000000	1023.000000	1023.000000	2046.000000
24.260000	0.019170	11.329331	2.532403	1.360240	4.142174	3.294514	0.000000	-10.000000	0.033333	-4.183333	860.000000	1023.000000	1023.000000	2046.000000
24.280001	0.018754	11.083564	2.707948	1.208226	3.804456	3.362935	0.000000	-10.000000	0.033333	-3.000000	860.000000	1023.000000	1023.000000	2046.000000
24.299999	0.019888	11.753724	2.701292	1.459940	4.191700	3.400792	0.000000	-10.000000	0.025000	-1.533333	860.000000	1023.000000	1023.000000	2046.000000
24.320000	0.020057	11.853675	2.955352	1.387171	4.009105	3.502047	0.000000	-10.000000	0.025000	-0.516667	860.000000	1023.000000	1023.000000	2046.000000
24.340000	0.021309	12.593771	2.934088	1.661667	4.469382	3.528634	0.000000	-10.000000	0.033333	0.000000	860.000000	1023.000000	1023.000000	2046.000000
24.360001	0.021941	12.966895	3.269546	1.619767	4.360870	3.716712	0.000000	-10.000000	0.033333	0.000000	860.000000	1023.000000	1023.000000	2046.000000
24.379999	0.022762	13.452272	3.237700	1.742910	4.794760	3.676903	0.000000	-10.000000	0.041667	-0.666667	860.000000	1023.000000	1023.000000	2046.000000
24.400000	0.023154	13.684094	3.502812	1.642466	4.798968	3.739848	0.000000	-10.000000	0.033333	-1.783333	860.000000	1023.000000	1023.000000	2046.000000
24.420000	0.022684	13.406210	3.323048	1.452473	5.031415	3.599273	0.000000	-10.000000	0.041667	-3.333333	860.000000	1023.000000	1023.000000	2046.000000
24.440001	0.022853	13.506118	3.513940	1.335198	4.993157	3.663823	0.000000	-10.000000	0.041667	-4.666667	860.000000	1023.000000	1023.000000	2046.000000
24.459999	0.022211	13.126563	3.394481	1.093675	5.047321	3.591086	0.000000	-10.000000	0.058333	-5.716667	860.000000	1023.000000	1023.000000	2046.000000
24.480000	0.022459	13.273502	3.574831	0.959097	5.104556	3.635017	0.000000	-10.000000	0.058333	-6.516667	860.000000	1023.000000	1023.000000	2046.000000
24.500000	0.021218	12.540077	3.523241	0.628033	4.946932	3.441871	0.000000	-10.000000	0.066667	-6.966667	860.000000	1023.000000	1023.000000	2046.000000
24.520000	0.021876	12.928495	3.663579	0.711657	5.059965	3.493295	0.000000	-10.000000	0.066667	-7.316667	860.000000	1023.000000	1023.000000	2046.000000
24.540001	0.021422	12.660433	3.740154	0.497822	4.923946	3.498511	0.000000	-10.000000	0.066667	-7.483334	860.000000	1023.000000	1023.000000	2046.000000
24.559999	0.022883	13.523625	3.922419	0.773781	5.218360	3.609065	0.000000	-10.000000	0.058333	-7.450000	860.000000	1023.000000	1023.000000	2046.000000
24.580000	0.022910	13.539843	4.042566	0.712241	5.163720	3.621315	0.000000	-10.000000	0.050000	-7.250000	856.666687	1023.000000	1023.000000	2046.000000
24.600000	0.024244	14.328193	4.193079	0.970957	5.416797	3.747360	0.000000	-10.000000	0.050000	-7.150000	847.833313	1023.000000	1023.000000	2046.000000
24.620001	0.024201	14.302969	4.255215	0.884698	5.344476	3.818580	0.000000	-10.000000	0.050000	-7.150000	839.000000	1023.000000	1023.000000	2046.000000
24.639999	0.025001	14.775767	4.234500	1.163477	5.536963	3.840827	0.000000	-10.000000	0.050000	-7.250000	833.500000	1023.000000	1023.000000	2046.000000
24.660000	0.024795	14.653805	4.327655	0.996021	5.377432	3.952697	0.000000	-10.000000	0.066667	-7.466667	832.833313	1023.000000	1023.000000	2046.000000
24.680000	0.025224	14.907337	4.198456	1.278610	5.593429	3.836843	0.000000	-10.000000	0.083333	-8.050000	831.166687	1023.000000	1023.000000	2046.000000
24.700001	0.024751	14.628084	4.241019	1.037071	5.427549	3.922445	0.000000	-10.000000	0.100000	-9.000000	828.500000	1023.000000	1023.000000	2046.000000
24.719999	0.024957	14.749453	4.120227	1.263858	5.543179	3.822188	0.000000	-10.000000	0.100000	-10.216667	825.333313	1023.000000	1023.000000	2046.000000
24.740000	0.024130	14.260849	4.039023	1.033673	5.379464	3.808689	0.000000	-10.000000	0.108333	-11.383333	821.833313	1023.000000	1023.000000	2046.000000
24.760000	0.024018	14.194654	3.909307	1.156358	5.471672	3.657318	0.000000	-10.000000	0.125000	-12.650001	818.000000	1023.000000	1023.000000	2046.000000
24.780001	0.023363	13.807752	3.987470	0.913651	5.215868	3.690763	0.000000	-10.000000	0.158333	-13.883333	813.833313	1023.000000	1023.000000	2046.000000
24.799999	0.023163	13.689498	3.752223	1.093756	5.389158	3.454362	0.000000	-10.000000	0.200000	-15.133333	809.333313	1023.000000	1023.000000	2046.000000
24.820000	0.022060	13.037520	3.716958	0.792489	5.046100	3.481974	0.000000	-10.000000	0.233333	-16.266666	804.333313	1023.000000	1023.000000	2046.000000
24.840000	0.020484	12.105925	3.283216	0.789483	4.988828	3.044398	0.000000	-10.000000	0.250000	-17.316668	799.000000	1023.000000	1023.000000	2046.000000
24.860001	0.018835	11.131497	3.201881	0.424942	4.515434	2.989240	0.000000	-10.000000	0.266667	-18.166668	793.333313	1023.000000	1023.000000	2046.000000
24.879999	0.017340	10.247710	2.849673	0.451157	4.443028	2.503852	0.000000	-10.000000	0.300000	-19.050001	787.166687	1023.000000	1023.000000	2046.000000
24.900000	0.016594	9.806798	2.698357	0.375304	4.275854	2.457283	0.000000	-10.000000	0.333333	-19.816668	780.666687	1023.000000	1023.000000	2046.000000
24.920000	0.015743	9.304276	2.374861	0.521985	4.324323	2.083107	0.000000	-10.000000	0.366667	-20.666668	774.000000	1023.000000	1023.000000	2046.000000
24.940001	0.014217	8.402131	1.944538	0.156487	4.065509	2.235598	0.000000	-10.000000	0.383333	-21.366667	767.166687	1023.000000	1023.000000	2046.000000
24.959999	0.013079	7.729859	1.681476	0.202973	3.893423	1.951987	0.000000	-10.000000	0.400000	-21.933334	760.166687	1023.000000	1023.000000	2046.000000
24.980000	0.011966	7.072128	1.427608	0.213181	3.671760	1.759578	0.000000	-10.000000	0.408333	-22.433334	752.666687	1023.000000	1023.000000	2046.000000
25.000000	0.010604	6.267157	1.404552	-0.152382	3.356301	1.658687	0.000000	-10.000000	0.408333	-22.883333	745.333313	1023.000000	1023.000000	2046.000000
25.020000	0.008679	5.129430	1.057912	-0.267105	3.154494	1.184129	0.000000	-10.000000	0.425000	-23.466667	737.666687	1023.000000	1023.000000	2046.000000
25.040001	0.006448	3.810615	0.674967	-0.687919	2.831321	0.992247	0.000000	-10.000000	0.450000	-23.933332	730.000000	1023.000000	1023.000000	2046.000000
25.059999	0.003152	1.862597	-0.052741	-0.760291	2.385049	0.290580	0.000000	-10.000000	0.475000	-24.283333	722.000000	1023.000000	1023.000000	2046.000000
25.080000	0.000128	0.075556	-0.554512	-1.175589	1.877580	-0.071924	0.000000	-10.000000	0.491667	-24.400000	714.000000	1023.000000	1023.000000	2046.000000
25.100000	-0.002993	-1.768868	-1.268476	-1.251500	1.515895	-0.764786	0.000000	-10.000000	0.491667	-24.483334	705.666687	1023.000000	1023.000000	2046.000000
25.120001	-0.005168	-3.054516	-1.643009	-1.649845	1.160698	-0.922360	0.000000	-10.000000	0.500000	-24.283333	697.333313	1023.000000	1023.000000	2046.000000
25.139999	-0.007475	-4.417919	-2.248680	-1.684942	1.017754	-1.502051	0.000000	-10.000000	0.491667	-24.183334	689.000000	1023.000000	1023.000000	2046.000000
25.160000	-0.008998	-5.317730	-2.523343	-1.950581	0.741841	-1.585647	0.000000	-10.000000	0.491667	-24.150000	681.000000	1023.000000	1023.000000	2046.000000
25.180000	-0.010820	-6.394401	-3.023354	-1.937874	0.632544	-2.065717	0.000000	-10.000000	0.491667	-24.383333	673.000000	1023.000000	1023.000000	2046.000000
25.200001	-0.012167	-7.190692	-3.266348	-2.064105	0.393346	-2.253586	0.000000	-10.000000	0.500000	-24.533333	665.000000	1023.000000	1023.000000	2046.000000
25.219999	-0.013439	-7.942596	-3.581150	-2.085192	0.327018	-2.603272	0.000000	-10.000000	0.500000	-24.666668	656.833313	1023.000000	1023.000000	2046.000000
25.240000	-0.014547	-8.597569	-3.704161	-2.197094	0.053575	-2.749889	0.000000	-10.000000	0.500000	-24.650000	648.500000	1023.000000	1023.000000	2046.000000
25.260000	-0.015317	-9.052584	-3.842445	-2.200629	0.022637	-3.032147	0.000000	-10.000000	0.500000	-24.783335	640.166687	1023.000000	1023.000000	2046.000000
25.280001	-0.016113	-9.522597	-3.906665	-2.238086	-0.123363	-3.254484	0.000000	-10.000000	0.500000	-24.883333	632.000000	1023.000000	1023.000000	2046.000000
25.299999	-0.016316	-9.642797	-3.872684	-2.278383	-0.068613	-3.423117	0.000000	-10.000000	0.500000	-25.100000	623.666687	1023.000000	1023.000000	2046.000000
25.320000	-0.016758	-9.904066	-3.819818	-2.373287	-0.210698	-3.500262	0.000000	-10.000000	0.500000	-24.966667	615.333313	1023.000000	1023.000000	2046.000000
25.340000	-0.016760	-9.905008	-3.845172	-2.401059	-0.042745	-3.616032	0.000000	-10.000000	0.508333	-24.983334	607.000000	1023.000000	1023.000000	2046.000000
25.360001	-0.017503	-10.344442	-3.883160	-2.510955	-0.234262	-3.716065	0.000000	-10.000000	0.500000	-24.833334	598.666687	1023.000000	1023.000000	2046.000000
25.379999	-0.017904	-10.581449	-3.877568	-2.567764	-0.179885	-3.956232	0.000000	-10.000000	0.500000	-24.766666	590.333313	1023.000000	1023.000000	2046.000000
25.400000	-0.019233	-11.366696	-4.014365	-2.769490	-0.424057	-4.158784	0.000000	-10.000000	0.483333	-24.533335	582.000000	1023.000000	1023.000000	2046.000000
25.420000	-0.020111	-11.885838	-4.065718	-3.009209	-0.421980	-4.388929	0.000000	-10.000000	0.491667	-24.566668	574.000000	1023.000000	1023.000000	2046.000000
25.440001	-0.021697	-12.823077	-4.272696	-3.211989	-0.720720	-4.617673	0.000000	-10.000000	0.483333	-24.583334	565.833313	1023.000000	1023.000000	2046.000000
25.459999	-0.022707	-13.419558	-4.320449	-3.527250	-0.811965	-4.759893	0.000000	-10.000000	0.491667	-24.750000	557.500000	1023.000000	1023.000000	2046.000000
25.480000	-0.024241	-14.326225	-4.494727	-3.696027	-1.075982	-5.059489	0.000000	-10.000000	0.491667	-24.733334	549.166687	1023.000000	1023.000000	2046.000000
25.500000	-0.025578	-15.116577	-4.559200	-4.026029	-1.337597	-5.193751	0.000000	-10.000000	0.508333	-25.100000	541.000000	1023.000000	1023.000000	2046.000000
25.520000	-0.026625	-15.735288	-4.733838	-4.004629	-1.455201	-5.541619	0.000000	-10.000000	0.508333	-25.050001	532.666687	1023.000000	1023.000000	2046.000000
25.540001	-0.027683	-16.360666	-4.823140	-4.189452	-1.772836	-5.575240	0.000000	-10.000000	0.508333	-25.066668	524.333313	1023.000000	1023.000000	2046.000000
25.559999	-0.028170	-16.648418	-4.941203	-4.175603	-1.776746	-5.754866	0.000000	-10.000000	0.491667	-24.633335	516.000000	1023.000000	1023.000000	2046.000000
25.580000	-0.029127	-17.213900	-5.000807	-4.291693	-2.167674	-5.753726	0.000000	-10.000000	0.491667	-24.550001	507.833344	1023.000000	1023.000000	2046.000000
25.600000	-0.029343	-17.341459	-5.098669	-4.269711	-2.068413	-5.904666	0.000000	-10.000000	0.491667	-24.333334	499.500000	1023.000000	1023.000000	2046.000000
25.620001	-0.030321	-17.919481	-5.280406	-4.275630	-2.455742	-5.907702	0.000000	-10.000000	0.500000	-24.266666	491.166656	1023.000000	1023.000000	2046.000000
25.639999	-0.030592	-18.079575	-5.380520	-4.311069	-2.443871	-5.944116	0.000000	-10.000000	0.500000	-24.150000	483.000000	1023.000000	1023.000000	2046.000000
25.660000	-0.031611	-18.681852	-5.648379	-4.241045	-2.795166	-5.997262	0.000000	-10.000000	0.491667	-24.166668	475.000000	1023.000000	1023.000000	2046.000000
25.680000	-0.032085	-18.961946	-5.777238	-4.355573	-2.899312	-5.929824	0.000000	-10.000000	0.491667	-24.183334	467.000000	1023.000000	1023.000000	2046.000000
25.700001	-0.032875	-19.429119	-6.006082	-4.267611	-3.133731	-6.021696	0.000000	-10.000000	0.491667	-24.066668	459.000000	1023.000000	1023.000000	2046.000000
25.719999	-0.033699	-19.916199	-6.184960	-4.322206	-3.452080	-5.956953	0.000000	-10.000000	0.491667	-24.150000	451.000000	1023.000000	1023.000000	2046.000000
25.740000	-0.034175	-20.197670	-6.402187	-4.194541	-3.468035	-6.132908	0.000000	-10.000000	0.491667	-24.033335	443.000000	1023.000000	1023.000000	2046.000000
25.760000	-0.035426	-20.937057	-6.644309	-4.291522	-3.963484	-6.037742	0.000000	-10.000000	0.483333	-24.233334	435.000000	1023.000000	1023.000000	2046.000000
25.780001	-0.035838	-21.180096	-6.790411	-4.297526	-3.945306	-6.146854	0.000000	-10.000000	0.491667	-24.066668	427.000000	1023.000000	1023.000000	2046.000000
25.799999	-0.037121	-21.938713	-7.101885	-4.336440	-4.367588	-6.132800	0.000000	-10.000000	0.483333	-24.250000	419.000000	1023.000000	1023.000000	2046.000000
25.820000	-0.037571	-22.204170	-7.206559	-4.425865	-4.404452	-6.167294	0.000000	-10.000000	0.483333	-24.216667	411.000000	1023.000000	1023.000000	2046.000000
25.840000	-0.038734	-22.891893	-7.454252	-4.452970	-4.772947	-6.211724	0.000000	-10.000000	0.466667	-24.333334	402.666656	1023.000000	1023.000000	2046.000000
25.860001	-0.039297	-23.224747	-7.555682	-4.615287	-4.891733	-6.162046	0.000000	-10.000000	0.475000	-24.233334	394.333344	1023.000000	1023.000000	2046.000000
25.879999	-0.040179	-23.745567	-7.778570	-4.533956	-5.105816	-6.327225	0.000000	-10.000000	0.475000	-24.100000	386.000000	1023.000000	1023.000000	2046.000000
25.900000	-0.040882	-24.161232	-7.838367	-4.687938	-5.362960	-6.271967	0.000000	-10.000000	0.483333	-23.900002	378.000000	1023.000000	1023.000000	2046.000000
25.920000	-0.041461	-24.503721	-8.006657	-4.572495	-5.408419	-6.516151	0.000000	-10.000000	0.466667	-23.733334	370.000000	1023.000000	1023.000000	2046.000000
25.940001	-0.042297	-24.997742	-8.111990	-4.708210	-5.777070	-6.400473	0.000000	-10.000000	0.458333	-23.533335	362.166656	1023.000000	1023.000000	2046.000000
25.959999	-0.042635	-25.197243	-8.229465	-4.616732	-5.684521	-6.666524	0.000000	-10.000000	0.441667	-23.283335	354.500000	1023.000000	1023.000000	2046.000000
25.980000	-0.043655	-25.800278	-8.369880	-4.714075	-6.139004	-6.577320	0.000000	-10.000000	0.425000	-22.933334	346.833344	1023.000000	1023.000000	2046.000000
26.000000	-0.043757	-25.860224	-8.408221	-4.674739	-5.969734	-6.807530	0.000000	-10.000000	0.408333	-22.650000	339.166656	1023.000000	1023.000000	2046.000000
26.020000	-0.044901	-26.536263	-8.554830	-4.760237	-6.444442	-6.776753	0.000000	-10.000000	0.400000	-22.333334	331.500000	1023.000000	1023.000000	2046.000000
26.040001	-0.045146	-26.681231	-8.594221	-4.759760	-6.325475	-7.001775	0.000000	-10.000000	0.400000	-22.266666	324.166656	1023.000000	1023.000000	2046.000000
26.059999	-0.046677	-27.586109	-8.855660	-4.839338	-6.820475	-7.070638	0.000000	-10.000000	0.391667	-22.166668	316.666656	1023.000000	1023.000000	2046.000000
26.080000	-0.047701	-28.191128	-9.022708	-5.015044	-6.863767	-7.289609	0.000000	-10.000000	0.383333	-21.850000	309.333344	1023.000000	1023.000000	2046.000000
26.100000	-0.049846	-29.459080	-9.286390	-5.163784	-7.494633	-7.514272	0.000000	-10.000000	0.375000	-21.716667	302.000000	1023.000000	1023.000000	2046.000000
26.120001	-0.051719	-30.566164	-9.523488	-5.590804	-7.836908	-7.614964	0.000000	-10.000000	0.375000	-21.233334	294.833344	1023.000000	1023.000000	2046.000000
26.139999	-0.053402	-31.560305	-9.788370	-5.673596	-8.086751	-8.011586	0.000000	-10.000000	0.375000	-21.333334	287.666656	1023.000000	1023.000000	2046.000000
26.160000	-0.054639	-32.291580	-9.901045	-5.943110	-8.485886	-7.961539	0.000000	-10.000000	0.366667	-21.066668	280.500000	1023.000000	1023.000000	2046.000000
26.180000	-0.054682	-32.316910	-9.804621	-5.825095	-8.391529	-8.295665	0.000000	-10.000000	0.366667	-21.200001	273.500000	1023.000000	1023.000000	2046.000000
26.200001	-0.055687	-32.910751	-10.218934	-5.929140	-8.549829	-8.212847	0.000000	-10.000000	0.358333	-20.916666	266.500000	1023.000000	1023.000000	2046.000000
26.219999	-0.055225	-32.638256	-10.172014	-5.792958	-8.355016	-8.318266	0.000000	-10.000000	0.358333	-20.683332	259.500000	1023.000000	1023.000000	2046.000000
26.240000	-0.055787	-32.969879	-10.346467	-5.669047	-8.773692	-8.180671	0.000000	-10.000000	0.350000	-20.333334	252.500000	1023.000000	1023.000000	2046.000000
26.260000	-0.055630	-32.877213	-10.377810	-5.673594	-8.589447	-8.236363	0.000000	-10.000000	0.350000	-20.250000	245.666672	1023.000000	1023.000000	2046.000000
26.280001	-0.057059	-33.721592	-10.576647	-5.822608	-9.003992	-8.318343	0.000000	-10.000000	0.350000	-20.200001	239.000000	1023.000000	1023.000000	2046.000000
26.299999	-0.058236	-34.417641	-10.834699	-6.124199	-9.025559	-8.433182	0.000000	-10.000000	0.350000	-20.100000	232.333328	1023.000000	1023.000000	2046.000000
26.320000	-0.060806	-35.936638	-11.292864	-6.261278	-9.538363	-8.844134	0.000000	-10.000000	0.341667	-19.850000	225.500000	1023.000000	1023.000000	2046.000000
26.340000	-0.063336	-37.431759	-11.899262	-6.567145	-9.900921	-9.064429	0.000000	-10.000000	0.308333	-19.233334	218.833328	1023.000000	1023.000000	2046.000000
26.360001	-0.065904	-38.949512	-12.320673	-6.633533	-10.426758	-9.568549	0.000000	-10.000000	0.275000	-18.416666	212.500000	1023.000000	1023.000000	2046.000000
26.379999	-0.067762	-40.047211	-12.829894	-6.862850	-10.671927	-9.682540	0.000000	-10.000000	0.241667	-17.600000	206.500000	1023.000000	1023.000000	2046.000000
26.400000	-0.069105	-40.840916	-13.181363	-6.766564	-10.798537	-10.094452	0.000000	-10.000000	0.241667	-17.033335	200.500000	1023.000000	1023.000000	2046.000000
26.420000	-0.070478	-41.652271	-13.624629	-6.947176	-11.030748	-10.049720	0.000000	-10.000000	0.241667	-16.983334	194.666672	1023.000000	1023.000000	2046.000000
26.440001	-0.070982	-41.950222	-13.841160	-6.775947	-10.976801	-10.356316	0.000000	-10.000000	0.250000	-17.150002	189.000000	1023.000000	1023.000000	2046.000000
26.459999	-0.072269	-42.710754	-14.182731	-6.904117	-11.322507	-10.301399	0.000000	-10.000000	0.241667	-17.333334	183.333328	1023.000000	1023.000000	2046.000000
26.480000	-0.072243	-42.695744	-14.244254	-6.726641	-11.149061	-10.575787	0.000000	-10.000000	0.241667	-17.133333	177.500000	1023.000000	1023.000000	2046.000000
26.500000	-0.073410	-43.385151	-14.493098	-6.833557	-11.541029	-10.517465	0.000000	-10.000000	0.233333	-16.716667	171.833328	1023.000000	1023.000000	2046.000000
26.520000	-0.072809	-43.030365	-14.425385	-6.635102	-11.310529	-10.659349	0.000000	-10.000000	0.225000	-16.050001	166.166672	1023.000000	1023.000000	2046.000000
26.540001	-0.073714	-43.565208	-14.519760	-6.728568	-11.678343	-10.638536	0.000000	-10.000000	0.208333	-15.766667	160.833328	1023.000000	1023.000000	2046.000000
26.559999	-0.072821	-43.037441	-14.360066	-6.602829	-11.361417	-10.713130	0.000000	-10.000000	0.200000	-15.350000	155.500000	1023.000000	1023.000000	2046.000000
26.580000	-0.073263	-43.298626	-14.214750	-6.690547	-11.658317	-10.735013	0.000000	-10.000000	0.200000	-15.150001	150.500000	1023.000000	1023.000000	2046.000000
26.600000	-0.072440	-42.812099	-14.161363	-6.714100	-11.311493	-10.625143	0.000000	-10.000000	0.200000	-14.900001	145.500000	1023.000000	1023.000000	2046.000000
26.620001	-0.072520	-42.859226	-13.929041	-6.730763	-11.497546	-10.701877	0.000000	-10.000000	0.200000	-14.816667	140.500000	1023.000000	1023.000000	2046.000000
26.639999	-0.072707	-42.970062	-13.979793	-6.957564	-11.406972	-10.625735	0.000000	-10.000000	0.191667	-14.733334	135.500000	1023.000000	1023.000000	2046.000000
26.660000	-0.072783	-43.014572	-13.732535	-6.940943	-11.442407	-10.898686	0.000000	-10.000000	0.183333	-14.450001	130.500000	1023.000000	1023.000000	2046.000000
26.680000	-0.074113	-43.800724	-13.943459	-7.351836	-11.652584	-10.852844	0.000000	-10.000000	0.175000	-14.266667	125.666664	1023.000000	1023.000000	2046.000000
26.700001	-0.073846	-43.643017	-13.790808	-7.265623	-11.441867	-11.144719	0.000000	-10.000000	0.183333	-14.200000	120.833336	1023.000000	1023.000000	2046.000000
26.719999	-0.075286	-44.493835	-13.970203	-7.567497	-11.829127	-11.127008	0.000000	-10.000000	0.191667	-14.166667	116.166664	1023.000000	1023.000000	2046.000000
26.740000	-0.075039	-44.347939	-13.923008	-7.557269	-11.568058	-11.299604	0.000000	-10.000000	0.200000	-14.033334	111.333336	1023.000000	1023.000000	2046.000000
26.760000	-0.076365	-45.131931	-13.879090	-7.855298	-12.062613	-11.334930	0.000000	-10.000000	0.191667	-13.816667	106.666664	1023.000000	1023.000000	2046.000000
26.780001	-0.076724	-45.344063	-14.004401	-8.006585	-11.935957	-11.397121	0.000000	-10.000000	0.183333	-13.466667	102.000000	1023.000000	1023.000000	2046.000000
26.799999	-0.076993	-45.502598	-13.770170	-8.014945	-12.196013	-11.521469	0.000000	-10.000000	0.175000	-13.116667	97.500000	1023.000000	1023.000000	2046.000000
26.820000	-0.077694	-45.917034	-13.959265	-8.296892	-12.254102	-11.406774	0.000000	-10.000000	0.150000	-12.633333	93.166664	1023.000000	1023.000000	2046.000000
26.840000	-0.076877	-45.434235	-13.622321	-8.071375	-12.192622	-11.547916	0.000000	-10.000000	0.125000	-12.266667	89.000000	1023.000000	1023.000000	2046.000000
26.860001	-0.077679	-45.908039	-13.756655	-8.337614	-12.399648	-11.414122	0.000000	-10.000000	0.100000	-11.750000	85.000000	1023.000000	1023.000000	2046.000000
26.879999	-0.076387	-45.144993	-13.469217	-7.971623	-12.108192	-11.595960	0.000000	-10.000000	0.100000	-11.366667	81.000000	1023.000000	1023.000000	2046.000000
26.900000	-0.077224	-45.639328	-13.482325	-8.185405	-12.501314	-11.470286	0.000000	-10.000000	0.100000	-10.916667	77.000000	1023.000000	1023.000000	2046.000000
26.920000	-0.075852	-44.828541	-13.369382	-7.831769	-12.066567	-11.560821	0.000000	-10.000000	0.091667	-10.533334	73.333336	1023.000000	1023.000000	2046.000000
26.940001	-0.076374	-45.136757	-13.235682	-7.920928	-12.453285	-11.526862	0.000000	-10.000000	0.091667	-10.133333	69.833336	1023.000000	1023.000000	2046.000000
26.959999	-0.075789	-44.791233	-13.375007	-7.848886	-12.092956	-11.474384	0.000000	-10.000000	0.083333	-9.683333	66.500000	1023.000000	1023.000000	2046.000000
26.980000	-0.075529	-44.637417	-13.086682	-7.754929	-12.294594	-11.501211	0.000000	-10.000000	0.083333	-9.250000	63.166668	1023.000000	1023.000000	2046.000000
27.000000	-0.076264	-45.072025	-13.360229	-8.034446	-12.338438	-11.338910	0.000000	-10.000000	0.066667	-8.900000	60.000000	1023.000000	1023.000000	2046.000000
27.020000	-0.075268	-44.483433	-13.068732	-7.694328	-12.190370	-11.530005	0.000000	-10.000000	0.066667	-8.600000	57.166668	1023.000000	1023.000000	2046.000000
27.040001	-0.076443	-45.177643	-13.243173	-8.019208	-12.545784	-11.369478	0.000000	-10.000000	0.066667	-8.366667	54.333332	1023.000000	1023.000000	2046.000000
27.059999	-0.075211	-44.449413	-13.110476	-7.613184	-12.200645	-11.525108	0.000000	-10.000000	0.083333	-8.183333	51.500000	1023.000000	1023.000000	2046.000000
27.080000	-0.076453	-45.183800	-13.200686	-7.899226	-12.634795	-11.449093	0.000000	-10.000000	0.091667	-8.100000	48.666668	1023.000000	1023.000000	2046.000000
27.100000	-0.075406	-44.565231	-13.185159	-7.576444	-12.231796	-11.571832	0.000000	-10.000000	0.083333	-8.033334	46.000000	1023.000000	1023.000000	2046.000000
27.120001	-0.076074	-44.959930	-13.035676	-7.672629	-12.649611	-11.602012	0.000000	-10.000000	0.075000	-7.883334	43.333332	1023.000000	1023.000000	2046.000000
27.139999	-0.075761	-44.774887	-13.218003	-7.682501	-12.339485	-11.534896	0.000000	-10.000000	0.058333	-7.733334	40.666668	1023.000000	1023.000000	2046.000000
27.160000	-0.075781	-44.786327	-12.939782	-7.595819	-12.600440	-11.650287	0.000000	-10.000000	0.066667	-7.616667	38.000000	1023.000000	1023.000000	2046.000000
27.180000	-0.076181	-45.023201	-13.274171	-7.795753	-12.442748	-11.510531	0.000000	-10.000000	0.058333	-7.466667	35.500000	1023.000000	1023.000000	2046.000000
27.200001	-0.075787	-44.790180	-12.948497	-7.562386	-12.579042	-11.700257	0.000000	-10.000000	0.058333	-7.266667	33.000000	1023.000000	1023.000000	2046.000000
27.219999	-0.076594	-45.266891	-13.270324	-7.856687	-12.576220	-11.563663	0.000000	-10.000000	0.050000	-7.000000	30.666666	1023.000000	1023.000000	2046.000000
27.240000	-0.075972	-44.899338	-12.984383	-7.539133	-12.586885	-11.788938	0.000000	-10.000000	0.050000	-6.600000	28.333334	1023.000000	1023.000000	2046.000000
27.260000	-0.077273	-45.668388	-13.300304	-7.930646	-12.804778	-11.632657	0.000000	-10.000000	0.041667	-6.266667	26.000000	1023.000000	1023.000000	2046.000000
27.280001	-0.076832	-45.407772	-13.167982	-7.595425	-12.758568	-11.885798	0.000000	-10.000000	0.041667	-5.916667	23.666666	1023.000000	1023.000000	2046.000000
27.299999	-0.078777	-46.556915	-13.388373	-8.047441	-13.269466	-11.851637	0.000000	-10.000000	0.041667	-5.766667	21.666666	1023.000000	1023.000000	2046.000000
27.320000	-0.078594	-46.449215	-13.403882	-7.777326	-13.092463	-12.175543	0.000000	-10.000000	0.050000	-5.550000	20.000000	1023.000000	1023.000000	2046.000000
27.340000	-0.080692	-47.688839	-13.492137	-8.245177	-13.737419	-12.214106	0.000000	-10.000000	0.041667	-5.283333	18.333334	1023.000000	1023.000000	2046.000000
27.360001	-0.080169	-47.380089	-13.569612	-8.061994	-13.400075	-12.348410	0.000000	-10.000000	0.041667	-5.050000	16.500000	1023.000000	1023.000000	2046.000000
27.379999	-0.080914	-47.820095	-13.433009	-8.122097	-13.797033	-12.467956	0.000000	-10.000000	0.041667	-4.983334	14.666667	1023.000000	1023.000000	2046.000000
27.400000	-0.080379	-47.504108	-13.651023	-8.034078	-13.381315	-12.437692	0.000000	-10.000000	0.050000	-5.066667	13.000000	1023.000000	1023.000000	2046.000000
27.420000	-0.080219	-47.409523	-13.469893	-8.043120	-13.583091	-12.313416	0.000000	-10.000000	0.058333	-5.150000	11.333333	1023.000000	1023.000000	2046.000000
27.440001	-0.080627	-47.650276	-13.831528	-8.158791	-13.484141	-12.175817	0.000000	-10.000000	0.058333	-5.083333	9.500000	1023.000000	1023.000000	2046.000000
27.459999	-0.079955	-47.253452	-13.597651	-7.885759	-13.534437	-12.235606	0.000000	-10.000000	0.058333	-5.000000	7.833333	1023.000000	1023.000000	2046.000000
27.480000	-0.081266	-48.028442	-13.848857	-8.352697	-13.777531	-12.049357	0.000000	-10.000000	0.050000	-5.000000	6.166667	1023.000000	1023.000000	2046.000000
27.500000	-0.080861	-47.788647	-13.755897	-8.163255	-13.646540	-12.222957	0.000000	-10.000000	0.050000	-5.133333	4.500000	1023.000000	1023.000000	2046.000000
27.520000	-0.083423	-49.303223	-14.219220	-8.648870	-14.145969	-12.289164	0.000000	-10.000000	0.050000	-5.216667	2.666667	1023.000000	1023.000000	2046.000000
27.540001	-0.084353	-49.852524	-14.686989	-8.436861	-14.047551	-12.681123	0.000000	-10.000000	0.041667	-4.700000	1.166667	1023.000000	1023.000000	2046.000000
27.559999	-0.087493	-51.708298	-15.076147	-8.778416	-14.866170	-12.987564	0.000000	-10.000000	0.033333	-3.466667	0.000000	1023.000000	1023.000000	2046.000000
27.580000	-0.088163	-52.104092	-15.587673	-8.712903	-14.671311	-13.132203	0.000000	-10.000000	0.041667	-2.166667	-0.666667	1023.000000	1023.000000	2046.000000
27.600000	-0.089670	-52.994808	-15.767141	-8.706737	-15.120220	-13.400709	0.000000	-10.000000	0.050000	-1.383333	-1.000000	1023.000000	1023.000000	2046.000000
27.620001	-0.090110	-53.255188	-16.310078	-8.761184	-14.838287	-13.345640	0.000000	-10.000000	0.050000	-1.616667	-1.000000	1023.000000	1023.000000	2046.000000
27.639999	-0.090382	-53.416042	-16.246407	-8.568659	-15.069956	-13.531021	0.000000	-10.000000	0.041667	-2.200000	-1.333333	1023.000000	1023.000000	2046.000000
27.660000	-0.091382	-54.006847	-16.709698	-8.812116	-15.066350	-13.418682	0.000000	-10.000000	0.033333	-2.850000	-2.000000	1023.000000	1023.000000	2046.000000
27.680000	-0.090702	-53.605137	-16.583836	-8.499763	-15.003833	-13.517709	0.000000	-10.000000	0.033333	-3.116667	-3.000000	1023.000000	1023.000000	2046.000000
27.700001	-0.091976	-54.357841	-16.803032	-8.825797	-15.307370	-13.421644	0.000000	-10.000000	0.033333	-3.083333	-4.000000	1023.000000	1023.000000	2046.000000
27.719999	-0.091049	-53.809677	-16.806181	-8.460832	-15.027720	-13.514941	0.000000	-10.000000	0.041667	-2.883333	-5.000000	1023.000000	1023.000000	2046.000000
27.740000	-0.091930	-54.330345	-16.761246	-8.669043	-15.432314	-13.467745	0.000000	-10.000000	0.050000	-2.633333	-6.000000	1023.000000	1023.000000	2046.000000
27.760000	-0.090711	-53.610153	-16.769785	-8.336918	-14.950420	-13.553031	0.000000	-10.000000	0.050000	-2.283333	-7.000000	1023.000000	1023.000000	2046.000000
27.780001	-0.090934	-53.741711	-16.490141	-8.533256	-15.261889	-13.456426	0.000000	-10.000000	0.050000	-2.033333	-7.666667	1023.000000	1023.000000	2046.000000
27.799999	-0.089647	-52.981316	-16.434353	-8.278819	-14.799186	-13.468958	0.000000	-10.000000	0.050000	-2.000000	-8.000000	1023.000000	1023.000000	2046.000000
27.820000	-0.089464	-52.873375	-16.088110	-8.324931	-15.032598	-13.427737	0.000000	-10.000000	0.050000	-2.433333	-8.333333	1023.000000	1023.000000	2046.000000
27.840000	-0.088647	-52.390583	-16.098530	-8.303153	-14.639970	-13.348930	0.000000	-10.000000	0.041667	-2.816667	-9.000000	1023.000000	1023.000000	2046.000000
27.860001	-0.088244	-52.152145	-15.705003	-8.288448	-14.771538	-13.387157	0.000000	-10.000000	0.041667	-2.816667	-10.000000	1023.000000	1023.000000	2046.000000
27.879999	-0.088654	-52.394321	-15.860990	-8.550699	-14.575406	-13.407228	0.000000	-10.000000	0.041667	-2.550000	-11.000000	1023.000000	1023.000000	2046.000000
27.900000	-0.088298	-52.184109	-15.654132	-8.553600	-14.535172	-13.441206	0.000000	-10.000000	0.050000	-2.600000	-11.833333	1023.000000	1023.000000	2046.000000
27.920000	-0.089372	-52.819050	-15.774258	-8.981008	-14.694474	-13.369312	0.000000	-10.000000	0.050000	-3.116667	-12.666667	1023.000000	1023.000000	2046.000000
27.940001	-0.088886	-52.531590	-15.760883	-8.850008	-14.449379	-13.471321	0.000000	-10.000000	0.050000	-3.733334	-13.666667	1023.000000	1023.000000	2046.000000
27.959999	-0.089891	-53.125690	-15.611465	-9.213624	-14.805474	-13.495126	0.000000	-10.000000	0.041667	-4.083333	-15.000000	1023.000000	1023.000000	2046.000000
27.980000	-0.089821	-53.084366	-15.704849	-9.153560	-14.585472	-13.640485	0.000000	-10.000000	0.033333	-4.150000	-16.500000	1023.000000	1023.000000	2046.000000
28.000000	-0.090043	-53.215496	-15.394687	-9.293181	-14.914941	-13.612689	0.000000	-10.000000	0.033333	-3.950000	-18.000000	1023.000000	1023.000000	2046.000000
28.020000	-0.090065	-53.228680	-15.564990	-9.277789	-14.679148	-13.706754	0.000000	-10.000000	0.033333	-3.616667	-19.333334	1023.000000	1023.000000	2046.000000
28.040001	-0.089391	-52.830254	-15.198100	-9.235472	-14.791553	-13.605127	0.000000	-10.000000	0.033333	-3.216667	-20.500000	1023.000000	1023.000000	2046.000000
28.059999	-0.089526	-52.910053	-15.283739	-9.316586	-14.660977	-13.648750	0.000000	-10.000000	0.025000	-2.800000	-21.500000	1023.000000	1023.000000	2046.000000
28.080000	-0.088324	-52.199711	-15.002626	-9.123282	-14.555202	-13.518600	0.000000	-10.000000	0.033333	-2.366667	-22.333334	1023.000000	1023.000000	2046.000000
28.100000	-0.088646	-52.389641	-14.959483	-9.322795	-14.650816	-13.456549	0.000000	-10.000000	0.041667	-1.950000	-22.833334	1023.000000	1023.000000	2046.000000
28.120001	-0.087578	-51.758675	-14.898827	-9.017414	-14.395391	-13.447045	0.000000	-10.000000	0.041667	-1.366667	-23.000000	1023.000000	1023.000000	2046.000000
28.139999	-0.087539	-51.735451	-14.701886	-9.201886	-14.586408	-13.245272	0.000000	-10.000000	0.033333	-0.733333	-23.000000	1023.000000	1023.000000	2046.000000
28.160000	-0.086742	-51.264477	-14.787232	-8.877953	-14.250284	-13.349009	0.000000	-10.000000	0.025000	-0.200000	-23.000000	1023.000000	1023.000000	2046.000000
28.180000	-0.086495	-51.118595	-14.490109	-9.053779	-14.496632	-13.078077	0.000000	-10.000000	0.033333	0.000000	-23.000000	1023.000000	1023.000000	2046.000000
28.200001	-0.086063	-50.863037	-14.635083	-8.776631	-14.189414	-13.261907	0.000000	-10.000000	0.041667	0.000000	-23.000000	1023.000000	1023.000000	2046.000000
28.219999	-0.085581	-50.578434	-14.311793	-8.802761	-14.404529	-13.059351	0.000000	-10.000000	0.050000	0.000000	-23.000000	1023.000000	1023.000000	2046.000000
28.240000	-0.085542	-50.555035	-14.517519	-8.674481	-14.137856	-13.225181	0.000000	-10.000000	0.050000	0.000000	-23.000000	1023.000000	1023.000000	2046.000000
28.260000	-0.084988	-50.227676	-14.199736	-8.669089	-14.361832	-12.997021	0.000000	-10.000000	0.041667	0.000000	-23.000000	1023.000000	1023.000000	2046.000000
28.280001	-0.085124	-50.308548	-14.407226	-8.617537	-14.142257	-13.141528	0.000000	-10.000000	0.041667	0.000000	-23.000000	1023.000000	1023.000000	2046.000000
28.299999	-0.084514	-49.947571	-14.126849	-8.557498	-14.300988	-12.962233	0.000000	-10.000000	0.033333	0.000000	-23.000000	1023.000000	1023.000000	2046.000000
28.320000	-0.084719	-50.069176	-14.303139	-8.595810	-14.096543	-13.073685	0.000000	-10.000000	0.033333	-0.616667	-23.000000	1023.000000	1023.000000	2046.000000
28.340000	-0.084149	-49.732235	-14.047711	-8.471087	-14.256338	-12.957100	0.000000	-10.000000	0.033333	-1.300000	-23.000000	1023.000000	1023.000000	2046.000000
28.360001	-0.084429	-49.897549	-14.222960	-8.502253	-14.105462	-13.066873	0.000000	-10.000000	0.041667	-1.883333	-23.333334	1023.000000	1023.000000	2046.000000
28.379999	-0.083910	-49.590679	-14.056931	-8.430107	-14.179878	-12.923762	0.000000	-10.000000	0.041667	-1.800000	-23.666666	1023.000000	1023.000000	2046.000000
28.400000	-0.084142	-49.728115	-14.148041	-8.531461	-14.088956	-12.959658	0.000000	-10.000000	0.033333	-1.366667	-24.000000	1023.000000	1023.000000	2046.000000
28.420000	-0.083825	-49.540367	-14.075614	-8.372176	-14.107918	-12.984661	0.000000	-10.000000	0.033333	-0.783333	-24.000000	1023.000000	1023.000000	2046.000000
28.440001	-0.084061	-49.679909	-14.058483	-8.567018	-14.161561	-12.892846	0.000000	-10.000000	0.025000	-0.250000	-24.000000	1023.000000	1023.000000	2046.000000
28.459999	-0.084245	-49.788544	-14.144075	-8.335413	-14.215233	-13.093822	0.000000	-10.000000	0.025000	0.000000	-24.000000	1023.000000	1023.000000	2046.000000
28.480000	-0.084800	-50.116547	-14.159804	-8.613773	-14.363729	-12.979241	0.000000	-10.000000	0.008333	0.000000	-24.000000	1023.000000	1023.000000	2046.000000
28.500000	-0.085503	-50.532459	-14.281806	-8.487763	-14.470721	-13.292170	0.000000	-10.000000	0.016667	0.000000	-24.000000	1023.000000	1023.000000	2046.000000
28.520000	-0.086197	-50.942356	-14.171273	-8.848502	-14.804460	-13.118122	0.000000	-10.000000	0.008333	0.000000	-24.000000	1023.000000	1023.000000	2046.000000
28.540001	-0.086947	-51.385677	-14.393850	-8.775229	-14.760471	-13.456128	0.000000	-10.000000	0.025000	0.000000	-24.000000	1023.000000	1023.000000	2046.000000
28.559999	-0.086776	-51.284695	-14.155178	-8.865332	-14.972130	-13.292054	0.000000	-10.000000	0.033333	0.000000	-24.000000	1023.000000	1023.000000	2046.000000
28.580000	-0.086762	-51.276295	-14.270235	-8.775025	-14.792429	-13.438605	0.000000	-10.000000	0.041667	0.000000	-24.000000	1023.000000	1023.000000	2046.000000
28.600000	-0.086215	-50.953194	-14.266582	-8.614807	-14.704900	-13.366903	0.000000	-10.000000	0.041667	0.000000	-24.000000	1023.000000	1023.000000	2046.000000
28.620001	-0.086024	-50.840057	-14.301566	-8.713630	-14.614721	-13.210141	0.000000	-10.000000	0.033333	0.000000	-24.000000	1023.000000	1023.000000	2046.000000
28.639999	-0.086087	-50.877262	-14.425678	-8.541630	-14.684485	-13.225469	0.000000	-10.000000	0.041667	-0.566667	-24.000000	1023.000000	1023.000000	2046.000000
28.660000	-0.086031	-50.844326	-14.333372	-8.796748	-14.747291	-12.966913	0.000000	-10.000000	0.041667	-1.216667	-24.000000	1023.000000	1023.000000	2046.000000
28.680000	-0.086788	-51.291916	-14.456630	-8.773376	-14.829077	-13.232832	0.000000	-10.000000	0.050000	-1.933333	-24.000000	1023.000000	1023.000000	2046.000000
28.700001	-0.087346	-51.621510	-14.462951	-9.098421	-14.991550	-13.068585	0.000000	-10.000000	0.050000	-2.116667	-24.500000	1023.000000	1023.000000	2046.000000
28.719999	-0.089216	-52.726948	-15.029409	-9.112992	-15.122678	-13.461867	0.000000	-10.000000	0.033333	-2.016667	-25.166666	1023.000000	1023.000000	2046.000000
28.740000	-0.091239	-53.922180	-15.493369	-9.243572	-15.514140	-13.671099	0.000000	-10.000000	0.025000	-1.300000	-25.833334	1023.000000	1023.000000	2046.000000
28.760000	-0.092840	-54.868286	-15.947757	-9.298921	-15.685847	-13.935761	0.000000	-10.000000	0.025000	-0.550000	-26.000000	1023.000000	1023.000000	2046.000000
28.780001	-0.094272	-55.714657	-16.332071	-9.290579	-15.963512	-14.128494	0.000000	-10.000000	0.041667	0.000000	-26.000000	1023.000000	1023.000000	2046.000000
28.799999	-0.094714	-55.976097	-16.550694	-9.415792	-15.985370	-14.024240	0.000000	-10.000000	0.050000	0.000000	-26.000000	1023.000000	1023.000000	2046.000000
28.820000	-0.095656	-56.532585	-16.919333	-9.275365	-16.059998	-14.277888	0.000000	-10.000000	0.050000	0.000000	-26.000000	1023.000000	1023.000000	2046.000000
28.840000	-0.095604	-56.502201	-17.010267	-9.374061	-16.008169	-14.109703	0.000000	-10.000000	0.050000	0.000000	-26.000000	1023.000000	1023.000000	2046.000000
28.860001	-0.096260	-56.889500	-17.233408	-9.193942	-16.130436	-14.331716	0.000000	-10.000000	0.050000	0.000000	-26.000000	1023.000000	1023.000000	2046.000000
28.879999	-0.095900	-56.677155	-17.203186	-9.273269	-16.082275	-14.118423	0.000000	-10.000000	0.050000	0.000000	-26.000000	1023.000000	1023.000000	2046.000000
28.900000	-0.096313	-56.920845	-17.346851	-9.076177	-16.155941	-14.341874	0.000000	-10.000000	0.041667	0.000000	-26.000000	1023.000000	1023.000000	2046.000000
28.920000	-0.095988	-56.728840	-17.221340	-9.138519	-16.188627	-14.180355	0.000000	-10.000000	0.033333	0.000000	-26.000000	1023.000000	1023.000000	2046.000000
28.940001	-0.095885	-56.667755	-17.271360	-8.985427	-16.096838	-14.314133	0.000000	-10.000000	0.033333	0.000000	-26.000000	1023.000000	1023.000000	2046.000000
28.959999	-0.095479	-56.428062	-17.018620	-8.942684	-16.210974	-14.255786	0.000000	-10.000000	0.033333	0.000000	-26.000000	1023.000000	1023.000000	2046.000000
28.980000	-0.094720	-55.979233	-16.950075	-8.877675	-15.924123	-14.227360	0.000000	-10.000000	0.041667	0.000000	-26.000000	1023.000000	1023.000000	2046.000000
29.000000	-0.094398	-55.789047	-16.746723	-8.828455	-16.013948	-14.199921	0.000000	-10.000000	0.041667	0.000000	-26.000000	1023.000000	1023.000000	2046.000000
29.020000	-0.093316	-55.149994	-16.600119	-8.820678	-15.647960	-14.081236	0.000000	-10.000000	0.041667	0.000000	-26.000000	1023.000000	1023.000000	2046.000000
29.040001	-0.093281	-55.128860	-16.457146	-8.773650	-15.748960	-14.149106	0.000000	-10.000000	0.033333	0.000000	-26.000000	1023.000000	1023.000000	2046.000000
29.059999	-0.092526	-54.682964	-16.230213	-8.939212	-15.484669	-14.028872	0.000000	-10.000000	0.025000	0.000000	-26.000000	1023.000000	1023.000000	2046.000000
29.080000	-0.092961	-54.940079	-16.238459	-9.037642	-15.560617	-14.103360	0.000000	-10.000000	0.025000	0.300000	-26.000000	1023.000000	1023.000000	2046.000000
29.100000	-0.092757	-54.819603	-16.133163	-9.259430	-15.405370	-14.021640	0.000000	-10.000000	0.025000	0.966667	-26.000000	1023.000000	1023.000000	2046.000000
29.120001	-0.093015	-54.971752	-16.199780	-9.286216	-15.389918	-14.095838	0.000000	-10.000000	0.016667	1.816667	-26.000000	1023.000000	1023.000000	2046.000000
29.139999	-0.093142	-55.046810	-16.026388	-9.542402	-15.467395	-14.010622	0.000000	-10.000000	0.008333	2.600000	-26.000000	1023.000000	1023.000000	2046.000000
29.160000	-0.093222	-55.094494	-16.023638	-9.595173	-15.362576	-14.113108	0.000000	-10.000000	0.000000	3.250000	-26.000000	1023.000000	1023.000000	2046.000000
29.180000	-0.093498	-55.257370	-15.847841	-9.707961	-15.584739	-14.116830	0.000000	-10.000000	0.000000	4.050000	-26.000000	1023.000000	1023.000000	2046.000000
29.200001	-0.093033	-54.982357	-15.804057	-9.701440	-15.333127	-14.143733	0.000000	-10.000000	-0.008333	4.833333	-26.000000	1023.000000	1023.000000	2046.000000
29.219999	-0.092888	-54.897003	-15.663980	-9.685630	-15.492016	-14.055375	0.000000	-10.000000	-0.025000	5.683333	-26.000000	1023.000000	1023.000000	2046.000000
29.240000	-0.091579	-54.123089	-15.417271	-9.581230	-15.144960	-13.979629	0.000000	-10.000000	-0.025000	6.566667	-26.000000	1023.000000	1023.000000	2046.000000
29.260000	-0.091201	-53.899628	-15.309617	-9.506824	-15.281183	-13.802004	0.000000	-10.000000	-0.025000	7.666667	-26.000000	1023.000000	1023.000000	2046.000000
29.280001	-0.089644	-52.979496	-15.061993	-9.416370	-14.850711	-13.650422	0.000000	-10.000000	-0.025000	8.833334	-26.000000	1023.000000	1023.000000	2046.000000
29.299999	-0.088947	-52.567558	-14.928174	-9.287719	-14.946896	-13.404771	0.000000	-10.000000	-0.058333	10.050000	-26.000000	1023.000000	1023.000000	2046.000000
29.320000	-0.087213	-51.543102	-14.601748	-9.252834	-14.588685	-13.099836	0.000000	-10.000000	-0.091667	11.383333	-17.833334	1023.000000	1023.000000	2046.000000
29.340000	-0.086082	-50.874359	-14.453401	-8.986145	-14.504355	-12.930459	0.000000	-10.000000	-0.150000	13.650001	0.333333	1023.000000	1023.000000	2046.000000
29.360001	-0.084501	-49.940338	-14.133574	-8.972410	-14.267909	-12.566447	0.000000	-10.000000	-0.191667	15.500001	18.500000	1023.000000	1023.000000	2046.000000
29.379999	-0.083257	-49.204868	-13.991426	-8.737941	-14.013414	-12.462087	0.000000	-10.000000	-0.275000	18.500000	34.500000	1023.000000	1023.000000	2046.000000
29.400000	-0.082078	-48.508286	-13.719241	-8.687762	-13.990714	-12.110568	0.000000	-10.000000	-0.325000	20.200001	40.500000	1023.000000	1023.000000	2046.000000
29.420000	-0.080471	-47.558315	-13.559801	-8.429398	-13.544316	-12.024800	0.000000	-10.000000	-0.375000	21.900000	46.500000	1023.000000	1023.000000	2046.000000
29.440001	-0.079703	-47.104668	-13.444422	-8.336793	-13.617130	-11.706324	0.000000	-10.000000	-0.366667	22.283333	48.833332	1023.000000	1023.000000	2046.000000
29.459999	-0.078109	-46.162422	-13.220477	-8.191656	-13.175224	-11.575062	0.000000	-10.000000	-0.366667	22.900000	53.666668	1023.000000	1023.000000	2046.000000
29.480000	-0.077515	-45.811256	-13.200705	-8.060183	-13.233232	-11.317139	0.000000	-10.000000	-0.375000	23.883333	61.166668	1023.000000	1023.000000	2046.000000
29.500000	-0.075939	-44.880138	-12.931828	-7.981668	-12.836867	-11.129776	0.000000	-10.000000	-0.391667	24.466667	69.000000	1023.000000	1023.000000	2046.000000
29.520000	-0.075353	-44.533836	-12.915986	-7.817487	-12.852528	-10.947834	0.000000	-10.000000	-0.408333	25.033335	77.000000	1023.000000	1023.000000	2046.000000
29.540001	-0.073811	-43.622593	-12.597082	-7.727389	-12.482876	-10.815248	0.000000	-10.000000	-0.425000	25.300001	85.166664	1023.000000	1023.000000	2046.000000
29.559999	-0.073212	-43.268414	-12.486217	-7.599567	-12.534848	-10.647780	0.000000	-10.000000	-0.450000	25.766666	93.500000	1023.000000	1023.000000	2046.000000
29.580000	-0.071967	-42.532272	-12.203138	-7.613695	-12.208173	-10.507267	0.000000	-10.000000	-0.466667	26.516666	102.000000	1023.000000	1023.000000	2046.000000
29.600000	-0.071436	-42.218765	-12.057947	-7.521369	-12.174631	-10.464817	0.000000	-10.000000	-0.491667	27.283335	110.666664	1023.000000	1023.000000	2046.000000
29.620001	-0.070264	-41.526299	-11.713067	-7.644232	-12.020718	-10.148282	0.000000	-10.000000	-0.516667	28.216667	119.666664	1023.000000	1023.000000	2046.000000
29.639999	-0.068758	-40.636227	-11.474146	-7.435324	-11.640701	-10.086054	0.000000	-10.000000	-0.558333	28.783333	129.000000	1023.000000	1023.000000	2046.000000
29.660000	-0.067157	-39.689548	-11.180344	-7.269831	-11.556449	-9.682925	0.000000	-10.000000	-0.583333	29.666666	138.666672	1023.000000	1023.000000	2046.000000
29.680000	-0.064654	-38.210804	-10.919879	-6.820901	-10.922764	-9.547261	0.000000	-10.000000	-0.600000	29.966667	148.500000	1023.000000	1023.000000	2046.000000
29.700001	-0.063929	-37.782173	-11.028935	-6.779919	-10.929111	-9.044208	0.000000	-10.000000	-0.600000	30.483334	158.500000	1023.000000	1023.000000	2046.000000
29.719999	-0.061889	-36.576611	-10.862988	-6.514255	-10.393614	-8.805755	0.000000	-10.000000	-0.591667	30.500000	168.500000	1023.000000	1023.000000	2046.000000
29.740000	-0.060964	-36.029556	-10.767852	-6.371153	-10.341220	-8.549331	0.000000	-10.000000	-0.583333	30.666666	178.500000	1023.000000	1023.000000	2046.000000
29.760000	-0.059398	-35.104412	-10.484575	-6.436161	-10.051250	-8.132427	0.000000	-10.000000	-0.591667	30.616667	188.666672	1023.000000	1023.000000	2046.000000
29.780001	-0.058779	-34.738636	-10.338960	-6.392998	-9.922822	-8.083856	0.000000	-10.000000	-0.608333	30.766666	199.000000	1023.000000	1023.000000	2046.000000
29.799999	-0.059057	-34.902809	-10.450367	-6.661750	-10.012647	-7.778048	0.000000	-10.000000	-0.625000	31.000000	206.000000	1023.000000	1023.000000	2046.000000
29.820000	-0.059635	-35.244186	-10.685596	-6.642064	-9.882928	-8.033599	0.000000	-10.000000	-0.616667	31.000000	216.333328	1023.000000	1023.000000	2046.000000
29.840000	-0.060882	-35.981354	-11.077469	-6.712236	-10.243320	-7.948329	0.000000	-10.000000	-0.616667	30.700001	226.666672	1023.000000	1023.000000	2046.000000
29.860001	-0.060335	-35.658184	-11.124058	-6.575781	-9.969761	-7.988585	0.000000	-10.000000	-0.608333	30.400002	240.333328	1023.000000	1023.000000	2046.000000
29.879999	-0.060534	-35.775681	-11.399176	-6.477934	-10.009780	-7.888789	0.000000	-10.000000	-0.591667	30.166668	250.500000	1023.000000	1023.000000	2046.000000
29.900000	-0.059389	-35.099068	-11.373103	-6.390377	-9.665460	-7.670130	0.000000	-10.000000	-0.583333	29.883333	260.500000	1023.000000	1023.000000	2046.000000
29.920000	-0.058967	-34.849358	-11.374887	-6.287715	-9.609813	-7.576944	0.000000	-10.000000	-0.583333	29.566668	270.500000	1023.000000	1023.000000	2046.000000
29.940001	-0.058033	-34.297703	-11.325416	-6.300066	-9.410586	-7.261635	0.000000	-10.000000	-0.591667	29.733334	280.500000	1023.000000	1023.000000	2046.000000
29.959999	-0.056998	-33.685612	-11.158585	-6.042791	-9.240377	-7.243857	0.000000	-10.000000	-0.583333	30.066668	290.500000	1023.000000	1023.000000	2046.000000
29.980000	-0.056007	-33.099865	-11.069599	-5.972715	-9.128638	-6.928913	0.000000	-10.000000	-0.566667	30.516666	300.500000	1023.000000	1023.000000	2046.000000
30.000000	-0.054296	-32.089073	-10.740438	-5.643460	-8.842789	-6.862384	0.000000	-10.000000	-0.583333	30.433334	310.500000	1023.000000	1023.000000	2046.000000
30.020000	-0.053126	-31.397446	-10.563839	-5.568114	-8.772579	-6.492913	0.000000	-10.000000	-0.591667	30.483334	320.500000	1023.000000	1023.000000	2046.000000
30.040001	-0.050783	-30.012844	-10.098323	-5.177031	-8.304188	-6.433302	0.000000	-10.000000	-0.600000	30.516666	330.666656	1023.000000	1023.000000	2046.000000
30.059999	-0.049561	-29.290550	-9.862378	-5.119989	-8.234257	-6.073927	0.000000	-10.000000	-0.583333	30.483334	341.000000	1023.000000	1023.000000	2046.000000
30.080000	-0.046698	-27.598242	-9.309723	-4.710735	-7.668921	-5.908864	0.000000	-10.000000	-0.575000	30.450001	351.333344	1023.000000	1023.000000	2046.000000
30.100000	-0.045454	-26.863195	-9.083636	-4.661010	-7.583773	-5.534777	0.000000	-10.000000	-0.558333	30.333334	361.500000	1023.000000	1023.000000	2046.000000
30.120001	-0.042492	-25.112831	-8.506114	-4.302843	-6.958001	-5.345873	0.000000	-10.000000	-0.541667	30.183334	371.500000	1023.000000	1023.000000	2046.000000
30.139999	-0.041538	-24.548717	-8.277684	-4.338202	-6.898630	-5.034201	0.000000	-10.000000	-0.516667	29.433334	381.500000	1023.000000	1023.000000	2046.000000
30.160000	-0.038811	-22.937372	-7.744258	-4.179805	-6.212935	-4.800374	0.000000	-10.000000	-0.516667	28.850000	391.500000	1023.000000	1023.000000	2046.000000
30.180000	-0.038114	-22.525562	-7.583467	-4.290560	-6.095491	-4.556044	0.000000	-10.000000	-0.500000	28.299999	401.166656	1023.000000	1023.000000	2046.000000
30.200001	-0.035893	-21.212763	-7.168755	-4.195945	-5.518540	-4.329523	0.000000	-10.000000	-0.491667	28.000000	410.833344	1023.000000	1023.000000	2046.000000
30.219999	-0.035146	-20.771030	-6.823067	-4.308703	-5.504915	-4.134344	0.000000	-10.000000	-0.466667	27.583334	420.166656	1023.000000	1023.000000	2046.000000
30.240000	-0.033751	-19.946552	-6.581700	-4.367512	-5.061968	-3.935373	0.000000	-10.000000	-0.458333	27.350000	429.500000	1023.000000	1023.000000	2046.000000
30.260000	-0.032536	-19.228788	-6.091015	-4.320467	-5.050995	-3.766312	0.000000	-10.000000	-0.458333	27.533335	438.500000	1023.000000	1023.000000	2046.000000
30.280001	-0.031240	-18.463058	-5.907408	-4.327952	-4.772317	-3.455381	0.000000	-10.000000	-0.466667	27.666668	447.666656	1023.000000	1023.000000	2046.000000
30.299999	-0.028805	-17.023886	-5.328517	-3.992604	-4.475273	-3.227491	0.000000	-10.000000	-0.483333	27.833334	457.000000	1023.000000	1023.000000	2046.000000
30.320000	-0.027448	-16.222031	-5.171774	-3.993454	-4.234279	-2.822524	0.000000	-10.000000	-0.483333	28.033333	466.333344	1023.000000	1023.000000	2046.000000
30.340000	-0.024502	-14.480753	-4.534381	-3.538151	-3.805595	-2.602625	0.000000	-10.000000	-0.491667	28.316668	475.666656	1023.000000	1023.000000	2046.000000
30.360001	-0.023360	-13.805866	-4.398051	-3.539401	-3.668837	-2.199578	0.000000	-10.000000	-0.491667	28.500000	485.000000	1023.000000	1023.000000	2046.000000
30.379999	-0.020409	-12.061895	-3.877225	-3.008083	-3.125385	-2.051202	0.000000	-10.000000	-0.500000	28.233334	494.500000	1023.000000	1023.000000	2046.000000
30.400000	-0.019723	-11.656253	-3.756581	-3.046121	-3.131095	-1.722457	0.000000	-10.000000	-0.500000	28.066668	504.000000	1023.000000	1023.000000	2046.000000
30.420000	-0.016599	-9.810219	-3.264220	-2.498616	-2.457749	-1.589633	0.000000	-10.000000	-0.491667	27.950001	513.333313	1023.000000	1023.000000	2046.000000
30.440001	-0.015717	-9.288710	-2.994778	-2.514000	-2.484345	-1.295586	0.000000	-10.000000	-0.475000	27.983334	522.666687	1023.000000	1023.000000	2046.000000
30.459999	-0.012849	-7.593899	-2.506852	-2.066093	-1.849533	-1.171421	0.000000	-10.000000	-0.466667	27.900000	532.000000	1023.000000	1023.000000	2046.000000
30.480000	-0.012014	-7.100523	-2.176503	-2.032858	-1.884122	-1.007040	0.000000	-10.000000	-0.458333	27.866667	541.333313	1023.000000	1023.000000	2046.000000
30.500000	-0.010398	-6.144972	-1.982426	-1.910775	-1.444628	-0.807143	0.000000	-10.000000	-0.466667	27.950001	550.666687	1023.000000	1023.000000	2046.000000
30.520000	-0.008766	-5.180872	-1.459140	-1.760932	-1.288353	-0.672448	0.000000	-10.000000	-0.458333	28.016668	560.000000	1023.000000	1023.000000	2046.000000
30.540001	-0.008060	-4.763661	-1.496113	-1.804978	-1.096107	-0.366463	0.000000	-10.000000	-0.441667	27.583334	569.333313	1023.000000	1023.000000	2046.000000
30.559999	-0.006178	-3.651043	-1.260620	-1.404709	-0.761975	-0.223739	0.000000	-10.000000	-0.416667	27.083334	578.666687	1023.000000	1023.000000	2046.000000
30.580000	-0.006752	-3.990494	-1.555099	-1.425367	-0.863201	-0.146827	0.000000	-10.000000	-0.400000	26.416668	587.666687	1023.000000	1023.000000	2046.000000
30.600000	-0.005697	-3.366629	-1.325639	-1.242035	-0.690121	-0.108834	0.000000	-10.000000	-0.391667	26.133333	596.666687	1023.000000	1023.000000	2046.000000
30.620001	-0.005603	-3.311508	-1.251213	-1.287521	-0.828698	0.055924	0.000000	-10.000000	-0.383333	26.000000	605.333313	1023.000000	1023.000000	2046.000000
30.639999	-0.003247	-1.919095	-0.868792	-0.943142	-0.335205	0.228044	0.000000	-10.000000	-0.383333	25.766666	614.166687	1023.000000	1023.000000	2046.000000
30.660000	-0.002074	-1.226020	-0.421299	-0.872674	-0.273653	0.341606	0.000000	-10.000000	-0.391667	25.733334	622.833313	1023.000000	1023.000000	2046.000000
30.680000	-0.001641	-0.969534	-0.452953	-1.070880	-0.033486	0.587785	0.000000	-10.000000	-0.400000	25.566668	631.500000	1023.000000	1023.000000	2046.000000
30.700001	-0.001192	-0.704759	-0.283665	-0.929522	0.044628	0.463799	0.000000	-10.000000	-0.400000	25.500000	640.000000	1023.000000	1023.000000	2046.000000
30.719999	-0.003072	-1.815301	-0.734613	-1.294779	-0.287158	0.501249	0.000000	-10.000000	-0.375000	25.133333	648.500000	1023.000000	1023.000000	2046.000000
30.740000	-0.002764	-1.633556	-0.867917	-0.992827	-0.056641	0.283829	0.000000	-10.000000	-0.358333	24.283333	656.833313	1023.000000	1023.000000	2046.000000
30.760000	-0.004286	-2.532911	-1.094782	-1.251116	-0.440581	0.253567	0.000000	-10.000000	-0.333333	23.833334	665.000000	1023.000000	1023.000000	2046.000000
30.780001	-0.003379	-1.996956	-1.214815	-1.042594	0.014705	0.245749	0.000000	-10.000000	-0.341667	23.500000	673.000000	1023.000000	1023.000000	2046.000000
30.799999	-0.003468	-2.049353	-1.135417	-1.092851	-0.090517	0.269430	0.000000	-10.000000	-0.325000	23.633333	681.000000	1023.000000	1023.000000	2046.000000
30.820000	-0.003061	-1.808994	-1.301446	-1.135299	0.167495	0.460256	0.000000	-10.000000	-0.316667	23.316668	689.000000	1023.000000	1023.000000	2046.000000
30.840000	-0.001914	-1.131178	-0.962174	-0.852128	0.232336	0.450788	0.000000	-10.000000	-0.291667	22.950001	697.000000	1023.000000	1023.000000	2046.000000
30.860001	-0.001899	-1.122203	-1.127087	-1.035733	0.308606	0.732011	0.000000	-10.000000	-0.291667	22.433334	704.666687	1023.000000	1023.000000	2046.000000
30.879999	-0.000108	-0.063707	-0.783073	-0.579090	0.557146	0.741310	0.000000	-10.000000	-0.275000	22.033333	712.166687	1023.000000	1023.000000	2046.000000
30.900000	-0.000172	-0.101620	-0.744279	-0.794265	0.417944	1.018980	0.000000	-10.000000	-0.266667	21.700001	719.500000	1023.000000	1023.000000	2046.000000
30.920000	0.002081	1.229977	-0.439725	-0.331903	0.885087	1.116518	0.000000	-10.000000	-0.266667	21.500000	726.833313	1023.000000	1023.000000	2046.000000
30.940001	0.002793	1.650529	-0.134475	-0.264900	0.828804	1.221100	0.000000	-10.000000	-0.266667	21.433334	734.000000	1023.000000	1023.000000	2046.000000
30.959999	0.004799	2.836470	0.035418	-0.036605	1.350614	1.487042	0.000000	-10.000000	-0.266667	21.233334	741.166687	1023.000000	1023.000000	2046.000000
30.980000	0.006798	4.017352	0.526016	0.257994	1.554168	1.679174	0.000000	-10.000000	-0.250000	20.966667	748.333313	1023.000000	1023.000000	2046.000000
31.000000	0.007796	4.607356	0.665662	0.128769	1.797428	2.015496	0.000000	-10.000000	-0.258333	20.600000	755.500000	1023.000000	1023.000000	2046.000000
31.020000	0.010281	6.076096	1.176190	0.498118	2.281492	2.120296	0.000000	-10.000000	-0.250000	20.133333	762.333313	1023.000000	1023.000000	2046.000000
31.040001	0.010655	6.297310	1.393791	0.228557	2.350373	2.324589	0.000000	-10.000000	-0.233333	19.583334	769.166687	1023.000000	1023.000000	2046.000000
31.059999	0.012814	7.572968	1.694048	0.420817	3.009645	2.448458	0.000000	-10.000000	-0.208333	18.766666	775.833313	1023.000000	1023.000000	2046.000000
31.080000	0.013585	8.029010	2.079317	0.329019	3.046285	2.574389	0.000000	-10.000000	-0.183333	18.050001	782.333313	1023.000000	1023.000000	2046.000000
31.100000	0.014726	8.703046	2.266743	0.247717	3.421935	2.766650	0.000000	-10.000000	-0.166667	17.566668	788.500000	1023.000000	1023.000000	2046.000000
31.120001	0.016014	9.464149	2.826183	0.250760	3.610070	2.777135	0.000000	-10.000000	-0.150000	17.116667	794.500000	1023.000000	1023.000000	2046.000000
31.139999	0.016019	9.467471	3.015919	-0.116810	3.617149	2.951214	0.000000	-10.000000	-0.150000	17.150002	800.166687	1023.000000	1023.000000	2046.000000
31.160000	0.018044	10.663910	3.454030	0.218376	3.972778	3.018725	0.000000	-10.000000	-0.166667	17.333334	805.833313	1023.000000	1023.000000	2046.000000
31.180000	0.018591	10.987294	3.691511	0.101636	3.929545	3.264602	0.000000	-10.000000	-0.175000	17.916668	811.500000	1023.000000	1023.000000	2046.000000
31.200001	0.021210	12.535379	4.055950	0.600548	4.416578	3.462303	0.000000	-10.000000	-0.191667	18.133333	817.500000	1023.000000	1023.000000	2046.000000
31.219999	0.022037	13.023696	4.348950	0.545792	4.395262	3.733692	0.000000	-10.000000	-0.175000	18.066668	823.500000	1023.000000	1023.000000	2046.000000
31.240000	0.024265	14.340489	4.609631	1.015905	4.910983	3.803970	0.000000	-10.000000	-0.166667	17.600000	829.500000	1023.000000	1023.000000	2046.000000
31.260000	0.025511	15.077111	5.088001	1.166126	4.842919	3.980065	0.000000	-10.000000	-0.141667	16.783333	835.500000	1023.000000	1023.000000	2046.000000
31.280001	0.027420	16.205103	5.300603	1.506198	5.300832	4.097470	0.000000	-10.000000	-0.125000	15.966666	841.166687	1023.000000	1023.000000	2046.000000
31.299999	0.029065	17.177391	5.667614	1.764094	5.449710	4.295973	0.000000	-10.000000	-0.116667	15.300000	846.666687	1023.000000	1023.000000	2046.000000
31.320000	0.029445	17.401943	5.767704	1.723345	5.480015	4.430880	0.000000	-10.000000	-0.125000	14.850000	851.833313	1023.000000	1023.000000	2046.000000
31.340000	0.031096	18.377665	6.042461	1.986833	5.806135	4.542235	0.000000	-10.000000	-0.125000	14.483334	857.000000	1023.000000	1023.000000	2046.000000
31.360001	0.031301	18.499043	6.251945	1.881990	5.690146	4.674961	0.000000	-10.000000	-0.116667	13.983334	861.833313	1023.000000	1023.000000	2046.000000
31.379999	0.032976	19.488607	6.250360	2.316195	6.109068	4.812985	0.000000	-10.000000	-0.100000	13.633334	866.500000	1023.000000	1023.000000	2046.000000
31.400000	0.032592	19.261684	6.213809	2.322873	5.863477	4.861525	0.000000	-10.000000	-0.100000	13.066667	871.166687	1023.000000	1023.000000	2046.000000
31.420000	0.032365	19.127960	5.919497	2.295352	5.978877	4.934236	0.000000	-10.000000	-0.100000	12.783334	875.666687	1023.000000	1023.000000	2046.000000
31.440001	0.032307	19.093212	6.181682	2.224138	5.676547	5.010846	0.000000	-10.000000	-0.100000	12.450000	880.000000	1023.000000	1023.000000	2046.000000
31.459999	0.033530	19.816412	6.197688	2.595150	6.011085	5.012489	0.000000	-10.000000	-0.091667	12.316667	884.000000	1023.000000	1023.000000	2046.000000
31.480000	0.034197	20.210508	6.597669	2.532803	5.853662	5.226373	0.000000	-10.000000	-0.075000	11.683333	888.000000	1023.000000	1023.000000	2046.000000
31.500000	0.034348	20.299744	6.452689	2.608361	6.129758	5.108936	0.000000	-10.000000	-0.050000	10.833334	892.000000	1023.000000	1023.000000	2046.000000
31.520000	0.033395	19.736151	6.309261	2.391814	5.865020	5.170056	0.000000	-10.000000	-0.025000	9.733334	895.833313	1023.000000	1023.000000	2046.000000
31.540001	0.030979	18.308468	5.638654	2.255797	5.653133	4.760884	0.000000	-10.000000	-0.008333	8.533334	899.500000	1023.000000	1023.000000	2046.000000
31.559999	0.029362	17.352732	5.200912	2.139307	5.379278	4.633235	0.000000	-10.000000	0.000000	7.366667	902.666687	1023.000000	1023.000000	2046.000000
31.580000	0.027216	16.084600	4.864907	1.776430	4.943188	4.500075	0.000000	-10.000000	0.000000	6.183333	905.333313	1023.000000	1023.000000	2046.000000
31.600000	0.026490	15.655852	4.479245	1.797412	5.061849	4.317346	0.000000	-10.000000	0.000000	5.650000	907.500000	1023.000000	1023.000000	2046.000000
31.620001	0.025931	15.325318	4.410641	1.639405	4.913175	4.362097	0.000000	-10.000000	0.000000	5.366667	909.500000	1023.000000	1023.000000	2046.000000
31.639999	0.025363	14.989792	4.235991	1.696074	4.896210	4.161517	0.000000	-10.000000	0.000000	5.250000	911.500000	1023.000000	1023.000000	2046.000000
31.660000	0.025470	15.052678	4.065702	1.663863	5.069295	4.253818	0.000000	-10.000000	0.000000	4.750000	913.166687	1023.000000	1023.000000	2046.000000
31.680000	0.025212	14.900471	4.197628	1.526189	4.765708	4.410945	0.000000	-10.000000	0.008333	3.850000	914.833313	1023.000000	1023.000000	2046.000000
31.700001	0.025074	14.818513	4.041346	1.736541	4.875276	4.165351	0.000000	-10.000000	0.016667	2.883333	916.166687	1023.000000	1023.000000	2046.000000
31.719999	0.025520	15.082235	4.062424	1.799711	4.882380	4.337720	0.000000	-10.000000	0.016667	2.283333	917.333313	1023.000000	1023.000000	2046.000000
31.740000	0.025558	15.104889	4.075124	1.834944	4.877972	4.316849	0.000000	-10.000000	0.008333	2.483333	918.000000	1023.000000	1023.000000	2046.000000
31.760000	0.026301	15.543651	4.145972	1.996262	4.993987	4.407430	0.000000	-10.000000	0.000000	3.300000	918.666687	1023.000000	1023.000000	2046.000000
31.780001	0.026770	15.821182	4.361844	1.894832	4.957397	4.607110	0.000000	-10.000000	0.000000	4.016667	919.666687	1023.000000	1023.000000	2046.000000
31.799999	0.027612	16.318501	4.383198	2.155190	5.205134	4.574979	0.000000	-10.000000	0.000000	4.333333	920.500000	1023.000000	1023.000000	2046.000000
31.820000	0.028717	16.971521	4.702141	2.090220	5.237001	4.942159	0.000000	-10.000000	0.016667	3.250000	921.833313	1023.000000	1023.000000	2046.000000
31.840000	0.029267	17.296558	4.665230	2.339258	5.578699	4.713371	0.000000	-10.000000	0.025000	1.816667	922.833313	1023.000000	1023.000000	2046.000000
31.860001	0.030069	17.770870	4.969964	2.104532	5.637691	5.058685	0.000000	-10.000000	0.041667	0.116667	923.833313	1023.000000	1023.000000	2046.000000
31.879999	0.029934	17.690903	4.919723	2.089751	5.853728	4.827702	0.000000	-10.000000	0.041667	-1.083333	924.000000	1023.000000	1023.000000	2046.000000
31.900000	0.030263	17.885139	5.052551	1.872573	5.951305	5.008711	0.000000	-10.000000	0.050000	-2.366667	924.000000	1023.000000	1023.000000	2046.000000
31.920000	0.030158	17.823570	5.085495	1.856046	6.044060	4.837969	0.000000	-10.000000	0.050000	-3.750000	924.000000	1023.000000	1023.000000	2046.000000
31.940001	0.030211	17.854858	5.150035	1.672935	6.164692	4.867195	0.000000	-10.000000	0.050000	-4.683333	924.000000	1023.000000	1023.000000	2046.000000
31.959999	0.029805	17.614481	5.323675	1.386174	6.085383	4.819248	0.000000	-10.000000	0.050000	-5.033333	924.000000	1023.000000	1023.000000	2046.000000
31.980000	0.029604	17.496248	5.361372	1.384345	6.090263	4.660269	0.000000	-10.000000	0.050000	-4.650000	924.000000	1023.000000	1023.000000	2046.000000
32.000000	0.030163	17.826593	5.595761	1.262520	6.067729	4.900584	0.000000	-10.000000	0.050000	-3.933333	924.000000	1023.000000	1023.000000	2046.000000
32.020000	0.030830	18.220675	5.700447	1.555484	6.221356	4.743387	0.000000	-10.000000	0.050000	-3.166667	924.000000	1023.000000	1023.000000	2046.000000
32.040001	0.032116	18.980536	6.037555	1.648119	6.270401	5.024461	0.000000	-10.000000	0.050000	-2.650000	924.000000	1023.000000	1023.000000	2046.000000
32.060001	0.033432	19.758104	6.312854	1.939795	6.499769	5.005686	0.000000	-10.000000	0.041667	-2.333333	924.000000	1023.000000	1023.000000	2046.000000
32.080002	0.034367	20.310776	6.533740	2.101360	6.531299	5.144378	0.000000	-10.000000	0.033333	-2.000000	924.000000	1023.000000	1023.000000	2046.000000
32.099998	0.035272	20.845467	6.665481	2.226676	6.686497	5.266813	0.000000	-10.000000	0.033333	-1.633333	924.000000	1023.000000	1023.000000	2046.000000
32.119999	0.035350	20.891596	6.674897	2.329073	6.617424	5.270202	0.000000	-10.000000	0.033333	-1.316667	924.000000	1023.000000	1023.000000	2046.000000
32.139999	0.035963	21.253855	6.836532	2.276905	6.683250	5.457168	0.000000	-10.000000	0.033333	-1.433333	924.000000	1023.000000	1023.000000	2046.000000
32.160000	0.036040	21.299374	6.762215	2.508564	6.684014	5.344581	0.000000	-10.000000	0.033333	-2.000000	924.000000	1023.000000	1023.000000	2046.000000
32.180000	0.036201	21.394499	6.639105	2.543864	6.654860	5.556669	0.000000	-10.000000	0.041667	-2.783333	924.000000	1023.000000	1023.000000	2046.000000
32.200001	0.035599	21.039083	6.258486	2.589221	6.733563	5.457813	0.000000	-10.000000	0.041667	-3.400000	924.000000	1023.000000	1023.000000	2046.000000
32.220001	0.035277	20.848425	6.277889	2.577758	6.479267	5.513511	0.000000	-10.000000	0.041667	-3.700000	924.000000	1023.000000	1023.000000	2046.000000
32.240002	0.035627	21.055656	6.341453	2.803886	6.506444	5.403873	0.000000	-10.000000	0.033333	-3.933333	924.000000	1023.000000	1023.000000	2046.000000
32.259998	0.035499	20.979801	6.454895	2.681306	6.324038	5.519562	0.000000	-10.000000	0.033333	-4.350000	924.000000	1023.000000	1023.000000	2046.000000
32.279999	0.035441	20.945793	6.487571	2.618387	6.411410	5.428425	0.000000	-10.000000	0.033333	-4.983334	924.000000	1023.000000	1023.000000	2046.000000
32.299999	0.033954	20.067066	6.146369	2.387904	6.169522	5.363270	0.000000	-10.000000	0.050000	-5.633334	924.000000	1023.000000	1023.000000	2046.000000
32.320000	0.031969	18.893486	5.601846	2.235327	6.028911	5.027402	0.000000	-10.000000	0.058333	-6.383334	924.000000	1023.000000	1023.000000	2046.000000
32.340000	0.028663	16.939981	4.880338	1.940614	5.408913	4.710116	0.000000	-10.000000	0.058333	-7.100000	924.000000	1023.000000	1023.000000	2046.000000
32.360001	0.026379	15.589864	4.394367	1.611775	5.137965	4.445757	0.000000	-10.000000	0.066667	-7.733334	924.000000	1023.000000	1023.000000	2046.000000
32.380001	0.024051	14.214324	3.873619	1.383153	4.742084	4.215469	0.000000	-10.000000	0.075000	-7.983334	920.500000	1023.000000	1023.000000	2046.000000
32.400002	0.022728	13.432038	3.543745	1.094697	4.672766	4.120831	0.000000	-10.000000	0.083333	-8.000000	912.833313	1023.000000	1023.000000	2046.000000
32.419998	0.021246	12.556571	3.164617	0.994388	4.461390	3.936175	0.000000	-10.000000	0.083333	-8.133333	904.333313	1023.000000	1023.000000	2046.000000
32.439999	0.020550	12.144809	3.067352	0.788233	4.366786	3.922438	0.000000	-10.000000	0.091667	-8.516666	898.333313	1023.000000	1023.000000	2046.000000
32.459999	0.019527	11.540327	2.758924	0.868392	4.247904	3.665107	0.000000	-10.000000	0.100000	-9.266666	895.500000	1023.000000	1023.000000	2046.000000
32.480000	0.019057	11.262670	2.697310	0.635133	4.179114	3.751112	0.000000	-10.000000	0.100000	-10.033334	892.333313	1023.000000	1023.000000	2046.000000
32.500000	0.018359	10.850423	2.450620	0.754999	4.085462	3.559342	0.000000	-10.000000	0.100000	-10.650001	889.000000	1023.000000	1023.000000	2046.000000
32.520000	0.018123	10.710862	2.507939	0.560355	3.995074	3.647494	0.000000	-10.000000	0.108333	-11.116667	885.500000	1023.000000	1023.000000	2046.000000
32.540001	0.017643	10.426919	2.329866	0.680743	3.961286	3.455024	0.000000	-10.000000	0.125000	-11.550000	881.833313	1023.000000	1023.000000	2046.000000
32.560001	0.017748	10.489344	2.418244	0.461868	4.025021	3.584210	0.000000	-10.000000	0.141667	-12.100000	878.000000	1023.000000	1023.000000	2046.000000
32.580002	0.017579	10.389189	2.333744	0.616191	4.006961	3.432292	0.000000	-10.000000	0.158333	-13.000000	873.833313	1023.000000	1023.000000	2046.000000
32.599998	0.017978	10.625077	2.425715	0.473678	4.159268	3.566416	0.000000	-10.000000	0.191667	-14.166667	869.500000	1023.000000	1023.000000	2046.000000
32.619999	0.017677	10.447345	2.313864	0.547403	4.157836	3.428241	0.000000	-10.000000	0.225000	-15.500000	864.666687	1023.000000	1023.000000	2046.000000
32.639999	0.017596	10.399027	2.367604	0.357384	4.299221	3.374818	0.000000	-10.000000	0.250000	-16.866667	859.666687	1023.000000	1023.000000	2046.000000
32.660000	0.016765	9.908363	2.237070	0.274214	4.319113	3.077967	0.000000	-10.000000	0.275000	-18.183334	854.000000	1023.000000	1023.000000	2046.000000
32.680000	0.015692	9.274141	2.201683	-0.068571	4.214133	2.926896	0.000000	-10.000000	0.316667	-19.550001	848.000000	1023.000000	1023.000000	2046.000000
32.700001	0.014898	8.804517	2.112500	-0.146563	4.366775	2.471806	0.000000	-10.000000	0.358333	-20.716667	841.333313	1023.000000	1023.000000	2046.000000
32.720001	0.013562	8.015209	2.024082	-0.405711	4.061842	2.334996	0.000000	-10.000000	0.383333	-21.600000	834.333313	1023.000000	1023.000000	2046.000000
32.740002	0.012889	7.617153	2.054676	-0.617450	4.296462	1.883466	0.000000	-10.000000	0.391667	-22.133333	827.166687	1023.000000	1023.000000	2046.000000
32.759998	0.011222	6.632346	1.921429	-0.875632	3.945066	1.641483	0.000000	-10.000000	0.400000	-22.416666	819.666687	1023.000000	1023.000000	2046.000000
32.779999	0.010710	6.329359	1.980843	-1.007221	4.105283	1.250454	0.000000	-10.000000	0.400000	-22.483334	812.333313	1023.000000	1023.000000	2046.000000
32.799999	0.009851	5.822188	1.947106	-1.070251	3.878460	1.066874	0.000000	-10.000000	0.400000	-22.533333	804.666687	1023.000000	1023.000000	2046.000000
32.820000	0.009881	5.839950	2.144111	-1.200356	4.023583	0.872612	0.000000	-10.000000	0.400000	-22.500000	797.333313	1023.000000	1023.000000	2046.000000
32.840000	0.009757	5.766432	2.300870	-1.133485	4.048114	0.550932	0.000000	-10.000000	0.400000	-22.516668	789.666687	1023.000000	1023.000000	2046.000000
32.860001	0.009663	5.710753	2.467888	-1.235733	3.923774	0.554825	0.000000	-10.000000	0.400000	-22.700001	782.333313	1023.000000	1023.000000	2046.000000
32.880001	0.009925	5.865485	2.557138	-0.980963	4.180031	0.109278	0.000000	-10.000000	0.408333	-22.883333	774.666687	1023.000000	1023.000000	2046.000000
32.900002	0.008822	5.213622	2.356071	-1.010860	3.860488	0.007923	0.000000	-10.000000	0.425000	-23.133333	767.000000	1023.000000	1023.000000	2046.000000
32.919998	0.008307	4.909396	2.243751	-1.036250	3.988700	-0.286805	0.000000	-10.000000	0.425000	-23.333334	759.166687	1023.000000	1023.000000	2046.000000
32.939999	0.007092	4.191096	2.001529	-1.045400	3.796875	-0.561908	0.000000	-10.000000	0.441667	-23.716667	751.500000	1023.000000	1023.000000	2046.000000
32.959999	0.006208	3.668769	1.700852	-1.151635	3.743075	-0.623523	0.000000	-10.000000	0.458333	-24.150000	743.666687	1023.000000	1023.000000	2046.000000
32.980000	0.005470	3.233003	1.380292	-0.843373	3.851657	-1.155573	0.000000	-10.000000	0.491667	-24.366667	735.500000	1023.000000	1023.000000	2046.000000
33.000000	0.003304	1.952504	0.908361	-1.490795	3.312075	-0.777137	0.000000	-10.000000	0.500000	-24.333334	727.166687	1023.000000	1023.000000	2046.000000
33.020000	0.002930	1.731645	0.822389	-1.062865	3.387756	-1.415636	0.000000	-10.000000	0.500000	-24.283333	719.000000	1023.000000	1023.000000	2046.000000
33.040001	0.001166	0.689382	0.566205	-1.272416	2.896355	-1.500762	0.000000	-10.000000	0.500000	-24.433334	711.000000	1023.000000	1023.000000	2046.000000
33.060001	0.000572	0.338137	0.555147	-1.353591	3.019082	-1.882501	0.000000	-10.000000	0.491667	-24.550001	703.000000	1023.000000	1023.000000	2046.000000
33.080002	-0.001315	-0.776980	0.288580	-1.647737	2.597625	-2.015448	0.000000	-10.000000	0.491667	-24.600000	694.833313	1023.000000	1023.000000	2046.000000
33.099998	-0.002701	-1.596037	-0.014702	-1.810166	2.581027	-2.352196	0.000000	-10.000000	0.475000	-24.333334	686.500000	1023.000000	1023.000000	2046.000000
33.119999	-0.005661	-3.345862	-0.602664	-1.953312	2.060467	-2.850354	0.000000	-10.000000	0.483333	-24.116667	678.166687	1023.000000	1023.000000	2046.000000
33.139999	-0.008460	-4.999671	-1.238172	-2.277475	1.725141	-3.209164	0.000000	-10.000000	0.475000	-23.683334	670.000000	1023.000000	1023.000000	2046.000000
33.160000	-0.011556	-6.829390	-1.795765	-2.426817	1.171971	-3.778780	0.000000	-10.000000	0.483333	-23.533335	662.333313	1023.000000	1023.000000	2046.000000
33.180000	-0.013896	-8.212637	-2.398008	-2.790632	0.902126	-3.926123	0.000000	-10.000000	0.475000	-23.366667	654.666687	1023.000000	1023.000000	2046.000000
33.200001	-0.015767	-9.318295	-2.796632	-2.773275	0.747390	-4.495778	0.000000	-10.000000	0.475000	-23.550001	647.000000	1023.000000	1023.000000	2046.000000
33.220001	-0.017896	-10.576591	-3.311324	-3.062952	0.322154	-4.524468	0.000000	-10.000000	0.483333	-23.700001	639.000000	1023.000000	1023.000000	2046.000000
33.240002	-0.018732	-11.070843	-3.568826	-2.921755	0.396097	-4.976357	0.000000	-10.000000	0.483333	-23.850000	631.000000	1023.000000	1023.000000	2046.000000
33.259998	-0.020755	-12.266233	-4.006413	-3.083877	-0.087569	-5.088374	0.000000	-10.000000	0.483333	-24.000000	623.000000	1023.000000	1023.000000	2046.000000
33.279999	-0.021275	-12.573440	-4.222432	-3.043764	0.003885	-5.311129	0.000000	-10.000000	0.475000	-24.000000	615.000000	1023.000000	1023.000000	2046.000000
33.299999	-0.022857	-13.508657	-4.426184	-3.199377	-0.447610	-5.435485	0.000000	-10.000000	0.475000	-24.066668	607.000000	1023.000000	1023.000000	2046.000000
33.320000	-0.023259	-13.746330	-4.633898	-3.299620	-0.343671	-5.469142	0.000000	-10.000000	0.475000	-23.916666	599.000000	1023.000000	1023.000000	2046.000000
33.340000	-0.024039	-14.206928	-4.533798	-3.330908	-0.696770	-5.645452	0.000000	-10.000000	0.483333	-23.783333	591.000000	1023.000000	1023.000000	2046.000000
33.360001	-0.024139	-14.266225	-4.625716	-3.448730	-0.555146	-5.636632	0.000000	-10.000000	0.491667	-23.733334	583.000000	1023.000000	1023.000000	2046.000000
33.380001	-0.024278	-14.348066	-4.464996	-3.460604	-0.660527	-5.761939	0.000000	-10.000000	0.483333	-23.800001	575.000000	1023.000000	1023.000000	2046.000000
33.400002	-0.024912	-14.723208	-4.659816	-3.733956	-0.720774	-5.608662	0.000000	-10.000000	0.475000	-23.950001	567.000000	1023.000000	1023.000000	2046.000000
33.419998	-0.024776	-14.642608	-4.487493	-3.566255	-0.697165	-5.891695	0.000000	-10.000000	0.475000	-23.816668	559.000000	1023.000000	1023.000000	2046.000000
33.439999	-0.026342	-15.568157	-4.797233	-3.855834	-0.970004	-5.945087	0.000000	-10.000000	0.483333	-23.716667	551.000000	1023.000000	1023.000000	2046.000000
33.459999	-0.026506	-15.664815	-4.748486	-3.807257	-0.865036	-6.244036	0.000000	-10.000000	0.491667	-23.600000	543.000000	1023.000000	1023.000000	2046.000000
33.480000	-0.028658	-16.936949	-5.058629	-4.224744	-1.314064	-6.339512	0.000000	-10.000000	0.491667	-23.733334	535.333313	1023.000000	1023.000000	2046.000000
33.500000	-0.028717	-16.971632	-5.057713	-4.112288	-1.184511	-6.617119	0.000000	-10.000000	0.500000	-23.733334	527.666687	1023.000000	1023.000000	2046.000000
33.520000	-0.030973	-18.304970	-5.333068	-4.464014	-1.774005	-6.733884	0.000000	-10.000000	0.491667	-23.850000	520.000000	1023.000000	1023.000000	2046.000000
33.540001	-0.031327	-18.514088	-5.471509	-4.439557	-1.626623	-6.976398	0.000000	-10.000000	0.483333	-23.916668	512.000000	1023.000000	1023.000000	2046.000000
33.560001	-0.033404	-19.741571	-5.569452	-4.751652	-2.352182	-7.068284	0.000000	-10.000000	0.475000	-23.900002	504.000000	1023.000000	1023.000000	2046.000000
33.580002	-0.033971	-20.076643	-5.880530	-4.767898	-2.198635	-7.229579	0.000000	-10.000000	0.466667	-23.650002	496.000000	1023.000000	1023.000000	2046.000000
33.599998	-0.035385	-20.912613	-5.876102	-4.937166	-2.852042	-7.247301	0.000000	-10.000000	0.458333	-23.366667	488.000000	1023.000000	1023.000000	2046.000000
33.619999	-0.035765	-21.136971	-6.209670	-4.962158	-2.676404	-7.288738	0.000000	-10.000000	0.450000	-23.266668	480.000000	1023.000000	1023.000000	2046.000000
33.639999	-0.036614	-21.638670	-6.144860	-4.989094	-3.164080	-7.340635	0.000000	-10.000000	0.441667	-23.166668	472.000000	1023.000000	1023.000000	2046.000000
33.660000	-0.037552	-22.193230	-6.558829	-5.205919	-3.225025	-7.203456	0.000000	-10.000000	0.441667	-23.150000	464.333344	1023.000000	1023.000000	2046.000000
33.680000	-0.037579	-22.209072	-6.451554	-5.023572	-3.414781	-7.319165	0.000000	-10.000000	0.433333	-23.066668	456.666656	1023.000000	1023.000000	2046.000000
33.700001	-0.039231	-23.185514	-6.887640	-5.317155	-3.803188	-7.177531	0.000000	-10.000000	0.425000	-23.116667	449.000000	1023.000000	1023.000000	2046.000000
33.720001	-0.038672	-22.855066	-6.858530	-4.955410	-3.710831	-7.330296	0.000000	-10.000000	0.425000	-23.066668	441.333344	1023.000000	1023.000000	2046.000000
33.740002	-0.040437	-23.898539	-7.147415	-5.217359	-4.293742	-7.240023	0.000000	-10.000000	0.416667	-23.033333	433.666656	1023.000000	1023.000000	2046.000000
33.759998	-0.039957	-23.614687	-7.296406	-4.920694	-4.075896	-7.321692	0.000000	-10.000000	0.416667	-23.033333	426.000000	1023.000000	1023.000000	2046.000000
33.779999	-0.041566	-24.565468	-7.457605	-5.108509	-4.717328	-7.282027	0.000000	-10.000000	0.408333	-23.033333	418.166656	1023.000000	1023.000000	2046.000000
33.799999	-0.041474	-24.511034	-7.755747	-4.971293	-4.497646	-7.286349	0.000000	-10.000000	0.416667	-23.049999	413.000000	1023.000000	1023.000000	2046.000000
33.820000	-0.042732	-25.254673	-7.785250	-5.026845	-5.082165	-7.360414	0.000000	-10.000000	0.416667	-22.750000	405.333344	1023.000000	1023.000000	2046.000000
33.840000	-0.043236	-25.552542	-8.201662	-5.137366	-4.984349	-7.229164	0.000000	-10.000000	0.408333	-22.616667	397.833344	1023.000000	1023.000000	2046.000000
33.860001	-0.043756	-25.859566	-8.093049	-5.020952	-5.382649	-7.362916	0.000000	-10.000000	0.400000	-22.416666	387.666656	1023.000000	1023.000000	2046.000000
33.880001	-0.045061	-26.630795	-8.531167	-5.381737	-5.523625	-7.194265	0.000000	-10.000000	0.400000	-22.433334	380.333344	1023.000000	1023.000000	2046.000000
33.900002	-0.044884	-26.526503	-8.438046	-5.070632	-5.602388	-7.415438	0.000000	-10.000000	0.400000	-22.166668	372.666656	1023.000000	1023.000000	2046.000000
33.919998	-0.046622	-27.553648	-8.808158	-5.498730	-5.998855	-7.247906	0.000000	-10.000000	0.391667	-21.916668	365.333344	1023.000000	1023.000000	2046.000000
33.939999	-0.046079	-27.232533	-8.781426	-5.155229	-5.853306	-7.442572	0.000000	-10.000000	0.391667	-21.466667	358.000000	1023.000000	1023.000000	2046.000000
33.959999	-0.047895	-28.306122	-9.015496	-5.543919	-6.374068	-7.372639	0.000000	-10.000000	0.375000	-21.183334	351.000000	1023.000000	1023.000000	2046.000000
33.980000	-0.047329	-27.971582	-9.037416	-5.220014	-6.145093	-7.569058	0.000000	-10.000000	0.366667	-20.866667	344.000000	1023.000000	1023.000000	2046.000000
34.000000	-0.049021	-28.971411	-9.166940	-5.475337	-6.735981	-7.593153	0.000000	-10.000000	0.350000	-20.666668	337.000000	1023.000000	1023.000000	2046.000000
34.020000	-0.048584	-28.713215	-9.303251	-5.297784	-6.465944	-7.646236	0.000000	-10.000000	0.350000	-20.283335	330.000000	1023.000000	1023.000000	2046.000000
34.040001	-0.049945	-29.517393	-9.297486	-5.433720	-7.018833	-7.767353	0.000000	-10.000000	0.350000	-19.933334	323.166656	1023.000000	1023.000000	2046.000000
34.060001	-0.050034	-29.569935	-9.601110	-5.467266	-6.805527	-7.696033	0.000000	-10.000000	0.341667	-19.616667	316.500000	1023.000000	1023.000000	2046.000000
34.080002	-0.050843	-30.048460	-9.488662	-5.455690	-7.191103	-7.913005	0.000000	-10.000000	0.341667	-19.350000	310.000000	1023.000000	1023.000000	2046.000000
34.099998	-0.051771	-30.596821	-9.828740	-5.682398	-7.266047	-7.819634	0.000000	-10.000000	0.308333	-19.066668	303.500000	1023.000000	1023.000000	2046.000000
34.119999	-0.051660	-30.530897	-9.711586	-5.513858	-7.319182	-7.986270	0.000000	-10.000000	0.283333	-18.633333	297.000000	1023.000000	1023.000000	2046.000000
34.139999	-0.053400	-31.559311	-9.928041	-5.891446	-7.775217	-7.964607	0.000000	-10.000000	0.266667	-18.400002	290.666656	1023.000000	1023.000000	2046.000000
34.160000	-0.052882	-31.253035	-9.973344	-5.635084	-7.529745	-8.114862	0.000000	-10.000000	0.266667	-18.066668	284.500000	1023.000000	1023.000000	2046.000000
34.180000	-0.054387	-32.142914	-9.975044	-5.867378	-8.099538	-8.200953	0.000000	-10.000000	0.266667	-17.900002	278.500000	1023.000000	1023.000000	2046.000000
34.200001	-0.054235	-32.052734	-10.222183	-5.748430	-7.809738	-8.272384	0.000000	-10.000000	0.250000	-17.666668	274.500000	1023.000000	1023.000000	2046.000000
34.220001	-0.055103	-32.565712	-10.088895	-5.756744	-8.259977	-8.460094	0.000000	-10.000000	0.250000	-17.266666	268.666656	1023.000000	1023.000000	2046.000000
34.240002	-0.056463	-33.369465	-10.532507	-6.037912	-8.334760	-8.464286	0.000000	-10.000000	0.250000	-16.833334	263.000000	1023.000000	1023.000000	2046.000000
34.259998	-0.057027	-33.703053	-10.498334	-5.932053	-8.550826	-8.721841	0.000000	-10.000000	0.233333	-16.283333	255.500000	1023.000000	1023.000000	2046.000000
34.279999	-0.059765	-35.321358	-10.815140	-6.445476	-9.201515	-8.859225	0.000000	-10.000000	0.225000	-16.050001	250.000000	1023.000000	1023.000000	2046.000000
34.299999	-0.060563	-35.792763	-11.007711	-6.362626	-9.240129	-9.182296	0.000000	-10.000000	0.208333	-15.766666	244.666672	1023.000000	1023.000000	2046.000000
34.320000	-0.062383	-36.868305	-11.045468	-6.593784	-9.811507	-9.417545	0.000000	-10.000000	0.216667	-15.566667	239.500000	1023.000000	1023.000000	2046.000000
34.340000	-0.063538	-37.550976	-11.343392	-6.844141	-9.902168	-9.461274	0.000000	-10.000000	0.216667	-15.383333	236.166672	1023.000000	1023.000000	2046.000000
34.360001	-0.063291	-37.404732	-11.248339	-6.734180	-9.868265	-9.553948	0.000000	-10.000000	0.216667	-15.033334	231.000000	1023.000000	1023.000000	2046.000000
34.380001	-0.064430	-38.077843	-11.448980	-6.998729	-10.042784	-9.587350	0.000000	-10.000000	0.216667	-14.700001	225.833328	1023.000000	1023.000000	2046.000000
34.400002	-0.063615	-37.596390	-11.514447	-6.694182	-9.799189	-9.588571	0.000000	-10.000000	0.208333	-14.433333	219.166672	1023.000000	1023.000000	2046.000000
34.419998	-0.063910	-37.770866	-11.446374	-6.615398	-10.149489	-9.559605	0.000000	-10.000000	0.208333	-14.483334	216.000000	1023.000000	1023.000000	2046.000000
34.439999	-0.063843	-37.730957	-11.711873	-6.567673	-9.942244	-9.509168	0.000000	-10.000000	0.200000	-14.366667	211.333328	1023.000000	1023.000000	2046.000000
34.459999	-0.064406	-38.063847	-11.575314	-6.671346	-10.230336	-9.586850	0.000000	-10.000000	0.200000	-14.216667	206.500000	1023.000000	1023.000000	2046.000000
34.480000	-0.066631	-39.379105	-12.100145	-7.090019	-10.466398	-9.722541	0.000000	-10.000000	0.191667	-13.866667	200.166672	1023.000000	1023.000000	2046.000000
34.500000	-0.068158	-40.281372	-12.528778	-7.109355	-10.635773	-10.007464	0.000000	-10.000000	0.183333	-13.700000	197.000000	1023.000000	1023.000000	2046.000000
34.520000	-0.071652	-42.346245	-13.044661	-7.504121	-11.438540	-10.358924	0.000000	-10.000000	0.150000	-12.900000	194.000000	1023.000000	1023.000000	2046.000000
34.540001	-0.073122	-43.215340	-13.623549	-7.399441	-11.433528	-10.758821	0.000000	-10.000000	0.125000	-11.700000	189.833328	1023.000000	1023.000000	2046.000000
34.560001	-0.074949	-44.294971	-13.831146	-7.517967	-11.976548	-10.969312	0.000000	-10.000000	0.100000	-10.533334	184.666672	1023.000000	1023.000000	2046.000000
34.580002	-0.075922	-44.869984	-14.425532	-7.449012	-11.829492	-11.165945	0.000000	-10.000000	0.100000	-10.100000	179.833328	1023.000000	1023.000000	2046.000000
34.599998	-0.076576	-45.256496	-14.533295	-7.389411	-12.135509	-11.198279	0.000000	-10.000000	0.100000	-10.266667	177.666672	1023.000000	1023.000000	2046.000000
34.619999	-0.077595	-45.858932	-15.055740	-7.412755	-12.053231	-11.337205	0.000000	-10.000000	0.108333	-10.700001	174.166672	1023.000000	1023.000000	2046.000000
34.639999	-0.077451	-45.773300	-14.989151	-7.278811	-12.214255	-11.291085	0.000000	-10.000000	0.108333	-10.850000	170.666672	1023.000000	1023.000000	2046.000000
34.660000	-0.078649	-46.481339	-15.358274	-7.449854	-12.272046	-11.401164	0.000000	-10.000000	0.108333	-11.000000	167.166672	1023.000000	1023.000000	2046.000000
34.680000	-0.078200	-46.216015	-15.305197	-7.223586	-12.271344	-11.415888	0.000000	-10.000000	0.100000	-10.750000	164.666672	1023.000000	1023.000000	2046.000000
34.700001	-0.078901	-46.630650	-15.359310	-7.439447	-12.481970	-11.349921	0.000000	-10.000000	0.083333	-10.133333	161.166672	1023.000000	1023.000000	2046.000000
34.720001	-0.078341	-46.299480	-15.370826	-7.148128	-12.280272	-11.500255	0.000000	-10.000000	0.075000	-9.350000	156.666672	1023.000000	1023.000000	2046.000000
34.740002	-0.078392	-46.329826	-15.099040	-7.369440	-12.516009	-11.345337	0.000000	-10.000000	0.066667	-8.600000	152.500000	1023.000000	1023.000000	2046.000000
34.759998	-0.077674	-45.905384	-15.118397	-7.148526	-12.172702	-11.465761	0.000000	-10.000000	0.075000	-8.366667	150.500000	1023.000000	1023.000000	2046.000000
34.779999	-0.077078	-45.552818	-14.717469	-7.249146	-12.329539	-11.256664	0.000000	-10.000000	0.075000	-8.483334	148.666672	1023.000000	1023.000000	2046.000000
34.799999	-0.076991	-45.501621	-14.742773	-7.242711	-12.102894	-11.413244	0.000000	-10.000000	0.075000	-8.583334	146.833328	1023.000000	1023.000000	2046.000000
34.820000	-0.076479	-45.198849	-14.438983	-7.270833	-12.159335	-11.329697	0.000000	-10.000000	0.075000	-8.500000	143.166672	1023.000000	1023.000000	2046.000000
34.840000	-0.077351	-45.714268	-14.554356	-7.593769	-12.091139	-11.475004	0.000000	-10.000000	0.075000	-8.233334	140.333328	1023.000000	1023.000000	2046.000000
34.860001	-0.077343	-45.709988	-14.434394	-7.653656	-12.074901	-11.547036	0.000000	-10.000000	0.083333	-8.083334	136.666672	1023.000000	1023.000000	2046.000000
34.880001	-0.078308	-46.279945	-14.535097	-8.066701	-12.125413	-11.552732	0.000000	-10.000000	0.091667	-8.183333	134.000000	1023.000000	1023.000000	2046.000000
34.900002	-0.078383	-46.324314	-14.468348	-7.987207	-12.145276	-11.723482	0.000000	-10.000000	0.100000	-8.266667	130.333328	1023.000000	1023.000000	2046.000000
34.919998	-0.079183	-46.796921	-14.406785	-8.469725	-12.334193	-11.586219	0.000000	-10.000000	0.100000	-8.316667	128.500000	1023.000000	1023.000000	2046.000000
34.939999	-0.079691	-47.097431	-14.510895	-8.376560	-12.270336	-11.939641	0.000000	-10.000000	0.083333	-8.366667	126.500000	1023.000000	1023.000000	2046.000000
34.959999	-0.080120	-47.350883	-14.325793	-8.751910	-12.556813	-11.716367	0.000000	-10.000000	0.058333	-8.383333	124.500000	1023.000000	1023.000000	2046.000000
34.980000	-0.080473	-47.559711	-14.486263	-8.589690	-12.409821	-12.073937	0.000000	-10.000000	0.041667	-7.983334	120.833336	1023.000000	1023.000000	2046.000000
35.000000	-0.080097	-47.337070	-14.149375	-8.740031	-12.647742	-11.799922	0.000000	-10.000000	0.041667	-7.516667	118.166664	1023.000000	1023.000000	2046.000000
35.020000	-0.080145	-47.365681	-14.230972	-8.591320	-12.447665	-12.095724	0.000000	-10.000000	0.058333	-7.100000	115.666664	1023.000000	1023.000000	2046.000000
35.040001	-0.079476	-46.970051	-13.959653	-8.607071	-12.533964	-11.869365	0.000000	-10.000000	0.058333	-6.916667	114.000000	1023.000000	1023.000000	2046.000000
35.060001	-0.079248	-46.835831	-13.884017	-8.600569	-12.467787	-11.883457	0.000000	-10.000000	0.058333	-6.500000	111.666664	1023.000000	1023.000000	2046.000000
35.080002	-0.078885	-46.621277	-13.873601	-8.455108	-12.401756	-11.890812	0.000000	-10.000000	0.050000	-5.966667	109.500000	1023.000000	1023.000000	2046.000000
35.099998	-0.078508	-46.398460	-13.689422	-8.610697	-12.469357	-11.628983	0.000000	-10.000000	0.050000	-5.500000	106.833336	1023.000000	1023.000000	2046.000000
35.119999	-0.078377	-46.320671	-13.748245	-8.350105	-12.376414	-11.845904	0.000000	-10.000000	0.050000	-5.183333	104.500000	1023.000000	1023.000000	2046.000000
35.139999	-0.077728	-45.937328	-13.517574	-8.392627	-12.476830	-11.550298	0.000000	-10.000000	0.050000	-4.983334	102.833336	1023.000000	1023.000000	2046.000000
35.160000	-0.077587	-45.853985	-13.572856	-8.199462	-12.318824	-11.762843	0.000000	-10.000000	0.050000	-4.833333	101.833336	1023.000000	1023.000000	2046.000000
35.180000	-0.077214	-45.633667	-13.418326	-8.143673	-12.432013	-11.639656	0.000000	-10.000000	0.050000	-4.700000	100.166664	1023.000000	1023.000000	2046.000000
35.200001	-0.076982	-45.496559	-13.442120	-8.145473	-12.297836	-11.611130	0.000000	-10.000000	0.058333	-4.583333	97.833336	1023.000000	1023.000000	2046.000000
35.220001	-0.077005	-45.510151	-13.403522	-8.024454	-12.407554	-11.674623	0.000000	-10.000000	0.066667	-4.533333	96.166664	1023.000000	1023.000000	2046.000000
35.240002	-0.076751	-45.359867	-13.380618	-8.112252	-12.316839	-11.550158	0.000000	-10.000000	0.066667	-4.516667	95.166664	1023.000000	1023.000000	2046.000000
35.259998	-0.076944	-45.473675	-13.453976	-7.991512	-12.362120	-11.666066	0.000000	-10.000000	0.058333	-4.500000	94.166664	1023.000000	1023.000000	2046.000000
35.279999	-0.076573	-45.254845	-13.326097	-8.155466	-12.343874	-11.429407	0.000000	-10.000000	0.050000	-4.566667	92.833336	1023.000000	1023.000000	2046.000000
35.299999	-0.076877	-45.434296	-13.365921	-7.971987	-12.423411	-11.672976	0.000000	-10.000000	0.050000	-4.666667	91.166664	1023.000000	1023.000000	2046.000000
35.320000	-0.076528	-45.228168	-13.264561	-8.126078	-12.389672	-11.447858	0.000000	-10.000000	0.050000	-4.466667	89.166664	1023.000000	1023.000000	2046.000000
35.340000	-0.076827	-45.404949	-13.325394	-7.995723	-12.446801	-11.637033	0.000000	-10.000000	0.050000	-4.183333	87.500000	1023.000000	1023.000000	2046.000000
35.360001	-0.076470	-45.193817	-13.186941	-8.064212	-12.461385	-11.481278	0.000000	-10.000000	0.050000	-3.700000	85.666664	1023.000000	1023.000000	2046.000000
35.380001	-0.076500	-45.211693	-13.243989	-7.909998	-12.380483	-11.677223	0.000000	-10.000000	0.050000	-3.350000	84.500000	1023.000000	1023.000000	2046.000000
35.400002	-0.076570	-45.252769	-13.240679	-7.902827	-12.450299	-11.658963	0.000000	-10.000000	0.050000	-2.850000	83.000000	1023.000000	1023.000000	2046.000000
35.419998	-0.076237	-45.055817	-13.183993	-7.907881	-12.338839	-11.625104	0.000000	-10.000000	0.050000	-2.583333	82.000000	1023.000000	1023.000000	2046.000000
35.439999	-0.076715	-45.338581	-13.267851	-7.894378	-12.468950	-11.707401	0.000000	-10.000000	0.050000	-2.466667	81.333336	1023.000000	1023.000000	2046.000000
35.459999	-0.076508	-45.216217	-13.122931	-8.058745	-12.501504	-11.533036	0.000000	-10.000000	0.041667	-2.483333	80.666664	1023.000000	1023.000000	2046.000000
35.480000	-0.076867	-45.428387	-13.224112	-7.910238	-12.509755	-11.784281	0.000000	-10.000000	0.033333	-2.516667	79.833336	1023.000000	1023.000000	2046.000000
35.500000	-0.077399	-45.742802	-13.188296	-8.005026	-12.780437	-11.769042	0.000000	-10.000000	0.025000	-2.550000	79.000000	1023.000000	1023.000000	2046.000000
35.520000	-0.077843	-46.005493	-13.286189	-8.010311	-12.792037	-11.916957	0.000000	-10.000000	0.033333	-2.500000	78.166664	1023.000000	1023.000000	2046.000000
35.540001	-0.079228	-46.823776	-13.416180	-8.119927	-13.202210	-12.085461	0.000000	-10.000000	0.041667	-2.316667	77.666664	1023.000000	1023.000000	2046.000000
35.560001	-0.079587	-47.035931	-13.468554	-8.295198	-13.146026	-12.126153	0.000000	-10.000000	0.041667	-2.133333	76.833336	1023.000000	1023.000000	2046.000000
35.580002	-0.080633	-47.654186	-13.584534	-8.364807	-13.446883	-12.257964	0.000000	-10.000000	0.041667	-2.316667	75.833336	1023.000000	1023.000000	2046.000000
35.599998	-0.080530	-47.593445	-13.481414	-8.513360	-13.447480	-12.151193	0.000000	-10.000000	0.041667	-2.583333	75.000000	1023.000000	1023.000000	2046.000000
35.619999	-0.080128	-47.355469	-13.469460	-8.239465	-13.289561	-12.356981	0.000000	-10.000000	0.050000	-2.900000	74.166664	1023.000000	1023.000000	2046.000000
35.639999	-0.080411	-47.523174	-13.600881	-8.397304	-13.408092	-12.116898	0.000000	-10.000000	0.050000	-3.000000	73.500000	1023.000000	1023.000000	2046.000000
35.660000	-0.079574	-47.028316	-13.633193	-8.177843	-13.087012	-12.130267	0.000000	-10.000000	0.050000	-3.116667	72.500000	1023.000000	1023.000000	2046.000000
35.680000	-0.079891	-47.215645	-13.693713	-8.171194	-13.292614	-12.058123	0.000000	-10.000000	0.050000	-3.100000	71.500000	1023.000000	1023.000000	2046.000000
35.700001	-0.080106	-47.342831	-13.609849	-8.367870	-13.446463	-11.918652	0.000000	-10.000000	0.041667	-2.950000	70.500000	1023.000000	1023.000000	2046.000000
35.720001	-0.080371	-47.499046	-13.674078	-8.415213	-13.354883	-12.054874	0.000000	-10.000000	0.033333	-2.900000	69.500000	1023.000000	1023.000000	2046.000000
35.740002	-0.082087	-48.513451	-14.021626	-8.587467	-13.736298	-12.168058	0.000000	-10.000000	0.025000	-3.050000	68.500000	1023.000000	1023.000000	2046.000000
35.759998	-0.083628	-49.424095	-14.510660	-8.659752	-13.755946	-12.497736	0.000000	-10.000000	0.016667	-3.100000	67.500000	1023.000000	1023.000000	2046.000000
35.779999	-0.086104	-50.887310	-15.101518	-8.762920	-14.275196	-12.747675	0.000000	-10.000000	0.016667	-2.083333	66.666664	1023.000000	1023.000000	2046.000000
35.799999	-0.087452	-51.684307	-15.406507	-8.938490	-14.456917	-12.882392	0.000000	-10.000000	0.008333	-0.350000	66.166664	1023.000000	1023.000000	2046.000000
35.820000	-0.088522	-52.316605	-15.790956	-8.886067	-14.581080	-13.058502	0.000000	-10.000000	0.008333	1.316667	66.000000	1023.000000	1023.000000	2046.000000
35.840000	-0.089274	-52.761139	-16.029900	-8.903823	-14.751929	-13.075489	0.000000	-10.000000	0.008333	1.966667	66.000000	1023.000000	1023.000000	2046.000000
35.860001	-0.089345	-52.803074	-16.270685	-8.764181	-14.575912	-13.192297	0.000000	-10.000000	0.025000	1.583333	66.000000	1023.000000	1023.000000	2046.000000
35.880001	-0.089945	-53.157558	-16.450575	-8.707118	-14.832175	-13.167690	0.000000	-10.000000	0.025000	0.866667	66.000000	1023.000000	1023.000000	2046.000000
35.900002	-0.089547	-52.922295	-16.522663	-8.644143	-14.572388	-13.183100	0.000000	-10.000000	0.025000	0.516667	66.000000	1023.000000	1023.000000	2046.000000
35.919998	-0.089967	-53.170750	-16.622339	-8.552940	-14.879985	-13.115484	0.000000	-10.000000	0.008333	1.183333	66.000000	1023.000000	1023.000000	2046.000000
35.939999	-0.089334	-52.796104	-16.549488	-8.479693	-14.633920	-13.133002	0.000000	-10.000000	0.008333	2.500000	66.000000	1023.000000	1023.000000	2046.000000
35.959999	-0.089426	-52.850475	-16.589062	-8.380079	-14.863997	-13.017335	0.000000	-10.000000	0.000000	3.966667	66.000000	1023.000000	1023.000000	2046.000000
35.980000	-0.088283	-52.175407	-16.400209	-8.311050	-14.524364	-12.939785	0.000000	-10.000000	-0.016667	5.283333	66.000000	1023.000000	1023.000000	2046.000000
36.000000	-0.087634	-51.791706	-16.278988	-8.174665	-14.558981	-12.779074	0.000000	-10.000000	-0.016667	6.583333	66.000000	1023.000000	1023.000000	2046.000000
36.020000	-0.086228	-50.960724	-15.962971	-8.210565	-14.282969	-12.504220	0.000000	-10.000000	-0.033333	7.850000	66.000000	1023.000000	1023.000000	2046.000000
36.040001	-0.085079	-50.281670	-15.730330	-8.047184	-14.175200	-12.328955	0.000000	-10.000000	-0.041667	9.200001	66.000000	1023.000000	1023.000000	2046.000000
36.060001	-0.083669	-49.448124	-15.362046	-8.125184	-13.995251	-11.965645	0.000000	-10.000000	-0.075000	10.666667	66.000000	1023.000000	1023.000000	2046.000000
36.080002	-0.082600	-48.816498	-15.132485	-7.988688	-13.721799	-11.973526	0.000000	-10.000000	-0.108333	12.333334	66.000000	1023.000000	1023.000000	2046.000000
36.099998	-0.081928	-48.419155	-14.938652	-8.199434	-13.690438	-11.590630	0.000000	-10.000000	-0.133333	14.016666	56.166668	1023.000000	1023.000000	2046.000000
36.119999	-0.081111	-47.936836	-14.786982	-8.171750	-13.365947	-11.612156	0.000000	-10.000000	-0.150000	15.166667	46.333332	1023.000000	1023.000000	2046.000000
36.139999	-0.080815	-47.761547	-14.680998	-8.335937	-13.449186	-11.295426	0.000000	-10.000000	-0.150000	15.700000	36.500000	1023.000000	1023.000000	2046.000000
36.160000	-0.079810	-47.167500	-14.467440	-8.299067	-13.111088	-11.289906	0.000000	-10.000000	-0.150000	15.700000	36.500000	1023.000000	1023.000000	2046.000000
36.180000	-0.079799	-47.161034	-14.388198	-8.445149	-13.337358	-10.990326	0.000000	-10.000000	-0.166667	15.966666	38.333332	1023.000000	1023.000000	2046.000000
36.200001	-0.078618	-46.463303	-14.090190	-8.436157	-12.932869	-11.004086	0.000000	-10.000000	-0.175000	16.350000	42.000000	1023.000000	1023.000000	2046.000000
36.220001	-0.078465	-46.372581	-14.044440	-8.426272	-13.088247	-10.813622	0.000000	-10.000000	-0.191667	16.816668	47.333332	1023.000000	1023.000000	2046.000000
36.240002	-0.076922	-45.460785	-13.744666	-8.402822	-12.731576	-10.581720	0.000000	-10.000000	-0.175000	17.383333	52.833332	1023.000000	1023.000000	2046.000000
36.259998	-0.075916	-44.866631	-13.491732	-8.257347	-12.643363	-10.474188	0.000000	-10.000000	-0.191667	17.933334	58.500000	1023.000000	1023.000000	2046.000000
36.279999	-0.074301	-43.911713	-13.173153	-8.275640	-12.398984	-10.063936	0.000000	-10.000000	-0.208333	18.716667	64.500000	1023.000000	1023.000000	2046.000000
36.299999	-0.072441	-42.812641	-12.809803	-7.988336	-12.003534	-10.010969	0.000000	-10.000000	-0.241667	19.416668	70.500000	1023.000000	1023.000000	2046.000000
36.320000	-0.071088	-42.012970	-12.554677	-7.948833	-11.945028	-9.564433	0.000000	-10.000000	-0.266667	20.250000	76.833336	1023.000000	1023.000000	2046.000000
36.340000	-0.068723	-40.615547	-12.102715	-7.596341	-11.440557	-9.475936	0.000000	-10.000000	-0.291667	20.950001	83.500000	1023.000000	1023.000000	2046.000000
36.360001	-0.067600	-39.951786	-11.968807	-7.460840	-11.400367	-9.121774	0.000000	-10.000000	-0.325000	21.500000	90.500000	1023.000000	1023.000000	2046.000000
36.380001	-0.065105	-38.476955	-11.571100	-7.170999	-10.809828	-8.925028	0.000000	-10.000000	-0.350000	22.133333	97.666664	1023.000000	1023.000000	2046.000000
36.400002	-0.064170	-37.924583	-11.465219	-7.036108	-10.775916	-8.647338	0.000000	-10.000000	-0.366667	22.900000	104.833336	1023.000000	1023.000000	2046.000000
36.419998	-0.061991	-36.636768	-11.146245	-6.822402	-10.233692	-8.434430	0.000000	-10.000000	-0.383333	23.866667	112.333336	1023.000000	1023.000000	2046.000000
36.439999	-0.061080	-36.098438	-11.032187	-6.686058	-10.125599	-8.254597	0.000000	-10.000000	-0.400000	24.716667	120.000000	1023.000000	1023.000000	2046.000000
36.459999	-0.059597	-35.221935	-10.855104	-6.628668	-9.820232	-7.917931	0.000000	-10.000000	-0.416667	25.583334	128.166672	1023.000000	1023.000000	2046.000000
36.480000	-0.058247	-34.424088	-10.570387	-6.460116	-9.581984	-7.811601	0.000000	-10.000000	-0.425000	25.733334	136.500000	1023.000000	1023.000000	2046.000000
36.500000	-0.057531	-34.000862	-10.534086	-6.517630	-9.520832	-7.428312	0.000000	-10.000000	-0.416667	26.150002	145.166672	1023.000000	1023.000000	2046.000000
36.520000	-0.055461	-32.777672	-10.164724	-6.207254	-9.066430	-7.339263	0.000000	-10.000000	-0.425000	26.000000	153.833328	1023.000000	1023.000000	2046.000000
36.540001	-0.055025	-32.519882	-10.189065	-6.117733	-9.061337	-7.151750	0.000000	-10.000000	-0.416667	26.433334	162.666672	1023.000000	1023.000000	2046.000000
36.560001	-0.053170	-31.423618	-9.893895	-5.942173	-8.669901	-6.917651	0.000000	-10.000000	-0.433333	26.283333	171.333328	1023.000000	1023.000000	2046.000000
36.580002	-0.052163	-30.828413	-9.717149	-5.879631	-8.530349	-6.701285	0.000000	-10.000000	-0.450000	26.483334	180.166672	1023.000000	1023.000000	2046.000000
36.599998	-0.051258	-30.293371	-9.645094	-5.881455	-8.395371	-6.371450	0.000000	-10.000000	-0.483333	26.533333	189.000000	1023.000000	1023.000000	2046.000000
36.619999	-0.049383	-29.185171	-9.201036	-5.575634	-8.101962	-6.306539	0.000000	-10.000000	-0.483333	26.800001	197.833328	1023.000000	1023.000000	2046.000000
36.639999	-0.049076	-29.004005	-9.125557	-5.667725	-8.168471	-6.042253	0.000000	-10.000000	-0.466667	27.116667	206.666672	1023.000000	1023.000000	2046.000000
36.660000	-0.047045	-27.803457	-8.706423	-5.361899	-7.701052	-6.034083	0.000000	-10.000000	-0.450000	27.150002	215.666672	1023.000000	1023.000000	2046.000000
36.680000	-0.046956	-27.751129	-8.571238	-5.437125	-7.831343	-5.911423	0.000000	-10.000000	-0.450000	27.433334	224.833328	1023.000000	1023.000000	2046.000000
36.700001	-0.045006	-26.598640	-8.235650	-5.271271	-7.321228	-5.770491	0.000000	-10.000000	-0.458333	27.416666	234.000000	1023.000000	1023.000000	2046.000000
36.720001	-0.044028	-26.020815	-7.923512	-5.172742	-7.370781	-5.553778	0.000000	-10.000000	-0.458333	27.750000	243.166672	1023.000000	1023.000000	2046.000000
36.740002	-0.041922	-24.776106	-7.771444	-4.927048	-6.855771	-5.221843	0.000000	-10.000000	-0.458333	27.566668	252.333328	1023.000000	1023.000000	2046.000000
36.759998	-0.040567	-23.975281	-7.597780	-4.505845	-6.758321	-5.113335	0.000000	-10.000000	-0.450000	27.466667	261.500000	1023.000000	1023.000000	2046.000000
36.779999	-0.039829	-23.539038	-7.817506	-4.579010	-6.429839	-4.712682	0.000000	-10.000000	-0.450000	27.333334	270.666656	1023.000000	1023.000000	2046.000000
36.799999	-0.038511	-22.760202	-7.438163	-4.378083	-6.449164	-4.494792	0.000000	-10.000000	-0.450000	27.283335	279.833344	1023.000000	1023.000000	2046.000000
36.820000	-0.037548	-22.190735	-7.430936	-4.388824	-6.178212	-4.192764	0.000000	-10.000000	-0.458333	27.283335	289.000000	1023.000000	1023.000000	2046.000000
36.840000	-0.035953	-21.248411	-6.870872	-4.276107	-6.082136	-4.019296	0.000000	-10.000000	-0.458333	27.033335	298.000000	1023.000000	1023.000000	2046.000000
36.860001	-0.036326	-21.468597	-7.017156	-4.639599	-6.029155	-3.782688	0.000000	-10.000000	-0.458333	27.133333	307.000000	1023.000000	1023.000000	2046.000000
36.880001	-0.035940	-21.240810	-6.902692	-4.513357	-5.909455	-3.915307	0.000000	-10.000000	-0.441667	26.983334	316.000000	1023.000000	1023.000000	2046.000000
36.900002	-0.037974	-22.442465	-7.422153	-4.881920	-6.235514	-3.902877	0.000000	-10.000000	-0.441667	27.033333	325.166656	1023.000000	1023.000000	2046.000000
36.919998	-0.037764	-22.318613	-7.475998	-4.604398	-6.119105	-4.119112	0.000000	-10.000000	-0.441667	27.016666	334.166656	1023.000000	1023.000000	2046.000000
36.939999	-0.038897	-22.987999	-7.840798	-4.804341	-6.302761	-4.040100	0.000000	-10.000000	-0.450000	27.150000	343.333344	1023.000000	1023.000000	2046.000000
36.959999	-0.037595	-22.218473	-7.815684	-4.505454	-5.888997	-4.008338	0.000000	-10.000000	-0.450000	27.133333	352.333344	1023.000000	1023.000000	2046.000000
36.980000	-0.037349	-22.073408	-7.731769	-4.428934	-5.959321	-3.953385	0.000000	-10.000000	-0.441667	27.016666	361.500000	1023.000000	1023.000000	2046.000000
37.000000	-0.036436	-21.533884	-7.847280	-4.356295	-5.578717	-3.751592	0.000000	-10.000000	-0.441667	26.833334	370.500000	1023.000000	1023.000000	2046.000000
37.020000	-0.035228	-20.819674	-7.502408	-4.150724	-5.534306	-3.632236	0.000000	-10.000000	-0.441667	26.983334	379.500000	1023.000000	1023.000000	2046.000000
37.040001	-0.034658	-20.482828	-7.586312	-4.215188	-5.346898	-3.334429	0.000000	-10.000000	-0.450000	27.100000	388.500000	1023.000000	1023.000000	2046.000000
37.060001	-0.032448	-19.176569	-7.110971	-3.771831	-5.052149	-3.241618	0.000000	-10.000000	-0.450000	27.250000	397.500000	1023.000000	1023.000000	2046.000000
37.080002	-0.031931	-18.871145	-7.074063	-3.876168	-5.007672	-2.913242	0.000000	-10.000000	-0.466667	27.483334	406.500000	1023.000000	1023.000000	2046.000000
37.099998	-0.029064	-17.176825	-6.617453	-3.329262	-4.434536	-2.795574	0.000000	-10.000000	-0.500000	27.883333	415.500000	1023.000000	1023.000000	2046.000000
37.119999	-0.028367	-16.764671	-6.394568	-3.469562	-4.453819	-2.446723	0.000000	-10.000000	-0.541667	28.383333	424.833344	1023.000000	1023.000000	2046.000000
37.139999	-0.025002	-14.775941	-5.857898	-2.864516	-3.782442	-2.271084	0.000000	-10.000000	-0.566667	28.783333	434.166656	1023.000000	1023.000000	2046.000000
37.160000	-0.024006	-14.187443	-5.690653	-2.976049	-3.644068	-1.876672	0.000000	-10.000000	-0.566667	28.950001	443.833344	1023.000000	1023.000000	2046.000000
37.180000	-0.020790	-12.286910	-5.120330	-2.434902	-2.998220	-1.733459	0.000000	-10.000000	-0.541667	29.033333	453.500000	1023.000000	1023.000000	2046.000000
37.200001	-0.019880	-11.749282	-4.907119	-2.639986	-2.836444	-1.365734	0.000000	-10.000000	-0.500000	28.550001	463.166656	1023.000000	1023.000000	2046.000000
37.220001	-0.016896	-9.985474	-4.337129	-2.278692	-2.135945	-1.233707	0.000000	-10.000000	-0.466667	27.800001	472.833344	1023.000000	1023.000000	2046.000000
37.240002	-0.016346	-9.660604	-4.084538	-2.642541	-2.032481	-0.901043	0.000000	-10.000000	-0.433333	26.966667	482.166656	1023.000000	1023.000000	2046.000000
37.259998	-0.013646	-8.065070	-3.656730	-2.292023	-1.294073	-0.822244	0.000000	-10.000000	-0.425000	26.183334	491.333344	1023.000000	1023.000000	2046.000000
37.279999	-0.013085	-7.733079	-3.253579	-2.551442	-1.340695	-0.587362	0.000000	-10.000000	-0.416667	25.850000	500.166656	1023.000000	1023.000000	2046.000000
37.299999	-0.011016	-6.510526	-2.863264	-2.454319	-0.728032	-0.464911	0.000000	-10.000000	-0.433333	25.466667	508.833344	1023.000000	1023.000000	2046.000000
37.320000	-0.010166	-6.007952	-2.310146	-2.495303	-0.732988	-0.469514	0.000000	-10.000000	-0.433333	25.383333	517.500000	1023.000000	1023.000000	2046.000000
37.340000	-0.008688	-5.134508	-2.143049	-2.476674	-0.274596	-0.240189	0.000000	-10.000000	-0.425000	25.333334	525.833313	1023.000000	1023.000000	2046.000000
37.360001	-0.006772	-4.002133	-1.511356	-2.181914	-0.160461	-0.148402	0.000000	-10.000000	-0.416667	25.350000	534.333313	1023.000000	1023.000000	2046.000000
37.380001	-0.005119	-3.025390	-1.391688	-2.132823	0.303075	0.196047	0.000000	-10.000000	-0.425000	25.516666	542.666687	1023.000000	1023.000000	2046.000000
37.400002	-0.002592	-1.531727	-0.717750	-1.742904	0.536669	0.392259	0.000000	-10.000000	-0.441667	25.483334	551.333313	1023.000000	1023.000000	2046.000000
37.419998	-0.001057	-0.624751	-0.580828	-1.705474	0.963471	0.698079	0.000000	-10.000000	-0.441667	25.666666	559.833313	1023.000000	1023.000000	2046.000000
37.439999	0.001384	0.817997	-0.012719	-1.273610	1.283465	0.820861	0.000000	-10.000000	-0.425000	25.516666	568.500000	1023.000000	1023.000000	2046.000000
37.459999	0.002160	1.276309	0.048722	-1.354796	1.473737	1.108645	0.000000	-10.000000	-0.400000	25.266666	577.000000	1023.000000	1023.000000	2046.000000
37.480000	0.004682	2.767165	0.568666	-0.878133	1.846337	1.230295	0.000000	-10.000000	-0.375000	24.700001	585.500000	1023.000000	1023.000000	2046.000000
37.500000	0.005335	3.152817	0.741806	-0.992443	1.894705	1.508750	0.000000	-10.000000	-0.366667	24.516666	593.833313	1023.000000	1023.000000	2046.000000
37.520000	0.007958	4.702926	1.146905	-0.508766	2.411801	1.652986	0.000000	-10.000000	-0.358333	24.233334	602.000000	1023.000000	1023.000000	2046.000000
37.540001	0.008827	5.216672	1.488211	-0.431590	2.358613	1.801438	0.000000	-10.000000	-0.358333	24.150002	610.000000	1023.000000	1023.000000	2046.000000
37.560001	0.011037	6.522891	1.730579	-0.112318	2.898605	2.006025	0.000000	-10.000000	-0.350000	23.866667	618.000000	1023.000000	1023.000000	2046.000000
37.580002	0.012550	7.417309	2.154265	0.161339	2.993106	2.108599	0.000000	-10.000000	-0.341667	23.616667	626.000000	1023.000000	1023.000000	2046.000000
37.599998	0.013268	7.841604	2.184061	0.140137	3.235668	2.281738	0.000000	-10.000000	-0.325000	23.266666	634.000000	1023.000000	1023.000000	2046.000000
37.619999	0.014631	8.646798	2.594840	0.357028	3.331408	2.363523	0.000000	-10.000000	-0.300000	23.083334	642.000000	1023.000000	1023.000000	2046.000000
37.639999	0.014605	8.631545	2.682572	0.170198	3.305447	2.473329	0.000000	-10.000000	-0.291667	22.800001	649.666687	1023.000000	1023.000000	2046.000000
37.660000	0.016668	9.850903	3.087233	0.490006	3.640212	2.633452	0.000000	-10.000000	-0.283333	22.683334	657.333313	1023.000000	1023.000000	2046.000000
37.680000	0.016996	10.044759	3.219523	0.452006	3.568793	2.804438	0.000000	-10.000000	-0.266667	21.966667	664.833313	1023.000000	1023.000000	2046.000000
37.700001	0.018408	10.878974	3.186784	0.815014	3.926131	2.951044	0.000000	-10.000000	-0.233333	21.333334	672.500000	1023.000000	1023.000000	2046.000000
37.720001	0.017507	10.346721	3.025102	0.645155	3.733338	2.943125	0.000000	-10.000000	-0.225000	20.550001	679.666687	1023.000000	1023.000000	2046.000000
37.740002	0.018255	10.788440	3.080609	0.867019	3.907518	2.933294	0.000000	-10.000000	-0.216667	20.116667	686.666687	1023.000000	1023.000000	2046.000000
37.759998	0.018130	10.714942	3.294017	0.698813	3.609248	3.112864	0.000000	-10.000000	-0.216667	19.500000	693.500000	1023.000000	1023.000000	2046.000000
37.779999	0.019917	11.771089	3.514352	1.084311	4.012965	3.159460	0.000000	-10.000000	-0.183333	18.933334	700.166687	1023.000000	1023.000000	2046.000000
37.799999	0.019950	11.790534	3.849222	0.781261	3.829678	3.330373	0.000000	-10.000000	-0.158333	18.016666	706.500000	1023.000000	1023.000000	2046.000000
37.820000	0.020547	12.143223	3.797967	0.912001	4.170973	3.262281	0.000000	-10.000000	-0.125000	17.150000	712.500000	1023.000000	1023.000000	2046.000000
37.840000	0.018565	10.972165	3.591721	0.532074	3.720772	3.127597	0.000000	-10.000000	-0.100000	15.766666	718.500000	1023.000000	1023.000000	2046.000000
37.860001	0.017431	10.301628	3.086719	0.635209	3.753911	2.825789	0.000000	-10.000000	-0.075000	14.416667	724.000000	1023.000000	1023.000000	2046.000000
37.880001	0.015264	9.021049	2.822169	0.299261	3.221282	2.678337	0.000000	-10.000000	-0.041667	12.750000	729.166687	1023.000000	1023.000000	2046.000000
37.900002	0.014366	8.490161	2.288487	0.382098	3.416081	2.403495	0.000000	-10.000000	-0.016667	10.966667	733.666687	1023.000000	1023.000000	2046.000000
37.919998	0.013524	7.992862	2.265233	0.177999	3.109457	2.440173	0.000000	-10.000000	0.000000	9.133333	737.666687	1023.000000	1023.000000	2046.000000
37.939999	0.012893	7.619870	1.858675	0.213889	3.305370	2.241935	0.000000	-10.000000	0.000000	7.516667	740.833313	1023.000000	1023.000000	2046.000000
37.959999	0.012743	7.531089	1.898670	0.167526	3.127250	2.337643	0.000000	-10.000000	0.016667	6.100000	743.666687	1023.000000	1023.000000	2046.000000
37.980000	0.012128	7.167901	1.609512	0.206759	3.199439	2.152190	0.000000	-10.000000	0.033333	4.350000	746.000000	1023.000000	1023.000000	2046.000000
38.000000	0.012384	7.318686	1.606374	0.275246	3.148105	2.288961	0.000000	-10.000000	0.050000	2.266667	747.833313	1023.000000	1023.000000	2046.000000
38.020000	0.011700	6.914688	1.485952	0.197614	3.007982	2.223140	0.000000	-10.000000	0.058333	0.050000	748.666687	1023.000000	1023.000000	2046.000000
38.040001	0.012053	7.123385	1.419507	0.393744	3.055310	2.254825	0.000000	-10.000000	0.058333	-1.583333	749.000000	1023.000000	1023.000000	2046.000000
38.060001	0.011680	6.902763	1.445724	0.273262	2.838786	2.344992	0.000000	-10.000000	0.058333	-2.633333	749.000000	1023.000000	1023.000000	2046.000000
38.080002	0.012155	7.183838	1.389065	0.445307	3.012335	2.337132	0.000000	-10.000000	0.050000	-3.116667	749.000000	1023.000000	1023.000000	2046.000000
38.099998	0.012375	7.313625	1.575772	0.312173	2.849902	2.575779	0.000000	-10.000000	0.058333	-3.583333	749.000000	1023.000000	1023.000000	2046.000000
38.119999	0.012938	7.646640	1.492146	0.635907	3.098416	2.420171	0.000000	-10.000000	0.058333	-4.233333	749.000000	1023.000000	1023.000000	2046.000000
38.139999	0.013426	7.934770	1.698101	0.490274	3.059486	2.686909	0.000000	-10.000000	0.058333	-5.033333	749.000000	1023.000000	1023.000000	2046.000000
38.160000	0.013629	8.054945	1.600981	0.684493	3.295687	2.473784	0.000000	-10.000000	0.066667	-5.983334	749.000000	1023.000000	1023.000000	2046.000000
38.180000	0.013941	8.238860	1.789232	0.432056	3.295543	2.722029	0.000000	-10.000000	0.083333	-7.033333	749.000000	1023.000000	1023.000000	2046.000000
38.200001	0.013443	7.945029	1.625820	0.390379	3.478377	2.450454	0.000000	-10.000000	0.100000	-8.133333	749.000000	1023.000000	1023.000000	2046.000000
38.220001	0.013507	7.982927	1.709633	0.157983	3.440793	2.674518	0.000000	-10.000000	0.100000	-9.166667	749.000000	1023.000000	1023.000000	2046.000000
38.240002	0.012833	7.584295	1.622794	0.001200	3.516470	2.443831	0.000000	-10.000000	0.100000	-9.850000	745.500000	1023.000000	1023.000000	2046.000000
38.259998	0.012654	7.478276	1.797750	-0.293342	3.423058	2.550811	0.000000	-10.000000	0.100000	-10.166667	737.500000	1023.000000	1023.000000	2046.000000
38.279999	0.012000	7.091960	1.785725	-0.382929	3.407697	2.281467	0.000000	-10.000000	0.100000	-10.133333	728.500000	1023.000000	1023.000000	2046.000000
38.299999	0.012058	7.126222	1.868563	-0.445252	3.340117	2.362793	0.000000	-10.000000	0.091667	-9.866667	721.833313	1023.000000	1023.000000	2046.000000
38.320000	0.012236	7.231204	1.922282	-0.492757	3.423528	2.378151	0.000000	-10.000000	0.091667	-9.450000	718.666687	1023.000000	1023.000000	2046.000000
38.340000	0.012811	7.571462	2.060148	-0.376147	3.414644	2.472817	0.000000	-10.000000	0.083333	-8.866667	715.500000	1023.000000	1023.000000	2046.000000
38.360001	0.013458	7.953894	2.131163	-0.313948	3.592094	2.544586	0.000000	-10.000000	0.075000	-8.183333	712.500000	1023.000000	1023.000000	2046.000000
38.380001	0.014073	8.316890	2.188152	-0.165364	3.648654	2.645448	0.000000	-10.000000	0.066667	-7.683333	709.666687	1023.000000	1023.000000	2046.000000
38.400002	0.014593	8.624457	2.247314	-0.076431	3.748964	2.704611	0.000000	-10.000000	0.058333	-7.416667	707.000000	1023.000000	1023.000000	2046.000000
38.419998	0.014945	8.832540	2.274668	0.107555	3.716604	2.733713	0.000000	-10.000000	0.066667	-7.416667	704.500000	1023.000000	1023.000000	2046.000000
38.439999	0.015636	9.240788	2.422108	0.093464	3.816460	2.908756	0.000000	-10.000000	0.066667	-7.400000	702.000000	1023.000000	1023.000000	2046.000000
38.459999	0.015687	9.270917	2.380151	0.276756	3.797499	2.816510	0.000000	-10.000000	0.083333	-7.350000	699.666687	1023.000000	1023.000000	2046.000000
38.480000	0.015659	9.254220	2.386677	0.170729	3.820928	2.875887	0.000000	-10.000000	0.091667	-7.383333	697.166687	1023.000000	1023.000000	2046.000000
38.500000	0.014616	8.637895	2.219275	0.189190	3.589078	2.640352	0.000000	-10.000000	0.100000	-7.500000	694.833313	1023.000000	1023.000000	2046.000000
38.520000	0.014181	8.381115	2.205113	-0.070348	3.526797	2.719553	0.000000	-10.000000	0.100000	-7.883334	692.166687	1023.000000	1023.000000	2046.000000
38.540001	0.013367	7.899704	1.973263	0.019567	3.424942	2.481933	0.000000	-10.000000	0.100000	-8.583334	689.666687	1023.000000	1023.000000	2046.000000
38.560001	0.013624	8.051888	1.977989	0.007111	3.459624	2.607165	0.000000	-10.000000	0.108333	-9.600000	686.666687	1023.000000	1023.000000	2046.000000
38.580002	0.013244	7.826970	1.667811	0.312048	3.489743	2.357368	0.000000	-10.000000	0.125000	-10.800000	683.500000	1023.000000	1023.000000	2046.000000
38.599998	0.012289	7.262545	1.423252	-0.107291	3.273989	2.672595	0.000000	-10.000000	0.141667	-11.950000	679.833313	1023.000000	1023.000000	2046.000000
38.619999	0.011422	6.750646	1.105995	0.087534	3.139755	2.417361	0.000000	-10.000000	0.150000	-12.983334	675.833313	1023.000000	1023.000000	2046.000000
38.639999	0.010922	6.454800	1.131680	-0.076860	2.956817	2.443163	0.000000	-10.000000	0.150000	-13.766667	671.500000	1023.000000	1023.000000	2046.000000
38.660000	0.009841	5.816254	0.977177	-0.193514	2.838072	2.194519	0.000000	-10.000000	0.175000	-14.516667	666.833313	1023.000000	1023.000000	2046.000000
38.680000	0.008722	5.154556	0.900119	-0.525499	2.658535	2.121402	0.000000	-10.000000	0.208333	-15.183333	662.000000	1023.000000	1023.000000	2046.000000
38.700001	0.006674	3.944430	0.365874	-0.662489	2.509422	1.731623	0.000000	-10.000000	0.250000	-15.816667	656.833313	1023.000000	1023.000000	2046.000000
38.720001	0.003639	2.150911	-0.231319	-0.967367	1.984431	1.365166	0.000000	-10.000000	0.250000	-16.416666	651.666687	1023.000000	1023.000000	2046.000000
38.740002	0.000865	0.511219	-0.902824	-1.091962	1.679242	0.826763	0.000000	-10.000000	0.250000	-16.700001	646.166687	1023.000000	1023.000000	2046.000000
38.759998	-0.001858	-1.098317	-1.395336	-1.424169	1.122896	0.598293	0.000000	-10.000000	0.241667	-16.883333	640.666687	1023.000000	1023.000000	2046.000000
38.779999	-0.003695	-2.183934	-1.918413	-1.520315	1.042018	0.212776	0.000000	-10.000000	0.250000	-16.683334	635.000000	1023.000000	1023.000000	2046.000000
38.799999	-0.005663	-3.346597	-2.280635	-1.722865	0.631735	0.025167	0.000000	-10.000000	0.250000	-16.683334	629.333313	1023.000000	1023.000000	2046.000000
38.820000	-0.006831	-4.037412	-2.690283	-1.771389	0.717658	-0.293397	0.000000	-10.000000	0.250000	-16.816668	623.833313	1023.000000	1023.000000	2046.000000
38.840000	-0.008423	-4.978024	-2.948819	-1.924671	0.297098	-0.401632	0.000000	-10.000000	0.250000	-17.316668	618.166687	1023.000000	1023.000000	2046.000000
38.860001	-0.009100	-5.378232	-3.174599	-1.907547	0.397120	-0.693206	0.000000	-10.000000	0.266667	-17.933334	612.500000	1023.000000	1023.000000	2046.000000
38.880001	-0.010469	-6.187032	-3.377779	-1.997463	0.006004	-0.817793	0.000000	-10.000000	0.266667	-18.483334	606.500000	1023.000000	1023.000000	2046.000000
38.900002	-0.010870	-6.424138	-3.515541	-2.040244	0.109498	-0.977851	0.000000	-10.000000	0.266667	-18.716667	600.333313	1023.000000	1023.000000	2046.000000
38.919998	-0.011854	-7.005822	-3.604465	-2.124592	-0.222764	-1.054001	0.000000	-10.000000	0.258333	-18.766666	594.000000	1023.000000	1023.000000	2046.000000
38.939999	-0.011897	-7.031221	-3.670163	-2.098351	0.017275	-1.279982	0.000000	-10.000000	0.275000	-18.616667	587.666687	1023.000000	1023.000000	2046.000000
38.959999	-0.012468	-7.368789	-3.589742	-2.228417	-0.244391	-1.306239	0.000000	-10.000000	0.283333	-18.583334	581.500000	1023.000000	1023.000000	2046.000000
38.980000	-0.012058	-7.126286	-3.566097	-2.125330	0.064377	-1.499235	0.000000	-10.000000	0.291667	-18.716667	575.333313	1023.000000	1023.000000	2046.000000
39.000000	-0.012483	-7.377644	-3.554377	-2.195738	-0.135285	-1.492245	0.000000	-10.000000	0.308333	-19.200001	569.000000	1023.000000	1023.000000	2046.000000
39.020000	-0.012231	-7.228679	-3.537895	-2.129856	0.158367	-1.719294	0.000000	-10.000000	0.333333	-19.416668	562.500000	1023.000000	1023.000000	2046.000000
39.040001	-0.012807	-7.568641	-3.447669	-2.292415	-0.091728	-1.736829	0.000000	-10.000000	0.358333	-19.716667	556.000000	1023.000000	1023.000000	2046.000000
39.060001	-0.013263	-7.838233	-3.557094	-2.379524	0.124340	-2.025956	0.000000	-10.000000	0.341667	-19.683334	549.500000	1023.000000	1023.000000	2046.000000
39.080002	-0.014193	-8.388233	-3.567011	-2.664454	-0.101610	-2.055159	0.000000	-10.000000	0.341667	-19.983334	543.000000	1023.000000	1023.000000	2046.000000
39.099998	-0.014980	-8.853060	-3.737907	-2.696351	-0.008097	-2.410705	0.000000	-10.000000	0.333333	-20.033333	536.333313	1023.000000	1023.000000	2046.000000
39.119999	-0.016187	-9.566799	-3.780756	-3.047064	-0.306153	-2.432827	0.000000	-10.000000	0.350000	-20.200001	529.500000	1023.000000	1023.000000	2046.000000
39.139999	-0.017166	-10.145108	-3.846696	-3.107858	-0.322089	-2.868466	0.000000	-10.000000	0.358333	-20.433332	522.666687	1023.000000	1023.000000	2046.000000
39.160000	-0.018367	-10.855104	-3.887701	-3.457565	-0.622514	-2.887325	0.000000	-10.000000	0.358333	-20.416666	515.833313	1023.000000	1023.000000	2046.000000
39.180000	-0.019166	-11.327291	-3.988028	-3.392853	-0.677674	-3.268737	0.000000	-10.000000	0.366667	-20.549999	509.166656	1023.000000	1023.000000	2046.000000
39.200001	-0.019818	-11.712499	-4.002052	-3.590899	-0.865540	-3.254008	0.000000	-10.000000	0.358333	-20.333334	502.333344	1023.000000	1023.000000	2046.000000
39.220001	-0.020054	-11.851668	-3.991292	-3.493067	-0.759370	-3.607939	0.000000	-10.000000	0.358333	-20.366667	495.500000	1023.000000	1023.000000	2046.000000
39.240002	-0.020779	-12.280540	-3.980532	-3.640617	-1.055144	-3.604245	0.000000	-10.000000	0.350000	-20.316668	488.666656	1023.000000	1023.000000	2046.000000
39.259998	-0.020636	-12.195964	-3.945686	-3.478331	-0.832794	-3.939152	0.000000	-10.000000	0.358333	-20.333334	481.833344	1023.000000	1023.000000	2046.000000
39.279999	-0.021283	-12.578134	-4.045446	-3.566648	-1.090126	-3.875914	0.000000	-10.000000	0.350000	-20.333334	475.166656	1023.000000	1023.000000	2046.000000
39.299999	-0.021330	-12.606168	-4.066568	-3.419682	-0.922913	-4.197003	0.000000	-10.000000	0.350000	-20.216667	468.333344	1023.000000	1023.000000	2046.000000
39.320000	-0.022045	-13.028392	-4.117479	-3.488438	-1.274957	-4.147518	0.000000	-10.000000	0.341667	-20.283333	461.666656	1023.000000	1023.000000	2046.000000
39.340000	-0.021979	-12.989674	-4.062161	-3.409230	-1.124030	-4.394252	0.000000	-10.000000	0.350000	-20.216667	454.833344	1023.000000	1023.000000	2046.000000
39.360001	-0.022601	-13.357357	-4.075568	-3.512461	-1.468299	-4.301029	0.000000	-10.000000	0.350000	-20.283333	448.166656	1023.000000	1023.000000	2046.000000
39.380001	-0.022666	-13.395886	-4.030034	-3.359286	-1.356753	-4.649814	0.000000	-10.000000	0.350000	-20.166666	441.333344	1023.000000	1023.000000	2046.000000
39.400002	-0.024010	-14.189711	-4.193884	-3.483549	-1.858816	-4.653461	0.000000	-10.000000	0.350000	-20.183334	434.500000	1023.000000	1023.000000	2046.000000
39.419998	-0.024698	-14.596797	-4.302709	-3.480778	-1.763421	-5.049890	0.000000	-10.000000	0.350000	-20.183334	427.666656	1023.000000	1023.000000	2046.000000
39.439999	-0.026698	-15.778785	-4.534033	-3.678194	-2.404801	-5.161757	0.000000	-10.000000	0.350000	-20.150002	421.000000	1023.000000	1023.000000	2046.000000
39.459999	-0.027302	-16.135721	-4.634604	-3.743896	-2.326304	-5.430917	0.000000	-10.000000	0.350000	-20.250000	414.333344	1023.000000	1023.000000	2046.000000
39.480000	-0.028684	-16.952461	-4.916514	-3.782320	-2.666762	-5.586864	0.000000	-10.000000	0.350000	-20.166668	407.500000	1023.000000	1023.000000	2046.000000
39.500000	-0.028786	-17.012335	-5.064819	-3.757900	-2.463876	-5.725739	0.000000	-10.000000	0.341667	-20.283333	400.666656	1023.000000	1023.000000	2046.000000
39.520000	-0.030221	-17.860363	-5.274731	-3.874434	-2.971400	-5.739797	0.000000	-10.000000	0.341667	-20.250000	394.000000	1023.000000	1023.000000	2046.000000
39.540001	-0.030360	-17.942631	-5.473338	-3.816032	-2.919301	-5.733961	0.000000	-10.000000	0.341667	-20.416666	387.333344	1023.000000	1023.000000	2046.000000
39.560001	-0.031557	-18.650280	-5.590021	-3.798163	-3.375464	-5.886631	0.000000	-10.000000	0.350000	-20.433334	380.500000	1023.000000	1023.000000	2046.000000
39.580002	-0.032290	-19.083572	-5.732924	-3.986987	-3.365195	-5.998468	0.000000	-10.000000	0.350000	-20.516666	373.500000	1023.000000	1023.000000	2046.000000
39.599998	-0.034407	-20.334724	-5.946660	-4.201072	-3.891335	-6.295658	0.000000	-10.000000	0.350000	-20.383333	366.666656	1023.000000	1023.000000	2046.000000
39.619999	-0.036304	-21.455591	-6.448197	-4.428387	-4.034413	-6.544593	0.000000	-10.000000	0.358333	-20.533333	359.833344	1023.000000	1023.000000	2046.000000
39.639999	-0.039403	-23.287016	-6.987532	-4.605228	-4.663434	-7.030822	0.000000	-10.000000	0.358333	-20.250000	353.166656	1023.000000	1023.000000	2046.000000
39.660000	-0.042203	-24.941830	-7.656732	-4.929663	-5.089955	-7.265479	0.000000	-10.000000	0.341667	-19.716667	346.333344	1023.000000	1023.000000	2046.000000
39.680000	-0.044226	-26.137630	-8.041800	-4.944590	-5.396174	-7.755067	0.000000	-10.000000	0.300000	-18.900000	339.833344	1023.000000	1023.000000	2046.000000
39.700001	-0.046582	-27.530233	-8.672783	-5.236349	-5.812307	-7.808796	0.000000	-10.000000	0.283333	-18.583334	333.500000	1023.000000	1023.000000	2046.000000
39.720001	-0.047562	-28.109236	-8.969511	-5.094753	-5.852644	-8.192327	0.000000	-10.000000	0.300000	-18.583334	327.333344	1023.000000	1023.000000	2046.000000
39.740002	-0.049585	-29.304607	-9.491377	-5.361491	-6.274223	-8.177517	0.000000	-10.000000	0.316667	-18.833334	321.000000	1023.000000	1023.000000	2046.000000
39.759998	-0.050078	-29.596357	-9.677159	-5.201729	-6.276109	-8.441360	0.000000	-10.000000	0.333333	-19.000000	314.666656	1023.000000	1023.000000	2046.000000
39.779999	-0.051830	-30.631321	-10.126065	-5.438792	-6.642585	-8.423879	0.000000	-10.000000	0.316667	-19.250000	308.333344	1023.000000	1023.000000	2046.000000
39.799999	-0.052130	-30.808779	-10.205293	-5.263932	-6.695327	-8.644226	0.000000	-10.000000	0.333333	-19.300001	302.000000	1023.000000	1023.000000	2046.000000
39.820000	-0.053354	-31.532124	-10.589272	-5.557932	-6.881712	-8.503207	0.000000	-10.000000	0.316667	-19.333334	295.500000	1023.000000	1023.000000	2046.000000
39.840000	-0.053479	-31.606253	-10.468428	-5.352059	-7.041946	-8.743819	0.000000	-10.000000	0.316667	-19.200001	289.000000	1023.000000	1023.000000	2046.000000
39.860001	-0.054281	-32.080067	-10.786391	-5.596804	-7.061967	-8.634903	0.000000	-10.000000	0.300000	-19.016668	282.666656	1023.000000	1023.000000	2046.000000
39.880001	-0.053979	-31.901878	-10.487253	-5.433790	-7.197616	-8.783219	0.000000	-10.000000	0.300000	-18.833334	276.333344	1023.000000	1023.000000	2046.000000
39.900002	-0.054394	-32.147102	-10.783349	-5.673470	-7.083535	-8.606747	0.000000	-10.000000	0.300000	-18.916668	270.000000	1023.000000	1023.000000	2046.000000
39.919998	-0.054115	-31.981781	-10.480927	-5.505922	-7.246735	-8.748198	0.000000	-10.000000	0.316667	-18.966667	263.666656	1023.000000	1023.000000	2046.000000
39.939999	-0.054743	-32.353195	-10.749527	-5.753942	-7.209745	-8.639980	0.000000	-10.000000	0.300000	-19.000000	257.333344	1023.000000	1023.000000	2046.000000
39.959999	-0.054791	-32.381630	-10.507390	-5.685291	-7.346051	-8.842896	0.000000	-10.000000	0.283333	-18.900000	251.000000	1023.000000	1023.000000	2046.000000
39.980000	-0.056402	-33.333500	-10.876636	-6.167066	-7.526135	-8.763662	0.000000	-10.000000	0.283333	-18.933334	244.666672	1023.000000	1023.000000	2046.000000
40.000000	-0.056477	-33.377769	-10.726344	-6.049363	-7.540228	-9.061833	0.000000	-10.000000	0.300000	-18.950001	238.333328	1023.000000	1023.000000	2046.000000
40.020000	-0.058103	-34.338840	-11.064301	-6.515449	-7.823440	-8.935650	0.000000	-10.000000	0.333333	-19.100000	232.000000	1023.000000	1023.000000	2046.000000
40.040001	-0.058290	-34.449432	-10.904194	-6.409114	-7.938576	-9.197550	0.000000	-10.000000	0.333333	-19.283333	225.666672	1023.000000	1023.000000	2046.000000
40.060001	-0.060008	-35.464798	-11.302524	-6.905700	-8.142049	-9.114526	0.000000	-10.000000	0.333333	-19.250000	219.166672	1023.000000	1023.000000	2046.000000
40.080002	-0.060332	-35.655991	-11.076067	-6.770320	-8.441275	-9.368329	0.000000	-10.000000	0.316667	-19.166668	212.833328	1023.000000	1023.000000	2046.000000
40.099998	-0.061668	-36.445663	-11.461905	-7.139015	-8.577519	-9.267223	0.000000	-10.000000	0.283333	-18.916668	206.333328	1023.000000	1023.000000	2046.000000
40.119999	-0.061332	-36.246948	-11.210257	-6.891360	-8.681993	-9.463338	0.000000	-10.000000	0.283333	-18.800001	200.000000	1023.000000	1023.000000	2046.000000
40.139999	-0.062664	-37.034256	-11.458463	-7.226408	-9.018924	-9.330461	0.000000	-10.000000	0.266667	-18.350000	193.666672	1023.000000	1023.000000	2046.000000
40.160000	-0.061715	-36.473320	-11.314499	-6.876115	-8.775700	-9.507007	0.000000	-10.000000	0.266667	-17.950001	187.500000	1023.000000	1023.000000	2046.000000
40.180000	-0.062988	-37.225876	-11.384478	-7.139522	-9.268562	-9.433315	0.000000	-10.000000	0.250000	-17.583334	181.500000	1023.000000	1023.000000	2046.000000
40.200001	-0.061963	-36.620377	-11.397160	-6.843002	-8.886841	-9.493375	0.000000	-10.000000	0.241667	-17.250000	175.666672	1023.000000	1023.000000	2046.000000
40.220001	-0.062847	-37.142544	-11.289173	-6.953051	-9.420811	-9.479509	0.000000	-10.000000	0.241667	-16.883333	170.000000	1023.000000	1023.000000	2046.000000
40.240002	-0.062166	-36.740021	-11.458934	-6.820776	-9.029742	-9.430571	0.000000	-10.000000	0.225000	-16.383333	164.333328	1023.000000	1023.000000	2046.000000
40.259998	-0.062551	-36.967758	-11.239933	-6.784587	-9.455331	-9.487909	0.000000	-10.000000	0.225000	-16.050001	158.833328	1023.000000	1023.000000	2046.000000
40.279999	-0.062554	-36.969444	-11.557493	-6.822568	-9.190839	-9.398543	0.000000	-10.000000	0.208333	-15.566667	153.500000	1023.000000	1023.000000	2046.000000
40.299999	-0.062599	-36.996185	-11.264631	-6.705019	-9.533699	-9.492835	0.000000	-10.000000	0.208333	-15.233334	148.333328	1023.000000	1023.000000	2046.000000
40.320000	-0.063237	-37.372944	-11.622074	-6.889859	-9.470206	-9.390805	0.000000	-10.000000	0.200000	-14.833334	143.166672	1023.000000	1023.000000	2046.000000
40.340000	-0.062782	-37.104355	-11.392894	-6.638571	-9.507669	-9.565218	0.000000	-10.000000	0.191667	-14.600000	138.166672	1023.000000	1023.000000	2046.000000
40.360001	-0.064204	-37.944801	-11.624904	-6.985040	-9.883940	-9.450918	0.000000	-10.000000	0.191667	-14.383333	133.333328	1023.000000	1023.000000	2046.000000
40.380001	-0.063260	-37.386726	-11.579550	-6.619180	-9.559779	-9.628218	0.000000	-10.000000	0.191667	-14.400001	128.666672	1023.000000	1023.000000	2046.000000
40.400002	-0.064127	-37.899136	-11.472682	-6.724038	-10.027448	-9.674970	0.000000	-10.000000	0.200000	-14.250000	123.833336	1023.000000	1023.000000	2046.000000
40.419998	-0.064131	-37.901665	-11.727357	-6.743052	-9.786850	-9.644404	0.000000	-10.000000	0.183333	-14.150001	119.000000	1023.000000	1023.000000	2046.000000
40.439999	-0.064055	-37.856487	-11.492012	-6.637478	-9.969624	-9.757372	0.000000	-10.000000	0.166667	-13.716667	114.166664	1023.000000	1023.000000	2046.000000
40.459999	-0.065240	-38.556675	-11.778043	-6.999013	-10.163749	-9.615872	0.000000	-10.000000	0.150000	-13.366667	109.500000	1023.000000	1023.000000	2046.000000
40.480000	-0.064463	-38.097477	-11.655263	-6.697961	-9.945207	-9.799047	0.000000	-10.000000	0.150000	-12.950001	105.166664	1023.000000	1023.000000	2046.000000
40.500000	-0.065968	-38.987049	-11.752567	-7.049835	-10.425282	-9.759366	0.000000	-10.000000	0.133333	-12.600000	101.000000	1023.000000	1023.000000	2046.000000
40.520000	-0.065046	-38.442139	-11.773958	-6.713352	-10.029600	-9.925226	0.000000	-10.000000	0.116667	-12.350000	96.666664	1023.000000	1023.000000	2046.000000
40.540001	-0.066685	-39.410805	-11.807425	-7.016586	-10.617382	-9.969411	0.000000	-10.000000	0.100000	-11.966667	92.333336	1023.000000	1023.000000	2046.000000
40.560001	-0.066210	-39.129932	-11.924706	-6.764094	-10.319613	-10.121518	0.000000	-10.000000	0.100000	-11.616667	88.166664	1023.000000	1023.000000	2046.000000
40.580002	-0.068386	-40.416031	-12.006158	-7.212829	-11.003638	-10.193404	0.000000	-10.000000	0.100000	-11.200000	84.500000	1023.000000	1023.000000	2046.000000
40.599998	-0.068307	-40.369648	-12.091414	-6.982931	-10.867433	-10.427869	0.000000	-10.000000	0.091667	-10.983334	80.833336	1023.000000	1023.000000	2046.000000
40.619999	-0.070786	-41.834515	-12.324123	-7.535208	-11.474056	-10.501128	0.000000	-10.000000	0.091667	-10.700001	77.166664	1023.000000	1023.000000	2046.000000
40.639999	-0.070486	-41.657143	-12.289505	-7.299856	-11.356223	-10.711559	0.000000	-10.000000	0.091667	-10.483334	73.500000	1023.000000	1023.000000	2046.000000
40.660000	-0.072044	-42.577801	-12.492986	-7.701854	-11.682540	-10.700419	0.000000	-10.000000	0.100000	-10.300000	70.000000	1023.000000	1023.000000	2046.000000
40.680000	-0.070753	-41.815292	-12.202649	-7.171065	-11.483253	-10.958324	0.000000	-10.000000	0.100000	-10.233334	66.500000	1023.000000	1023.000000	2046.000000
40.700001	-0.072069	-42.593021	-12.627773	-7.740638	-11.604629	-10.619983	0.000000	-10.000000	0.100000	-10.116667	63.166668	1023.000000	1023.000000	2046.000000
40.720001	-0.070890	-41.895985	-12.372880	-7.211814	-11.582078	-10.729212	0.000000	-10.000000	0.091667	-9.983334	59.833332	1023.000000	1023.000000	2046.000000
40.740002	-0.071621	-42.327755	-12.759326	-7.370049	-11.547621	-10.650758	0.000000	-10.000000	0.091667	-9.733334	56.500000	1023.000000	1023.000000	2046.000000
40.759998	-0.071390	-42.191586	-12.458628	-7.243087	-11.755343	-10.734526	0.000000	-10.000000	0.091667	-9.600000	53.166668	1023.000000	1023.000000	2046.000000
40.779999	-0.072867	-43.064285	-12.877520	-7.632390	-11.787902	-10.766474	0.000000	-10.000000	0.083333	-9.516667	50.000000	1023.000000	1023.000000	2046.000000
40.799999	-0.073920	-43.686932	-12.965235	-7.601916	-12.119518	-11.000261	0.000000	-10.000000	0.066667	-9.366667	46.833332	1023.000000	1023.000000	2046.000000
40.820000	-0.076780	-45.377033	-13.787188	-7.944465	-12.343849	-11.301533	0.000000	-10.000000	0.050000	-8.700000	43.666668	1023.000000	1023.000000	2046.000000
40.840000	-0.078595	-46.449615	-13.994740	-7.897288	-12.899929	-11.657660	0.000000	-10.000000	0.050000	-7.400000	40.833332	1023.000000	1023.000000	2046.000000
40.860001	-0.080630	-47.652214	-14.704515	-8.097139	-12.975202	-11.875358	0.000000	-10.000000	0.050000	-6.033333	38.500000	1023.000000	1023.000000	2046.000000
40.880001	-0.081559	-48.201229	-14.776191	-8.031610	-13.336933	-12.056496	0.000000	-10.000000	0.050000	-4.983333	36.500000	1023.000000	1023.000000	2046.000000
40.900002	-0.082689	-48.869347	-15.395851	-8.093980	-13.204757	-12.174760	0.000000	-10.000000	0.041667	-4.833333	34.666668	1023.000000	1023.000000	2046.000000
40.919998	-0.082969	-49.034615	-15.375422	-7.944214	-13.477123	-12.237857	0.000000	-10.000000	0.041667	-5.283333	33.000000	1023.000000	1023.000000	2046.000000
40.939999	-0.083786	-49.517372	-15.877773	-8.017897	-13.338667	-12.283033	0.000000	-10.000000	0.041667	-6.000000	31.333334	1023.000000	1023.000000	2046.000000
40.959999	-0.083715	-49.475815	-15.709589	-7.881040	-13.585115	-12.300070	0.000000	-10.000000	0.050000	-6.350000	29.500000	1023.000000	1023.000000	2046.000000
40.980000	-0.084488	-49.932652	-16.096973	-7.946289	-13.524420	-12.364972	0.000000	-10.000000	0.050000	-6.383333	27.166666	1023.000000	1023.000000	2046.000000
41.000000	-0.083927	-49.600632	-15.900870	-7.776640	-13.615299	-12.307821	0.000000	-10.000000	0.041667	-6.050000	24.833334	1023.000000	1023.000000	2046.000000
41.020000	-0.084653	-50.029873	-16.164795	-7.892926	-13.565620	-12.406531	0.000000	-10.000000	0.041667	-5.566667	22.666666	1023.000000	1023.000000	2046.000000
41.040001	-0.083703	-49.468578	-15.750367	-7.726162	-13.690402	-12.301647	0.000000	-10.000000	0.041667	-4.966667	21.000000	1023.000000	1023.000000	2046.000000
41.060001	-0.083800	-49.525661	-15.987669	-7.735972	-13.345250	-12.456771	0.000000	-10.000000	0.050000	-4.550000	19.333334	1023.000000	1023.000000	2046.000000
41.080002	-0.083283	-49.220081	-15.518167	-7.904805	-13.582003	-12.215105	0.000000	-10.000000	0.050000	-4.416667	17.833334	1023.000000	1023.000000	2046.000000
41.099998	-0.082587	-48.808819	-15.592396	-7.724743	-13.166295	-12.325383	0.000000	-10.000000	0.050000	-4.450000	16.166666	1023.000000	1023.000000	2046.000000
41.119999	-0.082275	-48.624310	-15.158422	-7.968080	-13.406952	-12.090855	0.000000	-10.000000	0.050000	-4.400000	14.833333	1023.000000	1023.000000	2046.000000
41.139999	-0.081909	-48.408180	-15.237041	-7.849703	-13.018847	-12.302588	0.000000	-10.000000	0.041667	-4.133333	13.333333	1023.000000	1023.000000	2046.000000
41.160000	-0.082289	-48.632935	-14.994120	-8.256568	-13.227617	-12.154632	0.000000	-10.000000	0.033333	-3.900000	12.000000	1023.000000	1023.000000	2046.000000
41.180000	-0.082153	-48.552567	-15.087450	-8.140915	-12.968325	-12.355878	0.000000	-10.000000	0.033333	-4.016667	10.666667	1023.000000	1023.000000	2046.000000
41.200001	-0.082797	-48.933010	-15.025198	-8.546747	-13.120574	-12.240490	0.000000	-10.000000	0.033333	-4.433333	9.166667	1023.000000	1023.000000	2046.000000
41.220001	-0.082437	-48.720509	-14.845882	-8.391519	-13.130910	-12.352198	0.000000	-10.000000	0.050000	-4.866667	7.833333	1023.000000	1023.000000	2046.000000
41.240002	-0.083443	-49.314785	-14.985335	-8.747276	-13.104809	-12.477365	0.000000	-10.000000	0.050000	-5.083333	6.166667	1023.000000	1023.000000	2046.000000
41.259998	-0.083329	-49.247517	-14.665685	-8.770461	-13.369153	-12.442221	0.000000	-10.000000	0.050000	-4.916667	4.500000	1023.000000	1023.000000	2046.000000
41.279999	-0.084069	-49.684593	-14.965394	-8.838056	-13.166338	-12.714808	0.000000	-10.000000	0.041667	-4.233334	2.833333	1023.000000	1023.000000	2046.000000
41.299999	-0.083755	-49.498978	-14.601997	-9.047745	-13.426787	-12.422448	0.000000	-10.000000	0.033333	-3.316667	1.333333	1023.000000	1023.000000	2046.000000
41.320000	-0.083626	-49.422787	-14.742806	-8.840445	-13.176043	-12.663492	0.000000	-10.000000	0.041667	-2.066667	0.500000	1023.000000	1023.000000	2046.000000
41.340000	-0.083033	-49.072346	-14.444435	-9.100310	-13.253185	-12.274414	0.000000	-10.000000	0.025000	-0.716667	0.000000	1023.000000	1023.000000	2046.000000
41.360001	-0.082299	-48.638916	-14.302525	-8.716721	-13.172243	-12.447426	0.000000	-10.000000	0.016667	0.883333	0.000000	1023.000000	1023.000000	2046.000000
41.380001	-0.081792	-48.338898	-14.203936	-8.889625	-13.051913	-12.193425	0.000000	-10.000000	-0.008333	2.833333	0.000000	1023.000000	1023.000000	2046.000000
41.400002	-0.080701	-47.694218	-13.937752	-8.528805	-13.040716	-12.186945	0.000000	-10.000000	-0.025000	4.733334	0.000000	1023.000000	1023.000000	2046.000000
41.419998	-0.080139	-47.361938	-13.920681	-8.596548	-12.826065	-12.018643	0.000000	-10.000000	-0.041667	6.116667	0.000000	1023.000000	1023.000000	2046.000000
41.439999	-0.078879	-46.617752	-13.588070	-8.286348	-12.857718	-11.885615	0.000000	-10.000000	-0.033333	7.050000	0.000000	1023.000000	1023.000000	2046.000000
41.459999	-0.078300	-46.275192	-13.618208	-8.269413	-12.593288	-11.794283	0.000000	-10.000000	-0.033333	7.933333	0.000000	1023.000000	1023.000000	2046.000000
41.480000	-0.077012	-45.514297	-13.272066	-8.118186	-12.592899	-11.531146	0.000000	-10.000000	-0.041667	9.250000	0.000000	1023.000000	1023.000000	2046.000000
41.500000	-0.076251	-45.064213	-13.176974	-8.081920	-12.372240	-11.433077	0.000000	-10.000000	-0.066667	10.533334	0.000000	1023.000000	1023.000000	2046.000000
41.520000	-0.075049	-44.354240	-12.916051	-7.879133	-12.309387	-11.249670	0.000000	-10.000000	-0.083333	11.650001	0.000000	1023.000000	1023.000000	2046.000000
41.540001	-0.074089	-43.786366	-12.821857	-7.903756	-12.030335	-11.030418	0.000000	-10.000000	-0.108333	12.816667	7.333333	1023.000000	1023.000000	2046.000000
41.560001	-0.073065	-43.181332	-12.553240	-7.663592	-12.009328	-10.955173	0.000000	-10.000000	-0.133333	13.983334	15.833333	1023.000000	1023.000000	2046.000000
41.580002	-0.072170	-42.652340	-12.469066	-7.737083	-11.744145	-10.702044	0.000000	-10.000000	-0.166667	15.083334	26.000000	1023.000000	1023.000000	2046.000000
41.599998	-0.071141	-42.044304	-12.219623	-7.485549	-11.706813	-10.632320	0.000000	-10.000000	-0.200000	16.083334	30.500000	1023.000000	1023.000000	2046.000000
41.619999	-0.070170	-41.470360	-12.177531	-7.471354	-11.400291	-10.421184	0.000000	-10.000000	-0.216667	16.733334	35.666668	1023.000000	1023.000000	2046.000000
41.639999	-0.069222	-40.910313	-11.894361	-7.319730	-11.437223	-10.258998	0.000000	-10.000000	-0.225000	17.750000	41.000000	1023.000000	1023.000000	2046.000000
41.660000	-0.068385	-40.415638	-11.911935	-7.294657	-11.088575	-10.120470	0.000000	-10.000000	-0.225000	18.616667	46.666668	1023.000000	1023.000000	2046.000000
41.680000	-0.067616	-39.961124	-11.562014	-7.254651	-11.168756	-9.975705	0.000000	-10.000000	-0.250000	19.483334	52.833332	1023.000000	1023.000000	2046.000000
41.700001	-0.067314	-39.782547	-11.591391	-7.232449	-10.934564	-10.024144	0.000000	-10.000000	-0.266667	19.883333	59.333332	1023.000000	1023.000000	2046.000000
41.720001	-0.066657	-39.394207	-11.257084	-7.317132	-10.981666	-9.838326	0.000000	-10.000000	-0.283333	20.316668	66.000000	1023.000000	1023.000000	2046.000000
41.740002	-0.066358	-39.217327	-11.272494	-7.277783	-10.772968	-9.894084	0.000000	-10.000000	-0.308333	21.066668	72.666664	1023.000000	1023.000000	2046.000000
41.759998	-0.065106	-38.477600	-10.898831	-7.300759	-10.671423	-9.606586	0.000000	-10.000000	-0.341667	21.866667	79.500000	1023.000000	1023.000000	2046.000000
41.779999	-0.063948	-37.793331	-10.833487	-7.026811	-10.326903	-9.606131	0.000000	-10.000000	-0.350000	22.616667	86.666664	1023.000000	1023.000000	2046.000000
41.799999	-0.061900	-36.582806	-10.552651	-6.755069	-10.003820	-9.271267	0.000000	-10.000000	-0.366667	23.083334	94.166664	1023.000000	1023.000000	2046.000000
41.820000	-0.060911	-35.998348	-10.665326	-6.656469	-9.691782	-8.984772	0.000000	-10.000000	-0.358333	23.416668	101.833336	1023.000000	1023.000000	2046.000000
41.840000	-0.059251	-35.017139	-10.434281	-6.529951	-9.536395	-8.516515	0.000000	-10.000000	-0.383333	23.633333	109.500000	1023.000000	1023.000000	2046.000000
41.860001	-0.058390	-34.508476	-10.470746	-6.318397	-9.283378	-8.435954	0.000000	-10.000000	-0.391667	24.000000	117.166664	1023.000000	1023.000000	2046.000000
41.880001	-0.057126	-33.761368	-10.086637	-6.384819	-9.202946	-8.086965	0.000000	-10.000000	-0.408333	24.550001	125.000000	1023.000000	1023.000000	2046.000000
41.900002	-0.056794	-33.565460	-10.110847	-6.411817	-9.012072	-8.030726	0.000000	-10.000000	-0.416667	24.983334	133.333328	1023.000000	1023.000000	2046.000000
41.919998	-0.057181	-33.794258	-10.160391	-6.581743	-9.122496	-7.929629	0.000000	-10.000000	-0.408333	25.100000	141.666672	1023.000000	1023.000000	2046.000000
41.939999	-0.058423	-34.528069	-10.681122	-6.618133	-9.104323	-8.124493	0.000000	-10.000000	-0.425000	25.150000	150.166672	1023.000000	1023.000000	2046.000000
41.959999	-0.059384	-35.095882	-10.866831	-6.715104	-9.347833	-8.166116	0.000000	-10.000000	-0.433333	25.350000	158.500000	1023.000000	1023.000000	2046.000000
41.980000	-0.059594	-35.219955	-11.165854	-6.666713	-9.200469	-8.186917	0.000000	-10.000000	-0.458333	25.716667	167.000000	1023.000000	1023.000000	2046.000000
42.000000	-0.059170	-34.969231	-11.148122	-6.662273	-9.166511	-7.992327	0.000000	-10.000000	-0.458333	25.866667	175.500000	1023.000000	1023.000000	2046.000000
42.020000	-0.058718	-34.702492	-11.363054	-6.438268	-8.894348	-8.006822	0.000000	-10.000000	-0.450000	26.016668	184.166672	1023.000000	1023.000000	2046.000000
42.040001	-0.057967	-34.258377	-11.202303	-6.395620	-8.881898	-7.778555	0.000000	-10.000000	-0.433333	25.950001	192.833328	1023.000000	1023.000000	2046.000000
42.060001	-0.057031	-33.705372	-11.192651	-6.160248	-8.615622	-7.736853	0.000000	-10.000000	-0.433333	26.016666	201.500000	1023.000000	1023.000000	2046.000000
42.080002	-0.056134	-33.175331	-10.968247	-6.091861	-8.625085	-7.490137	0.000000	-10.000000	-0.441667	26.000000	210.166672	1023.000000	1023.000000	2046.000000
42.099998	-0.054855	-32.419514	-10.861160	-5.893802	-8.316464	-7.348086	0.000000	-10.000000	-0.458333	26.000000	218.833328	1023.000000	1023.000000	2046.000000
42.119999	-0.053710	-31.742464	-10.591961	-5.756680	-8.287961	-7.105863	0.000000	-10.000000	-0.441667	26.066668	227.500000	1023.000000	1023.000000	2046.000000
42.139999	-0.052148	-30.819408	-10.432343	-5.529016	-7.905203	-6.952847	0.000000	-10.000000	-0.425000	26.033335	236.166672	1023.000000	1023.000000	2046.000000
42.160000	-0.050548	-29.874107	-9.978253	-5.398528	-7.832198	-6.665129	0.000000	-10.000000	-0.416667	26.233334	244.833328	1023.000000	1023.000000	2046.000000
42.180000	-0.048389	-28.597790	-9.657763	-5.138203	-7.338278	-6.463546	0.000000	-10.000000	-0.450000	26.316668	253.666672	1023.000000	1023.000000	2046.000000
42.200001	-0.046639	-27.563843	-9.258812	-4.947328	-7.202017	-6.155686	0.000000	-10.000000	-0.466667	26.516666	262.333344	1023.000000	1023.000000	2046.000000
42.220001	-0.044197	-26.120270	-8.841836	-4.721578	-6.600076	-5.956780	0.000000	-10.000000	-0.450000	26.650000	271.166656	1023.000000	1023.000000	2046.000000
42.240002	-0.042775	-25.280285	-8.463258	-4.635904	-6.495098	-5.686025	0.000000	-10.000000	-0.416667	26.500000	280.000000	1023.000000	1023.000000	2046.000000
42.259998	-0.040702	-24.055069	-8.076999	-4.640008	-5.858126	-5.479937	0.000000	-10.000000	-0.400000	26.216667	289.000000	1023.000000	1023.000000	2046.000000
42.279999	-0.039700	-23.462744	-7.810218	-4.636052	-5.754758	-5.261717	0.000000	-10.000000	-0.400000	25.600000	297.833344	1023.000000	1023.000000	2046.000000
42.299999	-0.037853	-22.370924	-7.448775	-4.702905	-5.122575	-5.096669	0.000000	-10.000000	-0.400000	25.100000	306.500000	1023.000000	1023.000000	2046.000000
42.320000	-0.036957	-21.841623	-7.187021	-4.720415	-5.045969	-4.888219	0.000000	-10.000000	-0.383333	24.600000	314.833344	1023.000000	1023.000000	2046.000000
42.340000	-0.035467	-20.961241	-6.760149	-4.909092	-4.600718	-4.691283	0.000000	-10.000000	-0.366667	24.250000	323.000000	1023.000000	1023.000000	2046.000000
42.360001	-0.034683	-20.497561	-6.466751	-4.864744	-4.495441	-4.670624	0.000000	-10.000000	-0.366667	24.266668	331.000000	1023.000000	1023.000000	2046.000000
42.380001	-0.033366	-19.719173	-6.031541	-5.000093	-4.296669	-4.390871	0.000000	-10.000000	-0.391667	24.700001	339.166656	1023.000000	1023.000000	2046.000000
42.400002	-0.031475	-18.601851	-5.603595	-4.742414	-3.910981	-4.344861	0.000000	-10.000000	-0.416667	25.183334	347.500000	1023.000000	1023.000000	2046.000000
42.419998	-0.029853	-17.643398	-5.237595	-4.587816	-3.830860	-3.987129	0.000000	-10.000000	-0.441667	25.600000	356.000000	1023.000000	1023.000000	2046.000000
42.439999	-0.027268	-16.115154	-4.746791	-4.267561	-3.219869	-3.880933	0.000000	-10.000000	-0.458333	25.883333	364.500000	1023.000000	1023.000000	2046.000000
42.459999	-0.025602	-15.130946	-4.438476	-4.059438	-3.135877	-3.497156	0.000000	-10.000000	-0.458333	26.283335	373.000000	1023.000000	1023.000000	2046.000000
42.480000	-0.023106	-13.655519	-4.011303	-3.828805	-2.553045	-3.262365	0.000000	-10.000000	-0.441667	26.700001	381.666656	1023.000000	1023.000000	2046.000000
42.500000	-0.021590	-12.759513	-3.782315	-3.589616	-2.373085	-3.014496	0.000000	-10.000000	-0.416667	26.600000	390.500000	1023.000000	1023.000000	2046.000000
42.520000	-0.019834	-11.721963	-3.432878	-3.484054	-2.212617	-2.592414	0.000000	-10.000000	-0.425000	26.666668	399.500000	1023.000000	1023.000000	2046.000000
42.540001	-0.017924	-10.593250	-3.109015	-3.151567	-1.819477	-2.513192	0.000000	-10.000000	-0.416667	26.366667	408.333344	1023.000000	1023.000000	2046.000000
42.560001	-0.016683	-9.859395	-2.938332	-2.935078	-1.822495	-2.163490	0.000000	-10.000000	-0.416667	26.266666	417.166656	1023.000000	1023.000000	2046.000000
42.580002	-0.014501	-8.570352	-2.578213	-2.708714	-1.283968	-1.999457	0.000000	-10.000000	-0.400000	25.950001	426.000000	1023.000000	1023.000000	2046.000000
42.599998	-0.013501	-7.978904	-2.417145	-2.511927	-1.300299	-1.749534	0.000000	-10.000000	-0.416667	25.700001	434.833344	1023.000000	1023.000000	2046.000000
42.619999	-0.011590	-6.849973	-2.079665	-2.396249	-0.858864	-1.515196	0.000000	-10.000000	-0.416667	25.633333	443.500000	1023.000000	1023.000000	2046.000000
42.639999	-0.010679	-6.311221	-1.878526	-2.184681	-0.841268	-1.406745	0.000000	-10.000000	-0.416667	25.266666	452.000000	1023.000000	1023.000000	2046.000000
42.660000	-0.009626	-5.688725	-1.599618	-2.244514	-0.693829	-1.150763	0.000000	-10.000000	-0.400000	25.233334	460.500000	1023.000000	1023.000000	2046.000000
42.680000	-0.008864	-5.238877	-1.409739	-2.069457	-0.585543	-1.174138	0.000000	-10.000000	-0.391667	24.866667	468.833344	1023.000000	1023.000000	2046.000000
42.700001	-0.007726	-4.566224	-1.110592	-2.118292	-0.456218	-0.881121	0.000000	-10.000000	-0.383333	24.716667	477.333344	1023.000000	1023.000000	2046.000000
42.720001	-0.006277	-3.709617	-0.806186	-1.830889	-0.199951	-0.872591	0.000000	-10.000000	-0.366667	24.216667	485.666656	1023.000000	1023.000000	2046.000000
42.740002	-0.004971	-2.937902	-0.669018	-1.743278	-0.071177	-0.454430	0.000000	-10.000000	-0.358333	24.083334	494.000000	1023.000000	1023.000000	2046.000000
42.759998	-0.003832	-2.264960	-0.646706	-1.328670	0.270851	-0.560435	0.000000	-10.000000	-0.350000	23.916668	502.000000	1023.000000	1023.000000	2046.000000
42.779999	-0.004464	-2.638476	-0.867166	-1.595066	0.047603	-0.223848	0.000000	-10.000000	-0.350000	23.783333	510.000000	1023.000000	1023.000000	2046.000000
42.799999	-0.003013	-1.780663	-0.567624	-1.297827	0.379589	-0.294801	0.000000	-10.000000	-0.350000	23.450001	518.000000	1023.000000	1023.000000	2046.000000
42.820000	-0.002676	-1.581430	-0.444623	-1.238516	0.239745	-0.138036	0.000000	-10.000000	-0.350000	23.216667	525.666687	1023.000000	1023.000000	2046.000000
42.840000	-0.000948	-0.560341	-0.021820	-1.208521	0.596218	0.073782	0.000000	-10.000000	-0.333333	23.066668	533.333313	1023.000000	1023.000000	2046.000000
42.860001	-0.000516	-0.304871	0.165266	-1.303836	0.707932	0.125766	0.000000	-10.000000	-0.316667	23.066668	541.000000	1023.000000	1023.000000	2046.000000
42.880001	-0.000973	-0.574892	0.064029	-1.547934	0.652523	0.256490	0.000000	-10.000000	-0.300000	22.866667	548.833313	1023.000000	1023.000000	2046.000000
42.900002	-0.001467	-0.866961	-0.093283	-1.433498	0.682887	-0.023067	0.000000	-10.000000	-0.283333	22.583334	556.500000	1023.000000	1023.000000	2046.000000
42.919998	-0.003206	-1.894981	-0.575345	-1.618294	0.340912	-0.042254	0.000000	-10.000000	-0.266667	21.966667	564.000000	1023.000000	1023.000000	2046.000000
42.939999	-0.003020	-1.784661	-0.623102	-1.502635	0.513921	-0.172846	0.000000	-10.000000	-0.241667	21.283335	571.500000	1023.000000	1023.000000	2046.000000
42.959999	-0.003886	-2.296850	-0.929805	-1.591268	0.374423	-0.150200	0.000000	-10.000000	-0.258333	20.800001	578.666687	1023.000000	1023.000000	2046.000000
42.980000	-0.003039	-1.796247	-0.898792	-1.501000	0.700840	-0.097294	0.000000	-10.000000	-0.258333	20.400000	585.666687	1023.000000	1023.000000	2046.000000
43.000000	-0.003184	-1.881513	-0.907518	-1.526014	0.641854	-0.089835	0.000000	-10.000000	-0.258333	20.100000	592.500000	1023.000000	1023.000000	2046.000000
43.020000	-0.002632	-1.555344	-0.927609	-1.522948	0.832394	0.062819	0.000000	-10.000000	-0.241667	19.633333	599.333313	1023.000000	1023.000000	2046.000000
43.040001	-0.001955	-1.155675	-0.747982	-1.355482	0.892679	0.055110	0.000000	-10.000000	-0.225000	19.150000	606.000000	1023.000000	1023.000000	2046.000000
43.060001	-0.001533	-0.906204	-0.757561	-1.415615	0.958432	0.308540	0.000000	-10.000000	-0.216667	18.716667	612.333313	1023.000000	1023.000000	2046.000000
43.080002	-0.000093	-0.055144	-0.399112	-1.085206	1.165808	0.263366	0.000000	-10.000000	-0.200000	18.583334	618.666687	1023.000000	1023.000000	2046.000000
43.099998	0.000066	0.039074	-0.423086	-1.113202	1.085859	0.489504	0.000000	-10.000000	-0.200000	18.550001	625.000000	1023.000000	1023.000000	2046.000000
43.119999	0.002298	1.358174	0.002220	-0.749568	1.527257	0.578265	0.000000	-10.000000	-0.200000	18.500000	631.333313	1023.000000	1023.000000	2046.000000
43.139999	0.002841	1.679015	0.101416	-0.670168	1.499041	0.748727	0.000000	-10.000000	-0.191667	18.066668	637.500000	1023.000000	1023.000000	2046.000000
43.160000	0.005199	3.072834	0.435226	-0.313154	2.032558	0.918204	0.000000	-10.000000	-0.175000	17.350000	643.500000	1023.000000	1023.000000	2046.000000
43.180000	0.006287	3.715767	0.761887	-0.206935	2.059941	1.100874	0.000000	-10.000000	-0.150000	16.800001	649.500000	1023.000000	1023.000000	2046.000000
43.200001	0.008091	4.781594	0.977346	-0.039375	2.567272	1.276351	0.000000	-10.000000	-0.133333	16.000000	655.166687	1023.000000	1023.000000	2046.000000
43.220001	0.009045	5.345601	1.359578	-0.064198	2.655225	1.394996	0.000000	-10.000000	-0.108333	15.200001	660.666687	1023.000000	1023.000000	2046.000000
43.240002	0.010096	5.966949	1.389457	-0.186403	3.139994	1.623900	0.000000	-10.000000	-0.091667	13.883333	665.833313	1023.000000	1023.000000	2046.000000
43.259998	0.011072	6.543703	1.797214	-0.191285	3.259943	1.677832	0.000000	-10.000000	-0.066667	12.683333	670.666687	1023.000000	1023.000000	2046.000000
43.279999	0.011479	6.783828	1.824521	-0.436265	3.498410	1.897162	0.000000	-10.000000	-0.058333	11.683333	675.000000	1023.000000	1023.000000	2046.000000
43.299999	0.012511	7.393776	2.330270	-0.400524	3.645064	1.818966	0.000000	-10.000000	-0.050000	10.933333	679.000000	1023.000000	1023.000000	2046.000000
43.320000	0.012224	7.224591	2.356695	-0.749964	3.734648	1.883212	0.000000	-10.000000	-0.050000	10.316667	683.000000	1023.000000	1023.000000	2046.000000
43.340000	0.013629	8.054895	2.908100	-0.544652	3.861977	1.829471	0.000000	-10.000000	-0.050000	10.150000	686.666687	1023.000000	1023.000000	2046.000000
43.360001	0.013757	8.130635	2.896637	-0.740618	3.960972	2.013644	0.000000	-10.000000	-0.058333	10.416667	690.000000	1023.000000	1023.000000	2046.000000
43.380001	0.016070	9.497447	3.431634	-0.245550	4.280472	2.030890	0.000000	-10.000000	-0.058333	10.983334	693.333313	1023.000000	1023.000000	2046.000000
43.400002	0.016913	9.995863	3.440741	-0.331960	4.566965	2.320117	0.000000	-10.000000	-0.058333	11.233334	697.000000	1023.000000	1023.000000	2046.000000
43.419998	0.018614	11.001150	3.967474	0.107454	4.609689	2.316534	0.000000	-10.000000	-0.041667	11.266667	700.833313	1023.000000	1023.000000	2046.000000
43.439999	0.019921	11.773513	3.909620	0.255552	5.080047	2.528293	0.000000	-10.000000	-0.033333	10.933333	704.500000	1023.000000	1023.000000	2046.000000
43.459999	0.020431	12.074470	4.192229	0.419819	4.858787	2.603635	0.000000	-10.000000	-0.016667	10.333334	708.166687	1023.000000	1023.000000	2046.000000
43.480000	0.021923	12.956758	4.211081	0.655852	5.280606	2.809218	0.000000	-10.000000	-0.008333	9.466667	711.666687	1023.000000	1023.000000	2046.000000
43.500000	0.022370	13.220529	4.480457	0.765020	5.118727	2.856326	0.000000	-10.000000	0.000000	8.716667	715.166687	1023.000000	1023.000000	2046.000000
43.520000	0.023745	14.033118	4.523020	0.952174	5.554281	3.003643	0.000000	-10.000000	0.000000	8.166667	718.166687	1023.000000	1023.000000	2046.000000
43.540001	0.023987	14.176541	4.805656	1.008862	5.317134	3.044888	0.000000	-10.000000	0.000000	7.616667	721.000000	1023.000000	1023.000000	2046.000000
43.560001	0.024970	14.757492	4.801630	1.150154	5.653785	3.151922	0.000000	-10.000000	0.000000	7.166667	723.666687	1023.000000	1023.000000	2046.000000
43.580002	0.024278	14.348409	4.886501	1.083663	5.287945	3.090300	0.000000	-10.000000	0.000000	6.816667	726.166687	1023.000000	1023.000000	2046.000000
43.599998	0.024546	14.506734	4.803687	1.115270	5.504318	3.083459	0.000000	-10.000000	0.000000	6.633333	728.500000	1023.000000	1023.000000	2046.000000
43.619999	0.024184	14.292638	4.983125	1.058682	5.189642	3.061189	0.000000	-10.000000	-0.008333	6.100000	730.500000	1023.000000	1023.000000	2046.000000
43.639999	0.025424	15.025504	4.971292	1.275936	5.573439	3.204838	0.000000	-10.000000	-0.008333	5.250000	732.500000	1023.000000	1023.000000	2046.000000
43.660000	0.025307	14.956435	5.105782	1.341717	5.235806	3.273130	0.000000	-10.000000	0.000000	4.133334	734.500000	1023.000000	1023.000000	2046.000000
43.680000	0.026037	15.387965	4.816490	1.495051	5.688190	3.388236	0.000000	-10.000000	0.008333	2.983333	736.166687	1023.000000	1023.000000	2046.000000
43.700001	0.025415	15.020473	4.831217	1.459783	5.363299	3.366174	0.000000	-10.000000	0.008333	1.966667	737.333313	1023.000000	1023.000000	2046.000000
43.720001	0.026118	15.435963	4.765065	1.622867	5.567816	3.480215	0.000000	-10.000000	0.008333	0.966667	737.833313	1023.000000	1023.000000	2046.000000
43.740002	0.025571	15.112374	4.984804	1.551799	5.170424	3.405348	0.000000	-10.000000	0.025000	0.383333	738.000000	1023.000000	1023.000000	2046.000000
43.759998	0.025774	15.232591	4.892978	1.431728	5.431976	3.475909	0.000000	-10.000000	0.041667	-0.616667	738.000000	1023.000000	1023.000000	2046.000000
43.779999	0.024235	14.322832	4.800642	1.225972	5.017171	3.279047	0.000000	-10.000000	0.050000	-1.533333	738.000000	1023.000000	1023.000000	2046.000000
43.799999	0.022028	13.018641	3.992347	0.950121	4.954494	3.121679	0.000000	-10.000000	0.050000	-2.766667	738.000000	1023.000000	1023.000000	2046.000000
43.820000	0.019458	11.499619	3.596676	0.841933	4.374966	2.686044	0.000000	-10.000000	0.050000	-3.383333	738.000000	1023.000000	1023.000000	2046.000000
43.840000	0.016683	9.859366	2.798835	0.470197	4.071784	2.518550	0.000000	-10.000000	0.050000	-3.916667	738.000000	1023.000000	1023.000000	2046.000000
43.860001	0.015583	9.209764	2.611453	0.526693	3.828721	2.242898	0.000000	-10.000000	0.050000	-4.216667	738.000000	1023.000000	1023.000000	2046.000000
43.880001	0.013664	8.075396	2.003812	0.108143	3.687335	2.276106	0.000000	-10.000000	0.041667	-4.383333	738.000000	1023.000000	1023.000000	2046.000000
43.900002	0.013404	7.921873	2.004537	0.276906	3.560022	2.080409	0.000000	-10.000000	0.041667	-4.533333	738.000000	1023.000000	1023.000000	2046.000000
43.919998	0.011858	7.008214	1.552759	-0.061744	3.399423	2.117775	0.000000	-10.000000	0.041667	-4.816667	738.000000	1023.000000	1023.000000	2046.000000
43.939999	0.011927	7.048910	1.660335	0.188989	3.291132	1.908455	0.000000	-10.000000	0.050000	-5.316667	738.000000	1023.000000	1023.000000	2046.000000
43.959999	0.011070	6.542434	1.298268	0.015210	3.257882	1.971075	0.000000	-10.000000	0.050000	-5.566667	738.000000	1023.000000	1023.000000	2046.000000
43.980000	0.011067	6.540449	1.435185	0.149537	3.066123	1.889603	0.000000	-10.000000	0.050000	-5.416667	738.000000	1023.000000	1023.000000	2046.000000
44.000000	0.010783	6.372509	1.169151	0.132407	3.157042	1.913908	0.000000	-10.000000	0.050000	-4.900000	738.000000	1023.000000	1023.000000	2046.000000
44.020000	0.011228	6.635621	1.449705	0.271083	3.026013	1.888820	0.000000	-10.000000	0.050000	-4.283333	738.000000	1023.000000	1023.000000	2046.000000
44.040001	0.011270	6.660359	1.280655	0.185069	3.200686	1.993950	0.000000	-10.000000	0.041667	-3.650000	734.666687	1023.000000	1023.000000	2046.000000
44.060001	0.012171	7.193299	1.602986	0.422083	3.165599	2.002631	0.000000	-10.000000	0.041667	-3.466667	727.333313	1023.000000	1023.000000	2046.000000
44.080002	0.012667	7.486333	1.498140	0.431641	3.400913	2.155638	0.000000	-10.000000	0.041667	-3.433333	720.000000	1023.000000	1023.000000	2046.000000
44.099998	0.013598	8.036701	1.850630	0.580477	3.386264	2.219330	0.000000	-10.000000	0.041667	-3.650000	715.666687	1023.000000	1023.000000	2046.000000
44.119999	0.014010	8.280166	1.717474	0.465039	3.751894	2.345758	0.000000	-10.000000	0.041667	-4.116667	714.833313	1023.000000	1023.000000	2046.000000
44.139999	0.013989	8.267791	1.949378	0.368509	3.637167	2.312738	0.000000	-10.000000	0.041667	-4.983334	713.500000	1023.000000	1023.000000	2046.000000
44.160000	0.013851	8.186209	1.759037	0.178257	3.892281	2.356634	0.000000	-10.000000	0.058333	-6.266667	711.666687	1023.000000	1023.000000	2046.000000
44.180000	0.013701	8.097206	1.960585	0.075346	3.698690	2.362586	0.000000	-10.000000	0.066667	-7.416667	709.666687	1023.000000	1023.000000	2046.000000
44.200001	0.013346	7.887481	1.771803	-0.097264	3.926827	2.286115	0.000000	-10.000000	0.083333	-8.316667	707.166687	1023.000000	1023.000000	2046.000000
44.220001	0.012911	7.630215	1.978420	-0.341858	3.720445	2.273208	0.000000	-10.000000	0.091667	-8.933333	704.500000	1023.000000	1023.000000	2046.000000
44.240002	0.012209	7.215584	1.807723	-0.473694	3.768568	2.112986	0.000000	-10.000000	0.100000	-9.300000	701.500000	1023.000000	1023.000000	2046.000000
44.259998	0.012549	7.416695	2.012298	-0.439442	3.687180	2.156658	0.000000	-10.000000	0.091667	-9.516666	698.333313	1023.000000	1023.000000	2046.000000
44.279999	0.012135	7.171745	1.843526	-0.547257	3.725897	2.149580	0.000000	-10.000000	0.083333	-9.583334	695.166687	1023.000000	1023.000000	2046.000000
44.299999	0.013188	7.794366	2.108497	-0.408940	3.780888	2.313920	0.000000	-10.000000	0.083333	-9.750000	692.000000	1023.000000	1023.000000	2046.000000
44.320000	0.012918	7.634316	1.963697	-0.458287	3.847546	2.281361	0.000000	-10.000000	0.091667	-10.066667	688.833313	1023.000000	1023.000000	2046.000000
44.340000	0.013878	8.201900	2.164776	-0.258273	3.866794	2.428604	0.000000	-10.000000	0.091667	-10.583333	685.500000	1023.000000	1023.000000	2046.000000
44.360001	0.013352	7.891080	1.956026	-0.253835	3.863431	2.325459	0.000000	-10.000000	0.091667	-11.200000	681.833313	1023.000000	1023.000000	2046.000000
44.380001	0.014178	8.379346	2.058398	-0.079058	3.902000	2.498006	0.000000	-10.000000	0.091667	-11.816667	678.000000	1023.000000	1023.000000	2046.000000
44.400002	0.013621	8.049854	1.896964	-0.077607	3.885428	2.345070	0.000000	-10.000000	0.100000	-12.283334	674.000000	1023.000000	1023.000000	2046.000000
44.419998	0.014462	8.547206	2.073596	0.066298	3.943056	2.464255	0.000000	-10.000000	0.116667	-12.750000	670.000000	1023.000000	1023.000000	2046.000000
44.439999	0.013705	8.099608	1.941066	-0.056955	3.852748	2.362749	0.000000	-10.000000	0.125000	-13.216667	665.833313	1023.000000	1023.000000	2046.000000
44.459999	0.013723	8.110442	1.891440	0.055597	3.870215	2.293190	0.000000	-10.000000	0.150000	-13.900001	661.500000	1023.000000	1023.000000	2046.000000
44.480000	0.012086	7.142683	1.805957	-0.282447	3.513045	2.106128	0.000000	-10.000000	0.166667	-14.650001	656.833313	1023.000000	1023.000000	2046.000000
44.500000	0.011500	6.796556	1.575401	-0.257360	3.596993	1.881522	0.000000	-10.000000	0.191667	-15.450000	651.833313	1023.000000	1023.000000	2046.000000
44.520000	0.010398	6.145119	1.612218	-0.535114	3.257127	1.810888	0.000000	-10.000000	0.208333	-16.250000	646.666687	1023.000000	1023.000000	2046.000000
44.540001	0.009908	5.855846	1.282525	-0.356714	3.435046	1.494989	0.000000	-10.000000	0.225000	-17.000000	641.166687	1023.000000	1023.000000	2046.000000
44.560001	0.009195	5.434397	1.129342	-0.473051	3.322888	1.455219	0.000000	-10.000000	0.241667	-17.700001	635.500000	1023.000000	1023.000000	2046.000000
44.580002	0.007979	4.715713	0.824201	-0.422304	3.222898	1.090918	0.000000	-10.000000	0.266667	-18.400000	629.500000	1023.000000	1023.000000	2046.000000
44.599998	0.007509	4.438107	0.735945	-0.453272	3.058593	1.096841	0.000000	-10.000000	0.283333	-19.000000	623.500000	1023.000000	1023.000000	2046.000000
44.619999	0.006141	3.629368	0.722508	-0.657890	2.776077	0.788674	0.000000	-10.000000	0.300000	-19.533333	617.166687	1023.000000	1023.000000	2046.000000
44.639999	0.004848	2.865183	0.542609	-0.888870	2.700284	0.511160	0.000000	-10.000000	0.316667	-19.966667	610.666687	1023.000000	1023.000000	2046.000000
44.660000	0.002822	1.667870	0.356591	-1.315318	2.331596	0.295000	0.000000	-10.000000	0.333333	-20.400000	603.833313	1023.000000	1023.000000	2046.000000
44.680000	0.000082	0.048288	-0.280482	-1.306214	2.114757	-0.479774	0.000000	-10.000000	0.350000	-20.966667	597.000000	1023.000000	1023.000000	2046.000000
44.700001	-0.002705	-1.598573	-0.882047	-1.588120	1.679281	-0.807687	0.000000	-10.000000	0.350000	-21.216667	590.000000	1023.000000	1023.000000	2046.000000
44.720001	-0.005836	-3.449268	-1.442765	-1.862777	1.217162	-1.360889	0.000000	-10.000000	0.350000	-21.383333	583.000000	1023.000000	1023.000000	2046.000000
44.740002	-0.008402	-4.965370	-2.051792	-1.996126	0.949299	-1.866752	0.000000	-10.000000	0.358333	-21.316668	576.000000	1023.000000	1023.000000	2046.000000
44.759998	-0.010447	-6.174230	-2.433603	-2.285765	0.647257	-2.102118	0.000000	-10.000000	0.366667	-21.516666	568.833313	1023.000000	1023.000000	2046.000000
44.779999	-0.012280	-7.257362	-2.889215	-2.250669	0.536912	-2.654390	0.000000	-10.000000	0.383333	-21.700001	561.666687	1023.000000	1023.000000	2046.000000
44.799999	-0.013868	-8.195852	-3.335488	-2.383504	0.406071	-2.882930	0.000000	-10.000000	0.391667	-22.116667	554.333313	1023.000000	1023.000000	2046.000000
44.820000	-0.015459	-9.136309	-3.535575	-2.617079	0.110507	-3.094162	0.000000	-10.000000	0.400000	-22.383333	549.500000	1023.000000	1023.000000	2046.000000
44.840000	-0.016880	-9.976262	-3.815490	-2.592683	-0.045689	-3.522401	0.000000	-10.000000	0.400000	-22.666668	542.000000	1023.000000	1023.000000	2046.000000
44.860001	-0.017837	-10.541563	-3.952003	-2.726398	-0.254301	-3.608861	0.000000	-10.000000	0.400000	-22.816668	534.333313	1023.000000	1023.000000	2046.000000
44.880001	-0.018764	-11.089762	-4.157630	-2.642915	-0.278196	-4.011022	0.000000	-10.000000	0.400000	-22.950001	524.166687	1023.000000	1023.000000	2046.000000
44.900002	-0.019302	-11.407468	-4.258557	-2.702733	-0.323551	-4.122625	0.000000	-10.000000	0.400000	-23.050001	516.500000	1023.000000	1023.000000	2046.000000
44.919998	-0.019576	-11.569510	-4.221529	-2.742619	-0.284553	-4.320807	0.000000	-10.000000	0.400000	-23.016666	508.833344	1023.000000	1023.000000	2046.000000
44.939999	-0.019917	-11.770927	-4.262363	-2.803588	-0.298836	-4.406140	0.000000	-10.000000	0.391667	-22.883333	501.000000	1023.000000	1023.000000	2046.000000
44.959999	-0.019903	-11.762554	-4.126685	-2.977329	-0.318551	-4.339989	0.000000	-10.000000	0.391667	-22.716667	493.333344	1023.000000	1023.000000	2046.000000
44.980000	-0.020416	-12.065639	-4.184634	-2.909865	-0.336733	-4.634407	0.000000	-10.000000	0.391667	-22.500000	485.666656	1023.000000	1023.000000	2046.000000
45.000000	-0.020579	-12.162123	-4.110679	-3.073174	-0.343968	-4.634302	0.000000	-10.000000	0.383333	-22.350000	478.333344	1023.000000	1023.000000	2046.000000
45.020000	-0.021164	-12.507800	-4.178134	-3.019324	-0.272189	-5.038153	0.000000	-10.000000	0.383333	-22.333334	470.833344	1023.000000	1023.000000	2046.000000
45.040001	-0.022233	-13.139793	-4.278163	-3.291700	-0.409790	-5.160140	0.000000	-10.000000	0.375000	-22.233334	463.500000	1023.000000	1023.000000	2046.000000
45.060001	-0.022994	-13.589478	-4.331348	-3.413209	-0.417346	-5.427574	0.000000	-10.000000	0.391667	-22.350000	456.000000	1023.000000	1023.000000	2046.000000
45.080002	-0.024455	-14.452887	-4.516764	-3.635944	-0.685493	-5.614686	0.000000	-10.000000	0.391667	-22.600000	448.500000	1023.000000	1023.000000	2046.000000
45.099998	-0.025403	-15.013356	-4.522403	-3.977772	-0.802769	-5.710413	0.000000	-10.000000	0.391667	-22.883333	440.833344	1023.000000	1023.000000	2046.000000
45.119999	-0.026981	-15.945627	-4.661194	-4.131534	-1.105002	-6.047896	0.000000	-10.000000	0.391667	-23.016666	433.333344	1023.000000	1023.000000	2046.000000
45.139999	-0.027913	-16.496300	-4.695369	-4.433675	-1.260711	-6.106544	0.000000	-10.000000	0.391667	-22.866667	425.666656	1023.000000	1023.000000	2046.000000
45.160000	-0.028915	-17.088541	-4.791300	-4.412947	-1.458840	-6.425454	0.000000	-10.000000	0.391667	-22.683334	418.166656	1023.000000	1023.000000	2046.000000
45.180000	-0.029400	-17.375128	-4.787385	-4.565453	-1.631976	-6.390314	0.000000	-10.000000	0.383333	-22.316668	410.500000	1023.000000	1023.000000	2046.000000
45.200001	-0.029818	-17.622561	-4.902829	-4.474544	-1.639586	-6.605600	0.000000	-10.000000	0.366667	-21.916668	403.000000	1023.000000	1023.000000	2046.000000
45.220001	-0.030521	-18.037930	-4.964380	-4.591357	-1.906562	-6.575630	0.000000	-10.000000	0.366667	-21.633333	395.666656	1023.000000	1023.000000	2046.000000
45.240002	-0.030779	-18.190170	-5.126189	-4.469443	-1.878114	-6.716424	0.000000	-10.000000	0.375000	-21.650000	388.333344	1023.000000	1023.000000	2046.000000
45.259998	-0.031820	-18.805857	-5.341972	-4.521552	-2.271953	-6.670381	0.000000	-10.000000	0.391667	-21.650000	381.166656	1023.000000	1023.000000	2046.000000
45.279999	-0.032301	-19.089991	-5.615876	-4.472911	-2.317372	-6.683833	0.000000	-10.000000	0.391667	-21.900000	374.000000	1023.000000	1023.000000	2046.000000
45.299999	-0.033551	-19.828821	-5.942916	-4.468403	-2.780948	-6.636554	0.000000	-10.000000	0.391667	-22.166666	366.666656	1023.000000	1023.000000	2046.000000
45.320000	-0.034061	-20.130255	-6.220469	-4.398958	-2.847129	-6.663698	0.000000	-10.000000	0.391667	-22.450001	359.333344	1023.000000	1023.000000	2046.000000
45.340000	-0.035513	-20.987997	-6.522062	-4.468985	-3.456539	-6.540411	0.000000	-10.000000	0.408333	-22.850000	351.666656	1023.000000	1023.000000	2046.000000
45.360001	-0.036210	-21.400230	-6.796081	-4.551681	-3.552736	-6.499732	0.000000	-10.000000	0.416667	-23.083334	344.166656	1023.000000	1023.000000	2046.000000
45.380001	-0.037598	-22.220158	-7.089794	-4.553041	-4.079744	-6.497578	0.000000	-10.000000	0.416667	-23.483334	336.500000	1023.000000	1023.000000	2046.000000
45.400002	-0.038424	-22.708391	-7.269690	-4.709213	-4.350408	-6.379080	0.000000	-10.000000	0.408333	-23.500000	328.833344	1023.000000	1023.000000	2046.000000
45.419998	-0.039190	-23.161140	-7.485066	-4.582502	-4.573876	-6.519696	0.000000	-10.000000	0.400000	-23.466667	321.000000	1023.000000	1023.000000	2046.000000
45.439999	-0.040086	-23.690718	-7.608502	-4.734584	-4.925190	-6.422441	0.000000	-10.000000	0.400000	-23.333334	313.000000	1023.000000	1023.000000	2046.000000
45.459999	-0.040469	-23.917051	-7.742764	-4.618872	-4.978010	-6.577406	0.000000	-10.000000	0.400000	-23.183334	305.000000	1023.000000	1023.000000	2046.000000
45.480000	-0.041487	-24.518923	-7.914827	-4.728224	-5.316806	-6.559065	0.000000	-10.000000	0.400000	-23.100000	297.333344	1023.000000	1023.000000	2046.000000
45.500000	-0.042405	-25.061413	-8.135682	-4.744588	-5.430002	-6.751140	0.000000	-10.000000	0.400000	-22.866667	289.666656	1023.000000	1023.000000	2046.000000
45.520000	-0.044387	-26.232679	-8.327728	-4.999433	-6.089965	-6.815554	0.000000	-10.000000	0.400000	-22.650000	282.166656	1023.000000	1023.000000	2046.000000
45.540001	-0.045827	-27.083839	-8.640825	-5.093918	-6.230530	-7.118567	0.000000	-10.000000	0.391667	-22.450001	274.500000	1023.000000	1023.000000	2046.000000
45.560001	-0.047632	-28.150658	-8.824641	-5.337018	-6.815651	-7.173348	0.000000	-10.000000	0.383333	-22.216667	267.000000	1023.000000	1023.000000	2046.000000
45.580002	-0.048094	-28.423660	-8.997285	-5.346680	-6.700765	-7.378930	0.000000	-10.000000	0.383333	-22.166666	259.500000	1023.000000	1023.000000	2046.000000
45.599998	-0.048902	-28.900934	-9.200972	-5.357908	-6.945660	-7.396393	0.000000	-10.000000	0.375000	-21.883333	252.166672	1023.000000	1023.000000	2046.000000
45.619999	-0.048994	-28.955513	-9.268656	-5.395133	-6.901164	-7.390561	0.000000	-10.000000	0.366667	-21.583334	244.833328	1023.000000	1023.000000	2046.000000
45.639999	-0.049562	-29.291019	-9.460372	-5.255893	-7.312479	-7.262275	0.000000	-10.000000	0.350000	-21.183334	237.666672	1023.000000	1023.000000	2046.000000
45.660000	-0.049653	-29.345028	-9.551208	-5.279589	-7.203380	-7.310851	0.000000	-10.000000	0.350000	-20.916666	230.500000	1023.000000	1023.000000	2046.000000
45.680000	-0.050913	-30.089365	-9.687217	-5.425644	-7.643063	-7.333441	0.000000	-10.000000	0.350000	-20.799999	223.500000	1023.000000	1023.000000	2046.000000
45.700001	-0.052252	-30.881073	-9.891187	-5.791934	-7.769361	-7.428592	0.000000	-10.000000	0.341667	-20.733334	216.500000	1023.000000	1023.000000	2046.000000
45.720001	-0.054613	-32.276489	-10.384130	-5.891804	-8.184652	-7.815904	0.000000	-10.000000	0.333333	-20.516666	209.666672	1023.000000	1023.000000	2046.000000
45.740002	-0.057237	-33.826920	-10.873703	-6.186342	-8.687687	-8.079185	0.000000	-10.000000	0.316667	-20.216667	202.833328	1023.000000	1023.000000	2046.000000
45.759998	-0.059668	-35.263973	-11.360462	-6.211585	-9.103151	-8.588775	0.000000	-10.000000	0.291667	-19.433334	196.166672	1023.000000	1023.000000	2046.000000
45.779999	-0.061893	-36.579052	-11.791731	-6.454304	-9.613019	-8.719995	0.000000	-10.000000	0.266667	-18.883333	189.666672	1023.000000	1023.000000	2046.000000
45.799999	-0.062977	-37.219624	-12.175258	-6.357262	-9.546083	-9.141020	0.000000	-10.000000	0.266667	-18.600000	183.500000	1023.000000	1023.000000	2046.000000
45.820000	-0.064572	-38.162163	-12.596786	-6.423059	-10.003877	-9.138440	0.000000	-10.000000	0.283333	-18.750000	179.500000	1023.000000	1023.000000	2046.000000
45.840000	-0.065019	-38.426182	-12.897370	-6.339983	-9.803380	-9.385449	0.000000	-10.000000	0.283333	-19.049999	173.166672	1023.000000	1023.000000	2046.000000
45.860001	-0.066279	-39.171131	-13.243602	-6.310416	-10.203302	-9.413813	0.000000	-10.000000	0.266667	-19.033333	166.666672	1023.000000	1023.000000	2046.000000
45.880001	-0.066513	-39.308998	-13.378930	-6.298480	-10.053753	-9.577835	0.000000	-10.000000	0.241667	-18.766666	158.000000	1023.000000	1023.000000	2046.000000
45.900002	-0.067685	-40.001854	-13.630897	-6.307337	-10.453636	-9.609984	0.000000	-10.000000	0.250000	-18.216667	151.666672	1023.000000	1023.000000	2046.000000
45.919998	-0.067667	-39.991199	-13.672809	-6.322387	-10.290955	-9.705051	0.000000	-10.000000	0.233333	-17.733334	145.500000	1023.000000	1023.000000	2046.000000
45.939999	-0.068289	-40.359043	-13.702464	-6.300793	-10.635427	-9.720361	0.000000	-10.000000	0.233333	-17.216667	139.666672	1023.000000	1023.000000	2046.000000
45.959999	-0.068008	-40.192928	-13.610037	-6.362811	-10.466724	-9.753358	0.000000	-10.000000	0.208333	-16.850000	134.000000	1023.000000	1023.000000	2046.000000
45.980000	-0.068045	-40.214500	-13.466230	-6.322227	-10.625652	-9.800390	0.000000	-10.000000	0.216667	-16.450001	128.500000	1023.000000	1023.000000	2046.000000
46.000000	-0.067554	-39.924522	-13.331302	-6.475893	-10.454420	-9.662909	0.000000	-10.000000	0.208333	-16.383333	123.000000	1023.000000	1023.000000	2046.000000
46.020000	-0.067492	-39.887569	-13.183716	-6.383632	-10.532423	-9.787799	0.000000	-10.000000	0.200000	-16.000000	117.500000	1023.000000	1023.000000	2046.000000
46.040001	-0.067399	-39.832909	-13.057859	-6.588044	-10.488347	-9.698659	0.000000	-10.000000	0.183333	-15.583333	112.166664	1023.000000	1023.000000	2046.000000
46.060001	-0.067918	-40.139267	-13.001400	-6.624928	-10.537964	-9.974976	0.000000	-10.000000	0.183333	-15.016666	107.000000	1023.000000	1023.000000	2046.000000
46.080002	-0.068560	-40.519157	-13.056931	-6.966155	-10.578394	-9.917677	0.000000	-10.000000	0.191667	-14.733334	102.000000	1023.000000	1023.000000	2046.000000
46.099998	-0.069148	-40.866520	-13.020795	-7.025503	-10.608956	-10.211266	0.000000	-10.000000	0.191667	-14.733334	97.000000	1023.000000	1023.000000	2046.000000
46.119999	-0.069937	-41.332718	-13.133483	-7.327223	-10.759380	-10.112633	0.000000	-10.000000	0.183333	-14.700000	92.000000	1023.000000	1023.000000	2046.000000
46.139999	-0.070394	-41.602711	-13.099494	-7.376738	-10.733753	-10.392725	0.000000	-10.000000	0.183333	-14.566667	87.000000	1023.000000	1023.000000	2046.000000
46.160000	-0.071405	-42.200443	-13.134741	-7.697350	-11.062027	-10.306325	0.000000	-10.000000	0.183333	-14.216667	82.166664	1023.000000	1023.000000	2046.000000
46.180000	-0.071698	-42.373322	-13.052204	-7.692156	-11.007880	-10.621080	0.000000	-10.000000	0.183333	-13.850000	77.500000	1023.000000	1023.000000	2046.000000
46.200001	-0.072655	-42.939297	-13.148998	-7.911941	-11.349560	-10.528796	0.000000	-10.000000	0.166667	-13.450000	72.833336	1023.000000	1023.000000	2046.000000
46.220001	-0.072241	-42.694302	-12.973076	-7.803411	-11.166428	-10.751389	0.000000	-10.000000	0.158333	-13.016666	68.333336	1023.000000	1023.000000	2046.000000
46.240002	-0.072810	-43.030907	-13.022985	-7.953549	-11.441843	-10.612529	0.000000	-10.000000	0.141667	-12.700000	64.000000	1023.000000	1023.000000	2046.000000
46.259998	-0.072160	-42.646526	-12.817100	-7.818511	-11.263039	-10.747876	0.000000	-10.000000	0.125000	-12.333334	60.000000	1023.000000	1023.000000	2046.000000
46.279999	-0.072535	-42.867966	-12.876469	-7.939734	-11.440423	-10.611339	0.000000	-10.000000	0.108333	-11.966667	56.000000	1023.000000	1023.000000	2046.000000
46.299999	-0.072056	-42.585125	-12.713230	-7.763819	-11.366710	-10.741365	0.000000	-10.000000	0.100000	-11.516667	52.000000	1023.000000	1023.000000	2046.000000
46.320000	-0.071973	-42.535793	-12.772766	-7.843794	-11.357812	-10.561420	0.000000	-10.000000	0.100000	-11.066667	48.000000	1023.000000	1023.000000	2046.000000
46.340000	-0.071743	-42.400379	-12.591124	-7.621080	-11.451309	-10.736865	0.000000	-10.000000	0.083333	-10.516667	44.166668	1023.000000	1023.000000	2046.000000
46.360001	-0.071612	-42.322735	-12.707019	-7.685422	-11.338983	-10.591311	0.000000	-10.000000	0.066667	-10.016667	40.500000	1023.000000	1023.000000	2046.000000
46.380001	-0.071440	-42.221325	-12.503469	-7.532349	-11.489045	-10.696462	0.000000	-10.000000	0.058333	-9.600000	37.166668	1023.000000	1023.000000	2046.000000
46.400002	-0.071491	-42.250912	-12.623366	-7.649044	-11.426674	-10.551827	0.000000	-10.000000	0.058333	-9.350000	34.000000	1023.000000	1023.000000	2046.000000
46.419998	-0.071312	-42.145393	-12.450716	-7.503713	-11.481466	-10.709497	0.000000	-10.000000	0.058333	-9.100000	31.000000	1023.000000	1023.000000	2046.000000
46.439999	-0.071860	-42.469448	-12.599283	-7.671690	-11.617711	-10.580763	0.000000	-10.000000	0.050000	-8.900001	28.000000	1023.000000	1023.000000	2046.000000
46.459999	-0.071181	-42.067909	-12.427431	-7.430670	-11.437527	-10.772282	0.000000	-10.000000	0.050000	-8.650001	25.000000	1023.000000	1023.000000	2046.000000
46.480000	-0.072096	-42.608555	-12.583218	-7.611821	-11.753622	-10.659892	0.000000	-10.000000	0.058333	-8.500000	22.000000	1023.000000	1023.000000	2046.000000
46.500000	-0.071150	-42.049595	-12.436963	-7.375675	-11.434881	-10.802075	0.000000	-10.000000	0.066667	-8.350000	19.166666	1023.000000	1023.000000	2046.000000
46.520000	-0.072165	-42.649490	-12.512069	-7.514175	-11.834295	-10.788952	0.000000	-10.000000	0.066667	-8.283334	16.333334	1023.000000	1023.000000	2046.000000
46.540001	-0.071210	-42.084858	-12.408720	-7.321810	-11.479211	-10.875116	0.000000	-10.000000	0.058333	-8.033334	13.500000	1023.000000	1023.000000	2046.000000
46.560001	-0.072331	-42.747555	-12.476221	-7.483137	-11.888932	-10.899265	0.000000	-10.000000	0.050000	-7.700000	10.833333	1023.000000	1023.000000	2046.000000
46.580002	-0.071521	-42.268692	-12.432512	-7.283379	-11.559732	-10.993070	0.000000	-10.000000	0.050000	-7.216667	8.166667	1023.000000	1023.000000	2046.000000
46.599998	-0.072931	-43.102242	-12.484574	-7.484793	-12.082580	-11.050294	0.000000	-10.000000	0.050000	-6.816667	5.833333	1023.000000	1023.000000	2046.000000
46.619999	-0.073066	-43.181763	-12.622410	-7.435367	-11.908401	-11.215584	0.000000	-10.000000	0.050000	-6.500000	3.500000	1023.000000	1023.000000	2046.000000
46.639999	-0.074382	-43.959576	-12.563174	-7.637494	-12.439335	-11.319574	0.000000	-10.000000	0.041667	-6.266667	1.666667	1023.000000	1023.000000	2046.000000
46.660000	-0.075223	-44.456524	-12.900407	-7.842678	-12.345731	-11.367709	0.000000	-10.000000	0.033333	-5.966667	0.000000	1023.000000	1023.000000	2046.000000
46.680000	-0.075688	-44.731384	-12.645457	-7.872000	-12.707764	-11.506163	0.000000	-10.000000	0.033333	-5.850000	-1.666667	1023.000000	1023.000000	2046.000000
46.700001	-0.076307	-45.097160	-12.928688	-8.071662	-12.645627	-11.451183	0.000000	-10.000000	0.041667	-5.850000	-3.500000	1023.000000	1023.000000	2046.000000
46.720001	-0.075281	-44.490833	-12.675311	-7.650839	-12.448381	-11.716301	0.000000	-10.000000	0.050000	-5.833333	-5.500000	1023.000000	1023.000000	2046.000000
46.740002	-0.076565	-45.249714	-12.973672	-8.132449	-12.806304	-11.337287	0.000000	-10.000000	0.050000	-5.666667	-7.500000	1023.000000	1023.000000	2046.000000
46.759998	-0.075101	-44.384659	-12.886063	-7.615157	-12.404494	-11.478945	0.000000	-10.000000	0.050000	-5.516667	-9.500000	1023.000000	1023.000000	2046.000000
46.779999	-0.076176	-45.020184	-12.957095	-7.840273	-12.859706	-11.363111	0.000000	-10.000000	0.050000	-5.566667	-11.500000	1023.000000	1023.000000	2046.000000
46.799999	-0.075610	-44.685764	-13.010065	-7.731781	-12.520222	-11.423696	0.000000	-10.000000	0.050000	-5.850000	-13.500000	1023.000000	1023.000000	2046.000000
46.820000	-0.076798	-45.387634	-12.963178	-7.965209	-12.972174	-11.487074	0.000000	-10.000000	0.050000	-6.100000	-14.833333	1023.000000	1023.000000	2046.000000
46.840000	-0.078524	-46.407856	-13.583432	-8.255993	-12.980403	-11.588026	0.000000	-10.000000	0.041667	-6.333333	-16.833334	1023.000000	1023.000000	2046.000000
46.860001	-0.080227	-47.413982	-13.847044	-8.258391	-13.361224	-11.947322	0.000000	-10.000000	0.033333	-5.833333	-18.833334	1023.000000	1023.000000	2046.000000
46.880001	-0.083467	-49.328705	-14.569495	-8.674088	-13.956654	-12.128467	0.000000	-10.000000	0.033333	-5.166667	-21.500000	1023.000000	1023.000000	2046.000000
46.900002	-0.083691	-49.461231	-14.814851	-8.366975	-13.805818	-12.473590	0.000000	-10.000000	0.041667	-4.383334	-23.166666	1023.000000	1023.000000	2046.000000
46.919998	-0.085651	-50.620003	-15.105727	-8.588430	-14.373160	-12.552684	0.000000	-10.000000	0.050000	-4.266667	-24.666666	1023.000000	1023.000000	2046.000000
46.939999	-0.085554	-50.562588	-15.536787	-8.408561	-13.970746	-12.646492	0.000000	-10.000000	0.050000	-4.533333	-26.000000	1023.000000	1023.000000	2046.000000
46.959999	-0.086442	-51.087475	-15.571074	-8.391100	-14.360580	-12.764720	0.000000	-10.000000	0.050000	-5.050000	-27.666666	1023.000000	1023.000000	2046.000000
46.980000	-0.087096	-51.473789	-16.053104	-8.512596	-14.233879	-12.674211	0.000000	-10.000000	0.050000	-5.400000	-29.500000	1023.000000	1023.000000	2046.000000
47.000000	-0.086745	-51.266068	-15.868240	-8.254626	-14.309209	-12.833994	0.000000	-10.000000	0.050000	-5.300000	-31.166666	1023.000000	1023.000000	2046.000000
47.020000	-0.087944	-51.975082	-16.201099	-8.591081	-14.516930	-12.665973	0.000000	-10.000000	0.041667	-4.916667	-32.833332	1023.000000	1023.000000	2046.000000
47.040001	-0.086926	-51.373482	-16.049629	-8.158706	-14.294788	-12.870358	0.000000	-10.000000	0.041667	-4.416667	-34.333332	1023.000000	1023.000000	2046.000000
47.060001	-0.087812	-51.896767	-16.056046	-8.343263	-14.690862	-12.806598	0.000000	-10.000000	0.033333	-3.966667	-36.000000	1023.000000	1023.000000	2046.000000
47.080002	-0.086557	-51.155392	-16.004358	-8.069802	-14.233888	-12.847343	0.000000	-10.000000	0.025000	-3.483333	-37.333332	1023.000000	1023.000000	2046.000000
47.099998	-0.086113	-50.893040	-15.636692	-8.066695	-14.374866	-12.814785	0.000000	-10.000000	0.025000	-3.166667	-38.500000	1023.000000	1023.000000	2046.000000
47.119999	-0.086226	-50.959290	-15.744278	-8.340469	-14.277809	-12.596731	0.000000	-10.000000	0.025000	-3.200000	-39.500000	1023.000000	1023.000000	2046.000000
47.139999	-0.084687	-50.049850	-15.304112	-8.060591	-14.014286	-12.670862	0.000000	-10.000000	0.041667	-3.350000	-40.500000	1023.000000	1023.000000	2046.000000
47.160000	-0.085426	-50.486744	-15.261627	-8.422640	-14.235359	-12.567120	0.000000	-10.000000	0.041667	-3.366667	-41.666668	1023.000000	1023.000000	2046.000000
47.180000	-0.084043	-49.669540	-15.024627	-8.169767	-13.790763	-12.684385	0.000000	-10.000000	0.050000	-3.250000	-42.833332	1023.000000	1023.000000	2046.000000
47.200001	-0.085079	-50.281471	-14.937503	-8.501232	-14.110665	-12.732070	0.000000	-10.000000	0.050000	-3.333333	-44.000000	1023.000000	1023.000000	2046.000000
47.220001	-0.084563	-49.976822	-15.071639	-8.517006	-13.639688	-12.748487	0.000000	-10.000000	0.041667	-3.750000	-45.166668	1023.000000	1023.000000	2046.000000
47.240002	-0.084987	-50.227432	-14.841943	-8.608169	-13.921522	-12.855800	0.000000	-10.000000	0.033333	-4.250000	-46.333332	1023.000000	1023.000000	2046.000000
47.259998	-0.085587	-50.582066	-15.083665	-8.983262	-13.798003	-12.717135	0.000000	-10.000000	0.033333	-4.566667	-47.833332	1023.000000	1023.000000	2046.000000
47.279999	-0.085375	-50.456390	-14.771222	-8.917285	-13.865001	-12.902883	0.000000	-10.000000	0.033333	-4.616667	-49.333332	1023.000000	1023.000000	2046.000000
47.299999	-0.086712	-51.246910	-14.964747	-9.427321	-14.061755	-12.793086	0.000000	-10.000000	0.041667	-4.466667	-51.000000	1023.000000	1023.000000	2046.000000
47.320000	-0.085851	-50.738163	-14.720335	-9.171046	-13.888638	-12.958144	0.000000	-10.000000	0.033333	-4.250000	-52.500000	1023.000000	1023.000000	2046.000000
47.340000	-0.086913	-51.365723	-14.717813	-9.483000	-14.242259	-12.922652	0.000000	-10.000000	0.033333	-3.966667	-54.000000	1023.000000	1023.000000	2046.000000
47.360001	-0.085390	-50.465305	-14.574782	-9.143620	-13.771586	-12.975319	0.000000	-10.000000	0.016667	-3.600000	-55.333332	1023.000000	1023.000000	2046.000000
47.380001	-0.085900	-50.766811	-14.369653	-9.337193	-14.152999	-12.906967	0.000000	-10.000000	0.008333	-3.083333	-56.500000	1023.000000	1023.000000	2046.000000
47.400002	-0.084522	-49.952488	-14.311474	-9.086696	-13.691915	-12.862405	0.000000	-10.000000	0.000000	-2.583333	-57.500000	1023.000000	1023.000000	2046.000000
47.419998	-0.084475	-49.924446	-14.024086	-9.058540	-13.986624	-12.855198	0.000000	-10.000000	0.000000	-2.216667	-58.333332	1023.000000	1023.000000	2046.000000
47.439999	-0.083864	-49.563412	-14.176212	-8.970343	-13.650016	-12.766839	0.000000	-10.000000	0.008333	-2.033333	-59.166668	1023.000000	1023.000000	2046.000000
47.459999	-0.083134	-49.132477	-13.804121	-8.805090	-13.785853	-12.737414	0.000000	-10.000000	0.008333	-1.816667	-59.666668	1023.000000	1023.000000	2046.000000
47.480000	-0.083424	-49.303509	-14.046931	-8.982746	-13.704341	-12.569491	0.000000	-10.000000	0.008333	-1.566667	-60.000000	1023.000000	1023.000000	2046.000000
47.500000	-0.082085	-48.512070	-13.733660	-8.685805	-13.537912	-12.554692	0.000000	-10.000000	0.008333	-1.300000	-60.000000	1023.000000	1023.000000	2046.000000
47.520000	-0.082959	-49.028561	-13.790020	-8.960814	-13.805292	-12.472435	0.000000	-10.000000	0.016667	-0.800000	-60.000000	1023.000000	1023.000000	2046.000000
47.540001	-0.081762	-48.321404	-13.737659	-8.646209	-13.453694	-12.483841	0.000000	-10.000000	0.025000	-0.366667	-60.000000	1023.000000	1023.000000	2046.000000
47.560001	-0.081925	-48.417877	-13.554814	-8.618840	-13.708217	-12.536006	0.000000	-10.000000	0.025000	0.000000	-60.000000	1023.000000	1023.000000	2046.000000
47.580002	-0.081729	-48.301754	-13.734061	-8.611299	-13.508760	-12.447631	0.000000	-10.000000	0.016667	0.000000	-60.000000	1023.000000	1023.000000	2046.000000
47.599998	-0.080954	-47.843765	-13.501035	-8.458632	-13.466458	-12.417639	0.000000	-10.000000	0.008333	0.000000	-60.000000	1023.000000	1023.000000	2046.000000
47.619999	-0.081842	-48.368462	-13.573526	-8.769675	-13.723739	-12.301522	0.000000	-10.000000	0.000000	0.000000	-60.000000	1023.000000	1023.000000	2046.000000
47.639999	-0.080831	-47.771061	-13.557945	-8.481943	-13.373838	-12.357334	0.000000	-10.000000	0.008333	0.000000	-60.000000	1023.000000	1023.000000	2046.000000
47.660000	-0.081388	-48.100563	-13.375559	-8.588256	-13.763461	-12.373286	0.000000	-10.000000	0.008333	0.000000	-60.000000	1023.000000	1023.000000	2046.000000
47.680000	-0.080820	-47.764355	-13.525286	-8.452658	-13.403434	-12.382978	0.000000	-10.000000	0.008333	0.000000	-60.000000	1023.000000	1023.000000	2046.000000
47.700001	-0.080395	-47.513271	-13.265629	-8.384478	-13.510543	-12.352622	0.000000	-10.000000	0.016667	0.000000	-60.000000	1023.000000	1023.000000	2046.000000
47.720001	-0.081207	-47.993443	-13.487455	-8.618940	-13.561038	-12.326010	0.000000	-10.000000	0.016667	0.000000	-60.000000	1023.000000	1023.000000	2046.000000
47.740002	-0.080539	-47.598438	-13.414816	-8.353162	-13.408362	-12.422099	0.000000	-10.000000	0.025000	0.000000	-60.000000	1023.000000	1023.000000	2046.000000
47.759998	-0.081850	-48.373093	-13.417014	-8.666632	-13.879146	-12.410302	0.000000	-10.000000	0.016667	0.000000	-60.000000	1023.000000	1023.000000	2046.000000
47.779999	-0.081957	-48.436508	-13.591990	-8.508703	-13.730103	-12.605709	0.000000	-10.000000	0.025000	0.000000	-60.000000	1023.000000	1023.000000	2046.000000
47.799999	-0.082779	-48.922493	-13.480309	-8.653704	-14.100726	-12.687755	0.000000	-10.000000	0.016667	0.000000	-60.000000	1023.000000	1023.000000	2046.000000
47.820000	-0.083595	-49.404350	-13.679163	-8.786035	-14.124804	-12.814349	0.000000	-10.000000	0.008333	0.000000	-60.000000	1023.000000	1023.000000	2046.000000
47.840000	-0.083075	-49.097557	-13.522458	-8.711359	-14.123746	-12.739995	0.000000	-10.000000	0.000000	-0.266667	-60.000000	1023.000000	1023.000000	2046.000000
47.860001	-0.083665	-49.446136	-13.507630	-8.903814	-14.310496	-12.724195	0.000000	-10.000000	0.000000	-0.866667	-60.000000	1023.000000	1023.000000	2046.000000
47.880001	-0.082882	-48.982994	-13.699567	-8.584675	-13.865688	-12.833062	0.000000	-10.000000	0.008333	-1.566667	-60.000000	1023.000000	1023.000000	2046.000000
47.900002	-0.082755	-48.908154	-13.551261	-8.661843	-14.125755	-12.569295	0.000000	-10.000000	0.008333	-2.016667	-60.333332	1023.000000	1023.000000	2046.000000
47.919998	-0.082925	-49.008595	-13.807671	-8.552682	-14.004774	-12.643470	0.000000	-10.000000	0.016667	-2.100000	-60.833332	1023.000000	1023.000000	2046.000000
47.939999	-0.082497	-48.755779	-13.661490	-8.555550	-14.052534	-12.486205	0.000000	-10.000000	0.016667	-2.083333	-61.500000	1023.000000	1023.000000	2046.000000
47.959999	-0.083636	-49.429161	-13.743964	-8.910647	-14.274217	-12.500335	0.000000	-10.000000	0.016667	-2.150000	-62.000000	1023.000000	1023.000000	2046.000000
47.980000	-0.084002	-49.645229	-13.927454	-8.916563	-14.235667	-12.565544	0.000000	-10.000000	0.008333	-2.216667	-62.666668	1023.000000	1023.000000	2046.000000
48.000000	-0.086282	-50.992718	-14.314333	-9.312195	-14.699630	-12.666561	0.000000	-10.000000	0.000000	-1.766667	-63.333332	1023.000000	1023.000000	2046.000000
48.020000	-0.088169	-52.107761	-14.982659	-9.215178	-14.793131	-13.116795	0.000000	-10.000000	0.000000	-0.416667	-63.833332	1023.000000	1023.000000	2046.000000
48.040001	-0.089976	-53.176022	-15.242892	-9.359936	-15.315179	-13.258015	0.000000	-10.000000	0.000000	0.883333	-64.000000	1023.000000	1023.000000	2046.000000
48.060001	-0.091185	-53.890587	-15.769564	-9.265079	-15.289406	-13.566538	0.000000	-10.000000	0.008333	1.666667	-64.000000	1023.000000	1023.000000	2046.000000
48.080002	-0.091407	-54.021801	-15.961490	-9.175807	-15.380227	-13.504276	0.000000	-10.000000	0.016667	1.650000	-64.000000	1023.000000	1023.000000	2046.000000
48.099998	-0.092416	-54.617794	-16.313065	-9.309642	-15.446746	-13.548342	0.000000	-10.000000	0.025000	1.100000	-64.000000	1023.000000	1023.000000	2046.000000
48.119999	-0.092483	-54.657356	-16.492437	-9.132685	-15.380749	-13.651485	0.000000	-10.000000	0.016667	0.550000	-64.000000	1023.000000	1023.000000	2046.000000
48.139999	-0.092808	-54.849598	-16.473972	-9.245016	-15.638220	-13.492390	0.000000	-10.000000	0.008333	-0.583333	-64.000000	1023.000000	1023.000000	2046.000000
48.160000	-0.093039	-54.986141	-16.754223	-8.994216	-15.457496	-13.780210	0.000000	-10.000000	0.016667	-1.100000	-64.000000	1023.000000	1023.000000	2046.000000
48.180000	-0.092705	-54.788918	-16.615723	-8.948266	-15.595187	-13.629744	0.000000	-10.000000	0.025000	-1.533333	-64.000000	1023.000000	1023.000000	2046.000000
48.200001	-0.092912	-54.910706	-16.740498	-8.917754	-15.547485	-13.704969	0.000000	-10.000000	0.033333	-1.383333	-64.000000	1023.000000	1023.000000	2046.000000
48.220001	-0.092486	-54.659161	-16.714775	-8.798574	-15.456537	-13.689276	0.000000	-10.000000	0.016667	-0.866667	-64.000000	1023.000000	1023.000000	2046.000000
48.240002	-0.092260	-54.525585	-16.474121	-8.927894	-15.582794	-13.540777	0.000000	-10.000000	0.008333	-0.433333	-64.000000	1023.000000	1023.000000	2046.000000
48.259998	-0.091781	-54.242851	-16.438560	-8.714256	-15.332793	-13.757242	0.000000	-10.000000	0.008333	0.000000	-64.000000	1023.000000	1023.000000	2046.000000
48.279999	-0.090807	-53.666649	-16.128635	-8.720620	-15.313665	-13.503725	0.000000	-10.000000	0.016667	0.000000	-64.000000	1023.000000	1023.000000	2046.000000
48.299999	-0.090383	-53.416061	-16.000561	-8.752700	-15.149085	-13.513718	0.000000	-10.000000	0.025000	0.000000	-64.000000	1023.000000	1023.000000	2046.000000
48.320000	-0.089845	-53.098625	-15.853415	-8.688838	-14.997662	-13.558712	0.000000	-10.000000	0.016667	0.000000	-64.000000	1023.000000	1023.000000	2046.000000
48.340000	-0.089664	-52.991661	-15.583126	-8.992944	-15.063634	-13.351957	0.000000	-10.000000	0.008333	0.000000	-64.000000	1023.000000	1023.000000	2046.000000
48.360001	-0.089684	-53.003330	-15.592652	-8.982943	-14.868111	-13.559623	0.000000	-10.000000	0.008333	-0.683333	-64.000000	1023.000000	1023.000000	2046.000000
48.380001	-0.089716	-53.022041	-15.581706	-9.093991	-14.818245	-13.528100	0.000000	-10.000000	0.016667	-1.366667	-64.000000	1023.000000	1023.000000	2046.000000
48.400002	-0.089906	-53.134197	-15.497997	-9.387552	-14.862506	-13.386141	0.000000	-10.000000	0.025000	-2.200000	-64.166664	1023.000000	1023.000000	2046.000000
48.419998	-0.090390	-53.420719	-15.531404	-9.408755	-14.832566	-13.647996	0.000000	-10.000000	0.016667	-2.583333	-65.000000	1023.000000	1023.000000	2046.000000
48.439999	-0.090507	-53.489891	-15.430146	-9.548763	-14.903188	-13.607795	0.000000	-10.000000	0.016667	-2.916667	-66.166664	1023.000000	1023.000000	2046.000000
48.459999	-0.090686	-53.595520	-15.353775	-9.762519	-14.918146	-13.561081	0.000000	-10.000000	0.016667	-3.100000	-67.166664	1023.000000	1023.000000	2046.000000
48.480000	-0.090898	-53.720448	-15.290343	-9.718592	-14.947704	-13.763810	0.000000	-10.000000	0.025000	-2.866667	-67.833336	1023.000000	1023.000000	2046.000000
48.500000	-0.090459	-53.461319	-15.137816	-9.739967	-14.970942	-13.612592	0.000000	-10.000000	0.016667	-2.450000	-68.666664	1023.000000	1023.000000	2046.000000
48.520000	-0.089917	-53.140957	-15.015547	-9.708982	-14.797571	-13.618856	0.000000	-10.000000	0.008333	-2.033333	-69.500000	1023.000000	1023.000000	2046.000000
48.540001	-0.089707	-53.016735	-14.893095	-9.643294	-14.812510	-13.667835	0.000000	-10.000000	0.008333	-1.566667	-70.000000	1023.000000	1023.000000	2046.000000
48.560001	-0.088987	-52.591084	-14.734766	-9.646159	-14.767353	-13.442807	0.000000	-10.000000	0.008333	-0.966667	-70.000000	1023.000000	1023.000000	2046.000000
48.580002	-0.088221	-52.138798	-14.579506	-9.555562	-14.624154	-13.379575	0.000000	-10.000000	0.008333	-0.366667	-70.000000	1023.000000	1023.000000	2046.000000
48.599998	-0.087971	-51.991035	-14.551116	-9.441814	-14.569447	-13.428658	0.000000	-10.000000	0.000000	0.000000	-70.000000	1023.000000	1023.000000	2046.000000
48.619999	-0.087386	-51.644844	-14.426688	-9.385260	-14.578101	-13.254797	0.000000	-10.000000	0.000000	0.000000	-70.000000	1023.000000	1023.000000	2046.000000
48.639999	-0.086586	-51.172153	-14.328444	-9.232744	-14.388795	-13.222173	0.000000	-10.000000	0.000000	0.000000	-70.000000	1023.000000	1023.000000	2046.000000
48.660000	-0.086469	-51.103210	-14.304539	-9.171195	-14.382657	-13.244820	0.000000	-10.000000	0.000000	0.000000	-70.000000	1023.000000	1023.000000	2046.000000
48.680000	-0.086048	-50.854420	-14.144418	-9.218327	-14.452172	-13.039502	0.000000	-10.000000	0.000000	0.000000	-70.000000	1023.000000	1023.000000	2046.000000
48.700001	-0.085400	-50.471420	-14.048510	-9.080247	-14.293309	-13.049353	0.000000	-10.000000	0.016667	0.000000	-70.000000	1023.000000	1023.000000	2046.000000
48.720001	-0.085524	-50.544968	-14.111969	-9.007549	-14.341305	-13.084145	0.000000	-10.000000	0.025000	0.000000	-70.000000	1023.000000	1023.000000	2046.000000
48.740002	-0.085042	-50.259716	-13.980221	-9.108495	-14.299396	-12.871608	0.000000	-10.000000	0.033333	0.000000	-70.000000	1023.000000	1023.000000	2046.000000
48.759998	-0.084987	-50.227314	-13.998048	-8.977470	-14.235857	-13.015941	0.000000	-10.000000	0.016667	0.000000	-70.000000	1023.000000	1023.000000	2046.000000
48.779999	-0.084841	-50.140739	-13.877477	-8.953647	-14.378360	-12.931256	0.000000	-10.000000	0.016667	0.000000	-70.000000	1023.000000	1023.000000	2046.000000
48.799999	-0.084288	-49.814190	-13.889700	-8.854963	-14.135523	-12.934006	0.000000	-10.000000	0.016667	0.000000	-70.000000	1023.000000	1023.000000	2046.000000
48.820000	-0.084578	-49.985504	-13.925893	-8.848404	-14.214957	-12.996250	0.000000	-10.000000	0.025000	0.000000	-70.000000	1023.000000	1023.000000	2046.000000
48.840000	-0.084340	-49.845135	-13.793316	-8.961190	-14.264416	-12.826213	0.000000	-10.000000	0.016667	0.000000	-70.000000	1023.000000	1023.000000	2046.000000
48.860001	-0.084197	-49.760433	-13.816585	-8.780997	-14.178826	-12.984023	0.000000	-10.000000	0.016667	0.000000	-70.000000	1023.000000	1023.000000	2046.000000
48.880001	-0.085009	-50.240105	-13.927506	-8.808227	-14.443681	-13.060694	0.000000	-10.000000	0.008333	0.000000	-70.000000	1023.000000	1023.000000	2046.000000
48.900002	-0.085367	-50.451862	-13.893130	-8.998246	-14.501737	-13.058748	0.000000	-10.000000	0.016667	0.000000	-70.000000	1023.000000	1023.000000	2046.000000
48.919998	-0.085997	-50.824207	-13.888793	-9.053391	-14.674747	-13.207278	0.000000	-10.000000	0.016667	0.000000	-70.000000	1023.000000	1023.000000	2046.000000
48.939999	-0.086666	-51.219784	-13.983568	-9.127359	-14.865827	-13.243031	0.000000	-10.000000	0.025000	0.000000	-70.000000	1023.000000	1023.000000	2046.000000
48.959999	-0.086228	-50.961029	-13.892948	-9.138309	-14.709082	-13.220690	0.000000	-10.000000	0.025000	0.000000	-70.000000	1023.000000	1023.000000	2046.000000
48.980000	-0.085884	-50.757622	-13.812219	-8.954799	-14.681835	-13.308770	0.000000	-10.000000	0.016667	0.000000	-70.000000	1023.000000	1023.000000	2046.000000
49.000000	-0.086015	-50.834892	-13.885955	-9.153955	-14.804382	-12.990600	0.000000	-10.000000	0.008333	0.000000	-70.000000	1023.000000	1023.000000	2046.000000
49.020000	-0.085195	-50.350140	-13.925190	-8.875581	-14.474363	-13.075006	0.000000	-10.000000	0.000000	0.000000	-70.000000	1023.000000	1023.000000	2046.000000
49.040001	-0.085646	-50.616676	-14.076734	-8.892008	-14.654935	-12.992998	0.000000	-10.000000	0.000000	0.000000	-70.000000	1023.000000	1023.000000	2046.000000
49.060001	-0.085940	-50.790459	-14.000395	-9.109093	-14.793935	-12.887037	0.000000	-10.000000	0.008333	0.000000	-70.000000	1023.000000	1023.000000	2046.000000
49.080002	-0.086048	-50.854321	-14.000085	-9.150332	-14.700138	-13.003768	0.000000	-10.000000	0.025000	0.000000	-70.000000	1023.000000	1023.000000	2046.000000
49.099998	-0.087657	-51.805092	-14.389146	-9.310187	-14.999796	-13.105964	0.000000	-10.000000	0.041667	0.000000	-70.000000	1023.000000	1023.000000	2046.000000
49.119999	-0.089444	-52.861179	-14.827846	-9.609284	-15.191344	-13.232705	0.000000	-10.000000	0.033333	0.350000	-70.000000	1023.000000	1023.000000	2046.000000
49.139999	-0.091555	-54.109085	-15.348145	-9.599854	-15.537484	-13.623602	0.000000	-10.000000	0.016667	0.700000	-70.000000	1023.000000	1023.000000	2046.000000
49.160000	-0.093395	-55.196331	-15.749649	-9.690641	-15.989831	-13.766209	0.000000	-10.000000	-0.008333	1.450000	-70.000000	1023.000000	1023.000000	2046.000000
49.180000	-0.093784	-55.426395	-16.078627	-9.589307	-15.792727	-13.965734	0.000000	-10.000000	-0.008333	1.783333	-70.000000	1023.000000	1023.000000	2046.000000
49.200001	-0.094803	-56.028782	-16.415291	-9.592395	-16.064096	-13.957000	0.000000	-10.000000	-0.008333	2.050000	-70.000000	1023.000000	1023.000000	2046.000000
49.220001	-0.094967	-56.125397	-16.581730	-9.632539	-15.966203	-13.944924	0.000000	-10.000000	0.008333	1.500000	-70.000000	1023.000000	1023.000000	2046.000000
49.240002	-0.095268	-56.303146	-16.762814	-9.476712	-15.991043	-14.072577	0.000000	-10.000000	0.008333	0.816667	-70.000000	1023.000000	1023.000000	2046.000000
49.259998	-0.095711	-56.564995	-16.864565	-9.502694	-16.201391	-13.996346	0.000000	-10.000000	0.025000	0.200000	-70.000000	1023.000000	1023.000000	2046.000000
49.279999	-0.095184	-56.254002	-16.904076	-9.314815	-15.933290	-14.101820	0.000000	-10.000000	0.025000	0.000000	-70.000000	1023.000000	1023.000000	2046.000000
49.299999	-0.095667	-56.539066	-17.048731	-9.252881	-16.165131	-14.072323	0.000000	-10.000000	0.033333	0.000000	-70.000000	1023.000000	1023.000000	2046.000000
49.320000	-0.095302	-56.323338	-16.923220	-9.293933	-16.097549	-14.008636	0.000000	-10.000000	0.025000	0.000000	-70.000000	1023.000000	1023.000000	2046.000000
49.340000	-0.095048	-56.173367	-16.849014	-9.141698	-16.032579	-14.150075	0.000000	-10.000000	0.025000	0.000000	-70.000000	1023.000000	1023.000000	2046.000000
49.360001	-0.094727	-55.983524	-16.701460	-9.144175	-16.149076	-13.988811	0.000000	-10.000000	0.016667	0.000000	-70.000000	1023.000000	1023.000000	2046.000000
49.380001	-0.093643	-55.342731	-16.482183	-9.053271	-15.754042	-14.053235	0.000000	-10.000000	0.008333	0.000000	-70.000000	1023.000000	1023.000000	2046.000000
49.400002	-0.093463	-55.236610	-16.429518	-9.023352	-15.823660	-13.960082	0.000000	-10.000000	0.008333	0.000000	-70.000000	1023.000000	1023.000000	2046.000000
49.419998	-0.092721	-54.797897	-16.143860	-9.157807	-15.683430	-13.812800	0.000000	-10.000000	0.016667	0.000000	-70.000000	1023.000000	1023.000000	2046.000000
49.439999	-0.092162	-54.467770	-15.940781	-9.133535	-15.488905	-13.904547	0.000000	-10.000000	0.016667	0.000000	-70.000000	1023.000000	1023.000000	2046.000000
49.459999	-0.092311	-54.555565	-15.861970	-9.264750	-15.661242	-13.767603	0.000000	-10.000000	0.008333	0.000000	-70.000000	1023.000000	1023.000000	2046.000000
49.480000	-0.091687	-54.187305	-15.755479	-9.311908	-15.264461	-13.855457	0.000000	-10.000000	0.008333	0.000000	-70.000000	1023.000000	1023.000000	2046.000000
49.500000	-0.092135	-54.451778	-15.830258	-9.421748	-15.349181	-13.850592	0.000000	-10.000000	0.008333	0.000000	-70.000000	1023.000000	1023.000000	2046.000000
49.520000	-0.092306	-54.552765	-15.726554	-9.707580	-15.432343	-13.686287	0.000000	-10.000000	0.008333	0.000000	-70.000000	1023.000000	1023.000000	2046.000000
49.540001	-0.092051	-54.402184	-15.589974	-9.688991	-15.243678	-13.879539	0.000000	-10.000000	0.000000	0.666667	-70.000000	1023.000000	1023.000000	2046.000000
49.560001	-0.092630	-54.744507	-15.620189	-9.794206	-15.511179	-13.818932	0.000000	-10.000000	0.000000	1.633333	-70.000000	1023.000000	1023.000000	2046.000000
49.580002	-0.092167	-54.470531	-15.470763	-9.861807	-15.285348	-13.852614	0.000000	-10.000000	0.000000	2.916667	-70.000000	1023.000000	1023.000000	2046.000000
49.599998	-0.092191	-54.485077	-15.423023	-9.831083	-15.359822	-13.871150	0.000000	-10.000000	0.000000	3.883333	-70.000000	1023.000000	1023.000000	2046.000000
49.619999	-0.091625	-54.150368	-15.245316	-9.984067	-15.333274	-13.587711	0.000000	-10.000000	-0.016667	4.900000	-70.000000	1023.000000	1023.000000	2046.000000
49.639999	-0.090608	-53.549477	-15.007900	-9.793495	-15.089239	-13.658843	0.000000	-10.000000	-0.025000	5.933333	-70.000000	1023.000000	1023.000000	2046.000000
49.660000	-0.089971	-53.172752	-14.862648	-9.767879	-15.177221	-13.365005	0.000000	-10.000000	-0.041667	7.083333	-70.000000	1023.000000	1023.000000	2046.000000
49.680000	-0.088209	-52.131721	-14.510014	-9.588853	-14.772134	-13.260719	0.000000	-10.000000	-0.041667	8.400001	-70.000000	1023.000000	1023.000000	2046.000000
49.700001	-0.087587	-51.763771	-14.372706	-9.483139	-14.908422	-12.999504	0.000000	-10.000000	-0.058333	9.933333	-70.000000	1023.000000	1023.000000	2046.000000
49.720001	-0.085606	-50.592983	-14.032386	-9.280252	-14.395436	-12.884908	0.000000	-10.000000	-0.091667	11.550000	-70.000000	1023.000000	1023.000000	2046.000000
49.740002	-0.084806	-50.120335	-13.893157	-9.131783	-14.483649	-12.611746	0.000000	-10.000000	-0.125000	13.283334	-54.333332	1023.000000	1023.000000	2046.000000
49.759998	-0.082919	-49.005039	-13.580976	-8.964385	-14.025403	-12.434275	0.000000	-10.000000	-0.183333	15.816667	-16.833334	1023.000000	1023.000000	2046.000000
49.779999	-0.082316	-48.648880	-13.481370	-8.842507	-14.066999	-12.258004	0.000000	-10.000000	-0.216667	17.799999	20.666666	1023.000000	1023.000000	2046.000000
49.799999	-0.080861	-47.788960	-13.286605	-8.794541	-13.719870	-11.987945	0.000000	-10.000000	-0.250000	19.150000	42.500000	1023.000000	1023.000000	2046.000000
49.820000	-0.080096	-47.336727	-13.161842	-8.627622	-13.653453	-11.893810	0.000000	-10.000000	-0.250000	19.150000	42.500000	1023.000000	1023.000000	2046.000000
49.840000	-0.079149	-46.777164	-13.016933	-8.655870	-13.579918	-11.524441	0.000000	-10.000000	-0.258333	19.483334	44.500000	1023.000000	1023.000000	2046.000000
49.860001	-0.077902	-46.040062	-12.800993	-8.448863	-13.290756	-11.499448	0.000000	-10.000000	-0.266667	19.833334	48.833332	1023.000000	1023.000000	2046.000000
49.880001	-0.077405	-45.746590	-12.764679	-8.435170	-13.368661	-11.178080	0.000000	-10.000000	-0.283333	20.366667	55.333332	1023.000000	1023.000000	2046.000000
49.900002	-0.075781	-44.786510	-12.466570	-8.184332	-13.012733	-11.122877	0.000000	-10.000000	-0.291667	20.616667	62.166668	1023.000000	1023.000000	2046.000000
49.919998	-0.075466	-44.600620	-12.416596	-8.134182	-13.000665	-11.049178	0.000000	-10.000000	-0.308333	21.016666	69.000000	1023.000000	1023.000000	2046.000000
49.939999	-0.074662	-44.125492	-12.198094	-8.207937	-12.904725	-10.814734	0.000000	-10.000000	-0.325000	21.450001	76.000000	1023.000000	1023.000000	2046.000000
49.959999	-0.073885	-43.666077	-11.942384	-8.133284	-12.764626	-10.825783	0.000000	-10.000000	-0.358333	22.066668	83.000000	1023.000000	1023.000000	2046.000000
49.980000	-0.073403	-43.380924	-11.933248	-8.228493	-12.713388	-10.505795	0.000000	-10.000000	-0.375000	22.600000	90.333336	1023.000000	1023.000000	2046.000000
50.000000	-0.071107	-42.023975	-11.514162	-7.872333	-12.252936	-10.384544	0.000000	-10.000000	-0.391667	23.233334	97.666664	1023.000000	1023.000000	2046.000000
50.020000	-0.069922	-41.324150	-11.428633	-7.622724	-12.146030	-10.126762	0.000000	-10.000000	-0.391667	23.766666	105.333336	1023.000000	1023.000000	2046.000000
50.040001	-0.068407	-40.428822	-11.386559	-7.658721	-11.798786	-9.584756	0.000000	-10.000000	-0.400000	24.350000	113.000000	1023.000000	1023.000000	2046.000000
50.060001	-0.067075	-39.641174	-11.345078	-7.323426	-11.510477	-9.462193	0.000000	-10.000000	-0.400000	24.633333	121.000000	1023.000000	1023.000000	2046.000000
50.080002	-0.066291	-39.177948	-11.335938	-7.352989	-11.435048	-9.053974	0.000000	-10.000000	-0.408333	25.000000	129.333328	1023.000000	1023.000000	2046.000000
50.099998	-0.064571	-38.161320	-10.979613	-7.115912	-11.103250	-8.962545	0.000000	-10.000000	-0.425000	25.366667	137.666672	1023.000000	1023.000000	2046.000000
50.119999	-0.064650	-38.208176	-11.020415	-7.283736	-11.218781	-8.685243	0.000000	-10.000000	-0.441667	25.683334	146.166672	1023.000000	1023.000000	2046.000000
50.139999	-0.063939	-37.788025	-10.979944	-7.246150	-10.908550	-8.653379	0.000000	-10.000000	-0.450000	25.883333	154.500000	1023.000000	1023.000000	2046.000000
50.160000	-0.065434	-38.671200	-11.358565	-7.427630	-11.152455	-8.732548	0.000000	-10.000000	-0.458333	25.933334	163.166672	1023.000000	1023.000000	2046.000000
50.180000	-0.066422	-39.255306	-11.760468	-7.535085	-11.197195	-8.762559	0.000000	-10.000000	-0.475000	26.283335	171.833328	1023.000000	1023.000000	2046.000000
50.200001	-0.066417	-39.252419	-11.810100	-7.452728	-11.162386	-8.827207	0.000000	-10.000000	-0.475000	26.366667	180.666672	1023.000000	1023.000000	2046.000000
50.220001	-0.067041	-39.620968	-12.165432	-7.537190	-11.246912	-8.671432	0.000000	-10.000000	-0.466667	26.716667	189.333328	1023.000000	1023.000000	2046.000000
50.240002	-0.065499	-38.710144	-12.069541	-7.226623	-10.785866	-8.628114	0.000000	-10.000000	-0.466667	26.766668	198.166672	1023.000000	1023.000000	2046.000000
50.259998	-0.065394	-38.647617	-12.169374	-7.170498	-10.813672	-8.494073	0.000000	-10.000000	-0.483333	27.066668	207.000000	1023.000000	1023.000000	2046.000000
50.279999	-0.064274	-37.985924	-12.186675	-7.068760	-10.464070	-8.266419	0.000000	-10.000000	-0.483333	27.016666	216.000000	1023.000000	1023.000000	2046.000000
50.299999	-0.063289	-37.403885	-11.926749	-6.902048	-10.436372	-8.138716	0.000000	-10.000000	-0.466667	26.883333	225.000000	1023.000000	1023.000000	2046.000000
50.320000	-0.062562	-36.974220	-11.927743	-6.902556	-10.286416	-7.857506	0.000000	-10.000000	-0.466667	26.966667	234.000000	1023.000000	1023.000000	2046.000000
50.340000	-0.060443	-35.721722	-11.493836	-6.551134	-9.939470	-7.737281	0.000000	-10.000000	-0.500000	27.116667	243.000000	1023.000000	1023.000000	2046.000000
50.360001	-0.059848	-35.370327	-11.439203	-6.464575	-9.933763	-7.532785	0.000000	-10.000000	-0.516667	27.616667	252.166672	1023.000000	1023.000000	2046.000000
50.380001	-0.057350	-33.893749	-11.038107	-6.127343	-9.407371	-7.320929	0.000000	-10.000000	-0.533333	27.966667	261.333344	1023.000000	1023.000000	2046.000000
50.400002	-0.055914	-33.045025	-10.655212	-5.988223	-9.281421	-7.120168	0.000000	-10.000000	-0.533333	28.566668	270.666656	1023.000000	1023.000000	2046.000000
50.419998	-0.054005	-31.916973	-10.393851	-5.858248	-8.877615	-6.787258	0.000000	-10.000000	-0.550000	28.733334	280.000000	1023.000000	1023.000000	2046.000000
50.439999	-0.051466	-30.416372	-9.805772	-5.546808	-8.474632	-6.589160	0.000000	-10.000000	-0.541667	28.916668	289.666656	1023.000000	1023.000000	2046.000000
50.459999	-0.050454	-29.818306	-9.584682	-5.646838	-8.340760	-6.246026	0.000000	-10.000000	-0.525000	28.533335	299.166656	1023.000000	1023.000000	2046.000000
50.480000	-0.047560	-28.108179	-9.041113	-5.315373	-7.658779	-6.092913	0.000000	-10.000000	-0.508333	28.383333	308.833344	1023.000000	1023.000000	2046.000000
50.500000	-0.046305	-27.366224	-8.693879	-5.398511	-7.412089	-5.861745	0.000000	-10.000000	-0.491667	28.083334	318.166656	1023.000000	1023.000000	2046.000000
50.520000	-0.045022	-26.608232	-8.491265	-5.538266	-6.990124	-5.588578	0.000000	-10.000000	-0.475000	27.566668	327.833344	1023.000000	1023.000000	2046.000000
50.540001	-0.042901	-25.354650	-7.932373	-5.404548	-6.533264	-5.484466	0.000000	-10.000000	-0.441667	27.066668	337.000000	1023.000000	1023.000000	2046.000000
50.560001	-0.042770	-25.276871	-7.766324	-5.787806	-6.530331	-5.192410	0.000000	-10.000000	-0.416667	26.300001	346.166656	1023.000000	1023.000000	2046.000000
50.580002	-0.040513	-23.943071	-7.241507	-5.542548	-5.955005	-5.204011	0.000000	-10.000000	-0.416667	25.983334	355.000000	1023.000000	1023.000000	2046.000000
50.599998	-0.040090	-23.693264	-6.961128	-5.708947	-5.958031	-5.065157	0.000000	-10.000000	-0.433333	25.733334	363.833344	1023.000000	1023.000000	2046.000000
50.619999	-0.038111	-22.523884	-6.571259	-5.512664	-5.519555	-4.920406	0.000000	-10.000000	-0.441667	25.750000	372.500000	1023.000000	1023.000000	2046.000000
50.639999	-0.035837	-21.179844	-5.967075	-5.304728	-5.203383	-4.704658	0.000000	-10.000000	-0.441667	25.916666	381.166656	1023.000000	1023.000000	2046.000000
50.660000	-0.034751	-20.538036	-5.812298	-5.365405	-4.986845	-4.373487	0.000000	-10.000000	-0.441667	25.966667	389.666656	1023.000000	1023.000000	2046.000000
50.680000	-0.031642	-18.700689	-5.182661	-4.865823	-4.424028	-4.228176	0.000000	-10.000000	-0.450000	26.266666	398.333344	1023.000000	1023.000000	2046.000000
50.700001	-0.030325	-17.922285	-4.873702	-4.750841	-4.284738	-4.013003	0.000000	-10.000000	-0.433333	26.266666	407.000000	1023.000000	1023.000000	2046.000000
50.720001	-0.028152	-16.638105	-4.669939	-4.492784	-3.716577	-3.758806	0.000000	-10.000000	-0.450000	26.400000	415.833344	1023.000000	1023.000000	2046.000000
50.740002	-0.026106	-15.428627	-4.095533	-4.280127	-3.515821	-3.537147	0.000000	-10.000000	-0.450000	26.233334	424.666656	1023.000000	1023.000000	2046.000000
50.759998	-0.025334	-14.972115	-4.042370	-4.380247	-3.369172	-3.180326	0.000000	-10.000000	-0.458333	26.050001	433.333344	1023.000000	1023.000000	2046.000000
50.779999	-0.022480	-13.285564	-3.535054	-3.838667	-2.816464	-3.095378	0.000000	-10.000000	-0.433333	25.766668	442.166656	1023.000000	1023.000000	2046.000000
50.799999	-0.021273	-12.572553	-3.256733	-3.723645	-2.671751	-2.920423	0.000000	-10.000000	-0.433333	25.700001	450.666656	1023.000000	1023.000000	2046.000000
50.820000	-0.019716	-11.651870	-3.083951	-3.637195	-2.309551	-2.621173	0.000000	-10.000000	-0.433333	25.650002	459.333344	1023.000000	1023.000000	2046.000000
50.840000	-0.017627	-10.417524	-2.544705	-3.288207	-2.022432	-2.562180	0.000000	-10.000000	-0.433333	25.583334	467.833344	1023.000000	1023.000000	2046.000000
50.860001	-0.017698	-10.459247	-2.495165	-3.509969	-2.114614	-2.339499	0.000000	-10.000000	-0.416667	25.350000	476.500000	1023.000000	1023.000000	2046.000000
50.880001	-0.015815	-9.346422	-2.158397	-3.177511	-1.706722	-2.303792	0.000000	-10.000000	-0.408333	25.350000	485.000000	1023.000000	1023.000000	2046.000000
50.900002	-0.014601	-8.628972	-1.760662	-3.115058	-1.601779	-2.151472	0.000000	-10.000000	-0.391667	25.116667	493.500000	1023.000000	1023.000000	2046.000000
50.919998	-0.013993	-8.269998	-1.749355	-3.232985	-1.496999	-1.790659	0.000000	-10.000000	-0.375000	24.750000	501.833344	1023.000000	1023.000000	2046.000000
50.939999	-0.012426	-7.343653	-1.648796	-2.790730	-1.151137	-1.752990	0.000000	-10.000000	-0.366667	24.316668	510.000000	1023.000000	1023.000000	2046.000000
50.959999	-0.012463	-7.365593	-1.791635	-2.661591	-1.159607	-1.752760	0.000000	-10.000000	-0.358333	24.016666	518.000000	1023.000000	1023.000000	2046.000000
50.980000	-0.012580	-7.435055	-1.906386	-2.835111	-1.145954	-1.547605	0.000000	-10.000000	-0.358333	23.683334	526.166687	1023.000000	1023.000000	2046.000000
51.000000	-0.011079	-6.547562	-1.426619	-2.567376	-1.081734	-1.471833	0.000000	-10.000000	-0.333333	23.450001	534.166687	1023.000000	1023.000000	2046.000000
51.020000	-0.010909	-6.446930	-1.324887	-2.739829	-1.132257	-1.249957	0.000000	-10.000000	-0.333333	23.183334	542.166687	1023.000000	1023.000000	2046.000000
51.040001	-0.008917	-5.269732	-1.005972	-2.465043	-0.647644	-1.151073	0.000000	-10.000000	-0.333333	23.150002	550.000000	1023.000000	1023.000000	2046.000000
51.060001	-0.009020	-5.330931	-0.801675	-2.611432	-0.787668	-1.130156	0.000000	-10.000000	-0.341667	22.933334	557.833313	1023.000000	1023.000000	2046.000000
51.080002	-0.009520	-5.626214	-1.196028	-2.721287	-0.605898	-1.103000	0.000000	-10.000000	-0.325000	22.866667	565.500000	1023.000000	1023.000000	2046.000000
51.099998	-0.009982	-5.899301	-1.285216	-2.611836	-0.726422	-1.275828	0.000000	-10.000000	-0.300000	22.583334	573.166687	1023.000000	1023.000000	2046.000000
51.119999	-0.011798	-6.972657	-1.762876	-2.960321	-1.003089	-1.246371	0.000000	-10.000000	-0.275000	22.366667	580.833313	1023.000000	1023.000000	2046.000000
51.139999	-0.011189	-6.612947	-1.857302	-2.691067	-0.744168	-1.320410	0.000000	-10.000000	-0.258333	21.966667	588.500000	1023.000000	1023.000000	2046.000000
51.160000	-0.011780	-6.961965	-1.895177	-2.837847	-0.947121	-1.281819	0.000000	-10.000000	-0.250000	21.650000	595.833313	1023.000000	1023.000000	2046.000000
51.180000	-0.011148	-6.588332	-2.089744	-2.747960	-0.570021	-1.180606	0.000000	-10.000000	-0.250000	21.516666	603.000000	1023.000000	1023.000000	2046.000000
51.200001	-0.010306	-6.091124	-1.902945	-2.553875	-0.468485	-1.165819	0.000000	-10.000000	-0.266667	21.316668	610.166687	1023.000000	1023.000000	2046.000000
51.220001	-0.010541	-6.229812	-2.040900	-2.777035	-0.521000	-0.890877	0.000000	-10.000000	-0.283333	20.983334	617.333313	1023.000000	1023.000000	2046.000000
51.240002	-0.008789	-5.194208	-1.750945	-2.323715	-0.228208	-0.891339	0.000000	-10.000000	-0.300000	20.683334	624.500000	1023.000000	1023.000000	2046.000000
[truncated: 1,225,305 more chars]
