# Supplementary material for: Effect of Electrode Belt and Body Positions on Regional Pulmonary Ventilation- and Perfusion-Related Impedance Changes Measured by Electric Impedance Tomography
Source: PLoS One. 2016 Jun 2;11(6):e0155913. doi: 10.1371/journal.pone.0155913 (PMC4890811; doi:10.1371/journal.pone.0155913)
Supplement: S1 Dataset — (ZIP) [file pone.0155913.s001.zip › Dataset/Fp13-righ-2i.txt]

Patient Name:	Fp13
Registry:	Fp13
Investigator:	 
Diagnosys:	 
Notes:	h�ger2i             
Sample Rate [Hz]:	50.08
Time Base 	Pixels Mean 	Pixels Sum 	UPPER RIGHT		UPPER LEFT		LOWER RIGHT		LOWER LEFT		QRS	ETCO2	Paw	Flow (L/min)	Volume	Analog1	Analog2	AnalogSum
0.000000	0.004752	2.808272	-2.027536	2.692958	0.207467	1.935383	0.000000	-10.000000	-0.058333	1.100000	198.000000	1023.000000	1023.000000	2046.000000
0.020000	0.003909	2.310076	-2.145695	2.678516	0.184542	1.592712	0.000000	-10.000000	-0.041667	0.516667	198.000000	1023.000000	1023.000000	2046.000000
0.040000	0.003164	1.869985	-2.390757	2.804478	0.115571	1.340693	0.000000	-10.000000	-0.033333	-1.533333	198.000000	1023.000000	1023.000000	2046.000000
0.060000	0.003006	1.776295	-2.330973	2.582011	-0.027626	1.552884	0.000000	-10.000000	-0.033333	-3.433333	197.500000	1023.000000	1023.000000	2046.000000
0.080000	0.002208	1.304917	-2.302435	2.351014	-0.060015	1.316352	0.000000	-10.000000	-0.033333	-5.433333	196.333328	1023.000000	1023.000000	2046.000000
0.100000	0.000678	0.400594	-2.724538	2.410199	-0.193694	0.908627	0.000000	-10.000000	-0.033333	-5.983334	194.500000	1023.000000	1023.000000	2046.000000
0.120000	-0.000945	-0.558572	-3.027379	2.185869	-0.600809	0.883746	0.000000	-10.000000	-0.033333	-6.183333	192.500000	1023.000000	1023.000000	2046.000000
0.140000	-0.002960	-1.749244	-3.199996	1.675857	-0.944888	0.719783	0.000000	-10.000000	-0.041667	-6.216667	190.500000	1023.000000	1023.000000	2046.000000
0.160000	-0.005102	-3.015423	-3.566833	1.612818	-1.134563	0.073154	0.000000	-10.000000	-0.050000	-6.133333	188.500000	1023.000000	1023.000000	2046.000000
0.180000	-0.006066	-3.585144	-3.739998	1.504853	-1.414873	0.064874	0.000000	-10.000000	-0.041667	-5.850000	186.500000	1023.000000	1023.000000	2046.000000
0.200000	-0.006758	-3.993932	-3.737500	1.065628	-1.458122	0.136062	0.000000	-10.000000	-0.033333	-5.650000	184.500000	1023.000000	1023.000000	2046.000000
0.220000	-0.007854	-4.642008	-3.862387	1.050724	-1.470642	-0.359702	0.000000	-10.000000	-0.025000	-5.483334	182.666672	1023.000000	1023.000000	2046.000000
0.240000	-0.008191	-4.840782	-4.079093	1.157667	-1.552982	-0.366374	0.000000	-10.000000	-0.025000	-5.400000	181.000000	1023.000000	1023.000000	2046.000000
0.260000	-0.008167	-4.826927	-3.985369	0.797081	-1.549802	-0.088837	0.000000	-10.000000	-0.025000	-5.383334	179.333328	1023.000000	1023.000000	2046.000000
0.280000	-0.008747	-5.169665	-3.970918	0.835177	-1.539342	-0.494582	0.000000	-10.000000	-0.016667	-5.333333	177.500000	1023.000000	1023.000000	2046.000000
0.300000	-0.008885	-5.251255	-4.185966	1.046479	-1.558912	-0.552857	0.000000	-10.000000	-0.008333	-5.333333	175.500000	1023.000000	1023.000000	2046.000000
0.320000	-0.008555	-5.055763	-4.025051	0.726658	-1.572656	-0.184715	0.000000	-10.000000	-0.016667	-5.266667	173.666672	1023.000000	1023.000000	2046.000000
0.340000	-0.008877	-5.246484	-4.018599	0.789041	-1.495988	-0.520937	0.000000	-10.000000	-0.033333	-5.333333	172.000000	1023.000000	1023.000000	2046.000000
0.360000	-0.008567	-5.063002	-4.115963	1.053387	-1.503712	-0.496713	0.000000	-10.000000	-0.050000	-5.383333	170.333328	1023.000000	1023.000000	2046.000000
0.380000	-0.007688	-4.543730	-3.816396	0.751034	-1.420033	-0.058335	0.000000	-10.000000	-0.050000	-5.566667	168.500000	1023.000000	1023.000000	2046.000000
0.400000	-0.007324	-4.328697	-3.861350	1.101011	-1.171546	-0.396812	0.000000	-10.000000	-0.041667	-5.666667	166.500000	1023.000000	1023.000000	2046.000000
0.420000	-0.006311	-3.729603	-3.777865	1.251321	-1.200520	-0.002539	0.000000	-10.000000	-0.041667	-5.750000	164.500000	1023.000000	1023.000000	2046.000000
0.440000	-0.005780	-3.415880	-3.609909	1.174043	-1.109102	0.129088	0.000000	-10.000000	-0.041667	-5.666667	162.500000	1023.000000	1023.000000	2046.000000
0.460000	-0.005959	-3.522050	-3.874712	1.541894	-1.069258	-0.119975	0.000000	-10.000000	-0.050000	-5.516667	160.500000	1023.000000	1023.000000	2046.000000
0.480000	-0.005695	-3.365741	-3.817676	1.341376	-1.190617	0.301177	0.000000	-10.000000	-0.041667	-5.150000	158.833328	1023.000000	1023.000000	2046.000000
0.500000	-0.006367	-3.763081	-3.886677	1.294630	-1.228058	0.057023	0.000000	-10.000000	-0.041667	-4.800000	157.166672	1023.000000	1023.000000	2046.000000
0.520000	-0.006758	-3.993821	-4.183999	1.487839	-1.334329	0.036669	0.000000	-10.000000	-0.041667	-4.266666	155.666672	1023.000000	1023.000000	2046.000000
0.540000	-0.006803	-4.020460	-4.155162	1.048212	-1.380383	0.466872	0.000000	-10.000000	-0.050000	-4.500000	154.000000	1023.000000	1023.000000	2046.000000
0.560000	-0.007720	-4.562543	-4.291726	1.153567	-1.465824	0.041440	0.000000	-10.000000	-0.050000	-4.566667	152.500000	1023.000000	1023.000000	2046.000000
0.580000	-0.008010	-4.734038	-4.528557	1.279590	-1.580930	0.095858	0.000000	-10.000000	-0.050000	-4.983334	151.000000	1023.000000	1023.000000	2046.000000
0.600000	-0.007748	-4.578781	-4.272489	0.957231	-1.569637	0.306114	0.000000	-10.000000	-0.050000	-4.866667	149.333328	1023.000000	1023.000000	2046.000000
0.620000	-0.007454	-4.405546	-4.284954	1.254649	-1.377012	0.001770	0.000000	-10.000000	-0.050000	-4.933333	147.833328	1023.000000	1023.000000	2046.000000
0.640000	-0.006091	-3.599925	-4.048747	1.211234	-1.202801	0.440388	0.000000	-10.000000	-0.050000	-4.883333	146.833328	1023.000000	1023.000000	2046.000000
0.660000	-0.005256	-3.106180	-3.727653	1.270316	-1.075354	0.426511	0.000000	-10.000000	-0.050000	-4.816667	145.166672	1023.000000	1023.000000	2046.000000
0.680000	-0.004670	-2.759689	-3.867733	1.692393	-0.910538	0.326189	0.000000	-10.000000	-0.041667	-4.633333	143.500000	1023.000000	1023.000000	2046.000000
0.700000	-0.003859	-2.280694	-3.675046	1.513943	-0.931298	0.811708	0.000000	-10.000000	0.000000	-5.066667	141.166672	1023.000000	1023.000000	2046.000000
0.720000	-0.004455	-2.632811	-3.760020	1.612686	-1.014909	0.529432	0.000000	-10.000000	0.066667	-8.650001	139.500000	1023.000000	1023.000000	2046.000000
0.740000	-0.005094	-3.010839	-4.154730	1.834430	-1.202367	0.511828	0.000000	-10.000000	0.116667	-12.533334	136.500000	1023.000000	1023.000000	2046.000000
0.760000	-0.004923	-2.909577	-3.985895	1.538501	-1.309654	0.847471	0.000000	-10.000000	0.125000	-15.500000	132.500000	1023.000000	1023.000000	2046.000000
0.780000	-0.005867	-3.467217	-4.198428	1.600771	-1.268731	0.399171	0.000000	-10.000000	0.091667	-15.116667	127.333336	1023.000000	1023.000000	2046.000000
0.800000	-0.006210	-3.670273	-4.392733	1.803410	-1.429825	0.348876	0.000000	-10.000000	0.058333	-14.200000	122.333336	1023.000000	1023.000000	2046.000000
0.820000	-0.006180	-3.652492	-4.255910	1.409293	-1.444969	0.639095	0.000000	-10.000000	0.025000	-13.200000	117.500000	1023.000000	1023.000000	2046.000000
0.840000	-0.007161	-4.231878	-4.303551	1.417959	-1.473789	0.127503	0.000000	-10.000000	0.016667	-12.466667	113.166664	1023.000000	1023.000000	2046.000000
0.860000	-0.008039	-4.751160	-4.581737	1.529194	-1.665647	-0.032969	0.000000	-10.000000	0.016667	-12.016667	109.000000	1023.000000	1023.000000	2046.000000
0.880000	-0.009357	-5.530243	-4.708807	0.956852	-1.945246	0.166959	0.000000	-10.000000	0.016667	-11.950001	105.000000	1023.000000	1023.000000	2046.000000
0.900000	-0.011830	-6.991550	-4.976742	0.764346	-2.295551	-0.483604	0.000000	-10.000000	0.016667	-11.716667	101.000000	1023.000000	1023.000000	2046.000000
0.920000	-0.013771	-8.138584	-5.411525	0.702073	-2.578402	-0.850731	0.000000	-10.000000	0.008333	-11.233334	97.000000	1023.000000	1023.000000	2046.000000
0.940000	-0.014769	-8.728703	-5.419439	0.199867	-2.782171	-0.726960	0.000000	-10.000000	0.008333	-10.633333	93.333336	1023.000000	1023.000000	2046.000000
0.960000	-0.016259	-9.609164	-5.579311	0.064375	-2.825208	-1.269020	0.000000	-10.000000	0.000000	-10.083333	89.666664	1023.000000	1023.000000	2046.000000
0.980000	-0.017069	-10.087525	-5.873470	0.109110	-2.888242	-1.434923	0.000000	-10.000000	0.000000	-9.766666	86.333336	1023.000000	1023.000000	2046.000000
1.000000	-0.017153	-10.137474	-5.789983	-0.273854	-2.939524	-1.134113	0.000000	-10.000000	0.000000	-9.400000	83.000000	1023.000000	1023.000000	2046.000000
1.020000	-0.017904	-10.580980	-5.797537	-0.345173	-2.942231	-1.496039	0.000000	-10.000000	0.000000	-8.983334	80.000000	1023.000000	1023.000000	2046.000000
1.040000	-0.018339	-10.838305	-6.023876	-0.101921	-2.972588	-1.739920	0.000000	-10.000000	0.000000	-8.433333	77.000000	1023.000000	1023.000000	2046.000000
1.060000	-0.018056	-10.671043	-5.856138	-0.378190	-3.021605	-1.415110	0.000000	-10.000000	0.000000	-7.900000	74.166664	1023.000000	1023.000000	2046.000000
1.080000	-0.018310	-10.821334	-5.760170	-0.496502	-2.979698	-1.584964	0.000000	-10.000000	-0.008333	-7.433333	71.333336	1023.000000	1023.000000	2046.000000
1.100000	-0.018461	-10.910721	-5.972781	-0.253032	-2.891546	-1.793362	0.000000	-10.000000	-0.016667	-7.166667	69.500000	1023.000000	1023.000000	2046.000000
1.120000	-0.017922	-10.591814	-5.815899	-0.502543	-2.877738	-1.395633	0.000000	-10.000000	-0.033333	-6.950000	67.833336	1023.000000	1023.000000	2046.000000
1.140000	-0.017782	-10.509394	-5.669748	-0.455435	-2.762888	-1.621322	0.000000	-10.000000	-0.041667	-6.950000	65.666664	1023.000000	1023.000000	2046.000000
1.160000	-0.017308	-10.229308	-5.785489	-0.156527	-2.631436	-1.655857	0.000000	-10.000000	-0.041667	-7.116667	62.666668	1023.000000	1023.000000	2046.000000
1.180000	-0.016193	-9.570252	-5.582954	-0.206706	-2.557292	-1.223300	0.000000	-10.000000	-0.033333	-7.250000	59.666668	1023.000000	1023.000000	2046.000000
1.200000	-0.015768	-9.318686	-5.372151	-0.198758	-2.511000	-1.236778	0.000000	-10.000000	-0.025000	-7.283333	58.166668	1023.000000	1023.000000	2046.000000
1.220000	-0.015669	-9.260659	-5.585213	0.053142	-2.386661	-1.341927	0.000000	-10.000000	-0.033333	-6.916667	56.500000	1023.000000	1023.000000	2046.000000
1.240000	-0.015466	-9.140149	-5.637097	0.032258	-2.462926	-1.072384	0.000000	-10.000000	-0.041667	-6.483334	54.833332	1023.000000	1023.000000	2046.000000
1.260000	-0.015798	-9.336615	-5.603722	-0.207520	-2.488754	-1.036619	0.000000	-10.000000	-0.050000	-6.183333	51.833332	1023.000000	1023.000000	2046.000000
1.280000	-0.016464	-9.730021	-5.873764	-0.062394	-2.493936	-1.299928	0.000000	-10.000000	-0.050000	-6.116667	49.833332	1023.000000	1023.000000	2046.000000
1.300000	-0.016737	-9.891617	-5.990957	-0.203486	-2.639468	-1.057707	0.000000	-10.000000	-0.041667	-6.283333	47.833332	1023.000000	1023.000000	2046.000000
1.320000	-0.017355	-10.256645	-6.003136	-0.523459	-2.696160	-1.033891	0.000000	-10.000000	-0.041667	-5.666667	45.833332	1023.000000	1023.000000	2046.000000
1.340000	-0.018113	-10.704762	-6.282734	-0.331999	-2.703637	-1.386390	0.000000	-10.000000	-0.050000	-4.600000	43.333332	1023.000000	1023.000000	2046.000000
1.360000	-0.017925	-10.593706	-6.272159	-0.461598	-2.792578	-1.067370	0.000000	-10.000000	-0.066667	-3.500000	41.500000	1023.000000	1023.000000	2046.000000
1.380000	-0.017801	-10.520233	-6.108162	-0.656179	-2.712807	-1.043085	0.000000	-10.000000	-0.083333	-2.033333	40.666668	1023.000000	1023.000000	2046.000000
1.400000	-0.017376	-10.268945	-6.192252	-0.376126	-2.470783	-1.229784	0.000000	-10.000000	-0.091667	-0.250000	40.333332	1023.000000	1023.000000	2046.000000
1.420000	-0.015920	-9.408911	-5.817090	-0.395645	-2.403458	-0.792718	0.000000	-10.000000	-0.100000	1.533333	40.000000	1023.000000	1023.000000	2046.000000
1.440000	-0.014877	-8.792306	-5.515028	-0.430593	-2.110703	-0.735982	0.000000	-10.000000	-0.108333	2.866667	40.000000	1023.000000	1023.000000	2046.000000
1.460000	-0.013883	-8.204857	-5.463339	-0.080897	-1.895952	-0.764669	0.000000	-10.000000	-0.125000	4.383333	40.000000	1023.000000	1023.000000	2046.000000
1.480000	-0.012410	-7.334085	-5.159351	-0.092213	-1.746212	-0.336309	0.000000	-10.000000	-0.141667	6.850000	40.000000	1023.000000	1023.000000	2046.000000
1.500000	-0.011576	-6.841437	-4.849233	-0.136389	-1.553991	-0.301825	0.000000	-10.000000	-0.166667	9.866667	40.000000	1023.000000	1023.000000	2046.000000
1.520000	-0.011133	-6.579787	-5.035015	0.158909	-1.393602	-0.310080	0.000000	-10.000000	-0.200000	12.583333	40.000000	1023.000000	1023.000000	2046.000000
1.540000	-0.010469	-6.186999	-4.955145	-0.018580	-1.370374	0.157100	0.000000	-10.000000	-0.233333	14.350000	40.000000	1023.000000	1023.000000	2046.000000
1.560000	-0.010176	-6.013895	-4.739161	0.131477	-1.323869	-0.082343	0.000000	-10.000000	-0.266667	15.400001	40.000000	1023.000000	1023.000000	2046.000000
1.580000	-0.009848	-5.820455	-4.891662	0.298838	-1.195850	-0.031782	0.000000	-10.000000	-0.358333	18.583334	41.000000	1023.000000	1023.000000	2046.000000
1.600000	-0.008883	-5.250124	-4.524470	-0.038500	-1.017993	0.330839	0.000000	-10.000000	-0.450000	21.766668	42.000000	1023.000000	1023.000000	2046.000000
1.620000	-0.008555	-5.055953	-4.565747	0.285592	-0.757632	-0.018166	0.000000	-10.000000	-0.525000	24.550001	43.000000	1023.000000	1023.000000	2046.000000
1.640000	-0.007494	-4.428656	-4.218201	0.050700	-0.658578	0.397423	0.000000	-10.000000	-0.525000	24.550001	43.000000	1023.000000	1023.000000	2046.000000
1.660000	-0.007695	-4.547570	-4.104215	-0.048197	-0.543010	0.147851	0.000000	-10.000000	-0.541667	25.066668	45.666668	1023.000000	1023.000000	2046.000000
1.680000	-0.008675	-5.126967	-4.413620	0.029008	-0.696630	-0.045725	0.000000	-10.000000	-0.575000	25.933334	51.000000	1023.000000	1023.000000	2046.000000
1.700000	-0.009532	-5.633560	-4.345360	-0.541540	-0.900789	0.154130	0.000000	-10.000000	-0.608333	27.233334	62.500000	1023.000000	1023.000000	2046.000000
1.720000	-0.010876	-6.427655	-4.472903	-0.628682	-0.911941	-0.414129	0.000000	-10.000000	-0.650000	28.500000	74.500000	1023.000000	1023.000000	2046.000000
1.740000	-0.011040	-6.524858	-4.499636	-0.667688	-0.973223	-0.384311	0.000000	-10.000000	-0.683333	29.600000	87.000000	1023.000000	1023.000000	2046.000000
1.760000	-0.010761	-6.359532	-4.197505	-1.087931	-0.853884	-0.220212	0.000000	-10.000000	-0.716667	30.266666	93.333336	1023.000000	1023.000000	2046.000000
1.780000	-0.010619	-6.275599	-4.312937	-0.834522	-0.643154	-0.484986	0.000000	-10.000000	-0.741667	30.616667	99.833336	1023.000000	1023.000000	2046.000000
1.800000	-0.009513	-5.621905	-4.017484	-1.222155	-0.397473	0.015207	0.000000	-10.000000	-0.775000	31.316668	110.166664	1023.000000	1023.000000	2046.000000
1.820000	-0.009078	-5.364808	-3.785435	-0.988139	-0.240391	-0.350843	0.000000	-10.000000	-0.816667	32.383335	124.166664	1023.000000	1023.000000	2046.000000
1.840000	-0.007920	-4.680993	-3.642701	-0.833846	-0.098341	-0.106104	0.000000	-10.000000	-0.841667	33.283333	134.833328	1023.000000	1023.000000	2046.000000
1.860000	-0.006591	-3.895226	-3.219736	-1.128786	0.192313	0.260982	0.000000	-10.000000	-0.858333	33.983334	142.166672	1023.000000	1023.000000	2046.000000
1.880000	-0.005790	-3.422047	-3.088725	-0.813260	0.479856	0.000082	0.000000	-10.000000	-0.866667	34.466667	149.666672	1023.000000	1023.000000	2046.000000
1.900000	-0.004182	-2.471457	-2.786838	-0.763531	0.671247	0.407665	0.000000	-10.000000	-0.891667	34.983334	164.833328	1023.000000	1023.000000	2046.000000
1.920000	-0.002667	-1.576237	-2.225149	-0.823630	0.904389	0.568152	0.000000	-10.000000	-0.908333	35.166668	176.333328	1023.000000	1023.000000	2046.000000
1.940000	-0.001135	-0.670737	-2.085836	-0.368118	1.251410	0.531806	0.000000	-10.000000	-0.950000	36.116669	188.000000	1023.000000	1023.000000	2046.000000
1.960000	0.001351	0.798451	-1.512418	-0.418228	1.551342	1.177755	0.000000	-10.000000	-0.950000	36.950001	196.000000	1023.000000	1023.000000	2046.000000
1.980000	0.003064	1.811098	-1.027749	-0.157861	1.874711	1.121998	0.000000	-10.000000	-0.958333	37.516666	208.333328	1023.000000	1023.000000	2046.000000
2.000000	0.004778	2.823707	-0.901264	0.314879	2.108640	1.301452	0.000000	-10.000000	-0.941667	37.283333	220.666672	1023.000000	1023.000000	2046.000000
2.020000	0.006746	3.987051	-0.396911	0.078405	2.342000	1.963557	0.000000	-10.000000	-0.941667	37.016666	237.333328	1023.000000	1023.000000	2046.000000
2.040000	0.007479	4.420128	-0.255543	0.381213	2.599005	1.695454	0.000000	-10.000000	-0.933333	37.016666	249.666672	1023.000000	1023.000000	2046.000000
2.060000	0.008504	5.026041	-0.169156	0.644922	2.644280	1.905995	0.000000	-10.000000	-0.908333	36.400002	262.000000	1023.000000	1023.000000	2046.000000
2.080000	0.009730	5.750645	0.150248	0.391641	2.803823	2.404933	0.000000	-10.000000	-0.891667	35.933334	270.166656	1023.000000	1023.000000	2046.000000
2.100000	0.010211	6.034723	0.384764	0.393384	2.923602	2.332973	0.000000	-10.000000	-0.866667	35.233334	282.166656	1023.000000	1023.000000	2046.000000
2.120000	0.010876	6.427702	0.417325	0.622984	3.079155	2.308238	0.000000	-10.000000	-0.875000	35.099998	294.166656	1023.000000	1023.000000	2046.000000
2.140000	0.012117	7.160993	0.725417	0.555269	3.190777	2.689529	0.000000	-10.000000	-0.883333	35.250000	306.000000	1023.000000	1023.000000	2046.000000
2.160000	0.013214	7.809464	1.143089	0.488395	3.413163	2.764817	0.000000	-10.000000	-0.908333	35.633335	318.000000	1023.000000	1023.000000	2046.000000
2.180000	0.014456	8.543410	1.365638	0.753493	3.707283	2.716997	0.000000	-10.000000	-0.908333	35.866669	330.000000	1023.000000	1023.000000	2046.000000
2.200000	0.016452	9.723326	1.752252	0.962861	3.920729	3.087484	0.000000	-10.000000	-0.908333	35.916668	345.666656	1023.000000	1023.000000	2046.000000
2.220000	0.018455	10.906834	2.342484	0.932526	4.206648	3.425176	0.000000	-10.000000	-0.900000	35.966667	357.333344	1023.000000	1023.000000	2046.000000
2.240000	0.020149	11.907862	2.675401	1.315593	4.582075	3.334793	0.000000	-10.000000	-0.908333	35.950001	369.166656	1023.000000	1023.000000	2046.000000
2.260000	0.022251	13.150180	3.008959	1.649690	4.789903	3.701628	0.000000	-10.000000	-0.916667	36.066669	377.333344	1023.000000	1023.000000	2046.000000
2.280000	0.024151	14.273023	3.583986	1.567442	5.053855	4.067739	0.000000	-10.000000	-0.925000	36.150002	389.500000	1023.000000	1023.000000	2046.000000
2.300000	0.025745	15.215417	3.912549	1.953594	5.420036	3.929238	0.000000	-10.000000	-0.941667	36.466667	401.666656	1023.000000	1023.000000	2046.000000
2.320000	0.027527	16.268642	4.279213	2.243546	5.531962	4.213921	0.000000	-10.000000	-0.958333	36.716667	413.833344	1023.000000	1023.000000	2046.000000
2.340000	0.028999	17.138678	4.793213	2.047701	5.728090	4.569672	0.000000	-10.000000	-0.975000	37.100002	426.000000	1023.000000	1023.000000	2046.000000
2.360000	0.029756	17.585541	5.068002	2.284480	5.939051	4.294007	0.000000	-10.000000	-1.008333	37.366669	438.333344	1023.000000	1023.000000	2046.000000
2.380000	0.031376	18.543272	5.379408	2.584561	6.073532	4.505772	0.000000	-10.000000	-1.016667	38.016666	450.666656	1023.000000	1023.000000	2046.000000
2.400000	0.033257	19.655149	5.895985	2.434451	6.427520	4.897193	0.000000	-10.000000	-1.016667	38.100002	463.333344	1023.000000	1023.000000	2046.000000
2.420000	0.034150	20.182524	6.033279	2.790492	6.654587	4.704166	0.000000	-10.000000	-0.975000	38.066666	476.000000	1023.000000	1023.000000	2046.000000
2.440000	0.034695	20.504984	5.954387	3.053040	6.525845	4.971712	0.000000	-10.000000	-0.958333	37.450001	488.666656	1023.000000	1023.000000	2046.000000
2.460000	0.035425	20.936106	6.376622	2.922904	6.424766	5.211814	0.000000	-10.000000	-0.941667	37.233334	501.333344	1023.000000	1023.000000	2046.000000
2.480000	0.035929	21.233969	6.458040	3.211056	6.638745	4.926129	0.000000	-10.000000	-0.925000	37.133335	513.666687	1023.000000	1023.000000	2046.000000
2.500000	0.037731	22.299128	6.746057	3.549187	6.770772	5.233111	0.000000	-10.000000	-0.900000	36.799999	526.166687	1023.000000	1023.000000	2046.000000
2.520000	0.039563	23.381954	7.339970	3.574122	6.937850	5.530013	0.000000	-10.000000	-0.891667	36.416668	538.500000	1023.000000	1023.000000	2046.000000
2.540000	0.040554	23.967674	7.518788	4.026217	7.129730	5.292939	0.000000	-10.000000	-0.891667	36.116669	550.833313	1023.000000	1023.000000	2046.000000
2.560000	0.040673	24.037996	7.540501	4.107482	6.948324	5.441690	0.000000	-10.000000	-0.875000	35.833336	563.000000	1023.000000	1023.000000	2046.000000
2.580000	0.039174	23.152126	7.534411	3.822343	6.596007	5.199364	0.000000	-10.000000	-0.850000	35.250000	575.000000	1023.000000	1023.000000	2046.000000
2.600000	0.037764	22.318798	7.290640	3.889675	6.415669	4.722815	0.000000	-10.000000	-0.808333	34.466667	586.833313	1023.000000	1023.000000	2046.000000
2.620000	0.037390	22.097361	7.240584	3.841545	6.266512	4.748720	0.000000	-10.000000	-0.783333	33.783333	598.500000	1023.000000	1023.000000	2046.000000
2.640000	0.037302	22.045601	7.438158	3.534526	6.278727	4.794190	0.000000	-10.000000	-0.750000	33.116669	609.833313	1023.000000	1023.000000	2046.000000
2.660000	0.037365	22.082485	7.385109	3.681946	6.503860	4.511570	0.000000	-10.000000	-0.741667	32.716667	621.000000	1023.000000	1023.000000	2046.000000
2.680000	0.038236	22.597605	7.570841	3.755785	6.540761	4.730218	0.000000	-10.000000	-0.733333	32.366669	639.000000	1023.000000	1023.000000	2046.000000
2.700000	0.039186	23.158861	7.953902	3.510114	6.748432	4.946412	0.000000	-10.000000	-0.733333	32.416668	653.333313	1023.000000	1023.000000	2046.000000
2.720000	0.039665	23.441940	8.047038	3.885884	6.891404	4.617614	0.000000	-10.000000	-0.725000	32.350002	664.000000	1023.000000	1023.000000	2046.000000
2.740000	0.040983	24.221100	8.392478	3.936898	6.980064	4.911659	0.000000	-10.000000	-0.700000	31.950001	667.666687	1023.000000	1023.000000	2046.000000
2.760000	0.042081	24.869593	8.782377	3.877582	7.218721	4.990913	0.000000	-10.000000	-0.691667	31.483334	674.833313	1023.000000	1023.000000	2046.000000
2.780000	0.042915	25.362494	8.993003	4.158594	7.423344	4.787552	0.000000	-10.000000	-0.658333	31.016666	685.333313	1023.000000	1023.000000	2046.000000
2.800000	0.044418	26.251234	9.261649	4.374328	7.568131	5.047125	0.000000	-10.000000	-0.650000	30.533335	695.833313	1023.000000	1023.000000	2046.000000
2.820000	0.045957	27.160683	9.810069	4.231357	7.778317	5.340939	0.000000	-10.000000	-0.625000	30.366667	706.166687	1023.000000	1023.000000	2046.000000
2.840000	0.047083	27.825813	9.976501	4.542728	8.092858	5.213727	0.000000	-10.000000	-0.616667	30.033335	716.500000	1023.000000	1023.000000	2046.000000
2.860000	0.048831	28.859373	10.306161	4.850571	8.183608	5.519033	0.000000	-10.000000	-0.608333	29.800001	726.500000	1023.000000	1023.000000	2046.000000
2.880000	0.050487	29.837875	10.754348	4.787988	8.426805	5.868736	0.000000	-10.000000	-0.591667	28.966667	736.500000	1023.000000	1023.000000	2046.000000
2.900000	0.051409	30.382891	10.807251	5.055343	8.746207	5.774090	0.000000	-10.000000	-0.575000	28.183334	746.166687	1023.000000	1023.000000	2046.000000
2.920000	0.052333	30.928616	10.843955	5.303698	8.731639	6.049323	0.000000	-10.000000	-0.541667	27.616667	755.666687	1023.000000	1023.000000	2046.000000
2.940000	0.053029	31.340403	11.054441	5.010043	8.852581	6.423337	0.000000	-10.000000	-0.508333	26.766666	765.000000	1023.000000	1023.000000	2046.000000
2.960000	0.053146	31.409336	11.021477	5.187392	8.979333	6.221135	0.000000	-10.000000	-0.466667	25.683334	774.166687	1023.000000	1023.000000	2046.000000
2.980000	0.053674	31.721533	11.040819	5.329209	8.922853	6.428653	0.000000	-10.000000	-0.441667	24.083334	782.833313	1023.000000	1023.000000	2046.000000
3.000000	0.054371	32.133270	11.340177	4.941444	9.030618	6.821032	0.000000	-10.000000	-0.425000	23.083334	791.000000	1023.000000	1023.000000	2046.000000
3.020000	0.054401	32.151199	11.428777	5.084446	9.208630	6.429346	0.000000	-10.000000	-0.416667	22.083334	799.000000	1023.000000	1023.000000	2046.000000
3.040000	0.055217	32.633106	11.550620	5.256189	9.214853	6.611444	0.000000	-10.000000	-0.408333	21.916666	806.666687	1023.000000	1023.000000	2046.000000
3.060000	0.056620	33.462234	11.938298	4.996255	9.467068	7.060615	0.000000	-10.000000	-0.391667	21.650000	814.000000	1023.000000	1023.000000	2046.000000
3.080000	0.057623	34.055450	12.243410	5.314057	9.705975	6.792006	0.000000	-10.000000	-0.375000	21.483334	821.166687	1023.000000	1023.000000	2046.000000
3.100000	0.059466	35.144173	12.480728	5.777414	9.877630	7.008400	0.000000	-10.000000	-0.350000	20.816668	828.333313	1023.000000	1023.000000	2046.000000
3.120000	0.061421	36.299885	12.992258	5.666485	10.142117	7.499023	0.000000	-10.000000	-0.325000	20.183334	835.500000	1023.000000	1023.000000	2046.000000
3.140000	0.062778	37.101879	13.318526	6.048681	10.428312	7.306359	0.000000	-10.000000	-0.300000	19.450001	842.333313	1023.000000	1023.000000	2046.000000
3.160000	0.064273	37.985500	13.512519	6.401757	10.533432	7.537792	0.000000	-10.000000	-0.275000	18.583334	849.000000	1023.000000	1023.000000	2046.000000
3.180000	0.065778	38.874828	13.951517	6.281998	10.731381	7.909933	0.000000	-10.000000	-0.258333	17.750000	855.333313	1023.000000	1023.000000	2046.000000
3.200000	0.066660	39.395920	14.228363	6.540530	10.933587	7.693443	0.000000	-10.000000	-0.250000	17.316668	861.500000	1023.000000	1023.000000	2046.000000
3.220000	0.067288	39.767399	14.143022	6.980979	10.877538	7.765862	0.000000	-10.000000	-0.258333	17.000000	867.333313	1023.000000	1023.000000	2046.000000
3.240000	0.067454	39.865257	14.247338	6.785721	10.663643	8.168555	0.000000	-10.000000	-0.258333	16.783335	873.000000	1023.000000	1023.000000	2046.000000
3.260000	0.066678	39.406849	14.070180	6.912499	10.654171	7.770000	0.000000	-10.000000	-0.258333	16.233334	878.666687	1023.000000	1023.000000	2046.000000
3.280000	0.066803	39.480293	14.079058	7.119809	10.501753	7.779675	0.000000	-10.000000	-0.250000	15.983334	884.166687	1023.000000	1023.000000	2046.000000
3.300000	0.067621	39.964149	14.374405	6.833418	10.648449	8.107879	0.000000	-10.000000	-0.250000	15.716666	889.500000	1023.000000	1023.000000	2046.000000
3.320000	0.068311	40.371788	14.557878	7.230272	10.790356	7.793282	0.000000	-10.000000	-0.241667	15.583333	894.666687	1023.000000	1023.000000	2046.000000
3.340000	0.069771	41.234921	14.718737	7.627736	10.854074	8.034373	0.000000	-10.000000	-0.233333	15.150001	900.000000	1023.000000	1023.000000	2046.000000
3.360000	0.070755	41.816296	15.077970	7.510788	10.876016	8.351522	0.000000	-10.000000	-0.216667	14.566667	905.166687	1023.000000	1023.000000	2046.000000
3.380000	0.069610	41.139561	14.837633	7.739734	10.724393	7.837802	0.000000	-10.000000	-0.208333	14.066667	910.166687	1023.000000	1023.000000	2046.000000
3.400000	0.067830	40.087467	14.390915	7.715206	10.276251	7.705097	0.000000	-10.000000	-0.191667	13.633333	914.833313	1023.000000	1023.000000	2046.000000
3.420000	0.065860	38.923321	14.192008	7.174911	9.936721	7.619678	0.000000	-10.000000	-0.175000	12.916667	919.500000	1023.000000	1023.000000	2046.000000
3.440000	0.064068	37.864159	13.877748	7.189412	9.743887	7.053110	0.000000	-10.000000	-0.141667	11.866667	923.833313	1023.000000	1023.000000	2046.000000
3.460000	0.063411	37.475868	13.670439	7.049863	9.629589	7.125978	0.000000	-10.000000	-0.125000	10.716667	928.000000	1023.000000	1023.000000	2046.000000
3.480000	0.062944	37.199619	13.763270	6.718081	9.633357	7.084911	0.000000	-10.000000	-0.116667	10.150001	931.833313	1023.000000	1023.000000	2046.000000
3.500000	0.062553	36.968937	13.540059	6.912594	9.749450	6.766832	0.000000	-10.000000	-0.133333	10.266667	935.500000	1023.000000	1023.000000	2046.000000
3.520000	0.063098	37.290688	13.748172	6.672213	9.751410	7.118893	0.000000	-10.000000	-0.141667	10.750000	938.833313	1023.000000	1023.000000	2046.000000
3.540000	0.063177	37.337811	13.940776	6.605506	9.883468	6.908060	0.000000	-10.000000	-0.150000	11.033334	942.333313	1023.000000	1023.000000	2046.000000
3.560000	0.063355	37.442905	13.873109	6.906256	9.888239	6.775301	0.000000	-10.000000	-0.150000	10.950000	946.000000	1023.000000	1023.000000	2046.000000
3.580000	0.064190	37.936161	14.168721	6.608185	10.028235	7.131021	0.000000	-10.000000	-0.141667	10.883333	949.666687	1023.000000	1023.000000	2046.000000
3.600000	0.064313	38.009102	14.311899	6.801892	10.148022	6.747289	0.000000	-10.000000	-0.141667	10.733334	953.333313	1023.000000	1023.000000	2046.000000
3.620000	0.065067	38.454601	14.388834	7.026361	10.160500	6.878905	0.000000	-10.000000	-0.133333	10.600000	956.833313	1023.000000	1023.000000	2046.000000
3.640000	0.066212	39.131496	14.812885	6.742311	10.305070	7.271229	0.000000	-10.000000	-0.133333	10.500000	960.500000	1023.000000	1023.000000	2046.000000
3.660000	0.066575	39.345615	14.840414	7.051291	10.514264	6.939646	0.000000	-10.000000	-0.125000	10.400001	964.000000	1023.000000	1023.000000	2046.000000
3.680000	0.067750	40.040176	15.003580	7.231656	10.556910	7.248032	0.000000	-10.000000	-0.116667	9.983334	967.500000	1023.000000	1023.000000	2046.000000
3.700000	0.068827	40.677048	15.327181	7.096209	10.776320	7.477339	0.000000	-10.000000	-0.108333	8.933333	970.833313	1023.000000	1023.000000	2046.000000
3.720000	0.069017	40.788841	15.194660	7.398406	10.900612	7.295165	0.000000	-10.000000	-0.100000	7.883334	974.000000	1023.000000	1023.000000	2046.000000
3.740000	0.069386	41.007172	15.158541	7.333315	10.872672	7.642645	0.000000	-10.000000	-0.091667	6.633333	976.833313	1023.000000	1023.000000	2046.000000
3.760000	0.068874	40.704449	15.164630	7.073486	10.814518	7.651813	0.000000	-10.000000	-0.075000	5.233333	979.333313	1023.000000	1023.000000	2046.000000
3.780000	0.068187	40.298672	14.828337	7.264102	10.820897	7.385336	0.000000	-10.000000	-0.058333	2.233333	981.333313	1023.000000	1023.000000	2046.000000
3.800000	0.068258	40.340355	14.824526	6.989308	10.748310	7.778209	0.000000	-10.000000	-0.050000	-0.416667	982.500000	1023.000000	1023.000000	2046.000000
3.820000	0.067676	39.996628	14.916677	6.750485	10.691566	7.637897	0.000000	-10.000000	-0.050000	-2.950000	983.000000	1023.000000	1023.000000	2046.000000
3.840000	0.067234	39.735378	14.660973	6.874602	10.693417	7.506385	0.000000	-10.000000	-0.050000	-4.233334	983.000000	1023.000000	1023.000000	2046.000000
3.860000	0.067594	39.947987	14.892982	6.423030	10.735209	7.896768	0.000000	-10.000000	-0.050000	-5.050000	983.000000	1023.000000	1023.000000	2046.000000
3.880000	0.067637	39.973572	14.940480	6.635523	10.880714	7.516853	0.000000	-10.000000	-0.050000	-4.850000	983.000000	1023.000000	1023.000000	2046.000000
3.900000	0.068726	40.617085	15.055346	6.863829	10.915840	7.782068	0.000000	-10.000000	-0.050000	-4.016667	983.000000	1023.000000	1023.000000	2046.000000
3.920000	0.070035	41.390747	15.480232	6.710763	11.120133	8.079618	0.000000	-10.000000	-0.050000	-3.450000	983.000000	1023.000000	1023.000000	2046.000000
3.940000	0.070934	41.922215	15.456930	7.203592	11.340285	7.921406	0.000000	-10.000000	-0.050000	-3.433333	983.000000	1023.000000	1023.000000	2046.000000
3.960000	0.072362	42.765884	15.769559	7.165723	11.469477	8.361125	0.000000	-10.000000	-0.050000	-3.500000	983.000000	1023.000000	1023.000000	2046.000000
3.980000	0.072863	43.061821	16.027452	7.285387	11.597631	8.151351	0.000000	-10.000000	-0.058333	-3.166667	983.000000	1023.000000	1023.000000	2046.000000
4.000000	0.073598	43.496674	15.995981	7.611504	11.714113	8.175076	0.000000	-10.000000	-0.066667	-2.383333	983.000000	1023.000000	1023.000000	2046.000000
4.020000	0.074562	44.066277	16.258852	7.401764	11.786265	8.619394	0.000000	-10.000000	-0.066667	-1.233333	983.000000	1023.000000	1023.000000	2046.000000
4.040000	0.073987	43.726204	16.074476	7.753284	11.686473	8.211969	0.000000	-10.000000	-0.058333	-0.450000	983.000000	1023.000000	1023.000000	2046.000000
4.060000	0.073765	43.594906	15.810498	7.857618	11.450401	8.476387	0.000000	-10.000000	-0.050000	0.000000	983.000000	1023.000000	1023.000000	2046.000000
4.080000	0.073516	43.448208	15.977873	7.664193	11.302264	8.503880	0.000000	-10.000000	-0.066667	0.000000	983.000000	1023.000000	1023.000000	2046.000000
4.100000	0.073049	43.171707	15.780701	7.758787	11.411185	8.221035	0.000000	-10.000000	-0.066667	-0.266667	983.000000	1023.000000	1023.000000	2046.000000
4.120000	0.073608	43.502213	15.916582	7.738320	11.352429	8.494881	0.000000	-10.000000	-0.066667	-0.800000	983.000000	1023.000000	1023.000000	2046.000000
4.140000	0.073891	43.669521	16.101170	7.751113	11.410016	8.407223	0.000000	-10.000000	-0.050000	-1.550000	983.000000	1023.000000	1023.000000	2046.000000
4.160000	0.073550	43.468143	15.873590	8.091258	11.328136	8.175157	0.000000	-10.000000	-0.050000	-2.366667	983.000000	1023.000000	1023.000000	2046.000000
4.180000	0.072708	42.970264	15.716581	7.896181	11.044137	8.313364	0.000000	-10.000000	-0.050000	-3.350000	983.000000	1023.000000	1023.000000	2046.000000
4.200000	0.069805	41.254761	15.258956	7.567558	10.597841	7.830406	0.000000	-10.000000	-0.041667	-4.616667	983.000000	1023.000000	1023.000000	2046.000000
4.220000	0.066887	39.530445	14.541451	7.559661	10.075141	7.354192	0.000000	-10.000000	-0.033333	-6.100000	983.000000	1023.000000	1023.000000	2046.000000
4.240000	0.065255	38.565617	14.369005	6.962001	9.763866	7.470743	0.000000	-10.000000	-0.025000	-7.350000	983.000000	1023.000000	1023.000000	2046.000000
4.260000	0.063434	37.489216	14.072216	6.813105	9.660476	6.943418	0.000000	-10.000000	-0.025000	-8.100000	983.000000	1023.000000	1023.000000	2046.000000
4.280000	0.062611	37.002991	13.752297	6.831102	9.520385	6.899209	0.000000	-10.000000	-0.025000	-8.116667	983.000000	1023.000000	1023.000000	2046.000000
4.300000	0.062274	36.803890	13.808529	6.402199	9.563473	7.029688	0.000000	-10.000000	-0.033333	-7.533333	983.000000	1023.000000	1023.000000	2046.000000
4.320000	0.061545	36.373344	13.702875	6.471715	9.594046	6.604708	0.000000	-10.000000	-0.041667	-6.850000	983.000000	1023.000000	1023.000000	2046.000000
4.340000	0.061458	36.321766	13.606920	6.533108	9.505445	6.676292	0.000000	-10.000000	-0.050000	-6.250000	979.666687	1023.000000	1023.000000	2046.000000
4.360000	0.061438	36.309734	13.759133	6.214188	9.549643	6.786772	0.000000	-10.000000	-0.050000	-5.750000	971.833313	1023.000000	1023.000000	2046.000000
4.380000	0.061172	36.152718	13.785007	6.309148	9.611885	6.446679	0.000000	-10.000000	-0.050000	-5.350000	964.000000	1023.000000	1023.000000	2046.000000
4.400000	0.061456	36.320553	13.734848	6.456267	9.571645	6.557793	0.000000	-10.000000	-0.050000	-4.966667	958.833313	1023.000000	1023.000000	2046.000000
4.420000	0.061937	36.604782	13.946064	6.136850	9.694594	6.827274	0.000000	-10.000000	-0.050000	-4.766667	957.666687	1023.000000	1023.000000	2046.000000
4.440000	0.061926	36.598137	13.974614	6.383797	9.827069	6.412656	0.000000	-10.000000	-0.050000	-4.400000	956.000000	1023.000000	1023.000000	2046.000000
4.460000	0.062748	37.084305	14.057890	6.499456	9.837178	6.689779	0.000000	-10.000000	-0.058333	-3.966667	954.500000	1023.000000	1023.000000	2046.000000
4.480000	0.063489	37.521732	14.285732	6.318039	9.969864	6.948095	0.000000	-10.000000	-0.058333	-3.700000	953.166687	1023.000000	1023.000000	2046.000000
4.500000	0.063945	37.791260	14.295849	6.612358	10.155943	6.727109	0.000000	-10.000000	-0.058333	-3.733333	951.833313	1023.000000	1023.000000	2046.000000
4.520000	0.064599	38.177761	14.290361	6.593154	10.167020	7.127225	0.000000	-10.000000	-0.050000	-3.983333	950.666687	1023.000000	1023.000000	2046.000000
4.540000	0.064248	37.970856	14.278006	6.404583	10.187206	7.101060	0.000000	-10.000000	-0.050000	-4.366667	949.166687	1023.000000	1023.000000	2046.000000
4.560000	0.063462	37.506123	13.869277	6.578144	10.133980	6.924723	0.000000	-10.000000	-0.041667	-4.833333	947.833313	1023.000000	1023.000000	2046.000000
4.580000	0.063237	37.372803	13.817768	6.238733	9.992901	7.323400	0.000000	-10.000000	-0.033333	-5.733334	946.166687	1023.000000	1023.000000	2046.000000
4.600000	0.062426	36.894009	13.739963	6.130733	9.919080	7.104233	0.000000	-10.000000	-0.008333	-6.833333	944.333313	1023.000000	1023.000000	2046.000000
4.620000	0.061757	36.498425	13.420087	6.289078	9.822145	6.967115	0.000000	-10.000000	0.000000	-7.850000	942.000000	1023.000000	1023.000000	2046.000000
4.640000	0.061817	36.534054	13.541012	5.761099	9.832033	7.399910	0.000000	-10.000000	0.000000	-8.433333	939.333313	1023.000000	1023.000000	2046.000000
4.660000	0.061174	36.153580	13.419892	5.887568	9.864441	6.981679	0.000000	-10.000000	-0.016667	-8.433333	936.500000	1023.000000	1023.000000	2046.000000
4.680000	0.061688	36.457863	13.409965	6.026266	9.849621	7.172014	0.000000	-10.000000	-0.025000	-8.066667	933.666687	1023.000000	1023.000000	2046.000000
4.700000	0.062645	37.023266	13.698599	5.793544	9.977029	7.554095	0.000000	-10.000000	-0.025000	-7.566667	931.000000	1023.000000	1023.000000	2046.000000
4.720000	0.063122	37.305317	13.740910	6.095537	10.190999	7.277869	0.000000	-10.000000	-0.025000	-7.066667	928.500000	1023.000000	1023.000000	2046.000000
4.740000	0.064320	38.013222	13.873911	6.372582	10.231436	7.535293	0.000000	-10.000000	-0.033333	-6.616667	926.000000	1023.000000	1023.000000	2046.000000
4.760000	0.065560	38.745689	14.304302	6.269181	10.399529	7.772676	0.000000	-10.000000	-0.041667	-5.916667	923.666687	1023.000000	1023.000000	2046.000000
4.780000	0.066112	39.072163	14.290792	6.697532	10.576125	7.507713	0.000000	-10.000000	-0.050000	-5.033333	921.666687	1023.000000	1023.000000	2046.000000
4.800000	0.067239	39.738102	14.556273	6.616048	10.624481	7.941301	0.000000	-10.000000	-0.050000	-3.866667	920.000000	1023.000000	1023.000000	2046.000000
4.820000	0.067413	39.841309	14.786507	6.625910	10.706868	7.722025	0.000000	-10.000000	-0.050000	-2.166667	918.833313	1023.000000	1023.000000	2046.000000
4.840000	0.067651	39.981823	14.645391	6.938331	10.783707	7.614393	0.000000	-10.000000	-0.050000	-0.850000	918.166687	1023.000000	1023.000000	2046.000000
4.860000	0.068488	40.476173	14.867397	6.677277	10.888762	8.042736	0.000000	-10.000000	-0.041667	-0.283333	918.000000	1023.000000	1023.000000	2046.000000
4.880000	0.067969	40.169487	14.713665	6.926644	10.865768	7.663411	0.000000	-10.000000	-0.041667	-1.100000	918.000000	1023.000000	1023.000000	2046.000000
4.900000	0.067743	40.036366	14.473367	7.121725	10.587821	7.853451	0.000000	-10.000000	-0.041667	-2.216667	917.666687	1023.000000	1023.000000	2046.000000
4.920000	0.067660	39.986969	14.602159	6.690703	10.515530	8.178578	0.000000	-10.000000	-0.050000	-3.300000	917.000000	1023.000000	1023.000000	2046.000000
4.940000	0.066850	39.508503	14.302588	6.969505	10.555932	7.680478	0.000000	-10.000000	-0.041667	-4.100000	915.833313	1023.000000	1023.000000	2046.000000
4.960000	0.067149	39.685322	14.362171	6.911859	10.426767	7.984524	0.000000	-10.000000	-0.033333	-4.916667	914.333313	1023.000000	1023.000000	2046.000000
4.980000	0.066679	39.407146	14.401433	6.882242	10.344279	7.779192	0.000000	-10.000000	-0.033333	-5.850000	912.500000	1023.000000	1023.000000	2046.000000
5.000000	0.065751	38.858551	14.029897	7.098173	10.235135	7.495346	0.000000	-10.000000	-0.033333	-6.833333	910.500000	1023.000000	1023.000000	2046.000000
5.020000	0.064094	37.879299	13.772748	6.609763	9.839181	7.657606	0.000000	-10.000000	-0.025000	-7.716667	908.333313	1023.000000	1023.000000	2046.000000
5.040000	0.060799	35.932426	13.270596	6.347581	9.341414	6.972836	0.000000	-10.000000	-0.008333	-8.550000	905.833313	1023.000000	1023.000000	2046.000000
5.060000	0.058206	34.399738	12.626273	6.264289	8.919653	6.589521	0.000000	-10.000000	0.000000	-9.266666	903.000000	1023.000000	1023.000000	2046.000000
5.080000	0.056903	33.629810	12.494436	5.689225	8.682444	6.763705	0.000000	-10.000000	0.000000	-9.916667	900.000000	1023.000000	1023.000000	2046.000000
5.100000	0.055299	32.681686	12.249682	5.458445	8.650068	6.323489	0.000000	-10.000000	0.000000	-10.216667	896.666687	1023.000000	1023.000000	2046.000000
5.120000	0.054461	32.186359	11.934875	5.555938	8.585711	6.109835	0.000000	-10.000000	0.000000	-10.066667	893.333313	1023.000000	1023.000000	2046.000000
5.140000	0.054259	32.067188	11.998169	5.164943	8.528991	6.375084	0.000000	-10.000000	0.000000	-9.616667	889.833313	1023.000000	1023.000000	2046.000000
5.160000	0.053565	31.656851	11.980095	5.071523	8.559944	6.045289	0.000000	-10.000000	0.000000	-9.133333	886.666687	1023.000000	1023.000000	2046.000000
5.180000	0.053215	31.450048	11.795346	5.233315	8.471745	5.949642	0.000000	-10.000000	0.000000	-8.800000	883.500000	1023.000000	1023.000000	2046.000000
5.200000	0.053420	31.571108	11.981236	4.873298	8.510724	6.205850	0.000000	-10.000000	0.000000	-8.516666	880.500000	1023.000000	1023.000000	2046.000000
5.220000	0.052927	31.280031	11.890890	5.056930	8.625892	5.706319	0.000000	-10.000000	0.000000	-8.266666	877.666687	1023.000000	1023.000000	2046.000000
5.240000	0.053258	31.475359	11.920445	5.122667	8.546523	5.885723	0.000000	-10.000000	0.000000	-8.083334	875.000000	1023.000000	1023.000000	2046.000000
5.260000	0.053615	31.686604	12.163815	4.843335	8.641368	6.038086	0.000000	-10.000000	0.000000	-7.816667	872.333313	1023.000000	1023.000000	2046.000000
5.280000	0.053712	31.743744	12.055980	5.154246	8.807351	5.726167	0.000000	-10.000000	-0.016667	-7.466667	869.666687	1023.000000	1023.000000	2046.000000
5.300000	0.054680	32.316139	12.198114	5.059752	8.910198	6.148076	0.000000	-10.000000	-0.025000	-7.133334	867.000000	1023.000000	1023.000000	2046.000000
5.320000	0.055145	32.590611	12.430333	5.114929	9.028871	6.016479	0.000000	-10.000000	-0.041667	-7.133334	864.666687	1023.000000	1023.000000	2046.000000
5.340000	0.055657	32.893528	12.294627	5.430458	9.094316	6.074125	0.000000	-10.000000	-0.041667	-7.266667	862.333313	1023.000000	1023.000000	2046.000000
5.360000	0.055971	33.078587	12.378554	5.076746	9.114776	6.508512	0.000000	-10.000000	-0.041667	-7.566667	860.000000	1023.000000	1023.000000	2046.000000
5.380000	0.055045	32.531746	12.068759	5.185970	9.130618	6.146400	0.000000	-10.000000	-0.033333	-7.916667	857.333313	1023.000000	1023.000000	2046.000000
5.400000	0.054499	32.208813	11.822827	5.151023	8.892579	6.342385	0.000000	-10.000000	-0.008333	-8.616667	854.666687	1023.000000	1023.000000	2046.000000
5.420000	0.053744	31.762506	11.738454	4.823758	8.798101	6.402194	0.000000	-10.000000	0.016667	-9.733334	851.833313	1023.000000	1023.000000	2046.000000
5.440000	0.052803	31.206497	11.395086	4.869279	8.792136	6.149995	0.000000	-10.000000	0.041667	-10.950000	848.666687	1023.000000	1023.000000	2046.000000
5.460000	0.052333	30.929008	11.227871	4.818769	8.564173	6.318195	0.000000	-10.000000	0.050000	-12.166667	845.000000	1023.000000	1023.000000	2046.000000
5.480000	0.051954	30.704914	11.267267	4.460803	8.500976	6.475868	0.000000	-10.000000	0.050000	-13.033334	840.833313	1023.000000	1023.000000	2046.000000
5.500000	0.051354	30.350462	11.092823	4.629834	8.525958	6.101847	0.000000	-10.000000	0.058333	-13.700000	836.500000	1023.000000	1023.000000	2046.000000
5.520000	0.051863	30.650751	11.063156	4.731471	8.496696	6.359427	0.000000	-10.000000	0.066667	-14.066667	831.833313	1023.000000	1023.000000	2046.000000
5.540000	0.052339	30.932352	11.286508	4.597369	8.556074	6.492401	0.000000	-10.000000	0.066667	-14.300000	827.166687	1023.000000	1023.000000	2046.000000
5.560000	0.052541	31.051460	11.091457	4.964122	8.698996	6.296886	0.000000	-10.000000	0.058333	-14.333333	822.333313	1023.000000	1023.000000	2046.000000
5.580000	0.053429	31.576611	11.205056	4.999501	8.703292	6.668762	0.000000	-10.000000	0.050000	-14.333333	817.666687	1023.000000	1023.000000	2046.000000
5.600000	0.053524	31.632568	11.299100	5.016309	8.716623	6.600537	0.000000	-10.000000	0.050000	-14.166667	812.833313	1023.000000	1023.000000	2046.000000
5.620000	0.053640	31.701365	11.076101	5.402247	8.683767	6.539249	0.000000	-10.000000	0.050000	-14.100000	808.166687	1023.000000	1023.000000	2046.000000
5.640000	0.054222	32.044941	11.198860	5.146308	8.685605	7.014168	0.000000	-10.000000	0.050000	-13.883333	803.500000	1023.000000	1023.000000	2046.000000
5.660000	0.053878	31.842047	11.154374	5.341681	8.711666	6.634326	0.000000	-10.000000	0.050000	-13.800000	798.833313	1023.000000	1023.000000	2046.000000
5.680000	0.053925	31.869795	10.963444	5.630585	8.591412	6.684354	0.000000	-10.000000	0.050000	-13.883333	794.166687	1023.000000	1023.000000	2046.000000
5.700000	0.054423	32.164032	11.186522	5.341062	8.617502	7.018945	0.000000	-10.000000	0.066667	-14.416667	789.500000	1023.000000	1023.000000	2046.000000
5.720000	0.054412	32.157379	11.178558	5.566231	8.730668	6.681922	0.000000	-10.000000	0.100000	-15.266667	784.666687	1023.000000	1023.000000	2046.000000
5.740000	0.054851	32.416943	11.115170	5.712713	8.710245	6.878815	0.000000	-10.000000	0.133333	-16.033335	779.666687	1023.000000	1023.000000	2046.000000
5.760000	0.054490	32.203506	11.169217	5.495727	8.659282	6.879281	0.000000	-10.000000	0.150000	-16.650002	774.166687	1023.000000	1023.000000	2046.000000
5.780000	0.053442	31.584236	10.794009	5.691482	8.587305	6.511440	0.000000	-10.000000	0.150000	-17.100000	768.666687	1023.000000	1023.000000	2046.000000
5.800000	0.053073	31.366310	10.796287	5.418857	8.375151	6.776016	0.000000	-10.000000	0.158333	-17.683334	763.000000	1023.000000	1023.000000	2046.000000
5.820000	0.052231	30.868752	10.728278	5.406812	8.332155	6.401507	0.000000	-10.000000	0.166667	-18.216667	757.000000	1023.000000	1023.000000	2046.000000
5.840000	0.051813	30.621292	10.362473	5.584838	8.272352	6.401628	0.000000	-10.000000	0.183333	-18.816668	750.833313	1023.000000	1023.000000	2046.000000
5.860000	0.051516	30.445761	10.307982	5.284182	8.196845	6.656752	0.000000	-10.000000	0.191667	-19.283335	744.500000	1023.000000	1023.000000	2046.000000
5.880000	0.050404	29.788811	9.921859	5.540679	8.060449	6.265824	0.000000	-10.000000	0.200000	-19.633333	738.166687	1023.000000	1023.000000	2046.000000
5.900000	0.049883	29.480844	9.638712	5.419346	7.860680	6.562107	0.000000	-10.000000	0.200000	-19.850000	731.666687	1023.000000	1023.000000	2046.000000
5.920000	0.048894	28.896580	9.565321	5.326671	7.689670	6.314919	0.000000	-10.000000	0.208333	-20.200001	725.000000	1023.000000	1023.000000	2046.000000
5.940000	0.047810	28.255625	9.167971	5.536198	7.500202	6.051254	0.000000	-10.000000	0.225000	-20.650000	718.333313	1023.000000	1023.000000	2046.000000
5.960000	0.047106	27.839687	9.130995	5.079409	7.319720	6.309564	0.000000	-10.000000	0.258333	-21.133333	711.500000	1023.000000	1023.000000	2046.000000
5.980000	0.044556	26.332542	8.695467	5.047415	7.013448	5.576211	0.000000	-10.000000	0.266667	-21.466667	704.333313	1023.000000	1023.000000	2046.000000
6.000000	0.041853	24.735069	8.051518	4.893154	6.427159	5.363237	0.000000	-10.000000	0.266667	-21.616667	697.166687	1023.000000	1023.000000	2046.000000
6.020000	0.039306	23.229740	7.747618	4.338221	6.038312	5.105590	0.000000	-10.000000	0.266667	-21.733334	689.833313	1023.000000	1023.000000	2046.000000
6.040000	0.036845	21.775492	7.151062	4.295616	5.813292	4.515522	0.000000	-10.000000	0.275000	-21.666668	682.666687	1023.000000	1023.000000	2046.000000
6.060000	0.035664	21.077465	6.972890	3.897176	5.606647	4.600752	0.000000	-10.000000	0.275000	-21.633333	675.333313	1023.000000	1023.000000	2046.000000
6.080000	0.034113	20.160517	6.781765	3.703925	5.549908	4.124919	0.000000	-10.000000	0.275000	-21.416668	668.166687	1023.000000	1023.000000	2046.000000
6.100000	0.033068	19.542986	6.403862	3.781387	5.379153	3.978583	0.000000	-10.000000	0.275000	-21.450001	661.000000	1023.000000	1023.000000	2046.000000
6.120000	0.032592	19.261805	6.464778	3.309381	5.303084	4.184562	0.000000	-10.000000	0.291667	-21.716667	654.000000	1023.000000	1023.000000	2046.000000
6.140000	0.031338	18.520697	6.117414	3.475194	5.307193	3.620894	0.000000	-10.000000	0.291667	-21.783333	646.666687	1023.000000	1023.000000	2046.000000
6.160000	0.031243	18.464891	6.093010	3.279544	5.207057	3.885281	0.000000	-10.000000	0.291667	-21.783333	639.333313	1023.000000	1023.000000	2046.000000
6.180000	0.030464	18.004147	6.094863	3.218239	5.174510	3.516534	0.000000	-10.000000	0.291667	-21.633333	632.000000	1023.000000	1023.000000	2046.000000
6.200000	0.030154	17.820723	5.827324	3.389232	5.158148	3.446019	0.000000	-10.000000	0.291667	-21.750000	624.833313	1023.000000	1023.000000	2046.000000
6.220000	0.030265	17.886612	5.933012	3.009556	5.168240	3.775805	0.000000	-10.000000	0.300000	-22.000000	617.500000	1023.000000	1023.000000	2046.000000
6.240000	0.030112	17.796202	5.965779	3.177150	5.280110	3.373163	0.000000	-10.000000	0.300000	-22.150000	610.166687	1023.000000	1023.000000	2046.000000
6.260000	0.030631	18.102837	5.904698	3.361001	5.248396	3.588740	0.000000	-10.000000	0.308333	-22.366667	602.833313	1023.000000	1023.000000	2046.000000
6.280000	0.031238	18.461531	6.135400	3.204160	5.320999	3.800972	0.000000	-10.000000	0.308333	-22.500000	595.500000	1023.000000	1023.000000	2046.000000
6.300000	0.031101	18.380669	5.819583	3.593262	5.452884	3.514940	0.000000	-10.000000	0.316667	-22.883333	587.833313	1023.000000	1023.000000	2046.000000
6.320000	0.031184	18.429550	5.767983	3.380836	5.340360	3.940372	0.000000	-10.000000	0.316667	-22.966667	580.166687	1023.000000	1023.000000	2046.000000
6.340000	0.029987	17.722412	5.499372	3.383854	5.272464	3.566721	0.000000	-10.000000	0.325000	-23.133333	572.500000	1023.000000	1023.000000	2046.000000
6.360000	0.029054	17.170708	5.058970	3.500406	5.047606	3.563725	0.000000	-10.000000	0.325000	-23.250000	564.833313	1023.000000	1023.000000	2046.000000
6.380000	0.028403	16.786352	4.979477	3.071236	4.907594	3.828046	0.000000	-10.000000	0.325000	-23.716667	557.000000	1023.000000	1023.000000	2046.000000
6.400000	0.027165	16.054554	4.613339	3.170822	4.855102	3.415291	0.000000	-10.000000	0.333333	-24.000000	549.000000	1023.000000	1023.000000	2046.000000
6.420000	0.026622	15.733758	4.358025	3.107244	4.643789	3.624699	0.000000	-10.000000	0.333333	-24.033333	541.000000	1023.000000	1023.000000	2046.000000
6.440000	0.025584	15.120129	4.289622	2.854082	4.491715	3.484711	0.000000	-10.000000	0.341667	-23.900000	533.000000	1023.000000	1023.000000	2046.000000
6.460000	0.024731	14.615976	3.862473	3.091757	4.380636	3.281111	0.000000	-10.000000	0.333333	-23.783335	525.000000	1023.000000	1023.000000	2046.000000
6.480000	0.024859	14.691445	3.927125	2.746102	4.369976	3.648242	0.000000	-10.000000	0.341667	-23.700001	517.000000	1023.000000	1023.000000	2046.000000
6.500000	0.024385	14.411721	3.711640	3.029419	4.459670	3.210993	0.000000	-10.000000	0.341667	-23.700001	509.000000	1023.000000	1023.000000	2046.000000
6.520000	0.024981	14.763626	3.752540	3.053354	4.385807	3.571925	0.000000	-10.000000	0.333333	-23.716667	501.000000	1023.000000	1023.000000	2046.000000
6.540000	0.024963	14.752891	3.832823	3.063903	4.440215	3.415950	0.000000	-10.000000	0.325000	-23.566668	493.166656	1023.000000	1023.000000	2046.000000
6.560000	0.024932	14.735025	3.614307	3.390075	4.382694	3.347949	0.000000	-10.000000	0.308333	-23.333334	485.500000	1023.000000	1023.000000	2046.000000
6.580000	0.025172	14.876846	3.749167	3.107994	4.344383	3.675303	0.000000	-10.000000	0.316667	-23.049999	477.833344	1023.000000	1023.000000	2046.000000
6.600000	0.024830	14.674769	3.513870	3.420231	4.394323	3.346345	0.000000	-10.000000	0.308333	-22.799999	470.166656	1023.000000	1023.000000	2046.000000
6.620000	0.025193	14.889340	3.549210	3.283798	4.354290	3.702042	0.000000	-10.000000	0.308333	-22.549999	462.500000	1023.000000	1023.000000	2046.000000
6.640000	0.024736	14.618791	3.544036	3.368195	4.350027	3.356533	0.000000	-10.000000	0.291667	-22.150000	455.000000	1023.000000	1023.000000	2046.000000
6.660000	0.024815	14.665899	3.380421	3.597112	4.245185	3.443180	0.000000	-10.000000	0.283333	-21.800001	447.500000	1023.000000	1023.000000	2046.000000
6.680000	0.024808	14.661295	3.523335	3.304506	4.227945	3.605509	0.000000	-10.000000	0.275000	-21.350000	440.166656	1023.000000	1023.000000	2046.000000
6.700000	0.024299	14.360593	3.209580	3.636471	4.268122	3.246420	0.000000	-10.000000	0.275000	-21.033333	433.000000	1023.000000	1023.000000	2046.000000
6.720000	0.024581	14.527360	3.329633	3.294508	4.220149	3.683071	0.000000	-10.000000	0.266667	-20.633333	426.000000	1023.000000	1023.000000	2046.000000
6.740000	0.023939	14.148106	3.139690	3.543041	4.232090	3.233285	0.000000	-10.000000	0.241667	-20.533333	419.166656	1023.000000	1023.000000	2046.000000
6.760000	0.024058	14.218419	3.119669	3.450579	4.142832	3.505338	0.000000	-10.000000	0.216667	-20.433334	412.333344	1023.000000	1023.000000	2046.000000
6.780000	0.023460	13.864799	3.112843	3.435402	4.097200	3.219354	0.000000	-10.000000	0.200000	-20.550001	405.500000	1023.000000	1023.000000	2046.000000
6.800000	0.023327	13.786536	2.868776	3.617846	4.034288	3.265626	0.000000	-10.000000	0.200000	-20.516666	398.666656	1023.000000	1023.000000	2046.000000
6.820000	0.023079	13.639411	2.972433	3.342199	3.990732	3.334047	0.000000	-10.000000	0.200000	-20.383333	391.833344	1023.000000	1023.000000	2046.000000
6.840000	0.022606	13.360287	2.656265	3.631383	3.917846	3.154792	0.000000	-10.000000	0.200000	-20.316668	385.166656	1023.000000	1023.000000	2046.000000
6.860000	0.022586	13.348478	2.790032	3.292272	3.831258	3.434916	0.000000	-10.000000	0.200000	-20.133333	378.333344	1023.000000	1023.000000	2046.000000
6.880000	0.021974	12.986382	2.525805	3.573495	3.858146	3.028935	0.000000	-10.000000	0.200000	-20.133333	371.500000	1023.000000	1023.000000	2046.000000
6.900000	0.021964	12.980818	2.474949	3.478637	3.720540	3.306692	0.000000	-10.000000	0.200000	-20.183334	364.666656	1023.000000	1023.000000	2046.000000
6.920000	0.021386	12.639111	2.497533	3.418113	3.656084	3.067381	0.000000	-10.000000	0.200000	-20.233334	358.000000	1023.000000	1023.000000	2046.000000
6.940000	0.021088	12.462989	2.217693	3.643560	3.558912	3.042824	0.000000	-10.000000	0.200000	-20.233334	351.333344	1023.000000	1023.000000	2046.000000
6.960000	0.021159	12.504718	2.327944	3.353244	3.507589	3.315942	0.000000	-10.000000	0.200000	-20.083334	344.500000	1023.000000	1023.000000	2046.000000
6.980000	0.020385	12.047808	2.135851	3.514154	3.496187	2.901616	0.000000	-10.000000	0.200000	-20.016666	337.666656	1023.000000	1023.000000	2046.000000
7.000000	0.019780	11.689919	1.963365	3.371419	3.229656	3.125478	0.000000	-10.000000	0.200000	-19.816668	331.000000	1023.000000	1023.000000	2046.000000
7.020000	0.017928	10.595553	1.811623	3.171567	2.877734	2.734630	0.000000	-10.000000	0.200000	-19.716667	324.500000	1023.000000	1023.000000	2046.000000
7.040000	0.016073	9.499342	1.323009	3.216714	2.477246	2.482372	0.000000	-10.000000	0.200000	-19.700001	318.000000	1023.000000	1023.000000	2046.000000
7.060000	0.014790	8.740863	1.261909	2.703511	2.252786	2.522656	0.000000	-10.000000	0.200000	-19.766666	311.333344	1023.000000	1023.000000	2046.000000
7.080000	0.013279	7.847890	0.931460	2.748197	2.190682	1.977551	0.000000	-10.000000	0.200000	-19.833334	304.666656	1023.000000	1023.000000	2046.000000
7.100000	0.012879	7.611285	0.794310	2.611701	1.995761	2.209512	0.000000	-10.000000	0.216667	-20.100000	298.000000	1023.000000	1023.000000	2046.000000
7.120000	0.012485	7.378404	0.889497	2.481280	1.863510	2.144116	0.000000	-10.000000	0.233333	-20.533333	291.333344	1023.000000	1023.000000	2046.000000
7.140000	0.011635	6.876312	0.319484	2.700265	1.795418	2.061145	0.000000	-10.000000	0.250000	-20.950001	284.500000	1023.000000	1023.000000	2046.000000
7.160000	0.011611	6.861849	0.268815	2.466933	1.624952	2.501150	0.000000	-10.000000	0.233333	-21.100000	277.500000	1023.000000	1023.000000	2046.000000
7.180000	0.010597	6.263045	-0.085514	2.767107	1.501689	2.079763	0.000000	-10.000000	0.216667	-21.316668	270.500000	1023.000000	1023.000000	2046.000000
7.200000	0.009941	5.875121	-0.285273	2.648283	1.173882	2.338229	0.000000	-10.000000	0.200000	-21.433334	263.333344	1023.000000	1023.000000	2046.000000
7.220000	0.007968	4.709093	-0.546056	2.401500	0.894979	1.958670	0.000000	-10.000000	0.216667	-21.383333	256.166656	1023.000000	1023.000000	2046.000000
7.240000	0.005371	3.174538	-1.185873	2.354386	0.404303	1.601721	0.000000	-10.000000	0.216667	-21.066668	249.000000	1023.000000	1023.000000	2046.000000
7.260000	0.002956	1.746778	-1.476982	1.674162	-0.128820	1.678419	0.000000	-10.000000	0.200000	-20.416668	242.000000	1023.000000	1023.000000	2046.000000
7.280000	0.000106	0.062699	-1.897566	1.436265	-0.419289	0.943289	0.000000	-10.000000	0.166667	-19.816668	235.166672	1023.000000	1023.000000	2046.000000
7.300000	-0.001596	-0.943504	-2.365679	1.332268	-0.708868	0.798775	0.000000	-10.000000	0.158333	-19.083334	228.666672	1023.000000	1023.000000	2046.000000
7.320000	-0.002801	-1.655295	-2.413568	0.819461	-0.870898	0.809711	0.000000	-10.000000	0.166667	-18.816668	222.166672	1023.000000	1023.000000	2046.000000
7.340000	-0.004214	-2.490658	-2.877227	0.950399	-0.917279	0.353449	0.000000	-10.000000	0.166667	-18.633333	215.833328	1023.000000	1023.000000	2046.000000
7.360000	-0.004610	-2.724364	-2.914618	0.639689	-1.098565	0.649130	0.000000	-10.000000	0.166667	-18.500000	209.500000	1023.000000	1023.000000	2046.000000
7.380000	-0.005572	-3.292973	-2.989637	0.606273	-1.178705	0.269096	0.000000	-10.000000	0.158333	-18.299999	203.500000	1023.000000	1023.000000	2046.000000
7.400000	-0.006035	-3.566735	-3.274197	0.777636	-1.312302	0.242128	0.000000	-10.000000	0.158333	-17.933332	197.500000	1023.000000	1023.000000	2046.000000
7.420000	-0.006103	-3.606967	-3.134735	0.409882	-1.370022	0.487907	0.000000	-10.000000	0.150000	-17.683332	191.500000	1023.000000	1023.000000	2046.000000
7.440000	-0.006786	-4.010414	-3.374963	0.663636	-1.328009	0.028922	0.000000	-10.000000	0.150000	-17.250000	185.500000	1023.000000	1023.000000	2046.000000
7.460000	-0.006415	-3.791514	-3.316472	0.513901	-1.375847	0.386904	0.000000	-10.000000	0.141667	-17.000000	179.666672	1023.000000	1023.000000	2046.000000
7.480000	-0.006553	-3.872819	-3.201430	0.541288	-1.318791	0.106113	0.000000	-10.000000	0.133333	-16.583334	174.000000	1023.000000	1023.000000	2046.000000
7.500000	-0.005964	-3.524893	-3.284250	0.791165	-1.291617	0.259809	0.000000	-10.000000	0.125000	-16.433332	168.500000	1023.000000	1023.000000	2046.000000
7.520000	-0.004975	-2.940249	-3.006452	0.563205	-1.188110	0.691108	0.000000	-10.000000	0.133333	-16.266666	163.000000	1023.000000	1023.000000	2046.000000
7.540000	-0.004929	-2.913039	-3.118736	0.944590	-1.104347	0.365453	0.000000	-10.000000	0.133333	-16.183334	157.666672	1023.000000	1023.000000	2046.000000
7.560000	-0.004452	-2.631265	-3.149461	0.931504	-1.175001	0.761693	0.000000	-10.000000	0.125000	-15.883333	152.166672	1023.000000	1023.000000	2046.000000
7.580000	-0.005045	-2.981769	-3.227425	0.935255	-1.197387	0.507788	0.000000	-10.000000	0.108333	-15.466667	146.833328	1023.000000	1023.000000	2046.000000
7.600000	-0.005537	-3.272544	-3.542155	1.051752	-1.359872	0.577731	0.000000	-10.000000	0.100000	-15.216667	141.500000	1023.000000	1023.000000	2046.000000
7.620000	-0.006139	-3.628190	-3.557010	0.698359	-1.450778	0.681240	0.000000	-10.000000	0.100000	-15.050000	136.500000	1023.000000	1023.000000	2046.000000
7.640000	-0.007062	-4.173848	-4.009001	0.925561	-1.513170	0.422762	0.000000	-10.000000	0.083333	-14.916667	131.500000	1023.000000	1023.000000	2046.000000
7.660000	-0.007312	-4.321648	-3.976146	0.509695	-1.657187	0.801990	0.000000	-10.000000	0.058333	-14.650001	126.500000	1023.000000	1023.000000	2046.000000
7.680000	-0.008391	-4.959120	-4.294084	0.640167	-1.683372	0.378168	0.000000	-10.000000	0.033333	-14.250000	121.666664	1023.000000	1023.000000	2046.000000
7.700000	-0.008475	-5.008466	-4.312386	0.419189	-1.845992	0.730724	0.000000	-10.000000	0.033333	-13.783334	116.833336	1023.000000	1023.000000	2046.000000
7.720000	-0.009222	-5.450115	-4.416697	0.418756	-1.832849	0.380674	0.000000	-10.000000	0.033333	-13.300000	112.333336	1023.000000	1023.000000	2046.000000
7.740000	-0.009021	-5.331394	-4.524284	0.555147	-1.895928	0.533671	0.000000	-10.000000	0.033333	-12.866667	107.833336	1023.000000	1023.000000	2046.000000
7.760000	-0.008641	-5.106871	-4.302129	0.383966	-1.817721	0.629013	0.000000	-10.000000	0.016667	-12.500000	103.500000	1023.000000	1023.000000	2046.000000
7.780000	-0.008507	-5.027686	-4.475141	0.767129	-1.763068	0.443394	0.000000	-10.000000	0.008333	-12.100000	99.166664	1023.000000	1023.000000	2046.000000
7.800000	-0.007806	-4.613576	-4.343540	0.558496	-1.681159	0.852626	0.000000	-10.000000	0.008333	-11.733334	95.000000	1023.000000	1023.000000	2046.000000
7.820000	-0.007871	-4.652023	-4.269489	0.727839	-1.659104	0.548732	0.000000	-10.000000	0.008333	-11.200000	91.333336	1023.000000	1023.000000	2046.000000
7.840000	-0.007468	-4.413435	-4.386363	0.993752	-1.676114	0.655290	0.000000	-10.000000	0.008333	-10.783334	87.666664	1023.000000	1023.000000	2046.000000
7.860000	-0.006913	-4.085654	-4.167240	0.724941	-1.631888	0.988533	0.000000	-10.000000	0.000000	-10.233334	84.166664	1023.000000	1023.000000	2046.000000
7.880000	-0.007080	-4.184465	-4.248354	0.986203	-1.547726	0.625412	0.000000	-10.000000	0.000000	-9.933333	80.500000	1023.000000	1023.000000	2046.000000
7.900000	-0.006561	-3.877312	-4.246839	1.151275	-1.632429	0.850681	0.000000	-10.000000	0.000000	-9.516666	77.166664	1023.000000	1023.000000	2046.000000
7.920000	-0.006237	-3.685828	-4.055423	0.960285	-1.578545	0.987854	0.000000	-10.000000	0.000000	-9.166667	74.000000	1023.000000	1023.000000	2046.000000
7.940000	-0.006338	-3.745617	-4.255617	1.240279	-1.443490	0.713211	0.000000	-10.000000	0.000000	-8.733334	71.000000	1023.000000	1023.000000	2046.000000
7.960000	-0.005771	-3.410451	-4.129200	1.102332	-1.457570	1.073987	0.000000	-10.000000	0.000000	-8.216667	68.166664	1023.000000	1023.000000	2046.000000
7.980000	-0.005957	-3.520402	-4.019636	1.127101	-1.409443	0.781576	0.000000	-10.000000	0.000000	-7.783333	65.333336	1023.000000	1023.000000	2046.000000
8.000000	-0.005668	-3.350007	-4.173062	1.369221	-1.402999	0.856833	0.000000	-10.000000	-0.016667	-7.283333	62.833332	1023.000000	1023.000000	2046.000000
8.020000	-0.005332	-3.150935	-3.999658	1.109734	-1.333445	1.072433	0.000000	-10.000000	-0.016667	-6.966667	60.333332	1023.000000	1023.000000	2046.000000
8.040000	-0.005495	-3.247350	-4.078630	1.300175	-1.213107	0.744213	0.000000	-10.000000	-0.033333	-6.666667	58.000000	1023.000000	1023.000000	2046.000000
8.060000	-0.004983	-2.944932	-4.038839	1.320882	-1.276408	1.049433	0.000000	-10.000000	-0.033333	-6.500000	55.666668	1023.000000	1023.000000	2046.000000
8.080000	-0.004983	-2.944750	-3.874626	1.229334	-1.217878	0.918419	0.000000	-10.000000	-0.050000	-6.266667	53.500000	1023.000000	1023.000000	2046.000000
8.100000	-0.004882	-2.885291	-4.004855	1.470494	-1.220760	0.869830	0.000000	-10.000000	-0.041667	-6.083333	51.500000	1023.000000	1023.000000	2046.000000
8.120000	-0.004287	-2.533501	-3.794497	1.205798	-1.169531	1.224729	0.000000	-10.000000	-0.033333	-5.916667	49.500000	1023.000000	1023.000000	2046.000000
8.140000	-0.004761	-2.813514	-3.911740	1.457206	-1.132749	0.773768	0.000000	-10.000000	-0.033333	-5.716667	47.500000	1023.000000	1023.000000	2046.000000
8.160000	-0.004716	-2.787076	-3.927260	1.310676	-1.267210	1.096718	0.000000	-10.000000	-0.041667	-5.400000	45.500000	1023.000000	1023.000000	2046.000000
8.180000	-0.005849	-3.456960	-3.913139	1.149073	-1.415079	0.722186	0.000000	-10.000000	-0.058333	-5.000000	43.666668	1023.000000	1023.000000	2046.000000
8.200000	-0.006823	-4.032629	-4.128481	1.229456	-1.639888	0.506284	0.000000	-10.000000	-0.058333	-4.566667	42.000000	1023.000000	1023.000000	2046.000000
8.220000	-0.007198	-4.253893	-4.020450	0.763803	-1.641691	0.644444	0.000000	-10.000000	-0.058333	-4.300000	40.500000	1023.000000	1023.000000	2046.000000
8.240000	-0.007871	-4.651977	-4.199705	0.895412	-1.555138	0.207454	0.000000	-10.000000	-0.050000	-4.233334	39.000000	1023.000000	1023.000000	2046.000000
8.260000	-0.007503	-4.434178	-4.147245	0.662202	-1.556319	0.607184	0.000000	-10.000000	-0.050000	-4.450000	37.666668	1023.000000	1023.000000	2046.000000
8.280000	-0.007741	-4.575147	-4.080223	0.775116	-1.556911	0.286872	0.000000	-10.000000	-0.058333	-4.633333	36.166668	1023.000000	1023.000000	2046.000000
8.300000	-0.007743	-4.576218	-4.399925	0.945012	-1.569621	0.448316	0.000000	-10.000000	-0.058333	-4.716667	34.666668	1023.000000	1023.000000	2046.000000
8.320000	-0.007754	-4.582386	-4.313057	0.845549	-1.612922	0.498044	0.000000	-10.000000	-0.058333	-4.683333	33.000000	1023.000000	1023.000000	2046.000000
8.340000	-0.008172	-4.829754	-4.600230	1.131698	-1.644468	0.283247	0.000000	-10.000000	-0.050000	-4.533333	31.333334	1023.000000	1023.000000	2046.000000
8.360000	-0.008302	-4.906250	-4.448560	0.701039	-1.793446	0.634716	0.000000	-10.000000	-0.050000	-4.300000	29.833334	1023.000000	1023.000000	2046.000000
8.380000	-0.010046	-5.937338	-4.876171	0.836621	-1.914491	0.016703	0.000000	-10.000000	-0.050000	-3.983333	28.333334	1023.000000	1023.000000	2046.000000
8.400000	-0.011697	-6.913035	-5.035402	0.289806	-2.346093	0.178655	0.000000	-10.000000	-0.050000	-3.533333	27.166666	1023.000000	1023.000000	2046.000000
8.420000	-0.014490	-8.563489	-5.475199	0.150315	-2.638983	-0.599623	0.000000	-10.000000	-0.050000	-2.666667	26.000000	1023.000000	1023.000000	2046.000000
8.440000	-0.015884	-9.387544	-5.691336	-0.111323	-2.982852	-0.602032	0.000000	-10.000000	-0.050000	-1.933333	25.333334	1023.000000	1023.000000	2046.000000
8.460000	-0.017240	-10.189007	-5.768446	-0.506327	-3.044780	-0.869452	0.000000	-10.000000	-0.050000	-1.550000	25.000000	1023.000000	1023.000000	2046.000000
8.480000	-0.018172	-10.739619	-6.102947	-0.386601	-3.105715	-1.144356	0.000000	-10.000000	-0.050000	-1.816667	25.000000	1023.000000	1023.000000	2046.000000
8.500000	-0.018409	-10.879979	-6.026188	-0.793929	-3.182159	-0.877704	0.000000	-10.000000	-0.050000	-2.183333	24.666666	1023.000000	1023.000000	2046.000000
8.520000	-0.019249	-11.375914	-6.171494	-0.718950	-3.132222	-1.353247	0.000000	-10.000000	-0.050000	-2.483333	24.166666	1023.000000	1023.000000	2046.000000
8.540000	-0.019259	-11.382243	-6.245646	-0.615975	-3.272630	-1.247993	0.000000	-10.000000	-0.050000	-2.500000	23.333334	1023.000000	1023.000000	2046.000000
8.560000	-0.019225	-11.362088	-6.105254	-0.890799	-3.233334	-1.132701	0.000000	-10.000000	-0.050000	-2.183333	22.666666	1023.000000	1023.000000	2046.000000
8.580000	-0.019554	-11.556444	-6.309022	-0.675947	-3.101551	-1.469924	0.000000	-10.000000	-0.050000	-1.800000	22.166666	1023.000000	1023.000000	2046.000000
8.600000	-0.019002	-11.230026	-6.180945	-0.830505	-3.112826	-1.105751	0.000000	-10.000000	-0.050000	-1.616667	22.000000	1023.000000	1023.000000	2046.000000
8.620000	-0.019149	-11.316936	-6.044614	-0.863544	-3.068679	-1.340098	0.000000	-10.000000	-0.050000	-1.516667	22.000000	1023.000000	1023.000000	2046.000000
8.640000	-0.018666	-11.031651	-6.125032	-0.594654	-3.010393	-1.301573	0.000000	-10.000000	-0.050000	-1.516667	22.000000	1023.000000	1023.000000	2046.000000
8.660000	-0.017681	-10.449331	-5.831727	-0.796446	-2.867881	-0.953278	0.000000	-10.000000	-0.050000	-1.483333	22.000000	1023.000000	1023.000000	2046.000000
8.680000	-0.017158	-10.140335	-5.819262	-0.494948	-2.650449	-1.175676	0.000000	-10.000000	-0.050000	-2.066667	21.833334	1023.000000	1023.000000	2046.000000
8.700000	-0.015965	-9.435417	-5.685411	-0.338470	-2.622601	-0.788935	0.000000	-10.000000	-0.050000	-2.500000	20.833334	1023.000000	1023.000000	2046.000000
8.720000	-0.015481	-9.149059	-5.529429	-0.342085	-2.493217	-0.784329	0.000000	-10.000000	-0.050000	-2.933333	19.833334	1023.000000	1023.000000	2046.000000
8.740000	-0.015455	-9.133843	-5.727909	-0.002806	-2.530750	-0.872379	0.000000	-10.000000	-0.050000	-2.833333	18.666666	1023.000000	1023.000000	2046.000000
8.760000	-0.015172	-8.966673	-5.686941	-0.342202	-2.517544	-0.419986	0.000000	-10.000000	-0.050000	-2.916667	18.000000	1023.000000	1023.000000	2046.000000
8.780000	-0.015897	-9.394971	-5.861348	-0.197640	-2.495695	-0.840288	0.000000	-10.000000	-0.050000	-3.183333	17.000000	1023.000000	1023.000000	2046.000000
8.800000	-0.015978	-9.442985	-6.023711	-0.187579	-2.643214	-0.588481	0.000000	-10.000000	-0.050000	-3.533334	16.000000	1023.000000	1023.000000	2046.000000
8.820000	-0.016276	-9.618988	-5.945121	-0.459049	-2.701073	-0.513746	0.000000	-10.000000	-0.041667	-3.733333	14.833333	1023.000000	1023.000000	2046.000000
8.840000	-0.016786	-9.920251	-6.206694	-0.300492	-2.683953	-0.729111	0.000000	-10.000000	-0.041667	-3.650000	13.666667	1023.000000	1023.000000	2046.000000
8.860000	-0.016740	-9.893264	-6.173608	-0.540074	-2.782679	-0.396903	0.000000	-10.000000	-0.041667	-3.416667	12.333333	1023.000000	1023.000000	2046.000000
8.880000	-0.017240	-10.189097	-6.231002	-0.525725	-2.715814	-0.716556	0.000000	-10.000000	-0.058333	-3.033333	11.166667	1023.000000	1023.000000	2046.000000
8.900000	-0.016898	-9.986526	-6.299930	-0.341536	-2.755308	-0.589752	0.000000	-10.000000	-0.066667	-2.533333	10.000000	1023.000000	1023.000000	2046.000000
8.920000	-0.016269	-9.615049	-6.049089	-0.511247	-2.661100	-0.393613	0.000000	-10.000000	-0.066667	-2.083333	9.333333	1023.000000	1023.000000	2046.000000
8.940000	-0.015968	-9.437111	-6.155266	-0.159488	-2.480010	-0.642346	0.000000	-10.000000	-0.058333	-1.766667	9.000000	1023.000000	1023.000000	2046.000000
8.960000	-0.014869	-8.787486	-5.956123	-0.187303	-2.433164	-0.210895	0.000000	-10.000000	-0.050000	-1.366667	9.000000	1023.000000	1023.000000	2046.000000
8.980000	-0.014631	-8.646830	-5.804492	-0.110951	-2.340851	-0.390535	0.000000	-10.000000	-0.050000	-0.766667	9.000000	1023.000000	1023.000000	2046.000000
9.000000	-0.014113	-8.340946	-5.910725	0.221302	-2.313020	-0.338502	0.000000	-10.000000	-0.058333	-0.233333	9.000000	1023.000000	1023.000000	2046.000000
9.020000	-0.013328	-7.876598	-5.640331	-0.016560	-2.283292	0.063585	0.000000	-10.000000	-0.058333	0.000000	9.000000	1023.000000	1023.000000	2046.000000
9.040000	-0.013196	-7.798786	-5.706281	0.278720	-2.114887	-0.256338	0.000000	-10.000000	-0.058333	0.000000	9.000000	1023.000000	1023.000000	2046.000000
9.060000	-0.012442	-7.353112	-5.639338	0.460953	-2.187029	0.012302	0.000000	-10.000000	-0.058333	0.000000	9.000000	1023.000000	1023.000000	2046.000000
9.080000	-0.011842	-6.998363	-5.391204	0.288101	-2.095469	0.200209	0.000000	-10.000000	-0.066667	0.000000	9.000000	1023.000000	1023.000000	2046.000000
9.100000	-0.011744	-6.940595	-5.488798	0.612828	-1.989805	-0.074820	0.000000	-10.000000	-0.066667	0.000000	9.000000	1023.000000	1023.000000	2046.000000
9.120000	-0.010876	-6.427426	-5.337527	0.531339	-1.972719	0.351481	0.000000	-10.000000	-0.066667	0.000000	9.000000	1023.000000	1023.000000	2046.000000
9.140000	-0.010610	-6.270216	-5.132287	0.549525	-1.854805	0.167351	0.000000	-10.000000	-0.058333	0.000000	9.000000	1023.000000	1023.000000	2046.000000
9.160000	-0.010074	-5.953463	-5.215873	0.905003	-1.746347	0.103754	0.000000	-10.000000	-0.075000	0.000000	9.000000	1023.000000	1023.000000	2046.000000
9.180000	-0.009404	-5.557998	-4.966559	0.639880	-1.677049	0.445731	0.000000	-10.000000	-0.066667	0.000000	9.000000	1023.000000	1023.000000	2046.000000
9.200000	-0.009788	-5.784975	-5.057246	0.839977	-1.674774	0.107068	0.000000	-10.000000	-0.075000	0.000000	9.000000	1023.000000	1023.000000	2046.000000
9.220000	-0.009636	-5.694849	-4.989787	0.687582	-1.720597	0.327953	0.000000	-10.000000	-0.058333	0.000000	9.000000	1023.000000	1023.000000	2046.000000
9.240000	-0.009968	-5.890987	-4.821750	0.623104	-1.703917	0.011575	0.000000	-10.000000	-0.058333	0.000000	9.000000	1023.000000	1023.000000	2046.000000
9.260000	-0.009788	-5.784541	-4.948855	0.806308	-1.694503	0.052509	0.000000	-10.000000	-0.050000	0.000000	9.000000	1023.000000	1023.000000	2046.000000
9.280000	-0.009274	-5.480680	-4.748164	0.519312	-1.609086	0.357259	0.000000	-10.000000	-0.050000	0.000000	9.000000	1023.000000	1023.000000	2046.000000
9.300000	-0.009310	-5.502031	-4.870419	0.914787	-1.649071	0.102672	0.000000	-10.000000	-0.050000	0.000000	9.000000	1023.000000	1023.000000	2046.000000
9.320000	-0.009349	-5.525428	-4.979412	0.671798	-1.725434	0.507620	0.000000	-10.000000	-0.058333	0.000000	9.000000	1023.000000	1023.000000	2046.000000
9.340000	-0.010059	-5.945078	-5.203424	0.931056	-1.737691	0.064981	0.000000	-10.000000	-0.066667	0.000000	9.000000	1023.000000	1023.000000	2046.000000
9.360000	-0.010043	-5.935441	-5.246541	0.869482	-1.863562	0.305179	0.000000	-10.000000	-0.066667	0.000000	9.000000	1023.000000	1023.000000	2046.000000
9.380000	-0.010757	-6.357251	-5.207796	0.792873	-1.939797	-0.002531	0.000000	-10.000000	-0.058333	0.000000	9.000000	1023.000000	1023.000000	2046.000000
9.400000	-0.011876	-7.018748	-5.483063	0.754936	-2.241206	-0.049415	0.000000	-10.000000	-0.066667	0.000000	9.000000	1023.000000	1023.000000	2046.000000
9.420000	-0.013825	-8.170641	-5.562242	0.325150	-2.615132	-0.318417	0.000000	-10.000000	-0.075000	0.000000	9.000000	1023.000000	1023.000000	2046.000000
9.440000	-0.016118	-9.525681	-6.089658	0.325236	-2.993303	-0.767958	0.000000	-10.000000	-0.083333	0.300000	9.000000	1023.000000	1023.000000	2046.000000
9.460000	-0.017429	-10.300778	-6.177454	-0.235018	-3.157927	-0.730379	0.000000	-10.000000	-0.075000	0.850000	9.000000	1023.000000	1023.000000	2046.000000
9.480000	-0.018986	-11.220675	-6.455515	-0.233766	-3.255068	-1.276327	0.000000	-10.000000	-0.066667	1.266667	9.000000	1023.000000	1023.000000	2046.000000
9.500000	-0.019356	-11.439135	-6.532355	-0.399287	-3.384654	-1.122839	0.000000	-10.000000	-0.058333	0.966667	9.000000	1023.000000	1023.000000	2046.000000
9.520000	-0.020075	-11.864118	-6.474483	-0.553168	-3.423769	-1.412697	0.000000	-10.000000	-0.050000	0.416667	9.000000	1023.000000	1023.000000	2046.000000
9.540000	-0.020394	-12.052894	-6.698721	-0.407127	-3.448175	-1.498870	0.000000	-10.000000	-0.058333	0.000000	9.000000	1023.000000	1023.000000	2046.000000
9.560000	-0.020212	-11.945203	-6.545112	-0.749986	-3.444368	-1.205737	0.000000	-10.000000	-0.075000	0.000000	9.000000	1023.000000	1023.000000	2046.000000
9.580000	-0.020704	-12.236336	-6.675278	-0.598308	-3.364086	-1.598663	0.000000	-10.000000	-0.091667	0.000000	9.000000	1023.000000	1023.000000	2046.000000
9.600000	-0.020349	-12.026511	-6.647276	-0.638028	-3.407470	-1.333737	0.000000	-10.000000	-0.083333	0.000000	9.000000	1023.000000	1023.000000	2046.000000
9.620000	-0.020471	-12.098625	-6.535943	-0.755183	-3.302324	-1.505176	0.000000	-10.000000	-0.075000	0.000000	9.000000	1023.000000	1023.000000	2046.000000
9.640000	-0.020439	-12.079199	-6.664023	-0.469052	-3.335098	-1.611025	0.000000	-10.000000	-0.058333	0.000000	9.000000	1023.000000	1023.000000	2046.000000
9.660000	-0.019721	-11.654887	-6.414869	-0.794562	-3.205623	-1.239833	0.000000	-10.000000	-0.058333	0.000000	9.000000	1023.000000	1023.000000	2046.000000
9.680000	-0.019516	-11.534075	-6.446002	-0.498854	-3.017752	-1.571467	0.000000	-10.000000	-0.050000	-0.600000	9.000000	1023.000000	1023.000000	2046.000000
9.700000	-0.018319	-10.826772	-6.224592	-0.430150	-3.037477	-1.134553	0.000000	-10.000000	-0.050000	-1.583333	8.833333	1023.000000	1023.000000	2046.000000
9.720000	-0.017655	-10.433882	-6.026332	-0.377031	-2.838008	-1.192510	0.000000	-10.000000	-0.066667	-2.633333	8.333333	1023.000000	1023.000000	2046.000000
9.740000	-0.017103	-10.107818	-6.120903	-0.016127	-2.787233	-1.183555	0.000000	-10.000000	-0.075000	-2.883333	7.500000	1023.000000	1023.000000	2046.000000
9.760000	-0.016410	-9.698089	-5.988169	-0.256733	-2.726973	-0.726214	0.000000	-10.000000	-0.083333	-2.616667	6.500000	1023.000000	1023.000000	2046.000000
9.780000	-0.016815	-9.937798	-6.164874	-0.057037	-2.641374	-1.074513	0.000000	-10.000000	-0.066667	-2.300000	5.666667	1023.000000	1023.000000	2046.000000
9.800000	-0.016565	-9.789901	-6.216232	-0.177578	-2.722876	-0.673214	0.000000	-10.000000	-0.058333	-2.366667	4.833333	1023.000000	1023.000000	2046.000000
9.820000	-0.017072	-10.089676	-6.212528	-0.247001	-2.723892	-0.906254	0.000000	-10.000000	-0.050000	-2.666667	4.000000	1023.000000	1023.000000	2046.000000
9.840000	-0.017262	-10.202099	-6.437733	-0.159038	-2.819802	-0.785526	0.000000	-10.000000	-0.050000	-2.866667	3.000000	1023.000000	1023.000000	2046.000000
9.860000	-0.017577	-10.387947	-6.330094	-0.399938	-2.879388	-0.778527	0.000000	-10.000000	-0.050000	-2.700000	2.000000	1023.000000	1023.000000	2046.000000
9.880000	-0.017923	-10.592196	-6.650146	-0.234376	-2.838702	-0.868971	0.000000	-10.000000	-0.058333	-2.250000	1.333333	1023.000000	1023.000000	2046.000000
9.900000	-0.017697	-10.458673	-6.465008	-0.571992	-2.895270	-0.526403	0.000000	-10.000000	-0.058333	-1.533333	1.000000	1023.000000	1023.000000	2046.000000
9.920000	-0.017957	-10.612289	-6.590658	-0.361340	-2.750566	-0.909726	0.000000	-10.000000	-0.066667	-0.783333	1.000000	1023.000000	1023.000000	2046.000000
9.940000	-0.017135	-10.126582	-6.478902	-0.305204	-2.780836	-0.561640	0.000000	-10.000000	-0.058333	-0.216667	1.000000	1023.000000	1023.000000	2046.000000
9.960000	-0.016597	-9.808900	-6.255141	-0.377867	-2.637379	-0.538513	0.000000	-10.000000	-0.066667	0.000000	1.000000	1023.000000	1023.000000	2046.000000
9.980000	-0.016179	-9.561573	-6.376865	-0.006265	-2.539860	-0.638583	0.000000	-10.000000	-0.066667	0.000000	1.000000	1023.000000	1023.000000	2046.000000
10.000000	-0.015201	-8.983936	-6.166487	-0.188917	-2.453582	-0.174949	0.000000	-10.000000	-0.075000	0.000000	1.000000	1023.000000	1023.000000	2046.000000
10.020000	-0.014936	-8.827422	-6.086445	0.054198	-2.309688	-0.485487	0.000000	-10.000000	-0.075000	0.000000	1.000000	1023.000000	1023.000000	2046.000000
10.040000	-0.014286	-8.443268	-6.088342	0.303914	-2.377054	-0.281786	0.000000	-10.000000	-0.066667	0.000000	1.000000	1023.000000	1023.000000	2046.000000
10.060000	-0.013651	-8.067595	-5.863945	0.156464	-2.290864	-0.069251	0.000000	-10.000000	-0.058333	0.000000	1.000000	1023.000000	1023.000000	2046.000000
10.080000	-0.013378	-7.906507	-5.907483	0.444383	-2.156281	-0.287125	0.000000	-10.000000	-0.058333	0.000000	1.000000	1023.000000	1023.000000	2046.000000
10.100000	-0.012413	-7.336326	-5.744573	0.457433	-2.111758	0.062572	0.000000	-10.000000	-0.058333	0.266667	1.000000	1023.000000	1023.000000	2046.000000
10.120000	-0.011901	-7.033395	-5.473627	0.487543	-1.941482	-0.105830	0.000000	-10.000000	-0.058333	0.866667	1.000000	1023.000000	1023.000000	2046.000000
10.140000	-0.011238	-6.641695	-5.510677	0.760258	-1.836102	-0.055174	0.000000	-10.000000	-0.058333	1.566667	1.000000	1023.000000	1023.000000	2046.000000
10.160000	-0.010592	-6.259624	-5.268052	0.494517	-1.779042	0.292953	0.000000	-10.000000	-0.058333	2.033333	1.000000	1023.000000	1023.000000	2046.000000
10.180000	-0.010848	-6.411442	-5.244177	0.618658	-1.688516	-0.097406	0.000000	-10.000000	-0.066667	2.200000	1.000000	1023.000000	1023.000000	2046.000000
10.200000	-0.010459	-6.181285	-5.191514	0.688524	-1.738878	0.060581	0.000000	-10.000000	-0.066667	2.200000	1.000000	1023.000000	1023.000000	2046.000000
10.220000	-0.010286	-6.079177	-5.006939	0.569007	-1.631725	-0.009520	0.000000	-10.000000	-0.083333	1.950000	1.000000	1023.000000	1023.000000	2046.000000
10.240000	-0.010244	-6.054265	-5.245781	0.839479	-1.603563	-0.044400	0.000000	-10.000000	-0.083333	1.183333	1.000000	1023.000000	1023.000000	2046.000000
10.260000	-0.009664	-5.711242	-5.055678	0.785730	-1.774498	0.333204	0.000000	-10.000000	-0.083333	0.483333	1.000000	1023.000000	1023.000000	2046.000000
10.280000	-0.010321	-6.099424	-5.274365	0.808222	-1.739936	0.106655	0.000000	-10.000000	-0.066667	0.000000	1.000000	1023.000000	1023.000000	2046.000000
10.300000	-0.010763	-6.360696	-5.569029	1.071043	-1.908738	0.046028	0.000000	-10.000000	-0.066667	0.000000	1.000000	1023.000000	1023.000000	2046.000000
10.320000	-0.010643	-6.289964	-5.382289	0.708709	-1.930194	0.313810	0.000000	-10.000000	-0.066667	0.283333	1.000000	1023.000000	1023.000000	2046.000000
10.340000	-0.011430	-6.755215	-5.600700	0.829374	-1.867689	-0.116200	0.000000	-10.000000	-0.075000	0.816667	1.000000	1023.000000	1023.000000	2046.000000
10.360000	-0.012079	-7.138572	-5.655878	0.727033	-2.240354	0.030626	0.000000	-10.000000	-0.066667	1.366667	1.000000	1023.000000	1023.000000	2046.000000
10.380000	-0.014065	-8.312509	-5.831987	0.392134	-2.554356	-0.318300	0.000000	-10.000000	-0.066667	1.666667	1.000000	1023.000000	1023.000000	2046.000000
10.400000	-0.016400	-9.692341	-6.312653	0.342086	-2.936526	-0.785247	0.000000	-10.000000	-0.066667	2.000000	1.000000	1023.000000	1023.000000	2046.000000
10.420000	-0.017651	-10.431938	-6.418171	-0.119152	-3.236433	-0.658181	0.000000	-10.000000	-0.083333	2.616667	1.000000	1023.000000	1023.000000	2046.000000
10.440000	-0.019180	-11.335217	-6.607601	-0.218328	-3.269686	-1.239603	0.000000	-10.000000	-0.091667	3.450000	1.000000	1023.000000	1023.000000	2046.000000
10.460000	-0.019688	-11.635577	-6.766668	-0.237889	-3.424273	-1.206748	0.000000	-10.000000	-0.108333	4.300000	1.000000	1023.000000	1023.000000	2046.000000
10.480000	-0.019938	-11.783118	-6.653927	-0.599222	-3.389145	-1.140824	0.000000	-10.000000	-0.108333	5.183333	1.000000	1023.000000	1023.000000	2046.000000
10.500000	-0.020330	-12.014880	-6.806933	-0.487833	-3.261081	-1.459033	0.000000	-10.000000	-0.116667	6.316667	1.000000	1023.000000	1023.000000	2046.000000
10.520000	-0.019811	-11.708437	-6.696021	-0.685324	-3.289056	-1.038036	0.000000	-10.000000	-0.125000	7.800000	1.000000	1023.000000	1023.000000	2046.000000
10.540000	-0.019886	-11.752744	-6.560341	-0.760903	-3.164043	-1.267456	0.000000	-10.000000	-0.150000	9.500000	1.000000	1023.000000	1023.000000	2046.000000
10.560000	-0.019646	-11.610653	-6.683062	-0.586654	-3.046886	-1.294051	0.000000	-10.000000	-0.183333	11.333334	1.000000	1023.000000	1023.000000	2046.000000
10.580000	-0.018863	-11.147796	-6.444621	-0.898357	-2.905710	-0.899108	0.000000	-10.000000	-0.216667	13.016667	4.500000	1023.000000	1023.000000	2046.000000
10.600000	-0.018582	-10.982147	-6.356811	-0.822630	-2.589750	-1.212957	0.000000	-10.000000	-0.266667	15.116668	13.666667	1023.000000	1023.000000	2046.000000
10.620000	-0.017612	-10.408970	-6.270508	-0.651620	-2.479643	-1.007198	0.000000	-10.000000	-0.300000	16.583334	22.833334	1023.000000	1023.000000	2046.000000
10.640000	-0.016281	-9.621862	-5.912508	-0.945074	-2.170288	-0.593992	0.000000	-10.000000	-0.325000	17.750000	30.500000	1023.000000	1023.000000	2046.000000
10.660000	-0.015378	-9.088572	-5.793263	-0.680053	-1.829592	-0.785663	0.000000	-10.000000	-0.325000	17.950001	32.500000	1023.000000	1023.000000	2046.000000
10.680000	-0.013563	-8.015950	-5.496830	-0.538304	-1.633656	-0.347160	0.000000	-10.000000	-0.316667	18.416666	38.500000	1023.000000	1023.000000	2046.000000
10.700000	-0.012230	-7.228065	-5.143140	-0.602963	-1.360571	-0.121390	0.000000	-10.000000	-0.316667	18.883333	44.500000	1023.000000	1023.000000	2046.000000
10.720000	-0.011323	-6.691785	-5.117282	-0.326008	-1.048323	-0.200171	0.000000	-10.000000	-0.341667	19.816668	52.500000	1023.000000	1023.000000	2046.000000
10.740000	-0.010079	-5.956482	-4.967428	-0.309501	-0.916955	0.237402	0.000000	-10.000000	-0.383333	20.783335	58.833332	1023.000000	1023.000000	2046.000000
10.760000	-0.009527	-5.630606	-4.753485	-0.480351	-0.737317	0.340547	0.000000	-10.000000	-0.425000	21.750000	65.666664	1023.000000	1023.000000	2046.000000
10.780000	-0.009239	-5.460355	-4.811874	-0.352889	-0.582635	0.287043	0.000000	-10.000000	-0.441667	22.566668	72.833336	1023.000000	1023.000000	2046.000000
10.800000	-0.008359	-4.940370	-4.613667	-0.589535	-0.496659	0.759491	0.000000	-10.000000	-0.466667	23.416666	80.333336	1023.000000	1023.000000	2046.000000
10.820000	-0.008319	-4.916365	-4.513221	-0.628733	-0.287061	0.512650	0.000000	-10.000000	-0.500000	24.433332	88.000000	1023.000000	1023.000000	2046.000000
10.840000	-0.007723	-4.564346	-4.536337	-0.470555	-0.181200	0.623747	0.000000	-10.000000	-0.558333	25.683332	96.000000	1023.000000	1023.000000	2046.000000
10.860000	-0.006680	-3.948151	-4.140398	-0.763185	-0.014777	0.970208	0.000000	-10.000000	-0.608333	26.933332	104.333336	1023.000000	1023.000000	2046.000000
10.880000	-0.005849	-3.456489	-4.032674	-0.602789	0.401110	0.777864	0.000000	-10.000000	-0.641667	28.233334	113.000000	1023.000000	1023.000000	2046.000000
10.900000	-0.004282	-2.530527	-3.742587	-0.451832	0.533487	1.130405	0.000000	-10.000000	-0.658333	29.150000	122.166664	1023.000000	1023.000000	2046.000000
10.920000	-0.002668	-1.576663	-3.300122	-0.521583	0.877662	1.367380	0.000000	-10.000000	-0.683333	29.866667	131.666672	1023.000000	1023.000000	2046.000000
10.940000	-0.001385	-0.818532	-3.155095	-0.148587	1.195841	1.289309	0.000000	-10.000000	-0.716667	30.433334	141.500000	1023.000000	1023.000000	2046.000000
10.960000	0.000824	0.487148	-2.681020	-0.165707	1.400762	1.933113	0.000000	-10.000000	-0.733333	30.883333	151.666672	1023.000000	1023.000000	2046.000000
10.980000	0.002142	1.265745	-2.271931	0.018508	1.695351	1.823817	0.000000	-10.000000	-0.741667	31.233334	162.000000	1023.000000	1023.000000	2046.000000
11.000000	0.003620	2.139628	-2.126729	0.377614	1.907648	1.981095	0.000000	-10.000000	-0.741667	31.566668	172.333328	1023.000000	1023.000000	2046.000000
11.020000	0.005486	3.242135	-1.636997	0.228091	2.151947	2.499094	0.000000	-10.000000	-0.758333	31.733334	182.833328	1023.000000	1023.000000	2046.000000
11.040000	0.006665	3.938848	-1.376231	0.519277	2.492972	2.302830	0.000000	-10.000000	-0.766667	32.150002	193.333328	1023.000000	1023.000000	2046.000000
11.060000	0.008295	4.902380	-1.065404	0.712105	2.609846	2.645832	0.000000	-10.000000	-0.791667	32.350002	204.166672	1023.000000	1023.000000	2046.000000
11.080000	0.009355	5.528540	-0.604802	0.579826	2.763715	2.789800	0.000000	-10.000000	-0.800000	32.883335	214.833328	1023.000000	1023.000000	2046.000000
11.100000	0.009972	5.893506	-0.515129	0.803271	3.000988	2.604376	0.000000	-10.000000	-0.825000	33.150002	225.833328	1023.000000	1023.000000	2046.000000
11.120000	0.011371	6.720431	-0.124811	0.740587	3.129128	2.975528	0.000000	-10.000000	-0.825000	33.333336	236.833328	1023.000000	1023.000000	2046.000000
11.140000	0.012475	7.372577	0.358727	0.771085	3.362691	2.880075	0.000000	-10.000000	-0.841667	33.416668	248.000000	1023.000000	1023.000000	2046.000000
11.160000	0.013730	8.114345	0.429988	1.143977	3.594632	2.945747	0.000000	-10.000000	-0.825000	33.400002	259.000000	1023.000000	1023.000000	2046.000000
11.180000	0.014937	8.827655	0.715681	1.071449	3.602132	3.438393	0.000000	-10.000000	-0.816667	33.316669	270.166656	1023.000000	1023.000000	2046.000000
11.200000	0.015064	8.902757	0.749626	1.269475	3.644513	3.239143	0.000000	-10.000000	-0.800000	33.033333	281.333344	1023.000000	1023.000000	2046.000000
11.220000	0.015811	9.344295	0.730178	1.539685	3.655358	3.419073	0.000000	-10.000000	-0.800000	32.916668	292.500000	1023.000000	1023.000000	2046.000000
11.240000	0.016932	10.006517	1.170808	1.503789	3.751607	3.580313	0.000000	-10.000000	-0.800000	32.833332	303.500000	1023.000000	1023.000000	2046.000000
11.260000	0.017869	10.560470	1.282953	1.876918	3.967499	3.433100	0.000000	-10.000000	-0.791667	32.616669	314.500000	1023.000000	1023.000000	2046.000000
11.280000	0.019060	11.264332	1.613070	1.915485	3.940952	3.794825	0.000000	-10.000000	-0.791667	32.666668	325.500000	1023.000000	1023.000000	2046.000000
11.300000	0.018382	10.863536	1.737569	1.783816	3.829569	3.512581	0.000000	-10.000000	-0.775000	32.600002	336.333344	1023.000000	1023.000000	2046.000000
11.320000	0.016945	10.014707	1.356822	1.942642	3.552840	3.162402	0.000000	-10.000000	-0.766667	32.450001	347.166656	1023.000000	1023.000000	2046.000000
11.340000	0.016359	9.668284	1.486415	1.431056	3.335218	3.415595	0.000000	-10.000000	-0.733333	31.983334	357.833344	1023.000000	1023.000000	2046.000000
11.360000	0.015364	9.079916	1.375156	1.514858	3.337611	2.852292	0.000000	-10.000000	-0.716667	31.650000	368.666656	1023.000000	1023.000000	2046.000000
11.380000	0.015615	9.228431	1.379438	1.455612	3.351748	3.041633	0.000000	-10.000000	-0.708333	31.733334	379.333344	1023.000000	1023.000000	2046.000000
11.400000	0.015833	9.357538	1.607858	1.300205	3.524047	2.925429	0.000000	-10.000000	-0.716667	31.700001	390.000000	1023.000000	1023.000000	2046.000000
11.420000	0.016365	9.671516	1.575262	1.573140	3.664569	2.858545	0.000000	-10.000000	-0.741667	31.799999	400.500000	1023.000000	1023.000000	2046.000000
11.440000	0.017508	10.347380	2.056798	1.306140	3.752614	3.231827	0.000000	-10.000000	-0.750000	32.066666	411.000000	1023.000000	1023.000000	2046.000000
11.460000	0.017932	10.597968	2.088393	1.601198	4.020288	2.888088	0.000000	-10.000000	-0.758333	32.349998	421.666656	1023.000000	1023.000000	2046.000000
11.480000	0.019339	11.429096	2.442507	1.501025	4.167614	3.317950	0.000000	-10.000000	-0.758333	32.333336	432.500000	1023.000000	1023.000000	2046.000000
11.500000	0.020039	11.842991	2.790380	1.679455	4.361452	3.011704	0.000000	-10.000000	-0.766667	32.366669	443.333344	1023.000000	1023.000000	2046.000000
11.520000	0.021391	12.642218	2.998155	1.925142	4.490693	3.228228	0.000000	-10.000000	-0.775000	32.366669	454.166656	1023.000000	1023.000000	2046.000000
11.540000	0.022668	13.396967	3.524694	1.833524	4.696330	3.342420	0.000000	-10.000000	-0.783333	32.700001	464.833344	1023.000000	1023.000000	2046.000000
11.560000	0.023990	14.177930	3.718572	2.216074	4.948160	3.295124	0.000000	-10.000000	-0.783333	32.916668	475.666656	1023.000000	1023.000000	2046.000000
11.580000	0.025958	15.341397	4.193119	2.179554	5.184338	3.784387	0.000000	-10.000000	-0.775000	32.700001	486.500000	1023.000000	1023.000000	2046.000000
11.600000	0.027456	16.226706	4.572794	2.447095	5.536518	3.670298	0.000000	-10.000000	-0.758333	32.383335	497.500000	1023.000000	1023.000000	2046.000000
11.620000	0.029195	17.254457	4.821566	2.835582	5.662799	3.934511	0.000000	-10.000000	-0.725000	31.883333	508.500000	1023.000000	1023.000000	2046.000000
11.640000	0.030826	18.217924	5.266590	2.709662	5.893430	4.348242	0.000000	-10.000000	-0.683333	31.450001	519.333313	1023.000000	1023.000000	2046.000000
11.660000	0.031468	18.597836	5.221062	3.097589	6.100927	4.178257	0.000000	-10.000000	-0.641667	31.016668	526.500000	1023.000000	1023.000000	2046.000000
11.680000	0.032712	19.332541	5.523213	2.944738	6.150039	4.714550	0.000000	-10.000000	-0.616667	29.816668	536.833313	1023.000000	1023.000000	2046.000000
11.700000	0.032999	19.502211	5.691331	3.068539	6.274955	4.467385	0.000000	-10.000000	-0.583333	28.633333	546.833313	1023.000000	1023.000000	2046.000000
11.720000	0.033724	19.931156	5.740295	3.253335	6.226859	4.710667	0.000000	-10.000000	-0.558333	27.350000	560.000000	1023.000000	1023.000000	2046.000000
11.740000	0.034434	20.350721	6.081127	2.937734	6.340103	4.991757	0.000000	-10.000000	-0.533333	26.533333	569.166687	1023.000000	1023.000000	2046.000000
11.760000	0.034712	20.514803	6.072743	3.199045	6.531449	4.711566	0.000000	-10.000000	-0.541667	26.000000	578.166687	1023.000000	1023.000000	2046.000000
11.780000	0.035987	21.268183	6.469616	2.991843	6.632469	5.174255	0.000000	-10.000000	-0.550000	25.766666	586.833313	1023.000000	1023.000000	2046.000000
11.800000	0.036941	21.832144	6.782937	3.148960	6.928793	4.971454	0.000000	-10.000000	-0.558333	25.916666	595.500000	1023.000000	1023.000000	2046.000000
11.820000	0.038545	22.780272	7.015925	3.453756	7.069634	5.240955	0.000000	-10.000000	-0.558333	26.233334	604.166687	1023.000000	1023.000000	2046.000000
11.840000	0.040186	23.749994	7.583381	3.446624	7.290758	5.429232	0.000000	-10.000000	-0.558333	26.216667	613.000000	1023.000000	1023.000000	2046.000000
11.860000	0.041647	24.613174	7.726274	3.928072	7.556820	5.402009	0.000000	-10.000000	-0.541667	26.083334	621.833313	1023.000000	1023.000000	2046.000000
11.880000	0.043704	25.828800	8.185503	3.915100	7.785417	5.942780	0.000000	-10.000000	-0.533333	25.850000	630.500000	1023.000000	1023.000000	2046.000000
11.900000	0.044997	26.593407	8.585889	4.171546	8.071482	5.764489	0.000000	-10.000000	-0.508333	25.733334	639.166687	1023.000000	1023.000000	2046.000000
11.920000	0.046850	27.688555	8.882579	4.496645	8.226737	6.082593	0.000000	-10.000000	-0.508333	25.500000	647.666687	1023.000000	1023.000000	2046.000000
11.940000	0.048220	28.497856	9.363772	4.406589	8.446238	6.281259	0.000000	-10.000000	-0.500000	25.266666	656.333313	1023.000000	1023.000000	2046.000000
11.960000	0.049084	29.008383	9.470057	4.840321	8.648568	6.049438	0.000000	-10.000000	-0.491667	24.900000	664.666687	1023.000000	1023.000000	2046.000000
11.980000	0.050855	30.055231	9.975192	4.700736	8.816036	6.563267	0.000000	-10.000000	-0.475000	24.600000	673.000000	1023.000000	1023.000000	2046.000000
12.000000	0.051533	30.456022	10.205391	5.009537	8.959186	6.281909	0.000000	-10.000000	-0.458333	24.066668	681.333313	1023.000000	1023.000000	2046.000000
12.020000	0.051757	30.588449	10.067555	5.206791	8.767250	6.546853	0.000000	-10.000000	-0.450000	23.566668	689.500000	1023.000000	1023.000000	2046.000000
12.040000	0.051251	30.289230	10.160588	5.154250	8.589381	6.385010	0.000000	-10.000000	-0.450000	23.016666	697.500000	1023.000000	1023.000000	2046.000000
12.060000	0.051193	30.254986	10.058225	5.303506	8.563875	6.329380	0.000000	-10.000000	-0.450000	22.900000	705.166687	1023.000000	1023.000000	2046.000000
12.080000	0.052285	30.900719	10.480858	5.090518	8.657754	6.671587	0.000000	-10.000000	-0.441667	22.450001	712.833313	1023.000000	1023.000000	2046.000000
12.100000	0.053130	31.399944	10.507996	5.688993	8.848530	6.354425	0.000000	-10.000000	-0.425000	22.000000	720.500000	1023.000000	1023.000000	2046.000000
12.120000	0.054934	32.466141	10.922592	5.682445	8.959451	6.901653	0.000000	-10.000000	-0.408333	21.466667	727.833313	1023.000000	1023.000000	2046.000000
12.140000	0.054891	32.440361	11.000704	5.979793	8.977570	6.482295	0.000000	-10.000000	-0.391667	21.100000	735.000000	1023.000000	1023.000000	2046.000000
12.160000	0.054158	32.007431	10.826871	6.049964	8.589648	6.540949	0.000000	-10.000000	-0.358333	20.533333	742.166687	1023.000000	1023.000000	2046.000000
12.180000	0.052490	31.021448	10.688176	5.651438	8.299088	6.382745	0.000000	-10.000000	-0.308333	19.383333	749.166687	1023.000000	1023.000000	2046.000000
12.200000	0.050593	29.900436	10.278767	5.779046	8.022932	5.819691	0.000000	-10.000000	-0.258333	18.050001	756.000000	1023.000000	1023.000000	2046.000000
12.220000	0.050089	29.602646	10.273019	5.387383	7.876984	6.065261	0.000000	-10.000000	-0.241667	16.750000	762.166687	1023.000000	1023.000000	2046.000000
12.240000	0.049160	29.053808	10.146660	5.349706	7.945134	5.612309	0.000000	-10.000000	-0.233333	15.916667	768.000000	1023.000000	1023.000000	2046.000000
12.260000	0.049213	29.085112	10.088715	5.366370	7.894905	5.735123	0.000000	-10.000000	-0.241667	15.316667	773.333313	1023.000000	1023.000000	2046.000000
12.280000	0.049342	29.161018	10.303648	5.054347	8.001334	5.801691	0.000000	-10.000000	-0.233333	14.966666	778.500000	1023.000000	1023.000000	2046.000000
12.300000	0.049229	29.094601	10.152981	5.340310	8.071373	5.529937	0.000000	-10.000000	-0.225000	14.450000	783.500000	1023.000000	1023.000000	2046.000000
12.320000	0.050022	29.563066	10.429039	5.048874	8.151392	5.933761	0.000000	-10.000000	-0.191667	13.800000	788.500000	1023.000000	1023.000000	2046.000000
12.340000	0.049956	29.523851	10.485620	5.257403	8.295632	5.485197	0.000000	-10.000000	-0.166667	12.683333	793.333313	1023.000000	1023.000000	2046.000000
12.360000	0.050611	29.910963	10.590614	5.318818	8.257651	5.743880	0.000000	-10.000000	-0.141667	11.300000	797.833313	1023.000000	1023.000000	2046.000000
12.380000	0.051070	30.182453	10.905405	5.246279	8.335227	5.695542	0.000000	-10.000000	-0.125000	9.933333	801.833313	1023.000000	1023.000000	2046.000000
12.400000	0.051450	30.406668	10.826848	5.550865	8.505788	5.523168	0.000000	-10.000000	-0.108333	8.400000	805.333313	1023.000000	1023.000000	2046.000000
12.420000	0.052571	31.069580	11.078200	5.436897	8.572814	5.981668	0.000000	-10.000000	-0.100000	6.966667	808.333313	1023.000000	1023.000000	2046.000000
12.440000	0.052917	31.273720	11.293951	5.481058	8.665426	5.833284	0.000000	-10.000000	-0.083333	4.866667	811.000000	1023.000000	1023.000000	2046.000000
12.460000	0.053803	31.797449	11.250913	5.836668	8.795752	5.914115	0.000000	-10.000000	-0.066667	2.616667	812.833313	1023.000000	1023.000000	2046.000000
12.480000	0.054965	32.484444	11.511640	5.619909	8.928235	6.424662	0.000000	-10.000000	-0.050000	0.466667	813.833313	1023.000000	1023.000000	2046.000000
12.500000	0.054928	32.462723	11.482549	5.829464	9.002076	6.148636	0.000000	-10.000000	-0.050000	-1.150000	814.000000	1023.000000	1023.000000	2046.000000
12.520000	0.055219	32.634335	11.364853	5.880487	8.939590	6.449403	0.000000	-10.000000	-0.050000	-2.350000	814.000000	1023.000000	1023.000000	2046.000000
12.540000	0.054619	32.279949	11.318274	5.697641	8.950564	6.313470	0.000000	-10.000000	-0.050000	-3.783334	814.000000	1023.000000	1023.000000	2046.000000
12.560000	0.054175	32.017509	11.048684	5.865417	8.791632	6.311777	0.000000	-10.000000	-0.050000	-5.066667	814.000000	1023.000000	1023.000000	2046.000000
12.580000	0.054005	31.917158	11.126316	5.409109	8.718651	6.663083	0.000000	-10.000000	-0.050000	-6.183333	814.000000	1023.000000	1023.000000	2046.000000
12.600000	0.053076	31.368065	10.817550	5.524239	8.801028	6.225249	0.000000	-10.000000	-0.041667	-6.916667	814.000000	1023.000000	1023.000000	2046.000000
12.620000	0.053115	31.390862	10.853256	5.286333	8.659326	6.591946	0.000000	-10.000000	-0.033333	-7.300000	814.000000	1023.000000	1023.000000	2046.000000
12.640000	0.052856	31.237974	10.962604	5.168136	8.703533	6.403702	0.000000	-10.000000	-0.025000	-7.233334	814.000000	1023.000000	1023.000000	2046.000000
12.660000	0.053095	31.379435	10.824603	5.396825	8.743397	6.414610	0.000000	-10.000000	-0.033333	-6.700000	814.000000	1023.000000	1023.000000	2046.000000
12.680000	0.054143	31.998491	11.107435	5.167919	8.869163	6.853975	0.000000	-10.000000	-0.050000	-6.033333	814.000000	1023.000000	1023.000000	2046.000000
12.700000	0.054618	32.279293	11.206614	5.488536	9.035791	6.548350	0.000000	-10.000000	-0.058333	-5.400000	810.666687	1023.000000	1023.000000	2046.000000
12.720000	0.055715	32.927425	11.330437	5.732992	9.037554	6.826442	0.000000	-10.000000	-0.058333	-4.783333	803.666687	1023.000000	1023.000000	2046.000000
12.740000	0.056801	33.569527	11.689368	5.632423	9.217138	7.030597	0.000000	-10.000000	-0.058333	-4.016667	796.166687	1023.000000	1023.000000	2046.000000
12.760000	0.057470	33.964729	11.654910	6.032625	9.393292	6.883899	0.000000	-10.000000	-0.075000	-2.983333	791.666687	1023.000000	1023.000000	2046.000000
12.780000	0.058500	34.573383	11.910956	5.867004	9.494460	7.300963	0.000000	-10.000000	-0.083333	-1.633333	790.666687	1023.000000	1023.000000	2046.000000
12.800000	0.058735	34.712154	12.141145	5.972884	9.609285	6.988841	0.000000	-10.000000	-0.075000	-0.583333	790.166687	1023.000000	1023.000000	2046.000000
12.820000	0.059259	35.022182	12.130041	6.263158	9.603474	7.025510	0.000000	-10.000000	-0.075000	0.000000	790.000000	1023.000000	1023.000000	2046.000000
12.840000	0.059897	35.398907	12.391864	6.055275	9.589807	7.361959	0.000000	-10.000000	-0.066667	0.000000	790.000000	1023.000000	1023.000000	2046.000000
12.860000	0.059345	35.072681	12.055731	6.411723	9.563101	7.042128	0.000000	-10.000000	-0.066667	0.000000	790.000000	1023.000000	1023.000000	2046.000000
12.880000	0.059474	35.149357	12.043941	6.489069	9.242303	7.374043	0.000000	-10.000000	-0.050000	0.000000	790.000000	1023.000000	1023.000000	2046.000000
12.900000	0.058920	34.821968	12.064151	6.232524	9.206250	7.319043	0.000000	-10.000000	-0.050000	-0.283333	790.000000	1023.000000	1023.000000	2046.000000
12.920000	0.058625	34.647533	11.768969	6.616984	9.222692	7.038887	0.000000	-10.000000	-0.058333	-1.000000	790.000000	1023.000000	1023.000000	2046.000000
12.940000	0.059365	35.084667	12.070750	6.336481	9.200914	7.476522	0.000000	-10.000000	-0.058333	-1.866667	789.833313	1023.000000	1023.000000	2046.000000
12.960000	0.058989	34.862579	12.007774	6.597007	9.230059	7.027739	0.000000	-10.000000	-0.058333	-2.466667	789.333313	1023.000000	1023.000000	2046.000000
12.980000	0.058045	34.304882	11.700030	6.670924	8.895321	7.038607	0.000000	-10.000000	-0.058333	-2.933333	788.500000	1023.000000	1023.000000	2046.000000
13.000000	0.055770	32.959961	11.451667	6.234417	8.438968	6.834912	0.000000	-10.000000	-0.058333	-3.800000	787.500000	1023.000000	1023.000000	2046.000000
13.020000	0.052813	31.212759	10.768795	6.193739	8.004544	6.245680	0.000000	-10.000000	-0.058333	-5.250000	786.166687	1023.000000	1023.000000	2046.000000
13.040000	0.051098	30.199213	10.475269	5.691536	7.703208	6.329201	0.000000	-10.000000	-0.041667	-6.566667	784.500000	1023.000000	1023.000000	2046.000000
13.060000	0.049247	29.105133	10.277200	5.477597	7.513427	5.836909	0.000000	-10.000000	-0.041667	-7.283333	782.333313	1023.000000	1023.000000	2046.000000
13.080000	0.048144	28.452860	9.892793	5.530787	7.374568	5.654713	0.000000	-10.000000	-0.041667	-7.100000	780.000000	1023.000000	1023.000000	2046.000000
13.100000	0.047955	28.341347	9.998926	4.996399	7.358375	5.987646	0.000000	-10.000000	-0.050000	-6.350000	777.666687	1023.000000	1023.000000	2046.000000
13.120000	0.047094	27.832371	9.785545	5.185188	7.430442	5.431194	0.000000	-10.000000	-0.050000	-5.400000	775.500000	1023.000000	1023.000000	2046.000000
13.140000	0.047272	27.937738	9.843122	5.030456	7.351093	5.713067	0.000000	-10.000000	-0.058333	-4.550000	773.666687	1023.000000	1023.000000	2046.000000
13.160000	0.047041	27.801117	10.026724	4.847705	7.351340	5.575349	0.000000	-10.000000	-0.066667	-3.950000	772.000000	1023.000000	1023.000000	2046.000000
13.180000	0.046773	27.642714	9.789627	5.114990	7.396356	5.341741	0.000000	-10.000000	-0.066667	-3.533333	770.666687	1023.000000	1023.000000	2046.000000
13.200000	0.047264	27.933275	9.986215	4.748039	7.472214	5.726807	0.000000	-10.000000	-0.058333	-3.250000	769.500000	1023.000000	1023.000000	2046.000000
13.220000	0.047099	27.835634	10.044472	4.919013	7.564450	5.307698	0.000000	-10.000000	-0.050000	-3.033333	768.500000	1023.000000	1023.000000	2046.000000
13.240000	0.047539	28.095739	10.012355	5.095612	7.561127	5.426646	0.000000	-10.000000	-0.050000	-2.800000	767.500000	1023.000000	1023.000000	2046.000000
13.260000	0.048402	28.605560	10.306685	4.783847	7.713132	5.801896	0.000000	-10.000000	-0.050000	-2.783333	766.500000	1023.000000	1023.000000	2046.000000
13.280000	0.048601	28.723053	10.254226	5.127851	7.867286	5.473691	0.000000	-10.000000	-0.050000	-3.200000	765.500000	1023.000000	1023.000000	2046.000000
13.300000	0.049791	29.426630	10.442344	5.149799	7.943131	5.891356	0.000000	-10.000000	-0.050000	-3.883333	764.500000	1023.000000	1023.000000	2046.000000
13.320000	0.050216	29.677641	10.646564	5.144735	8.038770	5.847573	0.000000	-10.000000	-0.050000	-4.433333	763.166687	1023.000000	1023.000000	2046.000000
13.340000	0.050179	29.655676	10.348881	5.385164	8.056206	5.865426	0.000000	-10.000000	-0.050000	-4.700000	761.833313	1023.000000	1023.000000	2046.000000
13.360000	0.050238	29.690657	10.407731	5.002229	8.014990	6.265707	0.000000	-10.000000	-0.050000	-5.033333	760.166687	1023.000000	1023.000000	2046.000000
13.380000	0.049205	29.080044	10.099079	5.132692	8.022500	5.825772	0.000000	-10.000000	-0.033333	-5.800000	758.500000	1023.000000	1023.000000	2046.000000
13.400000	0.049072	29.001595	10.005937	4.897961	7.875576	6.222121	0.000000	-10.000000	-0.033333	-6.783333	756.500000	1023.000000	1023.000000	2046.000000
13.420000	0.048229	28.503109	9.909047	4.835840	7.820131	5.938090	0.000000	-10.000000	-0.025000	-7.533333	754.166687	1023.000000	1023.000000	2046.000000
13.440000	0.047763	28.228010	9.636819	4.867131	7.694522	6.029538	0.000000	-10.000000	-0.041667	-7.866667	751.666687	1023.000000	1023.000000	2046.000000
13.460000	0.047599	28.130926	9.823935	4.449938	7.633809	6.223245	0.000000	-10.000000	-0.041667	-7.833333	749.000000	1023.000000	1023.000000	2046.000000
13.480000	0.047188	27.888342	9.565682	4.735463	7.697765	5.889433	0.000000	-10.000000	-0.050000	-7.650000	746.333313	1023.000000	1023.000000	2046.000000
13.500000	0.048046	28.395470	9.721649	4.489555	7.792021	6.392243	0.000000	-10.000000	-0.050000	-7.333333	743.833313	1023.000000	1023.000000	2046.000000
13.520000	0.048294	28.541647	9.831814	4.678542	7.927842	6.103450	0.000000	-10.000000	-0.050000	-7.100000	741.333313	1023.000000	1023.000000	2046.000000
13.540000	0.049085	29.009481	9.795539	4.980248	7.959430	6.274265	0.000000	-10.000000	-0.041667	-6.916667	739.000000	1023.000000	1023.000000	2046.000000
13.560000	0.049913	29.498739	10.136093	4.801309	7.966113	6.595224	0.000000	-10.000000	-0.033333	-6.866667	736.666687	1023.000000	1023.000000	2046.000000
13.580000	0.050190	29.662045	9.963332	5.219975	8.118089	6.360648	0.000000	-10.000000	-0.025000	-6.783333	734.500000	1023.000000	1023.000000	2046.000000
13.600000	0.051285	30.309181	10.193726	5.137003	8.149496	6.828958	0.000000	-10.000000	-0.033333	-6.650000	732.166687	1023.000000	1023.000000	2046.000000
13.620000	0.051647	30.523176	10.420914	5.301465	8.253800	6.546998	0.000000	-10.000000	-0.033333	-6.400000	729.833313	1023.000000	1023.000000	2046.000000
13.640000	0.052364	30.947178	10.380370	5.643191	8.308512	6.615105	0.000000	-10.000000	-0.041667	-6.100000	727.500000	1023.000000	1023.000000	2046.000000
13.660000	0.052972	31.306553	10.641849	5.283005	8.380016	7.001683	0.000000	-10.000000	-0.041667	-5.933333	726.166687	1023.000000	1023.000000	2046.000000
13.680000	0.052554	31.059649	10.528289	5.604756	8.429149	6.497456	0.000000	-10.000000	-0.041667	-6.050000	724.166687	1023.000000	1023.000000	2046.000000
13.700000	0.052992	31.318113	10.634565	5.477272	8.382214	6.824063	0.000000	-10.000000	-0.041667	-6.683333	722.166687	1023.000000	1023.000000	2046.000000
13.720000	0.052893	31.259596	10.727650	5.465441	8.422047	6.644458	0.000000	-10.000000	-0.025000	-7.800000	719.333313	1023.000000	1023.000000	2046.000000
13.740000	0.052625	31.101439	10.372431	5.813231	8.368270	6.547506	0.000000	-10.000000	-0.016667	-9.083333	716.833313	1023.000000	1023.000000	2046.000000
13.760000	0.052512	31.034445	10.347937	5.578539	8.166759	6.941209	0.000000	-10.000000	0.008333	-10.233334	713.666687	1023.000000	1023.000000	2046.000000
13.780000	0.051228	30.275610	10.004616	5.671009	8.040857	6.559129	0.000000	-10.000000	0.016667	-11.133333	710.333313	1023.000000	1023.000000	2046.000000
13.800000	0.050762	30.000334	9.760253	5.755934	7.820143	6.664005	0.000000	-10.000000	0.025000	-12.150001	706.666687	1023.000000	1023.000000	2046.000000
13.820000	0.050244	29.694006	9.763717	5.501732	7.701365	6.727192	0.000000	-10.000000	0.041667	-13.116667	702.666687	1023.000000	1023.000000	2046.000000
13.840000	0.049161	29.054060	9.348533	5.826771	7.541536	6.337220	0.000000	-10.000000	0.083333	-14.300000	698.166687	1023.000000	1023.000000	2046.000000
13.860000	0.048176	28.471819	9.196553	5.449947	7.285496	6.539823	0.000000	-10.000000	0.125000	-15.366667	693.333313	1023.000000	1023.000000	2046.000000
13.880000	0.045506	26.893890	8.727621	5.309903	6.936239	5.920128	0.000000	-10.000000	0.150000	-16.350000	688.166687	1023.000000	1023.000000	2046.000000
13.900000	0.042612	25.183657	8.008530	5.218216	6.364291	5.592620	0.000000	-10.000000	0.166667	-17.466667	682.833313	1023.000000	1023.000000	2046.000000
13.920000	0.040286	23.808874	7.767219	4.559735	5.955227	5.526692	0.000000	-10.000000	0.183333	-18.233334	676.833313	1023.000000	1023.000000	2046.000000
13.940000	0.038058	22.492195	7.246468	4.571765	5.808988	4.864974	0.000000	-10.000000	0.200000	-19.233334	670.833313	1023.000000	1023.000000	2046.000000
13.960000	0.036957	21.841658	6.992879	4.264924	5.628957	4.954898	0.000000	-10.000000	0.200000	-19.533335	664.333313	1023.000000	1023.000000	2046.000000
13.980000	0.035677	21.085329	6.896911	4.019299	5.526035	4.643084	0.000000	-10.000000	0.191667	-19.816668	658.000000	1023.000000	1023.000000	2046.000000
14.000000	0.034756	20.540827	6.553774	4.114078	5.411616	4.461358	0.000000	-10.000000	0.183333	-19.600000	651.333313	1023.000000	1023.000000	2046.000000
14.020000	0.034444	20.356373	6.689463	3.662340	5.364029	4.640541	0.000000	-10.000000	0.166667	-19.350000	644.833313	1023.000000	1023.000000	2046.000000
14.040000	0.033561	19.834372	6.368803	3.891506	5.397929	4.176135	0.000000	-10.000000	0.158333	-19.016666	638.166687	1023.000000	1023.000000	2046.000000
14.060000	0.033563	19.835711	6.463817	3.570687	5.339479	4.461727	0.000000	-10.000000	0.150000	-18.500000	631.833313	1023.000000	1023.000000	2046.000000
14.080000	0.033032	19.522095	6.350524	3.667872	5.447541	4.056158	0.000000	-10.000000	0.150000	-17.966667	625.500000	1023.000000	1023.000000	2046.000000
14.100000	0.032983	19.492685	6.283720	3.720175	5.328876	4.159914	0.000000	-10.000000	0.150000	-17.266666	619.500000	1023.000000	1023.000000	2046.000000
14.120000	0.032928	19.460304	6.432531	3.437008	5.373981	4.216785	0.000000	-10.000000	0.150000	-16.750000	613.833313	1023.000000	1023.000000	2046.000000
14.140000	0.032890	19.437704	6.264525	3.771750	5.456905	3.944523	0.000000	-10.000000	0.141667	-16.516666	608.166687	1023.000000	1023.000000	2046.000000
14.160000	0.033673	19.900618	6.403874	3.640753	5.517511	4.338480	0.000000	-10.000000	0.133333	-16.516666	602.833313	1023.000000	1023.000000	2046.000000
14.180000	0.034094	20.149529	6.528997	3.730502	5.600032	4.289997	0.000000	-10.000000	0.133333	-16.666666	597.166687	1023.000000	1023.000000	2046.000000
14.200000	0.034351	20.301418	6.327920	4.102868	5.601712	4.268919	0.000000	-10.000000	0.141667	-16.666666	591.833313	1023.000000	1023.000000	2046.000000
14.220000	0.034603	20.450102	6.345174	3.794948	5.631570	4.678408	0.000000	-10.000000	0.150000	-16.650000	586.166687	1023.000000	1023.000000	2046.000000
14.240000	0.033593	19.853720	6.003340	4.067305	5.571633	4.211441	0.000000	-10.000000	0.150000	-16.600000	580.666687	1023.000000	1023.000000	2046.000000
14.260000	0.033098	19.561138	5.795800	3.912452	5.391163	4.461724	0.000000	-10.000000	0.141667	-16.600000	575.000000	1023.000000	1023.000000	2046.000000
14.280000	0.032176	19.015999	5.721233	3.689089	5.219234	4.386442	0.000000	-10.000000	0.125000	-16.433334	569.500000	1023.000000	1023.000000	2046.000000
14.300000	0.031237	18.461138	5.220510	3.910743	5.107625	4.222260	0.000000	-10.000000	0.083333	-15.466667	564.000000	1023.000000	1023.000000	2046.000000
14.320000	0.031011	18.327433	5.216806	3.465095	5.025908	4.619623	0.000000	-10.000000	0.083333	-13.366667	558.833313	1023.000000	1023.000000	2046.000000
14.340000	0.029835	17.632635	4.919465	3.618251	4.940468	4.154451	0.000000	-10.000000	0.116667	-14.883333	554.166687	1023.000000	1023.000000	2046.000000
14.360000	0.029614	17.501616	4.754180	3.542437	4.813995	4.391003	0.000000	-10.000000	0.166667	-16.516666	549.333313	1023.000000	1023.000000	2046.000000
14.380000	0.029322	17.329199	4.806998	3.386348	4.764738	4.371114	0.000000	-10.000000	0.183333	-19.166668	543.833313	1023.000000	1023.000000	2046.000000
14.400000	0.029255	17.289715	4.557935	3.710228	4.799443	4.222108	0.000000	-10.000000	0.166667	-18.566668	537.666687	1023.000000	1023.000000	2046.000000
14.420000	0.029907	17.675173	4.694182	3.487977	4.868300	4.624715	0.000000	-10.000000	0.158333	-18.450001	531.500000	1023.000000	1023.000000	2046.000000
14.440000	0.029681	17.541306	4.612453	3.727521	4.907553	4.293778	0.000000	-10.000000	0.150000	-18.566668	525.166687	1023.000000	1023.000000	2046.000000
14.460000	0.030015	17.738842	4.499779	3.913965	4.854926	4.470171	0.000000	-10.000000	0.150000	-18.433332	518.833313	1023.000000	1023.000000	2046.000000
14.480000	0.030265	17.886492	4.683017	3.678181	4.832241	4.693054	0.000000	-10.000000	0.158333	-18.583334	512.500000	1023.000000	1023.000000	2046.000000
14.500000	0.030021	17.742498	4.406401	4.125819	4.821258	4.389020	0.000000	-10.000000	0.175000	-18.533333	506.500000	1023.000000	1023.000000	2046.000000
14.520000	0.030334	17.927547	4.515761	3.771627	4.804190	4.835968	0.000000	-10.000000	0.175000	-18.433334	500.500000	1023.000000	1023.000000	2046.000000
14.540000	0.029874	17.655653	4.362133	4.081021	4.799952	4.412547	0.000000	-10.000000	0.166667	-18.166666	494.500000	1023.000000	1023.000000	2046.000000
14.560000	0.030179	17.835817	4.335531	4.098135	4.743606	4.658546	0.000000	-10.000000	0.150000	-17.883333	488.500000	1023.000000	1023.000000	2046.000000
14.580000	0.029902	17.672304	4.429399	3.993005	4.674294	4.575605	0.000000	-10.000000	0.150000	-17.716667	482.500000	1023.000000	1023.000000	2046.000000
14.600000	0.029660	17.529209	4.141307	4.297496	4.711207	4.379198	0.000000	-10.000000	0.133333	-17.533333	476.500000	1023.000000	1023.000000	2046.000000
14.620000	0.030002	17.731306	4.272812	3.948689	4.739201	4.770604	0.000000	-10.000000	0.133333	-17.450001	470.500000	1023.000000	1023.000000	2046.000000
14.640000	0.029334	17.336321	4.228031	4.066871	4.682854	4.358565	0.000000	-10.000000	0.133333	-17.383333	466.500000	1023.000000	1023.000000	2046.000000
14.660000	0.029138	17.220280	3.986572	4.289009	4.672018	4.272681	0.000000	-10.000000	0.150000	-17.316666	462.500000	1023.000000	1023.000000	2046.000000
14.680000	0.029347	17.343987	4.078425	3.995094	4.686922	4.583545	0.000000	-10.000000	0.150000	-17.500000	454.833344	1023.000000	1023.000000	2046.000000
14.700000	0.028795	17.018034	4.063580	4.063176	4.633925	4.257354	0.000000	-10.000000	0.150000	-17.683334	447.166656	1023.000000	1023.000000	2046.000000
14.720000	0.028643	16.928108	3.829156	4.259212	4.609935	4.229805	0.000000	-10.000000	0.150000	-17.916668	439.500000	1023.000000	1023.000000	2046.000000
14.740000	0.028742	16.986513	4.012726	3.870388	4.582142	4.521257	0.000000	-10.000000	0.150000	-17.783335	435.500000	1023.000000	1023.000000	2046.000000
14.760000	0.028128	16.623863	3.732096	4.175830	4.695462	4.020475	0.000000	-10.000000	0.150000	-17.666668	429.500000	1023.000000	1023.000000	2046.000000
14.780000	0.028307	16.729357	3.729288	4.104382	4.612041	4.283647	0.000000	-10.000000	0.150000	-17.583334	425.500000	1023.000000	1023.000000	2046.000000
14.800000	0.028062	16.584890	3.853896	3.946933	4.569083	4.214980	0.000000	-10.000000	0.150000	-17.600000	421.500000	1023.000000	1023.000000	2046.000000
14.820000	0.027807	16.433783	3.609981	4.239695	4.570420	4.013687	0.000000	-10.000000	0.150000	-17.400000	415.500000	1023.000000	1023.000000	2046.000000
14.840000	0.027850	16.459326	3.723295	3.816986	4.567141	4.351904	0.000000	-10.000000	0.141667	-17.200001	407.666656	1023.000000	1023.000000	2046.000000
14.860000	0.026472	15.644921	3.496423	4.011451	4.387419	3.749629	0.000000	-10.000000	0.133333	-16.866667	400.000000	1023.000000	1023.000000	2046.000000
14.880000	0.025347	14.980120	3.272956	3.913760	4.090714	3.702691	0.000000	-10.000000	0.125000	-16.733334	396.333344	1023.000000	1023.000000	2046.000000
14.900000	0.024085	14.234047	3.297271	3.383790	3.857551	3.695435	0.000000	-10.000000	0.125000	-16.516666	390.833344	1023.000000	1023.000000	2046.000000
14.920000	0.022502	13.298926	2.870641	3.532325	3.800164	3.095795	0.000000	-10.000000	0.116667	-16.483334	385.333344	1023.000000	1023.000000	2046.000000
14.940000	0.022230	13.137891	2.887188	3.142747	3.742661	3.365295	0.000000	-10.000000	0.125000	-16.483334	378.000000	1023.000000	1023.000000	2046.000000
14.960000	0.021422	12.660496	2.818666	3.022730	3.725116	3.093983	0.000000	-10.000000	0.133333	-16.566668	374.333344	1023.000000	1023.000000	2046.000000
14.980000	0.020982	12.400468	2.506132	3.338596	3.600536	2.955204	0.000000	-10.000000	0.150000	-16.800001	368.833344	1023.000000	1023.000000	2046.000000
15.000000	0.020856	12.326049	2.429342	2.863222	3.577568	3.455918	0.000000	-10.000000	0.158333	-17.283335	363.166656	1023.000000	1023.000000	2046.000000
15.020000	0.020039	11.842775	2.064028	3.246722	3.497180	3.034845	0.000000	-10.000000	0.166667	-17.983334	355.500000	1023.000000	1023.000000	2046.000000
15.040000	0.019768	11.682789	1.876691	3.305120	3.312270	3.188708	0.000000	-10.000000	0.175000	-18.483334	351.500000	1023.000000	1023.000000	2046.000000
15.060000	0.018866	11.149583	1.864125	2.957028	3.097064	3.231366	0.000000	-10.000000	0.183333	-18.800001	347.333344	1023.000000	1023.000000	2046.000000
15.080000	0.016977	10.033180	1.322029	3.119556	2.884078	2.707517	0.000000	-10.000000	0.183333	-19.016666	343.000000	1023.000000	1023.000000	2046.000000
15.100000	0.014979	8.852838	1.005174	2.571676	2.471919	2.804070	0.000000	-10.000000	0.191667	-19.100000	336.666656	1023.000000	1023.000000	2046.000000
15.120000	0.011672	6.898384	0.577242	2.243194	1.891635	2.186313	0.000000	-10.000000	0.183333	-19.233334	330.166656	1023.000000	1023.000000	2046.000000
15.140000	0.009147	5.405910	0.042837	2.156947	1.523414	1.682711	0.000000	-10.000000	0.183333	-18.883333	321.833344	1023.000000	1023.000000	2046.000000
15.160000	0.007546	4.459408	-0.035576	1.464472	1.307065	1.723447	0.000000	-10.000000	0.175000	-18.666668	315.500000	1023.000000	1023.000000	2046.000000
15.180000	0.005787	3.420254	-0.568362	1.611393	1.245647	1.131576	0.000000	-10.000000	0.175000	-18.300001	309.500000	1023.000000	1023.000000	2046.000000
15.200000	0.005287	3.124630	-0.638262	1.088668	1.201747	1.472478	0.000000	-10.000000	0.166667	-18.216667	305.500000	1023.000000	1023.000000	2046.000000
15.220000	0.003888	2.297967	-0.797411	1.136389	1.052494	0.906494	0.000000	-10.000000	0.158333	-17.900002	297.500000	1023.000000	1023.000000	2046.000000
15.240000	0.003456	2.042534	-1.031422	1.165157	0.991077	0.917722	0.000000	-10.000000	0.150000	-17.583334	291.500000	1023.000000	1023.000000	2046.000000
15.260000	0.003207	1.895140	-0.875521	0.739551	0.925584	1.105526	0.000000	-10.000000	0.150000	-17.216667	283.500000	1023.000000	1023.000000	2046.000000
15.280000	0.002356	1.392413	-1.240211	1.062550	0.937039	0.633035	0.000000	-10.000000	0.150000	-17.016666	277.500000	1023.000000	1023.000000	2046.000000
15.300000	0.002685	1.586550	-1.051959	0.575762	0.944960	1.117788	0.000000	-10.000000	0.150000	-16.816668	271.500000	1023.000000	1023.000000	2046.000000
15.320000	0.001917	1.132795	-1.241649	0.837494	0.942355	0.594595	0.000000	-10.000000	0.150000	-16.733334	267.833344	1023.000000	1023.000000	2046.000000
15.340000	0.002404	1.420630	-1.214523	0.702221	1.042258	0.890675	0.000000	-10.000000	0.150000	-16.650000	264.166656	1023.000000	1023.000000	2046.000000
15.360000	0.002409	1.423897	-1.046883	0.699174	1.007433	0.764173	0.000000	-10.000000	0.150000	-16.566668	258.833344	1023.000000	1023.000000	2046.000000
15.380000	0.003010	1.778816	-1.184197	1.023295	1.144195	0.795522	0.000000	-10.000000	0.150000	-16.600000	253.166672	1023.000000	1023.000000	2046.000000
15.400000	0.003832	2.264642	-0.888128	0.747987	1.188410	1.216373	0.000000	-10.000000	0.141667	-16.816668	247.666672	1023.000000	1023.000000	2046.000000
15.420000	0.003775	2.230938	-1.173932	1.314751	1.212053	0.878065	0.000000	-10.000000	0.133333	-16.883333	242.000000	1023.000000	1023.000000	2046.000000
15.440000	0.004071	2.406091	-1.041848	0.859951	1.162668	1.425321	0.000000	-10.000000	0.125000	-16.900000	236.333328	1023.000000	1023.000000	2046.000000
15.460000	0.002856	1.687688	-1.508264	1.241274	1.048584	0.906093	0.000000	-10.000000	0.133333	-16.666668	230.833328	1023.000000	1023.000000	2046.000000
15.480000	0.002503	1.479549	-1.624263	0.909111	0.955219	1.239483	0.000000	-10.000000	0.141667	-16.666668	225.166672	1023.000000	1023.000000	2046.000000
15.500000	0.001242	0.733886	-1.849296	0.866831	0.761878	0.954473	0.000000	-10.000000	0.141667	-16.700001	219.666672	1023.000000	1023.000000	2046.000000
15.520000	0.000368	0.217214	-2.292486	1.040924	0.594883	0.873892	0.000000	-10.000000	0.133333	-16.916668	212.000000	1023.000000	1023.000000	2046.000000
15.540000	0.000030	0.017483	-2.265518	0.478496	0.460583	1.343923	0.000000	-10.000000	0.125000	-17.050001	206.333328	1023.000000	1023.000000	2046.000000
15.560000	-0.001184	-0.699619	-2.658851	0.853134	0.297630	0.808468	0.000000	-10.000000	0.125000	-17.016666	200.666672	1023.000000	1023.000000	2046.000000
15.580000	-0.001306	-0.771791	-2.758797	0.560009	0.255168	1.171830	0.000000	-10.000000	0.125000	-16.816668	197.000000	1023.000000	1023.000000	2046.000000
15.600000	-0.002012	-1.189081	-2.807359	0.657138	0.080625	0.880514	0.000000	-10.000000	0.116667	-16.650000	191.333328	1023.000000	1023.000000	2046.000000
15.620000	-0.001817	-1.073784	-2.966728	0.857420	0.066326	0.969199	0.000000	-10.000000	0.108333	-16.216667	185.833328	1023.000000	1023.000000	2046.000000
15.640000	-0.001453	-0.858637	-2.784315	0.568468	0.047081	1.310130	0.000000	-10.000000	0.108333	-16.083334	180.333328	1023.000000	1023.000000	2046.000000
15.660000	-0.001779	-1.051588	-3.139860	1.117718	0.097416	0.873138	0.000000	-10.000000	0.108333	-15.833334	175.000000	1023.000000	1023.000000	2046.000000
15.680000	-0.001112	-0.657461	-2.944548	0.785969	0.049470	1.451648	0.000000	-10.000000	0.125000	-15.900001	169.666672	1023.000000	1023.000000	2046.000000
15.700000	-0.001495	-0.883593	-3.051246	1.114502	-0.028948	1.082099	0.000000	-10.000000	0.116667	-15.683333	162.666672	1023.000000	1023.000000	2046.000000
15.720000	-0.001054	-0.622980	-3.112588	1.194974	-0.032190	1.326825	0.000000	-10.000000	0.116667	-15.550000	157.500000	1023.000000	1023.000000	2046.000000
15.740000	-0.001122	-0.662897	-2.973988	1.056314	-0.167052	1.421830	0.000000	-10.000000	0.091667	-15.216666	150.500000	1023.000000	1023.000000	2046.000000
15.760000	-0.001227	-0.725105	-3.299002	1.494965	-0.130040	1.208972	0.000000	-10.000000	0.083333	-14.983334	147.000000	1023.000000	1023.000000	2046.000000
15.780000	-0.000737	-0.435553	-3.068155	1.037198	-0.152244	1.747648	0.000000	-10.000000	0.058333	-14.683333	142.000000	1023.000000	1023.000000	2046.000000
15.800000	-0.001216	-0.718765	-3.375104	1.546143	-0.109735	1.219931	0.000000	-10.000000	0.041667	-14.466667	138.833328	1023.000000	1023.000000	2046.000000
15.820000	-0.000561	-0.331731	-3.195081	1.236380	-0.088661	1.715632	0.000000	-10.000000	0.033333	-14.066667	134.000000	1023.000000	1023.000000	2046.000000
15.840000	-0.001123	-0.663837	-3.251137	1.507531	-0.181756	1.261525	0.000000	-10.000000	0.025000	-13.600000	129.333328	1023.000000	1023.000000	2046.000000
15.860000	-0.000572	-0.338297	-3.280786	1.469436	-0.055655	1.528708	0.000000	-10.000000	0.025000	-13.083334	124.666664	1023.000000	1023.000000	2046.000000
15.880000	-0.000838	-0.495008	-3.136299	1.406991	-0.177085	1.411385	0.000000	-10.000000	0.008333	-12.600000	120.333336	1023.000000	1023.000000	2046.000000
15.900000	-0.000658	-0.389078	-3.325932	1.611554	-0.038457	1.363756	0.000000	-10.000000	0.008333	-12.016667	116.000000	1023.000000	1023.000000	2046.000000
15.920000	-0.000557	-0.328916	-3.098155	1.299087	-0.111809	1.581962	0.000000	-10.000000	0.000000	-11.533334	112.000000	1023.000000	1023.000000	2046.000000
15.940000	-0.000755	-0.446004	-3.382696	1.706862	-0.028766	1.258596	0.000000	-10.000000	0.000000	-11.116667	108.166664	1023.000000	1023.000000	2046.000000
15.960000	-0.000169	-0.100076	-3.099939	1.261383	-0.040740	1.779220	0.000000	-10.000000	0.000000	-10.766667	104.500000	1023.000000	1023.000000	2046.000000
15.980000	-0.000787	-0.465318	-3.362552	1.674781	0.008713	1.213740	0.000000	-10.000000	0.000000	-10.483334	100.833336	1023.000000	1023.000000	2046.000000
16.000000	-0.000141	-0.083175	-3.232708	1.462418	0.074742	1.612374	0.000000	-10.000000	0.000000	-10.133333	97.333336	1023.000000	1023.000000	2046.000000
16.020000	-0.000656	-0.387605	-3.257721	1.607331	-0.014960	1.277744	0.000000	-10.000000	0.000000	-9.933333	93.833336	1023.000000	1023.000000	2046.000000
16.040001	-0.000207	-0.122327	-3.279884	1.653285	0.053856	1.450416	0.000000	-10.000000	0.000000	-9.750000	90.666664	1023.000000	1023.000000	2046.000000
16.059999	-0.000494	-0.291697	-3.141917	1.495257	-0.088834	1.443796	0.000000	-10.000000	0.000000	-9.583333	87.333336	1023.000000	1023.000000	2046.000000
16.080000	-0.000893	-0.527651	-3.396121	1.755550	-0.120078	1.232998	0.000000	-10.000000	0.000000	-9.416667	84.166664	1023.000000	1023.000000	2046.000000
16.100000	-0.001772	-1.047217	-3.287014	1.284068	-0.400602	1.356332	0.000000	-10.000000	0.000000	-9.050000	81.000000	1023.000000	1023.000000	2046.000000
16.120001	-0.003175	-1.876492	-3.656288	1.492367	-0.559658	0.847087	0.000000	-10.000000	0.000000	-8.766666	78.000000	1023.000000	1023.000000	2046.000000
16.139999	-0.004079	-2.410846	-3.487211	0.919717	-0.826373	0.983022	0.000000	-10.000000	0.000000	-8.416667	75.166664	1023.000000	1023.000000	2046.000000
16.160000	-0.004894	-2.892612	-3.857887	1.152512	-0.740413	0.553176	0.000000	-10.000000	0.000000	-8.283333	72.333336	1023.000000	1023.000000	2046.000000
16.180000	-0.005054	-2.987139	-3.605062	0.679205	-0.858893	0.797611	0.000000	-10.000000	0.000000	-8.316667	69.500000	1023.000000	1023.000000	2046.000000
16.200001	-0.005508	-3.255127	-4.024004	0.987779	-0.715777	0.496875	0.000000	-10.000000	0.000000	-8.566667	66.666664	1023.000000	1023.000000	2046.000000
16.219999	-0.005147	-3.041931	-3.739102	0.582024	-0.881819	0.996966	0.000000	-10.000000	0.000000	-8.750000	63.833332	1023.000000	1023.000000	2046.000000
16.240000	-0.005919	-3.498112	-4.343136	1.104697	-0.771990	0.512318	0.000000	-10.000000	0.000000	-8.916667	61.000000	1023.000000	1023.000000	2046.000000
16.260000	-0.005488	-3.243602	-4.057214	0.694787	-0.947482	1.066307	0.000000	-10.000000	0.000000	-8.966667	58.000000	1023.000000	1023.000000	2046.000000
16.280001	-0.006293	-3.719228	-4.440211	1.154197	-0.963889	0.530674	0.000000	-10.000000	0.000000	-8.933333	55.000000	1023.000000	1023.000000	2046.000000
16.299999	-0.006473	-3.825563	-4.195297	0.616156	-1.179078	0.932656	0.000000	-10.000000	0.000000	-8.700001	52.000000	1023.000000	1023.000000	2046.000000
16.320000	-0.008147	-4.814614	-4.755566	0.896116	-1.243685	0.288521	0.000000	-10.000000	0.000000	-8.366667	49.166668	1023.000000	1023.000000	2046.000000
16.340000	-0.009733	-5.752098	-4.786122	0.128887	-1.666301	0.571438	0.000000	-10.000000	0.000000	-8.066667	46.333332	1023.000000	1023.000000	2046.000000
16.360001	-0.012723	-7.519393	-5.441236	0.257366	-2.006223	-0.329300	0.000000	-10.000000	-0.008333	-7.616667	43.666668	1023.000000	1023.000000	2046.000000
16.379999	-0.014078	-8.320044	-5.506811	-0.287927	-2.260223	-0.265082	0.000000	-10.000000	-0.025000	-6.916667	41.000000	1023.000000	1023.000000	2046.000000
16.400000	-0.015907	-9.401291	-5.665156	-0.514612	-2.521689	-0.699834	0.000000	-10.000000	-0.041667	-6.250000	38.666668	1023.000000	1023.000000	2046.000000
16.420000	-0.016783	-9.918876	-6.024170	-0.416608	-2.507834	-0.970263	0.000000	-10.000000	-0.050000	-5.833333	36.500000	1023.000000	1023.000000	2046.000000
16.440001	-0.017147	-10.134023	-5.843384	-1.015875	-2.661582	-0.613181	0.000000	-10.000000	-0.050000	-5.733334	34.500000	1023.000000	1023.000000	2046.000000
16.459999	-0.018241	-10.780707	-6.274428	-0.618848	-2.640947	-1.246485	0.000000	-10.000000	-0.058333	-5.716667	32.500000	1023.000000	1023.000000	2046.000000
16.480000	-0.017762	-10.497213	-6.032196	-1.153808	-2.637367	-0.673844	0.000000	-10.000000	-0.058333	-5.566667	30.500000	1023.000000	1023.000000	2046.000000
16.500000	-0.018585	-10.983499	-6.188694	-0.879732	-2.699417	-1.215656	0.000000	-10.000000	-0.058333	-5.216667	28.666666	1023.000000	1023.000000	2046.000000
16.520000	-0.018197	-10.754498	-6.231767	-0.925031	-2.552719	-1.044981	0.000000	-10.000000	-0.050000	-4.733334	27.000000	1023.000000	1023.000000	2046.000000
16.540001	-0.018586	-10.984447	-6.152158	-1.020783	-2.665008	-1.146497	0.000000	-10.000000	-0.058333	-4.350000	25.500000	1023.000000	1023.000000	2046.000000
16.559999	-0.018093	-10.692743	-6.275975	-0.919992	-2.442539	-1.054237	0.000000	-10.000000	-0.058333	-4.166667	24.000000	1023.000000	1023.000000	2046.000000
16.580000	-0.018060	-10.673265	-6.012915	-1.009174	-2.574520	-1.076658	0.000000	-10.000000	-0.066667	-4.066667	22.666666	1023.000000	1023.000000	2046.000000
16.600000	-0.017203	-10.166883	-6.101921	-0.780064	-2.294781	-0.990117	0.000000	-10.000000	-0.058333	-4.066667	21.333334	1023.000000	1023.000000	2046.000000
16.620001	-0.016387	-9.684892	-5.673503	-0.974464	-2.381719	-0.655205	0.000000	-10.000000	-0.050000	-4.333333	20.000000	1023.000000	1023.000000	2046.000000
16.639999	-0.015659	-9.254231	-5.880700	-0.415839	-2.068189	-0.889504	0.000000	-10.000000	-0.041667	-4.866667	18.333334	1023.000000	1023.000000	2046.000000
16.660000	-0.014767	-8.727052	-5.461979	-0.797101	-2.179931	-0.288041	0.000000	-10.000000	-0.041667	-5.166667	16.666666	1023.000000	1023.000000	2046.000000
16.680000	-0.015024	-8.879078	-5.918077	-0.233699	-1.996684	-0.730618	0.000000	-10.000000	-0.058333	-4.900000	15.000000	1023.000000	1023.000000	2046.000000
16.700001	-0.014661	-8.664567	-5.655108	-0.772394	-2.125683	-0.111381	0.000000	-10.000000	-0.058333	-4.400000	13.500000	1023.000000	1023.000000	2046.000000
16.719999	-0.015751	-9.308608	-6.102486	-0.342926	-2.154993	-0.708203	0.000000	-10.000000	-0.066667	-4.166667	12.000000	1023.000000	1023.000000	2046.000000
16.740000	-0.015440	-9.124851	-5.979043	-0.857770	-2.196852	-0.091185	0.000000	-10.000000	-0.058333	-4.266667	10.500000	1023.000000	1023.000000	2046.000000
16.760000	-0.016711	-9.876002	-6.364538	-0.536032	-2.292717	-0.682715	0.000000	-10.000000	-0.066667	-4.233334	9.000000	1023.000000	1023.000000	2046.000000
16.780001	-0.016302	-9.634583	-6.263641	-0.991936	-2.277925	-0.101081	0.000000	-10.000000	-0.066667	-3.716667	7.666667	1023.000000	1023.000000	2046.000000
16.799999	-0.017378	-10.270261	-6.534603	-0.729526	-2.388125	-0.618007	0.000000	-10.000000	-0.075000	-2.533333	6.666667	1023.000000	1023.000000	2046.000000
16.820000	-0.016689	-9.863264	-6.368320	-1.126360	-2.352394	-0.016190	0.000000	-10.000000	-0.075000	-1.216667	6.166667	1023.000000	1023.000000	2046.000000
16.840000	-0.017182	-10.154758	-6.482911	-0.810880	-2.375453	-0.485515	0.000000	-10.000000	-0.083333	0.516667	6.000000	1023.000000	1023.000000	2046.000000
16.860001	-0.015881	-9.385382	-6.305761	-0.902072	-2.143658	-0.033890	0.000000	-10.000000	-0.100000	2.166667	6.000000	1023.000000	1023.000000	2046.000000
16.879999	-0.015455	-9.133781	-6.029346	-0.884318	-2.226254	0.006135	0.000000	-10.000000	-0.116667	4.183333	6.000000	1023.000000	1023.000000	2046.000000
16.900000	-0.014569	-8.610137	-6.135500	-0.473306	-1.926378	-0.074953	0.000000	-10.000000	-0.133333	5.916667	6.000000	1023.000000	1023.000000	2046.000000
16.920000	-0.013343	-7.885740	-5.620809	-0.869574	-1.952521	0.557164	0.000000	-10.000000	-0.133333	7.533333	6.000000	1023.000000	1023.000000	2046.000000
16.940001	-0.013022	-7.696225	-5.854466	-0.321015	-1.661904	0.141160	0.000000	-10.000000	-0.141667	8.883333	6.000000	1023.000000	1023.000000	2046.000000
16.959999	-0.011226	-6.634312	-5.357787	-0.668447	-1.465883	0.857805	0.000000	-10.000000	-0.158333	10.400001	6.000000	1023.000000	1023.000000	2046.000000
16.980000	-0.010970	-6.483464	-5.307357	-0.287225	-1.336671	0.447790	0.000000	-10.000000	-0.183333	11.833334	6.000000	1023.000000	1023.000000	2046.000000
17.000000	-0.009468	-5.595705	-5.112133	-0.184132	-1.020139	0.720699	0.000000	-10.000000	-0.233333	13.516667	8.666667	1023.000000	1023.000000	2046.000000
17.020000	-0.008426	-4.979496	-4.646437	-0.432826	-0.966281	1.066048	0.000000	-10.000000	-0.291667	16.216667	18.500000	1023.000000	1023.000000	2046.000000
17.040001	-0.007410	-4.379234	-4.735262	0.047748	-0.509415	0.817695	0.000000	-10.000000	-0.350000	18.549999	28.333334	1023.000000	1023.000000	2046.000000
17.059999	-0.005847	-3.455629	-4.141826	-0.455322	-0.412610	1.554129	0.000000	-10.000000	-0.375000	20.250000	35.500000	1023.000000	1023.000000	2046.000000
17.080000	-0.005373	-3.175175	-4.305944	0.142035	-0.026798	1.015532	0.000000	-10.000000	-0.400000	20.766666	37.500000	1023.000000	1023.000000	2046.000000
17.100000	-0.003657	-2.161549	-3.847123	-0.305109	0.241451	1.749231	0.000000	-10.000000	-0.433333	21.650000	42.000000	1023.000000	1023.000000	2046.000000
17.120001	-0.003389	-2.002903	-3.818743	0.138036	0.438557	1.239246	0.000000	-10.000000	-0.475000	22.800001	48.833332	1023.000000	1023.000000	2046.000000
17.139999	-0.001797	-1.062077	-3.545762	0.121006	0.757812	1.604867	0.000000	-10.000000	-0.500000	23.666666	56.333332	1023.000000	1023.000000	2046.000000
17.160000	-0.001187	-0.701528	-3.210515	0.034818	0.742640	1.731530	0.000000	-10.000000	-0.516667	24.450001	64.000000	1023.000000	1023.000000	2046.000000
17.180000	-0.000071	-0.041862	-3.229699	0.396895	1.136640	1.654303	0.000000	-10.000000	-0.533333	25.266666	72.000000	1023.000000	1023.000000	2046.000000
17.200001	0.000839	0.496023	-2.743827	0.031232	1.112858	2.095760	0.000000	-10.000000	-0.558333	26.183332	80.333336	1023.000000	1023.000000	2046.000000
17.219999	0.001533	0.906052	-2.855706	0.528057	1.446874	1.786827	0.000000	-10.000000	-0.600000	26.966667	88.833336	1023.000000	1023.000000	2046.000000
17.240000	0.002807	1.658740	-2.326064	0.058557	1.472199	2.454048	0.000000	-10.000000	-0.633333	27.683334	97.833336	1023.000000	1023.000000	2046.000000
17.260000	0.002956	1.746943	-2.517178	0.588067	1.718863	1.957192	0.000000	-10.000000	-0.666667	28.533335	107.000000	1023.000000	1023.000000	2046.000000
17.280001	0.004351	2.571203	-1.998959	0.179477	1.772978	2.617706	0.000000	-10.000000	-0.700000	29.550001	116.333336	1023.000000	1023.000000	2046.000000
17.299999	0.003933	2.324195	-1.998922	0.391545	1.789513	2.142059	0.000000	-10.000000	-0.741667	30.900002	125.833336	1023.000000	1023.000000	2046.000000
17.320000	0.004768	2.818114	-1.762574	0.374232	1.981916	2.224539	0.000000	-10.000000	-0.766667	31.766666	135.833328	1023.000000	1023.000000	2046.000000
17.340000	0.005230	3.091094	-1.278540	-0.047462	1.911852	2.505244	0.000000	-10.000000	-0.800000	32.683334	146.500000	1023.000000	1023.000000	2046.000000
17.360001	0.005766	3.407543	-1.320460	0.370229	2.271555	2.086218	0.000000	-10.000000	-0.808333	33.433334	157.333328	1023.000000	1023.000000	2046.000000
17.379999	0.007618	4.502036	-0.717593	-0.092026	2.502683	2.808971	0.000000	-10.000000	-0.816667	34.150002	168.333328	1023.000000	1023.000000	2046.000000
17.400000	0.008285	4.896602	-0.607796	0.369527	2.747395	2.387476	0.000000	-10.000000	-0.816667	34.350002	179.500000	1023.000000	1023.000000	2046.000000
17.420000	0.010139	5.992376	-0.411229	0.711521	3.081654	2.610430	0.000000	-10.000000	-0.816667	34.166668	191.000000	1023.000000	1023.000000	2046.000000
17.440001	0.011243	6.644776	0.032150	0.343673	2.989191	3.279762	0.000000	-10.000000	-0.808333	33.950001	202.500000	1023.000000	1023.000000	2046.000000
17.459999	0.011886	7.024721	-0.181631	1.033214	3.323009	2.850129	0.000000	-10.000000	-0.791667	33.866665	213.833328	1023.000000	1023.000000	2046.000000
17.480000	0.013675	8.081750	0.410508	0.693571	3.400855	3.576816	0.000000	-10.000000	-0.791667	33.750000	225.166672	1023.000000	1023.000000	2046.000000
17.500000	0.013907	8.218860	0.508654	1.151860	3.489564	3.068781	0.000000	-10.000000	-0.816667	33.666668	236.500000	1023.000000	1023.000000	2046.000000
17.520000	0.014984	8.855572	0.661228	1.223045	3.695065	3.276234	0.000000	-10.000000	-0.816667	33.416668	247.833328	1023.000000	1023.000000	2046.000000
17.540001	0.013949	8.243653	0.765255	0.871114	3.227257	3.380028	0.000000	-10.000000	-0.800000	32.916668	259.000000	1023.000000	1023.000000	2046.000000
17.559999	0.011641	6.879642	0.094426	1.145640	2.982010	2.657566	0.000000	-10.000000	-0.766667	32.466667	270.000000	1023.000000	1023.000000	2046.000000
17.580000	0.010729	6.340722	0.298951	0.394320	2.588087	3.059364	0.000000	-10.000000	-0.725000	32.000000	280.833344	1023.000000	1023.000000	2046.000000
17.600000	0.009295	5.493379	-0.149191	0.729640	2.655850	2.257080	0.000000	-10.000000	-0.700000	31.233334	291.666656	1023.000000	1023.000000	2046.000000
17.620001	0.010153	6.000497	0.180010	0.307523	2.700337	2.812627	0.000000	-10.000000	-0.700000	30.833334	302.166656	1023.000000	1023.000000	2046.000000
17.639999	0.009779	5.779236	0.164884	0.425432	2.721855	2.467065	0.000000	-10.000000	-0.708333	30.416666	312.500000	1023.000000	1023.000000	2046.000000
17.660000	0.010631	6.283151	0.192788	0.621640	3.007620	2.461103	0.000000	-10.000000	-0.725000	30.650000	322.833344	1023.000000	1023.000000	2046.000000
17.680000	0.011626	6.871106	0.673122	0.122988	2.996487	3.078508	0.000000	-10.000000	-0.725000	30.516666	333.166656	1023.000000	1023.000000	2046.000000
17.700001	0.011659	6.890346	0.530752	0.684992	3.236140	2.438462	0.000000	-10.000000	-0.733333	30.650000	343.500000	1023.000000	1023.000000	2046.000000
17.719999	0.013513	7.985972	1.023948	0.512578	3.453086	2.996361	0.000000	-10.000000	-0.733333	30.566668	353.500000	1023.000000	1023.000000	2046.000000
17.740000	0.014014	8.282205	1.336927	0.565611	3.436349	2.943317	0.000000	-10.000000	-0.733333	30.583334	363.500000	1023.000000	1023.000000	2046.000000
17.760000	0.015387	9.093578	1.402431	0.965123	3.859001	2.867024	0.000000	-10.000000	-0.733333	30.850000	373.833344	1023.000000	1023.000000	2046.000000
17.780001	0.016968	10.028003	2.075543	0.593353	3.883330	3.475777	0.000000	-10.000000	-0.725000	31.266666	384.166656	1023.000000	1023.000000	2046.000000
17.799999	0.017798	10.518459	2.040792	1.209282	4.279180	2.989205	0.000000	-10.000000	-0.733333	31.650002	394.666656	1023.000000	1023.000000	2046.000000
17.820000	0.020355	12.029543	2.743557	1.071294	4.516229	3.698462	0.000000	-10.000000	-0.741667	31.683334	405.000000	1023.000000	1023.000000	2046.000000
17.840000	0.021460	12.682920	3.101170	1.339401	4.606359	3.635989	0.000000	-10.000000	-0.741667	31.783333	415.500000	1023.000000	1023.000000	2046.000000
17.860001	0.023465	13.867624	3.255789	1.847726	5.082102	3.682006	0.000000	-10.000000	-0.716667	31.766666	426.000000	1023.000000	1023.000000	2046.000000
17.879999	0.025403	15.013442	3.897046	1.478531	5.120023	4.517841	0.000000	-10.000000	-0.691667	31.666666	436.666656	1023.000000	1023.000000	2046.000000
17.900000	0.025649	15.158528	3.686010	2.117245	5.401668	3.953605	0.000000	-10.000000	-0.675000	31.383333	447.333344	1023.000000	1023.000000	2046.000000
17.920000	0.027348	16.162735	4.117692	1.888342	5.534785	4.621916	0.000000	-10.000000	-0.650000	30.933334	458.000000	1023.000000	1023.000000	2046.000000
17.940001	0.027232	16.093889	4.206099	1.976478	5.458603	4.452710	0.000000	-10.000000	-0.633333	30.150000	468.333344	1023.000000	1023.000000	2046.000000
17.959999	0.027939	16.511806	4.097307	2.249280	5.736033	4.429187	0.000000	-10.000000	-0.616667	29.416666	478.500000	1023.000000	1023.000000	2046.000000
17.980000	0.029119	17.209167	4.617154	1.713520	5.714513	5.163982	0.000000	-10.000000	-0.616667	29.000000	488.500000	1023.000000	1023.000000	2046.000000
18.000000	0.029065	17.177546	4.646065	2.015603	5.813203	4.702674	0.000000	-10.000000	-0.608333	28.900000	498.166656	1023.000000	1023.000000	2046.000000
18.020000	0.030284	17.897652	4.774746	2.229643	6.123697	4.769565	0.000000	-10.000000	-0.625000	28.866667	507.833344	1023.000000	1023.000000	2046.000000
18.040001	0.031829	18.811234	5.420199	1.794698	6.145980	5.450357	0.000000	-10.000000	-0.633333	28.950001	517.333313	1023.000000	1023.000000	2046.000000
18.059999	0.032571	19.249527	5.541434	2.308095	6.395557	5.004440	0.000000	-10.000000	-0.641667	28.966667	527.000000	1023.000000	1023.000000	2046.000000
18.080000	0.034754	20.539700	5.850483	2.626885	6.815606	5.246725	0.000000	-10.000000	-0.633333	28.933332	536.666687	1023.000000	1023.000000	2046.000000
18.100000	0.036763	21.726809	6.517682	2.403670	6.874821	5.930637	0.000000	-10.000000	-0.616667	28.733334	546.333313	1023.000000	1023.000000	2046.000000
18.120001	0.037818	22.350315	6.460122	3.168548	7.311002	5.410642	0.000000	-10.000000	-0.608333	28.466667	556.000000	1023.000000	1023.000000	2046.000000
18.139999	0.040281	23.806345	7.129941	2.935082	7.457235	6.284086	0.000000	-10.000000	-0.591667	28.183334	565.500000	1023.000000	1023.000000	2046.000000
18.160000	0.040753	24.085247	7.294697	3.337883	7.513534	5.939134	0.000000	-10.000000	-0.583333	27.333334	575.000000	1023.000000	1023.000000	2046.000000
18.180000	0.042523	25.130863	7.481923	3.715686	7.877101	6.056153	0.000000	-10.000000	-0.566667	26.900000	584.333313	1023.000000	1023.000000	2046.000000
18.200001	0.044056	26.037041	8.057671	3.369101	7.898197	6.712072	0.000000	-10.000000	-0.558333	26.350000	593.500000	1023.000000	1023.000000	2046.000000
18.219999	0.044679	26.405472	8.018996	3.995374	8.219231	6.171870	0.000000	-10.000000	-0.533333	26.033333	602.333313	1023.000000	1023.000000	2046.000000
18.240000	0.046711	27.606247	8.548260	3.937078	8.397785	6.723124	0.000000	-10.000000	-0.516667	25.566668	611.166687	1023.000000	1023.000000	2046.000000
18.260000	0.047261	27.931158	8.821107	4.013400	8.408290	6.688361	0.000000	-10.000000	-0.491667	24.900000	619.666687	1023.000000	1023.000000	2046.000000
18.280001	0.048176	28.472065	8.719842	4.500769	8.763875	6.487579	0.000000	-10.000000	-0.475000	24.566668	628.000000	1023.000000	1023.000000	2046.000000
18.299999	0.049497	29.252962	9.264741	4.153661	8.650074	7.184486	0.000000	-10.000000	-0.458333	24.083334	636.333313	1023.000000	1023.000000	2046.000000
18.320000	0.049083	29.008293	9.232940	4.459608	8.615309	6.700437	0.000000	-10.000000	-0.450000	23.950001	644.666687	1023.000000	1023.000000	2046.000000
18.340000	0.050101	29.609552	9.359593	4.695658	8.864428	6.689874	0.000000	-10.000000	-0.441667	23.616667	652.833313	1023.000000	1023.000000	2046.000000
18.360001	0.051257	30.292593	9.923410	4.233751	8.810077	7.325355	0.000000	-10.000000	-0.425000	23.533335	660.500000	1023.000000	1023.000000	2046.000000
18.379999	0.051785	30.604694	9.809983	4.908179	9.179556	6.706977	0.000000	-10.000000	-0.425000	23.133335	668.166687	1023.000000	1023.000000	2046.000000
18.400000	0.053396	31.557129	10.151517	4.905367	9.280847	7.219398	0.000000	-10.000000	-0.416667	22.583334	676.000000	1023.000000	1023.000000	2046.000000
18.420000	0.052892	31.258923	10.189635	4.912278	8.956200	7.200809	0.000000	-10.000000	-0.391667	21.316668	683.666687	1023.000000	1023.000000	2046.000000
18.440001	0.052874	31.248501	9.888855	5.259850	9.108774	6.991021	0.000000	-10.000000	-0.341667	20.066668	691.166687	1023.000000	1023.000000	2046.000000
18.459999	0.053632	31.696236	10.363013	4.805123	8.884239	7.643861	0.000000	-10.000000	-0.300000	18.966667	698.000000	1023.000000	1023.000000	2046.000000
18.480000	0.053558	31.652739	10.111068	5.514689	9.093888	6.933093	0.000000	-10.000000	-0.283333	17.966667	704.500000	1023.000000	1023.000000	2046.000000
18.500000	0.055366	32.721222	10.626296	5.437679	9.136505	7.520740	0.000000	-10.000000	-0.266667	17.066668	710.500000	1023.000000	1023.000000	2046.000000
18.520000	0.054853	32.418098	10.620610	5.668700	8.946200	7.182588	0.000000	-10.000000	-0.250000	15.916667	716.500000	1023.000000	1023.000000	2046.000000
18.540001	0.054337	32.113369	10.334524	5.870874	8.893561	7.014410	0.000000	-10.000000	-0.216667	15.000000	722.166687	1023.000000	1023.000000	2046.000000
18.559999	0.052238	30.872860	10.303648	5.223237	8.160854	7.185121	0.000000	-10.000000	-0.175000	13.400001	727.333313	1023.000000	1023.000000	2046.000000
18.580000	0.049687	29.365175	9.587212	5.516972	8.019755	6.241236	0.000000	-10.000000	-0.125000	11.233334	731.833313	1023.000000	1023.000000	2046.000000
18.600000	0.049070	29.000544	9.653628	5.108285	7.738620	6.500010	0.000000	-10.000000	-0.100000	8.466667	735.833313	1023.000000	1023.000000	2046.000000
18.620001	0.047370	27.995674	9.475366	4.801836	7.403369	6.315104	0.000000	-10.000000	-0.075000	5.500000	739.333313	1023.000000	1023.000000	2046.000000
18.639999	0.046558	27.515509	8.909967	5.123986	7.689918	5.791638	0.000000	-10.000000	-0.075000	2.233334	741.666687	1023.000000	1023.000000	2046.000000
18.660000	0.046830	27.676332	9.272447	4.474483	7.473842	6.455561	0.000000	-10.000000	-0.058333	-0.616667	742.833313	1023.000000	1023.000000	2046.000000
18.680000	0.045363	26.809546	8.870059	4.669881	7.477477	5.792128	0.000000	-10.000000	-0.050000	-3.166667	743.000000	1023.000000	1023.000000	2046.000000
18.700001	0.045603	26.951113	8.856088	4.752367	7.565110	5.777548	0.000000	-10.000000	-0.025000	-5.283333	743.000000	1023.000000	1023.000000	2046.000000
18.719999	0.045348	26.800690	9.052483	4.293155	7.326575	6.128478	0.000000	-10.000000	-0.008333	-7.283333	743.000000	1023.000000	1023.000000	2046.000000
18.740000	0.044770	26.459360	8.675185	4.710052	7.544795	5.529328	0.000000	-10.000000	0.000000	-8.716667	743.000000	1023.000000	1023.000000	2046.000000
18.760000	0.045630	26.967115	9.081753	4.336503	7.442795	6.106063	0.000000	-10.000000	0.000000	-9.483334	743.000000	1023.000000	1023.000000	2046.000000
18.780001	0.044646	26.385933	8.909117	4.505203	7.369597	5.602015	0.000000	-10.000000	0.000000	-9.966667	743.000000	1023.000000	1023.000000	2046.000000
18.799999	0.045398	26.830187	8.858315	4.759666	7.640009	5.572196	0.000000	-10.000000	0.000000	-10.283334	743.000000	1023.000000	1023.000000	2046.000000
18.820000	0.046037	27.208008	9.266345	4.278758	7.463061	6.199845	0.000000	-10.000000	0.000000	-10.566667	735.666687	1023.000000	1023.000000	2046.000000
18.840000	0.045448	26.859650	8.904114	4.751458	7.623407	5.580672	0.000000	-10.000000	0.016667	-11.016667	727.333313	1023.000000	1023.000000	2046.000000
18.860001	0.046888	27.710724	9.228973	4.770027	7.686224	6.025498	0.000000	-10.000000	0.025000	-11.666667	717.666687	1023.000000	1023.000000	2046.000000
18.879999	0.046588	27.533682	9.294962	4.564059	7.463745	6.210916	0.000000	-10.000000	0.033333	-12.333334	714.000000	1023.000000	1023.000000	2046.000000
18.900000	0.046233	27.323919	8.775288	5.022419	7.723056	5.803157	0.000000	-10.000000	0.033333	-12.966667	709.666687	1023.000000	1023.000000	2046.000000
18.920000	0.046352	27.394276	9.001539	4.449243	7.441933	6.501561	0.000000	-10.000000	0.041667	-13.466667	705.333313	1023.000000	1023.000000	2046.000000
18.940001	0.044618	26.369164	8.410245	4.697028	7.378361	5.883529	0.000000	-10.000000	0.083333	-14.283334	700.666687	1023.000000	1023.000000	2046.000000
18.959999	0.044843	26.501949	8.406794	4.612611	7.302583	6.179962	0.000000	-10.000000	0.116667	-15.350000	696.000000	1023.000000	1023.000000	2046.000000
18.980000	0.043397	25.647799	8.236803	4.275234	6.921623	6.214138	0.000000	-10.000000	0.150000	-16.500000	690.833313	1023.000000	1023.000000	2046.000000
19.000000	0.042822	25.308075	7.849960	4.541661	7.034289	5.882164	0.000000	-10.000000	0.150000	-17.299999	685.333313	1023.000000	1023.000000	2046.000000
19.020000	0.042448	25.086676	7.976094	3.915100	6.743694	6.451787	0.000000	-10.000000	0.150000	-17.783333	679.500000	1023.000000	1023.000000	2046.000000
19.040001	0.041482	24.515896	7.515928	4.342270	6.861260	5.796438	0.000000	-10.000000	0.158333	-18.116667	673.500000	1023.000000	1023.000000	2046.000000
19.059999	0.042528	25.134230	7.787185	4.225590	6.883072	6.238383	0.000000	-10.000000	0.158333	-18.283333	667.500000	1023.000000	1023.000000	2046.000000
19.080000	0.042182	24.929785	7.801607	4.148672	6.726914	6.252591	0.000000	-10.000000	0.158333	-18.166666	661.500000	1023.000000	1023.000000	2046.000000
19.100000	0.042738	25.258282	7.532848	4.682023	7.060330	5.983080	0.000000	-10.000000	0.150000	-17.933334	655.500000	1023.000000	1023.000000	2046.000000
19.120001	0.043591	25.762123	7.918484	4.223425	6.875905	6.744310	0.000000	-10.000000	0.158333	-17.816668	649.500000	1023.000000	1023.000000	2046.000000
19.139999	0.042901	25.354750	7.535174	4.755192	6.954531	6.109852	0.000000	-10.000000	0.158333	-17.650000	643.500000	1023.000000	1023.000000	2046.000000
19.160000	0.043947	25.972839	7.777496	4.796727	6.954299	6.444317	0.000000	-10.000000	0.158333	-17.666666	637.500000	1023.000000	1023.000000	2046.000000
19.180000	0.043900	25.944674	7.916342	4.578338	6.785327	6.664668	0.000000	-10.000000	0.141667	-17.566668	631.500000	1023.000000	1023.000000	2046.000000
19.200001	0.044094	26.059334	7.630806	5.124201	7.144229	6.160098	0.000000	-10.000000	0.141667	-17.650000	625.500000	1023.000000	1023.000000	2046.000000
19.219999	0.045080	26.642536	8.077902	4.740948	7.026945	6.796742	0.000000	-10.000000	0.141667	-17.483334	619.500000	1023.000000	1023.000000	2046.000000
19.240000	0.043838	25.908514	7.751539	4.975471	7.023283	6.158221	0.000000	-10.000000	0.150000	-17.483334	613.833313	1023.000000	1023.000000	2046.000000
19.260000	0.044506	26.303076	7.844818	5.030608	7.105764	6.321887	0.000000	-10.000000	0.158333	-17.616667	608.166687	1023.000000	1023.000000	2046.000000
19.280001	0.044033	26.023636	7.895819	4.659220	6.890874	6.577724	0.000000	-10.000000	0.166667	-18.133333	602.500000	1023.000000	1023.000000	2046.000000
19.299999	0.043338	25.613028	7.314671	5.259897	7.045774	5.992685	0.000000	-10.000000	0.175000	-18.583334	596.333313	1023.000000	1023.000000	2046.000000
19.320000	0.043220	25.543301	7.441771	4.824354	6.620607	6.656569	0.000000	-10.000000	0.183333	-19.116667	590.000000	1023.000000	1023.000000	2046.000000
19.340000	0.041121	24.302656	6.785899	5.022748	6.455818	6.038190	0.000000	-10.000000	0.183333	-19.350000	583.500000	1023.000000	1023.000000	2046.000000
19.360001	0.041249	24.378405	6.828163	4.933043	6.341865	6.275335	0.000000	-10.000000	0.200000	-19.633333	577.000000	1023.000000	1023.000000	2046.000000
19.379999	0.039527	23.360598	6.534707	4.833026	6.020710	5.972154	0.000000	-10.000000	0.200000	-19.766666	570.500000	1023.000000	1023.000000	2046.000000
19.400000	0.039302	23.227596	6.261333	5.081192	6.115030	5.770041	0.000000	-10.000000	0.208333	-19.933334	564.000000	1023.000000	1023.000000	2046.000000
19.420000	0.037929	22.415937	6.282461	4.502478	5.615530	6.015470	0.000000	-10.000000	0.200000	-20.116667	557.333313	1023.000000	1023.000000	2046.000000
19.440001	0.036185	21.385118	5.640883	4.877585	5.587785	5.278865	0.000000	-10.000000	0.208333	-20.250000	550.666687	1023.000000	1023.000000	2046.000000
19.459999	0.033548	19.827017	5.457799	4.005217	4.808750	5.555250	0.000000	-10.000000	0.225000	-20.766666	543.833313	1023.000000	1023.000000	2046.000000
19.480000	0.030779	18.190359	4.630215	4.335870	4.684946	4.539330	0.000000	-10.000000	0.241667	-21.183334	537.000000	1023.000000	1023.000000	2046.000000
19.500000	0.028961	17.115696	4.646958	3.417585	4.114650	4.936501	0.000000	-10.000000	0.250000	-21.566668	529.833313	1023.000000	1023.000000	2046.000000
19.520000	0.026741	15.803920	3.902709	3.767128	4.184790	3.949293	0.000000	-10.000000	0.266667	-21.666668	522.666687	1023.000000	1023.000000	2046.000000
19.540001	0.026227	15.499889	4.092250	2.961114	3.888308	4.558217	0.000000	-10.000000	0.258333	-21.750000	515.333313	1023.000000	1023.000000	2046.000000
19.559999	0.024204	14.304583	3.427944	3.356492	3.983229	3.536918	0.000000	-10.000000	0.275000	-21.816668	508.166656	1023.000000	1023.000000	2046.000000
19.580000	0.024406	14.423952	3.723549	2.775415	3.776873	4.148115	0.000000	-10.000000	0.266667	-21.700001	500.833344	1023.000000	1023.000000	2046.000000
19.600000	0.022638	13.379196	3.241006	3.011762	3.771227	3.355200	0.000000	-10.000000	0.275000	-21.616667	493.666656	1023.000000	1023.000000	2046.000000
19.620001	0.023100	13.652064	3.403984	2.812759	3.779656	3.655666	0.000000	-10.000000	0.258333	-21.350000	486.333344	1023.000000	1023.000000	2046.000000
19.639999	0.021662	12.802521	3.155434	2.678271	3.629430	3.339387	0.000000	-10.000000	0.258333	-21.066668	479.166656	1023.000000	1023.000000	2046.000000
19.660000	0.022057	13.035774	3.089853	2.895952	3.815385	3.234584	0.000000	-10.000000	0.258333	-20.650000	472.166656	1023.000000	1023.000000	2046.000000
19.680000	0.021385	12.638413	3.189212	2.329493	3.540375	3.579334	0.000000	-10.000000	0.258333	-20.600000	465.333344	1023.000000	1023.000000	2046.000000
19.700001	0.021372	12.630719	2.899744	2.866693	3.877671	2.986611	0.000000	-10.000000	0.250000	-20.700001	458.500000	1023.000000	1023.000000	2046.000000
19.719999	0.021874	12.927794	3.261901	2.231346	3.680733	3.753814	0.000000	-10.000000	0.266667	-20.950001	451.500000	1023.000000	1023.000000	2046.000000
19.740000	0.021581	12.754082	2.845717	2.886499	3.999456	3.022409	0.000000	-10.000000	0.283333	-21.216667	444.500000	1023.000000	1023.000000	2046.000000
19.760000	0.022874	13.518472	3.337785	2.545064	3.853297	3.782326	0.000000	-10.000000	0.266667	-21.433334	437.333344	1023.000000	1023.000000	2046.000000
19.780001	0.021916	12.952493	2.950944	2.883295	3.887906	3.230349	0.000000	-10.000000	0.250000	-21.366667	430.166656	1023.000000	1023.000000	2046.000000
19.799999	0.022553	13.328760	2.896237	2.983750	4.011500	3.437273	0.000000	-10.000000	0.216667	-21.116667	423.000000	1023.000000	1023.000000	2046.000000
19.820000	0.021299	12.587801	2.804498	2.540086	3.592705	3.650513	0.000000	-10.000000	0.233333	-20.799999	416.000000	1023.000000	1023.000000	2046.000000
19.840000	0.020647	12.202181	2.279605	3.002558	3.842752	3.077267	0.000000	-10.000000	0.233333	-20.816668	409.000000	1023.000000	1023.000000	2046.000000
19.860001	0.020077	11.865686	2.413632	2.258235	3.406375	3.787445	0.000000	-10.000000	0.266667	-20.866667	402.000000	1023.000000	1023.000000	2046.000000
19.879999	0.018400	10.874412	1.732065	2.676222	3.502131	2.963995	0.000000	-10.000000	0.250000	-20.983334	395.000000	1023.000000	1023.000000	2046.000000
19.900000	0.018547	10.961523	1.905312	2.327831	3.269601	3.458779	0.000000	-10.000000	0.250000	-20.966667	388.000000	1023.000000	1023.000000	2046.000000
19.920000	0.016775	9.914043	1.536382	2.186310	3.007952	3.183400	0.000000	-10.000000	0.216667	-20.983334	381.000000	1023.000000	1023.000000	2046.000000
19.940001	0.016820	9.940366	1.320130	2.512979	3.158674	2.948584	0.000000	-10.000000	0.216667	-20.833334	374.000000	1023.000000	1023.000000	2046.000000
19.959999	0.016793	9.924503	1.486444	1.905841	2.941250	3.590969	0.000000	-10.000000	0.200000	-20.683334	367.166656	1023.000000	1023.000000	2046.000000
19.980000	0.016296	9.630676	1.058216	2.597425	3.186539	2.788497	0.000000	-10.000000	0.200000	-20.483334	360.333344	1023.000000	1023.000000	2046.000000
20.000000	0.017352	10.255138	1.470821	2.268484	3.014489	3.501344	0.000000	-10.000000	0.200000	-20.450001	353.500000	1023.000000	1023.000000	2046.000000
20.020000	0.016315	9.642443	1.118850	2.514558	2.965424	3.043611	0.000000	-10.000000	0.191667	-20.400002	346.666656	1023.000000	1023.000000	2046.000000
20.040001	0.017277	10.210930	1.173374	2.843959	3.053947	3.139651	0.000000	-10.000000	0.191667	-20.200001	339.833344	1023.000000	1023.000000	2046.000000
20.059999	0.016960	10.023184	1.279276	2.360084	2.716415	3.667409	0.000000	-10.000000	0.191667	-20.016666	333.166656	1023.000000	1023.000000	2046.000000
20.080000	0.016567	9.791283	0.833711	2.936815	2.987384	3.033373	0.000000	-10.000000	0.191667	-19.883333	326.333344	1023.000000	1023.000000	2046.000000
20.100000	0.017312	10.231442	1.144830	2.737446	2.768238	3.580929	0.000000	-10.000000	0.183333	-19.916666	319.666656	1023.000000	1023.000000	2046.000000
20.120001	0.016109	9.520294	0.881001	2.753741	2.594074	3.291478	0.000000	-10.000000	0.175000	-19.766666	313.000000	1023.000000	1023.000000	2046.000000
20.139999	0.016598	9.809449	0.706650	3.157418	2.834967	3.110414	0.000000	-10.000000	0.183333	-19.650002	306.500000	1023.000000	1023.000000	2046.000000
20.160000	0.016545	9.778382	0.941054	2.588915	2.520974	3.727439	0.000000	-10.000000	0.175000	-19.433334	300.000000	1023.000000	1023.000000	2046.000000
20.180000	0.015939	9.420116	0.572004	3.074127	2.749487	3.024499	0.000000	-10.000000	0.166667	-19.233334	293.500000	1023.000000	1023.000000	2046.000000
20.200001	0.017042	10.071926	1.039885	2.883338	2.635730	3.512973	0.000000	-10.000000	0.166667	-19.050001	287.000000	1023.000000	1023.000000	2046.000000
20.219999	0.015920	9.408620	0.785808	2.810994	2.531558	3.280260	0.000000	-10.000000	0.175000	-19.050001	280.666656	1023.000000	1023.000000	2046.000000
20.240000	0.015697	9.276859	0.512735	3.133970	2.685402	2.944752	0.000000	-10.000000	0.175000	-19.050001	274.333344	1023.000000	1023.000000	2046.000000
20.260000	0.015297	9.040394	0.763835	2.521655	2.265801	3.489103	0.000000	-10.000000	0.166667	-19.183334	268.000000	1023.000000	1023.000000	2046.000000
20.280001	0.013439	7.942488	0.236829	2.782758	2.216665	2.706236	0.000000	-10.000000	0.166667	-19.216667	261.666656	1023.000000	1023.000000	2046.000000
20.299999	0.013932	8.234070	0.397698	2.770928	2.176261	2.889183	0.000000	-10.000000	0.175000	-19.450001	255.166672	1023.000000	1023.000000	2046.000000
20.320000	0.012808	7.569702	0.134588	2.396699	1.989643	3.048772	0.000000	-10.000000	0.183333	-19.683334	248.666672	1023.000000	1023.000000	2046.000000
20.340000	0.012637	7.468494	-0.149830	2.908081	2.028146	2.682097	0.000000	-10.000000	0.191667	-19.983334	242.000000	1023.000000	1023.000000	2046.000000
20.360001	0.011924	7.046946	-0.251793	2.304325	1.651949	3.342466	0.000000	-10.000000	0.200000	-20.216667	235.333328	1023.000000	1023.000000	2046.000000
20.379999	0.010452	6.176957	-0.900619	2.884163	1.643459	2.549954	0.000000	-10.000000	0.200000	-20.233334	228.666672	1023.000000	1023.000000	2046.000000
20.400000	0.010603	6.266576	-0.675036	2.512755	1.285254	3.143602	0.000000	-10.000000	0.200000	-20.166666	221.833328	1023.000000	1023.000000	2046.000000
20.420000	0.008205	4.849358	-1.243213	2.630424	1.054493	2.407653	0.000000	-10.000000	0.200000	-20.133333	215.166672	1023.000000	1023.000000	2046.000000
20.440001	0.007590	4.485536	-1.289202	2.519052	0.813258	2.442428	0.000000	-10.000000	0.191667	-20.150000	208.333328	1023.000000	1023.000000	2046.000000
20.459999	0.004492	2.655026	-1.733535	1.960168	0.170436	2.257957	0.000000	-10.000000	0.183333	-20.016666	201.666672	1023.000000	1023.000000	2046.000000
20.480000	0.002366	1.398086	-2.310299	2.102727	-0.005171	1.610828	0.000000	-10.000000	0.166667	-19.783335	195.000000	1023.000000	1023.000000	2046.000000
20.500000	0.000288	0.170033	-2.358613	1.204858	-0.602861	1.926649	0.000000	-10.000000	0.166667	-19.250000	188.500000	1023.000000	1023.000000	2046.000000
20.520000	-0.001981	-1.170810	-3.031437	1.522330	-0.578927	0.917224	0.000000	-10.000000	0.158333	-18.766666	182.000000	1023.000000	1023.000000	2046.000000
20.540001	-0.002396	-1.415804	-2.837608	0.903264	-0.906786	1.425326	0.000000	-10.000000	0.158333	-18.200001	175.666672	1023.000000	1023.000000	2046.000000
20.559999	-0.004508	-2.664512	-3.438704	1.030150	-0.940337	0.684379	0.000000	-10.000000	0.141667	-17.816668	169.500000	1023.000000	1023.000000	2046.000000
20.580000	-0.004358	-2.575377	-3.346634	0.959324	-1.029758	0.841690	0.000000	-10.000000	0.141667	-17.483334	163.500000	1023.000000	1023.000000	2046.000000
20.600000	-0.005724	-3.383111	-3.553514	0.500491	-1.284207	0.954119	0.000000	-10.000000	0.141667	-17.283333	157.833328	1023.000000	1023.000000	2046.000000
20.620001	-0.005990	-3.540058	-3.800756	0.911321	-1.097394	0.446771	0.000000	-10.000000	0.150000	-17.200001	152.166672	1023.000000	1023.000000	2046.000000
20.639999	-0.005964	-3.524844	-3.583136	0.303669	-1.327351	1.081975	0.000000	-10.000000	0.150000	-16.816668	146.500000	1023.000000	1023.000000	2046.000000
20.660000	-0.007322	-4.327556	-4.046717	0.642961	-1.250762	0.326961	0.000000	-10.000000	0.150000	-16.666668	140.833328	1023.000000	1023.000000	2046.000000
20.680000	-0.006542	-3.866110	-3.810988	0.580472	-1.271934	0.636341	0.000000	-10.000000	0.141667	-16.233334	135.166672	1023.000000	1023.000000	2046.000000
20.700001	-0.007458	-4.407670	-3.949355	0.308833	-1.410681	0.643532	0.000000	-10.000000	0.125000	-16.166668	128.000000	1023.000000	1023.000000	2046.000000
20.719999	-0.006427	-3.798278	-3.928944	0.783036	-1.093583	0.441212	0.000000	-10.000000	0.108333	-15.900001	122.500000	1023.000000	1023.000000	2046.000000
20.740000	-0.006179	-3.651878	-3.700120	0.235678	-1.299598	1.112162	0.000000	-10.000000	0.108333	-15.966667	117.166664	1023.000000	1023.000000	2046.000000
20.760000	-0.005721	-3.381275	-3.962246	0.935243	-0.900725	0.546453	0.000000	-10.000000	0.108333	-15.966667	113.666664	1023.000000	1023.000000	2046.000000
20.780001	-0.004672	-2.761047	-3.567979	0.594535	-1.061594	1.273991	0.000000	-10.000000	0.116667	-15.583334	108.333336	1023.000000	1023.000000	2046.000000
20.799999	-0.005720	-3.380332	-4.033683	0.993122	-0.995505	0.655734	0.000000	-10.000000	0.091667	-14.933333	103.166664	1023.000000	1023.000000	2046.000000
20.820000	-0.005147	-3.041883	-3.872844	0.918170	-1.100390	1.013181	0.000000	-10.000000	0.075000	-14.366667	98.000000	1023.000000	1023.000000	2046.000000
20.840000	-0.006773	-4.002646	-4.226153	0.596391	-1.321247	0.948363	0.000000	-10.000000	0.050000	-14.166667	93.166664	1023.000000	1023.000000	2046.000000
20.860001	-0.006669	-3.941189	-4.375290	0.953069	-1.195227	0.676259	0.000000	-10.000000	0.050000	-14.116667	88.500000	1023.000000	1023.000000	2046.000000
20.879999	-0.007674	-4.535542	-4.465353	0.179339	-1.541640	1.292112	0.000000	-10.000000	0.050000	-13.800000	83.833336	1023.000000	1023.000000	2046.000000
20.900000	-0.008372	-4.947571	-4.863720	0.745506	-1.365300	0.535943	0.000000	-10.000000	0.050000	-13.533334	79.333336	1023.000000	1023.000000	2046.000000
20.920000	-0.008610	-5.088227	-4.685841	0.061850	-1.693499	1.229262	0.000000	-10.000000	0.041667	-13.066667	74.666664	1023.000000	1023.000000	2046.000000
20.940001	-0.009929	-5.868330	-5.233868	0.503721	-1.547050	0.408866	0.000000	-10.000000	0.025000	-12.700001	70.333336	1023.000000	1023.000000	2046.000000
20.959999	-0.009060	-5.354308	-4.837533	0.224722	-1.697971	0.956474	0.000000	-10.000000	0.008333	-12.166667	66.000000	1023.000000	1023.000000	2046.000000
20.980000	-0.009913	-5.858779	-5.132901	0.285264	-1.692240	0.681098	0.000000	-10.000000	0.000000	-11.666667	62.000000	1023.000000	1023.000000	2046.000000
21.000000	-0.008570	-5.064634	-4.934450	0.601609	-1.467512	0.735719	0.000000	-10.000000	0.000000	-11.200000	58.000000	1023.000000	1023.000000	2046.000000
21.020000	-0.008883	-5.249912	-4.907754	0.227866	-1.650614	1.080591	0.000000	-10.000000	0.000000	-10.750000	54.333332	1023.000000	1023.000000	2046.000000
21.040001	-0.008081	-4.775631	-4.992973	0.849466	-1.309478	0.677354	0.000000	-10.000000	0.000000	-10.350000	50.666668	1023.000000	1023.000000	2046.000000
21.059999	-0.007568	-4.472534	-4.701494	0.335970	-1.490663	1.383653	0.000000	-10.000000	0.000000	-9.983334	47.333332	1023.000000	1023.000000	2046.000000
21.080000	-0.008128	-4.803921	-5.002126	0.795947	-1.349835	0.752094	0.000000	-10.000000	0.000000	-9.550000	43.833332	1023.000000	1023.000000	2046.000000
21.100000	-0.006856	-4.052017	-4.662975	0.850594	-1.365328	1.125691	0.000000	-10.000000	0.000000	-9.183333	40.666668	1023.000000	1023.000000	2046.000000
21.120001	-0.007594	-4.487973	-4.792851	0.653295	-1.494308	1.145892	0.000000	-10.000000	0.000000	-8.766667	37.500000	1023.000000	1023.000000	2046.000000
21.139999	-0.006470	-3.824057	-4.732748	1.140538	-1.211281	0.979434	0.000000	-10.000000	0.000000	-8.216667	34.666668	1023.000000	1023.000000	2046.000000
21.160000	-0.006721	-3.972387	-4.644175	0.587380	-1.414930	1.499338	0.000000	-10.000000	-0.008333	-7.666667	32.000000	1023.000000	1023.000000	2046.000000
21.180000	-0.006577	-3.887208	-4.826247	1.173603	-1.132686	0.898123	0.000000	-10.000000	-0.025000	-7.066667	29.500000	1023.000000	1023.000000	2046.000000
21.200001	-0.005774	-3.412291	-4.443012	0.896201	-1.300339	1.434858	0.000000	-10.000000	-0.041667	-6.683333	27.000000	1023.000000	1023.000000	2046.000000
21.219999	-0.006676	-3.945533	-4.750102	1.002865	-1.250458	1.052163	0.000000	-10.000000	-0.050000	-6.316667	24.666666	1023.000000	1023.000000	2046.000000
21.240000	-0.005456	-3.224218	-4.521968	1.279449	-1.090483	1.108784	0.000000	-10.000000	-0.050000	-6.066667	22.500000	1023.000000	1023.000000	2046.000000
21.260000	-0.005998	-3.544564	-4.568769	0.749519	-1.232938	1.507624	0.000000	-10.000000	-0.041667	-5.833333	20.500000	1023.000000	1023.000000	2046.000000
21.280001	-0.005693	-3.364635	-4.731712	1.306755	-0.906039	0.966362	0.000000	-10.000000	-0.041667	-5.616667	18.500000	1023.000000	1023.000000	2046.000000
21.299999	-0.004983	-2.944875	-4.409236	1.095835	-1.030559	1.399086	0.000000	-10.000000	-0.041667	-5.350000	16.666666	1023.000000	1023.000000	2046.000000
21.320000	-0.005765	-3.407294	-4.595154	0.999234	-1.100227	1.288854	0.000000	-10.000000	-0.058333	-5.133334	15.000000	1023.000000	1023.000000	2046.000000
21.340000	-0.004916	-2.905653	-4.539534	1.457917	-0.827648	1.003612	0.000000	-10.000000	-0.058333	-4.883334	13.333333	1023.000000	1023.000000	2046.000000
21.360001	-0.004678	-2.764756	-4.289372	0.932761	-1.051123	1.642978	0.000000	-10.000000	-0.066667	-4.633334	11.666667	1023.000000	1023.000000	2046.000000
21.379999	-0.005952	-3.517488	-4.649961	1.170918	-1.066679	1.028233	0.000000	-10.000000	-0.066667	-4.233334	10.000000	1023.000000	1023.000000	2046.000000
21.400000	-0.005705	-3.371418	-4.404928	1.186718	-1.197259	1.044051	0.000000	-10.000000	-0.066667	-3.766667	8.666667	1023.000000	1023.000000	2046.000000
21.420000	-0.007078	-4.182935	-4.540875	0.570050	-1.451241	1.239132	0.000000	-10.000000	-0.058333	-3.183333	7.333333	1023.000000	1023.000000	2046.000000
21.440001	-0.007420	-4.385213	-4.692058	0.987959	-1.203439	0.522325	0.000000	-10.000000	-0.050000	-2.733333	6.333333	1023.000000	1023.000000	2046.000000
21.459999	-0.007001	-4.137558	-4.385130	0.510761	-1.357477	1.094288	0.000000	-10.000000	-0.058333	-2.550000	5.333333	1023.000000	1023.000000	2046.000000
21.480000	-0.007941	-4.693218	-4.745720	0.711891	-1.245763	0.586374	0.000000	-10.000000	-0.066667	-2.683333	4.500000	1023.000000	1023.000000	2046.000000
21.500000	-0.006718	-3.970536	-4.433500	0.809858	-1.291828	0.944935	0.000000	-10.000000	-0.075000	-2.750000	3.500000	1023.000000	1023.000000	2046.000000
21.520000	-0.007957	-4.702613	-4.850477	0.564979	-1.404792	0.987678	0.000000	-10.000000	-0.066667	-2.500000	2.666667	1023.000000	1023.000000	2046.000000
21.540001	-0.007200	-4.255332	-4.856703	1.118865	-1.224351	0.706857	0.000000	-10.000000	-0.058333	-1.716667	2.166667	1023.000000	1023.000000	2046.000000
21.559999	-0.007421	-4.385583	-4.805903	0.520711	-1.431957	1.331566	0.000000	-10.000000	-0.066667	-0.850000	2.000000	1023.000000	1023.000000	2046.000000
21.580000	-0.008208	-4.850760	-5.058052	0.972819	-1.378028	0.612500	0.000000	-10.000000	-0.075000	0.116667	2.000000	1023.000000	1023.000000	2046.000000
21.600000	-0.008721	-5.153964	-4.916775	0.566726	-1.736384	0.932469	0.000000	-10.000000	-0.091667	1.066667	2.000000	1023.000000	1023.000000	2046.000000
21.620001	-0.011831	-6.991842	-5.533887	0.276116	-2.119216	0.385146	0.000000	-10.000000	-0.083333	2.233333	2.000000	1023.000000	1023.000000	2046.000000
21.639999	-0.013042	-7.707704	-5.689393	0.268087	-2.330494	0.044097	0.000000	-10.000000	-0.091667	3.566667	2.000000	1023.000000	1023.000000	2046.000000
21.660000	-0.015159	-8.959134	-5.963520	-0.589563	-2.662771	0.256720	0.000000	-10.000000	-0.100000	4.750000	2.000000	1023.000000	1023.000000	2046.000000
21.680000	-0.016111	-9.521624	-6.215596	-0.247249	-2.543000	-0.515778	0.000000	-10.000000	-0.116667	5.516667	2.000000	1023.000000	1023.000000	2046.000000
21.700001	-0.016147	-9.542809	-5.998231	-0.705852	-2.739624	-0.099102	0.000000	-10.000000	-0.116667	5.833333	2.000000	1023.000000	1023.000000	2046.000000
21.719999	-0.017419	-10.294670	-6.340206	-0.726675	-2.721600	-0.506189	0.000000	-10.000000	-0.108333	5.866667	2.000000	1023.000000	1023.000000	2046.000000
21.740000	-0.016625	-9.825237	-6.162347	-0.529290	-2.608507	-0.525093	0.000000	-10.000000	-0.116667	5.983334	2.000000	1023.000000	1023.000000	2046.000000
21.760000	-0.017248	-10.193610	-6.211329	-1.148176	-2.769022	-0.065082	0.000000	-10.000000	-0.133333	6.333333	2.000000	1023.000000	1023.000000	2046.000000
21.780001	-0.017117	-10.116054	-6.367113	-0.639437	-2.431299	-0.678204	0.000000	-10.000000	-0.150000	6.816667	2.000000	1023.000000	1023.000000	2046.000000
21.799999	-0.016358	-9.667480	-5.992669	-0.940973	-2.554536	-0.179303	0.000000	-10.000000	-0.141667	7.250000	2.000000	1023.000000	1023.000000	2046.000000
21.820000	-0.016888	-9.980544	-6.234228	-0.932165	-2.421200	-0.392952	0.000000	-10.000000	-0.150000	7.483334	5.166667	1023.000000	1023.000000	2046.000000
21.840000	-0.015519	-9.171705	-5.930005	-0.673358	-2.217738	-0.350604	0.000000	-10.000000	-0.150000	7.866667	11.666667	1023.000000	1023.000000	2046.000000
21.860001	-0.015411	-9.108025	-5.861995	-1.239634	-2.227224	0.220828	0.000000	-10.000000	-0.141667	8.533333	19.000000	1023.000000	1023.000000	2046.000000
21.879999	-0.014369	-8.491838	-5.803639	-0.565596	-1.803702	-0.318901	0.000000	-10.000000	-0.150000	9.250000	24.166666	1023.000000	1023.000000	2046.000000
21.900000	-0.012644	-7.472832	-5.354845	-0.747924	-1.676244	0.306180	0.000000	-10.000000	-0.150000	9.766666	27.166666	1023.000000	1023.000000	2046.000000
21.920000	-0.012332	-7.288374	-5.381680	-0.572209	-1.537432	0.202947	0.000000	-10.000000	-0.175000	10.133333	30.500000	1023.000000	1023.000000	2046.000000
21.940001	-0.010317	-6.097301	-5.077307	-0.089847	-1.194938	0.264791	0.000000	-10.000000	-0.166667	10.916667	33.833332	1023.000000	1023.000000	2046.000000
21.959999	-0.009994	-5.906421	-5.017018	-0.633237	-1.227952	0.971787	0.000000	-10.000000	-0.191667	11.983334	37.333332	1023.000000	1023.000000	2046.000000
21.980000	-0.009755	-5.765162	-5.196421	-0.083831	-0.897207	0.412297	0.000000	-10.000000	-0.208333	13.133333	41.000000	1023.000000	1023.000000	2046.000000
22.000000	-0.009175	-5.422469	-4.972425	-0.406995	-1.007597	0.964547	0.000000	-10.000000	-0.233333	14.066667	45.333332	1023.000000	1023.000000	2046.000000
22.020000	-0.009860	-5.827466	-5.227069	-0.389940	-0.968802	0.758346	0.000000	-10.000000	-0.250000	14.600000	49.833332	1023.000000	1023.000000	2046.000000
22.040001	-0.008843	-5.226233	-5.036613	-0.232861	-0.867667	0.910909	0.000000	-10.000000	-0.266667	15.266666	54.666668	1023.000000	1023.000000	2046.000000
22.059999	-0.009670	-5.715099	-5.187909	-0.745360	-0.986229	1.204398	0.000000	-10.000000	-0.283333	15.933333	59.500000	1023.000000	1023.000000	2046.000000
22.080000	-0.008577	-5.068890	-5.126245	-0.221529	-0.584964	0.863848	0.000000	-10.000000	-0.316667	17.066668	64.833336	1023.000000	1023.000000	2046.000000
22.100000	-0.008479	-5.011232	-4.961124	-0.926612	-0.693146	1.569650	0.000000	-10.000000	-0.366667	18.383333	70.500000	1023.000000	1023.000000	2046.000000
22.120001	-0.007633	-4.511017	-4.912642	-0.280730	-0.279834	0.962189	0.000000	-10.000000	-0.391667	19.666668	76.500000	1023.000000	1023.000000	2046.000000
22.139999	-0.006106	-3.608692	-4.426889	-0.691320	-0.230238	1.739755	0.000000	-10.000000	-0.408333	20.900002	82.833336	1023.000000	1023.000000	2046.000000
22.160000	-0.005436	-3.212729	-4.402152	-0.360291	0.114816	1.434898	0.000000	-10.000000	-0.425000	21.966667	89.500000	1023.000000	1023.000000	2046.000000
22.180000	-0.003077	-1.818535	-3.840781	-0.053981	0.385756	1.690472	0.000000	-10.000000	-0.475000	23.266666	96.666664	1023.000000	1023.000000	2046.000000
22.200001	-0.002180	-1.288656	-3.679705	-0.496686	0.543608	2.344127	0.000000	-10.000000	-0.500000	24.300001	104.166664	1023.000000	1023.000000	2046.000000
22.219999	-0.000363	-0.214444	-3.361537	0.273060	0.989399	1.884634	0.000000	-10.000000	-0.533333	25.200001	112.000000	1023.000000	1023.000000	2046.000000
22.240000	0.001302	0.769246	-2.870897	0.007286	1.036782	2.596074	0.000000	-10.000000	-0.550000	25.716667	120.333336	1023.000000	1023.000000	2046.000000
22.260000	0.001978	1.168831	-2.814614	0.243317	1.316109	2.424020	0.000000	-10.000000	-0.591667	26.483334	128.833328	1023.000000	1023.000000	2046.000000
22.280001	0.004427	2.616120	-2.317725	0.687765	1.692640	2.553441	0.000000	-10.000000	-0.616667	27.216667	137.666672	1023.000000	1023.000000	2046.000000
22.299999	0.005300	3.132537	-2.058188	0.172274	1.753955	3.264496	0.000000	-10.000000	-0.641667	28.016666	146.500000	1023.000000	1023.000000	2046.000000
22.320000	0.006713	3.967507	-1.863105	0.843149	2.224824	2.762639	0.000000	-10.000000	-0.650000	28.816668	155.833328	1023.000000	1023.000000	2046.000000
22.340000	0.008416	4.974114	-1.337673	0.789296	2.287450	3.235041	0.000000	-10.000000	-0.658333	29.383333	165.166672	1023.000000	1023.000000	2046.000000
22.360001	0.008790	5.194779	-1.288042	0.746311	2.447916	3.288594	0.000000	-10.000000	-0.683333	30.000000	174.833328	1023.000000	1023.000000	2046.000000
22.379999	0.011023	6.514323	-0.880077	1.248775	2.876106	3.269518	0.000000	-10.000000	-0.716667	30.666666	184.500000	1023.000000	1023.000000	2046.000000
22.400000	0.011688	6.907645	-0.606480	0.756304	2.824907	3.932914	0.000000	-10.000000	-0.741667	31.400000	194.833328	1023.000000	1023.000000	2046.000000
22.420000	0.012482	7.376740	-0.545713	1.343944	3.160305	3.418204	0.000000	-10.000000	-0.775000	32.183334	205.333328	1023.000000	1023.000000	2046.000000
22.440001	0.013690	8.091007	-0.053342	1.278847	3.104885	3.760617	0.000000	-10.000000	-0.808333	32.950001	216.000000	1023.000000	1023.000000	2046.000000
22.459999	0.013392	7.914542	-0.060103	0.921026	3.137366	3.916254	0.000000	-10.000000	-0.833333	33.833336	226.833328	1023.000000	1023.000000	2046.000000
22.480000	0.014895	8.802958	0.327762	1.438648	3.523976	3.512572	0.000000	-10.000000	-0.850000	34.666668	237.833328	1023.000000	1023.000000	2046.000000
22.500000	0.016080	9.503256	0.810998	0.988428	3.563977	4.139852	0.000000	-10.000000	-0.875000	35.216667	249.333328	1023.000000	1023.000000	2046.000000
22.520000	0.016971	10.029746	0.974264	1.334648	3.883133	3.837701	0.000000	-10.000000	-0.891667	35.433334	261.000000	1023.000000	1023.000000	2046.000000
22.540001	0.019269	11.388091	1.467121	1.696203	4.208589	4.016177	0.000000	-10.000000	-0.900000	35.483334	273.000000	1023.000000	1023.000000	2046.000000
22.559999	0.019921	11.773338	1.585561	1.298104	4.167904	4.721770	0.000000	-10.000000	-0.891667	35.299999	284.833344	1023.000000	1023.000000	2046.000000
22.580000	0.021098	12.468671	1.721407	2.029716	4.531908	4.185640	0.000000	-10.000000	-0.900000	35.483334	296.500000	1023.000000	1023.000000	2046.000000
22.600000	0.022518	13.308043	2.173100	2.001123	4.503591	4.630229	0.000000	-10.000000	-0.900000	35.316666	308.166656	1023.000000	1023.000000	2046.000000
22.620001	0.022749	13.444808	2.229504	1.985962	4.564389	4.664953	0.000000	-10.000000	-0.908333	35.349998	320.000000	1023.000000	1023.000000	2046.000000
22.639999	0.024782	14.646235	2.689921	2.596886	4.913208	4.446219	0.000000	-10.000000	-0.925000	35.566666	332.000000	1023.000000	1023.000000	2046.000000
22.660000	0.024395	14.417310	2.758929	2.021210	4.626718	5.010453	0.000000	-10.000000	-0.933333	35.650002	344.000000	1023.000000	1023.000000	2046.000000
22.680000	0.023102	13.653576	2.444533	2.519835	4.549123	4.140084	0.000000	-10.000000	-0.933333	35.883335	356.000000	1023.000000	1023.000000	2046.000000
22.700001	0.021991	12.996823	2.533802	2.064585	4.060137	4.338299	0.000000	-10.000000	-0.916667	35.666668	367.666656	1023.000000	1023.000000	2046.000000
22.719999	0.020447	12.084055	2.273139	1.965103	3.913844	3.931969	0.000000	-10.000000	-0.908333	35.966667	379.333344	1023.000000	1023.000000	2046.000000
22.740000	0.021055	12.443286	2.471502	2.140359	4.021637	3.809787	0.000000	-10.000000	-0.883333	35.549999	391.000000	1023.000000	1023.000000	2046.000000
22.760000	0.020640	12.198318	2.381346	1.520784	4.016175	4.280013	0.000000	-10.000000	-0.883333	35.233334	403.000000	1023.000000	1023.000000	2046.000000
22.780001	0.021615	12.774748	2.519764	2.144747	4.412616	3.697621	0.000000	-10.000000	-0.883333	35.116669	415.000000	1023.000000	1023.000000	2046.000000
22.799999	0.022522	13.310420	2.909995	1.660335	4.370538	4.369552	0.000000	-10.000000	-0.900000	35.200001	427.000000	1023.000000	1023.000000	2046.000000
22.820000	0.023075	13.637582	2.987508	2.113400	4.653525	3.883149	0.000000	-10.000000	-0.900000	35.516666	438.833344	1023.000000	1023.000000	2046.000000
22.840000	0.024806	14.660194	3.460422	2.061888	4.837994	4.299891	0.000000	-10.000000	-0.900000	35.450001	450.500000	1023.000000	1023.000000	2046.000000
22.860001	0.025073	14.817929	3.566618	2.100563	4.962314	4.188434	0.000000	-10.000000	-0.900000	35.766666	462.166656	1023.000000	1023.000000	2046.000000
22.879999	0.027227	16.090981	4.118282	2.427996	5.252881	4.291822	0.000000	-10.000000	-0.891667	35.583336	474.000000	1023.000000	1023.000000	2046.000000
22.900000	0.027656	16.344994	4.217937	2.112161	5.385791	4.629103	0.000000	-10.000000	-0.883333	35.500000	486.000000	1023.000000	1023.000000	2046.000000
22.920000	0.030017	17.740145	4.740074	2.743027	5.841284	4.415760	0.000000	-10.000000	-0.875000	35.166668	498.000000	1023.000000	1023.000000	2046.000000
22.940001	0.030874	18.246807	5.080102	2.204362	5.836875	5.125468	0.000000	-10.000000	-0.858333	35.116669	509.833344	1023.000000	1023.000000	2046.000000
22.959999	0.033321	19.692755	5.481409	3.108572	6.432604	4.670170	0.000000	-10.000000	-0.816667	34.500000	521.500000	1023.000000	1023.000000	2046.000000
22.980000	0.034670	20.490089	5.934013	2.646011	6.415711	5.494353	0.000000	-10.000000	-0.791667	34.166668	533.000000	1023.000000	1023.000000	2046.000000
23.000000	0.036744	21.715645	6.257424	3.517852	6.946049	4.994320	0.000000	-10.000000	-0.775000	33.366669	544.500000	1023.000000	1023.000000	2046.000000
23.020000	0.038180	22.564434	6.678985	3.194348	6.948311	5.742790	0.000000	-10.000000	-0.791667	33.216667	555.833313	1023.000000	1023.000000	2046.000000
23.040001	0.038770	22.913054	6.718019	3.545093	7.176804	5.473138	0.000000	-10.000000	-0.766667	32.799999	567.000000	1023.000000	1023.000000	2046.000000
23.059999	0.040204	23.760590	7.053239	3.570590	7.312571	5.824191	0.000000	-10.000000	-0.725000	32.133335	578.000000	1023.000000	1023.000000	2046.000000
23.080000	0.040045	23.666502	7.013609	3.361457	7.307137	5.984298	0.000000	-10.000000	-0.658333	31.133335	588.833313	1023.000000	1023.000000	2046.000000
23.100000	0.041578	24.572872	7.345055	3.756537	7.579966	5.891313	0.000000	-10.000000	-0.616667	29.966667	599.333313	1023.000000	1023.000000	2046.000000
23.120001	0.041380	24.455675	7.385070	3.071351	7.517498	6.481756	0.000000	-10.000000	-0.600000	28.966667	609.500000	1023.000000	1023.000000	2046.000000
23.139999	0.042684	25.225952	7.693274	3.746888	7.886123	5.899667	0.000000	-10.000000	-0.600000	28.400000	619.333313	1023.000000	1023.000000	2046.000000
23.160000	0.043300	25.590164	8.001819	3.143969	7.835961	6.608415	0.000000	-10.000000	-0.608333	27.933334	629.000000	1023.000000	1023.000000	2046.000000
23.180000	0.044565	26.337938	8.235802	3.827231	8.221888	6.053018	0.000000	-10.000000	-0.625000	27.850000	638.500000	1023.000000	1023.000000	2046.000000
23.200001	0.046554	27.513468	8.749324	3.614368	8.370739	6.779036	0.000000	-10.000000	-0.641667	27.866667	647.833313	1023.000000	1023.000000	2046.000000
23.219999	0.047810	28.255617	8.970578	4.139744	8.677264	6.468030	0.000000	-10.000000	-0.633333	27.566668	657.166687	1023.000000	1023.000000	2046.000000
23.240000	0.050324	29.741428	9.535604	4.265558	8.937223	7.003044	0.000000	-10.000000	-0.616667	27.416666	666.333313	1023.000000	1023.000000	2046.000000
23.260000	0.051153	30.231350	9.741012	4.377110	9.034801	7.078427	0.000000	-10.000000	-0.591667	26.816668	675.500000	1023.000000	1023.000000	2046.000000
23.280001	0.053696	31.734310	10.278380	4.924269	9.443096	7.088565	0.000000	-10.000000	-0.575000	26.583334	684.500000	1023.000000	1023.000000	2046.000000
23.299999	0.054440	32.174088	10.524340	4.532820	9.433911	7.683018	0.000000	-10.000000	-0.550000	26.233334	693.333313	1023.000000	1023.000000	2046.000000
23.320000	0.056470	33.373775	10.852379	5.355875	9.943815	7.221707	0.000000	-10.000000	-0.533333	25.783333	702.166687	1023.000000	1023.000000	2046.000000
23.340000	0.057099	33.745255	11.198098	4.871148	9.814703	7.861306	0.000000	-10.000000	-0.525000	25.500000	710.833313	1023.000000	1023.000000	2046.000000
23.360001	0.058518	34.584270	11.433591	5.598294	10.214641	7.337745	0.000000	-10.000000	-0.508333	25.216667	719.500000	1023.000000	1023.000000	2046.000000
23.379999	0.059793	35.337910	11.856848	5.384094	10.180117	7.916849	0.000000	-10.000000	-0.491667	24.983334	727.833313	1023.000000	1023.000000	2046.000000
23.400000	0.059486	35.156189	11.644449	5.746570	10.152102	7.613069	0.000000	-10.000000	-0.466667	24.500000	736.333313	1023.000000	1023.000000	2046.000000
23.420000	0.059761	35.318470	11.751348	5.935623	10.015954	7.615546	0.000000	-10.000000	-0.458333	23.916668	744.666687	1023.000000	1023.000000	2046.000000
23.440001	0.058769	34.732365	11.574915	5.153565	9.818852	8.185034	0.000000	-10.000000	-0.450000	23.416668	753.000000	1023.000000	1023.000000	2046.000000
23.459999	0.060196	35.575703	11.819396	6.098403	10.203200	7.454702	0.000000	-10.000000	-0.433333	22.800001	760.666687	1023.000000	1023.000000	2046.000000
23.480000	0.061012	36.058002	12.103416	5.734749	10.042276	8.177560	0.000000	-10.000000	-0.416667	22.116667	768.333313	1023.000000	1023.000000	2046.000000
23.500000	0.062024	36.655975	12.257751	6.431357	10.227148	7.739718	0.000000	-10.000000	-0.383333	21.350000	775.666687	1023.000000	1023.000000	2046.000000
23.520000	0.063215	37.360100	12.586752	6.552780	10.185588	8.034982	0.000000	-10.000000	-0.358333	20.550001	783.000000	1023.000000	1023.000000	2046.000000
23.540001	0.061547	36.374477	12.276940	6.271785	9.850101	7.975652	0.000000	-10.000000	-0.316667	19.700001	790.000000	1023.000000	1023.000000	2046.000000
23.559999	0.060860	35.968487	12.131342	6.611112	9.790438	7.435594	0.000000	-10.000000	-0.283333	18.600000	796.833313	1023.000000	1023.000000	2046.000000
23.580000	0.058466	34.553173	11.788392	5.815805	9.256301	7.692676	0.000000	-10.000000	-0.258333	17.633333	803.333313	1023.000000	1023.000000	2046.000000
23.600000	0.058070	34.319603	11.690006	6.348016	9.383983	6.897597	0.000000	-10.000000	-0.258333	16.600000	809.500000	1023.000000	1023.000000	2046.000000
23.620001	0.056978	33.674175	11.613796	5.552620	9.065958	7.441800	0.000000	-10.000000	-0.258333	15.933333	815.166687	1023.000000	1023.000000	2046.000000
23.639999	0.057029	33.704071	11.534545	6.095228	9.364062	6.710236	0.000000	-10.000000	-0.258333	15.516666	820.500000	1023.000000	1023.000000	2046.000000
23.660000	0.057166	33.785057	11.748728	5.637222	9.208511	7.190597	0.000000	-10.000000	-0.250000	15.516666	825.666687	1023.000000	1023.000000	2046.000000
23.680000	0.056956	33.660828	11.688517	5.869783	9.362103	6.740425	0.000000	-10.000000	-0.250000	15.500000	830.833313	1023.000000	1023.000000	2046.000000
23.700001	0.057832	34.178963	11.962528	5.743605	9.419182	7.053648	0.000000	-10.000000	-0.250000	15.183333	836.166687	1023.000000	1023.000000	2046.000000
23.719999	0.057549	34.011517	11.945236	5.584261	9.432885	7.049134	0.000000	-10.000000	-0.233333	14.600000	841.166687	1023.000000	1023.000000	2046.000000
23.740000	0.058929	34.827099	12.219128	5.964190	9.742560	6.901222	0.000000	-10.000000	-0.216667	14.166667	846.166687	1023.000000	1023.000000	2046.000000
23.760000	0.058674	34.676620	12.273701	5.401506	9.604246	7.397169	0.000000	-10.000000	-0.200000	13.966667	850.833313	1023.000000	1023.000000	2046.000000
23.780001	0.059894	35.397243	12.501693	6.135211	9.972422	6.787919	0.000000	-10.000000	-0.200000	13.683333	855.666687	1023.000000	1023.000000	2046.000000
23.799999	0.060359	35.671925	12.730525	5.624357	9.851100	7.465942	0.000000	-10.000000	-0.183333	13.133333	860.333313	1023.000000	1023.000000	2046.000000
23.820000	0.061180	36.157158	12.803804	6.194673	10.151712	7.006968	0.000000	-10.000000	-0.150000	12.116667	864.833313	1023.000000	1023.000000	2046.000000
23.840000	0.062563	36.974461	13.156652	6.171366	10.212337	7.434106	0.000000	-10.000000	-0.116667	10.900001	869.000000	1023.000000	1023.000000	2046.000000
23.860001	0.062954	37.205868	13.187378	6.159055	10.301096	7.558341	0.000000	-10.000000	-0.091667	9.333334	872.833313	1023.000000	1023.000000	2046.000000
23.879999	0.064572	38.162071	13.424547	6.598099	10.604433	7.534991	0.000000	-10.000000	-0.091667	7.783334	876.333313	1023.000000	1023.000000	2046.000000
23.900000	0.064053	37.855282	13.333548	6.012404	10.378713	8.130618	0.000000	-10.000000	-0.083333	6.033333	879.166687	1023.000000	1023.000000	2046.000000
23.920000	0.064353	38.032837	13.216978	6.660930	10.690510	7.464419	0.000000	-10.000000	-0.075000	3.433333	881.500000	1023.000000	1023.000000	2046.000000
23.940001	0.063561	37.564774	13.143452	6.002398	10.350347	8.068578	0.000000	-10.000000	-0.058333	0.400000	883.000000	1023.000000	1023.000000	2046.000000
23.959999	0.062918	37.184486	12.949734	6.295030	10.366184	7.573537	0.000000	-10.000000	-0.050000	-2.650000	883.833313	1023.000000	1023.000000	2046.000000
23.980000	0.062816	37.124432	12.920590	6.078000	10.330791	7.795050	0.000000	-10.000000	-0.033333	-5.400000	884.000000	1023.000000	1023.000000	2046.000000
24.000000	0.061656	36.438976	12.764964	5.679553	10.088321	7.906137	0.000000	-10.000000	-0.016667	-7.750000	884.000000	1023.000000	1023.000000	2046.000000
24.020000	0.062193	36.756336	12.789897	6.072882	10.389840	7.503717	0.000000	-10.000000	0.000000	-9.633333	884.000000	1023.000000	1023.000000	2046.000000
24.040001	0.061768	36.504635	12.783992	5.362200	10.174057	8.184386	0.000000	-10.000000	0.000000	-10.383333	884.000000	1023.000000	1023.000000	2046.000000
24.059999	0.062878	37.160793	12.898990	6.176428	10.546238	7.539138	0.000000	-10.000000	0.000000	-10.516667	884.000000	1023.000000	1023.000000	2046.000000
24.080000	0.063265	37.389393	13.068055	5.681602	10.375551	8.264183	0.000000	-10.000000	0.000000	-10.316667	880.500000	1023.000000	1023.000000	2046.000000
24.100000	0.064171	37.924950	13.143577	6.362318	10.682609	7.736447	0.000000	-10.000000	0.000000	-10.000000	872.833313	1023.000000	1023.000000	2046.000000
24.120001	0.065301	38.592598	13.462710	6.177790	10.668164	8.283933	0.000000	-10.000000	0.000000	-9.616667	864.000000	1023.000000	1023.000000	2046.000000
24.139999	0.065865	38.926025	13.553709	6.562660	10.808035	8.001623	0.000000	-10.000000	0.000000	-9.083333	857.666687	1023.000000	1023.000000	2046.000000
24.160000	0.066860	39.514259	13.767255	6.421760	10.887122	8.438123	0.000000	-10.000000	0.000000	-8.350000	854.500000	1023.000000	1023.000000	2046.000000
24.180000	0.066990	39.590935	13.829398	6.720109	10.944129	8.097299	0.000000	-10.000000	-0.016667	-7.633333	851.833313	1023.000000	1023.000000	2046.000000
24.200001	0.067668	39.991882	14.013965	6.664007	10.936135	8.377775	0.000000	-10.000000	-0.025000	-7.316667	849.333313	1023.000000	1023.000000	2046.000000
24.219999	0.067206	39.718971	13.846339	6.779334	10.792259	8.301038	0.000000	-10.000000	-0.025000	-7.616667	847.000000	1023.000000	1023.000000	2046.000000
24.240000	0.067252	39.746086	13.674192	7.020252	10.729156	8.322484	0.000000	-10.000000	-0.008333	-8.350000	844.333313	1023.000000	1023.000000	2046.000000
24.260000	0.065808	38.892677	13.437540	6.677819	10.303292	8.474024	0.000000	-10.000000	0.000000	-9.200000	841.500000	1023.000000	1023.000000	2046.000000
24.280001	0.065805	38.890762	13.374965	6.883225	10.394941	8.237633	0.000000	-10.000000	0.000000	-10.066667	838.333313	1023.000000	1023.000000	2046.000000
24.299999	0.065090	38.468315	13.255967	6.828854	10.198725	8.184771	0.000000	-10.000000	0.016667	-10.983334	835.000000	1023.000000	1023.000000	2046.000000
24.320000	0.065621	38.781765	13.348429	6.960048	10.200867	8.272422	0.000000	-10.000000	0.033333	-11.983334	831.333313	1023.000000	1023.000000	2046.000000
24.340000	0.064467	38.099770	13.082443	7.048058	9.988732	7.980536	0.000000	-10.000000	0.050000	-13.066667	827.333313	1023.000000	1023.000000	2046.000000
24.360001	0.062978	37.219894	12.804194	6.836017	9.620308	7.959373	0.000000	-10.000000	0.083333	-14.333334	823.000000	1023.000000	1023.000000	2046.000000
24.379999	0.059823	35.355167	12.150836	6.666275	9.139865	7.398190	0.000000	-10.000000	0.125000	-15.700000	818.166687	1023.000000	1023.000000	2046.000000
24.400000	0.057468	33.963314	11.765860	6.353608	8.646375	7.197474	0.000000	-10.000000	0.175000	-17.150000	813.000000	1023.000000	1023.000000	2046.000000
24.420000	0.054685	32.319080	11.263662	5.905412	8.201725	6.948279	0.000000	-10.000000	0.183333	-18.183332	807.333313	1023.000000	1023.000000	2046.000000
24.440001	0.053739	31.760046	11.033294	5.923861	8.176787	6.626104	0.000000	-10.000000	0.183333	-18.950001	801.166687	1023.000000	1023.000000	2046.000000
24.459999	0.051683	30.544523	10.582974	5.275644	7.900699	6.785206	0.000000	-10.000000	0.183333	-19.266666	794.833313	1023.000000	1023.000000	2046.000000
24.480000	0.051544	30.462414	10.514644	5.663180	8.089889	6.194701	0.000000	-10.000000	0.191667	-19.633333	788.333313	1023.000000	1023.000000	2046.000000
24.500000	0.050032	29.568642	10.321826	4.844577	7.679442	6.722797	0.000000	-10.000000	0.200000	-19.633333	782.000000	1023.000000	1023.000000	2046.000000
24.520000	0.049867	29.471212	10.180120	5.423609	7.931891	5.935592	0.000000	-10.000000	0.200000	-19.866667	775.333313	1023.000000	1023.000000	2046.000000
24.540001	0.048970	28.941181	10.129288	4.772635	7.585573	6.453685	0.000000	-10.000000	0.200000	-19.800001	768.666687	1023.000000	1023.000000	2046.000000
24.559999	0.048495	28.660387	9.970996	5.159190	7.693532	5.836669	0.000000	-10.000000	0.200000	-20.116667	762.000000	1023.000000	1023.000000	2046.000000
24.580000	0.048296	28.542946	9.958679	4.901192	7.590394	6.092683	0.000000	-10.000000	0.225000	-20.250000	755.333313	1023.000000	1023.000000	2046.000000
24.600000	0.047503	28.074274	9.782602	4.859193	7.479999	5.952479	0.000000	-10.000000	0.258333	-20.633333	748.500000	1023.000000	1023.000000	2046.000000
24.620001	0.048022	28.380823	9.862477	5.014711	7.624341	5.879294	0.000000	-10.000000	0.275000	-20.950001	741.500000	1023.000000	1023.000000	2046.000000
24.639999	0.047379	28.000988	9.703631	4.699789	7.511925	6.085644	0.000000	-10.000000	0.283333	-21.333334	734.500000	1023.000000	1023.000000	2046.000000
24.660000	0.048476	28.649269	9.829004	5.162358	7.781119	5.876788	0.000000	-10.000000	0.283333	-21.750000	727.333313	1023.000000	1023.000000	2046.000000
24.680000	0.048045	28.394751	9.777943	4.664130	7.531088	6.421589	0.000000	-10.000000	0.300000	-22.033335	722.500000	1023.000000	1023.000000	2046.000000
24.700001	0.049025	28.973768	9.751304	5.424499	7.942313	5.855652	0.000000	-10.000000	0.300000	-22.166668	715.166687	1023.000000	1023.000000	2046.000000
24.719999	0.048119	28.438353	9.560659	4.827555	7.579663	6.470475	0.000000	-10.000000	0.300000	-22.150000	707.833313	1023.000000	1023.000000	2046.000000
24.740000	0.047640	28.155378	9.306502	5.358384	7.688284	5.802208	0.000000	-10.000000	0.300000	-21.950001	698.166687	1023.000000	1023.000000	2046.000000
24.760000	0.046324	27.377701	9.074504	4.749774	7.292391	6.261034	0.000000	-10.000000	0.300000	-21.916666	690.833313	1023.000000	1023.000000	2046.000000
24.780001	0.045304	26.774811	8.717708	5.010632	7.299406	5.747066	0.000000	-10.000000	0.300000	-21.933334	683.500000	1023.000000	1023.000000	2046.000000
24.799999	0.044511	26.305901	8.543712	4.611517	7.022868	6.127803	0.000000	-10.000000	0.300000	-22.133333	676.166687	1023.000000	1023.000000	2046.000000
24.820000	0.043373	25.633646	8.292213	4.661370	6.890602	5.789461	0.000000	-10.000000	0.300000	-22.283335	668.666687	1023.000000	1023.000000	2046.000000
24.840000	0.042933	25.373348	8.136603	4.523031	6.816543	5.897172	0.000000	-10.000000	0.300000	-22.316668	661.333313	1023.000000	1023.000000	2046.000000
24.860001	0.041805	24.706598	7.877959	4.277952	6.631050	5.919637	0.000000	-10.000000	0.300000	-22.183334	653.833313	1023.000000	1023.000000	2046.000000
24.879999	0.042533	25.137083	7.886302	4.594469	6.880736	5.775577	0.000000	-10.000000	0.300000	-21.966667	646.500000	1023.000000	1023.000000	2046.000000
24.900000	0.041835	24.724463	7.764598	4.232047	6.636497	6.091320	0.000000	-10.000000	0.300000	-21.766668	639.166687	1023.000000	1023.000000	2046.000000
24.920000	0.042936	25.375296	7.834645	4.812452	6.958140	5.770058	0.000000	-10.000000	0.300000	-21.750000	631.833313	1023.000000	1023.000000	2046.000000
24.940001	0.042262	24.976959	7.749049	4.313982	6.624241	6.289688	0.000000	-10.000000	0.300000	-21.650000	624.666687	1023.000000	1023.000000	2046.000000
24.959999	0.043243	25.556902	7.756767	5.057275	7.017365	5.725495	0.000000	-10.000000	0.291667	-21.650000	617.333313	1023.000000	1023.000000	2046.000000
24.980000	0.042851	25.324715	7.808154	4.444921	6.710708	6.360932	0.000000	-10.000000	0.283333	-21.566668	610.166687	1023.000000	1023.000000	2046.000000
25.000000	0.044193	26.118092	7.866189	5.230630	7.228948	5.792325	0.000000	-10.000000	0.275000	-21.400000	603.000000	1023.000000	1023.000000	2046.000000
25.020000	0.043661	25.803539	7.885764	4.632121	6.927853	6.357801	0.000000	-10.000000	0.275000	-21.233334	595.833313	1023.000000	1023.000000	2046.000000
25.040001	0.044239	26.145176	7.921873	5.280508	7.241358	5.701437	0.000000	-10.000000	0.258333	-21.000000	588.666687	1023.000000	1023.000000	2046.000000
25.059999	0.043177	25.517771	7.886463	4.565307	6.832742	6.233260	0.000000	-10.000000	0.233333	-20.800001	581.500000	1023.000000	1023.000000	2046.000000
25.080000	0.043504	25.710833	7.821306	5.200512	7.160633	5.528381	0.000000	-10.000000	0.225000	-20.816668	574.666687	1023.000000	1023.000000	2046.000000
25.100000	0.042542	25.142334	7.692458	4.532465	6.784160	6.133252	0.000000	-10.000000	0.216667	-21.016666	567.833313	1023.000000	1023.000000	2046.000000
25.120001	0.042616	25.185863	7.452109	5.342757	6.954693	5.436304	0.000000	-10.000000	0.233333	-21.333334	560.833313	1023.000000	1023.000000	2046.000000
25.139999	0.041113	24.297642	7.174171	4.524693	6.356243	6.242536	0.000000	-10.000000	0.250000	-21.383333	553.666687	1023.000000	1023.000000	2046.000000
25.160000	0.040695	24.050501	6.788404	5.310785	6.594415	5.356897	0.000000	-10.000000	0.275000	-21.366667	546.500000	1023.000000	1023.000000	2046.000000
25.180000	0.039391	23.280272	6.643500	4.666693	6.085659	5.884420	0.000000	-10.000000	0.275000	-21.466667	539.333313	1023.000000	1023.000000	2046.000000
25.200001	0.038444	22.720226	6.405164	4.993807	6.117892	5.203363	0.000000	-10.000000	0.275000	-21.700001	532.166687	1023.000000	1023.000000	2046.000000
25.219999	0.037173	21.969296	6.351252	4.493140	5.700490	5.424414	0.000000	-10.000000	0.283333	-21.983334	524.833313	1023.000000	1023.000000	2046.000000
25.240000	0.035488	20.973194	5.868520	4.592412	5.653056	4.859206	0.000000	-10.000000	0.300000	-22.400000	517.500000	1023.000000	1023.000000	2046.000000
25.260000	0.033156	19.595360	5.488827	4.199451	5.165288	4.741793	0.000000	-10.000000	0.300000	-22.516666	510.000000	1023.000000	1023.000000	2046.000000
25.280001	0.030062	17.766615	4.921849	3.753790	4.678906	4.412069	0.000000	-10.000000	0.300000	-22.483334	502.500000	1023.000000	1023.000000	2046.000000
25.299999	0.028519	16.854652	4.661882	3.691608	4.584621	3.916540	0.000000	-10.000000	0.300000	-22.250000	495.000000	1023.000000	1023.000000	2046.000000
25.320000	0.026170	15.466492	4.288615	2.929627	4.186740	4.061510	0.000000	-10.000000	0.300000	-21.950001	487.500000	1023.000000	1023.000000	2046.000000
25.340000	0.025593	15.125402	4.122196	3.302125	4.358649	3.342432	0.000000	-10.000000	0.300000	-21.683334	480.166656	1023.000000	1023.000000	2046.000000
25.360001	0.023852	14.096461	3.892732	2.497536	3.950971	3.755224	0.000000	-10.000000	0.300000	-21.383335	473.000000	1023.000000	1023.000000	2046.000000
25.379999	0.023424	13.843602	3.726046	2.998841	4.166726	2.951989	0.000000	-10.000000	0.300000	-21.300001	466.000000	1023.000000	1023.000000	2046.000000
25.400000	0.022634	13.376539	3.680761	2.516967	3.897771	3.281041	0.000000	-10.000000	0.291667	-21.233334	458.833344	1023.000000	1023.000000	2046.000000
25.420000	0.021904	12.945113	3.547711	2.550504	3.848263	2.998635	0.000000	-10.000000	0.283333	-21.150002	451.666656	1023.000000	1023.000000	2046.000000
25.440001	0.022033	13.021501	3.520895	2.588815	4.027053	2.884737	0.000000	-10.000000	0.283333	-21.166668	444.500000	1023.000000	1023.000000	2046.000000
25.459999	0.021007	12.415393	3.341124	2.019833	3.793602	3.260834	0.000000	-10.000000	0.291667	-21.366667	437.500000	1023.000000	1023.000000	2046.000000
25.480000	0.021450	12.677247	3.342560	2.607438	4.132613	2.594636	0.000000	-10.000000	0.300000	-21.566668	430.333344	1023.000000	1023.000000	2046.000000
25.500000	0.020935	12.372632	3.410501	2.012674	3.801810	3.147647	0.000000	-10.000000	0.291667	-21.650000	423.166656	1023.000000	1023.000000	2046.000000
25.520000	0.021822	12.896577	3.464215	2.640499	4.197335	2.594528	0.000000	-10.000000	0.291667	-21.666666	416.000000	1023.000000	1023.000000	2046.000000
25.540001	0.022029	13.019145	3.564255	2.295504	4.021304	3.138082	0.000000	-10.000000	0.291667	-21.916666	408.833344	1023.000000	1023.000000	2046.000000
25.559999	0.022687	13.408075	3.589855	2.645123	4.231558	2.941539	0.000000	-10.000000	0.300000	-21.966667	401.500000	1023.000000	1023.000000	2046.000000
25.580000	0.023214	13.719255	3.607124	2.696279	4.301781	3.114071	0.000000	-10.000000	0.300000	-21.883333	394.166656	1023.000000	1023.000000	2046.000000
25.600000	0.022197	13.118588	3.364182	2.530843	4.080353	3.143211	0.000000	-10.000000	0.291667	-21.450001	386.833344	1023.000000	1023.000000	2046.000000
25.620001	0.021873	12.927213	3.147565	2.682987	4.182261	2.914400	0.000000	-10.000000	0.283333	-21.250000	379.666656	1023.000000	1023.000000	2046.000000
25.639999	0.020008	11.824644	2.788878	2.099403	3.790317	3.146045	0.000000	-10.000000	0.283333	-21.116667	372.500000	1023.000000	1023.000000	2046.000000
25.660000	0.019583	11.573323	2.573239	2.516857	3.938862	2.544366	0.000000	-10.000000	0.291667	-21.183334	365.500000	1023.000000	1023.000000	2046.000000
25.680000	0.017796	10.517444	2.286927	1.771529	3.433043	3.025944	0.000000	-10.000000	0.300000	-21.150002	358.500000	1023.000000	1023.000000	2046.000000
25.700001	0.017440	10.307253	2.037185	2.241646	3.652811	2.375610	0.000000	-10.000000	0.275000	-20.950001	351.500000	1023.000000	1023.000000	2046.000000
25.719999	0.016137	9.536741	1.868367	1.585968	3.232158	2.850249	0.000000	-10.000000	0.258333	-20.650000	344.500000	1023.000000	1023.000000	2046.000000
25.740000	0.016074	9.499635	1.678684	2.079993	3.462537	2.278421	0.000000	-10.000000	0.225000	-20.333334	337.500000	1023.000000	1023.000000	2046.000000
25.760000	0.015580	9.207829	1.678982	1.675831	3.164241	2.688775	0.000000	-10.000000	0.216667	-20.083334	330.666656	1023.000000	1023.000000	2046.000000
25.780001	0.015866	9.377091	1.629861	2.093022	3.342277	2.311932	0.000000	-10.000000	0.200000	-20.033333	324.000000	1023.000000	1023.000000	2046.000000
25.799999	0.015904	9.398968	1.641870	1.864611	3.220204	2.672282	0.000000	-10.000000	0.200000	-19.966667	317.333344	1023.000000	1023.000000	2046.000000
25.820000	0.015966	9.435637	1.579183	2.137963	3.262360	2.456131	0.000000	-10.000000	0.200000	-20.083334	310.666656	1023.000000	1023.000000	2046.000000
25.840000	0.016261	9.610027	1.599326	2.145664	3.239179	2.625858	0.000000	-10.000000	0.200000	-19.866667	304.000000	1023.000000	1023.000000	2046.000000
25.860001	0.015823	9.351685	1.436928	2.054848	3.138547	2.721362	0.000000	-10.000000	0.200000	-19.816668	297.333344	1023.000000	1023.000000	2046.000000
25.879999	0.016334	9.653147	1.464551	2.325732	3.240802	2.622061	0.000000	-10.000000	0.200000	-19.766666	290.666656	1023.000000	1023.000000	2046.000000
25.900000	0.015628	9.236052	1.315806	2.007502	2.997021	2.915723	0.000000	-10.000000	0.200000	-19.816668	284.000000	1023.000000	1023.000000	2046.000000
25.920000	0.016200	9.574271	1.284454	2.562155	3.288874	2.438788	0.000000	-10.000000	0.191667	-19.650000	277.333344	1023.000000	1023.000000	2046.000000
25.940001	0.015358	9.076486	1.214667	2.035737	2.901225	2.924857	0.000000	-10.000000	0.191667	-19.316668	270.833344	1023.000000	1023.000000	2046.000000
25.959999	0.015852	9.368569	1.186862	2.640582	3.173264	2.367861	0.000000	-10.000000	0.200000	-19.066668	264.333344	1023.000000	1023.000000	2046.000000
25.980000	0.015212	8.990203	1.152462	2.162204	2.844426	2.831111	0.000000	-10.000000	0.200000	-18.800001	258.000000	1023.000000	1023.000000	2046.000000
26.000000	0.015394	9.097764	1.090481	2.589253	3.023541	2.394488	0.000000	-10.000000	0.191667	-18.716667	251.666672	1023.000000	1023.000000	2046.000000
26.020000	0.015072	8.907634	1.088441	2.326346	2.836254	2.656593	0.000000	-10.000000	0.175000	-18.383333	245.500000	1023.000000	1023.000000	2046.000000
26.040001	0.014884	8.796231	0.956450	2.378311	2.876457	2.585014	0.000000	-10.000000	0.175000	-18.183334	239.500000	1023.000000	1023.000000	2046.000000
26.059999	0.014883	8.795587	0.951805	2.448398	2.863886	2.531498	0.000000	-10.000000	0.166667	-17.850000	233.500000	1023.000000	1023.000000	2046.000000
26.080000	0.014284	8.442135	0.775218	2.243911	2.749001	2.674005	0.000000	-10.000000	0.158333	-17.783335	227.500000	1023.000000	1023.000000	2046.000000
26.100000	0.014659	8.663302	0.783428	2.557715	2.886271	2.435888	0.000000	-10.000000	0.150000	-17.783335	221.500000	1023.000000	1023.000000	2046.000000
26.120001	0.013577	8.023890	0.560908	2.119121	2.564570	2.779291	0.000000	-10.000000	0.158333	-17.733334	215.500000	1023.000000	1023.000000	2046.000000
26.139999	0.014034	8.293881	0.546663	2.637021	2.795103	2.315094	0.000000	-10.000000	0.158333	-17.733334	209.500000	1023.000000	1023.000000	2046.000000
26.160000	0.013003	7.684795	0.414012	2.108871	2.353425	2.808487	0.000000	-10.000000	0.158333	-17.733334	203.500000	1023.000000	1023.000000	2046.000000
26.180000	0.013323	7.873830	0.289374	2.692772	2.623334	2.268351	0.000000	-10.000000	0.150000	-17.883333	197.500000	1023.000000	1023.000000	2046.000000
26.200001	0.012317	7.279188	0.166266	2.151101	2.180731	2.781089	0.000000	-10.000000	0.150000	-17.900000	191.500000	1023.000000	1023.000000	2046.000000
26.219999	0.012611	7.452965	0.095026	2.731385	2.394983	2.231571	0.000000	-10.000000	0.150000	-17.933334	185.500000	1023.000000	1023.000000	2046.000000
26.240000	0.011682	6.904011	-0.031710	2.228088	1.981358	2.726275	0.000000	-10.000000	0.158333	-17.866667	179.500000	1023.000000	1023.000000	2046.000000
26.260000	0.011734	6.934570	-0.142518	2.691812	2.131244	2.254032	0.000000	-10.000000	0.166667	-17.833334	173.500000	1023.000000	1023.000000	2046.000000
26.280001	0.011172	6.602600	-0.230467	2.371635	1.855594	2.605838	0.000000	-10.000000	0.175000	-17.750000	167.500000	1023.000000	1023.000000	2046.000000
26.299999	0.010856	6.416079	-0.424657	2.475949	1.881346	2.483440	0.000000	-10.000000	0.175000	-17.650000	161.500000	1023.000000	1023.000000	2046.000000
26.320000	0.010821	6.395255	-0.451370	2.557050	1.872293	2.417282	0.000000	-10.000000	0.158333	-17.683334	155.833328	1023.000000	1023.000000	2046.000000
26.340000	0.009901	5.851234	-0.694875	2.229716	1.629151	2.687242	0.000000	-10.000000	0.150000	-17.450001	150.166672	1023.000000	1023.000000	2046.000000
26.360001	0.010105	5.972105	-0.745040	2.688242	1.815680	2.213223	0.000000	-10.000000	0.141667	-17.383333	144.500000	1023.000000	1023.000000	2046.000000
26.379999	0.009085	5.369260	-0.882004	2.144581	1.387993	2.718691	0.000000	-10.000000	0.150000	-17.133333	138.500000	1023.000000	1023.000000	2046.000000
26.400000	0.009335	5.516980	-0.949493	2.712074	1.631168	2.123231	0.000000	-10.000000	0.158333	-17.266666	132.500000	1023.000000	1023.000000	2046.000000
26.420000	0.008329	4.922297	-1.058800	2.187805	1.192973	2.600320	0.000000	-10.000000	0.158333	-17.216667	126.833336	1023.000000	1023.000000	2046.000000
26.440001	0.008366	4.944042	-1.201283	2.592665	1.398247	2.154413	0.000000	-10.000000	0.150000	-17.150000	121.166664	1023.000000	1023.000000	2046.000000
26.459999	0.007730	4.568347	-1.232900	2.234010	1.083205	2.484032	0.000000	-10.000000	0.141667	-16.950001	115.500000	1023.000000	1023.000000	2046.000000
26.480000	0.007521	4.444777	-1.427491	2.516584	1.228564	2.127120	0.000000	-10.000000	0.141667	-16.633333	109.833336	1023.000000	1023.000000	2046.000000
26.500000	0.006819	4.029884	-1.444786	2.201394	0.934701	2.338575	0.000000	-10.000000	0.150000	-16.333334	104.166664	1023.000000	1023.000000	2046.000000
26.520000	0.005783	3.417868	-1.729233	2.259157	0.833145	2.054798	0.000000	-10.000000	0.141667	-15.933333	98.833336	1023.000000	1023.000000	2046.000000
26.540001	0.004249	2.511326	-1.937993	1.998591	0.444591	2.006137	0.000000	-10.000000	0.133333	-15.666667	93.333336	1023.000000	1023.000000	2046.000000
26.559999	0.002285	1.350486	-2.252469	1.626676	0.064971	1.911308	0.000000	-10.000000	0.125000	-15.416667	88.166664	1023.000000	1023.000000	2046.000000
26.580000	0.000979	0.578710	-2.423991	1.593049	-0.018590	1.428242	0.000000	-10.000000	0.100000	-14.983334	83.000000	1023.000000	1023.000000	2046.000000
26.600000	-0.001009	-0.596530	-2.661860	0.949580	-0.404835	1.520584	0.000000	-10.000000	0.075000	-14.583333	78.000000	1023.000000	1023.000000	2046.000000
26.620001	-0.001068	-0.631199	-2.666080	1.212224	-0.134858	0.957515	0.000000	-10.000000	0.050000	-14.183333	73.166664	1023.000000	1023.000000	2046.000000
26.639999	-0.002192	-1.295705	-2.828605	0.619819	-0.386175	1.299256	0.000000	-10.000000	0.066667	-14.083333	68.333336	1023.000000	1023.000000	2046.000000
26.660000	-0.001607	-0.949888	-2.829265	1.197727	-0.046050	0.727700	0.000000	-10.000000	0.066667	-14.016666	63.666668	1023.000000	1023.000000	2046.000000
26.680000	-0.002453	-1.449697	-2.961820	0.556140	-0.452848	1.408831	0.000000	-10.000000	0.066667	-13.883333	57.500000	1023.000000	1023.000000	2046.000000
26.700001	-0.002283	-1.349519	-3.173944	1.053672	-0.247342	1.018096	0.000000	-10.000000	0.050000	-13.766667	53.000000	1023.000000	1023.000000	2046.000000
26.719999	-0.002328	-1.375574	-3.224381	0.974971	-0.361803	1.235639	0.000000	-10.000000	0.050000	-13.383334	48.333332	1023.000000	1023.000000	2046.000000
26.740000	-0.003123	-1.845700	-3.412281	0.740313	-0.554792	1.381060	0.000000	-10.000000	0.033333	-13.033334	45.333332	1023.000000	1023.000000	2046.000000
26.760000	-0.003518	-2.079330	-3.510999	0.965213	-0.442573	0.909029	0.000000	-10.000000	0.016667	-12.500000	41.000000	1023.000000	1023.000000	2046.000000
26.780001	-0.006035	-3.566506	-3.827461	0.316765	-1.108732	1.052922	0.000000	-10.000000	0.000000	-12.066667	37.000000	1023.000000	1023.000000	2046.000000
26.799999	-0.008180	-4.834180	-4.225032	0.465914	-1.305916	0.230854	0.000000	-10.000000	0.000000	-11.333334	33.000000	1023.000000	1023.000000	2046.000000
26.820000	-0.011022	-6.513961	-4.551632	-0.213634	-1.928893	0.180197	0.000000	-10.000000	0.000000	-10.516667	29.000000	1023.000000	1023.000000	2046.000000
26.840000	-0.012801	-7.565240	-4.875130	-0.477614	-2.042225	-0.170272	0.000000	-10.000000	0.000000	-9.783334	25.333334	1023.000000	1023.000000	2046.000000
26.860001	-0.013613	-8.045160	-5.029504	-0.578306	-1.949762	-0.487588	0.000000	-10.000000	0.000000	-9.316667	22.000000	1023.000000	1023.000000	2046.000000
26.879999	-0.015087	-8.916395	-5.258080	-1.107913	-2.276954	-0.273448	0.000000	-10.000000	0.000000	-9.216667	19.000000	1023.000000	1023.000000	2046.000000
26.900000	-0.015138	-8.946312	-5.313582	-0.713530	-2.064361	-0.854838	0.000000	-10.000000	0.000000	-9.050000	16.000000	1023.000000	1023.000000	2046.000000
26.920000	-0.015955	-9.429670	-5.393036	-1.120600	-2.350017	-0.566018	0.000000	-10.000000	0.000000	-8.816667	13.000000	1023.000000	1023.000000	2046.000000
26.940001	-0.016130	-9.532993	-5.510004	-1.074224	-2.256423	-0.692342	0.000000	-10.000000	0.000000	-8.250000	10.000000	1023.000000	1023.000000	2046.000000
26.959999	-0.015872	-9.380409	-5.414191	-1.019049	-2.135993	-0.811176	0.000000	-10.000000	-0.008333	-7.700000	7.166667	1023.000000	1023.000000	2046.000000
26.980000	-0.016547	-9.779338	-5.503462	-1.434390	-2.372559	-0.468927	0.000000	-10.000000	-0.025000	-7.183333	4.666667	1023.000000	1023.000000	2046.000000
27.000000	-0.015977	-9.442339	-5.487981	-0.975122	-2.006405	-0.972830	0.000000	-10.000000	-0.033333	-6.750000	2.333333	1023.000000	1023.000000	2046.000000
27.020000	-0.016125	-9.529904	-5.397662	-1.302964	-2.220814	-0.608464	0.000000	-10.000000	-0.033333	-6.233334	0.333333	1023.000000	1023.000000	2046.000000
27.040001	-0.015580	-9.207526	-5.323572	-1.160122	-2.081844	-0.641988	0.000000	-10.000000	-0.025000	-5.833333	-1.666667	1023.000000	1023.000000	2046.000000
27.059999	-0.014222	-8.404957	-5.125617	-0.922240	-1.704869	-0.652231	0.000000	-10.000000	-0.033333	-5.716667	-3.500000	1023.000000	1023.000000	2046.000000
27.080000	-0.013886	-8.206819	-4.998548	-1.150816	-1.895159	-0.162295	0.000000	-10.000000	-0.041667	-5.783333	-5.500000	1023.000000	1023.000000	2046.000000
27.100000	-0.012567	-7.427019	-4.885781	-0.603105	-1.503430	-0.434704	0.000000	-10.000000	-0.050000	-5.500000	-7.333333	1023.000000	1023.000000	2046.000000
27.120001	-0.012186	-7.201864	-4.848998	-0.696518	-1.524527	-0.131821	0.000000	-10.000000	-0.058333	-4.583333	-9.000000	1023.000000	1023.000000	2046.000000
27.139999	-0.012541	-7.411798	-4.972571	-0.893551	-1.651355	0.105680	0.000000	-10.000000	-0.066667	-3.566667	-10.333333	1023.000000	1023.000000	2046.000000
27.160000	-0.012677	-7.492024	-5.085906	-0.551174	-1.477802	-0.377144	0.000000	-10.000000	-0.066667	-2.933333	-11.500000	1023.000000	1023.000000	2046.000000
27.180000	-0.013856	-8.188911	-5.275060	-1.011576	-1.878248	-0.024027	0.000000	-10.000000	-0.058333	-2.733333	-12.500000	1023.000000	1023.000000	2046.000000
27.200001	-0.014188	-8.385155	-5.483294	-0.906472	-1.827694	-0.167696	0.000000	-10.000000	-0.066667	-2.083333	-13.333333	1023.000000	1023.000000	2046.000000
27.219999	-0.014301	-8.452051	-5.518218	-0.976894	-1.775136	-0.181803	0.000000	-10.000000	-0.083333	-0.833333	-13.833333	1023.000000	1023.000000	2046.000000
27.240000	-0.015177	-8.969493	-5.685183	-1.334503	-2.062284	0.112477	0.000000	-10.000000	-0.100000	0.816667	-14.000000	1023.000000	1023.000000	2046.000000
27.260000	-0.014849	-8.775537	-5.641788	-0.951210	-1.890232	-0.292307	0.000000	-10.000000	-0.100000	2.416667	-14.000000	1023.000000	1023.000000	2046.000000
27.280001	-0.014908	-8.810388	-5.660534	-1.251092	-1.935535	0.036773	0.000000	-10.000000	-0.100000	4.083333	-14.000000	1023.000000	1023.000000	2046.000000
27.299999	-0.014598	-8.627649	-5.658703	-1.343222	-1.890579	0.264855	0.000000	-10.000000	-0.116667	5.766667	-14.000000	1023.000000	1023.000000	2046.000000
27.320000	-0.013372	-7.902579	-5.452416	-0.878355	-1.492421	-0.079386	0.000000	-10.000000	-0.133333	7.300000	-14.000000	1023.000000	1023.000000	2046.000000
27.340000	-0.012946	-7.651307	-5.323685	-1.141767	-1.584997	0.399142	0.000000	-10.000000	-0.166667	8.566667	-14.000000	1023.000000	1023.000000	2046.000000
27.360001	-0.011855	-7.006310	-5.189216	-0.914589	-1.334151	0.431647	0.000000	-10.000000	-0.183333	9.766666	-14.000000	1023.000000	1023.000000	2046.000000
27.379999	-0.010541	-6.229825	-4.935225	-0.636083	-0.961177	0.302658	0.000000	-10.000000	-0.183333	10.950000	-14.000000	1023.000000	1023.000000	2046.000000
27.400000	-0.010122	-5.981944	-4.824628	-0.841684	-1.075531	0.759898	0.000000	-10.000000	-0.183333	12.166667	-14.000000	1023.000000	1023.000000	2046.000000
27.420000	-0.008855	-5.233089	-4.646477	-0.634081	-0.758521	0.805991	0.000000	-10.000000	-0.200000	13.383334	-1.666667	1023.000000	1023.000000	2046.000000
27.440001	-0.007441	-4.397854	-4.368119	-0.383039	-0.362357	0.715661	0.000000	-10.000000	-0.241667	14.683333	12.000000	1023.000000	1023.000000	2046.000000
27.459999	-0.006930	-4.095840	-4.202852	-0.614074	-0.445157	1.166243	0.000000	-10.000000	-0.283333	16.000000	27.333334	1023.000000	1023.000000	2046.000000
27.480000	-0.005434	-3.211489	-3.975887	-0.214599	-0.032408	1.011406	0.000000	-10.000000	-0.308333	17.383333	32.166668	1023.000000	1023.000000	2046.000000
27.500000	-0.004199	-2.481746	-3.680248	-0.241356	0.209998	1.229859	0.000000	-10.000000	-0.333333	18.633333	37.666668	1023.000000	1023.000000	2046.000000
27.520000	-0.003528	-2.084987	-3.532407	-0.428175	0.289245	1.586350	0.000000	-10.000000	-0.358333	19.800001	43.833332	1023.000000	1023.000000	2046.000000
27.540001	-0.001972	-1.165426	-3.235567	0.040080	0.743921	1.286140	0.000000	-10.000000	-0.400000	20.933334	50.333332	1023.000000	1023.000000	2046.000000
27.559999	-0.001133	-0.669641	-2.969206	-0.130701	0.800172	1.630094	0.000000	-10.000000	-0.450000	21.916668	57.166668	1023.000000	1023.000000	2046.000000
27.580000	-0.000183	-0.108038	-2.876730	-0.181915	1.061880	1.888726	0.000000	-10.000000	-0.483333	22.900002	64.333336	1023.000000	1023.000000	2046.000000
27.600000	0.001262	0.745921	-2.555844	0.184126	1.473359	1.644279	0.000000	-10.000000	-0.508333	23.500000	71.666664	1023.000000	1023.000000	2046.000000
27.620001	0.001656	0.978489	-2.422146	-0.101659	1.402652	2.099642	0.000000	-10.000000	-0.525000	24.500000	79.333336	1023.000000	1023.000000	2046.000000
27.639999	0.002959	1.748588	-2.181286	0.255460	1.726687	1.947727	0.000000	-10.000000	-0.541667	25.266666	87.333336	1023.000000	1023.000000	2046.000000
27.660000	0.004189	2.475640	-1.888886	0.244890	2.011495	2.108141	0.000000	-10.000000	-0.566667	26.100000	95.833336	1023.000000	1023.000000	2046.000000
27.680000	0.004581	2.707668	-1.726691	0.059511	1.939843	2.435005	0.000000	-10.000000	-0.583333	26.366667	101.666664	1023.000000	1023.000000	2046.000000
27.700001	0.005906	3.490513	-1.452409	0.487596	2.291564	2.163761	0.000000	-10.000000	-0.616667	26.799999	110.333336	1023.000000	1023.000000	2046.000000
27.719999	0.006526	3.856577	-1.261579	0.277972	2.322244	2.517939	0.000000	-10.000000	-0.633333	27.366667	119.166664	1023.000000	1023.000000	2046.000000
27.740000	0.007359	4.349058	-1.074422	0.281451	2.453583	2.688446	0.000000	-10.000000	-0.650000	28.016666	131.166672	1023.000000	1023.000000	2046.000000
27.760000	0.008513	5.031073	-0.820642	0.626753	2.806733	2.418228	0.000000	-10.000000	-0.650000	28.600000	140.333328	1023.000000	1023.000000	2046.000000
27.780001	0.008791	5.195540	-0.696114	0.408858	2.703937	2.778859	0.000000	-10.000000	-0.650000	28.900000	149.833328	1023.000000	1023.000000	2046.000000
27.799999	0.009723	5.746570	-0.504059	0.516892	2.882530	2.851207	0.000000	-10.000000	-0.650000	29.250000	159.500000	1023.000000	1023.000000	2046.000000
27.820000	0.010678	6.310934	-0.246021	0.676502	3.139938	2.740515	0.000000	-10.000000	-0.658333	29.466667	169.166672	1023.000000	1023.000000	2046.000000
27.840000	0.010363	6.124289	-0.232393	0.436877	2.935805	2.983999	0.000000	-10.000000	-0.666667	29.783335	178.833328	1023.000000	1023.000000	2046.000000
27.860001	0.010928	6.458365	-0.029615	0.608668	3.111789	2.767524	0.000000	-10.000000	-0.683333	30.066668	188.500000	1023.000000	1023.000000	2046.000000
27.879999	0.011199	6.618526	0.251108	0.437275	3.148814	2.781329	0.000000	-10.000000	-0.691667	30.233334	198.500000	1023.000000	1023.000000	2046.000000
27.900000	0.011154	6.591773	0.353563	0.188791	3.112905	2.936514	0.000000	-10.000000	-0.708333	30.383333	208.666672	1023.000000	1023.000000	2046.000000
27.920000	0.012338	7.291481	0.649260	0.492604	3.530261	2.619356	0.000000	-10.000000	-0.708333	30.450001	219.000000	1023.000000	1023.000000	2046.000000
27.940001	0.013018	7.693408	0.962332	0.267047	3.450544	3.013486	0.000000	-10.000000	-0.708333	30.483334	229.333328	1023.000000	1023.000000	2046.000000
27.959999	0.014760	8.723126	1.215303	0.630409	3.898463	2.978952	0.000000	-10.000000	-0.691667	30.283333	239.500000	1023.000000	1023.000000	2046.000000
27.980000	0.016094	9.511631	1.429959	0.762890	4.117418	3.201364	0.000000	-10.000000	-0.683333	30.066666	246.166672	1023.000000	1023.000000	2046.000000
28.000000	0.016811	9.935196	1.559434	0.539854	4.062398	3.773510	0.000000	-10.000000	-0.683333	29.850000	256.166656	1023.000000	1023.000000	2046.000000
28.020000	0.018216	10.765805	1.777980	1.153870	4.445766	3.388189	0.000000	-10.000000	-0.683333	29.883333	266.166656	1023.000000	1023.000000	2046.000000
28.040001	0.018742	11.076456	1.959665	1.062913	4.305773	3.748105	0.000000	-10.000000	-0.691667	30.083334	279.500000	1023.000000	1023.000000	2046.000000
28.059999	0.020196	11.935992	2.254891	1.331511	4.573899	3.775690	0.000000	-10.000000	-0.691667	30.200001	289.500000	1023.000000	1023.000000	2046.000000
28.080000	0.020911	12.358437	2.462931	1.423585	4.728869	3.743051	0.000000	-10.000000	-0.700000	30.266666	299.500000	1023.000000	1023.000000	2046.000000
28.100000	0.019613	11.591393	2.288788	1.195167	4.273728	3.833710	0.000000	-10.000000	-0.691667	29.950001	309.500000	1023.000000	1023.000000	2046.000000
28.120001	0.018088	10.690269	2.030318	1.303840	4.092580	3.263532	0.000000	-10.000000	-0.675000	29.666668	319.500000	1023.000000	1023.000000	2046.000000
28.139999	0.016005	9.458961	1.822178	0.822191	3.562254	3.252337	0.000000	-10.000000	-0.658333	29.283335	329.500000	1023.000000	1023.000000	2046.000000
28.160000	0.015459	9.136522	1.726167	0.777013	3.609405	3.023937	0.000000	-10.000000	-0.650000	29.116667	336.166656	1023.000000	1023.000000	2046.000000
28.180000	0.015435	9.121930	1.746297	0.664515	3.785751	2.925368	0.000000	-10.000000	-0.633333	28.783335	345.833344	1023.000000	1023.000000	2046.000000
28.200001	0.015286	9.033962	1.739552	0.410915	3.700539	3.182957	0.000000	-10.000000	-0.625000	28.766666	355.500000	1023.000000	1023.000000	2046.000000
28.219999	0.016208	9.578719	1.966276	0.736025	3.993757	2.882661	0.000000	-10.000000	-0.625000	28.833334	368.333344	1023.000000	1023.000000	2046.000000
28.240000	0.016792	9.924312	2.141404	0.630456	4.094044	3.058408	0.000000	-10.000000	-0.641667	29.166666	374.833344	1023.000000	1023.000000	2046.000000
28.260000	0.017412	10.290298	2.258708	0.555366	4.169140	3.307084	0.000000	-10.000000	-0.650000	29.400000	381.166656	1023.000000	1023.000000	2046.000000
28.280001	0.018726	11.067052	2.613371	0.917603	4.501136	3.034942	0.000000	-10.000000	-0.650000	29.533333	391.000000	1023.000000	1023.000000	2046.000000
28.299999	0.019687	11.635082	2.903793	0.812377	4.598838	3.320075	0.000000	-10.000000	-0.658333	29.816668	404.166656	1023.000000	1023.000000	2046.000000
28.320000	0.020614	12.183158	3.104828	0.791814	4.704956	3.581560	0.000000	-10.000000	-0.666667	29.866667	417.500000	1023.000000	1023.000000	2046.000000
28.340000	0.022198	13.118916	3.517803	1.198767	5.052394	3.349952	0.000000	-10.000000	-0.675000	29.933334	424.166656	1023.000000	1023.000000	2046.000000
28.360001	0.023425	13.844273	3.816973	1.160406	5.250723	3.616170	0.000000	-10.000000	-0.675000	29.850000	434.166656	1023.000000	1023.000000	2046.000000
28.379999	0.024881	14.704577	4.135157	1.229967	5.375267	3.964187	0.000000	-10.000000	-0.666667	29.516666	444.166656	1023.000000	1023.000000	2046.000000
28.400000	0.027037	15.978981	4.552288	1.766251	5.817379	3.843063	0.000000	-10.000000	-0.650000	29.216667	457.500000	1023.000000	1023.000000	2046.000000
28.420000	0.028824	17.034700	4.953415	1.829569	6.044771	4.206944	0.000000	-10.000000	-0.625000	28.683334	467.333344	1023.000000	1023.000000	2046.000000
28.440001	0.030086	17.780802	5.133481	1.887420	6.163267	4.596634	0.000000	-10.000000	-0.608333	28.483334	473.833344	1023.000000	1023.000000	2046.000000
28.459999	0.031568	18.656530	5.435904	2.306270	6.485411	4.428947	0.000000	-10.000000	-0.575000	27.666666	483.333344	1023.000000	1023.000000	2046.000000
28.480000	0.031783	18.783613	5.527286	2.171731	6.407691	4.676904	0.000000	-10.000000	-0.533333	26.616667	492.666656	1023.000000	1023.000000	2046.000000
28.500000	0.032035	18.932417	5.511706	2.070810	6.425384	4.924518	0.000000	-10.000000	-0.491667	25.566668	502.000000	1023.000000	1023.000000	2046.000000
28.520000	0.032554	19.239332	5.635799	2.341740	6.606617	4.655176	0.000000	-10.000000	-0.458333	24.633333	507.833344	1023.000000	1023.000000	2046.000000
28.540001	0.032560	19.243238	5.712733	2.105335	6.480744	4.944426	0.000000	-10.000000	-0.450000	23.916668	513.500000	1023.000000	1023.000000	2046.000000
28.559999	0.032976	19.489065	5.807907	2.030774	6.515131	5.135253	0.000000	-10.000000	-0.416667	22.883333	524.166687	1023.000000	1023.000000	2046.000000
28.580000	0.033806	19.979055	6.059767	2.280558	6.777275	4.861455	0.000000	-10.000000	-0.400000	22.316668	532.000000	1023.000000	1023.000000	2046.000000
28.600000	0.034185	20.203053	6.223552	2.102255	6.751733	5.125513	0.000000	-10.000000	-0.391667	21.750000	539.500000	1023.000000	1023.000000	2046.000000
28.620001	0.035576	21.025215	6.476356	2.201485	6.970717	5.376658	0.000000	-10.000000	-0.400000	21.516666	546.833313	1023.000000	1023.000000	2046.000000
28.639999	0.037355	22.076538	6.844861	2.624484	7.400585	5.206608	0.000000	-10.000000	-0.400000	21.266666	556.500000	1023.000000	1023.000000	2046.000000
28.660000	0.038426	22.709816	7.084850	2.642351	7.360105	5.622509	0.000000	-10.000000	-0.383333	21.266666	563.666687	1023.000000	1023.000000	2046.000000
28.680000	0.040202	23.759399	7.363456	2.952826	7.644113	5.799003	0.000000	-10.000000	-0.366667	21.133333	568.333313	1023.000000	1023.000000	2046.000000
28.700001	0.041782	24.693359	7.706510	3.235240	7.962644	5.788966	0.000000	-10.000000	-0.341667	20.166666	575.333313	1023.000000	1023.000000	2046.000000
28.719999	0.042316	25.008961	7.825759	3.272218	7.829045	6.081938	0.000000	-10.000000	-0.300000	18.916666	584.500000	1023.000000	1023.000000	2046.000000
28.740000	0.043819	25.897232	8.098518	3.632567	8.088912	6.077235	0.000000	-10.000000	-0.266667	17.783333	591.333313	1023.000000	1023.000000	2046.000000
28.760000	0.044687	26.410067	8.280642	3.625623	8.217046	6.286757	0.000000	-10.000000	-0.241667	17.283333	595.500000	1023.000000	1023.000000	2046.000000
28.780001	0.045438	26.853619	8.419773	3.683914	8.219307	6.530625	0.000000	-10.000000	-0.241667	16.416668	601.166687	1023.000000	1023.000000	2046.000000
28.799999	0.046674	27.584192	8.698607	4.113246	8.515749	6.256590	0.000000	-10.000000	-0.241667	15.550000	606.833313	1023.000000	1023.000000	2046.000000
28.820000	0.047350	27.983650	8.899772	4.033215	8.470872	6.579792	0.000000	-10.000000	-0.241667	14.716667	612.333313	1023.000000	1023.000000	2046.000000
28.840000	0.048421	28.616734	9.016893	4.163518	8.646450	6.789873	0.000000	-10.000000	-0.216667	14.000000	617.333313	1023.000000	1023.000000	2046.000000
28.860001	0.049158	29.052269	9.222420	4.546072	8.772706	6.511073	0.000000	-10.000000	-0.191667	13.283334	622.333313	1023.000000	1023.000000	2046.000000
28.879999	0.048976	28.944946	9.269399	4.391691	8.540408	6.743449	0.000000	-10.000000	-0.158333	12.283334	627.000000	1023.000000	1023.000000	2046.000000
28.900000	0.049417	29.205578	9.315941	4.461885	8.657935	6.769816	0.000000	-10.000000	-0.150000	11.633333	629.833313	1023.000000	1023.000000	2046.000000
28.920000	0.050174	29.652719	9.608700	4.658501	8.856549	6.528969	0.000000	-10.000000	-0.125000	10.650001	633.833313	1023.000000	1023.000000	2046.000000
28.940001	0.050450	29.815941	9.651696	4.596594	8.734089	6.833563	0.000000	-10.000000	-0.116667	9.733334	637.500000	1023.000000	1023.000000	2046.000000
28.959999	0.051181	30.247917	9.655031	4.826875	8.850748	6.915263	0.000000	-10.000000	-0.100000	8.616667	640.833313	1023.000000	1023.000000	2046.000000
28.980000	0.051183	30.248955	9.633617	5.045181	8.915374	6.654783	0.000000	-10.000000	-0.100000	7.100000	643.833313	1023.000000	1023.000000	2046.000000
29.000000	0.050149	29.637953	9.464435	4.648411	8.553157	6.971951	0.000000	-10.000000	-0.100000	5.500000	646.333313	1023.000000	1023.000000	2046.000000
29.020000	0.050268	29.708252	9.427064	4.831912	8.596170	6.853107	0.000000	-10.000000	-0.083333	2.350000	648.666687	1023.000000	1023.000000	2046.000000
29.040001	0.050673	29.947918	9.574947	4.991972	8.721988	6.659011	0.000000	-10.000000	-0.066667	-0.066667	650.166687	1023.000000	1023.000000	2046.000000
29.059999	0.050420	29.798389	9.516464	4.926966	8.473945	6.881015	0.000000	-10.000000	-0.050000	-2.383333	651.000000	1023.000000	1023.000000	2046.000000
29.080000	0.050075	29.594463	9.441030	5.078635	8.298766	6.776033	0.000000	-10.000000	-0.050000	-3.400000	651.000000	1023.000000	1023.000000	2046.000000
29.100000	0.048288	28.538477	9.117468	5.093000	8.057668	6.270341	0.000000	-10.000000	-0.050000	-4.983334	651.000000	1023.000000	1023.000000	2046.000000
29.120001	0.045128	26.670382	8.585066	4.648609	7.325288	6.111419	0.000000	-10.000000	-0.033333	-6.650000	651.000000	1023.000000	1023.000000	2046.000000
29.139999	0.042999	25.412704	8.190311	4.382748	6.948449	5.891197	0.000000	-10.000000	-0.016667	-8.366667	651.000000	1023.000000	1023.000000	2046.000000
29.160000	0.041375	24.452694	7.989425	4.303338	6.818058	5.341874	0.000000	-10.000000	0.000000	-9.900001	651.000000	1023.000000	1023.000000	2046.000000
29.180000	0.039530	23.362213	7.593169	3.893277	6.520104	5.355663	0.000000	-10.000000	0.000000	-11.183333	651.000000	1023.000000	1023.000000	2046.000000
29.200001	0.038793	22.926422	7.390005	3.747255	6.483664	5.305498	0.000000	-10.000000	0.000000	-11.750000	647.500000	1023.000000	1023.000000	2046.000000
29.219999	0.038254	22.607988	7.330036	3.671136	6.613380	4.993436	0.000000	-10.000000	0.000000	-11.866667	639.500000	1023.000000	1023.000000	2046.000000
29.240000	0.037230	22.003193	7.173937	3.420323	6.337613	5.071320	0.000000	-10.000000	0.000000	-11.683333	630.166687	1023.000000	1023.000000	2046.000000
29.260000	0.037186	21.977003	7.113859	3.402311	6.386373	5.074461	0.000000	-10.000000	0.000000	-11.383333	623.166687	1023.000000	1023.000000	2046.000000
29.280001	0.037008	21.871464	7.148984	3.427927	6.515160	4.779394	0.000000	-10.000000	0.000000	-11.200000	619.500000	1023.000000	1023.000000	2046.000000
29.299999	0.036350	21.482632	7.046932	3.256125	6.273385	4.906190	0.000000	-10.000000	0.000000	-11.100000	615.833313	1023.000000	1023.000000	2046.000000
29.320000	0.036620	21.642401	7.064930	3.359276	6.411622	4.806572	0.000000	-10.000000	0.000000	-11.033334	612.000000	1023.000000	1023.000000	2046.000000
29.340000	0.036619	21.641640	7.115696	3.260307	6.496444	4.769192	0.000000	-10.000000	0.000000	-10.933333	608.333313	1023.000000	1023.000000	2046.000000
29.360001	0.036383	21.502119	7.013871	3.184417	6.392858	4.910974	0.000000	-10.000000	0.000000	-10.933333	604.666687	1023.000000	1023.000000	2046.000000
29.379999	0.037096	21.923916	7.183599	3.422668	6.563120	4.754529	0.000000	-10.000000	0.000000	-11.150001	601.000000	1023.000000	1023.000000	2046.000000
29.400000	0.037361	22.080175	7.233330	3.371454	6.565763	4.909628	0.000000	-10.000000	0.008333	-11.616667	597.000000	1023.000000	1023.000000	2046.000000
29.420000	0.037953	22.430275	7.227564	3.433451	6.624126	5.145133	0.000000	-10.000000	0.016667	-12.316667	593.000000	1023.000000	1023.000000	2046.000000
29.440001	0.038509	22.758614	7.297803	3.728595	6.809257	4.922960	0.000000	-10.000000	0.033333	-13.100000	589.000000	1023.000000	1023.000000	2046.000000
29.459999	0.037904	22.401392	7.133277	3.571032	6.582671	5.114412	0.000000	-10.000000	0.041667	-13.866667	584.833313	1023.000000	1023.000000	2046.000000
29.480000	0.037572	22.205084	6.896593	3.529347	6.565071	5.214072	0.000000	-10.000000	0.050000	-14.450000	580.333313	1023.000000	1023.000000	2046.000000
29.500000	0.036665	21.668945	6.714722	3.547538	6.543366	4.863319	0.000000	-10.000000	0.066667	-15.150001	575.500000	1023.000000	1023.000000	2046.000000
29.520000	0.035220	20.814785	6.341609	3.297359	6.207912	4.967904	0.000000	-10.000000	0.100000	-15.900001	570.500000	1023.000000	1023.000000	2046.000000
29.540001	0.034690	20.501547	6.132582	3.298817	6.125189	4.944958	0.000000	-10.000000	0.133333	-16.816668	565.166687	1023.000000	1023.000000	2046.000000
29.559999	0.033858	20.010338	5.970125	3.168448	6.087125	4.784639	0.000000	-10.000000	0.150000	-17.466667	559.500000	1023.000000	1023.000000	2046.000000
29.580000	0.032801	19.385242	5.694017	2.975386	5.808708	4.907132	0.000000	-10.000000	0.158333	-17.866667	553.500000	1023.000000	1023.000000	2046.000000
29.600000	0.032760	19.360941	5.661805	3.081128	5.867131	4.750876	0.000000	-10.000000	0.158333	-17.900000	547.500000	1023.000000	1023.000000	2046.000000
29.620001	0.032660	19.302130	5.604116	2.987303	5.900816	4.809895	0.000000	-10.000000	0.166667	-17.933334	541.500000	1023.000000	1023.000000	2046.000000
29.639999	0.032740	19.349205	5.515612	3.050430	5.821602	4.961562	0.000000	-10.000000	0.158333	-17.950001	535.500000	1023.000000	1023.000000	2046.000000
29.660000	0.033401	19.739780	5.625771	3.399260	5.973351	4.741398	0.000000	-10.000000	0.166667	-18.083334	529.500000	1023.000000	1023.000000	2046.000000
29.680000	0.033383	19.729635	5.609597	3.323594	5.840142	4.956301	0.000000	-10.000000	0.166667	-18.366667	523.500000	1023.000000	1023.000000	2046.000000
29.700001	0.033793	19.971891	5.518059	3.419101	5.891799	5.142932	0.000000	-10.000000	0.166667	-18.583334	517.500000	1023.000000	1023.000000	2046.000000
29.719999	0.033905	20.037868	5.559322	3.624642	5.961733	4.892171	0.000000	-10.000000	0.166667	-18.683334	511.500000	1023.000000	1023.000000	2046.000000
29.740000	0.033540	19.822277	5.370111	3.574120	5.780530	5.097517	0.000000	-10.000000	0.158333	-18.483334	505.166656	1023.000000	1023.000000	2046.000000
29.760000	0.033825	19.990547	5.336659	3.693787	5.827060	5.133040	0.000000	-10.000000	0.158333	-18.433334	498.833344	1023.000000	1023.000000	2046.000000
29.780001	0.033893	20.030621	5.390614	3.790286	5.908971	4.940749	0.000000	-10.000000	0.150000	-18.316668	492.500000	1023.000000	1023.000000	2046.000000
29.799999	0.033426	19.754862	5.247506	3.725799	5.720345	5.061211	0.000000	-10.000000	0.150000	-18.316668	486.500000	1023.000000	1023.000000	2046.000000
29.820000	0.034172	20.195539	5.416100	3.926171	5.881559	4.971709	0.000000	-10.000000	0.150000	-17.900002	480.500000	1023.000000	1023.000000	2046.000000
29.840000	0.034284	20.261900	5.476754	3.829098	5.974092	4.981955	0.000000	-10.000000	0.150000	-17.666668	474.500000	1023.000000	1023.000000	2046.000000
29.860001	0.033894	20.031412	5.306886	3.784767	5.868054	5.071704	0.000000	-10.000000	0.150000	-17.233334	468.500000	1023.000000	1023.000000	2046.000000
29.879999	0.033603	19.859095	5.326959	3.928552	5.904707	4.698875	0.000000	-10.000000	0.150000	-16.966667	462.833344	1023.000000	1023.000000	2046.000000
29.900000	0.032562	19.243998	5.174831	3.673452	5.655364	4.740351	0.000000	-10.000000	0.150000	-16.866667	457.166656	1023.000000	1023.000000	2046.000000
29.920000	0.032281	19.077978	5.048383	3.609061	5.661189	4.759345	0.000000	-10.000000	0.150000	-17.016666	451.500000	1023.000000	1023.000000	2046.000000
29.940001	0.032001	18.912300	4.997458	3.608232	5.782545	4.524065	0.000000	-10.000000	0.158333	-17.500000	445.833344	1023.000000	1023.000000	2046.000000
29.959999	0.031084	18.370638	4.689667	3.547665	5.516490	4.616816	0.000000	-10.000000	0.158333	-17.800001	440.166656	1023.000000	1023.000000	2046.000000
29.980000	0.030936	18.283009	4.565627	3.699863	5.486392	4.531125	0.000000	-10.000000	0.158333	-18.150000	434.333344	1023.000000	1023.000000	2046.000000
30.000000	0.029887	17.663008	4.359540	3.535872	5.255487	4.512108	0.000000	-10.000000	0.158333	-18.333334	428.000000	1023.000000	1023.000000	2046.000000
30.020000	0.029151	17.228098	4.062138	3.512522	5.072107	4.581330	0.000000	-10.000000	0.175000	-18.633333	421.666656	1023.000000	1023.000000	2046.000000
30.040001	0.028537	16.865152	3.982138	3.586437	5.073287	4.223290	0.000000	-10.000000	0.191667	-18.799999	415.500000	1023.000000	1023.000000	2046.000000
30.059999	0.027226	16.090340	3.786457	3.405717	4.676342	4.221825	0.000000	-10.000000	0.191667	-19.083334	409.333344	1023.000000	1023.000000	2046.000000
30.080000	0.026419	15.613707	3.571412	3.326858	4.642695	4.072742	0.000000	-10.000000	0.183333	-19.133333	403.000000	1023.000000	1023.000000	2046.000000
30.100000	0.024111	14.249498	3.202525	3.061091	4.312447	3.673436	0.000000	-10.000000	0.183333	-19.299999	396.666656	1023.000000	1023.000000	2046.000000
30.120001	0.021343	12.613484	2.674611	2.744801	3.697425	3.496648	0.000000	-10.000000	0.191667	-19.483334	390.166656	1023.000000	1023.000000	2046.000000
30.139999	0.019233	11.366573	2.378034	2.550434	3.468650	2.969456	0.000000	-10.000000	0.200000	-19.633333	383.666656	1023.000000	1023.000000	2046.000000
30.160000	0.016980	10.035372	1.990307	2.112232	3.164035	2.768797	0.000000	-10.000000	0.200000	-19.666666	377.000000	1023.000000	1023.000000	2046.000000
30.180000	0.015699	9.278282	1.673337	1.898733	3.039831	2.666381	0.000000	-10.000000	0.200000	-19.433334	370.500000	1023.000000	1023.000000	2046.000000
30.200001	0.014705	8.690563	1.536806	1.830145	3.090841	2.232771	0.000000	-10.000000	0.191667	-19.283333	364.000000	1023.000000	1023.000000	2046.000000
30.219999	0.013395	7.916707	1.246864	1.553988	2.845216	2.270638	0.000000	-10.000000	0.183333	-19.100000	357.666656	1023.000000	1023.000000	2046.000000
30.240000	0.013077	7.728776	1.180201	1.477268	2.863243	2.208063	0.000000	-10.000000	0.175000	-18.916666	351.166656	1023.000000	1023.000000	2046.000000
30.260000	0.012467	7.367989	1.104311	1.361498	2.933292	1.968888	0.000000	-10.000000	0.166667	-18.666666	344.833344	1023.000000	1023.000000	2046.000000
30.280001	0.011731	6.933209	0.923877	1.215416	2.732690	2.061226	0.000000	-10.000000	0.158333	-18.383333	338.500000	1023.000000	1023.000000	2046.000000
30.299999	0.011806	6.977116	1.011607	1.288391	2.829239	1.847879	0.000000	-10.000000	0.150000	-18.183334	332.500000	1023.000000	1023.000000	2046.000000
30.320000	0.011064	6.538784	0.848473	1.095824	2.712975	1.881512	0.000000	-10.000000	0.150000	-18.066668	326.500000	1023.000000	1023.000000	2046.000000
30.340000	0.011229	6.636052	0.813152	1.126772	2.831017	1.865111	0.000000	-10.000000	0.158333	-18.000000	320.500000	1023.000000	1023.000000	2046.000000
30.360001	0.011250	6.648584	0.885101	1.087627	2.907143	1.768713	0.000000	-10.000000	0.166667	-18.000000	314.500000	1023.000000	1023.000000	2046.000000
30.379999	0.011434	6.757390	0.824642	1.151918	2.858255	1.922576	0.000000	-10.000000	0.166667	-18.166668	308.500000	1023.000000	1023.000000	2046.000000
30.400000	0.012421	7.340593	1.027082	1.393328	3.067412	1.852771	0.000000	-10.000000	0.175000	-18.533335	302.500000	1023.000000	1023.000000	2046.000000
30.420000	0.012394	7.324573	0.954381	1.407233	2.944900	2.018058	0.000000	-10.000000	0.183333	-19.033335	296.166656	1023.000000	1023.000000	2046.000000
30.440001	0.012834	7.584941	0.898044	1.537286	3.038961	2.110651	0.000000	-10.000000	0.200000	-19.166668	289.833344	1023.000000	1023.000000	2046.000000
30.459999	0.012159	7.185972	0.743934	1.477483	3.019906	1.944649	0.000000	-10.000000	0.191667	-19.166668	283.166656	1023.000000	1023.000000	2046.000000
30.480000	0.010990	6.495309	0.378683	1.382385	2.743400	1.990840	0.000000	-10.000000	0.191667	-18.983334	276.833344	1023.000000	1023.000000	2046.000000
30.500000	0.010356	6.120188	0.242262	1.358683	2.681508	1.837736	0.000000	-10.000000	0.183333	-19.033333	270.500000	1023.000000	1023.000000	2046.000000
30.520000	0.009122	5.390984	-0.033823	1.129380	2.479875	1.815552	0.000000	-10.000000	0.191667	-19.133333	264.166656	1023.000000	1023.000000	2046.000000
30.540001	0.008155	4.819396	-0.335298	1.017146	2.230687	1.906861	0.000000	-10.000000	0.183333	-19.316668	257.833344	1023.000000	1023.000000	2046.000000
30.559999	0.007523	4.446334	-0.419201	1.056487	2.176820	1.632229	0.000000	-10.000000	0.191667	-19.150002	251.166672	1023.000000	1023.000000	2046.000000
30.580000	0.006646	3.927883	-0.643938	0.838390	2.011925	1.721507	0.000000	-10.000000	0.191667	-19.100000	244.833328	1023.000000	1023.000000	2046.000000
30.600000	0.006510	3.847229	-0.775012	0.860627	1.953039	1.808574	0.000000	-10.000000	0.200000	-18.783333	238.500000	1023.000000	1023.000000	2046.000000
30.620001	0.006560	3.876714	-0.727425	1.001308	2.046701	1.556130	0.000000	-10.000000	0.191667	-18.799999	232.333328	1023.000000	1023.000000	2046.000000
30.639999	0.006333	3.742811	-0.829064	0.968269	1.856665	1.746940	0.000000	-10.000000	0.183333	-18.549999	226.000000	1023.000000	1023.000000	2046.000000
30.660000	0.006894	4.074604	-0.837206	1.140919	1.966175	1.804715	0.000000	-10.000000	0.166667	-18.483334	219.666672	1023.000000	1023.000000	2046.000000
30.680000	0.006882	4.067520	-0.800316	1.220674	1.968606	1.678556	0.000000	-10.000000	0.166667	-18.533333	213.500000	1023.000000	1023.000000	2046.000000
30.700001	0.006663	3.937891	-0.969025	1.296067	1.766116	1.844733	0.000000	-10.000000	0.158333	-18.616667	207.500000	1023.000000	1023.000000	2046.000000
30.719999	0.007081	4.184767	-0.917216	1.452814	1.804746	1.844423	0.000000	-10.000000	0.166667	-18.533333	201.333328	1023.000000	1023.000000	2046.000000
30.740000	0.006866	4.057777	-0.957313	1.384934	1.787432	1.842725	0.000000	-10.000000	0.158333	-18.350000	195.000000	1023.000000	1023.000000	2046.000000
30.760000	0.006756	3.992984	-1.125446	1.459140	1.682795	1.976494	0.000000	-10.000000	0.166667	-18.116667	188.666672	1023.000000	1023.000000	2046.000000
30.780001	0.006958	4.111972	-1.048948	1.628116	1.724918	1.807886	0.000000	-10.000000	0.158333	-18.083334	182.500000	1023.000000	1023.000000	2046.000000
30.799999	0.006588	3.893494	-1.170911	1.537850	1.633924	1.892631	0.000000	-10.000000	0.158333	-17.933334	176.500000	1023.000000	1023.000000	2046.000000
30.820000	0.006665	3.939187	-1.243333	1.554683	1.582651	2.045185	0.000000	-10.000000	0.150000	-17.683334	170.500000	1023.000000	1023.000000	2046.000000
30.840000	0.006613	3.908404	-1.212256	1.677326	1.650721	1.792613	0.000000	-10.000000	0.150000	-17.383333	164.833328	1023.000000	1023.000000	2046.000000
30.860001	0.005970	3.528348	-1.444844	1.620323	1.435534	1.917336	0.000000	-10.000000	0.150000	-17.316668	159.166672	1023.000000	1023.000000	2046.000000
30.879999	0.006250	3.693960	-1.435658	1.731156	1.476571	1.921891	0.000000	-10.000000	0.141667	-17.200001	153.500000	1023.000000	1023.000000	2046.000000
30.900000	0.005906	3.490213	-1.537215	1.647099	1.477817	1.902511	0.000000	-10.000000	0.141667	-17.200001	147.500000	1023.000000	1023.000000	2046.000000
30.920000	0.005514	3.258826	-1.747551	1.704036	1.325459	1.976882	0.000000	-10.000000	0.150000	-17.016666	141.833328	1023.000000	1023.000000	2046.000000
30.940001	0.005669	3.350566	-1.661964	1.793973	1.359360	1.859197	0.000000	-10.000000	0.158333	-17.200001	136.166672	1023.000000	1023.000000	2046.000000
30.959999	0.005085	3.005241	-1.840276	1.750276	1.223472	1.871768	0.000000	-10.000000	0.166667	-17.200001	130.500000	1023.000000	1023.000000	2046.000000
30.980000	0.005347	3.159885	-1.857757	1.716838	1.196578	2.104226	0.000000	-10.000000	0.158333	-17.283333	124.500000	1023.000000	1023.000000	2046.000000
31.000000	0.004525	2.674220	-1.930712	1.766540	1.101425	1.736966	0.000000	-10.000000	0.158333	-17.116667	118.833336	1023.000000	1023.000000	2046.000000
31.020000	0.003002	1.773946	-2.226616	1.609644	0.676309	1.714609	0.000000	-10.000000	0.141667	-16.866667	113.166664	1023.000000	1023.000000	2046.000000
31.040001	0.002198	1.298983	-2.274944	1.506803	0.541251	1.525873	0.000000	-10.000000	0.133333	-16.716667	107.666664	1023.000000	1023.000000	2046.000000
31.059999	0.000728	0.430352	-2.458634	1.199007	0.315229	1.374750	0.000000	-10.000000	0.133333	-16.516666	102.000000	1023.000000	1023.000000	2046.000000
31.080000	0.000288	0.170423	-2.676459	1.038010	0.343755	1.465117	0.000000	-10.000000	0.133333	-16.500000	96.500000	1023.000000	1023.000000	2046.000000
31.100000	-0.000178	-0.104953	-2.732331	1.061809	0.405918	1.159651	0.000000	-10.000000	0.141667	-16.383333	91.000000	1023.000000	1023.000000	2046.000000
31.120001	-0.000747	-0.441396	-2.963105	1.116101	0.160503	1.245105	0.000000	-10.000000	0.141667	-16.433334	85.500000	1023.000000	1023.000000	2046.000000
31.139999	-0.000890	-0.526069	-3.038188	1.108462	0.117419	1.286238	0.000000	-10.000000	0.141667	-16.366667	80.000000	1023.000000	1023.000000	2046.000000
31.160000	-0.001436	-0.848568	-3.264080	1.113737	-0.024103	1.325879	0.000000	-10.000000	0.141667	-16.216667	74.500000	1023.000000	1023.000000	2046.000000
31.180000	-0.001512	-0.893761	-3.390063	1.117112	-0.089154	1.468345	0.000000	-10.000000	0.125000	-15.916667	69.000000	1023.000000	1023.000000	2046.000000
31.200001	-0.002172	-1.283434	-3.396451	1.051393	-0.136828	1.198452	0.000000	-10.000000	0.116667	-15.550000	63.666668	1023.000000	1023.000000	2046.000000
31.219999	-0.003485	-2.059818	-3.700533	0.945735	-0.434560	1.129540	0.000000	-10.000000	0.083333	-15.033334	58.500000	1023.000000	1023.000000	2046.000000
31.240000	-0.005017	-2.964944	-3.894562	0.742943	-0.603530	0.790204	0.000000	-10.000000	0.066667	-14.583333	53.500000	1023.000000	1023.000000	2046.000000
31.260000	-0.007983	-4.717941	-4.410674	0.437353	-1.249715	0.505094	0.000000	-10.000000	0.041667	-14.066667	48.666668	1023.000000	1023.000000	2046.000000
31.280001	-0.009952	-5.881780	-4.708998	0.054983	-1.521319	0.293554	0.000000	-10.000000	0.025000	-13.450000	43.833332	1023.000000	1023.000000	2046.000000
31.299999	-0.011877	-7.019355	-5.008729	-0.241692	-1.641386	-0.127547	0.000000	-10.000000	0.008333	-12.783334	39.333332	1023.000000	1023.000000	2046.000000
31.320000	-0.013179	-7.788539	-5.324303	-0.466025	-1.827944	-0.170267	0.000000	-10.000000	0.000000	-12.283334	35.000000	1023.000000	1023.000000	2046.000000
31.340000	-0.013900	-8.214769	-5.333646	-0.549540	-1.854854	-0.476729	0.000000	-10.000000	0.000000	-11.966666	31.000000	1023.000000	1023.000000	2046.000000
31.360001	-0.014966	-8.844874	-5.546834	-0.790592	-2.073825	-0.433624	0.000000	-10.000000	0.000000	-11.800000	27.000000	1023.000000	1023.000000	2046.000000
31.379999	-0.015101	-8.924593	-5.638754	-0.840028	-2.019479	-0.426332	0.000000	-10.000000	0.000000	-11.500000	23.000000	1023.000000	1023.000000	2046.000000
31.400000	-0.015543	-9.185777	-5.636284	-0.952154	-1.980568	-0.616770	0.000000	-10.000000	0.000000	-11.166667	19.166666	1023.000000	1023.000000	2046.000000
31.420000	-0.016065	-9.494587	-5.797893	-0.927802	-2.148600	-0.620292	0.000000	-10.000000	0.000000	-10.633333	15.500000	1023.000000	1023.000000	2046.000000
31.440001	-0.015823	-9.351424	-5.681355	-0.916264	-2.071323	-0.682483	0.000000	-10.000000	0.000000	-10.233334	12.000000	1023.000000	1023.000000	2046.000000
31.459999	-0.016268	-9.614359	-5.774247	-1.034694	-2.118032	-0.687387	0.000000	-10.000000	0.000000	-9.900001	8.500000	1023.000000	1023.000000	2046.000000
31.480000	-0.015918	-9.407579	-5.771687	-1.085256	-2.033347	-0.517289	0.000000	-10.000000	0.000000	-9.616667	5.166667	1023.000000	1023.000000	2046.000000
31.500000	-0.015686	-9.270442	-5.674496	-1.039033	-1.850927	-0.705986	0.000000	-10.000000	0.000000	-9.250000	2.166667	1023.000000	1023.000000	2046.000000
31.520000	-0.015089	-8.917520	-5.682529	-0.918293	-1.834216	-0.482481	0.000000	-10.000000	0.000000	-9.016666	-0.500000	1023.000000	1023.000000	2046.000000
31.540001	-0.014035	-8.294736	-5.387633	-0.767007	-1.635471	-0.504626	0.000000	-10.000000	0.000000	-9.050000	-3.166667	1023.000000	1023.000000	2046.000000
31.559999	-0.013687	-8.089175	-5.406394	-0.685971	-1.671744	-0.325067	0.000000	-10.000000	0.000000	-9.116667	-6.000000	1023.000000	1023.000000	2046.000000
31.580000	-0.012913	-7.631836	-5.337959	-0.576852	-1.603460	-0.113565	0.000000	-10.000000	0.000000	-8.916667	-9.000000	1023.000000	1023.000000	2046.000000
31.600000	-0.013219	-7.812453	-5.379652	-0.603782	-1.561837	-0.267182	0.000000	-10.000000	0.000000	-8.466667	-12.000000	1023.000000	1023.000000	2046.000000
31.620001	-0.013957	-8.248474	-5.675032	-0.664666	-1.735232	-0.173544	0.000000	-10.000000	0.000000	-8.133333	-14.833333	1023.000000	1023.000000	2046.000000
31.639999	-0.014337	-8.473063	-5.722268	-0.706382	-1.723421	-0.320991	0.000000	-10.000000	0.000000	-8.116667	-17.666666	1023.000000	1023.000000	2046.000000
31.660000	-0.015428	-9.118098	-6.000293	-0.766149	-1.967138	-0.384517	0.000000	-10.000000	0.000000	-8.266666	-20.333334	1023.000000	1023.000000	2046.000000
31.680000	-0.015529	-9.177694	-6.105428	-0.895728	-1.959520	-0.217019	0.000000	-10.000000	0.000000	-8.233334	-23.166666	1023.000000	1023.000000	2046.000000
31.700001	-0.016287	-9.625500	-6.158366	-1.010680	-2.056886	-0.399568	0.000000	-10.000000	0.000000	-7.966667	-25.833334	1023.000000	1023.000000	2046.000000
31.719999	-0.016741	-9.894047	-6.351258	-1.033476	-2.176281	-0.333032	0.000000	-10.000000	-0.008333	-7.500000	-28.666666	1023.000000	1023.000000	2046.000000
31.740000	-0.016577	-9.797086	-6.270864	-0.961106	-2.064705	-0.500411	0.000000	-10.000000	-0.025000	-6.983334	-31.166666	1023.000000	1023.000000	2046.000000
31.760000	-0.016666	-9.849527	-6.331845	-1.038688	-2.094039	-0.384955	0.000000	-10.000000	-0.041667	-6.383333	-33.500000	1023.000000	1023.000000	2046.000000
31.780001	-0.015814	-9.346079	-6.193440	-0.954456	-2.008248	-0.189934	0.000000	-10.000000	-0.050000	-5.900000	-35.500000	1023.000000	1023.000000	2046.000000
31.799999	-0.015469	-9.142218	-6.113195	-0.867436	-1.815530	-0.346056	0.000000	-10.000000	-0.050000	-5.533333	-37.500000	1023.000000	1023.000000	2046.000000
31.820000	-0.014930	-8.823879	-6.113146	-0.716117	-1.843444	-0.151172	0.000000	-10.000000	-0.050000	-5.266667	-39.500000	1023.000000	1023.000000	2046.000000
31.840000	-0.014243	-8.417452	-5.890010	-0.547644	-1.716644	-0.263154	0.000000	-10.000000	-0.050000	-4.816667	-41.333332	1023.000000	1023.000000	2046.000000
31.860001	-0.014142	-8.358043	-5.945433	-0.563647	-1.795213	-0.053750	0.000000	-10.000000	-0.050000	-4.416667	-43.000000	1023.000000	1023.000000	2046.000000
31.879999	-0.013330	-7.877827	-5.848805	-0.448755	-1.683071	0.102804	0.000000	-10.000000	-0.050000	-4.016667	-44.333332	1023.000000	1023.000000	2046.000000
31.900000	-0.013018	-7.693556	-5.732758	-0.371236	-1.548410	-0.041152	0.000000	-10.000000	-0.050000	-3.750000	-45.666668	1023.000000	1023.000000	2046.000000
31.920000	-0.012854	-7.596799	-5.798374	-0.252654	-1.630959	0.085188	0.000000	-10.000000	-0.050000	-3.400000	-46.833332	1023.000000	1023.000000	2046.000000
31.940001	-0.012064	-7.130116	-5.684905	-0.170826	-1.482039	0.207655	0.000000	-10.000000	-0.066667	-3.033333	-48.000000	1023.000000	1023.000000	2046.000000
31.959999	-0.011849	-7.002797	-5.582561	-0.167177	-1.350499	0.097440	0.000000	-10.000000	-0.066667	-2.700000	-49.000000	1023.000000	1023.000000	2046.000000
31.980000	-0.011852	-7.004629	-5.679248	-0.062074	-1.444205	0.180898	0.000000	-10.000000	-0.075000	-2.466667	-50.000000	1023.000000	1023.000000	2046.000000
32.000000	-0.011057	-6.534905	-5.532753	-0.041208	-1.321571	0.360626	0.000000	-10.000000	-0.058333	-2.266667	-50.833332	1023.000000	1023.000000	2046.000000
32.020000	-0.011046	-6.528337	-5.444586	-0.068056	-1.230832	0.215137	0.000000	-10.000000	-0.058333	-2.100000	-51.500000	1023.000000	1023.000000	2046.000000
32.040001	-0.010973	-6.485046	-5.561035	0.047141	-1.293120	0.321968	0.000000	-10.000000	-0.058333	-2.000000	-51.833332	1023.000000	1023.000000	2046.000000
32.060001	-0.010383	-6.136166	-5.416142	0.160093	-1.151891	0.271774	0.000000	-10.000000	-0.066667	-2.000000	-52.333332	1023.000000	1023.000000	2046.000000
32.080002	-0.010304	-6.089942	-5.337986	0.054186	-1.124070	0.317928	0.000000	-10.000000	-0.066667	-2.083333	-52.833332	1023.000000	1023.000000	2046.000000
32.099998	-0.009994	-5.906581	-5.423924	0.129002	-1.091415	0.479756	0.000000	-10.000000	-0.066667	-2.133333	-53.500000	1023.000000	1023.000000	2046.000000
32.119999	-0.009602	-5.675007	-5.234797	0.180092	-0.943518	0.323215	0.000000	-10.000000	-0.066667	-2.183333	-54.166668	1023.000000	1023.000000	2046.000000
32.139999	-0.009666	-5.712850	-5.319220	0.251215	-1.080531	0.435686	0.000000	-10.000000	-0.066667	-2.166667	-54.833332	1023.000000	1023.000000	2046.000000
32.160000	-0.009271	-5.479041	-5.188026	0.308075	-1.014244	0.415154	0.000000	-10.000000	-0.058333	-2.083333	-55.666668	1023.000000	1023.000000	2046.000000
32.180000	-0.010129	-5.986312	-5.296866	0.182616	-1.167679	0.295618	0.000000	-10.000000	-0.050000	-1.883333	-56.333332	1023.000000	1023.000000	2046.000000
32.200001	-0.010747	-6.351258	-5.421009	0.080138	-1.334833	0.324446	0.000000	-10.000000	-0.058333	-1.600000	-56.833332	1023.000000	1023.000000	2046.000000
32.220001	-0.011444	-6.763426	-5.326756	-0.043763	-1.364789	-0.028117	0.000000	-10.000000	-0.058333	-1.150000	-57.000000	1023.000000	1023.000000	2046.000000
32.240002	-0.012427	-7.344220	-5.502732	-0.170475	-1.548024	-0.122989	0.000000	-10.000000	-0.058333	-0.616667	-57.000000	1023.000000	1023.000000	2046.000000
32.259998	-0.012159	-7.185831	-5.424595	-0.319143	-1.422121	-0.019972	0.000000	-10.000000	-0.050000	-0.783333	-57.000000	1023.000000	1023.000000	2046.000000
32.279999	-0.012432	-7.347178	-5.471185	-0.348300	-1.323675	-0.204018	0.000000	-10.000000	-0.050000	-1.433333	-57.000000	1023.000000	1023.000000	2046.000000
32.299999	-0.012142	-7.175880	-5.501211	-0.235718	-1.423035	-0.015916	0.000000	-10.000000	-0.050000	-2.450000	-57.166668	1023.000000	1023.000000	2046.000000
32.320000	-0.012150	-7.180726	-5.515080	-0.231729	-1.357379	-0.076537	0.000000	-10.000000	-0.066667	-2.833333	-57.666668	1023.000000	1023.000000	2046.000000
32.340000	-0.012448	-7.356736	-5.776850	-0.113462	-1.437735	-0.028689	0.000000	-10.000000	-0.075000	-2.983333	-58.500000	1023.000000	1023.000000	2046.000000
32.360001	-0.011993	-7.087642	-5.685350	-0.137918	-1.445059	0.180685	0.000000	-10.000000	-0.075000	-2.833333	-59.500000	1023.000000	1023.000000	2046.000000
32.380001	-0.012444	-7.354638	-5.671867	-0.173355	-1.454037	-0.055378	0.000000	-10.000000	-0.058333	-2.600000	-60.500000	1023.000000	1023.000000	2046.000000
32.400002	-0.013670	-8.078730	-5.954721	-0.247497	-1.735148	-0.141364	0.000000	-10.000000	-0.058333	-2.383333	-61.333332	1023.000000	1023.000000	2046.000000
32.419998	-0.015124	-8.938141	-6.119246	-0.426317	-2.006924	-0.385653	0.000000	-10.000000	-0.075000	-2.283333	-62.166668	1023.000000	1023.000000	2046.000000
32.439999	-0.017847	-10.547446	-6.564480	-0.763952	-2.382895	-0.836120	0.000000	-10.000000	-0.083333	-2.133333	-63.000000	1023.000000	1023.000000	2046.000000
32.459999	-0.019682	-11.632286	-6.888144	-1.074945	-2.750251	-0.918945	0.000000	-10.000000	-0.075000	-1.366667	-63.666668	1023.000000	1023.000000	2046.000000
32.480000	-0.020986	-12.402686	-6.982993	-1.256414	-2.805236	-1.358044	0.000000	-10.000000	-0.075000	-0.600000	-64.000000	1023.000000	1023.000000	2046.000000
32.500000	-0.022134	-13.081328	-7.247654	-1.473354	-2.986851	-1.373470	0.000000	-10.000000	-0.066667	0.000000	-64.000000	1023.000000	1023.000000	2046.000000
32.520000	-0.022434	-13.258552	-7.312697	-1.605839	-2.982771	-1.357243	0.000000	-10.000000	-0.066667	-0.266667	-64.000000	1023.000000	1023.000000	2046.000000
32.540001	-0.023007	-13.596941	-7.310949	-1.678525	-2.952503	-1.654964	0.000000	-10.000000	-0.058333	-0.900000	-64.000000	1023.000000	1023.000000	2046.000000
32.560001	-0.023350	-13.799943	-7.457902	-1.654326	-3.083670	-1.604045	0.000000	-10.000000	-0.066667	-1.216667	-64.000000	1023.000000	1023.000000	2046.000000
32.580002	-0.023039	-13.615811	-7.326174	-1.719384	-2.991381	-1.578873	0.000000	-10.000000	-0.083333	-0.950000	-64.000000	1023.000000	1023.000000	2046.000000
32.599998	-0.023336	-13.791695	-7.348111	-1.810019	-2.980550	-1.653016	0.000000	-10.000000	-0.075000	-0.316667	-64.000000	1023.000000	1023.000000	2046.000000
32.619999	-0.023152	-13.682917	-7.419818	-1.788986	-2.942137	-1.531976	0.000000	-10.000000	-0.075000	0.000000	-64.000000	1023.000000	1023.000000	2046.000000
32.639999	-0.023013	-13.600458	-7.278354	-1.738524	-2.839640	-1.743941	0.000000	-10.000000	-0.075000	0.000000	-64.000000	1023.000000	1023.000000	2046.000000
32.660000	-0.022984	-13.583540	-7.352059	-1.788926	-2.845857	-1.596697	0.000000	-10.000000	-0.083333	0.000000	-64.000000	1023.000000	1023.000000	2046.000000
32.680000	-0.022069	-13.042752	-7.182631	-1.696148	-2.732060	-1.431914	0.000000	-10.000000	-0.083333	0.000000	-64.000000	1023.000000	1023.000000	2046.000000
32.700001	-0.021370	-12.629866	-6.979617	-1.596699	-2.510301	-1.543249	0.000000	-10.000000	-0.066667	-0.833333	-64.000000	1023.000000	1023.000000	2046.000000
32.720001	-0.020754	-12.265659	-6.954419	-1.421903	-2.532107	-1.357230	0.000000	-10.000000	-0.058333	-1.666667	-64.000000	1023.000000	1023.000000	2046.000000
32.740002	-0.019395	-11.462271	-6.752187	-1.304718	-2.334812	-1.070553	0.000000	-10.000000	-0.050000	-2.600000	-64.333336	1023.000000	1023.000000	2046.000000
32.759998	-0.018984	-11.219259	-6.660970	-1.238370	-2.169974	-1.149946	0.000000	-10.000000	-0.058333	-2.416667	-65.000000	1023.000000	1023.000000	2046.000000
32.779999	-0.019179	-11.334946	-6.830330	-1.151726	-2.315294	-1.037596	0.000000	-10.000000	-0.058333	-2.116667	-65.666664	1023.000000	1023.000000	2046.000000
32.799999	-0.019135	-11.309013	-6.903862	-1.184393	-2.287110	-0.933648	0.000000	-10.000000	-0.058333	-1.916667	-66.000000	1023.000000	1023.000000	2046.000000
32.820000	-0.019586	-11.575318	-6.943290	-1.248335	-2.262554	-1.121139	0.000000	-10.000000	-0.050000	-2.250000	-66.333336	1023.000000	1023.000000	2046.000000
32.840000	-0.020302	-11.998476	-7.196810	-1.253939	-2.498672	-1.049055	0.000000	-10.000000	-0.050000	-2.800000	-67.000000	1023.000000	1023.000000	2046.000000
32.860001	-0.020325	-12.012266	-7.188745	-1.354676	-2.542387	-0.926457	0.000000	-10.000000	-0.058333	-3.033333	-68.000000	1023.000000	1023.000000	2046.000000
32.880001	-0.020789	-12.286076	-7.205509	-1.463833	-2.516968	-1.099766	0.000000	-10.000000	-0.066667	-2.850000	-69.000000	1023.000000	1023.000000	2046.000000
32.900002	-0.021292	-12.583675	-7.404335	-1.433545	-2.669896	-1.075901	0.000000	-10.000000	-0.075000	-2.383333	-70.000000	1023.000000	1023.000000	2046.000000
32.919998	-0.020893	-12.347736	-7.365605	-1.505152	-2.570150	-0.906829	0.000000	-10.000000	-0.066667	-1.566667	-70.666664	1023.000000	1023.000000	2046.000000
32.939999	-0.020747	-12.261214	-7.290703	-1.480521	-2.418341	-1.071649	0.000000	-10.000000	-0.066667	-0.766667	-71.000000	1023.000000	1023.000000	2046.000000
32.959999	-0.020423	-12.069896	-7.338518	-1.306373	-2.438923	-0.986081	0.000000	-10.000000	-0.066667	-0.150000	-71.000000	1023.000000	1023.000000	2046.000000
32.980000	-0.019264	-11.384838	-7.108415	-1.221974	-2.304872	-0.749577	0.000000	-10.000000	-0.075000	0.283333	-71.000000	1023.000000	1023.000000	2046.000000
33.000000	-0.018679	-11.039534	-6.955112	-1.134421	-2.113970	-0.836030	0.000000	-10.000000	-0.083333	1.050000	-71.000000	1023.000000	1023.000000	2046.000000
33.020000	-0.018259	-10.791058	-7.006601	-0.980128	-2.160197	-0.644133	0.000000	-10.000000	-0.091667	2.150000	-71.000000	1023.000000	1023.000000	2046.000000
33.040001	-0.017306	-10.227670	-6.781797	-0.853972	-2.118418	-0.473482	0.000000	-10.000000	-0.100000	3.266667	-71.000000	1023.000000	1023.000000	2046.000000
33.060001	-0.016705	-9.872491	-6.678186	-0.827683	-1.886519	-0.480103	0.000000	-10.000000	-0.108333	4.166667	-71.000000	1023.000000	1023.000000	2046.000000
33.080002	-0.016282	-9.622721	-6.712719	-0.675682	-1.950979	-0.283341	0.000000	-10.000000	-0.116667	5.100000	-71.000000	1023.000000	1023.000000	2046.000000
33.099998	-0.015202	-8.984357	-6.476098	-0.593851	-1.784790	-0.129620	0.000000	-10.000000	-0.133333	6.216667	-71.000000	1023.000000	1023.000000	2046.000000
33.119999	-0.014682	-8.677255	-6.368970	-0.554743	-1.571916	-0.181625	0.000000	-10.000000	-0.150000	7.600000	-71.000000	1023.000000	1023.000000	2046.000000
33.139999	-0.013885	-8.206100	-6.284260	-0.459030	-1.553612	0.090802	0.000000	-10.000000	-0.166667	9.250000	-71.000000	1023.000000	1023.000000	2046.000000
33.160000	-0.012808	-7.569736	-6.007804	-0.407412	-1.308108	0.153588	0.000000	-10.000000	-0.191667	10.983334	-71.000000	1023.000000	1023.000000	2046.000000
33.180000	-0.012120	-7.163021	-5.832607	-0.399089	-1.097216	0.165891	0.000000	-10.000000	-0.208333	12.716667	-71.000000	1023.000000	1023.000000	2046.000000
33.200001	-0.011205	-6.622411	-5.808294	-0.334355	-0.924962	0.445199	0.000000	-10.000000	-0.241667	14.100000	-39.333332	1023.000000	1023.000000	2046.000000
33.220001	-0.010074	-5.953730	-5.502385	-0.274247	-0.678486	0.501388	0.000000	-10.000000	-0.275000	15.416667	-6.500000	1023.000000	1023.000000	2046.000000
33.240002	-0.009465	-5.593741	-5.391854	-0.329490	-0.386333	0.513937	0.000000	-10.000000	-0.325000	16.616667	28.000000	1023.000000	1023.000000	2046.000000
33.259998	-0.008563	-5.060544	-5.255975	-0.201050	-0.310506	0.706988	0.000000	-10.000000	-0.375000	18.083334	32.833332	1023.000000	1023.000000	2046.000000
33.279999	-0.007644	-4.517718	-4.972584	-0.141213	-0.132364	0.728443	0.000000	-10.000000	-0.416667	19.700001	38.666668	1023.000000	1023.000000	2046.000000
33.299999	-0.007436	-4.394659	-4.821205	-0.305317	0.008726	0.723136	0.000000	-10.000000	-0.466667	21.433334	45.166668	1023.000000	1023.000000	2046.000000
33.320000	-0.007243	-4.280881	-4.779842	-0.362564	0.025633	0.835893	0.000000	-10.000000	-0.483333	23.016666	52.000000	1023.000000	1023.000000	2046.000000
33.340000	-0.006724	-3.974108	-4.512248	-0.430369	0.207226	0.761284	0.000000	-10.000000	-0.525000	24.400000	59.333332	1023.000000	1023.000000	2046.000000
33.360001	-0.006338	-3.745614	-4.207889	-0.683510	0.476909	0.668876	0.000000	-10.000000	-0.566667	25.833334	67.166664	1023.000000	1023.000000	2046.000000
33.380001	-0.005680	-3.356920	-4.101927	-0.647666	0.611064	0.781609	0.000000	-10.000000	-0.625000	27.183334	75.666664	1023.000000	1023.000000	2046.000000
33.400002	-0.004215	-2.491010	-3.757878	-0.592621	0.928809	0.930680	0.000000	-10.000000	-0.641667	28.333334	84.500000	1023.000000	1023.000000	2046.000000
33.419998	-0.003065	-1.811658	-3.507933	-0.472603	1.293601	0.875278	0.000000	-10.000000	-0.658333	29.183332	93.833336	1023.000000	1023.000000	2046.000000
33.439999	-0.001992	-1.177487	-3.356322	-0.464930	1.290925	1.352841	0.000000	-10.000000	-0.683333	29.750000	103.500000	1023.000000	1023.000000	2046.000000
33.459999	-0.000757	-0.447153	-3.158426	-0.266903	1.565798	1.412377	0.000000	-10.000000	-0.733333	30.383333	113.500000	1023.000000	1023.000000	2046.000000
33.480000	-0.000028	-0.016793	-2.998978	-0.198991	1.810716	1.370459	0.000000	-10.000000	-0.750000	31.050001	123.500000	1023.000000	1023.000000	2046.000000
33.500000	0.001013	0.598770	-2.787463	-0.051367	1.848609	1.588991	0.000000	-10.000000	-0.783333	31.850000	133.666672	1023.000000	1023.000000	2046.000000
33.520000	0.001883	1.113072	-2.475806	-0.032384	2.042778	1.578484	0.000000	-10.000000	-0.800000	32.616669	144.000000	1023.000000	1023.000000	2046.000000
33.540001	0.000775	0.457782	-2.589806	-0.209816	1.775340	1.482064	0.000000	-10.000000	-0.816667	32.983334	154.833328	1023.000000	1023.000000	2046.000000
33.560001	-0.000872	-0.515630	-2.937428	-0.349593	1.395433	1.375958	0.000000	-10.000000	-0.816667	33.266670	165.833328	1023.000000	1023.000000	2046.000000
33.580002	-0.002193	-1.296264	-2.961053	-0.539716	1.235395	0.969110	0.000000	-10.000000	-0.816667	33.316669	177.000000	1023.000000	1023.000000	2046.000000
33.599998	-0.003050	-1.802497	-3.148214	-0.737793	1.181377	0.902134	0.000000	-10.000000	-0.808333	33.416668	188.000000	1023.000000	1023.000000	2046.000000
33.619999	-0.002707	-1.600044	-3.057493	-0.900175	1.264084	1.093541	0.000000	-10.000000	-0.816667	33.250000	199.000000	1023.000000	1023.000000	2046.000000
33.639999	-0.002448	-1.446560	-2.870018	-0.992289	1.472835	0.942912	0.000000	-10.000000	-0.816667	33.300003	210.000000	1023.000000	1023.000000	2046.000000
33.660000	-0.001880	-1.110860	-2.864728	-0.917485	1.561778	1.109575	0.000000	-10.000000	-0.850000	33.400002	221.166672	1023.000000	1023.000000	2046.000000
33.680000	-0.000855	-0.505466	-2.507944	-0.845562	1.770773	1.077267	0.000000	-10.000000	-0.866667	33.916668	232.333328	1023.000000	1023.000000	2046.000000
33.700001	-0.000312	-0.184607	-2.412660	-0.815144	1.901956	1.141240	0.000000	-10.000000	-0.891667	34.333336	243.666672	1023.000000	1023.000000	2046.000000
33.720001	0.001074	0.634724	-2.115483	-0.746999	2.103990	1.393216	0.000000	-10.000000	-0.900000	34.700001	255.000000	1023.000000	1023.000000	2046.000000
33.740002	0.002022	1.194789	-1.865802	-0.730470	2.428102	1.362958	0.000000	-10.000000	-0.891667	34.983334	266.500000	1023.000000	1023.000000	2046.000000
33.759998	0.003303	1.951812	-1.646872	-0.567923	2.544900	1.621706	0.000000	-10.000000	-0.883333	34.966667	278.166656	1023.000000	1023.000000	2046.000000
33.779999	0.004816	2.846334	-1.156658	-0.454096	2.839123	1.617965	0.000000	-10.000000	-0.883333	35.216667	289.833344	1023.000000	1023.000000	2046.000000
33.799999	0.005972	3.529437	-0.942346	-0.303992	3.018831	1.756944	0.000000	-10.000000	-0.908333	35.483334	301.500000	1023.000000	1023.000000	2046.000000
33.820000	0.008166	4.826250	-0.471777	-0.136114	3.337685	2.096456	0.000000	-10.000000	-0.916667	35.633331	313.166656	1023.000000	1023.000000	2046.000000
33.840000	0.009976	5.895628	0.035268	0.066477	3.665555	2.128329	0.000000	-10.000000	-0.916667	35.766666	325.000000	1023.000000	1023.000000	2046.000000
33.860001	0.011953	7.064342	0.342401	0.410484	3.852233	2.459224	0.000000	-10.000000	-0.900000	35.483334	337.000000	1023.000000	1023.000000	2046.000000
33.880001	0.013927	8.231060	0.832736	0.585648	4.129120	2.683556	0.000000	-10.000000	-0.883333	35.416668	349.000000	1023.000000	1023.000000	2046.000000
33.900002	0.014947	8.833796	0.975118	0.681932	4.328708	2.848037	0.000000	-10.000000	-0.858333	34.850002	361.000000	1023.000000	1023.000000	2046.000000
33.919998	0.016238	9.596770	1.187012	0.702998	4.457748	3.249012	0.000000	-10.000000	-0.833333	34.283333	372.666656	1023.000000	1023.000000	2046.000000
33.939999	0.016748	9.898347	1.399415	0.797083	4.627011	3.074838	0.000000	-10.000000	-0.800000	33.599998	384.166656	1023.000000	1023.000000	2046.000000
33.959999	0.017166	10.144931	1.397216	0.886522	4.594305	3.266888	0.000000	-10.000000	-0.758333	32.733334	395.333344	1023.000000	1023.000000	2046.000000
33.980000	0.018216	10.765589	1.708661	0.884527	4.740971	3.431430	0.000000	-10.000000	-0.716667	32.083332	406.500000	1023.000000	1023.000000	2046.000000
34.000000	0.018577	10.979228	1.855850	0.817130	4.852119	3.454129	0.000000	-10.000000	-0.708333	31.633333	417.333344	1023.000000	1023.000000	2046.000000
34.020000	0.019753	11.674289	2.131150	0.810636	4.960931	3.771572	0.000000	-10.000000	-0.708333	31.683334	428.000000	1023.000000	1023.000000	2046.000000
34.040001	0.020861	12.328867	2.547566	0.883514	5.236566	3.661221	0.000000	-10.000000	-0.725000	31.900002	438.500000	1023.000000	1023.000000	2046.000000
34.060001	0.022085	13.052437	2.718491	1.062217	5.394401	3.877327	0.000000	-10.000000	-0.733333	32.066666	449.166656	1023.000000	1023.000000	2046.000000
34.080002	0.024265	14.340810	3.256636	1.230000	5.706274	4.147900	0.000000	-10.000000	-0.750000	32.083336	459.833344	1023.000000	1023.000000	2046.000000
34.099998	0.025966	15.345941	3.646253	1.393912	6.071647	4.234129	0.000000	-10.000000	-0.750000	32.166668	470.666656	1023.000000	1023.000000	2046.000000
34.119999	0.027849	16.458612	3.940127	1.720203	6.244605	4.553678	0.000000	-10.000000	-0.750000	32.133335	481.333344	1023.000000	1023.000000	2046.000000
34.139999	0.029762	17.589172	4.433486	1.925266	6.550014	4.680407	0.000000	-10.000000	-0.741667	32.116669	492.000000	1023.000000	1023.000000	2046.000000
34.160000	0.030925	18.276400	4.639639	2.169393	6.676020	4.791348	0.000000	-10.000000	-0.733333	31.866669	502.666656	1023.000000	1023.000000	2046.000000
34.180000	0.032792	19.380079	4.993037	2.321046	6.905918	5.160080	0.000000	-10.000000	-0.716667	31.633333	513.333313	1023.000000	1023.000000	2046.000000
34.200001	0.034012	20.101353	5.335450	2.521764	7.213524	5.030615	0.000000	-10.000000	-0.700000	31.450001	524.000000	1023.000000	1023.000000	2046.000000
34.220001	0.035243	20.828573	5.543468	2.749950	7.306055	5.229101	0.000000	-10.000000	-0.683333	30.933332	534.500000	1023.000000	1023.000000	2046.000000
34.240002	0.037122	21.939116	6.008689	2.883502	7.565160	5.481765	0.000000	-10.000000	-0.691667	30.466667	545.000000	1023.000000	1023.000000	2046.000000
34.259998	0.038068	22.498133	6.272807	2.989052	7.769173	5.467102	0.000000	-10.000000	-0.708333	30.250000	555.333313	1023.000000	1023.000000	2046.000000
34.279999	0.038980	23.037256	6.425986	3.154444	7.750370	5.706456	0.000000	-10.000000	-0.708333	30.266666	565.500000	1023.000000	1023.000000	2046.000000
34.299999	0.039828	23.538456	6.796390	3.245632	7.905514	5.590919	0.000000	-10.000000	-0.716667	30.616667	575.500000	1023.000000	1023.000000	2046.000000
34.320000	0.040574	23.979052	6.999955	3.274101	8.025486	5.679508	0.000000	-10.000000	-0.691667	30.816668	585.500000	1023.000000	1023.000000	2046.000000
34.340000	0.042408	25.063190	7.397481	3.409963	8.293200	5.962547	0.000000	-10.000000	-0.675000	30.783335	595.833313	1023.000000	1023.000000	2046.000000
34.360001	0.043630	25.785532	7.764892	3.581223	8.560349	5.879069	0.000000	-10.000000	-0.641667	30.433334	606.166687	1023.000000	1023.000000	2046.000000
34.380001	0.044191	26.116980	7.705894	3.800861	8.483395	6.126831	0.000000	-10.000000	-0.641667	29.950001	616.500000	1023.000000	1023.000000	2046.000000
34.400002	0.044469	26.281013	7.840182	3.890241	8.489305	6.061286	0.000000	-10.000000	-0.633333	29.733334	626.500000	1023.000000	1023.000000	2046.000000
34.419998	0.044334	26.201157	7.887798	3.894360	8.323887	6.095112	0.000000	-10.000000	-0.616667	29.266666	636.500000	1023.000000	1023.000000	2046.000000
34.439999	0.045836	27.089096	8.191888	4.066628	8.474756	6.355824	0.000000	-10.000000	-0.600000	28.833334	646.333313	1023.000000	1023.000000	2046.000000
34.459999	0.046887	27.710115	8.506059	4.317616	8.667278	6.219162	0.000000	-10.000000	-0.591667	28.166668	656.000000	1023.000000	1023.000000	2046.000000
34.480000	0.047957	28.342743	8.719512	4.617409	8.605963	6.399858	0.000000	-10.000000	-0.591667	27.833334	665.500000	1023.000000	1023.000000	2046.000000
34.500000	0.048354	28.577343	8.924967	4.700486	8.602446	6.349445	0.000000	-10.000000	-0.591667	27.350000	674.833313	1023.000000	1023.000000	2046.000000
34.520000	0.046797	27.656822	8.701322	4.653617	8.317338	5.984545	0.000000	-10.000000	-0.591667	27.116667	684.000000	1023.000000	1023.000000	2046.000000
34.540001	0.045646	26.976776	8.528753	4.464585	8.023523	5.959916	0.000000	-10.000000	-0.558333	26.350000	693.000000	1023.000000	1023.000000	2046.000000
34.560001	0.044452	26.271427	8.486146	4.359518	7.890658	5.535105	0.000000	-10.000000	-0.516667	25.516666	702.000000	1023.000000	1023.000000	2046.000000
34.580002	0.043904	25.947498	8.317874	4.293011	7.737891	5.598722	0.000000	-10.000000	-0.466667	24.450001	710.666687	1023.000000	1023.000000	2046.000000
34.599998	0.043960	25.980362	8.439321	4.247058	7.894307	5.399676	0.000000	-10.000000	-0.441667	23.816668	719.000000	1023.000000	1023.000000	2046.000000
34.619999	0.043850	25.915167	8.404665	4.205729	7.886580	5.418194	0.000000	-10.000000	-0.425000	23.600000	727.000000	1023.000000	1023.000000	2046.000000
34.639999	0.044705	26.420439	8.564964	4.178390	8.075142	5.601943	0.000000	-10.000000	-0.425000	23.400000	735.000000	1023.000000	1023.000000	2046.000000
34.660000	0.044948	26.564566	8.796104	4.141013	8.166943	5.460505	0.000000	-10.000000	-0.433333	23.150000	743.000000	1023.000000	1023.000000	2046.000000
34.680000	0.045656	26.982985	8.859338	4.267500	8.239270	5.616876	0.000000	-10.000000	-0.441667	22.766666	750.666687	1023.000000	1023.000000	2046.000000
34.700001	0.046431	27.440935	9.205436	4.336257	8.437326	5.461917	0.000000	-10.000000	-0.441667	22.600000	758.333313	1023.000000	1023.000000	2046.000000
34.720001	0.046969	27.758413	9.297987	4.390195	8.481929	5.588303	0.000000	-10.000000	-0.425000	22.333334	765.833313	1023.000000	1023.000000	2046.000000
34.740002	0.048214	28.494690	9.601533	4.476645	8.637437	5.779074	0.000000	-10.000000	-0.408333	22.050001	773.500000	1023.000000	1023.000000	2046.000000
34.759998	0.049155	29.050781	9.946754	4.568839	8.879459	5.655729	0.000000	-10.000000	-0.391667	21.616667	780.833313	1023.000000	1023.000000	2046.000000
34.779999	0.050139	29.632404	10.089910	4.728041	8.965196	5.849258	0.000000	-10.000000	-0.375000	21.299999	788.166687	1023.000000	1023.000000	2046.000000
34.799999	0.051734	30.574741	10.414850	4.821077	9.190094	6.148721	0.000000	-10.000000	-0.350000	20.750000	795.333313	1023.000000	1023.000000	2046.000000
34.820000	0.052946	31.291321	10.767171	4.990776	9.460340	6.073036	0.000000	-10.000000	-0.341667	20.350000	802.500000	1023.000000	1023.000000	2046.000000
34.840000	0.053959	31.889618	10.863651	5.211135	9.527221	6.287611	0.000000	-10.000000	-0.333333	20.033335	809.333313	1023.000000	1023.000000	2046.000000
34.860001	0.055219	32.634613	11.054795	5.257349	9.760940	6.561528	0.000000	-10.000000	-0.316667	19.400002	816.000000	1023.000000	1023.000000	2046.000000
34.880001	0.055306	32.686138	11.090454	5.206992	9.888900	6.499793	0.000000	-10.000000	-0.291667	18.733334	822.333313	1023.000000	1023.000000	2046.000000
34.900002	0.055358	32.716747	10.984209	5.226582	9.788138	6.717819	0.000000	-10.000000	-0.258333	17.533335	828.833313	1023.000000	1023.000000	2046.000000
34.919998	0.055550	32.829948	11.115067	5.190246	9.840478	6.684158	0.000000	-10.000000	-0.250000	16.466667	834.833313	1023.000000	1023.000000	2046.000000
34.939999	0.055391	32.736084	11.052793	5.068535	9.876118	6.738638	0.000000	-10.000000	-0.225000	15.166667	840.666687	1023.000000	1023.000000	2046.000000
34.959999	0.055756	32.951878	11.107041	4.942691	9.902152	6.999992	0.000000	-10.000000	-0.216667	14.316667	845.833313	1023.000000	1023.000000	2046.000000
34.980000	0.055916	33.046616	11.326094	4.910251	10.042466	6.767807	0.000000	-10.000000	-0.200000	13.750000	850.833313	1023.000000	1023.000000	2046.000000
35.000000	0.056304	33.275772	11.390666	4.961627	10.025160	6.898322	0.000000	-10.000000	-0.200000	13.683333	855.500000	1023.000000	1023.000000	2046.000000
35.020000	0.057753	34.132309	11.714141	5.034335	10.240591	7.143240	0.000000	-10.000000	-0.200000	13.566667	860.000000	1023.000000	1023.000000	2046.000000
35.040001	0.058898	34.808926	11.995281	5.198996	10.513996	7.100654	0.000000	-10.000000	-0.200000	13.683333	864.500000	1023.000000	1023.000000	2046.000000
35.060001	0.060280	35.625259	12.123589	5.466637	10.610053	7.424983	0.000000	-10.000000	-0.183333	13.283334	869.166687	1023.000000	1023.000000	2046.000000
35.080002	0.061725	36.479763	12.460791	5.700698	10.842216	7.476058	0.000000	-10.000000	-0.166667	12.666667	873.666687	1023.000000	1023.000000	2046.000000
35.099998	0.062451	36.908642	12.549303	5.872678	10.874631	7.612030	0.000000	-10.000000	-0.133333	11.350000	878.000000	1023.000000	1023.000000	2046.000000
35.119999	0.063921	37.777039	12.817174	6.011317	11.031258	7.917289	0.000000	-10.000000	-0.116667	9.933333	882.000000	1023.000000	1023.000000	2046.000000
35.139999	0.064787	38.289032	13.101166	6.168655	11.264623	7.754591	0.000000	-10.000000	-0.083333	8.716667	885.666687	1023.000000	1023.000000	2046.000000
35.160000	0.065386	38.642834	13.163460	6.321144	11.214591	7.943639	0.000000	-10.000000	-0.083333	7.750000	888.833313	1023.000000	1023.000000	2046.000000
35.180000	0.066165	39.103226	13.417749	6.403001	11.376440	7.906035	0.000000	-10.000000	-0.066667	6.933333	891.500000	1023.000000	1023.000000	2046.000000
35.200001	0.066420	39.254173	13.544427	6.460128	11.375508	7.874109	0.000000	-10.000000	-0.083333	5.933333	894.000000	1023.000000	1023.000000	2046.000000
35.220001	0.067582	39.940823	13.743556	6.538671	11.504391	8.154204	0.000000	-10.000000	-0.083333	4.850000	896.166687	1023.000000	1023.000000	2046.000000
35.240002	0.067377	39.819672	13.654800	6.707003	11.466128	7.991742	0.000000	-10.000000	-0.083333	3.733334	898.000000	1023.000000	1023.000000	2046.000000
35.259998	0.067131	39.674149	13.428636	6.776443	11.279100	8.189971	0.000000	-10.000000	-0.075000	2.550000	899.333313	1023.000000	1023.000000	2046.000000
35.279999	0.066389	39.236122	13.436002	6.544985	11.175707	8.079427	0.000000	-10.000000	-0.058333	1.333333	900.333313	1023.000000	1023.000000	2046.000000
35.299999	0.066160	39.100365	13.318132	6.693490	11.005873	8.082871	0.000000	-10.000000	-0.058333	0.183333	900.833313	1023.000000	1023.000000	2046.000000
35.320000	0.066547	39.329403	13.474049	6.848181	11.105831	7.901343	0.000000	-10.000000	-0.050000	-1.116667	901.000000	1023.000000	1023.000000	2046.000000
35.340000	0.066601	39.361313	13.451468	6.956544	10.998357	7.954944	0.000000	-10.000000	-0.050000	-2.366667	901.000000	1023.000000	1023.000000	2046.000000
35.360001	0.066589	39.354046	13.418410	7.031560	10.877972	8.026105	0.000000	-10.000000	-0.050000	-3.533333	901.000000	1023.000000	1023.000000	2046.000000
35.380001	0.064399	38.059788	13.059465	6.887077	10.557042	7.556201	0.000000	-10.000000	-0.050000	-4.316667	901.000000	1023.000000	1023.000000	2046.000000
35.400002	0.061693	36.460388	12.454360	6.645889	9.985688	7.374450	0.000000	-10.000000	-0.033333	-5.250000	901.000000	1023.000000	1023.000000	2046.000000
35.419998	0.059452	35.135983	12.158794	6.418758	9.680101	6.878330	0.000000	-10.000000	-0.025000	-6.633333	901.000000	1023.000000	1023.000000	2046.000000
35.439999	0.057363	33.901459	11.680098	6.212504	9.332175	6.676679	0.000000	-10.000000	-0.016667	-8.150001	901.000000	1023.000000	1023.000000	2046.000000
35.459999	0.056633	33.470024	11.603525	5.976757	9.251528	6.638215	0.000000	-10.000000	-0.016667	-9.050000	901.000000	1023.000000	1023.000000	2046.000000
35.480000	0.055518	32.811245	11.409894	5.754630	9.190925	6.455794	0.000000	-10.000000	-0.008333	-9.016667	901.000000	1023.000000	1023.000000	2046.000000
35.500000	0.055132	32.582855	11.234818	5.662860	9.170463	6.514716	0.000000	-10.000000	0.000000	-8.650001	897.666687	1023.000000	1023.000000	2046.000000
35.520000	0.054639	32.291805	11.280693	5.593750	9.196880	6.220483	0.000000	-10.000000	0.000000	-8.316667	890.166687	1023.000000	1023.000000	2046.000000
35.540001	0.054021	31.926517	11.137731	5.527333	9.045722	6.215732	0.000000	-10.000000	0.000000	-8.400001	881.666687	1023.000000	1023.000000	2046.000000
35.560001	0.054158	32.007133	11.201168	5.463662	9.087490	6.254815	0.000000	-10.000000	0.000000	-8.633333	875.666687	1023.000000	1023.000000	2046.000000
35.580002	0.053905	31.857647	11.257452	5.370481	9.150603	6.079112	0.000000	-10.000000	0.000000	-8.800000	872.833313	1023.000000	1023.000000	2046.000000
35.599998	0.053920	31.866438	11.158391	5.407299	9.110268	6.190482	0.000000	-10.000000	-0.008333	-8.783334	870.000000	1023.000000	1023.000000	2046.000000
35.619999	0.054214	32.040234	11.386838	5.431227	9.161464	6.060704	0.000000	-10.000000	-0.008333	-8.550000	867.000000	1023.000000	1023.000000	2046.000000
35.639999	0.054199	32.031811	11.351013	5.397545	9.197376	6.085876	0.000000	-10.000000	-0.016667	-8.383333	864.166687	1023.000000	1023.000000	2046.000000
35.660000	0.054985	32.495956	11.443705	5.393947	9.288139	6.370166	0.000000	-10.000000	-0.008333	-8.350000	861.333313	1023.000000	1023.000000	2046.000000
35.680000	0.055341	32.706329	11.555164	5.452701	9.475734	6.222731	0.000000	-10.000000	-0.008333	-8.633333	858.500000	1023.000000	1023.000000	2046.000000
35.700001	0.055662	32.896023	11.525863	5.602600	9.381474	6.386086	0.000000	-10.000000	0.000000	-9.100000	855.500000	1023.000000	1023.000000	2046.000000
35.720001	0.056241	33.238617	11.610332	5.621488	9.464751	6.542045	0.000000	-10.000000	0.008333	-9.716667	852.333313	1023.000000	1023.000000	2046.000000
35.740002	0.055585	32.850761	11.403723	5.533908	9.466782	6.446351	0.000000	-10.000000	0.016667	-10.383334	849.166687	1023.000000	1023.000000	2046.000000
35.759998	0.055014	32.513496	11.121615	5.471944	9.308972	6.610964	0.000000	-10.000000	0.033333	-11.266667	845.666687	1023.000000	1023.000000	2046.000000
35.779999	0.054333	32.110878	11.005685	5.385993	9.290421	6.428778	0.000000	-10.000000	0.041667	-12.433333	842.000000	1023.000000	1023.000000	2046.000000
35.799999	0.053313	31.507742	10.700875	5.225660	9.114435	6.466770	0.000000	-10.000000	0.050000	-13.500000	837.833313	1023.000000	1023.000000	2046.000000
35.820000	0.052897	31.262228	10.558827	5.036798	8.985801	6.680803	0.000000	-10.000000	0.050000	-14.433333	833.333313	1023.000000	1023.000000	2046.000000
35.840000	0.052062	30.768501	10.487780	4.921710	9.001600	6.357412	0.000000	-10.000000	0.066667	-14.916667	828.500000	1023.000000	1023.000000	2046.000000
35.860001	0.051366	30.357307	10.267516	4.882184	8.809057	6.398550	0.000000	-10.000000	0.066667	-15.283334	823.500000	1023.000000	1023.000000	2046.000000
35.880001	0.051851	30.644121	10.364285	4.864127	8.866569	6.549141	0.000000	-10.000000	0.066667	-15.433333	818.500000	1023.000000	1023.000000	2046.000000
35.900002	0.051853	30.644970	10.401498	4.875721	8.972601	6.395150	0.000000	-10.000000	0.083333	-15.483334	813.333313	1023.000000	1023.000000	2046.000000
35.919998	0.052343	30.934917	10.326216	5.030727	8.936062	6.641912	0.000000	-10.000000	0.116667	-15.783334	808.166687	1023.000000	1023.000000	2046.000000
35.939999	0.053031	31.341028	10.489231	5.166875	9.035168	6.649754	0.000000	-10.000000	0.150000	-16.083334	802.833313	1023.000000	1023.000000	2046.000000
35.959999	0.053229	31.458302	10.478257	5.267628	9.079021	6.633396	0.000000	-10.000000	0.150000	-16.733334	797.333313	1023.000000	1023.000000	2046.000000
35.980000	0.054072	31.956604	10.550460	5.408351	9.116833	6.880960	0.000000	-10.000000	0.150000	-17.166666	791.833313	1023.000000	1023.000000	2046.000000
36.000000	0.054650	32.298084	10.758145	5.548770	9.271734	6.719434	0.000000	-10.000000	0.158333	-17.716667	786.166687	1023.000000	1023.000000	2046.000000
36.020000	0.054486	32.201233	10.638762	5.619276	9.168528	6.774667	0.000000	-10.000000	0.166667	-18.083334	780.500000	1023.000000	1023.000000	2046.000000
36.040001	0.054892	32.441345	10.744010	5.637984	9.221287	6.838065	0.000000	-10.000000	0.183333	-18.500000	774.333313	1023.000000	1023.000000	2046.000000
36.060001	0.054379	32.138065	10.646426	5.637237	9.199598	6.654803	0.000000	-10.000000	0.191667	-19.116667	768.000000	1023.000000	1023.000000	2046.000000
36.080002	0.054209	32.037807	10.392673	5.734824	9.090368	6.819942	0.000000	-10.000000	0.216667	-19.816668	761.500000	1023.000000	1023.000000	2046.000000
36.099998	0.053355	31.533070	10.175726	5.856299	8.917658	6.583386	0.000000	-10.000000	0.233333	-20.633333	754.833313	1023.000000	1023.000000	2046.000000
36.119999	0.051963	30.710215	9.732847	5.769976	8.535692	6.671699	0.000000	-10.000000	0.250000	-21.216667	748.000000	1023.000000	1023.000000	2046.000000
36.139999	0.051211	30.265530	9.514772	5.725303	8.410779	6.614676	0.000000	-10.000000	0.275000	-21.800001	741.000000	1023.000000	1023.000000	2046.000000
36.160000	0.050097	29.607489	9.246897	5.705609	8.340549	6.314434	0.000000	-10.000000	0.300000	-22.300001	733.666687	1023.000000	1023.000000	2046.000000
36.180000	0.049289	29.129889	8.942001	5.733624	8.082465	6.371797	0.000000	-10.000000	0.325000	-22.966667	726.333313	1023.000000	1023.000000	2046.000000
36.200001	0.048319	28.556534	8.896882	5.698644	7.927869	6.033139	0.000000	-10.000000	0.333333	-23.466667	718.666687	1023.000000	1023.000000	2046.000000
36.220001	0.046202	27.305496	8.374753	5.587285	7.499037	5.844421	0.000000	-10.000000	0.341667	-24.150000	711.000000	1023.000000	1023.000000	2046.000000
36.240002	0.043884	25.935652	7.949586	5.331705	7.072625	5.581737	0.000000	-10.000000	0.366667	-24.383333	702.833313	1023.000000	1023.000000	2046.000000
36.259998	0.040854	24.144417	7.390179	5.006449	6.608997	5.138791	0.000000	-10.000000	0.391667	-24.816666	694.500000	1023.000000	1023.000000	2046.000000
36.279999	0.038807	22.934998	6.913891	4.709472	6.284367	5.027267	0.000000	-10.000000	0.416667	-24.916666	686.166687	1023.000000	1023.000000	2046.000000
36.299999	0.037035	21.887480	6.678576	4.437110	6.189404	4.582389	0.000000	-10.000000	0.416667	-25.116667	677.833313	1023.000000	1023.000000	2046.000000
36.320000	0.035395	20.918640	6.252977	4.283445	5.930872	4.451345	0.000000	-10.000000	0.400000	-24.833334	669.500000	1023.000000	1023.000000	2046.000000
36.340000	0.034711	20.514336	6.187984	4.081298	5.917516	4.327539	0.000000	-10.000000	0.375000	-24.616667	661.166687	1023.000000	1023.000000	2046.000000
36.360001	0.033465	19.778107	5.917648	3.915610	5.831052	4.113797	0.000000	-10.000000	0.350000	-24.366667	653.000000	1023.000000	1023.000000	2046.000000
36.380001	0.032938	19.466063	5.783841	3.809803	5.712121	4.160298	0.000000	-10.000000	0.341667	-24.116667	645.000000	1023.000000	1023.000000	2046.000000
36.400002	0.032333	19.109007	5.782879	3.722408	5.743228	3.860493	0.000000	-10.000000	0.333333	-23.833334	637.000000	1023.000000	1023.000000	2046.000000
36.419998	0.031415	18.566004	5.502956	3.699597	5.573473	3.789977	0.000000	-10.000000	0.325000	-23.716667	629.000000	1023.000000	1023.000000	2046.000000
36.439999	0.031303	18.499916	5.506573	3.567487	5.607584	3.818274	0.000000	-10.000000	0.316667	-23.616667	621.000000	1023.000000	1023.000000	2046.000000
36.459999	0.030681	18.132246	5.415437	3.452921	5.629262	3.634625	0.000000	-10.000000	0.325000	-23.533333	613.000000	1023.000000	1023.000000	2046.000000
36.480000	0.030625	18.099354	5.296148	3.439266	5.607616	3.756324	0.000000	-10.000000	0.341667	-23.500000	605.000000	1023.000000	1023.000000	2046.000000
36.500000	0.030760	18.179308	5.403747	3.476601	5.756394	3.542566	0.000000	-10.000000	0.350000	-23.683334	597.000000	1023.000000	1023.000000	2046.000000
36.520000	0.030669	18.125492	5.245539	3.544391	5.670893	3.664670	0.000000	-10.000000	0.350000	-23.816668	589.166687	1023.000000	1023.000000	2046.000000
36.540001	0.031340	18.522116	5.387933	3.618736	5.801449	3.713998	0.000000	-10.000000	0.341667	-24.066668	581.500000	1023.000000	1023.000000	2046.000000
36.560001	0.031144	18.406143	5.207312	3.619870	5.831156	3.747805	0.000000	-10.000000	0.333333	-24.233334	573.500000	1023.000000	1023.000000	2046.000000
36.580002	0.030940	18.285538	5.016579	3.653404	5.736490	3.879065	0.000000	-10.000000	0.325000	-24.283335	565.333313	1023.000000	1023.000000	2046.000000
36.599998	0.030053	17.761515	4.832827	3.568958	5.746739	3.612991	0.000000	-10.000000	0.333333	-24.233334	557.000000	1023.000000	1023.000000	2046.000000
36.619999	0.028852	17.051548	4.425757	3.499454	5.493381	3.632956	0.000000	-10.000000	0.341667	-24.316668	549.000000	1023.000000	1023.000000	2046.000000
36.639999	0.028226	16.681398	4.276650	3.369621	5.422633	3.612494	0.000000	-10.000000	0.350000	-24.233334	541.000000	1023.000000	1023.000000	2046.000000
36.660000	0.026836	15.860303	3.941887	3.225567	5.222814	3.470035	0.000000	-10.000000	0.350000	-24.116667	533.000000	1023.000000	1023.000000	2046.000000
36.680000	0.026368	15.583504	3.736561	3.041721	5.139228	3.665994	0.000000	-10.000000	0.341667	-23.883333	525.000000	1023.000000	1023.000000	2046.000000
36.700001	0.025352	14.983057	3.582629	2.980058	5.090051	3.330319	0.000000	-10.000000	0.333333	-23.833334	517.000000	1023.000000	1023.000000	2046.000000
36.720001	0.024756	14.630613	3.303082	2.979254	4.940211	3.408067	0.000000	-10.000000	0.333333	-23.633333	509.000000	1023.000000	1023.000000	2046.000000
36.740002	0.024914	14.724168	3.400628	3.002790	5.018805	3.301945	0.000000	-10.000000	0.333333	-23.466667	501.000000	1023.000000	1023.000000	2046.000000
36.759998	0.024682	14.586791	3.271834	3.051821	4.949579	3.313557	0.000000	-10.000000	0.341667	-23.150000	493.166656	1023.000000	1023.000000	2046.000000
36.779999	0.025268	14.933171	3.331372	3.063763	5.015074	3.522962	0.000000	-10.000000	0.333333	-22.799999	485.500000	1023.000000	1023.000000	2046.000000
36.799999	0.025172	14.876462	3.300458	3.116023	5.113225	3.346756	0.000000	-10.000000	0.325000	-22.549999	478.000000	1023.000000	1023.000000	2046.000000
36.820000	0.025213	14.900620	3.158598	3.236484	5.054581	3.450956	0.000000	-10.000000	0.308333	-22.633333	470.500000	1023.000000	1023.000000	2046.000000
36.840000	0.025272	14.935665	3.237764	3.321567	5.115973	3.260362	0.000000	-10.000000	0.300000	-22.750000	462.833344	1023.000000	1023.000000	2046.000000
36.860001	0.024987	14.767165	3.005358	3.370205	4.989352	3.402251	0.000000	-10.000000	0.300000	-22.700001	455.166656	1023.000000	1023.000000	2046.000000
36.880001	0.025280	14.940521	3.121424	3.405187	5.041927	3.371984	0.000000	-10.000000	0.300000	-22.400000	447.500000	1023.000000	1023.000000	2046.000000
36.900002	0.024836	14.677844	3.007834	3.446072	4.932977	3.290962	0.000000	-10.000000	0.291667	-22.050001	440.166656	1023.000000	1023.000000	2046.000000
36.919998	0.025537	15.092593	3.179895	3.454785	5.058941	3.398972	0.000000	-10.000000	0.283333	-21.766666	432.833344	1023.000000	1023.000000	2046.000000
36.939999	0.025369	14.993189	3.138993	3.435545	5.188831	3.229819	0.000000	-10.000000	0.266667	-21.650000	425.500000	1023.000000	1023.000000	2046.000000
36.959999	0.025224	14.907609	3.086630	3.422788	5.064510	3.333682	0.000000	-10.000000	0.266667	-21.366667	418.166656	1023.000000	1023.000000	2046.000000
36.980000	0.024417	14.430597	3.034461	3.341295	5.045729	3.009113	0.000000	-10.000000	0.258333	-21.299999	411.000000	1023.000000	1023.000000	2046.000000
37.000000	0.023346	13.797750	2.766796	3.262107	4.769410	2.999438	0.000000	-10.000000	0.266667	-21.150000	404.000000	1023.000000	1023.000000	2046.000000
37.020000	0.023118	13.662718	2.815166	3.197682	4.756346	2.893524	0.000000	-10.000000	0.275000	-21.366667	397.000000	1023.000000	1023.000000	2046.000000
37.040001	0.022209	13.125339	2.542614	3.095779	4.674263	2.812682	0.000000	-10.000000	0.291667	-21.533333	389.833344	1023.000000	1023.000000	2046.000000
37.060001	0.022117	13.070970	2.352252	3.111938	4.573784	3.032995	0.000000	-10.000000	0.300000	-21.766666	382.666656	1023.000000	1023.000000	2046.000000
37.080002	0.021039	12.434029	2.073722	3.065927	4.468747	2.825632	0.000000	-10.000000	0.300000	-21.900000	375.333344	1023.000000	1023.000000	2046.000000
37.099998	0.019985	11.810917	1.688858	3.194453	4.043461	2.884145	0.000000	-10.000000	0.300000	-22.066666	368.166656	1023.000000	1023.000000	2046.000000
37.119999	0.019494	11.520835	1.557036	3.154054	3.939576	2.870169	0.000000	-10.000000	0.300000	-22.216667	360.666656	1023.000000	1023.000000	2046.000000
37.139999	0.018008	10.642747	1.295030	2.999512	3.703209	2.644997	0.000000	-10.000000	0.300000	-22.316668	353.333344	1023.000000	1023.000000	2046.000000
37.160000	0.016674	9.854261	0.954164	2.771493	3.421244	2.707361	0.000000	-10.000000	0.300000	-22.216667	345.833344	1023.000000	1023.000000	2046.000000
37.180000	0.014226	8.407711	0.662458	2.568245	3.043074	2.133934	0.000000	-10.000000	0.300000	-22.183334	338.500000	1023.000000	1023.000000	2046.000000
37.200001	0.011385	6.728764	0.049507	2.316621	2.464520	1.898115	0.000000	-10.000000	0.283333	-21.833334	331.000000	1023.000000	1023.000000	2046.000000
37.220001	0.009338	5.518769	-0.184468	1.993074	2.171930	1.538233	0.000000	-10.000000	0.275000	-21.466667	323.666656	1023.000000	1023.000000	2046.000000
37.240002	0.007054	4.169099	-0.595127	1.657142	1.907555	1.199529	0.000000	-10.000000	0.258333	-21.016666	316.500000	1023.000000	1023.000000	2046.000000
37.259998	0.005993	3.542116	-0.876296	1.442549	1.769855	1.206007	0.000000	-10.000000	0.258333	-20.883333	309.500000	1023.000000	1023.000000	2046.000000
37.279999	0.004777	2.823188	-0.999897	1.294615	1.694669	0.833801	0.000000	-10.000000	0.233333	-20.650000	302.500000	1023.000000	1023.000000	2046.000000
37.299999	0.003571	2.110181	-1.312363	1.178947	1.437878	0.805718	0.000000	-10.000000	0.216667	-20.550001	295.500000	1023.000000	1023.000000	2046.000000
37.320000	0.003239	1.913966	-1.327958	1.099802	1.396063	0.746059	0.000000	-10.000000	0.191667	-20.316668	288.666656	1023.000000	1023.000000	2046.000000
37.340000	0.002260	1.335896	-1.592079	0.945535	1.344250	0.638191	0.000000	-10.000000	0.191667	-20.083334	282.000000	1023.000000	1023.000000	2046.000000
37.360001	0.001967	1.162657	-1.712123	0.928911	1.225690	0.720179	0.000000	-10.000000	0.191667	-19.650002	275.333344	1023.000000	1023.000000	2046.000000
37.380001	0.001550	0.915796	-1.682257	0.901087	1.218647	0.478319	0.000000	-10.000000	0.200000	-19.500000	268.833344	1023.000000	1023.000000	2046.000000
37.400002	0.000896	0.529367	-1.911367	0.860295	1.044062	0.536377	0.000000	-10.000000	0.200000	-19.500000	262.166656	1023.000000	1023.000000	2046.000000
37.419998	0.001113	0.657492	-1.879768	0.826035	1.139434	0.571792	0.000000	-10.000000	0.200000	-19.633333	255.666672	1023.000000	1023.000000	2046.000000
37.439999	0.001128	0.666731	-1.872587	0.803962	1.124316	0.611041	0.000000	-10.000000	0.200000	-19.716667	249.000000	1023.000000	1023.000000	2046.000000
37.459999	0.001749	1.033602	-1.858431	0.890686	1.123696	0.877650	0.000000	-10.000000	0.208333	-19.850000	242.500000	1023.000000	1023.000000	2046.000000
37.480000	0.002133	1.260485	-1.798792	1.025113	1.273651	0.760513	0.000000	-10.000000	0.208333	-20.016666	236.000000	1023.000000	1023.000000	2046.000000
37.500000	0.002085	1.232000	-2.024154	1.213237	1.122134	0.920783	0.000000	-10.000000	0.208333	-20.016666	229.333328	1023.000000	1023.000000	2046.000000
37.520000	0.002156	1.274071	-2.088355	1.325873	1.089318	0.947235	0.000000	-10.000000	0.200000	-19.933334	222.500000	1023.000000	1023.000000	2046.000000
37.540001	0.001124	0.664167	-2.416517	1.268361	0.885187	0.927137	0.000000	-10.000000	0.200000	-19.783333	215.833328	1023.000000	1023.000000	2046.000000
37.560001	0.000570	0.336852	-2.685956	1.152526	0.725438	1.144844	0.000000	-10.000000	0.200000	-19.816668	209.166672	1023.000000	1023.000000	2046.000000
37.580002	-0.000544	-0.321556	-2.895522	1.071901	0.598464	0.903601	0.000000	-10.000000	0.200000	-19.833334	202.666672	1023.000000	1023.000000	2046.000000
37.599998	-0.001495	-0.883465	-3.248499	1.081913	0.287864	0.995257	0.000000	-10.000000	0.200000	-19.816668	196.000000	1023.000000	1023.000000	2046.000000
37.619999	-0.002146	-1.268483	-3.331852	0.987677	0.205360	0.870332	0.000000	-10.000000	0.191667	-19.600000	189.333328	1023.000000	1023.000000	2046.000000
37.639999	-0.003327	-1.966342	-3.700649	0.925190	-0.082224	0.891340	0.000000	-10.000000	0.175000	-19.366667	182.833328	1023.000000	1023.000000	2046.000000
37.660000	-0.003511	-2.075098	-3.805466	0.912730	-0.096726	0.914364	0.000000	-10.000000	0.166667	-18.900002	176.333328	1023.000000	1023.000000	2046.000000
37.680000	-0.004097	-2.421162	-3.953816	0.835893	-0.168483	0.865243	0.000000	-10.000000	0.158333	-18.416668	170.000000	1023.000000	1023.000000	2046.000000
37.700001	-0.003858	-2.279979	-4.041214	0.866721	-0.191103	1.085617	0.000000	-10.000000	0.158333	-18.000000	165.666672	1023.000000	1023.000000	2046.000000
37.720001	-0.003614	-2.136029	-3.951555	1.008260	-0.066076	0.873342	0.000000	-10.000000	0.150000	-17.600000	159.833328	1023.000000	1023.000000	2046.000000
37.740002	-0.003752	-2.217465	-4.049616	1.147062	-0.274205	0.959294	0.000000	-10.000000	0.150000	-17.216667	154.166672	1023.000000	1023.000000	2046.000000
37.759998	-0.003129	-1.849403	-3.958787	1.194173	-0.217886	1.133096	0.000000	-10.000000	0.141667	-16.666668	146.666672	1023.000000	1023.000000	2046.000000
37.779999	-0.003247	-1.919024	-3.994336	1.195412	-0.224845	1.104744	0.000000	-10.000000	0.141667	-16.216667	141.000000	1023.000000	1023.000000	2046.000000
37.799999	-0.003181	-1.880052	-4.132080	1.315701	-0.299893	1.236221	0.000000	-10.000000	0.125000	-15.733334	135.666672	1023.000000	1023.000000	2046.000000
37.820000	-0.002902	-1.715233	-4.027315	1.471823	-0.223396	1.063655	0.000000	-10.000000	0.116667	-15.333333	130.333328	1023.000000	1023.000000	2046.000000
37.840000	-0.003186	-1.882911	-4.204819	1.492813	-0.328003	1.157097	0.000000	-10.000000	0.083333	-14.866667	125.166664	1023.000000	1023.000000	2046.000000
37.860001	-0.002622	-1.549757	-4.125768	1.511891	-0.249028	1.313147	0.000000	-10.000000	0.066667	-14.533334	120.166664	1023.000000	1023.000000	2046.000000
37.880001	-0.002948	-1.742146	-4.192581	1.516098	-0.304549	1.238885	0.000000	-10.000000	0.050000	-14.183333	115.333336	1023.000000	1023.000000	2046.000000
37.900002	-0.002655	-1.569068	-4.170205	1.540149	-0.329923	1.390911	0.000000	-10.000000	0.050000	-13.866667	110.666664	1023.000000	1023.000000	2046.000000
37.919998	-0.002730	-1.613245	-4.126143	1.547348	-0.246997	1.212548	0.000000	-10.000000	0.050000	-13.550000	106.000000	1023.000000	1023.000000	2046.000000
37.939999	-0.002714	-1.603921	-4.285249	1.588033	-0.299228	1.392523	0.000000	-10.000000	0.033333	-13.116667	101.500000	1023.000000	1023.000000	2046.000000
37.959999	-0.002480	-1.465605	-4.136888	1.662014	-0.192080	1.201349	0.000000	-10.000000	0.025000	-12.566667	97.166664	1023.000000	1023.000000	2046.000000
37.980000	-0.002773	-1.638607	-4.240554	1.649525	-0.319346	1.271769	0.000000	-10.000000	0.008333	-12.133333	93.000000	1023.000000	1023.000000	2046.000000
38.000000	-0.002231	-1.318738	-4.140890	1.663384	-0.168257	1.327025	0.000000	-10.000000	0.008333	-11.716667	89.000000	1023.000000	1023.000000	2046.000000
38.020000	-0.002539	-1.500605	-4.115197	1.567417	-0.217424	1.264599	0.000000	-10.000000	0.008333	-11.433333	85.000000	1023.000000	1023.000000	2046.000000
38.040001	-0.003035	-1.793589	-4.214897	1.524353	-0.413243	1.310198	0.000000	-10.000000	0.008333	-10.933333	81.000000	1023.000000	1023.000000	2046.000000
38.060001	-0.003785	-2.237149	-4.225987	1.448783	-0.438867	0.978921	0.000000	-10.000000	0.008333	-10.533334	77.333336	1023.000000	1023.000000	2046.000000
38.080002	-0.005080	-3.002181	-4.410875	1.284600	-0.706493	0.830588	0.000000	-10.000000	0.000000	-10.133333	73.833336	1023.000000	1023.000000	2046.000000
38.099998	-0.005178	-3.060133	-4.414485	1.101361	-0.638989	0.891980	0.000000	-10.000000	0.000000	-9.916667	70.500000	1023.000000	1023.000000	2046.000000
38.119999	-0.005699	-3.368122	-4.446776	1.008331	-0.601401	0.671724	0.000000	-10.000000	0.000000	-9.833333	67.166664	1023.000000	1023.000000	2046.000000
38.139999	-0.005779	-3.415520	-4.665704	1.106233	-0.603150	0.747100	0.000000	-10.000000	0.000000	-9.883333	63.833332	1023.000000	1023.000000	2046.000000
38.160000	-0.005810	-3.433480	-4.563989	1.025847	-0.648437	0.753099	0.000000	-10.000000	0.000000	-9.700000	60.500000	1023.000000	1023.000000	2046.000000
38.180000	-0.006352	-3.754016	-4.886360	1.090626	-0.778867	0.820584	0.000000	-10.000000	0.000000	-9.400001	57.166668	1023.000000	1023.000000	2046.000000
38.200001	-0.006129	-3.622303	-4.862937	1.167217	-0.795273	0.868691	0.000000	-10.000000	0.000000	-9.050000	54.000000	1023.000000	1023.000000	2046.000000
38.220001	-0.006676	-3.945250	-4.884237	1.022825	-0.838125	0.754287	0.000000	-10.000000	0.000000	-8.583334	51.000000	1023.000000	1023.000000	2046.000000
38.240002	-0.007589	-4.485296	-5.132703	0.940678	-1.023663	0.730393	0.000000	-10.000000	0.000000	-8.166667	48.166668	1023.000000	1023.000000	2046.000000
38.259998	-0.008990	-5.312835	-5.236495	0.758287	-1.169991	0.335363	0.000000	-10.000000	-0.008333	-7.633334	45.500000	1023.000000	1023.000000	2046.000000
38.279999	-0.011663	-6.892903	-5.672210	0.445926	-1.779682	0.113062	0.000000	-10.000000	-0.025000	-7.100000	43.000000	1023.000000	1023.000000	2046.000000
38.299999	-0.013542	-8.003514	-5.904053	0.147323	-2.000952	-0.245832	0.000000	-10.000000	-0.041667	-6.283333	40.666668	1023.000000	1023.000000	2046.000000
38.320000	-0.015612	-9.226949	-6.218647	-0.215072	-2.243315	-0.549914	0.000000	-10.000000	-0.058333	-5.616667	38.500000	1023.000000	1023.000000	2046.000000
38.340000	-0.016355	-9.665976	-6.365799	-0.444771	-2.320556	-0.534849	0.000000	-10.000000	-0.058333	-5.250000	36.500000	1023.000000	1023.000000	2046.000000
38.360001	-0.017189	-10.158752	-6.450950	-0.568629	-2.271287	-0.867886	0.000000	-10.000000	-0.058333	-5.266667	34.666668	1023.000000	1023.000000	2046.000000
38.380001	-0.018029	-10.655330	-6.677057	-0.627017	-2.445642	-0.905614	0.000000	-10.000000	-0.050000	-5.316667	33.000000	1023.000000	1023.000000	2046.000000
38.400002	-0.018090	-10.690983	-6.655913	-0.693203	-2.354225	-0.987641	0.000000	-10.000000	-0.050000	-5.266667	31.333334	1023.000000	1023.000000	2046.000000
38.419998	-0.018697	-11.050177	-6.751560	-0.831326	-2.410241	-1.057050	0.000000	-10.000000	-0.050000	-4.966667	29.500000	1023.000000	1023.000000	2046.000000
38.439999	-0.018694	-11.048129	-6.844249	-0.895228	-2.393358	-0.915294	0.000000	-10.000000	-0.050000	-4.533333	27.833334	1023.000000	1023.000000	2046.000000
38.459999	-0.018685	-11.043129	-6.711340	-0.843122	-2.315355	-1.173312	0.000000	-10.000000	-0.058333	-4.116667	26.333334	1023.000000	1023.000000	2046.000000
38.480000	-0.019021	-11.241181	-6.860129	-0.872422	-2.415642	-1.092988	0.000000	-10.000000	-0.058333	-3.816667	25.000000	1023.000000	1023.000000	2046.000000
38.500000	-0.018304	-10.817941	-6.673102	-0.870660	-2.274592	-0.999587	0.000000	-10.000000	-0.066667	-3.616667	23.666666	1023.000000	1023.000000	2046.000000
38.520000	-0.018120	-10.709186	-6.595419	-0.914963	-2.180288	-1.018516	0.000000	-10.000000	-0.058333	-3.550000	22.333334	1023.000000	1023.000000	2046.000000
38.540001	-0.017231	-10.183558	-6.525062	-0.824127	-2.073080	-0.761288	0.000000	-10.000000	-0.058333	-3.800000	21.166666	1023.000000	1023.000000	2046.000000
38.560001	-0.016305	-9.636368	-6.266864	-0.681962	-1.854249	-0.833293	0.000000	-10.000000	-0.050000	-4.333333	19.833334	1023.000000	1023.000000	2046.000000
38.580002	-0.015685	-9.269658	-6.268920	-0.524027	-1.873785	-0.602926	0.000000	-10.000000	-0.050000	-4.650000	18.333334	1023.000000	1023.000000	2046.000000
38.599998	-0.014922	-8.818821	-6.092776	-0.376263	-1.728634	-0.621148	0.000000	-10.000000	-0.050000	-4.500000	16.833334	1023.000000	1023.000000	2046.000000
38.619999	-0.015358	-9.076712	-6.300412	-0.345113	-1.866500	-0.564687	0.000000	-10.000000	-0.050000	-4.116667	15.333333	1023.000000	1023.000000	2046.000000
38.639999	-0.015261	-9.019229	-6.316692	-0.413517	-1.821031	-0.467988	0.000000	-10.000000	-0.050000	-4.066667	14.000000	1023.000000	1023.000000	2046.000000
38.660000	-0.015971	-9.438808	-6.506146	-0.546888	-1.924200	-0.461575	0.000000	-10.000000	-0.050000	-4.400000	12.666667	1023.000000	1023.000000	2046.000000
38.680000	-0.016160	-9.550644	-6.641635	-0.566989	-1.959533	-0.382487	0.000000	-10.000000	-0.050000	-4.733334	11.166667	1023.000000	1023.000000	2046.000000
38.700001	-0.016738	-9.892108	-6.705972	-0.675356	-2.009887	-0.500893	0.000000	-10.000000	-0.050000	-4.583333	9.166667	1023.000000	1023.000000	2046.000000
38.720001	-0.017239	-10.188258	-6.915593	-0.726165	-2.131912	-0.414588	0.000000	-10.000000	-0.050000	-4.266667	7.500000	1023.000000	1023.000000	2046.000000
38.740002	-0.017457	-10.317293	-6.860836	-0.721575	-2.098787	-0.636095	0.000000	-10.000000	-0.058333	-3.800000	6.000000	1023.000000	1023.000000	2046.000000
38.759998	-0.017873	-10.562687	-7.078458	-0.737649	-2.208393	-0.538187	0.000000	-10.000000	-0.058333	-3.433333	5.166667	1023.000000	1023.000000	2046.000000
38.779999	-0.017200	-10.165171	-6.893680	-0.673784	-2.067950	-0.529757	0.000000	-10.000000	-0.066667	-2.883333	4.000000	1023.000000	1023.000000	2046.000000
38.799999	-0.017023	-10.060704	-6.902210	-0.666009	-2.026895	-0.465590	0.000000	-10.000000	-0.058333	-2.450000	3.000000	1023.000000	1023.000000	2046.000000
38.820000	-0.016068	-9.496428	-6.785080	-0.570251	-1.895842	-0.245255	0.000000	-10.000000	-0.066667	-2.183333	2.166667	1023.000000	1023.000000	2046.000000
38.840000	-0.015676	-9.264642	-6.634879	-0.458409	-1.780945	-0.390410	0.000000	-10.000000	-0.058333	-1.900000	1.500000	1023.000000	1023.000000	2046.000000
38.860001	-0.015162	-8.960851	-6.683400	-0.344411	-1.793617	-0.139423	0.000000	-10.000000	-0.066667	-1.516667	1.166667	1023.000000	1023.000000	2046.000000
38.880001	-0.014454	-8.542532	-6.447474	-0.169201	-1.663807	-0.262050	0.000000	-10.000000	-0.058333	-0.833333	1.000000	1023.000000	1023.000000	2046.000000
38.900002	-0.014329	-8.468412	-6.497467	-0.133098	-1.759579	-0.078269	0.000000	-10.000000	-0.058333	-0.350000	1.000000	1023.000000	1023.000000	2046.000000
38.919998	-0.013384	-7.909897	-6.315226	-0.015246	-1.658608	0.079183	0.000000	-10.000000	-0.058333	0.000000	1.000000	1023.000000	1023.000000	2046.000000
38.939999	-0.013168	-7.782063	-6.272726	0.027844	-1.514979	-0.022203	0.000000	-10.000000	-0.066667	0.000000	1.000000	1023.000000	1023.000000	2046.000000
38.959999	-0.012701	-7.506260	-6.268865	0.107048	-1.545419	0.200975	0.000000	-10.000000	-0.083333	0.000000	1.000000	1023.000000	1023.000000	2046.000000
38.980000	-0.012001	-7.092581	-6.070808	0.194321	-1.344292	0.128198	0.000000	-10.000000	-0.075000	0.000000	1.000000	1023.000000	1023.000000	2046.000000
39.000000	-0.012086	-7.142606	-6.153606	0.291162	-1.449426	0.169265	0.000000	-10.000000	-0.075000	0.000000	1.000000	1023.000000	1023.000000	2046.000000
39.020000	-0.011324	-6.692404	-6.050576	0.337252	-1.309668	0.330588	0.000000	-10.000000	-0.075000	0.000000	1.000000	1023.000000	1023.000000	2046.000000
39.040001	-0.011065	-6.539177	-5.945341	0.372356	-1.175297	0.209104	0.000000	-10.000000	-0.091667	0.000000	1.000000	1023.000000	1023.000000	2046.000000
39.060001	-0.010962	-6.478807	-6.015237	0.457835	-1.263624	0.342218	0.000000	-10.000000	-0.091667	0.000000	1.000000	1023.000000	1023.000000	2046.000000
39.080002	-0.010216	-6.037409	-5.801671	0.562382	-1.082311	0.284190	0.000000	-10.000000	-0.083333	0.000000	1.000000	1023.000000	1023.000000	2046.000000
39.099998	-0.009974	-5.894393	-5.747739	0.533744	-1.062370	0.381973	0.000000	-10.000000	-0.083333	0.000000	1.000000	1023.000000	1023.000000	2046.000000
39.119999	-0.009534	-5.634776	-5.742621	0.571638	-1.011083	0.547290	0.000000	-10.000000	-0.083333	0.000000	1.000000	1023.000000	1023.000000	2046.000000
39.139999	-0.009808	-5.796816	-5.667039	0.578230	-0.995850	0.287843	0.000000	-10.000000	-0.091667	0.000000	1.000000	1023.000000	1023.000000	2046.000000
39.160000	-0.010531	-6.223864	-5.781396	0.516007	-1.237525	0.279050	0.000000	-10.000000	-0.083333	0.000000	1.000000	1023.000000	1023.000000	2046.000000
39.180000	-0.010597	-6.263014	-5.624906	0.434399	-1.275609	0.203102	0.000000	-10.000000	-0.083333	0.000000	1.000000	1023.000000	1023.000000	2046.000000
39.200001	-0.010907	-6.445992	-5.619303	0.272625	-1.203369	0.104057	0.000000	-10.000000	-0.066667	0.000000	1.000000	1023.000000	1023.000000	2046.000000
39.220001	-0.010797	-6.380981	-5.696270	0.258461	-1.201986	0.258814	0.000000	-10.000000	-0.058333	0.000000	1.000000	1023.000000	1023.000000	2046.000000
39.240002	-0.010543	-6.231001	-5.661817	0.456298	-1.027966	0.002483	0.000000	-10.000000	-0.050000	0.000000	1.000000	1023.000000	1023.000000	2046.000000
39.259998	-0.010840	-6.406271	-5.779055	0.327525	-1.279592	0.324852	0.000000	-10.000000	-0.058333	0.000000	1.000000	1023.000000	1023.000000	2046.000000
39.279999	-0.010710	-6.329507	-5.874382	0.436894	-1.208914	0.316894	0.000000	-10.000000	-0.066667	0.000000	1.000000	1023.000000	1023.000000	2046.000000
39.299999	-0.010988	-6.494164	-5.929989	0.448421	-1.248082	0.235487	0.000000	-10.000000	-0.075000	0.000000	1.000000	1023.000000	1023.000000	2046.000000
39.320000	-0.011129	-6.577022	-5.988052	0.444661	-1.386915	0.353286	0.000000	-10.000000	-0.075000	0.000000	1.000000	1023.000000	1023.000000	2046.000000
39.340000	-0.011589	-6.849123	-5.930373	0.444451	-1.404118	0.040917	0.000000	-10.000000	-0.066667	0.000000	1.000000	1023.000000	1023.000000	2046.000000
39.360001	-0.013464	-7.957404	-6.306440	0.212466	-1.789830	-0.073600	0.000000	-10.000000	-0.066667	0.000000	1.000000	1023.000000	1023.000000	2046.000000
39.380001	-0.015211	-8.989636	-6.554266	-0.045118	-2.125441	-0.264812	0.000000	-10.000000	-0.066667	0.000000	1.000000	1023.000000	1023.000000	2046.000000
39.400002	-0.017532	-10.361552	-6.814760	-0.394375	-2.415933	-0.736484	0.000000	-10.000000	-0.075000	0.466667	1.000000	1023.000000	1023.000000	2046.000000
39.419998	-0.019243	-11.372774	-7.188017	-0.605366	-2.694968	-0.884422	0.000000	-10.000000	-0.066667	0.666667	1.000000	1023.000000	1023.000000	2046.000000
39.439999	-0.019898	-11.759725	-7.207501	-0.712265	-2.719214	-1.120744	0.000000	-10.000000	-0.066667	0.666667	1.000000	1023.000000	1023.000000	2046.000000
39.459999	-0.020952	-12.382725	-7.374207	-0.938763	-2.834391	-1.235365	0.000000	-10.000000	-0.066667	0.200000	1.000000	1023.000000	1023.000000	2046.000000
39.480000	-0.021098	-12.468854	-7.482056	-1.026430	-2.817389	-1.142979	0.000000	-10.000000	-0.066667	0.000000	1.000000	1023.000000	1023.000000	2046.000000
39.500000	-0.021367	-12.628032	-7.406970	-1.048821	-2.760448	-1.411793	0.000000	-10.000000	-0.075000	0.000000	1.000000	1023.000000	1023.000000	2046.000000
39.520000	-0.021882	-12.932174	-7.571228	-1.113651	-2.908761	-1.338534	0.000000	-10.000000	-0.075000	0.000000	1.000000	1023.000000	1023.000000	2046.000000
39.540001	-0.021510	-12.712675	-7.427045	-1.055009	-2.835618	-1.395002	0.000000	-10.000000	-0.083333	0.000000	1.000000	1023.000000	1023.000000	2046.000000
39.560001	-0.021717	-12.834920	-7.479159	-1.200114	-2.731677	-1.423970	0.000000	-10.000000	-0.066667	0.000000	1.000000	1023.000000	1023.000000	2046.000000
39.580002	-0.021547	-12.734317	-7.461688	-1.221373	-2.807031	-1.244223	0.000000	-10.000000	-0.058333	0.000000	1.000000	1023.000000	1023.000000	2046.000000
39.599998	-0.021136	-12.491528	-7.324748	-1.117920	-2.613501	-1.435360	0.000000	-10.000000	-0.050000	0.000000	1.000000	1023.000000	1023.000000	2046.000000
39.619999	-0.021097	-12.468507	-7.317893	-1.158116	-2.663440	-1.329057	0.000000	-10.000000	-0.050000	0.000000	1.000000	1023.000000	1023.000000	2046.000000
39.639999	-0.020040	-11.843522	-7.153336	-1.075060	-2.503069	-1.112057	0.000000	-10.000000	-0.050000	-0.333333	1.000000	1023.000000	1023.000000	2046.000000
39.660000	-0.019249	-11.376175	-6.982791	-0.959128	-2.263565	-1.170691	0.000000	-10.000000	-0.050000	-1.216667	0.833333	1023.000000	1023.000000	2046.000000
39.680000	-0.018662	-11.029262	-6.956304	-0.799199	-2.291487	-0.982272	0.000000	-10.000000	-0.058333	-2.100000	0.500000	1023.000000	1023.000000	2046.000000
39.700001	-0.017572	-10.384913	-6.816258	-0.634741	-2.074482	-0.859432	0.000000	-10.000000	-0.066667	-2.650000	0.166667	1023.000000	1023.000000	2046.000000
39.720001	-0.017623	-10.415243	-6.829782	-0.621013	-2.080272	-0.884176	0.000000	-10.000000	-0.066667	-2.450000	-0.333333	1023.000000	1023.000000	2046.000000
39.740002	-0.017663	-10.438873	-6.992164	-0.635814	-2.121231	-0.689665	0.000000	-10.000000	-0.058333	-2.416667	-0.666667	1023.000000	1023.000000	2046.000000
39.759998	-0.017762	-10.497152	-6.962811	-0.595339	-2.097889	-0.841113	0.000000	-10.000000	-0.050000	-2.550000	-1.333333	1023.000000	1023.000000	2046.000000
39.779999	-0.018416	-10.883781	-7.132565	-0.706952	-2.282193	-0.762071	0.000000	-10.000000	-0.058333	-2.966667	-2.000000	1023.000000	1023.000000	2046.000000
39.799999	-0.018445	-10.900776	-7.249112	-0.799926	-2.278457	-0.573280	0.000000	-10.000000	-0.050000	-3.050000	-3.000000	1023.000000	1023.000000	2046.000000
39.820000	-0.018852	-11.141781	-7.247543	-0.819791	-2.255315	-0.819132	0.000000	-10.000000	-0.050000	-2.866667	-4.000000	1023.000000	1023.000000	2046.000000
39.840000	-0.019401	-11.465933	-7.477295	-0.875527	-2.412169	-0.700941	0.000000	-10.000000	-0.050000	-2.466667	-5.000000	1023.000000	1023.000000	2046.000000
39.860001	-0.019077	-11.274379	-7.367580	-0.840601	-2.318281	-0.747918	0.000000	-10.000000	-0.075000	-1.966667	-6.000000	1023.000000	1023.000000	2046.000000
39.880001	-0.019187	-11.339760	-7.394416	-0.907418	-2.320773	-0.717152	0.000000	-10.000000	-0.091667	-1.133333	-6.666667	1023.000000	1023.000000	2046.000000
39.900002	-0.018584	-10.983031	-7.404540	-0.847758	-2.212924	-0.517809	0.000000	-10.000000	-0.083333	-0.433333	-7.000000	1023.000000	1023.000000	2046.000000
39.919998	-0.017909	-10.584491	-7.178368	-0.671960	-2.039529	-0.694634	0.000000	-10.000000	-0.075000	0.000000	-7.000000	1023.000000	1023.000000	2046.000000
39.939999	-0.017660	-10.436885	-7.198277	-0.576040	-2.122336	-0.540231	0.000000	-10.000000	-0.066667	0.000000	-7.000000	1023.000000	1023.000000	2046.000000
39.959999	-0.016583	-9.800509	-7.044572	-0.439708	-1.915287	-0.400942	0.000000	-10.000000	-0.066667	0.000000	-7.000000	1023.000000	1023.000000	2046.000000
39.980000	-0.016197	-9.572269	-6.942514	-0.418164	-1.847503	-0.364088	0.000000	-10.000000	-0.058333	0.000000	-7.000000	1023.000000	1023.000000	2046.000000
40.000000	-0.015747	-9.306419	-6.940320	-0.322010	-1.865152	-0.178937	0.000000	-10.000000	-0.058333	0.000000	-7.000000	1023.000000	1023.000000	2046.000000
40.020000	-0.015082	-8.913421	-6.733187	-0.111602	-1.730735	-0.337897	0.000000	-10.000000	-0.066667	0.000000	-7.000000	1023.000000	1023.000000	2046.000000
40.040001	-0.014859	-8.781895	-6.791232	-0.067092	-1.818441	-0.105130	0.000000	-10.000000	-0.066667	0.000000	-7.000000	1023.000000	1023.000000	2046.000000
40.060001	-0.013918	-8.225456	-6.585451	0.073051	-1.640850	-0.072206	0.000000	-10.000000	-0.058333	0.000000	-7.000000	1023.000000	1023.000000	2046.000000
40.080002	-0.013787	-8.148263	-6.571829	0.053542	-1.638516	0.008541	0.000000	-10.000000	-0.050000	0.000000	-7.000000	1023.000000	1023.000000	2046.000000
40.099998	-0.013114	-7.750105	-6.527509	0.114591	-1.537766	0.200578	0.000000	-10.000000	-0.058333	0.000000	-7.000000	1023.000000	1023.000000	2046.000000
40.119999	-0.012823	-7.578475	-6.407080	0.265033	-1.380478	-0.055951	0.000000	-10.000000	-0.058333	0.000000	-7.000000	1023.000000	1023.000000	2046.000000
40.139999	-0.012841	-7.589101	-6.502610	0.307692	-1.442662	0.048480	0.000000	-10.000000	-0.058333	0.000000	-7.000000	1023.000000	1023.000000	2046.000000
40.160000	-0.012028	-7.108526	-6.336887	0.371753	-1.335999	0.192608	0.000000	-10.000000	-0.050000	0.000000	-7.000000	1023.000000	1023.000000	2046.000000
40.180000	-0.011833	-6.993139	-6.257534	0.362898	-1.229409	0.130905	0.000000	-10.000000	-0.058333	0.000000	-7.000000	1023.000000	1023.000000	2046.000000
40.200001	-0.011479	-6.783914	-6.272190	0.377948	-1.227834	0.338161	0.000000	-10.000000	-0.058333	0.000000	-7.000000	1023.000000	1023.000000	2046.000000
40.220001	-0.010847	-6.410686	-6.063691	0.557561	-1.049529	0.144972	0.000000	-10.000000	-0.058333	0.000000	-7.000000	1023.000000	1023.000000	2046.000000
40.240002	-0.011072	-6.543612	-6.102627	0.522410	-1.241015	0.277620	0.000000	-10.000000	-0.058333	0.000000	-7.000000	1023.000000	1023.000000	2046.000000
40.259998	-0.010981	-6.489766	-6.108506	0.511793	-1.204408	0.311356	0.000000	-10.000000	-0.058333	0.000000	-7.000000	1023.000000	1023.000000	2046.000000
40.279999	-0.011603	-6.857306	-6.075676	0.410956	-1.258249	0.065663	0.000000	-10.000000	-0.066667	0.000000	-7.000000	1023.000000	1023.000000	2046.000000
40.299999	-0.011887	-7.024971	-6.097832	0.275388	-1.346324	0.143797	0.000000	-10.000000	-0.066667	0.000000	-7.000000	1023.000000	1023.000000	2046.000000
40.320000	-0.011634	-6.875637	-5.941187	0.324638	-1.178616	-0.080471	0.000000	-10.000000	-0.075000	0.000000	-7.000000	1023.000000	1023.000000	2046.000000
40.340000	-0.011813	-6.981490	-5.991997	0.307344	-1.302788	0.005952	0.000000	-10.000000	-0.075000	0.000000	-7.000000	1023.000000	1023.000000	2046.000000
40.360001	-0.011162	-6.596484	-5.999780	0.511846	-1.139040	0.030490	0.000000	-10.000000	-0.066667	0.000000	-7.000000	1023.000000	1023.000000	2046.000000
40.380001	-0.011294	-6.674701	-5.964095	0.346208	-1.226662	0.169849	0.000000	-10.000000	-0.075000	0.000000	-7.000000	1023.000000	1023.000000	2046.000000
40.400002	-0.011868	-7.013749	-6.282058	0.481482	-1.368498	0.155326	0.000000	-10.000000	-0.075000	0.000000	-7.000000	1023.000000	1023.000000	2046.000000
40.419998	-0.011584	-6.846415	-6.218021	0.611235	-1.311449	0.071821	0.000000	-10.000000	-0.091667	0.000000	-7.000000	1023.000000	1023.000000	2046.000000
40.439999	-0.012112	-7.158454	-6.233855	0.423430	-1.469094	0.121065	0.000000	-10.000000	-0.083333	0.483333	-7.000000	1023.000000	1023.000000	2046.000000
40.459999	-0.012687	-7.498192	-6.367134	0.317907	-1.622641	0.173676	0.000000	-10.000000	-0.091667	1.000000	-7.000000	1023.000000	1023.000000	2046.000000
40.480000	-0.014305	-8.454280	-6.564748	0.270359	-1.810011	-0.349881	0.000000	-10.000000	-0.091667	1.566667	-7.000000	1023.000000	1023.000000	2046.000000
40.500000	-0.017076	-10.091988	-6.993575	-0.117321	-2.459982	-0.521110	0.000000	-10.000000	-0.100000	1.816667	-7.000000	1023.000000	1023.000000	2046.000000
40.520000	-0.018478	-10.920295	-7.232709	-0.351423	-2.616845	-0.719319	0.000000	-10.000000	-0.091667	2.250000	-7.000000	1023.000000	1023.000000	2046.000000
40.540001	-0.019837	-11.723748	-7.365067	-0.608116	-2.691558	-1.059008	0.000000	-10.000000	-0.091667	2.716667	-7.000000	1023.000000	1023.000000	2046.000000
40.560001	-0.021011	-12.417427	-7.579178	-0.799820	-2.961871	-1.076558	0.000000	-10.000000	-0.083333	3.150000	-7.000000	1023.000000	1023.000000	2046.000000
40.580002	-0.021244	-12.555227	-7.629263	-0.870885	-2.903464	-1.151615	0.000000	-10.000000	-0.091667	3.533333	-7.000000	1023.000000	1023.000000	2046.000000
40.599998	-0.021510	-12.712199	-7.615721	-1.018055	-2.793095	-1.285329	0.000000	-10.000000	-0.091667	4.116667	-7.000000	1023.000000	1023.000000	2046.000000
40.619999	-0.022004	-13.004274	-7.748024	-1.085524	-2.956016	-1.214710	0.000000	-10.000000	-0.108333	4.950000	-7.000000	1023.000000	1023.000000	2046.000000
40.639999	-0.021512	-12.713510	-7.642071	-1.060553	-2.827884	-1.183002	0.000000	-10.000000	-0.125000	6.083333	-7.000000	1023.000000	1023.000000	2046.000000
40.660000	-0.021545	-12.733089	-7.579452	-1.150876	-2.738490	-1.264271	0.000000	-10.000000	-0.141667	7.300000	-7.000000	1023.000000	1023.000000	2046.000000
40.680000	-0.021454	-12.679468	-7.626329	-1.221175	-2.762906	-1.069058	0.000000	-10.000000	-0.150000	8.383333	-7.000000	1023.000000	1023.000000	2046.000000
40.700001	-0.020791	-12.287579	-7.452875	-1.096818	-2.571850	-1.166036	0.000000	-10.000000	-0.158333	9.333333	-7.000000	1023.000000	1023.000000	2046.000000
40.720001	-0.020559	-12.150267	-7.356936	-1.236045	-2.493039	-1.064245	0.000000	-10.000000	-0.158333	10.200000	-2.333333	1023.000000	1023.000000	2046.000000
40.740002	-0.019609	-11.589006	-7.296329	-1.250175	-2.261146	-0.781357	0.000000	-10.000000	-0.175000	11.483334	8.666667	1023.000000	1023.000000	2046.000000
40.759998	-0.018384	-10.864820	-6.976105	-0.991787	-1.994816	-0.902112	0.000000	-10.000000	-0.183333	12.433333	19.666666	1023.000000	1023.000000	2046.000000
40.779999	-0.017256	-10.198306	-6.789546	-1.021692	-1.774463	-0.612604	0.000000	-10.000000	-0.208333	13.483334	27.500000	1023.000000	1023.000000	2046.000000
40.799999	-0.015718	-9.289145	-6.594276	-0.906442	-1.515706	-0.272720	0.000000	-10.000000	-0.233333	14.283334	30.500000	1023.000000	1023.000000	2046.000000
40.820000	-0.014413	-8.518295	-6.300630	-0.730334	-1.164562	-0.322769	0.000000	-10.000000	-0.275000	15.700000	35.166668	1023.000000	1023.000000	2046.000000
40.840000	-0.013967	-8.254462	-6.310864	-0.765041	-1.170663	-0.007894	0.000000	-10.000000	-0.316667	16.800001	40.166668	1023.000000	1023.000000	2046.000000
40.860001	-0.013118	-7.752749	-6.178737	-0.599036	-0.972729	-0.002247	0.000000	-10.000000	-0.333333	17.733334	45.666668	1023.000000	1023.000000	2046.000000
40.880001	-0.012759	-7.540613	-6.126389	-0.735888	-0.798648	0.120313	0.000000	-10.000000	-0.333333	18.400002	51.500000	1023.000000	1023.000000	2046.000000
40.900002	-0.012554	-7.419374	-6.142477	-0.810785	-0.841993	0.375881	0.000000	-10.000000	-0.325000	19.233334	57.500000	1023.000000	1023.000000	2046.000000
40.919998	-0.012034	-7.112171	-6.023430	-0.744722	-0.596433	0.252413	0.000000	-10.000000	-0.350000	20.066668	63.833332	1023.000000	1023.000000	2046.000000
40.939999	-0.011998	-7.091112	-5.987713	-0.975566	-0.637269	0.509437	0.000000	-10.000000	-0.383333	20.850000	70.333336	1023.000000	1023.000000	2046.000000
40.959999	-0.011221	-6.631889	-5.848408	-0.973318	-0.458269	0.648105	0.000000	-10.000000	-0.441667	21.833334	77.166664	1023.000000	1023.000000	2046.000000
40.980000	-0.010328	-6.103951	-5.566275	-0.898749	-0.159622	0.520695	0.000000	-10.000000	-0.483333	22.900000	84.333336	1023.000000	1023.000000	2046.000000
41.000000	-0.009628	-5.690128	-5.370687	-0.970301	-0.127044	0.777904	0.000000	-10.000000	-0.508333	24.116667	91.666664	1023.000000	1023.000000	2046.000000
41.020000	-0.007845	-4.636477	-5.048045	-0.831278	0.246857	0.995989	0.000000	-10.000000	-0.516667	25.016666	99.666664	1023.000000	1023.000000	2046.000000
41.040001	-0.006346	-3.750674	-4.663984	-0.691059	0.613910	0.990459	0.000000	-10.000000	-0.541667	25.816668	107.666664	1023.000000	1023.000000	2046.000000
41.060001	-0.005196	-3.070625	-4.440425	-0.593070	0.673651	1.289219	0.000000	-10.000000	-0.575000	26.350000	116.333336	1023.000000	1023.000000	2046.000000
41.080002	-0.003194	-1.887813	-4.037925	-0.329031	1.025519	1.453624	0.000000	-10.000000	-0.616667	27.033333	125.000000	1023.000000	1023.000000	2046.000000
41.099998	-0.001733	-1.024202	-3.697341	-0.270121	1.366920	1.576340	0.000000	-10.000000	-0.633333	27.600000	134.000000	1023.000000	1023.000000	2046.000000
41.119999	-0.000560	-0.330674	-3.500373	-0.110199	1.434389	1.845508	0.000000	-10.000000	-0.650000	28.266666	143.166672	1023.000000	1023.000000	2046.000000
41.139999	0.001308	0.773067	-3.141260	0.161445	1.816726	1.936157	0.000000	-10.000000	-0.650000	28.733334	152.333328	1023.000000	1023.000000	2046.000000
41.160000	0.002615	1.545643	-2.772930	0.135857	2.033513	2.149203	0.000000	-10.000000	-0.666667	29.383333	161.833328	1023.000000	1023.000000	2046.000000
41.180000	0.003884	2.295506	-2.570125	0.250662	2.193400	2.421569	0.000000	-10.000000	-0.675000	29.683334	171.500000	1023.000000	1023.000000	2046.000000
41.200001	0.005403	3.193325	-2.206145	0.561318	2.515285	2.322867	0.000000	-10.000000	-0.691667	30.016666	181.500000	1023.000000	1023.000000	2046.000000
41.220001	0.006462	3.818963	-1.929953	0.518282	2.683999	2.546635	0.000000	-10.000000	-0.700000	30.250000	191.500000	1023.000000	1023.000000	2046.000000
41.240002	0.007636	4.513168	-1.753200	0.570795	2.831451	2.864123	0.000000	-10.000000	-0.708333	30.433332	201.500000	1023.000000	1023.000000	2046.000000
41.259998	0.008909	5.265115	-1.401383	0.840012	3.078832	2.747654	0.000000	-10.000000	-0.716667	30.833334	211.500000	1023.000000	1023.000000	2046.000000
41.279999	0.009398	5.554477	-1.230808	0.801839	3.025283	2.958163	0.000000	-10.000000	-0.716667	31.166666	221.666672	1023.000000	1023.000000	2046.000000
41.299999	0.010089	5.962344	-1.088577	0.787957	3.133039	3.129925	0.000000	-10.000000	-0.725000	31.533333	232.000000	1023.000000	1023.000000	2046.000000
41.320000	0.010803	6.384654	-0.732916	0.933444	3.295679	2.888445	0.000000	-10.000000	-0.733333	31.616667	242.666672	1023.000000	1023.000000	2046.000000
41.340000	0.011340	6.701783	-0.515951	0.798105	3.361838	3.057791	0.000000	-10.000000	-0.741667	31.733334	253.166672	1023.000000	1023.000000	2046.000000
41.360001	0.012806	7.568163	-0.194110	0.840770	3.638719	3.282785	0.000000	-10.000000	-0.758333	31.650002	263.833344	1023.000000	1023.000000	2046.000000
41.380001	0.014496	8.567232	0.230255	1.149373	3.983050	3.204554	0.000000	-10.000000	-0.741667	31.616667	274.333344	1023.000000	1023.000000	2046.000000
41.400002	0.015296	9.039718	0.327998	1.186177	4.113526	3.412017	0.000000	-10.000000	-0.741667	31.299999	285.000000	1023.000000	1023.000000	2046.000000
41.419998	0.015959	9.431907	0.387822	1.248161	4.036404	3.759520	0.000000	-10.000000	-0.716667	31.383333	295.333344	1023.000000	1023.000000	2046.000000
41.439999	0.016761	9.905843	0.605223	1.548286	4.151124	3.601210	0.000000	-10.000000	-0.716667	31.383333	302.166656	1023.000000	1023.000000	2046.000000
41.459999	0.017837	10.541435	0.891515	1.658657	4.343213	3.648050	0.000000	-10.000000	-0.708333	31.549999	312.500000	1023.000000	1023.000000	2046.000000
41.480000	0.018581	10.981473	1.113348	1.731469	4.237899	3.898757	0.000000	-10.000000	-0.725000	31.516666	323.166656	1023.000000	1023.000000	2046.000000
41.500000	0.019900	11.761067	1.444535	2.047881	4.405146	3.863505	0.000000	-10.000000	-0.750000	31.750000	337.166656	1023.000000	1023.000000	2046.000000
41.520000	0.019789	11.695573	1.548230	2.005349	4.418666	3.723327	0.000000	-10.000000	-0.741667	31.900002	347.833344	1023.000000	1023.000000	2046.000000
41.540001	0.018011	10.644384	1.324897	1.782835	3.930866	3.605786	0.000000	-10.000000	-0.725000	31.833334	358.333344	1023.000000	1023.000000	2046.000000
41.560001	0.017033	10.066566	1.212723	1.656117	3.728624	3.469103	0.000000	-10.000000	-0.716667	31.550001	369.000000	1023.000000	1023.000000	2046.000000
41.580002	0.016451	9.722490	1.234508	1.684464	3.741697	3.061821	0.000000	-10.000000	-0.716667	31.250000	379.500000	1023.000000	1023.000000	2046.000000
41.599998	0.015963	9.434033	1.178088	1.442860	3.722116	3.090970	0.000000	-10.000000	-0.716667	31.216667	390.000000	1023.000000	1023.000000	2046.000000
41.619999	0.016236	9.595607	1.184092	1.371430	3.775743	3.264342	0.000000	-10.000000	-0.700000	31.133333	397.000000	1023.000000	1023.000000	2046.000000
41.639999	0.017005	10.049782	1.423642	1.546883	3.996394	3.082862	0.000000	-10.000000	-0.708333	31.316668	407.500000	1023.000000	1023.000000	2046.000000
41.660000	0.017754	10.492672	1.670929	1.458701	4.145699	3.217343	0.000000	-10.000000	-0.716667	31.566668	417.833344	1023.000000	1023.000000	2046.000000
41.680000	0.018331	10.833450	1.758234	1.433924	4.190624	3.450670	0.000000	-10.000000	-0.733333	31.783333	431.833344	1023.000000	1023.000000	2046.000000
41.700001	0.019574	11.568436	2.090556	1.722277	4.424129	3.331474	0.000000	-10.000000	-0.741667	31.783333	438.833344	1023.000000	1023.000000	2046.000000
41.720001	0.020538	12.138019	2.380101	1.695135	4.625937	3.436846	0.000000	-10.000000	-0.775000	31.600000	449.500000	1023.000000	1023.000000	2046.000000
41.740002	0.021548	12.735102	2.619265	1.746554	4.662935	3.706347	0.000000	-10.000000	-0.766667	31.800001	460.166656	1023.000000	1023.000000	2046.000000
41.759998	0.023109	13.657219	3.028403	2.065094	4.980016	3.583705	0.000000	-10.000000	-0.758333	31.766668	474.166656	1023.000000	1023.000000	2046.000000
41.779999	0.024278	14.348077	3.373111	2.020760	5.136936	3.817269	0.000000	-10.000000	-0.725000	31.883333	481.166656	1023.000000	1023.000000	2046.000000
41.799999	0.025809	15.253277	3.658084	2.123142	5.331442	4.140608	0.000000	-10.000000	-0.716667	31.383333	491.666656	1023.000000	1023.000000	2046.000000
41.820000	0.027679	16.358341	4.143787	2.541090	5.632119	4.041345	0.000000	-10.000000	-0.708333	31.116667	498.833344	1023.000000	1023.000000	2046.000000
41.840000	0.029325	17.331165	4.506799	2.608580	5.905698	4.310089	0.000000	-10.000000	-0.683333	30.833334	509.500000	1023.000000	1023.000000	2046.000000
41.860001	0.030718	18.154558	4.760382	2.737160	5.954065	4.702950	0.000000	-10.000000	-0.666667	30.450001	519.666687	1023.000000	1023.000000	2046.000000
41.880001	0.032179	19.017626	4.963808	3.034632	6.273708	4.745479	0.000000	-10.000000	-0.641667	30.200001	533.333313	1023.000000	1023.000000	2046.000000
41.900002	0.033032	19.521830	5.159876	3.082017	6.465401	4.814536	0.000000	-10.000000	-0.633333	29.966667	543.500000	1023.000000	1023.000000	2046.000000
41.919998	0.033299	19.679693	5.200205	3.031019	6.338141	5.110327	0.000000	-10.000000	-0.616667	29.616667	550.166687	1023.000000	1023.000000	2046.000000
41.939999	0.034293	20.267376	5.389048	3.190563	6.526363	5.161402	0.000000	-10.000000	-0.591667	28.549999	559.833313	1023.000000	1023.000000	2046.000000
41.959999	0.034791	20.561281	5.574985	3.121630	6.687664	5.177002	0.000000	-10.000000	-0.566667	27.483334	569.500000	1023.000000	1023.000000	2046.000000
41.980000	0.035020	20.696989	5.689050	2.972883	6.597842	5.437213	0.000000	-10.000000	-0.558333	26.766666	582.000000	1023.000000	1023.000000	2046.000000
42.000000	0.036131	21.353588	5.994007	3.148106	6.847747	5.363728	0.000000	-10.000000	-0.566667	26.766666	591.000000	1023.000000	1023.000000	2046.000000
42.020000	0.037100	21.926092	6.302228	3.057793	7.073880	5.492192	0.000000	-10.000000	-0.566667	26.616667	603.000000	1023.000000	1023.000000	2046.000000
42.040001	0.038384	22.685230	6.556893	3.093875	7.202873	5.831590	0.000000	-10.000000	-0.558333	26.600000	609.000000	1023.000000	1023.000000	2046.000000
42.060001	0.040452	23.907352	7.066379	3.536401	7.560883	5.743689	0.000000	-10.000000	-0.558333	26.583334	615.000000	1023.000000	1023.000000	2046.000000
42.080002	0.042171	24.923254	7.435655	3.611530	7.861836	6.014233	0.000000	-10.000000	-0.575000	26.716667	624.000000	1023.000000	1023.000000	2046.000000
42.099998	0.043835	25.906420	7.760890	3.758637	7.990556	6.396338	0.000000	-10.000000	-0.608333	27.116667	636.000000	1023.000000	1023.000000	2046.000000
42.119999	0.045681	26.997227	8.188952	4.202016	8.290504	6.315753	0.000000	-10.000000	-0.625000	27.366667	648.000000	1023.000000	1023.000000	2046.000000
42.139999	0.046957	27.751593	8.472615	4.240998	8.457076	6.580904	0.000000	-10.000000	-0.633333	27.666666	657.166687	1023.000000	1023.000000	2046.000000
42.160000	0.048151	28.457506	8.717979	4.365935	8.524849	6.848744	0.000000	-10.000000	-0.625000	27.700001	663.333313	1023.000000	1023.000000	2046.000000
42.180000	0.050036	29.571125	9.190996	4.757671	8.914039	6.708419	0.000000	-10.000000	-0.608333	27.566668	669.500000	1023.000000	1023.000000	2046.000000
42.200001	0.051060	30.176750	9.408117	4.755839	9.023451	6.989343	0.000000	-10.000000	-0.600000	27.250000	675.500000	1023.000000	1023.000000	2046.000000
42.220001	0.052142	30.816113	9.626595	4.856493	9.134005	7.199020	0.000000	-10.000000	-0.583333	26.983334	684.500000	1023.000000	1023.000000	2046.000000
42.240002	0.053206	31.444584	9.976707	5.168118	9.345078	6.954680	0.000000	-10.000000	-0.583333	26.716667	693.500000	1023.000000	1023.000000	2046.000000
42.259998	0.054027	31.930197	10.241507	5.122599	9.349244	7.216847	0.000000	-10.000000	-0.550000	26.266666	705.333313	1023.000000	1023.000000	2046.000000
42.279999	0.055385	32.732578	10.482778	5.305002	9.568300	7.376499	0.000000	-10.000000	-0.516667	25.600000	717.000000	1023.000000	1023.000000	2046.000000
42.299999	0.055782	32.966988	10.529670	5.526461	9.670121	7.240735	0.000000	-10.000000	-0.483333	25.116667	725.666687	1023.000000	1023.000000	2046.000000
42.320000	0.054831	32.405231	10.279730	5.476346	9.290623	7.358534	0.000000	-10.000000	-0.466667	24.766666	731.333313	1023.000000	1023.000000	2046.000000
42.340000	0.055094	32.560371	10.458892	5.454658	9.334953	7.311869	0.000000	-10.000000	-0.441667	24.116667	736.833313	1023.000000	1023.000000	2046.000000
42.360001	0.055335	32.702988	10.582084	5.513661	9.238513	7.368730	0.000000	-10.000000	-0.425000	23.266666	747.500000	1023.000000	1023.000000	2046.000000
42.380001	0.056826	33.584255	10.848303	5.798120	9.414753	7.523079	0.000000	-10.000000	-0.408333	22.100000	757.833313	1023.000000	1023.000000	2046.000000
42.400002	0.058201	34.396900	11.128658	6.110837	9.703116	7.454288	0.000000	-10.000000	-0.408333	21.400000	765.500000	1023.000000	1023.000000	2046.000000
42.419998	0.058199	34.395699	11.194253	6.144928	9.410991	7.645525	0.000000	-10.000000	-0.383333	20.766666	770.500000	1023.000000	1023.000000	2046.000000
42.439999	0.057575	34.027115	11.050700	6.358352	9.363955	7.254107	0.000000	-10.000000	-0.366667	20.616667	775.166687	1023.000000	1023.000000	2046.000000
42.459999	0.055653	32.890816	10.791413	6.040192	8.933846	7.125364	0.000000	-10.000000	-0.325000	20.100000	782.166687	1023.000000	1023.000000	2046.000000
42.480000	0.054094	31.969288	10.529644	5.820727	8.581893	7.037024	0.000000	-10.000000	-0.291667	18.716667	790.833313	1023.000000	1023.000000	2046.000000
42.500000	0.053315	31.508877	10.471533	5.908265	8.602659	6.526420	0.000000	-10.000000	-0.258333	17.350000	797.333313	1023.000000	1023.000000	2046.000000
42.520000	0.052417	30.978218	10.307900	5.581837	8.405682	6.682800	0.000000	-10.000000	-0.266667	16.433334	803.500000	1023.000000	1023.000000	2046.000000
42.540001	0.052518	31.038408	10.272502	5.539855	8.565031	6.661020	0.000000	-10.000000	-0.275000	16.283333	807.333313	1023.000000	1023.000000	2046.000000
42.560001	0.052661	31.122763	10.371856	5.571831	8.736703	6.442374	0.000000	-10.000000	-0.275000	16.216667	813.000000	1023.000000	1023.000000	2046.000000
42.580002	0.052500	31.027401	10.396283	5.382742	8.591625	6.656751	0.000000	-10.000000	-0.258333	15.900001	818.333313	1023.000000	1023.000000	2046.000000
42.599998	0.053169	31.423151	10.572656	5.687994	8.840479	6.322023	0.000000	-10.000000	-0.233333	15.400001	823.666687	1023.000000	1023.000000	2046.000000
42.619999	0.053243	31.466702	10.675144	5.494650	8.837087	6.459820	0.000000	-10.000000	-0.200000	14.300000	828.833313	1023.000000	1023.000000	2046.000000
42.639999	0.053560	31.653839	10.738997	5.433420	8.835026	6.646395	0.000000	-10.000000	-0.150000	12.683333	834.000000	1023.000000	1023.000000	2046.000000
42.660000	0.054192	32.027451	10.914845	5.756283	9.072704	6.283618	0.000000	-10.000000	-0.125000	10.866667	838.666687	1023.000000	1023.000000	2046.000000
42.680000	0.054363	32.128643	11.037532	5.607768	8.968345	6.515000	0.000000	-10.000000	-0.108333	8.850000	842.666687	1023.000000	1023.000000	2046.000000
42.700001	0.055247	32.650986	11.143118	5.705939	9.131894	6.670035	0.000000	-10.000000	-0.091667	7.116667	845.833313	1023.000000	1023.000000	2046.000000
42.720001	0.056054	33.128029	11.331757	5.934602	9.377111	6.484557	0.000000	-10.000000	-0.066667	5.433333	848.333313	1023.000000	1023.000000	2046.000000
42.740002	0.056379	33.319878	11.391407	5.909732	9.278571	6.740166	0.000000	-10.000000	-0.050000	3.433333	850.500000	1023.000000	1023.000000	2046.000000
42.759998	0.057291	33.858746	11.499971	5.993687	9.399080	6.966006	0.000000	-10.000000	-0.050000	1.250000	852.000000	1023.000000	1023.000000	2046.000000
42.779999	0.057847	34.187832	11.516979	6.178102	9.652327	6.840425	0.000000	-10.000000	-0.050000	-1.000000	852.833313	1023.000000	1023.000000	2046.000000
42.799999	0.057182	33.794342	11.311562	6.034311	9.379587	7.068883	0.000000	-10.000000	-0.041667	-2.983333	853.000000	1023.000000	1023.000000	2046.000000
42.820000	0.057221	33.817898	11.223814	6.148650	9.517218	6.928215	0.000000	-10.000000	-0.033333	-4.950000	853.000000	1023.000000	1023.000000	2046.000000
42.840000	0.056367	33.313171	11.054274	5.873941	9.301331	7.083627	0.000000	-10.000000	-0.016667	-6.733333	853.000000	1023.000000	1023.000000	2046.000000
42.860001	0.055989	33.089462	10.903007	5.772229	9.256351	7.157874	0.000000	-10.000000	-0.016667	-8.033333	853.000000	1023.000000	1023.000000	2046.000000
42.880001	0.055539	32.823776	10.834415	5.677299	9.308195	7.003867	0.000000	-10.000000	-0.008333	-8.950000	853.000000	1023.000000	1023.000000	2046.000000
42.900002	0.054740	32.351311	10.698827	5.408123	9.078384	7.165975	0.000000	-10.000000	-0.016667	-9.450000	853.000000	1023.000000	1023.000000	2046.000000
42.919998	0.054980	32.492924	10.782883	5.618760	9.249925	6.841356	0.000000	-10.000000	-0.025000	-9.466667	853.000000	1023.000000	1023.000000	2046.000000
42.939999	0.054926	32.461468	10.840272	5.369877	9.069095	7.182223	0.000000	-10.000000	-0.033333	-8.850000	849.500000	1023.000000	1023.000000	2046.000000
42.959999	0.055888	33.029812	10.910810	5.571662	9.343935	7.203406	0.000000	-10.000000	-0.041667	-7.150000	839.666687	1023.000000	1023.000000	2046.000000
42.980000	0.056838	33.591000	11.125927	5.670255	9.528792	7.266025	0.000000	-10.000000	-0.041667	-5.650000	829.833313	1023.000000	1023.000000	2046.000000
43.000000	0.057424	33.937828	11.153178	5.709625	9.509343	7.565682	0.000000	-10.000000	-0.050000	-4.600000	823.500000	1023.000000	1023.000000	2046.000000
43.020000	0.058639	34.655396	11.448633	6.128629	9.776082	7.302053	0.000000	-10.000000	-0.050000	-4.600000	823.500000	1023.000000	1023.000000	2046.000000
43.040001	0.059244	35.013363	11.555171	6.051181	9.697243	7.709766	0.000000	-10.000000	-0.050000	-4.216667	823.166687	1023.000000	1023.000000	2046.000000
43.060001	0.060440	35.720203	11.819274	6.372257	9.920151	7.608522	0.000000	-10.000000	-0.058333	-3.033333	822.333313	1023.000000	1023.000000	2046.000000
43.080002	0.060970	36.033173	12.001574	6.333366	10.017076	7.681156	0.000000	-10.000000	-0.075000	-1.166667	821.500000	1023.000000	1023.000000	2046.000000
43.099998	0.061190	36.163361	12.054933	6.284721	9.959748	7.863960	0.000000	-10.000000	-0.083333	0.600000	821.000000	1023.000000	1023.000000	2046.000000
43.119999	0.062122	36.714027	12.301218	6.618766	10.193549	7.600494	0.000000	-10.000000	-0.083333	1.466667	821.000000	1023.000000	1023.000000	2046.000000
43.139999	0.062131	36.719345	12.273986	6.556622	10.074252	7.814484	0.000000	-10.000000	-0.075000	1.316667	821.000000	1023.000000	1023.000000	2046.000000
43.160000	0.062014	36.650013	12.053394	6.655420	9.958184	7.983014	0.000000	-10.000000	-0.058333	0.700000	821.000000	1023.000000	1023.000000	2046.000000
43.180000	0.062043	36.667538	12.041967	6.846872	9.929646	7.849052	0.000000	-10.000000	-0.050000	-0.083333	821.000000	1023.000000	1023.000000	2046.000000
43.200001	0.061364	36.266075	11.959134	6.691266	9.736877	7.878797	0.000000	-10.000000	-0.041667	-0.966667	821.000000	1023.000000	1023.000000	2046.000000
43.220001	0.061341	36.252754	11.929737	6.672134	9.667184	7.983698	0.000000	-10.000000	-0.050000	-1.900000	820.833313	1023.000000	1023.000000	2046.000000
43.240002	0.061895	36.579708	12.028069	7.048253	9.888516	7.614869	0.000000	-10.000000	-0.050000	-2.683333	820.333313	1023.000000	1023.000000	2046.000000
43.259998	0.061387	36.280003	11.996493	6.867796	9.536127	7.879586	0.000000	-10.000000	-0.050000	-2.916667	819.500000	1023.000000	1023.000000	2046.000000
43.279999	0.060060	35.495182	11.671775	6.773136	9.268393	7.781878	0.000000	-10.000000	-0.050000	-2.850000	818.500000	1023.000000	1023.000000	2046.000000
43.299999	0.057582	34.031155	11.220701	6.846199	8.913881	7.050375	0.000000	-10.000000	-0.050000	-2.916667	817.500000	1023.000000	1023.000000	2046.000000
43.320000	0.054880	32.434120	10.731356	6.357089	8.422375	6.923302	0.000000	-10.000000	-0.050000	-3.666667	816.500000	1023.000000	1023.000000	2046.000000
43.340000	0.052785	31.195972	10.348475	5.975278	8.005635	6.866584	0.000000	-10.000000	-0.050000	-4.850000	815.166687	1023.000000	1023.000000	2046.000000
43.360001	0.051805	30.616686	10.192942	6.050040	8.016570	6.357133	0.000000	-10.000000	-0.050000	-5.816667	813.500000	1023.000000	1023.000000	2046.000000
43.380001	0.050883	30.072048	10.033898	5.701159	7.897977	6.439014	0.000000	-10.000000	-0.050000	-6.016667	811.500000	1023.000000	1023.000000	2046.000000
43.400002	0.050241	29.692156	9.875040	5.458490	7.835253	6.523372	0.000000	-10.000000	-0.050000	-5.366667	809.500000	1023.000000	1023.000000	2046.000000
43.419998	0.050176	29.653812	9.905607	5.636368	8.038282	6.073554	0.000000	-10.000000	-0.050000	-4.400000	807.666687	1023.000000	1023.000000	2046.000000
43.439999	0.049462	29.232277	9.834138	5.362457	7.788408	6.247274	0.000000	-10.000000	-0.050000	-3.516667	806.166687	1023.000000	1023.000000	2046.000000
43.459999	0.049672	29.356071	9.896509	5.383114	7.862618	6.213830	0.000000	-10.000000	-0.058333	-3.166667	805.000000	1023.000000	1023.000000	2046.000000
43.480000	0.049862	29.468647	9.978587	5.445584	8.025599	6.018878	0.000000	-10.000000	-0.066667	-3.200000	804.000000	1023.000000	1023.000000	2046.000000
43.500000	0.049516	29.264044	9.975220	5.292964	7.793615	6.202244	0.000000	-10.000000	-0.066667	-3.383333	802.833313	1023.000000	1023.000000	2046.000000
43.520000	0.050146	29.636219	10.108103	5.491937	8.012945	6.023234	0.000000	-10.000000	-0.050000	-3.566667	801.666687	1023.000000	1023.000000	2046.000000
43.540001	0.050455	29.818611	10.221298	5.377085	8.082872	6.137357	0.000000	-10.000000	-0.041667	-3.633333	800.500000	1023.000000	1023.000000	2046.000000
43.560001	0.050724	29.977877	10.275151	5.263880	8.040334	6.398512	0.000000	-10.000000	-0.050000	-3.733333	799.333313	1023.000000	1023.000000	2046.000000
43.580002	0.051750	30.584433	10.450548	5.678061	8.350186	6.105638	0.000000	-10.000000	-0.058333	-3.966667	798.000000	1023.000000	1023.000000	2046.000000
43.599998	0.052123	30.804548	10.498516	5.562407	8.305053	6.438573	0.000000	-10.000000	-0.050000	-4.533333	796.666687	1023.000000	1023.000000	2046.000000
43.619999	0.052631	31.105095	10.480519	5.596998	8.414183	6.613396	0.000000	-10.000000	-0.041667	-5.183333	795.166687	1023.000000	1023.000000	2046.000000
43.639999	0.052736	31.167028	10.425443	5.712590	8.534951	6.494045	0.000000	-10.000000	-0.033333	-5.916667	793.500000	1023.000000	1023.000000	2046.000000
43.660000	0.051846	30.641064	10.145097	5.412569	8.313936	6.769461	0.000000	-10.000000	-0.025000	-6.583333	791.500000	1023.000000	1023.000000	2046.000000
43.680000	0.051592	30.491093	10.049909	5.602142	8.409594	6.429448	0.000000	-10.000000	-0.008333	-7.550000	789.333313	1023.000000	1023.000000	2046.000000
43.700001	0.050421	29.798628	9.801035	5.195756	8.058822	6.743015	0.000000	-10.000000	0.000000	-8.733334	786.833313	1023.000000	1023.000000	2046.000000
43.720001	0.050307	29.731556	9.686240	5.409847	8.236579	6.398890	0.000000	-10.000000	0.016667	-9.916667	783.833313	1023.000000	1023.000000	2046.000000
43.740002	0.049076	29.003843	9.491074	4.971004	7.858504	6.683263	0.000000	-10.000000	0.025000	-10.766667	780.500000	1023.000000	1023.000000	2046.000000
43.759998	0.049074	29.002668	9.482426	5.155652	7.964524	6.400068	0.000000	-10.000000	0.025000	-11.166667	776.833313	1023.000000	1023.000000	2046.000000
43.779999	0.048886	28.891621	9.451347	4.954479	7.892610	6.593184	0.000000	-10.000000	0.008333	-11.300000	773.000000	1023.000000	1023.000000	2046.000000
43.799999	0.049116	29.027657	9.454000	4.890469	7.921203	6.761985	0.000000	-10.000000	0.000000	-11.333334	769.333313	1023.000000	1023.000000	2046.000000
43.820000	0.050128	29.625397	9.586838	5.221212	8.222839	6.594508	0.000000	-10.000000	0.000000	-11.450000	765.666687	1023.000000	1023.000000	2046.000000
43.840000	0.050131	29.627708	9.614004	5.092181	7.970953	6.950572	0.000000	-10.000000	0.000000	-11.550000	762.000000	1023.000000	1023.000000	2046.000000
43.860001	0.051054	30.172794	9.678601	5.515090	8.200040	6.779063	0.000000	-10.000000	0.000000	-11.600000	758.000000	1023.000000	1023.000000	2046.000000
43.880001	0.051700	30.554792	9.789245	5.542581	8.298516	6.924450	0.000000	-10.000000	0.008333	-11.683333	754.000000	1023.000000	1023.000000	2046.000000
43.900002	0.051945	30.699455	9.832984	5.480894	8.177419	7.208158	0.000000	-10.000000	0.016667	-11.966666	750.000000	1023.000000	1023.000000	2046.000000
43.919998	0.052992	31.318081	9.978593	5.940499	8.494235	6.904755	0.000000	-10.000000	0.033333	-12.416667	746.000000	1023.000000	1023.000000	2046.000000
43.939999	0.052898	31.262897	9.996543	5.774888	8.345519	7.145948	0.000000	-10.000000	0.041667	-12.783334	742.000000	1023.000000	1023.000000	2046.000000
43.959999	0.053057	31.356873	9.973478	5.760723	8.405364	7.217308	0.000000	-10.000000	0.041667	-13.183333	737.666687	1023.000000	1023.000000	2046.000000
43.980000	0.053234	31.461466	10.053295	5.969242	8.559198	6.879728	0.000000	-10.000000	0.066667	-13.833334	733.333313	1023.000000	1023.000000	2046.000000
44.000000	0.052541	31.051691	9.839966	5.796869	8.285719	7.129138	0.000000	-10.000000	0.083333	-14.850000	728.500000	1023.000000	1023.000000	2046.000000
44.020000	0.052279	30.896593	9.585238	6.027212	8.233322	7.050821	0.000000	-10.000000	0.125000	-15.850000	723.666687	1023.000000	1023.000000	2046.000000
44.040001	0.051724	30.569134	9.346916	6.149752	8.152631	6.919835	0.000000	-10.000000	0.141667	-17.016666	718.166687	1023.000000	1023.000000	2046.000000
44.060001	0.049905	29.493587	8.999530	5.867487	7.561539	7.065031	0.000000	-10.000000	0.166667	-18.033333	712.500000	1023.000000	1023.000000	2046.000000
44.080002	0.049348	29.164928	8.737687	6.042004	7.547174	6.838064	0.000000	-10.000000	0.183333	-19.183334	706.500000	1023.000000	1023.000000	2046.000000
44.099998	0.048811	28.847380	8.622605	6.114915	7.511060	6.598799	0.000000	-10.000000	0.191667	-19.966667	700.166687	1023.000000	1023.000000	2046.000000
44.119999	0.047391	28.008253	8.389908	5.845244	7.054186	6.718915	0.000000	-10.000000	0.216667	-20.666666	693.500000	1023.000000	1023.000000	2046.000000
44.139999	0.045923	27.140535	8.059184	5.758248	6.821229	6.501875	0.000000	-10.000000	0.233333	-20.983334	686.500000	1023.000000	1023.000000	2046.000000
44.160000	0.043784	25.876455	7.636941	5.777834	6.576907	5.884772	0.000000	-10.000000	0.258333	-21.366667	679.500000	1023.000000	1023.000000	2046.000000
44.180000	0.040556	23.968748	7.104753	5.207193	5.813852	5.842949	0.000000	-10.000000	0.266667	-21.633335	672.333313	1023.000000	1023.000000	2046.000000
44.200001	0.038429	22.711531	6.659812	5.018404	5.558873	5.474442	0.000000	-10.000000	0.283333	-22.150002	665.166687	1023.000000	1023.000000	2046.000000
44.220001	0.036866	21.787683	6.339592	4.916147	5.551769	4.980175	0.000000	-10.000000	0.291667	-22.566668	657.666687	1023.000000	1023.000000	2046.000000
44.240002	0.034952	20.656590	6.048492	4.462629	5.110329	5.035139	0.000000	-10.000000	0.308333	-22.716667	650.333313	1023.000000	1023.000000	2046.000000
44.259998	0.034409	20.335791	5.837810	4.601481	5.294236	4.602264	0.000000	-10.000000	0.308333	-22.616667	642.666687	1023.000000	1023.000000	2046.000000
44.279999	0.033279	19.667797	5.726301	4.233126	5.024513	4.683858	0.000000	-10.000000	0.308333	-22.383333	635.333313	1023.000000	1023.000000	2046.000000
44.299999	0.032616	19.275938	5.515629	4.141716	5.009421	4.609172	0.000000	-10.000000	0.300000	-22.433334	627.666687	1023.000000	1023.000000	2046.000000
44.320000	0.032354	19.121376	5.526820	4.224073	5.105058	4.265424	0.000000	-10.000000	0.291667	-22.433334	620.333313	1023.000000	1023.000000	2046.000000
44.340000	0.031257	18.472771	5.352886	3.857561	4.760319	4.502006	0.000000	-10.000000	0.291667	-22.433334	612.666687	1023.000000	1023.000000	2046.000000
44.360001	0.031299	18.497913	5.324778	4.191383	4.953214	4.028538	0.000000	-10.000000	0.300000	-22.350000	605.333313	1023.000000	1023.000000	2046.000000
44.380001	0.030432	17.985594	5.245154	3.850173	4.653646	4.236621	0.000000	-10.000000	0.308333	-22.433334	597.666687	1023.000000	1023.000000	2046.000000
44.400002	0.030634	18.104877	5.216420	4.056019	4.830153	4.002285	0.000000	-10.000000	0.308333	-22.450001	590.333313	1023.000000	1023.000000	2046.000000
44.419998	0.030711	18.149910	5.220760	3.909254	4.857314	4.162582	0.000000	-10.000000	0.300000	-22.516666	582.666687	1023.000000	1023.000000	2046.000000
44.439999	0.030765	18.182222	5.138325	3.880055	4.876500	4.287343	0.000000	-10.000000	0.308333	-22.616667	575.333313	1023.000000	1023.000000	2046.000000
44.459999	0.031622	18.688358	5.243172	4.184453	5.123464	4.137270	0.000000	-10.000000	0.308333	-22.816668	567.666687	1023.000000	1023.000000	2046.000000
44.480000	0.031076	18.365759	5.124910	3.997046	4.802859	4.440943	0.000000	-10.000000	0.316667	-23.016666	560.000000	1023.000000	1023.000000	2046.000000
44.500000	0.031246	18.466194	4.973719	4.366477	4.992593	4.133406	0.000000	-10.000000	0.308333	-23.000000	552.333313	1023.000000	1023.000000	2046.000000
44.520000	0.030030	17.747677	4.663147	4.023416	4.716295	4.344818	0.000000	-10.000000	0.308333	-22.800001	544.666687	1023.000000	1023.000000	2046.000000
44.540001	0.029098	17.196890	4.337490	3.917887	4.595173	4.346340	0.000000	-10.000000	0.300000	-22.616667	537.166687	1023.000000	1023.000000	2046.000000
44.560001	0.028501	16.844225	4.125959	3.982370	4.642201	4.093694	0.000000	-10.000000	0.300000	-22.616667	529.500000	1023.000000	1023.000000	2046.000000
44.580002	0.026996	15.954377	3.810603	3.579890	4.191416	4.372468	0.000000	-10.000000	0.300000	-22.716667	522.000000	1023.000000	1023.000000	2046.000000
44.599998	0.026602	15.721622	3.602732	3.865155	4.306545	3.947190	0.000000	-10.000000	0.300000	-22.750000	514.500000	1023.000000	1023.000000	2046.000000
44.619999	0.025446	15.038757	3.397433	3.503457	4.003343	4.134526	0.000000	-10.000000	0.300000	-22.716667	506.833344	1023.000000	1023.000000	2046.000000
44.639999	0.024802	14.658013	3.195256	3.354918	3.866579	4.241260	0.000000	-10.000000	0.300000	-22.666668	499.333344	1023.000000	1023.000000	2046.000000
44.660000	0.024993	14.770934	3.153827	3.615088	4.087791	3.914228	0.000000	-10.000000	0.300000	-22.216667	491.666656	1023.000000	1023.000000	2046.000000
44.680000	0.024426	14.435536	3.036704	3.347764	3.817545	4.233523	0.000000	-10.000000	0.300000	-21.883333	479.500000	1023.000000	1023.000000	2046.000000
44.700001	0.025000	14.774988	3.063114	3.759652	3.999560	3.952662	0.000000	-10.000000	0.300000	-21.600000	469.666656	1023.000000	1023.000000	2046.000000
44.720001	0.024986	14.766619	3.035927	3.625041	3.900647	4.205004	0.000000	-10.000000	0.291667	-21.716667	460.000000	1023.000000	1023.000000	2046.000000
44.740002	0.024943	14.741030	2.929408	3.641024	3.847397	4.323201	0.000000	-10.000000	0.283333	-21.733334	457.500000	1023.000000	1023.000000	2046.000000
44.759998	0.025373	14.995322	2.974632	3.933111	4.041845	4.045734	0.000000	-10.000000	0.275000	-21.616667	452.666656	1023.000000	1023.000000	2046.000000
44.779999	0.024739	14.620802	2.829304	3.703568	3.737973	4.349957	0.000000	-10.000000	0.275000	-21.550001	448.000000	1023.000000	1023.000000	2046.000000
44.799999	0.024836	14.678250	2.768886	3.838155	3.767189	4.304021	0.000000	-10.000000	0.275000	-21.416668	440.833344	1023.000000	1023.000000	2046.000000
44.820000	0.025104	14.836661	2.754568	4.034818	3.955320	4.091956	0.000000	-10.000000	0.275000	-21.316668	433.666656	1023.000000	1023.000000	2046.000000
44.840000	0.024401	14.421154	2.649222	3.792117	3.630024	4.349792	0.000000	-10.000000	0.266667	-21.200001	426.500000	1023.000000	1023.000000	2046.000000
44.860001	0.024641	14.563118	2.623009	4.046740	3.780858	4.112511	0.000000	-10.000000	0.250000	-20.933334	419.500000	1023.000000	1023.000000	2046.000000
44.880001	0.024778	14.643636	2.680350	4.024734	3.881487	4.057065	0.000000	-10.000000	0.225000	-20.866667	412.500000	1023.000000	1023.000000	2046.000000
44.900002	0.024468	14.460627	2.591908	3.736135	3.765970	4.366614	0.000000	-10.000000	0.225000	-20.716667	405.500000	1023.000000	1023.000000	2046.000000
44.919998	0.024645	14.565015	2.625008	4.122300	3.919711	3.897996	0.000000	-10.000000	0.216667	-20.766666	398.500000	1023.000000	1023.000000	2046.000000
44.939999	0.023822	14.079003	2.553511	3.856882	3.679191	3.989420	0.000000	-10.000000	0.233333	-20.766666	391.666656	1023.000000	1023.000000	2046.000000
44.959999	0.022625	13.371202	2.317250	3.542155	3.468874	4.042923	0.000000	-10.000000	0.233333	-20.583334	384.833344	1023.000000	1023.000000	2046.000000
44.980000	0.022214	13.128664	2.272620	3.759333	3.581209	3.515503	0.000000	-10.000000	0.233333	-20.600000	378.000000	1023.000000	1023.000000	2046.000000
45.000000	0.021085	12.461238	2.060349	3.307554	3.283907	3.809427	0.000000	-10.000000	0.250000	-20.683334	371.000000	1023.000000	1023.000000	2046.000000
45.020000	0.021066	12.449803	1.898797	3.719890	3.495817	3.335299	0.000000	-10.000000	0.250000	-21.100000	364.000000	1023.000000	1023.000000	2046.000000
45.040001	0.020497	12.113646	1.831466	3.347443	3.192255	3.742481	0.000000	-10.000000	0.266667	-21.283335	357.000000	1023.000000	1023.000000	2046.000000
45.060001	0.019730	11.660335	1.461047	3.424181	3.117178	3.657929	0.000000	-10.000000	0.250000	-21.366667	350.000000	1023.000000	1023.000000	2046.000000
45.080002	0.019459	11.500068	1.338280	3.584659	3.095705	3.481423	0.000000	-10.000000	0.233333	-21.283335	343.000000	1023.000000	1023.000000	2046.000000
45.099998	0.018008	10.642872	1.075951	3.224880	2.661044	3.680996	0.000000	-10.000000	0.250000	-21.200001	335.833344	1023.000000	1023.000000	2046.000000
45.119999	0.017322	10.237019	0.954716	3.466242	2.646284	3.169777	0.000000	-10.000000	0.250000	-21.016668	328.666656	1023.000000	1023.000000	2046.000000
45.139999	0.014905	8.808890	0.632085	2.948746	2.040596	3.187464	0.000000	-10.000000	0.250000	-20.950001	321.500000	1023.000000	1023.000000	2046.000000
45.160000	0.012344	7.295441	0.072598	2.881113	1.720688	2.621042	0.000000	-10.000000	0.233333	-20.850000	314.500000	1023.000000	1023.000000	2046.000000
45.180000	0.009734	5.752844	-0.337428	2.489173	1.291526	2.309574	0.000000	-10.000000	0.208333	-20.683334	307.500000	1023.000000	1023.000000	2046.000000
45.200001	0.007234	4.275010	-0.779625	1.981693	0.874646	2.198296	0.000000	-10.000000	0.208333	-20.333334	300.666656	1023.000000	1023.000000	2046.000000
45.220001	0.006178	3.651303	-1.028517	2.093366	0.945859	1.640595	0.000000	-10.000000	0.208333	-20.183334	294.000000	1023.000000	1023.000000	2046.000000
45.240002	0.004235	2.502742	-1.341220	1.555954	0.465230	1.822778	0.000000	-10.000000	0.216667	-20.233334	287.333344	1023.000000	1023.000000	2046.000000
45.259998	0.003695	2.183686	-1.524020	1.821904	0.542396	1.343406	0.000000	-10.000000	0.216667	-20.433334	280.500000	1023.000000	1023.000000	2046.000000
45.279999	0.002698	1.594666	-1.692607	1.478050	0.277586	1.531637	0.000000	-10.000000	0.200000	-20.483334	273.666656	1023.000000	1023.000000	2046.000000
45.299999	0.001954	1.154953	-1.882486	1.434579	0.146280	1.456580	0.000000	-10.000000	0.233333	-20.583334	266.833344	1023.000000	1023.000000	2046.000000
45.320000	0.001746	1.031951	-1.967971	1.522789	0.244522	1.232611	0.000000	-10.000000	0.233333	-20.633333	260.000000	1023.000000	1023.000000	2046.000000
45.340000	0.000718	0.424074	-2.155271	1.153521	-0.106373	1.532198	0.000000	-10.000000	0.233333	-20.700001	253.000000	1023.000000	1023.000000	2046.000000
45.360001	0.000866	0.511800	-2.228093	1.541754	0.141763	1.056376	0.000000	-10.000000	0.200000	-20.616667	246.166672	1023.000000	1023.000000	2046.000000
45.380001	0.000141	0.083583	-2.255129	1.167954	-0.215996	1.386753	0.000000	-10.000000	0.200000	-20.549999	239.333328	1023.000000	1023.000000	2046.000000
45.400002	0.000558	0.329673	-2.270691	1.430674	-0.004411	1.174101	0.000000	-10.000000	0.200000	-20.233334	232.500000	1023.000000	1023.000000	2046.000000
45.419998	0.000992	0.586389	-2.152864	1.382505	-0.025713	1.382460	0.000000	-10.000000	0.200000	-20.050001	225.666672	1023.000000	1023.000000	2046.000000
45.439999	0.001270	0.750826	-2.200233	1.386404	-0.002313	1.566967	0.000000	-10.000000	0.200000	-19.783335	219.000000	1023.000000	1023.000000	2046.000000
45.459999	0.002162	1.277939	-2.110550	1.770918	0.237120	1.380451	0.000000	-10.000000	0.200000	-19.650002	212.333328	1023.000000	1023.000000	2046.000000
45.480000	0.001527	0.902488	-2.253332	1.531210	-0.131844	1.756454	0.000000	-10.000000	0.200000	-19.250000	205.833328	1023.000000	1023.000000	2046.000000
45.500000	0.001486	0.877962	-2.445715	1.905544	0.035285	1.382848	0.000000	-10.000000	0.191667	-18.850000	199.333328	1023.000000	1023.000000	2046.000000
45.520000	0.000562	0.332231	-2.639756	1.587392	-0.249200	1.633795	0.000000	-10.000000	0.191667	-18.450001	193.000000	1023.000000	1023.000000	2046.000000
45.540001	-0.000233	-0.137418	-2.924933	1.459204	-0.316620	1.644930	0.000000	-10.000000	0.175000	-18.283333	186.666672	1023.000000	1023.000000	2046.000000
45.560001	-0.000623	-0.368056	-3.074818	1.548203	-0.270327	1.428885	0.000000	-10.000000	0.166667	-18.150000	180.500000	1023.000000	1023.000000	2046.000000
45.580002	-0.002081	-1.229820	-3.384480	1.124047	-0.683119	1.713732	0.000000	-10.000000	0.141667	-18.016666	174.500000	1023.000000	1023.000000	2046.000000
45.599998	-0.002345	-1.385768	-3.534843	1.524270	-0.548545	1.173349	0.000000	-10.000000	0.141667	-17.683334	168.500000	1023.000000	1023.000000	2046.000000
45.619999	-0.003337	-1.972329	-3.710900	1.119350	-0.868612	1.487833	0.000000	-10.000000	0.141667	-17.300001	162.666672	1023.000000	1023.000000	2046.000000
45.639999	-0.003701	-2.187058	-3.875119	1.136269	-0.897528	1.449320	0.000000	-10.000000	0.150000	-16.966667	157.000000	1023.000000	1023.000000	2046.000000
45.660000	-0.003320	-1.961874	-3.850252	1.339940	-0.687686	1.236124	0.000000	-10.000000	0.141667	-16.600000	151.333328	1023.000000	1023.000000	2046.000000
45.680000	-0.003704	-2.188809	-3.872487	1.055825	-0.977498	1.605350	0.000000	-10.000000	0.125000	-16.250000	145.833328	1023.000000	1023.000000	2046.000000
45.700001	-0.003121	-1.844376	-3.870510	1.499316	-0.739180	1.265998	0.000000	-10.000000	0.108333	-15.666667	140.333328	1023.000000	1023.000000	2046.000000
45.720001	-0.002836	-1.675829	-3.846373	1.406609	-0.737490	1.501425	0.000000	-10.000000	0.100000	-15.366667	135.166672	1023.000000	1023.000000	2046.000000
45.740002	-0.002915	-1.722971	-3.913930	1.263203	-0.815207	1.742963	0.000000	-10.000000	0.100000	-14.850000	130.000000	1023.000000	1023.000000	2046.000000
45.759998	-0.002249	-1.329189	-3.826812	1.735804	-0.590678	1.352498	0.000000	-10.000000	0.083333	-14.566667	125.000000	1023.000000	1023.000000	2046.000000
45.779999	-0.002647	-1.564356	-3.883602	1.474598	-0.855354	1.700003	0.000000	-10.000000	0.066667	-13.983334	120.166664	1023.000000	1023.000000	2046.000000
45.799999	-0.002332	-1.378024	-3.930919	1.598356	-0.744642	1.699181	0.000000	-10.000000	0.050000	-13.616667	115.500000	1023.000000	1023.000000	2046.000000
45.820000	-0.001850	-1.093376	-3.851501	1.833904	-0.556772	1.480992	0.000000	-10.000000	0.050000	-13.100000	111.000000	1023.000000	1023.000000	2046.000000
45.840000	-0.002325	-1.374008	-3.894516	1.564350	-0.862356	1.818514	0.000000	-10.000000	0.050000	-12.700000	106.500000	1023.000000	1023.000000	2046.000000
45.860001	-0.001757	-1.038435	-3.877876	1.889686	-0.621404	1.571160	0.000000	-10.000000	0.041667	-12.150001	102.166664	1023.000000	1023.000000	2046.000000
45.880001	-0.001688	-0.997877	-3.842791	1.811589	-0.630259	1.663583	0.000000	-10.000000	0.025000	-11.833334	98.000000	1023.000000	1023.000000	2046.000000
45.900002	-0.001904	-1.125452	-3.938324	1.619872	-0.662586	1.855586	0.000000	-10.000000	0.008333	-11.333334	94.000000	1023.000000	1023.000000	2046.000000
45.919998	-0.001450	-0.857030	-3.890671	1.954072	-0.411932	1.491501	0.000000	-10.000000	0.000000	-10.966667	90.333336	1023.000000	1023.000000	2046.000000
45.939999	-0.001968	-1.162819	-3.933214	1.557369	-0.688264	1.901290	0.000000	-10.000000	0.000000	-10.483334	86.666664	1023.000000	1023.000000	2046.000000
45.959999	-0.001291	-0.762965	-3.870709	2.076423	-0.362780	1.394100	0.000000	-10.000000	0.000000	-10.216667	83.333336	1023.000000	1023.000000	2046.000000
45.980000	-0.001564	-0.924445	-3.777610	1.723363	-0.655209	1.785011	0.000000	-10.000000	0.000000	-9.883333	79.833336	1023.000000	1023.000000	2046.000000
46.000000	-0.001323	-0.782094	-3.813230	1.989357	-0.452895	1.494674	0.000000	-10.000000	0.000000	-9.566667	76.500000	1023.000000	1023.000000	2046.000000
46.020000	-0.001707	-1.008549	-3.796972	1.770964	-0.593672	1.611130	0.000000	-10.000000	0.000000	-9.116667	73.166664	1023.000000	1023.000000	2046.000000
46.040001	-0.002829	-1.671961	-3.984331	1.536809	-0.757871	1.533432	0.000000	-10.000000	0.000000	-8.666667	70.166664	1023.000000	1023.000000	2046.000000
46.060001	-0.003153	-1.863379	-3.951680	1.660718	-0.709890	1.137474	0.000000	-10.000000	0.000000	-8.233334	67.333336	1023.000000	1023.000000	2046.000000
46.080002	-0.004400	-2.600684	-4.032224	1.104834	-1.081850	1.408556	0.000000	-10.000000	0.000000	-7.966667	64.666664	1023.000000	1023.000000	2046.000000
46.099998	-0.004120	-2.435012	-4.048132	1.477458	-0.733480	0.869142	0.000000	-10.000000	0.000000	-7.850000	62.000000	1023.000000	1023.000000	2046.000000
46.119999	-0.004638	-2.740825	-4.132553	1.210865	-0.937915	1.118779	0.000000	-10.000000	0.000000	-7.900000	59.333332	1023.000000	1023.000000	2046.000000
46.139999	-0.004524	-2.673729	-4.214781	1.235760	-0.881404	1.186696	0.000000	-10.000000	0.000000	-7.833333	56.666668	1023.000000	1023.000000	2046.000000
46.160000	-0.004514	-2.667937	-4.351300	1.353829	-0.773770	1.103304	0.000000	-10.000000	0.000000	-7.716667	54.000000	1023.000000	1023.000000	2046.000000
46.180000	-0.005167	-3.053486	-4.509639	1.084337	-1.058641	1.430458	0.000000	-10.000000	-0.008333	-7.400000	51.500000	1023.000000	1023.000000	2046.000000
46.200001	-0.004966	-2.935131	-4.480397	1.571383	-0.905233	0.879116	0.000000	-10.000000	-0.025000	-7.133333	49.000000	1023.000000	1023.000000	2046.000000
46.220001	-0.006252	-3.694748	-4.631539	1.088503	-1.308563	1.156851	0.000000	-10.000000	-0.033333	-6.800000	46.666668	1023.000000	1023.000000	2046.000000
46.240002	-0.007572	-4.474872	-4.883470	1.116547	-1.410716	0.702768	0.000000	-10.000000	-0.041667	-6.466667	44.500000	1023.000000	1023.000000	2046.000000
46.259998	-0.009851	-5.821849	-5.162645	0.691441	-1.904866	0.554221	0.000000	-10.000000	-0.041667	-5.966667	42.500000	1023.000000	1023.000000	2046.000000
46.279999	-0.012364	-7.307088	-5.614574	0.320836	-2.224776	0.211426	0.000000	-10.000000	-0.050000	-5.166667	40.500000	1023.000000	1023.000000	2046.000000
46.299999	-0.013582	-8.026952	-5.785178	0.236827	-2.209879	-0.268721	0.000000	-10.000000	-0.050000	-4.366667	38.666668	1023.000000	1023.000000	2046.000000
46.320000	-0.015374	-9.086187	-6.037941	-0.343168	-2.601590	-0.103488	0.000000	-10.000000	-0.050000	-3.850000	37.000000	1023.000000	1023.000000	2046.000000
46.340000	-0.015538	-9.183105	-6.176784	-0.003719	-2.292574	-0.710028	0.000000	-10.000000	-0.058333	-3.800000	35.666668	1023.000000	1023.000000	2046.000000
46.360001	-0.016806	-9.932328	-6.302445	-0.615794	-2.686013	-0.328077	0.000000	-10.000000	-0.058333	-3.983333	34.333332	1023.000000	1023.000000	2046.000000
46.380001	-0.016714	-9.877980	-6.372054	-0.160424	-2.447749	-0.897754	0.000000	-10.000000	-0.058333	-4.183333	33.000000	1023.000000	1023.000000	2046.000000
46.400002	-0.017329	-10.241458	-6.404876	-0.533713	-2.698090	-0.604779	0.000000	-10.000000	-0.058333	-4.183333	31.500000	1023.000000	1023.000000	2046.000000
46.419998	-0.017245	-10.191933	-6.424296	-0.452270	-2.603469	-0.711898	0.000000	-10.000000	-0.058333	-3.950000	30.000000	1023.000000	1023.000000	2046.000000
46.439999	-0.017066	-10.085757	-6.405326	-0.448890	-2.487472	-0.744069	0.000000	-10.000000	-0.058333	-3.633333	28.666666	1023.000000	1023.000000	2046.000000
46.459999	-0.017466	-10.322163	-6.490261	-0.700222	-2.564083	-0.567596	0.000000	-10.000000	-0.050000	-3.483333	27.500000	1023.000000	1023.000000	2046.000000
46.480000	-0.016663	-9.847549	-6.347932	-0.364760	-2.245472	-0.889386	0.000000	-10.000000	-0.050000	-3.400000	26.500000	1023.000000	1023.000000	2046.000000
46.500000	-0.016916	-9.997101	-6.279725	-0.778897	-2.512615	-0.425864	0.000000	-10.000000	-0.050000	-3.350000	25.333334	1023.000000	1023.000000	2046.000000
46.520000	-0.015533	-9.180223	-6.094414	-0.141835	-2.093434	-0.850539	0.000000	-10.000000	-0.050000	-3.433333	24.166666	1023.000000	1023.000000	2046.000000
46.540001	-0.015140	-8.947692	-5.972758	-0.384698	-2.231889	-0.358347	0.000000	-10.000000	-0.041667	-3.866667	22.833334	1023.000000	1023.000000	2046.000000
46.560001	-0.014190	-8.386244	-5.886030	-0.104250	-2.028632	-0.367332	0.000000	-10.000000	-0.050000	-4.300000	21.666666	1023.000000	1023.000000	2046.000000
46.580002	-0.013315	-7.869253	-5.802878	0.159618	-1.787219	-0.438773	0.000000	-10.000000	-0.050000	-4.400000	20.166666	1023.000000	1023.000000	2046.000000
46.599998	-0.013974	-8.258435	-6.008579	-0.216294	-2.040968	0.007406	0.000000	-10.000000	-0.058333	-4.133333	18.833334	1023.000000	1023.000000	2046.000000
46.619999	-0.013888	-8.207948	-6.051020	0.200661	-1.934454	-0.423135	0.000000	-10.000000	-0.050000	-3.933333	17.333334	1023.000000	1023.000000	2046.000000
46.639999	-0.014172	-8.375894	-6.150899	-0.027448	-2.022038	-0.175508	0.000000	-10.000000	-0.050000	-4.116667	16.000000	1023.000000	1023.000000	2046.000000
46.660000	-0.014837	-8.768523	-6.377585	-0.277658	-2.139986	0.026706	0.000000	-10.000000	-0.050000	-4.383333	14.666667	1023.000000	1023.000000	2046.000000
46.680000	-0.014628	-8.645257	-6.354215	0.049454	-1.974731	-0.365765	0.000000	-10.000000	-0.050000	-4.433333	13.166667	1023.000000	1023.000000	2046.000000
46.700001	-0.015624	-9.233519	-6.500674	-0.437436	-2.343741	0.048333	0.000000	-10.000000	-0.050000	-4.200000	11.833333	1023.000000	1023.000000	2046.000000
46.720001	-0.015734	-9.298927	-6.627683	-0.165995	-2.221670	-0.283579	0.000000	-10.000000	-0.066667	-3.883333	10.333333	1023.000000	1023.000000	2046.000000
46.740002	-0.015456	-9.134659	-6.626603	-0.167095	-2.056575	-0.284386	0.000000	-10.000000	-0.066667	-3.533334	9.000000	1023.000000	1023.000000	2046.000000
46.759998	-0.015847	-9.365303	-6.660707	-0.554658	-2.263777	0.113838	0.000000	-10.000000	-0.066667	-3.016667	7.666667	1023.000000	1023.000000	2046.000000
46.779999	-0.014826	-8.762105	-6.524209	0.029481	-1.930536	-0.336840	0.000000	-10.000000	-0.050000	-2.516667	6.666667	1023.000000	1023.000000	2046.000000
46.799999	-0.014611	-8.635114	-6.367731	-0.184347	-2.142271	0.059235	0.000000	-10.000000	-0.050000	-2.183333	5.833333	1023.000000	1023.000000	2046.000000
46.820000	-0.014018	-8.284559	-6.404690	-0.028263	-1.940191	0.088584	0.000000	-10.000000	-0.050000	-2.000000	5.333333	1023.000000	1023.000000	2046.000000
46.840000	-0.013036	-7.704243	-6.232375	0.264369	-1.715953	-0.020283	0.000000	-10.000000	-0.058333	-1.750000	5.000000	1023.000000	1023.000000	2046.000000
46.860001	-0.013196	-7.798949	-6.232402	-0.092467	-1.941266	0.467186	0.000000	-10.000000	-0.075000	-1.416667	5.000000	1023.000000	1023.000000	2046.000000
46.880001	-0.012140	-7.174506	-6.107581	0.551888	-1.623989	0.005176	0.000000	-10.000000	-0.091667	-1.033333	5.000000	1023.000000	1023.000000	2046.000000
46.900002	-0.011875	-7.018152	-6.007590	0.358309	-1.764992	0.396121	0.000000	-10.000000	-0.083333	-0.566667	5.000000	1023.000000	1023.000000	2046.000000
46.919998	-0.011626	-6.871161	-6.037999	0.409621	-1.698202	0.455419	0.000000	-10.000000	-0.083333	-0.200000	5.000000	1023.000000	1023.000000	2046.000000
46.939999	-0.010592	-6.260116	-5.854037	0.773203	-1.411895	0.232613	0.000000	-10.000000	-0.075000	0.000000	5.000000	1023.000000	1023.000000	2046.000000
46.959999	-0.010745	-6.350442	-5.797146	0.400004	-1.701017	0.747718	0.000000	-10.000000	-0.083333	0.000000	5.000000	1023.000000	1023.000000	2046.000000
46.980000	-0.010004	-5.912135	-5.785721	0.927365	-1.375540	0.321762	0.000000	-10.000000	-0.075000	0.000000	5.000000	1023.000000	1023.000000	2046.000000
47.000000	-0.009575	-5.658967	-5.680177	0.817819	-1.369937	0.573328	0.000000	-10.000000	-0.066667	0.000000	5.000000	1023.000000	1023.000000	2046.000000
47.020000	-0.009486	-5.606008	-5.682903	0.647860	-1.396865	0.825901	0.000000	-10.000000	-0.058333	0.000000	5.000000	1023.000000	1023.000000	2046.000000
47.040001	-0.008651	-5.112491	-5.571509	1.150138	-1.047113	0.355994	0.000000	-10.000000	-0.050000	0.000000	5.000000	1023.000000	1023.000000	2046.000000
47.060001	-0.008554	-5.055128	-5.455071	0.781635	-1.258505	0.876813	0.000000	-10.000000	-0.050000	0.000000	5.000000	1023.000000	1023.000000	2046.000000
47.080002	-0.008083	-4.776964	-5.407782	1.087733	-1.092950	0.636036	0.000000	-10.000000	-0.066667	0.000000	5.000000	1023.000000	1023.000000	2046.000000
47.099998	-0.008043	-4.753537	-5.339583	1.089434	-1.112960	0.609571	0.000000	-10.000000	-0.075000	0.000000	5.000000	1023.000000	1023.000000	2046.000000
47.119999	-0.008928	-5.276561	-5.431962	0.716734	-1.326642	0.765309	0.000000	-10.000000	-0.075000	0.000000	5.000000	1023.000000	1023.000000	2046.000000
47.139999	-0.008469	-5.005406	-5.299297	1.074062	-1.066249	0.286078	0.000000	-10.000000	-0.066667	0.000000	5.000000	1023.000000	1023.000000	2046.000000
47.160000	-0.009171	-5.419933	-5.305892	0.504848	-1.365062	0.746173	0.000000	-10.000000	-0.066667	0.000000	5.000000	1023.000000	1023.000000	2046.000000
47.180000	-0.008672	-5.125371	-5.346966	0.999833	-1.021875	0.243637	0.000000	-10.000000	-0.066667	0.000000	5.000000	1023.000000	1023.000000	2046.000000
47.200001	-0.008341	-4.929581	-5.258080	0.976123	-1.126359	0.478734	0.000000	-10.000000	-0.058333	0.000000	5.000000	1023.000000	1023.000000	2046.000000
47.220001	-0.008890	-5.253954	-5.434766	0.681245	-1.310606	0.810173	0.000000	-10.000000	-0.050000	-0.516667	5.000000	1023.000000	1023.000000	2046.000000
47.240002	-0.008563	-5.060772	-5.487739	1.169817	-1.132301	0.389451	0.000000	-10.000000	-0.058333	-0.733333	5.000000	1023.000000	1023.000000	2046.000000
47.259998	-0.009391	-5.550184	-5.603261	0.709852	-1.490582	0.833806	0.000000	-10.000000	-0.058333	-0.733333	5.000000	1023.000000	1023.000000	2046.000000
47.279999	-0.009263	-5.474291	-5.599342	1.216945	-1.302340	0.210446	0.000000	-10.000000	-0.066667	-0.216667	5.000000	1023.000000	1023.000000	2046.000000
47.299999	-0.010541	-6.229478	-5.738741	0.714997	-1.705303	0.499569	0.000000	-10.000000	-0.075000	0.000000	5.000000	1023.000000	1023.000000	2046.000000
47.320000	-0.012514	-7.395926	-6.100152	0.569201	-2.005792	0.140817	0.000000	-10.000000	-0.075000	0.000000	5.000000	1023.000000	1023.000000	2046.000000
47.340000	-0.014238	-8.414674	-6.352026	0.498276	-2.195897	-0.365028	0.000000	-10.000000	-0.066667	0.283333	5.000000	1023.000000	1023.000000	2046.000000
47.360001	-0.016718	-9.880416	-6.677411	-0.220698	-2.748079	-0.234228	0.000000	-10.000000	-0.058333	0.866667	5.000000	1023.000000	1023.000000	2046.000000
47.380001	-0.017390	-10.277544	-6.823881	0.093440	-2.567091	-0.980012	0.000000	-10.000000	-0.066667	1.350000	5.000000	1023.000000	1023.000000	2046.000000
47.400002	-0.018659	-11.027669	-6.931412	-0.433101	-2.945124	-0.718033	0.000000	-10.000000	-0.066667	1.266667	5.000000	1023.000000	1023.000000	2046.000000
47.419998	-0.019281	-11.394941	-7.107306	-0.535164	-2.916995	-0.835478	0.000000	-10.000000	-0.058333	0.683333	5.000000	1023.000000	1023.000000	2046.000000
47.439999	-0.019192	-11.342259	-7.072835	-0.279304	-2.732846	-1.257275	0.000000	-10.000000	-0.050000	0.200000	5.000000	1023.000000	1023.000000	2046.000000
47.459999	-0.019958	-11.795165	-7.163032	-0.761435	-2.993755	-0.876943	0.000000	-10.000000	-0.066667	0.000000	5.000000	1023.000000	1023.000000	2046.000000
47.480000	-0.019905	-11.764121	-7.195876	-0.505822	-2.876566	-1.185858	0.000000	-10.000000	-0.066667	0.000000	5.000000	1023.000000	1023.000000	2046.000000
47.500000	-0.019634	-11.603761	-7.086704	-0.525655	-2.795642	-1.195759	0.000000	-10.000000	-0.066667	0.000000	5.000000	1023.000000	1023.000000	2046.000000
47.520000	-0.020224	-11.952310	-7.133358	-0.950614	-3.022637	-0.845701	0.000000	-10.000000	-0.050000	0.000000	5.000000	1023.000000	1023.000000	2046.000000
47.540001	-0.019591	-11.577988	-7.096206	-0.394753	-2.677589	-1.409439	0.000000	-10.000000	-0.058333	0.000000	5.000000	1023.000000	1023.000000	2046.000000
47.560001	-0.019454	-11.497554	-6.979455	-0.706206	-2.801318	-1.010576	0.000000	-10.000000	-0.066667	0.000000	5.000000	1023.000000	1023.000000	2046.000000
47.580002	-0.019058	-11.263430	-6.965643	-0.723688	-2.673506	-0.900592	0.000000	-10.000000	-0.066667	0.000000	5.000000	1023.000000	1023.000000	2046.000000
47.599998	-0.017729	-10.477801	-6.731112	-0.257678	-2.322001	-1.167010	0.000000	-10.000000	-0.050000	-0.316667	5.000000	1023.000000	1023.000000	2046.000000
47.619999	-0.017476	-10.328064	-6.634774	-0.512920	-2.498817	-0.681554	0.000000	-10.000000	-0.058333	-1.166667	5.000000	1023.000000	1023.000000	2046.000000
47.639999	-0.016653	-9.842127	-6.572797	-0.292110	-2.343324	-0.633896	0.000000	-10.000000	-0.058333	-1.933333	4.500000	1023.000000	1023.000000	2046.000000
47.660000	-0.015567	-9.199973	-6.467063	0.094438	-2.009493	-0.817855	0.000000	-10.000000	-0.066667	-2.183333	3.833333	1023.000000	1023.000000	2046.000000
47.680000	-0.016061	-9.491800	-6.515733	-0.326731	-2.355600	-0.293737	0.000000	-10.000000	-0.050000	-1.900000	3.166667	1023.000000	1023.000000	2046.000000
47.700001	-0.015903	-9.398959	-6.562710	0.035834	-2.251396	-0.620687	0.000000	-10.000000	-0.050000	-1.900000	3.000000	1023.000000	1023.000000	2046.000000
47.720001	-0.015837	-9.359404	-6.661224	0.012996	-2.139583	-0.571593	0.000000	-10.000000	-0.050000	-2.283333	2.666667	1023.000000	1023.000000	2046.000000
47.740002	-0.016709	-9.875299	-6.849103	-0.463736	-2.421554	-0.140907	0.000000	-10.000000	-0.050000	-2.683333	2.000000	1023.000000	1023.000000	2046.000000
47.759998	-0.016662	-9.847213	-6.907186	-0.027494	-2.270062	-0.642470	0.000000	-10.000000	-0.050000	-2.800000	1.000000	1023.000000	1023.000000	2046.000000
47.779999	-0.016929	-10.004779	-6.937504	-0.251372	-2.386718	-0.429185	0.000000	-10.000000	-0.050000	-2.650000	0.333333	1023.000000	1023.000000	2046.000000
47.799999	-0.017507	-10.346931	-7.066170	-0.548812	-2.517935	-0.214015	0.000000	-10.000000	-0.058333	-2.350000	-0.166667	1023.000000	1023.000000	2046.000000
47.820000	-0.016813	-9.936271	-7.006139	-0.062497	-2.185103	-0.682532	0.000000	-10.000000	-0.066667	-1.716667	-0.500000	1023.000000	1023.000000	2046.000000
47.840000	-0.017088	-10.099265	-6.941349	-0.514493	-2.491566	-0.151858	0.000000	-10.000000	-0.066667	-0.916667	-0.833333	1023.000000	1023.000000	2046.000000
47.860001	-0.016282	-9.622396	-6.912374	-0.058392	-2.181784	-0.469845	0.000000	-10.000000	-0.066667	-0.250000	-1.000000	1023.000000	1023.000000	2046.000000
47.880001	-0.015389	-9.094758	-6.709936	-0.031062	-2.088957	-0.264804	0.000000	-10.000000	-0.066667	0.000000	-1.000000	1023.000000	1023.000000	2046.000000
47.900002	-0.015282	-9.031933	-6.746026	-0.308877	-2.140586	0.163555	0.000000	-10.000000	-0.075000	0.000000	-1.000000	1023.000000	1023.000000	2046.000000
47.919998	-0.014320	-8.462847	-6.609532	0.404723	-1.854546	-0.403492	0.000000	-10.000000	-0.075000	0.000000	-1.000000	1023.000000	1023.000000	2046.000000
47.939999	-0.013775	-8.141075	-6.471165	0.250864	-1.937010	0.016235	0.000000	-10.000000	-0.066667	0.000000	-1.000000	1023.000000	1023.000000	2046.000000
47.959999	-0.013667	-8.077366	-6.477907	0.068376	-2.002765	0.334930	0.000000	-10.000000	-0.075000	0.000000	-1.000000	1023.000000	1023.000000	2046.000000
47.980000	-0.012525	-7.402135	-6.330799	0.702474	-1.632629	-0.141181	0.000000	-10.000000	-0.075000	0.000000	-1.000000	1023.000000	1023.000000	2046.000000
48.000000	-0.012615	-7.455274	-6.274808	0.312742	-1.889640	0.396433	0.000000	-10.000000	-0.075000	0.000000	-1.000000	1023.000000	1023.000000	2046.000000
48.020000	-0.011840	-6.997432	-6.242895	0.807592	-1.594191	0.032062	0.000000	-10.000000	-0.066667	0.283333	-1.000000	1023.000000	1023.000000	2046.000000
48.040001	-0.011316	-6.687784	-6.080870	0.729840	-1.630867	0.294114	0.000000	-10.000000	-0.058333	0.900000	-1.000000	1023.000000	1023.000000	2046.000000
48.060001	-0.011235	-6.639744	-6.102758	0.666608	-1.600652	0.397057	0.000000	-10.000000	-0.066667	1.583333	-1.000000	1023.000000	1023.000000	2046.000000
48.080002	-0.010013	-5.917939	-5.902783	0.990713	-1.261541	0.255673	0.000000	-10.000000	-0.058333	1.883333	-1.000000	1023.000000	1023.000000	2046.000000
48.099998	-0.010101	-5.969710	-5.806537	0.578411	-1.459300	0.717716	0.000000	-10.000000	-0.066667	1.833333	-1.000000	1023.000000	1023.000000	2046.000000
48.119999	-0.009020	-5.331078	-5.726406	1.220644	-1.033554	0.208237	0.000000	-10.000000	-0.075000	1.616667	-1.000000	1023.000000	1023.000000	2046.000000
48.139999	-0.009823	-5.805631	-5.704659	0.609794	-1.404032	0.693266	0.000000	-10.000000	-0.083333	1.500000	-1.000000	1023.000000	1023.000000	2046.000000
48.160000	-0.009251	-5.467561	-5.631618	1.189453	-1.077300	0.051904	0.000000	-10.000000	-0.083333	1.450000	-1.000000	1023.000000	1023.000000	2046.000000
48.180000	-0.009739	-5.755568	-5.557504	0.597801	-1.379194	0.583329	0.000000	-10.000000	-0.075000	1.450000	-1.000000	1023.000000	1023.000000	2046.000000
48.200001	-0.008991	-5.313598	-5.501426	1.078148	-1.037960	0.147640	0.000000	-10.000000	-0.066667	0.983333	-1.000000	1023.000000	1023.000000	2046.000000
48.220001	-0.009092	-5.373100	-5.524243	0.849975	-1.196956	0.498123	0.000000	-10.000000	-0.058333	0.466667	-1.000000	1023.000000	1023.000000	2046.000000
48.240002	-0.008803	-5.202399	-5.557854	1.195074	-1.174636	0.335018	0.000000	-10.000000	-0.050000	0.000000	-1.000000	1023.000000	1023.000000	2046.000000
48.259998	-0.009389	-5.548620	-5.697329	0.986690	-1.411083	0.573101	0.000000	-10.000000	-0.066667	0.000000	-1.000000	1023.000000	1023.000000	2046.000000
48.279999	-0.009884	-5.841358	-5.886192	1.110100	-1.428587	0.363321	0.000000	-10.000000	-0.075000	0.000000	-1.000000	1023.000000	1023.000000	2046.000000
48.299999	-0.009617	-5.683434	-5.777515	1.137506	-1.394320	0.350895	0.000000	-10.000000	-0.091667	0.000000	-1.000000	1023.000000	1023.000000	2046.000000
48.320000	-0.010792	-6.378259	-5.966455	0.697066	-1.663733	0.554862	0.000000	-10.000000	-0.083333	0.000000	-1.000000	1023.000000	1023.000000	2046.000000
48.340000	-0.011632	-6.874456	-6.165504	1.062003	-1.617234	-0.153721	0.000000	-10.000000	-0.091667	0.000000	-1.000000	1023.000000	1023.000000	2046.000000
48.360001	-0.014418	-8.521306	-6.462263	0.233850	-2.413230	0.120337	0.000000	-10.000000	-0.075000	0.000000	-1.000000	1023.000000	1023.000000	2046.000000
48.380001	-0.016026	-9.471295	-6.755313	0.560009	-2.480922	-0.795070	0.000000	-10.000000	-0.066667	0.300000	-1.000000	1023.000000	1023.000000	2046.000000
48.400002	-0.017858	-10.554135	-6.922304	-0.091567	-2.945073	-0.595191	0.000000	-10.000000	-0.066667	0.783333	-1.000000	1023.000000	1023.000000	2046.000000
48.419998	-0.018781	-11.099742	-7.104403	-0.011088	-2.933698	-1.050554	0.000000	-10.000000	-0.083333	1.183333	-1.000000	1023.000000	1023.000000	2046.000000
48.439999	-0.019148	-11.316722	-7.138633	-0.147255	-2.930224	-1.100609	0.000000	-10.000000	-0.083333	0.883333	-1.000000	1023.000000	1023.000000	2046.000000
48.459999	-0.020138	-11.901639	-7.290953	-0.598039	-3.119596	-0.893051	0.000000	-10.000000	-0.066667	0.400000	-1.000000	1023.000000	1023.000000	2046.000000
48.480000	-0.019871	-11.743567	-7.321696	-0.184965	-2.826245	-1.410661	0.000000	-10.000000	-0.058333	0.000000	-1.000000	1023.000000	1023.000000	2046.000000
48.500000	-0.020768	-12.273932	-7.363552	-0.742301	-3.197694	-0.970384	0.000000	-10.000000	-0.075000	0.000000	-1.000000	1023.000000	1023.000000	2046.000000
48.520000	-0.020383	-12.046350	-7.379880	-0.216116	-2.903930	-1.546423	0.000000	-10.000000	-0.083333	0.000000	-1.000000	1023.000000	1023.000000	2046.000000
48.540001	-0.020617	-12.184408	-7.313942	-0.539736	-3.087407	-1.243323	0.000000	-10.000000	-0.083333	0.000000	-1.000000	1023.000000	1023.000000	2046.000000
48.560001	-0.020611	-12.181327	-7.330874	-0.551055	-3.037375	-1.262022	0.000000	-10.000000	-0.066667	0.000000	-1.000000	1023.000000	1023.000000	2046.000000
48.580002	-0.020026	-11.835521	-7.241232	-0.402824	-2.830602	-1.360863	0.000000	-10.000000	-0.066667	0.000000	-1.000000	1023.000000	1023.000000	2046.000000
48.599998	-0.020131	-11.897343	-7.218103	-0.787989	-2.919124	-0.972127	0.000000	-10.000000	-0.066667	0.000000	-1.000000	1023.000000	1023.000000	2046.000000
48.619999	-0.018845	-11.137549	-7.065712	-0.261411	-2.502029	-1.308397	0.000000	-10.000000	-0.066667	0.000000	-1.000000	1023.000000	1023.000000	2046.000000
48.639999	-0.018761	-11.087866	-6.962636	-0.653605	-2.722677	-0.748948	0.000000	-10.000000	-0.058333	-0.733333	-1.000000	1023.000000	1023.000000	2046.000000
48.660000	-0.017289	-10.217735	-6.802314	0.083985	-2.254108	-1.245298	0.000000	-10.000000	-0.058333	-1.650000	-1.166667	1023.000000	1023.000000	2046.000000
48.680000	-0.017250	-10.194899	-6.735842	-0.365998	-2.516367	-0.576692	0.000000	-10.000000	-0.066667	-2.433333	-1.666667	1023.000000	1023.000000	2046.000000
48.700001	-0.016313	-9.641181	-6.748060	0.265121	-2.144100	-1.014141	0.000000	-10.000000	-0.066667	-2.350000	-2.333333	1023.000000	1023.000000	2046.000000
48.720001	-0.016563	-9.788755	-6.724690	-0.094157	-2.402001	-0.567908	0.000000	-10.000000	-0.058333	-2.083333	-2.833333	1023.000000	1023.000000	2046.000000
48.740002	-0.016835	-9.949340	-6.917285	0.088063	-2.306101	-0.814017	0.000000	-10.000000	-0.058333	-2.233333	-3.500000	1023.000000	1023.000000	2046.000000
48.759998	-0.016642	-9.835680	-6.880369	0.046833	-2.318447	-0.683697	0.000000	-10.000000	-0.058333	-2.600000	-4.333333	1023.000000	1023.000000	2046.000000
48.779999	-0.017394	-10.279943	-7.092640	-0.238404	-2.452777	-0.496123	0.000000	-10.000000	-0.066667	-2.866667	-5.500000	1023.000000	1023.000000	2046.000000
48.799999	-0.017099	-10.105619	-7.079108	0.021948	-2.304214	-0.744245	0.000000	-10.000000	-0.066667	-2.700000	-6.333333	1023.000000	1023.000000	2046.000000
48.820000	-0.018028	-10.654481	-7.225939	-0.535948	-2.589639	-0.302956	0.000000	-10.000000	-0.075000	-2.316667	-7.166667	1023.000000	1023.000000	2046.000000
48.840000	-0.017505	-10.345517	-7.227127	0.055498	-2.251934	-0.921953	0.000000	-10.000000	-0.066667	-1.816667	-7.666667	1023.000000	1023.000000	2046.000000
48.860001	-0.017899	-10.578213	-7.224489	-0.448554	-2.515819	-0.389350	0.000000	-10.000000	-0.066667	-1.050000	-8.000000	1023.000000	1023.000000	2046.000000
48.880001	-0.017117	-10.115981	-7.161800	0.083588	-2.227910	-0.809859	0.000000	-10.000000	-0.075000	-0.416667	-8.000000	1023.000000	1023.000000	2046.000000
48.900002	-0.016581	-9.799252	-7.027004	-0.156096	-2.267525	-0.348627	0.000000	-10.000000	-0.091667	0.000000	-8.000000	1023.000000	1023.000000	2046.000000
48.919998	-0.016117	-9.525152	-6.984915	0.052895	-2.168908	-0.424224	0.000000	-10.000000	-0.091667	0.000000	-8.000000	1023.000000	1023.000000	2046.000000
48.939999	-0.015075	-8.909081	-6.815239	0.223237	-1.988639	-0.328438	0.000000	-10.000000	-0.091667	0.000000	-8.000000	1023.000000	1023.000000	2046.000000
48.959999	-0.014971	-8.847877	-6.813555	0.101885	-2.073793	-0.062413	0.000000	-10.000000	-0.091667	0.000000	-8.000000	1023.000000	1023.000000	2046.000000
48.980000	-0.013854	-8.187635	-6.661665	0.463833	-1.826437	-0.163366	0.000000	-10.000000	-0.100000	0.000000	-8.000000	1023.000000	1023.000000	2046.000000
49.000000	-0.013992	-8.269011	-6.638083	0.266325	-2.010528	0.113275	0.000000	-10.000000	-0.083333	0.300000	-8.000000	1023.000000	1023.000000	2046.000000
49.020000	-0.012746	-7.532727	-6.511886	0.702480	-1.669472	-0.053849	0.000000	-10.000000	-0.083333	0.950000	-8.000000	1023.000000	1023.000000	2046.000000
49.040001	-0.012954	-7.655773	-6.498191	0.371187	-1.859133	0.330364	0.000000	-10.000000	-0.075000	1.750000	-8.000000	1023.000000	1023.000000	2046.000000
49.060001	-0.011589	-6.849165	-6.326776	0.917433	-1.472300	0.032478	0.000000	-10.000000	-0.091667	2.333333	-8.000000	1023.000000	1023.000000	2046.000000
49.080002	-0.011690	-6.908973	-6.236131	0.522851	-1.634043	0.438350	0.000000	-10.000000	-0.083333	2.666667	-8.000000	1023.000000	1023.000000	2046.000000
49.099998	-0.010228	-6.044782	-6.060677	1.123865	-1.159391	0.051421	0.000000	-10.000000	-0.091667	2.916667	-8.000000	1023.000000	1023.000000	2046.000000
49.119999	-0.010772	-6.366386	-6.061934	0.557005	-1.415683	0.554226	0.000000	-10.000000	-0.091667	3.150000	-8.000000	1023.000000	1023.000000	2046.000000
49.139999	-0.009965	-5.889433	-5.912116	1.042727	-1.140826	0.120782	0.000000	-10.000000	-0.100000	3.316667	-8.000000	1023.000000	1023.000000	2046.000000
49.160000	-0.010569	-6.246300	-5.899371	0.499057	-1.379868	0.533882	0.000000	-10.000000	-0.091667	3.483333	-8.000000	1023.000000	1023.000000	2046.000000
49.180000	-0.009409	-5.560497	-5.767843	1.077847	-0.973725	0.103223	0.000000	-10.000000	-0.091667	3.516667	-8.000000	1023.000000	1023.000000	2046.000000
49.200001	-0.009843	-5.817422	-5.867366	0.605982	-1.203486	0.647449	0.000000	-10.000000	-0.091667	3.416667	-8.000000	1023.000000	1023.000000	2046.000000
49.220001	-0.009056	-5.352262	-5.881169	1.427461	-0.960486	0.061931	0.000000	-10.000000	-0.100000	3.366667	-8.000000	1023.000000	1023.000000	2046.000000
49.240002	-0.009874	-5.835766	-5.923268	0.680778	-1.468417	0.875141	0.000000	-10.000000	-0.100000	3.650000	-8.000000	1023.000000	1023.000000	2046.000000
49.259998	-0.009651	-5.703807	-6.034850	1.391485	-1.208796	0.148354	0.000000	-10.000000	-0.108333	4.466667	-8.000000	1023.000000	1023.000000	2046.000000
49.279999	-0.010063	-5.947031	-5.976288	0.801560	-1.481702	0.709398	0.000000	-10.000000	-0.116667	5.716667	-8.000000	1023.000000	1023.000000	2046.000000
49.299999	-0.009770	-5.774341	-5.932988	1.168539	-1.285337	0.275444	0.000000	-10.000000	-0.141667	7.183333	-8.000000	1023.000000	1023.000000	2046.000000
49.320000	-0.010540	-6.229239	-5.950848	0.664855	-1.579381	0.636135	0.000000	-10.000000	-0.150000	8.616667	-8.000000	1023.000000	1023.000000	2046.000000
49.340000	-0.011977	-7.078650	-6.232699	0.811772	-1.681526	0.023802	0.000000	-10.000000	-0.166667	9.983334	2.000000	1023.000000	1023.000000	2046.000000
49.360001	-0.013882	-8.204281	-6.491239	0.263216	-2.044455	0.068198	0.000000	-10.000000	-0.191667	12.150001	15.666667	1023.000000	1023.000000	2046.000000
49.380001	-0.015548	-9.188614	-6.671680	0.078491	-2.264885	-0.330540	0.000000	-10.000000	-0.225000	13.916667	29.333334	1023.000000	1023.000000	2046.000000
49.400002	-0.015909	-9.402001	-6.670055	-0.155731	-2.227969	-0.348246	0.000000	-10.000000	-0.250000	15.200000	33.000000	1023.000000	1023.000000	2046.000000
49.419998	-0.016734	-9.889527	-6.791460	-0.415998	-2.232382	-0.449688	0.000000	-10.000000	-0.266667	15.366667	34.666668	1023.000000	1023.000000	2046.000000
49.439999	-0.016273	-9.617332	-6.675662	-0.344531	-1.996761	-0.600377	0.000000	-10.000000	-0.283333	15.833333	38.000000	1023.000000	1023.000000	2046.000000
49.459999	-0.016871	-9.970471	-6.778900	-0.831875	-2.027683	-0.332014	0.000000	-10.000000	-0.316667	16.750000	43.166668	1023.000000	1023.000000	2046.000000
49.480000	-0.015793	-9.333670	-6.627699	-0.376372	-1.574227	-0.755371	0.000000	-10.000000	-0.333333	17.466667	48.666668	1023.000000	1023.000000	2046.000000
49.500000	-0.016097	-9.513542	-6.545423	-1.018860	-1.783313	-0.165946	0.000000	-10.000000	-0.358333	18.566668	54.500000	1023.000000	1023.000000	2046.000000
49.520000	-0.014865	-8.785007	-6.373177	-0.423525	-1.299193	-0.689113	0.000000	-10.000000	-0.366667	19.333334	60.500000	1023.000000	1023.000000	2046.000000
49.540001	-0.014815	-8.755748	-6.219617	-0.962146	-1.457665	-0.116318	0.000000	-10.000000	-0.383333	20.416666	66.833336	1023.000000	1023.000000	2046.000000
49.560001	-0.013752	-8.127379	-6.035499	-0.533143	-1.062786	-0.495952	0.000000	-10.000000	-0.400000	20.983334	73.500000	1023.000000	1023.000000	2046.000000
49.580002	-0.012686	-7.497420	-5.787835	-0.702918	-0.869557	-0.137111	0.000000	-10.000000	-0.425000	21.833334	80.500000	1023.000000	1023.000000	2046.000000
49.599998	-0.011812	-6.981177	-5.587005	-0.780728	-0.680271	0.066827	0.000000	-10.000000	-0.450000	22.650002	87.666664	1023.000000	1023.000000	2046.000000
49.619999	-0.009730	-5.750668	-5.210944	-0.373177	-0.162699	-0.003849	0.000000	-10.000000	-0.466667	23.233334	95.166664	1023.000000	1023.000000	2046.000000
49.639999	-0.008852	-5.231609	-4.942257	-0.760253	-0.198818	0.669719	0.000000	-10.000000	-0.466667	23.600000	102.666664	1023.000000	1023.000000	2046.000000
49.660000	-0.006636	-3.922034	-4.591600	0.009220	0.412331	0.248015	0.000000	-10.000000	-0.466667	23.883333	110.333336	1023.000000	1023.000000	2046.000000
49.680000	-0.005770	-3.410151	-4.355661	-0.364620	0.342006	0.968125	0.000000	-10.000000	-0.491667	24.600000	118.000000	1023.000000	1023.000000	2046.000000
49.700001	-0.004593	-2.714360	-4.237701	0.101236	0.696104	0.726002	0.000000	-10.000000	-0.516667	25.299999	126.333336	1023.000000	1023.000000	2046.000000
49.720001	-0.003642	-2.152648	-4.019938	0.040999	0.799058	1.027233	0.000000	-10.000000	-0.541667	25.900000	134.666672	1023.000000	1023.000000	2046.000000
49.740002	-0.003515	-2.077283	-4.011294	-0.259397	0.795447	1.397961	0.000000	-10.000000	-0.541667	26.083334	143.333328	1023.000000	1023.000000	2046.000000
49.759998	-0.002345	-1.385836	-3.889402	0.261780	1.250674	0.991111	0.000000	-10.000000	-0.558333	26.066668	152.000000	1023.000000	1023.000000	2046.000000
49.779999	-0.002304	-1.361575	-3.760576	-0.209802	1.047448	1.561355	0.000000	-10.000000	-0.566667	26.183334	160.833328	1023.000000	1023.000000	2046.000000
49.799999	-0.001800	-1.063594	-3.670151	-0.076831	1.248902	1.434487	0.000000	-10.000000	-0.591667	26.633333	169.500000	1023.000000	1023.000000	2046.000000
49.820000	-0.000279	-0.164789	-3.341520	0.195790	1.625341	1.355599	0.000000	-10.000000	-0.616667	27.300001	178.166672	1023.000000	1023.000000	2046.000000
49.840000	0.000222	0.131181	-3.086573	-0.338878	1.530841	2.025792	0.000000	-10.000000	-0.641667	28.133333	187.166672	1023.000000	1023.000000	2046.000000
49.860001	0.001929	1.140211	-2.776929	0.380711	2.014355	1.522073	0.000000	-10.000000	-0.650000	28.800001	196.333328	1023.000000	1023.000000	2046.000000
49.880001	0.003730	2.204268	-2.347301	0.308937	2.232035	2.010596	0.000000	-10.000000	-0.658333	29.166668	205.833328	1023.000000	1023.000000	2046.000000
49.900002	0.004973	2.938970	-2.082045	0.200525	2.392096	2.428394	0.000000	-10.000000	-0.675000	29.716667	215.500000	1023.000000	1023.000000	2046.000000
49.919998	0.007220	4.266874	-1.674794	0.889331	2.953043	2.099293	0.000000	-10.000000	-0.691667	30.066668	225.500000	1023.000000	1023.000000	2046.000000
49.939999	0.008248	4.874829	-1.354550	0.539354	2.860584	2.829441	0.000000	-10.000000	-0.716667	30.616667	235.500000	1023.000000	1023.000000	2046.000000
49.959999	0.009918	5.861313	-1.061874	1.091793	3.250523	2.580871	0.000000	-10.000000	-0.716667	30.616667	245.500000	1023.000000	1023.000000	2046.000000
49.980000	0.012029	7.109275	-0.615594	1.203571	3.602864	2.918434	0.000000	-10.000000	-0.733333	30.800001	255.833328	1023.000000	1023.000000	2046.000000
50.000000	0.013026	7.698590	-0.254038	0.918505	3.583051	3.451072	0.000000	-10.000000	-0.716667	31.000000	266.166656	1023.000000	1023.000000	2046.000000
50.020000	0.015023	8.878657	0.054637	1.649086	4.175194	2.999739	0.000000	-10.000000	-0.741667	31.133333	276.500000	1023.000000	1023.000000	2046.000000
50.040001	0.015501	9.161240	0.386540	1.231508	3.982109	3.561083	0.000000	-10.000000	-0.750000	31.383333	286.833344	1023.000000	1023.000000	2046.000000
50.060001	0.016535	9.772421	0.639880	1.594283	4.287519	3.250738	0.000000	-10.000000	-0.766667	31.816668	297.166656	1023.000000	1023.000000	2046.000000
50.080002	0.018069	10.678857	1.123035	1.599880	4.456267	3.499675	0.000000	-10.000000	-0.766667	32.283333	307.833344	1023.000000	1023.000000	2046.000000
50.099998	0.019105	11.291089	1.331749	1.563411	4.648429	3.747501	0.000000	-10.000000	-0.758333	32.466667	318.500000	1023.000000	1023.000000	2046.000000
50.119999	0.020668	12.214749	1.531166	2.093623	4.999512	3.590448	0.000000	-10.000000	-0.766667	32.500000	329.333344	1023.000000	1023.000000	2046.000000
50.139999	0.020139	11.902308	1.483070	1.746917	4.573612	4.098710	0.000000	-10.000000	-0.750000	32.333332	340.166656	1023.000000	1023.000000	2046.000000
50.160000	0.020797	12.291319	1.591728	2.195876	4.827662	3.676052	0.000000	-10.000000	-0.750000	32.233334	350.833344	1023.000000	1023.000000	2046.000000
50.180000	0.021416	12.656625	1.882127	1.952975	4.673683	4.147840	0.000000	-10.000000	-0.733333	31.900000	361.666656	1023.000000	1023.000000	2046.000000
50.200001	0.022786	13.466434	2.136314	2.525401	4.953465	3.851253	0.000000	-10.000000	-0.733333	32.016666	372.333344	1023.000000	1023.000000	2046.000000
50.220001	0.024342	14.386320	2.557203	2.636186	5.040751	4.152181	0.000000	-10.000000	-0.733333	32.133335	383.000000	1023.000000	1023.000000	2046.000000
50.240002	0.024546	14.506531	2.639307	2.636874	5.013891	4.216459	0.000000	-10.000000	-0.741667	32.433334	393.666656	1023.000000	1023.000000	2046.000000
50.259998	0.024409	14.425975	2.690881	2.844723	5.000426	3.889945	0.000000	-10.000000	-0.750000	32.416668	404.500000	1023.000000	1023.000000	2046.000000
50.279999	0.022412	13.245562	2.534611	2.203882	4.381662	4.125405	0.000000	-10.000000	-0.716667	32.033333	415.500000	1023.000000	1023.000000	2046.000000
50.299999	0.022148	13.089218	2.427004	2.718391	4.627689	3.316133	0.000000	-10.000000	-0.675000	31.483334	426.166656	1023.000000	1023.000000	2046.000000
50.320000	0.021226	12.544698	2.479378	1.988361	4.221777	3.855182	0.000000	-10.000000	-0.650000	30.916668	436.833344	1023.000000	1023.000000	2046.000000
50.340000	0.021511	12.713041	2.436117	2.503191	4.581849	3.191883	0.000000	-10.000000	-0.658333	30.566668	447.166656	1023.000000	1023.000000	2046.000000
50.360001	0.021785	12.874707	2.614927	2.102642	4.502075	3.655063	0.000000	-10.000000	-0.691667	30.516666	457.500000	1023.000000	1023.000000	2046.000000
50.380001	0.022363	13.216307	2.751045	2.217928	4.694380	3.552954	0.000000	-10.000000	-0.683333	30.466667	467.500000	1023.000000	1023.000000	2046.000000
50.400002	0.023576	13.933608	3.022882	2.423530	4.963293	3.523903	0.000000	-10.000000	-0.691667	30.483334	477.666656	1023.000000	1023.000000	2046.000000
50.419998	0.023811	14.072010	3.215704	2.011433	4.866907	3.977966	0.000000	-10.000000	-0.666667	30.316668	488.000000	1023.000000	1023.000000	2046.000000
50.439999	0.025432	15.030157	3.504565	2.713336	5.373526	3.438731	0.000000	-10.000000	-0.666667	30.133333	498.333344	1023.000000	1023.000000	2046.000000
50.459999	0.025925	15.321638	3.794860	2.268153	5.189313	4.069312	0.000000	-10.000000	-0.650000	29.683334	508.500000	1023.000000	1023.000000	2046.000000
50.480000	0.027187	16.067692	4.057402	2.737147	5.524973	3.748171	0.000000	-10.000000	-0.633333	29.283333	518.333313	1023.000000	1023.000000	2046.000000
50.500000	0.028805	17.023531	4.428203	2.868089	5.796656	3.930584	0.000000	-10.000000	-0.633333	28.966667	528.000000	1023.000000	1023.000000	2046.000000
50.520000	0.029497	17.432522	4.648208	2.505733	5.812012	4.466569	0.000000	-10.000000	-0.616667	28.766666	537.666687	1023.000000	1023.000000	2046.000000
50.540001	0.031549	18.645164	5.024022	3.281345	6.310994	4.028803	0.000000	-10.000000	-0.608333	28.200001	547.333313	1023.000000	1023.000000	2046.000000
50.560001	0.032793	19.380867	5.408499	3.150907	6.244493	4.576969	0.000000	-10.000000	-0.591667	27.633333	557.000000	1023.000000	1023.000000	2046.000000
50.580002	0.034020	20.105793	5.626268	3.285995	6.429850	4.763679	0.000000	-10.000000	-0.566667	27.150000	566.333313	1023.000000	1023.000000	2046.000000
50.599998	0.035878	21.204103	5.850262	3.827976	6.911441	4.614425	0.000000	-10.000000	-0.541667	26.583334	575.500000	1023.000000	1023.000000	2046.000000
50.619999	0.036029	21.293028	5.943800	3.315947	6.679206	5.354076	0.000000	-10.000000	-0.491667	25.733334	584.333313	1023.000000	1023.000000	2046.000000
50.639999	0.036842	21.773846	5.991423	3.866449	6.964195	4.951780	0.000000	-10.000000	-0.466667	24.916668	593.166687	1023.000000	1023.000000	2046.000000
50.660000	0.037641	22.245619	6.168667	3.854450	7.036582	5.185921	0.000000	-10.000000	-0.441667	24.150000	601.666687	1023.000000	1023.000000	2046.000000
50.680000	0.037413	22.111124	6.184617	3.396719	6.884291	5.645497	0.000000	-10.000000	-0.441667	23.400000	612.500000	1023.000000	1023.000000	2046.000000
50.700001	0.038610	22.818686	6.400285	3.947851	7.309186	5.161365	0.000000	-10.000000	-0.441667	22.766666	620.333313	1023.000000	1023.000000	2046.000000
50.720001	0.038664	22.850445	6.596732	3.423878	7.101475	5.728360	0.000000	-10.000000	-0.458333	22.616667	628.000000	1023.000000	1023.000000	2046.000000
50.740002	0.039616	23.413136	6.782080	3.728538	7.394341	5.508176	0.000000	-10.000000	-0.458333	22.716667	633.166687	1023.000000	1023.000000	2046.000000
50.759998	0.041250	24.378866	7.124086	3.837539	7.696639	5.720602	0.000000	-10.000000	-0.466667	22.850000	640.666687	1023.000000	1023.000000	2046.000000
50.779999	0.041952	24.793383	7.327982	3.640553	7.710155	6.114692	0.000000	-10.000000	-0.458333	23.050001	648.333313	1023.000000	1023.000000	2046.000000
50.799999	0.044406	26.243828	7.746305	4.412334	8.298125	5.787064	0.000000	-10.000000	-0.458333	23.250000	656.000000	1023.000000	1023.000000	2046.000000
50.820000	0.045470	26.872513	8.093158	4.142882	8.153957	6.482515	0.000000	-10.000000	-0.450000	23.166668	663.833313	1023.000000	1023.000000	2046.000000
50.840000	0.047032	27.795664	8.333174	4.676429	8.516875	6.269186	0.000000	-10.000000	-0.450000	22.933334	671.500000	1023.000000	1023.000000	2046.000000
50.860001	0.049246	29.104244	8.838598	4.985096	8.847607	6.432944	0.000000	-10.000000	-0.450000	22.883333	679.166687	1023.000000	1023.000000	2046.000000
50.880001	0.050041	29.573961	9.070277	4.603206	8.819247	7.081231	0.000000	-10.000000	-0.450000	22.750000	686.833313	1023.000000	1023.000000	2046.000000
50.900002	0.051489	30.429815	9.357410	5.328776	9.190601	6.553028	0.000000	-10.000000	-0.450000	22.783335	694.500000	1023.000000	1023.000000	2046.000000
50.919998	0.052931	31.282415	9.782367	5.356553	9.322135	6.821361	0.000000	-10.000000	-0.450000	22.650002	702.166687	1023.000000	1023.000000	2046.000000
50.939999	0.053573	31.661783	9.969492	5.057292	9.344479	7.290520	0.000000	-10.000000	-0.450000	22.966667	709.666687	1023.000000	1023.000000	2046.000000
50.959999	0.054921	32.458237	10.198818	5.856702	9.685488	6.717230	0.000000	-10.000000	-0.450000	22.883333	717.333313	1023.000000	1023.000000	2046.000000
50.980000	0.054838	32.409267	10.225957	5.695723	9.318927	7.168661	0.000000	-10.000000	-0.425000	22.583334	724.833313	1023.000000	1023.000000	2046.000000
51.000000	0.054120	31.984661	10.028859	5.635317	9.132539	7.187946	0.000000	-10.000000	-0.416667	22.150000	732.500000	1023.000000	1023.000000	2046.000000
51.020000	0.054730	32.345585	10.235289	5.860785	9.317605	6.931907	0.000000	-10.000000	-0.400000	21.733334	739.833313	1023.000000	1023.000000	2046.000000
51.040001	0.054870	32.428181	10.325130	5.539005	9.163074	7.400970	0.000000	-10.000000	-0.391667	21.383333	747.166687	1023.000000	1023.000000	2046.000000
51.060001	0.056414	33.340755	10.543694	6.317695	9.540844	6.938523	0.000000	-10.000000	-0.375000	20.900000	754.333313	1023.000000	1023.000000	2046.000000
51.080002	0.057805	34.162975	10.896858	6.397569	9.552337	7.316212	0.000000	-10.000000	-0.358333	20.633333	761.500000	1023.000000	1023.000000	2046.000000
51.099998	0.057344	33.890350	10.850583	6.174051	9.310852	7.554864	0.000000	-10.000000	-0.350000	20.316666	768.500000	1023.000000	1023.000000	2046.000000
51.119999	0.056659	33.485264	10.636942	6.708851	9.365645	6.773828	0.000000	-10.000000	-0.316667	19.783333	775.333313	1023.000000	1023.000000	2046.000000
51.139999	0.054263	32.069710	10.374221	6.036900	8.664418	6.994170	0.000000	-10.000000	-0.283333	18.833334	782.000000	1023.000000	1023.000000	2046.000000
51.160000	0.052971	31.305613	10.128267	6.189580	8.579694	6.408072	0.000000	-10.000000	-0.258333	17.783335	788.333313	1023.000000	1023.000000	2046.000000
51.180000	0.052291	30.903767	10.058073	5.941648	8.453295	6.450751	0.000000	-10.000000	-0.250000	17.166668	794.500000	1023.000000	1023.000000	2046.000000
51.200001	0.051373	30.361176	9.870689	5.645931	8.381784	6.462770	0.000000	-10.000000	-0.250000	16.600000	800.500000	1023.000000	1023.000000	2046.000000
51.220001	0.052003	30.733961	9.957671	5.894027	8.671204	6.211060	0.000000	-10.000000	-0.250000	16.416668	806.166687	1023.000000	1023.000000	2046.000000
51.240002	0.051304	30.320732	9.905938	5.329401	8.472731	6.612663	0.000000	-10.000000	-0.250000	16.133333	811.666687	1023.000000	1023.000000	2046.000000
51.259998	0.052227	30.866274	10.070694	5.951794	8.854122	5.989664	0.000000	-10.000000	-0.250000	16.000000	817.000000	1023.000000	1023.000000	2046.000000
51.279999	0.052096	30.788923	10.240553	5.439135	8.582362	6.526873	0.000000	-10.000000	-0.233333	15.400001	822.333313	1023.000000	1023.000000	2046.000000
51.299999	0.052683	31.135395	10.346128	5.861678	8.856306	6.071283	0.000000	-10.000000	-0.216667	14.733334	827.666687	1023.000000	1023.000000	2046.000000
51.320000	0.053354	31.532141	10.583117	5.710173	8.857324	6.381526	0.000000	-10.000000	-0.191667	13.916667	832.666687	1023.000000	1023.000000	2046.000000
51.340000	0.053508	31.623518	10.656750	5.728139	8.895936	6.342692	0.000000	-10.000000	-0.175000	13.283334	837.500000	1023.000000	1023.000000	2046.000000
51.360001	0.054871	32.428543	10.912795	6.025999	9.224168	6.265582	0.000000	-10.000000	-0.158333	12.450000	841.833313	1023.000000	1023.000000	2046.000000
51.380001	0.054910	32.451904	10.954948	5.580803	9.135075	6.781077	0.000000	-10.000000	-0.141667	11.650001	846.166687	1023.000000	1023.000000	2046.000000
51.400002	0.056524	33.405560	11.194306	6.376295	9.561065	6.273892	0.000000	-10.000000	-0.125000	10.566667	850.166687	1023.000000	1023.000000	2046.000000
51.419998	0.057139	33.768894	11.452307	5.969737	9.378860	6.967991	0.000000	-10.000000	-0.108333	9.400001	854.000000	1023.000000	1023.000000	2046.000000
51.439999	0.058146	34.364246	11.522426	6.498238	9.718752	6.624829	0.000000	-10.000000	-0.091667	8.066667	857.333313	1023.000000	1023.000000	2046.000000
51.459999	0.058781	34.739815	11.623096	6.432290	9.696563	6.987867	0.000000	-10.000000	-0.083333	6.633334	860.333313	1023.000000	1023.000000	2046.000000
51.480000	0.058364	34.492935	11.418578	6.193863	9.669847	7.210646	0.000000	-10.000000	-0.066667	5.066667	862.833313	1023.000000	1023.000000	2046.000000
51.500000	0.058768	34.732121	11.427060	6.553161	9.856760	6.895138	0.000000	-10.000000	-0.058333	2.783334	864.833313	1023.000000	1023.000000	2046.000000
51.520000	0.057630	34.059124	11.230692	5.834352	9.524371	7.469709	0.000000	-10.000000	-0.041667	0.466667	866.166687	1023.000000	1023.000000	2046.000000
51.540001	0.057944	34.244965	11.200736	6.397225	9.819830	6.827175	0.000000	-10.000000	-0.041667	-1.816667	866.833313	1023.000000	1023.000000	2046.000000
51.560001	0.056958	33.662407	11.132563	5.619419	9.466472	7.443953	0.000000	-10.000000	-0.033333	-3.716667	867.000000	1023.000000	1023.000000	2046.000000
51.580002	0.056942	33.652500	11.056958	6.098744	9.714388	6.782410	0.000000	-10.000000	-0.033333	-5.100000	867.000000	1023.000000	1023.000000	2046.000000
51.599998	0.056901	33.628445	11.133602	5.636996	9.571728	7.286119	0.000000	-10.000000	-0.025000	-6.016667	867.000000	1023.000000	1023.000000	2046.000000
51.619999	0.057111	33.752811	11.148850	5.838900	9.695903	7.069158	0.000000	-10.000000	-0.033333	-6.300000	867.000000	1023.000000	1023.000000	2046.000000
51.639999	0.058435	34.535042	11.334986	6.043056	9.985557	7.171445	0.000000	-10.000000	-0.041667	-6.283333	867.000000	1023.000000	1023.000000	2046.000000
51.660000	0.058594	34.629299	11.388436	5.700569	9.869007	7.671287	0.000000	-10.000000	-0.058333	-5.883333	867.000000	1023.000000	1023.000000	2046.000000
51.680000	0.060182	35.567379	11.577711	6.455282	10.304470	7.229918	0.000000	-10.000000	-0.058333	-5.050000	867.000000	1023.000000	1023.000000	2046.000000
51.700001	0.060608	35.819099	11.832249	6.025600	10.064675	7.896577	0.000000	-10.000000	-0.058333	-4.033333	867.000000	1023.000000	1023.000000	2046.000000
51.720001	0.061833	36.543545	12.001285	6.660224	10.417326	7.464709	0.000000	-10.000000	-0.050000	-3.383333	867.000000	1023.000000	1023.000000	2046.000000
51.740002	0.062592	36.991943	12.248856	6.573518	10.388098	7.781471	0.000000	-10.000000	-0.058333	-2.033333	867.000000	1023.000000	1023.000000	2046.000000
51.759998	0.062544	36.963589	12.235571	6.412354	10.422243	7.893419	0.000000	-10.000000	-0.066667	-0.433333	867.000000	1023.000000	1023.000000	2046.000000
51.779999	0.063856	37.739140	12.496267	6.897572	10.767871	7.577428	0.000000	-10.000000	-0.075000	1.133333	867.000000	1023.000000	1023.000000	2046.000000
51.799999	0.063624	37.601761	12.540721	6.376081	10.488178	8.196780	0.000000	-10.000000	-0.066667	1.600000	867.000000	1023.000000	1023.000000	2046.000000
51.820000	0.064109	37.888466	12.462795	7.215746	10.660206	7.549717	0.000000	-10.000000	-0.058333	1.016667	867.000000	1023.000000	1023.000000	2046.000000
51.840000	0.063698	37.645786	12.356446	7.073289	10.302515	7.913538	0.000000	-10.000000	-0.050000	0.466667	867.000000	1023.000000	1023.000000	2046.000000
51.860001	0.062873	37.157883	12.147499	6.922973	10.170037	7.917373	0.000000	-10.000000	-0.050000	0.000000	867.000000	1023.000000	1023.000000	2046.000000
51.880001	0.063356	37.443142	12.240775	7.226432	10.296386	7.679551	0.000000	-10.000000	-0.058333	-0.350000	867.000000	1023.000000	1023.000000	2046.000000
51.900002	0.062961	37.209793	12.198622	6.716250	10.056767	8.238153	0.000000	-10.000000	-0.058333	-1.250000	867.000000	1023.000000	1023.000000	2046.000000
51.919998	0.063554	37.560650	12.283350	7.447004	10.266479	7.563817	0.000000	-10.000000	-0.058333	-2.216667	867.000000	1023.000000	1023.000000	2046.000000
51.939999	0.062792	37.109940	12.172083	7.231253	9.929726	7.776878	0.000000	-10.000000	-0.050000	-2.983333	867.000000	1023.000000	1023.000000	2046.000000
51.959999	0.059986	35.451664	11.625793	6.916778	9.357378	7.551716	0.000000	-10.000000	-0.041667	-3.550000	867.000000	1023.000000	1023.000000	2046.000000
51.980000	0.057997	34.276470	11.208203	7.015833	9.160537	6.891896	0.000000	-10.000000	-0.041667	-4.466667	867.000000	1023.000000	1023.000000	2046.000000
52.000000	0.055058	32.539101	10.809606	6.122510	8.457924	7.149061	0.000000	-10.000000	-0.033333	-5.400000	867.000000	1023.000000	1023.000000	2046.000000
52.020000	0.053809	31.800961	10.491917	6.428070	8.519373	6.361602	0.000000	-10.000000	-0.041667	-6.000000	867.000000	1023.000000	1023.000000	2046.000000
52.040001	0.052831	31.222961	10.337967	6.019131	8.316907	6.548957	0.000000	-10.000000	-0.041667	-5.916667	867.000000	1023.000000	1023.000000	2046.000000
52.060001	0.051765	30.592880	10.125237	5.740873	8.190052	6.536717	0.000000	-10.000000	-0.050000	-5.383334	867.000000	1023.000000	1023.000000	2046.000000
52.080002	0.052028	30.748333	10.120995	6.060318	8.481544	6.085476	0.000000	-10.000000	-0.050000	-4.700000	867.000000	1023.000000	1023.000000	2046.000000
52.099998	0.051199	30.258848	10.133399	5.431211	8.118873	6.575365	0.000000	-10.000000	-0.050000	-4.116667	867.000000	1023.000000	1023.000000	2046.000000
52.119999	0.051217	30.269299	10.075035	5.845074	8.347558	6.001632	0.000000	-10.000000	-0.050000	-3.783333	867.000000	1023.000000	1023.000000	2046.000000
52.139999	0.051488	30.429312	10.225631	5.691536	8.311029	6.201115	0.000000	-10.000000	-0.050000	-3.633333	867.000000	1023.000000	1023.000000	2046.000000
52.160000	0.050958	30.116110	10.144468	5.373775	8.222631	6.375235	0.000000	-10.000000	-0.050000	-3.716667	867.000000	1023.000000	1023.000000	2046.000000
52.180000	0.051789	30.607487	10.305563	5.852497	8.532728	5.916698	0.000000	-10.000000	-0.050000	-3.816667	860.000000	1023.000000	1023.000000	2046.000000
52.200001	0.051348	30.346834	10.319374	5.304359	8.284465	6.438635	0.000000	-10.000000	-0.050000	-3.983334	851.833313	1023.000000	1023.000000	2046.000000
[truncated: 1,319,143 more chars]
