# Supplementary material for: Effect of Electrode Belt and Body Positions on Regional Pulmonary Ventilation- and Perfusion-Related Impedance Changes Measured by Electric Impedance Tomography
Source: PLoS One. 2016 Jun 2;11(6):e0155913. doi: 10.1371/journal.pone.0155913 (PMC4890811; doi:10.1371/journal.pone.0155913)
Supplement: S1 Dataset — (ZIP) [file pone.0155913.s001.zip › Dataset/Fp13-righ-4i.txt]

Patient Name:	Fp13
Registry:	Fp13
Investigator:	 
Diagnosys:	 
Notes:	h�ger4i             
Sample Rate [Hz]:	50.07
Time Base 	Pixels Mean 	Pixels Sum 	UPPER RIGHT		UPPER LEFT		LOWER RIGHT		LOWER LEFT		QRS	ETCO2	Paw	Flow (L/min)	Volume	Analog1	Analog2	AnalogSum
0.000000	0.069581	41.122368	17.669897	2.495766	14.189042	6.767664	0.000000	-10.000000	-0.066667	-4.600000	932.000000	1023.000000	1023.000000	2046.000000
0.020000	0.069202	40.898251	17.584591	2.901446	14.047701	6.364514	0.000000	-10.000000	-0.075000	-3.483333	932.000000	1023.000000	1023.000000	2046.000000
0.040000	0.069662	41.170261	17.666182	2.679292	14.354639	6.470150	0.000000	-10.000000	-0.091667	-1.883333	932.000000	1023.000000	1023.000000	2046.000000
0.060000	0.071014	41.969444	18.031923	2.558435	14.576404	6.802681	0.000000	-10.000000	-0.091667	-0.650000	932.000000	1023.000000	1023.000000	2046.000000
0.080000	0.071295	42.135395	18.021822	3.053762	14.442634	6.617177	0.000000	-10.000000	-0.083333	0.000000	932.000000	1023.000000	1023.000000	2046.000000
0.100000	0.072449	42.817284	18.134249	2.988590	14.910162	6.784281	0.000000	-10.000000	-0.083333	0.000000	932.000000	1023.000000	1023.000000	2046.000000
0.120000	0.073599	43.497219	18.326359	2.962834	15.055937	7.152089	0.000000	-10.000000	-0.075000	0.000000	932.000000	1023.000000	1023.000000	2046.000000
0.140000	0.072946	43.111015	18.028841	3.303640	14.873009	6.905525	0.000000	-10.000000	-0.083333	-0.716667	932.000000	1023.000000	1023.000000	2046.000000
0.160000	0.072118	42.621597	17.654972	3.077919	14.974714	6.913991	0.000000	-10.000000	-0.066667	-1.750000	932.000000	1023.000000	1023.000000	2046.000000
0.180000	0.071766	42.413628	17.569304	2.743659	15.029267	7.071400	0.000000	-10.000000	-0.058333	-3.366667	932.000000	1023.000000	1023.000000	2046.000000
0.200000	0.070575	41.709888	17.283892	2.932534	14.645337	6.848125	0.000000	-10.000000	-0.050000	-4.650000	932.000000	1023.000000	1023.000000	2046.000000
0.220000	0.069874	41.295246	17.106537	2.714362	14.601830	6.872518	0.000000	-10.000000	-0.050000	-5.450000	932.000000	1023.000000	1023.000000	2046.000000
0.240000	0.069937	41.332535	17.213831	2.357526	14.837494	6.923682	0.000000	-10.000000	-0.058333	-5.466667	932.000000	1023.000000	1023.000000	2046.000000
0.260000	0.069634	41.153645	17.216333	2.409765	14.597178	6.930365	0.000000	-10.000000	-0.058333	-4.750000	932.000000	1023.000000	1023.000000	2046.000000
0.280000	0.069888	41.303974	17.245888	2.578615	14.637650	6.841820	0.000000	-10.000000	-0.066667	-3.300000	932.000000	1023.000000	1023.000000	2046.000000
0.300000	0.071259	42.113804	17.514774	2.474400	15.132314	6.992317	0.000000	-10.000000	-0.066667	-1.666667	932.000000	1023.000000	1023.000000	2046.000000
0.320000	0.072636	42.928070	17.745331	2.624883	15.221365	7.336492	0.000000	-10.000000	-0.083333	-0.100000	932.000000	1023.000000	1023.000000	2046.000000
0.340000	0.073409	43.384953	17.877401	3.167334	15.173436	7.166781	0.000000	-10.000000	-0.091667	0.866667	932.000000	1023.000000	1023.000000	2046.000000
0.360000	0.074551	44.059818	17.999435	3.174471	15.517100	7.368811	0.000000	-10.000000	-0.091667	1.550000	932.000000	1023.000000	1023.000000	2046.000000
0.380000	0.076089	44.968784	18.338264	3.179789	15.747921	7.702809	0.000000	-10.000000	-0.083333	2.016667	932.166687	1023.000000	1023.000000	2046.000000
0.400000	0.076570	45.252705	18.399853	3.569000	15.655895	7.627959	0.000000	-10.000000	-0.075000	2.283333	932.500000	1023.000000	1023.000000	2046.000000
0.420000	0.077514	45.810738	18.607487	3.679404	15.799116	7.724731	0.000000	-10.000000	-0.083333	2.566667	933.166687	1023.000000	1023.000000	2046.000000
0.440000	0.078555	46.426231	18.806217	3.613439	16.250074	7.756499	0.000000	-10.000000	-0.083333	2.850000	934.000000	1023.000000	1023.000000	2046.000000
0.460000	0.078744	46.537613	18.897198	3.606845	16.061625	7.971948	0.000000	-10.000000	-0.091667	3.100000	935.000000	1023.000000	1023.000000	2046.000000
0.480000	0.078258	46.250504	18.944365	3.847140	15.807171	7.651827	0.000000	-10.000000	-0.091667	3.133333	936.000000	1023.000000	1023.000000	2046.000000
0.500000	0.078691	46.506435	19.056070	3.650240	16.120718	7.679406	0.000000	-10.000000	-0.100000	2.866667	937.000000	1023.000000	1023.000000	2046.000000
0.520000	0.079862	47.198517	19.266088	3.638034	16.394520	7.899874	0.000000	-10.000000	-0.091667	2.266667	938.000000	1023.000000	1023.000000	2046.000000
0.540000	0.079956	47.253700	19.198729	3.939886	16.280243	7.834842	0.000000	-10.000000	-0.083333	1.266667	938.666687	1023.000000	1023.000000	2046.000000
0.560000	0.079856	47.194633	19.158567	4.035326	16.078176	7.922565	0.000000	-10.000000	-0.075000	0.500000	939.000000	1023.000000	1023.000000	2046.000000
0.580000	0.080064	47.317543	19.045345	4.003758	16.307692	7.960749	0.000000	-10.000000	-0.075000	0.000000	939.000000	1023.000000	1023.000000	2046.000000
0.600000	0.080177	47.384399	19.036942	4.027403	16.120945	8.199109	0.000000	-10.000000	-0.075000	0.000000	939.000000	1023.000000	1023.000000	2046.000000
0.620000	0.079978	47.267269	19.033049	4.391160	15.893257	7.949801	0.000000	-10.000000	-0.075000	0.000000	939.000000	1023.000000	1023.000000	2046.000000
0.640000	0.079774	47.146427	18.996262	4.286538	15.787018	8.076609	0.000000	-10.000000	-0.066667	0.000000	939.000000	1023.000000	1023.000000	2046.000000
0.660000	0.078227	46.232059	18.623089	4.049637	15.624932	7.934402	0.000000	-10.000000	-0.058333	-0.750000	939.000000	1023.000000	1023.000000	2046.000000
0.680000	0.074356	43.944389	17.894680	3.877158	14.570251	7.602301	0.000000	-10.000000	-0.041667	-2.233333	939.000000	1023.000000	1023.000000	2046.000000
0.700000	0.071086	42.011593	17.488972	3.588066	13.732864	7.201690	0.000000	-10.000000	-0.033333	-4.583333	939.000000	1023.000000	1023.000000	2046.000000
0.720000	0.069473	41.058693	17.108459	3.246600	13.770159	6.933473	0.000000	-10.000000	-0.033333	-6.666667	939.000000	1023.000000	1023.000000	2046.000000
0.740000	0.068029	40.205257	16.765024	3.073905	13.416306	6.950021	0.000000	-10.000000	-0.033333	-8.000000	939.000000	1023.000000	1023.000000	2046.000000
0.760000	0.066701	39.420124	16.653477	3.100499	13.043120	6.623027	0.000000	-10.000000	-0.041667	-8.000000	939.000000	1023.000000	1023.000000	2046.000000
0.780000	0.066386	39.234295	16.512653	2.803273	13.316140	6.602229	0.000000	-10.000000	-0.041667	-7.250000	939.000000	1023.000000	1023.000000	2046.000000
0.800000	0.066249	39.153294	16.457146	2.663387	13.355079	6.677681	0.000000	-10.000000	-0.050000	-6.433333	939.000000	1023.000000	1023.000000	2046.000000
0.820000	0.065132	38.493172	16.335964	2.825632	12.977429	6.354144	0.000000	-10.000000	-0.050000	-6.150000	939.000000	1023.000000	1023.000000	2046.000000
0.840000	0.065186	38.524914	16.415678	2.643651	13.065837	6.399750	0.000000	-10.000000	-0.041667	-6.250000	939.000000	1023.000000	1023.000000	2046.000000
0.860000	0.065542	38.735287	16.431202	2.569467	13.344619	6.390000	0.000000	-10.000000	-0.041667	-6.533333	932.166687	1023.000000	1023.000000	2046.000000
0.880000	0.064963	38.393261	16.421541	2.690183	13.058442	6.223096	0.000000	-10.000000	-0.041667	-6.650000	924.666687	1023.000000	1023.000000	2046.000000
0.900000	0.065239	38.556122	16.611599	2.567502	13.012878	6.364142	0.000000	-10.000000	-0.050000	-6.383333	916.166687	1023.000000	1023.000000	2046.000000
0.920000	0.066061	39.042244	16.641922	2.579029	13.582535	6.238760	0.000000	-10.000000	-0.050000	-6.050000	913.833313	1023.000000	1023.000000	2046.000000
0.940000	0.066381	39.230946	16.717781	2.586632	13.478139	6.448394	0.000000	-10.000000	-0.050000	-5.933333	911.500000	1023.000000	1023.000000	2046.000000
0.960000	0.067037	39.618938	17.008034	2.831710	13.306873	6.472322	0.000000	-10.000000	-0.041667	-6.383333	909.500000	1023.000000	1023.000000	2046.000000
0.980000	0.068274	40.350109	16.953831	2.923372	13.957584	6.515322	0.000000	-10.000000	-0.033333	-7.200000	907.500000	1023.000000	1023.000000	2046.000000
1.000000	0.068440	40.447948	16.797041	2.894421	13.932397	6.824090	0.000000	-10.000000	-0.016667	-8.183333	905.166687	1023.000000	1023.000000	2046.000000
1.020000	0.067157	39.689533	16.542562	3.100485	13.506495	6.539990	0.000000	-10.000000	-0.008333	-9.233334	902.500000	1023.000000	1023.000000	2046.000000
1.040000	0.066444	39.268177	16.154118	2.870538	13.690187	6.553331	0.000000	-10.000000	0.016667	-10.266667	899.333313	1023.000000	1023.000000	2046.000000
1.060000	0.065132	38.492973	15.671168	2.635682	13.523922	6.662202	0.000000	-10.000000	0.033333	-11.616667	895.833313	1023.000000	1023.000000	2046.000000
1.080000	0.063548	37.556587	15.497297	2.692065	12.914770	6.452454	0.000000	-10.000000	0.050000	-12.950000	892.000000	1023.000000	1023.000000	2046.000000
1.100000	0.063104	37.294540	15.198941	2.513587	13.141700	6.440313	0.000000	-10.000000	0.050000	-14.116667	887.666687	1023.000000	1023.000000	2046.000000
1.120000	0.062287	36.811375	14.971748	2.304064	12.941063	6.594499	0.000000	-10.000000	0.050000	-14.900001	883.166687	1023.000000	1023.000000	2046.000000
1.140000	0.061283	36.218235	14.985996	2.438168	12.455411	6.338659	0.000000	-10.000000	0.050000	-15.300000	878.166687	1023.000000	1023.000000	2046.000000
1.160000	0.061971	36.624599	15.013446	2.412367	12.696001	6.502785	0.000000	-10.000000	0.041667	-15.266666	873.166687	1023.000000	1023.000000	2046.000000
1.180000	0.062799	37.114342	14.934005	2.495714	13.082765	6.601859	0.000000	-10.000000	0.033333	-14.783334	868.000000	1023.000000	1023.000000	2046.000000
1.200000	0.062722	37.068768	15.025914	2.693364	12.719483	6.630007	0.000000	-10.000000	0.016667	-14.066667	863.000000	1023.000000	1023.000000	2046.000000
1.220000	0.063550	37.558266	15.166224	2.894611	12.689592	6.807839	0.000000	-10.000000	0.016667	-13.550000	858.333313	1023.000000	1023.000000	2046.000000
1.240000	0.064373	38.044239	14.965920	3.092613	13.197369	6.788339	0.000000	-10.000000	0.016667	-13.333333	853.666687	1023.000000	1023.000000	2046.000000
1.260000	0.064082	37.872196	14.871374	3.129866	12.872904	6.998052	0.000000	-10.000000	0.025000	-13.466666	849.333313	1023.000000	1023.000000	2046.000000
1.280000	0.063971	37.806595	14.992628	3.369715	12.467477	6.976775	0.000000	-10.000000	0.033333	-13.716666	844.666687	1023.000000	1023.000000	2046.000000
1.300000	0.064512	38.126617	14.744542	3.513547	12.907809	6.960718	0.000000	-10.000000	0.041667	-13.983334	840.166687	1023.000000	1023.000000	2046.000000
1.320000	0.064610	38.184242	14.653212	3.470372	12.931591	7.129069	0.000000	-10.000000	0.050000	-14.266666	835.500000	1023.000000	1023.000000	2046.000000
1.340000	0.063816	37.715244	14.630260	3.656687	12.450498	6.977802	0.000000	-10.000000	0.050000	-14.650001	830.833313	1023.000000	1023.000000	2046.000000
1.360000	0.064109	37.888252	14.621725	3.715647	12.445082	7.105800	0.000000	-10.000000	0.050000	-15.033334	826.000000	1023.000000	1023.000000	2046.000000
1.380000	0.064161	37.918995	14.256692	3.814698	12.785277	7.062327	0.000000	-10.000000	0.066667	-15.466667	820.833313	1023.000000	1023.000000	2046.000000
1.400000	0.062984	37.223438	14.138141	3.753816	12.209517	7.121965	0.000000	-10.000000	0.100000	-16.066668	815.666687	1023.000000	1023.000000	2046.000000
1.420000	0.063013	37.240749	14.104031	3.919675	12.046312	7.170731	0.000000	-10.000000	0.133333	-16.916668	810.166687	1023.000000	1023.000000	2046.000000
1.440000	0.062920	37.185627	13.694770	4.013185	12.442553	7.035118	0.000000	-10.000000	0.150000	-17.716667	804.500000	1023.000000	1023.000000	2046.000000
1.460000	0.061990	36.636108	13.537935	3.852862	12.004407	7.240905	0.000000	-10.000000	0.150000	-18.366667	798.500000	1023.000000	1023.000000	2046.000000
1.480000	0.061666	36.444889	13.613641	4.055344	11.605995	7.169909	0.000000	-10.000000	0.158333	-18.816668	792.500000	1023.000000	1023.000000	2046.000000
1.500000	0.061836	36.545155	13.261167	4.186240	12.011990	7.085757	0.000000	-10.000000	0.158333	-19.316668	786.333313	1023.000000	1023.000000	2046.000000
1.520000	0.061382	36.276798	13.073534	4.044439	11.888391	7.270435	0.000000	-10.000000	0.158333	-19.616667	780.000000	1023.000000	1023.000000	2046.000000
1.540000	0.060388	35.689121	13.047080	4.180010	11.345517	7.116516	0.000000	-10.000000	0.158333	-19.816668	773.333313	1023.000000	1023.000000	2046.000000
1.560000	0.059666	35.262329	12.665281	4.250852	11.197840	7.148355	0.000000	-10.000000	0.175000	-19.900000	766.666687	1023.000000	1023.000000	2046.000000
1.580000	0.058022	34.291065	12.108978	4.151639	11.112022	6.918423	0.000000	-10.000000	0.183333	-19.900000	760.000000	1023.000000	1023.000000	2046.000000
1.600000	0.055063	32.542461	11.851066	3.738767	10.143424	6.809205	0.000000	-10.000000	0.191667	-20.050001	753.333313	1023.000000	1023.000000	2046.000000
1.620000	0.053662	31.713964	11.783868	3.667104	9.658090	6.604904	0.000000	-10.000000	0.208333	-20.416668	746.666687	1023.000000	1023.000000	2046.000000
1.640000	0.052918	31.274446	11.289341	3.612183	10.066427	6.306497	0.000000	-10.000000	0.258333	-21.266666	739.833313	1023.000000	1023.000000	2046.000000
1.660000	0.051709	30.560297	11.074379	3.229573	9.726294	6.530051	0.000000	-10.000000	0.300000	-22.066668	732.833313	1023.000000	1023.000000	2046.000000
1.680000	0.050867	30.062342	11.034065	3.489840	9.267893	6.270544	0.000000	-10.000000	0.333333	-22.966667	725.500000	1023.000000	1023.000000	2046.000000
1.700000	0.050721	29.975939	10.399026	3.630958	9.667669	6.278285	0.000000	-10.000000	0.333333	-23.400000	717.833313	1023.000000	1023.000000	2046.000000
1.720000	0.049831	29.450401	10.162133	3.507275	9.166715	6.614279	0.000000	-10.000000	0.333333	-23.733334	710.000000	1023.000000	1023.000000	2046.000000
1.740000	0.049352	29.167116	10.229170	3.872658	8.636725	6.428563	0.000000	-10.000000	0.325000	-23.750000	702.000000	1023.000000	1023.000000	2046.000000
1.760000	0.048965	28.938419	9.794748	3.947221	8.847561	6.348891	0.000000	-10.000000	0.325000	-23.666666	694.000000	1023.000000	1023.000000	2046.000000
1.780000	0.046826	27.673933	9.388380	3.496946	8.385692	6.402914	0.000000	-10.000000	0.316667	-23.850000	686.000000	1023.000000	1023.000000	2046.000000
1.800000	0.042809	25.300179	8.937107	3.300054	7.157375	5.905643	0.000000	-10.000000	0.325000	-23.850000	678.000000	1023.000000	1023.000000	2046.000000
1.820000	0.039402	23.286325	8.091882	2.997535	6.728344	5.468565	0.000000	-10.000000	0.316667	-24.083334	670.000000	1023.000000	1023.000000	2046.000000
1.840000	0.036103	21.336857	7.440669	2.404976	6.233665	5.257547	0.000000	-10.000000	0.333333	-23.900000	662.000000	1023.000000	1023.000000	2046.000000
1.860000	0.033561	19.834433	7.237717	2.227517	5.462679	4.906519	0.000000	-10.000000	0.325000	-24.000000	654.000000	1023.000000	1023.000000	2046.000000
1.880000	0.032370	19.130444	6.710688	2.151982	5.550425	4.717348	0.000000	-10.000000	0.333333	-24.016666	646.000000	1023.000000	1023.000000	2046.000000
1.900000	0.030741	18.168070	6.232872	1.848569	5.531297	4.555331	0.000000	-10.000000	0.316667	-23.966667	638.000000	1023.000000	1023.000000	2046.000000
1.920000	0.029042	17.163563	6.123711	1.602600	4.911366	4.525887	0.000000	-10.000000	0.316667	-23.700001	630.000000	1023.000000	1023.000000	2046.000000
1.940000	0.028509	16.848867	5.997088	1.761853	4.782363	4.307562	0.000000	-10.000000	0.316667	-23.550001	622.166687	1023.000000	1023.000000	2046.000000
1.960000	0.027651	16.341459	5.501220	1.651647	5.130845	4.057747	0.000000	-10.000000	0.316667	-23.566668	614.500000	1023.000000	1023.000000	2046.000000
1.980000	0.026364	15.581374	5.467865	1.225363	4.664651	4.223495	0.000000	-10.000000	0.308333	-23.466667	606.833313	1023.000000	1023.000000	2046.000000
2.000000	0.026063	15.403051	5.602689	1.441935	4.398745	3.959684	0.000000	-10.000000	0.300000	-23.300001	599.000000	1023.000000	1023.000000	2046.000000
2.020000	0.025913	15.314392	5.212335	1.459275	4.848802	3.793980	0.000000	-10.000000	0.300000	-23.066668	591.000000	1023.000000	1023.000000	2046.000000
2.040000	0.025136	14.855647	5.136459	1.071227	4.623353	4.024608	0.000000	-10.000000	0.300000	-22.950001	583.166687	1023.000000	1023.000000	2046.000000
2.060000	0.025299	14.951446	5.391412	1.397380	4.384132	3.778522	0.000000	-10.000000	0.300000	-23.033335	575.500000	1023.000000	1023.000000	2046.000000
2.080000	0.025885	15.297902	5.116732	1.560103	4.810481	3.810587	0.000000	-10.000000	0.308333	-23.116667	567.833313	1023.000000	1023.000000	2046.000000
2.100000	0.025883	15.296592	5.068990	1.375362	4.702450	4.149789	0.000000	-10.000000	0.325000	-23.516666	560.000000	1023.000000	1023.000000	2046.000000
2.120000	0.025485	15.061437	5.028955	1.626994	4.358186	4.047302	0.000000	-10.000000	0.333333	-23.666666	552.000000	1023.000000	1023.000000	2046.000000
2.140000	0.025087	14.826261	4.589047	1.815151	4.403294	4.018769	0.000000	-10.000000	0.333333	-23.933332	544.000000	1023.000000	1023.000000	2046.000000
2.160000	0.023402	13.830806	3.955064	1.609768	4.390637	3.875336	0.000000	-10.000000	0.325000	-23.966667	536.000000	1023.000000	1023.000000	2046.000000
2.180000	0.021365	12.626578	3.600556	1.239841	3.813665	3.972517	0.000000	-10.000000	0.333333	-23.950001	528.000000	1023.000000	1023.000000	2046.000000
2.200000	0.020317	12.007494	3.375170	1.476009	3.448132	3.708183	0.000000	-10.000000	0.341667	-23.900000	520.000000	1023.000000	1023.000000	2046.000000
2.220000	0.019187	11.339610	2.759273	1.411326	3.545080	3.623932	0.000000	-10.000000	0.350000	-24.050001	512.000000	1023.000000	1023.000000	2046.000000
2.240000	0.017678	10.447737	2.553198	1.036024	3.018326	3.840189	0.000000	-10.000000	0.341667	-24.166668	504.000000	1023.000000	1023.000000	2046.000000
2.260000	0.016685	9.861094	2.475207	1.233156	2.559128	3.593604	0.000000	-10.000000	0.325000	-24.266666	496.000000	1023.000000	1023.000000	2046.000000
2.280000	0.016378	9.679531	2.230353	1.344428	2.536769	3.567981	0.000000	-10.000000	0.316667	-23.800001	488.000000	1023.000000	1023.000000	2046.000000
2.300000	0.015938	9.419396	1.942260	1.303253	2.681625	3.492258	0.000000	-10.000000	0.308333	-23.500000	480.166656	1023.000000	1023.000000	2046.000000
2.320000	0.015621	9.231987	2.026437	1.101873	2.306836	3.796842	0.000000	-10.000000	0.308333	-22.950001	472.500000	1023.000000	1023.000000	2046.000000
2.340000	0.016133	9.534552	2.089837	1.590683	2.252185	3.601847	0.000000	-10.000000	0.291667	-22.750000	464.833344	1023.000000	1023.000000	2046.000000
2.360000	0.015920	9.408850	1.688302	1.673260	2.520698	3.526590	0.000000	-10.000000	0.291667	-22.416668	457.333344	1023.000000	1023.000000	2046.000000
2.380000	0.015547	9.188405	1.705692	1.432378	2.113641	3.936695	0.000000	-10.000000	0.300000	-22.316668	449.666656	1023.000000	1023.000000	2046.000000
2.400000	0.015717	9.288985	1.798530	1.941282	1.879000	3.670173	0.000000	-10.000000	0.308333	-22.266668	442.333344	1023.000000	1023.000000	2046.000000
2.420000	0.015421	9.113868	1.332931	2.050780	2.067984	3.662173	0.000000	-10.000000	0.300000	-22.283335	434.833344	1023.000000	1023.000000	2046.000000
2.440000	0.014975	8.850259	1.285067	1.823003	1.794799	3.947390	0.000000	-10.000000	0.291667	-22.516666	427.500000	1023.000000	1023.000000	2046.000000
2.460000	0.014685	8.678976	1.280967	2.009908	1.560647	3.827454	0.000000	-10.000000	0.275000	-22.483334	419.833344	1023.000000	1023.000000	2046.000000
2.480000	0.014784	8.737158	1.203427	2.289902	1.433285	3.810543	0.000000	-10.000000	0.283333	-22.383333	412.333344	1023.000000	1023.000000	2046.000000
2.500000	0.014010	8.279656	0.790233	2.190659	1.598449	3.700317	0.000000	-10.000000	0.266667	-22.083334	404.833344	1023.000000	1023.000000	2046.000000
2.520000	0.013625	8.052507	0.869432	1.963515	1.211362	4.008199	0.000000	-10.000000	0.266667	-21.950001	397.500000	1023.000000	1023.000000	2046.000000
2.540000	0.013519	7.989493	0.889907	2.293780	1.027969	3.777837	0.000000	-10.000000	0.241667	-21.666668	390.166656	1023.000000	1023.000000	2046.000000
2.560000	0.013026	7.698387	0.483886	2.413403	1.113957	3.687141	0.000000	-10.000000	0.241667	-21.550001	383.000000	1023.000000	1023.000000	2046.000000
2.580000	0.012244	7.236236	0.220683	2.244845	1.035892	3.734815	0.000000	-10.000000	0.250000	-21.516666	375.833344	1023.000000	1023.000000	2046.000000
2.600000	0.011796	6.971498	0.230701	2.099929	0.648706	3.992162	0.000000	-10.000000	0.275000	-21.800001	368.500000	1023.000000	1023.000000	2046.000000
2.620000	0.011578	6.842515	0.185428	2.500382	0.396370	3.760336	0.000000	-10.000000	0.291667	-22.033335	361.166656	1023.000000	1023.000000	2046.000000
2.640000	0.010821	6.395061	-0.361962	2.581383	0.550392	3.625248	0.000000	-10.000000	0.300000	-22.416668	353.833344	1023.000000	1023.000000	2046.000000
2.660000	0.010143	5.994406	-0.464738	2.268742	0.267200	3.923203	0.000000	-10.000000	0.300000	-22.700001	346.500000	1023.000000	1023.000000	2046.000000
2.680000	0.009753	5.764166	-0.392321	2.462490	-0.116809	3.810806	0.000000	-10.000000	0.300000	-23.000000	338.833344	1023.000000	1023.000000	2046.000000
2.700000	0.009206	5.440804	-0.712980	2.716925	-0.206104	3.642964	0.000000	-10.000000	0.300000	-23.100000	331.000000	1023.000000	1023.000000	2046.000000
2.720000	0.008301	4.906082	-1.051028	2.499511	-0.233920	3.691518	0.000000	-10.000000	0.300000	-23.116667	323.333344	1023.000000	1023.000000	2046.000000
2.740000	0.007772	4.593388	-0.995049	2.336149	-0.636346	3.888634	0.000000	-10.000000	0.308333	-23.016666	315.666656	1023.000000	1023.000000	2046.000000
2.760000	0.007436	4.394943	-1.054205	2.732823	-0.878649	3.594973	0.000000	-10.000000	0.308333	-22.983334	308.000000	1023.000000	1023.000000	2046.000000
2.780000	0.006210	3.669984	-1.582471	2.620032	-0.792767	3.425190	0.000000	-10.000000	0.316667	-22.816668	300.333344	1023.000000	1023.000000	2046.000000
2.800000	0.005708	3.373602	-1.502176	2.234544	-1.228720	3.869954	0.000000	-10.000000	0.308333	-22.733334	292.666656	1023.000000	1023.000000	2046.000000
2.820000	0.005193	3.069155	-1.517362	2.662776	-1.532053	3.455793	0.000000	-10.000000	0.300000	-22.366667	285.166656	1023.000000	1023.000000	2046.000000
2.840000	0.004050	2.393351	-2.073384	2.671181	-1.444037	3.239590	0.000000	-10.000000	0.291667	-22.266666	277.500000	1023.000000	1023.000000	2046.000000
2.860000	0.003183	1.880937	-2.109065	2.182991	-1.852050	3.659061	0.000000	-10.000000	0.291667	-21.916666	270.166656	1023.000000	1023.000000	2046.000000
2.880000	0.001601	0.946185	-2.325843	2.503263	-2.400999	3.169763	0.000000	-10.000000	0.300000	-21.900000	262.833344	1023.000000	1023.000000	2046.000000
2.900000	-0.001052	-0.621697	-3.038496	2.340842	-2.806374	2.882331	0.000000	-10.000000	0.283333	-21.666666	255.666672	1023.000000	1023.000000	2046.000000
2.920000	-0.003195	-1.888483	-3.158169	1.642718	-3.484707	3.111675	0.000000	-10.000000	0.275000	-21.633333	248.333328	1023.000000	1023.000000	2046.000000
2.940000	-0.004989	-2.948574	-3.168246	1.672492	-4.059340	2.606520	0.000000	-10.000000	0.250000	-21.150002	241.166672	1023.000000	1023.000000	2046.000000
2.960000	-0.006826	-4.034145	-3.673666	1.523478	-4.098958	2.215001	0.000000	-10.000000	0.233333	-20.800001	234.000000	1023.000000	1023.000000	2046.000000
2.980000	-0.007535	-4.453461	-3.683045	0.876472	-4.179308	2.532420	0.000000	-10.000000	0.208333	-20.500000	227.166672	1023.000000	1023.000000	2046.000000
3.000000	-0.007771	-4.592575	-3.539107	1.042235	-4.396455	2.300752	0.000000	-10.000000	0.200000	-20.350000	220.333328	1023.000000	1023.000000	2046.000000
3.020000	-0.008404	-4.966978	-4.055594	1.260755	-4.219190	2.047051	0.000000	-10.000000	0.191667	-20.283333	213.500000	1023.000000	1023.000000	2046.000000
3.040000	-0.008672	-5.125070	-4.280057	0.987483	-4.284350	2.451855	0.000000	-10.000000	0.175000	-20.083334	206.666672	1023.000000	1023.000000	2046.000000
3.060000	-0.008521	-5.035633	-4.178626	1.309601	-4.635401	2.468792	0.000000	-10.000000	0.158333	-20.000000	200.000000	1023.000000	1023.000000	2046.000000
3.080000	-0.008979	-5.306387	-4.457350	1.636495	-4.721606	2.236073	0.000000	-10.000000	0.150000	-19.533335	193.333328	1023.000000	1023.000000	2046.000000
3.100000	-0.010257	-6.061990	-4.767230	1.272636	-4.748619	2.181222	0.000000	-10.000000	0.150000	-19.183334	186.833328	1023.000000	1023.000000	2046.000000
3.120000	-0.011812	-6.980850	-4.756258	0.765661	-5.369145	2.378892	0.000000	-10.000000	0.141667	-18.650000	180.500000	1023.000000	1023.000000	2046.000000
3.140000	-0.014892	-8.801138	-5.209814	0.896829	-6.095688	1.607535	0.000000	-10.000000	0.133333	-18.033333	174.333328	1023.000000	1023.000000	2046.000000
3.160000	-0.018471	-10.916167	-5.974795	0.397577	-6.443910	1.104961	0.000000	-10.000000	0.116667	-17.000000	168.333328	1023.000000	1023.000000	2046.000000
3.180000	-0.020202	-11.939329	-6.077568	-0.409006	-6.774418	1.321663	0.000000	-10.000000	0.091667	-15.933333	162.500000	1023.000000	1023.000000	2046.000000
3.200000	-0.021638	-12.788244	-6.198562	-0.434254	-7.137096	0.981667	0.000000	-10.000000	0.075000	-15.066667	157.166672	1023.000000	1023.000000	2046.000000
3.220000	-0.023002	-13.594005	-6.568723	-0.225826	-7.294515	0.495060	0.000000	-10.000000	0.058333	-14.600000	152.000000	1023.000000	1023.000000	2046.000000
3.240000	-0.024301	-14.361678	-7.002095	-0.544996	-7.172652	0.358064	0.000000	-10.000000	0.041667	-14.316667	147.166672	1023.000000	1023.000000	2046.000000
3.260000	-0.024358	-14.395330	-6.821691	-1.010459	-7.419939	0.856758	0.000000	-10.000000	0.033333	-14.100000	142.500000	1023.000000	1023.000000	2046.000000
3.280000	-0.025025	-14.789670	-6.923902	-0.540755	-7.596960	0.271946	0.000000	-10.000000	0.025000	-13.666667	137.833328	1023.000000	1023.000000	2046.000000
3.300000	-0.025889	-15.300632	-7.354484	-0.593618	-7.428842	0.076313	0.000000	-10.000000	0.025000	-13.166667	133.333328	1023.000000	1023.000000	2046.000000
3.320000	-0.025786	-15.239718	-7.134455	-1.155848	-7.474604	0.525189	0.000000	-10.000000	0.008333	-12.783334	128.666672	1023.000000	1023.000000	2046.000000
3.340000	-0.025679	-15.176580	-6.999774	-0.902928	-7.594742	0.320863	0.000000	-10.000000	0.000000	-12.333334	124.333336	1023.000000	1023.000000	2046.000000
3.360000	-0.025957	-15.340867	-7.172425	-0.621801	-7.533750	-0.012890	0.000000	-10.000000	0.000000	-12.066667	120.000000	1023.000000	1023.000000	2046.000000
3.380000	-0.025840	-15.271388	-7.322534	-0.889698	-7.151640	0.092485	0.000000	-10.000000	0.000000	-11.650001	116.000000	1023.000000	1023.000000	2046.000000
3.400000	-0.024607	-14.542548	-6.876042	-1.129643	-7.186790	0.649926	0.000000	-10.000000	0.000000	-11.383333	112.166664	1023.000000	1023.000000	2046.000000
3.420000	-0.024010	-14.189666	-6.870000	-0.418087	-7.125798	0.224220	0.000000	-10.000000	0.000000	-11.250000	108.500000	1023.000000	1023.000000	2046.000000
3.440000	-0.024052	-14.214519	-7.226360	-0.416407	-6.823401	0.251649	0.000000	-10.000000	0.000000	-11.133333	104.833336	1023.000000	1023.000000	2046.000000
3.460000	-0.023375	-13.814469	-7.069410	-0.796131	-6.874069	0.925141	0.000000	-10.000000	0.000000	-10.800000	101.166664	1023.000000	1023.000000	2046.000000
3.480000	-0.024204	-14.304275	-7.266344	-0.297554	-7.111027	0.370650	0.000000	-10.000000	0.000000	-10.216667	97.500000	1023.000000	1023.000000	2046.000000
3.500000	-0.025857	-15.281561	-7.898355	-0.471651	-7.079947	0.168392	0.000000	-10.000000	0.000000	-9.883333	94.166664	1023.000000	1023.000000	2046.000000
3.520000	-0.026118	-15.435747	-7.822473	-1.086524	-7.222765	0.696016	0.000000	-10.000000	0.000000	-9.883333	90.833336	1023.000000	1023.000000	2046.000000
3.540000	-0.026951	-15.928060	-8.008372	-0.647662	-7.483552	0.211527	0.000000	-10.000000	0.000000	-9.883333	87.500000	1023.000000	1023.000000	2046.000000
3.560000	-0.028084	-16.597435	-8.455862	-0.587372	-7.580618	0.026417	0.000000	-10.000000	0.000000	-9.583334	84.166664	1023.000000	1023.000000	2046.000000
3.580000	-0.028293	-16.721117	-8.432775	-1.106283	-7.595423	0.413363	0.000000	-10.000000	0.000000	-9.100000	81.000000	1023.000000	1023.000000	2046.000000
3.600000	-0.028410	-16.790470	-8.326072	-0.895478	-7.872036	0.303117	0.000000	-10.000000	-0.016667	-8.533334	78.000000	1023.000000	1023.000000	2046.000000
3.620000	-0.028918	-17.090471	-8.598598	-0.540686	-7.882401	-0.068786	0.000000	-10.000000	-0.025000	-7.900000	75.166664	1023.000000	1023.000000	2046.000000
3.640000	-0.028474	-16.827986	-8.561888	-0.887143	-7.586148	0.207194	0.000000	-10.000000	-0.041667	-7.200000	72.333336	1023.000000	1023.000000	2046.000000
3.660000	-0.027359	-16.169317	-8.179065	-0.977928	-7.656591	0.644265	0.000000	-10.000000	-0.041667	-6.600000	69.833336	1023.000000	1023.000000	2046.000000
3.680000	-0.027134	-16.036459	-8.256455	-0.258606	-7.606314	0.084917	0.000000	-10.000000	-0.050000	-6.166667	67.500000	1023.000000	1023.000000	2046.000000
3.700000	-0.026803	-15.840380	-8.401416	-0.397307	-7.320337	0.278680	0.000000	-10.000000	-0.050000	-5.666667	65.500000	1023.000000	1023.000000	2046.000000
3.720000	-0.025430	-15.029338	-7.915484	-0.629642	-7.367129	0.882917	0.000000	-10.000000	-0.058333	-5.166667	63.666668	1023.000000	1023.000000	2046.000000
3.740000	-0.025197	-14.891204	-7.965517	0.052354	-7.385283	0.407242	0.000000	-10.000000	-0.066667	-4.700000	62.000000	1023.000000	1023.000000	2046.000000
3.760000	-0.025087	-14.826185	-8.123384	0.168676	-7.268286	0.396808	0.000000	-10.000000	-0.066667	-4.333333	60.500000	1023.000000	1023.000000	2046.000000
3.780000	-0.024272	-14.344851	-7.983150	-0.118897	-7.007108	0.764304	0.000000	-10.000000	-0.066667	-3.933333	59.000000	1023.000000	1023.000000	2046.000000
3.800000	-0.023379	-13.817191	-7.678346	-0.104843	-7.081222	1.047220	0.000000	-10.000000	-0.066667	-3.466667	57.666668	1023.000000	1023.000000	2046.000000
3.820000	-0.023307	-13.774175	-7.740476	0.499710	-7.053863	0.520453	0.000000	-10.000000	-0.075000	-3.000000	56.500000	1023.000000	1023.000000	2046.000000
3.840000	-0.023283	-13.760140	-7.903253	0.461446	-6.927235	0.608901	0.000000	-10.000000	-0.075000	-2.616667	55.500000	1023.000000	1023.000000	2046.000000
3.860000	-0.022523	-13.310900	-7.724716	0.162414	-6.696603	0.948006	0.000000	-10.000000	-0.075000	-2.283333	54.666668	1023.000000	1023.000000	2046.000000
3.880000	-0.021838	-12.906548	-7.453662	0.154087	-6.792607	1.185634	0.000000	-10.000000	-0.066667	-2.066667	54.166668	1023.000000	1023.000000	2046.000000
3.900000	-0.021870	-12.924926	-7.581970	0.701450	-6.719790	0.675383	0.000000	-10.000000	-0.075000	-1.883333	53.666668	1023.000000	1023.000000	2046.000000
3.920000	-0.021829	-12.901134	-7.705754	0.586942	-6.563417	0.781095	0.000000	-10.000000	-0.066667	-1.866667	53.333332	1023.000000	1023.000000	2046.000000
3.940000	-0.020863	-12.329988	-7.409215	0.196014	-6.395429	1.278641	0.000000	-10.000000	-0.066667	-2.033333	53.000000	1023.000000	1023.000000	2046.000000
3.960000	-0.020689	-12.227485	-7.324412	0.574261	-6.498334	1.021001	0.000000	-10.000000	-0.050000	-2.350000	52.666668	1023.000000	1023.000000	2046.000000
3.980000	-0.020904	-12.354301	-7.510217	0.823989	-6.457504	0.789431	0.000000	-10.000000	-0.050000	-2.583333	52.000000	1023.000000	1023.000000	2046.000000
4.000000	-0.020471	-12.098648	-7.461373	0.483452	-6.186868	1.066141	0.000000	-10.000000	-0.050000	-2.716667	51.000000	1023.000000	1023.000000	2046.000000
4.020000	-0.019848	-11.729950	-7.201622	0.422571	-6.282038	1.331139	0.000000	-10.000000	-0.058333	-2.766667	50.000000	1023.000000	1023.000000	2046.000000
4.040000	-0.020190	-11.932055	-7.375285	0.925615	-6.274000	0.791615	0.000000	-10.000000	-0.066667	-2.800000	49.000000	1023.000000	1023.000000	2046.000000
4.060000	-0.020414	-12.064451	-7.516376	0.808264	-6.245924	0.889586	0.000000	-10.000000	-0.066667	-2.800000	47.833332	1023.000000	1023.000000	2046.000000
4.080000	-0.020413	-12.063997	-7.487051	0.456237	-6.126265	1.093081	0.000000	-10.000000	-0.066667	-2.733333	46.666668	1023.000000	1023.000000	2046.000000
4.100000	-0.021133	-12.489458	-7.422618	0.318688	-6.543739	1.158211	0.000000	-10.000000	-0.066667	-2.683333	45.833332	1023.000000	1023.000000	2046.000000
4.120000	-0.022882	-13.523507	-7.726696	0.612333	-6.884148	0.475004	0.000000	-10.000000	-0.075000	-2.600000	45.166668	1023.000000	1023.000000	2046.000000
4.140000	-0.024488	-14.472594	-7.954404	0.256680	-7.126139	0.351268	0.000000	-10.000000	-0.066667	-2.383333	44.500000	1023.000000	1023.000000	2046.000000
4.160000	-0.024976	-14.760830	-7.704636	-0.409922	-7.190922	0.544650	0.000000	-10.000000	-0.066667	-2.133333	43.666668	1023.000000	1023.000000	2046.000000
4.180000	-0.025448	-15.039889	-7.597078	-0.512573	-7.345722	0.415483	0.000000	-10.000000	-0.066667	-2.100000	43.166668	1023.000000	1023.000000	2046.000000
4.200000	-0.026017	-15.375842	-7.721100	-0.212467	-7.312966	-0.129309	0.000000	-10.000000	-0.066667	-2.483333	42.833332	1023.000000	1023.000000	2046.000000
4.220000	-0.025992	-15.361078	-7.889540	-0.528632	-7.012595	0.069689	0.000000	-10.000000	-0.066667	-3.050000	42.333332	1023.000000	1023.000000	2046.000000
4.240000	-0.024859	-14.691895	-7.573654	-0.757140	-6.954431	0.593330	0.000000	-10.000000	-0.058333	-3.450000	41.500000	1023.000000	1023.000000	2046.000000
4.260000	-0.025299	-14.951466	-7.896306	-0.094046	-7.098552	0.137438	0.000000	-10.000000	-0.075000	-3.566667	40.333332	1023.000000	1023.000000	2046.000000
4.280000	-0.025103	-14.835643	-7.997777	-0.067835	-7.052455	0.282425	0.000000	-10.000000	-0.083333	-3.433333	39.166668	1023.000000	1023.000000	2046.000000
4.300000	-0.024286	-14.353222	-7.735476	-0.355921	-6.945033	0.683208	0.000000	-10.000000	-0.100000	-3.250000	37.833332	1023.000000	1023.000000	2046.000000
4.320000	-0.025081	-14.822835	-7.820850	-0.184364	-7.227897	0.410276	0.000000	-10.000000	-0.091667	-3.116667	36.666668	1023.000000	1023.000000	2046.000000
4.340000	-0.027273	-16.118538	-8.211547	-0.266900	-7.655510	0.015420	0.000000	-10.000000	-0.075000	-2.966667	35.500000	1023.000000	1023.000000	2046.000000
4.360000	-0.029828	-17.628084	-8.620818	-0.864691	-7.971529	-0.171046	0.000000	-10.000000	-0.075000	-2.283333	34.666668	1023.000000	1023.000000	2046.000000
4.380000	-0.031794	-18.789997	-8.704399	-1.420188	-8.519228	-0.146182	0.000000	-10.000000	-0.075000	-1.250000	34.166668	1023.000000	1023.000000	2046.000000
4.400000	-0.033943	-20.060518	-9.078991	-1.244430	-8.855135	-0.881963	0.000000	-10.000000	-0.083333	-0.333333	34.000000	1023.000000	1023.000000	2046.000000
4.420000	-0.035155	-20.776602	-9.408017	-1.519955	-8.917386	-0.931244	0.000000	-10.000000	-0.083333	0.000000	34.000000	1023.000000	1023.000000	2046.000000
4.440000	-0.035237	-20.825346	-9.329444	-1.914945	-8.789685	-0.791271	0.000000	-10.000000	-0.083333	0.000000	34.000000	1023.000000	1023.000000	2046.000000
4.460000	-0.035826	-21.173220	-9.392379	-1.808058	-9.022126	-0.950657	0.000000	-10.000000	-0.083333	-0.633333	34.000000	1023.000000	1023.000000	2046.000000
4.480000	-0.036577	-21.616898	-9.589881	-1.605576	-9.168480	-1.252960	0.000000	-10.000000	-0.075000	-1.200000	34.000000	1023.000000	1023.000000	2046.000000
4.500000	-0.036533	-21.591127	-9.635483	-1.911732	-8.893212	-1.150701	0.000000	-10.000000	-0.075000	-1.416667	33.666668	1023.000000	1023.000000	2046.000000
4.520000	-0.036145	-21.361788	-9.405377	-2.087304	-8.991010	-0.878097	0.000000	-10.000000	-0.083333	-0.783333	33.333332	1023.000000	1023.000000	2046.000000
4.540000	-0.036607	-21.634903	-9.527249	-1.707979	-9.072023	-1.327650	0.000000	-10.000000	-0.091667	-0.216667	33.000000	1023.000000	1023.000000	2046.000000
4.560000	-0.036451	-21.542459	-9.589056	-1.865327	-8.842346	-1.245730	0.000000	-10.000000	-0.100000	0.000000	33.000000	1023.000000	1023.000000	2046.000000
4.580000	-0.035464	-20.958933	-9.238119	-2.125246	-8.721146	-0.874423	0.000000	-10.000000	-0.091667	0.000000	33.000000	1023.000000	1023.000000	2046.000000
4.600000	-0.035521	-20.992693	-9.317548	-1.695654	-8.744995	-1.234495	0.000000	-10.000000	-0.091667	0.000000	33.000000	1023.000000	1023.000000	2046.000000
4.620000	-0.034886	-20.617809	-9.279963	-1.597391	-8.585430	-1.155025	0.000000	-10.000000	-0.083333	-0.283333	33.000000	1023.000000	1023.000000	2046.000000
4.640000	-0.033392	-19.734690	-9.029115	-1.698266	-8.242466	-0.764844	0.000000	-10.000000	-0.091667	-1.050000	33.000000	1023.000000	1023.000000	2046.000000
4.660000	-0.032642	-19.291374	-8.965151	-1.427405	-8.246398	-0.652419	0.000000	-10.000000	-0.091667	-1.750000	32.666668	1023.000000	1023.000000	2046.000000
4.680000	-0.032690	-19.320059	-9.191236	-1.040313	-8.275702	-0.812807	0.000000	-10.000000	-0.091667	-1.716667	32.333332	1023.000000	1023.000000	2046.000000
4.700000	-0.032669	-19.307234	-9.356232	-1.279439	-7.985115	-0.686448	0.000000	-10.000000	-0.083333	-0.950000	32.000000	1023.000000	1023.000000	2046.000000
4.720000	-0.033101	-19.562449	-9.447841	-1.432405	-8.183723	-0.498481	0.000000	-10.000000	-0.075000	-0.550000	32.000000	1023.000000	1023.000000	2046.000000
4.740000	-0.034157	-20.186859	-9.783272	-1.193717	-8.392904	-0.816966	0.000000	-10.000000	-0.075000	-1.116667	32.000000	1023.000000	1023.000000	2046.000000
4.760000	-0.034272	-20.254993	-9.850916	-1.473173	-8.249976	-0.680927	0.000000	-10.000000	-0.075000	-1.933333	31.666666	1023.000000	1023.000000	2046.000000
4.780000	-0.034419	-20.341627	-9.847089	-1.629326	-8.430226	-0.434985	0.000000	-10.000000	-0.083333	-2.183333	31.000000	1023.000000	1023.000000	2046.000000
4.800000	-0.035232	-20.822069	-10.023995	-1.280608	-8.658560	-0.858905	0.000000	-10.000000	-0.083333	-1.550000	30.333334	1023.000000	1023.000000	2046.000000
4.820000	-0.035489	-20.973904	-10.149186	-1.321737	-8.645109	-0.857871	0.000000	-10.000000	-0.091667	-0.733333	30.000000	1023.000000	1023.000000	2046.000000
4.840000	-0.034616	-20.458284	-9.910704	-1.515113	-8.410506	-0.621962	0.000000	-10.000000	-0.083333	0.100000	30.000000	1023.000000	1023.000000	2046.000000
4.860000	-0.034147	-20.180859	-9.816872	-1.414039	-8.445345	-0.504604	0.000000	-10.000000	-0.083333	0.816667	30.000000	1023.000000	1023.000000	2046.000000
4.880000	-0.033864	-20.013742	-9.824180	-0.980325	-8.420076	-0.789162	0.000000	-10.000000	-0.075000	1.316667	30.000000	1023.000000	1023.000000	2046.000000
4.900000	-0.033100	-19.561951	-9.763446	-0.905795	-8.269983	-0.622728	0.000000	-10.000000	-0.075000	1.566667	30.000000	1023.000000	1023.000000	2046.000000
4.920000	-0.031668	-18.715736	-9.488203	-0.993762	-7.928082	-0.305690	0.000000	-10.000000	-0.083333	1.666667	30.000000	1023.000000	1023.000000	2046.000000
4.940000	-0.030934	-18.281921	-9.366956	-0.840213	-7.976869	-0.097884	0.000000	-10.000000	-0.091667	1.783333	30.000000	1023.000000	1023.000000	2046.000000
4.960000	-0.030698	-18.142365	-9.386511	-0.389741	-8.013501	-0.352612	0.000000	-10.000000	-0.083333	1.816667	30.000000	1023.000000	1023.000000	2046.000000
4.980000	-0.029962	-17.707561	-9.334740	-0.364515	-7.799371	-0.208935	0.000000	-10.000000	-0.083333	1.716667	30.000000	1023.000000	1023.000000	2046.000000
5.000000	-0.028756	-16.994528	-9.048345	-0.483030	-7.631931	0.168778	0.000000	-10.000000	-0.083333	1.650000	30.000000	1023.000000	1023.000000	2046.000000
5.020000	-0.028568	-16.883654	-9.066144	-0.097585	-7.710633	-0.009292	0.000000	-10.000000	-0.100000	1.683333	30.000000	1023.000000	1023.000000	2046.000000
5.040000	-0.028147	-16.634665	-9.013533	0.045280	-7.687440	0.021028	0.000000	-10.000000	-0.091667	1.733333	30.000000	1023.000000	1023.000000	2046.000000
5.060000	-0.027166	-16.055035	-8.841889	-0.123050	-7.300478	0.210383	0.000000	-10.000000	-0.091667	1.750000	30.000000	1023.000000	1023.000000	2046.000000
5.080000	-0.026633	-15.740131	-8.734756	-0.067190	-7.345586	0.407400	0.000000	-10.000000	-0.083333	1.683333	30.000000	1023.000000	1023.000000	2046.000000
5.100000	-0.026650	-15.749928	-8.767887	0.275205	-7.412869	0.155622	0.000000	-10.000000	-0.091667	1.550000	30.000000	1023.000000	1023.000000	2046.000000
5.120000	-0.026035	-15.386861	-8.688954	0.131004	-7.059634	0.230723	0.000000	-10.000000	-0.083333	0.983333	30.000000	1023.000000	1023.000000	2046.000000
5.140000	-0.025171	-14.875964	-8.492221	0.061554	-6.975038	0.529741	0.000000	-10.000000	-0.083333	0.450000	30.000000	1023.000000	1023.000000	2046.000000
5.160000	-0.025362	-14.988999	-8.584415	0.398810	-7.080380	0.276986	0.000000	-10.000000	-0.075000	0.000000	30.000000	1023.000000	1023.000000	2046.000000
5.180000	-0.025059	-14.810045	-8.514979	0.349678	-6.992653	0.347909	0.000000	-10.000000	-0.066667	0.000000	30.000000	1023.000000	1023.000000	2046.000000
5.200000	-0.024077	-14.229715	-8.296503	0.182920	-6.709729	0.593597	0.000000	-10.000000	-0.066667	0.000000	30.000000	1023.000000	1023.000000	2046.000000
5.220000	-0.024253	-14.333640	-8.414947	0.389594	-6.801256	0.492968	0.000000	-10.000000	-0.066667	0.000000	30.000000	1023.000000	1023.000000	2046.000000
5.240000	-0.024659	-14.573370	-8.494429	0.575898	-6.972198	0.317358	0.000000	-10.000000	-0.075000	0.000000	30.000000	1023.000000	1023.000000	2046.000000
5.260000	-0.024944	-14.741752	-8.595575	0.344836	-6.799447	0.308435	0.000000	-10.000000	-0.083333	0.000000	30.000000	1023.000000	1023.000000	2046.000000
5.280000	-0.025651	-15.160010	-8.590699	0.080009	-7.141775	0.492455	0.000000	-10.000000	-0.083333	0.000000	30.000000	1023.000000	1023.000000	2046.000000
5.300000	-0.027331	-16.152496	-8.737884	0.186917	-7.582781	-0.018748	0.000000	-10.000000	-0.083333	0.266667	30.000000	1023.000000	1023.000000	2046.000000
5.320000	-0.028016	-16.557579	-8.697549	-0.221938	-7.554636	-0.083455	0.000000	-10.000000	-0.075000	0.766667	30.000000	1023.000000	1023.000000	2046.000000
5.340000	-0.028033	-16.567249	-8.540776	-0.517715	-7.547195	0.038437	0.000000	-10.000000	-0.075000	0.766667	30.000000	1023.000000	1023.000000	2046.000000
5.360000	-0.028455	-16.816759	-8.502997	-0.351978	-7.689332	-0.272451	0.000000	-10.000000	-0.066667	0.500000	30.000000	1023.000000	1023.000000	2046.000000
5.380000	-0.028103	-16.608952	-8.508182	-0.587773	-7.377129	-0.135867	0.000000	-10.000000	-0.066667	0.000000	30.000000	1023.000000	1023.000000	2046.000000
5.400000	-0.027123	-16.029795	-8.351667	-0.514341	-7.181543	0.017756	0.000000	-10.000000	-0.075000	0.000000	30.000000	1023.000000	1023.000000	2046.000000
5.420000	-0.027492	-16.247984	-8.605533	-0.178838	-7.405253	-0.058361	0.000000	-10.000000	-0.091667	0.000000	30.000000	1023.000000	1023.000000	2046.000000
5.440000	-0.027263	-16.112448	-8.587908	-0.112287	-7.472127	0.059874	0.000000	-10.000000	-0.100000	0.000000	30.000000	1023.000000	1023.000000	2046.000000
5.460000	-0.026601	-15.721216	-8.474190	-0.231324	-7.191004	0.175302	0.000000	-10.000000	-0.091667	0.000000	30.000000	1023.000000	1023.000000	2046.000000
5.480000	-0.027262	-16.111809	-8.588784	-0.190091	-7.463632	0.130698	0.000000	-10.000000	-0.091667	0.000000	30.000000	1023.000000	1023.000000	2046.000000
5.500000	-0.028952	-17.110500	-8.740579	-0.332906	-7.911321	-0.125695	0.000000	-10.000000	-0.083333	0.000000	30.000000	1023.000000	1023.000000	2046.000000
5.520000	-0.031170	-18.421473	-9.070996	-0.833562	-8.144588	-0.372326	0.000000	-10.000000	-0.083333	0.000000	30.000000	1023.000000	1023.000000	2046.000000
5.540000	-0.033955	-20.067417	-9.468005	-1.234466	-8.788873	-0.576075	0.000000	-10.000000	-0.075000	0.000000	30.000000	1023.000000	1023.000000	2046.000000
5.560000	-0.036097	-21.333216	-9.690334	-1.322947	-9.280729	-1.039204	0.000000	-10.000000	-0.066667	0.000000	30.000000	1023.000000	1023.000000	2046.000000
5.580000	-0.036805	-21.751652	-9.871853	-1.683052	-9.071054	-1.125694	0.000000	-10.000000	-0.075000	0.000000	30.000000	1023.000000	1023.000000	2046.000000
5.600000	-0.037494	-22.159149	-10.065849	-1.812067	-9.174647	-1.106586	0.000000	-10.000000	-0.066667	0.000000	30.000000	1023.000000	1023.000000	2046.000000
5.620000	-0.038462	-22.730877	-10.124783	-1.731984	-9.497392	-1.376719	0.000000	-10.000000	-0.075000	0.000000	30.000000	1023.000000	1023.000000	2046.000000
5.640000	-0.038333	-22.654850	-10.152030	-1.900679	-9.224599	-1.377542	0.000000	-10.000000	-0.066667	0.000000	30.000000	1023.000000	1023.000000	2046.000000
5.660000	-0.038391	-22.689074	-10.204074	-1.980343	-9.244708	-1.259949	0.000000	-10.000000	-0.075000	0.000000	30.000000	1023.000000	1023.000000	2046.000000
5.680000	-0.039125	-23.122952	-10.197153	-1.838806	-9.550562	-1.536431	0.000000	-10.000000	-0.075000	0.000000	30.000000	1023.000000	1023.000000	2046.000000
5.700000	-0.038606	-22.816206	-10.091567	-1.994298	-9.233429	-1.496911	0.000000	-10.000000	-0.075000	0.000000	30.000000	1023.000000	1023.000000	2046.000000
5.720000	-0.038372	-22.678135	-10.121093	-2.018040	-9.190043	-1.348958	0.000000	-10.000000	-0.066667	0.000000	30.000000	1023.000000	1023.000000	2046.000000
5.740000	-0.038610	-22.818556	-10.007624	-1.858596	-9.409256	-1.543081	0.000000	-10.000000	-0.066667	0.000000	30.000000	1023.000000	1023.000000	2046.000000
5.760000	-0.037597	-22.219917	-9.912536	-1.932925	-8.876470	-1.497987	0.000000	-10.000000	-0.058333	0.000000	30.000000	1023.000000	1023.000000	2046.000000
5.780000	-0.036897	-21.805904	-9.867422	-1.865946	-8.807312	-1.265224	0.000000	-10.000000	-0.066667	0.000000	30.000000	1023.000000	1023.000000	2046.000000
5.800000	-0.036519	-21.582666	-9.706515	-1.580086	-8.961707	-1.334359	0.000000	-10.000000	-0.066667	0.000000	30.000000	1023.000000	1023.000000	2046.000000
5.820000	-0.035097	-20.742054	-9.679954	-1.432968	-8.432519	-1.196612	0.000000	-10.000000	-0.066667	0.000000	30.000000	1023.000000	1023.000000	2046.000000
5.840000	-0.034427	-20.346169	-9.734270	-1.420523	-8.316792	-0.874582	0.000000	-10.000000	-0.066667	0.266667	30.000000	1023.000000	1023.000000	2046.000000
5.860000	-0.034906	-20.629166	-9.825871	-1.207196	-8.559279	-1.036819	0.000000	-10.000000	-0.058333	0.766667	30.000000	1023.000000	1023.000000	2046.000000
5.880000	-0.035042	-20.709612	-9.926474	-1.307308	-8.569751	-0.906079	0.000000	-10.000000	-0.066667	0.766667	30.000000	1023.000000	1023.000000	2046.000000
5.900000	-0.035028	-20.701342	-10.180565	-1.387713	-8.231856	-0.901207	0.000000	-10.000000	-0.075000	0.500000	30.000000	1023.000000	1023.000000	2046.000000
5.920000	-0.036018	-21.286919	-10.383370	-1.450124	-8.579248	-0.874177	0.000000	-10.000000	-0.083333	0.000000	30.000000	1023.000000	1023.000000	2046.000000
5.940000	-0.036218	-21.404812	-10.241899	-1.395442	-8.906342	-0.861129	0.000000	-10.000000	-0.091667	0.600000	30.000000	1023.000000	1023.000000	2046.000000
5.960000	-0.036020	-21.287649	-10.431775	-1.433710	-8.517273	-0.904890	0.000000	-10.000000	-0.091667	1.383333	30.000000	1023.000000	1023.000000	2046.000000
5.980000	-0.036594	-21.627111	-10.526376	-1.502282	-8.790144	-0.808309	0.000000	-10.000000	-0.108333	2.500000	30.000000	1023.000000	1023.000000	2046.000000
6.000000	-0.036443	-21.537552	-10.315554	-1.353434	-9.013553	-0.855013	0.000000	-10.000000	-0.116667	3.733333	30.000000	1023.000000	1023.000000	2046.000000
6.020000	-0.035122	-20.757065	-10.296420	-1.266693	-8.402979	-0.790974	0.000000	-10.000000	-0.133333	5.483334	30.000000	1023.000000	1023.000000	2046.000000
6.040000	-0.034385	-20.321436	-10.180856	-1.288246	-8.370873	-0.481462	0.000000	-10.000000	-0.150000	7.416667	30.000000	1023.000000	1023.000000	2046.000000
6.060000	-0.033614	-19.866091	-9.884864	-0.987955	-8.465746	-0.527525	0.000000	-10.000000	-0.166667	9.083334	30.000000	1023.000000	1023.000000	2046.000000
6.080000	-0.031828	-18.810616	-9.761693	-0.818458	-7.867362	-0.363102	0.000000	-10.000000	-0.191667	10.516667	30.000000	1023.000000	1023.000000	2046.000000
6.100000	-0.030541	-18.049992	-9.628597	-0.756909	-7.619844	-0.044641	0.000000	-10.000000	-0.200000	11.800000	30.000000	1023.000000	1023.000000	2046.000000
6.120000	-0.029972	-17.713345	-9.344045	-0.517641	-7.773743	-0.077916	0.000000	-10.000000	-0.225000	12.783334	28.666666	1023.000000	1023.000000	2046.000000
6.140000	-0.028219	-16.677198	-9.121259	-0.381700	-7.392013	0.217773	0.000000	-10.000000	-0.233333	14.016666	28.000000	1023.000000	1023.000000	2046.000000
6.160000	-0.026767	-15.819448	-9.032720	-0.264107	-6.888327	0.365706	0.000000	-10.000000	-0.250000	14.883333	27.333334	1023.000000	1023.000000	2046.000000
6.180000	-0.026213	-15.492146	-8.822256	-0.215457	-6.940029	0.485597	0.000000	-10.000000	-0.266667	15.750001	29.833334	1023.000000	1023.000000	2046.000000
6.200000	-0.024565	-14.517876	-8.409374	-0.013837	-6.763665	0.669001	0.000000	-10.000000	-0.291667	16.183334	33.333332	1023.000000	1023.000000	2046.000000
6.220000	-0.022851	-13.504735	-8.355842	0.114839	-5.955163	0.691431	0.000000	-10.000000	-0.316667	17.066668	38.833332	1023.000000	1023.000000	2046.000000
6.240000	-0.022071	-13.043757	-8.148948	0.014142	-5.873219	0.964267	0.000000	-10.000000	-0.333333	17.983334	44.333332	1023.000000	1023.000000	2046.000000
6.260000	-0.020723	-12.247171	-7.643475	0.234427	-5.798213	0.960090	0.000000	-10.000000	-0.341667	19.000000	50.333332	1023.000000	1023.000000	2046.000000
6.280000	-0.018970	-11.211015	-7.631526	0.298245	-4.934030	1.056296	0.000000	-10.000000	-0.375000	19.883333	56.333332	1023.000000	1023.000000	2046.000000
6.300000	-0.018459	-10.909043	-7.400420	0.178021	-4.972430	1.285785	0.000000	-10.000000	-0.408333	21.083334	62.833332	1023.000000	1023.000000	2046.000000
6.320000	-0.016943	-10.013182	-6.954186	0.382192	-4.800769	1.359583	0.000000	-10.000000	-0.450000	22.083334	69.666664	1023.000000	1023.000000	2046.000000
6.340000	-0.015807	-9.341853	-7.032677	0.465495	-4.098663	1.323991	0.000000	-10.000000	-0.483333	23.066668	76.833336	1023.000000	1023.000000	2046.000000
6.360000	-0.015749	-9.307485	-6.864061	0.186422	-4.252034	1.622189	0.000000	-10.000000	-0.500000	23.950001	84.333336	1023.000000	1023.000000	2046.000000
6.380000	-0.015441	-9.125709	-6.497301	0.294413	-4.343639	1.420817	0.000000	-10.000000	-0.525000	24.933334	92.000000	1023.000000	1023.000000	2046.000000
6.400000	-0.014645	-8.655285	-6.385774	0.143277	-3.743383	1.330596	0.000000	-10.000000	-0.541667	25.683334	100.333336	1023.000000	1023.000000	2046.000000
6.420000	-0.014544	-8.595238	-6.058913	-0.290804	-3.764258	1.518737	0.000000	-10.000000	-0.575000	26.316668	108.833336	1023.000000	1023.000000	2046.000000
6.440000	-0.013539	-8.001664	-5.424294	-0.226877	-3.747943	1.397449	0.000000	-10.000000	-0.591667	26.583334	117.666664	1023.000000	1023.000000	2046.000000
6.460000	-0.011447	-6.765128	-5.275697	-0.155080	-2.754357	1.420007	0.000000	-10.000000	-0.600000	26.900002	126.500000	1023.000000	1023.000000	2046.000000
6.480000	-0.010294	-6.083930	-5.062218	-0.355767	-2.464442	1.798498	0.000000	-10.000000	-0.600000	26.916668	135.500000	1023.000000	1023.000000	2046.000000
6.500000	-0.008609	-5.088057	-4.509796	0.066995	-2.468172	1.822916	0.000000	-10.000000	-0.600000	27.150000	144.500000	1023.000000	1023.000000	2046.000000
6.520000	-0.006802	-4.019888	-4.565591	0.294828	-1.743696	1.994572	0.000000	-10.000000	-0.608333	27.316668	153.500000	1023.000000	1023.000000	2046.000000
6.540000	-0.006204	-3.666674	-4.310798	0.199824	-1.857647	2.301947	0.000000	-10.000000	-0.625000	27.566668	162.500000	1023.000000	1023.000000	2046.000000
6.560000	-0.004475	-2.644851	-3.726219	0.523800	-1.729319	2.286888	0.000000	-10.000000	-0.633333	27.933334	171.500000	1023.000000	1023.000000	2046.000000
6.580000	-0.003720	-2.198700	-3.769645	0.370108	-1.099300	2.300138	0.000000	-10.000000	-0.633333	28.216667	180.833328	1023.000000	1023.000000	2046.000000
6.600000	-0.005500	-3.250622	-3.696151	-0.031583	-1.792503	2.269614	0.000000	-10.000000	-0.641667	28.683332	190.166672	1023.000000	1023.000000	2046.000000
6.620000	-0.007008	-4.141546	-3.733227	-0.158605	-2.195736	1.946022	0.000000	-10.000000	-0.650000	28.900000	199.833328	1023.000000	1023.000000	2046.000000
6.640000	-0.008310	-4.911500	-4.080624	-0.531826	-1.977715	1.678664	0.000000	-10.000000	-0.658333	29.116667	209.333328	1023.000000	1023.000000	2046.000000
6.660000	-0.009433	-5.575019	-4.066781	-0.952974	-2.249485	1.694220	0.000000	-10.000000	-0.650000	28.966667	219.000000	1023.000000	1023.000000	2046.000000
6.680000	-0.008758	-5.176023	-3.821922	-0.751835	-2.132419	1.530152	0.000000	-10.000000	-0.650000	29.033335	228.666672	1023.000000	1023.000000	2046.000000
6.700000	-0.008101	-4.787981	-3.940594	-0.838940	-1.512648	1.504201	0.000000	-10.000000	-0.650000	29.116667	238.333328	1023.000000	1023.000000	2046.000000
6.720000	-0.007893	-4.664981	-3.763170	-1.189137	-1.541691	1.829017	0.000000	-10.000000	-0.650000	29.316668	248.000000	1023.000000	1023.000000	2046.000000
6.740000	-0.006884	-4.068374	-3.299094	-0.868603	-1.519676	1.618999	0.000000	-10.000000	-0.650000	29.233334	257.666656	1023.000000	1023.000000	2046.000000
6.760000	-0.005469	-3.232143	-3.262251	-0.846046	-0.776809	1.652963	0.000000	-10.000000	-0.666667	29.250000	267.500000	1023.000000	1023.000000	2046.000000
6.780000	-0.004787	-2.828898	-2.887086	-1.166567	-0.766748	1.991503	0.000000	-10.000000	-0.683333	29.383333	277.500000	1023.000000	1023.000000	2046.000000
6.800000	-0.003282	-1.939915	-2.242706	-0.891769	-0.654009	1.848569	0.000000	-10.000000	-0.700000	29.783335	287.333344	1023.000000	1023.000000	2046.000000
6.820000	-0.001486	-0.878446	-2.158253	-0.733874	0.161695	1.851987	0.000000	-10.000000	-0.708333	30.216667	297.166656	1023.000000	1023.000000	2046.000000
6.840000	-0.000429	-0.253594	-1.766602	-1.017525	0.342985	2.187548	0.000000	-10.000000	-0.716667	30.333334	307.166656	1023.000000	1023.000000	2046.000000
6.860000	0.001268	0.749509	-1.062445	-0.719975	0.452794	2.079136	0.000000	-10.000000	-0.725000	30.516666	317.333344	1023.000000	1023.000000	2046.000000
6.880000	0.003821	2.258175	-0.857064	-0.462282	1.340956	2.236566	0.000000	-10.000000	-0.725000	30.550001	327.500000	1023.000000	1023.000000	2046.000000
6.900000	0.005519	3.261723	-0.473382	-0.562255	1.634175	2.663185	0.000000	-10.000000	-0.725000	30.583334	337.500000	1023.000000	1023.000000	2046.000000
6.920000	0.007551	4.462461	0.172596	-0.145575	1.763992	2.671448	0.000000	-10.000000	-0.725000	30.483334	347.500000	1023.000000	1023.000000	2046.000000
6.940000	0.009586	5.665339	0.190740	0.137634	2.533132	2.803832	0.000000	-10.000000	-0.716667	30.400000	357.666656	1023.000000	1023.000000	2046.000000
6.960000	0.010314	6.095527	0.280178	-0.128065	2.776337	3.167077	0.000000	-10.000000	-0.675000	30.383333	368.000000	1023.000000	1023.000000	2046.000000
6.980000	0.011097	6.558082	0.708247	0.114654	2.691286	3.043895	0.000000	-10.000000	-0.650000	29.833334	378.333344	1023.000000	1023.000000	2046.000000
7.000000	0.012385	7.319701	0.689943	0.268773	3.225296	3.135689	0.000000	-10.000000	-0.608333	29.116667	388.500000	1023.000000	1023.000000	2046.000000
7.020000	0.013140	7.765680	0.839212	0.057743	3.493502	3.375223	0.000000	-10.000000	-0.608333	28.500000	398.166656	1023.000000	1023.000000	2046.000000
7.040000	0.013636	8.058926	1.272876	-0.160092	3.353008	3.593134	0.000000	-10.000000	-0.591667	28.333334	407.833344	1023.000000	1023.000000	2046.000000
7.060000	0.015182	8.972418	1.772245	0.177838	3.579016	3.443319	0.000000	-10.000000	-0.608333	28.299999	417.166656	1023.000000	1023.000000	2046.000000
7.080000	0.016221	9.586476	1.897914	0.039347	4.163966	3.485249	0.000000	-10.000000	-0.633333	28.450001	426.666656	1023.000000	1023.000000	2046.000000
7.100000	0.017704	10.463325	2.499371	-0.175808	4.283916	3.855845	0.000000	-10.000000	-0.650000	28.883333	436.000000	1023.000000	1023.000000	2046.000000
7.120000	0.020282	11.986402	3.181176	0.377760	4.706322	3.721143	0.000000	-10.000000	-0.650000	29.183334	445.666656	1023.000000	1023.000000	2046.000000
7.140000	0.022401	13.239114	3.416090	0.438306	5.462340	3.922377	0.000000	-10.000000	-0.650000	29.433334	455.500000	1023.000000	1023.000000	2046.000000
7.160000	0.024475	14.464851	4.059237	0.332429	5.631882	4.441305	0.000000	-10.000000	-0.633333	29.216667	465.166656	1023.000000	1023.000000	2046.000000
7.180000	0.027029	15.974204	4.727843	0.975177	5.956810	4.314373	0.000000	-10.000000	-0.633333	29.050001	474.833344	1023.000000	1023.000000	2046.000000
7.200000	0.028595	16.899635	4.834528	0.970422	6.579219	4.515466	0.000000	-10.000000	-0.625000	28.666668	484.500000	1023.000000	1023.000000	2046.000000
7.220000	0.030371	17.949268	5.495479	0.978262	6.616679	4.858849	0.000000	-10.000000	-0.641667	28.416668	491.166656	1023.000000	1023.000000	2046.000000
7.240000	0.032577	19.252996	5.931442	1.483958	7.066394	4.771203	0.000000	-10.000000	-0.641667	28.366667	500.833344	1023.000000	1023.000000	2046.000000
7.260000	0.034108	20.157885	6.129415	1.458982	7.656843	4.912644	0.000000	-10.000000	-0.625000	28.633333	510.166656	1023.000000	1023.000000	2046.000000
7.280000	0.035708	21.103245	6.715547	1.319125	7.767510	5.301061	0.000000	-10.000000	-0.608333	28.716667	522.833313	1023.000000	1023.000000	2046.000000
7.300000	0.037627	22.237600	7.300960	1.857723	7.972039	5.106877	0.000000	-10.000000	-0.608333	28.750000	532.500000	1023.000000	1023.000000	2046.000000
7.320000	0.038522	22.766563	7.228808	1.870955	8.461315	5.205485	0.000000	-10.000000	-0.616667	28.483334	542.166687	1023.000000	1023.000000	2046.000000
7.340000	0.039030	23.066668	7.591054	1.523412	8.376480	5.575721	0.000000	-10.000000	-0.616667	28.350000	551.666687	1023.000000	1023.000000	2046.000000
7.360000	0.040216	23.767689	8.216823	1.956507	8.330810	5.263550	0.000000	-10.000000	-0.633333	27.983334	561.000000	1023.000000	1023.000000	2046.000000
7.380000	0.041170	24.331463	8.290812	1.892678	8.852033	5.295940	0.000000	-10.000000	-0.633333	28.183332	570.500000	1023.000000	1023.000000	2046.000000
7.400000	0.042795	25.291588	8.825251	1.579463	9.153028	5.733847	0.000000	-10.000000	-0.608333	27.950001	580.000000	1023.000000	1023.000000	2046.000000
7.420000	0.044719	26.428831	9.443826	2.095391	9.307151	5.582464	0.000000	-10.000000	-0.566667	27.683334	589.333313	1023.000000	1023.000000	2046.000000
7.440000	0.045638	26.972090	9.267637	2.293750	9.732466	5.678236	0.000000	-10.000000	-0.525000	26.716667	598.500000	1023.000000	1023.000000	2046.000000
7.460000	0.045917	27.136826	9.399473	2.005184	9.678699	6.053470	0.000000	-10.000000	-0.525000	26.066668	607.500000	1023.000000	1023.000000	2046.000000
7.480000	0.046789	27.652145	9.878565	2.410693	9.452821	5.910066	0.000000	-10.000000	-0.508333	25.549999	616.333313	1023.000000	1023.000000	2046.000000
7.500000	0.047997	28.366365	9.899250	2.695088	9.850197	5.921832	0.000000	-10.000000	-0.525000	25.200001	625.000000	1023.000000	1023.000000	2046.000000
7.520000	0.049088	29.011236	10.231774	2.511537	10.040340	6.227586	0.000000	-10.000000	-0.533333	25.250000	633.500000	1023.000000	1023.000000	2046.000000
7.540000	0.049881	29.479767	10.721666	2.588776	9.849055	6.320270	0.000000	-10.000000	-0.550000	25.533333	642.000000	1023.000000	1023.000000	2046.000000
7.560000	0.049085	29.009109	10.596468	2.721951	9.706377	5.984314	0.000000	-10.000000	-0.550000	25.816668	650.500000	1023.000000	1023.000000	2046.000000
7.580000	0.047099	27.835714	10.329391	2.185450	9.512630	5.808243	0.000000	-10.000000	-0.550000	25.933334	659.166687	1023.000000	1023.000000	2046.000000
7.600000	0.046336	27.384794	10.621579	1.892105	9.064061	5.807050	0.000000	-10.000000	-0.550000	25.883333	667.833313	1023.000000	1023.000000	2046.000000
7.620000	0.046258	27.338743	10.683138	2.166058	9.078394	5.411154	0.000000	-10.000000	-0.550000	25.933334	676.500000	1023.000000	1023.000000	2046.000000
7.640000	0.045883	27.116774	10.384177	1.922818	9.471584	5.338194	0.000000	-10.000000	-0.550000	26.066668	685.000000	1023.000000	1023.000000	2046.000000
7.660000	0.046597	27.539022	10.809973	1.648402	9.418283	5.662365	0.000000	-10.000000	-0.550000	26.216667	693.666687	1023.000000	1023.000000	2046.000000
7.680000	0.047357	27.987997	11.007561	2.087599	9.573404	5.319434	0.000000	-10.000000	-0.550000	26.366667	702.333313	1023.000000	1023.000000	2046.000000
7.700000	0.047508	28.077164	10.921765	1.778618	9.958702	5.418079	0.000000	-10.000000	-0.533333	25.866667	711.166687	1023.000000	1023.000000	2046.000000
7.720000	0.048664	28.760351	11.541444	1.835868	9.797016	5.586024	0.000000	-10.000000	-0.500000	25.250000	719.833313	1023.000000	1023.000000	2046.000000
7.740000	0.049254	29.109261	11.471584	2.079199	10.149325	5.409152	0.000000	-10.000000	-0.466667	24.216667	728.500000	1023.000000	1023.000000	2046.000000
7.760000	0.050247	29.696232	11.858028	1.705270	10.244484	5.888450	0.000000	-10.000000	-0.433333	23.716667	736.833313	1023.000000	1023.000000	2046.000000
7.780000	0.051403	30.379255	12.264931	2.329779	10.263899	5.520646	0.000000	-10.000000	-0.433333	22.933334	745.000000	1023.000000	1023.000000	2046.000000
7.800000	0.051957	30.706553	12.202696	2.187354	10.721009	5.595494	0.000000	-10.000000	-0.416667	22.433334	752.666687	1023.000000	1023.000000	2046.000000
7.820000	0.053849	31.824469	12.964349	2.146901	10.668281	6.044939	0.000000	-10.000000	-0.416667	21.683334	760.166687	1023.000000	1023.000000	2046.000000
7.840000	0.055290	32.676544	13.036628	2.670352	11.119262	5.850304	0.000000	-10.000000	-0.400000	21.333334	767.333313	1023.000000	1023.000000	2046.000000
7.860000	0.056971	33.669762	13.445029	2.443530	11.422929	6.358273	0.000000	-10.000000	-0.383333	20.783333	774.500000	1023.000000	1023.000000	2046.000000
7.880000	0.058798	34.749592	13.881303	3.102532	11.611635	6.154120	0.000000	-10.000000	-0.366667	20.533333	781.500000	1023.000000	1023.000000	2046.000000
7.900000	0.059423	35.118999	13.675753	2.957836	12.159225	6.326188	0.000000	-10.000000	-0.341667	20.049999	788.500000	1023.000000	1023.000000	2046.000000
7.920000	0.060428	35.713039	14.127982	2.955251	12.011430	6.618378	0.000000	-10.000000	-0.316667	19.366667	795.333313	1023.000000	1023.000000	2046.000000
7.940000	0.060144	35.545040	13.702965	3.139717	12.356851	6.345506	0.000000	-10.000000	-0.275000	18.116667	802.000000	1023.000000	1023.000000	2046.000000
7.960000	0.060462	35.732990	13.975607	2.696947	12.247313	6.813124	0.000000	-10.000000	-0.250000	16.700001	808.333313	1023.000000	1023.000000	2046.000000
7.980000	0.060541	35.779488	13.935646	3.128440	12.277368	6.438033	0.000000	-10.000000	-0.233333	15.350000	814.166687	1023.000000	1023.000000	2046.000000
8.000000	0.060505	35.758720	13.940503	2.588058	12.551497	6.678661	0.000000	-10.000000	-0.225000	14.233334	819.500000	1023.000000	1023.000000	2046.000000
8.020000	0.061201	36.169590	14.483648	2.752899	12.323030	6.610011	0.000000	-10.000000	-0.208333	13.366667	824.333313	1023.000000	1023.000000	2046.000000
8.040000	0.061556	36.379375	14.334337	2.715264	12.773959	6.555815	0.000000	-10.000000	-0.191667	12.633333	828.833313	1023.000000	1023.000000	2046.000000
8.060000	0.063268	37.391361	15.007387	2.568796	12.804761	7.010417	0.000000	-10.000000	-0.175000	12.033334	833.000000	1023.000000	1023.000000	2046.000000
8.080000	0.064463	38.097507	15.036678	3.143402	13.149773	6.767653	0.000000	-10.000000	-0.150000	11.433333	837.000000	1023.000000	1023.000000	2046.000000
8.100000	0.066082	39.054729	15.367493	2.868340	13.515304	7.303594	0.000000	-10.000000	-0.125000	10.483334	841.000000	1023.000000	1023.000000	2046.000000
8.120000	0.067437	39.855507	15.776994	3.545384	13.436405	7.096725	0.000000	-10.000000	-0.100000	9.233334	844.833313	1023.000000	1023.000000	2046.000000
8.140000	0.067819	40.081276	15.513505	3.537346	13.835593	7.194831	0.000000	-10.000000	-0.091667	7.466667	848.333313	1023.000000	1023.000000	2046.000000
8.160000	0.069457	41.049236	16.082991	3.450079	13.752563	7.763603	0.000000	-10.000000	-0.091667	5.933333	851.166687	1023.000000	1023.000000	2046.000000
8.180000	0.070024	41.384239	16.046186	4.069573	13.919319	7.349162	0.000000	-10.000000	-0.100000	4.566667	853.500000	1023.000000	1023.000000	2046.000000
8.200000	0.070899	41.901077	16.231731	3.742609	14.302921	7.623816	0.000000	-10.000000	-0.100000	3.900000	855.166687	1023.000000	1023.000000	2046.000000
8.220000	0.072125	42.625908	16.677422	3.883401	14.211142	7.853945	0.000000	-10.000000	-0.100000	3.650000	856.166687	1023.000000	1023.000000	2046.000000
8.240000	0.071797	42.432091	16.404657	4.262116	14.285296	7.480021	0.000000	-10.000000	-0.100000	3.716667	857.333313	1023.000000	1023.000000	2046.000000
8.260000	0.071853	42.465405	16.513929	3.757482	14.414332	7.779660	0.000000	-10.000000	-0.100000	3.783334	858.666687	1023.000000	1023.000000	2046.000000
8.280000	0.072682	42.954887	16.992395	3.963769	14.244853	7.753871	0.000000	-10.000000	-0.100000	3.866667	860.333313	1023.000000	1023.000000	2046.000000
8.300000	0.073279	43.307758	16.920643	4.329318	14.498923	7.558876	0.000000	-10.000000	-0.100000	3.916667	861.666687	1023.000000	1023.000000	2046.000000
8.320000	0.073863	43.653282	16.921097	4.096168	14.828079	7.807940	0.000000	-10.000000	-0.100000	3.733333	863.000000	1023.000000	1023.000000	2046.000000
8.340000	0.074358	43.945621	17.161655	4.138937	14.476387	8.168643	0.000000	-10.000000	-0.083333	3.000000	864.333313	1023.000000	1023.000000	2046.000000
8.360000	0.073412	43.386536	16.801636	4.636365	14.278845	7.669691	0.000000	-10.000000	-0.075000	1.666667	865.333313	1023.000000	1023.000000	2046.000000
8.380000	0.072766	43.004555	16.496841	4.449553	14.358266	7.699895	0.000000	-10.000000	-0.058333	0.566667	865.833313	1023.000000	1023.000000	2046.000000
8.400000	0.073853	43.646893	16.942930	4.131069	14.272636	8.300256	0.000000	-10.000000	-0.066667	0.000000	866.000000	1023.000000	1023.000000	2046.000000
8.420000	0.073966	43.714081	17.013729	4.768224	14.087247	7.844882	0.000000	-10.000000	-0.075000	0.000000	866.000000	1023.000000	1023.000000	2046.000000
8.440000	0.072242	42.695301	16.458454	4.682536	13.834948	7.719363	0.000000	-10.000000	-0.075000	0.000000	866.000000	1023.000000	1023.000000	2046.000000
8.460000	0.069911	41.317417	16.161587	3.985067	13.317604	7.853161	0.000000	-10.000000	-0.066667	-0.400000	866.000000	1023.000000	1023.000000	2046.000000
8.480000	0.067160	39.691772	15.859221	3.930712	12.449123	7.452716	0.000000	-10.000000	-0.050000	-1.616667	866.000000	1023.000000	1023.000000	2046.000000
8.500000	0.064414	38.068481	15.159106	4.024356	12.063024	6.821995	0.000000	-10.000000	-0.050000	-3.300000	866.000000	1023.000000	1023.000000	2046.000000
8.520000	0.062852	37.145382	14.878135	3.390087	11.985461	6.891700	0.000000	-10.000000	-0.058333	-4.683333	866.000000	1023.000000	1023.000000	2046.000000
8.540000	0.062406	36.881870	14.932200	3.277069	11.708941	6.963659	0.000000	-10.000000	-0.058333	-4.983334	866.000000	1023.000000	1023.000000	2046.000000
8.560000	0.061216	36.178501	14.525373	3.605923	11.656249	6.390957	0.000000	-10.000000	-0.058333	-4.583333	866.000000	1023.000000	1023.000000	2046.000000
8.580000	0.060503	35.756992	14.366549	3.091502	11.784065	6.514875	0.000000	-10.000000	-0.066667	-3.883333	866.000000	1023.000000	1023.000000	2046.000000
8.600000	0.060865	35.971310	14.654244	2.832576	11.615266	6.869224	0.000000	-10.000000	-0.075000	-3.216667	866.000000	1023.000000	1023.000000	2046.000000
8.620000	0.060223	35.591843	14.459771	3.338110	11.573273	6.220689	0.000000	-10.000000	-0.091667	-2.650000	866.000000	1023.000000	1023.000000	2046.000000
8.640000	0.059774	35.326557	14.313158	3.092927	11.700673	6.219798	0.000000	-10.000000	-0.075000	-2.116667	866.000000	1023.000000	1023.000000	2046.000000
8.660000	0.060660	35.849892	14.732865	2.669468	11.770648	6.676909	0.000000	-10.000000	-0.083333	-1.433333	866.000000	1023.000000	1023.000000	2046.000000
8.680000	0.060835	35.953434	14.837504	3.170567	11.711840	6.233523	0.000000	-10.000000	-0.083333	-0.366667	866.000000	1023.000000	1023.000000	2046.000000
8.700000	0.060614	35.823120	14.642829	3.186078	11.874633	6.119579	0.000000	-10.000000	-0.108333	0.866667	866.000000	1023.000000	1023.000000	2046.000000
8.720000	0.061856	36.556614	15.019567	2.823740	12.168200	6.545106	0.000000	-10.000000	-0.091667	1.583333	866.333313	1023.000000	1023.000000	2046.000000
8.740000	0.062937	37.195747	15.329061	3.188920	12.105033	6.572734	0.000000	-10.000000	-0.075000	1.233333	866.666687	1023.000000	1023.000000	2046.000000
8.760000	0.063415	37.478477	15.228747	3.564624	12.277782	6.407322	0.000000	-10.000000	-0.058333	0.550000	867.000000	1023.000000	1023.000000	2046.000000
8.780000	0.064130	37.900803	15.221996	3.280295	12.686250	6.712260	0.000000	-10.000000	-0.058333	-0.300000	867.000000	1023.000000	1023.000000	2046.000000
8.800000	0.064543	38.144657	15.299487	3.318399	12.581818	6.944953	0.000000	-10.000000	-0.058333	-1.300000	867.000000	1023.000000	1023.000000	2046.000000
8.820000	0.063333	37.429577	14.809836	3.655296	12.493501	6.470944	0.000000	-10.000000	-0.050000	-3.050000	867.000000	1023.000000	1023.000000	2046.000000
8.840000	0.062452	36.908878	14.493492	3.153043	12.589286	6.673058	0.000000	-10.000000	-0.041667	-5.200000	867.000000	1023.000000	1023.000000	2046.000000
8.860000	0.062428	36.894886	14.590391	2.903125	12.378601	7.022767	0.000000	-10.000000	-0.033333	-6.900000	867.000000	1023.000000	1023.000000	2046.000000
8.880000	0.061274	36.212997	14.268999	3.348623	12.170897	6.424479	0.000000	-10.000000	-0.033333	-7.850000	867.000000	1023.000000	1023.000000	2046.000000
8.900000	0.060343	35.662640	13.986122	2.928284	12.203885	6.544349	0.000000	-10.000000	-0.041667	-8.083334	867.000000	1023.000000	1023.000000	2046.000000
8.920000	0.060938	36.014088	14.302365	2.545060	12.228700	6.937964	0.000000	-10.000000	-0.058333	-7.783334	867.000000	1023.000000	1023.000000	2046.000000
8.940000	0.060786	35.924503	14.289052	3.050776	12.088987	6.495687	0.000000	-10.000000	-0.058333	-7.100000	867.000000	1023.000000	1023.000000	2046.000000
8.960000	0.061338	36.250534	14.287038	2.949196	12.364165	6.650136	0.000000	-10.000000	-0.066667	-6.183333	867.000000	1023.000000	1023.000000	2046.000000
8.980000	0.063074	37.276848	14.728763	2.813424	12.574033	7.160629	0.000000	-10.000000	-0.066667	-5.550000	867.000000	1023.000000	1023.000000	2046.000000
9.000000	0.063609	37.593182	14.725434	3.510077	12.580337	6.777334	0.000000	-10.000000	-0.075000	-4.866667	859.833313	1023.000000	1023.000000	2046.000000
9.020000	0.064185	37.933189	14.662873	3.478497	12.788445	7.003374	0.000000	-10.000000	-0.075000	-4.383333	851.833313	1023.000000	1023.000000	2046.000000
9.040000	0.065614	38.777885	15.035384	3.351881	12.900608	7.490011	0.000000	-10.000000	-0.075000	-3.900000	843.833313	1023.000000	1023.000000	2046.000000
9.060000	0.065700	38.828629	14.999804	4.028453	12.720939	7.079434	0.000000	-10.000000	-0.075000	-3.700000	842.500000	1023.000000	1023.000000	2046.000000
9.080000	0.066053	39.037109	14.896987	3.919494	12.969626	7.251004	0.000000	-10.000000	-0.075000	-3.516667	841.666687	1023.000000	1023.000000	2046.000000
9.100000	0.067525	39.907032	15.318842	3.747868	13.161160	7.679163	0.000000	-10.000000	-0.075000	-3.433333	840.500000	1023.000000	1023.000000	2046.000000
9.120000	0.067658	39.985680	15.333250	4.299294	13.094522	7.258612	0.000000	-10.000000	-0.066667	-3.783334	839.500000	1023.000000	1023.000000	2046.000000
9.140000	0.067605	39.954796	15.178162	4.232783	13.214578	7.329274	0.000000	-10.000000	-0.058333	-4.166667	838.833313	1023.000000	1023.000000	2046.000000
9.160000	0.068175	40.291149	15.411566	3.907341	13.270232	7.702010	0.000000	-10.000000	-0.050000	-5.050000	837.166687	1023.000000	1023.000000	2046.000000
9.180000	0.067211	39.721664	15.285912	4.201278	12.947428	7.287047	0.000000	-10.000000	-0.050000	-5.966667	835.166687	1023.000000	1023.000000	2046.000000
9.200000	0.066564	39.339306	15.104941	4.198897	12.828965	7.206503	0.000000	-10.000000	-0.041667	-7.350000	832.500000	1023.000000	1023.000000	2046.000000
9.220000	0.066994	39.593472	15.199962	3.930973	13.086547	7.375991	0.000000	-10.000000	-0.033333	-8.133333	831.166687	1023.000000	1023.000000	2046.000000
9.240000	0.067421	39.845646	15.222257	3.917698	12.997950	7.707743	0.000000	-10.000000	-0.016667	-9.083334	829.500000	1023.000000	1023.000000	2046.000000
9.260000	0.066254	39.156288	14.736911	4.466418	12.731224	7.221734	0.000000	-10.000000	0.008333	-10.633333	826.000000	1023.000000	1023.000000	2046.000000
9.280000	0.064916	38.365353	14.194967	4.417361	12.417594	7.335429	0.000000	-10.000000	0.033333	-12.500000	821.166687	1023.000000	1023.000000	2046.000000
9.300000	0.064481	38.108364	14.007816	4.236562	12.396922	7.467062	0.000000	-10.000000	0.050000	-14.150000	815.666687	1023.000000	1023.000000	2046.000000
9.320000	0.064204	37.944435	14.032329	4.223107	12.070820	7.618179	0.000000	-10.000000	0.050000	-14.816667	811.000000	1023.000000	1023.000000	2046.000000
9.340000	0.062985	37.223953	13.724392	4.607566	11.737858	7.154137	0.000000	-10.000000	0.050000	-15.166667	807.666687	1023.000000	1023.000000	2046.000000
9.360000	0.060862	35.969425	13.234344	4.300345	11.298267	7.136469	0.000000	-10.000000	0.066667	-15.433333	802.666687	1023.000000	1023.000000	2046.000000
9.380000	0.058037	34.300110	12.786470	3.717054	10.780500	7.016084	0.000000	-10.000000	0.066667	-15.750000	797.500000	1023.000000	1023.000000	2046.000000
9.400000	0.054339	32.114460	12.185712	3.603796	9.819667	6.505286	0.000000	-10.000000	0.100000	-16.233334	790.666687	1023.000000	1023.000000	2046.000000
9.420000	0.051312	30.325583	11.561061	3.504028	9.241310	6.019184	0.000000	-10.000000	0.116667	-16.533335	787.166687	1023.000000	1023.000000	2046.000000
9.440000	0.049517	29.264654	11.086904	3.060571	9.250534	5.866646	0.000000	-10.000000	0.150000	-16.866667	783.500000	1023.000000	1023.000000	2046.000000
9.460000	0.048691	28.776316	11.033182	2.647114	9.047264	6.048755	0.000000	-10.000000	0.150000	-17.050001	777.833313	1023.000000	1023.000000	2046.000000
9.480000	0.046925	27.732960	10.632325	2.880789	8.695648	5.524197	0.000000	-10.000000	0.150000	-17.466667	770.166687	1023.000000	1023.000000	2046.000000
9.500000	0.045572	26.932833	10.259207	2.736110	8.536231	5.401285	0.000000	-10.000000	0.150000	-17.716667	764.500000	1023.000000	1023.000000	2046.000000
9.520000	0.044953	26.567007	10.132225	2.369015	8.698520	5.367248	0.000000	-10.000000	0.150000	-18.066668	760.500000	1023.000000	1023.000000	2046.000000
9.540000	0.044300	26.181293	10.082643	2.265973	8.402831	5.429848	0.000000	-10.000000	0.166667	-18.633333	754.333313	1023.000000	1023.000000	2046.000000
9.560000	0.043144	25.498394	9.811134	2.526925	8.173591	4.986745	0.000000	-10.000000	0.183333	-19.283333	746.000000	1023.000000	1023.000000	2046.000000
9.580000	0.042496	25.115257	9.607273	2.306103	8.197584	5.004296	0.000000	-10.000000	0.200000	-19.816666	739.666687	1023.000000	1023.000000	2046.000000
9.600000	0.042511	25.124018	9.646276	2.094106	8.350814	5.032823	0.000000	-10.000000	0.200000	-20.200001	733.000000	1023.000000	1023.000000	2046.000000
9.620000	0.042176	24.926050	9.596639	2.070257	8.183150	5.076005	0.000000	-10.000000	0.200000	-20.500000	728.500000	1023.000000	1023.000000	2046.000000
9.640000	0.041725	24.659582	9.422677	2.393887	8.054897	4.788122	0.000000	-10.000000	0.216667	-20.833334	721.666687	1023.000000	1023.000000	2046.000000
9.660000	0.041970	24.804251	9.324251	2.299621	8.283830	4.896549	0.000000	-10.000000	0.241667	-21.183334	717.000000	1023.000000	1023.000000	2046.000000
9.680000	0.042741	25.259762	9.443250	2.233062	8.368602	5.214849	0.000000	-10.000000	0.275000	-21.683334	710.000000	1023.000000	1023.000000	2046.000000
9.700000	0.042100	24.881130	9.093987	2.705906	8.116689	4.964549	0.000000	-10.000000	0.300000	-22.316668	700.333313	1023.000000	1023.000000	2046.000000
9.720000	0.041043	24.256306	8.621408	2.777238	7.895053	4.962607	0.000000	-10.000000	0.316667	-22.633335	693.000000	1023.000000	1023.000000	2046.000000
9.740000	0.040034	23.660187	8.219604	2.483144	8.040001	4.917438	0.000000	-10.000000	0.333333	-23.116667	685.333313	1023.000000	1023.000000	2046.000000
9.760000	0.038634	22.832802	7.829406	2.439747	7.594601	4.969047	0.000000	-10.000000	0.366667	-24.216667	677.333313	1023.000000	1023.000000	2046.000000
9.780000	0.036922	21.821039	7.301910	2.701357	7.140342	4.677431	0.000000	-10.000000	0.408333	-25.500000	666.333313	1023.000000	1023.000000	2046.000000
9.800000	0.035808	21.162489	6.943231	2.410376	7.173954	4.634929	0.000000	-10.000000	0.441667	-26.466667	658.000000	1023.000000	1023.000000	2046.000000
9.820000	0.034871	20.608513	6.752684	2.197713	6.835030	4.823086	0.000000	-10.000000	0.441667	-26.783333	649.166687	1023.000000	1023.000000	2046.000000
9.840000	0.033359	19.714983	6.357674	2.532521	6.460114	4.364674	0.000000	-10.000000	0.441667	-26.800001	640.333313	1023.000000	1023.000000	2046.000000
9.860000	0.032874	19.428780	6.156304	2.318175	6.602229	4.352073	0.000000	-10.000000	0.441667	-26.816668	631.500000	1023.000000	1023.000000	2046.000000
9.880000	0.033346	19.707266	6.264648	2.179504	6.613695	4.649418	0.000000	-10.000000	0.450000	-26.566668	625.500000	1023.000000	1023.000000	2046.000000
9.900000	0.032871	19.426540	6.075758	2.635108	6.366823	4.348853	0.000000	-10.000000	0.450000	-26.150002	619.500000	1023.000000	1023.000000	2046.000000
9.920000	0.032846	19.411808	5.925476	2.649605	6.452938	4.383790	0.000000	-10.000000	0.433333	-25.666668	607.833313	1023.000000	1023.000000	2046.000000
9.940000	0.033464	19.777370	6.036322	2.579378	6.609308	4.552363	0.000000	-10.000000	0.425000	-25.300001	596.333313	1023.000000	1023.000000	2046.000000
9.960000	0.032968	19.483841	5.837331	2.927110	6.255121	4.464277	0.000000	-10.000000	0.416667	-25.216667	587.833313	1023.000000	1023.000000	2046.000000
9.980000	0.032566	19.246490	5.666124	3.008827	6.128688	4.442851	0.000000	-10.000000	0.416667	-25.233334	582.333313	1023.000000	1023.000000	2046.000000
10.000000	0.032857	19.418407	5.639186	2.915696	6.316142	4.547383	0.000000	-10.000000	0.408333	-25.133333	576.666687	1023.000000	1023.000000	2046.000000
10.020000	0.032000	18.911764	5.368008	3.254917	5.901847	4.386993	0.000000	-10.000000	0.400000	-25.000000	568.333313	1023.000000	1023.000000	2046.000000
10.040000	0.031625	18.690424	5.204046	3.196285	5.885712	4.404380	0.000000	-10.000000	0.400000	-24.850000	560.000000	1023.000000	1023.000000	2046.000000
10.060000	0.031805	18.796879	5.172757	3.082028	6.023211	4.518883	0.000000	-10.000000	0.400000	-24.783335	549.000000	1023.000000	1023.000000	2046.000000
10.080000	0.030818	18.213436	4.911977	3.402832	5.627722	4.270906	0.000000	-10.000000	0.400000	-24.733334	538.000000	1023.000000	1023.000000	2046.000000
10.100000	0.030330	17.925203	4.724567	3.257228	5.693951	4.249457	0.000000	-10.000000	0.400000	-24.666666	529.666687	1023.000000	1023.000000	2046.000000
10.120000	0.030491	18.020155	4.741540	3.096154	5.865155	4.317306	0.000000	-10.000000	0.400000	-24.549999	524.333313	1023.000000	1023.000000	2046.000000
10.140000	0.029843	17.637426	4.575568	3.333655	5.591552	4.136652	0.000000	-10.000000	0.400000	-24.633333	518.833313	1023.000000	1023.000000	2046.000000
10.160000	0.029232	17.276268	4.408649	3.280004	5.523446	4.064170	0.000000	-10.000000	0.400000	-24.583334	510.500000	1023.000000	1023.000000	2046.000000
10.180000	0.028847	17.048746	4.346459	3.035905	5.704296	3.962085	0.000000	-10.000000	0.400000	-24.600000	502.166656	1023.000000	1023.000000	2046.000000
10.200000	0.027186	16.067041	4.051998	2.974410	5.153525	3.887108	0.000000	-10.000000	0.375000	-24.266666	494.000000	1023.000000	1023.000000	2046.000000
10.220000	0.025145	14.860868	3.786180	2.862856	4.644509	3.567323	0.000000	-10.000000	0.350000	-24.016666	486.000000	1023.000000	1023.000000	2046.000000
10.240000	0.024178	14.289006	3.664825	2.433482	4.780786	3.409913	0.000000	-10.000000	0.325000	-23.916666	475.333344	1023.000000	1023.000000	2046.000000
10.260000	0.023104	13.654493	3.432493	2.346871	4.465831	3.409298	0.000000	-10.000000	0.325000	-23.983334	467.333344	1023.000000	1023.000000	2046.000000
10.280000	0.021882	12.932108	3.155881	2.278264	4.276775	3.221187	0.000000	-10.000000	0.333333	-24.233334	459.333344	1023.000000	1023.000000	2046.000000
10.300000	0.021735	12.845089	2.933084	2.196823	4.479956	3.235226	0.000000	-10.000000	0.358333	-24.466667	454.000000	1023.000000	1023.000000	2046.000000
10.320000	0.020354	12.029496	2.456888	2.529192	3.813294	3.230122	0.000000	-10.000000	0.383333	-24.933334	445.833344	1023.000000	1023.000000	2046.000000
10.340000	0.019754	11.674335	2.172797	2.521477	3.675614	3.304446	0.000000	-10.000000	0.400000	-25.216667	437.500000	1023.000000	1023.000000	2046.000000
10.360000	0.019093	11.283707	1.975578	2.479576	3.320574	3.507978	0.000000	-10.000000	0.408333	-25.600000	429.000000	1023.000000	1023.000000	2046.000000
10.380000	0.016818	9.939426	1.541417	2.695447	2.508050	3.194513	0.000000	-10.000000	0.416667	-25.916668	420.500000	1023.000000	1023.000000	2046.000000
10.400000	0.014146	8.360053	0.991709	2.292727	2.071517	3.004100	0.000000	-10.000000	0.433333	-26.483334	411.833344	1023.000000	1023.000000	2046.000000
10.420000	0.010321	6.099436	0.243485	1.984332	0.955853	2.915766	0.000000	-10.000000	0.441667	-26.783335	403.000000	1023.000000	1023.000000	2046.000000
10.440000	0.006180	3.652166	-0.394469	1.813950	-0.158186	2.390870	0.000000	-10.000000	0.450000	-27.000000	394.000000	1023.000000	1023.000000	2046.000000
10.460000	0.003747	2.214737	-0.902234	1.344662	-0.333795	2.106105	0.000000	-10.000000	0.450000	-27.033333	385.000000	1023.000000	1023.000000	2046.000000
10.480000	0.001449	0.856545	-1.444941	1.167833	-0.931866	2.065520	0.000000	-10.000000	0.450000	-26.866667	376.000000	1023.000000	1023.000000	2046.000000
10.500000	-0.000710	-0.419420	-1.821051	1.112881	-1.527493	1.816243	0.000000	-10.000000	0.433333	-26.533333	367.000000	1023.000000	1023.000000	2046.000000
10.520000	-0.001648	-0.974255	-2.147983	0.930062	-1.453722	1.697389	0.000000	-10.000000	0.425000	-26.166668	358.166656	1023.000000	1023.000000	2046.000000
10.540000	-0.003323	-1.963905	-2.518558	0.942140	-2.058130	1.670643	0.000000	-10.000000	0.408333	-25.966667	349.500000	1023.000000	1023.000000	2046.000000
10.560000	-0.004589	-2.711939	-2.693447	0.936807	-2.523707	1.568408	0.000000	-10.000000	0.416667	-25.550001	340.833344	1023.000000	1023.000000	2046.000000
10.580000	-0.005158	-3.048673	-2.981191	0.779705	-2.342052	1.494865	0.000000	-10.000000	0.408333	-25.116667	332.333344	1023.000000	1023.000000	2046.000000
10.600000	-0.006206	-3.667944	-3.239650	0.704085	-2.769479	1.637099	0.000000	-10.000000	0.408333	-24.733334	323.833344	1023.000000	1023.000000	2046.000000
10.620000	-0.007374	-4.358032	-3.380178	0.840965	-3.249768	1.430949	0.000000	-10.000000	0.383333	-24.533333	315.500000	1023.000000	1023.000000	2046.000000
10.640000	-0.007524	-4.446473	-3.577313	0.742281	-2.963247	1.351807	0.000000	-10.000000	0.366667	-24.400000	307.166656	1023.000000	1023.000000	2046.000000
10.660000	-0.007682	-4.540018	-3.675899	0.703503	-3.167654	1.600033	0.000000	-10.000000	0.341667	-24.283333	299.000000	1023.000000	1023.000000	2046.000000
10.680000	-0.008100	-4.787049	-3.695801	0.971633	-3.514746	1.451866	0.000000	-10.000000	0.341667	-24.316668	291.000000	1023.000000	1023.000000	2046.000000
10.700000	-0.007431	-4.391650	-3.762115	1.017102	-3.191658	1.545021	0.000000	-10.000000	0.341667	-24.283333	283.000000	1023.000000	1023.000000	2046.000000
10.720000	-0.007467	-4.412919	-3.987534	1.166249	-3.416417	1.824783	0.000000	-10.000000	0.341667	-24.166666	275.000000	1023.000000	1023.000000	2046.000000
10.740000	-0.008307	-4.909313	-4.138485	1.358026	-3.901469	1.772615	0.000000	-10.000000	0.325000	-23.799999	267.000000	1023.000000	1023.000000	2046.000000
10.760000	-0.008748	-5.170238	-4.528389	1.283417	-3.596500	1.671235	0.000000	-10.000000	0.316667	-23.400000	259.000000	1023.000000	1023.000000	2046.000000
10.780000	-0.010376	-6.132499	-4.919997	1.108308	-4.100300	1.779491	0.000000	-10.000000	0.308333	-22.900000	251.000000	1023.000000	1023.000000	2046.000000
10.800000	-0.011775	-6.959201	-5.124366	1.103240	-4.577456	1.639382	0.000000	-10.000000	0.300000	-22.616667	243.333328	1023.000000	1023.000000	2046.000000
10.820000	-0.012161	-7.187217	-5.446506	1.051098	-4.331157	1.539347	0.000000	-10.000000	0.275000	-22.116667	235.833328	1023.000000	1023.000000	2046.000000
10.840000	-0.013791	-8.150292	-5.780114	0.975842	-4.940650	1.594630	0.000000	-10.000000	0.266667	-21.716667	228.500000	1023.000000	1023.000000	2046.000000
10.860000	-0.014765	-8.726314	-5.866222	0.947755	-5.363161	1.555314	0.000000	-10.000000	0.258333	-21.150002	221.166672	1023.000000	1023.000000	2046.000000
10.880000	-0.014899	-8.805505	-6.120877	0.946614	-5.065270	1.434028	0.000000	-10.000000	0.250000	-20.850000	214.000000	1023.000000	1023.000000	2046.000000
10.900000	-0.015898	-9.395512	-6.255997	0.924640	-5.478458	1.414304	0.000000	-10.000000	0.208333	-20.433334	207.166672	1023.000000	1023.000000	2046.000000
10.920000	-0.015547	-9.188128	-6.083275	0.928195	-5.510594	1.477546	0.000000	-10.000000	0.183333	-19.883333	200.333328	1023.000000	1023.000000	2046.000000
10.940000	-0.014851	-8.776757	-6.204682	1.016100	-5.100646	1.512470	0.000000	-10.000000	0.166667	-19.266668	193.833328	1023.000000	1023.000000	2046.000000
10.960000	-0.015381	-9.089972	-6.145613	1.174029	-5.555191	1.436803	0.000000	-10.000000	0.158333	-18.633335	187.333328	1023.000000	1023.000000	2046.000000
10.980000	-0.014401	-8.511161	-6.091468	1.254260	-5.178648	1.504695	0.000000	-10.000000	0.133333	-18.183334	181.000000	1023.000000	1023.000000	2046.000000
11.000000	-0.014442	-8.535165	-6.217845	1.232008	-5.255644	1.706316	0.000000	-10.000000	0.108333	-17.583334	175.000000	1023.000000	1023.000000	2046.000000
11.020000	-0.014456	-8.543586	-6.056296	1.481522	-5.593180	1.624368	0.000000	-10.000000	0.108333	-17.166668	169.166672	1023.000000	1023.000000	2046.000000
11.040000	-0.013839	-8.178888	-6.250473	1.586470	-5.066349	1.551465	0.000000	-10.000000	0.116667	-16.666668	163.500000	1023.000000	1023.000000	2046.000000
11.060000	-0.014315	-8.459987	-6.295696	1.526739	-5.429088	1.738058	0.000000	-10.000000	0.116667	-16.350000	157.833328	1023.000000	1023.000000	2046.000000
11.080000	-0.014092	-8.328155	-6.130252	1.674818	-5.608902	1.736181	0.000000	-10.000000	0.108333	-16.000000	152.333328	1023.000000	1023.000000	2046.000000
11.100000	-0.013620	-8.049311	-6.337811	1.760777	-5.108026	1.635749	0.000000	-10.000000	0.100000	-15.650001	147.000000	1023.000000	1023.000000	2046.000000
11.120000	-0.014325	-8.466141	-6.315913	1.714294	-5.564855	1.700333	0.000000	-10.000000	0.100000	-15.216667	141.666672	1023.000000	1023.000000	2046.000000
11.140000	-0.013988	-8.266941	-6.215899	1.811521	-5.563759	1.701196	0.000000	-10.000000	0.075000	-14.583334	136.666672	1023.000000	1023.000000	2046.000000
11.160000	-0.013725	-8.111241	-6.439848	1.814981	-5.129101	1.642727	0.000000	-10.000000	0.050000	-14.233334	131.833328	1023.000000	1023.000000	2046.000000
11.180000	-0.014529	-8.586821	-6.410737	1.800194	-5.586017	1.609739	0.000000	-10.000000	0.025000	-13.816667	127.166664	1023.000000	1023.000000	2046.000000
11.200000	-0.014096	-8.330600	-6.336289	1.831230	-5.531363	1.705822	0.000000	-10.000000	0.025000	-13.583334	122.500000	1023.000000	1023.000000	2046.000000
11.220000	-0.013782	-8.145005	-6.539143	1.851631	-5.080000	1.622506	0.000000	-10.000000	0.025000	-13.200000	118.000000	1023.000000	1023.000000	2046.000000
11.240000	-0.014601	-8.629146	-6.486512	1.793422	-5.553276	1.617219	0.000000	-10.000000	0.016667	-12.883333	113.500000	1023.000000	1023.000000	2046.000000
11.260000	-0.014214	-8.400370	-6.403458	1.877255	-5.522385	1.648218	0.000000	-10.000000	0.016667	-12.666667	109.166664	1023.000000	1023.000000	2046.000000
11.280000	-0.013991	-8.268729	-6.646299	1.910030	-5.047630	1.515170	0.000000	-10.000000	0.008333	-12.500000	105.000000	1023.000000	1023.000000	2046.000000
11.300000	-0.014833	-8.766083	-6.639636	1.687094	-5.462705	1.649164	0.000000	-10.000000	0.008333	-12.300000	101.000000	1023.000000	1023.000000	2046.000000
11.320000	-0.014968	-8.846004	-6.522775	1.835159	-5.703788	1.545401	0.000000	-10.000000	0.000000	-12.066667	97.000000	1023.000000	1023.000000	2046.000000
11.340000	-0.015679	-9.266272	-6.951388	1.754562	-5.336616	1.267171	0.000000	-10.000000	0.000000	-11.716667	93.000000	1023.000000	1023.000000	2046.000000
11.360000	-0.017812	-10.527145	-7.074699	1.390214	-6.089853	1.247194	0.000000	-10.000000	0.000000	-11.450001	89.000000	1023.000000	1023.000000	2046.000000
11.380000	-0.018899	-11.169440	-7.027072	1.297363	-6.494784	1.055053	0.000000	-10.000000	0.000000	-11.100000	85.000000	1023.000000	1023.000000	2046.000000
11.400000	-0.020099	-11.878677	-7.335447	1.026131	-6.265554	0.696194	0.000000	-10.000000	0.000000	-10.700000	81.166664	1023.000000	1023.000000	2046.000000
11.420000	-0.021764	-12.862488	-7.293259	0.540300	-6.793742	0.684213	0.000000	-10.000000	0.000000	-10.350000	77.500000	1023.000000	1023.000000	2046.000000
11.440000	-0.021692	-12.819971	-7.124331	0.582086	-6.790900	0.513173	0.000000	-10.000000	0.000000	-10.183333	74.166664	1023.000000	1023.000000	2046.000000
11.460000	-0.021574	-12.750525	-7.421303	0.457700	-6.137282	0.350360	0.000000	-10.000000	0.000000	-10.200000	70.666664	1023.000000	1023.000000	2046.000000
11.480000	-0.022165	-13.099243	-7.487571	0.248475	-6.436175	0.576029	0.000000	-10.000000	0.000000	-10.216667	67.333336	1023.000000	1023.000000	2046.000000
11.500000	-0.021777	-12.870157	-7.414934	0.626895	-6.670339	0.588221	0.000000	-10.000000	0.000000	-10.000000	63.833332	1023.000000	1023.000000	2046.000000
11.520000	-0.021306	-12.591738	-7.755855	0.801334	-6.150546	0.513329	0.000000	-10.000000	0.000000	-9.683333	60.500000	1023.000000	1023.000000	2046.000000
11.540000	-0.021994	-12.998269	-7.715192	0.606060	-6.634473	0.745335	0.000000	-10.000000	-0.016667	-9.200000	57.166668	1023.000000	1023.000000	2046.000000
11.560000	-0.022282	-13.168602	-7.568280	0.689430	-6.907450	0.617698	0.000000	-10.000000	-0.016667	-8.783334	54.166668	1023.000000	1023.000000	2046.000000
11.580000	-0.023945	-14.151383	-8.092144	0.435318	-6.770144	0.275588	0.000000	-10.000000	-0.016667	-8.300000	51.333332	1023.000000	1023.000000	2046.000000
11.600000	-0.027472	-16.236046	-8.431914	-0.239263	-7.751678	0.186810	0.000000	-10.000000	-0.008333	-7.750000	48.500000	1023.000000	1023.000000	2046.000000
11.620000	-0.029651	-17.523584	-8.479080	-0.367926	-8.416589	-0.259989	0.000000	-10.000000	-0.033333	-6.900000	45.833332	1023.000000	1023.000000	2046.000000
11.640000	-0.031082	-18.369419	-9.065950	-0.590169	-8.059160	-0.654140	0.000000	-10.000000	-0.050000	-6.033333	43.500000	1023.000000	1023.000000	2046.000000
11.660000	-0.032680	-19.314157	-9.203022	-1.109287	-8.463441	-0.538408	0.000000	-10.000000	-0.075000	-5.333333	41.500000	1023.000000	1023.000000	2046.000000
11.680000	-0.033531	-19.816679	-9.121105	-1.005393	-8.835421	-0.854760	0.000000	-10.000000	-0.075000	-5.133334	39.833332	1023.000000	1023.000000	2046.000000
11.700000	-0.033670	-19.899118	-9.486999	-0.998937	-8.401734	-1.011448	0.000000	-10.000000	-0.083333	-5.200000	38.166668	1023.000000	1023.000000	2046.000000
11.720000	-0.034413	-20.338135	-9.544907	-1.355304	-8.642285	-0.795638	0.000000	-10.000000	-0.066667	-5.250000	36.500000	1023.000000	1023.000000	2046.000000
11.740000	-0.034684	-20.498045	-9.347912	-1.122944	-8.954895	-1.072293	0.000000	-10.000000	-0.066667	-5.000000	34.500000	1023.000000	1023.000000	2046.000000
11.760000	-0.034476	-20.375181	-9.658936	-1.128297	-8.414817	-1.173133	0.000000	-10.000000	-0.066667	-4.516667	32.833332	1023.000000	1023.000000	2046.000000
11.780000	-0.035054	-20.717024	-9.583830	-1.498277	-8.722504	-0.912413	0.000000	-10.000000	-0.075000	-4.050000	31.333334	1023.000000	1023.000000	2046.000000
11.800000	-0.034757	-20.541145	-9.357885	-1.224295	-8.822184	-1.136780	0.000000	-10.000000	-0.083333	-3.700000	30.000000	1023.000000	1023.000000	2046.000000
11.820000	-0.034277	-20.257498	-9.617099	-1.144783	-8.226602	-1.269015	0.000000	-10.000000	-0.083333	-3.350000	28.666666	1023.000000	1023.000000	2046.000000
11.840000	-0.034261	-20.248314	-9.394992	-1.474627	-8.483087	-0.895608	0.000000	-10.000000	-0.091667	-2.983333	27.500000	1023.000000	1023.000000	2046.000000
11.860000	-0.032896	-19.441313	-9.152349	-0.987861	-8.296591	-1.004513	0.000000	-10.000000	-0.083333	-2.783333	26.500000	1023.000000	1023.000000	2046.000000
11.880000	-0.032305	-19.092262	-9.376799	-0.963705	-7.831609	-0.920150	0.000000	-10.000000	-0.083333	-2.950000	25.500000	1023.000000	1023.000000	2046.000000
11.900000	-0.032007	-18.916382	-9.174602	-0.857882	-8.132072	-0.751826	0.000000	-10.000000	-0.066667	-3.216667	24.500000	1023.000000	1023.000000	2046.000000
11.920000	-0.031181	-18.427868	-9.312009	-0.571102	-7.849087	-0.695671	0.000000	-10.000000	-0.075000	-3.200000	23.500000	1023.000000	1023.000000	2046.000000
11.940000	-0.031771	-18.776903	-9.639541	-0.821855	-7.747975	-0.567531	0.000000	-10.000000	-0.075000	-2.800000	22.500000	1023.000000	1023.000000	2046.000000
11.960000	-0.032564	-19.245070	-9.582049	-0.757082	-8.171031	-0.734906	0.000000	-10.000000	-0.083333	-2.683333	21.666666	1023.000000	1023.000000	2046.000000
11.980000	-0.032594	-19.263275	-9.995370	-0.652237	-7.781516	-0.834152	0.000000	-10.000000	-0.075000	-3.000000	20.666666	1023.000000	1023.000000	2046.000000
12.000000	-0.033423	-19.752947	-10.078032	-1.105256	-8.122454	-0.447204	0.000000	-10.000000	-0.083333	-3.516667	19.666666	1023.000000	1023.000000	2046.000000
12.020000	-0.033452	-19.770323	-10.005519	-0.695464	-8.321635	-0.747705	0.000000	-10.000000	-0.091667	-3.616667	18.500000	1023.000000	1023.000000	2046.000000
12.040000	-0.033953	-20.066399	-10.362757	-0.773610	-8.102761	-0.827272	0.000000	-10.000000	-0.100000	-3.350000	17.333334	1023.000000	1023.000000	2046.000000
12.060000	-0.034472	-20.372999	-10.226768	-0.988582	-8.531899	-0.625750	0.000000	-10.000000	-0.100000	-2.850000	16.166666	1023.000000	1023.000000	2046.000000
12.080000	-0.033713	-19.924366	-10.200997	-0.631137	-8.305925	-0.786306	0.000000	-10.000000	-0.100000	-2.166667	15.000000	1023.000000	1023.000000	2046.000000
12.100000	-0.033557	-19.832390	-10.288369	-0.856447	-8.093290	-0.594282	0.000000	-10.000000	-0.091667	-1.200000	14.333333	1023.000000	1023.000000	2046.000000
12.120000	-0.032889	-19.437191	-9.922846	-0.563486	-8.309212	-0.641646	0.000000	-10.000000	-0.091667	-0.433333	14.000000	1023.000000	1023.000000	2046.000000
12.140000	-0.031921	-18.865086	-10.115414	-0.347695	-7.760831	-0.641145	0.000000	-10.000000	-0.091667	0.000000	14.000000	1023.000000	1023.000000	2046.000000
12.160000	-0.031589	-18.669098	-9.919168	-0.575067	-7.940176	-0.234687	0.000000	-10.000000	-0.100000	0.000000	14.000000	1023.000000	1023.000000	2046.000000
12.180000	-0.030450	-17.995934	-9.596555	-0.048311	-7.957324	-0.393744	0.000000	-10.000000	-0.100000	0.000000	14.000000	1023.000000	1023.000000	2046.000000
12.200000	-0.030001	-17.730724	-9.852383	0.009584	-7.512353	-0.375573	0.000000	-10.000000	-0.100000	0.000000	14.000000	1023.000000	1023.000000	2046.000000
12.220000	-0.029507	-17.438482	-9.536783	-0.082810	-7.785849	-0.033041	0.000000	-10.000000	-0.091667	0.000000	14.000000	1023.000000	1023.000000	2046.000000
12.240000	-0.028417	-16.794512	-9.428990	0.350328	-7.572624	-0.143224	0.000000	-10.000000	-0.091667	0.000000	14.000000	1023.000000	1023.000000	2046.000000
12.260000	-0.028199	-16.665762	-9.577812	0.221840	-7.302575	-0.007215	0.000000	-10.000000	-0.091667	0.000000	14.000000	1023.000000	1023.000000	2046.000000
12.280000	-0.027831	-16.448294	-9.294885	0.294930	-7.523686	0.075348	0.000000	-10.000000	-0.100000	0.000000	14.000000	1023.000000	1023.000000	2046.000000
12.300000	-0.026878	-15.885131	-9.198926	0.612858	-7.350370	0.051307	0.000000	-10.000000	-0.091667	0.000000	14.000000	1023.000000	1023.000000	2046.000000
12.320000	-0.026708	-15.784595	-9.327715	0.488038	-7.040923	0.096005	0.000000	-10.000000	-0.091667	0.000000	14.000000	1023.000000	1023.000000	2046.000000
12.340000	-0.026485	-15.652396	-9.100177	0.403077	-7.255358	0.300062	0.000000	-10.000000	-0.083333	0.000000	14.000000	1023.000000	1023.000000	2046.000000
12.360000	-0.025554	-15.102537	-8.946558	0.797954	-7.123062	0.169128	0.000000	-10.000000	-0.091667	0.000000	14.000000	1023.000000	1023.000000	2046.000000
12.380000	-0.025529	-15.087399	-9.226686	0.829964	-6.740423	0.049747	0.000000	-10.000000	-0.091667	0.000000	14.000000	1023.000000	1023.000000	2046.000000
12.400000	-0.025250	-14.922927	-9.007428	0.480326	-6.871030	0.475205	0.000000	-10.000000	-0.100000	0.000000	14.000000	1023.000000	1023.000000	2046.000000
12.420000	-0.024743	-14.623190	-8.795238	0.770271	-6.890479	0.292256	0.000000	-10.000000	-0.091667	0.000000	14.000000	1023.000000	1023.000000	2046.000000
12.440000	-0.024298	-14.359842	-8.874777	0.980339	-6.716759	0.251355	0.000000	-10.000000	-0.083333	0.000000	14.000000	1023.000000	1023.000000	2046.000000
12.460000	-0.024694	-14.594167	-9.093220	0.897071	-6.587503	0.189486	0.000000	-10.000000	-0.083333	0.000000	14.000000	1023.000000	1023.000000	2046.000000
12.480000	-0.025253	-14.924680	-8.992253	0.592217	-6.966559	0.441916	0.000000	-10.000000	-0.091667	0.000000	14.000000	1023.000000	1023.000000	2046.000000
12.500000	-0.025786	-15.239455	-8.932611	0.832084	-7.219573	0.080645	0.000000	-10.000000	-0.100000	0.000000	14.000000	1023.000000	1023.000000	2046.000000
12.520000	-0.027153	-16.047485	-9.287213	0.621054	-7.156426	-0.224901	0.000000	-10.000000	-0.091667	0.000000	14.000000	1023.000000	1023.000000	2046.000000
12.540000	-0.028000	-16.547829	-9.100716	-0.016070	-7.447861	0.016817	0.000000	-10.000000	-0.091667	0.000000	14.000000	1023.000000	1023.000000	2046.000000
12.560000	-0.028130	-16.624603	-8.786042	0.083588	-7.627591	-0.294558	0.000000	-10.000000	-0.091667	0.000000	14.000000	1023.000000	1023.000000	2046.000000
12.580000	-0.028000	-16.547808	-8.979672	0.230512	-7.336912	-0.461734	0.000000	-10.000000	-0.100000	-0.733333	14.000000	1023.000000	1023.000000	2046.000000
12.600000	-0.028032	-16.566809	-9.110473	0.003412	-7.023415	-0.436333	0.000000	-10.000000	-0.100000	-1.700000	13.833333	1023.000000	1023.000000	2046.000000
12.620000	-0.027723	-16.384516	-8.990495	-0.117351	-7.254958	-0.021711	0.000000	-10.000000	-0.083333	-2.700000	13.333333	1023.000000	1023.000000	2046.000000
12.640000	-0.027128	-16.032902	-8.978789	0.468209	-7.344272	-0.178050	0.000000	-10.000000	-0.075000	-2.883333	12.500000	1023.000000	1023.000000	2046.000000
12.660000	-0.027531	-16.270691	-9.368762	0.436205	-7.066555	-0.271579	0.000000	-10.000000	-0.075000	-2.683333	11.666667	1023.000000	1023.000000	2046.000000
12.680000	-0.027340	-16.158083	-9.046151	0.063334	-7.383563	0.208298	0.000000	-10.000000	-0.083333	-2.200000	10.833333	1023.000000	1023.000000	2046.000000
12.700000	-0.028165	-16.645271	-9.105330	0.332225	-7.625718	-0.246448	0.000000	-10.000000	-0.091667	-1.916667	10.333333	1023.000000	1023.000000	2046.000000
12.720000	-0.030997	-18.318991	-9.721907	-0.110556	-7.870292	-0.616236	0.000000	-10.000000	-0.091667	-1.633333	10.000000	1023.000000	1023.000000	2046.000000
12.740000	-0.033454	-19.771097	-9.756104	-0.785713	-8.660319	-0.568961	0.000000	-10.000000	-0.100000	-1.116667	10.000000	1023.000000	1023.000000	2046.000000
12.760000	-0.035269	-20.843809	-10.042920	-0.705313	-8.947814	-1.147761	0.000000	-10.000000	-0.100000	-0.483333	10.000000	1023.000000	1023.000000	2046.000000
12.780000	-0.036933	-21.827543	-10.476117	-1.197812	-8.882446	-1.271168	0.000000	-10.000000	-0.100000	0.000000	10.000000	1023.000000	1023.000000	2046.000000
12.800000	-0.037462	-22.139833	-10.356793	-1.341213	-9.183885	-1.257943	0.000000	-10.000000	-0.083333	0.000000	10.000000	1023.000000	1023.000000	2046.000000
12.820000	-0.038150	-22.546883	-10.617136	-1.095475	-9.197948	-1.636325	0.000000	-10.000000	-0.083333	0.000000	10.000000	1023.000000	1023.000000	2046.000000
12.840000	-0.038792	-22.925858	-10.759597	-1.560983	-9.151572	-1.453706	0.000000	-10.000000	-0.075000	0.000000	10.000000	1023.000000	1023.000000	2046.000000
12.860000	-0.038704	-22.874004	-10.518278	-1.425928	-9.376572	-1.553225	0.000000	-10.000000	-0.091667	0.000000	10.000000	1023.000000	1023.000000	2046.000000
12.880000	-0.039082	-23.097433	-10.864355	-1.230539	-9.186323	-1.816216	0.000000	-10.000000	-0.091667	0.000000	10.000000	1023.000000	1023.000000	2046.000000
12.900000	-0.039120	-23.119923	-10.793408	-1.685166	-9.107283	-1.534066	0.000000	-10.000000	-0.100000	0.000000	10.000000	1023.000000	1023.000000	2046.000000
12.920000	-0.038749	-22.900385	-10.486512	-1.494594	-9.297009	-1.622270	0.000000	-10.000000	-0.100000	0.000000	10.000000	1023.000000	1023.000000	2046.000000
12.940000	-0.038877	-22.976023	-10.772782	-1.333325	-9.028568	-1.841347	0.000000	-10.000000	-0.100000	0.000000	10.000000	1023.000000	1023.000000	2046.000000
12.960000	-0.038371	-22.677292	-10.571967	-1.776789	-8.930969	-1.397566	0.000000	-10.000000	-0.100000	0.000000	10.000000	1023.000000	1023.000000	2046.000000
12.980000	-0.037486	-22.154383	-10.273694	-1.265509	-8.932739	-1.682440	0.000000	-10.000000	-0.083333	0.000000	10.000000	1023.000000	1023.000000	2046.000000
13.000000	-0.037193	-21.981316	-10.591697	-1.124402	-8.536407	-1.728810	0.000000	-10.000000	-0.075000	0.000000	10.000000	1023.000000	1023.000000	2046.000000
13.020000	-0.035811	-21.164108	-10.194216	-1.435051	-8.543112	-0.991729	0.000000	-10.000000	-0.075000	0.000000	10.000000	1023.000000	1023.000000	2046.000000
13.040000	-0.035100	-20.744225	-10.138169	-0.681883	-8.536413	-1.387759	0.000000	-10.000000	-0.091667	0.000000	10.000000	1023.000000	1023.000000	2046.000000
13.060000	-0.035429	-20.938280	-10.581662	-0.793878	-8.203882	-1.358857	0.000000	-10.000000	-0.108333	0.000000	10.000000	1023.000000	1023.000000	2046.000000
13.080000	-0.035079	-20.731625	-10.406811	-1.120951	-8.383997	-0.819866	0.000000	-10.000000	-0.100000	0.000000	10.000000	1023.000000	1023.000000	2046.000000
13.100000	-0.035422	-20.934570	-10.539804	-0.675369	-8.484879	-1.234517	0.000000	-10.000000	-0.100000	0.000000	10.000000	1023.000000	1023.000000	2046.000000
13.120000	-0.036311	-21.459652	-10.994224	-0.777491	-8.321405	-1.366531	0.000000	-10.000000	-0.091667	-0.300000	10.000000	1023.000000	1023.000000	2046.000000
13.140000	-0.035913	-21.224489	-10.762412	-1.225554	-8.522135	-0.714388	0.000000	-10.000000	-0.100000	-0.900000	10.000000	1023.000000	1023.000000	2046.000000
13.160000	-0.036412	-21.519226	-10.868001	-0.679549	-8.690529	-1.281147	0.000000	-10.000000	-0.100000	-1.333333	10.000000	1023.000000	1023.000000	2046.000000
13.180000	-0.037234	-22.005468	-11.256812	-0.924237	-8.539229	-1.285190	0.000000	-10.000000	-0.100000	-1.033333	10.000000	1023.000000	1023.000000	2046.000000
13.200000	-0.036531	-21.589821	-10.907340	-1.160033	-8.734042	-0.788405	0.000000	-10.000000	-0.100000	-0.433333	10.000000	1023.000000	1023.000000	2046.000000
13.220000	-0.036353	-21.484529	-10.982471	-0.562561	-8.657232	-1.282266	0.000000	-10.000000	-0.100000	0.600000	10.000000	1023.000000	1023.000000	2046.000000
13.240000	-0.036014	-21.284330	-11.051909	-0.827856	-8.330480	-1.074084	0.000000	-10.000000	-0.100000	1.233333	10.000000	1023.000000	1023.000000	2046.000000
13.260000	-0.034695	-20.504553	-10.603918	-0.816092	-8.417894	-0.666648	0.000000	-10.000000	-0.100000	1.850000	10.000000	1023.000000	1023.000000	2046.000000
13.280000	-0.034097	-20.151121	-10.664214	-0.183170	-8.263401	-1.040335	0.000000	-10.000000	-0.100000	1.900000	10.000000	1023.000000	1023.000000	2046.000000
13.300000	-0.033584	-19.848032	-10.696118	-0.414737	-7.950771	-0.786405	0.000000	-10.000000	-0.100000	1.950000	10.000000	1023.000000	1023.000000	2046.000000
13.320000	-0.032308	-19.093834	-10.231459	-0.372210	-8.107107	-0.383058	0.000000	-10.000000	-0.100000	1.933333	10.000000	1023.000000	1023.000000	2046.000000
13.340000	-0.031954	-18.884928	-10.317427	0.260899	-8.042736	-0.785664	0.000000	-10.000000	-0.100000	1.883333	10.000000	1023.000000	1023.000000	2046.000000
13.360000	-0.031435	-18.577848	-10.361688	0.023815	-7.717105	-0.522870	0.000000	-10.000000	-0.100000	1.816667	10.000000	1023.000000	1023.000000	2046.000000
13.380000	-0.030279	-17.895130	-9.935496	-0.015858	-7.828086	-0.115691	0.000000	-10.000000	-0.100000	1.850000	10.000000	1023.000000	1023.000000	2046.000000
13.400000	-0.030077	-17.775675	-10.095202	0.566598	-7.710244	-0.536825	0.000000	-10.000000	-0.100000	1.850000	10.000000	1023.000000	1023.000000	2046.000000
13.420000	-0.029598	-17.492498	-10.078863	0.250075	-7.419799	-0.243911	0.000000	-10.000000	-0.100000	1.833333	10.000000	1023.000000	1023.000000	2046.000000
13.440000	-0.028641	-16.926956	-9.685253	0.359119	-7.543807	-0.057016	0.000000	-10.000000	-0.100000	1.800000	10.000000	1023.000000	1023.000000	2046.000000
13.460000	-0.028588	-16.895725	-9.891821	0.759858	-7.390775	-0.372987	0.000000	-10.000000	-0.100000	1.750000	10.000000	1023.000000	1023.000000	2046.000000
13.480000	-0.027939	-16.511654	-9.710672	0.320171	-7.190875	0.069722	0.000000	-10.000000	-0.100000	1.616667	10.000000	1023.000000	1023.000000	2046.000000
13.500000	-0.027290	-16.128311	-9.479247	0.683590	-7.274099	-0.058555	0.000000	-10.000000	-0.100000	1.550000	10.000000	1023.000000	1023.000000	2046.000000
13.520000	-0.027517	-16.262363	-9.773149	0.884623	-7.096201	-0.277635	0.000000	-10.000000	-0.091667	1.383333	10.000000	1023.000000	1023.000000	2046.000000
13.540000	-0.026705	-15.782464	-9.498936	0.398220	-6.965166	0.283417	0.000000	-10.000000	-0.091667	1.100000	10.000000	1023.000000	1023.000000	2046.000000
13.560000	-0.026913	-15.905698	-9.475732	0.920445	-7.169374	-0.181037	0.000000	-10.000000	-0.091667	0.566667	10.000000	1023.000000	1023.000000	2046.000000
13.580000	-0.028070	-16.589588	-9.841421	0.747922	-7.185864	-0.310226	0.000000	-10.000000	-0.100000	0.183333	10.000000	1023.000000	1023.000000	2046.000000
13.600000	-0.028030	-16.565622	-9.498490	0.169368	-7.416412	0.179913	0.000000	-10.000000	-0.100000	0.000000	10.000000	1023.000000	1023.000000	2046.000000
13.620000	-0.028900	-17.080008	-9.496302	0.598781	-7.625068	-0.557417	0.000000	-10.000000	-0.100000	0.000000	10.000000	1023.000000	1023.000000	2046.000000
13.640000	-0.029516	-17.443865	-9.682270	0.285933	-7.449625	-0.597902	0.000000	-10.000000	-0.100000	0.000000	10.000000	1023.000000	1023.000000	2046.000000
13.660000	-0.028577	-16.888960	-9.269868	-0.183953	-7.378224	-0.056915	0.000000	-10.000000	-0.100000	0.000000	10.000000	1023.000000	1023.000000	2046.000000
13.680000	-0.028594	-16.899220	-9.347412	0.465378	-7.341219	-0.675966	0.000000	-10.000000	-0.100000	-0.316667	10.000000	1023.000000	1023.000000	2046.000000
13.700000	-0.028624	-16.916796	-9.646817	0.269430	-7.086053	-0.453355	0.000000	-10.000000	-0.100000	-1.016667	10.000000	1023.000000	1023.000000	2046.000000
13.720000	-0.027860	-16.465557	-9.391100	0.184559	-7.337520	0.078503	0.000000	-10.000000	-0.091667	-1.666667	9.666667	1023.000000	1023.000000	2046.000000
13.740000	-0.028403	-16.786324	-9.638784	0.807449	-7.443876	-0.511113	0.000000	-10.000000	-0.091667	-1.583333	9.333333	1023.000000	1023.000000	2046.000000
13.760000	-0.028540	-16.867409	-9.697735	0.366628	-7.282175	-0.254127	0.000000	-10.000000	-0.091667	-0.883333	9.000000	1023.000000	1023.000000	2046.000000
13.780000	-0.028763	-16.998810	-9.447609	-0.002779	-7.611104	0.062684	0.000000	-10.000000	-0.100000	-0.233333	9.000000	1023.000000	1023.000000	2046.000000
13.800000	-0.031627	-18.691578	-9.904459	0.287480	-8.202124	-0.872475	0.000000	-10.000000	-0.100000	0.000000	9.000000	1023.000000	1023.000000	2046.000000
13.820000	-0.034633	-20.468153	-10.423588	-0.411169	-8.593136	-1.040261	0.000000	-10.000000	-0.100000	0.316667	9.000000	1023.000000	1023.000000	2046.000000
13.840000	-0.035809	-21.162899	-10.278446	-1.092790	-9.001009	-0.790653	0.000000	-10.000000	-0.100000	0.966667	9.000000	1023.000000	1023.000000	2046.000000
13.860000	-0.037749	-22.309435	-10.688023	-0.722034	-9.246809	-1.652569	0.000000	-10.000000	-0.100000	1.533333	9.000000	1023.000000	1023.000000	2046.000000
13.880000	-0.038838	-22.953554	-11.042819	-1.142167	-9.134157	-1.634411	0.000000	-10.000000	-0.100000	1.650000	9.000000	1023.000000	1023.000000	2046.000000
13.900000	-0.038667	-22.851921	-10.800815	-1.494820	-9.300699	-1.255587	0.000000	-10.000000	-0.083333	1.000000	9.000000	1023.000000	1023.000000	2046.000000
13.920000	-0.039652	-23.434523	-11.037714	-1.016807	-9.450641	-1.929361	0.000000	-10.000000	-0.083333	0.433333	9.000000	1023.000000	1023.000000	2046.000000
13.940000	-0.040125	-23.713694	-11.221149	-1.303481	-9.343349	-1.845715	0.000000	-10.000000	-0.083333	0.000000	9.000000	1023.000000	1023.000000	2046.000000
13.960000	-0.039560	-23.379894	-10.909946	-1.709912	-9.369147	-1.390889	0.000000	-10.000000	-0.091667	0.000000	9.000000	1023.000000	1023.000000	2046.000000
13.980000	-0.040028	-23.656357	-11.003510	-1.183931	-9.475953	-1.992962	0.000000	-10.000000	-0.083333	0.000000	9.000000	1023.000000	1023.000000	2046.000000
14.000000	-0.040320	-23.828892	-11.195331	-1.378694	-9.305676	-1.949190	0.000000	-10.000000	-0.083333	0.000000	9.000000	1023.000000	1023.000000	2046.000000
14.020000	-0.039396	-23.283278	-10.887718	-1.774441	-9.149695	-1.471422	0.000000	-10.000000	-0.083333	0.000000	9.000000	1023.000000	1023.000000	2046.000000
14.040000	-0.039437	-23.307129	-10.870899	-1.299802	-9.212573	-1.923855	0.000000	-10.000000	-0.091667	0.516667	9.000000	1023.000000	1023.000000	2046.000000
14.060000	-0.039325	-23.240814	-10.932986	-1.212682	-9.107338	-1.987808	0.000000	-10.000000	-0.083333	0.950000	9.000000	1023.000000	1023.000000	2046.000000
14.080000	-0.037923	-22.412498	-10.662251	-1.493916	-8.768171	-1.488160	0.000000	-10.000000	-0.083333	0.950000	9.000000	1023.000000	1023.000000	2046.000000
14.100000	-0.037029	-21.884167	-10.520679	-1.139245	-8.780874	-1.443368	0.000000	-10.000000	-0.075000	0.433333	9.000000	1023.000000	1023.000000	2046.000000
14.120000	-0.036720	-21.701693	-10.685397	-0.694971	-8.672398	-1.648926	0.000000	-10.000000	-0.083333	0.283333	9.000000	1023.000000	1023.000000	2046.000000
14.140000	-0.036328	-21.469912	-10.809951	-0.891342	-8.406947	-1.361672	0.000000	-10.000000	-0.091667	1.033333	9.000000	1023.000000	1023.000000	2046.000000
14.160000	-0.035676	-21.084270	-10.616946	-1.117018	-8.430786	-0.919520	0.000000	-10.000000	-0.100000	1.850000	9.000000	1023.000000	1023.000000	2046.000000
14.180000	-0.036427	-21.528606	-10.922083	-0.644373	-8.523829	-1.438322	0.000000	-10.000000	-0.100000	2.433333	9.000000	1023.000000	1023.000000	2046.000000
14.200000	-0.036843	-21.773981	-11.154185	-0.704492	-8.550547	-1.364756	0.000000	-10.000000	-0.100000	2.716667	9.000000	1023.000000	1023.000000	2046.000000
14.220000	-0.036241	-21.418585	-11.019700	-1.097786	-8.370063	-0.931037	0.000000	-10.000000	-0.108333	3.333333	9.000000	1023.000000	1023.000000	2046.000000
14.240000	-0.036266	-21.432985	-10.988871	-0.863370	-8.547924	-1.032821	0.000000	-10.000000	-0.125000	4.600000	9.000000	1023.000000	1023.000000	2046.000000
14.260000	-0.036623	-21.644356	-11.146830	-0.647321	-8.561279	-1.288926	0.000000	-10.000000	-0.158333	6.583333	9.000000	1023.000000	1023.000000	2046.000000
14.280000	-0.035872	-21.200623	-11.030970	-1.000502	-8.181138	-0.988012	0.000000	-10.000000	-0.175000	8.966667	9.000000	1023.000000	1023.000000	2046.000000
14.300000	-0.034645	-20.475101	-10.687997	-1.008085	-8.069277	-0.709742	0.000000	-10.000000	-0.208333	11.516666	9.000000	1023.000000	1023.000000	2046.000000
14.320000	-0.033869	-20.016500	-10.621120	-0.574969	-7.822533	-0.997877	0.000000	-10.000000	-0.241667	13.616667	9.000000	1023.000000	1023.000000	2046.000000
14.340000	-0.032318	-19.099667	-10.423879	-0.722924	-7.243439	-0.709423	0.000000	-10.000000	-0.316667	16.150002	14.833333	1023.000000	1023.000000	2046.000000
14.360000	-0.030049	-17.758995	-9.836430	-0.806697	-6.921652	-0.194215	0.000000	-10.000000	-0.366667	17.816668	20.666666	1023.000000	1023.000000	2046.000000
14.380000	-0.028875	-17.065157	-9.657101	-0.235098	-6.663451	-0.509508	0.000000	-10.000000	-0.383333	19.433334	28.500000	1023.000000	1023.000000	2046.000000
14.400000	-0.027283	-16.124523	-9.457483	-0.262054	-6.189215	-0.215772	0.000000	-10.000000	-0.383333	20.133333	32.666668	1023.000000	1023.000000	2046.000000
14.420000	-0.024957	-14.749356	-8.920079	-0.443409	-5.661545	0.275678	0.000000	-10.000000	-0.400000	20.916666	39.166668	1023.000000	1023.000000	2046.000000
14.440000	-0.023703	-14.008249	-8.683501	-0.005955	-5.453031	0.134237	0.000000	-10.000000	-0.450000	22.033333	46.000000	1023.000000	1023.000000	2046.000000
14.460000	-0.022284	-13.170121	-8.483305	0.126847	-5.077398	0.263735	0.000000	-10.000000	-0.466667	23.050001	53.333332	1023.000000	1023.000000	2046.000000
14.480000	-0.020132	-11.898091	-8.022565	-0.086495	-4.439237	0.650205	0.000000	-10.000000	-0.491667	24.233334	60.833332	1023.000000	1023.000000	2046.000000
14.500000	-0.018677	-11.037982	-7.673182	0.193699	-4.237561	0.679063	0.000000	-10.000000	-0.516667	25.033335	68.833336	1023.000000	1023.000000	2046.000000
14.520000	-0.017423	-10.297131	-7.475277	0.410606	-3.889985	0.657526	0.000000	-10.000000	-0.558333	25.900002	76.833336	1023.000000	1023.000000	2046.000000
14.540000	-0.015327	-9.058093	-6.993087	0.149412	-3.248381	1.033963	0.000000	-10.000000	-0.591667	26.733334	85.333336	1023.000000	1023.000000	2046.000000
14.560000	-0.014084	-8.323755	-6.709487	0.433616	-3.070189	1.022304	0.000000	-10.000000	-0.616667	27.500000	94.000000	1023.000000	1023.000000	2046.000000
14.580000	-0.013045	-7.709515	-6.574043	0.569178	-2.792235	1.087585	0.000000	-10.000000	-0.650000	28.016666	103.166664	1023.000000	1023.000000	2046.000000
14.600000	-0.011572	-6.838795	-6.201083	0.275927	-2.339448	1.425809	0.000000	-10.000000	-0.658333	28.716667	112.333336	1023.000000	1023.000000	2046.000000
14.620000	-0.011046	-6.528430	-5.959042	0.493566	-2.413988	1.351032	0.000000	-10.000000	-0.683333	29.300001	121.833336	1023.000000	1023.000000	2046.000000
14.640000	-0.010972	-6.484567	-5.823459	0.498852	-2.362381	1.202421	0.000000	-10.000000	-0.700000	29.966667	131.500000	1023.000000	1023.000000	2046.000000
14.660000	-0.009873	-5.834958	-5.373282	0.039902	-1.919394	1.417816	0.000000	-10.000000	-0.733333	30.300001	141.500000	1023.000000	1023.000000	2046.000000
14.680000	-0.008954	-5.291621	-4.928564	0.030434	-1.835464	1.441973	0.000000	-10.000000	-0.733333	30.433334	151.500000	1023.000000	1023.000000	2046.000000
14.700000	-0.007790	-4.604133	-4.640743	0.230426	-1.517200	1.323384	0.000000	-10.000000	-0.725000	30.116667	161.500000	1023.000000	1023.000000	2046.000000
14.720000	-0.005909	-3.492437	-4.352047	0.036544	-0.778519	1.601586	0.000000	-10.000000	-0.708333	29.983334	171.500000	1023.000000	1023.000000	2046.000000
14.740000	-0.003872	-2.288383	-3.841111	0.113670	-0.584231	2.023288	0.000000	-10.000000	-0.691667	29.766666	181.500000	1023.000000	1023.000000	2046.000000
14.760000	-0.003022	-1.786242	-3.800181	0.703310	-0.497622	1.808252	0.000000	-10.000000	-0.691667	29.850000	191.500000	1023.000000	1023.000000	2046.000000
14.780000	-0.001705	-1.007806	-3.665199	0.769996	-0.219660	2.107058	0.000000	-10.000000	-0.666667	29.600000	201.500000	1023.000000	1023.000000	2046.000000
14.800000	0.000119	0.070482	-3.150610	0.668342	0.003045	2.549706	0.000000	-10.000000	-0.658333	29.416666	211.500000	1023.000000	1023.000000	2046.000000
14.820000	0.000432	0.255381	-3.004765	0.975927	-0.016514	2.300733	0.000000	-10.000000	-0.650000	29.416666	221.500000	1023.000000	1023.000000	2046.000000
14.840000	-0.000280	-0.165416	-3.060396	0.714780	-0.061738	2.241938	0.000000	-10.000000	-0.658333	29.600000	231.500000	1023.000000	1023.000000	2046.000000
14.860000	-0.001596	-0.943443	-2.981259	0.143687	-0.402162	2.296292	0.000000	-10.000000	-0.658333	29.666666	241.500000	1023.000000	1023.000000	2046.000000
14.880000	-0.003587	-2.119885	-3.219808	0.146017	-0.836037	1.789943	0.000000	-10.000000	-0.650000	29.500000	251.333328	1023.000000	1023.000000	2046.000000
14.900000	-0.004429	-2.617578	-3.315140	-0.031731	-0.876304	1.605598	0.000000	-10.000000	-0.633333	29.033333	261.000000	1023.000000	1023.000000	2046.000000
14.920000	-0.003928	-2.321700	-3.164068	-0.426753	-0.517404	1.786526	0.000000	-10.000000	-0.625000	28.583334	270.666656	1023.000000	1023.000000	2046.000000
14.940000	-0.004120	-2.435073	-3.176637	-0.204528	-0.603332	1.549424	0.000000	-10.000000	-0.600000	28.100000	280.166656	1023.000000	1023.000000	2046.000000
14.960000	-0.003587	-2.120181	-3.094483	-0.311637	-0.306672	1.592611	0.000000	-10.000000	-0.616667	28.133333	289.666656	1023.000000	1023.000000	2046.000000
14.980000	-0.002341	-1.383345	-2.738085	-0.538158	0.006612	1.886285	0.000000	-10.000000	-0.616667	28.133333	299.000000	1023.000000	1023.000000	2046.000000
15.000000	-0.002006	-1.185616	-2.586984	-0.196107	-0.041870	1.639346	0.000000	-10.000000	-0.641667	28.616667	308.500000	1023.000000	1023.000000	2046.000000
15.020000	-0.000868	-0.513149	-2.331818	-0.357320	0.428662	1.747327	0.000000	-10.000000	-0.650000	28.766666	318.000000	1023.000000	1023.000000	2046.000000
15.040000	0.000728	0.429952	-1.834585	-0.465111	0.633080	2.096568	0.000000	-10.000000	-0.666667	29.150000	327.666656	1023.000000	1023.000000	2046.000000
15.060000	0.001532	0.905677	-1.544150	-0.146015	0.721359	1.874483	0.000000	-10.000000	-0.691667	29.516666	337.333344	1023.000000	1023.000000	2046.000000
15.080000	0.003320	1.961896	-1.131323	-0.338730	1.401084	2.030865	0.000000	-10.000000	-0.716667	30.033333	347.000000	1023.000000	1023.000000	2046.000000
15.100000	0.005065	2.993588	-0.649885	-0.294819	1.612023	2.326269	0.000000	-10.000000	-0.733333	30.450001	357.000000	1023.000000	1023.000000	2046.000000
15.120000	0.006531	3.859530	-0.300367	0.059958	1.878025	2.221915	0.000000	-10.000000	-0.733333	30.500000	367.166656	1023.000000	1023.000000	2046.000000
15.140000	0.008963	5.297056	0.209820	-0.021863	2.594051	2.515049	0.000000	-10.000000	-0.725000	30.483334	377.500000	1023.000000	1023.000000	2046.000000
15.160000	0.011015	6.509735	0.592590	0.217418	2.878739	2.820989	0.000000	-10.000000	-0.725000	30.466667	387.500000	1023.000000	1023.000000	2046.000000
15.180000	0.012345	7.296122	0.806155	0.604649	3.081313	2.804004	0.000000	-10.000000	-0.733333	30.616667	397.500000	1023.000000	1023.000000	2046.000000
15.200000	0.014112	8.339968	1.054489	0.460543	3.778854	3.046082	0.000000	-10.000000	-0.716667	30.533333	407.666656	1023.000000	1023.000000	2046.000000
15.220000	0.014977	8.851681	1.168832	0.680020	3.824199	3.178629	0.000000	-10.000000	-0.700000	30.233334	418.000000	1023.000000	1023.000000	2046.000000
15.240000	0.015656	9.252569	1.317470	0.777195	3.929539	3.228366	0.000000	-10.000000	-0.658333	29.683334	428.333344	1023.000000	1023.000000	2046.000000
15.260000	0.017191	10.159801	1.645779	0.565704	4.369890	3.578428	0.000000	-10.000000	-0.641667	29.166668	438.333344	1023.000000	1023.000000	2046.000000
15.280000	0.017941	10.603103	1.861707	0.673866	4.408000	3.659530	0.000000	-10.000000	-0.633333	28.683334	448.000000	1023.000000	1023.000000	2046.000000
15.300000	0.018361	10.851214	2.085891	0.770634	4.452215	3.542474	0.000000	-10.000000	-0.641667	28.550001	457.666656	1023.000000	1023.000000	2046.000000
15.320000	0.019867	11.741678	2.525796	0.532591	4.997277	3.686014	0.000000	-10.000000	-0.641667	28.366667	467.166656	1023.000000	1023.000000	2046.000000
15.340000	0.021600	12.765333	3.029786	0.540954	5.199758	3.994835	0.000000	-10.000000	-0.641667	28.666668	476.833344	1023.000000	1023.000000	2046.000000
15.360000	0.022950	13.563670	3.424069	0.925717	5.391262	3.822622	0.000000	-10.000000	-0.641667	28.583334	486.166656	1023.000000	1023.000000	2046.000000
15.380000	0.025395	15.008287	3.956158	0.926979	6.018207	4.106944	0.000000	-10.000000	-0.641667	28.750000	495.833344	1023.000000	1023.000000	2046.000000
15.400000	0.028198	16.665167	4.594244	0.994955	6.516851	4.559117	0.000000	-10.000000	-0.625000	28.450001	505.166656	1023.000000	1023.000000	2046.000000
15.420000	0.029774	17.596392	4.980942	1.487410	6.641683	4.486358	0.000000	-10.000000	-0.608333	28.350000	514.833313	1023.000000	1023.000000	2046.000000
15.440000	0.031770	18.776253	5.371435	1.547635	7.209816	4.647366	0.000000	-10.000000	-0.608333	28.133333	524.166687	1023.000000	1023.000000	2046.000000
15.460000	0.033842	20.000854	5.855946	1.597683	7.503838	5.043387	0.000000	-10.000000	-0.600000	28.150000	533.833313	1023.000000	1023.000000	2046.000000
15.480000	0.035019	20.696329	6.219398	2.001801	7.547646	4.927484	0.000000	-10.000000	-0.600000	27.733334	543.166687	1023.000000	1023.000000	2046.000000
15.500000	0.037091	21.920895	6.674912	1.927137	8.209109	5.109737	0.000000	-10.000000	-0.608333	27.550001	552.500000	1023.000000	1023.000000	2046.000000
15.520000	0.038903	22.991579	7.070721	2.062157	8.491915	5.366787	0.000000	-10.000000	-0.600000	27.433334	561.666687	1023.000000	1023.000000	2046.000000
15.540000	0.040000	23.639860	7.437475	2.408514	8.571712	5.222158	0.000000	-10.000000	-0.600000	27.383333	570.833313	1023.000000	1023.000000	2046.000000
15.560000	0.041690	24.638638	7.800816	2.292100	9.123694	5.422027	0.000000	-10.000000	-0.583333	27.150000	580.000000	1023.000000	1023.000000	2046.000000
15.580000	0.042025	24.837040	7.997918	2.487671	8.970588	5.380863	0.000000	-10.000000	-0.600000	26.716667	589.000000	1023.000000	1023.000000	2046.000000
15.600000	0.042894	25.350483	8.420561	2.447042	9.088417	5.394462	0.000000	-10.000000	-0.591667	26.650000	598.000000	1023.000000	1023.000000	2046.000000
15.620000	0.044798	26.475760	8.933146	2.349284	9.586111	5.607219	0.000000	-10.000000	-0.575000	26.233334	607.000000	1023.000000	1023.000000	2046.000000
15.640000	0.045838	27.089985	9.205729	2.653744	9.675701	5.554810	0.000000	-10.000000	-0.550000	25.950001	615.833313	1023.000000	1023.000000	2046.000000
15.660000	0.047032	27.796049	9.355651	2.712080	10.025896	5.702422	0.000000	-10.000000	-0.516667	25.250000	624.500000	1023.000000	1023.000000	2046.000000
15.680000	0.047499	28.072033	9.384246	2.744861	10.009804	5.933123	0.000000	-10.000000	-0.475000	24.516666	633.000000	1023.000000	1023.000000	2046.000000
15.700000	0.046806	27.662609	9.374941	3.012348	9.576240	5.699080	0.000000	-10.000000	-0.450000	23.583334	641.333313	1023.000000	1023.000000	2046.000000
15.720000	0.047929	28.325935	9.567758	3.029956	9.863585	5.864637	0.000000	-10.000000	-0.425000	22.633333	649.333313	1023.000000	1023.000000	2046.000000
15.740000	0.049308	29.140816	9.822323	3.190477	9.997451	6.130566	0.000000	-10.000000	-0.416667	21.933334	657.166687	1023.000000	1023.000000	2046.000000
15.760000	0.049764	29.410336	10.094182	3.525978	9.784558	6.005618	0.000000	-10.000000	-0.383333	21.050001	664.666687	1023.000000	1023.000000	2046.000000
15.780000	0.050083	29.598980	10.240549	3.285097	9.951594	6.121740	0.000000	-10.000000	-0.366667	20.450001	671.833313	1023.000000	1023.000000	2046.000000
15.800000	0.048599	28.721939	10.046964	3.049035	9.581306	6.044635	0.000000	-10.000000	-0.341667	19.850000	678.666687	1023.000000	1023.000000	2046.000000
15.820000	0.046305	27.366304	9.955851	3.028445	8.792538	5.589472	0.000000	-10.000000	-0.316667	19.366667	685.333313	1023.000000	1023.000000	2046.000000
15.840000	0.045747	27.036665	9.846454	2.706053	8.989566	5.494593	0.000000	-10.000000	-0.308333	18.800001	692.000000	1023.000000	1023.000000	2046.000000
15.860000	0.044952	26.566578	9.648602	2.618413	8.843629	5.455934	0.000000	-10.000000	-0.283333	17.950001	698.333313	1023.000000	1023.000000	2046.000000
15.880000	0.044594	26.355276	9.742118	2.636794	8.689251	5.287114	0.000000	-10.000000	-0.275000	17.433334	704.500000	1023.000000	1023.000000	2046.000000
15.900000	0.045288	26.765362	9.782107	2.482938	9.203176	5.297141	0.000000	-10.000000	-0.266667	17.000000	710.500000	1023.000000	1023.000000	2046.000000
15.920000	0.044819	26.488245	9.831867	2.512441	8.939140	5.204795	0.000000	-10.000000	-0.291667	16.933332	716.166687	1023.000000	1023.000000	2046.000000
15.940000	0.045647	26.977390	10.104379	2.407622	9.205001	5.260388	0.000000	-10.000000	-0.308333	16.816668	721.833313	1023.000000	1023.000000	2046.000000
15.960000	0.046370	27.404713	10.276804	2.336165	9.417930	5.373813	0.000000	-10.000000	-0.308333	16.700001	727.333313	1023.000000	1023.000000	2046.000000
15.980000	0.046343	27.388607	10.548820	2.450170	9.219106	5.170510	0.000000	-10.000000	-0.291667	16.633335	733.000000	1023.000000	1023.000000	2046.000000
16.000000	0.047641	28.155741	10.820598	2.344406	9.731737	5.258999	0.000000	-10.000000	-0.275000	16.383335	738.666687	1023.000000	1023.000000	2046.000000
16.020000	0.048281	28.534035	10.995981	2.338022	9.813275	5.386756	0.000000	-10.000000	-0.266667	16.150002	744.166687	1023.000000	1023.000000	2046.000000
16.040001	0.048794	28.837118	11.374611	2.507559	9.723413	5.231535	0.000000	-10.000000	-0.258333	15.900001	749.666687	1023.000000	1023.000000	2046.000000
16.059999	0.050671	29.946434	11.671428	2.522724	10.359488	5.392794	0.000000	-10.000000	-0.258333	15.566667	756.666687	1023.000000	1023.000000	2046.000000
16.080000	0.051945	30.699780	11.893034	2.628945	10.538861	5.638939	0.000000	-10.000000	-0.258333	15.000000	763.666687	1023.000000	1023.000000	2046.000000
16.100000	0.052929	31.281157	12.256868	2.891079	10.509774	5.623434	0.000000	-10.000000	-0.266667	14.450001	768.833313	1023.000000	1023.000000	2046.000000
16.120001	0.054658	32.303032	12.374991	3.027282	11.124003	5.776757	0.000000	-10.000000	-0.258333	14.200001	772.166687	1023.000000	1023.000000	2046.000000
16.139999	0.055334	32.702644	12.329179	2.999021	11.392007	5.982438	0.000000	-10.000000	-0.241667	14.183333	775.333313	1023.000000	1023.000000	2046.000000
16.160000	0.054906	32.449409	12.363430	3.124329	11.108800	5.852849	0.000000	-10.000000	-0.225000	14.016667	780.166687	1023.000000	1023.000000	2046.000000
16.180000	0.055449	32.770428	12.375445	3.067146	11.290032	6.037803	0.000000	-10.000000	-0.208333	13.316667	785.000000	1023.000000	1023.000000	2046.000000
16.200001	0.055969	33.077820	12.314553	3.066723	11.617265	6.079279	0.000000	-10.000000	-0.183333	12.650001	789.666687	1023.000000	1023.000000	2046.000000
16.219999	0.055252	32.654018	12.350275	2.943081	11.257193	6.103472	0.000000	-10.000000	-0.150000	11.633333	794.000000	1023.000000	1023.000000	2046.000000
16.240000	0.055626	32.875134	12.620069	2.923724	11.208685	6.122654	0.000000	-10.000000	-0.125000	10.650001	798.000000	1023.000000	1023.000000	2046.000000
16.260000	0.056390	33.326591	12.593891	2.939963	11.751472	6.041264	0.000000	-10.000000	-0.108333	9.616667	801.666687	1023.000000	1023.000000	2046.000000
16.280001	0.056869	33.609749	12.833124	2.798674	11.679477	6.298472	0.000000	-10.000000	-0.100000	9.066667	805.000000	1023.000000	1023.000000	2046.000000
16.299999	0.057969	34.259567	13.285995	3.100685	11.602926	6.269960	0.000000	-10.000000	-0.100000	8.933333	808.000000	1023.000000	1023.000000	2046.000000
16.320000	0.059954	35.432724	13.478103	3.312753	12.209155	6.432711	0.000000	-10.000000	-0.100000	8.816667	811.000000	1023.000000	1023.000000	2046.000000
16.340000	0.061534	36.366753	13.689629	3.466205	12.548356	6.662562	0.000000	-10.000000	-0.100000	8.633334	814.000000	1023.000000	1023.000000	2046.000000
16.360001	0.062096	36.698635	13.957399	3.602935	12.329539	6.808760	0.000000	-10.000000	-0.100000	8.433333	817.000000	1023.000000	1023.000000	2046.000000
16.379999	0.063682	37.636189	14.267150	3.861392	12.511973	6.995674	0.000000	-10.000000	-0.100000	8.166667	819.833313	1023.000000	1023.000000	2046.000000
16.400000	0.064918	38.366779	14.324314	4.008478	12.984829	7.049157	0.000000	-10.000000	-0.100000	7.933333	822.666687	1023.000000	1023.000000	2046.000000
16.420000	0.065337	38.614239	14.641378	4.109594	12.761389	7.101877	0.000000	-10.000000	-0.100000	7.700000	825.333313	1023.000000	1023.000000	2046.000000
16.440001	0.066805	39.481892	14.945264	4.274760	13.034147	7.227722	0.000000	-10.000000	-0.100000	7.550000	828.000000	1023.000000	1023.000000	2046.000000
16.459999	0.067513	39.899937	14.861779	4.324500	13.514461	7.199197	0.000000	-10.000000	-0.100000	7.416667	830.666687	1023.000000	1023.000000	2046.000000
16.480000	0.067006	39.600540	15.036680	4.124957	13.104998	7.333904	0.000000	-10.000000	-0.108333	7.200000	833.166687	1023.000000	1023.000000	2046.000000
16.500000	0.067761	40.046608	15.424407	4.298684	13.059846	7.263672	0.000000	-10.000000	-0.108333	6.850000	835.666687	1023.000000	1023.000000	2046.000000
16.520000	0.069004	40.781349	15.459065	4.339512	13.695597	7.287174	0.000000	-10.000000	-0.108333	6.083333	838.000000	1023.000000	1023.000000	2046.000000
16.540001	0.069182	40.886425	15.646490	4.368140	13.456520	7.415276	0.000000	-10.000000	-0.091667	5.083333	840.333313	1023.000000	1023.000000	2046.000000
16.559999	0.069659	41.168594	15.690748	4.651644	13.344144	7.482060	0.000000	-10.000000	-0.091667	3.983333	842.166687	1023.000000	1023.000000	2046.000000
16.580000	0.069551	41.104496	15.302693	4.674238	13.659497	7.468066	0.000000	-10.000000	-0.075000	3.016667	843.666687	1023.000000	1023.000000	2046.000000
16.600000	0.068679	40.589069	15.252754	4.552610	13.169286	7.614419	0.000000	-10.000000	-0.075000	2.200000	844.833313	1023.000000	1023.000000	2046.000000
16.620001	0.069110	40.844112	15.531651	4.869560	12.934674	7.508225	0.000000	-10.000000	-0.066667	1.183333	845.666687	1023.000000	1023.000000	2046.000000
16.639999	0.070005	41.373238	15.413359	5.015400	13.491859	7.452618	0.000000	-10.000000	-0.083333	0.483333	846.000000	1023.000000	1023.000000	2046.000000
16.660000	0.068752	40.632141	15.272001	4.696372	12.992105	7.671663	0.000000	-10.000000	-0.083333	0.000000	846.000000	1023.000000	1023.000000	2046.000000
16.680000	0.066230	39.141647	15.102836	4.655789	12.085236	7.297788	0.000000	-10.000000	-0.075000	0.000000	846.000000	1023.000000	1023.000000	2046.000000
16.700001	0.063790	37.699989	14.425085	4.422253	11.892688	6.959962	0.000000	-10.000000	-0.058333	-0.700000	846.000000	1023.000000	1023.000000	2046.000000
16.719999	0.061049	36.080208	13.938972	3.959131	11.367418	6.814689	0.000000	-10.000000	-0.050000	-2.116667	846.000000	1023.000000	1023.000000	2046.000000
16.740000	0.059227	35.003128	13.866800	3.910857	10.721365	6.504105	0.000000	-10.000000	-0.050000	-3.983333	846.000000	1023.000000	1023.000000	2046.000000
16.760000	0.058809	34.755886	13.430813	3.881354	11.168883	6.274837	0.000000	-10.000000	-0.058333	-4.800000	846.000000	1023.000000	1023.000000	2046.000000
16.780001	0.057424	33.937691	13.249564	3.457963	10.792271	6.437895	0.000000	-10.000000	-0.058333	-4.416667	846.000000	1023.000000	1023.000000	2046.000000
16.799999	0.057149	33.775272	13.358613	3.633977	10.643031	6.139650	0.000000	-10.000000	-0.066667	-3.416667	846.000000	1023.000000	1023.000000	2046.000000
16.820000	0.056934	33.648247	13.063704	3.510585	11.043667	6.030292	0.000000	-10.000000	-0.058333	-2.550000	846.000000	1023.000000	1023.000000	2046.000000
16.840000	0.056058	33.130192	13.210752	3.197369	10.597447	6.124623	0.000000	-10.000000	-0.066667	-2.050000	846.000000	1023.000000	1023.000000	2046.000000
16.860001	0.056664	33.488373	13.342180	3.386990	10.772339	5.986862	0.000000	-10.000000	-0.075000	-1.183333	846.000000	1023.000000	1023.000000	2046.000000
16.879999	0.056592	33.445965	13.242543	3.164001	11.015462	6.023960	0.000000	-10.000000	-0.091667	-0.233333	846.000000	1023.000000	1023.000000	2046.000000
16.900000	0.056461	33.368271	13.578365	3.172650	10.672152	5.945103	0.000000	-10.000000	-0.100000	0.983333	846.000000	1023.000000	1023.000000	2046.000000
16.920000	0.057542	34.007469	13.586162	3.351268	11.190503	5.879538	0.000000	-10.000000	-0.100000	1.733333	846.000000	1023.000000	1023.000000	2046.000000
16.940001	0.057767	34.140335	13.662251	3.086385	11.247904	6.143795	0.000000	-10.000000	-0.100000	2.283333	846.333313	1023.000000	1023.000000	2046.000000
16.959999	0.058574	34.617405	14.129333	3.399536	11.061014	6.027521	0.000000	-10.000000	-0.100000	2.333333	846.833313	1023.000000	1023.000000	2046.000000
16.980000	0.060264	35.616016	14.144134	3.608802	11.725532	6.137551	0.000000	-10.000000	-0.100000	2.283333	847.666687	1023.000000	1023.000000	2046.000000
17.000000	0.060489	35.749153	14.110531	3.419984	11.756489	6.462149	0.000000	-10.000000	-0.100000	2.166667	848.333313	1023.000000	1023.000000	2046.000000
17.020000	0.060951	36.022324	14.283628	3.774590	11.641604	6.322503	0.000000	-10.000000	-0.091667	1.600000	849.166687	1023.000000	1023.000000	2046.000000
17.040001	0.060738	35.895901	13.786997	3.698027	12.104548	6.306328	0.000000	-10.000000	-0.075000	0.583333	849.666687	1023.000000	1023.000000	2046.000000
17.059999	0.059536	35.185898	13.648988	3.313746	11.710181	6.512983	0.000000	-10.000000	-0.058333	-1.266667	850.000000	1023.000000	1023.000000	2046.000000
17.080000	0.059596	35.221195	13.539098	3.592253	11.756577	6.333268	0.000000	-10.000000	-0.050000	-3.333333	850.000000	1023.000000	1023.000000	2046.000000
17.100000	0.058697	34.689793	13.181537	3.243250	11.814516	6.450491	0.000000	-10.000000	-0.050000	-5.166667	850.000000	1023.000000	1023.000000	2046.000000
17.120001	0.058065	34.316383	13.413622	3.250754	11.342548	6.309460	0.000000	-10.000000	-0.050000	-6.233334	850.000000	1023.000000	1023.000000	2046.000000
17.139999	0.058132	34.355907	13.167713	3.162085	11.765553	6.260556	0.000000	-10.000000	-0.050000	-6.266667	850.000000	1023.000000	1023.000000	2046.000000
17.160000	0.057756	34.134007	13.351940	2.905628	11.418606	6.457832	0.000000	-10.000000	-0.050000	-5.533333	850.000000	1023.000000	1023.000000	2046.000000
17.180000	0.059222	35.000217	13.593735	3.355193	11.686296	6.364993	0.000000	-10.000000	-0.058333	-4.400000	850.000000	1023.000000	1023.000000	2046.000000
17.200001	0.060132	35.537868	13.538155	3.322243	12.127159	6.550313	0.000000	-10.000000	-0.066667	-3.233333	850.000000	1023.000000	1023.000000	2046.000000
17.219999	0.060852	35.963680	13.917533	3.348110	11.898454	6.799583	0.000000	-10.000000	-0.083333	-1.966667	850.000000	1023.000000	1023.000000	2046.000000
17.240000	0.062508	36.942032	14.107270	3.893582	12.199051	6.742127	0.000000	-10.000000	-0.091667	-0.916667	850.000000	1023.000000	1023.000000	2046.000000
17.260000	0.062942	37.198761	13.998565	3.739368	12.428370	7.032460	0.000000	-10.000000	-0.100000	-0.150000	850.000000	1023.000000	1023.000000	2046.000000
17.280001	0.063780	37.694012	14.461895	4.087050	12.158113	6.986955	0.000000	-10.000000	-0.100000	0.600000	850.000000	1023.000000	1023.000000	2046.000000
17.299999	0.064841	38.320911	14.338209	4.271016	12.709980	7.001705	0.000000	-10.000000	-0.091667	1.350000	850.000000	1023.000000	1023.000000	2046.000000
17.320000	0.065470	38.692726	14.606400	4.010894	12.676337	7.399095	0.000000	-10.000000	-0.091667	2.233333	850.166687	1023.000000	1023.000000	2046.000000
17.340000	0.066604	39.362919	14.956945	4.530859	12.745017	7.130096	0.000000	-10.000000	-0.091667	2.700000	850.666687	1023.000000	1023.000000	2046.000000
17.360001	0.066711	39.426296	14.748265	4.406212	13.080389	7.191432	0.000000	-10.000000	-0.100000	3.100000	851.500000	1023.000000	1023.000000	2046.000000
17.379999	0.066452	39.273140	15.043619	4.197294	12.689644	7.342581	0.000000	-10.000000	-0.091667	3.216667	852.500000	1023.000000	1023.000000	2046.000000
17.400000	0.067208	39.719906	15.144550	4.501369	12.892693	7.181293	0.000000	-10.000000	-0.091667	2.750000	853.500000	1023.000000	1023.000000	2046.000000
17.420000	0.067365	39.812504	15.090981	4.269975	13.121421	7.330127	0.000000	-10.000000	-0.075000	1.783333	854.333313	1023.000000	1023.000000	2046.000000
17.440001	0.067949	40.157722	15.409751	4.465738	12.926311	7.355924	0.000000	-10.000000	-0.075000	0.783333	854.833313	1023.000000	1023.000000	2046.000000
17.459999	0.068220	40.317806	15.011157	4.766366	13.232695	7.307590	0.000000	-10.000000	-0.058333	-0.166667	855.000000	1023.000000	1023.000000	2046.000000
17.480000	0.067172	39.698643	14.753165	4.462901	12.866523	7.616053	0.000000	-10.000000	-0.058333	-1.350000	855.000000	1023.000000	1023.000000	2046.000000
17.500000	0.067188	39.708027	14.959567	4.949052	12.446987	7.352420	0.000000	-10.000000	-0.050000	-2.766667	855.000000	1023.000000	1023.000000	2046.000000
17.520000	0.067096	39.653732	14.599529	4.908765	12.811348	7.334091	0.000000	-10.000000	-0.050000	-4.066667	855.000000	1023.000000	1023.000000	2046.000000
17.540001	0.066687	39.411816	14.761395	4.606189	12.402680	7.641551	0.000000	-10.000000	-0.050000	-4.850000	855.000000	1023.000000	1023.000000	2046.000000
17.559999	0.065435	38.671848	14.517355	4.905849	11.977941	7.270706	0.000000	-10.000000	-0.041667	-5.533333	855.000000	1023.000000	1023.000000	2046.000000
17.580000	0.061729	36.482044	13.616605	4.388866	11.463511	7.013065	0.000000	-10.000000	-0.041667	-6.433333	855.000000	1023.000000	1023.000000	2046.000000
17.600000	0.058493	34.569164	13.363167	4.008122	10.448648	6.749228	0.000000	-10.000000	-0.033333	-7.683333	855.000000	1023.000000	1023.000000	2046.000000
17.620001	0.056561	33.427753	12.901559	4.035457	10.181080	6.309658	0.000000	-10.000000	-0.025000	-8.916667	855.000000	1023.000000	1023.000000	2046.000000
17.639999	0.054542	32.234226	12.351440	3.477213	10.050891	6.354682	0.000000	-10.000000	-0.008333	-9.816667	855.000000	1023.000000	1023.000000	2046.000000
17.660000	0.053566	31.657465	12.415492	3.595220	9.616471	6.030282	0.000000	-10.000000	0.000000	-10.033334	851.500000	1023.000000	1023.000000	2046.000000
17.680000	0.052687	31.138197	11.922538	3.541487	9.810352	5.863820	0.000000	-10.000000	0.000000	-10.033334	841.500000	1023.000000	1023.000000	2046.000000
17.700001	0.051650	30.525339	11.731443	3.034932	9.718178	6.040784	0.000000	-10.000000	0.000000	-9.916667	831.500000	1023.000000	1023.000000	2046.000000
17.719999	0.051228	30.275757	11.911365	3.192651	9.399493	5.772249	0.000000	-10.000000	0.000000	-10.000000	825.000000	1023.000000	1023.000000	2046.000000
17.740000	0.050883	30.071896	11.616819	3.182762	9.615131	5.657183	0.000000	-10.000000	0.000000	-10.066667	823.833313	1023.000000	1023.000000	2046.000000
17.760000	0.050310	29.733349	11.642772	2.753499	9.468929	5.868149	0.000000	-10.000000	0.000000	-10.083333	821.500000	1023.000000	1023.000000	2046.000000
17.780001	0.050546	29.872589	11.847939	3.141211	9.366758	5.516681	0.000000	-10.000000	0.000000	-10.000000	818.000000	1023.000000	1023.000000	2046.000000
17.799999	0.050031	29.568062	11.501211	2.826764	9.661676	5.578410	0.000000	-10.000000	0.000000	-9.683333	814.666687	1023.000000	1023.000000	2046.000000
17.820000	0.050375	29.771761	11.871677	2.804072	9.427510	5.668499	0.000000	-10.000000	0.000000	-9.366667	811.500000	1023.000000	1023.000000	2046.000000
17.840000	0.050929	30.098904	11.780191	3.095503	9.713272	5.509937	0.000000	-10.000000	0.000000	-9.116667	808.333313	1023.000000	1023.000000	2046.000000
17.860001	0.051188	30.252342	11.715052	2.805999	9.882752	5.848539	0.000000	-10.000000	0.000000	-9.433333	805.166687	1023.000000	1023.000000	2046.000000
17.879999	0.052104	30.793585	12.097247	3.283963	9.694492	5.717883	0.000000	-10.000000	0.000000	-9.966666	802.000000	1023.000000	1023.000000	2046.000000
17.900000	0.051985	30.723167	11.516258	3.381270	10.085999	5.739641	0.000000	-10.000000	0.000000	-10.766666	798.666687	1023.000000	1023.000000	2046.000000
17.920000	0.051420	30.389378	11.350338	2.985999	9.890040	6.162999	0.000000	-10.000000	0.000000	-11.400001	795.000000	1023.000000	1023.000000	2046.000000
17.940001	0.050745	29.990429	11.218132	3.466796	9.583885	5.721616	0.000000	-10.000000	0.016667	-12.283334	791.000000	1023.000000	1023.000000	2046.000000
17.959999	0.049144	29.043896	10.421566	3.135851	9.736946	5.749533	0.000000	-10.000000	0.050000	-13.583334	787.000000	1023.000000	1023.000000	2046.000000
17.980000	0.048549	28.692221	10.484433	2.943101	9.218616	6.046071	0.000000	-10.000000	0.091667	-15.066668	782.500000	1023.000000	1023.000000	2046.000000
18.000000	0.047604	28.133989	10.058698	3.265028	9.108180	5.702083	0.000000	-10.000000	0.125000	-16.400002	777.666687	1023.000000	1023.000000	2046.000000
18.020000	0.046210	27.310299	9.643637	2.760563	9.015561	5.890538	0.000000	-10.000000	0.141667	-17.433334	772.166687	1023.000000	1023.000000	2046.000000
18.040001	0.045820	27.079807	9.798277	3.037758	8.587564	5.656209	0.000000	-10.000000	0.150000	-18.000000	766.500000	1023.000000	1023.000000	2046.000000
18.059999	0.045329	26.789360	9.321812	3.064994	8.789934	5.612621	0.000000	-10.000000	0.150000	-18.316668	760.500000	1023.000000	1023.000000	2046.000000
18.080000	0.045633	26.968960	9.491666	2.832767	8.620833	6.023694	0.000000	-10.000000	0.158333	-18.416668	754.500000	1023.000000	1023.000000	2046.000000
18.100000	0.046134	27.265432	9.557528	3.466211	8.539379	5.702313	0.000000	-10.000000	0.166667	-18.666668	748.166687	1023.000000	1023.000000	2046.000000
18.120001	0.045958	27.160986	9.166810	3.336068	8.792101	5.866007	0.000000	-10.000000	0.175000	-18.983334	741.833313	1023.000000	1023.000000	2046.000000
18.139999	0.046487	27.473757	9.473692	3.498114	8.390175	6.111775	0.000000	-10.000000	0.183333	-19.200001	735.333313	1023.000000	1023.000000	2046.000000
18.160000	0.046217	27.314308	9.025613	3.912712	8.453006	5.922979	0.000000	-10.000000	0.183333	-19.516666	729.000000	1023.000000	1023.000000	2046.000000
18.180000	0.045960	27.162580	8.879012	3.649944	8.415214	6.218411	0.000000	-10.000000	0.191667	-19.716667	722.500000	1023.000000	1023.000000	2046.000000
18.200001	0.046137	27.267014	9.070166	4.056759	8.031872	6.108218	0.000000	-10.000000	0.191667	-20.066668	716.000000	1023.000000	1023.000000	2046.000000
18.219999	0.045591	26.944527	8.561669	4.304135	8.125516	5.953206	0.000000	-10.000000	0.200000	-20.183334	709.333313	1023.000000	1023.000000	2046.000000
18.240000	0.045369	26.812963	8.500628	3.911059	8.100644	6.300632	0.000000	-10.000000	0.200000	-20.333334	704.833313	1023.000000	1023.000000	2046.000000
18.260000	0.045200	26.713255	8.619232	4.363602	7.724865	6.005556	0.000000	-10.000000	0.216667	-20.500000	698.000000	1023.000000	1023.000000	2046.000000
18.280001	0.044565	26.337963	8.112144	4.479906	7.921854	5.824060	0.000000	-10.000000	0.233333	-20.883333	691.166687	1023.000000	1023.000000	2046.000000
18.299999	0.044767	26.457396	8.224293	4.101557	7.904943	6.226604	0.000000	-10.000000	0.250000	-21.266666	681.833313	1023.000000	1023.000000	2046.000000
18.320000	0.044827	26.492857	8.374603	4.558533	7.626996	5.932726	0.000000	-10.000000	0.233333	-21.483334	674.666687	1023.000000	1023.000000	2046.000000
18.340000	0.043661	25.803610	7.846689	4.608569	7.562717	5.785635	0.000000	-10.000000	0.233333	-21.500000	667.333313	1023.000000	1023.000000	2046.000000
18.360001	0.042488	25.110308	7.748651	4.096743	7.308097	5.956816	0.000000	-10.000000	0.233333	-21.483334	660.166687	1023.000000	1023.000000	2046.000000
18.379999	0.041604	24.588129	7.818461	4.136990	6.830907	5.801771	0.000000	-10.000000	0.266667	-21.750000	653.000000	1023.000000	1023.000000	2046.000000
18.400000	0.040503	23.937250	7.356985	4.353914	6.814783	5.411569	0.000000	-10.000000	0.291667	-22.066668	645.833313	1023.000000	1023.000000	2046.000000
18.420000	0.039569	23.385311	6.994309	3.963265	6.926688	5.501049	0.000000	-10.000000	0.316667	-22.733334	638.500000	1023.000000	1023.000000	2046.000000
18.440001	0.039300	23.226286	6.989964	3.951360	6.538978	5.745985	0.000000	-10.000000	0.316667	-23.116667	630.833313	1023.000000	1023.000000	2046.000000
18.459999	0.037965	22.437237	6.322388	4.503265	6.307091	5.304493	0.000000	-10.000000	0.316667	-23.666666	623.000000	1023.000000	1023.000000	2046.000000
18.480000	0.036753	21.721003	5.831426	4.252112	6.160961	5.476503	0.000000	-10.000000	0.325000	-23.933334	615.000000	1023.000000	1023.000000	2046.000000
18.500000	0.036415	21.521173	5.987319	4.277891	5.611879	5.644083	0.000000	-10.000000	0.333333	-24.350000	607.000000	1023.000000	1023.000000	2046.000000
18.520000	0.034661	20.484547	5.457196	4.494367	5.352944	5.180040	0.000000	-10.000000	0.341667	-24.700001	599.000000	1023.000000	1023.000000	2046.000000
18.540001	0.032344	19.115551	5.086564	3.799081	5.024121	5.205786	0.000000	-10.000000	0.358333	-25.100000	590.833313	1023.000000	1023.000000	2046.000000
18.559999	0.029291	17.310871	4.809643	3.686884	4.023448	4.790897	0.000000	-10.000000	0.383333	-25.133333	582.500000	1023.000000	1023.000000	2046.000000
18.580000	0.025332	14.971249	3.872720	3.458754	3.455778	4.183995	0.000000	-10.000000	0.383333	-25.133333	574.166687	1023.000000	1023.000000	2046.000000
18.600000	0.022839	13.498018	3.507006	2.644739	3.126524	4.219750	0.000000	-10.000000	0.383333	-24.916666	565.666687	1023.000000	1023.000000	2046.000000
18.620001	0.020882	12.341423	3.327039	2.740491	2.551377	3.722516	0.000000	-10.000000	0.383333	-24.866667	557.333313	1023.000000	1023.000000	2046.000000
18.639999	0.018505	10.936271	2.515159	2.587282	2.498209	3.335622	0.000000	-10.000000	0.400000	-24.800001	549.000000	1023.000000	1023.000000	2046.000000
18.660000	0.017516	10.351754	2.470408	1.957646	2.304381	3.619319	0.000000	-10.000000	0.400000	-24.916668	540.833313	1023.000000	1023.000000	2046.000000
18.680000	0.016217	9.584057	2.289325	2.278548	1.927460	3.088723	0.000000	-10.000000	0.400000	-25.033335	532.500000	1023.000000	1023.000000	2046.000000
18.700001	0.014603	8.630339	1.688517	2.073260	1.997527	2.871034	0.000000	-10.000000	0.400000	-24.983334	524.166687	1023.000000	1023.000000	2046.000000
18.719999	0.014228	8.408768	1.835506	1.535788	1.735733	3.301741	0.000000	-10.000000	0.400000	-24.833334	515.833313	1023.000000	1023.000000	2046.000000
18.740000	0.013141	7.766283	1.573472	2.002812	1.550627	2.639371	0.000000	-10.000000	0.400000	-24.733334	507.500000	1023.000000	1023.000000	2046.000000
18.760000	0.011991	7.086419	1.169808	1.657184	1.680632	2.578794	0.000000	-10.000000	0.383333	-24.799999	499.166656	1023.000000	1023.000000	2046.000000
18.780001	0.012087	7.143236	1.389972	1.299064	1.497855	2.956346	0.000000	-10.000000	0.383333	-24.799999	491.000000	1023.000000	1023.000000	2046.000000
18.799999	0.011347	6.706244	1.231846	1.764615	1.351677	2.358105	0.000000	-10.000000	0.366667	-24.850000	482.833344	1023.000000	1023.000000	2046.000000
18.820000	0.010935	6.462831	0.929582	1.502790	1.613823	2.416636	0.000000	-10.000000	0.391667	-24.766666	474.500000	1023.000000	1023.000000	2046.000000
18.840000	0.011844	6.999657	1.278214	1.284137	1.486120	2.951186	0.000000	-10.000000	0.391667	-25.266666	466.166656	1023.000000	1023.000000	2046.000000
18.860001	0.011515	6.805431	0.912331	1.997375	1.473461	2.422264	0.000000	-10.000000	0.408333	-25.433332	457.666656	1023.000000	1023.000000	2046.000000
18.879999	0.011068	6.541069	0.595117	1.693742	1.615725	2.636485	0.000000	-10.000000	0.383333	-25.533333	449.333344	1023.000000	1023.000000	2046.000000
18.900000	0.010708	6.328290	0.551592	1.671905	1.275567	2.829226	0.000000	-10.000000	0.350000	-24.900000	440.666656	1023.000000	1023.000000	2046.000000
18.920000	0.008873	5.243912	-0.194757	1.974370	1.155035	2.309264	0.000000	-10.000000	0.325000	-24.700001	432.333344	1023.000000	1023.000000	2046.000000
18.940001	0.007912	4.675999	-0.404186	1.335649	1.040556	2.703980	0.000000	-10.000000	0.316667	-24.666668	424.000000	1023.000000	1023.000000	2046.000000
18.959999	0.006742	3.984411	-0.634683	1.735552	0.510886	2.372655	0.000000	-10.000000	0.325000	-24.800001	416.000000	1023.000000	1023.000000	2046.000000
18.980000	0.005020	2.966723	-1.245738	1.588647	0.320790	2.303024	0.000000	-10.000000	0.316667	-24.700001	407.666656	1023.000000	1023.000000	2046.000000
19.000000	0.004543	2.685055	-1.276798	1.236905	-0.004967	2.729914	0.000000	-10.000000	0.325000	-24.466667	399.333344	1023.000000	1023.000000	2046.000000
19.020000	0.003004	1.775587	-1.696863	1.796914	-0.419301	2.094838	0.000000	-10.000000	0.316667	-24.250000	391.000000	1023.000000	1023.000000	2046.000000
19.040001	0.002026	1.197384	-2.037774	1.491292	-0.447670	2.191536	0.000000	-10.000000	0.325000	-23.933334	383.000000	1023.000000	1023.000000	2046.000000
19.059999	0.002441	1.442795	-1.810987	1.490290	-0.736037	2.499528	0.000000	-10.000000	0.308333	-23.700001	375.000000	1023.000000	1023.000000	2046.000000
19.080000	0.001723	1.018093	-2.217190	1.873196	-0.766597	2.128684	0.000000	-10.000000	0.300000	-23.300001	367.000000	1023.000000	1023.000000	2046.000000
19.100000	0.002384	1.408727	-2.019307	1.495218	-0.713845	2.646662	0.000000	-10.000000	0.275000	-22.933334	359.333344	1023.000000	1023.000000	2046.000000
19.120001	0.002229	1.317618	-2.096362	2.121299	-0.908118	2.200799	0.000000	-10.000000	0.258333	-22.216667	351.666656	1023.000000	1023.000000	2046.000000
19.139999	0.002125	1.255902	-2.242133	1.904655	-0.761105	2.354484	0.000000	-10.000000	0.233333	-21.416666	344.333344	1023.000000	1023.000000	2046.000000
19.160000	0.002834	1.675053	-2.009043	1.858305	-0.860978	2.686769	0.000000	-10.000000	0.208333	-20.650000	337.166656	1023.000000	1023.000000	2046.000000
19.180000	0.002112	1.248090	-2.382417	2.353877	-0.927655	2.204286	0.000000	-10.000000	0.175000	-19.966667	330.333344	1023.000000	1023.000000	2046.000000
19.200001	0.002517	1.487399	-2.300025	1.934981	-0.754452	2.606895	0.000000	-10.000000	0.158333	-19.450001	323.666656	1023.000000	1023.000000	2046.000000
19.219999	0.002510	1.483620	-2.266316	2.361048	-1.036927	2.425815	0.000000	-10.000000	0.150000	-18.866667	317.000000	1023.000000	1023.000000	2046.000000
19.240000	0.001685	0.995764	-2.663018	2.395632	-1.062400	2.325549	0.000000	-10.000000	0.150000	-18.500000	310.666656	1023.000000	1023.000000	2046.000000
19.260000	0.002169	1.282027	-2.502818	2.097336	-1.060813	2.748322	0.000000	-10.000000	0.150000	-18.250000	304.500000	1023.000000	1023.000000	2046.000000
19.280001	0.001343	0.793848	-2.753026	2.731103	-1.375357	2.191128	0.000000	-10.000000	0.141667	-18.200001	298.500000	1023.000000	1023.000000	2046.000000
19.299999	0.000940	0.555638	-2.974970	2.413336	-1.280419	2.397692	0.000000	-10.000000	0.141667	-18.066668	292.500000	1023.000000	1023.000000	2046.000000
19.320000	0.001127	0.666031	-2.863424	2.402637	-1.500532	2.627350	0.000000	-10.000000	0.141667	-18.150000	286.500000	1023.000000	1023.000000	2046.000000
19.340000	0.000189	0.111844	-3.247024	2.782752	-1.709974	2.286091	0.000000	-10.000000	0.150000	-18.083334	280.500000	1023.000000	1023.000000	2046.000000
19.360001	0.000443	0.261984	-3.186136	2.387557	-1.598836	2.659399	0.000000	-10.000000	0.150000	-18.216667	274.500000	1023.000000	1023.000000	2046.000000
19.379999	-0.000337	-0.199345	-3.390952	2.900906	-1.960535	2.251236	0.000000	-10.000000	0.150000	-18.166668	268.500000	1023.000000	1023.000000	2046.000000
19.400000	-0.000877	-0.518166	-3.643751	2.727354	-1.991586	2.389817	0.000000	-10.000000	0.150000	-18.166668	262.500000	1023.000000	1023.000000	2046.000000
19.420000	-0.000536	-0.316967	-3.500831	2.506007	-2.098623	2.776480	0.000000	-10.000000	0.150000	-18.100000	256.500000	1023.000000	1023.000000	2046.000000
19.440001	-0.001600	-0.945661	-3.833180	3.052754	-2.394930	2.229695	0.000000	-10.000000	0.150000	-18.100000	250.500000	1023.000000	1023.000000	2046.000000
19.459999	-0.001974	-1.166894	-3.979714	2.701210	-2.326130	2.437740	0.000000	-10.000000	0.150000	-18.033335	244.166672	1023.000000	1023.000000	2046.000000
19.480000	-0.001980	-1.170437	-3.890520	2.624973	-2.595323	2.690432	0.000000	-10.000000	0.150000	-18.050001	237.833328	1023.000000	1023.000000	2046.000000
19.500000	-0.003601	-2.128182	-4.339936	3.005750	-2.928700	2.134704	0.000000	-10.000000	0.141667	-17.883333	231.500000	1023.000000	1023.000000	2046.000000
19.520000	-0.004919	-2.907360	-4.570275	2.469264	-3.053654	2.247304	0.000000	-10.000000	0.141667	-17.866667	225.666672	1023.000000	1023.000000	2046.000000
19.540001	-0.006614	-3.908698	-4.675441	2.452780	-3.775691	2.089654	0.000000	-10.000000	0.133333	-17.583334	220.000000	1023.000000	1023.000000	2046.000000
19.559999	-0.009030	-5.336803	-5.087816	2.352305	-4.309763	1.708470	0.000000	-10.000000	0.125000	-17.316668	214.333328	1023.000000	1023.000000	2046.000000
19.580000	-0.009941	-5.875298	-5.039066	1.668849	-4.322483	1.817401	0.000000	-10.000000	0.125000	-16.950001	208.500000	1023.000000	1023.000000	2046.000000
19.600000	-0.011338	-6.700576	-5.167970	1.882026	-4.752660	1.338027	0.000000	-10.000000	0.133333	-16.916666	202.666672	1023.000000	1023.000000	2046.000000
19.620001	-0.012020	-7.103913	-5.409441	1.518839	-4.569795	1.356484	0.000000	-10.000000	0.133333	-16.900000	197.000000	1023.000000	1023.000000	2046.000000
19.639999	-0.011574	-6.839960	-5.269096	1.337872	-4.570841	1.662105	0.000000	-10.000000	0.125000	-16.816668	191.333328	1023.000000	1023.000000	2046.000000
19.660000	-0.012491	-7.382232	-5.627334	1.828677	-4.887983	1.304409	0.000000	-10.000000	0.108333	-16.466667	185.833328	1023.000000	1023.000000	2046.000000
19.680000	-0.012579	-7.433969	-5.863193	1.723848	-4.810578	1.515953	0.000000	-10.000000	0.108333	-16.166668	180.166672	1023.000000	1023.000000	2046.000000
19.700001	-0.012201	-7.211001	-5.771988	1.777264	-5.009732	1.793454	0.000000	-10.000000	0.100000	-15.900001	174.833328	1023.000000	1023.000000	2046.000000
19.719999	-0.013442	-7.944010	-6.038058	2.025279	-5.380041	1.448810	0.000000	-10.000000	0.100000	-15.666667	169.500000	1023.000000	1023.000000	2046.000000
19.740000	-0.014796	-8.744582	-6.206141	1.423322	-5.444329	1.482565	0.000000	-10.000000	0.108333	-15.250000	164.333328	1023.000000	1023.000000	2046.000000
19.760000	-0.017739	-10.483500	-6.544369	1.308128	-6.311774	1.064515	0.000000	-10.000000	0.075000	-14.700000	159.166672	1023.000000	1023.000000	2046.000000
19.780001	-0.021021	-12.423398	-7.146239	0.877140	-6.822405	0.668106	0.000000	-10.000000	0.041667	-13.833333	154.166672	1023.000000	1023.000000	2046.000000
19.799999	-0.022664	-13.394254	-7.276248	0.243350	-7.020398	0.659042	0.000000	-10.000000	0.000000	-13.083333	149.500000	1023.000000	1023.000000	2046.000000
19.820000	-0.024919	-14.727132	-7.688867	0.410799	-7.481947	0.032883	0.000000	-10.000000	0.000000	-12.500000	145.166672	1023.000000	1023.000000	2046.000000
19.840000	-0.025991	-15.360617	-7.955080	-0.065949	-7.294190	-0.045398	0.000000	-10.000000	0.000000	-12.250000	141.000000	1023.000000	1023.000000	2046.000000
19.860001	-0.026764	-15.817739	-8.010264	-0.077764	-7.660455	-0.069256	0.000000	-10.000000	0.000000	-12.033334	137.000000	1023.000000	1023.000000	2046.000000
19.879999	-0.027929	-16.506203	-8.343899	-0.093402	-7.795438	-0.273465	0.000000	-10.000000	0.000000	-11.766666	133.000000	1023.000000	1023.000000	2046.000000
19.900000	-0.027806	-16.433157	-8.275466	-0.434012	-7.580568	-0.143111	0.000000	-10.000000	0.000000	-11.383333	129.000000	1023.000000	1023.000000	2046.000000
19.920000	-0.028777	-17.007275	-8.467647	-0.062619	-7.961084	-0.515925	0.000000	-10.000000	0.000000	-10.800000	125.166664	1023.000000	1023.000000	2046.000000
19.940001	-0.028844	-17.047085	-8.506001	-0.443379	-7.657824	-0.439882	0.000000	-10.000000	0.000000	-10.283334	121.500000	1023.000000	1023.000000	2046.000000
19.959999	-0.028939	-17.102779	-8.406467	-0.385724	-7.941890	-0.368699	0.000000	-10.000000	0.000000	-9.833334	118.166664	1023.000000	1023.000000	2046.000000
19.980000	-0.029196	-17.254570	-8.576550	-0.374905	-7.757660	-0.545455	0.000000	-10.000000	0.000000	-9.433333	114.833336	1023.000000	1023.000000	2046.000000
20.000000	-0.028412	-16.791451	-8.320019	-0.538335	-7.655777	-0.277319	0.000000	-10.000000	0.000000	-9.000000	111.666664	1023.000000	1023.000000	2046.000000
20.020000	-0.028335	-16.745893	-8.411075	-0.141530	-7.701404	-0.491886	0.000000	-10.000000	0.000000	-8.700001	108.666664	1023.000000	1023.000000	2046.000000
20.040001	-0.027174	-16.060074	-8.264313	-0.305484	-7.216452	-0.273824	0.000000	-10.000000	0.000000	-8.700001	105.833336	1023.000000	1023.000000	2046.000000
20.059999	-0.026731	-15.797781	-8.235346	0.016986	-7.410871	-0.168550	0.000000	-10.000000	0.000000	-8.616667	103.000000	1023.000000	1023.000000	2046.000000
20.080000	-0.026796	-15.836245	-8.497340	0.187463	-7.351116	-0.175251	0.000000	-10.000000	0.000000	-8.266666	100.166664	1023.000000	1023.000000	2046.000000
20.100000	-0.026562	-15.698408	-8.485208	-0.063458	-7.176616	0.026872	0.000000	-10.000000	0.000000	-7.750000	97.333336	1023.000000	1023.000000	2046.000000
20.120001	-0.027736	-16.392113	-8.837814	0.205382	-7.527691	-0.231990	0.000000	-10.000000	0.000000	-7.483334	94.833336	1023.000000	1023.000000	2046.000000
20.139999	-0.028379	-16.771740	-9.116419	-0.061964	-7.385846	-0.207512	0.000000	-10.000000	0.000000	-7.500000	92.166664	1023.000000	1023.000000	2046.000000
20.160000	-0.028389	-16.777653	-9.086882	-0.246027	-7.509811	0.065067	0.000000	-10.000000	0.000000	-7.500000	89.666664	1023.000000	1023.000000	2046.000000
20.180000	-0.029429	-17.392281	-9.386789	0.096996	-7.887707	-0.214779	0.000000	-10.000000	-0.016667	-7.166667	87.000000	1023.000000	1023.000000	2046.000000
20.200001	-0.029569	-17.475536	-9.451120	-0.204304	-7.622494	-0.197619	0.000000	-10.000000	-0.041667	-6.750000	84.666664	1023.000000	1023.000000	2046.000000
20.219999	-0.030185	-17.839302	-9.549261	0.015228	-8.073923	-0.231345	0.000000	-10.000000	-0.058333	-6.250000	82.500000	1023.000000	1023.000000	2046.000000
20.240000	-0.030323	-17.920687	-9.649946	-0.071785	-7.932415	-0.266541	0.000000	-10.000000	-0.066667	-5.650000	80.500000	1023.000000	1023.000000	2046.000000
20.260000	-0.029476	-17.420444	-9.464362	-0.169052	-7.825243	0.038213	0.000000	-10.000000	-0.066667	-4.983334	78.500000	1023.000000	1023.000000	2046.000000
20.280001	-0.029457	-17.408798	-9.537830	0.200309	-7.887619	-0.183658	0.000000	-10.000000	-0.083333	-4.450000	76.833336	1023.000000	1023.000000	2046.000000
20.299999	-0.028221	-16.678846	-9.311534	0.056171	-7.499125	0.075641	0.000000	-10.000000	-0.091667	-4.133333	75.333336	1023.000000	1023.000000	2046.000000
20.320000	-0.028136	-16.628477	-9.335485	0.560391	-7.756145	-0.097239	0.000000	-10.000000	-0.100000	-3.766667	74.000000	1023.000000	1023.000000	2046.000000
20.340000	-0.027199	-16.074821	-9.199366	0.387327	-7.281591	0.018809	0.000000	-10.000000	-0.100000	-3.300000	72.666664	1023.000000	1023.000000	2046.000000
20.360001	-0.026833	-15.858172	-9.123766	0.674982	-7.558603	0.149215	0.000000	-10.000000	-0.100000	-2.850000	71.500000	1023.000000	1023.000000	2046.000000
20.379999	-0.026535	-15.682042	-9.155134	0.778198	-7.434797	0.129692	0.000000	-10.000000	-0.100000	-2.466667	70.500000	1023.000000	1023.000000	2046.000000
20.400000	-0.025373	-14.995273	-8.895327	0.650363	-7.197050	0.446741	0.000000	-10.000000	-0.083333	-2.166667	69.666664	1023.000000	1023.000000	2046.000000
20.420000	-0.025468	-15.051483	-8.967607	1.089716	-7.436511	0.262920	0.000000	-10.000000	-0.083333	-1.883333	69.166664	1023.000000	1023.000000	2046.000000
20.440001	-0.024831	-14.675324	-8.927634	0.959465	-7.056514	0.349358	0.000000	-10.000000	-0.075000	-1.600000	69.000000	1023.000000	1023.000000	2046.000000
20.459999	-0.024090	-14.237328	-8.739912	0.926000	-7.044991	0.621575	0.000000	-10.000000	-0.091667	-0.966667	69.000000	1023.000000	1023.000000	2046.000000
20.480000	-0.024280	-14.349536	-8.835657	1.312131	-7.247513	0.421504	0.000000	-10.000000	-0.083333	-0.433333	69.000000	1023.000000	1023.000000	2046.000000
20.500000	-0.023605	-13.950667	-8.735601	1.118226	-6.780280	0.446988	0.000000	-10.000000	-0.091667	0.000000	69.000000	1023.000000	1023.000000	2046.000000
20.520000	-0.023157	-13.686031	-8.614814	1.186024	-6.952332	0.695090	0.000000	-10.000000	-0.091667	0.000000	69.000000	1023.000000	1023.000000	2046.000000
20.540001	-0.023178	-13.698009	-8.697524	1.372521	-6.926528	0.553523	0.000000	-10.000000	-0.100000	-0.283333	69.000000	1023.000000	1023.000000	2046.000000
20.559999	-0.022318	-13.190091	-8.538352	1.175943	-6.496905	0.669223	0.000000	-10.000000	-0.091667	-0.916667	69.000000	1023.000000	1023.000000	2046.000000
20.580000	-0.022510	-13.303286	-8.569058	1.516209	-6.824749	0.574313	0.000000	-10.000000	-0.083333	-1.566667	69.000000	1023.000000	1023.000000	2046.000000
20.600000	-0.022235	-13.141038	-8.572480	1.353285	-6.502573	0.580730	0.000000	-10.000000	-0.083333	-1.966667	68.833336	1023.000000	1023.000000	2046.000000
20.620001	-0.021633	-12.785228	-8.448557	1.328212	-6.495396	0.830513	0.000000	-10.000000	-0.091667	-2.066667	68.333336	1023.000000	1023.000000	2046.000000
20.639999	-0.021836	-12.905159	-8.529911	1.605610	-6.626184	0.645326	0.000000	-10.000000	-0.083333	-2.166667	67.666664	1023.000000	1023.000000	2046.000000
20.660000	-0.021355	-12.620934	-8.460680	1.411233	-6.225101	0.653615	0.000000	-10.000000	-0.083333	-2.266667	66.833336	1023.000000	1023.000000	2046.000000
20.680000	-0.021961	-12.978845	-8.597560	1.537225	-6.595659	0.677149	0.000000	-10.000000	-0.075000	-2.366667	66.000000	1023.000000	1023.000000	2046.000000
20.700001	-0.023011	-13.599211	-8.750956	1.444906	-6.828217	0.535057	0.000000	-10.000000	-0.083333	-2.383333	65.166664	1023.000000	1023.000000	2046.000000
20.719999	-0.023629	-13.964923	-8.715686	1.122296	-6.822891	0.451358	0.000000	-10.000000	-0.075000	-2.283333	64.333336	1023.000000	1023.000000	2046.000000
20.740000	-0.025382	-15.000570	-8.886530	1.135509	-7.352242	0.102692	0.000000	-10.000000	-0.083333	-1.933333	63.666668	1023.000000	1023.000000	2046.000000
20.760000	-0.026051	-15.396051	-8.780319	0.696719	-7.323578	0.011127	0.000000	-10.000000	-0.083333	-1.716667	63.166668	1023.000000	1023.000000	2046.000000
20.780001	-0.025905	-15.309635	-8.638800	0.427052	-7.237978	0.140091	0.000000	-10.000000	-0.083333	-1.833333	63.000000	1023.000000	1023.000000	2046.000000
20.799999	-0.026397	-15.600400	-8.723755	0.656099	-7.375329	-0.157415	0.000000	-10.000000	-0.075000	-2.366667	62.833332	1023.000000	1023.000000	2046.000000
20.820000	-0.025857	-15.281597	-8.675739	0.493823	-6.970091	-0.129590	0.000000	-10.000000	-0.075000	-2.833333	62.333332	1023.000000	1023.000000	2046.000000
20.840000	-0.025404	-15.013639	-8.753303	0.486172	-7.009117	0.262608	0.000000	-10.000000	-0.083333	-2.983333	61.500000	1023.000000	1023.000000	2046.000000
20.860001	-0.025770	-15.229995	-8.892841	0.909121	-7.336294	0.090020	0.000000	-10.000000	-0.083333	-2.833333	60.500000	1023.000000	1023.000000	2046.000000
20.879999	-0.025249	-14.921964	-8.857226	0.773821	-6.966521	0.127962	0.000000	-10.000000	-0.091667	-2.583333	59.500000	1023.000000	1023.000000	2046.000000
20.900000	-0.025526	-15.085580	-8.896975	0.778207	-7.253763	0.286950	0.000000	-10.000000	-0.083333	-2.400000	58.666668	1023.000000	1023.000000	2046.000000
20.920000	-0.026962	-15.934331	-9.037374	0.631565	-7.595770	0.067249	0.000000	-10.000000	-0.091667	-2.250000	57.833332	1023.000000	1023.000000	2046.000000
20.940001	-0.028914	-17.088081	-9.285890	0.164787	-7.828869	-0.138109	0.000000	-10.000000	-0.091667	-1.666667	57.000000	1023.000000	1023.000000	2046.000000
20.959999	-0.032139	-18.994005	-9.720534	0.042637	-8.672194	-0.643914	0.000000	-10.000000	-0.100000	-0.900000	56.333332	1023.000000	1023.000000	2046.000000
20.980000	-0.033910	-20.040573	-9.928024	-0.515991	-8.739357	-0.857201	0.000000	-10.000000	-0.100000	-0.183333	56.000000	1023.000000	1023.000000	2046.000000
21.000000	-0.034688	-20.500893	-10.086028	-0.762176	-8.798488	-0.854201	0.000000	-10.000000	-0.091667	0.000000	56.000000	1023.000000	1023.000000	2046.000000
21.020000	-0.036219	-21.405630	-10.307401	-0.669316	-9.194079	-1.234834	0.000000	-10.000000	-0.091667	0.000000	56.000000	1023.000000	1023.000000	2046.000000
21.040001	-0.036473	-21.555346	-10.382753	-0.952461	-8.935031	-1.285100	0.000000	-10.000000	-0.091667	0.000000	56.000000	1023.000000	1023.000000	2046.000000
21.059999	-0.036687	-21.682043	-10.460979	-1.038942	-9.071837	-1.110285	0.000000	-10.000000	-0.100000	0.000000	56.000000	1023.000000	1023.000000	2046.000000
21.080000	-0.037506	-22.166086	-10.499531	-0.858374	-9.383595	-1.424585	0.000000	-10.000000	-0.091667	0.000000	56.000000	1023.000000	1023.000000	2046.000000
21.100000	-0.037104	-21.928467	-10.478051	-1.077578	-8.962062	-1.410776	0.000000	-10.000000	-0.091667	0.000000	56.000000	1023.000000	1023.000000	2046.000000
21.120001	-0.037248	-22.013350	-10.539595	-1.114860	-9.111305	-1.247590	0.000000	-10.000000	-0.091667	0.000000	56.000000	1023.000000	1023.000000	2046.000000
21.139999	-0.037513	-22.170326	-10.462490	-1.029587	-9.275691	-1.402557	0.000000	-10.000000	-0.091667	0.000000	56.000000	1023.000000	1023.000000	2046.000000
21.160000	-0.036849	-21.777874	-10.400494	-1.136902	-8.786124	-1.454355	0.000000	-10.000000	-0.091667	0.000000	56.000000	1023.000000	1023.000000	2046.000000
21.180000	-0.036792	-21.744194	-10.412266	-1.032290	-8.952977	-1.346660	0.000000	-10.000000	-0.091667	0.000000	56.000000	1023.000000	1023.000000	2046.000000
21.200001	-0.036129	-21.352383	-10.165740	-0.989920	-8.896431	-1.300292	0.000000	-10.000000	-0.091667	0.000000	56.000000	1023.000000	1023.000000	2046.000000
21.219999	-0.034710	-20.513872	-10.114095	-0.856117	-8.364844	-1.178816	0.000000	-10.000000	-0.083333	-0.550000	56.000000	1023.000000	1023.000000	2046.000000
21.240000	-0.034567	-20.429138	-10.144487	-0.555786	-8.587098	-1.141767	0.000000	-10.000000	-0.083333	-1.000000	56.000000	1023.000000	1023.000000	2046.000000
21.260000	-0.033857	-20.009783	-10.076552	-0.522572	-8.481612	-0.929046	0.000000	-10.000000	-0.091667	-1.000000	56.000000	1023.000000	1023.000000	2046.000000
21.280001	-0.033171	-19.604103	-10.224990	-0.460775	-8.045787	-0.872551	0.000000	-10.000000	-0.100000	-0.450000	56.000000	1023.000000	1023.000000	2046.000000
21.299999	-0.034132	-20.171965	-10.443961	-0.380800	-8.426138	-0.921066	0.000000	-10.000000	-0.100000	0.000000	56.000000	1023.000000	1023.000000	2046.000000
21.320000	-0.034233	-20.231781	-10.484557	-0.534276	-8.393403	-0.819545	0.000000	-10.000000	-0.100000	-0.616667	56.000000	1023.000000	1023.000000	2046.000000
21.340000	-0.034093	-20.148956	-10.666064	-0.537801	-8.201122	-0.743968	0.000000	-10.000000	-0.100000	-1.266667	56.000000	1023.000000	1023.000000	2046.000000
21.360001	-0.035174	-20.787924	-10.789932	-0.407893	-8.694215	-0.895884	0.000000	-10.000000	-0.091667	-1.800000	56.000000	1023.000000	1023.000000	2046.000000
21.379999	-0.035126	-20.759438	-10.867814	-0.544255	-8.493831	-0.853539	0.000000	-10.000000	-0.091667	-1.183333	56.000000	1023.000000	1023.000000	2046.000000
21.400000	-0.035122	-20.757393	-11.005455	-0.574407	-8.467793	-0.709737	0.000000	-10.000000	-0.091667	-0.533333	56.000000	1023.000000	1023.000000	2046.000000
21.420000	-0.035726	-21.114325	-10.939189	-0.408616	-8.856449	-0.910071	0.000000	-10.000000	-0.100000	0.283333	56.000000	1023.000000	1023.000000	2046.000000
21.440001	-0.034855	-20.599520	-10.818076	-0.423792	-8.555966	-0.801686	0.000000	-10.000000	-0.100000	0.833333	56.000000	1023.000000	1023.000000	2046.000000
21.459999	-0.033913	-20.042847	-10.836524	-0.368938	-8.187682	-0.649704	0.000000	-10.000000	-0.100000	1.366667	56.000000	1023.000000	1023.000000	2046.000000
21.480000	-0.033791	-19.970493	-10.676589	-0.109530	-8.473079	-0.711295	0.000000	-10.000000	-0.100000	1.683333	56.000000	1023.000000	1023.000000	2046.000000
21.500000	-0.032506	-19.210937	-10.523861	-0.017944	-8.106868	-0.562265	0.000000	-10.000000	-0.100000	1.750000	56.000000	1023.000000	1023.000000	2046.000000
21.520000	-0.031548	-18.645084	-10.473171	0.086374	-7.820480	-0.437808	0.000000	-10.000000	-0.100000	1.850000	56.000000	1023.000000	1023.000000	2046.000000
21.540001	-0.031445	-18.584042	-10.273893	0.308758	-8.215548	-0.403360	0.000000	-10.000000	-0.100000	1.866667	56.000000	1023.000000	1023.000000	2046.000000
21.559999	-0.030285	-17.898518	-10.185024	0.391679	-7.851865	-0.253306	0.000000	-10.000000	-0.100000	1.833333	56.000000	1023.000000	1023.000000	2046.000000
21.580000	-0.029441	-17.399744	-10.173397	0.457652	-7.587405	-0.096593	0.000000	-10.000000	-0.100000	1.766667	56.000000	1023.000000	1023.000000	2046.000000
21.600000	-0.029535	-17.455368	-10.065649	0.653070	-7.901543	-0.141247	0.000000	-10.000000	-0.100000	1.766667	56.000000	1023.000000	1023.000000	2046.000000
21.620001	-0.028625	-16.917538	-9.862677	0.769379	-7.836683	0.012443	0.000000	-10.000000	-0.100000	1.750000	56.000000	1023.000000	1023.000000	2046.000000
21.639999	-0.027773	-16.413822	-9.966792	0.892314	-7.243776	-0.095567	0.000000	-10.000000	-0.100000	1.750000	56.000000	1023.000000	1023.000000	2046.000000
21.660000	-0.027720	-16.382397	-9.862414	0.777351	-7.487288	0.189955	0.000000	-10.000000	-0.100000	1.716667	56.000000	1023.000000	1023.000000	2046.000000
21.680000	-0.027333	-16.153637	-9.587304	0.990439	-7.682351	0.125579	0.000000	-10.000000	-0.091667	1.683333	56.000000	1023.000000	1023.000000	2046.000000
21.700001	-0.026432	-15.621098	-9.696740	1.066896	-7.057673	0.066419	0.000000	-10.000000	-0.091667	1.600000	56.000000	1023.000000	1023.000000	2046.000000
21.719999	-0.026180	-15.472178	-9.684585	0.919457	-7.054215	0.347164	0.000000	-10.000000	-0.083333	1.416667	56.000000	1023.000000	1023.000000	2046.000000
21.740000	-0.026346	-15.570357	-9.492297	1.105232	-7.338248	0.154956	0.000000	-10.000000	-0.091667	1.083333	56.000000	1023.000000	1023.000000	2046.000000
21.760000	-0.025538	-15.093021	-9.402619	1.126994	-7.163696	0.346301	0.000000	-10.000000	-0.083333	0.600000	56.000000	1023.000000	1023.000000	2046.000000
21.780001	-0.025034	-14.794820	-9.552367	1.244701	-6.662961	0.175808	0.000000	-10.000000	-0.075000	0.200000	56.000000	1023.000000	1023.000000	2046.000000
21.799999	-0.025567	-15.110170	-9.610290	1.075417	-6.927758	0.352460	0.000000	-10.000000	-0.075000	0.000000	56.000000	1023.000000	1023.000000	2046.000000
21.820000	-0.026378	-15.589371	-9.447430	1.180517	-7.474031	0.151572	0.000000	-10.000000	-0.075000	0.000000	56.000000	1023.000000	1023.000000	2046.000000
21.840000	-0.026625	-15.735342	-9.609021	1.050869	-7.292995	0.115805	0.000000	-10.000000	-0.083333	0.000000	56.000000	1023.000000	1023.000000	2046.000000
21.860001	-0.027465	-16.231712	-9.679615	0.773217	-7.333221	0.007908	0.000000	-10.000000	-0.075000	0.000000	56.000000	1023.000000	1023.000000	2046.000000
21.879999	-0.028537	-16.865213	-9.417766	0.621889	-7.880901	-0.188435	0.000000	-10.000000	-0.075000	0.000000	56.000000	1023.000000	1023.000000	2046.000000
21.900000	-0.028034	-16.568296	-9.380714	0.576687	-7.569036	-0.195233	0.000000	-10.000000	-0.075000	0.000000	56.000000	1023.000000	1023.000000	2046.000000
21.920000	-0.027490	-16.246420	-9.451845	0.473314	-7.091341	-0.176548	0.000000	-10.000000	-0.075000	-0.300000	56.000000	1023.000000	1023.000000	2046.000000
21.940001	-0.027898	-16.487701	-9.385498	0.525260	-7.431855	-0.195610	0.000000	-10.000000	-0.066667	-0.950000	56.000000	1023.000000	1023.000000	2046.000000
21.959999	-0.027190	-16.069229	-9.451608	0.760106	-7.376534	-0.001192	0.000000	-10.000000	-0.075000	-1.566667	55.833332	1023.000000	1023.000000	2046.000000
21.980000	-0.027026	-15.972318	-9.715492	0.870206	-7.096585	-0.030446	0.000000	-10.000000	-0.083333	-1.683333	55.500000	1023.000000	1023.000000	2046.000000
22.000000	-0.027710	-16.376719	-9.626999	0.694508	-7.547636	0.103408	0.000000	-10.000000	-0.100000	-1.033333	55.166668	1023.000000	1023.000000	2046.000000
22.020000	-0.027632	-16.330446	-9.420884	0.790613	-7.738956	0.038780	0.000000	-10.000000	-0.091667	-0.416667	55.000000	1023.000000	1023.000000	2046.000000
22.040001	-0.029084	-17.188562	-9.883884	0.560343	-7.617719	-0.247302	0.000000	-10.000000	-0.091667	0.000000	55.000000	1023.000000	1023.000000	2046.000000
22.059999	-0.032248	-19.058664	-10.209207	-0.032213	-8.457845	-0.359401	0.000000	-10.000000	-0.091667	0.750000	55.000000	1023.000000	1023.000000	2046.000000
22.080000	-0.034749	-20.536570	-10.236629	-0.243499	-9.229296	-0.827145	0.000000	-10.000000	-0.100000	1.500000	55.000000	1023.000000	1023.000000	2046.000000
22.100000	-0.035786	-21.149483	-10.659080	-0.457678	-8.933037	-1.099687	0.000000	-10.000000	-0.100000	2.283333	55.000000	1023.000000	1023.000000	2046.000000
22.120001	-0.037008	-21.871555	-10.873517	-0.828820	-9.058761	-1.110458	0.000000	-10.000000	-0.091667	2.250000	55.000000	1023.000000	1023.000000	2046.000000
22.139999	-0.038209	-22.581770	-10.842307	-0.844984	-9.544012	-1.350466	0.000000	-10.000000	-0.091667	2.133333	55.000000	1023.000000	1023.000000	2046.000000
22.160000	-0.038055	-22.490665	-10.984913	-0.834944	-9.304061	-1.366748	0.000000	-10.000000	-0.091667	1.983333	55.000000	1023.000000	1023.000000	2046.000000
22.180000	-0.038332	-22.654016	-11.202163	-0.951435	-9.073743	-1.426675	0.000000	-10.000000	-0.100000	2.066667	55.000000	1023.000000	1023.000000	2046.000000
22.200001	-0.039134	-23.128147	-11.046387	-1.120005	-9.563673	-1.398082	0.000000	-10.000000	-0.100000	2.400000	55.000000	1023.000000	1023.000000	2046.000000
22.219999	-0.038616	-22.822321	-10.883043	-0.974534	-9.566269	-1.398474	0.000000	-10.000000	-0.108333	2.900000	55.000000	1023.000000	1023.000000	2046.000000
22.240000	-0.038250	-22.605930	-11.156061	-0.960899	-8.971841	-1.517131	0.000000	-10.000000	-0.116667	3.233333	55.000000	1023.000000	1023.000000	2046.000000
22.260000	-0.038606	-22.815922	-11.023557	-1.268829	-9.257263	-1.266273	0.000000	-10.000000	-0.125000	3.950000	55.000000	1023.000000	1023.000000	2046.000000
22.280001	-0.038046	-22.485462	-10.673458	-1.005883	-9.417067	-1.389055	0.000000	-10.000000	-0.133333	4.850000	55.000000	1023.000000	1023.000000	2046.000000
22.299999	-0.037034	-21.887058	-10.866313	-0.846293	-8.747828	-1.426624	0.000000	-10.000000	-0.141667	5.966667	55.000000	1023.000000	1023.000000	2046.000000
22.320000	-0.036198	-21.392748	-10.660319	-1.018856	-8.639530	-1.074043	0.000000	-10.000000	-0.150000	6.633333	55.000000	1023.000000	1023.000000	2046.000000
22.340000	-0.035337	-20.884417	-10.360486	-0.706075	-8.781532	-1.036324	0.000000	-10.000000	-0.158333	7.316667	55.000000	1023.000000	1023.000000	2046.000000
22.360001	-0.033622	-19.870825	-10.364359	-0.395878	-8.218510	-0.892077	0.000000	-10.000000	-0.166667	8.400001	55.000000	1023.000000	1023.000000	2046.000000
22.379999	-0.032730	-19.343433	-10.421587	-0.414359	-7.840448	-0.667039	0.000000	-10.000000	-0.191667	9.933333	55.000000	1023.000000	1023.000000	2046.000000
22.400000	-0.032678	-19.312786	-10.316831	-0.405233	-8.016983	-0.573739	0.000000	-10.000000	-0.208333	11.100000	55.000000	1023.000000	1023.000000	2046.000000
22.420000	-0.031824	-18.807808	-10.212946	-0.225249	-7.897551	-0.472063	0.000000	-10.000000	-0.233333	12.483334	44.833332	1023.000000	1023.000000	2046.000000
22.440001	-0.031344	-18.524361	-10.550589	-0.226157	-7.262394	-0.485220	0.000000	-10.000000	-0.250000	13.500000	36.166668	1023.000000	1023.000000	2046.000000
22.459999	-0.031173	-18.423439	-10.435861	-0.462176	-7.371464	-0.153939	0.000000	-10.000000	-0.283333	14.816667	29.166666	1023.000000	1023.000000	2046.000000
22.480000	-0.031103	-18.381699	-10.307270	-0.434602	-7.491051	-0.148776	0.000000	-10.000000	-0.316667	16.049999	34.000000	1023.000000	1023.000000	2046.000000
22.500000	-0.030245	-17.875040	-10.114970	-0.300484	-7.381155	-0.078430	0.000000	-10.000000	-0.350000	17.183334	39.166668	1023.000000	1023.000000	2046.000000
22.520000	-0.029375	-17.360922	-10.257448	-0.236173	-6.769385	-0.097917	0.000000	-10.000000	-0.383333	18.450001	44.666668	1023.000000	1023.000000	2046.000000
22.540001	-0.028485	-16.834658	-9.991735	-0.383514	-6.539996	0.080588	0.000000	-10.000000	-0.400000	19.549999	50.500000	1023.000000	1023.000000	2046.000000
22.559999	-0.027507	-16.256449	-9.570116	-0.444768	-6.534713	0.293149	0.000000	-10.000000	-0.425000	20.783333	56.833332	1023.000000	1023.000000	2046.000000
22.580000	-0.025390	-15.005394	-9.099342	-0.083872	-6.142004	0.319824	0.000000	-10.000000	-0.450000	21.850000	63.666668	1023.000000	1023.000000	2046.000000
22.600000	-0.023420	-13.841129	-9.056544	0.103207	-5.347520	0.459728	0.000000	-10.000000	-0.483333	22.516666	70.833336	1023.000000	1023.000000	2046.000000
22.620001	-0.021726	-12.840344	-8.692437	0.014288	-4.969928	0.807733	0.000000	-10.000000	-0.516667	23.200001	78.333336	1023.000000	1023.000000	2046.000000
22.639999	-0.020349	-12.026316	-8.177973	0.129625	-4.932303	0.954336	0.000000	-10.000000	-0.541667	23.966667	86.000000	1023.000000	1023.000000	2046.000000
22.660000	-0.018029	-10.654942	-7.777404	0.507542	-4.455868	1.070788	0.000000	-10.000000	-0.558333	24.883333	94.000000	1023.000000	1023.000000	2046.000000
22.680000	-0.016475	-9.736928	-7.676607	0.555206	-3.759284	1.143757	0.000000	-10.000000	-0.558333	25.583334	102.000000	1023.000000	1023.000000	2046.000000
22.700001	-0.015127	-8.940310	-7.149190	0.390713	-3.758003	1.576172	0.000000	-10.000000	-0.575000	26.250000	110.333336	1023.000000	1023.000000	2046.000000
22.719999	-0.012994	-7.679358	-6.615151	0.801635	-3.406032	1.540190	0.000000	-10.000000	-0.591667	26.700001	119.000000	1023.000000	1023.000000	2046.000000
22.740000	-0.011183	-6.609350	-6.599153	0.952517	-2.560003	1.597288	0.000000	-10.000000	-0.625000	27.166666	127.833336	1023.000000	1023.000000	2046.000000
22.760000	-0.009726	-5.747846	-6.107243	0.751099	-2.359387	1.967685	0.000000	-10.000000	-0.650000	27.533333	136.833328	1023.000000	1023.000000	2046.000000
22.780001	-0.008381	-4.953228	-5.664554	0.892420	-2.197829	2.016735	0.000000	-10.000000	-0.666667	28.016666	145.833328	1023.000000	1023.000000	2046.000000
22.799999	-0.006454	-3.814191	-5.244830	1.148580	-1.840319	2.122378	0.000000	-10.000000	-0.666667	28.550001	155.166672	1023.000000	1023.000000	2046.000000
22.820000	-0.005015	-2.964090	-5.203401	1.276717	-1.147301	2.109895	0.000000	-10.000000	-0.666667	29.016666	164.666672	1023.000000	1023.000000	2046.000000
22.840000	-0.003915	-2.313734	-4.844474	1.060998	-0.982594	2.452337	0.000000	-10.000000	-0.683333	29.500000	174.333328	1023.000000	1023.000000	2046.000000
22.860001	-0.002929	-1.731314	-4.460595	1.104744	-0.946364	2.570901	0.000000	-10.000000	-0.700000	29.750000	184.000000	1023.000000	1023.000000	2046.000000
22.879999	-0.001592	-0.940857	-4.107561	1.421960	-0.798766	2.543509	0.000000	-10.000000	-0.716667	30.016666	193.666672	1023.000000	1023.000000	2046.000000
22.900000	-0.001135	-0.670659	-4.179691	1.384177	-0.364905	2.489760	0.000000	-10.000000	-0.725000	30.233334	203.500000	1023.000000	1023.000000	2046.000000
22.920000	-0.000963	-0.569299	-3.837046	0.990204	-0.359182	2.636726	0.000000	-10.000000	-0.733333	30.600000	210.166672	1023.000000	1023.000000	2046.000000
22.940001	-0.000445	-0.262861	-3.311286	0.806570	-0.428119	2.669973	0.000000	-10.000000	-0.725000	30.650002	220.500000	1023.000000	1023.000000	2046.000000
22.959999	0.001236	0.730487	-2.702767	1.006065	-0.126379	2.553568	0.000000	-10.000000	-0.725000	30.500000	227.500000	1023.000000	1023.000000	2046.000000
22.980000	0.002811	1.661471	-2.575907	1.006305	0.689380	2.541692	0.000000	-10.000000	-0.725000	30.383333	241.166672	1023.000000	1023.000000	2046.000000
23.000000	0.004457	2.634228	-2.075250	0.743932	0.937156	3.028390	0.000000	-10.000000	-0.716667	30.366667	251.166672	1023.000000	1023.000000	2046.000000
23.020000	0.005840	3.451457	-1.677214	1.126329	1.063306	2.939036	0.000000	-10.000000	-0.708333	30.200001	264.500000	1023.000000	1023.000000	2046.000000
23.040001	0.007387	4.365506	-1.573456	1.436396	1.371883	3.130683	0.000000	-10.000000	-0.700000	30.000000	271.166656	1023.000000	1023.000000	2046.000000
23.059999	0.008457	4.998011	-1.516596	1.533415	1.718498	3.262693	0.000000	-10.000000	-0.716667	29.950001	281.166656	1023.000000	1023.000000	2046.000000
23.080000	0.009558	5.648901	-1.003355	1.374360	1.596539	3.681357	0.000000	-10.000000	-0.725000	30.200001	291.166656	1023.000000	1023.000000	2046.000000
23.100000	0.010767	6.363504	-0.542713	1.674645	1.705097	3.526476	0.000000	-10.000000	-0.733333	30.516666	304.500000	1023.000000	1023.000000	2046.000000
23.120001	0.010048	5.938567	-0.774888	1.557695	1.807281	3.348479	0.000000	-10.000000	-0.725000	30.733334	311.166656	1023.000000	1023.000000	2046.000000
23.139999	0.008128	4.803523	-0.801523	0.895050	1.320512	3.389484	0.000000	-10.000000	-0.733333	30.716667	321.500000	1023.000000	1023.000000	2046.000000
23.160000	0.007218	4.265911	-0.570610	0.853473	0.947637	3.035412	0.000000	-10.000000	-0.741667	30.633335	328.500000	1023.000000	1023.000000	2046.000000
23.180000	0.006659	3.935738	-0.879785	0.797650	1.233228	2.784644	0.000000	-10.000000	-0.750000	30.400002	338.833344	1023.000000	1023.000000	2046.000000
23.200001	0.006578	3.887706	-0.797643	0.369331	1.328349	2.987670	0.000000	-10.000000	-0.741667	30.100000	348.833344	1023.000000	1023.000000	2046.000000
23.219999	0.007139	4.219391	-0.483669	0.458834	1.359811	2.884416	0.000000	-10.000000	-0.725000	30.083334	362.166656	1023.000000	1023.000000	2046.000000
23.240000	0.007976	4.713899	-0.396360	0.633633	1.655991	2.820635	0.000000	-10.000000	-0.708333	30.216667	372.166656	1023.000000	1023.000000	2046.000000
23.260000	0.008406	4.967850	-0.409913	0.497659	2.104684	2.775420	0.000000	-10.000000	-0.708333	30.366667	378.833344	1023.000000	1023.000000	2046.000000
23.280001	0.009389	5.548674	0.074921	0.111847	2.131359	3.230546	0.000000	-10.000000	-0.716667	30.133333	388.833344	1023.000000	1023.000000	2046.000000
23.299999	0.010796	6.380174	0.634747	0.460796	2.274074	3.010557	0.000000	-10.000000	-0.725000	29.900002	398.833344	1023.000000	1023.000000	2046.000000
23.320000	0.011930	7.050855	0.764324	0.567983	2.731691	2.986857	0.000000	-10.000000	-0.725000	29.950001	412.166656	1023.000000	1023.000000	2046.000000
23.340000	0.013084	7.732522	1.094530	0.427036	3.163352	3.047604	0.000000	-10.000000	-0.725000	30.100000	418.833344	1023.000000	1023.000000	2046.000000
23.360001	0.014542	8.594229	1.676588	0.158621	3.285563	3.473457	0.000000	-10.000000	-0.716667	30.266666	432.500000	1023.000000	1023.000000	2046.000000
23.379999	0.016436	9.713463	2.264720	0.587309	3.593981	3.267454	0.000000	-10.000000	-0.708333	30.283335	439.500000	1023.000000	1023.000000	2046.000000
23.400000	0.018269	10.797205	2.455651	0.847962	4.183690	3.309901	0.000000	-10.000000	-0.708333	30.300001	449.833344	1023.000000	1023.000000	2046.000000
23.420000	0.020056	11.852807	2.837773	0.816684	4.621068	3.577282	0.000000	-10.000000	-0.691667	29.983334	459.833344	1023.000000	1023.000000	2046.000000
23.440001	0.022143	13.086335	3.416422	0.926287	4.799082	3.944545	0.000000	-10.000000	-0.666667	29.516666	473.166656	1023.000000	1023.000000	2046.000000
23.459999	0.023908	14.129625	3.656646	1.453224	5.146484	3.873272	0.000000	-10.000000	-0.633333	29.049999	483.166656	1023.000000	1023.000000	2046.000000
23.480000	0.024664	14.576640	3.482069	1.524587	5.729072	3.840914	0.000000	-10.000000	-0.625000	28.633333	489.666656	1023.000000	1023.000000	2046.000000
23.500000	0.025784	15.238453	3.886075	1.152039	5.753846	4.446493	0.000000	-10.000000	-0.591667	28.150000	496.000000	1023.000000	1023.000000	2046.000000
23.520000	0.026898	15.896541	4.215371	1.543562	5.846198	4.291410	0.000000	-10.000000	-0.566667	27.216667	505.500000	1023.000000	1023.000000	2046.000000
23.540001	0.027577	16.298264	4.195316	1.716271	6.087983	4.298694	0.000000	-10.000000	-0.541667	26.366667	514.833313	1023.000000	1023.000000	2046.000000
23.559999	0.028212	16.673208	4.361120	1.438197	6.406137	4.467752	0.000000	-10.000000	-0.541667	25.650002	523.666687	1023.000000	1023.000000	2046.000000
23.580000	0.029137	17.219677	4.853382	1.097961	6.414893	4.853441	0.000000	-10.000000	-0.541667	25.400002	535.000000	1023.000000	1023.000000	2046.000000
23.600000	0.030530	18.043020	5.369911	1.475543	6.611673	4.585893	0.000000	-10.000000	-0.541667	25.333334	543.333313	1023.000000	1023.000000	2046.000000
23.620001	0.031916	18.862226	5.613663	1.678241	7.014085	4.556238	0.000000	-10.000000	-0.550000	25.550001	551.833313	1023.000000	1023.000000	2046.000000
23.639999	0.033618	19.868088	5.974551	1.612015	7.584671	4.696852	0.000000	-10.000000	-0.558333	25.850000	557.500000	1023.000000	1023.000000	2046.000000
23.660000	0.036155	21.367342	6.758285	1.412450	7.812425	5.384182	0.000000	-10.000000	-0.566667	26.133333	566.166687	1023.000000	1023.000000	2046.000000
23.680000	0.038445	22.721188	7.302119	2.044423	8.168715	5.205931	0.000000	-10.000000	-0.575000	26.216667	574.833313	1023.000000	1023.000000	2046.000000
23.700001	0.040334	23.837236	7.595336	2.414865	8.515597	5.311438	0.000000	-10.000000	-0.566667	26.083334	583.500000	1023.000000	1023.000000	2046.000000
23.719999	0.041556	24.559755	7.705265	2.502173	9.023751	5.328565	0.000000	-10.000000	-0.558333	25.966667	595.000000	1023.000000	1023.000000	2046.000000
23.740000	0.043440	25.673218	8.302317	2.230677	9.157948	5.982275	0.000000	-10.000000	-0.550000	25.850000	603.666687	1023.000000	1023.000000	2046.000000
23.760000	0.045169	26.694609	8.794250	2.500801	9.360153	6.039405	0.000000	-10.000000	-0.533333	25.700001	612.333313	1023.000000	1023.000000	2046.000000
23.780001	0.046950	27.747231	9.280005	2.998391	9.591348	5.877487	0.000000	-10.000000	-0.525000	25.566668	618.166687	1023.000000	1023.000000	2046.000000
23.799999	0.048122	28.440243	9.322403	3.183505	10.119267	5.815069	0.000000	-10.000000	-0.508333	25.166666	626.666687	1023.000000	1023.000000	2046.000000
23.820000	0.049582	29.302774	9.709129	2.895691	10.418726	6.279228	0.000000	-10.000000	-0.508333	24.883333	635.333313	1023.000000	1023.000000	2046.000000
23.840000	0.050526	29.860640	10.179149	2.864201	10.283011	6.534279	0.000000	-10.000000	-0.500000	24.483334	643.666687	1023.000000	1023.000000	2046.000000
23.860001	0.051338	30.340929	10.534953	3.292889	10.303050	6.210037	0.000000	-10.000000	-0.500000	24.350000	652.000000	1023.000000	1023.000000	2046.000000
23.879999	0.052077	30.777298	10.651724	3.352123	10.637553	6.135897	0.000000	-10.000000	-0.500000	24.299999	660.000000	1023.000000	1023.000000	2046.000000
23.900000	0.053713	31.744614	11.073071	3.146525	11.088016	6.437001	0.000000	-10.000000	-0.491667	24.333334	668.000000	1023.000000	1023.000000	2046.000000
23.920000	0.055250	32.652752	11.558482	3.053672	11.068668	6.971928	0.000000	-10.000000	-0.475000	24.316668	676.000000	1023.000000	1023.000000	2046.000000
23.940001	0.055381	32.730415	11.554379	3.625289	10.913525	6.637221	0.000000	-10.000000	-0.450000	23.950001	684.000000	1023.000000	1023.000000	2046.000000
23.959999	0.054808	32.391445	11.287847	3.704019	10.837515	6.562066	0.000000	-10.000000	-0.433333	23.466667	692.000000	1023.000000	1023.000000	2046.000000
23.980000	0.055259	32.658047	11.385710	3.509732	11.016206	6.746397	0.000000	-10.000000	-0.425000	22.833334	700.000000	1023.000000	1023.000000	2046.000000
24.000000	0.056879	33.615429	11.986619	3.582618	10.915317	7.130874	0.000000	-10.000000	-0.416667	22.000000	707.833313	1023.000000	1023.000000	2046.000000
24.020000	0.057985	34.269398	12.222855	4.213810	11.057857	6.774876	0.000000	-10.000000	-0.408333	21.233334	715.500000	1023.000000	1023.000000	2046.000000
24.040001	0.057902	34.219921	12.147349	4.002320	11.300444	6.769810	0.000000	-10.000000	-0.400000	20.683334	722.666687	1023.000000	1023.000000	2046.000000
24.059999	0.057270	33.846283	12.384769	3.375047	10.855769	7.230697	0.000000	-10.000000	-0.383333	20.433334	729.666687	1023.000000	1023.000000	2046.000000
24.080000	0.055387	32.733757	12.266218	3.660617	10.280554	6.526368	0.000000	-10.000000	-0.358333	19.666668	736.500000	1023.000000	1023.000000	2046.000000
24.100000	0.053436	31.580534	11.760074	3.546686	10.197897	6.075879	0.000000	-10.000000	-0.316667	18.616667	743.166687	1023.000000	1023.000000	2046.000000
24.120001	0.053216	31.450422	11.963690	2.921562	10.102781	6.462388	0.000000	-10.000000	-0.300000	17.383333	749.500000	1023.000000	1023.000000	2046.000000
24.139999	0.053066	31.361885	12.078334	3.280707	9.973271	6.029572	0.000000	-10.000000	-0.291667	16.650000	755.500000	1023.000000	1023.000000	2046.000000
24.160000	0.052420	30.980215	11.704302	3.276545	10.247272	5.752095	0.000000	-10.000000	-0.300000	16.383333	761.166687	1023.000000	1023.000000	2046.000000
24.180000	0.053065	31.361340	12.061805	2.668943	10.363385	6.267207	0.000000	-10.000000	-0.291667	16.283335	766.833313	1023.000000	1023.000000	2046.000000
24.200001	0.053480	31.606462	12.334938	2.971549	10.307012	5.992964	0.000000	-10.000000	-0.283333	16.183334	772.166687	1023.000000	1023.000000	2046.000000
24.219999	0.053370	31.541740	12.217917	3.195684	10.453885	5.674255	0.000000	-10.000000	-0.266667	15.566668	777.666687	1023.000000	1023.000000	2046.000000
24.240000	0.053905	31.858063	12.356071	2.734859	10.802504	5.964629	0.000000	-10.000000	-0.241667	14.683333	782.833313	1023.000000	1023.000000	2046.000000
24.260000	0.054822	32.399624	12.826022	2.661318	10.717607	6.194677	0.000000	-10.000000	-0.216667	13.583334	788.000000	1023.000000	1023.000000	2046.000000
24.280001	0.055029	32.522053	12.892096	3.187755	10.788424	5.653777	0.000000	-10.000000	-0.191667	12.750000	792.666687	1023.000000	1023.000000	2046.000000
24.299999	0.055654	32.891792	12.929588	2.845790	11.240196	5.876215	0.000000	-10.000000	-0.175000	12.133333	797.000000	1023.000000	1023.000000	2046.000000
24.320000	0.057265	33.843460	13.510934	2.636982	11.287358	6.408186	0.000000	-10.000000	-0.158333	11.750000	801.166687	1023.000000	1023.000000	2046.000000
24.340000	0.058003	34.279877	13.588843	3.376842	11.436290	5.877901	0.000000	-10.000000	-0.133333	10.950000	805.166687	1023.000000	1023.000000	2046.000000
24.360001	0.058804	34.753414	13.583323	3.329496	11.815877	6.024719	0.000000	-10.000000	-0.116667	10.083333	809.166687	1023.000000	1023.000000	2046.000000
24.379999	0.060475	35.740662	14.004982	3.047497	11.967045	6.721138	0.000000	-10.000000	-0.091667	8.933333	812.666687	1023.000000	1023.000000	2046.000000
24.400000	0.060574	35.799511	13.848256	3.716086	11.989899	6.245271	0.000000	-10.000000	-0.091667	7.783333	816.000000	1023.000000	1023.000000	2046.000000
24.420000	0.060056	35.493320	13.393639	3.566000	12.247396	6.286285	0.000000	-10.000000	-0.100000	6.450000	818.833313	1023.000000	1023.000000	2046.000000
24.440001	0.060374	35.680916	13.556661	3.073829	12.184605	6.865821	0.000000	-10.000000	-0.091667	4.800000	821.333313	1023.000000	1023.000000	2046.000000
24.459999	0.059719	35.293777	13.355803	3.628992	11.965627	6.343356	0.000000	-10.000000	-0.083333	2.050000	823.166687	1023.000000	1023.000000	2046.000000
24.480000	0.058781	34.739861	12.972176	3.378850	12.020599	6.368237	0.000000	-10.000000	-0.066667	-0.566667	824.333313	1023.000000	1023.000000	2046.000000
24.500000	0.058942	34.834770	13.217003	2.748775	11.923881	6.945113	0.000000	-10.000000	-0.058333	-3.416667	824.833313	1023.000000	1023.000000	2046.000000
24.520000	0.058351	34.485195	13.193704	3.228873	11.721511	6.341106	0.000000	-10.000000	-0.050000	-5.250000	825.000000	1023.000000	1023.000000	2046.000000
24.540001	0.058065	34.316280	12.943912	3.079422	11.934193	6.358755	0.000000	-10.000000	-0.041667	-6.600000	825.000000	1023.000000	1023.000000	2046.000000
24.559999	0.059511	35.171112	13.410042	2.697646	12.053881	7.009544	0.000000	-10.000000	-0.058333	-6.750000	825.000000	1023.000000	1023.000000	2046.000000
24.580000	0.060308	35.642296	13.558704	3.369352	12.081782	6.632457	0.000000	-10.000000	-0.058333	-6.200000	825.000000	1023.000000	1023.000000	2046.000000
24.600000	0.060879	35.979603	13.470547	3.690091	12.238862	6.580101	0.000000	-10.000000	-0.066667	-5.466667	825.000000	1023.000000	1023.000000	2046.000000
24.620001	0.062341	36.843784	13.778108	3.390448	12.482992	7.192237	0.000000	-10.000000	-0.075000	-4.600000	825.000000	1023.000000	1023.000000	2046.000000
24.639999	0.063155	37.324718	13.941837	3.872007	12.388933	7.121941	0.000000	-10.000000	-0.091667	-3.083333	825.000000	1023.000000	1023.000000	2046.000000
24.660000	0.063465	37.507671	13.854738	4.261284	12.463125	6.928522	0.000000	-10.000000	-0.100000	-0.766667	825.000000	1023.000000	1023.000000	2046.000000
24.680000	0.064767	38.277172	14.146146	3.925216	12.829984	7.375825	0.000000	-10.000000	-0.100000	1.433333	825.000000	1023.000000	1023.000000	2046.000000
24.700001	0.065801	38.888412	14.470705	4.147691	12.788250	7.481766	0.000000	-10.000000	-0.100000	3.250000	825.333313	1023.000000	1023.000000	2046.000000
24.719999	0.065475	38.695721	14.278223	4.549876	12.779284	7.088338	0.000000	-10.000000	-0.100000	4.166667	826.166687	1023.000000	1023.000000	2046.000000
24.740000	0.065785	38.878899	14.427062	4.099201	12.938044	7.414593	0.000000	-10.000000	-0.100000	4.666667	827.333313	1023.000000	1023.000000	2046.000000
24.760000	0.066624	39.374985	14.804173	4.073385	12.837548	7.659877	0.000000	-10.000000	-0.100000	4.316667	828.833313	1023.000000	1023.000000	2046.000000
24.780001	0.066747	39.447414	14.716342	4.627397	12.902707	7.200969	0.000000	-10.000000	-0.091667	2.900000	830.333313	1023.000000	1023.000000	2046.000000
24.799999	0.067283	39.764027	14.628929	4.393682	13.175764	7.565650	0.000000	-10.000000	-0.075000	1.083333	831.500000	1023.000000	1023.000000	2046.000000
24.820000	0.067332	39.793407	14.661374	4.469862	12.821609	7.840561	0.000000	-10.000000	-0.066667	-0.733333	832.000000	1023.000000	1023.000000	2046.000000
24.840000	0.066136	39.086185	14.220589	4.905373	12.530503	7.429721	0.000000	-10.000000	-0.058333	-1.883333	832.000000	1023.000000	1023.000000	2046.000000
24.860001	0.066236	39.145630	14.198745	4.586978	12.615070	7.744836	0.000000	-10.000000	-0.058333	-2.700000	832.000000	1023.000000	1023.000000	2046.000000
24.879999	0.066689	39.413330	14.433515	4.715792	12.428200	7.835824	0.000000	-10.000000	-0.058333	-3.050000	832.000000	1023.000000	1023.000000	2046.000000
24.900000	0.066227	39.140240	14.257444	5.094309	12.318697	7.469791	0.000000	-10.000000	-0.066667	-3.066667	832.000000	1023.000000	1023.000000	2046.000000
24.920000	0.064954	38.388088	13.966803	4.617020	12.153297	7.650968	0.000000	-10.000000	-0.083333	-2.600000	832.000000	1023.000000	1023.000000	2046.000000
24.940001	0.062444	36.904190	13.640315	4.328338	11.355334	7.580201	0.000000	-10.000000	-0.075000	-2.366667	832.000000	1023.000000	1023.000000	2046.000000
24.959999	0.058931	34.827969	13.046075	4.470630	10.561552	6.749711	0.000000	-10.000000	-0.075000	-2.716667	832.000000	1023.000000	1023.000000	2046.000000
24.980000	0.056595	33.447800	12.505692	4.012241	10.313190	6.616677	0.000000	-10.000000	-0.058333	-3.866667	832.000000	1023.000000	1023.000000	2046.000000
25.000000	0.055872	33.020504	12.485431	3.463924	10.133591	6.937560	0.000000	-10.000000	-0.058333	-5.050000	832.000000	1023.000000	1023.000000	2046.000000
25.020000	0.054378	32.137577	12.139232	3.813831	9.895965	6.288548	0.000000	-10.000000	-0.058333	-5.550000	832.000000	1023.000000	1023.000000	2046.000000
25.040001	0.053310	31.506205	11.802114	3.632940	9.896912	6.174239	0.000000	-10.000000	-0.058333	-5.166667	832.000000	1023.000000	1023.000000	2046.000000
25.059999	0.053435	31.579958	12.013502	3.114740	9.925005	6.526710	0.000000	-10.000000	-0.066667	-4.416667	832.000000	1023.000000	1023.000000	2046.000000
25.080000	0.052884	31.254236	11.950625	3.387887	9.768176	6.147547	0.000000	-10.000000	-0.066667	-3.633333	832.000000	1023.000000	1023.000000	2046.000000
25.100000	0.052302	30.910534	11.787851	3.428035	9.740046	5.954602	0.000000	-10.000000	-0.075000	-2.983333	832.000000	1023.000000	1023.000000	2046.000000
25.120001	0.052696	31.143131	11.945435	2.967706	10.016753	6.213238	0.000000	-10.000000	-0.083333	-2.400000	832.000000	1023.000000	1023.000000	2046.000000
25.139999	0.052787	31.197346	12.087222	3.123970	9.888353	6.097800	0.000000	-10.000000	-0.083333	-1.933333	832.000000	1023.000000	1023.000000	2046.000000
25.160000	0.052516	31.037243	12.017391	3.336438	9.868908	5.814505	0.000000	-10.000000	-0.091667	-1.200000	832.000000	1023.000000	1023.000000	2046.000000
25.180000	0.053317	31.510479	12.217157	2.909505	10.284455	6.099360	0.000000	-10.000000	-0.091667	-0.533333	832.000000	1023.000000	1023.000000	2046.000000
25.200001	0.054040	31.937576	12.462817	3.154042	10.243459	6.077258	0.000000	-10.000000	-0.100000	0.566667	832.000000	1023.000000	1023.000000	2046.000000
25.219999	0.054584	32.259010	12.475953	3.436379	10.335265	6.011413	0.000000	-10.000000	-0.091667	1.066667	832.000000	1023.000000	1023.000000	2046.000000
25.240000	0.055872	33.020531	12.695836	3.243353	10.764441	6.316900	0.000000	-10.000000	-0.091667	1.466667	832.000000	1023.000000	1023.000000	2046.000000
25.260000	0.056661	33.486435	12.788388	3.349879	10.804575	6.543593	0.000000	-10.000000	-0.083333	1.083333	832.000000	1023.000000	1023.000000	2046.000000
25.280001	0.056103	33.156765	12.465110	3.703134	10.765064	6.223459	0.000000	-10.000000	-0.075000	0.583333	832.000000	1023.000000	1023.000000	2046.000000
25.299999	0.055893	33.033001	12.309299	3.284861	11.014734	6.424106	0.000000	-10.000000	-0.066667	-0.200000	832.000000	1023.000000	1023.000000	2046.000000
25.320000	0.055459	32.776161	12.196771	3.204078	10.856192	6.519121	0.000000	-10.000000	-0.066667	-1.566667	832.000000	1023.000000	1023.000000	2046.000000
25.340000	0.054492	32.204697	11.902405	3.337760	10.698447	6.266085	0.000000	-10.000000	-0.066667	-3.183333	832.000000	1023.000000	1023.000000	2046.000000
25.360001	0.054516	32.219227	11.965174	2.855800	10.807632	6.590621	0.000000	-10.000000	-0.066667	-4.683333	832.000000	1023.000000	1023.000000	2046.000000
25.379999	0.053595	31.674767	11.827242	3.119326	10.557145	6.171053	0.000000	-10.000000	-0.050000	-5.616667	832.000000	1023.000000	1023.000000	2046.000000
25.400000	0.053305	31.503155	11.700237	3.002763	10.632034	6.168119	0.000000	-10.000000	-0.050000	-6.100000	832.000000	1023.000000	1023.000000	2046.000000
25.420000	0.054475	32.194946	12.055602	2.661211	10.878658	6.599473	0.000000	-10.000000	-0.058333	-5.866667	832.000000	1023.000000	1023.000000	2046.000000
25.440001	0.054964	32.483997	12.152274	3.130551	10.839414	6.361757	0.000000	-10.000000	-0.075000	-4.933333	832.000000	1023.000000	1023.000000	2046.000000
25.459999	0.055751	32.949001	12.223429	3.313562	10.964576	6.447434	0.000000	-10.000000	-0.100000	-3.833333	832.000000	1023.000000	1023.000000	2046.000000
25.480000	0.057185	33.796074	12.439623	3.208643	11.402784	6.745024	0.000000	-10.000000	-0.091667	-2.966667	832.000000	1023.000000	1023.000000	2046.000000
25.500000	0.058084	34.327911	12.647030	3.531402	11.279496	6.869982	0.000000	-10.000000	-0.091667	-2.483333	832.000000	1023.000000	1023.000000	2046.000000
25.520000	0.058425	34.529034	12.615402	3.867342	11.267439	6.778851	0.000000	-10.000000	-0.083333	-2.116667	832.000000	1023.000000	1023.000000	2046.000000
25.540001	0.059491	35.159435	12.787533	3.699639	11.636686	7.035577	0.000000	-10.000000	-0.091667	-1.850000	832.000000	1023.000000	1023.000000	2046.000000
25.559999	0.060327	35.653538	13.041857	3.905998	11.578190	7.127494	0.000000	-10.000000	-0.091667	-1.683333	832.000000	1023.000000	1023.000000	2046.000000
25.580000	0.060583	35.804413	13.022086	4.185111	11.661254	6.935961	0.000000	-10.000000	-0.083333	-1.900000	832.000000	1023.000000	1023.000000	2046.000000
25.600000	0.061410	36.293156	13.211311	3.942843	11.972129	7.166871	0.000000	-10.000000	-0.083333	-2.550000	832.000000	1023.000000	1023.000000	2046.000000
25.620001	0.061265	36.207710	13.309531	4.031282	11.721506	7.145391	0.000000	-10.000000	-0.075000	-3.616667	832.000000	1023.000000	1023.000000	2046.000000
25.639999	0.060632	35.833561	13.195853	4.217052	11.583927	6.836728	0.000000	-10.000000	-0.066667	-4.766667	832.000000	1023.000000	1023.000000	2046.000000
25.660000	0.061080	36.098263	13.262982	3.968827	11.882133	6.984322	0.000000	-10.000000	-0.050000	-5.933333	832.000000	1023.000000	1023.000000	2046.000000
25.680000	0.061876	36.568817	13.489359	3.916452	11.854511	7.308496	0.000000	-10.000000	-0.041667	-7.016667	832.000000	1023.000000	1023.000000	2046.000000
25.700001	0.061107	36.114471	13.109666	4.320580	11.662416	7.021808	0.000000	-10.000000	-0.041667	-7.866667	832.000000	1023.000000	1023.000000	2046.000000
25.719999	0.060456	35.729771	12.800608	4.319392	11.517165	7.092607	0.000000	-10.000000	-0.041667	-8.333334	832.000000	1023.000000	1023.000000	2046.000000
25.740000	0.060317	35.647446	12.677843	4.151309	11.474360	7.343933	0.000000	-10.000000	-0.050000	-8.433333	832.000000	1023.000000	1023.000000	2046.000000
25.760000	0.059609	35.229122	12.515556	4.507815	11.097429	7.108322	0.000000	-10.000000	-0.050000	-8.333334	832.000000	1023.000000	1023.000000	2046.000000
25.780001	0.059030	34.886433	12.315051	4.525229	10.985366	7.060787	0.000000	-10.000000	-0.050000	-8.400001	824.666687	1023.000000	1023.000000	2046.000000
25.799999	0.058499	34.573002	12.284508	4.157959	10.873730	7.256804	0.000000	-10.000000	-0.050000	-8.600000	816.333313	1023.000000	1023.000000	2046.000000
25.820000	0.055411	32.747700	11.702925	4.178462	10.029971	6.836340	0.000000	-10.000000	-0.041667	-9.116667	807.000000	1023.000000	1023.000000	2046.000000
25.840000	0.051780	30.602060	11.042837	3.917362	9.249353	6.392508	0.000000	-10.000000	-0.025000	-9.866667	804.000000	1023.000000	1023.000000	2046.000000
25.860001	0.049576	29.299614	10.722480	3.325855	8.947618	6.303661	0.000000	-10.000000	-0.008333	-10.783334	800.666687	1023.000000	1023.000000	2046.000000
25.879999	0.047331	27.972466	10.307646	3.242361	8.408605	6.013855	0.000000	-10.000000	0.008333	-11.533334	797.000000	1023.000000	1023.000000	2046.000000
25.900000	0.045550	26.919891	9.883792	3.224433	8.107427	5.704240	0.000000	-10.000000	0.008333	-11.950000	793.000000	1023.000000	1023.000000	2046.000000
25.920000	0.044621	26.370798	9.666091	2.809706	8.229498	5.665502	0.000000	-10.000000	0.008333	-12.016667	789.000000	1023.000000	1023.000000	2046.000000
25.940001	0.043751	25.856977	9.513111	2.693052	7.936120	5.714695	0.000000	-10.000000	0.000000	-11.950001	785.000000	1023.000000	1023.000000	2046.000000
25.959999	0.042510	25.123251	9.196302	2.872629	7.705086	5.349234	0.000000	-10.000000	0.000000	-11.983334	781.000000	1023.000000	1023.000000	2046.000000
25.980000	0.042231	24.958223	9.143428	2.537819	7.908942	5.368035	0.000000	-10.000000	0.008333	-12.233334	777.000000	1023.000000	1023.000000	2046.000000
26.000000	0.041728	24.661480	9.113017	2.495961	7.633464	5.419037	0.000000	-10.000000	0.016667	-12.566667	773.000000	1023.000000	1023.000000	2046.000000
26.020000	0.040828	24.129147	8.921566	2.645650	7.417335	5.144595	0.000000	-10.000000	0.025000	-13.100000	769.000000	1023.000000	1023.000000	2046.000000
26.040001	0.040777	24.098972	8.894674	2.385288	7.643614	5.175396	0.000000	-10.000000	0.033333	-13.650001	764.666687	1023.000000	1023.000000	2046.000000
26.059999	0.040580	23.982523	8.844379	2.385636	7.481251	5.271257	0.000000	-10.000000	0.041667	-14.366667	760.166687	1023.000000	1023.000000	2046.000000
26.080000	0.040209	23.763462	8.744293	2.603613	7.352373	5.063184	0.000000	-10.000000	0.050000	-14.933333	755.333313	1023.000000	1023.000000	2046.000000
26.100000	0.040897	24.170389	8.807101	2.471865	7.705014	5.186410	0.000000	-10.000000	0.066667	-15.533334	750.333313	1023.000000	1023.000000	2046.000000
26.120001	0.041316	24.417767	8.822605	2.652213	7.552912	5.390038	0.000000	-10.000000	0.091667	-16.116667	745.000000	1023.000000	1023.000000	2046.000000
26.139999	0.041069	24.271954	8.597068	3.004766	7.478996	5.191124	0.000000	-10.000000	0.116667	-16.466667	739.666687	1023.000000	1023.000000	2046.000000
26.160000	0.041090	24.284422	8.358095	2.847259	7.714104	5.364963	0.000000	-10.000000	0.125000	-16.800001	734.166687	1023.000000	1023.000000	2046.000000
26.180000	0.040444	23.902414	8.068617	2.760996	7.495927	5.576874	0.000000	-10.000000	0.125000	-17.166668	728.500000	1023.000000	1023.000000	2046.000000
26.200001	0.038702	22.872734	7.546777	3.004416	7.160681	5.160860	0.000000	-10.000000	0.141667	-17.700001	722.500000	1023.000000	1023.000000	2046.000000
26.219999	0.037548	22.190836	7.131310	2.797692	7.035756	5.226079	0.000000	-10.000000	0.158333	-18.433334	716.500000	1023.000000	1023.000000	2046.000000
26.240000	0.037190	21.979076	7.011848	2.611006	6.941632	5.414591	0.000000	-10.000000	0.183333	-18.900000	710.500000	1023.000000	1023.000000	2046.000000
26.260000	0.035636	21.061003	6.580356	2.706159	6.544264	5.230223	0.000000	-10.000000	0.183333	-19.366667	704.333313	1023.000000	1023.000000	2046.000000
26.280001	0.034345	20.297716	6.319919	2.765019	6.149207	5.063571	0.000000	-10.000000	0.191667	-19.683334	698.000000	1023.000000	1023.000000	2046.000000
26.299999	0.034010	20.100193	6.142560	2.600540	6.260959	5.096133	0.000000	-10.000000	0.183333	-19.916668	691.333313	1023.000000	1023.000000	2046.000000
26.320000	0.034130	20.170942	6.146436	2.579812	6.112330	5.332364	0.000000	-10.000000	0.183333	-20.000000	684.666687	1023.000000	1023.000000	2046.000000
26.340000	0.033675	19.901979	5.990082	2.953028	5.882040	5.076829	0.000000	-10.000000	0.183333	-20.000000	678.000000	1023.000000	1023.000000	2046.000000
26.360001	0.034190	20.206375	5.970678	2.885364	6.157411	5.192923	0.000000	-10.000000	0.191667	-20.150000	671.333313	1023.000000	1023.000000	2046.000000
26.379999	0.034559	20.424662	5.968706	2.984598	6.001806	5.469553	0.000000	-10.000000	0.200000	-20.350000	664.666687	1023.000000	1023.000000	2046.000000
26.400000	0.034119	20.164501	5.788832	3.381874	5.724572	5.269223	0.000000	-10.000000	0.191667	-20.316666	657.833313	1023.000000	1023.000000	2046.000000
26.420000	0.034510	20.395365	5.742955	3.312906	5.936143	5.403360	0.000000	-10.000000	0.183333	-20.333334	651.166687	1023.000000	1023.000000	2046.000000
26.440001	0.034326	20.286753	5.598496	3.433832	5.662426	5.591999	0.000000	-10.000000	0.183333	-20.300001	644.333313	1023.000000	1023.000000	2046.000000
26.459999	0.033738	19.939201	5.431669	3.756311	5.366158	5.385063	0.000000	-10.000000	0.191667	-20.383333	637.500000	1023.000000	1023.000000	2046.000000
26.480000	0.033908	20.039522	5.335266	3.668432	5.576565	5.459259	0.000000	-10.000000	0.191667	-20.416668	630.666687	1023.000000	1023.000000	2046.000000
26.500000	0.033626	19.873159	5.199344	3.728889	5.320449	5.624477	0.000000	-10.000000	0.191667	-20.700001	623.833313	1023.000000	1023.000000	2046.000000
26.520000	0.032878	19.431087	5.035513	3.936934	5.052795	5.405847	0.000000	-10.000000	0.191667	-20.883333	617.000000	1023.000000	1023.000000	2046.000000
26.540001	0.033008	19.507858	4.973751	3.785866	5.299664	5.448576	0.000000	-10.000000	0.191667	-20.933334	610.000000	1023.000000	1023.000000	2046.000000
26.559999	0.032400	19.148453	4.776004	3.881567	5.008984	5.481898	0.000000	-10.000000	0.191667	-20.883333	603.000000	1023.000000	1023.000000	2046.000000
26.580000	0.031706	18.738211	4.690821	3.987460	4.756873	5.303056	0.000000	-10.000000	0.191667	-20.766666	596.000000	1023.000000	1023.000000	2046.000000
26.600000	0.031812	18.800642	4.583857	3.826138	5.037628	5.353019	0.000000	-10.000000	0.191667	-20.650000	589.000000	1023.000000	1023.000000	2046.000000
26.620001	0.031367	18.537756	4.456012	3.809191	4.790717	5.481837	0.000000	-10.000000	0.191667	-20.566668	582.166687	1023.000000	1023.000000	2046.000000
26.639999	0.030343	17.932489	4.243099	4.047613	4.470793	5.170984	0.000000	-10.000000	0.191667	-20.716667	575.333313	1023.000000	1023.000000	2046.000000
26.660000	0.030187	17.840483	4.090038	3.927618	4.589737	5.233088	0.000000	-10.000000	0.216667	-20.966667	568.500000	1023.000000	1023.000000	2046.000000
26.680000	0.029922	17.683840	3.945185	3.869546	4.460622	5.408486	0.000000	-10.000000	0.233333	-21.133333	561.500000	1023.000000	1023.000000	2046.000000
26.700001	0.028722	16.974640	3.673394	4.094029	4.066550	5.140667	0.000000	-10.000000	0.250000	-21.366667	554.333313	1023.000000	1023.000000	2046.000000
26.719999	0.028128	16.623840	3.574696	4.039464	3.843696	5.165986	0.000000	-10.000000	0.266667	-22.033333	547.166687	1023.000000	1023.000000	2046.000000
26.740000	0.028052	16.578724	3.417740	3.965114	3.899468	5.296403	0.000000	-10.000000	0.283333	-22.683334	539.666687	1023.000000	1023.000000	2046.000000
26.760000	0.026768	15.819669	3.124436	4.140981	3.488281	5.065970	0.000000	-10.000000	0.308333	-23.350000	532.166687	1023.000000	1023.000000	2046.000000
26.780001	0.026236	15.505538	3.026299	4.022133	3.378511	5.078595	0.000000	-10.000000	0.308333	-23.366667	524.500000	1023.000000	1023.000000	2046.000000
26.799999	0.025527	15.086573	2.772159	3.872232	3.393787	5.048394	0.000000	-10.000000	0.308333	-23.466667	516.833313	1023.000000	1023.000000	2046.000000
26.820000	0.022896	13.531754	2.365566	3.889825	2.591251	4.685111	0.000000	-10.000000	0.291667	-23.216667	509.000000	1023.000000	1023.000000	2046.000000
26.840000	0.021004	12.413629	2.094995	3.567461	2.170323	4.580851	0.000000	-10.000000	0.291667	-23.183334	501.000000	1023.000000	1023.000000	2046.000000
26.860001	0.019345	11.432653	1.830182	3.209972	1.913859	4.478641	0.000000	-10.000000	0.291667	-22.983334	493.333344	1023.000000	1023.000000	2046.000000
26.879999	0.017117	10.116205	1.615291	3.092206	1.287560	4.121148	0.000000	-10.000000	0.308333	-22.916668	485.666656	1023.000000	1023.000000	2046.000000
26.900000	0.016494	9.747908	1.484212	2.820034	1.414249	4.029412	0.000000	-10.000000	0.316667	-23.150000	478.000000	1023.000000	1023.000000	2046.000000
26.920000	0.015762	9.315523	1.133434	2.620847	1.387668	4.173574	0.000000	-10.000000	0.316667	-23.500000	470.000000	1023.000000	1023.000000	2046.000000
26.940001	0.014472	8.552668	0.951398	2.829307	0.877745	3.894217	0.000000	-10.000000	0.308333	-24.066668	462.000000	1023.000000	1023.000000	2046.000000
26.959999	0.014319	8.462523	0.556390	2.881351	0.996822	4.027958	0.000000	-10.000000	0.316667	-24.300001	454.000000	1023.000000	1023.000000	2046.000000
26.980000	0.013721	8.108966	0.212360	2.987449	0.679982	4.229175	0.000000	-10.000000	0.333333	-24.583334	446.000000	1023.000000	1023.000000	2046.000000
27.000000	0.012418	7.339296	0.104308	3.149654	0.062045	4.023289	0.000000	-10.000000	0.341667	-24.700001	438.000000	1023.000000	1023.000000	2046.000000
27.020000	0.011400	6.737222	-0.165582	2.929526	0.048819	3.924459	0.000000	-10.000000	0.358333	-24.833334	429.833344	1023.000000	1023.000000	2046.000000
27.040001	0.008164	4.824746	-0.746078	2.533942	-0.752067	3.788949	0.000000	-10.000000	0.350000	-24.766666	421.500000	1023.000000	1023.000000	2046.000000
27.059999	0.004062	2.400872	-1.221043	2.227245	-1.849910	3.244579	0.000000	-10.000000	0.341667	-24.483334	413.166656	1023.000000	1023.000000	2046.000000
27.080000	0.001455	0.860126	-1.760520	1.814349	-2.046193	2.852490	0.000000	-10.000000	0.291667	-24.100000	405.000000	1023.000000	1023.000000	2046.000000
27.100000	-0.001372	-0.810996	-2.295863	1.433631	-2.599988	2.651224	0.000000	-10.000000	0.283333	-23.433334	397.000000	1023.000000	1023.000000	2046.000000
27.120001	-0.003612	-2.134910	-2.567229	1.325306	-3.227781	2.334794	0.000000	-10.000000	0.283333	-23.116667	389.166656	1023.000000	1023.000000	2046.000000
27.139999	-0.004597	-2.716805	-3.029125	1.131126	-3.039359	2.220553	0.000000	-10.000000	0.300000	-23.016666	381.500000	1023.000000	1023.000000	2046.000000
27.160000	-0.006160	-3.640501	-3.396968	0.913835	-3.409574	2.252205	0.000000	-10.000000	0.291667	-23.166668	373.833344	1023.000000	1023.000000	2046.000000
27.180000	-0.007809	-4.615374	-3.536680	1.005516	-4.038016	1.953806	0.000000	-10.000000	0.291667	-23.316668	366.000000	1023.000000	1023.000000	2046.000000
27.200001	-0.008281	-4.894017	-3.842505	0.913286	-3.861956	1.897157	0.000000	-10.000000	0.283333	-23.233334	358.166656	1023.000000	1023.000000	2046.000000
27.219999	-0.009171	-5.420109	-4.082541	0.724017	-4.042171	1.980586	0.000000	-10.000000	0.291667	-23.200001	350.500000	1023.000000	1023.000000	2046.000000
27.240000	-0.010540	-6.228906	-4.139416	0.845378	-4.594884	1.660016	0.000000	-10.000000	0.283333	-22.866667	342.833344	1023.000000	1023.000000	2046.000000
27.260000	-0.010417	-6.156636	-4.279731	0.750737	-4.334165	1.706523	0.000000	-10.000000	0.291667	-22.683334	335.166656	1023.000000	1023.000000	2046.000000
27.280001	-0.010780	-6.370887	-4.413956	0.614149	-4.393756	1.822676	0.000000	-10.000000	0.275000	-22.350000	327.500000	1023.000000	1023.000000	2046.000000
27.299999	-0.011391	-6.732245	-4.307923	0.700315	-4.768188	1.643551	0.000000	-10.000000	0.266667	-22.133333	320.000000	1023.000000	1023.000000	2046.000000
27.320000	-0.010476	-6.191132	-4.316920	0.804083	-4.438692	1.760397	0.000000	-10.000000	0.258333	-21.766666	312.666656	1023.000000	1023.000000	2046.000000
27.340000	-0.010243	-6.053524	-4.492246	0.898529	-4.374970	1.915163	0.000000	-10.000000	0.258333	-21.716667	305.333344	1023.000000	1023.000000	2046.000000
27.360001	-0.010726	-6.339214	-4.463414	1.079845	-4.855593	1.899948	0.000000	-10.000000	0.258333	-21.466667	298.166656	1023.000000	1023.000000	2046.000000
27.379999	-0.010474	-6.190141	-4.747537	1.222752	-4.598705	1.933349	0.000000	-10.000000	0.233333	-21.233334	291.000000	1023.000000	1023.000000	2046.000000
27.400000	-0.011552	-6.827332	-5.179847	1.078792	-4.697569	1.971293	0.000000	-10.000000	0.208333	-20.666668	284.000000	1023.000000	1023.000000	2046.000000
27.420000	-0.013297	-7.858523	-5.356910	1.011960	-5.324781	1.811207	0.000000	-10.000000	0.191667	-20.450001	277.000000	1023.000000	1023.000000	2046.000000
27.440001	-0.013659	-8.072327	-5.697936	0.954518	-5.149822	1.820914	0.000000	-10.000000	0.183333	-20.266666	270.166656	1023.000000	1023.000000	2046.000000
27.459999	-0.014804	-8.749264	-6.056016	0.786438	-5.379278	1.899592	0.000000	-10.000000	0.191667	-20.183334	263.333344	1023.000000	1023.000000	2046.000000
27.480000	-0.016211	-9.580931	-6.117136	0.860476	-6.018303	1.694031	0.000000	-10.000000	0.183333	-19.966667	256.666656	1023.000000	1023.000000	2046.000000
27.500000	-0.016554	-9.783207	-6.430895	0.894995	-5.799518	1.552211	0.000000	-10.000000	0.175000	-19.700001	250.000000	1023.000000	1023.000000	2046.000000
27.520000	-0.017637	-10.423196	-6.713402	0.693944	-6.056829	1.653091	0.000000	-10.000000	0.158333	-19.400002	243.333328	1023.000000	1023.000000	2046.000000
27.540001	-0.018011	-10.644468	-6.552848	0.873647	-6.429852	1.464584	0.000000	-10.000000	0.150000	-18.900002	236.833328	1023.000000	1023.000000	2046.000000
27.559999	-0.017357	-10.258146	-6.758060	0.955652	-5.886443	1.430705	0.000000	-10.000000	0.150000	-18.183334	230.500000	1023.000000	1023.000000	2046.000000
27.580000	-0.017698	-10.459517	-6.778888	0.816948	-6.157506	1.659928	0.000000	-10.000000	0.133333	-17.550001	224.500000	1023.000000	1023.000000	2046.000000
27.600000	-0.017032	-10.066127	-6.603108	1.178773	-6.158297	1.516506	0.000000	-10.000000	0.116667	-16.900002	218.666672	1023.000000	1023.000000	2046.000000
27.620001	-0.016623	-9.824106	-6.800498	1.206964	-5.788979	1.558406	0.000000	-10.000000	0.100000	-16.366667	213.000000	1023.000000	1023.000000	2046.000000
27.639999	-0.016965	-10.026365	-6.630363	1.260795	-6.255374	1.598576	0.000000	-10.000000	0.100000	-15.850000	207.666672	1023.000000	1023.000000	2046.000000
27.660000	-0.015993	-9.451581	-6.649336	1.511084	-5.865422	1.552094	0.000000	-10.000000	0.083333	-15.283334	202.333328	1023.000000	1023.000000	2046.000000
27.680000	-0.016389	-9.685731	-6.809720	1.356643	-5.996249	1.763596	0.000000	-10.000000	0.058333	-14.800000	197.166672	1023.000000	1023.000000	2046.000000
27.700001	-0.015985	-9.447205	-6.598352	1.650476	-6.135422	1.636093	0.000000	-10.000000	0.025000	-14.350000	192.166672	1023.000000	1023.000000	2046.000000
27.719999	-0.015824	-9.352200	-6.854382	1.629345	-5.780137	1.652974	0.000000	-10.000000	0.016667	-14.000000	187.333328	1023.000000	1023.000000	2046.000000
27.740000	-0.016286	-9.625015	-6.681174	1.635840	-6.251469	1.671788	0.000000	-10.000000	0.008333	-13.583334	182.666672	1023.000000	1023.000000	2046.000000
27.760000	-0.015474	-9.145357	-6.825548	1.826198	-5.751800	1.605793	0.000000	-10.000000	0.008333	-13.016666	178.166672	1023.000000	1023.000000	2046.000000
27.780001	-0.016124	-9.529409	-6.889781	1.563255	-6.023444	1.820561	0.000000	-10.000000	0.008333	-12.483334	174.000000	1023.000000	1023.000000	2046.000000
27.799999	-0.015582	-9.208709	-6.646757	1.815687	-6.095568	1.717929	0.000000	-10.000000	0.008333	-12.066667	170.000000	1023.000000	1023.000000	2046.000000
27.820000	-0.015555	-9.192724	-6.937802	1.815276	-5.701797	1.631598	0.000000	-10.000000	0.008333	-11.650000	166.000000	1023.000000	1023.000000	2046.000000
27.840000	-0.016117	-9.525181	-6.834002	1.628524	-6.076448	1.756746	0.000000	-10.000000	0.000000	-11.333333	162.000000	1023.000000	1023.000000	2046.000000
27.860001	-0.015436	-9.122943	-6.737891	1.905999	-5.948561	1.657511	0.000000	-10.000000	0.000000	-11.166667	158.000000	1023.000000	1023.000000	2046.000000
27.879999	-0.015472	-9.144109	-6.986726	1.782068	-5.624586	1.685136	0.000000	-10.000000	0.000000	-11.083333	154.166672	1023.000000	1023.000000	2046.000000
27.900000	-0.016029	-9.473318	-6.802082	1.702640	-6.074687	1.700810	0.000000	-10.000000	0.000000	-11.050000	150.500000	1023.000000	1023.000000	2046.000000
27.920000	-0.015343	-9.068003	-6.876402	1.934740	-5.694228	1.567888	0.000000	-10.000000	0.000000	-10.816667	146.833328	1023.000000	1023.000000	2046.000000
27.940001	-0.015745	-9.305428	-7.016113	1.654669	-5.702775	1.758793	0.000000	-10.000000	0.000000	-10.600000	143.166672	1023.000000	1023.000000	2046.000000
27.959999	-0.015925	-9.411901	-6.771671	1.852569	-6.050168	1.557369	0.000000	-10.000000	0.000000	-10.266666	139.500000	1023.000000	1023.000000	2046.000000
27.980000	-0.015575	-9.205058	-7.000440	1.880987	-5.577499	1.491893	0.000000	-10.000000	0.000000	-10.066667	136.166672	1023.000000	1023.000000	2046.000000
28.000000	-0.016414	-9.700624	-7.003121	1.568631	-5.925363	1.659228	0.000000	-10.000000	0.000000	-9.866667	132.833328	1023.000000	1023.000000	2046.000000
28.020000	-0.015902	-9.398242	-6.892026	1.870047	-5.824381	1.448118	0.000000	-10.000000	0.000000	-9.633333	129.500000	1023.000000	1023.000000	2046.000000
28.040001	-0.016379	-9.680188	-7.176470	1.658747	-5.596219	1.433754	0.000000	-10.000000	0.000000	-9.316667	126.166664	1023.000000	1023.000000	2046.000000
28.059999	-0.017479	-10.330051	-7.071943	1.552119	-6.160917	1.350690	0.000000	-10.000000	0.000000	-8.866667	122.166664	1023.000000	1023.000000	2046.000000
28.080000	-0.017958	-10.613214	-7.356050	1.612533	-6.030128	1.160431	0.000000	-10.000000	0.000000	-8.333334	118.333336	1023.000000	1023.000000	2046.000000
28.100000	-0.020012	-11.827339	-7.669131	1.112420	-6.475216	1.204588	0.000000	-10.000000	0.000000	-7.883334	115.500000	1023.000000	1023.000000	2046.000000
28.120001	-0.021326	-12.603767	-7.473231	1.173821	-7.073002	0.768645	0.000000	-10.000000	-0.008333	-7.483334	113.666664	1023.000000	1023.000000	2046.000000
28.139999	-0.022286	-13.170838	-7.762285	0.865661	-6.819684	0.545469	0.000000	-10.000000	-0.025000	-7.116667	112.000000	1023.000000	1023.000000	2046.000000
28.160000	-0.023568	-13.928818	-7.704885	0.296746	-7.185357	0.664678	0.000000	-10.000000	-0.041667	-6.816667	109.666664	1023.000000	1023.000000	2046.000000
28.180000	-0.023172	-13.694895	-7.529202	0.552717	-7.057755	0.339344	0.000000	-10.000000	-0.050000	-6.783333	107.333336	1023.000000	1023.000000	2046.000000
28.200001	-0.023482	-13.877956	-7.854812	0.229066	-6.688337	0.436126	0.000000	-10.000000	-0.050000	-7.050000	105.000000	1023.000000	1023.000000	2046.000000
28.219999	-0.023660	-13.982991	-7.696435	0.285478	-6.987088	0.415054	0.000000	-10.000000	-0.050000	-7.166667	102.666664	1023.000000	1023.000000	2046.000000
28.240000	-0.022977	-13.579241	-7.915835	0.626027	-6.703214	0.413781	0.000000	-10.000000	-0.058333	-7.166667	100.166664	1023.000000	1023.000000	2046.000000
28.260000	-0.023344	-13.796496	-8.079550	0.391804	-6.863933	0.755183	0.000000	-10.000000	-0.058333	-6.950000	97.833336	1023.000000	1023.000000	2046.000000
28.280001	-0.023114	-13.660301	-7.800357	0.798076	-7.145056	0.487035	0.000000	-10.000000	-0.058333	-6.716667	95.500000	1023.000000	1023.000000	2046.000000
28.299999	-0.023632	-13.966602	-8.149920	0.628974	-6.874532	0.428875	0.000000	-10.000000	-0.058333	-6.466667	93.500000	1023.000000	1023.000000	2046.000000
28.320000	-0.025795	-15.244886	-8.260018	0.072720	-7.542545	0.484957	0.000000	-10.000000	-0.066667	-6.300000	91.166664	1023.000000	1023.000000	2046.000000
28.340000	-0.028075	-16.592268	-8.548584	0.076457	-8.049328	-0.070812	0.000000	-10.000000	-0.075000	-5.883334	88.833336	1023.000000	1023.000000	2046.000000
28.360001	-0.030903	-18.263632	-9.112609	-0.494115	-8.282171	-0.374736	0.000000	-10.000000	-0.083333	-5.033333	86.833336	1023.000000	1023.000000	2046.000000
28.379999	-0.032918	-19.454517	-9.146303	-0.886448	-8.879478	-0.542288	0.000000	-10.000000	-0.083333	-3.983333	85.333336	1023.000000	1023.000000	2046.000000
28.400000	-0.033551	-19.828543	-9.439911	-0.827475	-8.686777	-0.874379	0.000000	-10.000000	-0.083333	-3.300000	84.166664	1023.000000	1023.000000	2046.000000
28.420000	-0.034877	-20.612577	-9.695865	-1.368145	-8.837758	-0.710811	0.000000	-10.000000	-0.083333	-3.200000	82.833336	1023.000000	1023.000000	2046.000000
28.440001	-0.035202	-20.804441	-9.540711	-1.040532	-9.070064	-1.153136	0.000000	-10.000000	-0.091667	-3.500000	81.666664	1023.000000	1023.000000	2046.000000
28.459999	-0.035606	-21.043077	-9.895455	-1.192005	-8.774899	-1.180719	0.000000	-10.000000	-0.100000	-3.766667	80.500000	1023.000000	1023.000000	2046.000000
28.480000	-0.036245	-21.420790	-9.835353	-1.533080	-9.072377	-0.979980	0.000000	-10.000000	-0.100000	-3.700000	79.333336	1023.000000	1023.000000	2046.000000
28.500000	-0.035835	-21.178713	-9.712866	-1.145550	-9.058187	-1.262109	0.000000	-10.000000	-0.100000	-3.300000	78.166664	1023.000000	1023.000000	2046.000000
28.520000	-0.036229	-21.411169	-10.002378	-1.485088	-8.802315	-1.121389	0.000000	-10.000000	-0.100000	-2.916667	77.000000	1023.000000	1023.000000	2046.000000
28.540001	-0.036013	-21.283756	-9.628594	-1.278307	-9.064064	-1.312791	0.000000	-10.000000	-0.083333	-2.733333	76.000000	1023.000000	1023.000000	2046.000000
28.559999	-0.035693	-21.094641	-9.853849	-1.274128	-8.630980	-1.335685	0.000000	-10.000000	-0.075000	-2.716667	75.000000	1023.000000	1023.000000	2046.000000
28.580000	-0.035519	-20.991625	-9.662717	-1.569221	-8.775188	-0.984499	0.000000	-10.000000	-0.075000	-2.683333	74.000000	1023.000000	1023.000000	2046.000000
28.600000	-0.034165	-20.191370	-9.371413	-1.041520	-8.611275	-1.167163	0.000000	-10.000000	-0.091667	-2.800000	73.000000	1023.000000	1023.000000	2046.000000
28.620001	-0.033799	-19.975504	-9.624678	-1.131402	-8.211552	-1.007873	0.000000	-10.000000	-0.100000	-3.266667	72.000000	1023.000000	1023.000000	2046.000000
28.639999	-0.033065	-19.541470	-9.337802	-1.038254	-8.361067	-0.804347	0.000000	-10.000000	-0.100000	-3.716667	70.833336	1023.000000	1023.000000	2046.000000
28.660000	-0.032247	-19.058237	-9.390586	-0.622316	-8.200664	-0.844671	0.000000	-10.000000	-0.100000	-3.766667	69.666664	1023.000000	1023.000000	2046.000000
28.680000	-0.032797	-19.382896	-9.821268	-0.763656	-7.957009	-0.840964	0.000000	-10.000000	-0.100000	-3.316667	68.500000	1023.000000	1023.000000	2046.000000
28.700001	-0.033459	-19.774391	-9.848544	-1.049882	-8.282041	-0.593925	0.000000	-10.000000	-0.091667	-3.100000	67.500000	1023.000000	1023.000000	2046.000000
28.719999	-0.033537	-19.820330	-9.802362	-0.781366	-8.408771	-0.827829	0.000000	-10.000000	-0.075000	-3.433333	66.500000	1023.000000	1023.000000	2046.000000
28.740000	-0.034062	-20.130899	-10.291471	-0.794549	-8.171175	-0.873703	0.000000	-10.000000	-0.066667	-3.916667	65.333336	1023.000000	1023.000000	2046.000000
28.760000	-0.034746	-20.535074	-10.387383	-1.165408	-8.351881	-0.630403	0.000000	-10.000000	-0.075000	-3.933334	64.000000	1023.000000	1023.000000	2046.000000
28.780001	-0.034996	-20.682869	-10.204438	-0.948732	-8.698718	-0.830980	0.000000	-10.000000	-0.091667	-3.516667	62.666668	1023.000000	1023.000000	2046.000000
28.799999	-0.035023	-20.698740	-10.433344	-0.787838	-8.559175	-0.918382	0.000000	-10.000000	-0.083333	-2.933333	61.500000	1023.000000	1023.000000	2046.000000
28.820000	-0.035379	-20.908916	-10.609341	-1.059096	-8.442698	-0.797783	0.000000	-10.000000	-0.075000	-2.283333	60.666668	1023.000000	1023.000000	2046.000000
28.840000	-0.034803	-20.568304	-10.260949	-0.988450	-8.644806	-0.674099	0.000000	-10.000000	-0.075000	-1.300000	60.166668	1023.000000	1023.000000	2046.000000
28.860001	-0.033836	-19.997255	-10.197032	-0.603952	-8.414725	-0.781545	0.000000	-10.000000	-0.091667	-0.483333	60.000000	1023.000000	1023.000000	2046.000000
28.879999	-0.033599	-19.857065	-10.372434	-0.688487	-8.093891	-0.702254	0.000000	-10.000000	-0.100000	0.000000	60.000000	1023.000000	1023.000000	2046.000000
28.900000	-0.032682	-19.314774	-9.996917	-0.735209	-8.230910	-0.351738	0.000000	-10.000000	-0.100000	0.000000	60.000000	1023.000000	1023.000000	2046.000000
28.920000	-0.031724	-18.748642	-9.807138	-0.163691	-8.189985	-0.587827	0.000000	-10.000000	-0.100000	0.000000	60.000000	1023.000000	1023.000000	2046.000000
28.940001	-0.031583	-18.665333	-10.097087	-0.256491	-7.817839	-0.493918	0.000000	-10.000000	-0.100000	0.000000	60.000000	1023.000000	1023.000000	2046.000000
28.959999	-0.030776	-18.188354	-9.699191	-0.290973	-8.035009	-0.163180	0.000000	-10.000000	-0.100000	0.000000	60.000000	1023.000000	1023.000000	2046.000000
28.980000	-0.029963	-17.708124	-9.739669	0.231741	-7.834370	-0.365828	0.000000	-10.000000	-0.100000	0.000000	60.000000	1023.000000	1023.000000	2046.000000
29.000000	-0.029897	-17.668869	-9.842549	-0.026690	-7.623971	-0.175658	0.000000	-10.000000	-0.091667	0.000000	60.000000	1023.000000	1023.000000	2046.000000
29.020000	-0.029084	-17.188364	-9.419586	0.165288	-7.851174	-0.082892	0.000000	-10.000000	-0.091667	0.000000	60.000000	1023.000000	1023.000000	2046.000000
29.040001	-0.028575	-16.888023	-9.599147	0.457578	-7.567158	-0.179297	0.000000	-10.000000	-0.091667	0.000000	60.000000	1023.000000	1023.000000	2046.000000
29.059999	-0.028373	-16.768190	-9.581280	0.120159	-7.416924	0.109855	0.000000	-10.000000	-0.091667	0.000000	60.000000	1023.000000	1023.000000	2046.000000
29.080000	-0.027618	-16.322319	-9.184868	0.499340	-7.574183	-0.062608	0.000000	-10.000000	-0.091667	0.000000	60.000000	1023.000000	1023.000000	2046.000000
29.100000	-0.027486	-16.244207	-9.519737	0.586664	-7.223280	-0.087853	0.000000	-10.000000	-0.091667	0.000000	60.000000	1023.000000	1023.000000	2046.000000
29.120001	-0.027180	-16.063448	-9.379664	0.235772	-7.177785	0.258230	0.000000	-10.000000	-0.100000	0.000000	60.000000	1023.000000	1023.000000	2046.000000
29.139999	-0.026569	-15.702272	-9.032870	0.682150	-7.311024	-0.040529	0.000000	-10.000000	-0.091667	0.000000	60.000000	1023.000000	1023.000000	2046.000000
29.160000	-0.026587	-15.712973	-9.394138	0.681063	-6.947084	-0.052812	0.000000	-10.000000	-0.091667	0.000000	60.000000	1023.000000	1023.000000	2046.000000
29.180000	-0.026097	-15.423368	-9.177743	0.343561	-7.004345	0.415159	0.000000	-10.000000	-0.083333	0.000000	60.000000	1023.000000	1023.000000	2046.000000
29.200001	-0.025648	-15.158134	-9.030779	0.912366	-7.042117	0.002396	0.000000	-10.000000	-0.091667	0.000000	60.000000	1023.000000	1023.000000	2046.000000
29.219999	-0.026016	-15.375719	-9.338223	0.645514	-6.760117	0.077106	0.000000	-10.000000	-0.091667	-0.283333	60.000000	1023.000000	1023.000000	2046.000000
29.240000	-0.025365	-14.990819	-8.936981	0.630445	-7.003057	0.318775	0.000000	-10.000000	-0.100000	-0.916667	60.000000	1023.000000	1023.000000	2046.000000
29.260000	-0.025403	-15.013421	-9.220821	0.933478	-6.757486	0.031408	0.000000	-10.000000	-0.091667	-1.533333	59.833332	1023.000000	1023.000000	2046.000000
29.280001	-0.025466	-15.050328	-9.193179	0.513514	-6.733499	0.362836	0.000000	-10.000000	-0.091667	-1.933333	59.500000	1023.000000	1023.000000	2046.000000
29.299999	-0.025552	-15.101345	-9.030590	0.929542	-7.015673	0.015375	0.000000	-10.000000	-0.083333	-1.966667	59.000000	1023.000000	1023.000000	2046.000000
29.320000	-0.026889	-15.891486	-9.586243	0.702955	-6.911375	-0.096823	0.000000	-10.000000	-0.091667	-1.983333	58.500000	1023.000000	1023.000000	2046.000000
29.340000	-0.027704	-16.373306	-9.350628	0.260678	-7.448956	0.165600	0.000000	-10.000000	-0.091667	-1.833333	58.166668	1023.000000	1023.000000	2046.000000
29.360001	-0.028823	-17.034565	-9.468754	0.533073	-7.685303	-0.413582	0.000000	-10.000000	-0.100000	-1.166667	58.000000	1023.000000	1023.000000	2046.000000
29.379999	-0.030166	-17.828300	-9.682648	-0.070998	-7.626611	-0.448044	0.000000	-10.000000	-0.100000	-0.533333	58.000000	1023.000000	1023.000000	2046.000000
29.400000	-0.030039	-17.753178	-9.165421	-0.102946	-7.964759	-0.520051	0.000000	-10.000000	-0.100000	0.000000	58.000000	1023.000000	1023.000000	2046.000000
29.420000	-0.030285	-17.898529	-9.453760	-0.042607	-7.666688	-0.735474	0.000000	-10.000000	-0.091667	-0.316667	58.000000	1023.000000	1023.000000	2046.000000
29.440001	-0.029878	-17.658184	-9.326695	-0.560746	-7.489237	-0.281506	0.000000	-10.000000	-0.083333	-1.083333	58.000000	1023.000000	1023.000000	2046.000000
29.459999	-0.029212	-17.264404	-9.106922	0.015201	-7.609385	-0.563299	0.000000	-10.000000	-0.083333	-1.916667	57.666668	1023.000000	1023.000000	2046.000000
29.480000	-0.029682	-17.541784	-9.702678	0.073670	-7.324252	-0.588525	0.000000	-10.000000	-0.091667	-2.400000	57.000000	1023.000000	1023.000000	2046.000000
29.500000	-0.029181	-17.245922	-9.442333	-0.203253	-7.536982	-0.063354	0.000000	-10.000000	-0.100000	-2.283333	56.166668	1023.000000	1023.000000	2046.000000
29.520000	-0.029073	-17.182379	-9.385657	0.360716	-7.661555	-0.495881	0.000000	-10.000000	-0.091667	-1.950000	55.500000	1023.000000	1023.000000	2046.000000
29.540001	-0.029921	-17.683058	-9.716809	0.014515	-7.510723	-0.470039	0.000000	-10.000000	-0.091667	-1.683333	55.166668	1023.000000	1023.000000	2046.000000
29.559999	-0.030868	-18.242937	-9.480874	-0.387815	-8.110146	-0.264104	0.000000	-10.000000	-0.091667	-1.633333	55.000000	1023.000000	1023.000000	2046.000000
29.580000	-0.034031	-20.112267	-10.168145	-0.404618	-8.544978	-0.994525	0.000000	-10.000000	-0.100000	-1.350000	55.000000	1023.000000	1023.000000	2046.000000
29.600000	-0.036260	-21.429817	-10.317968	-1.219887	-8.977388	-0.914573	0.000000	-10.000000	-0.100000	-0.816667	55.000000	1023.000000	1023.000000	2046.000000
29.620001	-0.038019	-22.469357	-10.496840	-0.998529	-9.364714	-1.609274	0.000000	-10.000000	-0.100000	-0.216667	55.000000	1023.000000	1023.000000	2046.000000
29.639999	-0.039587	-23.395842	-10.978171	-1.441184	-9.216729	-1.759758	0.000000	-10.000000	-0.100000	0.000000	55.000000	1023.000000	1023.000000	2046.000000
29.660000	-0.039675	-23.447649	-10.694083	-1.710293	-9.529799	-1.513473	0.000000	-10.000000	-0.100000	0.000000	55.000000	1023.000000	1023.000000	2046.000000
29.680000	-0.040554	-23.967497	-11.105707	-1.382870	-9.469625	-2.009294	0.000000	-10.000000	-0.100000	0.000000	55.000000	1023.000000	1023.000000	2046.000000
29.700001	-0.040875	-24.156879	-11.097229	-1.908975	-9.400722	-1.749954	0.000000	-10.000000	-0.100000	0.000000	55.000000	1023.000000	1023.000000	2046.000000
29.719999	-0.040765	-24.091894	-10.884041	-1.648398	-9.627542	-1.931913	0.000000	-10.000000	-0.100000	0.000000	55.000000	1023.000000	1023.000000	2046.000000
29.740000	-0.041397	-24.465570	-11.295924	-1.601984	-9.444897	-2.122765	0.000000	-10.000000	-0.100000	0.000000	55.000000	1023.000000	1023.000000	2046.000000
29.760000	-0.040932	-24.190712	-11.045418	-2.053634	-9.383985	-1.707675	0.000000	-10.000000	-0.100000	0.000000	55.000000	1023.000000	1023.000000	2046.000000
29.780001	-0.040738	-24.076353	-10.896835	-1.554956	-9.507424	-2.117137	0.000000	-10.000000	-0.100000	0.000000	55.000000	1023.000000	1023.000000	2046.000000
29.799999	-0.041141	-24.314276	-11.197929	-1.760452	-9.233032	-2.122862	0.000000	-10.000000	-0.100000	0.000000	55.000000	1023.000000	1023.000000	2046.000000
29.820000	-0.040029	-23.656988	-10.788064	-2.086697	-9.192546	-1.589682	0.000000	-10.000000	-0.091667	0.000000	55.000000	1023.000000	1023.000000	2046.000000
29.840000	-0.039553	-23.375826	-10.749107	-1.402959	-9.147424	-2.076335	0.000000	-10.000000	-0.083333	0.000000	55.000000	1023.000000	1023.000000	2046.000000
29.860001	-0.039138	-23.130671	-10.927922	-1.508997	-8.782362	-1.911388	0.000000	-10.000000	-0.075000	-0.316667	55.000000	1023.000000	1023.000000	2046.000000
29.879999	-0.037584	-22.212389	-10.460561	-1.669183	-8.817151	-1.265495	0.000000	-10.000000	-0.083333	-0.916667	55.000000	1023.000000	1023.000000	2046.000000
29.900000	-0.037149	-21.955275	-10.545956	-0.966239	-8.751753	-1.691326	0.000000	-10.000000	-0.083333	-1.083333	55.000000	1023.000000	1023.000000	2046.000000
29.920000	-0.037552	-22.193230	-10.962964	-1.088712	-8.522416	-1.619138	0.000000	-10.000000	-0.091667	-0.766667	55.000000	1023.000000	1023.000000	2046.000000
29.940001	-0.037092	-21.921125	-10.750546	-1.415412	-8.613614	-1.141553	0.000000	-10.000000	-0.091667	-0.166667	55.000000	1023.000000	1023.000000	2046.000000
29.959999	-0.037940	-22.422272	-11.068510	-0.921950	-8.760998	-1.670813	0.000000	-10.000000	-0.091667	-0.616667	55.000000	1023.000000	1023.000000	2046.000000
29.980000	-0.038451	-22.724279	-11.295029	-1.316318	-8.613995	-1.498939	0.000000	-10.000000	-0.091667	-1.350000	55.000000	1023.000000	1023.000000	2046.000000
30.000000	-0.038145	-22.543825	-11.077451	-1.376905	-8.899036	-1.190434	0.000000	-10.000000	-0.091667	-2.000000	54.666668	1023.000000	1023.000000	2046.000000
30.020000	-0.039104	-23.110445	-11.515738	-1.002346	-8.915401	-1.676960	0.000000	-10.000000	-0.091667	-1.866667	54.333332	1023.000000	1023.000000	2046.000000
30.040001	-0.039147	-23.136061	-11.505639	-1.477729	-8.803886	-1.348807	0.000000	-10.000000	-0.091667	-1.133333	54.000000	1023.000000	1023.000000	2046.000000
30.059999	-0.038802	-22.932190	-11.253260	-1.215549	-9.061450	-1.401932	0.000000	-10.000000	-0.091667	-0.483333	54.000000	1023.000000	1023.000000	2046.000000
30.080000	-0.039012	-23.055805	-11.551538	-0.992452	-8.884937	-1.626877	0.000000	-10.000000	-0.100000	0.550000	54.000000	1023.000000	1023.000000	2046.000000
30.100000	-0.037805	-22.342888	-11.212377	-1.384934	-8.630334	-1.115243	0.000000	-10.000000	-0.100000	1.033333	54.000000	1023.000000	1023.000000	2046.000000
30.120001	-0.037161	-21.962019	-11.063143	-0.731977	-8.719476	-1.447424	0.000000	-10.000000	-0.091667	1.516667	54.000000	1023.000000	1023.000000	2046.000000
30.139999	-0.036753	-21.720865	-11.232000	-0.845912	-8.358152	-1.284800	0.000000	-10.000000	-0.091667	1.466667	54.000000	1023.000000	1023.000000	2046.000000
30.160000	-0.035242	-20.828255	-10.758585	-0.833079	-8.416367	-0.820224	0.000000	-10.000000	-0.083333	1.450000	54.000000	1023.000000	1023.000000	2046.000000
30.180000	-0.035131	-20.762545	-10.942535	-0.257550	-8.355941	-1.206518	0.000000	-10.000000	-0.091667	1.466667	54.000000	1023.000000	1023.000000	2046.000000
30.200001	-0.034163	-20.190071	-10.732856	-0.597608	-8.116652	-0.742956	0.000000	-10.000000	-0.083333	1.433333	54.000000	1023.000000	1023.000000	2046.000000
30.219999	-0.033567	-19.838280	-10.588900	-0.066844	-8.249103	-0.933434	0.000000	-10.000000	-0.091667	1.466667	54.000000	1023.000000	1023.000000	2046.000000
30.240000	-0.033315	-19.689232	-10.703789	-0.147068	-7.980713	-0.857661	0.000000	-10.000000	-0.083333	1.500000	54.000000	1023.000000	1023.000000	2046.000000
30.260000	-0.032020	-18.923561	-10.302137	-0.261950	-7.976774	-0.382699	0.000000	-10.000000	-0.083333	1.566667	54.000000	1023.000000	1023.000000	2046.000000
30.280001	-0.032178	-19.017105	-10.524358	0.295757	-7.937622	-0.850882	0.000000	-10.000000	-0.083333	1.600000	54.000000	1023.000000	1023.000000	2046.000000
30.299999	-0.031391	-18.552370	-10.350025	-0.114502	-7.639341	-0.448501	0.000000	-10.000000	-0.091667	1.616667	54.000000	1023.000000	1023.000000	2046.000000
30.320000	-0.030688	-18.136881	-10.086951	0.226384	-7.782475	-0.493839	0.000000	-10.000000	-0.100000	1.600000	54.000000	1023.000000	1023.000000	2046.000000
30.340000	-0.030920	-18.273899	-10.364799	0.386875	-7.629901	-0.666074	0.000000	-10.000000	-0.100000	1.500000	54.000000	1023.000000	1023.000000	2046.000000
30.360001	-0.029989	-17.723640	-10.087621	-0.004956	-7.398140	-0.232923	0.000000	-10.000000	-0.091667	1.366667	54.000000	1023.000000	1023.000000	2046.000000
30.379999	-0.029894	-17.667568	-10.033597	0.540655	-7.539785	-0.634842	0.000000	-10.000000	-0.091667	1.050000	54.000000	1023.000000	1023.000000	2046.000000
30.400000	-0.029877	-17.657316	-10.165928	0.307522	-7.286316	-0.512594	0.000000	-10.000000	-0.091667	0.616667	54.000000	1023.000000	1023.000000	2046.000000
30.420000	-0.028860	-17.056004	-9.813169	0.145154	-7.314061	-0.073927	0.000000	-10.000000	-0.091667	0.200000	54.000000	1023.000000	1023.000000	2046.000000
30.440001	-0.029229	-17.274115	-10.049891	0.694613	-7.315991	-0.602845	0.000000	-10.000000	-0.091667	0.000000	54.000000	1023.000000	1023.000000	2046.000000
30.459999	-0.028692	-16.956905	-9.898829	0.269983	-7.077070	-0.250989	0.000000	-10.000000	-0.091667	0.000000	54.000000	1023.000000	1023.000000	2046.000000
30.480000	-0.028421	-16.796679	-9.795723	0.573982	-7.230628	-0.344310	0.000000	-10.000000	-0.100000	0.000000	54.000000	1023.000000	1023.000000	2046.000000
30.500000	-0.028753	-16.993025	-10.008037	0.559958	-7.111368	-0.433578	0.000000	-10.000000	-0.100000	0.000000	54.000000	1023.000000	1023.000000	2046.000000
30.520000	-0.028169	-16.647594	-9.797607	0.278663	-7.105451	-0.023199	0.000000	-10.000000	-0.100000	0.000000	54.000000	1023.000000	1023.000000	2046.000000
30.540001	-0.029444	-17.401268	-10.081181	0.731778	-7.439209	-0.612656	0.000000	-10.000000	-0.100000	0.266667	54.000000	1023.000000	1023.000000	2046.000000
30.559999	-0.030643	-18.110138	-10.287182	0.272602	-7.513379	-0.582180	0.000000	-10.000000	-0.100000	0.883333	54.000000	1023.000000	1023.000000	2046.000000
30.580000	-0.030950	-18.291620	-10.027102	-0.031479	-7.827775	-0.405264	0.000000	-10.000000	-0.100000	1.650000	54.000000	1023.000000	1023.000000	2046.000000
30.600000	-0.032360	-19.124962	-10.258438	0.149529	-8.041639	-0.974412	0.000000	-10.000000	-0.100000	2.383333	54.000000	1023.000000	1023.000000	2046.000000
30.620001	-0.032139	-18.993902	-10.006988	-0.446378	-7.809625	-0.730912	0.000000	-10.000000	-0.100000	2.916667	54.000000	1023.000000	1023.000000	2046.000000
30.639999	-0.031689	-18.728443	-9.787208	-0.218247	-7.885124	-0.837865	0.000000	-10.000000	-0.100000	3.266667	54.000000	1023.000000	1023.000000	2046.000000
30.660000	-0.031687	-18.727276	-9.989251	-0.180044	-7.688107	-0.869873	0.000000	-10.000000	-0.100000	3.383333	54.000000	1023.000000	1023.000000	2046.000000
30.680000	-0.030368	-17.947487	-9.764024	-0.369527	-7.353192	-0.460743	0.000000	-10.000000	-0.100000	3.600000	54.000000	1023.000000	1023.000000	2046.000000
30.700001	-0.030512	-18.032356	-9.875160	0.143150	-7.625745	-0.674601	0.000000	-10.000000	-0.116667	4.150000	54.000000	1023.000000	1023.000000	2046.000000
30.719999	-0.030541	-18.049776	-10.107530	0.158453	-7.597241	-0.503459	0.000000	-10.000000	-0.125000	5.066667	54.000000	1023.000000	1023.000000	2046.000000
30.740000	-0.029427	-17.391199	-9.745033	-0.101987	-7.478542	-0.065636	0.000000	-10.000000	-0.141667	6.166667	54.000000	1023.000000	1023.000000	2046.000000
30.760000	-0.029970	-17.712017	-9.826058	0.332779	-7.702075	-0.516661	0.000000	-10.000000	-0.141667	7.250000	54.000000	1023.000000	1023.000000	2046.000000
30.780001	-0.030954	-18.293602	-10.010727	-0.175468	-7.693043	-0.414364	0.000000	-10.000000	-0.166667	8.233334	54.000000	1023.000000	1023.000000	2046.000000
30.799999	-0.032775	-19.369810	-10.069144	-0.586936	-8.323299	-0.390429	0.000000	-10.000000	-0.175000	9.200000	54.000000	1023.000000	1023.000000	2046.000000
30.820000	-0.035545	-21.007057	-10.525332	-0.575975	-8.864726	-1.041025	0.000000	-10.000000	-0.191667	10.233334	48.833332	1023.000000	1023.000000	2046.000000
30.840000	-0.036634	-21.650600	-10.633047	-1.219096	-8.717122	-1.081334	0.000000	-10.000000	-0.200000	11.733334	40.166668	1023.000000	1023.000000	2046.000000
30.860001	-0.037064	-21.904793	-10.608863	-1.380992	-8.871284	-1.043655	0.000000	-10.000000	-0.216667	12.816667	31.500000	1023.000000	1023.000000	2046.000000
30.879999	-0.037748	-22.308804	-10.842070	-1.254199	-8.899444	-1.313092	0.000000	-10.000000	-0.241667	14.116667	29.333334	1023.000000	1023.000000	2046.000000
30.900000	-0.037262	-22.022091	-10.757268	-1.670822	-8.468988	-1.125014	0.000000	-10.000000	-0.250000	14.750000	32.333332	1023.000000	1023.000000	2046.000000
30.920000	-0.037352	-22.074783	-10.709496	-1.439703	-8.660927	-1.264657	0.000000	-10.000000	-0.275000	15.583334	37.000000	1023.000000	1023.000000	2046.000000
30.940001	-0.037261	-22.021299	-10.803454	-1.523013	-8.453368	-1.241464	0.000000	-10.000000	-0.291667	15.950001	42.166668	1023.000000	1023.000000	2046.000000
30.959999	-0.036159	-21.369772	-10.473775	-1.791193	-8.218274	-0.886530	0.000000	-10.000000	-0.308333	16.366667	47.333332	1023.000000	1023.000000	2046.000000
30.980000	-0.036122	-21.348341	-10.506948	-1.357890	-8.239746	-1.243758	0.000000	-10.000000	-0.300000	16.416668	52.833332	1023.000000	1023.000000	2046.000000
31.000000	-0.035307	-20.866417	-10.366374	-1.652019	-7.790217	-1.057806	0.000000	-10.000000	-0.291667	16.450001	58.166668	1023.000000	1023.000000	2046.000000
31.020000	-0.034087	-20.145483	-10.005795	-1.726401	-7.694191	-0.719096	0.000000	-10.000000	-0.291667	16.533335	63.833332	1023.000000	1023.000000	2046.000000
31.040001	-0.033543	-19.824022	-9.934190	-1.306596	-7.553559	-1.029678	0.000000	-10.000000	-0.300000	16.850000	69.166664	1023.000000	1023.000000	2046.000000
31.059999	-0.032139	-18.993855	-9.751584	-1.516402	-6.927428	-0.798440	0.000000	-10.000000	-0.308333	17.150000	74.833336	1023.000000	1023.000000	2046.000000
31.080000	-0.030114	-17.797195	-9.290571	-1.446161	-6.676033	-0.384432	0.000000	-10.000000	-0.325000	17.466667	80.500000	1023.000000	1023.000000	2046.000000
31.100000	-0.029063	-17.176319	-9.261903	-0.891324	-6.505785	-0.517308	0.000000	-10.000000	-0.333333	17.866667	86.500000	1023.000000	1023.000000	2046.000000
31.120001	-0.027172	-16.058540	-8.983075	-1.097484	-5.816947	-0.161034	0.000000	-10.000000	-0.350000	18.583334	92.500000	1023.000000	1023.000000	2046.000000
31.139999	-0.026077	-15.411337	-8.790838	-0.753474	-5.860592	-0.006433	0.000000	-10.000000	-0.358333	19.400000	98.500000	1023.000000	1023.000000	2046.000000
31.160000	-0.025716	-15.198045	-8.924500	-0.778251	-5.515882	0.020588	0.000000	-10.000000	-0.383333	20.183334	104.666664	1023.000000	1023.000000	2046.000000
31.180000	-0.024509	-14.484554	-8.695965	-1.002557	-5.179311	0.393278	0.000000	-10.000000	-0.391667	20.783335	111.166664	1023.000000	1023.000000	2046.000000
31.200001	-0.024428	-14.436660	-8.708391	-0.615339	-5.301772	0.188844	0.000000	-10.000000	-0.391667	21.166668	118.000000	1023.000000	1023.000000	2046.000000
31.219999	-0.023896	-14.122673	-8.707906	-0.812448	-4.927185	0.324865	0.000000	-10.000000	-0.408333	21.583334	125.000000	1023.000000	1023.000000	2046.000000
31.240000	-0.022734	-13.435692	-8.338462	-1.054860	-4.760109	0.717740	0.000000	-10.000000	-0.425000	21.783333	132.166672	1023.000000	1023.000000	2046.000000
31.260000	-0.022623	-13.370190	-8.286158	-0.654919	-4.830284	0.401172	0.000000	-10.000000	-0.450000	21.916666	137.000000	1023.000000	1023.000000	2046.000000
31.280001	-0.021621	-12.777907	-8.102104	-0.839712	-4.421313	0.585221	0.000000	-10.000000	-0.458333	22.383333	144.333328	1023.000000	1023.000000	2046.000000
31.299999	-0.019617	-11.593555	-7.593150	-0.951008	-3.973753	0.924357	0.000000	-10.000000	-0.458333	23.049999	151.833328	1023.000000	1023.000000	2046.000000
31.320000	-0.018396	-10.871950	-7.322310	-0.418417	-3.887498	0.756275	0.000000	-10.000000	-0.483333	23.799999	162.000000	1023.000000	1023.000000	2046.000000
31.340000	-0.016464	-9.730205	-7.018439	-0.493199	-3.223659	1.005093	0.000000	-10.000000	-0.491667	24.133333	170.000000	1023.000000	1023.000000	2046.000000
31.360001	-0.014017	-8.283845	-6.401792	-0.496858	-2.834334	1.449140	0.000000	-10.000000	-0.516667	24.466667	178.000000	1023.000000	1023.000000	2046.000000
31.379999	-0.012489	-7.381072	-6.116298	0.039919	-2.691704	1.387011	0.000000	-10.000000	-0.516667	24.850000	186.000000	1023.000000	1023.000000	2046.000000
31.400000	-0.010539	-6.228524	-5.719973	-0.039249	-2.045597	1.576294	0.000000	-10.000000	-0.550000	25.350000	194.166672	1023.000000	1023.000000	2046.000000
31.420000	-0.008342	-4.930387	-5.168455	0.001664	-1.769714	2.006117	0.000000	-10.000000	-0.566667	25.766666	202.500000	1023.000000	1023.000000	2046.000000
31.440001	-0.007081	-4.185083	-4.922416	0.487216	-1.605378	1.855495	0.000000	-10.000000	-0.591667	26.283333	211.000000	1023.000000	1023.000000	2046.000000
31.459999	-0.005216	-3.082581	-4.527662	0.345731	-0.911968	2.011319	0.000000	-10.000000	-0.608333	26.666666	219.666672	1023.000000	1023.000000	2046.000000
31.480000	-0.003257	-1.924596	-4.070308	0.434266	-0.697315	2.408761	0.000000	-10.000000	-0.625000	27.000000	228.500000	1023.000000	1023.000000	2046.000000
31.500000	-0.002156	-1.273944	-3.854891	0.801914	-0.525566	2.304599	0.000000	-10.000000	-0.641667	27.283333	237.500000	1023.000000	1023.000000	2046.000000
31.520000	-0.000390	-0.230352	-3.470316	0.619008	0.173252	2.447705	0.000000	-10.000000	-0.641667	27.583334	246.500000	1023.000000	1023.000000	2046.000000
31.540001	0.001274	0.752636	-3.041491	0.670451	0.320174	2.803501	0.000000	-10.000000	-0.650000	27.800001	255.666672	1023.000000	1023.000000	2046.000000
31.559999	0.002254	1.332332	-2.817593	1.045685	0.415347	2.688894	0.000000	-10.000000	-0.658333	27.866667	265.000000	1023.000000	1023.000000	2046.000000
31.580000	0.003734	2.206631	-2.488859	0.831689	1.031789	2.832011	0.000000	-10.000000	-0.650000	28.050001	274.333344	1023.000000	1023.000000	2046.000000
31.600000	0.005180	3.061148	-2.101975	0.863127	1.146348	3.153647	0.000000	-10.000000	-0.650000	28.316668	283.666656	1023.000000	1023.000000	2046.000000
31.620001	0.005966	3.526103	-1.928709	1.185520	1.229286	3.040007	0.000000	-10.000000	-0.666667	28.716667	293.000000	1023.000000	1023.000000	2046.000000
31.639999	0.007593	4.487635	-1.516386	0.952146	1.844451	3.207424	0.000000	-10.000000	-0.683333	29.150000	302.500000	1023.000000	1023.000000	2046.000000
31.660000	0.008533	5.042975	-1.269251	1.190136	1.794816	3.327274	0.000000	-10.000000	-0.700000	29.500000	312.000000	1023.000000	1023.000000	2046.000000
31.680000	0.009175	5.422460	-1.099324	1.255361	1.918970	3.347454	0.000000	-10.000000	-0.700000	29.799999	321.666656	1023.000000	1023.000000	2046.000000
31.700001	0.010462	6.183059	-0.737287	1.031764	2.425923	3.462660	0.000000	-10.000000	-0.708333	29.833334	331.500000	1023.000000	1023.000000	2046.000000
31.719999	0.010481	6.194424	-0.535973	1.176885	2.201073	3.352439	0.000000	-10.000000	-0.716667	29.850000	341.500000	1023.000000	1023.000000	2046.000000
31.740000	0.010855	6.415379	-0.267054	0.962224	2.345109	3.375101	0.000000	-10.000000	-0.708333	29.866667	351.500000	1023.000000	1023.000000	2046.000000
31.760000	0.012474	7.372066	0.348371	0.664688	2.926151	3.432856	0.000000	-10.000000	-0.708333	29.933334	361.500000	1023.000000	1023.000000	2046.000000
31.780001	0.013763	8.134122	0.823097	0.786337	3.052616	3.472072	0.000000	-10.000000	-0.716667	30.266668	371.500000	1023.000000	1023.000000	2046.000000
31.799999	0.015548	9.188676	1.239620	0.872882	3.490591	3.585582	0.000000	-10.000000	-0.725000	30.333334	381.500000	1023.000000	1023.000000	2046.000000
31.820000	0.017315	10.233264	1.594651	0.790015	4.171231	3.677367	0.000000	-10.000000	-0.725000	30.283333	391.833344	1023.000000	1023.000000	2046.000000
31.840000	0.018132	10.715793	1.788476	1.006264	3.981033	3.940020	0.000000	-10.000000	-0.716667	30.250000	402.166656	1023.000000	1023.000000	2046.000000
31.860001	0.018563	10.970774	1.834814	1.250029	3.946247	3.939684	0.000000	-10.000000	-0.683333	30.100000	412.500000	1023.000000	1023.000000	2046.000000
31.879999	0.020247	11.966248	2.242813	1.224584	4.400979	4.097873	0.000000	-10.000000	-0.666667	29.666668	422.500000	1023.000000	1023.000000	2046.000000
31.900000	0.021547	12.734152	2.593676	1.433312	4.343611	4.363553	0.000000	-10.000000	-0.641667	29.083334	432.333344	1023.000000	1023.000000	2046.000000
31.920000	0.022227	13.136430	2.863741	1.621365	4.364615	4.286709	0.000000	-10.000000	-0.650000	28.783333	442.000000	1023.000000	1023.000000	2046.000000
31.940001	0.022290	13.173589	3.049272	1.235862	4.650273	4.238183	0.000000	-10.000000	-0.650000	28.799999	451.666656	1023.000000	1023.000000	2046.000000
31.959999	0.020662	12.211256	2.965953	1.132246	4.035238	4.077819	0.000000	-10.000000	-0.641667	28.683332	461.166656	1023.000000	1023.000000	2046.000000
31.980000	0.019237	11.368865	2.902139	0.986555	3.698062	3.782109	0.000000	-10.000000	-0.633333	28.383333	470.833344	1023.000000	1023.000000	2046.000000
32.000000	0.019249	11.376259	2.953170	0.621584	4.111484	3.690021	0.000000	-10.000000	-0.633333	28.000000	480.333344	1023.000000	1023.000000	2046.000000
32.020000	0.019018	11.239534	2.953476	0.652542	3.944005	3.689511	0.000000	-10.000000	-0.641667	27.766666	489.833344	1023.000000	1023.000000	2046.000000
32.040001	0.019123	11.301654	3.000957	0.657230	4.058797	3.584669	0.000000	-10.000000	-0.633333	27.700001	499.166656	1023.000000	1023.000000	2046.000000
32.060001	0.020195	11.935319	3.263929	0.479205	4.580126	3.612059	0.000000	-10.000000	-0.633333	27.683334	508.333344	1023.000000	1023.000000	2046.000000
32.080002	0.020621	12.187301	3.432124	0.515739	4.511073	3.728364	0.000000	-10.000000	-0.616667	27.416668	517.666687	1023.000000	1023.000000	2046.000000
32.099998	0.021173	12.513025	3.727292	0.570346	4.593811	3.621576	0.000000	-10.000000	-0.625000	27.250000	526.833313	1023.000000	1023.000000	2046.000000
32.119999	0.022756	13.448967	4.130739	0.450006	5.198707	3.669515	0.000000	-10.000000	-0.608333	27.000000	536.000000	1023.000000	1023.000000	2046.000000
32.139999	0.023609	13.952833	4.444602	0.636228	5.138475	3.733529	0.000000	-10.000000	-0.616667	27.050001	545.000000	1023.000000	1023.000000	2046.000000
32.160000	0.024845	14.683440	4.848457	0.597769	5.485630	3.751584	0.000000	-10.000000	-0.608333	26.850000	554.000000	1023.000000	1023.000000	2046.000000
32.180000	0.026810	15.844837	5.373387	0.558229	6.065207	3.848013	0.000000	-10.000000	-0.625000	27.000000	563.000000	1023.000000	1023.000000	2046.000000
32.200001	0.027843	16.455009	5.692834	0.773152	6.118703	3.870321	0.000000	-10.000000	-0.625000	27.033333	572.000000	1023.000000	1023.000000	2046.000000
32.220001	0.029582	17.482946	6.150903	0.821602	6.492235	4.018206	0.000000	-10.000000	-0.625000	27.216667	581.000000	1023.000000	1023.000000	2046.000000
32.240002	0.031897	18.851170	6.577777	0.941487	7.136894	4.195011	0.000000	-10.000000	-0.600000	26.883333	590.000000	1023.000000	1023.000000	2046.000000
32.259998	0.033236	19.642414	6.857279	1.329614	7.185101	4.270420	0.000000	-10.000000	-0.575000	26.316668	599.000000	1023.000000	1023.000000	2046.000000
32.279999	0.034696	20.505135	7.117478	1.338017	7.578420	4.471219	0.000000	-10.000000	-0.541667	25.550001	608.000000	1023.000000	1023.000000	2046.000000
32.299999	0.036172	21.377726	7.241274	1.398616	8.020731	4.717104	0.000000	-10.000000	-0.500000	24.983334	616.666687	1023.000000	1023.000000	2046.000000
32.320000	0.036268	21.434414	7.310682	1.611592	7.859721	4.652419	0.000000	-10.000000	-0.458333	23.950001	625.000000	1023.000000	1023.000000	2046.000000
32.340000	0.037380	22.091785	7.431289	1.456144	8.438599	4.765754	0.000000	-10.000000	-0.441667	23.066668	633.000000	1023.000000	1023.000000	2046.000000
32.360001	0.037444	22.129107	7.516308	1.621740	8.093648	4.897412	0.000000	-10.000000	-0.433333	22.133333	641.000000	1023.000000	1023.000000	2046.000000
32.380001	0.038394	22.690952	7.781246	1.439066	8.542299	4.928340	0.000000	-10.000000	-0.425000	21.916668	648.666687	1023.000000	1023.000000	2046.000000
32.400002	0.038617	22.822546	7.943791	1.407532	8.362473	5.108750	0.000000	-10.000000	-0.425000	21.733334	656.000000	1023.000000	1023.000000	2046.000000
32.419998	0.039710	23.468822	8.394015	1.282356	8.696306	5.096146	0.000000	-10.000000	-0.433333	21.933334	663.166687	1023.000000	1023.000000	2046.000000
32.439999	0.041338	24.430565	8.717134	1.343066	8.989288	5.381077	0.000000	-10.000000	-0.450000	22.150000	670.500000	1023.000000	1023.000000	2046.000000
32.459999	0.042818	25.305363	9.283448	1.572876	9.117935	5.331104	0.000000	-10.000000	-0.466667	22.483334	678.000000	1023.000000	1023.000000	2046.000000
32.480000	0.045438	26.854118	9.682156	1.719978	9.845249	5.606735	0.000000	-10.000000	-0.483333	22.733334	685.500000	1023.000000	1023.000000	2046.000000
32.500000	0.046820	27.670368	10.123054	2.100798	9.787625	5.658890	0.000000	-10.000000	-0.491667	23.083334	693.000000	1023.000000	1023.000000	2046.000000
32.520000	0.049270	29.118645	10.535240	2.198967	10.506885	5.877553	0.000000	-10.000000	-0.475000	23.083334	700.500000	1023.000000	1023.000000	2046.000000
32.540001	0.050517	29.855749	10.825174	2.433852	10.405470	6.191251	0.000000	-10.000000	-0.458333	23.049999	708.166687	1023.000000	1023.000000	2046.000000
32.560001	0.052037	30.754160	11.262149	2.560047	10.621291	6.310673	0.000000	-10.000000	-0.466667	22.833334	716.000000	1023.000000	1023.000000	2046.000000
32.580002	0.053990	31.908339	11.534528	2.734379	11.159590	6.479842	0.000000	-10.000000	-0.483333	22.883333	723.666687	1023.000000	1023.000000	2046.000000
32.599998	0.054950	32.475262	11.981864	3.006662	11.038898	6.447837	0.000000	-10.000000	-0.500000	22.866667	731.333313	1023.000000	1023.000000	2046.000000
32.619999	0.056992	33.682377	12.366795	3.037029	11.665644	6.612910	0.000000	-10.000000	-0.500000	23.033333	739.000000	1023.000000	1023.000000	2046.000000
32.639999	0.058230	34.414108	12.565974	3.128578	11.912525	6.807031	0.000000	-10.000000	-0.500000	23.100000	746.666687	1023.000000	1023.000000	2046.000000
32.660000	0.058522	34.586754	12.901950	3.276904	11.650317	6.757583	0.000000	-10.000000	-0.483333	23.100000	754.333313	1023.000000	1023.000000	2046.000000
32.680000	0.059599	35.222809	13.069218	3.241247	12.188210	6.724136	0.000000	-10.000000	-0.466667	22.933334	762.000000	1023.000000	1023.000000	2046.000000
32.700001	0.060166	35.557926	13.363197	3.119748	12.100466	6.974514	0.000000	-10.000000	-0.450000	22.866667	769.666687	1023.000000	1023.000000	2046.000000
32.720001	0.061444	36.313602	13.923580	3.275633	12.144237	6.970153	0.000000	-10.000000	-0.433333	22.416666	777.333313	1023.000000	1023.000000	2046.000000
32.740002	0.063442	37.493942	14.129357	3.447740	12.918656	6.998188	0.000000	-10.000000	-0.425000	21.900000	784.833313	1023.000000	1023.000000	2046.000000
32.759998	0.063202	37.352448	14.113825	3.537213	12.576065	7.125346	0.000000	-10.000000	-0.400000	21.216667	792.333313	1023.000000	1023.000000	2046.000000
32.779999	0.063410	37.475494	14.165403	3.578245	12.595461	7.136385	0.000000	-10.000000	-0.383333	20.850000	799.500000	1023.000000	1023.000000	2046.000000
32.799999	0.063614	37.595669	14.058413	3.569377	12.744517	7.223362	0.000000	-10.000000	-0.358333	20.416666	806.500000	1023.000000	1023.000000	2046.000000
32.820000	0.064022	37.837223	14.462458	3.812854	12.362725	7.199184	0.000000	-10.000000	-0.350000	19.916666	813.500000	1023.000000	1023.000000	2046.000000
32.840000	0.065915	38.955704	14.736366	3.968914	12.989894	7.260529	0.000000	-10.000000	-0.333333	19.433334	820.166687	1023.000000	1023.000000	2046.000000
32.860001	0.066412	39.249344	14.923248	3.981066	12.848128	7.496901	0.000000	-10.000000	-0.316667	18.966667	826.833313	1023.000000	1023.000000	2046.000000
32.880001	0.065669	38.810623	15.059828	3.988514	12.434923	7.327358	0.000000	-10.000000	-0.291667	18.466667	833.166687	1023.000000	1023.000000	2046.000000
32.900002	0.064293	37.997360	14.694646	3.797988	12.488059	7.016665	0.000000	-10.000000	-0.283333	17.700001	839.500000	1023.000000	1023.000000	2046.000000
32.919998	0.061745	36.491390	14.557550	3.544747	11.607005	6.782088	0.000000	-10.000000	-0.275000	16.600000	845.500000	1023.000000	1023.000000	2046.000000
32.939999	0.061105	36.113163	14.481909	3.387283	11.616800	6.627172	0.000000	-10.000000	-0.266667	15.850000	851.166687	1023.000000	1023.000000	2046.000000
32.959999	0.060760	35.909195	14.284517	3.206823	11.904612	6.513244	0.000000	-10.000000	-0.266667	15.450000	856.666687	1023.000000	1023.000000	2046.000000
32.980000	0.059886	35.392677	14.401443	3.164509	11.477624	6.349101	0.000000	-10.000000	-0.258333	15.250000	861.833313	1023.000000	1023.000000	2046.000000
33.000000	0.060603	35.816082	14.451801	3.090178	11.909773	6.364329	0.000000	-10.000000	-0.241667	14.683333	867.000000	1023.000000	1023.000000	2046.000000
33.020000	0.060882	35.981178	14.452152	2.956642	12.213596	6.358787	0.000000	-10.000000	-0.216667	13.983334	872.000000	1023.000000	1023.000000	2046.000000
33.040001	0.060602	35.815838	14.796732	2.968693	11.810110	6.240303	0.000000	-10.000000	-0.208333	13.500000	876.833313	1023.000000	1023.000000	2046.000000
33.060001	0.061611	36.412182	14.857310	3.006380	12.388571	6.159922	0.000000	-10.000000	-0.216667	13.316667	881.500000	1023.000000	1023.000000	2046.000000
33.080002	0.062014	36.650322	15.019749	2.804616	12.448636	6.377322	0.000000	-10.000000	-0.216667	13.250000	885.833313	1023.000000	1023.000000	2046.000000
33.099998	0.062366	36.858166	15.465381	2.993647	12.194044	6.205094	0.000000	-10.000000	-0.208333	13.050000	890.333313	1023.000000	1023.000000	2046.000000
33.119999	0.063678	37.633987	15.492276	3.059226	12.946214	6.136272	0.000000	-10.000000	-0.191667	12.866667	894.666687	1023.000000	1023.000000	2046.000000
33.139999	0.063883	37.754852	15.709302	2.883433	12.750300	6.411817	0.000000	-10.000000	-0.175000	12.233334	899.000000	1023.000000	1023.000000	2046.000000
33.160000	0.065101	38.474510	16.136909	3.156944	12.737329	6.443329	0.000000	-10.000000	-0.150000	11.233334	903.000000	1023.000000	1023.000000	2046.000000
33.180000	0.066624	39.375004	16.048676	3.388261	13.524729	6.413338	0.000000	-10.000000	-0.125000	9.566667	907.000000	1023.000000	1023.000000	2046.000000
33.200001	0.066975	39.582279	16.291508	3.368060	13.238293	6.684420	0.000000	-10.000000	-0.116667	7.850000	910.500000	1023.000000	1023.000000	2046.000000
33.220001	0.068127	40.263050	16.402481	3.652264	13.449098	6.759206	0.000000	-10.000000	-0.116667	6.166667	913.666687	1023.000000	1023.000000	2046.000000
33.240002	0.068344	40.391426	16.051851	3.623188	13.927443	6.788947	0.000000	-10.000000	-0.108333	4.483333	916.000000	1023.000000	1023.000000	2046.000000
33.259998	0.067118	39.666470	15.933879	3.498187	13.434337	6.800066	0.000000	-10.000000	-0.083333	2.450000	917.833313	1023.000000	1023.000000	2046.000000
33.279999	0.067152	39.687023	15.813245	3.494923	13.501951	6.876904	0.000000	-10.000000	-0.058333	0.250000	918.666687	1023.000000	1023.000000	2046.000000
33.299999	0.066635	39.381420	15.488503	3.326514	13.668118	6.898283	0.000000	-10.000000	-0.050000	-1.666667	919.000000	1023.000000	1023.000000	2046.000000
33.320000	0.065376	38.637371	15.553953	3.177281	13.058749	6.847387	0.000000	-10.000000	-0.050000	-3.200000	919.000000	1023.000000	1023.000000	2046.000000
33.340000	0.065473	38.694603	15.404826	3.180335	13.384040	6.725401	0.000000	-10.000000	-0.050000	-4.366667	919.000000	1023.000000	1023.000000	2046.000000
33.360001	0.065225	38.547905	15.357519	2.873648	13.388278	6.928459	0.000000	-10.000000	-0.058333	-5.133333	919.000000	1023.000000	1023.000000	2046.000000
33.380001	0.065581	38.758228	15.781414	3.076545	13.048408	6.851861	0.000000	-10.000000	-0.066667	-4.950000	919.000000	1023.000000	1023.000000	2046.000000
33.400002	0.067134	39.676357	15.706691	3.308231	13.847167	6.814267	0.000000	-10.000000	-0.083333	-3.483334	919.000000	1023.000000	1023.000000	2046.000000
33.419998	0.067761	40.046856	15.930150	3.169057	13.695894	7.251753	0.000000	-10.000000	-0.091667	-1.033333	919.000000	1023.000000	1023.000000	2046.000000
33.439999	0.069422	41.028156	16.346903	3.612508	13.748193	7.320552	0.000000	-10.000000	-0.100000	1.100000	919.333313	1023.000000	1023.000000	2046.000000
33.459999	0.070633	41.744171	16.230682	3.805512	14.350651	7.357326	0.000000	-10.000000	-0.108333	2.333333	919.833313	1023.000000	1023.000000	2046.000000
33.480000	0.070953	41.933216	16.544029	3.812056	14.003313	7.573819	0.000000	-10.000000	-0.108333	2.766667	920.666687	1023.000000	1023.000000	2046.000000
33.500000	0.072829	43.041790	16.814814	4.168022	14.476032	7.582921	0.000000	-10.000000	-0.108333	3.450000	921.500000	1023.000000	1023.000000	2046.000000
33.520000	0.073338	43.342846	16.849287	4.016626	14.703226	7.773705	0.000000	-10.000000	-0.108333	4.316667	922.500000	1023.000000	1023.000000	2046.000000
33.540001	0.073435	43.400154	17.224054	4.201414	14.289913	7.684771	0.000000	-10.000000	-0.125000	4.966667	923.833313	1023.000000	1023.000000	2046.000000
33.560001	0.074030	43.751602	17.049040	4.250978	14.863032	7.588553	0.000000	-10.000000	-0.125000	4.866667	925.500000	1023.000000	1023.000000	2046.000000
33.580002	0.073602	43.498512	17.259571	3.962224	14.477676	7.799040	0.000000	-10.000000	-0.108333	3.550000	927.166687	1023.000000	1023.000000	2046.000000
33.599998	0.075025	44.339966	17.511347	4.344495	14.799651	7.684474	0.000000	-10.000000	-0.083333	1.783333	928.666687	1023.000000	1023.000000	2046.000000
33.619999	0.075360	44.537685	17.387276	4.218392	14.995461	7.936558	0.000000	-10.000000	-0.066667	0.066667	929.500000	1023.000000	1023.000000	2046.000000
33.639999	0.075272	44.485527	17.495314	4.581933	14.582020	7.826261	0.000000	-10.000000	-0.058333	-1.250000	930.000000	1023.000000	1023.000000	2046.000000
33.660000	0.074876	44.251663	16.984398	4.548088	14.880700	7.838479	0.000000	-10.000000	-0.066667	-2.300000	930.000000	1023.000000	1023.000000	2046.000000
33.680000	0.074116	43.802776	17.141325	4.534674	14.180074	7.946704	0.000000	-10.000000	-0.066667	-3.116667	930.000000	1023.000000	1023.000000	2046.000000
33.700001	0.074924	44.280125	17.033390	4.816818	14.588810	7.841107	0.000000	-10.000000	-0.083333	-3.466667	930.000000	1023.000000	1023.000000	2046.000000
33.720001	0.074695	44.144989	17.031340	4.546907	14.382818	8.183923	0.000000	-10.000000	-0.083333	-3.416667	930.000000	1023.000000	1023.000000	2046.000000
33.740002	0.074186	43.844090	17.018028	4.865422	14.038261	7.922379	0.000000	-10.000000	-0.091667	-3.000000	930.000000	1023.000000	1023.000000	2046.000000
33.759998	0.071032	41.980099	16.255955	4.352469	13.551142	7.820532	0.000000	-10.000000	-0.075000	-2.850000	930.000000	1023.000000	1023.000000	2046.000000
33.779999	0.067931	40.147480	15.968915	4.314362	12.581422	7.282782	0.000000	-10.000000	-0.058333	-3.700000	930.000000	1023.000000	1023.000000	2046.000000
33.799999	0.065366	38.631535	15.264076	3.942924	12.440455	6.984077	0.000000	-10.000000	-0.050000	-5.233334	930.000000	1023.000000	1023.000000	2046.000000
33.820000	0.063616	37.597054	15.251380	3.821645	11.724227	6.799802	0.000000	-10.000000	-0.058333	-6.450000	930.000000	1023.000000	1023.000000	2046.000000
33.840000	0.062665	37.034882	14.666759	3.698128	12.088585	6.581410	0.000000	-10.000000	-0.066667	-6.566667	930.000000	1023.000000	1023.000000	2046.000000
33.860001	0.061512	36.353752	14.784906	3.440054	11.506721	6.622073	0.000000	-10.000000	-0.066667	-6.000000	930.000000	1023.000000	1023.000000	2046.000000
33.880001	0.061402	36.288429	14.468660	3.475641	11.946226	6.397902	0.000000	-10.000000	-0.058333	-5.400000	930.000000	1023.000000	1023.000000	2046.000000
33.900002	0.060422	35.709282	14.490936	3.071461	11.539294	6.607590	0.000000	-10.000000	-0.066667	-5.016667	930.000000	1023.000000	1023.000000	2046.000000
33.919998	0.060777	35.919037	14.585570	3.360059	11.668193	6.305213	0.000000	-10.000000	-0.066667	-4.666667	922.833313	1023.000000	1023.000000	2046.000000
33.939999	0.060479	35.743378	14.438364	3.055432	11.849987	6.399593	0.000000	-10.000000	-0.075000	-4.033333	914.666687	1023.000000	1023.000000	2046.000000
33.959999	0.060329	35.654392	14.743514	3.107809	11.520663	6.282403	0.000000	-10.000000	-0.066667	-3.533333	906.500000	1023.000000	1023.000000	2046.000000
33.980000	0.060803	35.934471	14.593369	3.232245	11.983359	6.125499	0.000000	-10.000000	-0.083333	-3.033333	905.166687	1023.000000	1023.000000	2046.000000
34.000000	0.060716	35.883240	14.738747	2.824169	11.829106	6.491217	0.000000	-10.000000	-0.091667	-2.516667	904.666687	1023.000000	1023.000000	2046.000000
34.020000	0.061931	36.600990	15.120635	3.292129	11.953374	6.234853	0.000000	-10.000000	-0.091667	-1.916667	904.166687	1023.000000	1023.000000	2046.000000
34.040001	0.062392	36.873421	14.936154	3.176293	12.407722	6.353251	0.000000	-10.000000	-0.083333	-1.783333	904.000000	1023.000000	1023.000000	2046.000000
34.060001	0.063227	37.366901	15.400080	3.266779	12.177107	6.522935	0.000000	-10.000000	-0.075000	-2.133333	903.833313	1023.000000	1023.000000	2046.000000
34.080002	0.064299	38.000565	15.212055	3.610374	12.688757	6.489379	0.000000	-10.000000	-0.075000	-3.150000	903.000000	1023.000000	1023.000000	2046.000000
34.099998	0.063967	37.804501	15.057514	3.273509	12.628079	6.845400	0.000000	-10.000000	-0.075000	-3.916667	902.166687	1023.000000	1023.000000	2046.000000
34.119999	0.063541	37.552616	15.027843	3.512348	12.383154	6.629271	0.000000	-10.000000	-0.058333	-5.100000	900.833313	1023.000000	1023.000000	2046.000000
34.139999	0.062469	36.919315	14.345417	3.435870	12.664074	6.473955	0.000000	-10.000000	-0.050000	-6.416667	899.500000	1023.000000	1023.000000	2046.000000
34.160000	0.061233	36.188553	14.223908	2.965448	12.194416	6.804781	0.000000	-10.000000	-0.025000	-8.100000	897.333313	1023.000000	1023.000000	2046.000000
34.180000	0.061008	36.055645	14.151089	3.212925	12.090158	6.601473	0.000000	-10.000000	-0.016667	-9.233334	894.833313	1023.000000	1023.000000	2046.000000
34.200001	0.059941	35.425369	13.792871	2.828091	12.228945	6.575461	0.000000	-10.000000	-0.016667	-9.633333	891.833313	1023.000000	1023.000000	2046.000000
34.220001	0.059533	35.183956	14.033432	2.800601	11.831045	6.518878	0.000000	-10.000000	-0.033333	-9.383333	888.666687	1023.000000	1023.000000	2046.000000
34.240002	0.059824	35.356026	13.839584	2.918390	12.179919	6.418133	0.000000	-10.000000	-0.050000	-8.616667	885.500000	1023.000000	1023.000000	2046.000000
34.259998	0.060323	35.650982	14.037477	2.587054	12.149498	6.876955	0.000000	-10.000000	-0.050000	-7.866667	883.500000	1023.000000	1023.000000	2046.000000
34.279999	0.061646	36.432491	14.446756	3.124683	12.171700	6.689353	0.000000	-10.000000	-0.050000	-6.783333	880.833313	1023.000000	1023.000000	2046.000000
34.299999	0.062505	36.940453	14.288089	3.331826	12.627122	6.693416	0.000000	-10.000000	-0.066667	-5.866667	878.500000	1023.000000	1023.000000	2046.000000
34.320000	0.063412	37.476730	14.467290	3.156883	12.667104	7.185453	0.000000	-10.000000	-0.075000	-4.666667	875.833313	1023.000000	1023.000000	2046.000000
34.340000	0.064359	38.035999	14.815250	3.599441	12.536011	7.085297	0.000000	-10.000000	-0.075000	-3.900000	874.333313	1023.000000	1023.000000	2046.000000
34.360001	0.064900	38.355953	14.588478	3.860010	12.840153	7.067313	0.000000	-10.000000	-0.066667	-3.083333	873.166687	1023.000000	1023.000000	2046.000000
34.380001	0.065339	38.615299	14.713986	3.646980	12.872405	7.381928	0.000000	-10.000000	-0.066667	-2.250000	872.333313	1023.000000	1023.000000	2046.000000
34.400002	0.066132	39.083717	15.027094	3.925490	12.787087	7.344047	0.000000	-10.000000	-0.083333	-1.566667	872.000000	1023.000000	1023.000000	2046.000000
34.419998	0.067034	39.617180	15.034438	4.212493	13.059758	7.310492	0.000000	-10.000000	-0.075000	-1.416667	872.000000	1023.000000	1023.000000	2046.000000
34.439999	0.067220	39.727119	14.979010	4.096231	13.296278	7.355601	0.000000	-10.000000	-0.083333	-1.633333	872.000000	1023.000000	1023.000000	2046.000000
34.459999	0.067406	39.836658	15.235220	4.049077	13.010583	7.541780	0.000000	-10.000000	-0.083333	-1.816667	871.666687	1023.000000	1023.000000	2046.000000
34.480000	0.067325	39.789158	15.113126	4.304952	13.030877	7.340202	0.000000	-10.000000	-0.100000	-1.833333	871.333313	1023.000000	1023.000000	2046.000000
34.500000	0.066557	39.335320	14.974964	3.972362	13.064054	7.323942	0.000000	-10.000000	-0.083333	-2.016667	871.000000	1023.000000	1023.000000	2046.000000
34.520000	0.066738	39.442047	15.296403	3.928444	12.768885	7.448314	0.000000	-10.000000	-0.075000	-2.683333	870.666687	1023.000000	1023.000000	2046.000000
34.540001	0.067260	39.750828	15.236734	4.287057	12.960758	7.266277	0.000000	-10.000000	-0.050000	-4.000000	869.833313	1023.000000	1023.000000	2046.000000
34.560001	0.067035	39.617687	14.939147	4.050839	13.177608	7.450093	0.000000	-10.000000	-0.041667	-5.650000	868.333313	1023.000000	1023.000000	2046.000000
34.580002	0.066880	39.526264	15.042155	4.163021	12.749560	7.571527	0.000000	-10.000000	-0.025000	-7.233334	866.500000	1023.000000	1023.000000	2046.000000
34.599998	0.066088	39.057796	14.452340	4.505891	12.760740	7.338826	0.000000	-10.000000	-0.025000	-8.400000	864.166687	1023.000000	1023.000000	2046.000000
34.619999	0.065676	38.814232	14.405039	4.106257	12.577975	7.724961	0.000000	-10.000000	-0.016667	-9.300000	861.500000	1023.000000	1023.000000	2046.000000
34.639999	0.065746	38.855988	14.629081	4.522678	12.259707	7.444520	0.000000	-10.000000	-0.008333	-10.083334	858.333313	1023.000000	1023.000000	2046.000000
34.660000	0.064198	37.941212	13.999718	4.464013	12.260916	7.216567	0.000000	-10.000000	0.000000	-10.900001	854.833313	1023.000000	1023.000000	2046.000000
34.680000	0.061582	36.394932	13.670902	3.800978	11.459280	7.463771	0.000000	-10.000000	0.008333	-11.666667	851.000000	1023.000000	1023.000000	2046.000000
34.700001	0.058113	34.344810	13.170433	3.923856	10.552219	6.698301	0.000000	-10.000000	0.025000	-12.566667	847.000000	1023.000000	1023.000000	2046.000000
34.720001	0.054470	32.191921	12.258317	3.441521	10.217628	6.274456	0.000000	-10.000000	0.041667	-13.483334	843.000000	1023.000000	1023.000000	2046.000000
34.740002	0.052685	31.136560	12.126134	2.856742	9.664181	6.489504	0.000000	-10.000000	0.050000	-14.316667	838.666687	1023.000000	1023.000000	2046.000000
34.759998	0.051284	30.308823	11.827737	3.168132	9.424544	5.888409	0.000000	-10.000000	0.050000	-14.633333	834.000000	1023.000000	1023.000000	2046.000000
34.779999	0.049537	29.276352	11.194422	2.813558	9.555661	5.712710	0.000000	-10.000000	0.050000	-14.783334	829.000000	1023.000000	1023.000000	2046.000000
34.799999	0.048891	28.894602	11.317954	2.425064	9.151030	6.000555	0.000000	-10.000000	0.050000	-14.850000	824.000000	1023.000000	1023.000000	2046.000000
34.820000	0.048134	28.447174	11.103304	2.751479	9.031702	5.560688	0.000000	-10.000000	0.050000	-15.333334	819.000000	1023.000000	1023.000000	2046.000000
34.840000	0.046888	27.710598	10.681726	2.384013	9.161399	5.483460	0.000000	-10.000000	0.050000	-15.683333	813.833313	1023.000000	1023.000000	2046.000000
34.860001	0.046683	27.589432	10.888634	2.313741	8.814279	5.572779	0.000000	-10.000000	0.066667	-15.900000	808.666687	1023.000000	1023.000000	2046.000000
34.880001	0.045928	27.143562	10.470079	2.530983	8.923943	5.218557	0.000000	-10.000000	0.091667	-16.150000	803.333313	1023.000000	1023.000000	2046.000000
34.900002	0.045702	27.009617	10.562136	1.983302	8.830393	5.633787	0.000000	-10.000000	0.116667	-16.450001	798.000000	1023.000000	1023.000000	2046.000000
34.919998	0.045667	26.989365	10.618865	2.476655	8.700645	5.193200	0.000000	-10.000000	0.116667	-16.683334	792.500000	1023.000000	1023.000000	2046.000000
34.939999	0.045050	26.624762	10.255472	2.176404	8.988479	5.204406	0.000000	-10.000000	0.125000	-16.816668	787.000000	1023.000000	1023.000000	2046.000000
34.959999	0.045820	27.079575	10.616770	2.255477	8.789784	5.417543	0.000000	-10.000000	0.133333	-17.133333	781.333313	1023.000000	1023.000000	2046.000000
34.980000	0.046028	27.202639	10.331656	2.665342	8.989453	5.216187	0.000000	-10.000000	0.150000	-17.766666	775.500000	1023.000000	1023.000000	2046.000000
35.000000	0.046589	27.533838	10.374201	2.276052	9.058148	5.825435	0.000000	-10.000000	0.150000	-18.283333	769.500000	1023.000000	1023.000000	2046.000000
35.020000	0.046471	27.464457	10.283216	2.791568	8.868535	5.521138	0.000000	-10.000000	0.150000	-18.566666	763.500000	1023.000000	1023.000000	2046.000000
35.040001	0.044884	26.526173	9.464118	2.826599	8.963296	5.272158	0.000000	-10.000000	0.166667	-18.816666	757.500000	1023.000000	1023.000000	2046.000000
35.060001	0.043881	25.933496	9.309258	2.251992	8.586406	5.785841	0.000000	-10.000000	0.183333	-19.333334	751.166687	1023.000000	1023.000000	2046.000000
35.080002	0.042176	24.925905	8.813949	2.715513	8.231727	5.164717	0.000000	-10.000000	0.233333	-20.416666	744.666687	1023.000000	1023.000000	2046.000000
35.099998	0.040483	23.925249	8.216687	2.284259	8.148929	5.275374	0.000000	-10.000000	0.258333	-21.383333	737.666687	1023.000000	1023.000000	2046.000000
35.119999	0.039688	23.455631	8.162607	2.384155	7.633066	5.275803	0.000000	-10.000000	0.291667	-22.300001	730.500000	1023.000000	1023.000000	2046.000000
35.139999	0.037930	22.416353	7.474415	2.469818	7.516172	4.955948	0.000000	-10.000000	0.291667	-22.783335	723.166687	1023.000000	1023.000000	2046.000000
35.160000	0.037597	22.220106	7.542378	1.918387	7.258714	5.500627	0.000000	-10.000000	0.300000	-23.133333	715.666687	1023.000000	1023.000000	2046.000000
35.180000	0.037220	21.997046	7.439583	2.611436	7.033048	4.912979	0.000000	-10.000000	0.291667	-23.000000	708.000000	1023.000000	1023.000000	2046.000000
35.200001	0.036819	21.760025	7.053167	2.395052	7.290172	5.021634	0.000000	-10.000000	0.283333	-22.700001	700.166687	1023.000000	1023.000000	2046.000000
35.220001	0.037632	22.240528	7.412139	2.439503	7.028806	5.360081	0.000000	-10.000000	0.266667	-22.416668	692.500000	1023.000000	1023.000000	2046.000000
35.240002	0.037150	21.955711	6.924600	2.854228	7.172250	5.004633	0.000000	-10.000000	0.258333	-22.233334	685.000000	1023.000000	1023.000000	2046.000000
35.259998	0.037904	22.401209	7.193262	2.523645	7.022390	5.661913	0.000000	-10.000000	0.250000	-22.083334	680.000000	1023.000000	1023.000000	2046.000000
35.279999	0.037432	22.122313	6.870633	3.240551	6.893924	5.117205	0.000000	-10.000000	0.250000	-21.900000	672.666687	1023.000000	1023.000000	2046.000000
35.299999	0.037694	22.276911	6.895987	2.767265	6.915951	5.697709	0.000000	-10.000000	0.250000	-21.516666	665.500000	1023.000000	1023.000000	2046.000000
35.320000	0.037356	22.077166	6.786353	3.438025	6.657801	5.194987	0.000000	-10.000000	0.250000	-21.083334	656.000000	1023.000000	1023.000000	2046.000000
35.340000	0.036792	21.744341	6.439325	3.180615	6.804641	5.319760	0.000000	-10.000000	0.233333	-20.666668	649.000000	1023.000000	1023.000000	2046.000000
35.360001	0.037113	21.933632	6.653749	3.304243	6.504717	5.470923	0.000000	-10.000000	0.216667	-20.666668	642.000000	1023.000000	1023.000000	2046.000000
35.380001	0.036107	21.339176	6.148521	3.578901	6.532940	5.078815	0.000000	-10.000000	0.200000	-20.766666	635.000000	1023.000000	1023.000000	2046.000000
35.400002	0.036464	21.550091	6.346161	3.096673	6.436815	5.670442	0.000000	-10.000000	0.200000	-21.050001	628.000000	1023.000000	1023.000000	2046.000000
35.419998	0.035668	21.079981	6.057079	3.744762	6.264005	5.014135	0.000000	-10.000000	0.225000	-21.383333	621.000000	1023.000000	1023.000000	2046.000000
35.439999	0.035293	20.858274	5.901304	3.243021	6.383249	5.330701	0.000000	-10.000000	0.250000	-21.666668	613.833313	1023.000000	1023.000000	2046.000000
35.459999	0.035227	20.818878	6.033020	3.581785	6.046290	5.157782	0.000000	-10.000000	0.266667	-21.800001	606.500000	1023.000000	1023.000000	2046.000000
35.480000	0.034303	20.272934	5.510169	3.617269	6.182037	4.963459	0.000000	-10.000000	0.266667	-21.716667	599.166687	1023.000000	1023.000000	2046.000000
35.500000	0.034724	20.521591	5.794302	3.185679	6.017826	5.523785	0.000000	-10.000000	0.258333	-21.600000	592.000000	1023.000000	1023.000000	2046.000000
35.520000	0.033928	20.051256	5.504022	3.831565	5.880775	4.834896	0.000000	-10.000000	0.258333	-21.566668	584.833313	1023.000000	1023.000000	2046.000000
35.540001	0.033719	19.928181	5.382592	3.304638	6.008942	5.232009	0.000000	-10.000000	0.258333	-21.416666	577.666687	1023.000000	1023.000000	2046.000000
35.560001	0.033460	19.775015	5.427959	3.714809	5.670658	4.961590	0.000000	-10.000000	0.266667	-21.266666	570.500000	1023.000000	1023.000000	2046.000000
35.580002	0.032674	19.310368	5.071686	3.545218	5.769687	4.923778	0.000000	-10.000000	0.275000	-21.083334	563.500000	1023.000000	1023.000000	2046.000000
35.599998	0.032851	19.414946	5.224033	3.450536	5.582896	5.157481	0.000000	-10.000000	0.266667	-21.100000	556.500000	1023.000000	1023.000000	2046.000000
35.619999	0.031757	18.768353	4.801040	3.783118	5.496163	4.688032	0.000000	-10.000000	0.275000	-21.300001	549.333313	1023.000000	1023.000000	2046.000000
35.639999	0.031874	18.837503	4.922018	3.201812	5.504968	5.208705	0.000000	-10.000000	0.275000	-21.450001	542.166687	1023.000000	1023.000000	2046.000000
35.660000	0.030900	18.262068	4.710384	3.745448	5.247930	4.558305	0.000000	-10.000000	0.291667	-21.750000	535.000000	1023.000000	1023.000000	2046.000000
35.680000	0.029890	17.665123	4.356378	3.439568	5.261579	4.607599	0.000000	-10.000000	0.291667	-22.016666	527.833313	1023.000000	1023.000000	2046.000000
35.700001	0.030002	17.730913	4.501590	3.206933	5.063854	4.958536	0.000000	-10.000000	0.300000	-22.466667	520.500000	1023.000000	1023.000000	2046.000000
35.720001	0.028636	16.923903	4.089046	3.623630	4.853508	4.357718	0.000000	-10.000000	0.300000	-22.700001	512.833313	1023.000000	1023.000000	2046.000000
35.740002	0.028442	16.809477	4.075505	3.067799	4.956937	4.709236	0.000000	-10.000000	0.291667	-22.850000	505.333344	1023.000000	1023.000000	2046.000000
35.759998	0.027679	16.358131	3.997034	3.415056	4.608503	4.337539	0.000000	-10.000000	0.275000	-22.750000	497.666656	1023.000000	1023.000000	2046.000000
35.779999	0.026651	15.750579	3.620898	3.230648	4.651991	4.247042	0.000000	-10.000000	0.266667	-22.533333	490.166656	1023.000000	1023.000000	2046.000000
35.799999	0.026765	15.818285	3.801430	2.922575	4.477326	4.616954	0.000000	-10.000000	0.275000	-22.216667	482.500000	1023.000000	1023.000000	2046.000000
35.820000	0.025387	15.003872	3.351729	3.331509	4.293572	4.027062	0.000000	-10.000000	0.275000	-21.850000	475.166656	1023.000000	1023.000000	2046.000000
35.840000	0.024869	14.697838	3.255021	2.742601	4.320118	4.380097	0.000000	-10.000000	0.275000	-21.800001	467.833344	1023.000000	1023.000000	2046.000000
35.860001	0.022914	13.542166	2.895144	2.999384	3.720478	3.927160	0.000000	-10.000000	0.266667	-21.650000	460.666656	1023.000000	1023.000000	2046.000000
35.880001	0.020040	11.843394	2.180471	2.779280	3.224458	3.659185	0.000000	-10.000000	0.283333	-21.750000	453.333344	1023.000000	1023.000000	2046.000000
35.900002	0.018421	10.886523	2.099586	2.090082	2.765693	3.931162	0.000000	-10.000000	0.275000	-21.566668	446.166656	1023.000000	1023.000000	2046.000000
35.919998	0.015628	9.235943	1.708307	2.318905	2.133669	3.075062	0.000000	-10.000000	0.275000	-21.683334	439.000000	1023.000000	1023.000000	2046.000000
35.939999	0.013756	8.129893	1.398813	1.682030	2.055891	2.993158	0.000000	-10.000000	0.258333	-21.533335	431.833344	1023.000000	1023.000000	2046.000000
35.959999	0.013245	7.827950	1.518494	1.362596	1.850669	3.096192	0.000000	-10.000000	0.266667	-21.850000	424.500000	1023.000000	1023.000000	2046.000000
35.980000	0.011838	6.995984	1.104670	1.533364	1.738095	2.619854	0.000000	-10.000000	0.258333	-21.866667	417.166656	1023.000000	1023.000000	2046.000000
36.000000	0.012216	7.219676	1.228628	1.049078	1.924520	3.017450	0.000000	-10.000000	0.258333	-22.183332	409.833344	1023.000000	1023.000000	2046.000000
36.020000	0.011285	6.669441	0.844390	1.638018	1.601104	2.585930	0.000000	-10.000000	0.258333	-22.166666	402.500000	1023.000000	1023.000000	2046.000000
36.040001	0.011227	6.635133	0.608538	1.468872	1.664494	2.893229	0.000000	-10.000000	0.266667	-22.350000	395.000000	1023.000000	1023.000000	2046.000000
36.060001	0.010934	6.462020	0.569273	1.705076	1.316057	2.871615	0.000000	-10.000000	0.283333	-22.333334	387.500000	1023.000000	1023.000000	2046.000000
36.080002	0.009298	5.495363	0.125610	1.644538	1.071772	2.653442	0.000000	-10.000000	0.283333	-22.233334	380.166656	1023.000000	1023.000000	2046.000000
36.099998	0.007625	4.506260	-0.003448	1.063089	0.574081	2.872538	0.000000	-10.000000	0.283333	-21.950001	372.833344	1023.000000	1023.000000	2046.000000
36.119999	0.003237	1.912915	-0.830278	1.175825	-0.388344	1.955711	0.000000	-10.000000	0.258333	-21.483334	365.500000	1023.000000	1023.000000	2046.000000
36.139999	0.000157	0.092738	-1.262301	0.335211	-0.818022	1.837851	0.000000	-10.000000	0.233333	-21.000000	358.166656	1023.000000	1023.000000	2046.000000
36.160000	-0.002568	-1.517792	-1.647100	0.272279	-1.478910	1.335939	0.000000	-10.000000	0.200000	-20.583334	351.166656	1023.000000	1023.000000	2046.000000
36.180000	-0.004822	-2.849522	-2.250728	-0.054730	-1.630515	1.086451	0.000000	-10.000000	0.191667	-20.550001	344.333344	1023.000000	1023.000000	2046.000000
36.200001	-0.005821	-3.440339	-2.366053	-0.425824	-1.918301	1.269839	0.000000	-10.000000	0.183333	-20.583334	337.500000	1023.000000	1023.000000	2046.000000
36.220001	-0.007790	-4.603730	-2.876612	-0.198179	-2.296222	0.767283	0.000000	-10.000000	0.191667	-20.783335	330.500000	1023.000000	1023.000000	2046.000000
36.240002	-0.008285	-4.896165	-2.957929	-0.736592	-2.277733	1.076089	0.000000	-10.000000	0.191667	-21.083334	323.500000	1023.000000	1023.000000	2046.000000
36.259998	-0.009889	-5.844611	-3.285313	-0.296682	-2.805874	0.543257	0.000000	-10.000000	0.200000	-21.383333	318.833344	1023.000000	1023.000000	2046.000000
36.279999	-0.010409	-6.151766	-3.450804	-0.727200	-2.681884	0.708121	0.000000	-10.000000	0.200000	-21.250000	311.833344	1023.000000	1023.000000	2046.000000
36.299999	-0.011222	-6.632078	-3.559860	-0.541761	-3.055328	0.524871	0.000000	-10.000000	0.200000	-20.916668	304.833344	1023.000000	1023.000000	2046.000000
36.320000	-0.011738	-6.937321	-3.742461	-0.766444	-2.974072	0.545655	0.000000	-10.000000	0.200000	-20.583334	297.833344	1023.000000	1023.000000	2046.000000
36.340000	-0.011708	-6.919186	-3.694539	-0.780722	-3.107606	0.663682	0.000000	-10.000000	0.191667	-20.416668	293.166656	1023.000000	1023.000000	2046.000000
36.360001	-0.012196	-7.207893	-3.857476	-0.629906	-3.131266	0.410754	0.000000	-10.000000	0.183333	-19.950001	286.500000	1023.000000	1023.000000	2046.000000
36.380001	-0.011279	-6.665974	-3.607520	-0.837754	-3.034326	0.813627	0.000000	-10.000000	0.166667	-19.633333	277.500000	1023.000000	1023.000000	2046.000000
36.400002	-0.011516	-6.805733	-3.854371	-0.323906	-3.154635	0.527179	0.000000	-10.000000	0.158333	-19.450001	268.833344	1023.000000	1023.000000	2046.000000
36.419998	-0.010623	-6.278419	-3.776618	-0.571228	-2.879330	0.948757	0.000000	-10.000000	0.150000	-19.549999	264.500000	1023.000000	1023.000000	2046.000000
36.439999	-0.011256	-6.652281	-4.061813	-0.041970	-3.243880	0.695383	0.000000	-10.000000	0.150000	-19.116667	258.166656	1023.000000	1023.000000	2046.000000
36.459999	-0.012124	-7.165435	-4.489112	-0.233863	-3.226613	0.784153	0.000000	-10.000000	0.150000	-18.866667	251.833328	1023.000000	1023.000000	2046.000000
36.480000	-0.013111	-7.748312	-4.678542	-0.461852	-3.593438	0.985519	0.000000	-10.000000	0.158333	-18.650000	243.333328	1023.000000	1023.000000	2046.000000
36.500000	-0.015154	-8.956072	-5.262121	-0.245369	-4.016489	0.567907	0.000000	-10.000000	0.158333	-18.916666	237.000000	1023.000000	1023.000000	2046.000000
36.520000	-0.015739	-9.301633	-5.423821	-0.691752	-4.038013	0.851955	0.000000	-10.000000	0.158333	-19.049999	232.666672	1023.000000	1023.000000	2046.000000
36.540001	-0.017241	-10.189361	-5.765727	-0.386609	-4.626609	0.589584	0.000000	-10.000000	0.150000	-19.116667	228.500000	1023.000000	1023.000000	2046.000000
36.560001	-0.018375	-10.859460	-6.122054	-0.518309	-4.773834	0.554737	0.000000	-10.000000	0.150000	-18.816668	222.166672	1023.000000	1023.000000	2046.000000
36.580002	-0.018778	-11.097644	-6.163706	-0.656452	-5.074200	0.796714	0.000000	-10.000000	0.150000	-18.416668	213.833328	1023.000000	1023.000000	2046.000000
36.599998	-0.019752	-11.673203	-6.429293	-0.325910	-5.443418	0.525419	0.000000	-10.000000	0.150000	-17.866667	205.500000	1023.000000	1023.000000	2046.000000
36.619999	-0.019283	-11.396206	-6.335126	-0.607059	-5.263033	0.809012	0.000000	-10.000000	0.150000	-17.583334	201.500000	1023.000000	1023.000000	2046.000000
36.639999	-0.019783	-11.691628	-6.482788	-0.163424	-5.594443	0.549027	0.000000	-10.000000	0.141667	-17.233334	195.833328	1023.000000	1023.000000	2046.000000
36.660000	-0.019188	-11.340211	-6.404421	-0.340245	-5.326203	0.730659	0.000000	-10.000000	0.133333	-17.066666	192.166672	1023.000000	1023.000000	2046.000000
36.680000	-0.019052	-11.259718	-6.431777	-0.004054	-5.569658	0.745771	0.000000	-10.000000	0.125000	-16.716667	186.500000	1023.000000	1023.000000	2046.000000
36.700001	-0.018887	-11.162200	-6.527545	0.064558	-5.461407	0.762194	0.000000	-10.000000	0.116667	-16.233334	180.833328	1023.000000	1023.000000	2046.000000
36.720001	-0.018296	-10.813147	-6.393785	0.040663	-5.533134	1.073109	0.000000	-10.000000	0.091667	-15.633333	173.500000	1023.000000	1023.000000	2046.000000
36.740002	-0.018663	-11.029578	-6.563567	0.447648	-5.761371	0.847712	0.000000	-10.000000	0.066667	-15.216667	168.166672	1023.000000	1023.000000	2046.000000
36.759998	-0.018009	-10.643471	-6.464322	0.255862	-5.493905	1.058893	0.000000	-10.000000	0.066667	-15.050000	164.833328	1023.000000	1023.000000	2046.000000
36.779999	-0.018112	-10.704090	-6.521969	0.558358	-5.753022	1.012542	0.000000	-10.000000	0.066667	-14.616667	160.000000	1023.000000	1023.000000	2046.000000
36.799999	-0.018129	-10.714396	-6.626064	0.554681	-5.641445	0.998432	0.000000	-10.000000	0.058333	-14.083333	153.500000	1023.000000	1023.000000	2046.000000
36.820000	-0.017589	-10.395332	-6.481751	0.475669	-5.654300	1.265049	0.000000	-10.000000	0.025000	-13.433333	147.333328	1023.000000	1023.000000	2046.000000
36.840000	-0.018131	-10.715227	-6.676785	0.817062	-5.815677	0.960173	0.000000	-10.000000	0.008333	-13.166667	144.333328	1023.000000	1023.000000	2046.000000
36.860001	-0.017632	-10.420679	-6.580315	0.587149	-5.503379	1.075865	0.000000	-10.000000	0.000000	-12.750000	141.333328	1023.000000	1023.000000	2046.000000
36.880001	-0.017784	-10.510134	-6.603411	0.771156	-5.765940	1.088061	0.000000	-10.000000	0.000000	-12.333333	137.000000	1023.000000	1023.000000	2046.000000
36.900002	-0.017866	-10.559005	-6.682739	0.789288	-5.670442	1.004887	0.000000	-10.000000	0.000000	-11.800000	131.333328	1023.000000	1023.000000	2046.000000
36.919998	-0.017281	-10.212895	-6.535035	0.598919	-5.574859	1.298079	0.000000	-10.000000	0.000000	-11.516667	127.333336	1023.000000	1023.000000	2046.000000
36.939999	-0.017836	-10.541170	-6.719025	0.925643	-5.786934	1.039145	0.000000	-10.000000	0.000000	-11.166667	123.666664	1023.000000	1023.000000	2046.000000
36.959999	-0.017375	-10.268800	-6.617310	0.651924	-5.434278	1.130863	0.000000	-10.000000	0.000000	-10.933333	121.333336	1023.000000	1023.000000	2046.000000
36.980000	-0.017853	-10.551230	-6.718997	0.932658	-5.773057	1.008165	0.000000	-10.000000	0.000000	-10.666667	117.666664	1023.000000	1023.000000	2046.000000
37.000000	-0.017720	-10.472460	-6.745172	0.765062	-5.482099	0.989749	0.000000	-10.000000	0.000000	-10.566667	115.333336	1023.000000	1023.000000	2046.000000
37.020000	-0.017646	-10.428910	-6.702313	0.773266	-5.669728	1.169865	0.000000	-10.000000	0.000000	-10.433333	111.666664	1023.000000	1023.000000	2046.000000
37.040001	-0.018191	-10.750812	-6.828397	0.878520	-5.729923	0.928988	0.000000	-10.000000	0.000000	-10.266667	108.333336	1023.000000	1023.000000	2046.000000
37.060001	-0.017679	-10.448153	-6.674992	0.600328	-5.523033	1.149544	0.000000	-10.000000	0.000000	-10.050000	104.833336	1023.000000	1023.000000	2046.000000
37.080002	-0.018453	-10.905629	-6.826273	0.846655	-5.796789	0.870778	0.000000	-10.000000	0.000000	-9.783334	101.500000	1023.000000	1023.000000	2046.000000
37.099998	-0.018516	-10.942829	-6.846316	0.665510	-5.609405	0.847381	0.000000	-10.000000	0.000000	-9.500000	98.166664	1023.000000	1023.000000	2046.000000
37.119999	-0.018519	-10.944902	-6.869843	0.596823	-5.677368	1.005486	0.000000	-10.000000	0.000000	-9.183333	95.000000	1023.000000	1023.000000	2046.000000
37.139999	-0.019227	-11.363426	-6.968811	0.697864	-5.852897	0.760417	0.000000	-10.000000	0.000000	-8.866667	92.000000	1023.000000	1023.000000	2046.000000
37.160000	-0.018768	-11.092010	-6.849851	0.449361	-5.637496	0.945976	0.000000	-10.000000	0.000000	-8.583334	89.000000	1023.000000	1023.000000	2046.000000
37.180000	-0.019833	-11.721538	-7.055011	0.710396	-6.012881	0.635959	0.000000	-10.000000	0.000000	-8.300000	86.166664	1023.000000	1023.000000	2046.000000
37.200001	-0.020380	-12.044474	-7.216445	0.458459	-5.869483	0.582997	0.000000	-10.000000	0.000000	-8.050000	83.333336	1023.000000	1023.000000	2046.000000
37.220001	-0.021781	-12.872585	-7.455597	0.339151	-6.347873	0.591734	0.000000	-10.000000	-0.008333	-7.683333	80.666664	1023.000000	1023.000000	2046.000000
37.240002	-0.023542	-13.913249	-7.622848	0.177060	-6.721510	0.254049	0.000000	-10.000000	-0.025000	-7.300000	78.000000	1023.000000	1023.000000	2046.000000
37.259998	-0.024509	-14.484976	-7.639947	-0.236478	-6.872098	0.263548	0.000000	-10.000000	-0.050000	-6.950000	75.666664	1023.000000	1023.000000	2046.000000
37.279999	-0.026183	-15.474063	-7.744773	-0.310116	-7.279577	-0.139597	0.000000	-10.000000	-0.066667	-6.566667	73.333336	1023.000000	1023.000000	2046.000000
37.299999	-0.026168	-15.465295	-7.594132	-0.756120	-7.010792	-0.104251	0.000000	-10.000000	-0.066667	-6.433333	71.000000	1023.000000	1023.000000	2046.000000
37.320000	-0.026909	-15.903173	-7.735615	-0.587241	-7.237388	-0.342929	0.000000	-10.000000	-0.058333	-6.383333	68.666664	1023.000000	1023.000000	2046.000000
37.340000	-0.026531	-15.679676	-7.787263	-0.914316	-6.736810	-0.241286	0.000000	-10.000000	-0.050000	-6.650000	66.500000	1023.000000	1023.000000	2046.000000
37.360001	-0.026563	-15.698468	-7.852154	-0.671860	-7.000162	-0.174292	0.000000	-10.000000	-0.050000	-6.800000	64.500000	1023.000000	1023.000000	2046.000000
37.380001	-0.026262	-15.520908	-7.941058	-0.603912	-6.832368	-0.143570	0.000000	-10.000000	-0.050000	-6.850000	62.333332	1023.000000	1023.000000	2046.000000
37.400002	-0.025942	-15.331814	-7.984472	-0.474327	-6.957648	0.084633	0.000000	-10.000000	-0.050000	-6.666667	60.000000	1023.000000	1023.000000	2046.000000
37.419998	-0.026264	-15.522312	-8.000027	-0.347720	-7.081088	-0.093478	0.000000	-10.000000	-0.058333	-6.416667	57.666668	1023.000000	1023.000000	2046.000000
37.439999	-0.026417	-15.612658	-7.994510	-0.637755	-7.025335	0.044942	0.000000	-10.000000	-0.066667	-6.150000	54.833332	1023.000000	1023.000000	2046.000000
37.459999	-0.029037	-17.161079	-8.353893	-0.669228	-7.739916	-0.398044	0.000000	-10.000000	-0.075000	-6.000000	52.833332	1023.000000	1023.000000	2046.000000
37.480000	-0.031369	-18.539024	-8.684243	-1.274467	-7.967539	-0.612776	0.000000	-10.000000	-0.075000	-5.733334	50.833332	1023.000000	1023.000000	2046.000000
37.500000	-0.034450	-20.360121	-9.126215	-1.436638	-8.729403	-1.067865	0.000000	-10.000000	-0.075000	-5.000000	49.500000	1023.000000	1023.000000	2046.000000
37.520000	-0.035869	-21.198475	-9.269430	-1.875285	-8.745174	-1.308586	0.000000	-10.000000	-0.075000	-4.100000	47.833332	1023.000000	1023.000000	2046.000000
37.540001	-0.036782	-21.738325	-9.527750	-2.103229	-8.826441	-1.280905	0.000000	-10.000000	-0.075000	-3.433333	46.500000	1023.000000	1023.000000	2046.000000
37.560001	-0.038006	-22.461298	-9.656822	-2.070005	-9.147695	-1.586777	0.000000	-10.000000	-0.075000	-3.450000	45.333332	1023.000000	1023.000000	2046.000000
37.580002	-0.037802	-22.340929	-9.706835	-2.303921	-8.848085	-1.482088	0.000000	-10.000000	-0.083333	-3.783333	43.666668	1023.000000	1023.000000	2046.000000
37.599998	-0.038958	-23.024399	-9.886424	-2.153403	-9.236881	-1.747690	0.000000	-10.000000	-0.091667	-4.100000	42.333332	1023.000000	1023.000000	2046.000000
37.619999	-0.038671	-22.854401	-9.811870	-2.369495	-8.971217	-1.701819	0.000000	-10.000000	-0.091667	-3.966667	41.000000	1023.000000	1023.000000	2046.000000
37.639999	-0.038841	-22.954784	-9.894773	-2.347550	-9.076129	-1.636334	0.000000	-10.000000	-0.083333	-3.516667	40.166668	1023.000000	1023.000000	2046.000000
37.660000	-0.038917	-22.999960	-9.818739	-2.322587	-9.113252	-1.745382	0.000000	-10.000000	-0.075000	-2.950000	39.000000	1023.000000	1023.000000	2046.000000
37.680000	-0.038339	-22.658411	-9.802825	-2.404364	-8.760286	-1.690935	0.000000	-10.000000	-0.075000	-2.600000	38.000000	1023.000000	1023.000000	2046.000000
37.700001	-0.038781	-22.919504	-9.808841	-2.236089	-9.015811	-1.858762	0.000000	-10.000000	-0.066667	-2.266667	37.000000	1023.000000	1023.000000	2046.000000
37.720001	-0.037583	-22.211603	-9.605223	-2.307482	-8.557222	-1.741677	0.000000	-10.000000	-0.075000	-2.016667	36.333332	1023.000000	1023.000000	2046.000000
37.740002	-0.036887	-21.799971	-9.555654	-2.205568	-8.524989	-1.513759	0.000000	-10.000000	-0.083333	-1.916667	36.000000	1023.000000	1023.000000	2046.000000
37.759998	-0.036137	-21.356867	-9.334452	-1.956466	-8.564227	-1.501723	0.000000	-10.000000	-0.100000	-2.250000	36.000000	1023.000000	1023.000000	2046.000000
37.779999	-0.034779	-20.554562	-9.344965	-1.849190	-8.025681	-1.334725	0.000000	-10.000000	-0.100000	-2.683333	35.666668	1023.000000	1023.000000	2046.000000
37.799999	-0.035094	-20.740276	-9.434273	-1.653738	-8.296529	-1.355736	0.000000	-10.000000	-0.100000	-2.750000	35.000000	1023.000000	1023.000000	2046.000000
37.820000	-0.034936	-20.647240	-9.527710	-1.698335	-8.189579	-1.231615	0.000000	-10.000000	-0.100000	-1.783333	34.333332	1023.000000	1023.000000	2046.000000
37.840000	-0.035426	-20.936522	-9.896564	-1.812177	-8.038989	-1.188792	0.000000	-10.000000	-0.100000	-1.116667	34.000000	1023.000000	1023.000000	2046.000000
37.860001	-0.036750	-21.719532	-10.020918	-1.812462	-8.533385	-1.352767	0.000000	-10.000000	-0.091667	-1.300000	33.833332	1023.000000	1023.000000	2046.000000
37.880001	-0.036661	-21.666409	-10.156213	-1.913173	-8.244952	-1.352070	0.000000	-10.000000	-0.091667	-2.466667	33.333332	1023.000000	1023.000000	2046.000000
37.900002	-0.037738	-22.303431	-10.357265	-1.941751	-8.673692	-1.330723	0.000000	-10.000000	-0.083333	-3.166667	32.333332	1023.000000	1023.000000	2046.000000
37.919998	-0.037807	-22.343904	-10.314829	-2.010019	-8.674025	-1.345031	0.000000	-10.000000	-0.091667	-3.066667	31.166666	1023.000000	1023.000000	2046.000000
37.939999	-0.037867	-22.379162	-10.453871	-2.035865	-8.638335	-1.251092	0.000000	-10.000000	-0.083333	-2.633333	30.000000	1023.000000	1023.000000	2046.000000
37.959999	-0.038332	-22.654161	-10.376906	-1.924884	-8.963879	-1.388491	0.000000	-10.000000	-0.091667	-1.833333	29.333334	1023.000000	1023.000000	2046.000000
37.980000	-0.037173	-21.969339	-10.353153	-1.901512	-8.391198	-1.323475	0.000000	-10.000000	-0.091667	-1.000000	29.000000	1023.000000	1023.000000	2046.000000
38.000000	-0.037195	-21.981966	-10.250262	-1.794226	-8.685643	-1.251835	0.000000	-10.000000	-0.100000	-0.266667	29.000000	1023.000000	1023.000000	2046.000000
38.020000	-0.035671	-21.081638	-10.061652	-1.643261	-8.168585	-1.208141	0.000000	-10.000000	-0.100000	0.000000	29.000000	1023.000000	1023.000000	2046.000000
38.040001	-0.035396	-20.919258	-10.061349	-1.535398	-8.288228	-1.034283	0.000000	-10.000000	-0.091667	0.000000	29.000000	1023.000000	1023.000000	2046.000000
38.060001	-0.034373	-20.314249	-9.790285	-1.328262	-8.219138	-0.976565	0.000000	-10.000000	-0.091667	0.000000	29.000000	1023.000000	1023.000000	2046.000000
38.080002	-0.033386	-19.731230	-9.823995	-1.222035	-7.849846	-0.835353	0.000000	-10.000000	-0.083333	0.000000	29.000000	1023.000000	1023.000000	2046.000000
38.099998	-0.033488	-19.791567	-9.678699	-1.061835	-8.204563	-0.846469	0.000000	-10.000000	-0.083333	0.000000	29.000000	1023.000000	1023.000000	2046.000000
38.119999	-0.032109	-18.976332	-9.559159	-0.888900	-7.758836	-0.769435	0.000000	-10.000000	-0.083333	0.000000	29.000000	1023.000000	1023.000000	2046.000000
38.139999	-0.032047	-18.939911	-9.623031	-0.917867	-7.817890	-0.581123	0.000000	-10.000000	-0.091667	0.000000	29.000000	1023.000000	1023.000000	2046.000000
38.160000	-0.031312	-18.505287	-9.350593	-0.708762	-7.855152	-0.590780	0.000000	-10.000000	-0.100000	0.000000	29.000000	1023.000000	1023.000000	2046.000000
38.180000	-0.030445	-17.992964	-9.411693	-0.668338	-7.398833	-0.514100	0.000000	-10.000000	-0.100000	0.000000	29.000000	1023.000000	1023.000000	2046.000000
38.200001	-0.030797	-18.201252	-9.301677	-0.622809	-7.734157	-0.542610	0.000000	-10.000000	-0.100000	0.000000	29.000000	1023.000000	1023.000000	2046.000000
38.220001	-0.029677	-17.539156	-9.268389	-0.471099	-7.245008	-0.554661	0.000000	-10.000000	-0.091667	0.000000	29.000000	1023.000000	1023.000000	2046.000000
38.240002	-0.029690	-17.546579	-9.305603	-0.608019	-7.313552	-0.319406	0.000000	-10.000000	-0.083333	0.000000	29.000000	1023.000000	1023.000000	2046.000000
38.259998	-0.029081	-17.186586	-9.071426	-0.404239	-7.290406	-0.420516	0.000000	-10.000000	-0.083333	0.000000	29.000000	1023.000000	1023.000000	2046.000000
38.279999	-0.028580	-16.890913	-9.195323	-0.450144	-6.947892	-0.297554	0.000000	-10.000000	-0.083333	0.000000	29.000000	1023.000000	1023.000000	2046.000000
38.299999	-0.028900	-17.079977	-8.982065	-0.383193	-7.361012	-0.353707	0.000000	-10.000000	-0.083333	0.000000	29.000000	1023.000000	1023.000000	2046.000000
38.320000	-0.027909	-16.494133	-9.016847	-0.234634	-6.833629	-0.409024	0.000000	-10.000000	-0.075000	-0.283333	29.000000	1023.000000	1023.000000	2046.000000
38.340000	-0.028395	-16.781364	-9.078959	-0.407035	-7.061799	-0.233571	0.000000	-10.000000	-0.083333	-0.900000	29.000000	1023.000000	1023.000000	2046.000000
38.360001	-0.027894	-16.485510	-8.888992	-0.215013	-7.077851	-0.303654	0.000000	-10.000000	-0.091667	-1.616667	29.000000	1023.000000	1023.000000	2046.000000
38.380001	-0.027564	-16.290188	-9.071699	-0.239795	-6.652647	-0.326047	0.000000	-10.000000	-0.091667	-2.083333	28.666666	1023.000000	1023.000000	2046.000000
38.400002	-0.028307	-16.729500	-8.944218	-0.326700	-7.121989	-0.336594	0.000000	-10.000000	-0.083333	-2.200000	28.000000	1023.000000	1023.000000	2046.000000
38.419998	-0.027543	-16.277920	-8.952511	-0.138158	-6.750233	-0.437018	0.000000	-10.000000	-0.075000	-2.200000	27.000000	1023.000000	1023.000000	2046.000000
38.439999	-0.028165	-16.645584	-9.073805	-0.417189	-6.890295	-0.264296	0.000000	-10.000000	-0.075000	-2.100000	26.333334	1023.000000	1023.000000	2046.000000
38.459999	-0.027986	-16.539846	-8.869522	-0.197111	-7.039937	-0.433276	0.000000	-10.000000	-0.083333	-1.966667	25.833334	1023.000000	1023.000000	2046.000000
38.480000	-0.028130	-16.625046	-9.151786	-0.289019	-6.728400	-0.455841	0.000000	-10.000000	-0.091667	-1.833333	25.500000	1023.000000	1023.000000	2046.000000
38.500000	-0.029654	-17.525650	-9.204923	-0.519397	-7.340081	-0.461250	0.000000	-10.000000	-0.100000	-1.633333	25.166666	1023.000000	1023.000000	2046.000000
38.520000	-0.030188	-17.841341	-9.261559	-0.476348	-7.456931	-0.646505	0.000000	-10.000000	-0.083333	-1.033333	25.000000	1023.000000	1023.000000	2046.000000
38.540001	-0.031542	-18.641348	-9.487909	-0.841921	-7.580002	-0.731515	0.000000	-10.000000	-0.083333	-0.450000	25.000000	1023.000000	1023.000000	2046.000000
38.560001	-0.032840	-19.408543	-9.243353	-1.009760	-8.153599	-1.001830	0.000000	-10.000000	-0.083333	0.000000	25.000000	1023.000000	1023.000000	2046.000000
38.580002	-0.032709	-19.331224	-9.360040	-1.120622	-7.690877	-1.159686	0.000000	-10.000000	-0.100000	0.000000	25.000000	1023.000000	1023.000000	2046.000000
38.599998	-0.033315	-19.689400	-9.302266	-1.524686	-7.904988	-0.957460	0.000000	-10.000000	-0.100000	0.000000	25.000000	1023.000000	1023.000000	2046.000000
38.619999	-0.032602	-19.267582	-9.105183	-1.245236	-7.800129	-1.117034	0.000000	-10.000000	-0.091667	-0.316667	25.000000	1023.000000	1023.000000	2046.000000
38.639999	-0.032319	-19.100336	-9.393197	-1.282231	-7.365726	-1.059182	0.000000	-10.000000	-0.075000	-1.100000	25.000000	1023.000000	1023.000000	2046.000000
38.660000	-0.032721	-19.337948	-9.271937	-1.287966	-7.841524	-0.936522	0.000000	-10.000000	-0.066667	-1.933333	24.833334	1023.000000	1023.000000	2046.000000
38.680000	-0.031826	-18.809345	-9.416026	-0.904052	-7.507524	-0.981743	0.000000	-10.000000	-0.075000	-2.333333	24.333334	1023.000000	1023.000000	2046.000000
38.700001	-0.032113	-18.978832	-9.477319	-1.192307	-7.628223	-0.680984	0.000000	-10.000000	-0.091667	-2.133333	23.666666	1023.000000	1023.000000	2046.000000
38.720001	-0.031919	-18.864141	-9.154846	-0.919871	-7.914812	-0.874612	0.000000	-10.000000	-0.091667	-1.700000	23.166666	1023.000000	1023.000000	2046.000000
38.740002	-0.032629	-19.283627	-9.519214	-1.136973	-7.649733	-0.977705	0.000000	-10.000000	-0.091667	-1.600000	23.000000	1023.000000	1023.000000	2046.000000
38.759998	-0.035339	-20.885361	-9.625443	-1.510475	-8.578782	-1.170659	0.000000	-10.000000	-0.083333	-1.583333	23.000000	1023.000000	1023.000000	2046.000000
38.779999	-0.037539	-22.185747	-10.090699	-1.703009	-8.792932	-1.599107	0.000000	-10.000000	-0.091667	-1.350000	23.000000	1023.000000	1023.000000	2046.000000
38.799999	-0.040311	-23.823668	-10.463696	-2.405990	-9.322906	-1.631075	0.000000	-10.000000	-0.091667	-0.733333	23.000000	1023.000000	1023.000000	2046.000000
38.820000	-0.041249	-24.378151	-10.392470	-2.289142	-9.627285	-2.069254	0.000000	-10.000000	-0.100000	-0.166667	23.000000	1023.000000	1023.000000	2046.000000
38.840000	-0.042287	-24.991667	-10.895962	-2.560793	-9.354837	-2.180075	0.000000	-10.000000	-0.083333	0.000000	23.000000	1023.000000	1023.000000	2046.000000
38.860001	-0.043218	-25.541946	-10.801913	-2.725898	-9.790292	-2.223843	0.000000	-10.000000	-0.075000	0.000000	23.000000	1023.000000	1023.000000	2046.000000
38.880001	-0.042981	-25.401579	-10.950416	-2.601207	-9.493455	-2.356500	0.000000	-10.000000	-0.058333	0.000000	23.000000	1023.000000	1023.000000	2046.000000
38.900002	-0.043741	-25.851227	-11.091349	-2.975541	-9.635295	-2.149043	0.000000	-10.000000	-0.075000	0.000000	23.000000	1023.000000	1023.000000	2046.000000
38.919998	-0.043538	-25.730835	-10.822132	-2.678736	-9.807616	-2.422349	0.000000	-10.000000	-0.075000	0.000000	23.000000	1023.000000	1023.000000	2046.000000
38.939999	-0.043467	-25.688763	-11.076393	-2.746273	-9.414688	-2.451410	0.000000	-10.000000	-0.091667	0.000000	23.000000	1023.000000	1023.000000	2046.000000
38.959999	-0.043633	-25.786921	-10.810382	-2.946184	-9.744022	-2.286332	0.000000	-10.000000	-0.083333	0.000000	23.000000	1023.000000	1023.000000	2046.000000
38.980000	-0.042701	-25.236464	-10.779440	-2.622587	-9.386664	-2.447773	0.000000	-10.000000	-0.083333	0.000000	23.000000	1023.000000	1023.000000	2046.000000
39.000000	-0.042938	-25.376087	-10.866237	-2.954670	-9.334880	-2.220300	0.000000	-10.000000	-0.075000	0.000000	23.000000	1023.000000	1023.000000	2046.000000
39.020000	-0.042172	-24.923473	-10.437954	-2.621220	-9.481572	-2.382729	0.000000	-10.000000	-0.083333	0.000000	23.000000	1023.000000	1023.000000	2046.000000
39.040001	-0.041000	-24.230721	-10.561360	-2.430902	-8.933720	-2.304739	0.000000	-10.000000	-0.091667	0.000000	23.000000	1023.000000	1023.000000	2046.000000
39.060001	-0.040557	-23.968990	-10.530897	-2.628703	-8.935192	-1.874198	0.000000	-10.000000	-0.100000	0.000000	23.000000	1023.000000	1023.000000	2046.000000
39.080002	-0.039403	-23.287321	-10.201186	-2.088114	-8.943031	-2.054991	0.000000	-10.000000	-0.091667	0.000000	23.000000	1023.000000	1023.000000	2046.000000
39.099998	-0.038872	-22.973373	-10.579979	-1.973163	-8.474574	-1.945657	0.000000	-10.000000	-0.091667	0.000000	23.000000	1023.000000	1023.000000	2046.000000
39.119999	-0.039497	-23.342976	-10.693163	-2.337190	-8.705560	-1.607062	0.000000	-10.000000	-0.091667	0.000000	23.000000	1023.000000	1023.000000	2046.000000
39.139999	-0.039608	-23.408075	-10.637874	-1.959010	-8.863111	-1.948079	0.000000	-10.000000	-0.100000	0.000000	23.000000	1023.000000	1023.000000	2046.000000
39.160000	-0.040278	-23.804390	-11.155429	-2.115787	-8.567451	-1.965724	0.000000	-10.000000	-0.091667	0.000000	23.000000	1023.000000	1023.000000	2046.000000
39.180000	-0.040973	-24.214750	-11.156669	-2.496554	-8.948177	-1.613349	0.000000	-10.000000	-0.083333	0.000000	23.000000	1023.000000	1023.000000	2046.000000
39.200001	-0.040767	-24.093544	-10.986920	-2.107400	-9.121289	-1.877934	0.000000	-10.000000	-0.091667	0.700000	23.000000	1023.000000	1023.000000	2046.000000
39.220001	-0.041371	-24.450428	-11.364172	-2.287671	-8.920375	-1.878210	0.000000	-10.000000	-0.108333	1.616667	23.000000	1023.000000	1023.000000	2046.000000
39.240002	-0.041438	-24.489677	-11.171636	-2.483785	-9.199647	-1.634610	0.000000	-10.000000	-0.125000	2.950000	23.000000	1023.000000	1023.000000	2046.000000
39.259998	-0.040498	-23.934402	-11.023860	-2.022218	-9.071259	-1.817067	0.000000	-10.000000	-0.125000	4.166667	23.000000	1023.000000	1023.000000	2046.000000
39.279999	-0.040109	-23.704611	-11.149098	-2.154646	-8.719436	-1.681432	0.000000	-10.000000	-0.133333	5.733334	23.000000	1023.000000	1023.000000	2046.000000
39.299999	-0.039118	-23.118580	-10.755194	-2.179171	-8.805177	-1.379039	0.000000	-10.000000	-0.150000	7.233334	23.000000	1023.000000	1023.000000	2046.000000
39.320000	-0.037445	-22.130112	-10.584032	-1.656236	-8.441995	-1.447849	0.000000	-10.000000	-0.158333	8.566667	23.000000	1023.000000	1023.000000	2046.000000
39.340000	-0.036707	-21.693703	-10.630770	-1.778201	-8.093970	-1.190763	0.000000	-10.000000	-0.158333	9.750000	23.000000	1023.000000	1023.000000	2046.000000
39.360001	-0.035377	-20.907848	-10.149317	-1.578203	-8.175669	-1.004659	0.000000	-10.000000	-0.166667	10.933333	23.000000	1023.000000	1023.000000	2046.000000
39.380001	-0.033931	-20.052959	-10.161488	-1.220304	-7.698239	-0.972930	0.000000	-10.000000	-0.183333	11.900001	22.833334	1023.000000	1023.000000	2046.000000
39.400002	-0.033050	-19.532694	-10.001344	-1.519251	-7.525035	-0.487064	0.000000	-10.000000	-0.216667	13.033334	24.166666	1023.000000	1023.000000	2046.000000
39.419998	-0.031438	-18.580061	-9.555137	-0.876933	-7.426288	-0.721703	0.000000	-10.000000	-0.233333	13.816668	25.500000	1023.000000	1023.000000	2046.000000
39.439999	-0.030585	-18.075674	-9.727652	-1.017356	-6.838690	-0.491976	0.000000	-10.000000	-0.258333	14.750000	28.666666	1023.000000	1023.000000	2046.000000
39.459999	-0.029251	-17.287474	-9.208072	-0.971738	-6.870556	-0.237108	0.000000	-10.000000	-0.266667	15.266666	32.000000	1023.000000	1023.000000	2046.000000
39.480000	-0.027810	-16.435711	-9.131622	-0.641862	-6.386117	-0.276110	0.000000	-10.000000	-0.283333	16.016666	37.000000	1023.000000	1023.000000	2046.000000
39.500000	-0.027007	-15.960941	-9.021061	-0.982296	-6.079309	0.121725	0.000000	-10.000000	-0.300000	16.666666	42.166668	1023.000000	1023.000000	2046.000000
39.520000	-0.025624	-15.144074	-8.486420	-0.522666	-6.061340	-0.073648	0.000000	-10.000000	-0.316667	17.433332	47.666668	1023.000000	1023.000000	2046.000000
39.540001	-0.024810	-14.662588	-8.657517	-0.525101	-5.501662	0.021692	0.000000	-10.000000	-0.325000	18.250000	53.500000	1023.000000	1023.000000	2046.000000
39.560001	-0.023760	-14.042429	-8.310887	-0.849291	-5.410977	0.528726	0.000000	-10.000000	-0.333333	18.833334	59.500000	1023.000000	1023.000000	2046.000000
39.580002	-0.022509	-13.302889	-7.925286	-0.353753	-5.315033	0.291184	0.000000	-10.000000	-0.358333	19.566668	65.500000	1023.000000	1023.000000	2046.000000
39.599998	-0.021750	-12.854072	-8.125480	-0.306212	-4.765247	0.342867	0.000000	-10.000000	-0.383333	20.066668	71.833336	1023.000000	1023.000000	2046.000000
39.619999	-0.020895	-12.349030	-7.839478	-0.685298	-4.617987	0.793734	0.000000	-10.000000	-0.416667	20.900000	78.500000	1023.000000	1023.000000	2046.000000
39.639999	-0.019658	-11.618119	-7.309783	-0.285770	-4.640077	0.617511	0.000000	-10.000000	-0.441667	21.600000	85.500000	1023.000000	1023.000000	2046.000000
39.660000	-0.019045	-11.255450	-7.517221	-0.264572	-4.092150	0.618494	0.000000	-10.000000	-0.475000	22.483334	92.666664	1023.000000	1023.000000	2046.000000
39.680000	-0.018162	-10.733828	-7.161259	-0.694645	-3.936295	1.058372	0.000000	-10.000000	-0.491667	23.216667	99.833336	1023.000000	1023.000000	2046.000000
39.700001	-0.017217	-10.175402	-6.725011	-0.298807	-3.945163	0.793580	0.000000	-10.000000	-0.491667	23.733334	107.333336	1023.000000	1023.000000	2046.000000
39.720001	-0.017083	-10.095894	-6.942746	-0.365629	-3.540100	0.752580	0.000000	-10.000000	-0.508333	24.466667	115.000000	1023.000000	1023.000000	2046.000000
39.740002	-0.016945	-10.014298	-6.684804	-0.869047	-3.483986	1.023539	0.000000	-10.000000	-0.525000	25.283335	123.166664	1023.000000	1023.000000	2046.000000
39.759998	-0.016493	-9.747168	-6.135560	-0.720190	-3.659189	0.767771	0.000000	-10.000000	-0.566667	26.100000	131.500000	1023.000000	1023.000000	2046.000000
39.779999	-0.016140	-9.538908	-6.085065	-0.857087	-3.248669	0.651914	0.000000	-10.000000	-0.591667	26.666668	140.166672	1023.000000	1023.000000	2046.000000
39.799999	-0.015206	-8.986461	-5.673079	-1.394741	-2.880187	0.961546	0.000000	-10.000000	-0.608333	27.166668	149.000000	1023.000000	1023.000000	2046.000000
39.820000	-0.013342	-7.885106	-4.917520	-1.126270	-2.716267	0.874951	0.000000	-10.000000	-0.625000	27.533333	158.000000	1023.000000	1023.000000	2046.000000
39.840000	-0.011705	-6.917554	-4.870453	-0.903984	-2.006599	0.863481	0.000000	-10.000000	-0.633333	27.916668	167.166672	1023.000000	1023.000000	2046.000000
39.860001	-0.009917	-5.861044	-4.534781	-1.204587	-1.568285	1.446609	0.000000	-10.000000	-0.641667	28.150000	176.333328	1023.000000	1023.000000	2046.000000
39.880001	-0.008158	-4.821387	-4.000459	-0.696231	-1.549098	1.424400	0.000000	-10.000000	-0.633333	28.450001	185.833328	1023.000000	1023.000000	2046.000000
39.900002	-0.007252	-4.285934	-4.234655	-0.415376	-1.077815	1.441912	0.000000	-10.000000	-0.633333	28.650000	195.166672	1023.000000	1023.000000	2046.000000
39.919998	-0.005658	-3.343946	-3.731979	-0.698077	-0.890288	1.976398	0.000000	-10.000000	-0.641667	28.733334	204.833328	1023.000000	1023.000000	2046.000000
39.939999	-0.004015	-2.372843	-3.098434	-0.305695	-0.827596	1.858882	0.000000	-10.000000	-0.666667	29.016666	214.333328	1023.000000	1023.000000	2046.000000
39.959999	-0.003841	-2.269780	-3.259736	-0.302167	-0.472280	1.764402	0.000000	-10.000000	-0.683333	29.383333	224.000000	1023.000000	1023.000000	2046.000000
39.980000	-0.005285	-3.123258	-3.295379	-0.962767	-0.780759	1.915646	0.000000	-10.000000	-0.700000	29.883333	233.666672	1023.000000	1023.000000	2046.000000
40.000000	-0.007050	-4.166399	-3.148853	-1.006746	-1.478314	1.467514	0.000000	-10.000000	-0.700000	30.066668	243.500000	1023.000000	1023.000000	2046.000000
40.020000	-0.008680	-5.130141	-3.627726	-1.165684	-1.424865	1.088134	0.000000	-10.000000	-0.691667	30.016666	253.500000	1023.000000	1023.000000	2046.000000
40.040001	-0.008992	-5.314174	-3.552422	-1.724302	-1.278110	1.240660	0.000000	-10.000000	-0.675000	29.733334	263.500000	1023.000000	1023.000000	2046.000000
40.060001	-0.008297	-4.903802	-3.130792	-1.711829	-1.352619	1.291437	0.000000	-10.000000	-0.666667	29.400000	276.833344	1023.000000	1023.000000	2046.000000
40.080002	-0.007978	-4.714877	-3.244720	-1.435207	-1.054084	1.019134	0.000000	-10.000000	-0.675000	29.500000	290.166656	1023.000000	1023.000000	2046.000000
40.099998	-0.007512	-4.439521	-3.222869	-1.765122	-0.597721	1.146191	0.000000	-10.000000	-0.691667	29.750000	300.166656	1023.000000	1023.000000	2046.000000
40.119999	-0.006045	-3.572445	-2.608026	-1.987656	-0.570656	1.593894	0.000000	-10.000000	-0.708333	29.966667	306.833344	1023.000000	1023.000000	2046.000000
40.139999	-0.004938	-2.918110	-2.284003	-1.400816	-0.381807	1.148516	0.000000	-10.000000	-0.733333	30.049999	313.500000	1023.000000	1023.000000	2046.000000
40.160000	-0.004167	-2.462557	-2.251786	-1.614516	0.174375	1.229370	0.000000	-10.000000	-0.750000	30.216667	323.500000	1023.000000	1023.000000	2046.000000
40.180000	-0.002109	-1.246166	-1.483702	-1.959754	0.359322	1.837968	0.000000	-10.000000	-0.766667	30.600000	333.500000	1023.000000	1023.000000	2046.000000
40.200001	-0.000636	-0.376071	-1.059075	-1.376912	0.591383	1.468532	0.000000	-10.000000	-0.775000	30.966667	343.500000	1023.000000	1023.000000	2046.000000
40.220001	0.000349	0.206489	-1.033903	-1.457259	1.205932	1.491719	0.000000	-10.000000	-0.791667	31.283333	353.666656	1023.000000	1023.000000	2046.000000
40.240002	0.002867	1.694450	-0.181389	-1.764902	1.476871	2.163869	0.000000	-10.000000	-0.800000	31.450001	364.000000	1023.000000	1023.000000	2046.000000
40.259998	0.004950	2.925220	0.298802	-1.069346	1.825049	1.870714	0.000000	-10.000000	-0.800000	31.266666	374.500000	1023.000000	1023.000000	2046.000000
40.279999	0.006579	3.887992	0.330485	-0.884062	2.424196	2.017372	0.000000	-10.000000	-0.800000	31.100000	385.000000	1023.000000	1023.000000	2046.000000
40.299999	0.008863	5.237815	0.895700	-1.103273	2.844604	2.600783	0.000000	-10.000000	-0.783333	31.216667	395.333344	1023.000000	1023.000000	2046.000000
40.320000	0.010799	6.382169	1.381590	-0.592810	2.980747	2.612642	0.000000	-10.000000	-0.758333	31.000000	405.833344	1023.000000	1023.000000	2046.000000
40.340000	0.011405	6.740484	1.169499	-0.340954	3.390330	2.521610	0.000000	-10.000000	-0.725000	30.733334	416.166656	1023.000000	1023.000000	2046.000000
40.360001	0.012164	7.188632	1.316840	-0.708576	3.771034	2.809334	0.000000	-10.000000	-0.691667	29.966667	426.500000	1023.000000	1023.000000	2046.000000
40.380001	0.013296	7.857821	1.772402	-0.816055	3.710574	3.190900	0.000000	-10.000000	-0.650000	29.283335	436.500000	1023.000000	1023.000000	2046.000000
40.400002	0.013752	8.127617	1.838794	-0.333850	3.835438	2.787235	0.000000	-10.000000	-0.608333	28.400000	446.500000	1023.000000	1023.000000	2046.000000
40.419998	0.013993	8.269748	1.820253	-0.619198	4.190357	2.878335	0.000000	-10.000000	-0.616667	27.750000	456.166656	1023.000000	1023.000000	2046.000000
40.439999	0.015628	9.235882	2.564722	-1.113829	4.286237	3.498752	0.000000	-10.000000	-0.633333	27.450001	465.500000	1023.000000	1023.000000	2046.000000
40.459999	0.016661	9.846805	2.960836	-0.519458	4.413129	2.992298	0.000000	-10.000000	-0.666667	27.533333	474.666656	1023.000000	1023.000000	2046.000000
40.480000	0.017978	10.624872	3.091335	-0.508495	4.974483	3.067549	0.000000	-10.000000	-0.666667	27.783333	483.833344	1023.000000	1023.000000	2046.000000
40.500000	0.020782	12.282291	3.940528	-0.753537	5.412438	3.682862	0.000000	-10.000000	-0.666667	27.933334	493.166656	1023.000000	1023.000000	2046.000000
40.520000	0.023081	13.641006	4.506369	-0.167081	5.704857	3.596861	0.000000	-10.000000	-0.658333	27.883333	502.333344	1023.000000	1023.000000	2046.000000
40.540001	0.024829	14.673668	4.667668	0.090917	6.237898	3.677185	0.000000	-10.000000	-0.650000	27.983334	511.666656	1023.000000	1023.000000	2046.000000
40.560001	0.027434	16.213345	5.401626	-0.118222	6.639298	4.290643	0.000000	-10.000000	-0.625000	28.000000	521.000000	1023.000000	1023.000000	2046.000000
40.580002	0.029114	17.206207	5.824697	0.553145	6.807583	4.020782	0.000000	-10.000000	-0.625000	27.700001	530.500000	1023.000000	1023.000000	2046.000000
40.599998	0.030387	17.958748	5.924400	0.622205	7.297959	4.114182	0.000000	-10.000000	-0.608333	27.233334	539.833313	1023.000000	1023.000000	2046.000000
40.619999	0.032890	19.438175	6.701675	0.385167	7.641374	4.709960	0.000000	-10.000000	-0.608333	26.916666	549.000000	1023.000000	1023.000000	2046.000000
40.639999	0.034421	20.342787	7.078866	1.037343	7.877242	4.349336	0.000000	-10.000000	-0.591667	26.666666	558.000000	1023.000000	1023.000000	2046.000000
40.660000	0.035519	20.991947	7.172644	1.048109	8.347631	4.423563	0.000000	-10.000000	-0.583333	26.450001	567.000000	1023.000000	1023.000000	2046.000000
40.680000	0.037836	22.360865	7.893944	0.709383	8.704998	5.052539	0.000000	-10.000000	-0.575000	26.216667	575.833313	1023.000000	1023.000000	2046.000000
40.700001	0.038823	22.944237	8.191665	1.397958	8.783879	4.570735	0.000000	-10.000000	-0.566667	26.033335	584.500000	1023.000000	1023.000000	2046.000000
40.720001	0.039441	23.309704	8.213142	1.239474	9.071476	4.785611	0.000000	-10.000000	-0.558333	25.733334	593.166687	1023.000000	1023.000000	2046.000000
40.740002	0.040818	24.123241	8.734474	0.964602	9.110780	5.313385	0.000000	-10.000000	-0.558333	25.583334	601.833313	1023.000000	1023.000000	2046.000000
40.759998	0.040816	24.122080	8.829528	1.504641	9.016496	4.771416	0.000000	-10.000000	-0.550000	25.566668	610.500000	1023.000000	1023.000000	2046.000000
40.779999	0.041091	24.284489	8.934307	1.188504	9.280443	4.881234	0.000000	-10.000000	-0.558333	25.433334	619.000000	1023.000000	1023.000000	2046.000000
40.799999	0.043151	25.502291	9.737594	0.840467	9.482551	5.441679	0.000000	-10.000000	-0.558333	25.416668	627.500000	1023.000000	1023.000000	2046.000000
40.820000	0.044302	26.182518	9.982696	1.535827	9.761772	4.902224	0.000000	-10.000000	-0.541667	25.050001	636.000000	1023.000000	1023.000000	2046.000000
40.840000	0.045603	26.951517	10.134688	1.396107	10.237800	5.182922	0.000000	-10.000000	-0.516667	24.816668	644.500000	1023.000000	1023.000000	2046.000000
40.860001	0.047194	27.891932	10.587116	1.234341	10.301697	5.768778	0.000000	-10.000000	-0.491667	24.283333	652.833313	1023.000000	1023.000000	2046.000000
40.880001	0.046886	27.709621	10.446445	1.842185	10.163162	5.257828	0.000000	-10.000000	-0.475000	23.983334	661.000000	1023.000000	1023.000000	2046.000000
40.900002	0.047242	27.919867	10.495845	1.667603	10.324186	5.432233	0.000000	-10.000000	-0.458333	23.516666	669.000000	1023.000000	1023.000000	2046.000000
40.919998	0.049093	29.013939	11.102054	1.544739	10.404400	5.962747	0.000000	-10.000000	-0.450000	23.000000	677.000000	1023.000000	1023.000000	2046.000000
40.939999	0.049777	29.418007	11.277553	2.228026	10.382513	5.529916	0.000000	-10.000000	-0.450000	22.600000	684.666687	1023.000000	1023.000000	2046.000000
40.959999	0.049667	29.353243	11.189103	2.050331	10.475595	5.638212	0.000000	-10.000000	-0.441667	22.183334	692.333313	1023.000000	1023.000000	2046.000000
40.980000	0.049107	29.022417	11.375813	1.592631	10.153370	5.900603	0.000000	-10.000000	-0.433333	21.966667	699.666687	1023.000000	1023.000000	2046.000000
41.000000	0.046468	27.462736	10.973227	1.897916	9.523717	5.067875	0.000000	-10.000000	-0.416667	21.466667	707.166687	1023.000000	1023.000000	2046.000000
41.020000	0.045009	26.600172	10.805391	1.302177	9.430972	5.061631	0.000000	-10.000000	-0.408333	20.916668	714.333313	1023.000000	1023.000000	2046.000000
41.040001	0.044742	26.442406	10.919843	1.125727	9.250874	5.145962	0.000000	-10.000000	-0.383333	19.950001	721.500000	1023.000000	1023.000000	2046.000000
41.060001	0.043858	25.919998	10.621591	1.365127	9.191306	4.741973	0.000000	-10.000000	-0.366667	19.283335	728.333313	1023.000000	1023.000000	2046.000000
41.080002	0.044542	26.324320	10.799726	0.905749	9.561389	5.057455	0.000000	-10.000000	-0.350000	18.966667	735.000000	1023.000000	1023.000000	2046.000000
41.099998	0.044518	26.309919	10.888273	1.196959	9.418063	4.806624	0.000000	-10.000000	-0.341667	18.950001	741.333313	1023.000000	1023.000000	2046.000000
41.119999	0.044649	26.387419	10.847433	1.060533	9.650044	4.829407	0.000000	-10.000000	-0.325000	18.700001	747.666687	1023.000000	1023.000000	2046.000000
41.139999	0.045980	27.174072	11.333620	0.819445	9.772155	5.248852	0.000000	-10.000000	-0.308333	18.233334	754.000000	1023.000000	1023.000000	2046.000000
41.160000	0.045974	27.170465	11.338376	1.341094	9.758093	4.732903	0.000000	-10.000000	-0.316667	17.633333	760.333313	1023.000000	1023.000000	2046.000000
41.180000	0.046518	27.492212	11.456917	1.151180	9.995530	4.888585	0.000000	-10.000000	-0.325000	17.200001	766.166687	1023.000000	1023.000000	2046.000000
41.200001	0.048167	28.466806	11.978574	0.979342	10.185135	5.323755	0.000000	-10.000000	-0.333333	16.950001	771.833313	1023.000000	1023.000000	2046.000000
41.220001	0.048468	28.644732	12.064095	1.515800	10.175011	4.889826	0.000000	-10.000000	-0.325000	16.883333	777.500000	1023.000000	1023.000000	2046.000000
41.240002	0.049672	29.356421	12.298950	1.345181	10.576967	5.135322	0.000000	-10.000000	-0.316667	16.750000	783.166687	1023.000000	1023.000000	2046.000000
41.259998	0.051635	30.516535	12.796767	1.313539	10.855255	5.550972	0.000000	-10.000000	-0.308333	16.400002	788.833313	1023.000000	1023.000000	2046.000000
41.279999	0.052493	31.023382	12.875442	1.993339	10.911812	5.242791	0.000000	-10.000000	-0.291667	15.850000	794.166687	1023.000000	1023.000000	2046.000000
41.299999	0.054130	31.990637	13.112171	1.835488	11.459836	5.583142	0.000000	-10.000000	-0.275000	15.433333	799.666687	1023.000000	1023.000000	2046.000000
41.320000	0.055298	32.681179	13.325598	1.907304	11.505387	5.942889	0.000000	-10.000000	-0.250000	14.883333	804.833313	1023.000000	1023.000000	2046.000000
41.340000	0.054926	32.461300	13.040248	2.328598	11.469934	5.622519	0.000000	-10.000000	-0.233333	14.216667	810.000000	1023.000000	1023.000000	2046.000000
41.360001	0.055069	32.545601	12.972244	1.930706	11.785352	5.857301	0.000000	-10.000000	-0.208333	13.100000	815.000000	1023.000000	1023.000000	2046.000000
41.380001	0.054710	32.333462	12.946740	1.965654	11.495107	5.925960	0.000000	-10.000000	-0.175000	11.416667	819.666687	1023.000000	1023.000000	2046.000000
41.400002	0.054143	31.998323	12.757810	2.086852	11.330445	5.823216	0.000000	-10.000000	-0.133333	9.650000	823.833313	1023.000000	1023.000000	2046.000000
41.419998	0.054389	32.143688	12.841384	1.644921	11.662538	5.994843	0.000000	-10.000000	-0.116667	7.700000	827.333313	1023.000000	1023.000000	2046.000000
41.439999	0.053917	31.864878	12.884936	1.798650	11.376575	5.804717	0.000000	-10.000000	-0.116667	6.050000	830.166687	1023.000000	1023.000000	2046.000000
41.459999	0.054061	31.950043	12.904338	1.804574	11.405066	5.836063	0.000000	-10.000000	-0.116667	4.300000	832.500000	1023.000000	1023.000000	2046.000000
41.480000	0.055575	32.844795	13.277508	1.557669	11.874557	6.135063	0.000000	-10.000000	-0.108333	3.083333	834.166687	1023.000000	1023.000000	2046.000000
41.500000	0.056418	33.343090	13.508110	2.012019	11.790849	6.032114	0.000000	-10.000000	-0.100000	2.433333	835.333313	1023.000000	1023.000000	2046.000000
41.520000	0.057592	34.036770	13.624327	2.130037	12.065999	6.216405	0.000000	-10.000000	-0.100000	2.350000	836.166687	1023.000000	1023.000000	2046.000000
41.540001	0.059482	35.153957	14.029263	2.097017	12.445095	6.582582	0.000000	-10.000000	-0.100000	2.516667	837.000000	1023.000000	1023.000000	2046.000000
41.560001	0.059869	35.382561	14.024316	2.687844	12.272141	6.398262	0.000000	-10.000000	-0.100000	2.300000	837.833313	1023.000000	1023.000000	2046.000000
41.580002	0.060661	35.850796	14.072550	2.638913	12.565168	6.574163	0.000000	-10.000000	-0.100000	1.466667	838.500000	1023.000000	1023.000000	2046.000000
41.599998	0.062036	36.663296	14.478314	2.605072	12.666833	6.913078	0.000000	-10.000000	-0.091667	0.550000	838.833313	1023.000000	1023.000000	2046.000000
41.619999	0.062322	36.832073	14.462728	3.119260	12.633054	6.617032	0.000000	-10.000000	-0.091667	0.000000	839.000000	1023.000000	1023.000000	2046.000000
41.639999	0.062943	37.199360	14.541188	2.859959	13.073939	6.724275	0.000000	-10.000000	-0.091667	0.000000	839.000000	1023.000000	1023.000000	2046.000000
41.660000	0.062918	37.184498	14.681584	2.871951	12.759072	6.871892	0.000000	-10.000000	-0.100000	0.000000	839.000000	1023.000000	1023.000000	2046.000000
41.680000	0.062498	36.936035	14.649960	3.045495	12.609863	6.630716	0.000000	-10.000000	-0.100000	0.000000	839.000000	1023.000000	1023.000000	2046.000000
41.700001	0.063136	37.313168	14.845933	2.735252	13.015499	6.716483	0.000000	-10.000000	-0.108333	0.000000	839.000000	1023.000000	1023.000000	2046.000000
41.720001	0.064128	37.899700	15.112306	2.824179	12.991414	6.971802	0.000000	-10.000000	-0.108333	0.000000	839.000000	1023.000000	1023.000000	2046.000000
41.740002	0.064280	37.989697	15.019380	3.268498	12.934304	6.767515	0.000000	-10.000000	-0.108333	0.000000	839.000000	1023.000000	1023.000000	2046.000000
41.759998	0.064463	38.097729	14.879086	3.140019	13.220816	6.857809	0.000000	-10.000000	-0.100000	0.000000	839.000000	1023.000000	1023.000000	2046.000000
41.779999	0.064350	38.031143	14.919615	3.075688	12.911297	7.124544	0.000000	-10.000000	-0.100000	0.000000	839.000000	1023.000000	1023.000000	2046.000000
41.799999	0.063781	37.694305	14.729753	3.452896	12.648586	6.863070	0.000000	-10.000000	-0.100000	0.000000	839.000000	1023.000000	1023.000000	2046.000000
41.820000	0.064376	38.046032	14.837234	3.265232	13.011296	6.932271	0.000000	-10.000000	-0.100000	0.000000	839.000000	1023.000000	1023.000000	2046.000000
41.840000	0.064801	38.297600	14.996288	3.300648	12.805418	7.195244	0.000000	-10.000000	-0.100000	0.000000	839.000000	1023.000000	1023.000000	2046.000000
41.860001	0.062875	37.159290	14.521189	3.496408	12.292291	6.849403	0.000000	-10.000000	-0.100000	-0.283333	839.000000	1023.000000	1023.000000	2046.000000
41.880001	0.060168	35.559498	14.052781	2.949149	11.953542	6.604024	0.000000	-10.000000	-0.100000	-1.183333	839.000000	1023.000000	1023.000000	2046.000000
41.900002	0.057065	33.725250	13.631705	2.728532	10.978960	6.386054	0.000000	-10.000000	-0.083333	-2.766667	839.000000	1023.000000	1023.000000	2046.000000
41.919998	0.054443	32.175522	13.097571	2.607208	10.515205	5.955538	0.000000	-10.000000	-0.075000	-4.566667	839.000000	1023.000000	1023.000000	2046.000000
41.939999	0.053394	31.555962	12.927924	2.147952	10.655823	5.824263	0.000000	-10.000000	-0.058333	-5.883333	839.000000	1023.000000	1023.000000	2046.000000
41.959999	0.052324	30.923260	12.745373	2.107676	10.281268	5.788943	0.000000	-10.000000	-0.066667	-6.266667	839.000000	1023.000000	1023.000000	2046.000000
41.980000	0.051218	30.269541	12.466617	2.172464	10.123315	5.507145	0.000000	-10.000000	-0.058333	-5.850000	839.000000	1023.000000	1023.000000	2046.000000
42.000000	0.050859	30.057585	12.362902	1.854233	10.404420	5.436030	0.000000	-10.000000	-0.075000	-5.116667	839.000000	1023.000000	1023.000000	2046.000000
42.020000	0.050848	30.050938	12.479455	1.649900	10.273249	5.648334	0.000000	-10.000000	-0.075000	-4.533333	839.000000	1023.000000	1023.000000	2046.000000
42.040001	0.050153	29.640270	12.363358	1.966978	10.021599	5.288337	0.000000	-10.000000	-0.083333	-4.283333	839.000000	1023.000000	1023.000000	2046.000000
42.060001	0.050146	29.636381	12.409654	1.740738	10.199224	5.286767	0.000000	-10.000000	-0.083333	-4.250000	839.000000	1023.000000	1023.000000	2046.000000
42.080002	0.050844	30.048773	12.627221	1.546168	10.385633	5.489751	0.000000	-10.000000	-0.091667	-4.133333	839.000000	1023.000000	1023.000000	2046.000000
42.099998	0.050529	29.862682	12.587772	1.904651	10.166790	5.203468	0.000000	-10.000000	-0.100000	-3.650000	839.000000	1023.000000	1023.000000	2046.000000
42.119999	0.050898	30.080650	12.697298	1.766967	10.358164	5.258223	0.000000	-10.000000	-0.100000	-2.683333	839.000000	1023.000000	1023.000000	2046.000000
42.139999	0.052226	30.865381	13.026145	1.647647	10.742990	5.448600	0.000000	-10.000000	-0.116667	-1.416667	839.000000	1023.000000	1023.000000	2046.000000
42.160000	0.052644	31.112543	13.070343	2.058169	10.597287	5.386744	0.000000	-10.000000	-0.116667	-0.483333	839.000000	1023.000000	1023.000000	2046.000000
42.180000	0.053701	31.737057	13.207041	2.061536	10.912323	5.556157	0.000000	-10.000000	-0.116667	0.000000	839.000000	1023.000000	1023.000000	2046.000000
42.200001	0.055032	32.524143	13.396788	2.035355	11.296969	5.795031	0.000000	-10.000000	-0.100000	0.583333	839.000000	1023.000000	1023.000000	2046.000000
42.220001	0.054597	32.266716	13.098536	2.354957	11.102341	5.710884	0.000000	-10.000000	-0.100000	0.983333	839.000000	1023.000000	1023.000000	2046.000000
42.240002	0.053932	31.874081	12.837282	2.135404	11.184988	5.716406	0.000000	-10.000000	-0.091667	0.983333	839.000000	1023.000000	1023.000000	2046.000000
42.259998	0.053545	31.644905	12.685239	1.927694	11.201985	5.829988	0.000000	-10.000000	-0.083333	-0.400000	839.000000	1023.000000	1023.000000	2046.000000
42.279999	0.052220	30.861839	12.345925	2.117568	10.787951	5.610394	0.000000	-10.000000	-0.075000	-2.350000	839.000000	1023.000000	1023.000000	2046.000000
42.299999	0.051818	30.624237	12.244280	1.751490	10.962403	5.666062	0.000000	-10.000000	-0.075000	-4.350000	839.000000	1023.000000	1023.000000	2046.000000
42.320000	0.051465	30.415924	12.179327	1.558207	10.823526	5.854864	0.000000	-10.000000	-0.075000	-5.633333	839.000000	1023.000000	1023.000000	2046.000000
42.340000	0.050832	30.041819	12.167192	1.738867	10.535449	5.600310	0.000000	-10.000000	-0.083333	-6.000000	839.000000	1023.000000	1023.000000	2046.000000
42.360001	0.051462	30.413761	12.274632	1.561524	10.986010	5.591597	0.000000	-10.000000	-0.083333	-5.383333	839.000000	1023.000000	1023.000000	2046.000000
42.380001	0.052550	31.057226	12.494013	1.600965	11.004839	5.957410	0.000000	-10.000000	-0.091667	-4.116667	839.000000	1023.000000	1023.000000	2046.000000
42.400002	0.053218	31.451721	12.618169	2.014332	10.993283	5.825936	0.000000	-10.000000	-0.091667	-2.433333	839.000000	1023.000000	1023.000000	2046.000000
42.419998	0.054838	32.409363	12.855196	1.998703	11.584777	5.970688	0.000000	-10.000000	-0.100000	-1.050000	839.000000	1023.000000	1023.000000	2046.000000
42.439999	0.055826	32.993336	12.969403	2.246711	11.505466	6.271754	0.000000	-10.000000	-0.108333	-0.233333	839.000000	1023.000000	1023.000000	2046.000000
42.459999	0.056474	33.376141	13.132418	2.577675	11.397873	6.268175	0.000000	-10.000000	-0.108333	0.633333	839.000000	1023.000000	1023.000000	2046.000000
42.480000	0.057638	34.064259	13.268019	2.547084	11.902979	6.346175	0.000000	-10.000000	-0.108333	1.383333	839.166687	1023.000000	1023.000000	2046.000000
42.500000	0.058705	34.694374	13.470696	2.667347	11.896128	6.660202	0.000000	-10.000000	-0.100000	2.250000	839.500000	1023.000000	1023.000000	2046.000000
42.520000	0.059081	34.916935	13.622686	3.007080	11.811373	6.475794	0.000000	-10.000000	-0.100000	2.450000	840.166687	1023.000000	1023.000000	2046.000000
42.540001	0.060223	35.591530	13.776656	2.897609	12.371570	6.545694	0.000000	-10.000000	-0.100000	2.350000	841.000000	1023.000000	1023.000000	2046.000000
42.560001	0.060287	35.629890	13.742259	2.975198	12.198923	6.713510	0.000000	-10.000000	-0.100000	1.983333	842.000000	1023.000000	1023.000000	2046.000000
42.580002	0.059630	35.241051	13.729890	3.067113	11.890180	6.553868	0.000000	-10.000000	-0.100000	1.516667	842.666687	1023.000000	1023.000000	2046.000000
42.599998	0.059820	35.353500	13.845500	2.850973	12.188662	6.468368	0.000000	-10.000000	-0.100000	0.866667	843.000000	1023.000000	1023.000000	2046.000000
42.619999	0.059339	35.069542	13.830235	2.930858	11.871899	6.436548	0.000000	-10.000000	-0.100000	0.366667	843.000000	1023.000000	1023.000000	2046.000000
42.639999	0.059872	35.384132	14.023498	2.813450	11.985967	6.561218	0.000000	-10.000000	-0.100000	-0.283333	843.000000	1023.000000	1023.000000	2046.000000
42.660000	0.060862	35.969234	14.035284	2.884656	12.413840	6.635452	0.000000	-10.000000	-0.091667	-1.100000	843.000000	1023.000000	1023.000000	2046.000000
42.680000	0.060320	35.649288	13.899593	3.187321	12.084703	6.477669	0.000000	-10.000000	-0.091667	-2.100000	843.000000	1023.000000	1023.000000	2046.000000
42.700001	0.060350	35.666698	13.770756	3.063188	12.180168	6.652586	0.000000	-10.000000	-0.091667	-2.850000	843.000000	1023.000000	1023.000000	2046.000000
42.720001	0.060589	35.808228	13.662669	3.120244	12.172267	6.853048	0.000000	-10.000000	-0.100000	-3.100000	843.000000	1023.000000	1023.000000	2046.000000
42.740002	0.060180	35.566433	13.728467	3.403970	11.796819	6.637177	0.000000	-10.000000	-0.100000	-3.266667	843.000000	1023.000000	1023.000000	2046.000000
42.759998	0.060477	35.741993	13.739117	3.300718	12.070903	6.631253	0.000000	-10.000000	-0.100000	-3.416667	843.000000	1023.000000	1023.000000	2046.000000
42.779999	0.058792	34.746120	13.386249	3.074123	11.519189	6.766560	0.000000	-10.000000	-0.100000	-3.733333	843.000000	1023.000000	1023.000000	2046.000000
42.799999	0.054935	32.466480	12.860761	2.910084	10.439740	6.255896	0.000000	-10.000000	-0.083333	-4.400000	843.000000	1023.000000	1023.000000	2046.000000
42.820000	0.052109	30.796257	12.254458	2.453291	10.253411	5.835096	0.000000	-10.000000	-0.066667	-5.633333	843.000000	1023.000000	1023.000000	2046.000000
42.840000	0.049463	29.232676	11.731149	2.177461	9.631021	5.693047	0.000000	-10.000000	-0.050000	-7.050000	843.000000	1023.000000	1023.000000	2046.000000
42.860001	0.047765	28.229008	11.570223	2.031738	9.161580	5.465466	0.000000	-10.000000	-0.050000	-8.083334	843.000000	1023.000000	1023.000000	2046.000000
42.880001	0.047288	27.947107	11.250334	1.883832	9.541990	5.270952	0.000000	-10.000000	-0.050000	-8.433333	843.000000	1023.000000	1023.000000	2046.000000
42.900002	0.045695	27.005592	11.024244	1.811358	8.974631	5.195358	0.000000	-10.000000	-0.058333	-8.466667	839.333313	1023.000000	1023.000000	2046.000000
42.919998	0.045527	26.906466	10.958805	1.620106	9.194536	5.133018	0.000000	-10.000000	-0.058333	-8.483334	829.500000	1023.000000	1023.000000	2046.000000
42.939999	0.044906	26.539446	10.762695	1.512023	9.064585	5.200142	0.000000	-10.000000	-0.058333	-8.600000	819.666687	1023.000000	1023.000000	2046.000000
42.959999	0.044204	26.124393	10.857271	1.575514	8.692606	4.999002	0.000000	-10.000000	-0.050000	-8.650001	813.500000	1023.000000	1023.000000	2046.000000
42.980000	0.044571	26.341574	10.759548	1.521393	9.179292	4.881341	0.000000	-10.000000	-0.058333	-8.600000	812.500000	1023.000000	1023.000000	2046.000000
43.000000	0.044010	26.009737	10.665980	1.397315	8.923496	5.022945	0.000000	-10.000000	-0.058333	-8.566667	810.500000	1023.000000	1023.000000	2046.000000
43.020000	0.044084	26.053934	10.874519	1.449825	8.764515	4.965075	0.000000	-10.000000	-0.058333	-8.466667	807.500000	1023.000000	1023.000000	2046.000000
43.040001	0.044824	26.491087	10.806192	1.492073	9.257866	4.934956	0.000000	-10.000000	-0.050000	-8.400001	804.666687	1023.000000	1023.000000	2046.000000
43.060001	0.044567	26.339287	10.954142	1.584332	8.888012	4.912800	0.000000	-10.000000	-0.050000	-8.350000	801.833313	1023.000000	1023.000000	2046.000000
43.080002	0.045787	27.059944	11.045444	1.637082	9.301809	5.075609	0.000000	-10.000000	-0.050000	-8.700001	799.166687	1023.000000	1023.000000	2046.000000
43.099998	0.046443	27.447744	10.968898	1.705552	9.418505	5.354789	0.000000	-10.000000	-0.050000	-9.166667	796.166687	1023.000000	1023.000000	2046.000000
43.119999	0.046437	27.444353	11.037252	1.950625	9.159910	5.296566	0.000000	-10.000000	-0.050000	-9.583334	793.166687	1023.000000	1023.000000	2046.000000
43.139999	0.046534	27.501390	10.610448	2.010851	9.641984	5.238107	0.000000	-10.000000	-0.050000	-9.800000	789.833313	1023.000000	1023.000000	2046.000000
43.160000	0.044734	26.437893	10.200617	1.838022	9.078595	5.320659	0.000000	-10.000000	-0.033333	-10.200001	786.500000	1023.000000	1023.000000	2046.000000
43.180000	0.043888	25.938015	9.899453	1.784236	8.974319	5.280007	0.000000	-10.000000	-0.016667	-11.166667	783.166687	1023.000000	1023.000000	2046.000000
43.200001	0.043065	25.451374	9.439204	1.685757	9.048399	5.278013	0.000000	-10.000000	0.000000	-12.300000	779.500000	1023.000000	1023.000000	2046.000000
43.220001	0.041474	24.511244	9.348188	1.676943	8.307888	5.178225	0.000000	-10.000000	0.000000	-13.333333	775.500000	1023.000000	1023.000000	2046.000000
43.240002	0.041292	24.403837	9.061327	1.555032	8.648564	5.138912	0.000000	-10.000000	0.000000	-13.816667	770.833313	1023.000000	1023.000000	2046.000000
43.259998	0.040251	23.788063	8.844347	1.403741	8.287803	5.252172	0.000000	-10.000000	0.000000	-13.900000	766.166687	1023.000000	1023.000000	2046.000000
43.279999	0.040215	23.766991	9.032172	1.564990	7.993721	5.176107	0.000000	-10.000000	0.000000	-13.600000	761.500000	1023.000000	1023.000000	2046.000000
43.299999	0.041140	24.314009	8.894270	1.697240	8.581069	5.141429	0.000000	-10.000000	0.000000	-13.250000	757.166687	1023.000000	1023.000000	2046.000000
43.320000	0.040949	24.200825	8.911965	1.723904	8.256059	5.308896	0.000000	-10.000000	0.000000	-13.116667	752.666687	1023.000000	1023.000000	2046.000000
43.340000	0.042017	24.832102	9.052268	2.022680	8.364532	5.392623	0.000000	-10.000000	0.000000	-13.233334	748.333313	1023.000000	1023.000000	2046.000000
43.360001	0.042610	25.182545	8.861956	2.138006	8.682981	5.499601	0.000000	-10.000000	0.000000	-13.416667	743.666687	1023.000000	1023.000000	2046.000000
43.380001	0.042214	24.948242	8.957005	2.325099	8.164845	5.501294	0.000000	-10.000000	0.008333	-13.683333	739.333313	1023.000000	1023.000000	2046.000000
43.400002	0.043019	25.424017	8.865185	2.511935	8.445556	5.601341	0.000000	-10.000000	0.016667	-13.933333	734.666687	1023.000000	1023.000000	2046.000000
43.419998	0.042982	25.402470	8.652126	2.514074	8.503532	5.732736	0.000000	-10.000000	0.033333	-14.333333	730.166687	1023.000000	1023.000000	2046.000000
43.439999	0.042667	25.216421	8.805901	2.729513	7.999402	5.681605	0.000000	-10.000000	0.041667	-14.650000	725.333313	1023.000000	1023.000000	2046.000000
43.459999	0.043218	25.541830	8.502818	2.927661	8.567147	5.544205	0.000000	-10.000000	0.041667	-14.983334	720.500000	1023.000000	1023.000000	2046.000000
43.480000	0.042451	25.088604	8.432509	2.720062	8.140615	5.795418	0.000000	-10.000000	0.041667	-15.300000	715.500000	1023.000000	1023.000000	2046.000000
43.500000	0.042552	25.148151	8.567612	2.970830	7.931485	5.678225	0.000000	-10.000000	0.050000	-15.700000	710.333313	1023.000000	1023.000000	2046.000000
43.520000	0.042630	25.194534	8.186951	3.036486	8.472170	5.498928	0.000000	-10.000000	0.083333	-16.150002	705.000000	1023.000000	1023.000000	2046.000000
43.540001	0.041706	24.648005	8.202110	2.853849	7.929440	5.662603	0.000000	-10.000000	0.100000	-16.533335	699.666687	1023.000000	1023.000000	2046.000000
43.560001	0.042036	24.843386	8.224639	3.070844	7.965060	5.582843	0.000000	-10.000000	0.108333	-16.816668	694.166687	1023.000000	1023.000000	2046.000000
43.580002	0.041763	24.682104	7.929775	2.983579	8.191999	5.576751	0.000000	-10.000000	0.108333	-17.166668	688.500000	1023.000000	1023.000000	2046.000000
43.599998	0.041065	24.269711	8.073367	3.049424	7.629732	5.517188	0.000000	-10.000000	0.116667	-17.400000	682.666687	1023.000000	1023.000000	2046.000000
43.619999	0.041426	24.483055	7.721226	3.168475	8.198402	5.394951	0.000000	-10.000000	0.133333	-17.650000	677.000000	1023.000000	1023.000000	2046.000000
43.639999	0.040401	23.877167	7.734274	2.982852	7.584496	5.575545	0.000000	-10.000000	0.125000	-17.883333	671.333313	1023.000000	1023.000000	2046.000000
43.660000	0.040691	24.048637	7.582365	3.263785	7.807062	5.395424	0.000000	-10.000000	0.133333	-18.250000	665.500000	1023.000000	1023.000000	2046.000000
43.680000	0.039294	23.222651	7.181009	3.003860	7.548598	5.489184	0.000000	-10.000000	0.133333	-18.533335	659.166687	1023.000000	1023.000000	2046.000000
43.700001	0.037401	22.104137	7.127989	3.087581	6.731996	5.156570	0.000000	-10.000000	0.150000	-18.766666	652.833313	1023.000000	1023.000000	2046.000000
43.720001	0.035835	21.178629	6.528931	2.877622	6.924325	4.847750	0.000000	-10.000000	0.150000	-18.933334	646.500000	1023.000000	1023.000000	2046.000000
43.740002	0.033496	19.795839	6.447529	2.296933	6.146764	4.904613	0.000000	-10.000000	0.158333	-19.333334	640.166687	1023.000000	1023.000000	2046.000000
43.759998	0.033030	19.521002	6.416309	2.400622	6.118628	4.585443	0.000000	-10.000000	0.158333	-19.700001	633.833313	1023.000000	1023.000000	2046.000000
43.779999	0.032294	19.085680	6.016041	2.166635	6.375061	4.527944	0.000000	-10.000000	0.175000	-20.233334	627.166687	1023.000000	1023.000000	2046.000000
43.799999	0.031241	18.463375	6.044548	2.210821	5.843542	4.364464	0.000000	-10.000000	0.183333	-20.750000	620.500000	1023.000000	1023.000000	2046.000000
43.820000	0.031276	18.484205	5.526222	2.356062	6.245226	4.356695	0.000000	-10.000000	0.200000	-21.216667	613.500000	1023.000000	1023.000000	2046.000000
43.840000	0.030317	17.917536	5.249458	2.210206	5.798017	4.659855	0.000000	-10.000000	0.200000	-21.533333	606.333313	1023.000000	1023.000000	2046.000000
43.860001	0.030253	17.879572	5.361866	2.603889	5.395239	4.518577	0.000000	-10.000000	0.216667	-21.833334	599.166687	1023.000000	1023.000000	2046.000000
43.880001	0.029593	17.489313	4.885195	2.569980	5.652079	4.382061	0.000000	-10.000000	0.241667	-22.000000	591.833313	1023.000000	1023.000000	2046.000000
43.900002	0.027311	16.140873	4.770103	2.171594	4.836768	4.362408	0.000000	-10.000000	0.266667	-22.316668	584.500000	1023.000000	1023.000000	2046.000000
43.919998	0.024585	14.529494	4.177670	2.075598	4.356956	3.919272	0.000000	-10.000000	0.266667	-22.433334	577.166687	1023.000000	1023.000000	2046.000000
43.939999	0.020458	12.090639	3.409676	1.393645	3.653092	3.634226	0.000000	-10.000000	0.275000	-22.400000	569.666687	1023.000000	1023.000000	2046.000000
43.959999	0.017294	10.220491	3.187919	1.172421	2.766227	3.093924	0.000000	-10.000000	0.266667	-22.266666	562.333313	1023.000000	1023.000000	2046.000000
43.980000	0.015421	9.113950	2.467134	0.982621	2.943584	2.720611	0.000000	-10.000000	0.275000	-22.016666	554.833313	1023.000000	1023.000000	2046.000000
44.000000	0.013181	7.790125	2.097305	0.357935	2.490857	2.844028	0.000000	-10.000000	0.258333	-22.016666	547.500000	1023.000000	1023.000000	2046.000000
44.020000	0.012070	7.133150	2.056536	0.530430	2.139969	2.406215	0.000000	-10.000000	0.258333	-21.933334	540.166687	1023.000000	1023.000000	2046.000000
44.040001	0.010997	6.499320	1.511166	0.357863	2.415631	2.214660	0.000000	-10.000000	0.258333	-21.966667	532.833313	1023.000000	1023.000000	2046.000000
44.060001	0.009526	5.629740	1.520409	0.072734	1.806292	2.230305	0.000000	-10.000000	0.266667	-21.966667	525.500000	1023.000000	1023.000000	2046.000000
44.080002	0.009226	5.452782	1.226179	0.219804	2.098026	1.908773	0.000000	-10.000000	0.266667	-21.950001	518.166687	1023.000000	1023.000000	2046.000000
44.099998	0.008086	4.778592	1.075599	-0.295820	1.839341	2.159471	0.000000	-10.000000	0.266667	-21.950001	510.833344	1023.000000	1023.000000	2046.000000
44.119999	0.007890	4.663003	1.231173	-0.010780	1.639335	1.803275	0.000000	-10.000000	0.258333	-21.950001	503.500000	1023.000000	1023.000000	2046.000000
44.139999	0.007347	4.342282	0.807030	-0.115657	2.022447	1.628463	0.000000	-10.000000	0.266667	-21.816668	496.166656	1023.000000	1023.000000	2046.000000
44.160000	0.006751	3.989574	0.990609	-0.345871	1.597045	1.747790	0.000000	-10.000000	0.258333	-21.700001	488.833344	1023.000000	1023.000000	2046.000000
44.180000	0.007380	4.361500	0.908425	-0.099586	1.993859	1.558801	0.000000	-10.000000	0.258333	-21.600000	481.500000	1023.000000	1023.000000	2046.000000
44.200001	0.007194	4.251413	0.879984	-0.457323	1.902797	1.925955	0.000000	-10.000000	0.250000	-21.533335	474.166656	1023.000000	1023.000000	2046.000000
44.220001	0.007941	4.692935	1.093638	0.018000	1.821676	1.759621	0.000000	-10.000000	0.250000	-21.566668	467.000000	1023.000000	1023.000000	2046.000000
44.240002	0.007968	4.709340	0.619855	0.082397	2.221134	1.785955	0.000000	-10.000000	0.250000	-21.516668	459.833344	1023.000000	1023.000000	2046.000000
44.259998	0.007086	4.188098	0.546240	-0.066331	1.725162	1.983027	0.000000	-10.000000	0.241667	-21.283335	452.666656	1023.000000	1023.000000	2046.000000
44.279999	0.006285	3.714304	0.079726	0.138583	1.760613	1.735382	0.000000	-10.000000	0.216667	-20.783335	445.500000	1023.000000	1023.000000	2046.000000
44.299999	0.004440	2.623931	-0.490635	-0.262558	1.583430	1.793694	0.000000	-10.000000	0.191667	-20.650002	438.666656	1023.000000	1023.000000	2046.000000
44.320000	0.003302	1.951513	-0.528712	-0.132702	0.985140	1.627786	0.000000	-10.000000	0.175000	-20.716667	431.833344	1023.000000	1023.000000	2046.000000
44.340000	0.002238	1.322416	-1.130730	-0.124877	1.075662	1.502361	0.000000	-10.000000	0.183333	-21.016668	425.000000	1023.000000	1023.000000	2046.000000
44.360001	0.000790	0.466960	-1.332876	-0.588774	0.569535	1.819075	0.000000	-10.000000	0.191667	-21.033335	418.000000	1023.000000	1023.000000	2046.000000
44.380001	0.000227	0.134223	-1.368269	-0.153672	0.199539	1.456625	0.000000	-10.000000	0.191667	-21.233334	411.000000	1023.000000	1023.000000	2046.000000
44.400002	-0.000898	-0.530702	-1.927306	-0.326149	0.326906	1.395846	0.000000	-10.000000	0.183333	-21.116667	403.833344	1023.000000	1023.000000	2046.000000
44.419998	-0.001350	-0.798091	-1.830250	-0.437615	-0.093322	1.563095	0.000000	-10.000000	0.175000	-20.799999	396.666656	1023.000000	1023.000000	2046.000000
44.439999	-0.000899	-0.531196	-1.934018	-0.044750	0.031476	1.416097	0.000000	-10.000000	0.175000	-20.400000	389.666656	1023.000000	1023.000000	2046.000000
44.459999	-0.001166	-0.689309	-2.077715	-0.257712	0.011891	1.634227	0.000000	-10.000000	0.175000	-20.183334	382.833344	1023.000000	1023.000000	2046.000000
44.480000	-0.000938	-0.554583	-1.882988	0.033266	-0.298003	1.593142	0.000000	-10.000000	0.166667	-20.250000	376.166656	1023.000000	1023.000000	2046.000000
44.500000	-0.000751	-0.443924	-2.181167	0.340051	-0.162060	1.559253	0.000000	-10.000000	0.158333	-20.166668	369.333344	1023.000000	1023.000000	2046.000000
44.520000	-0.001135	-0.670731	-2.314656	0.142021	-0.292841	1.794744	0.000000	-10.000000	0.150000	-19.933334	362.666656	1023.000000	1023.000000	2046.000000
44.540001	-0.001245	-0.735858	-2.215269	0.430095	-0.670213	1.719529	0.000000	-10.000000	0.150000	-19.666668	356.000000	1023.000000	1023.000000	2046.000000
44.560001	-0.001188	-0.702379	-2.478645	0.735017	-0.680478	1.721727	0.000000	-10.000000	0.150000	-19.500000	349.500000	1023.000000	1023.000000	2046.000000
44.580002	-0.001777	-1.050221	-2.730944	0.557726	-0.765538	1.888533	0.000000	-10.000000	0.158333	-19.550001	343.000000	1023.000000	1023.000000	2046.000000
44.599998	-0.002086	-1.232578	-2.653989	0.689452	-1.203517	1.935476	0.000000	-10.000000	0.166667	-19.616667	336.333344	1023.000000	1023.000000	2046.000000
44.619999	-0.002184	-1.290506	-2.889740	1.007463	-1.252828	1.844600	0.000000	-10.000000	0.175000	-19.750000	329.833344	1023.000000	1023.000000	2046.000000
44.639999	-0.002965	-1.752355	-3.190289	0.788684	-1.317591	1.966841	0.000000	-10.000000	0.175000	-19.666666	323.166656	1023.000000	1023.000000	2046.000000
44.660000	-0.003319	-1.961518	-3.132533	0.850350	-1.733106	2.053771	0.000000	-10.000000	0.175000	-19.683334	316.666656	1023.000000	1023.000000	2046.000000
44.680000	-0.003512	-2.075606	-3.294188	1.163345	-1.884933	1.940170	0.000000	-10.000000	0.166667	-19.583334	310.000000	1023.000000	1023.000000	2046.000000
44.700001	-0.004407	-2.604641	-3.732618	1.084786	-1.831535	1.874725	0.000000	-10.000000	0.166667	-19.766668	303.500000	1023.000000	1023.000000	2046.000000
44.720001	-0.004686	-2.769133	-3.637074	0.873585	-2.255897	2.250254	0.000000	-10.000000	0.158333	-19.866667	297.000000	1023.000000	1023.000000	2046.000000
44.740002	-0.004835	-2.857346	-3.721588	1.360705	-2.456116	1.959653	0.000000	-10.000000	0.166667	-19.966667	290.333344	1023.000000	1023.000000	2046.000000
44.759998	-0.005764	-3.406624	-4.231555	1.243852	-2.341365	1.922443	0.000000	-10.000000	0.166667	-19.883333	283.666656	1023.000000	1023.000000	2046.000000
44.779999	-0.005999	-3.545663	-4.062311	1.047080	-2.840354	2.309922	0.000000	-10.000000	0.175000	-19.883333	277.000000	1023.000000	1023.000000	2046.000000
44.799999	-0.006192	-3.659671	-4.231631	1.499919	-2.954998	2.027040	0.000000	-10.000000	0.166667	-19.883333	270.333344	1023.000000	1023.000000	2046.000000
44.820000	-0.007040	-4.160490	-4.539714	1.285476	-2.962065	2.055813	0.000000	-10.000000	0.166667	-19.866667	263.666656	1023.000000	1023.000000	2046.000000
44.840000	-0.007258	-4.289756	-4.429222	1.180223	-3.326522	2.285765	0.000000	-10.000000	0.158333	-19.766666	257.000000	1023.000000	1023.000000	2046.000000
44.860001	-0.007592	-4.486763	-4.566074	1.566311	-3.476984	1.989983	0.000000	-10.000000	0.158333	-19.666668	250.333328	1023.000000	1023.000000	2046.000000
44.880001	-0.008449	-4.993093	-4.866180	1.204982	-3.447890	2.115995	0.000000	-10.000000	0.150000	-19.433334	243.833328	1023.000000	1023.000000	2046.000000
44.900002	-0.008594	-5.078974	-4.635482	1.376233	-3.839755	2.020030	0.000000	-10.000000	0.150000	-19.066668	237.333328	1023.000000	1023.000000	2046.000000
44.919998	-0.009687	-5.724839	-5.185249	1.426536	-3.753826	1.787701	0.000000	-10.000000	0.141667	-18.550001	231.000000	1023.000000	1023.000000	2046.000000
44.939999	-0.010900	-6.441782	-5.280701	0.870328	-4.209283	2.177875	0.000000	-10.000000	0.141667	-18.050001	224.666672	1023.000000	1023.000000	2046.000000
44.959999	-0.012448	-7.356569	-5.357050	1.214742	-4.841310	1.627049	0.000000	-10.000000	0.125000	-17.316668	218.500000	1023.000000	1023.000000	2046.000000
44.980000	-0.014930	-8.823503	-6.037591	0.922300	-5.014674	1.306462	0.000000	-10.000000	0.116667	-16.616667	212.833328	1023.000000	1023.000000	2046.000000
45.000000	-0.016419	-9.703623	-5.914279	0.157545	-5.564748	1.617859	0.000000	-10.000000	0.100000	-16.016666	207.333328	1023.000000	1023.000000	2046.000000
45.020000	-0.017450	-10.313115	-5.840262	0.390360	-5.882573	1.019360	0.000000	-10.000000	0.066667	-15.483334	202.166672	1023.000000	1023.000000	2046.000000
45.040001	-0.018729	-11.068909	-6.327885	0.127425	-5.632659	0.764210	0.000000	-10.000000	0.050000	-15.300000	197.000000	1023.000000	1023.000000	2046.000000
45.060001	-0.018634	-11.012693	-6.106080	-0.431094	-5.798203	1.322683	0.000000	-10.000000	0.041667	-15.033334	191.833328	1023.000000	1023.000000	2046.000000
45.080002	-0.018644	-11.018791	-6.184335	0.109908	-5.796980	0.852616	0.000000	-10.000000	0.058333	-14.966667	186.833328	1023.000000	1023.000000	2046.000000
45.099998	-0.019320	-11.418262	-6.719083	0.009998	-5.624848	0.915671	0.000000	-10.000000	0.050000	-14.700000	181.833328	1023.000000	1023.000000	2046.000000
45.119999	-0.018752	-11.082367	-6.520643	-0.047223	-5.905755	1.391254	0.000000	-10.000000	0.041667	-14.583333	177.000000	1023.000000	1023.000000	2046.000000
45.139999	-0.019000	-11.229028	-6.641601	0.486258	-6.060216	0.986532	0.000000	-10.000000	0.033333	-14.400001	172.000000	1023.000000	1023.000000	2046.000000
45.160000	-0.020133	-11.898425	-7.009251	0.141805	-5.981380	0.950401	0.000000	-10.000000	0.025000	-14.266667	167.166672	1023.000000	1023.000000	2046.000000
45.180000	-0.021441	-12.671912	-6.882555	-0.350332	-6.588490	1.149465	0.000000	-10.000000	0.008333	-14.016667	162.333328	1023.000000	1023.000000	2046.000000
45.200001	-0.024438	-14.442567	-7.430399	-0.221255	-7.169971	0.379058	0.000000	-10.000000	0.000000	-13.616667	157.666672	1023.000000	1023.000000	2046.000000
45.220001	-0.027773	-16.414091	-8.024621	-0.959243	-7.505575	0.075347	0.000000	-10.000000	0.000000	-12.750000	153.166672	1023.000000	1023.000000	2046.000000
45.240002	-0.029483	-17.424164	-8.013391	-1.377196	-8.052048	0.018471	0.000000	-10.000000	0.000000	-12.000000	149.000000	1023.000000	1023.000000	2046.000000
45.259998	-0.031158	-18.414410	-8.434277	-1.224130	-8.179166	-0.576837	0.000000	-10.000000	0.000000	-11.466667	145.000000	1023.000000	1023.000000	2046.000000
45.279999	-0.032585	-19.257481	-8.848802	-1.676953	-8.043482	-0.688245	0.000000	-10.000000	0.000000	-11.400001	142.333328	1023.000000	1023.000000	2046.000000
45.299999	-0.032854	-19.416716	-8.675985	-1.916562	-8.360360	-0.463807	0.000000	-10.000000	0.000000	-11.216667	138.333328	1023.000000	1023.000000	2046.000000
45.320000	-0.033654	-19.889755	-8.916942	-1.543260	-8.474536	-0.955017	0.000000	-10.000000	0.000000	-10.916667	134.666672	1023.000000	1023.000000	2046.000000
45.340000	-0.034422	-20.343643	-9.191915	-1.920979	-8.302196	-0.928555	0.000000	-10.000000	0.000000	-10.366667	129.666672	1023.000000	1023.000000	2046.000000
45.360001	-0.034231	-20.230690	-8.930587	-2.179469	-8.526858	-0.593777	0.000000	-10.000000	0.000000	-9.833333	126.333336	1023.000000	1023.000000	2046.000000
45.380001	-0.034535	-20.410225	-9.064346	-1.699179	-8.525491	-1.121209	0.000000	-10.000000	0.000000	-9.316667	123.000000	1023.000000	1023.000000	2046.000000
45.400002	-0.035153	-20.775244	-9.405445	-1.909852	-8.292862	-1.167084	0.000000	-10.000000	0.000000	-8.950001	120.000000	1023.000000	1023.000000	2046.000000
45.419998	-0.034424	-20.344828	-9.050111	-2.368946	-8.316278	-0.609494	0.000000	-10.000000	0.000000	-8.533334	117.000000	1023.000000	1023.000000	2046.000000
45.439999	-0.034104	-20.155350	-8.928508	-1.794613	-8.326972	-1.105257	0.000000	-10.000000	0.000000	-8.133333	114.166664	1023.000000	1023.000000	2046.000000
45.459999	-0.033994	-20.090443	-9.213088	-1.724464	-7.942008	-1.210883	0.000000	-10.000000	0.000000	-7.950000	111.333336	1023.000000	1023.000000	2046.000000
45.480000	-0.032593	-19.262592	-8.780450	-2.095069	-7.928390	-0.458682	0.000000	-10.000000	0.000000	-8.050000	108.666664	1023.000000	1023.000000	2046.000000
45.500000	-0.031992	-18.907549	-8.734204	-1.410864	-7.924448	-0.838032	0.000000	-10.000000	0.000000	-8.183333	106.000000	1023.000000	1023.000000	2046.000000
45.520000	-0.032310	-19.095329	-9.211782	-1.372770	-7.625466	-0.885310	0.000000	-10.000000	-0.016667	-7.916667	103.333336	1023.000000	1023.000000	2046.000000
45.540001	-0.031931	-18.871338	-9.049021	-1.811869	-7.732166	-0.278281	0.000000	-10.000000	-0.033333	-7.500000	100.666664	1023.000000	1023.000000	2046.000000
45.560001	-0.033119	-19.573513	-9.428231	-1.288269	-7.931786	-0.925228	0.000000	-10.000000	-0.050000	-7.233334	98.000000	1023.000000	1023.000000	2046.000000
45.580002	-0.034093	-20.149050	-9.785727	-1.848304	-7.795293	-0.719727	0.000000	-10.000000	-0.050000	-7.366667	95.666664	1023.000000	1023.000000	2046.000000
45.599998	-0.034332	-20.290264	-9.679770	-1.705917	-8.172538	-0.732037	0.000000	-10.000000	-0.050000	-7.433333	93.166664	1023.000000	1023.000000	2046.000000
45.619999	-0.035462	-20.957808	-10.151601	-1.558128	-8.209241	-1.038839	0.000000	-10.000000	-0.050000	-7.383333	90.833336	1023.000000	1023.000000	2046.000000
45.639999	-0.035425	-20.936226	-10.046048	-2.138451	-8.225856	-0.525872	0.000000	-10.000000	-0.050000	-6.983334	88.166664	1023.000000	1023.000000	2046.000000
45.660000	-0.035816	-21.167267	-9.995995	-1.644345	-8.534770	-0.992157	0.000000	-10.000000	-0.050000	-6.633334	85.833336	1023.000000	1023.000000	2046.000000
45.680000	-0.036484	-21.562220	-10.391238	-1.650544	-8.369459	-1.150979	0.000000	-10.000000	-0.066667	-6.050000	83.500000	1023.000000	1023.000000	2046.000000
45.700001	-0.035296	-20.860014	-9.968554	-2.100577	-8.295322	-0.495561	0.000000	-10.000000	-0.075000	-5.466667	81.500000	1023.000000	1023.000000	2046.000000
45.720001	-0.034948	-20.654396	-9.920563	-1.388867	-8.311913	-1.033053	0.000000	-10.000000	-0.083333	-4.866667	79.833336	1023.000000	1023.000000	2046.000000
45.740002	-0.034775	-20.552017	-10.145536	-1.446846	-7.985655	-0.973980	0.000000	-10.000000	-0.083333	-4.400000	78.166664	1023.000000	1023.000000	2046.000000
45.759998	-0.033252	-19.652140	-9.658727	-1.693792	-7.989191	-0.310429	0.000000	-10.000000	-0.091667	-4.033333	76.833336	1023.000000	1023.000000	2046.000000
45.779999	-0.033176	-19.607075	-9.787253	-0.947893	-7.975181	-0.896746	0.000000	-10.000000	-0.100000	-3.666667	75.333336	1023.000000	1023.000000	2046.000000
45.799999	-0.032583	-19.256542	-9.748433	-1.273979	-7.686178	-0.547952	0.000000	-10.000000	-0.091667	-3.416667	74.166664	1023.000000	1023.000000	2046.000000
45.820000	-0.031589	-18.669281	-9.435322	-1.035809	-7.802121	-0.396029	0.000000	-10.000000	-0.091667	-3.233333	73.000000	1023.000000	1023.000000	2046.000000
45.840000	-0.031634	-18.695660	-9.704325	-0.671002	-7.647856	-0.672477	0.000000	-10.000000	-0.083333	-3.050000	72.000000	1023.000000	1023.000000	2046.000000
45.860001	-0.030455	-17.998919	-9.367905	-1.106843	-7.473222	-0.050949	0.000000	-10.000000	-0.091667	-2.783333	71.000000	1023.000000	1023.000000	2046.000000
45.880001	-0.030271	-17.890379	-9.317346	-0.453394	-7.578653	-0.540986	0.000000	-10.000000	-0.091667	-2.550000	70.000000	1023.000000	1023.000000	2046.000000
45.900002	-0.030246	-17.875135	-9.542767	-0.617882	-7.277408	-0.437080	0.000000	-10.000000	-0.108333	-2.300000	69.000000	1023.000000	1023.000000	2046.000000
45.919998	-0.029143	-17.223637	-9.139323	-0.868665	-7.315678	0.100030	0.000000	-10.000000	-0.108333	-2.116667	68.166664	1023.000000	1023.000000	2046.000000
45.939999	-0.029308	-17.321156	-9.299756	-0.263516	-7.289882	-0.468001	0.000000	-10.000000	-0.108333	-1.916667	67.500000	1023.000000	1023.000000	2046.000000
45.959999	-0.028883	-17.069828	-9.252692	-0.691435	-7.005754	-0.119947	0.000000	-10.000000	-0.100000	-1.850000	67.166664	1023.000000	1023.000000	2046.000000
45.980000	-0.028242	-16.690895	-9.005175	-0.578876	-7.095588	-0.011256	0.000000	-10.000000	-0.091667	-1.933333	67.000000	1023.000000	1023.000000	2046.000000
46.000000	-0.028490	-16.837629	-9.202354	-0.156626	-7.063815	-0.414835	0.000000	-10.000000	-0.091667	-2.116667	66.833336	1023.000000	1023.000000	2046.000000
46.020000	-0.027872	-16.472330	-9.079609	-0.589539	-6.787002	-0.016181	0.000000	-10.000000	-0.091667	-2.316667	66.333336	1023.000000	1023.000000	2046.000000
46.040001	-0.027467	-16.233044	-8.932921	-0.351105	-6.876595	-0.072422	0.000000	-10.000000	-0.100000	-2.433333	65.666664	1023.000000	1023.000000	2046.000000
46.060001	-0.027820	-16.441858	-9.147819	-0.129906	-6.873058	-0.291076	0.000000	-10.000000	-0.100000	-2.500000	64.500000	1023.000000	1023.000000	2046.000000
46.080002	-0.027061	-15.993235	-8.910466	-0.602862	-6.674025	0.194118	0.000000	-10.000000	-0.100000	-2.500000	63.666668	1023.000000	1023.000000	2046.000000
46.099998	-0.027253	-16.106339	-8.937838	-0.142996	-6.812858	-0.212647	0.000000	-10.000000	-0.100000	-2.516667	62.833332	1023.000000	1023.000000	2046.000000
46.119999	-0.028141	-16.631256	-9.285559	-0.149832	-6.858984	-0.336882	0.000000	-10.000000	-0.100000	-2.450000	62.333332	1023.000000	1023.000000	2046.000000
46.139999	-0.028428	-16.801119	-9.158612	-0.705966	-6.971276	0.034734	0.000000	-10.000000	-0.100000	-2.250000	61.666668	1023.000000	1023.000000	2046.000000
46.160000	-0.030011	-17.736345	-9.330531	-0.377460	-7.427122	-0.601233	0.000000	-10.000000	-0.100000	-1.850000	61.166668	1023.000000	1023.000000	2046.000000
46.180000	-0.031452	-18.588203	-9.540833	-0.806641	-7.527294	-0.713435	0.000000	-10.000000	-0.100000	-1.250000	61.000000	1023.000000	1023.000000	2046.000000
46.200001	-0.031567	-18.656382	-9.198475	-1.269944	-7.714932	-0.473030	0.000000	-10.000000	-0.100000	-0.616667	61.000000	1023.000000	1023.000000	2046.000000
46.220001	-0.032609	-19.272024	-9.407104	-0.978783	-7.806828	-1.079310	0.000000	-10.000000	-0.100000	-0.733333	61.000000	1023.000000	1023.000000	2046.000000
46.240002	-0.031991	-18.906580	-9.229686	-1.474470	-7.447677	-0.754747	0.000000	-10.000000	-0.100000	-1.383333	61.000000	1023.000000	1023.000000	2046.000000
46.259998	-0.031949	-18.882135	-9.261716	-1.262245	-7.469497	-0.888678	0.000000	-10.000000	-0.100000	-2.283333	60.500000	1023.000000	1023.000000	2046.000000
46.279999	-0.032103	-18.972864	-9.489082	-1.146656	-7.425898	-0.911228	0.000000	-10.000000	-0.091667	-2.633333	59.666668	1023.000000	1023.000000	2046.000000
46.299999	-0.031115	-18.388918	-9.322273	-1.347501	-7.369887	-0.349256	0.000000	-10.000000	-0.091667	-2.650000	58.500000	1023.000000	1023.000000	2046.000000
46.320000	-0.031518	-18.626860	-9.478388	-0.693284	-7.585188	-0.870000	0.000000	-10.000000	-0.091667	-2.433333	57.666668	1023.000000	1023.000000	2046.000000
46.340000	-0.031222	-18.452362	-9.475171	-1.067312	-7.334819	-0.575061	0.000000	-10.000000	-0.100000	-2.183333	57.166668	1023.000000	1023.000000	2046.000000
46.360001	-0.031745	-18.761084	-9.369384	-1.062365	-7.696986	-0.632349	0.000000	-10.000000	-0.100000	-2.066667	56.666668	1023.000000	1023.000000	2046.000000
46.380001	-0.034333	-20.290962	-9.847389	-1.229005	-8.154155	-1.060414	0.000000	-10.000000	-0.100000	-1.900000	56.333332	1023.000000	1023.000000	2046.000000
46.400002	-0.036349	-21.481995	-9.976879	-1.979931	-8.578297	-0.946889	0.000000	-10.000000	-0.100000	-1.233333	56.000000	1023.000000	1023.000000	2046.000000
46.419998	-0.039241	-23.191286	-10.450761	-1.850820	-9.138944	-1.750763	0.000000	-10.000000	-0.100000	-0.516667	56.000000	1023.000000	1023.000000	2046.000000
46.439999	-0.040745	-24.080374	-10.745826	-2.355154	-9.152845	-1.826549	0.000000	-10.000000	-0.100000	0.000000	56.000000	1023.000000	1023.000000	2046.000000
46.459999	-0.041065	-24.269571	-10.650992	-2.725482	-9.315439	-1.577658	0.000000	-10.000000	-0.100000	0.000000	56.000000	1023.000000	1023.000000	2046.000000
46.480000	-0.042271	-24.982021	-10.975620	-2.371177	-9.459901	-2.175323	0.000000	-10.000000	-0.100000	0.000000	56.000000	1023.000000	1023.000000	2046.000000
46.500000	-0.042719	-25.246685	-11.102130	-2.671686	-9.369560	-2.103308	0.000000	-10.000000	-0.100000	0.000000	56.000000	1023.000000	1023.000000	2046.000000
46.520000	-0.042449	-25.087088	-10.929552	-2.933390	-9.423076	-1.801070	0.000000	-10.000000	-0.100000	0.000000	56.000000	1023.000000	1023.000000	2046.000000
46.540001	-0.043175	-25.516495	-11.121164	-2.468431	-9.568351	-2.358549	0.000000	-10.000000	-0.100000	0.000000	56.000000	1023.000000	1023.000000	2046.000000
46.560001	-0.043094	-25.468504	-11.156675	-2.769068	-9.302387	-2.240374	0.000000	-10.000000	-0.091667	0.000000	56.000000	1023.000000	1023.000000	2046.000000
46.580002	-0.042571	-25.159203	-10.931301	-2.872311	-9.363398	-1.992194	0.000000	-10.000000	-0.083333	0.000000	56.000000	1023.000000	1023.000000	2046.000000
46.599998	-0.042911	-25.360678	-11.080539	-2.506733	-9.403753	-2.369652	0.000000	-10.000000	-0.083333	0.000000	56.000000	1023.000000	1023.000000	2046.000000
46.619999	-0.042383	-25.048578	-11.001366	-2.810299	-9.050199	-2.186714	0.000000	-10.000000	-0.100000	0.000000	56.000000	1023.000000	1023.000000	2046.000000
46.639999	-0.041603	-24.587294	-10.773831	-2.721005	-9.070355	-2.022101	0.000000	-10.000000	-0.108333	0.000000	56.000000	1023.000000	1023.000000	2046.000000
46.660000	-0.041289	-24.401510	-10.816175	-2.366642	-9.024858	-2.193835	0.000000	-10.000000	-0.108333	0.000000	56.000000	1023.000000	1023.000000	2046.000000
46.680000	-0.039850	-23.551123	-10.587599	-2.542308	-8.633377	-1.787840	0.000000	-10.000000	-0.100000	-0.516667	56.000000	1023.000000	1023.000000	2046.000000
46.700001	-0.039359	-23.261385	-10.564166	-2.095748	-8.727318	-1.874153	0.000000	-10.000000	-0.100000	-0.916667	56.000000	1023.000000	1023.000000	2046.000000
46.720001	-0.039107	-23.112030	-10.749446	-2.036097	-8.518928	-1.807559	0.000000	-10.000000	-0.100000	-0.916667	56.000000	1023.000000	1023.000000	2046.000000
46.740002	-0.038728	-22.888258	-10.708699	-2.252226	-8.474987	-1.452347	0.000000	-10.000000	-0.100000	-0.400000	56.000000	1023.000000	1023.000000	2046.000000
46.759998	-0.039893	-23.576899	-11.102777	-1.910927	-8.736071	-1.827125	0.000000	-10.000000	-0.091667	-0.283333	56.000000	1023.000000	1023.000000	2046.000000
46.779999	-0.039870	-23.563210	-11.151483	-2.358758	-8.480037	-1.572932	0.000000	-10.000000	-0.091667	-0.983333	56.000000	1023.000000	1023.000000	2046.000000
46.799999	-0.040544	-23.961647	-11.294784	-2.047704	-8.847036	-1.772123	0.000000	-10.000000	-0.083333	-1.633333	55.666668	1023.000000	1023.000000	2046.000000
46.820000	-0.040942	-24.196449	-11.475571	-2.214096	-8.760472	-1.746309	0.000000	-10.000000	-0.091667	-1.816667	55.333332	1023.000000	1023.000000	2046.000000
46.840000	-0.040937	-24.194029	-11.383086	-2.320851	-8.918468	-1.571623	0.000000	-10.000000	-0.083333	-1.316667	55.000000	1023.000000	1023.000000	2046.000000
46.860001	-0.041519	-24.537626	-11.573954	-2.099147	-9.023325	-1.841202	0.000000	-10.000000	-0.091667	-0.666667	55.000000	1023.000000	1023.000000	2046.000000
46.880001	-0.040605	-23.997837	-11.327757	-2.374527	-8.766106	-1.529448	0.000000	-10.000000	-0.091667	0.066667	55.000000	1023.000000	1023.000000	2046.000000
46.900002	-0.040627	-24.010496	-11.343098	-1.908164	-8.949453	-1.809780	0.000000	-10.000000	-0.100000	0.750000	55.000000	1023.000000	1023.000000	2046.000000
46.919998	-0.039527	-23.360727	-11.195962	-2.066518	-8.511737	-1.586510	0.000000	-10.000000	-0.100000	1.266667	55.000000	1023.000000	1023.000000	2046.000000
46.939999	-0.038673	-22.855459	-11.037213	-1.845942	-8.542205	-1.430100	0.000000	-10.000000	-0.100000	1.533333	55.000000	1023.000000	1023.000000	2046.000000
46.959999	-0.038160	-22.552734	-11.034614	-1.575092	-8.468195	-1.474833	0.000000	-10.000000	-0.100000	1.566667	55.000000	1023.000000	1023.000000	2046.000000
46.980000	-0.036707	-21.693958	-10.726935	-1.714452	-8.170170	-1.082402	0.000000	-10.000000	-0.100000	1.516667	55.000000	1023.000000	1023.000000	2046.000000
47.000000	-0.036663	-21.667950	-10.792829	-1.180330	-8.359805	-1.334987	0.000000	-10.000000	-0.100000	1.466667	55.000000	1023.000000	1023.000000	2046.000000
47.020000	-0.035781	-21.146444	-10.688335	-1.299629	-7.969698	-1.188780	0.000000	-10.000000	-0.100000	1.416667	55.000000	1023.000000	1023.000000	2046.000000
47.040001	-0.034985	-20.675903	-10.525283	-1.141501	-8.042612	-0.966507	0.000000	-10.000000	-0.100000	1.416667	55.000000	1023.000000	1023.000000	2046.000000
47.060001	-0.034714	-20.516218	-10.562732	-0.872983	-8.017839	-1.062665	0.000000	-10.000000	-0.108333	1.433333	55.000000	1023.000000	1023.000000	2046.000000
47.080002	-0.033591	-19.852188	-10.327418	-1.074957	-7.677492	-0.772322	0.000000	-10.000000	-0.108333	1.516667	55.000000	1023.000000	1023.000000	2046.000000
47.099998	-0.033512	-19.805677	-10.335389	-0.678066	-7.833637	-0.958586	0.000000	-10.000000	-0.116667	1.533333	55.000000	1023.000000	1023.000000	2046.000000
47.119999	-0.033020	-19.514692	-10.304347	-0.737663	-7.600217	-0.872465	0.000000	-10.000000	-0.108333	1.516667	55.000000	1023.000000	1023.000000	2046.000000
47.139999	-0.032167	-19.010471	-10.123373	-0.862003	-7.449493	-0.575602	0.000000	-10.000000	-0.108333	1.366667	55.000000	1023.000000	1023.000000	2046.000000
47.160000	-0.032376	-19.133982	-10.208356	-0.504770	-7.604592	-0.816263	0.000000	-10.000000	-0.100000	0.883333	55.000000	1023.000000	1023.000000	2046.000000
47.180000	-0.031515	-18.625208	-10.033103	-0.746370	-7.200603	-0.645132	0.000000	-10.000000	-0.100000	0.400000	55.000000	1023.000000	1023.000000	2046.000000
47.200001	-0.031419	-18.568821	-10.011736	-0.489019	-7.386115	-0.681951	0.000000	-10.000000	-0.100000	0.000000	55.000000	1023.000000	1023.000000	2046.000000
47.220001	-0.031266	-18.477913	-10.058107	-0.491649	-7.212190	-0.715966	0.000000	-10.000000	-0.100000	0.000000	55.000000	1023.000000	1023.000000	2046.000000
47.240002	-0.030374	-17.951082	-9.834835	-0.671209	-7.070339	-0.374698	0.000000	-10.000000	-0.100000	0.000000	55.000000	1023.000000	1023.000000	2046.000000
47.259998	-0.030976	-18.306528	-10.010854	-0.277626	-7.302401	-0.715647	0.000000	-10.000000	-0.100000	0.000000	55.000000	1023.000000	1023.000000	2046.000000
47.279999	-0.031187	-18.431770	-10.110408	-0.488738	-7.114545	-0.718078	0.000000	-10.000000	-0.100000	0.000000	55.000000	1023.000000	1023.000000	2046.000000
47.299999	-0.031848	-18.822277	-10.146192	-0.658002	-7.443391	-0.574692	0.000000	-10.000000	-0.100000	0.000000	55.000000	1023.000000	1023.000000	2046.000000
47.320000	-0.033359	-19.714989	-10.289750	-0.594079	-7.868167	-0.962992	0.000000	-10.000000	-0.100000	0.000000	55.000000	1023.000000	1023.000000	2046.000000
47.340000	-0.033814	-19.984360	-10.191527	-1.060979	-7.694322	-1.037531	0.000000	-10.000000	-0.108333	0.000000	55.000000	1023.000000	1023.000000	2046.000000
47.360001	-0.034563	-20.426779	-10.153413	-1.129273	-8.009362	-1.134731	0.000000	-10.000000	-0.108333	0.000000	55.000000	1023.000000	1023.000000	2046.000000
47.380001	-0.034639	-20.471493	-10.085011	-1.197072	-7.921492	-1.267918	0.000000	-10.000000	-0.108333	0.000000	55.000000	1023.000000	1023.000000	2046.000000
47.400002	-0.033798	-19.974382	-9.950829	-1.481702	-7.559780	-0.982071	0.000000	-10.000000	-0.091667	0.000000	55.000000	1023.000000	1023.000000	2046.000000
47.419998	-0.034062	-20.130636	-10.096738	-1.040823	-7.713609	-1.279467	0.000000	-10.000000	-0.091667	0.000000	55.000000	1023.000000	1023.000000	2046.000000
47.439999	-0.033588	-19.850283	-10.116704	-1.166147	-7.495148	-1.072283	0.000000	-10.000000	-0.091667	0.000000	55.000000	1023.000000	1023.000000	2046.000000
47.459999	-0.033213	-19.629122	-10.129492	-1.052295	-7.648183	-0.799153	0.000000	-10.000000	-0.100000	0.000000	55.000000	1023.000000	1023.000000	2046.000000
47.480000	-0.033433	-19.759045	-10.156315	-0.800139	-7.835626	-0.966966	0.000000	-10.000000	-0.100000	0.283333	55.000000	1023.000000	1023.000000	2046.000000
47.500000	-0.033024	-19.517311	-10.011074	-1.068659	-7.546054	-0.891523	0.000000	-10.000000	-0.108333	0.783333	55.000000	1023.000000	1023.000000	2046.000000
47.520000	-0.034450	-20.360039	-10.192874	-1.068644	-8.085554	-1.012966	0.000000	-10.000000	-0.108333	1.366667	55.000000	1023.000000	1023.000000	2046.000000
47.540001	-0.037043	-21.892138	-10.540221	-1.486637	-8.520538	-1.344741	0.000000	-10.000000	-0.116667	1.900000	55.000000	1023.000000	1023.000000	2046.000000
47.560001	-0.039283	-23.216234	-10.838573	-1.992745	-8.971405	-1.413511	0.000000	-10.000000	-0.108333	2.516667	55.000000	1023.000000	1023.000000	2046.000000
47.580002	-0.041725	-24.659674	-11.132442	-2.036957	-9.519502	-1.970772	0.000000	-10.000000	-0.116667	3.200000	55.000000	1023.000000	1023.000000	2046.000000
47.599998	-0.042274	-24.983805	-11.264016	-2.454477	-9.277627	-1.987684	0.000000	-10.000000	-0.116667	3.700000	55.000000	1023.000000	1023.000000	2046.000000
47.619999	-0.043420	-25.661480	-11.481184	-2.415557	-9.626460	-2.138279	0.000000	-10.000000	-0.116667	3.966667	55.000000	1023.000000	1023.000000	2046.000000
47.639999	-0.043744	-25.852545	-11.515419	-2.581816	-9.572945	-2.182366	0.000000	-10.000000	-0.125000	4.100000	55.000000	1023.000000	1023.000000	2046.000000
47.660000	-0.043462	-25.685766	-11.483987	-2.736101	-9.466431	-1.999247	0.000000	-10.000000	-0.125000	4.450000	55.000000	1023.000000	1023.000000	2046.000000
47.680000	-0.044237	-26.144295	-11.629953	-2.482638	-9.740598	-2.291104	0.000000	-10.000000	-0.150000	5.100000	55.000000	1023.000000	1023.000000	2046.000000
47.700001	-0.043781	-25.874298	-11.559387	-2.688139	-9.440070	-2.186702	0.000000	-10.000000	-0.150000	6.000000	55.000000	1023.000000	1023.000000	2046.000000
47.720001	-0.043324	-25.604750	-11.478608	-2.712359	-9.413589	-2.000194	0.000000	-10.000000	-0.166667	6.800000	55.000000	1023.000000	1023.000000	2046.000000
47.740002	-0.043416	-25.658827	-11.432181	-2.485208	-9.554465	-2.186971	0.000000	-10.000000	-0.166667	7.383333	55.000000	1023.000000	1023.000000	2046.000000
47.759998	-0.042338	-25.021969	-11.266053	-2.676939	-9.010598	-2.068379	0.000000	-10.000000	-0.183333	7.966667	55.000000	1023.000000	1023.000000	2046.000000
47.779999	-0.041986	-24.813593	-11.255916	-2.501777	-9.044954	-2.010946	0.000000	-10.000000	-0.191667	8.600000	49.500000	1023.000000	1023.000000	2046.000000
47.799999	-0.041091	-24.284834	-11.022726	-2.448136	-8.862594	-1.951379	0.000000	-10.000000	-0.200000	9.250000	38.666668	1023.000000	1023.000000	2046.000000
47.820000	-0.039220	-23.178736	-10.790930	-2.429283	-8.308167	-1.650356	0.000000	-10.000000	-0.191667	9.800000	29.000000	1023.000000	1023.000000	2046.000000
47.840000	-0.038601	-22.813353	-10.684824	-2.029913	-8.412748	-1.685868	0.000000	-10.000000	-0.216667	10.500000	25.833334	1023.000000	1023.000000	2046.000000
47.860001	-0.036831	-21.767384	-10.527536	-2.055722	-7.799574	-1.384550	0.000000	-10.000000	-0.233333	11.416667	29.333334	1023.000000	1023.000000	2046.000000
47.880001	-0.036141	-21.359407	-10.559770	-1.953063	-7.747850	-1.098724	0.000000	-10.000000	-0.266667	12.533334	33.000000	1023.000000	1023.000000	2046.000000
47.900002	-0.036113	-21.342562	-10.571387	-1.819291	-7.792323	-1.159560	0.000000	-10.000000	-0.258333	13.350000	37.000000	1023.000000	1023.000000	2046.000000
47.919998	-0.035346	-20.889278	-10.616659	-1.972911	-7.334910	-0.964798	0.000000	-10.000000	-0.275000	14.150001	41.333332	1023.000000	1023.000000	2046.000000
47.939999	-0.035669	-21.080330	-10.687798	-1.834559	-7.561203	-0.996771	0.000000	-10.000000	-0.291667	14.850000	45.833332	1023.000000	1023.000000	2046.000000
47.959999	-0.035015	-20.694088	-10.587280	-1.952802	-7.270886	-0.883120	0.000000	-10.000000	-0.325000	16.000000	50.666668	1023.000000	1023.000000	2046.000000
47.980000	-0.034432	-20.349411	-10.546288	-2.045124	-7.107006	-0.650995	0.000000	-10.000000	-0.350000	16.983334	55.833332	1023.000000	1023.000000	2046.000000
48.000000	-0.034415	-20.339083	-10.376585	-1.971959	-7.248061	-0.742477	0.000000	-10.000000	-0.391667	18.233334	61.500000	1023.000000	1023.000000	2046.000000
48.020000	-0.032981	-19.491714	-10.148561	-2.017987	-6.647162	-0.678005	0.000000	-10.000000	-0.416667	19.466667	67.500000	1023.000000	1023.000000	2046.000000
48.040001	-0.032294	-19.085831	-9.957209	-1.868983	-6.648087	-0.611552	0.000000	-10.000000	-0.450000	20.883333	73.666664	1023.000000	1023.000000	2046.000000
48.060001	-0.030085	-17.780291	-9.531816	-1.887883	-5.968207	-0.392384	0.000000	-10.000000	-0.458333	22.000000	80.333336	1023.000000	1023.000000	2046.000000
48.080002	-0.028291	-16.719780	-9.259540	-1.747840	-5.628455	-0.083947	0.000000	-10.000000	-0.491667	22.866667	87.500000	1023.000000	1023.000000	2046.000000
48.099998	-0.026526	-15.677106	-8.793961	-1.504105	-5.363822	-0.015219	0.000000	-10.000000	-0.525000	23.766666	95.166664	1023.000000	1023.000000	2046.000000
48.119999	-0.024033	-14.203245	-8.409052	-1.413419	-4.641402	0.260628	0.000000	-10.000000	-0.550000	24.750000	103.000000	1023.000000	1023.000000	2046.000000
48.139999	-0.022813	-13.482236	-8.075825	-1.147205	-4.606145	0.346939	0.000000	-10.000000	-0.558333	25.566668	111.000000	1023.000000	1023.000000	2046.000000
48.160000	-0.020602	-12.175961	-7.652541	-1.059262	-4.023890	0.559733	0.000000	-10.000000	-0.566667	25.966667	119.333336	1023.000000	1023.000000	2046.000000
48.180000	-0.018818	-11.121692	-7.357960	-0.991865	-3.616917	0.845051	0.000000	-10.000000	-0.591667	26.350000	127.833336	1023.000000	1023.000000	2046.000000
48.200001	-0.017582	-10.390697	-6.925416	-0.713595	-3.589985	0.838300	0.000000	-10.000000	-0.625000	26.566668	136.666672	1023.000000	1023.000000	2046.000000
48.220001	-0.015344	-9.068139	-6.607229	-0.671311	-2.808763	1.019164	0.000000	-10.000000	-0.650000	27.066668	145.500000	1023.000000	1023.000000	2046.000000
48.240002	-0.014331	-8.469894	-6.350358	-0.652501	-2.719898	1.252864	0.000000	-10.000000	-0.675000	27.433334	154.500000	1023.000000	1023.000000	2046.000000
48.259998	-0.012765	-7.543932	-5.946465	-0.484174	-2.418216	1.304923	0.000000	-10.000000	-0.683333	28.033335	163.500000	1023.000000	1023.000000	2046.000000
48.279999	-0.011042	-6.525574	-5.750316	-0.479219	-1.841967	1.545928	0.000000	-10.000000	-0.683333	28.350000	169.500000	1023.000000	1023.000000	2046.000000
48.299999	-0.010355	-6.120044	-5.365175	-0.303893	-1.959265	1.508289	0.000000	-10.000000	-0.675000	28.700001	178.833328	1023.000000	1023.000000	2046.000000
48.320000	-0.008443	-4.989759	-5.098257	-0.272825	-1.275244	1.656568	0.000000	-10.000000	-0.683333	28.900000	188.500000	1023.000000	1023.000000	2046.000000
48.340000	-0.007706	-4.554124	-4.914024	-0.326576	-1.239945	1.926422	0.000000	-10.000000	-0.691667	29.183334	201.500000	1023.000000	1023.000000	2046.000000
48.360001	-0.006465	-3.820645	-4.498701	-0.141786	-1.092122	1.911964	0.000000	-10.000000	-0.716667	29.416668	211.166672	1023.000000	1023.000000	2046.000000
48.380001	-0.005310	-3.137970	-4.405734	-0.128985	-0.635839	2.032588	0.000000	-10.000000	-0.733333	29.950001	220.833328	1023.000000	1023.000000	2046.000000
48.400002	-0.005474	-3.235216	-4.083039	-0.177611	-0.953386	1.978820	0.000000	-10.000000	-0.750000	30.333334	230.500000	1023.000000	1023.000000	2046.000000
48.419998	-0.004387	-2.592838	-3.836730	-0.271882	-0.385413	1.901186	0.000000	-10.000000	-0.758333	30.750000	240.833328	1023.000000	1023.000000	2046.000000
48.439999	-0.004272	-2.524712	-3.529011	-0.513751	-0.500485	2.018535	0.000000	-10.000000	-0.766667	30.733334	251.166672	1023.000000	1023.000000	2046.000000
48.459999	-0.002414	-1.426605	-2.930568	-0.528484	0.057686	1.974761	0.000000	-10.000000	-0.783333	30.750000	261.500000	1023.000000	1023.000000	2046.000000
48.480000	-0.000846	-0.499917	-2.561693	-0.639050	0.476160	2.224666	0.000000	-10.000000	-0.783333	30.800001	271.500000	1023.000000	1023.000000	2046.000000
48.500000	0.000950	0.561592	-2.032349	-0.427293	0.741357	2.279877	0.000000	-10.000000	-0.775000	30.700001	281.833344	1023.000000	1023.000000	2046.000000
48.520000	0.002913	1.721581	-1.871652	-0.252004	1.410758	2.434479	0.000000	-10.000000	-0.758333	30.766666	292.166656	1023.000000	1023.000000	2046.000000
48.540001	0.003526	2.084092	-1.502021	-0.105213	1.126158	2.565169	0.000000	-10.000000	-0.750000	30.416666	302.500000	1023.000000	1023.000000	2046.000000
48.560001	0.005675	3.354057	-1.332557	0.224879	1.824363	2.637372	0.000000	-10.000000	-0.758333	30.566668	312.500000	1023.000000	1023.000000	2046.000000
48.580002	0.006522	3.854551	-0.972604	0.144564	1.718563	2.964028	0.000000	-10.000000	-0.766667	30.633333	322.666656	1023.000000	1023.000000	2046.000000
48.599998	0.008365	4.943715	-0.450847	0.317817	2.093889	2.982857	0.000000	-10.000000	-0.791667	30.883333	333.000000	1023.000000	1023.000000	2046.000000
48.619999	0.007730	4.568228	-0.523539	-0.004992	2.044635	3.052124	0.000000	-10.000000	-0.783333	31.299999	343.333344	1023.000000	1023.000000	2046.000000
48.639999	0.006063	3.583041	-0.346894	-0.176567	1.392957	2.713544	0.000000	-10.000000	-0.758333	31.449999	353.833344	1023.000000	1023.000000	2046.000000
48.660000	0.004944	2.921724	-0.605901	-0.500253	1.527341	2.500536	0.000000	-10.000000	-0.725000	31.483334	364.166656	1023.000000	1023.000000	2046.000000
48.680000	0.003737	2.208699	-0.460361	-0.729125	1.046063	2.352123	0.000000	-10.000000	-0.725000	30.933332	374.833344	1023.000000	1023.000000	2046.000000
48.700001	0.004482	2.648753	-0.512760	-0.761254	1.695853	2.226914	0.000000	-10.000000	-0.750000	30.650000	385.166656	1023.000000	1023.000000	2046.000000
48.720001	0.004153	2.454318	-0.384831	-0.951259	1.451948	2.338460	0.000000	-10.000000	-0.775000	30.700001	395.500000	1023.000000	1023.000000	2046.000000
48.740002	0.005591	3.304193	-0.249770	-0.830959	2.114919	2.270003	0.000000	-10.000000	-0.791667	30.933334	405.666656	1023.000000	1023.000000	2046.000000
48.759998	0.005933	3.506290	-0.133993	-1.088354	2.195409	2.533228	0.000000	-10.000000	-0.800000	31.150000	416.000000	1023.000000	1023.000000	2046.000000
48.779999	0.007092	4.191614	0.419910	-0.866222	2.212018	2.425909	0.000000	-10.000000	-0.783333	31.000000	426.333344	1023.000000	1023.000000	2046.000000
48.799999	0.008510	5.029227	0.585558	-0.925816	2.887278	2.482207	0.000000	-10.000000	-0.775000	30.866667	436.666656	1023.000000	1023.000000	2046.000000
48.820000	0.009262	5.473850	1.201337	-0.945760	2.685748	2.532525	0.000000	-10.000000	-0.758333	30.866667	447.000000	1023.000000	1023.000000	2046.000000
48.840000	0.011488	6.789596	1.523379	-0.739969	3.467480	2.538705	0.000000	-10.000000	-0.758333	31.016666	457.333344	1023.000000	1023.000000	2046.000000
48.860001	0.012533	7.407160	1.875792	-0.947869	3.637025	2.842212	0.000000	-10.000000	-0.750000	31.283333	467.666656	1023.000000	1023.000000	2046.000000
48.880001	0.014390	8.504594	2.598886	-0.623162	3.777511	2.751358	0.000000	-10.000000	-0.741667	31.183332	478.000000	1023.000000	1023.000000	2046.000000
48.900002	0.016436	9.713668	2.797813	-0.525925	4.633696	2.808084	0.000000	-10.000000	-0.733333	30.933332	488.333344	1023.000000	1023.000000	2046.000000
48.919998	0.017734	10.480512	3.308450	-0.524896	4.611875	3.085083	0.000000	-10.000000	-0.725000	30.433332	498.833344	1023.000000	1023.000000	2046.000000
48.939999	0.020433	12.076171	3.829705	-0.066076	5.126559	3.185983	0.000000	-10.000000	-0.716667	30.049999	509.166656	1023.000000	1023.000000	2046.000000
48.959999	0.022116	13.070279	3.919706	-0.052407	5.747810	3.455170	0.000000	-10.000000	-0.691667	29.466667	519.500000	1023.000000	1023.000000	2046.000000
48.980000	0.022820	13.486778	4.297342	0.042591	5.635531	3.511314	0.000000	-10.000000	-0.658333	28.933332	529.333313	1023.000000	1023.000000	2046.000000
49.000000	0.024419	14.431396	4.377464	0.297006	6.169808	3.587119	0.000000	-10.000000	-0.625000	27.766666	539.000000	1023.000000	1023.000000	2046.000000
49.020000	0.024780	14.645188	4.382257	0.106308	6.402514	3.754110	0.000000	-10.000000	-0.591667	26.966667	548.333313	1023.000000	1023.000000	2046.000000
49.040001	0.025156	14.866931	4.776894	0.137824	6.147111	3.805102	0.000000	-10.000000	-0.550000	25.666666	557.500000	1023.000000	1023.000000	2046.000000
49.060001	0.026618	15.731255	4.927434	0.275360	6.672555	3.855905	0.000000	-10.000000	-0.525000	25.166666	566.333313	1023.000000	1023.000000	2046.000000
49.080002	0.026840	15.862311	5.097488	-0.052796	6.778706	4.038913	0.000000	-10.000000	-0.516667	24.666666	574.833313	1023.000000	1023.000000	2046.000000
49.099998	0.027786	16.421520	5.765726	0.047703	6.672598	3.935493	0.000000	-10.000000	-0.533333	24.750000	583.000000	1023.000000	1023.000000	2046.000000
49.119999	0.029684	17.543173	5.968009	0.174657	7.439180	3.961328	0.000000	-10.000000	-0.541667	24.916666	591.166687	1023.000000	1023.000000	2046.000000
49.139999	0.031056	18.353912	6.481122	-0.040810	7.581451	4.332150	0.000000	-10.000000	-0.550000	25.200001	599.500000	1023.000000	1023.000000	2046.000000
49.160000	0.033796	19.973465	7.222018	0.513040	7.959826	4.278580	0.000000	-10.000000	-0.550000	25.316668	608.000000	1023.000000	1023.000000	2046.000000
49.180000	0.035838	21.180025	7.439419	0.534000	8.658030	4.548576	0.000000	-10.000000	-0.550000	25.450001	616.500000	1023.000000	1023.000000	2046.000000
49.200001	0.037507	22.166811	8.124189	0.759633	8.595181	4.687809	0.000000	-10.000000	-0.541667	25.299999	624.833313	1023.000000	1023.000000	2046.000000
49.220001	0.039944	23.606916	8.390802	1.159849	9.265367	4.790900	0.000000	-10.000000	-0.541667	25.250000	633.333313	1023.000000	1023.000000	2046.000000
49.240002	0.041083	24.280165	8.668635	0.939437	9.459733	5.212361	0.000000	-10.000000	-0.533333	24.950001	641.666687	1023.000000	1023.000000	2046.000000
49.259998	0.042944	25.380028	9.349852	1.431939	9.538931	5.059307	0.000000	-10.000000	-0.525000	24.850000	650.166687	1023.000000	1023.000000	2046.000000
49.279999	0.044733	26.437214	9.438066	1.546390	10.334546	5.118213	0.000000	-10.000000	-0.508333	24.816668	655.666687	1023.000000	1023.000000	2046.000000
49.299999	0.045800	27.067940	9.956910	1.401736	10.212654	5.496639	0.000000	-10.000000	-0.491667	24.650000	664.000000	1023.000000	1023.000000	2046.000000
49.320000	0.047331	27.972635	10.204148	1.825116	10.609436	5.333934	0.000000	-10.000000	-0.475000	24.200001	672.166687	1023.000000	1023.000000	2046.000000
49.340000	0.047527	28.088537	10.298742	1.484629	10.672747	5.632420	0.000000	-10.000000	-0.458333	23.900000	683.000000	1023.000000	1023.000000	2046.000000
49.360001	0.048750	28.811369	10.963188	1.825462	10.585687	5.437032	0.000000	-10.000000	-0.458333	23.500000	691.000000	1023.000000	1023.000000	2046.000000
49.380001	0.050288	29.720070	11.090305	1.824968	11.280108	5.524688	0.000000	-10.000000	-0.466667	23.266668	699.000000	1023.000000	1023.000000	2046.000000
49.400002	0.051398	30.376392	11.571524	1.726726	11.171762	5.906382	0.000000	-10.000000	-0.466667	22.783335	706.833313	1023.000000	1023.000000	2046.000000
49.419998	0.052409	30.973652	11.577769	2.224823	11.348395	5.822666	0.000000	-10.000000	-0.458333	22.400000	714.500000	1023.000000	1023.000000	2046.000000
49.439999	0.051852	30.644289	11.389941	1.997236	11.264140	5.992971	0.000000	-10.000000	-0.441667	22.016666	722.000000	1023.000000	1023.000000	2046.000000
49.459999	0.052073	30.775091	11.758617	2.213593	10.917247	5.885634	0.000000	-10.000000	-0.416667	21.466667	729.500000	1023.000000	1023.000000	2046.000000
49.480000	0.053298	31.498859	11.706158	2.471922	11.408986	5.911794	0.000000	-10.000000	-0.391667	20.816668	736.833313	1023.000000	1023.000000	2046.000000
49.500000	0.054232	32.051186	12.132935	2.322023	11.285976	6.310253	0.000000	-10.000000	-0.375000	20.466667	743.833313	1023.000000	1023.000000	2046.000000
49.520000	0.055620	32.871147	12.484962	2.803380	11.435662	6.147144	0.000000	-10.000000	-0.375000	20.133333	750.666687	1023.000000	1023.000000	2046.000000
49.540001	0.054289	32.084682	12.154749	2.333414	11.381603	6.214917	0.000000	-10.000000	-0.366667	19.866667	757.500000	1023.000000	1023.000000	2046.000000
49.560001	0.052484	31.017759	12.276873	2.350028	10.602715	5.788143	0.000000	-10.000000	-0.341667	19.150000	764.166687	1023.000000	1023.000000	2046.000000
49.580002	0.050809	30.028290	11.799430	2.132258	10.604633	5.491969	0.000000	-10.000000	-0.308333	18.450001	770.666687	1023.000000	1023.000000	2046.000000
49.599998	0.049617	29.323687	11.851022	1.705920	10.151206	5.615539	0.000000	-10.000000	-0.291667	17.500000	777.000000	1023.000000	1023.000000	2046.000000
49.619999	0.049711	29.379044	11.807114	1.991021	10.327109	5.253799	0.000000	-10.000000	-0.300000	16.966667	783.000000	1023.000000	1023.000000	2046.000000
49.639999	0.049199	29.076363	11.636957	1.526724	10.476912	5.435771	0.000000	-10.000000	-0.308333	16.616667	788.833313	1023.000000	1023.000000	2046.000000
49.660000	0.049610	29.319281	12.083348	1.705525	10.283799	5.246609	0.000000	-10.000000	-0.316667	16.750000	794.166687	1023.000000	1023.000000	2046.000000
49.680000	0.050095	29.606155	11.956658	1.731123	10.765328	5.153046	0.000000	-10.000000	-0.316667	16.766666	799.833313	1023.000000	1023.000000	2046.000000
49.700001	0.050232	29.687155	12.185757	1.344628	10.712813	5.443956	0.000000	-10.000000	-0.316667	16.666666	805.333313	1023.000000	1023.000000	2046.000000
49.720001	0.051270	30.300283	12.675113	1.766368	10.728640	5.130163	0.000000	-10.000000	-0.308333	16.633333	811.000000	1023.000000	1023.000000	2046.000000
49.740002	0.051759	30.589628	12.555722	1.642039	11.244916	5.146952	0.000000	-10.000000	-0.300000	16.316666	816.666687	1023.000000	1023.000000	2046.000000
49.759998	0.052539	31.050276	13.060346	1.438648	11.122320	5.428962	0.000000	-10.000000	-0.300000	16.200001	822.166687	1023.000000	1023.000000	2046.000000
49.779999	0.053871	31.837677	13.396511	1.858968	11.379198	5.203000	0.000000	-10.000000	-0.291667	16.016666	827.666687	1023.000000	1023.000000	2046.000000
49.799999	0.054562	32.246342	13.429440	1.627987	11.859209	5.329705	0.000000	-10.000000	-0.275000	15.683334	833.000000	1023.000000	1023.000000	2046.000000
49.820000	0.055945	33.063606	13.989173	1.634879	11.894817	5.544738	0.000000	-10.000000	-0.258333	15.100000	838.333313	1023.000000	1023.000000	2046.000000
49.840000	0.057761	34.136616	14.264084	2.117865	12.274383	5.480284	0.000000	-10.000000	-0.233333	14.283334	843.500000	1023.000000	1023.000000	2046.000000
49.860001	0.058676	34.677727	14.255868	1.902421	12.765178	5.754261	0.000000	-10.000000	-0.216667	13.700000	848.333313	1023.000000	1023.000000	2046.000000
49.880001	0.059893	35.396801	14.757993	2.227018	12.683082	5.728707	0.000000	-10.000000	-0.200000	13.016666	853.000000	1023.000000	1023.000000	2046.000000
49.900002	0.060140	35.543030	14.367953	2.336435	13.133798	5.704845	0.000000	-10.000000	-0.200000	12.566667	856.000000	1023.000000	1023.000000	2046.000000
49.919998	0.059803	35.343391	14.276146	1.872308	13.150373	6.044566	0.000000	-10.000000	-0.166667	11.366667	860.333313	1023.000000	1023.000000	2046.000000
49.939999	0.059999	35.459568	14.534184	2.173298	12.956361	5.795725	0.000000	-10.000000	-0.133333	10.166667	864.166687	1023.000000	1023.000000	2046.000000
49.959999	0.059807	35.345646	14.230994	2.071767	13.252645	5.790239	0.000000	-10.000000	-0.108333	8.416667	869.000000	1023.000000	1023.000000	2046.000000
49.980000	0.059648	35.252190	14.405577	1.528486	13.165935	6.152193	0.000000	-10.000000	-0.133333	7.466667	871.833313	1023.000000	1023.000000	2046.000000
50.000000	0.060059	35.495029	14.709974	1.910542	13.137537	5.736975	0.000000	-10.000000	-0.158333	6.833333	873.666687	1023.000000	1023.000000	2046.000000
50.020000	0.060145	35.545582	14.601944	1.587220	13.504848	5.851570	0.000000	-10.000000	-0.166667	7.183333	876.166687	1023.000000	1023.000000	2046.000000
50.040001	0.061660	36.440845	15.254473	1.647954	13.434461	6.103959	0.000000	-10.000000	-0.166667	7.716667	878.666687	1023.000000	1023.000000	2046.000000
50.060001	0.063213	37.358967	15.360328	2.029835	13.909630	6.059172	0.000000	-10.000000	-0.158333	8.233334	882.000000	1023.000000	1023.000000	2046.000000
50.080002	0.064445	38.086960	15.552406	1.877068	14.212399	6.445088	0.000000	-10.000000	-0.158333	8.316667	883.666687	1023.000000	1023.000000	2046.000000
50.099998	0.066162	39.101948	16.157639	2.367012	14.126471	6.450829	0.000000	-10.000000	-0.150000	8.016666	886.500000	1023.000000	1023.000000	2046.000000
50.119999	0.067017	39.607079	15.934413	2.644741	14.553700	6.474225	0.000000	-10.000000	-0.141667	7.300000	889.166687	1023.000000	1023.000000	2046.000000
50.139999	0.068194	40.302853	16.256311	2.382821	14.707455	6.956265	0.000000	-10.000000	-0.141667	6.350000	892.833313	1023.000000	1023.000000	2046.000000
50.160000	0.069601	41.134056	16.767078	2.985509	14.694393	6.687076	0.000000	-10.000000	-0.141667	5.683333	894.500000	1023.000000	1023.000000	2046.000000
50.180000	0.069697	41.190983	16.436003	2.905473	15.122861	6.726649	0.000000	-10.000000	-0.150000	5.600000	895.833313	1023.000000	1023.000000	2046.000000
50.200001	0.070178	41.475388	16.840559	2.613184	14.914474	7.107170	0.000000	-10.000000	-0.150000	5.733334	896.833313	1023.000000	1023.000000	2046.000000
50.220001	0.070798	41.841694	17.096922	3.046213	14.904605	6.793953	0.000000	-10.000000	-0.133333	5.166667	899.166687	1023.000000	1023.000000	2046.000000
50.240002	0.071012	41.968185	16.927402	2.919175	15.348143	6.773466	0.000000	-10.000000	-0.116667	4.450000	901.166687	1023.000000	1023.000000	2046.000000
50.259998	0.072303	42.731297	17.402582	2.785266	15.242484	7.300966	0.000000	-10.000000	-0.100000	3.416667	903.166687	1023.000000	1023.000000	2046.000000
50.279999	0.072462	42.825130	17.286900	3.444987	15.105795	6.987450	0.000000	-10.000000	-0.100000	2.833333	904.000000	1023.000000	1023.000000	2046.000000
50.299999	0.071445	42.223747	16.779129	3.245068	15.135616	7.063934	0.000000	-10.000000	-0.100000	1.583333	905.166687	1023.000000	1023.000000	2046.000000
50.320000	0.071717	42.384720	17.059778	3.128393	14.795047	7.401501	0.000000	-10.000000	-0.100000	0.666667	905.666687	1023.000000	1023.000000	2046.000000
50.340000	0.071797	42.431938	16.893314	3.651618	14.855642	7.031365	0.000000	-10.000000	-0.091667	0.000000	906.000000	1023.000000	1023.000000	2046.000000
50.360001	0.072035	42.572845	16.933104	3.310381	14.954916	7.374444	0.000000	-10.000000	-0.083333	0.000000	906.000000	1023.000000	1023.000000	2046.000000
50.380001	0.071713	42.382557	17.156654	3.590239	14.412273	7.223392	0.000000	-10.000000	-0.083333	0.000000	906.000000	1023.000000	1023.000000	2046.000000
50.400002	0.068818	40.671406	16.223785	3.445989	14.149811	6.851822	0.000000	-10.000000	-0.091667	0.000000	906.000000	1023.000000	1023.000000	2046.000000
50.419998	0.065846	38.915226	15.951258	2.679426	13.297091	6.987451	0.000000	-10.000000	-0.091667	-1.450000	906.000000	1023.000000	1023.000000	2046.000000
50.439999	0.063376	37.455299	15.662252	2.911837	12.617194	6.264016	0.000000	-10.000000	-0.083333	-3.433333	906.000000	1023.000000	1023.000000	2046.000000
50.459999	0.061194	36.165474	14.906549	2.635325	12.649158	5.974443	0.000000	-10.000000	-0.075000	-5.416667	906.000000	1023.000000	1023.000000	2046.000000
50.480000	0.060377	35.682819	14.936301	2.078558	12.330020	6.337941	0.000000	-10.000000	-0.066667	-6.200000	906.000000	1023.000000	1023.000000	2046.000000
50.500000	0.059609	35.228970	14.847868	2.486710	12.104134	5.790259	0.000000	-10.000000	-0.066667	-6.100000	906.000000	1023.000000	1023.000000	2046.000000
50.520000	0.058500	34.573776	14.358727	2.229453	12.306235	5.679360	0.000000	-10.000000	-0.066667	-5.916667	906.000000	1023.000000	1023.000000	2046.000000
50.540001	0.058663	34.669621	14.678526	1.780415	12.097353	6.113328	0.000000	-10.000000	-0.075000	-5.483334	906.000000	1023.000000	1023.000000	2046.000000
50.560001	0.058338	34.477520	14.621242	2.290170	12.026303	5.539808	0.000000	-10.000000	-0.083333	-5.166667	906.000000	1023.000000	1023.000000	2046.000000
50.580002	0.057694	34.097115	14.301257	2.011333	12.291547	5.492978	0.000000	-10.000000	-0.083333	-4.466667	906.000000	1023.000000	1023.000000	2046.000000
50.599998	0.058400	34.514572	14.786200	1.724022	12.078593	5.925756	0.000000	-10.000000	-0.091667	-3.416667	906.000000	1023.000000	1023.000000	2046.000000
50.619999	0.058428	34.530861	14.705105	2.219660	12.156117	5.449978	0.000000	-10.000000	-0.091667	-2.600000	906.000000	1023.000000	1023.000000	2046.000000
50.639999	0.058480	34.561691	14.699356	1.852940	12.408738	5.600657	0.000000	-10.000000	-0.100000	-1.666667	906.000000	1023.000000	1023.000000	2046.000000
50.660000	0.059672	35.266163	15.203959	1.887292	12.339145	5.835765	0.000000	-10.000000	-0.100000	-0.600000	906.000000	1023.000000	1023.000000	2046.000000
50.680000	0.060215	35.586956	15.050289	2.322840	12.628666	5.585159	0.000000	-10.000000	-0.100000	0.350000	906.000000	1023.000000	1023.000000	2046.000000
50.700001	0.061129	36.127266	15.257476	2.016697	12.856598	5.996493	0.000000	-10.000000	-0.100000	0.716667	906.000000	1023.000000	1023.000000	2046.000000
50.720001	0.062356	36.852425	15.598428	2.448419	12.805801	5.999775	0.000000	-10.000000	-0.100000	0.400000	906.000000	1023.000000	1023.000000	2046.000000
50.740002	0.061947	36.610741	15.058133	2.597464	13.090702	5.864441	0.000000	-10.000000	-0.083333	0.200000	906.000000	1023.000000	1023.000000	2046.000000
50.759998	0.061897	36.581295	15.075930	2.093297	13.052504	6.359564	0.000000	-10.000000	-0.075000	-0.783333	906.000000	1023.000000	1023.000000	2046.000000
50.779999	0.061099	36.109516	14.890584	2.513855	12.762804	5.942275	0.000000	-10.000000	-0.058333	-2.166667	906.000000	1023.000000	1023.000000	2046.000000
50.799999	0.059754	35.314892	14.267268	2.293591	12.888287	5.865746	0.000000	-10.000000	-0.058333	-4.283333	906.000000	1023.000000	1023.000000	2046.000000
50.820000	0.059846	35.369072	14.485146	1.792670	12.640533	6.450723	0.000000	-10.000000	-0.050000	-5.866667	906.000000	1023.000000	1023.000000	2046.000000
50.840000	0.058967	34.849556	14.283381	2.248418	12.469606	5.848151	0.000000	-10.000000	-0.050000	-6.833333	906.000000	1023.000000	1023.000000	2046.000000
50.860001	0.058190	34.390091	13.997570	1.871046	12.635507	5.885969	0.000000	-10.000000	-0.066667	-6.966667	906.000000	1023.000000	1023.000000	2046.000000
50.880001	0.059217	34.997021	14.461699	1.570488	12.568175	6.396656	0.000000	-10.000000	-0.066667	-6.400000	906.000000	1023.000000	1023.000000	2046.000000
50.900002	0.059700	35.282784	14.481709	2.242119	12.644464	5.914490	0.000000	-10.000000	-0.083333	-5.166667	906.000000	1023.000000	1023.000000	2046.000000
50.919998	0.060511	35.762218	14.543877	2.044468	13.028768	6.145106	0.000000	-10.000000	-0.083333	-3.666667	906.000000	1023.000000	1023.000000	2046.000000
50.939999	0.062422	36.891491	15.063539	2.134458	13.049483	6.644012	0.000000	-10.000000	-0.108333	-2.100000	906.000000	1023.000000	1023.000000	2046.000000
50.959999	0.062929	37.191128	14.872095	2.754217	13.238742	6.326074	0.000000	-10.000000	-0.116667	-0.983333	906.000000	1023.000000	1023.000000	2046.000000
50.980000	0.064071	37.865791	15.146784	2.490789	13.437784	6.790436	0.000000	-10.000000	-0.116667	-0.233333	906.000000	1023.000000	1023.000000	2046.000000
51.000000	0.065128	38.490765	15.458703	2.951691	13.319834	6.760536	0.000000	-10.000000	-0.108333	0.283333	906.000000	1023.000000	1023.000000	2046.000000
51.020000	0.065291	38.586796	15.204712	3.144370	13.588047	6.649666	0.000000	-10.000000	-0.108333	0.850000	906.000000	1023.000000	1023.000000	2046.000000
51.040001	0.066922	39.550652	15.738512	2.804303	13.744696	7.263142	0.000000	-10.000000	-0.108333	1.416667	906.000000	1023.000000	1023.000000	2046.000000
51.060001	0.067295	39.771385	15.765946	3.467275	13.763532	6.774631	0.000000	-10.000000	-0.108333	1.750000	906.000000	1023.000000	1023.000000	2046.000000
51.080002	0.067352	39.805225	15.647920	3.157737	14.022249	6.977319	0.000000	-10.000000	-0.100000	1.716667	906.000000	1023.000000	1023.000000	2046.000000
51.099998	0.067890	40.123234	16.010166	3.200296	13.752150	7.160622	0.000000	-10.000000	-0.100000	1.683333	906.000000	1023.000000	1023.000000	2046.000000
51.119999	0.066957	39.571514	15.688830	3.389122	13.753689	6.739872	0.000000	-10.000000	-0.100000	1.583333	906.000000	1023.000000	1023.000000	2046.000000
51.139999	0.067627	39.967850	16.055418	2.879465	13.836217	7.196751	0.000000	-10.000000	-0.100000	1.050000	906.000000	1023.000000	1023.000000	2046.000000
51.160000	0.067999	40.187389	16.192022	3.466455	13.764345	6.764565	0.000000	-10.000000	-0.100000	0.516667	906.000000	1023.000000	1023.000000	2046.000000
51.180000	0.067861	40.106064	15.870307	3.328018	14.052351	6.855387	0.000000	-10.000000	-0.091667	-0.816667	906.000000	1023.000000	1023.000000	2046.000000
51.200001	0.068703	40.603695	16.124708	3.135416	13.927918	7.415652	0.000000	-10.000000	-0.091667	-2.183333	906.000000	1023.000000	1023.000000	2046.000000
51.220001	0.067528	39.909233	15.654785	3.746180	13.685492	6.822776	0.000000	-10.000000	-0.083333	-3.950000	906.000000	1023.000000	1023.000000	2046.000000
51.240002	0.067301	39.774651	15.504668	3.418288	13.786901	7.064791	0.000000	-10.000000	-0.083333	-5.133333	906.000000	1023.000000	1023.000000	2046.000000
51.259998	0.067941	40.153145	15.803410	3.475062	13.562181	7.312492	0.000000	-10.000000	-0.066667	-6.100000	906.000000	1023.000000	1023.000000	2046.000000
51.279999	0.066832	39.497589	15.408025	3.834451	13.392321	6.862794	0.000000	-10.000000	-0.058333	-6.900000	906.000000	1023.000000	1023.000000	2046.000000
51.299999	0.064707	38.242058	14.996940	3.201063	13.061749	6.982305	0.000000	-10.000000	-0.050000	-7.766667	906.000000	1023.000000	1023.000000	2046.000000
51.320000	0.061331	36.246544	14.523057	2.997978	12.046602	6.678905	0.000000	-10.000000	-0.033333	-8.633333	906.000000	1023.000000	1023.000000	2046.000000
51.340000	0.057371	33.906361	13.652703	2.913125	11.363777	5.976756	0.000000	-10.000000	-0.025000	-9.566667	906.000000	1023.000000	1023.000000	2046.000000
51.360001	0.055485	32.791431	13.396774	2.167032	11.154224	6.073401	0.000000	-10.000000	-0.008333	-10.483334	902.333313	1023.000000	1023.000000	2046.000000
51.380001	0.053911	31.861391	13.098317	2.404563	10.738475	5.620037	0.000000	-10.000000	-0.008333	-11.283334	894.333313	1023.000000	1023.000000	2046.000000
51.400002	0.052292	30.904650	12.588617	2.096642	10.720268	5.499123	0.000000	-10.000000	0.000000	-11.683333	885.000000	1023.000000	1023.000000	2046.000000
51.419998	0.052055	30.764368	12.679229	1.671367	10.600215	5.813558	0.000000	-10.000000	0.000000	-12.000000	878.000000	1023.000000	1023.000000	2046.000000
51.439999	0.050597	29.902538	12.293049	2.116885	10.336990	5.155614	0.000000	-10.000000	0.000000	-12.350000	873.833313	1023.000000	1023.000000	2046.000000
51.459999	0.049881	29.479416	12.074118	1.675494	10.466255	5.263549	0.000000	-10.000000	0.000000	-13.016666	869.500000	1023.000000	1023.000000	2046.000000
51.480000	0.049779	29.419552	12.236581	1.588081	10.188903	5.405987	0.000000	-10.000000	0.008333	-13.666667	865.000000	1023.000000	1023.000000	2046.000000
51.500000	0.048673	28.765497	11.884449	1.788425	10.083649	5.008974	0.000000	-10.000000	0.025000	-14.350000	860.500000	1023.000000	1023.000000	2046.000000
51.520000	0.048968	28.939976	12.028364	1.326195	10.249404	5.336014	0.000000	-10.000000	0.041667	-15.016666	855.666687	1023.000000	1023.000000	2046.000000
51.540001	0.048333	28.564604	11.930179	1.806227	9.983117	4.845081	0.000000	-10.000000	0.058333	-15.666667	850.666687	1023.000000	1023.000000	2046.000000
51.560001	0.048100	28.426821	11.777013	1.516800	10.193769	4.939240	0.000000	-10.000000	0.075000	-15.983334	845.333313	1023.000000	1023.000000	2046.000000
51.580002	0.048916	28.909212	12.051974	1.499890	10.159428	5.197920	0.000000	-10.000000	0.091667	-16.266668	840.000000	1023.000000	1023.000000	2046.000000
51.599998	0.048747	28.809336	11.777601	1.940396	10.153522	4.937817	0.000000	-10.000000	0.100000	-16.700001	834.666687	1023.000000	1023.000000	2046.000000
51.619999	0.049552	29.285004	11.891479	1.633872	10.398101	5.361552	0.000000	-10.000000	0.108333	-17.416668	829.166687	1023.000000	1023.000000	2046.000000
51.639999	0.049204	29.079554	11.644606	2.069243	10.171514	5.194192	0.000000	-10.000000	0.125000	-18.016666	823.500000	1023.000000	1023.000000	2046.000000
51.660000	0.047846	28.276917	11.001447	2.081203	10.089103	5.105163	0.000000	-10.000000	0.141667	-18.533335	817.500000	1023.000000	1023.000000	2046.000000
51.680000	0.047118	27.846771	10.769856	1.645630	10.029883	5.401402	0.000000	-10.000000	0.158333	-19.016666	811.166687	1023.000000	1023.000000	2046.000000
51.700001	0.045228	26.729534	10.227584	2.009671	9.557224	4.935054	0.000000	-10.000000	0.175000	-19.683334	804.833313	1023.000000	1023.000000	2046.000000
51.720001	0.043925	25.959578	9.747171	1.753269	9.447938	5.011200	0.000000	-10.000000	0.191667	-20.483334	798.166687	1023.000000	1023.000000	2046.000000
51.740002	0.043485	25.699499	9.746090	1.411063	9.217290	5.325056	0.000000	-10.000000	0.216667	-21.266666	791.333313	1023.000000	1023.000000	2046.000000
51.759998	0.041834	24.723757	9.340755	1.841533	8.806186	4.735283	0.000000	-10.000000	0.233333	-21.783333	784.166687	1023.000000	1023.000000	2046.000000
51.779999	0.040875	24.157368	9.015847	1.621151	8.714306	4.806064	0.000000	-10.000000	0.250000	-21.916666	776.833313	1023.000000	1023.000000	2046.000000
51.799999	0.041422	24.480318	9.202301	1.381818	8.759218	5.136982	0.000000	-10.000000	0.241667	-21.666666	769.666687	1023.000000	1023.000000	2046.000000
[truncated: 1,340,667 more chars]
